# Supplementary material for: Gene dosage imbalance disrupts systemic metabolism in the Dp16 Down syndrome mouse model
Source: eLife. 2026 Aug 3;15:RP110476. doi: 10.7554/eLife.110476 (PMC13432951; doi:10.7554/eLife.110476)
Supplement: Figure 4—source data 1. — Differential metabolites criteria: VIP >1.0, fold change (FC)>1.2 or FC <0.833 and p-value <0.05. Sample name notation: male WT liver (M_WT_L), male WT serum (M_WT_S), male Dp16 liver (M_16_L), male Dp16 serum (M_16_S), female WT liver (F_WT_L), female WT serum (F_WT_L), female Dp16 liver (F_16_L), female Dp16 serum (F_16_S). [file elife-110476-fig4-data1.xlsx]

## Sheet: Sheet1
Compound_ID	Name	IonMode	Formula	MolecularWeight	m/z	MassError	Adduct	RT (min)	Score	Level	Column	ClassI	ClassII	ClassIII	CAS	HMDB_ID	KEGG_ID	KEGG_MapID	Lipidmaps_ID	PubChemID	SMILES	InChIKey	all_M_16_1_L	all_M_16_2_L	all_M_16_3_L	all_M_16_4_L	all_M_16_5_L	all_M_16_6_L	all_M_WT1_L	all_M_WT2_L	all_M_WT3_L	all_M_WT4_L	all_M_WT5_L	all_M_WT6_L	FC	log2FC	Pvalue	ROC	VIP
Com_10003_pos	5-Hydroxy-6-methoxyindole glucuronide	P	C15H17NO8	339.095	340.103	0.0973	[M+H]+	5.447	0.51	2	C18	Organic oxygen compounds	Organooxygen compounds	Carbohydrates and carbohydrate conjugates	"77463-71-9"	HMDB0010363	-	-	-	196512	COC1=C(O[C@@H]2O[C@@H]([C@@H](O)[C@H](O)[C@H]2O)C(O)=O)C=C2C=CNC2=C1	MLRMPLSCFCMXGJ-DKBOKBLXSA-N	1.03268e+06	1.95252e+06	896989	117658	780393	1.09659e+06	523360	715089	306317	824989	714948	1.34873e+06	1.32557	0.406615	0.800999	0.694444	0.0861602
Com_10004_pos	(+)-Sinactine	P	C20H21NO4	339.147	340.158	9.25243	[M+H]+	6.696	-	3	C18	Alkaloids and derivatives	Protoberberine alkaloids and derivatives	-	-	-	-	-	-	-	COC1=C(C=C2C3CC4=C(CN3CCC2=C1)C5=C(C=C4)OCO5)OC	UWEHVAXMSWXKRW-MRXNPFEDSA-N	2.93449e+06	4.83524e+06	496152	1.72329e+07	5.11438e+06	5.56026e+06	5.25394e+06	1.78813e+07	681345	3.72185e+06	5.84675e+06	8.67957e+06	0.859947	-0.21768	0.755501	0.638889	0.415815
Com_10014_pos	(7Z,9E)-Dodeca-7,9-dienoylcarnitine	P	C19H33NO4	339.241	340.248	1.17377	[M+H]+	6.3	0.64	2	C18	Lipids and lipid-like molecules	Fatty Acyls	Fatty acid esters	"-"	HMDB0241240	-	-	-	-	CCC=CC=CCCCCCC(=O)OC(CC([O-])=O)C[N+](C)(C)C	CEFGCPSVFBVQLE-UHFFFAOYSA-N	1.14574e+06	1.99498e+06	455442	1.42181e+06	87977.2	598337	1.50273e+06	348044	1.346e+06	858971	1.45582e+06	1.18955e+06	0.851246	-0.232353	0.425044	0.611111	0.433374
Com_1001_pos	Acetylcarnitine	P	C9H17NO4	203.116	204.123	0.72038	[M+H]+	1.415	1.00	1	C18	Lipids and lipid-like molecules	Fatty Acyls	Fatty acid esters	"14992-62-2"	HMDB0240773	C02571	map04931	LMFA07070060	1	CC(=O)OC(CC([O-])=O)C[N+](C)(C)C	RDHQFKQIGNGIED-UHFFFAOYSA-N	1.14574e+07	1.34666e+07	1.5628e+07	1.29134e+08	5.59207e+06	1.24521e+07	2.76114e+06	8.84704e+06	1.11203e+07	902752	2.88831e+07	1.37016e+07	2.83513	1.50341	0.208515	0.694444	0.528162
Com_10022_pos	Docosanamide	P	C22H45NO	339.35	340.357	0.68726	[M+H]+	8.515	0.67	2	C18	Lipids and lipid-like molecules	Fatty Acyls	Fatty amides	"3061-75-4"	HMDB0000583	-	-	LMFA08010020	-	CCCCCCCCCCCCCCCCCCCCCC(=O)N	ORAWFNKFUWGRJG-UHFFFAOYSA-N	51688.4	3.52514e+07	864971	2.43932e+07	255185	1.7396e+06	6.82115e+06	364295	9.26076e+06	798235	2.61228e+06	114089	3.13237	1.64726	0.883557	0.472222	0.638384
Com_10028_pos	His Gln Gly	P	C13H20N6O5	340.15	341.154	8.88676	[M+H]+	5.577	-	3	C18	Organic acids and derivatives	Carboxylic acids and derivatives	Amino acids, peptides, and analogues	-	-	-	-	-	-	C1=C(NC=N1)CC(C(=O)NC(CCC(=O)N)C(=O)NCC(=O)O)N	HVCRQRQPIIRNLY-IUCAKERBSA-N	3.45159e+06	5.62539e+06	1.07996e+07	1.2692e+07	6.52092e+06	6.35226e+06	948201	3.15842e+08	61408.4	2.47851e+06	4.61013e+06	3.52701e+06	0.138767	-2.84926	0.498297	0.777778	1.34729
Com_10032_pos	Myricanene A	P	C21H24O4	340.167	341.178	9.50002	[M+H]+	10.439	0.55	2	C18	Phenylpropanoids and polyketides	Diarylheptanoids	Cyclic diarylheptanoids	-	-	-	-	-	-	COC1=C2C=C(CCCC=CCCC3=CC2=C(C=C3)O)C(=C1OC)O	DERKWAJDBPHDET-ARJAWSKDSA-N	7.17102e+06	3.1778e+07	2.05654e+07	3.41579e+07	2.65804e+07	2.90195e+07	3.28851e+07	3.3386e+07	3.97629e+07	1.3923e+07	3.15797e+07	2.78609e+07	0.832075	-0.265214	0.409881	0.666667	0.586069
Com_10039_pos	Pentamidine	P	C19H24N4O2	340.19	341.198	2.75837	[M+H]+	11.097	-	3	C18	Benzenoids	Phenol ethers	-	"100-33-4"	HMDB0014876	D08333	-	-	-	N=C(N)C1=CC=C(OCCCCCOC2=CC=C(C=C2)C(=N)N)C=C1	XDRYMKDFEDOLFX-UHFFFAOYSA-N	4.3252e+06	719629	4.18412e+06	520619	868870	2.21536e+06	1.4076e+06	5.87383e+06	1.75076e+06	195391	917902	730875	1.17997	0.238752	0.600103	0.527778	0.714272
Com_1003_neg	Bergenin	N	C14H16O9	328.079	309.06	3.6699	[M-H-H2O]-	5.89	0.54	1	C18	Benzenoids	Benzene and substituted derivatives	Benzoic acids and derivatives	"477-90-7"	HMDB0249087	C09919	-	-	2356	COC1=C(O)C=C2C(=O)OC3C(O)C(O)C(CO)OC3C2=C1O	YWJXCIXBAKGUKZ-UHFFFAOYSA-N	1.84189e+06	2.56571e+06	2.09694e+06	690106	1.4211e+06	1.7054e+06	2.87132e+06	2.07808e+06	4.70682e+06	3.54043e+06	2.33374e+06	1.38697e+06	0.610092	-0.712901	0.0816675	0.777778	0.772838
Com_10042_pos	3alpha-Hydroxy-3,5-dihydromonacolin L acid	P	C19H32O5	340.225	341.23	5.9746	[M+H]+	7.057	0.71	2	C18	Organic acids and derivatives	Hydroxy acids and derivatives	Medium-chain hydroxy acids and derivatives	-	-	C20852	map00997;map01100;map01110	-	-	CC1CCC2C(C(C(C=C2C1)O)C)CCC(CC(CC(=O)O)O)O	MRKCPMGQBNMKTA-GBRHIFDWSA-N	661248	485270	1.2675e+06	4.47524e+06	989541	1.19892e+06	321179	996338	957520	1.60811e+06	2.43176e+06	1.70954e+06	1.13126	0.177928	0.983929	0.555556	0.347928
Com_10046_pos	5alpha,17alpha-Pregn-2-en-20-yn-17-ol acetate	P	C23H32O2	340.24	341.247	1.01264	[M+H]+	6.799	0.79	2	C18	Lipids and lipid-like molecules	Steroids and steroid derivatives	Steroid esters	-	-	C15186	-	-	-	CC(=O)OC1(CCC2C1(CCC3C2CCC4C3(CC=CC4)C)C)C#C	SQRBBVVZRKZEPF-OWNQEUAMSA-N	2.32313e+06	1.43166e+07	1.11871e+06	1.53894e+07	8.49316e+06	1.04017e+07	1.16346e+07	1.20348e+07	5.60454e+06	6.33296e+06	1.18281e+07	1.13217e+07	0.885734	-0.175055	0.388168	0.555556	0.779949
Com_10047_pos	ent-13E-Labdene-2alpha,3alpha,8alpha,15-tetrol	P	C20H36O4	340.261	341.265	9.26368	[M+H]+	7.974	-	3	C18	Lipids and lipid-like molecules	Prenol lipids	Diterpenoids	-	-	-	-	-	-	CC(=CCO)CCC1C(CCC2C1(CC(C(C2(C)C)O)O)C)(C)O	QAOKXODNDNENDR-WFHIAVENSA-N	1.13453e+07	1.16396e+07	9.18447e+06	1.33362e+07	1.17671e+07	1.00396e+07	1.07454e+07	9.56669e+06	1.40381e+07	1.20907e+07	1.20765e+07	1.13331e+07	0.963664	-0.0533979	0.631239	0.583333	0.136777
Com_1004_neg	3-Hydroxy-4-butanolide	N	C10H16O8	264.085	309.081	6.77949	[M+HCOOH-H]-	5.272	-	3	C18	Organic oxygen compounds	Organooxygen compounds	Carbohydrates and carbohydrate conjugates	"211107-44-7"	-	-	-	-	10445498	C1C(COC1=O)OC2C(C(C(C(O2)CO)O)O)O	MQEPWBMWFIVRPS-MBOSOLAWSA-N	531014	431579	1.81928e+06	819305	1.25346e+06	1.22987e+06	262170	381386	77709.9	2.48185e+06	65594.7	656692	1.55003	0.632298	0.118997	0.777778	1.5968
Com_10050_pos	Glycidyl stearate	P	C21H40O3	340.298	341.305	0.23686	[M+H]+	10.014	0.93	2	C18	Lipids and lipid-like molecules	Fatty Acyls	Fatty acid esters	"7460-84-6"	-	C19427	-	-	-	CCCCCCCCCCCCCCCCCC(=O)OCC1CO1	OUQGOXCIUOCDNN-UHFFFAOYSA-N	3.81904e+08	3.64302e+07	4.0413e+08	6.98607e+07	3.08517e+07	3.04284e+08	3.71511e+07	2.45343e+08	5.4322e+07	1.1176e+07	3.6225e+07	2.58637e+07	2.99322	1.5817	0.120802	0.777778	2.32063
Com_10060_pos	Deca-5,8-dienedioylcarnitine	P	C17H27NO6	341.184	342.191	0.45992	[M+H]+	5.431	-	3	C18	Lipids and lipid-like molecules	Fatty Acyls	Fatty acid esters	"-"	HMDB0241114	-	-	-	-	C[N+](C)(C)CC(CC([O-])=O)OC(=O)CCCC=CCC=CC(O)=O	JWVCDIDYYDTFSO-UHFFFAOYSA-N	93329.5	1.26526e+06	598303	3.23251e+06	1.22351e+06	1.63718e+06	1.21193e+06	265313	2.10781e+06	2.5502e+08	900415	1.58376e+06	0.0308328	-5.01939	0.366807	0.555556	1.79669
Com_10073_pos	6-Dodecenoylcarnitine	P	C19H35NO4	341.257	342.263	1.59856	[M+H]+	6.516	0.73	2	C18	Lipids and lipid-like molecules	Fatty Acyls	Fatty acid esters	"-"	HMDB0241217	-	-	-	-	CCCCCC=CCCCCC(=O)OC(CC([O-])=O)C[N+](C)(C)C	MXTCDUJBLDBMTP-UHFFFAOYSA-N	912438	1.78309e+06	378413	4.08673e+06	471184	437835	143725	381322	1.29752e+06	314117	1.05417e+06	1.36144e+06	1.77266	0.825916	0.4083	0.361111	0.449203
Com_10082_pos	trans-2-Dodecenoylcarnitine	P	C19H35NO4	341.257	342.264	0.87203	[M+H]+	8.517	-	3	C18	Lipids and lipid-like molecules	Fatty Acyls	Fatty acid esters	"-"	HMDB0013326	-	-	-	53481671	CCCCCCCCC\C=C\C(=O)O[C@@H](CCC([O-])=O)[N+](C)(C)C	JEOZLTJHDSKQIT-CLVCIHKQSA-N	1.23134e+07	1.25013e+07	6.7323e+06	1.06134e+07	2.65983e+07	2.39849e+07	1.77768e+07	1.41351e+07	1.88326e+07	1.14426e+07	1.69383e+07	1.9128e+07	0.943922	-0.0832603	0.524034	0.611111	0.762984
Com_10086_pos	Coniferin	P	C16H22O8	342.131	343.136	6.94929	[M+H]+	5.503	-	3	C18	Organic oxygen compounds	Organooxygen compounds	Carbohydrates and carbohydrate conjugates	-	HMDB0013682	C00761	map00940;map01110	-	-	COC1=C(C=CC(=C1)C=CCO)OC2C(C(C(C(O2)CO)O)O)O	SFLMUHDGSQZDOW-FAOXUISGSA-N	2.97535e+06	3.91149e+06	1.3136e+06	4.6559e+06	764978	4.55006e+06	8.81643e+06	2.79023e+06	5.68272e+06	3.87351e+06	1.437e+07	3.51589e+06	0.465351	-1.10361	0.0773061	0.722222	0.868221
Com_10088_pos	Anacine	P	C18H22N4O3	342.169	343.175	3.11077	[M+H]+	10.439	-	3	C18	Organoheterocyclic compounds	Diazanaphthalenes	Benzodiazines	-	-	-	-	-	-	CC(C)CC1C2=NC3=CC=CC=C3C(=O)N2C(C(=O)N1)CCC(=O)N	UAOSLESQKDQZRL-KBPBESRZSA-N	1.31928e+06	3.87083e+06	914081	3.18678e+06	3.00767e+06	2.87215e+06	4.23258e+06	4.30168e+06	3.18504e+06	1.43158e+06	2.30031e+06	3.41794e+06	0.804001	-0.314732	0.375848	0.694444	0.965403
Com_10093_pos	Trigonochinene D	P	C21H26O4	342.183	343.193	7.19005	[M+H]+	10.243	0.75	2	C18	Organoheterocyclic compounds	Oxepanes	-	-	-	-	-	-	-	CC1=C(C23C(O2)CC(C(C3=CC1=O)(C)CCC(=O)OC)C(=C)C)C=C	OLVDZXLYEJAWNY-NSGGIEJNSA-N	2.21098e+07	1.94253e+07	1.55662e+07	1.52775e+07	2.33668e+07	1.10172e+07	2.01603e+07	3.14453e+07	1.8772e+07	1.74521e+07	1.38553e+07	1.56404e+07	0.909971	-0.136108	0.594457	0.555556	0.152468
Com_100_neg	Pimelic acid	N	C7H12O4	160.074	159.066	1.1811	[M-H]-	5.493	0.90	1	C18	Lipids and lipid-like molecules	Fatty Acyls	Fatty acids and conjugates	"111-16-0"	HMDB0000857	C02656	map00780;map01100;map01240	LMFA01170051	385	OC(=O)CCCCCC(O)=O	WLJVNTCWHIRURA-UHFFFAOYSA-N	2.02444e+07	2.03933e+07	2.46366e+07	3.3622e+07	1.90165e+07	2.05185e+07	1.94619e+07	2.00927e+07	2.67253e+07	2.95077e+07	2.34047e+07	1.80488e+07	1.00867	0.012459	0.97347	0.444444	0.0185248
Com_10102_pos	13-Hydroxy-9-methoxy-10-oxo-11-octadecenoic acid	P	C19H34O5	342.241	343.251	7.68191	[M+H]+	10.59	-	3	C18	Lipids and lipid-like molecules	Fatty Acyls	Lineolic acids and derivatives	"150147-08-3"	HMDB0040901	-	-	LMFA02000288	6366720	CCCCCC(O)\C=C\C(=O)C(CCCCCCCC(O)=O)OC	VFSWPXFUIZSPGW-CCEZHUSRSA-N	8.67046e+06	560047	3.43545e+06	3.43832e+08	561419	3.6988e+06	425115	2.14081e+06	772283	40604.2	528226	199548	87.8487	6.45695	0.0524576	0.888889	3.50695
Com_10103_pos	N-Myristoyl Asparagine	P	C18H34N2O4	342.252	343.256	8.5984	[M+H]+	8.061	-	3	C18	Organic acids and derivatives	Carboxylic acids and derivatives	Amino acids, peptides, and analogues	"-"	HMDB0242047	-	-	-	18318642	CCCCCCCCCCCCCC(=O)NC(CC(N)=O)C(O)=O	XCYGCBVZSVXYON-UHFFFAOYSA-N	415512	91441.2	449065	112971	281832	79608.3	1.58246e+06	1.12748e+06	3.40252e+06	456121	581704	639473	0.18363	-2.44513	0.00357161	1	1.62091
Com_10106_pos	Nostocyclyne A	P	C23H34O2	342.256	343.263	0.97793	[M+H]+	6.704	0.81	2	C18	Benzenoids	Phenols	1-hydroxy-4-unsubstituted benzenoids	-	-	-	-	-	-	CCCC1CCCCCCCCCCCC#CC2=CC(=C1C(=C2)O)O	HHFZKMAGUORSAM-UHFFFAOYSA-N	3.70479e+07	6.64659e+07	3.00381e+07	9.81142e+07	5.4105e+07	5.94704e+07	9.0155e+07	1.44121e+08	2.60982e+07	6.10263e+07	5.62862e+07	6.6204e+07	0.777762	-0.3626	0.506708	0.611111	0.437934
Com_10113_pos	sinapoyltyramine	P	C19H21NO5	343.142	344.153	9.81501	[M+H]+	5.903	-	3	C18	Phenylpropanoids and polyketides	Cinnamic acids and derivatives	Hydroxycinnamic acids and derivatives	"-"	HMDB0304487	-	-	-	25202112	COC1=CC(C=CC(=O)NCCC2=CC=C(O)C=C2)=CC(OC)=C1O	IEDBNTAKVGBZEP-UHFFFAOYSA-N	7.32975e+06	9.05737e+06	1.13384e+07	8.2921e+06	9.64545e+06	6.98272e+06	3.8462e+06	1.14435e+07	1.5234e+06	313881	1.69199e+07	4.29084e+06	1.37321	0.457555	0.174333	0.666667	0.958665
Com_10117_pos	N-Didesmethyl-tamoxifen	P	C24H25NO	343.194	344.203	5.20849	[M+H]+	8.053	-	3	C18	Phenylpropanoids and polyketides	Stilbenes	-	"-"	HMDB0061086	C16548	map00982	-	3036172	CC\C(=C(/C1=CC=CC=C1)C1=CC=C(OCCN)C=C1)C1=CC=CC=C1	MCJKBWHDNUSJLW-VHXPQNKSSA-N	921594	887382	487873	1.12248e+06	593572	612979	619678	150383	498472	492732	60330.3	889104	1.70652	0.771062	0.111727	0.75	0.882148
Com_10118_pos	Dec-5-enedioylcarnitine	P	C17H29NO6	343.199	344.207	0.17688	[M+H]+	5.518	0.57	2	C18	Lipids and lipid-like molecules	Fatty Acyls	Fatty acid esters	"-"	HMDB0241083	-	-	-	-	C[N+](C)(C)CC(CC([O-])=O)OC(=O)CCCC=CCCCC(O)=O	GRNYXWCXJUPIHO-UHFFFAOYSA-N	2.52961e+06	6.01796e+06	3.46328e+08	2.0179e+07	667316	4.57981e+06	5.11272e+06	3.15842e+08	2.42963e+06	205986	5.56923e+06	7.68148e+06	1.12902	0.175075	0.780214	0.444444	1.45381
Com_10123_pos	(-)-Floridine	P	C17H29NO6	343.199	344.209	5.72023	[M+H]+	5.172	-	3	C18	Organoheterocyclic compounds	Pyrrolizidines	-	-	-	-	-	-	-	C1CC[C@@H]2N1CC[C@H]2COC(=O)[C@@]([C@@H](OC(=O)C)C)(C(C)(C)O)O	RNJSRENMQILLRT-ABJKBEJCNA-N	2.00139e+06	2.16204e+06	2.53859e+06	5.70724e+06	1.58146e+06	2.52209e+06	2.59598e+06	1.53656e+06	4.52713e+06	3.37554e+06	2.50767e+06	5.00253e+06	0.844843	-0.243245	0.476936	0.638889	0.334873
Com_10126_pos	Val Ile Leu	P	C17H33N3O4	343.247	344.255	0.64342	[M+H]+	5.648	0.87	2	C18	Organic acids and derivatives	Carboxylic acids and derivatives	Amino acids, peptides, and analogues	-	-	-	-	-	-	CCC(C)C(C(=O)NC(CC(C)C)C(=O)O)NC(=O)C(C(C)C)N	FTKXYXACXYOHND-XUXIUFHCSA-N	3.5347e+07	3.78063e+07	4.68299e+06	4.69446e+07	7.5897e+06	1.92266e+07	3.78494e+07	8.5793e+06	4.71382e+07	1.29552e+07	4.93559e+07	5.12796e+07	0.731796	-0.450486	0.432608	0.75	0.494202
Com_10127_pos	N-Palmitoyl Serine	P	C19H37NO4	343.272	344.279	0.3931	[M+H]+	9.139	0.72	2	C18	Organic acids and derivatives	Carboxylic acids and derivatives	Amino acids, peptides, and analogues	"-"	HMDB0241932	-	-	LMFA08020101	85997	CCCCCCCCCCCCCCCC(=O)NC(CO)C(O)=O	BFVRFWIQTACAPT-UHFFFAOYSA-N	2.73927e+08	9.42651e+06	4.85408e+06	5.04934e+06	1.73363e+07	1.38522e+07	2.03346e+07	2.20991e+07	1.83528e+07	4.81925e+06	1.17218e+07	1.20485e+07	3.63011	1.86001	0.806777	0.583333	0.243417
Com_10132_pos	Teuhircoside	P	C15H20O9	344.111	345.12	6.54536	[M+H]+	7.773	0.50	2	C18	Lipids and lipid-like molecules	Prenol lipids	Terpene glycosides	-	-	-	-	-	-	CC1=CC(=O)C2(C1C(OC=C2)OC3C(C(C(C(O3)CO)O)O)O)O	JTUGHXNNGQUKSQ-YTCZYKBUSA-N	238524	48316.7	85569.4	296151	147745	78351.7	136043	102638	583932	59895	133167	73603.6	0.82133	-0.283966	0.896844	0.472222	0.0756059
Com_10138_pos	(1'S,2'S)-Anethole glycol 2'-O-beta-D-glucopyranoside	P	C16H24O8	344.147	345.152	7.34239	[M+H]+	5.607	-	3	C18	Organic oxygen compounds	Organooxygen compounds	Carbohydrates and carbohydrate conjugates	-	-	-	-	-	-	CC(C(C1=CC=C(C=C1)OC)O)OC2C(C(C(C(O2)CO)O)O)O	JYWSARFDLXXOHT-GGWCFCNESA-N	1.71925e+06	2.04808e+06	304915	1.81606e+06	1.97533e+06	1.0876e+06	1.82781e+06	396013	2.30224e+06	1.82551e+06	1.03198e+06	921362	1.07782	0.10812	0.880515	0.527778	0.428894
Com_10144_pos	Ficiolide I	P	C17H28O7	344.183	345.192	4.1307	[M+H]+	6.948	-	3	C18	Lipids and lipid-like molecules	Fatty Acyls	Fatty alcohols	"-"	-	-	-	-	-	[H][C@](C)(O)CC[C@]([H])(O)C=CC(=O)O[C@]([H])(C)CC[C@]([H])(O)C=CC(=O)OC	VEDYDEVHOOQRCN-KBXIAJHMSA-N	878928	653567	361653	753291	2.61756e+06	303941	842729	262884	2.40904e+06	567827	636538	804292	1.00826	0.0118689	0.933519	0.472222	0.427229
Com_10147_pos	Asn Val Leu	P	C15H28N4O5	344.206	345.213	0.51317	[M+H]+	5.45	0.66	2	C18	Organic acids and derivatives	Carboxylic acids and derivatives	Amino acids, peptides, and analogues	-	-	-	-	-	-	CC(C)CC(C(=O)O)NC(=O)C(C(C)C)NC(=O)C(CC(=O)N)N	CBHVAFXKOYAHOY-NHCYSSNCSA-N	3.38991e+07	2.80662e+07	1.30655e+07	3.23746e+07	2.40656e+07	2.53143e+07	3.57604e+07	1.80053e+07	3.98533e+07	1.35274e+07	5.09401e+07	5.35521e+07	0.740817	-0.432811	0.4297	0.722222	0.296526
Com_10148_pos	Oxyphencyclimine	P	C20H28N2O3	344.21	345.22	8.46028	[M+H]+	7.111	0.51	2	C18	Organoheterocyclic compounds	Diazines	Pyrimidines and pyrimidine derivatives	"125-53-1"	HMDB0014527	C07851	-	-	4642	CN1CCCN=C1COC(=O)C(O)(C1CCCCC1)C1=CC=CC=C1	DUDKAZCAISNGQN-UHFFFAOYSA-N	3.06109e+08	1.24201e+08	2.03008e+08	1.35997e+08	1.48118e+08	1.43069e+08	2.13024e+08	9.9709e+07	3.25215e+08	5.87726e+07	1.41081e+08	8.38388e+07	1.15067	0.202473	0.408129	0.638889	0.231003
Com_10152_pos	5-(8Z,11Z-Heptadecadienyl)-1,3-benzenediol	P	C23H36O2	344.272	345.279	0.43866	[M+H]+	6.71	0.80	2	C18	Benzenoids	Phenols	Benzenediols	-	-	-	-	LMPK15030027	-	CCCCCC=CCC=CCCCCCCCC1=CC(=CC(=C1)O)O	LQLSZSURMCEKFF-HZJYTTRNSA-N	1.17297e+07	1.39953e+07	7.39124e+06	2.62085e+07	1.1752e+07	1.73562e+07	2.08021e+07	3.45425e+07	4.3104e+06	1.94039e+07	1.38315e+07	1.95829e+07	0.786257	-0.346927	0.659861	0.666667	0.277906
Com_10153_pos	Cardanolide	P	C23H36O2	344.272	345.279	0.40381	[M+H]+	10.805	0.84	2	C18	Lipids and lipid-like molecules	Steroids and steroid derivatives	Steroid lactones	-	-	C19658	-	-	-	CC12CCCCC1CCC3C2CCC4(C3CCC4C5CC(=O)OC5)C	AQARKTASOBROAE-OCYOQFCJSA-N	4.06065e+06	540119	1.49885e+07	175117	129773	5.71926e+06	561405	2.12129e+06	1.3709e+06	194867	1.21916e+06	468627	4.31475	2.10928	0.570144	0.555556	1.14768
Com_10155_pos	Phytophthora mating hormone alpha1	P	C20H40O4	344.293	345.301	4.44631	[M+H]+	7.312	0.59	2	C18	Lipids and lipid-like molecules	Prenol lipids	Diterpenoids	-	-	-	-	LMPR0104010014	-	CC(CCCC(C)(CCCC(C)CO)O)CCC(=O)C(C)CCO	KVWYIWRSDKQRFM-SOAMZJECSA-N	135831	1.60496e+06	3.40366e+06	6.80092e+06	907997	551951	435565	338029	770865	570702	681484	758965	3.77019	1.91464	0.265081	0.722222	0.834525
Com_1015_neg	2-(Dimethylamino)Guanosine	N	C12H17N5O5	311.123	310.113	9.82171	[M-H]-	4.957	0.81	1	C18	Nucleosides, nucleotides, and analogues	Purine nucleosides	-	"2140-67-2"	HMDB0004824	-	-	-	135501639	CN(C)C1=NC2=C(C(=O)N1)N=CN2C3C(C(C(O3)CO)O)O	RSPURTUNRHNVGF-IOSLPCCCSA-N	336653	482764	45084.3	256528	649451	779097	49642.9	196489	337791	384357	5.41847e+06	539681	0.368094	-1.44186	0.771233	0.5	0.336433
Com_10160_pos	Europine N-oxide	P	C16H27NO7	345.179	346.186	0.81093	[M+H]+	5.163	-	3	C18	Alkaloids and derivatives	-	-	-	-	-	-	-	-	CC(C(C(=O)OCC1=CC[N+]2(C1C(CC2)O)[O-])(C(C)(C)O)O)OC	UPYLKTQCLCBJQP-QMIVUERCSA-N	2.1319e+06	2.04761e+06	3.1194e+06	2.86155e+06	3.22789e+06	2.50341e+06	2.92136e+06	3.20031e+06	1.85313e+06	3.23343e+06	2.559e+06	4.77205e+06	0.857194	-0.222306	0.410824	0.666667	0.277286
Com_10164_pos	(R)-bevantolol	P	C20H27NO4	345.194	346.205	9.56331	[M+H]+	7.28	-	3	C18	Benzenoids	Benzene and substituted derivatives	Methoxybenzenes	-	-	-	-	-	-	CC1=CC(=CC=C1)OCC(CNCCC2=CC(=C(C=C2)OC)OC)O	HXLAFSUPPDYFEO-QGZVFWFLSA-N	213679	582489	569624	722674	4.92852e+06	618929	1.0183e+06	254741	703650	470570	773137	2.76919e+06	1.27486	0.350344	0.960416	0.583333	0.166978
Com_10166_pos	Ile Thr Ile	P	C16H31N3O5	345.226	346.234	1.02887	[M+H]+	5.616	0.72	2	C18	Organic acids and derivatives	Carboxylic acids and derivatives	Amino acids, peptides, and analogues	-	-	-	-	-	-	CCC(C)C(C(=O)NC(C(C)O)C(=O)NC(C(C)CC)C(=O)O)N	HJDZMPFEXINXLO-QPHKQPEJSA-N	1.97003e+07	1.26672e+07	1.90157e+06	1.71459e+07	4.3665e+06	6.29943e+06	1.45493e+07	4.67516e+06	1.80315e+07	1.17767e+07	2.26827e+07	2.15365e+07	0.665733	-0.586984	0.225012	0.722222	1.59113
Com_10167_pos	Broussonetine D	P	C18H35NO5	345.252	346.259	0.60746	[M+H]+	7.028	0.59	2	C18	Organoheterocyclic compounds	Pyrrolidines	-	-	-	-	-	-	-	C(CCCCC(=O)CCCCO)CCCC1C(C(C(N1)CO)O)O	HLJOKJJUFIWVNY-BRSBDYLESA-N	2.99995e+07	1.69378e+07	1.00943e+07	1.70876e+08	5.69003e+07	2.97309e+07	8.81666e+06	2.96627e+07	6.10163e+07	4.20093e+07	2.68315e+07	3.1663e+07	1.5727	0.653242	0.748929	0.472222	0.308887
Com_10170_pos	Himbacine	P	C22H35NO2	345.267	346.274	0.72317	[M+H]+	9.689	0.55	2	C18	Organoheterocyclic compounds	Naphthofurans	-	-	HMDB0253171	C10598	-	-	-	CC1CCCC(N1C)C=CC2C3CCCCC3CC4C2C(OC4=O)C	FMPNFDSPHNUFOS-LPJDIUFZSA-N	8.12063e+07	4.15483e+08	1.25892e+08	3.05754e+08	4.90607e+08	2.51652e+08	4.74954e+08	4.25234e+08	3.37083e+08	2.84064e+08	4.71593e+08	5.63601e+08	0.653462	-0.613825	0.104071	0.777778	0.86112
Com_10171_pos	MG(16:1(9Z)/0:0/0:0)	P	C19H36O4	328.261	346.295	0.18708	[M+NH4]+	9.069	-	3	C18	Lipids and lipid-like molecules	Glycerolipids	Monoradylglycerols	"-"	HMDB0011565	-	-	-	53480976	[H][C@](O)(CO)COC(=O)CCCCCCC\C=C/CCCCCC	KVYUBFKSKZWZSV-ZEVQVBBLSA-N	265872	1.69492e+06	874109	2.59061e+07	1.33734e+06	2.43567e+06	1.50774e+06	158162	3.76093e+06	2.18954e+06	4.13386e+07	6.50857e+06	0.586223	-0.77048	0.645127	0.638889	0.818416
Com_10177_pos	Nordercitin	P	C20H18N4S	346.125	347.133	1.70982	[M+H]+	1.13	0.55	2	C18	Organoheterocyclic compounds	Quinolines and derivatives	Benzoquinolines	-	-	-	-	-	-	CN(C)CCC1=C2C3=C(C=CN=C3C4=C1N=CS4)C5=CC=CC=C5N2	ZVRJUQHDRLLDGR-UHFFFAOYSA-N	3.3791e+06	2.06414e+06	563275	2.60794e+06	1.31212e+06	1.02826e+06	643119	443522	2.01071e+06	1.10926e+06	3.08266e+06	1.61797e+06	1.22988	0.298516	0.554042	0.611111	0.525365
Com_1017_neg	Histidylarginine	N	C12H21N7O3	311.171	310.163	0.16907	[M-H]-	6.398	-	3	C18	Organic acids and derivatives	Carboxylic acids and derivatives	Amino acids, peptides, and analogues	"77369-21-2"	HMDB0028879	-	-	-	7408563	C1=C(NC=N1)C[C@@H](C(=O)N[C@@H](CCCN=C(N)N)C(=O)O)N	NIKBMHGRNAPJFW-IUCAKERBSA-N	3.10345e+06	3.57032e+06	1.58604e+06	15659.8	1.52771e+06	799342	2.6528e+06	1.23052e+06	4.7902e+06	3.34077e+06	2.27878e+06	1.84481e+06	0.656996	-0.606043	0.253101	0.694444	1.69961
Com_10181_pos	Gly Arg Asp	P	C12H22N6O6	346.16	347.168	1.62538	[M+H]+	5.551	0.63	2	C18	Organic acids and derivatives	Carboxylic acids and derivatives	Amino acids, peptides, and analogues	-	-	-	-	-	-	C(CC(C(=O)NC(CC(=O)O)C(=O)O)NC(=O)CN)CN=C(N)N	CLODWIOAKCSBAN-BQBZGAKWSA-N	1.39328e+06	1.6128e+06	1.26573e+06	1.885e+06	1.60431e+06	1.82558e+06	2.92329e+06	3.59852e+06	1.8579e+06	2.34058e+06	2.1881e+06	945996	0.691961	-0.531237	0.181026	0.805556	0.4592
Com_10182_pos	Decapetaloside	P	C16H26O8	346.163	347.173	7.61516	[M+H]+	6.646	0.73	2	C18	Lipids and lipid-like molecules	Prenol lipids	Terpene glycosides	-	-	-	-	-	-	CC1=COC(C2C1CCC2CO)OC3C(C(C(C(O3)CO)O)O)O	KGZIIQVXEHGOPU-ZOKCKZQPSA-N	1.93916e+07	1.25497e+07	1.40457e+07	1.11598e+07	1.5535e+07	6.62794e+06	7.97863e+06	5.95992e+06	1.42705e+07	9.92654e+06	1.34789e+07	8.41116e+06	1.32126	0.401919	0.206175	0.722222	0.517992
Com_10186_pos	Gibberellin A37	P	C20H26O5	346.178	347.188	7.38878	[M+H]+	10.24	0.54	2	C18	Lipids and lipid-like molecules	Prenol lipids	Diterpenoids	"38231-54-8"	HMDB0035047	C14161	-	LMPR0104170016	14605568	[H][C@@]12CC[C@@H]3C[C@]1(CC3=C)[C@@H](C(O)=O)[C@@]1([H])[C@@]22CC[C@H](O)[C@@]1(C)C(=O)OC2	QYXZQZMPZUEEML-SQLMURCQSA-N	166306	7.0821e+06	1.95799e+06	592787	1.92849e+06	934149	8.79655e+06	6.49721e+06	1.13905e+06	6.42363e+06	144213	6.8234e+06	0.42455	-1.23599	0.335211	0.666667	1.08683
Com_10190_pos	Val Thr Gln	P	C14H26N4O6	346.185	347.196	9.95892	[M+H]+	9.352	0.54	2	C18	Organic acids and derivatives	Carboxylic acids and derivatives	Amino acids, peptides, and analogues	-	-	-	-	-	-	CC(C)C(C(=O)NC(C(C)O)C(=O)NC(CCC(=O)N)C(=O)O)N	UQMPYVLTQCGRSK-IFFSRLJSSA-N	1.95572e+06	1.22778e+07	4.82218e+06	6.93469e+06	8.66287e+06	4.88777e+06	2.04052e+06	6.20933e+06	2.09954e+07	1.49853e+07	1.23463e+07	8.16966e+06	0.610705	-0.711453	0.356757	0.722222	0.72944
Com_10192_pos	9-Fluoro-11beta-hydroxypregna-4,16-diene-3,20-dione	P	C21H27FO3	346.194	347.204	5.4021	[M+H]+	5.745	-	3	C18	Lipids and lipid-like molecules	Steroids and steroid derivatives	Oxosteroids	-	-	C15079	-	-	-	CC(=O)C1=CCC2C1(CC(C3(C2CCC4=CC(=O)CCC43C)F)O)C	WHFHAAOGZDECTE-OLGWUGKESA-N	1.38538e+06	3.87374e+06	752826	3.04725e+06	642320	2.71256e+06	2.95177e+06	117123	5.62587e+06	603349	4.77153e+06	2.62841e+06	0.743445	-0.427701	0.929375	0.527778	0.781212
Com_10196_pos	meso-chimonanthine	P	C22H26N4	346.216	347.225	6.80261	[M+H]+	10.698	-	3	C18	Organoheterocyclic compounds	Indoles and derivatives	Pyrroloindoles	-	-	-	-	-	-	CN1CCC2(C1NC3=CC=CC=C32)C45CCN(C4NC6=CC=CC=C56)C	HOYXPMHLHJOGHD-ZDNVTZCJSA-N	2.4828e+07	1.56942e+07	2.05053e+07	7.46523e+06	1.23139e+07	1.87978e+07	1.91186e+07	2.6408e+07	2.02706e+07	1.75586e+06	1.37895e+07	1.21219e+07	1.06569	0.0917917	0.580115	0.527778	0.954659
Com_10198_pos	Lys Leu Ser	P	C15H30N4O5	346.222	347.231	6.91855	[M+H]+	6.055	0.60	2	C18	Organic acids and derivatives	Carboxylic acids and derivatives	Amino acids, peptides, and analogues	-	-	-	-	-	-	CC(C)CC(C(=O)NC(CO)C(=O)O)NC(=O)C(CCCCN)N	WRODMZBHNNPRLN-SRVKXCTJSA-N	1.19516e+06	4.82588e+06	199716	430487	652209	393795	3.13459e+06	85174	2.45638e+06	1.40966e+06	1.80714e+06	735651	0.799414	-0.322985	0.603852	0.666667	0.825075
Com_1019_neg	4,5-dibromobenzene-1,2-diol	N	C6H4Br2O2	265.858	310.857	4.05117	[M+HCOOH-H]-	11.986	0.77	2	C18	Benzenoids	Phenols	Benzenediols	"2563-26-0"	-	-	-	-	223326	C1=C(C(=CC(=C1Br)Br)O)O	IOZHUUKIHMKXRG-UHFFFAOYSA-N	1.40267e+06	1.51284e+06	1.26849e+06	1.01519e+06	1.22031e+06	1.40732e+06	1.28452e+06	1.00721e+06	1.88604e+06	1.35635e+06	1.30584e+06	1.1187e+06	0.983434	-0.0240996	0.963235	0.555556	0.0895309
Com_101_neg	D-Ala-D-Ala	N	C6H12N2O3	160.085	159.077	1.33552	[M-H]-	1.415	0.90	1	C18	Organic acids and derivatives	Carboxylic acids and derivatives	Amino acids, peptides, and analogues	"923-16-0"	HMDB0244385	C00993	map00470;map00550;map01100;map01502	-	601	CC(N)C(O)=NC(C)C(O)=O	DEFJQIDDEAULHB-UHFFFAOYSA-N	2.60722e+07	3.9328e+07	1.67567e+07	1.37071e+07	2.21668e+07	2.24364e+07	2.74966e+07	2.24216e+07	3.3026e+07	3.87348e+07	3.55629e+07	3.84832e+07	0.717676	-0.478596	0.0642058	0.777778	0.372082
Com_10202_pos	Ginkgoic acid	P	C22H34O3	346.251	347.256	7.08136	[M+H]+	8.495	0.54	2	C18	Benzenoids	Benzene and substituted derivatives	Benzoic acids and derivatives	"22910-60-7"	HMDB0033897	C10794	-	-	5317600	CCCCCC\C=C\CCCCCCCC1=C(C(O)=O)C(O)=CC=C1	YXHVCZZLWZYHSA-BQYQJAHWSA-N	2.07235e+07	1.50618e+07	1.10805e+07	1.06162e+08	1.60228e+07	2.27376e+07	4.81959e+07	4.83875e+07	7.55279e+07	1.75639e+07	3.56826e+07	3.31293e+07	0.741963	-0.43058	0.186176	0.777778	1.80209
Com_10206_pos	Glu-Ile-Ser	P	C14H25N3O7	347.169	348.176	0.26944	[M+H]+	4.712	0.64	2	C18	Organic acids and derivatives	Carboxylic acids and derivatives	Amino acids, peptides, and analogues	-	-	-	-	-	-	CCC(C)C(C(=O)NC(CO)C(=O)O)NC(=O)C(CCC(=O)O)N	ZHNHJYYFCGUZNQ-KBIXCLLPSA-N	4.02665e+07	4.91968e+07	7.31394e+06	4.13744e+07	9.10207e+06	2.26132e+07	3.85188e+07	1.21348e+07	2.15206e+07	6.2039e+06	4.5118e+07	4.43381e+07	1.01211	0.0173674	0.996781	0.527778	0.277907
Com_10209_pos	(-)-11-nor-9-carboxy-Delta9-THC-d3	P	C21H25D3O4	347.218	348.225	0.03676	[M+H]+	6.332	-	3	C18	Organoheterocyclic compounds	Benzopyrans	1-benzopyrans	"130381-15-6"	-	-	-	-	-	CCCCCC1=CC(=C2C3C=C(CCC3C(OC2=C1)(C)C)C(=O)O)O	YOVRGSHRZRJTLZ-FWHYEAKOSA-N	1.68994e+06	5.96753e+06	4.49966e+06	6.28027e+06	7.68491e+06	9.23897e+06	7.30673e+06	4.34958e+06	9.44136e+06	1.32959e+07	6.24367e+06	1.91815e+07	0.59114	-0.758428	0.141044	0.722222	0.736938
Com_1020_neg	Pyrroloquinoline quinone	N	C14H6N2O8	330.012	310.997	9.18364	[M-H-H2O]-	5.05	0.62	1	C18	Organoheterocyclic compounds	Quinolines and derivatives	Pyrroloquinolines	"72909-34-3"	HMDB0013636	C00113	-	-	1024	OC(=O)C1=CC2=C(N1)C1=C(N=C(C=C1C(O)=O)C(O)=O)C(=O)C2=O	MMXZSJMASHPLLR-UHFFFAOYSA-N	636862	196823	61728.8	261164	177791	103913	474756	134175	772019	161611	214272	152392	0.753333	-0.408641	0.476403	0.583333	0.744725
Com_1020_pos	7-Ethoxy-4-methylcoumarin	P	C12H12O3	204.079	205.086	0.00866	[M+H]+	7.482	0.61	1	C18	Phenylpropanoids and polyketides	Coumarins and derivatives	-	"87-05-8"	HMDB0035095	-	-	-	66595	CCOC1=CC2=C(C=C1)C(C)=CC(=O)O2	NKRISXMDKXBVRJ-UHFFFAOYSA-N	2.65694e+07	2.94689e+07	9.38653e+06	2.79612e+07	2.78496e+07	2.39982e+07	2.79357e+07	1.55273e+07	2.95074e+07	2.87735e+07	2.64428e+07	2.79163e+07	0.930372	-0.104121	0.594297	0.611111	0.516707
Com_10210_pos	3,6-Dihydroxydecanoylcarnitine	P	C17H33NO6	347.231	348.238	0.11506	[M+H]+	9.157	-	3	C18	Lipids and lipid-like molecules	Fatty Acyls	Fatty acid esters	"-"	HMDB0241142	-	-	-	-	CCCCC(O)CCC(O)CC(=O)OC(CC([O-])=O)C[N+](C)(C)C	OKPSUCHPAJXYIW-UHFFFAOYSA-N	2.3538e+07	8.49902e+06	1.73121e+07	1.17782e+07	1.79235e+07	1.74872e+07	2.92545e+06	1.62337e+07	3.7637e+07	1.06636e+07	1.00303e+07	6.79621e+06	1.14536	0.195801	0.348963	0.722222	0.550067
Com_1021_pos	L-Tryptophan	P	C11H12N2O2	204.09	205.097	0.54458	[M+H]+	5.268	1.00	1	C18	Organoheterocyclic compounds	Indoles and derivatives	Indolyl carboxylic acids and derivatives	"73-22-3"	HMDB0000929	C00078	map00260;map00380;map00400;map00404;map00901;map00966;map00970;map00996;map00997;map00999;map01060;map01061;map01063;map01070;map01100;map01110;map01210;map01230;map01240;map04361;map04726;map04974;map04978;map05143;map05230	-	6305	N[C@@H](CC1=CNC2=C1C=CC=C2)C(O)=O	QIVBCDIJIAJPQS-VIFPVBQESA-N	1.0015e+10	1.12481e+10	8.15137e+09	8.60548e+09	1.41815e+10	1.1243e+10	1.27519e+10	1.31961e+10	1.09501e+10	1.34883e+10	1.23537e+10	1.26174e+10	0.841912	-0.248258	0.075184	0.777778	0.661432
Com_10223_pos	3(2'-Chlorophenyl)-7-hydroxy-4-phenylcoumarin	P	C21H13ClO3	348.055	349.06	8.30745	[M+H]+	7.047	-	3	C18	Phenylpropanoids and polyketides	Neoflavonoids	Neoflavones	-	-	-	-	-	6312947	O=C1OC2=CC(O)=CC=C2C(C=3C=CC=CC3)=C1C=4C=CC=CC4Cl	JBSCMIAEEWZQBR-UHFFFAOYSA-N	376796	407445	94380.7	300266	73595.4	111016	434435	206626	476567	624660	234300	145192	0.64262	-0.637961	0.197202	0.75	0.702044
Com_10234_pos	Leonotin	P	C20H28O5	348.194	349.199	6.29503	[M+H]+	6.262	0.83	2	C18	Organoheterocyclic compounds	Lactones	Gamma butyrolactones	-	-	-	-	-	-	CC12CCCC3(C1C(CC(C3(CCC4=COC=C4)O)(C)O)OC2=O)C	FJNCXZZQNBKEJT-LIFSKISDSA-N	3.24093e+08	4.57489e+08	4.70111e+08	5.54867e+08	5.13917e+08	4.12545e+08	2.55362e+08	2.80236e+08	4.05999e+08	3.77218e+08	2.64823e+08	4.37523e+08	1.3522	0.435313	0.0319718	0.888889	0.469081
Com_10235_pos	Tricalysiolide B	P	C20H28O5	348.194	349.199	6.98385	[M+H]+	6.948	0.79	2	C18	Lipids and lipid-like molecules	Prenol lipids	Terpene lactones	-	-	-	-	-	-	CC12CCC3(C(=CC(=O)O3)C1CCC45C2CCC(C4)C(C5)(CO)O)O	RMWYNGTXQIWPHK-BIVJBNGQSA-N	9.47276e+07	4.32427e+07	3.31192e+07	2.14619e+08	3.34764e+07	6.31545e+07	2.65911e+07	9.00929e+07	1.56324e+08	7.52283e+07	1.06798e+08	8.35203e+07	0.895618	-0.159045	0.55409	0.611111	0.441489
Com_10238_pos	Camellimidazole F	P	C15H24N8O2	348.202	349.211	4.67764	[M+H]+	9.8	0.55	2	C18	Organic acids and derivatives	Carboxylic acids and derivatives	Carboxylic acid derivatives	-	-	-	-	-	-	OC(=NC)C1=C(N=CN1C)N(C)CN(C=2N=CN(C2C(O)=NC)C)C	BPXOORRQZMHRRU-UHFFFAOYSA-N	6.70666e+07	2.95214e+08	4.38542e+07	1.53113e+08	1.20982e+08	8.90214e+07	1.9709e+08	1.40385e+08	2.31785e+08	2.76976e+08	2.46524e+08	2.38561e+08	0.577811	-0.79133	0.0465566	0.805556	1.49071
Com_10239_pos	Bexarotene	P	C24H28O2	348.209	349.214	7.80073	[M+H]+	8.112	0.57	2	C18	Lipids and lipid-like molecules	Prenol lipids	Retinoids	"153559-49-0"	HMDB0014452	-	-	-	-	O=C(O)C1=CC=C(C=C1)C(=C)C=2C=C3C(=CC2C)C(C)(C)CCC3(C)C	NAVMQTYZDKMPEU-UHFFFAOYSA-N	1.90817e+07	1.65606e+07	2.02934e+07	2.36204e+07	1.2749e+07	1.82526e+07	2.9186e+07	2.35496e+07	4.4017e+07	1.51947e+07	3.00526e+07	2.58255e+07	0.658766	-0.602161	0.0476523	0.833333	1.25986
Com_10242_pos	Kolavic acid 15-methyl ester	P	C21H32O4	348.23	349.24	8.87534	[M+H]+	9.162	0.54	2	C18	Lipids and lipid-like molecules	Prenol lipids	Diterpenoids	-	-	-	-	-	-	CC1CCC2(C(C1(C)CCC(=CC(=O)OC)C)CCC=C2C(=O)O)C	CCDSRPQULZAXRF-LIECZFJOSA-N	2.55925e+06	5.13941e+06	2.9404e+06	863722	4.57002e+06	2.207e+06	4.16951e+06	4.06708e+06	5.99907e+06	2.23479e+06	1.3827e+06	1.69359e+06	0.935184	-0.0966786	0.832873	0.5	0.222139
Com_10244_pos	Aglatomin A	P	C22H36O3	348.266	349.272	6.02991	[M+H]+	9.118	0.82	2	C18	Lipids and lipid-like molecules	Steroids and steroid derivatives	Pregnane steroids	-	-	-	-	-	-	CCC1C(=O)CC2C1(CCC3C2CCC4C3(CC(C(C4)O)OC)C)C	VSYFJHFESQENRE-RUVDJVHTSA-N	2.64674e+07	1.55698e+07	1.01099e+07	9.86429e+07	1.02133e+07	1.3778e+07	1.53398e+07	8.76955e+06	1.22164e+07	4.87171e+06	2.71691e+07	9.10272e+06	2.25614	1.17386	0.219695	0.722222	0.807059
Com_1024_neg	L-ALANYL-L-TYROSINE	N	C12H16N2O4	252.111	311.125	0.51188	[M+CH3COOH-H]-	5.406	-	3	C18	Organic acids and derivatives	Carboxylic acids and derivatives	Amino acids, peptides, and analogues	"3061-88-9"	HMDB0028699	-	-	-	92946	CC(C(=O)NC(CC1=CC=C(C=C1)O)C(=O)O)N	ALZVPLKYDKJKQU-XVKPBYJWSA-N	2.33349e+06	2.56419e+06	3.12088e+06	1.21493e+06	1.97577e+06	1.97769e+06	2.74227e+06	6.15008e+06	3.25961e+06	5.8463e+06	3.54387e+06	2.49659e+06	0.548571	-0.86625	0.0180349	0.916667	0.935569
Com_10251_pos	Cyclohexyladenosine	P	C16H23N5O4	349.175	350.18	5.37036	[M+H]+	2.318	-	3	C18	Nucleosides, nucleotides, and analogues	Purine nucleosides	-	"-"	HMDB0250660	-	-	-	17891077	NC1=NC=NC2=C1N=CN2C1(OC(CO)C(O)C1O)C1CCCCC1	CHMUHOFITZIING-UHFFFAOYSA-N	1.38246e+07	1.3453e+07	1.44404e+07	2.01465e+07	4.87809e+06	2.27609e+07	1.37318e+07	1.06472e+07	1.42565e+07	3.15038e+06	1.88507e+07	1.69639e+07	1.15339	0.205878	0.62573	0.611111	0.589863
Com_10252_pos	Demethoxyfumitremorgin C	P	C21H23N3O2	349.179	350.186	0.06033	[M+H]+	5.37	0.59	2	C18	Nucleosides, nucleotides, and analogues	Pyrimidine nucleosides	-	"-"	HMDB0029565	-	-	-	-	[H][C@@]12CCCN1C(=O)[C@]1([H])CC3=C(NC4=CC=CC=C34)[C@]([H])(C=C(C)C)N1C2=O	LQXCSIKDOISJTI-BZSNNMDCSA-N	445283	3.70271e+06	250938	3.02693e+06	77578.8	399071	1.10254e+06	503115	1.25529e+06	546476	2.88226e+06	381300	1.18461	0.244413	0.578324	0.611111	0.690073
Com_10254_pos	Ala Leu Phe	P	C18H27N3O4	349.2	350.205	6.03921	[M+H]+	5.47	0.68	2	C18	Organic acids and derivatives	Carboxylic acids and derivatives	Amino acids, peptides, and analogues	-	-	-	-	-	-	CC(C)CC(C(=O)NC(CC1=CC=CC=C1)C(=O)O)NC(=O)C(C)N	VHVVPYOJIIQCKS-QEJZJMRPSA-N	2.33321e+07	1.89863e+07	3.46409e+06	2.69755e+07	1.40331e+07	1.42068e+07	2.7868e+07	2.43811e+07	5.49468e+07	2.48016e+07	2.66369e+07	2.1839e+07	0.559628	-0.83746	0.0736985	0.861111	1.29041
Com_10256_pos	Neovasipyridone A	P	C21H35NO3	349.262	350.266	8.20656	[M+H]+	7.506	0.59	2	C18	Organoheterocyclic compounds	Pyridines and derivatives	Hydropyridines	-	-	-	-	-	-	CCC(C)CN1C=C(C(=O)C(C1C(=CC(C)CC)C)(C)O)C(=O)CC	NAMOYKKVUOAEJB-WJDWOHSUSA-N	2.22683e+07	1.46292e+07	1.43285e+07	9.75632e+06	1.6325e+07	2.52113e+07	1.60331e+07	9.14358e+06	2.51057e+07	1.23881e+07	9.84792e+06	1.14258e+07	1.22127	0.288384	0.319866	0.694444	0.297109
Com_10258_pos	8,11,14-Eicosatrienoylethanolamide	P	C22H39NO2	349.298	350.303	6.26991	[M+H]+	10.248	0.52	2	C18	Organic nitrogen compounds	Organonitrogen compounds	Amines	-	HMDB0013627	C13828	-	LMFA08040011	-	CCCCCC=CCC=CCC=CCCCCCCC(=O)NCCO	ULQWKETUACYZLI-QNEBEIHSSA-N	4.07786e+07	1.91173e+06	9.25348e+06	3.14775e+06	1.13664e+06	8.55129e+06	948936	1.7471e+07	1.76761e+06	115860	2.35395e+06	1.73164e+06	2.6561	1.40931	0.177895	0.75	1.61062
Com_1025_neg	phenylalanylphenylalanine	N	C18H20N2O3	312.147	311.14	0.79665	[M-H]-	5.587	0.74	1	C18	Organic acids and derivatives	Carboxylic acids and derivatives	Amino acids, peptides, and analogues	"2577-40-4"	HMDB0013302	-	-	-	6993090	C1=CC=C(C=C1)CC(C(=O)NC(CC2=CC=CC=C2)C(=O)O)N	GKZIWHRNKRBEOH-HOTGVXAUSA-N	2.6521e+06	2.52346e+06	1.11631e+06	1.47348e+06	2.08444e+06	1.37243e+06	2.54606e+06	1.54791e+06	1.89827e+06	4.81827e+06	2.77129e+06	3.03455e+06	0.675373	-0.566245	0.111953	0.805556	0.832355
Com_10262_pos	8-Chloro-10-[3-(dimethylamino)propyl]phenothiazine-2,3-diol	P	C17H19ClN2O2S	350.086	351.096	7.99898	[M+H]+	2.68	-	3	C18	Organoheterocyclic compounds	Benzothiazines	Phenothiazines	"-"	HMDB0247296	-	-	-	159916	CN(C)CCCN1C2=CC(O)=C(O)C=C2SC2=C1C=C(Cl)C=C2	ZCBSXRWEKNAYOU-UHFFFAOYSA-N	202024	1.30044e+06	540369	1.34825e+06	312539	411679	878115	1.70626e+06	533029	1.01572e+06	176581	3.43957e+06	0.531056	-0.913064	0.360756	0.638889	0.432883
Com_10266_pos	Fagaronine	P	C21H20NO4+	350.139	351.146	0.35615	[M+H]+	7.797	0.57	2	C18	Organoheterocyclic compounds	Quinolines and derivatives	Benzoquinolines	-	-	-	-	-	-	C[N+]1=CC2=CC(=C(C=C2C3=C1C4=CC(=C(C=C4C=C3)O)OC)OC)OC	OOKZVPUCASIEBL-UHFFFAOYSA-O	1.5745e+07	7.21609e+06	7.74135e+06	4.84443e+07	1.41489e+07	1.23033e+07	1.44896e+07	7.96796e+06	2.02511e+07	9.10079e+06	1.45518e+07	1.62879e+07	1.27768	0.353524	0.844283	0.611111	0.124432
Com_10268_pos	Hysterin acetate	P	C19H26O6	350.173	351.183	8.71657	[M+H]+	8.008	-	3	C18	Lipids and lipid-like molecules	Prenol lipids	Terpene lactones	-	-	-	-	-	-	CC(=O)OCC1CCC2C(C3(C1CCC3OC(=O)C)C)OC(=O)C2=C	IFKXXSFDNAVPTP-DFUGEXAVSA-N	6.96446e+06	2.44317e+06	1.19674e+06	6.27015e+06	4.41792e+06	5.06463e+06	3.58425e+06	2.6608e+06	3.3859e+06	2.54568e+06	3.05143e+06	4.34219e+06	1.34679	0.429528	0.594692	0.666667	0.697567
Com_1026_pos	Phosphorylcholine	P	C5H15NO4P+	184.074	206.055	0.16608	[M+Na]+	1.286	0.90	1	C18	Organic nitrogen compounds	Organonitrogen compounds	Quaternary ammonium salts	"3616-04-4"	HMDB0001565	-	-	-	1014	C[N+](C)(C)CCOP(O)(O)=O	YHHSONZFOIEMCP-UHFFFAOYSA-O	4.86522e+07	5.49089e+07	1.12295e+08	4.06434e+07	4.2462e+07	4.31119e+07	7.82804e+07	9.06616e+07	5.52437e+07	1.00865e+08	7.68995e+07	3.44453e+07	0.78386	-0.351332	0.277919	0.694444	0.487071
Com_10284_pos	Mefentanyl	P	C23H30N2O	350.236	351.24	7.9189	[M+H]+	7.718	0.69	2	C18	Organoheterocyclic compounds	Piperidines	Fentanyls	-	HMDB0243534	-	-	-	-	CCC(=O)N(C1CCN(CC1C)CCC2=CC=CC=C2)C3=CC=CC=C3	MLQRZXNZHAOCHQ-UHFFFAOYSA-N	2.15659e+06	9.08564e+06	9.30556e+06	5.05013e+07	4.27582e+06	4.14505e+06	1.24297e+07	9.72344e+06	1.63016e+07	4.80836e+06	1.21842e+07	1.72459e+07	1.09322	0.128589	0.418327	0.777778	0.431078
Com_10285_pos	2beta,3beta,4beta-Trihydroxypregnan-16-one	P	C21H34O4	350.246	351.25	7.62145	[M+H]+	9.08	0.64	2	C18	Lipids and lipid-like molecules	Steroids and steroid derivatives	Pregnane steroids	-	-	-	-	-	-	CCC1C(=O)CC2C1(CCC3C2CCC4C3(CC(C(C4O)O)O)C)C	JHBBZIAPXDEPET-MQQAWLCXSA-N	1.00758e+08	1.05952e+08	1.21796e+08	1.26067e+09	9.33316e+07	1.67679e+08	1.09913e+08	5.10889e+07	2.06389e+08	1.08585e+08	2.37151e+09	2.93182e+08	0.589107	-0.763399	0.769858	0.611111	0.348733
Com_10288_pos	MG(0:0/18:4(6Z,9Z,12Z,15Z)/0:0)	P	C21H34O4	350.246	351.255	5.27265	[M+H]+	9.686	-	3	C18	Lipids and lipid-like molecules	Fatty Acyls	Lineolic acids and derivatives	"-"	HMDB0011541	-	-	-	53480962	[H]C(CO)(CO)OC(=O)CCCC\C=C/C\C=C/C\C=C/C\C=C/CC	WNCUAIVHPMNYAK-LTKCOYKYSA-N	2.73927e+08	2.08461e+07	3.46328e+08	1.76601e+07	2.5167e+07	5.40312e+06	1.67158e+07	5.42524e+06	8.43343e+06	1.61508e+07	2.71368e+07	2.60056e+07	6.90244	2.78711	0.193448	0.666667	2.48
Com_10293_pos	Phe-Ala-Asp	P	C16H21N3O6	351.143	352.15	0.02434	[M+H]+	5.346	0.82	2	C18	Organic acids and derivatives	Carboxylic acids and derivatives	Amino acids, peptides, and analogues	-	-	-	-	-	-	CC(C(=O)NC(CC(=O)O)C(=O)O)NC(=O)C(CC1=CC=CC=C1)N	LSXGADJXBDFXQU-DLOVCJGASA-N	3.42005e+07	4.08849e+07	1.28209e+07	3.85936e+07	2.1208e+07	1.94999e+07	3.1431e+07	3.49288e+07	2.71802e+07	3.45445e+07	5.14929e+07	3.97683e+07	0.762304	-0.391562	0.152413	0.694444	0.325007
Com_10299_pos	Senecionine N-oxide	P	C18H25NO6	351.168	352.178	7.10365	[M+H]+	9.591	0.64	2	C18	Alkaloids and derivatives	-	-	"13354-33-1"	HMDB0258230	C15612	map00960;map01110	-	5380876	O=C1OC2CCN3(=O)CC=C(COC(=O)C(O)(C)C(C)CC1=CC)C23	PLGBHVNNYDZWGZ-GPUZEBNTSA-N	9.80382e+06	3.28131e+07	2.68573e+07	4.75147e+07	3.82266e+07	2.75479e+07	3.43662e+07	2.97055e+07	4.12221e+07	2.5452e+07	3.71367e+07	3.43797e+07	0.903596	-0.14625	0.444347	0.583333	0.555218
Com_1029_neg	(-)-(E)-Guggulsterone	N	C21H28O2	312.209	311.204	7.99536	[M-H]-	9.701	0.60	2	C18	Lipids and lipid-like molecules	Steroids and steroid derivatives	Androstane steroids	"39025-24-6"	-	-	-	-	6439929	CC=C1C(=O)CC2C1(CCC3C2CCC4=CC(=O)CCC34C)C	WDXRGPWQVHZTQJ-AUKWTSKRSA-N	2.54973e+06	1.31143e+06	2.50232e+07	1.8568e+06	6.01034e+06	2.15521e+06	425975	2.81408e+06	358565	589067	5.65531e+06	6.00646e+06	2.45477	1.29559	0.220271	0.666667	1.22208
Com_102_neg	2-hydroxyoctanoic acid	N	C8H16O3	160.11	159.102	1.89112	[M-H]-	6.144	0.97	1	C18	Lipids and lipid-like molecules	Fatty Acyls	Fatty acids and conjugates	"617-73-2"	HMDB0000711	-	-	LMFA01050020	94180	CCCCCCC(O)C(O)=O	JKRDADVRIYVCCY-UHFFFAOYSA-N	1.67448e+07	1.79895e+07	1.48389e+07	1.5856e+07	1.28641e+07	1.43222e+07	8.14236e+06	6.57483e+06	2.02246e+07	1.38913e+07	1.44225e+07	1.80832e+07	1.13864	0.187309	0.330693	0.583333	0.331188
Com_10324_pos	Melophlin E	P	C21H37NO3	351.277	352.284	0.80696	[M+H]+	9.129	0.97	2	C18	Organoheterocyclic compounds	Pyrrolidines	N-alkylpyrrolidines	-	-	-	-	-	-	CC(C)CCCCCCCCCCCCC(=C1C(=O)CN(C1=O)C)O	CPMHESKNPLZJEM-ZZEZOPTASA-N	3.23035e+07	3.99692e+07	4.96435e+07	2.92746e+07	7.13448e+07	6.53957e+07	8.18026e+07	6.93956e+07	6.64779e+07	2.1641e+07	4.79676e+07	5.67675e+07	0.836883	-0.256903	0.540963	0.638889	0.139775
Com_10325_pos	N-cis-11,14-eicosadienoyl ethanolamine	P	C22H41NO2	351.314	352.319	6.47533	[M+H]+	7.587	0.69	2	C18	Organic nitrogen compounds	Organonitrogen compounds	Amines	-	-	-	-	LMFA08040002	-	CCCCCC=CCC=CCCCCCCCCCC(=O)NCCO	MWQCBVWCBTUPDQ-HZJYTTRNSA-N	1.52721e+06	278577	3.46328e+08	187703	61592.7	134221	126425	206175	413917	185834	182268	307704	245.034	7.93684	0.374031	0.555556	1.99221
Com_10333_pos	Asperorydine G	P	C20H20N2O4	352.142	353.152	7.84638	[M+H]+	5.283	-	3	C18	Organoheterocyclic compounds	Isoindoles and derivatives	Isoindolines	"-"	-	-	-	-	-	CC(O)CC(=O)N1C(=O)C2=C(C=C3C=CC=C4N(C)C(=O)C2=C34)C1(C)C	WQIRGFAZJZHHBZ-UHFFFAOYSA-N	1.18864e+07	1.65698e+07	1.12758e+07	1.7733e+07	1.46103e+07	1.33976e+07	1.03555e+07	5.44307e+06	5.98048e+06	9.84152e+06	1.88104e+07	8.77351e+06	1.44369	0.52976	0.0616868	0.833333	1.62254
Com_10335_pos	Lambicin	P	C18H24O7	352.152	353.161	3.51965	[M+H]+	6.694	0.72	2	C18	Organoheterocyclic compounds	Lactones	Gamma butyrolactones	-	-	-	-	-	-	CC(=C)C1C2C(C3(C4(CCC(O4)(C)O)C5C(C3(C1C(=O)O2)O)O5)C)O	TZFIHRBNTJVCHV-FXICXOMUSA-N	4.15543e+06	6.66131e+06	2.97158e+06	2.28436e+07	7.03269e+06	5.02829e+06	4.60626e+06	1.34899e+07	1.34134e+06	3.87975e+06	6.87019e+06	9.16849e+06	1.23724	0.307131	0.661214	0.527778	0.303079
Com_10338_pos	Desacetyltetraneurin D 4-O-isobutyrate	P	C19H28O6	352.189	353.194	6.19724	[M+H]+	6.048	0.81	2	C18	Lipids and lipid-like molecules	Prenol lipids	Terpene lactones	-	-	-	-	-	-	CC1CCC2C(C3(C1(CCC3OC(=O)C(C)C)O)CO)OC(=O)C2=C	YAQZXHLVANZHGK-IMSBPQIQSA-N	1.59155e+07	1.55869e+07	5.44301e+06	3.26869e+07	1.33608e+07	1.58218e+07	2.43185e+07	1.36725e+07	1.37691e+07	2.28391e+07	2.07275e+07	1.62908e+07	0.885298	-0.175765	0.416185	0.666667	1.35522
Com_10343_pos	15-keto-PGE1	P	C20H32O5	352.225	353.234	5.72717	[M+H]+	9.992	0.65	2	C18	Lipids and lipid-like molecules	Fatty Acyls	Eicosanoids	"22973-19-9"	HMDB0001320	C04654	-	LMFA03010146	-	CCCCCC(=O)C=CC1C(CC(=O)C1CCCCCCC(=O)O)O	VXPBDCBTMSKCKZ-XQHNHVHJSA-N	197608	2.07242e+07	417969	1.83888e+07	1.87471e+07	1.74783e+06	1.512e+07	231477	3.40784e+06	1.10043e+07	2.24586e+06	2.00618e+07	1.15656	0.209838	0.79554	0.5	1.21449
Com_10346_pos	2,5-diamino-6-(5-phospho-D-ribosylamino)pyrimidin-4(3H)-one	P	C9H16N5O8P	353.074	354.079	6.80021	[M+H]+	5.105	-	3	C18	Organic oxygen compounds	Organooxygen compounds	Carbohydrates and carbohydrate conjugates	"-"	HMDB0304044	C01304	map00740;map00790;map01100;map01110;map01240	-	-	NC1=NC(N[C@@H]2O[C@H](COP(O)(O)=O)[C@@H](O)[C@H]2O)=C(N)C(=O)N1	OCLCLRXKNJCOJD-UMMCILCDSA-N	4.51013e+06	1.0792e+07	4.36736e+06	4.0563e+06	5.3319e+06	1.13068e+07	1.08549e+07	3.01425e+06	3.11502e+06	5.78817e+06	4.68149e+06	3.95766e+06	1.28502	0.361793	0.363335	0.666667	0.367888
Com_1034_neg	Phytanic acid	N	C20H40O2	312.303	311.295	1.13868	[M-H]-	11.381	0.69	1	C18	Lipids and lipid-like molecules	Prenol lipids	Diterpenoids	"14721-66-5"	HMDB0000801	C01607	-	-	26840	CC(C)CCCC(C)CCCC(C)CCCC(C)CC(=O)O	RLCKHJSFHOZMDR-UHFFFAOYSA-N	310021	16528.1	134470	179173	84384.7	161363	10397.1	38346.2	11062.8	372244	21813.6	8856.55	1.91463	0.937069	0.0749645	0.777778	1.06367
Com_10353_pos	PROADIFEN	P	C23H31NO2	353.235	354.239	9.97511	[M+H]+	10.445	-	3	C18	Benzenoids	Benzene and substituted derivatives	Diphenylmethanes	"78997-40-7"	HMDB0256783	-	-	-	-	CCCC(C1=CC=CC=C1)(C2=CC=CC=C2)C(=O)OCCN(CC)CC	SNTQPLDRUZOSDP-UHFFFAOYSA-N	1.7208e+06	5.64476e+06	600890	1.23098e+06	3.19988e+06	3.23749e+06	4.64002e+06	3.60036e+06	6.37478e+06	3.83202e+06	4.03434e+06	4.92381e+06	0.570502	-0.809695	0.0630878	0.861111	1.63917
Com_10354_pos	Methyl tumonoate A	P	C20H35NO4	353.257	354.263	2.99691	[M+H]+	7.514	-	3	C18	Organic acids and derivatives	Carboxylic acids and derivatives	Amino acids, peptides, and analogues	-	-	-	-	-	-	CCCCCCCC=C(C)C(C(C)C(=O)N1CCCC1C(=O)OC)O	SZDORSKCYIOHRW-HOOHWIHRSA-N	1.15025e+06	4.02082e+06	5.64278e+06	684779	3.22753e+06	6.06411e+06	9.40979e+06	366888	6.42824e+06	4.06981e+06	2.78451e+08	3.43481e+06	0.0688054	-3.86133	0.367991	0.694444	1.66173
Com_10356_pos	N-Oleoyl Alanine	P	C21H39NO3	353.293	354.3	1.03145	[M+H]+	9.669	0.70	2	C18	Organic acids and derivatives	Carboxylic acids and derivatives	Amino acids, peptides, and analogues	"-"	HMDB0241953	-	-	LMFA08020124	73324759	CCCCCCCCC=CCCCCCCCC(=O)NC(C)C(O)=O	CHQZBIVWDKADIA-UHFFFAOYSA-N	3.16796e+07	4.29712e+07	4.36888e+07	3.52019e+07	9.21807e+07	6.65133e+07	8.3456e+07	7.82542e+07	5.668e+07	1.00794e+07	5.09538e+07	5.01172e+07	0.947487	-0.0778216	0.892992	0.611111	0.0541972
Com_10358_pos	Anandamide (20:l, n-9)	P	C22H43NO2	353.329	354.337	0.61594	[M+H]+	9.53	0.61	2	C18	Organic nitrogen compounds	Organonitrogen compounds	Amines	-	-	-	-	LMFA08040010	-	CCCCCCCCC=CCCCCCCCCCC(=O)NCCO	YDKRGMXLBRWZJR-KTKRTIGZSA-N	5.46612e+06	1.15916e+06	3.80962e+06	547788	651959	1.77252e+06	1.25841e+06	686055	2.392e+06	2.5502e+08	419922	409191	0.0515293	-4.27846	0.789884	0.583333	0.626786
Com_1036_neg	Palmitoylglycine	N	C18H35NO3	313.262	312.254	1.49	[M-H]-	9.478	1.00	1	C18	Organic acids and derivatives	Carboxylic acids and derivatives	Amino acids, peptides, and analogues	"2441-41-0"	HMDB0013034	-	-	LMFA08020079	151008	CCCCCCCCCCCCCCCC(=O)NCC(O)=O	KVTFEOAKFFQCCX-UHFFFAOYSA-N	5.36997e+07	4.06916e+07	2.45596e+07	2.95887e+07	8.46396e+07	5.87378e+07	7.35788e+07	5.69511e+07	9.31872e+07	1.95761e+07	4.85841e+07	4.91422e+07	0.856013	-0.224296	0.638057	0.583333	0.210395
Com_10377_pos	Tephrowatsin A	P	C22H26O4	354.183	355.193	6.00257	[M+H]+	10.443	-	3	C18	Phenylpropanoids and polyketides	Flavonoids	Flavans	-	-	C09970	-	LMPK12020160	-	CC(=CCC1=C2C(=C(C=C1OC)OC)C(CC(O2)C3=CC=CC=C3)O)C	ADIMMCHZVYYGPW-MSOLQXFVSA-N	993899	1.3636e+06	524709	1.33601e+06	1.46124e+06	756791	2.14598e+06	1.02713e+06	2.17163e+06	733561	1.40906e+06	1.09422e+06	0.750008	-0.415023	0.284215	0.666667	0.501237
Com_10383_pos	3,3-Difluoro-5alpha-androstan-17beta-yl acetate	P	C21H32F2O2	354.237	355.242	5.2403	[M+H]+	7.208	0.58	2	C18	Lipids and lipid-like molecules	Steroids and steroid derivatives	Steroid esters	-	-	C14477	-	-	-	CC(=O)OC1CCC2C1(CCC3C2CCC4C3(CCC(C4)(F)F)C)C	BUIQHUBDLNDWCY-RBZZARIASA-N	313420	1.44714e+06	157744	1.02411e+07	3.29843e+06	4.32112e+06	4.43056e+06	2.15944e+07	883692	1.70961e+06	2.8886e+06	3.25762e+06	0.568943	-0.813645	0.332304	0.611111	0.890488
Com_10400_pos	Agelasidine A	P	C18H33N3O2S	355.229	356.237	0.3442	[M+H]+	5.87	-	3	C18	Lipids and lipid-like molecules	Prenol lipids	Sesquiterpenoids	-	-	-	-	-	-	CC(=CCCC(=CCCC(C)(C=C)S(=O)(=O)CCN=C(N)N)C)C	HTMRIMAGHVWENK-QIPHDZALSA-N	2.26878e+08	2.85582e+08	5.54273e+08	7.36649e+08	4.27855e+08	3.36581e+08	1.05114e+08	7.47139e+07	4.36571e+07	1.9982e+08	2.14648e+08	2.14206e+08	3.01331	1.59135	0.00567279	1	0.933284
Com_10401_pos	Tridec-7-enoylcarnitine	P	C20H37NO4	355.272	356.277	6.41181	[M+H]+	6.722	-	3	C18	Lipids and lipid-like molecules	Fatty Acyls	Fatty acid esters	"-"	HMDB0241317	-	-	-	-	CCCCCC=CCCCCCC(=O)OC(CC([O-])=O)C[N+](C)(C)C	YFJGZENZJUJIME-UHFFFAOYSA-N	78493	250869	89253.8	80638.3	169348	142880	343731	793788	237155	255660	82908.5	179225	0.428796	-1.22164	0.0812097	0.833333	0.603774
Com_10412_pos	N-Palmitoyl Valine	P	C21H41NO3	355.309	356.316	0.55572	[M+H]+	9.837	-	3	C18	Organic acids and derivatives	Carboxylic acids and derivatives	Amino acids, peptides, and analogues	"-"	HMDB0241935	-	-	LMFA08020120	-	CCCCCCCCCCCCCCCC(=O)NC(C(C)C)C(O)=O	OGLNTVZUARMGNY-UHFFFAOYSA-N	7.55686e+06	1.92452e+07	2.85974e+07	8.643e+06	3.45972e+07	2.81561e+07	4.34815e+07	4.4672e+07	3.42435e+07	3.38677e+06	1.97641e+07	2.11517e+07	0.760625	-0.394743	0.737381	0.638889	0.192575
Com_10426_pos	11-Hydroxyrankinidine	P	C20H24N2O4	356.174	357.183	6.4458	[M+H]+	7.954	0.61	2	C18	Alkaloids and derivatives	Gelsemium alkaloids	-	"122590-03-8"	-	-	-	-	-	CC=C1CNC2CC3(C4CC1C2CO4)C5=C(C=C(C=C5)O)N(C3=O)OC	FALAMCOLIJTCTR-QDEBKDIKSA-N	1.56716e+06	590711	794335	131390	520265	720215	597627	1.43435e+06	7.00004e+06	687233	367956	259179	0.417931	-1.25866	0.515722	0.472222	0.697865
Com_10427_pos	Suspensoside B	P	C18H28O7	356.183	357.189	6.40751	[M+H]+	5.816	0.60	2	C18	Lipids and lipid-like molecules	Fatty Acyls	Fatty acyl glycosides	-	-	-	-	-	-	CC1=C(C(CCC1)(C)C=C)CC(=O)OC2C(C(C(C(O2)CO)O)O)O	MXCRQIIJWXVYNV-HMGSXCDBSA-N	1.29154e+06	808366	359151	1.94794e+07	315567	2.77341e+06	2.07731e+06	991454	3.83709e+06	3.09783e+06	7.93488e+06	2.01036e+06	1.25457	0.327197	0.352899	0.722222	1.63004
Com_10433_pos	Leu-Gln-Pro	P	C16H28N4O5	356.206	357.213	0.91158	[M+H]+	4.915	0.69	2	C18	Organic acids and derivatives	Carboxylic acids and derivatives	Amino acids, peptides, and analogues	-	-	-	-	-	42641527	CC(C)CC(C(=O)NC(CCC(=O)N)C(=O)N1CCCC1C(=O)O)N	CQGSYZCULZMEDE-SRVKXCTJSA-N	8.99757e+07	6.74662e+07	3.20453e+07	3.60762e+07	5.26705e+07	5.67407e+07	4.92916e+07	4.66709e+07	7.40686e+07	7.77226e+07	5.1163e+07	8.5718e+07	0.87089	-0.199438	0.398899	0.583333	0.162944
Com_10434_pos	5,7-Megastigmadien-9-ol glucoside	P	C19H32O6	356.22	357.227	0.07251	[M+H]+	8.05	0.52	2	C18	Lipids and lipid-like molecules	Fatty Acyls	Fatty acyl glycosides	"146610-77-7"	HMDB0041044	-	-	-	131753017	CC(OC1OC(CO)C(O)C(O)C1O)\C=C\C1=C(C)CCCC1(C)C	JGUNLOSHGIQYCT-BQYQJAHWSA-N	287921	94156.4	269686	610282	222699	789542	6.90611e+06	359802	7.60407e+06	1.44785e+06	1.72199e+06	1.80262e+06	0.114617	-3.1251	0.0072923	0.944444	1.6269
Com_10439_pos	Dopexamine	P	C22H32N2O2	356.246	357.252	3.85334	[M+H]+	7.943	-	3	C18	Benzenoids	Phenols	Benzenediols	"86197-47-9"	HMDB0041882	-	-	-	55483	OC1=C(O)C=C(CCNCCCCCCNCCC2=CC=CC=C2)C=C1	RYBJORHCUPVNMB-UHFFFAOYSA-N	537640	310566	316593	627046	283834	183381	596344	570382	97388.7	701214	97202.5	341356	0.939753	-0.0896465	0.755325	0.555556	0.107759
Com_10441_pos	Lagochilin	P	C20H36O5	356.256	357.267	9.16461	[M+H]+	10.468	0.83	2	C18	Lipids and lipid-like molecules	Prenol lipids	Diterpenoids	"23554-81-6"	-	-	-	-	-	OCCC1(OC2(CC1)C(C)CCC3C(C)(CO)C(O)CCC32C)CO	XYPPDQHBNJURHU-RHFXQVJCSA-N	3.20966e+07	2.41755e+07	1.09042e+07	1.12969e+07	1.18702e+07	2.50778e+07	2.97109e+07	4.10327e+07	3.22242e+07	2.49041e+06	2.61061e+07	2.17726e+07	0.752729	-0.409798	0.816936	0.694444	0.384102
Com_10451_pos	Cinacalcet	P	C22H22F3N	357.17	358.174	9.24084	[M+H]+	5.589	-	3	C18	Benzenoids	Naphthalenes	-	"226256-56-0"	HMDB0015147	-	-	-	156419	C[C@@H](NCCCC1=CC(=CC=C1)C(F)(F)F)C1=CC=CC2=CC=CC=C12	VDHAWDNDOKGFTD-MRXNPFEDSA-N	2.63051e+06	2.0817e+06	3.46328e+08	901621	537547	596828	3.68614e+06	1.05072e+07	7.95653e+06	4.90116e+06	2.07839e+06	5.01685e+06	10.3401	3.37018	0.605315	0.777778	1.31445
Com_10452_pos	Pro Glu Ile	P	C16H27N3O6	357.19	358.197	0.82345	[M+H]+	5.381	-	3	C18	Organic acids and derivatives	Carboxylic acids and derivatives	Amino acids, peptides, and analogues	-	-	-	-	-	-	CCC(C)C(C(=O)O)NC(=O)C(CCC(=O)O)NC(=O)C1CCCN1	WVOXLKUUVCCCSU-ZPFDUUQYSA-N	5.63126e+07	8.53317e+07	1.68822e+07	1.10882e+08	2.78952e+07	4.67491e+07	8.14918e+07	2.71622e+07	4.36921e+07	4.56107e+07	1.01301e+08	9.7762e+07	0.86659	-0.206579	0.555543	0.527778	0.262426
Com_10453_pos	Nalbuphine	P	C21H27NO4	357.194	358.198	9.91826	[M+H]+	5.384	-	3	C18	Benzenoids	Phenanthrenes and derivatives	-	"20594-83-6"	HMDB0014982	C07251	-	-	-	C1CC(C1)CN2CCC34C5C(CCC3(C2CC6=C4C(=C(C=C6)O)O5)O)O	NETZHAKZCGBWSS-CEDHKZHLSA-N	8.15575e+07	8.66515e+07	5.48775e+07	6.26682e+07	1.01391e+08	7.33068e+07	6.80962e+07	8.52912e+07	6.11989e+07	9.99951e+07	1.00758e+08	1.00472e+08	0.892677	-0.163789	0.389605	0.611111	0.1051
Com_10455_pos	Enecadin	P	C21H28FN3O	357.222	358.23	2.53111	[M+H]+	8.041	-	3	C18	Organoheterocyclic compounds	Diazines	Pyrimidines and pyrimidine derivatives	"-"	HMDB0251807	-	-	-	6433114	CC1=NC(=CC(OCCCCCN2CCCCC2)=N1)C1=CC=C(F)C=C1	SZSHJTJCJOWMHM-UHFFFAOYSA-N	3.03929e+06	1.50326e+06	657219	735880	1.01246e+06	2.51332e+06	1.93229e+06	81615.8	3.66747e+06	1.44497e+06	2.20646e+06	1.54599e+06	0.869713	-0.201388	0.858163	0.583333	0.318088
Com_10456_pos	N-(8-Amino-1-carboxyoctyl)-alanyl-proline	P	C17H31N3O5	357.226	358.232	3.71301	[M+H]+	5.869	-	3	C18	Nucleosides, nucleotides, and analogues	Purine nucleosides	-	"-"	HMDB0247737	-	-	-	15927695	CC(NC(CCCCCCCN)C(O)=O)C(=O)N1CCCC1C(O)=O	BVFMABDUHNUCMQ-UHFFFAOYSA-N	1.10042e+07	1.28981e+07	1.14182e+07	3.44535e+07	1.71716e+07	1.34817e+07	6.60097e+06	366680	6.5806e+06	5.72171e+06	2.24373e+07	1.46088e+07	1.78328	0.834533	0.150537	0.75	2.39909
Com_10457_pos	(9E)-7-Hydroxydodec-9-enoylcarnitine	P	C19H35NO5	357.252	358.258	1.01711	[M+H]+	6.203	0.59	2	C18	Lipids and lipid-like molecules	Fatty Acyls	Fatty acid esters	"-"	HMDB0241224	-	-	-	-	CCC=CCC(O)CCCCCC(=O)OC(CC([O-])=O)C[N+](C)(C)C	CPNSTMOHZLXGCX-UHFFFAOYSA-N	2.71116e+06	141297	190656	1.84029e+07	219384	448022	369887	316352	2.48958e+06	1.00014e+06	2.12136e+06	2.42622e+06	2.53492	1.34194	0.655765	0.611111	0.368801
Com_1045_neg	Oglufanide	N	C16H19N3O5	333.132	314.115	1.12776	[M-H-H2O]-	5.562	0.79	1	C18	Organic acids and derivatives	Carboxylic acids and derivatives	Amino acids, peptides, and analogues	"38101-59-6"	HMDB0028830	-	-	-	100094	N[C@@H](CCC(O)=O)C(=O)N[C@@H](CC1=CNC2=CC=CC=C12)C(O)=O	LLEUXCDZPQOJMY-AAEUAGOBSA-N	4.06948e+06	5.09356e+06	2.36117e+06	2.37437e+06	2.80535e+06	2.14207e+06	5.13569e+06	5.01171e+06	5.88977e+06	5.05827e+06	9.31877e+06	6.02748e+06	0.517155	-0.951332	0.00321289	0.944444	0.996288
Com_10465_pos	Ile Leu Leu	P	C18H35N3O4	357.263	358.27	0.45658	[M+H]+	5.699	0.91	2	C18	Organic acids and derivatives	Carboxylic acids and derivatives	Amino acids, peptides, and analogues	-	-	-	-	-	-	CCC(C)C(C(=O)NC(CC(C)C)C(=O)NC(CC(C)C)C(=O)O)N	HPCFRQWLTRDGHT-AJNGGQMLSA-N	5.51618e+07	3.41318e+07	1.52923e+07	6.90142e+07	3.73917e+07	2.47088e+07	4.86983e+07	2.69421e+07	5.88129e+07	5.185e+07	5.43067e+07	6.54655e+07	0.770073	-0.376932	0.219601	0.666667	0.333449
Com_10467_pos	20-Epikibataline	P	C23H35NO2	357.267	358.277	7.92113	[M+H]+	7.692	0.54	2	C18	Organoheterocyclic compounds	Lactones	Gamma butyrolactones	-	-	-	-	-	-	C1[C@H](CC2=CC[C@@H]3[C@@H]([C@]2(C1)C)CC[C@@]12[C@H]3CC[C@@H]1[C@H](OC2=O)C)N(C)C	AENSHGKORGDOBI-LMUZJLHONA-N	1.64466e+06	702347	484288	754852	250185	1.08785e+06	587892	378953	214948	771719	579447	776927	1.48772	0.573101	0.358977	0.638889	0.449844
Com_1046_pos	alpha-Irone	P	C14H22O	206.167	207.174	0.0572	[M+H]+	8.042	0.88	1	C18	Lipids and lipid-like molecules	Prenol lipids	Sesquiterpenoids	"79-69-6"	HMDB0035631	-	-	-	5371002	CC1CC=C(C(C1(C)C)/C=C/C(=O)C)C	JZQOJFLIJNRDHK-CMDGGOBGSA-N	4.558e+07	1.54533e+07	3.41523e+07	3.05282e+07	2.12044e+07	2.07022e+07	1.78976e+07	3.19755e+07	3.09677e+07	1.31643e+07	1.88023e+07	6.95189e+07	0.919343	-0.121325	0.975271	0.555556	0.291632
Com_10471_pos	Margicassidin	P	C20H22O6	358.142	359.151	6.53789	[M+H]+	9.317	0.58	2	C18	Phenylpropanoids and polyketides	Flavonoids	Flavans	-	-	-	-	-	-	CCC(=CC)C1=C(C2=C(C=C1O)OC(C(C2O)O)C3=CC=C(C=C3)O)O	LNOFDVSWGARPID-ZGQPTZKZSA-N	1.9382e+06	1.23263e+07	1.18382e+07	8.8447e+06	1.33058e+07	8.21137e+06	2.01857e+07	1.11357e+07	2.46429e+07	1.08924e+07	1.29385e+07	1.31866e+07	0.607265	-0.719602	0.105363	0.777778	0.98244
Com_10476_pos	Loliolide beta-D-glucopyranoside	P	C17H26O8	358.163	359.168	6.51556	[M+H]+	5.483	-	3	C18	Organic oxygen compounds	Organooxygen compounds	Carbohydrates and carbohydrate conjugates	-	-	-	-	-	-	CC1(CC(CC2(C1=CC(=O)O2)C)OC3C(C(C(C(O3)CO)O)O)O)C	WFNLLLYWGLKLJX-URWUWABHSA-N	1.29537e+06	1.88881e+06	285566	1.23874e+06	751459	999574	163857	818048	2.09775e+06	86007.4	1.43404e+06	1.30787e+06	1.09343	0.128858	0.478991	0.5	0.457427
Com_10481_pos	Myricanol	P	C21H26O5	358.178	359.188	8.61344	[M+H]+	8.041	0.67	2	C18	Phenylpropanoids and polyketides	Diarylheptanoids	Cyclic diarylheptanoids	"33606-81-4"	-	-	-	-	-	COC1=C2C=C(CCCCC(CCC3=CC2=C(C=C3)O)O)C(=C1OC)O	SBGBAZQAEOWGFT-OAHLLOKOSA-N	1.78311e+06	1.20386e+06	1.42871e+06	1.97739e+06	1.78541e+06	2.55883e+06	5.59509e+06	4.43817e+06	2.03445e+07	7.39743e+06	8.90968e+06	3.83787e+06	0.212524	-2.2343	0.00130356	1	1.51083
Com_1048_neg	Loureirin B	N	C18H20O5	316.131	315.124	1.51893	[M-H]-	5.623	-	3	C18	Phenylpropanoids and polyketides	Linear 1,3-diarylpropanoids	Chalcones and dihydrochalcones	"119425-90-0"	HMDB0254175	-	-	LMPK12120604	189670	COC1=CC(OC)=C(CCC(=O)C2=CC=C(O)C=C2)C(OC)=C1	ZPFRAPVRYLGYEC-UHFFFAOYSA-N	105920	268341	313559	108759	99465.6	175623	312779	161330	102311	39091.8	635545	49370.5	0.824089	-0.279128	0.744788	0.583333	0.348038
Com_10493_pos	16-Butyl-3-methoxy-estra-1,3,5(10)-triene-16beta,17beta-diol	P	C23H34O3	358.251	359.258	0.6063	[M+H]+	6.36	0.86	2	C18	Lipids and lipid-like molecules	Steroids and steroid derivatives	Estrane steroids	-	-	C14931	-	-	-	CCCCC1(CC2C3CCC4=C(C3CCC2(C1O)C)C=CC(=C4)OC)O	YGVYDWADHKYSHH-PZORDLPLSA-N	8.82733e+06	2.45359e+07	8.2353e+06	7.81105e+06	8.20326e+06	9.90997e+06	1.27228e+07	4.163e+07	1.14061e+07	8.71875e+06	1.58659e+07	1.34325e+07	0.650658	-0.620028	0.208432	0.805556	0.737972
Com_10495_pos	Val Lys Leu	P	C17H34N4O4	358.258	359.262	9.62885	[M+H]+	6.206	0.52	2	C18	Organic acids and derivatives	Carboxylic acids and derivatives	Amino acids, peptides, and analogues	-	-	-	-	-	-	CC(C)CC(C(=O)O)NC(=O)C(CCCCN)NC(=O)C(C(C)C)N	ZRSZTKTVPNSUNA-IHRRRGAJSA-N	211154	149571	68696	3.10461e+06	305692	3.11044e+08	1.1065e+06	209969	142436	307928	136817	689037	121.451	6.92423	0.445213	0.444444	1.05328
Com_10496_pos	Lys Val Leu	P	C17H34N4O4	358.258	359.265	0.20249	[M+H]+	5.159	0.83	2	C18	Organic acids and derivatives	Carboxylic acids and derivatives	Amino acids, peptides, and analogues	-	-	-	-	-	-	CC(C)CC(C(=O)O)NC(=O)C(C(C)C)NC(=O)C(CCCCN)N	DRRXXZBXDMLGFC-IHRRRGAJSA-N	2.97352e+07	2.81563e+07	6.8471e+06	3.1871e+07	1.82924e+07	2.18523e+07	2.73266e+07	1.51396e+07	3.87815e+07	3.14574e+07	3.70694e+07	3.90243e+07	0.72434	-0.465262	0.202373	0.75	0.539457
Com_10498_pos	(3R)-3,21-dihydroxyhenicosanoic acid	P	C21H42O4	358.308	359.315	0.52634	[M+H]+	10.515	0.89	2	C18	Lipids and lipid-like molecules	Fatty Acyls	Fatty acids and conjugates	-	-	-	-	-	86289872	C(CCCCCCCCCO)CCCCCCCCC(CC(=O)O)O	IYEIGJVVRFAXMM-HXUWFJFHSA-N	1.86284e+07	4.96846e+06	1.17705e+07	8.2167e+06	1.87858e+06	2.37006e+07	7.32236e+06	3.356e+07	6.23547e+06	929606	5.11411e+06	3.95524e+06	1.21091	0.27609	0.486605	0.638889	0.473344
Com_10499_pos	Taveuniamide I	P	C17H20Cl3NO	359.061	360.069	1.33303	[M+H]+	5.385	-	3	C18	Organic acids and derivatives	Carboxylic acids and derivatives	Carboxylic acid derivatives	-	-	-	-	-	-	CC(=O)NC(CCCC#CC=CCl)CCCC#CC=C(Cl)Cl	NBTAVNCNFWJBLH-GXDHUFHOSA-N	5.24489e+07	5.04067e+07	3.9036e+07	4.85689e+07	4.93435e+07	6.03244e+07	4.36827e+07	4.33346e+07	4.86758e+07	5.39368e+07	4.82541e+07	5.16822e+07	1.03648	0.051686	0.660271	0.611111	0.183278
Com_10505_pos	Pro-Pro-Phe	P	C19H25N3O4	359.185	360.192	1.22872	[M+H]+	5.476	-	3	C18	Organic acids and derivatives	Carboxylic acids and derivatives	Amino acids, peptides, and analogues	"-"	HMDB0304811	-	-	-	18223681	OC(=O)C(CC1=CC=CC=C1)N=C(O)C1CCCN1C(=O)C1CCCN1	NAIPAPCKKRCMBL-UHFFFAOYSA-N	2.07607e+07	6.93357e+07	1.22269e+07	1.81921e+07	2.05428e+07	3.08151e+07	4.85685e+07	2.37116e+07	1.51399e+07	3.1571e+07	4.69163e+07	5.12096e+07	0.791616	-0.337127	0.343111	0.694444	0.292306
Com_10514_pos	Val Ile Glu	P	C16H29N3O6	359.206	360.212	1.72903	[M+H]+	5.113	0.79	2	C18	Organic acids and derivatives	Carboxylic acids and derivatives	Amino acids, peptides, and analogues	-	-	-	-	-	-	CCC(C)C(C(=O)NC(CCC(=O)O)C(=O)O)NC(=O)C(C(C)C)N	VXDSPJJQUQDCKH-UKJIMTQDSA-N	3.27013e+07	5.61099e+07	2.99174e+07	3.42598e+07	2.78619e+07	2.3142e+07	3.52153e+07	5.50933e+07	1.54895e+07	4.53215e+07	5.22366e+07	3.66705e+07	0.849874	-0.234679	0.585858	0.694444	0.165645
Com_10517_pos	Aspergillimide	P	C20H29N3O3	359.221	360.232	9.58161	[M+H]+	5.57	-	3	C18	Organoheterocyclic compounds	Azaspirodecane derivatives	-	-	-	-	-	-	-	CC1CCN2C13CC4C(C5(CC(=O)N(C5=O)C)CC4(C2)N(C3=O)C)(C)C	RTNMRJRMTGSUAE-UXVBPGSQSA-N	5.23828e+06	4.55066e+06	1.33853e+06	6.27682e+06	4.4697e+06	3.73688e+06	3.36641e+06	6.40619e+06	6.35038e+06	5.24795e+06	4.81838e+06	9.71589e+06	0.713291	-0.487437	0.1838	0.777778	1.44829
Com_10519_pos	Undecanedioylcarnitine	P	C18H33NO6	359.231	360.238	0.6867	[M+H]+	6.292	0.68	2	C18	Lipids and lipid-like molecules	Fatty Acyls	Fatty acid esters	"-"	HMDB0241206	-	-	-	-	C[N+](C)(C)CC(CC([O-])=O)OC(=O)CCCCCCCCCC(O)=O	AIPDYTVRMUCXDC-UHFFFAOYSA-N	4.31507e+06	7.50854e+06	7.27262e+06	1.69592e+07	9.08031e+06	5.95582e+06	3.78292e+06	2.15553e+06	5.43706e+06	3.93979e+06	3.38146e+06	6.56019e+06	2.02287	1.0164	0.0216961	0.916667	1.68244
Com_10524_pos	6-Hydroxydodecanoylcarnitine	P	C19H37NO5	359.267	360.274	0.50599	[M+H]+	6.42	0.68	2	C18	Lipids and lipid-like molecules	Fatty Acyls	Fatty acid esters	"-"	HMDB0241301	-	-	-	-	CCCCCCC(O)CCCCC(=O)OC(CC([O-])=O)C[N+](C)(C)C	HSSKJUUTLJONMC-UHFFFAOYSA-N	2.73927e+08	910617	1.79259e+06	4.43541e+07	3.08683e+06	1.45658e+06	680789	2.56987e+06	4.74674e+06	4.28046e+06	5.17763e+06	5.31462e+06	14.2963	3.83757	0.473579	0.527778	0.896204
Com_1052_neg	13,14-dihydro-15-keto-PGA2	N	C20H30O4	334.214	315.196	0.81601	[M-H-H2O]-	7.757	0.60	1	C18	Lipids and lipid-like molecules	Fatty Acyls	Eicosanoids	"74872-89-2"	HMDB0001244	-	-	LMFA03010033	5283042	CCCCCC(=O)CCC1C=CC(=O)C1CC=CCCCC(=O)O	FMKLAIBZMCURLI-BFVRRIQPSA-N	7.59163e+06	7.64841e+06	2.21423e+07	1.25695e+07	1.03369e+07	1.10893e+07	1.34086e+07	1.02814e+07	2.33559e+07	4.62897e+06	8.36577e+06	1.08894e+07	1.00632	0.00908463	0.852636	0.5	0.320931
Com_10538_pos	Kuanoniamine D	P	C20H16N4OS	360.104	361.108	9.44875	[M+H]+	6.993	-	3	C18	Organoheterocyclic compounds	Quinolines and derivatives	Benzoquinolines	-	-	-	-	-	-	CC(=O)NCCC1=C2C3=C(C=CN=C3C4=C1SC=N4)C5=CC=CC=C5N2	GUSIRVISUKPQFL-UHFFFAOYSA-N	5.24489e+07	5.04067e+07	3.9036e+07	4.85689e+07	4.93435e+07	6.03244e+07	4.36827e+07	4.33346e+07	4.86758e+07	5.39368e+07	4.82541e+07	5.16822e+07	1.03648	0.051686	0.660271	0.611111	0.0778017
Com_10541_pos	Yuheinoside	P	C16H24O9	360.142	361.147	7.28641	[M+H]+	8.046	-	3	C18	Lipids and lipid-like molecules	Prenol lipids	Terpene glycosides	-	-	-	-	-	-	CC1CCC2(C1C(OC=C2C=O)OC3C(C(C(C(O3)CO)O)O)O)O	QCCRICPXIMDIGF-FHZCTKOVSA-N	1.19983e+06	31242.8	377378	750595	260561	713153	2.03265e+06	3.27848e+06	5.07631e+06	1.12843e+06	2.60609e+06	1.48844e+06	0.213496	-2.22772	0.0152406	0.972222	1.93623
Com_10547_pos	Asp Arg Ala	P	C13H24N6O6	360.176	361.182	2.3352	[M+H]+	10.182	0.61	2	C18	Organic acids and derivatives	Carboxylic acids and derivatives	Amino acids, peptides, and analogues	-	-	-	-	-	-	CC(C(=O)O)NC(=O)C(CCCN=C(N)N)NC(=O)C(CC(=O)O)N	OERMIMJQPQUIPK-FXQIFTODSA-N	2.05577e+07	1.81306e+07	1.24534e+07	1.23382e+07	2.84437e+07	1.17222e+07	3.00931e+07	2.26124e+07	2.6628e+07	6.69489e+06	2.10398e+07	1.6493e+07	0.83882	-0.253566	0.631408	0.666667	0.485581
Com_10552_pos	Cortisone	P	C21H28O5	360.194	361.203	5.98696	[M+H]+	10.244	0.68	2	C18	Lipids and lipid-like molecules	Steroids and steroid derivatives	Hydroxysteroids	"53-06-5"	HMDB0002802	C00762	map00140;map01100;map04960;map05200;map05215;map07225	LMST02030090	-	O=C1C=C2CCC3C(C(=O)CC4(C)C3CCC4(O)C(=O)CO)C2(C)CC1	MFYSYFVPBJMHGN-ZPOLXVRWSA-N	126182	332386	509140	284384	489522	415952	500914	1.13308e+06	796161	313286	335141	514527	0.600473	-0.735829	0.120644	0.777778	0.619231
Com_1055_pos	Dithranol	P	C14H10O3	226.063	209.061	6.06494	[M+H-H2O]+	5.646	0.71	1	C18	Benzenoids	Anthracenes	-	"1143-38-0"	HMDB0248463	C06831	-	-	2202	C1C2=C(C(=CC=C2)O)C(=O)C3=C1C=CC=C3O	NUZWLKWWNNJHPT-UHFFFAOYSA-N	6.56503e+06	8.26194e+06	1.54972e+06	5.163e+06	1.88384e+06	1.27205e+07	6.4285e+06	480833	6.53428e+06	3.89405e+06	1.42381e+07	7.14274e+06	0.933509	-0.0992641	0.942173	0.5	0.493281
Com_10564_pos	Topiramate	P	C12H21NO8S	339.099	362.085	9.11982	[M+Na]+	5.446	-	3	C18	Organoheterocyclic compounds	Dioxolopyrans	-	"97240-79-4"	HMDB0005034	C07502	-	-	-	O=S(=O)(OCC12OCC3OC(OC3C2OC(O1)(C)C)(C)C)N	KJADKKWYZYXHBB-XBWDGYHZSA-N	2.10184e+06	1.10731e+06	3.24712e+06	1.69153e+06	963915	1.09773e+06	1.35387e+06	856508	1.46645e+06	836971	1.09798e+06	56125.3	1.80127	0.849015	0.167032	0.777778	0.728337
Com_10565_pos	Ofloxacin	P	C18H20FN3O4	361.144	362.15	4.16583	[M+H]+	8.048	0.58	2	C18	Organoheterocyclic compounds	Quinolines and derivatives	Quinoline carboxylic acids	"82419-36-1"	HMDB0015296	C07321	-	-	4583	O=C(O)C1=CN2C3=C(OCC2C)C(=C(F)C=C3C1=O)N4CCN(C)CC4	GSDSWSVVBLHKDQ-UHFFFAOYSA-N	306018	488925	72926.3	278054	244969	384659	151429	47366.4	394492	324831	216614	408508	1.15053	0.202304	0.637361	0.555556	0.473046
Com_10568_pos	4-Hydroxydecanedioylcarnitine	P	C17H31NO7	361.21	362.217	0.89411	[M+H]+	5.298	-	3	C18	Lipids and lipid-like molecules	Fatty Acyls	Fatty acid esters	"-"	HMDB0241131	-	-	-	-	C[N+](C)(C)CC(CC([O-])=O)OC(=O)CCC(O)CCCCCC(O)=O	JBGUBFZEOMPZPU-UHFFFAOYSA-N	2.12139e+07	2.66303e+07	2.27455e+07	5.46636e+07	5.27175e+07	3.828e+07	1.66155e+07	3.91512e+07	1.32863e+07	1.27227e+07	2.12599e+07	2.62612e+07	1.67252	0.742019	0.0590086	0.805556	0.62389
Com_10576_pos	DG(8:0/8:0/0:0)	P	C19H36O5	344.256	362.29	1.0576	[M+NH4]+	6.814	-	3	C18	Lipids and lipid-like molecules	Glycerolipids	Diradylglycerols	"-"	HMDB0116368	-	-	-	148879	[H][C@](CO)(COC(=O)CCCCCCC)OC(=O)CCCCCCC	ZQBULZYTDGUSSK-KRWDZBQOSA-N	5.3009e+06	8.77752e+06	8.25232e+06	5.79578e+07	1.08062e+07	1.07771e+07	8.15528e+06	4.81874e+06	1.8139e+07	1.53405e+07	1.1445e+07	1.55753e+07	1.3865	0.471451	0.906984	0.583333	0.245151
Com_1057_neg	Oxyphenisatine	N	C20H15NO3	317.105	316.099	3.67405	[M-H]-	5.413	0.55	1	C18	Organoheterocyclic compounds	Indoles and derivatives	Indolines	"125-13-3"	-	-	-	-	31315	C1=CC=C2C(=C1)C(C(=O)N2)(C3=CC=C(C=C3)O)C4=CC=C(C=C4)O	SJDACOMXKWHBOW-UHFFFAOYSA-N	310471	632439	222162	322801	467672	715566	30773	333709	290494	227380	515384	430062	1.46138	0.54733	0.251423	0.666667	0.803913
Com_1057_pos	Isosorbide mononitrate	P	C6H9NO6	191.043	209.078	7.07589	[M+NH4]+	1.221	-	3	C18	Organoheterocyclic compounds	Furofurans	Isosorbides	"16051-77-7"	HMDB0015155	C07714	-	-	27661	[H][C@]12OC[C@@H](O[N+]([O-])=O)[C@@]1([H])OC[C@@H]2O	YWXYYJSYQOXTPL-SLPGGIOYSA-N	60575	36757.5	84342.2	64511.8	37654.4	70313.2	148419	146340	120099	229219	86718.2	112432	0.419998	-1.25154	0.00116476	1	0.679024
Com_10580_pos	2-amino-1,3,4,5-icosanetetrol	P	C20H43NO4	361.319	362.326	0.67608	[M+H]+	6.556	0.75	2	C18	Organic nitrogen compounds	Organonitrogen compounds	Amines	-	-	-	-	-	122391237	CCCCCCCCCCCCCCCC(C(C(C(CO)N)O)O)O	ILMFJEORWZZXPC-UHFFFAOYSA-N	5.30893e+07	1.39332e+07	1.25356e+07	7.18011e+06	1.71296e+07	1.77666e+07	5.9205e+06	7.9089e+06	1.87144e+07	1.29902e+07	1.79315e+07	7.14275e+06	1.72266	0.784642	0.223429	0.638889	0.858743
Com_10583_pos	2,4,8-Eicosatrienoic acid isobutylamide	P	C24H43NO	361.334	362.339	7.23165	[M+H]+	8.507	0.55	2	C18	Organic acids and derivatives	Carboximidic acids and derivatives	Carboximidic acids	"64543-30-2"	HMDB0030385	-	-	-	131751008	CCCCCCCCCCC\C=C/CC\C=C\C=C/C(/O)=N/CC(C)C	WBBCNGSATYECFE-LSJCJZQESA-N	2.12625e+06	8.99427e+06	2.17792e+06	3.77053e+06	1.55027e+06	1.94383e+06	1.39145e+06	1.06944e+06	1.54669e+06	1.51325e+06	2.55154e+06	1.76295e+06	2.09074	1.06401	0.089495	0.861111	0.956771
Com_10589_pos	2,7-Dihydroxy-1-(4-hydroxybenzoyl)4-methoxy-9,10-dihydrophenanthrene	P	C22H18O5	362.115	363.126	9.11389	[M+H]+	4.641	0.56	2	C18	Benzenoids	Phenanthrenes and derivatives	Hydrophenanthrenes	-	-	-	-	-	-	COC1=C2C(=C(C(=C1)O)C(=O)C3=CC=C(C=C3)O)CCC4=C2C=CC(=C4)O	JJDDGXAZWOHMGF-UHFFFAOYSA-N	2.28194e+08	4.71522e+07	4.58494e+07	6.98276e+07	2.30621e+07	3.24044e+07	4.08704e+07	4.59582e+07	9.17567e+06	7.14579e+06	2.19084e+07	3.1607e+07	2.84996	1.51094	0.0636	0.833333	1.79911
Com_10590_pos	5-Deoxylamiol	P	C16H26O9	362.158	363.162	7.19322	[M+H]+	9.786	0.53	2	C18	Lipids and lipid-like molecules	Prenol lipids	Terpene glycosides	-	-	-	-	-	-	CC1=COC(C2C1C(CC2(C)O)O)OC3C(C(C(C(O3)CO)O)O)O	PEOHBNHNHNTZQG-YTJLIUTRSA-N	7.19927e+06	4.93204e+07	2.30085e+07	3.77873e+07	5.12087e+07	3.14782e+07	4.8633e+07	4.26615e+07	4.42313e+07	3.59757e+07	4.36557e+07	4.30993e+07	0.774433	-0.368788	0.219224	0.638889	1.22623
Com_105_neg	1,5-Isoquinolinediol	N	C9H7NO2	161.048	160.04	1.05872	[M-H]-	5.754	0.87	1	C18	Organoheterocyclic compounds	Isoquinolines and derivatives	-	"5154-02-9"	HMDB0244237	-	-	-	1340	OC1=CC=CC2=C1C=CNC2=O	LFUJIPVWTMGYDG-UHFFFAOYSA-N	1.20656e+07	1.31802e+07	1.53117e+07	8.54571e+06	3.2844e+07	1.2538e+07	3.67813e+07	2.28385e+07	3.09213e+07	1.65704e+07	3.51769e+07	2.14393e+07	0.577088	-0.793138	0.0245724	0.888889	1.95338
Com_105_pos	4-Amino-5-methyl-2(1H)-pyrimidinone	P	C5H7N3O	125.059	126.066	1.27809	[M+H]+	1.944	0.79	1	C18	Organoheterocyclic compounds	Diazines	Pyrimidines and pyrimidine derivatives	"554-01-8"	HMDB0002894	C02376	map00240;map01100	-	65040	CC1=C(NC(=O)N=C1)N	LRSASMSXMSNRBT-UHFFFAOYSA-N	1.67199e+07	1.56569e+07	2.7112e+07	1.8426e+07	1.9727e+07	1.77078e+07	1.75345e+07	1.80257e+07	1.82722e+07	2.14245e+07	2.88785e+07	1.48607e+07	0.969357	-0.0449006	0.841241	0.527778	0.160026
Com_1060_pos	DL-BENZYLSUCCINIC ACID	P	C11H12O4	208.074	209.081	0.30059	[M+H]+	6.138	0.73	1	C18	Phenylpropanoids and polyketides	Phenylpropanoic acids	-	"884-33-3"	-	-	-	-	3858	C1=CC=C(C=C1)CC(CC(=O)O)C(=O)O	GTOFKXZQQDSVFH-UHFFFAOYSA-N	1.91612e+06	975916	4.19212e+06	2.6814e+06	3.25326e+06	1.51518e+06	1.16505e+06	747706	742633	576410	1.18342e+06	1.18858e+06	2.5936	1.37495	0.00811713	0.916667	0.875782
Com_10610_pos	JWH-018	P	C24H23NO	341.178	364.165	5.42364	[M+Na]+	9.791	-	3	C18	Organoheterocyclic compounds	Indoles and derivatives	Naphthoylindoles	"209414-07-3"	HMDB0243989	-	-	-	10382701	O=C(C1=CC=CC=2C=CC=CC21)C3=CN(C=4C=CC=CC34)CCCCC	JDNLPKCAXICMBW-UHFFFAOYSA-N	788316	8.37541e+06	3.08137e+06	7.55242e+06	1.0454e+07	6.56971e+06	9.94894e+06	6.23316e+06	8.21006e+06	7.66113e+06	9.62577e+06	9.97323e+06	0.712868	-0.488294	0.195134	0.694444	1.52162
Com_10612_pos	Bucindolol	P	C22H25N3O2	363.195	364.202	1.32297	[M+H]+	5.137	-	3	C18	Organoheterocyclic compounds	Indoles and derivatives	Indoles	"71119-11-4"	HMDB0249420	-	-	-	-	CC(C)(CC1=CNC2=CC=CC=C12)NCC(O)COC1=CC=CC=C1C#N	FBMYKMYQHCBIGU-UHFFFAOYSA-N	7.6593e+06	1.44959e+07	9.31072e+06	5.62252e+06	1.0408e+07	1.05315e+07	6.93436e+06	9.64172e+06	6.11922e+06	1.26044e+07	6.79737e+06	9.61339e+06	1.12217	0.166293	0.553837	0.611111	0.229322
Com_10613_pos	Consiculine	P	C20H29NO5	363.205	364.215	9.91358	[M+H]+	9.154	0.67	2	C18	Alkaloids and derivatives	Tropane alkaloids	-	-	-	-	-	-	-	CC(=CCC1=CC(C(CC1=O)O)(C(=O)OC2CC3CCC(C2)N3C)O)C	YNZLEIVXMIJPPH-CQKYQMMSSA-N	2.50442e+07	2.45505e+07	1.86744e+07	1.58646e+07	2.19595e+07	2.22542e+07	3.13804e+07	1.99493e+07	4.57128e+07	1.32375e+07	1.35407e+07	1.32248e+07	0.936532	-0.0946	0.847678	0.611111	0.511518
Com_10614_pos	Val Val Phe	P	C19H29N3O4	363.216	364.223	1.41157	[M+H]+	5.579	0.80	2	C18	Organic acids and derivatives	Carboxylic acids and derivatives	Amino acids, peptides, and analogues	-	-	-	-	-	-	CC(C)C(C(=O)NC(C(C)C)C(=O)NC(CC1=CC=CC=C1)C(=O)O)N	XNLUVJPMPAZHCY-JYJNAYRXSA-N	1.15583e+07	1.20368e+07	2.23976e+06	1.43065e+07	9.98696e+06	7.49903e+06	1.611e+07	1.06595e+07	1.55148e+07	1.48703e+07	1.48261e+07	1.73757e+07	0.644916	-0.632817	0.0962286	0.916667	0.765524
Com_10616_pos	Cardiopetalidine	P	C21H33NO4	363.241	364.247	3.76745	[M+H]+	6.489	-	3	C18	Lipids and lipid-like molecules	Prenol lipids	Diterpenoids	-	-	C08667	-	-	-	CCN1CC2(CCC(C34C2CC(C31)(C5(CCC6CC4C5C6O)O)O)O)C	AIQHURFKXYCRCF-DFKOQAFRSA-N	9.01105e+06	5.43669e+06	5.49966e+06	1.31069e+07	6.7784e+06	8.87484e+06	6.59099e+06	4.10768e+06	5.43497e+06	3.13555e+06	2.89723e+06	3.25852e+06	1.91574	0.9379	0.00746938	0.944444	1.24025
Com_10618_pos	N-Palmitoyltaurine	P	C18H37NO4S	363.244	364.254	5.44319	[M+H]+	7.726	-	3	C18	Lipids and lipid-like molecules	Fatty Acyls	Fatty amides	"83982-06-3"	HMDB0240594	-	-	LMFA08020080	14504290	CCCCCCCCCCCCCCCC(=O)NCCS(O)(=O)=O	LPDJCYFKKSLKRO-UHFFFAOYSA-N	9.52858e+06	4.09459e+06	1.25636e+06	1.09352e+08	8.04795e+06	1.23294e+07	3.17209e+06	3.30954e+06	1.42305e+07	6.81833e+06	1.46264e+07	1.36029e+07	2.59342	1.37485	0.816991	0.527778	0.505211
Com_1061_pos	L-Kynurenine	P	C10H12N2O3	208.085	209.092	1.78079	[M+H]+	4.814	0.97	1	C18	Organic oxygen compounds	Organooxygen compounds	Carbonyl compounds	"2922-83-0"	HMDB0000684	C00328	map00380;map01100;map01240;map05143	-	161166	N[C@@H](CC(=O)C1=CC=CC=C1N)C(O)=O	YGPSJZOEDVAXAB-QMMMGPOBSA-N	2.13522e+06	1.35753e+07	934869	2.02588e+07	295281	863035	1.65538e+08	393465	1.76129e+08	444596	3.23008e+07	631226	0.101382	-3.30213	0.452494	0.583333	0.879513
Com_10626_pos	Gibberellin A79	P	C19H24O7	364.152	365.159	0.70348	[M+H]+	9.783	0.71	2	C18	Lipids and lipid-like molecules	Prenol lipids	Diterpenoids	"132043-65-3"	HMDB0039623	-	-	-	-	[H][C@@]12CC[C@@H]3C[C@]1(CC3=C)[C@@H](C(O)=O)[C@]1([H])[C@@]3(C)[C@@H](O)[C@@H](O)[C@@H](O)[C@@]21OC3=O	PVXFGQIIGNNJHW-GHKTWSAVSA-N	3.56807e+06	4.51027e+06	1.16198e+06	2.16736e+06	4.6685e+06	1.12054e+06	3.88941e+06	3.93163e+06	2.73986e+06	4.4417e+06	1.60929e+06	4.34403e+06	0.820613	-0.285225	0.357324	0.583333	0.76691
Com_10628_pos	Malachite green	P	C23H25ClN2	364.171	365.178	1.17195	[M+H]+	10.178	0.52	2	C18	Benzenoids	Benzene and substituted derivatives	Diphenylmethanes	"569-64-2"	-	C18367	-	-	-	CN(C)C1=CC=C(C=C1)C(=C2C=CC(=[N+](C)C)C=C2)C3=CC=CC=C3.[Cl-]	FDZZZRQASAIRJF-UHFFFAOYSA-M	2.16852e+07	2.07981e+07	1.54101e+07	1.60573e+07	2.56739e+07	1.67629e+07	2.75691e+07	2.29554e+07	2.68262e+07	6.15535e+06	2.30635e+07	1.74222e+07	0.93867	-0.0913094	0.93022	0.694444	0.212173
Com_1062_neg	Agarotetrol	N	C17H18O6	318.11	317.101	4.84397	[M-H]-	2.888	0.56	2	C18	Organoheterocyclic compounds	Pyrans	Pyranones and derivatives	"69809-22-9"	-	-	-	-	13606036	C1=CC=C(C=C1)CCC2=CC(=O)C3=C(O2)C(C(C(C3O)O)O)O	CWMIROLCTHMEEO-JJXSEGSLSA-N	8.09338e+07	8.62944e+07	8.73224e+07	4.82753e+07	8.14923e+07	8.04368e+07	8.60589e+07	6.25883e+07	9.28642e+07	9.85119e+07	8.19539e+07	7.13922e+07	0.942002	-0.0861979	0.574547	0.611111	0.0830962
Com_10636_pos	Galbonolide C	P	C21H32O5	364.225	365.23	6.50901	[M+H]+	7.084	0.76	2	C18	Phenylpropanoids and polyketides	Macrolides and analogues	-	-	-	-	-	-	-	CCC1C(=CC(=C)CC(C=C(CC(=O)C(C(C(=O)O1)C)(CO)O)C)C)C	MFTGIGRQMUHIHT-KAVGSWPWSA-N	1.1865e+07	5.51783e+07	785078	4.44699e+08	2.6827e+07	5.66815e+07	2.03999e+07	5.29037e+06	1.14795e+08	6.16108e+07	1.53685e+08	9.23608e+07	1.33001	0.411441	0.583562	0.638889	1.09439
Com_10638_pos	Quinestrol	P	C25H32O2	364.24	365.245	7.64155	[M+H]+	10.458	0.67	2	C18	Lipids and lipid-like molecules	Steroids and steroid derivatives	Estrane steroids	"152-43-2"	HMDB0015579	C07619	-	LMST02010037	-	CC12CCC3C(C1CCC2(C#C)O)CCC4=C3C=CC(=C4)OC5CCCC5	PWZUUYSISTUNDW-VAFBSOEGSA-N	6.84027e+07	1.43306e+07	4.37246e+07	3.35912e+06	8.80208e+06	4.37186e+07	8.42862e+06	4.11492e+07	1.94493e+07	4.79461e+06	1.79299e+07	9.63527e+06	1.79843	0.846741	0.516018	0.638889	0.757545
Com_10640_pos	10-Deacetoxybarbilycopodin	P	C22H36O4	364.261	365.266	8.61965	[M+H]+	6.665	0.78	2	C18	Organic acids and derivatives	Carboxylic acids and derivatives	Carboxylic acid derivatives	-	-	-	-	-	-	CC(=O)OC(C)(C)C1CCC2(C1CCC3(C(O3)CCC4(C(C2)O4)C)C)C	OFGUJMHNEOOMPM-SSEZJGRHSA-N	2.73927e+08	3.62735e+07	985174	9.67866e+06	8.7697e+06	1.32404e+07	2.1615e+07	3.15842e+08	1.26165e+07	1.43872e+07	1.75841e+07	9.60318e+06	0.875464	-0.191879	0.606644	0.638889	0.948254
Com_10642_pos	Hierridin B	P	C23H40O3	364.298	365.303	6.93171	[M+H]+	10.511	0.52	2	C18	Benzenoids	Phenols	Methoxyphenols	-	-	-	-	LMPK15010011	-	CCCCCCCCCCCCCCCC1=C(C(=CC(=C1)OC)OC)O	VNEAIGHVYDWTTQ-UHFFFAOYSA-N	6.6519e+08	8.11767e+07	1.17781e+08	2.92146e+07	3.93081e+07	1.17928e+08	9.26879e+07	4.68525e+08	9.01616e+07	8.81671e+06	1.18465e+08	3.98322e+07	1.28358	0.360178	0.700279	0.5	0.755771
Com_10644_pos	7-(2'-Hydroxy-3'-chloroprenyloxy)-4,8-dimethoxyfuroquinoline	P	C18H20ClNO5	365.103	366.108	5.04118	[M+H]+	1.346	-	3	C18	Organoheterocyclic compounds	Quinolines and derivatives	Furanoquinolines	-	-	-	-	-	-	CC(C)(C(COC1=C(C2=C(C=C1)C(=C3C=COC3=N2)OC)OC)O)Cl	GYELSEKKRALRGC-ZDUSSCGKSA-N	4.6846e+08	4.27148e+08	5.3329e+08	7.15818e+08	2.00945e+08	3.24799e+08	3.69607e+08	4.32673e+08	3.67184e+07	1.42686e+08	8.43994e+07	9.27789e+07	2.30438	1.20438	0.0347003	0.861111	0.860817
Com_10650_pos	Ala Leu Tyr	P	C18H27N3O5	365.195	366.204	5.13521	[M+H]+	4.836	-	3	C18	Organic acids and derivatives	Carboxylic acids and derivatives	Amino acids, peptides, and analogues	-	-	-	-	-	-	CC(C)CC(C(=O)NC(CC1=CC=C(C=C1)O)C(=O)O)NC(=O)C(C)N	RGQCNKIDEQJEBT-CQDKDKBSSA-N	3.24559e+06	2.70702e+06	2.16952e+06	1.86564e+06	5.17915e+06	5.55072e+06	367789	1.8677e+06	1.02383e+06	6.15166e+06	1.28168e+06	5.80384e+06	1.25588	0.328698	0.268504	0.638889	0.890859
Com_10651_pos	allo-Protolichesterinic acid	P	C19H32O4	324.23	366.261	7.49515	[M+H+CH3CN]+	9.143	0.58	2	C18	Organoheterocyclic compounds	Lactones	Gamma butyrolactones	-	-	-	-	-	-	O=C1OC(CCCCCCCCCCCCC)C(C(=O)O)C1=C	WZYZDHVPSZCEEP-IRXDYDNUSA-N	1.39381e+07	1.04628e+07	9.65616e+06	4.92064e+06	1.40747e+07	1.27795e+07	2.08554e+07	2.0966e+07	1.72971e+07	5.49269e+06	1.01229e+07	1.22406e+07	0.756908	-0.401811	0.396841	0.666667	0.296808
Com_1065_neg	L-Histidyl-L-tyrosine	N	C15H18N4O4	318.133	317.124	5.18069	[M-H]-	5.605	0.62	2	C18	Organic acids and derivatives	Carboxylic acids and derivatives	Amino acids, peptides, and analogues	"35979-00-1"	HMDB0028897	-	-	-	515713	C1=CC(=CC=C1CC(C(=O)O)NC(=O)C(CC2=CN=CN2)N)O	HTOOKGDPMXSJSY-STQMWFEESA-N	5.02642e+06	5.97259e+06	8.4441e+06	4.22243e+06	9.78489e+06	4.20288e+06	1.10608e+07	1.65299e+07	1.90025e+07	1.06053e+07	7.83601e+06	1.45622e+07	0.473051	-1.07993	0.00328826	0.944444	1.03372
Com_10665_pos	Tetradeca-2,4,6-trienoylcarnitine	P	C21H35NO4	365.257	366.263	2.77776	[M+H]+	6.494	0.65	2	C18	Lipids and lipid-like molecules	Fatty Acyls	Fatty acid esters	"-"	HMDB0241406	-	-	-	-	CCCCCCCC=CC=CC=CC(=O)OC(CC([O-])=O)C[N+](C)(C)C	PVRSLSVNARWFMS-UHFFFAOYSA-N	5.85173e+06	1.76884e+06	9.51341e+06	5.717e+06	9.64217e+06	7.62338e+06	2.97584e+08	4.93472e+06	1.87816e+06	7.20832e+06	2.35621e+06	2.54824e+06	0.126747	-2.97998	0.836299	0.638889	0.397974
Com_10684_pos	Inumakilactone D	P	C18H22O8	366.131	367.141	7.11884	[M+H]+	7.051	-	3	C18	Organoheterocyclic compounds	Naphthopyrans	-	-	-	-	-	-	-	CC(C1C2=C(CC(=O)O1)C3(C4C(C2O)OC(=O)C4(C(C5C3O5)O)C)C)O	VDEMNXCAPLFHOS-WAVBSWJHSA-N	3.76894e+06	3.12147e+06	1.03478e+07	1.75517e+07	5.3205e+06	3.27767e+06	5.90056e+06	2.17839e+06	1.33997e+07	5.76667e+06	2.3796e+06	4.28421e+06	1.27954	0.355628	0.596007	0.444444	0.368498
Com_10687_pos	3-Oxovenalstonidine	P	C21H22N2O4	366.158	367.168	6.42823	[M+H]+	5.419	-	3	C18	Alkaloids and derivatives	Aspidofractine alkaloids	-	-	-	-	-	-	-	COC(=O)C1CC23CCC14C5(C2N(CC5)C(=O)C6C3O6)C7=CC=CC=C7N4	BDBSTVVWBDXWCX-UHFFFAOYSA-N	985931	1.35437e+06	626277	1.75578e+06	97715.2	574853	1.74895e+06	235080	1.72784e+06	265469	715651	879767	0.96809	-0.0467873	0.914646	0.5	0.129744
Com_10692_pos	3-geranyl-2,4,6-trihydroxybenzophenone	P	C23H26O4	366.183	367.193	7.71926	[M+H]+	9.691	0.51	2	C18	Benzenoids	Benzene and substituted derivatives	Benzophenones	-	-	-	-	-	6477676	CC(=CCCC(=CCC1=C(C(=C(C=C1O)O)C(=O)C2=CC=CC=C2)O)C)C	ZAIQNYMNZNXUAF-FOWTUZBSSA-N	2.04978e+07	7.48565e+07	2.98732e+07	7.65531e+07	7.76261e+07	4.96003e+07	9.14945e+07	9.27178e+07	7.62518e+07	5.29557e+07	1.10354e+08	7.69495e+07	0.657064	-0.605895	0.0828014	0.833333	1.64271
Com_10697_pos	Ingol	P	C20H30O6	366.204	367.21	4.63522	[M+H]+	6.06	0.78	2	C18	Lipids and lipid-like molecules	Prenol lipids	Diterpenoids	-	-	-	-	LMPR0104310002	-	CC1CC23C(=O)C(C(C4C(C4(C)C)C(C(C(=CC2(C1O)O3)C)O)O)O)C	MXSMLDVUIRKKID-NZODWMOFSA-N	3.4779e+08	3.15812e+08	3.7316e+08	9.17289e+08	4.98581e+08	3.46745e+08	3.31075e+08	2.59553e+08	3.52679e+08	1.76722e+08	2.70612e+08	2.15389e+08	1.74304	0.801606	0.0300791	0.888889	1.17493
Com_106_neg	2,8-Quinolinediol	N	C9H7NO2	161.048	160.04	1.46125	[M-H]-	5.319	0.84	1	C18	Organoheterocyclic compounds	Quinolines and derivatives	Quinolones and derivatives	"15450-76-7"	HMDB0240311	C06342	-	-	97250	C1=CC2=C(C(=C1)O)NC(=O)C=C2	ZXZKYYHTWHJHFT-UHFFFAOYSA-N	8.40101e+06	9.16476e+06	1.15553e+07	7.42543e+06	1.26663e+07	9.0972e+06	1.13014e+07	7.32728e+06	8.86397e+06	1.38101e+07	1.47596e+07	8.46973e+06	0.903582	-0.146273	0.562957	0.555556	0.180409
Com_10706_pos	homo-Plakotenin	P	C25H34O2	366.256	367.266	8.79558	[M+H]+	7.428	0.78	2	C18	Lipids and lipid-like molecules	Prenol lipids	Monoterpenoids	-	-	-	-	-	-	CCC1=CC(C(C2C1C(CC2C)C)(CC)C=C(C)C(=O)O)C3=CC=CC=C3	CCCHOLIIPIWUMK-IHCILATKSA-N	7.74766e+06	1.83503e+06	1.78479e+06	3.31816e+06	4.44542e+06	2.04132e+06	2.09006e+06	2.8566e+06	3.55458e+06	2.57965e+06	3.11791e+06	2.05773e+06	1.30239	0.381164	0.629721	0.527778	0.282651
Com_10708_pos	(+)-Plumosol	P	C22H38O4	366.277	367.283	2.99861	[M+H]+	7.31	0.53	2	C18	Lipids and lipid-like molecules	Prenol lipids	Diterpenoids	-	-	-	-	-	-	CC(=CCOC(=O)C)CCC1C2(CCCC(C2CCC1(C)O)(C)CO)C	SUHBMXFJOWKXEV-XWBXJPFHSA-N	767676	1.64e+06	587367	2.50318e+06	1.32627e+06	562418	315557	164863	626035	275587	1.23241e+06	141987	2.67988	1.42217	0.0234028	0.861111	1.29188
Com_10710_pos	(22E)-24nor-cholesta-1,4,22-trien-3-one	P	C26H38O	366.292	367.301	4.90343	[M+H]+	7.652	0.73	2	C18	Lipids and lipid-like molecules	Steroids and steroid derivatives	Pregnane steroids	-	-	-	-	-	51041520	CC(C)C=CC(C)C1CCC2C1(CCC3C2CCC4=CC(=O)C=CC34C)C	JSHASXVESQAJJO-MZXJRKPGSA-N	5.09969e+06	2.52224e+06	4.66027e+06	1.17416e+06	4.84209e+06	2.91636e+06	2.09975e+06	3.13343e+06	3.3182e+06	2.61717e+06	2.81369e+06	2.59178e+06	1.28	0.356148	0.569137	0.638889	0.254378
Com_10713_pos	O-Methylsakambullin	P	C18H25NO5S	367.145	368.15	6.35231	[M+H]+	7.08	-	3	C18	Benzenoids	Phenol ethers	Anisoles	-	-	-	-	-	-	CC(=CCOC1=C(C=C(C=C1)CCNC(=O)C=CS(=O)(=O)C)OC)C	FPQKZLMPABOCHA-FMIVXFBMSA-N	5.44945e+07	5.31138e+07	4.2706e+07	5.31253e+07	5.41539e+07	6.63957e+07	4.69724e+07	4.61965e+07	5.16516e+07	5.85126e+07	5.13325e+07	5.60884e+07	1.04259	0.0601723	0.60155	0.611111	0.156742
Com_10716_pos	6-hydroxydeoxybrevianamide E	P	C21H25N3O3	367.19	368.2	9.28484	[M+H]+	5.566	-	3	C18	Organic acids and derivatives	Carboxylic acids and derivatives	Amino acids, peptides, and analogues	"-"	-	-	-	-	-	[H][C@@]12CCCN1C(=O)[C@]([H])(CC1=C(NC3=C1C=CC(O)=C3)C(C)(C)C=C)N=C2O	DHOZDQLRUFUUQZ-IRXDYDNUSA-N	2.61411e+07	6.58325e+07	2.7312e+07	2.2168e+08	2.22082e+07	3.01445e+07	2.79757e+07	4.16093e+06	1.29233e+07	8.65971e+06	5.69814e+07	4.4467e+07	2.53479	1.34187	0.135269	0.694444	0.892573
Com_10718_pos	N-Acetyl-S-trans,trans-farnesyl-L-cysteine	P	C20H33NO3S	367.218	368.227	5.46391	[M+H]+	7.95	0.54	2	C18	-	-	-	"-"	HMDB0247773	-	-	-	-	CC(C)=CCCC(C)=CCCC(C)=CCSCC(NC(C)=O)C(O)=O	XTURYZYJYQRJDO-UHFFFAOYSA-N	2.28045e+07	4.38429e+07	2.47907e+06	1.24759e+08	5.4367e+07	8.61733e+07	3.23732e+08	5.64519e+07	4.19956e+08	1.51993e+08	1.96121e+08	1.68717e+08	0.253936	-1.97747	0.0314593	0.944444	3.71544
Com_10719_pos	Val His Ile	P	C17H29N5O4	367.222	368.229	0.59198	[M+H]+	5.29	0.94	2	C18	Organic acids and derivatives	Carboxylic acids and derivatives	Amino acids, peptides, and analogues	-	-	-	-	-	-	CCC(C)C(C(=O)O)NC(=O)C(CC1=CN=CN1)NC(=O)C(C(C)C)N	DLMNFMXSNGTSNJ-PYJNHQTQSA-N	2.83663e+07	1.63125e+07	8.33294e+06	4.07803e+07	1.48775e+07	7.58935e+06	6.48249e+07	3.95059e+07	9.55505e+07	3.44422e+07	5.01967e+07	3.21397e+07	0.367141	-1.44559	0.0078495	0.916667	1.51385
Com_10726_pos	3-(1,2-dihydroxypropyl)-1,6,8-trihydroxyanthracene-9,10-dione	P	C17H14O7	330.074	369.035	6.32853	[M+K]+	4.781	-	3	C18	Benzenoids	Anthracenes	Anthraquinones	-	-	-	-	-	-	O=C1C=2C=C(O)C=C(O)C2C(=O)C3=C(O)C=C(C=C13)C(O)C(O)C	BMKQPAJRQUUYGC-UHFFFAOYSA-N	5.08045e+06	7.55167e+06	2.24482e+06	5.47064e+06	994133	4.89156e+06	6.80607e+06	2.98063e+06	3.808e+06	4.04777e+06	8.04273e+06	6.70509e+06	0.809912	-0.304164	0.366885	0.611111	0.517905
Com_10728_pos	Tetrahydromonorden	P	C18H21ClO6	368.103	369.112	5.14455	[M+H]+	4.955	0.82	2	C18	Benzenoids	Benzene and substituted derivatives	Benzoic acids and derivatives	-	-	-	-	-	-	CC1CC2C(O2)CCCCC(=O)CC3=C(C(=CC(=C3Cl)O)O)C(=O)O1	ZGZOBNGYHLFQFW-TZTCFGBESA-N	7.41674e+07	6.57182e+07	4.06277e+07	5.91416e+07	6.31658e+07	7.09447e+07	8.96184e+07	3.95026e+07	9.7204e+07	5.45715e+07	7.10906e+07	6.28677e+07	0.900955	-0.150474	0.640618	0.555556	0.373988
Com_10732_pos	Methyl (R)-9-hydroxy-10-undecene-5,7-diynoate glucoside	P	C18H24O8	368.147	369.157	6.60121	[M+H]+	7.015	-	3	C18	Lipids and lipid-like molecules	Fatty Acyls	Fatty acyl glycosides	"152141-44-1"	HMDB0040895	-	-	-	131752976	COC(=O)CCCC#CC#CC(OC1OC(CO)C(O)C(O)C1O)C=C	XCRGUWJZEOHKGC-UHFFFAOYSA-N	8.73565e+06	1.65293e+07	1.6782e+07	5.38899e+07	1.32571e+07	1.3628e+07	1.38913e+07	5.96458e+06	2.89407e+07	2.10699e+07	1.33514e+07	1.53744e+07	1.24576	0.317023	0.688572	0.5	0.221737
Com_10735_pos	Kopsinol	P	C21H24N2O4	368.174	369.184	9.465	[M+H]+	5.445	0.53	2	C18	Alkaloids and derivatives	Aspidofractine alkaloids	-	-	-	-	-	-	-	COC(=O)C1(C(C23CCC14C5(C2N(CC5)CC=C3)C6=CC=CC=C6N4)O)O	CSEDGMWEUVRNCN-FOHMRKQQSA-N	2.93948e+07	4.69145e+07	2.94717e+07	1.48923e+08	3.49183e+07	4.85666e+07	1.72366e+07	6.67834e+06	8.32158e+06	1.77202e+07	2.83445e+07	3.28798e+07	3.04178	1.60492	0.0136165	0.944444	1.33627
Com_10739_pos	Nimbothalin	P	C23H28O4	368.199	369.209	7.57973	[M+H]+	10.455	-	3	C18	Benzenoids	Benzene and substituted derivatives	Benzoic acids and derivatives	-	-	-	-	-	-	c1(c(ccc(c1C(=O)O)CC(=C)/C=C/C=C/C=C(/CC(C)C)\C)C(=O)O)C	PYOANWSKTRPYJI-UANUYKJMSA-N	7.44125e+06	8.45981e+06	1.72664e+06	9.32572e+06	7.47821e+06	6.33135e+06	1.18737e+07	9.97853e+06	1.36842e+07	6.48757e+06	1.07736e+07	9.9825e+06	0.649298	-0.623047	0.100345	0.888889	0.974476
Com_1073_pos	Methyl dihydrojasmonate	P	C13H22O3	226.157	209.153	0.50681	[M+H-H2O]+	7.154	0.72	1	C18	Lipids and lipid-like molecules	Fatty Acyls	Lineolic acids and derivatives	"24851-98-7"	HMDB0031740	-	-	-	102861	CCCCC[C@@H]1[C@@H](CC(=O)OC)CCC1=O	KVWWIYGFBYDJQC-GHMZBOCLSA-N	3.05284e+06	4.69209e+07	1.045e+06	6.75015e+07	3.52349e+07	3.54844e+07	5.80817e+07	1.97452e+06	4.01764e+07	4.18964e+07	4.52487e+07	5.38002e+07	0.784647	-0.349884	0.509557	0.638889	1.74077
Com_10740_pos	Pro-Val-Gly-Pro	P	C17H28N4O5	368.206	369.21	9.48087	[M+H]+	10.003	-	3	C18	Organic acids and derivatives	Carboxylic acids and derivatives	Amino acids, peptides, and analogues	-	-	-	-	-	-	CC(C)C(C(=O)NCC(=O)N1CCCC1C(=O)O)NC(=O)C2CCCN2	UCTIUWKCVNGEFH-OBJOEFQTSA-N	3.18779e+07	3.67379e+07	3.43546e+07	2.9847e+07	3.19021e+07	3.48079e+07	6.36777e+07	5.07235e+07	5.46468e+07	1.2863e+07	6.11594e+07	7.26033e+07	0.632068	-0.661847	0.255738	0.833333	1.98968
Com_10743_pos	Pro Pro Arg	P	C16H28N6O4	368.217	369.224	0.2129	[M+H]+	6.264	0.69	2	C18	Organic acids and derivatives	Carboxylic acids and derivatives	Amino acids, peptides, and analogues	-	-	-	-	-	-	C1CC(NC1)C(=O)N2CCCC2C(=O)NC(CCCN=C(N)N)C(=O)O	JLMZKEQFMVORMA-SRVKXCTJSA-N	1.53005e+07	2.02247e+07	6.56378e+06	2.79471e+08	7.25371e+06	5.89495e+06	6.89768e+07	1.31005e+07	9.61154e+07	1.16063e+08	8.45262e+07	5.78107e+07	0.766638	-0.383382	0.099073	0.777778	2.0664
Com_10746_pos	Platenolide A	P	C20H32O6	368.22	369.23	8.40375	[M+H]+	7.94	0.67	2	C18	Phenylpropanoids and polyketides	Macrolides and analogues	-	-	-	C12202	-	-	-	CCC1CC(C(=O)C=CC=CCC(OC(=O)CC(C(C1O)OC)O)C)C	VWVDRJWACDDRKD-SECFAUQFSA-N	9.98906e+06	7.16387e+06	6.08793e+06	1.15383e+07	8.26689e+06	1.12428e+07	2.6013e+07	2.20988e+07	4.13544e+07	1.43794e+07	2.5114e+07	1.75247e+07	0.370612	-1.43202	0.000503457	1	2.91685
Com_10747_pos	Perindopril	P	C19H32N2O5	368.231	369.236	5.7576	[M+H]+	5.945	0.75	2	C18	Organic acids and derivatives	Carboxylic acids and derivatives	Amino acids, peptides, and analogues	"82834-16-0"	HMDB0014928	C07706	-	-	-	CCCC(C(=O)OCC)NC(C)C(=O)N1C2CCCCC2CC1C(=O)O	IPVQLZZIHOAWMC-QXKUPLGCSA-N	2.23817e+06	435096	1.5705e+06	1.2534e+06	792049	619693	953965	1.12106e+06	1.13912e+06	473086	921803	666871	1.30952	0.38904	0.585852	0.583333	0.35722
Com_10753_pos	Cutamesine	P	C23H32N2O2	368.246	369.251	7.41688	[M+H]+	6.825	-	3	C18	Benzenoids	Benzene and substituted derivatives	Phenylpropylamines	"-"	HMDB0250596	-	-	-	9907323	COC1=C(OC)C=C(CCN2CCN(CCCC3=CC=CC=C3)CC2)C=C1	UVSWWUWQVAQPJR-UHFFFAOYSA-N	1.60597e+06	2.43817e+06	5.16574e+06	4.17649e+07	4.18008e+06	4.01852e+06	2.51096e+06	244438	1.09971e+07	3.54504e+06	9.52582e+06	7.63295e+06	1.71734	0.780177	0.647847	0.527778	0.64193
Com_10754_pos	3-[(Z)-heptadec-10-enyl]benzene-1,2-diol	P	C23H38O2	346.287	369.275	3.57571	[M+Na]+	8.341	-	3	C18	Benzenoids	Phenols	Benzenediols	-	-	-	-	-	-	OC1=CC=CC(=C1O)CCCCCCCCCC=CCCCCCC	FNLMCNKPGGHKQL-FPLPWBNLSA-N	5.51271e+06	1.43839e+06	6.51497e+06	3.2668e+06	1.12078e+07	6.76331e+06	1.06127e+06	5.1979e+06	4.50998e+06	4.93019e+06	7.43525e+06	1.03681e+06	1.43575	0.521803	0.36602	0.694444	0.895301
Com_10755_pos	Didesmethyl tocotrienol	P	C25H36O2	368.272	369.279	0.52975	[M+H]+	7.339	0.63	2	C18	Lipids and lipid-like molecules	Prenol lipids	Diterpenoids	"-"	HMDB0251224	-	-	LMPR02020058	54447752	CC(C)=CCCC(C)=CCCC(C)=CCCC1CCC2=CC(O)=CC=C2O1	WSTGHGHPTQPFAP-UHFFFAOYSA-N	1.13472e+08	1.19472e+08	7.50855e+07	2.88355e+08	1.81605e+08	2.05348e+08	9.90704e+07	1.41384e+08	2.63821e+07	1.18908e+08	1.53795e+08	2.64633e+08	1.22279	0.290182	0.440495	0.611111	0.286761
Com_10769_pos	Rosmarinine N-oxide	P	C18H27NO7	369.179	370.187	3.61295	[M+H]+	5.437	-	3	C18	Organoheterocyclic compounds	Pyrrolizidines	-	-	-	-	-	-	-	CC=C1CC(C(C(=O)OCC2C(C[N+]3(C2C(CC3)OC1=O)[O-])O)(C)O)C	QTCRXZRCLRRRCO-LVBFENQHSA-N	1.71284e+06	2.88557e+06	1.78196e+06	2.0364e+07	435337	1.47181e+06	1.77026e+06	556321	354645	996845	3.58662e+06	1.78346e+06	3.16656	1.66292	0.317242	0.611111	1.39946
Com_10773_pos	Celafurine	P	C21H27N3O3	369.205	370.213	1.47909	[M+H]+	9.996	-	3	C18	Organoheterocyclic compounds	Furans	Furoic acid and derivatives	-	-	-	-	-	-	C1CCN(CCCNC(=O)CC(NC1)C2=CC=CC=C2)C(=O)C3=COC=C3	CNJPJUFFFBTCBZ-IBGZPJMESA-N	6.47721e+06	378921	4.18329e+06	2.07099e+06	2.03557e+06	1.48715e+06	2.39289e+06	1.84687e+06	1.04988e+07	1.21829e+06	2.08379e+06	251130	0.909322	-0.137137	0.842088	0.527778	0.422129
Com_10774_pos	Bulaquine	P	C21H27N3O3	369.205	370.216	8.2509	[M+H]+	5.806	-	3	C18	Organoheterocyclic compounds	Quinolines and derivatives	Aminoquinolines and derivatives	"-"	HMDB0249436	-	-	-	157576	COC1=CC(NC(C)CCCNC(C)=C2CCOC2=O)=C2N=CC=CC2=C1	ADCOUXIGWFEYJP-UHFFFAOYSA-N	2.78827e+07	4.67959e+07	5.46113e+07	6.18763e+07	5.09773e+07	4.19287e+07	4.32253e+06	2.44161e+06	3.3936e+06	1.55496e+07	1.58824e+07	2.23699e+07	4.44143	2.15102	0.00455156	1	4.81608
Com_10788_pos	Dearabinosyl pneumonanthoside	P	C19H30O7	370.199	371.209	6.20013	[M+H]+	6.324	0.57	2	C18	Lipids and lipid-like molecules	Fatty Acyls	Fatty acyl glycosides	-	-	-	-	-	-	CC1=CC(=O)CC(C1C=CC(C)OC2C(C(C(C(O2)CO)O)O)O)(C)C	SZOPSAFLRCYJCX-UZOVYFIJSA-N	894411	66911.9	137097	470653	635888	97793.2	589501	524364	630286	141132	492853	446583	0.815215	-0.294748	0.313275	0.611111	0.714571
Com_1078_neg	Agatholic acid	N	C20H32O3	320.235	319.231	8.33436	[M-H]-	9.985	0.62	2	C18	Lipids and lipid-like molecules	Prenol lipids	Diterpenoids	"25671-16-3"	-	-	-	-	101306703	C/C(=C\C(=O)O)/CC[C@H]1C(=C)CC[C@@H]2C1(CCC[C@]2(C)CO)C	YGILXMANNHJYJZ-MRCSFVJGSA-N	1.0145e+06	1.28981e+07	8.10309e+06	2.01752e+07	2.28527e+07	1.15168e+07	1.49213e+07	8.05968e+06	46120.7	1.67862e+07	2.06257e+07	1.99731e+07	0.952101	-0.0708131	0.691158	0.5	0.307308
Com_10797_pos	Aspidocarpine	P	C22H30N2O3	370.226	371.236	8.48282	[M+H]+	6.133	-	3	C18	Alkaloids and derivatives	Aspidospermatan-type alkaloids	-	-	-	-	-	-	632854	O=C(N1C2=C(O)C(OC)=CC=C2C34CCN5CCCC(CC)(CCC13)C54)C	CITPXCNSMZMNIW-UHFFFAOYSA-N	2.34564e+07	1.91163e+07	8.4367e+07	3.05942e+07	2.33166e+07	1.20315e+07	2.526e+07	1.1353e+07	7.53906e+06	1.79685e+07	2.43452e+07	1.44913e+07	1.91054	0.933977	0.140947	0.722222	1.91184
Com_107_neg	2-Aminoadipic acid	N	C6H11NO4	161.069	160.061	1.36406	[M-H]-	1.438	0.80	1	C18	Organic acids and derivatives	Carboxylic acids and derivatives	Amino acids, peptides, and analogues	"1118-90-7"	HMDB0000510	C00956	map00300;map00310;map00311;map01100;map01110;map01120;map01210;map01230	-	92136	N[C@@H](CCCC(O)=O)C(O)=O	OYIFNHCXNCRBQI-BYPYZUCNSA-N	1.73259e+07	1.69786e+07	1.56953e+07	4.12758e+07	2.32531e+07	3.86819e+07	4.32929e+07	1.83911e+07	1.17732e+07	3.72326e+07	1.47862e+07	6.23737e+07	0.815602	-0.294063	0.753565	0.527778	0.274753
Com_10807_pos	20-hydroxy-prefusarin	P	C22H29NO4	371.21	372.218	2.99855	[M+H]+	5.337	-	3	C18	Lipids and lipid-like molecules	Prenol lipids	Sesquiterpenoids	-	-	-	-	-	-	CC=C(CO)C=C(C)C=C(C)C=CC=C(C)C(=O)C1=CC(NC1=O)CCO	BXRAGMDRNOMBQY-FMKUDDBASA-N	7.78801e+06	1.25778e+07	9.63509e+06	1.94289e+07	1.42657e+07	1.38074e+07	1.01121e+07	1.12357e+07	1.12723e+07	1.29573e+07	1.33986e+07	1.63003e+07	1.02958	0.0420533	0.997024	0.527778	0.115585
Com_1080_neg	5-Pentadecylresorcinol	N	C21H36O2	320.272	319.264	1.55189	[M-H]-	10.715	0.60	1	C18	Benzenoids	Phenols	Benzenediols	"3158-56-3"	HMDB0031009	C10809	-	LMPK15030012	76617	CCCCCCCCCCCCCCCC1=CC(O)=CC(O)=C1	KVVSCMOUFCNCGX-UHFFFAOYSA-N	8.69584e+06	3.93114e+06	3.25281e+06	1.78451e+06	3.52542e+06	4.8438e+06	6.08586e+06	4.97406e+06	5.30736e+06	234384	2.54295e+06	1.32243e+06	1.27197	0.347069	0.35488	0.444444	1.46454
Com_10836_pos	Medroxalol	P	C20H24N2O5	372.169	373.177	4.2269	[M+H]+	7.431	-	3	C18	Benzenoids	Benzene and substituted derivatives	Benzoic acids and derivatives	"-"	HMDB0254407	-	-	-	41835	CC(CCC1=CC2=C(OCO2)C=C1)NCC(O)C1=CC(C(N)=O)=C(O)C=C1	MPQWSYJGFLADEW-UHFFFAOYSA-N	8.80763e+07	5.28457e+07	5.30569e+07	6.01148e+07	9.89235e+07	4.30698e+07	1.09455e+07	7.50425e+07	3.72583e+07	5.04661e+07	5.73374e+07	6.63034e+07	1.33204	0.413641	0.251966	0.666667	1.21629
Com_1083_neg	Vulpinic acid	N	C19H14O5	322.084	321.078	3.24484	[M-H]-	2.459	-	3	C18	Organoheterocyclic compounds	Dihydrofurans	Furanones	"521-52-8"	-	-	-	-	54690323	COC(=O)C(=C1C(=C(C(=O)O1)C2=CC=CC=C2)O)C3=CC=CC=C3	OMZRMXULWNMRAE-BMRADRMJSA-N	885779	3.4847e+06	3.19042e+06	778374	2.47807e+06	3.37699e+06	2.3057e+06	1.79114e+06	234660	2.62548e+06	3.33211e+06	1.91337e+06	1.16324	0.218143	0.647538	0.638889	0.474445
Com_1084_neg	Indeno[1,2,3-cd]pyrene	N	C22H12	276.094	321.091	2.18748	[M+HCOOH-H]-	4.945	-	3	C18	Benzenoids	Pyrenes	-	"193-39-5"	HMDB0253452	C19251	-	-	9131	C1=CC=C2C(=C1)C3=C4C2=CC5=CC=CC6=C5C4=C(C=C6)C=C3	SXQBHARYMNFBPS-UHFFFAOYSA-N	3.24808e+08	3.06396e+08	2.61512e+08	1.55589e+08	3.30806e+08	1.89465e+08	2.19364e+08	2.75503e+08	2.65229e+08	2.01906e+08	2.50999e+08	1.93655e+08	1.11511	0.157187	0.590493	0.611111	0.119652
Com_10853_pos	Lys Ile Leu	P	C18H36N4O4	372.274	373.281	0.11307	[M+H]+	5.342	0.83	2	C18	Organic acids and derivatives	Carboxylic acids and derivatives	Amino acids, peptides, and analogues	-	-	-	-	-	-	CCC(C)C(C(=O)NC(CC(C)C)C(=O)O)NC(=O)C(CCCCN)N	ZXFRGTAIIZHNHG-AJNGGQMLSA-N	3.56813e+07	2.62011e+07	5.32065e+06	2.94088e+07	1.40024e+07	1.45783e+07	3.60551e+07	1.69496e+07	3.81192e+07	2.25538e+07	4.27689e+07	3.62418e+07	0.649715	-0.62212	0.127223	0.833333	0.811157
Com_10854_pos	Igernellin	P	C25H40O2	372.303	373.314	9.60166	[M+H]+	7.284	0.71	2	C18	Lipids and lipid-like molecules	Prenol lipids	Diterpenoids	-	-	-	-	-	-	CC1=CCCC(C1CCC(=CCCC(CCCC2=COC=C2)CO)C)(C)C	UJVZMYQCMKGVLL-DNTJNYDQSA-N	3.35203e+06	1.00772e+06	351950	5.43989e+06	1.86974e+06	622591	2.83744e+06	2.5366e+06	5.48355e+06	986770	3.62734e+06	3.5351e+06	0.665231	-0.588072	0.187418	0.722222	0.649418
Com_10856_pos	Leu Glu Leu	P	C17H31N3O6	373.221	374.229	0.6539	[M+H]+	5.662	0.79	2	C18	Organic acids and derivatives	Carboxylic acids and derivatives	Amino acids, peptides, and analogues	-	-	-	-	-	-	CC(C)CC(C(=O)NC(CCC(=O)O)C(=O)NC(CC(C)C)C(=O)O)N	QVFGXCVIXXBFHO-AVGNSLFASA-N	3.22045e+07	4.40633e+07	2.12997e+07	2.78509e+07	2.55536e+07	3.02224e+07	3.6332e+07	2.4425e+07	2.61411e+07	3.38487e+07	4.4072e+07	4.91698e+07	0.846747	-0.239996	0.31359	0.694444	0.299876
Com_10857_pos	O-dodecanedioylcarnitine	P	C19H35NO6	373.246	374.254	0.00397	[M+H]+	5.852	0.60	2	C18	Organic acids and derivatives	Carboxylic acids and derivatives	Tricarboxylic acids and derivatives	-	-	-	-	-	-	C[N+](C)(C)C(CCC(=O)[O-])OC(=O)CCCCCCCCCCC(=O)O	VJPIDPQNAYWULC-UHFFFAOYSA-N	1.66837e+07	1.3489e+07	3.94544e+06	1.13555e+07	2.94659e+07	1.55689e+07	7.84051e+06	2.71214e+07	3.45278e+06	9.08293e+06	8.00055e+06	1.94507e+07	1.2076	0.272146	0.551286	0.638889	0.981121
Com_10860_pos	MG(18:1(11Z)/0:0/0:0)	P	C21H40O4	356.293	374.326	0.00246	[M+NH4]+	9.91	-	3	C18	Lipids and lipid-like molecules	Glycerolipids	Monoradylglycerols	"-"	HMDB0011566	-	-	-	53480977	[H][C@](O)(CO)COC(=O)CCCCCCCCC\C=C/CCCCCC	KJHYUSLWTPMFTN-AQWUKCDYSA-N	6.44535e+06	3.47016e+07	5.6591e+07	1.5467e+08	2.46321e+07	7.25028e+07	2.88865e+07	3.88265e+07	5.93446e+07	1.28297e+07	1.87636e+07	7.12956e+07	1.52011	0.604171	0.728377	0.583333	0.472903
Com_10864_pos	Dercitamide	P	C21H18N4OS	374.12	375.129	5.26626	[M+H]+	5.451	0.52	2	C18	Organoheterocyclic compounds	Quinolines and derivatives	Benzoquinolines	-	-	-	-	-	-	CCC(=O)NCCC1=C2C3=C(C=CN=C3C4=C1SC=N4)C5=CC=CC=C5N2	OHRPKUDJMIHDKF-UHFFFAOYSA-N	2.73927e+08	2.70102e+08	378198	4.3666e+07	3.50722e+08	3.11044e+08	5.51981e+07	3.15842e+08	7.40311e+06	2.5502e+08	4.80522e+06	1.01726e+06	1.95506	0.967209	0.457386	0.666667	1.34935
Com_10866_pos	3,5,7,4'-Tetrahydroxy-8-(3-hydroxy-3-methylbutyl)flavanone	P	C20H22O7	374.137	375.146	5.04948	[M+H]+	7.963	-	3	C18	Phenylpropanoids and polyketides	Flavonoids	Flavans	-	-	-	-	-	-	c1c(c2c(c(c1O)CCC(C)(C)O)O[C@@H]([C@H](C2=O)O)c1ccc(cc1)O)O	YUENQIMBXUVCLX-ZVOYONDMNA-N	558738	175287	249731	532147	256344	324045	914741	673524	790012	454650	709323	498210	0.518825	-0.946679	0.010708	0.888889	1.34046
Com_10869_pos	Liliflone	P	C21H26O6	374.173	375.183	7.21264	[M+H]+	7.523	0.62	2	C18	Benzenoids	Phenols	Methoxyphenols	-	-	-	-	-	-	CC1C(OC2(C1(C=C(C(=O)C2)CC=C)OC)OC)C3=CC(=C(C=C3)O)OC	ZJCOLWRTVHBIBE-MZNUGIIHSA-N	157393	465230	426171	2.34034e+06	166510	1.0481e+06	1.84808e+06	76390.7	1.44829e+06	1.09128e+06	864634	520609	0.787061	-0.345452	0.601478	0.638889	0.639682
Com_1086_neg	10-(Phosphonooxy)decyl methacrylate	N	C14H27O6P	322.155	321.147	0.57202	[M-H]-	7.048	0.78	1	C18	Organic acids and derivatives	Organic phosphoric acids and derivatives	Phosphate esters	"85590-00-7"	HMDB0247525	-	-	-	135071	CC(=C)C(=O)OCCCCCCCCCCOP(=O)(O)O	CFKBCVIYTWDYRP-UHFFFAOYSA-N	774091	1.70464e+06	515160	368612	959543	1.1336e+06	1.34137e+06	643599	620898	851686	798530	877306	1.06278	0.0878404	0.918622	0.5	0.10761
Com_10870_pos	Leu-Asp-Gln	P	C15H26N4O7	374.18	375.188	0.20116	[M+H]+	4.865	0.84	2	C18	Organic acids and derivatives	Carboxylic acids and derivatives	Amino acids, peptides, and analogues	-	-	-	-	-	-	CC(C)CC(C(=O)NC(CC(=O)O)C(=O)NC(CCC(=O)N)C(=O)O)N	PJYSOYLLTJKZHC-GUBZILKMSA-N	5.01461e+07	8.3952e+07	3.74716e+07	3.51361e+07	3.4666e+07	3.92989e+07	5.17417e+07	8.19953e+07	3.47912e+07	8.37812e+07	6.17562e+07	7.92907e+07	0.713528	-0.486959	0.110159	0.722222	0.317539
Com_10871_pos	Dictamnoside N	P	C18H30O8	374.194	375.199	5.64245	[M+H]+	5.878	0.63	2	C18	Organic oxygen compounds	Organooxygen compounds	Carbohydrates and carbohydrate conjugates	-	-	-	-	-	-	CC1(CCC2C1C=CC(CC2(C)OC3C(C(C(C(O3)CO)O)O)O)O)O	WBBGHNOGIHYRBE-IYPLLWOFSA-N	3.6789e+06	4.65615e+06	3.37501e+06	2.53402e+06	4.67139e+06	3.52494e+06	4.96265e+06	6.58328e+06	4.61239e+06	5.02186e+06	5.10329e+06	2.29813e+06	0.785135	-0.348988	0.241952	0.777778	0.380872
Com_10876_pos	11,12-Dimethylrosmanol	P	C22H30O5	374.209	375.218	3.95747	[M+H]+	10.254	0.55	2	C18	Lipids and lipid-like molecules	Prenol lipids	Terpene lactones	"-"	HMDB0040525	-	-	-	14379072	COC1=C(C=C2C(O)C3OC(=O)C4(CCCC(C)(C)C34)C2=C1OC)C(C)C	WLRZIPVGEMNPES-UHFFFAOYSA-N	2.06068e+06	1.50853e+06	1.15979e+06	340394	518628	230074	603245	3.17861e+06	833748	1.55507e+06	577446	166245	0.841449	-0.249052	0.883884	0.444444	0.100097
Com_10877_pos	Manglieside C	P	C19H34O7	374.23	375.235	7.56231	[M+H]+	6.041	0.59	2	C18	Lipids and lipid-like molecules	Prenol lipids	Terpene glycosides	-	-	-	-	-	-	CC1=C(C(CC(C1)OC2C(C(C(C(O2)CO)O)O)O)(C)C)CCC(C)O	UJRMJTIXXKZFGB-DUGRZFSGSA-N	1.35894e+06	1.42205e+06	250342	1.12847e+06	930220	1.32319e+06	2.81977e+06	430759	6.34666e+06	2.43502e+06	2.55803e+06	1.69144e+06	0.393892	-1.34413	0.110021	0.861111	1.69111
Com_10880_pos	MG(0:0/18:3(6Z,9Z,12Z)/0:0)	P	C21H36O4	352.261	375.25	2.31325	[M+Na]+	10.007	-	3	C18	Lipids and lipid-like molecules	Fatty Acyls	Lineolic acids and derivatives	"-"	HMDB0011539	-	-	-	11646044	[H]C(CO)(CO)OC(=O)CCCC\C=C/C\C=C/C\C=C/CCCCC	BXAXVVVVPFELOK-QNEBEIHSSA-N	1.89145e+07	5.71592e+07	1.94015e+07	8.42917e+07	3.52379e+07	3.27997e+07	8.52246e+07	5.21713e+07	1.07796e+08	1.32685e+07	9.49994e+07	1.17938e+08	0.52568	-0.927743	0.186409	0.777778	0.54709
Com_10882_pos	Glyceryl linolenate	P	C21H36O4	352.261	375.25	0.16174	[M+Na]+	8.337	-	3	C18	Lipids and lipid-like molecules	Fatty Acyls	Lineolic acids and derivatives	-	-	-	-	-	-	O=C(OCC(O)CO)CCCCCCCC=CCC=CCC=CCC	GGJRAQULURVTAJ-PDBXOOCHSA-N	1.2687e+08	3.28601e+07	2.21263e+08	1.47014e+08	8.38329e+07	1.24137e+08	1.37895e+08	9.81641e+07	6.06569e+07	3.67786e+07	7.97953e+07	8.31147e+07	1.48262	0.568145	0.341193	0.722222	0.62317
Com_10890_pos	4-HADNT O-glucoside	P	C13H17N3O10	375.091	376.101	7.05671	[M+H]+	4.985	-	3	C18	Benzenoids	Benzene and substituted derivatives	Toluenes	-	-	-	-	-	-	CC1=C(C=C(C=C1[N+](=O)[O-])NOC2C(C(C(C(O2)CO)O)O)O)[N+](=O)[O-]	YBIKXELGQAEZAC-HENWMNBSSA-N	5.78331e+07	6.28555e+06	7.5674e+06	3.29074e+07	1.26822e+06	6.18675e+06	839511	4.94499e+06	2.96176e+06	616004	4.36804e+07	4.63235e+06	1.94275	0.958104	0.248879	0.777778	0.92309
Com_10892_pos	Glu-Asp-Ile	P	C15H25N3O8	375.164	376.171	1.72116	[M+H]+	4.908	0.83	2	C18	Organic acids and derivatives	Carboxylic acids and derivatives	Amino acids, peptides, and analogues	-	-	-	-	-	-	CCC(C)C(C(=O)O)NC(=O)C(CC(=O)O)NC(=O)C(CCC(=O)O)N	IESFZVCAVACGPH-PEFMBERDSA-N	3.54814e+07	1.20044e+08	1.9704e+06	7.01895e+07	4.97497e+06	2.50145e+07	9.90048e+07	1.55092e+06	5.93815e+07	6.24187e+06	1.20737e+08	6.79826e+07	0.726051	-0.461858	0.75675	0.583333	0.510935
Com_10893_pos	Phe-Pro-Ile	P	C20H29N3O4	375.216	376.223	0.97579	[M+H]+	5.637	-	3	C18	Organic acids and derivatives	Carboxylic acids and derivatives	Amino acids, peptides, and analogues	"-"	HMDB0304808	-	-	-	18223318	CCC(C)C(N=C(O)C1CCCN1C(=O)C(N)CC1=CC=CC=C1)C(O)=O	FZBGMXYQPACKNC-UHFFFAOYSA-N	3.48168e+07	3.42588e+07	2.13192e+07	3.17917e+07	3.04194e+07	2.5945e+07	2.53005e+07	3.43913e+07	2.8021e+07	4.00562e+07	3.41758e+07	4.38369e+07	0.867671	-0.20478	0.255462	0.666667	0.606347
Com_10894_pos	Bacithrocin B1	P	C19H29N5O3	375.227	376.231	8.10379	[M+H]+	6.415	-	3	C18	Benzenoids	Benzene and substituted derivatives	Phenethylamines	-	-	-	-	-	-	CC(C)C(=O)NC(CC1=CC=CC=C1)C(=O)NC(CCCN=C(N)N)C=O	JRHGBVMMQSXTNA-HOTGVXAUSA-N	1.51957e+07	1.1888e+07	2.73618e+06	1.55836e+07	1.07047e+07	1.14684e+07	3.41343e+06	7.03744e+06	1.14308e+07	1.25445e+07	1.23257e+07	1.07395e+07	1.17542	0.233179	0.725878	0.611111	0.896201
Com_10895_pos	Tuberostemonine N	P	C22H33NO4	375.241	376.248	1.34585	[M+H]+	7.33	-	3	C18	Alkaloids and derivatives	Stemona alkaloids	Stemoamide-type alkaloids	-	-	-	-	-	-	CCC1C2CCCCN3C2C(CC3C4CC(C(=O)O4)C)C5C1OC(=O)C5C	GYOGHROCTSEKDY-ISVJHBHWSA-N	1.28551e+07	1.72224e+07	2.3147e+06	1.46167e+07	2.52667e+07	2.34797e+07	3.13761e+07	3.15757e+06	1.34959e+07	1.82236e+07	2.16207e+07	1.85685e+07	0.899598	-0.152648	0.791856	0.583333	1.21132
Com_10897_pos	Calyciphylline O	P	C23H37NO3	375.277	376.282	7.7027	[M+H]+	7.21	0.59	2	C18	Alkaloids and derivatives	Daphniphylline-type alkaloids	-	-	-	-	-	-	-	CC(C)C1CCC2(C3C(CC45C3NC1C2(C4CCC5)CCC(=O)OC)O)C	SCMNGYBPXCTRJK-WETHKJPGSA-N	259157	988577	276767	5.51681e+06	907261	2.35655e+06	1.38528e+06	6.14835e+06	434946	670340	1.67873e+06	2.25113e+06	0.819898	-0.286484	0.530278	0.611111	0.468795
Com_10905_pos	MG(i-18:0/0:0/0:0)	P	C21H42O4	358.308	376.342	0.81942	[M+NH4]+	10.522	-	3	C18	Lipids and lipid-like molecules	Glycerolipids	Monoradylglycerols	"-"	HMDB0072842	-	-	-	92939095	[H][C@@](O)(CO)COC(=O)CCCCCCCCCCCCCCC(C)C	ASKIVFGGGGIGKH-HXUWFJFHSA-N	301415	311806	1.05896e+06	86000.1	590528	1.59088e+06	547805	2.8349e+06	271792	881912	54980.7	223019	0.818293	-0.289311	0.894582	0.583333	0.164884
Com_10911_pos	5alpha-Hydroxytriptolide	P	C20H24O7	376.152	377.162	5.92796	[M+H]+	8.047	0.58	2	C18	Organoheterocyclic compounds	Oxepanes	-	"-"	HMDB0247016	-	-	-	73028726	CC(C)C12OC1C1OC11C3(OC3CC3(O)C4=C(CCC13C)C(=O)OC4)C2O	OKRSVUYYCJPECG-UHFFFAOYSA-N	5.85837e+06	1.89596e+06	2.35368e+06	2.80789e+06	4.56792e+06	4.63049e+06	2.32055e+06	1.05073e+07	2.23721e+07	5.97494e+06	1.2208e+07	1.02471e+07	0.347545	-1.52473	0.033629	0.861111	1.15902
Com_10915_pos	Pro Phe Asn	P	C18H24N4O5	376.175	377.178	9.65157	[M+H]+	5.451	0.54	2	C18	Organic acids and derivatives	Carboxylic acids and derivatives	Amino acids, peptides, and analogues	-	-	-	-	-	-	C1CC(NC1)C(=O)NC(CC2=CC=CC=C2)C(=O)NC(CC(=O)N)C(=O)O	VGVCNKSUVSZEIE-IHRRRGAJSA-N	360541	352549	350939	405083	3.05473e+06	829432	221272	803087	816386	262608	320803	70128.2	2.14622	1.1018	0.226384	0.777778	0.875617
Com_10917_pos	MeTRH	P	C17H24N6O4	376.186	377.191	6.68286	[M+H]+	5.163	-	3	C18	Organic acids and derivatives	Carboxylic acids and derivatives	Amino acids, peptides, and analogues	"-"	HMDB0254684	-	-	-	44208946	CN1C(CCC1=O)C(=O)NC(CC1=CN=CN1)C(=O)N1CCCC1C(N)=O	DJLHRAHTTSWYAW-UHFFFAOYSA-N	2.5879e+06	8.58217e+06	3.17949e+06	1.16085e+06	6.26259e+06	2.80075e+06	5.15029e+06	5.64497e+06	1.74038e+06	7.77382e+06	4.32182e+06	5.25104e+06	0.822351	-0.282174	0.414292	0.611111	0.532626
Com_10918_pos	NORCAESALPININ E	P	C21H28O6	376.189	377.193	6.47165	[M+H]+	6.702	0.63	2	C18	Organoheterocyclic compounds	Naphthofurans	-	-	-	-	-	-	-	CC(=O)OC1CCC(C2(C1(C3CC4=C(C=CO4)C(=O)C3C(C2)O)C)O)(C)C	IBALQPBIWZLHPR-SJEMMDPOSA-N	8.35954e+07	8.73765e+07	8.9808e+07	1.11816e+08	1.20397e+08	6.89305e+07	7.03529e+07	7.0532e+07	7.08974e+07	6.79866e+07	5.70732e+07	7.24416e+07	1.37294	0.457271	0.0127048	0.888889	0.858093
Com_10920_pos	Desoximetasone	P	C22H29FO4	376.205	377.215	8.44775	[M+H]+	5.771	-	3	C18	Lipids and lipid-like molecules	Steroids and steroid derivatives	Hydroxysteroids	"382-67-2"	HMDB0014687	-	-	-	5311067	[H][C@@]12C[C@@H](C)[C@H](C(=O)CO)[C@@]1(C)C[C@H](O)[C@@]1(F)[C@@]2([H])CCC2=CC(=O)C=C[C@]12C	VWVSBHGCDBMOOT-IIEHVVJPSA-N	9.10879e+07	1.53552e+08	4.94063e+06	6.49301e+07	6.94686e+07	8.61965e+07	7.80543e+06	7.56277e+06	5.25476e+06	4.33999e+07	1.99522e+07	5.44875e+07	3.39569	1.7637	0.079756	0.833333	1.53062
Com_10922_pos	Resolvin D1	P	C22H32O5	376.225	377.233	2.78646	[M+H]+	9.997	0.60	2	C18	Lipids and lipid-like molecules	Fatty Acyls	Fatty acids and conjugates	-	HMDB0003733	C18178	map04148	LMFA04030011	-	CCC=CCC(C=CC=CC=CC=CC(C(CC=CCCC(=O)O)O)O)O	OIWTWACQMDFHJG-CCFUIAGSSA-N	739696	3.07005e+06	702120	1.73426e+06	1.95209e+06	1.0457e+06	6.66392e+06	3.57956e+06	8.96691e+06	932746	804062	3.43658e+06	0.379101	-1.39935	0.144291	0.777778	2.35393
Com_10930_pos	Isariotin E	P	C21H31NO5	377.22	378.224	8.80096	[M+H]+	5.122	-	3	C18	Organic oxygen compounds	Organooxygen compounds	Carbonyl compounds	-	-	-	-	-	-	CCCCCCCCCC=CC(=O)NC1CC2(C3C(O3)C=CC2=O)OC1O	UDCRDQXRAIZJAO-YDEAKQCLSA-N	1.35397e+07	1.45428e+07	4.20772e+06	6.56275e+06	7.40483e+06	8.23585e+06	6.30868e+06	3.58178e+06	4.20827e+06	1.16749e+07	6.71497e+06	1.01915e+07	1.27679	0.352525	0.383195	0.666667	0.69152
Com_10931_pos	Ile Val Phe	P	C20H31N3O4	377.231	378.239	0.80534	[M+H]+	5.687	0.64	2	C18	Organic acids and derivatives	Carboxylic acids and derivatives	Amino acids, peptides, and analogues	-	-	-	-	-	-	CCC(C)C(C(=O)NC(C(C)C)C(=O)NC(CC1=CC=CC=C1)C(=O)O)N	WIYDLTIBHZSPKY-HJWJTTGWSA-N	1.30486e+07	1.0013e+07	5.13419e+06	1.53539e+07	8.20443e+06	6.52211e+06	1.1516e+07	1.19166e+07	1.42092e+07	8.611e+06	1.32529e+07	1.63208e+07	0.768546	-0.379797	0.141575	0.75	0.426684
Com_10935_pos	Enterolactone 3'-sulfate	P	C18H18O7S	378.077	379.085	0.57893	[M+H]+	5.667	-	3	C18	Lignans, neolignans and related compounds	Furanoid lignans	Tetrahydrofuran lignans	"-"	HMDB0240505	-	-	-	-	[H][C@@]1(CC2=CC(O)=CC=C2)COC(=O)[C@@]1([H])CC1=CC(OS(O)(=O)=O)=CC=C1	CGSFDOCYHBJLFW-PBHICJAKSA-N	475744	69798	566340	529837	376215	474997	4.0664e+06	2.67887e+06	1.61046e+06	2.08014e+06	2.18073e+06	136743	0.195473	-2.35496	0.0374683	0.861111	1.94106
Com_10938_pos	NNEI	P	C24H24N2O	356.189	379.175	8.69219	[M+Na]+	7.028	0.76	2	C18	Organoheterocyclic compounds	Indoles and derivatives	Indolecarboxylic acids and derivatives	-	-	-	-	-	-	OC(=NC1=CC=CC=2C=CC=CC12)C3=CN(C=4C=CC=CC34)CCCCC	GWCQNKRMTGVYIZ-UHFFFAOYSA-N	514468	419946	394035	368139	585105	310558	113976	636353	675485	84788.8	487315	162153	1.20008	0.263127	0.269793	0.555556	0.608176
Com_10940_pos	Plagiochiline U	P	C20H26O7	378.168	379.175	1.01556	[M+H]+	5.545	0.66	2	C18	Lipids and lipid-like molecules	Prenol lipids	Sesquiterpenoids	-	-	-	-	-	-	CC(=O)OCC1=COC(C2C1C3C(C3(C)C(=O)OC)CCC2=C)OC(=O)C	WGGIEUHNKMVGPD-DWGVPJFMSA-N	3.51157e+06	97175.9	2.59934e+06	1.03631e+06	2.56658e+06	1.38933e+06	1.5337e+06	2.46791e+06	2.17731e+06	3.523e+06	456944	1.89202e+06	0.929418	-0.1056	0.594039	0.527778	1.58257
Com_10943_pos	Pawhuskin B	P	C24H26O4	378.183	379.193	7.42954	[M+H]+	5.314	-	3	C18	Phenylpropanoids and polyketides	Stilbenes	-	-	-	-	-	-	-	CC(=CCCC1(C=CC2=C(C=C(C=C2O1)C=CC3=CC(=C(C=C3)O)O)O)C)C	UAIWPLZXOFABMI-VOTSOKGWSA-N	1.01529e+06	2.66885e+06	693597	7.3045e+06	969393	3.11044e+08	2.45257e+06	442136	1.89773e+06	740239	1.13917e+06	553929	44.7974	5.48534	0.205314	0.722222	2.22715
Com_10944_pos	11alpha-Hydroxypoststerone	P	C21H30O6	378.204	379.211	0.15684	[M+H]+	5.832	0.65	2	C18	Lipids and lipid-like molecules	Steroids and steroid derivatives	Oxosteroids	-	-	-	-	LMST02030307	-	CC(=O)C1CCC2(C1(CC(C3C2=CC(=O)C4C3(CC(C(C4)O)O)C)O)C)O	AXUBMUAOVGJKLY-RUWUBIMMSA-N	2.05152e+06	788003	348039	2.83304e+06	1.74794e+06	1.53786e+06	1.21176e+06	3.02874e+06	1.28541e+06	2.85615e+06	1.59216e+06	1.48061e+06	0.812444	-0.29966	0.372465	0.416667	0.421701
Com_10945_pos	Nigakilactone A	P	C21H30O6	378.204	379.215	9.9018	[M+H]+	10.247	-	3	C18	Lipids and lipid-like molecules	Prenol lipids	Terpene lactones	-	-	C17012	-	-	-	CC1C=C(C(=O)C2(C1CC3C4(C2C(C(C(C4CC(=O)O3)C)O)O)C)C)OC	ZIVURVYGGHVTQO-CUCOLZSJSA-N	8.46811e+06	4.99095e+06	4.70675e+06	6.24754e+06	4.2823e+06	5.0316e+06	4.99506e+06	1.01501e+07	6.36099e+06	2.94852e+06	5.01155e+06	4.55996e+06	0.991214	-0.0127317	0.862284	0.5	0.0794695
Com_10946_pos	Triptiliocoumarin	P	C25H30O3	378.219	379.224	6.71612	[M+H]+	8.514	-	3	C18	Phenylpropanoids and polyketides	Coumarins and derivatives	Pyranocoumarins	-	-	-	-	-	-	CC1=C2C(=CC=C1)OC(=O)C3=C2OC(CC3(C)C=C)C=C(C)CCC=C(C)C	CZZAJXDYJLEVJF-IVKXXKMFSA-N	100527	2.70102e+08	2.573e+06	3.43832e+08	61281	119698	801431	267088	4.0444e+06	94385.8	860615	299457	96.867	6.59793	0.412511	0.527778	1.8295
Com_10958_pos	Asp Val Phe	P	C18H25N3O6	379.174	380.182	0.22642	[M+H]+	5.528	0.72	2	C18	Organic acids and derivatives	Carboxylic acids and derivatives	Amino acids, peptides, and analogues	-	-	-	-	-	-	CC(C)C(C(=O)NC(CC1=CC=CC=C1)C(=O)O)NC(=O)C(CC(=O)O)N	SFJUYBCDQBAYAJ-YDHLFZDLSA-N	2.19209e+07	2.79646e+07	6.38085e+06	1.90806e+07	1.18292e+07	1.62036e+07	2.5693e+07	2.10773e+07	2.07476e+07	2.52389e+07	3.15593e+07	2.9868e+07	0.670495	-0.576701	0.0729799	0.833333	0.490629
Com_1095_pos	Bancroftinone	P	C11H14O4	210.089	211.097	0.65457	[M+H]+	6.059	0.66	1	C18	Organic oxygen compounds	Organooxygen compounds	Carbonyl compounds	"14964-98-8"	HMDB0041406	-	-	-	11287272	COC1=C(C)C(OC)=C(C(C)=O)C(O)=C1	DUTVTRPNMVUOIS-UHFFFAOYSA-N	4.15903e+06	3.93317e+06	6.0495e+06	2.7421e+06	6.52899e+06	4.30153e+06	2.12176e+06	2.66775e+06	113115	2.48841e+06	1.3652e+06	674403	2.93876	1.55521	0.0334959	1	1.84633
Com_10962_pos	Ile Thr Phe	P	C19H29N3O5	379.211	380.215	8.90442	[M+H]+	5.832	0.66	2	C18	Organic acids and derivatives	Carboxylic acids and derivatives	Amino acids, peptides, and analogues	-	-	-	-	-	-	CCC(C)C(C(=O)NC(C(C)O)C(=O)NC(CC1=CC=CC=C1)C(=O)O)N	WXLYNEHOGRYNFU-URLPEUOOSA-N	914173	1.92249e+06	3.46328e+08	2.13015e+06	745792	3.11044e+08	6.24027e+06	138833	1.60907e+07	746192	5.04723e+06	6.98429e+06	18.8123	4.2336	0.441255	0.472222	1.71271
Com_10963_pos	Celabenzine	P	C23H29N3O2	379.226	380.237	9.14059	[M+H]+	5.959	-	3	C18	Phenylpropanoids and polyketides	Macrolactams	-	-	-	C10578	-	-	-	C1CCN(CCCNC(=O)CC(NC1)C2=CC=CC=C2)C(=O)C3=CC=CC=C3	LSYKFBZWBDMZLQ-NRFANRHFSA-N	3.15485e+06	8.11578e+06	7.74195e+06	1.37928e+07	1.00076e+07	1.16538e+07	2.93004e+06	663967	385047	5.06469e+06	3.81631e+06	4.53567e+06	3.13105	1.64665	0.0241041	0.916667	2.59481
Com_10964_pos	N-palmitoyl-phosphoethanolamine	P	C18H38NO5P	379.249	380.252	9.7304	[M+H]+	5.695	-	3	C18	Organic acids and derivatives	Organic phosphonic acids and derivatives	Organic phosphonic acids	"-"	HMDB0059630	-	-	-	131769777	CCCCCCCCCCCCCCCC(O)=NC(O)CP(O)(O)=O	REFUVLFHSVMCAO-UHFFFAOYSA-N	5.87347e+06	3.30502e+06	1.45606e+06	5.8322e+06	3.55753e+06	2.27951e+06	5.81263e+06	3.85941e+06	6.85145e+06	5.74796e+06	6.67827e+06	7.71038e+06	0.608395	-0.716921	0.0460239	0.833333	1.01226
Com_10966_pos	Aurachin B	P	C25H33NO2	379.251	380.261	7.39886	[M+H]+	7.404	-	3	C18	Lipids and lipid-like molecules	Prenol lipids	Sesquiterpenoids	-	-	C21140	map00998;map01100;map01110	-	-	CC1=[N+](C2=CC=CC=C2C(=C1O)CC=C(C)CCC=C(C)CCC=C(C)C)[O-]	ZNSLRZHNFFXDSE-YEFHWUCQSA-N	334045	320563	386839	400442	336497	108171	105339	476006	453924	141207	471611	122722	1.06536	0.0913463	0.602329	0.444444	0.253648
Com_10967_pos	Leukotriene B4 ethanolamide	P	C22H37NO4	379.272	380.279	1.17232	[M+H]+	7.426	-	3	C18	Organic nitrogen compounds	Organonitrogen compounds	Amines	"877459-63-7"	HMDB0002304	-	-	LMFA03020012	5283127	CCCCC\C=C/C[C@@H](O)\C=C\C=C\C=C/[C@@H](O)CCCC(=O)NCCO	DQLVVNIINUTUIU-XLFGVTECSA-N	1.86027e+07	1.04767e+07	1.23847e+07	1.23747e+07	1.81645e+07	1.07384e+07	8.96385e+06	2.13396e+07	1.44341e+07	1.73369e+07	1.47482e+07	1.28998e+07	0.922198	-0.116852	0.647807	0.611111	0.150049
Com_10976_pos	Vomicine	P	C22H24N2O4	380.174	381.179	4.17959	[M+H]+	8.049	0.50	2	C18	Organoheterocyclic compounds	Indoles and derivatives	Carbazoles	"125-15-5"	-	C09255	-	-	-	CN1CCC23C4C5C(CC2=O)C(=CCOC5CC(=O)N4C6=C3C=CC=C6O)C1	ZMTYENXGROJCEA-LNKPQSDASA-N	736934	719365	407128	747507	490004	578733	415278	66025.6	598443	118571	151072	102386	2.5346	1.34176	0.0159882	0.888889	1.16318
Com_10977_pos	Pro Gln His	P	C16H24N6O5	380.181	381.188	0.7409	[M+H]+	6.017	0.68	2	C18	Organic acids and derivatives	Carboxylic acids and derivatives	Amino acids, peptides, and analogues	-	-	-	-	-	-	C1CC(NC1)C(=O)NC(CCC(=O)N)C(=O)NC(CC2=CN=CN2)C(=O)O	CMOIIANLNNYUTP-SRVKXCTJSA-N	1.14066e+07	3.56828e+07	1.07939e+07	1.01323e+08	9.76725e+06	1.51155e+07	3.84504e+07	2.65829e+06	4.70632e+07	1.99641e+07	2.36275e+07	3.52779e+07	1.10205	0.140196	0.955353	0.611111	0.714732
Com_10982_pos	Lys Pro His	P	C17H28N6O4	380.217	381.225	2.16531	[M+H]+	6.204	0.71	2	C18	Organic acids and derivatives	Carboxylic acids and derivatives	Amino acids, peptides, and analogues	-	-	-	-	-	-	C1CC(N(C1)C(=O)C(CCCCN)N)C(=O)NC(CC2=CN=CN2)C(=O)O	MSSABBQOBUZFKZ-IHRRRGAJSA-N	2.55583e+07	7.27429e+07	5.53001e+07	1.11469e+08	5.14973e+07	5.80715e+07	3.8569e+07	9.86734e+06	5.06528e+07	6.13671e+07	4.81451e+07	5.6571e+07	1.41281	0.49857	0.278935	0.722222	0.430068
Com_10983_pos	5-Methyl-4-hydroxy-3-farnesylcoumarin	P	C25H32O3	380.235	381.24	6.83644	[M+H]+	8.535	0.70	2	C18	Lipids and lipid-like molecules	Prenol lipids	Terpene lactones	-	-	-	-	-	-	CC1=C2C(=CC=C1)OC(=O)C(=C2O)CC=C(C)CCC=C(C)CCC=C(C)C	ZIVOEWOQKWIJDL-CFBAGHHKSA-N	5.01472e+06	5.7699e+06	2.41167e+06	6.51839e+06	8.28076e+06	1.26492e+07	9.54562e+06	5.22248e+06	3.55977e+07	9.54856e+06	2.12145e+07	1.20448e+07	0.436225	-1.19686	0.0622536	0.805556	1.84493
Com_10986_pos	Cycloschkuhriadiol acetate	P	C22H36O5	380.256	381.267	9.82722	[M+H]+	10.312	0.72	2	C18	Organoheterocyclic compounds	Naphthopyrans	-	-	-	-	-	-	-	C1CC([C@@H]2[C@@](C1)([C@H]1[C@](CC2)(O[C@]2(CC1)[C@H](CO[C@@H]2OC(=O)C)O)C)C)(C)C	OLZTYAABSYLPBY-XGMKRDNWNA-N	3.98642e+07	1.29027e+07	9.56161e+06	7.52341e+06	1.09769e+07	1.89283e+07	1.97275e+07	1.92767e+07	2.04277e+07	1.27022e+06	1.3483e+07	1.63544e+07	1.10181	0.139873	0.688689	0.638889	0.62792
Com_10988_pos	Persin	P	C23H40O4	380.293	381.3	0.58159	[M+H]+	9.648	0.65	2	C18	Lipids and lipid-like molecules	Fatty Acyls	Fatty alcohols	-	HMDB0041103	-	-	LMFA05000720	-	CCCCCC=CCC=CCCCCCCCC(=O)CC(COC(=O)C)O	IBDVBNUJEGRVQN-NQLNTKRDSA-N	1.36918e+07	9.25519e+06	1.81905e+07	1.91525e+07	1.94743e+07	2.26415e+07	1.07519e+07	1.44922e+07	1.49151e+07	5.03257e+06	4.31305e+07	2.46954e+07	0.906104	-0.142252	0.826306	0.527778	0.333148
Com_10989_pos	24-methylene-19-norcholesta-1,3,5(10)-trien-3-ol	P	C27H40O	380.308	381.315	1.10142	[M+H]+	7.794	0.82	2	C18	Lipids and lipid-like molecules	Steroids and steroid derivatives	Cholestane steroids	-	-	-	-	-	51041306	CC(C)C(=C)CCC(C)C1CCC2C1(CCC3C2CCC4=C3C=CC(=C4)O)C	WURDLURTNDQONP-WQGNMAKJSA-N	51693.6	905147	237775	651315	796199	469273	271155	775712	150945	866289	164176	585217	1.10589	0.145202	0.994231	0.555556	0.246544
Com_1098_neg	Bis(2-ethylhexyl) hydrogen phosphate	N	C16H35O4P	322.227	321.219	2.53291	[M-H]-	8.82	0.77	1	C18	Organic acids and derivatives	Organic phosphoric acids and derivatives	Phosphate esters	"298-07-7"	HMDB0249242	-	-	-	9275	CCCCC(CC)COP(=O)(O)OCC(CC)CCCC	SEGLCEQVOFDUPX-UHFFFAOYSA-N	1.39891e+06	3.361e+06	4.34098e+06	2.93389e+06	2.92362e+06	1.51609e+06	2.04877e+06	3.66956e+06	5.23514e+06	7.78344e+06	3.51179e+06	3.51986e+06	0.639325	-0.645378	0.1195	0.805556	0.873545
Com_10993_pos	2-Methylthio-N6-(delta2-isopentenyl)adenosine	P	C16H23N5O4S	381.147	382.154	0.9318	[M+H]+	6.396	-	3	C18	Nucleosides, nucleotides, and analogues	Purine nucleosides	-	"20859-00-1"	HMDB0301782	-	-	-	161337	CSC1=NC(NCC=C(C)C)=C2N=CN([C@@H]3O[C@H](CO)[C@@H](O)[C@H]3O)C2=N1	VZQXUWKZDSEQRR-SDBHATRESA-N	3.47518e+07	4.16128e+07	4.23861e+07	3.40123e+07	5.66462e+07	4.87831e+07	3.48919e+07	6.34416e+07	3.21005e+07	6.12183e+07	4.48969e+07	5.29862e+07	0.891747	-0.165293	0.508508	0.638889	0.117889
Com_10997_pos	Petasitenine	P	C19H27NO7	381.179	382.189	7.28398	[M+H]+	9.16	-	3	C18	Organoheterocyclic compounds	Azaspirodecane derivatives	-	-	HMDB0030328	C10359	-	-	-	CC1CC2(C(O2)C)C(=O)OC3CCN(CC=C(C3=O)COC(=O)C1(C)O)C	CZQLULNMKQAIQL-PFDMWMSASA-N	6.15711e+06	3.77937e+06	5.23815e+06	789952	3.15037e+06	4.01274e+06	5.08755e+06	2.63231e+06	1.0672e+07	1.19985e+06	1.64482e+06	1.84286e+06	1.00209	0.00301499	0.758337	0.611111	0.246752
Com_10_neg	Glutaric acid	N	C5H8O4	132.042	113.024	1.90959	[M-H-H2O]-	1.358	0.70	2	C18	Organic acids and derivatives	Carboxylic acids and derivatives	Dicarboxylic acids and derivatives	"110-94-1"	HMDB0000661	C00489	map00071;map00310;map01100;map01120	-	743	OC(=O)CCCC(O)=O	JFCQEDHGNNZCLN-UHFFFAOYSA-N	2.5582e+08	2.47023e+08	2.91451e+08	2.11621e+08	2.4563e+08	2.5138e+08	2.29432e+08	1.76164e+08	1.65015e+08	1.86662e+08	1.49792e+08	1.33594e+08	1.44421	0.530277	0.0026544	0.972222	1.33335
Com_11002_pos	Symphytine	P	C20H31NO6	381.215	382.226	9.30424	[M+H]+	7.697	0.53	2	C18	Alkaloids and derivatives	-	-	-	-	C10409	-	-	-	CC=C(C)C(=O)OC1CCN2C1C(=CC2)COC(=O)C(C(C)C)(C(C)O)O	MVWPTZQHBOWRTF-SMLWLWDZSA-N	5.74402e+06	5.04688e+06	3.4682e+06	667964	5.88751e+06	5.52229e+06	4.05403e+06	2.74057e+06	9.66927e+06	4.43649e+06	3.91826e+06	3.00875e+06	0.946438	-0.0794202	0.698391	0.611111	0.381078
Com_11004_pos	3-Hydroxytetradeca-8,10,12-trienoylcarnitine	P	C21H35NO5	381.252	382.258	1.06946	[M+H]+	6.297	0.54	2	C18	Lipids and lipid-like molecules	Fatty Acyls	Fatty acid esters	"-"	HMDB0241410	-	-	-	-	CC=CC=CC=CCCCCC(O)CC(=O)OC(CC([O-])=O)C[N+](C)(C)C	VKKFTWOLEPWQFQ-UHFFFAOYSA-N	985931	1.35437e+06	626277	218395	97715.2	90281.3	1.74895e+06	214567	1.72784e+06	67122	715651	78565.5	0.740874	-0.432701	0.929745	0.5	0.0901033
Com_1100_neg	5'-Cytidylic acid	N	C9H14N3O8P	323.052	322.044	1.57651	[M-H]-	1.443	0.93	1	C18	Nucleosides, nucleotides, and analogues	Pyrimidine nucleotides	Pyrimidine ribonucleotides	"63-37-6"	HMDB0000095	C00055	map00240;map01100;map01232	-	6131	C1=CN(C(=O)N=C1N)C2C(C(C(O2)COP(=O)(O)O)O)O	IERHLVCPSMICTF-XVFCMESISA-N	2.75332e+07	4.13888e+07	1.75508e+07	1.96893e+07	2.35673e+07	1.98282e+07	2.72395e+07	3.09499e+07	3.02571e+07	6.57812e+07	6.22769e+07	5.65846e+07	0.547651	-0.86867	0.0215116	0.888889	0.564463
Com_11025_pos	Pentadeca-5,12-dienoylcarnitine	P	C22H39NO4	381.288	382.295	1.37913	[M+H]+	6.762	0.60	2	C18	Lipids and lipid-like molecules	Fatty Acyls	Fatty acid esters	"-"	HMDB0241443	-	-	-	-	CCC=CCCCCCC=CCCCC(=O)OC(CC([O-])=O)C[N+](C)(C)C	AUVOHJRGGUIKCH-UHFFFAOYSA-N	495472	1.52297e+06	1.89189e+06	8.97534e+06	5.39821e+06	1.00834e+06	153752	5.22744e+06	225002	643854	770334	3.33861e+06	1.86236	0.897136	0.239349	0.722222	1.01583
Com_11033_pos	Bactobolin	P	C14H20Cl2N2O6	382.07	383.075	4.58161	[M+H]+	1.345	0.55	2	C18	Organic acids and derivatives	Carboxylic acids and derivatives	Amino acids, peptides, and analogues	"72615-20-4 "	-	-	-	-	-	CC(C(=O)NC1C2C(C(CC(=C2C(=O)OC1(C)C(Cl)Cl)O)O)O)N	RBCHRRIVFAIGFI-RGBMRXMBSA-N	4.11347e+08	2.97263e+08	4.70612e+08	4.62915e+08	4.96276e+08	4.37023e+08	2.66746e+08	3.06919e+08	5.62977e+07	1.63298e+08	1.0442e+08	1.05391e+08	2.56755	1.36039	0.00746768	0.972222	0.837082
Com_11036_pos	12a-Hydroxypachyrrhizone	P	C20H14O8	382.069	383.079	7.05786	[M+H]+	7.474	-	3	C18	Phenylpropanoids and polyketides	Isoflavonoids	Rotenoids	-	HMDB0030774	-	-	LMPK12060037	-	COC1=C2C(=CC3=C1OC4COC5=CC6=C(C=C5C4(C3=O)O)OCO6)C=CO2	DDGYXSWHWAQNRQ-UHFFFAOYSA-N	509332	800887	214877	683007	230692	750636	709257	403756	583596	195963	366571	890252	1.01271	0.0182243	0.987985	0.527778	0.316719
Com_11038_pos	Velloquercetin 4'-methyl ether	P	C21H18O7	382.105	383.115	7.21784	[M+H]+	1.325	-	3	C18	Phenylpropanoids and polyketides	Flavonoids	Flavones	-	-	-	-	LMPK12110605	-	CC(=C)C1CC2=C(O1)C=C3C(=C2O)C(=O)C(=C(O3)C4=CC(=C(C=C4)OC)O)O	NLTXDVGIENJDHL-UHFFFAOYSA-N	1.15915e+08	1.20269e+08	1.21692e+08	1.74239e+08	1.16262e+08	1.24408e+08	7.8089e+07	1.23681e+08	7.00186e+07	1.08444e+08	9.15101e+07	8.20142e+07	1.39553	0.480816	0.0111749	0.888889	0.371604
Com_1103_neg	Entadamide-A-beta-D-glucopyranoside	N	C12H21NO7S	323.104	322.095	5.5024	[M-H]-	4.944	-	3	C18	Lipids and lipid-like molecules	Fatty Acyls	Fatty acyl glycosides	"138916-58-2"	-	-	-	-	-	CSC=CC(=O)NCCOC1C(C(C(C(O1)CO)O)O)O	FISKBHZVUFLWDZ-IYYAVIMFSA-N	5.30801e+07	4.9772e+07	4.52586e+07	4.35825e+07	5.36529e+07	3.1622e+07	3.66222e+07	4.48782e+07	4.26661e+07	3.40682e+07	4.11487e+07	3.16366e+07	1.19889	0.261702	0.10915	0.805556	0.135415
Com_11045_pos	Ochrephilone	P	C23H26O5	382.178	383.182	7.86246	[M+H]+	6.436	0.52	2	C18	Organic oxygen compounds	Organooxygen compounds	Carbonyl compounds	-	-	-	-	-	-	O=C1OC2(C(=O)C=C3C=C(OC=C3C2C1C(=O)C)C=CC(=CC(C)CC)C)C	GAIVGINVGXHEIA-ZAAJWPAISA-N	2.53796e+06	6.07531e+06	835914	8.19796e+06	4.98174e+06	2.51839e+06	5.6272e+06	4.28986e+06	6.547e+06	1.92053e+06	3.58734e+06	5.88507e+06	0.902727	-0.147638	0.514091	0.555556	1.24902
Com_1104_neg	His-Trp	N	C17H19N5O3	341.149	322.133	5.29263	[M-H-H2O]-	5.469	-	3	C18	Organic acids and derivatives	Carboxylic acids and derivatives	Amino acids, peptides, and analogues	"23403-90-9"	HMDB0028896	-	-	-	7009650	C1=CC=C2C(=C1)C(=CN2)C[C@@H](C(=O)O)NC(=O)[C@H](CC3=CN=CN3)N	FBTYOQIYBULKEH-ZFWWWQNUSA-N	1.20942e+06	1.28445e+06	3.72951e+06	2.96658e+06	3.15371e+06	2.82105e+06	460056	273276	1.22238e+06	1.53935e+06	1.50188e+06	1.46847e+06	2.34552	1.22991	0.0291928	0.805556	1.66499
Com_1104_pos	cyclo(leu-pro)	P	C11H18N2O2	210.137	211.144	0.62724	[M+H]+	5.663	0.97	1	C18	Organic acids and derivatives	Carboxylic acids and derivatives	Amino acids, peptides, and analogues	"2873-36-1"	HMDB0034276	-	-	-	7074739	CC(C)CC1C(=O)N2CCCC2C(=O)N1	SZJNCZMRZAUNQT-IUCAKERBSA-N	1.08341e+07	1.54263e+07	9.54635e+06	1.2297e+07	1.42538e+07	1.3082e+07	7.23968e+06	1.33963e+07	6.81785e+06	2.52267e+07	1.31867e+07	1.60792e+07	0.920595	-0.119361	0.979902	0.555556	0.0707425
Com_11054_pos	Pleurogenin	P	C21H34O6	382.236	383.24	7.85143	[M+H]+	6.8	0.71	2	C18	Lipids and lipid-like molecules	Steroids and steroid derivatives	Pregnane steroids	-	-	-	-	-	-	CC(=O)C1C(C(C2(C1(CCC3C2(CCC4C3(CCC(C4)O)C)O)C)O)O)O	OFRHDDLUFVBVKA-HCFVSKJESA-N	2.6696e+07	2.96227e+07	6.09238e+07	2.09726e+08	4.5497e+07	2.96225e+07	4.92043e+07	2.55406e+07	3.38728e+07	4.7066e+07	5.27127e+07	4.09859e+07	1.61234	0.689152	0.591216	0.5	0.345265
Com_11056_pos	2,6,10,14-Tetramethyl-6,10,15-hexadecatriene-2,3,8,14-tetrol 8-acetate	P	C22H38O5	382.272	383.283	9.74429	[M+H]+	10.76	0.60	2	C18	Lipids and lipid-like molecules	Prenol lipids	Sesquiterpenoids	-	-	-	-	-	-	CC(=CC(CC(=CCCC(C)(C=C)O)C)OC(=O)C)CCC(C(C)(C)O)O	GELWQVJWIXTYEW-YVKNXETBSA-N	3.42107e+07	3.57999e+06	6.36737e+06	1.94787e+06	3.5253e+06	1.03204e+07	5.59546e+06	1.08337e+07	6.71932e+06	102764	3.63364e+06	2.32994e+06	2.05209	1.0371	0.323022	0.555556	1.73926
Com_11058_pos	Jaspaquinol	P	C26H38O2	382.287	383.294	0.75387	[M+H]+	7.613	0.84	2	C18	Lipids and lipid-like molecules	Prenol lipids	Diterpenoids	-	-	-	-	-	-	CC1=C(C(CCC1)(C)C)CCC(=CCCC(=CCC2=C(C=CC(=C2)O)O)C)C	KUTRNQZRJBENDY-ZQYJZOSASA-N	2.99978e+07	4.68011e+06	780835	5.40756e+07	397332	6.97722e+06	1.08263e+06	1.21099e+07	61408.4	165346	9.33826e+06	3.59023e+06	3.67807	1.87895	0.276535	0.666667	1.3197
Com_11067_pos	Meropenem	P	C17H25N3O5S	383.151	384.156	8.26001	[M+H]+	5.217	-	3	C18	Organoheterocyclic compounds	Lactams	Beta lactams	"96036-03-2"	HMDB0014898	-	-	-	-	O=C(O)C1=C(SC2CNC(C(=O)N(C)C)C2)C(C)C3N1C(=O)C3C(O)C	DMJNNHOOLUXYBV-PQTSNVLCSA-N	1.23579e+06	3.01365e+06	6.34299e+06	8.62476e+06	544350	749910	612569	3.15842e+08	1.43844e+06	1.06961e+06	569990	240519	0.0641437	-3.96255	0.92115	0.638889	0.298637
Com_11068_pos	Peniprequinolone	P	C22H25NO5	383.173	384.178	8.00259	[M+H]+	5.202	-	3	C18	Organoheterocyclic compounds	Quinolines and derivatives	Phenylquinolines	-	-	-	-	-	-	CC(=CCC1=C(C2=C(C=C1)NC(=O)C(C2(C3=CC=C(C=C3)OC)O)OC)O)C	ZRZQXSGEIJXJEO-RBBKRZOGSA-N	2.80017e+07	2.67367e+07	1.1047e+07	2.3911e+07	2.14076e+07	1.55959e+07	1.34249e+06	2.03951e+07	1.31486e+07	1.8123e+07	1.38479e+07	1.64142e+07	1.52153	0.605526	0.20342	0.777778	0.783328
Com_11069_pos	Dihydrozeatin-O-glucoside	P	C16H25N5O6	383.18	384.186	5.78168	[M+H]+	4.991	-	3	C18	Lipids and lipid-like molecules	Fatty Acyls	Fatty acyl glycosides	"62512-96-3"	HMDB0012214	C16448	map00908;map01110	-	-	C[C@@H](CCNC1=C2N=CN=C2N=CN1)CO[C@@H]1O[C@H](CO)[C@@H](O)[C@H](O)[C@H]1O	QRZHDHJUYBONQQ-CBGBLGFFSA-N	1.5503e+08	1.5199e+08	4.56618e+07	1.91424e+08	1.05075e+08	9.13498e+07	1.16542e+08	1.16013e+08	1.20112e+08	3.98865e+07	1.29438e+08	1.11528e+08	1.16892	0.225174	0.664643	0.583333	0.209752
Com_11072_pos	18-Aminoabieta-8,11,13-Triene Sulfate	P	C20H33NO4S	383.213	384.219	2.71279	[M+H]+	10.249	0.54	2	C18	Lipids and lipid-like molecules	Prenol lipids	Diterpenoids	-	-	-	-	-	-	O=S(=O)(O)O.NCC1(C)CCCC2(C3=CC=C(C=C3CCC21)C(C)C)C	FDYFHDKFDSGDKM-UHFFFAOYSA-N	334823	566035	197144	208082	356592	334131	1.03723e+06	1.29854e+06	690497	692292	169344	833513	0.422926	-1.24152	0.0520409	0.833333	0.957685
Com_11074_pos	N-(1-Adamantyl)-1-(5-fluoropentyl)-1H-indazole-3-carboxamide	P	C23H30FN3O	383.237	384.244	2.55225	[M+H]+	6.986	-	3	C18	Organoheterocyclic compounds	Benzopyrazoles	Indazoles	"-"	HMDB0244594	-	-	-	-	FCCCCCN1N=C(C(=O)NC23CC4CC(CC(C4)C2)C3)C2=CC=CC=C12	UCMFSGVIEPXYIV-UHFFFAOYSA-N	85824	329351	2.27377e+06	1.1251e+07	820720	396377	1.48905e+06	3.15842e+08	2.40613e+06	723515	1.2321e+06	295960	0.0470733	-4.40895	0.354614	0.638889	1.69298
Com_11091_pos	N-oleoyl threonine	P	C22H41NO4	383.304	384.31	1.23319	[M+H]+	9.55	0.66	2	C18	Organic acids and derivatives	Carboxylic acids and derivatives	Amino acids, peptides, and analogues	-	HMDB0241967	-	-	LMFA08020108	-	CCCCCCCCC=CCCCCCCCC(=O)NC(C(C)O)C(=O)O	NEMXEZCVUJCXDQ-PCXBEVNGSA-N	2.02877e+06	2.96822e+06	2.36528e+06	2.20231e+06	5.32996e+06	5.4885e+06	9.57292e+06	5.29764e+06	5.77817e+06	929845	3.44759e+06	4.1016e+06	0.699781	-0.515026	0.536978	0.666667	0.499548
Com_11093_pos	Asp Asn His	P	C14H20N6O7	384.139	385.147	0.33003	[M+H]+	5.727	0.60	2	C18	Organic acids and derivatives	Carboxylic acids and derivatives	Amino acids, peptides, and analogues	-	-	-	-	-	-	C1=C(NC=N1)CC(C(=O)O)NC(=O)C(CC(=O)N)NC(=O)C(CC(=O)O)N	VBVKSAFJPVXMFJ-CIUDSAMLSA-N	1.04116e+06	510805	517411	465077	387677	286692	1.04907e+06	355167	1.19637e+06	785600	520538	137362	0.793456	-0.333778	0.807402	0.638889	0.123497
Com_11097_pos	12-Dehydroporson	P	C22H24O6	384.157	385.166	4.77188	[M+H]+	6.421	0.58	2	C18	Lipids and lipid-like molecules	Fatty Acyls	Fatty acyl glycosides	"171438-25-8"	HMDB0041417	-	-	-	131753136	COC1=C2C=C(CC(=O)C(=O)CCCCC3=CC2=C(OC)C(OC)=C3O)C=C1	ACTVOSXZOZQENN-UHFFFAOYSA-N	6.42995e+06	3.24241e+06	4.80385e+06	2.06279e+07	6.24353e+06	3.45881e+06	6.34323e+06	4.48219e+06	9.9478e+06	8.96049e+06	8.77287e+06	7.63901e+06	0.97098	-0.0424868	0.481786	0.722222	0.446103
Com_11099_pos	Isomitraphylline N-oxide	P	C21H24N2O5	384.169	385.178	6.12249	[M+H]+	10.408	-	3	C18	Organoheterocyclic compounds	Indolizidines	-	-	-	-	-	-	-	CC1C2C[N+]3(CCC4(C3CC2C(=CO1)C(=O)OC)C5=CC=CC=C5NC4=O)[O-]	DTEXPPFMGPLSPX-JOZZOWJMSA-N	5.35321e+07	5.75395e+07	7.7434e+06	3.03657e+07	1.51415e+07	2.877e+07	3.43905e+07	2.30817e+07	9.41214e+07	2.15706e+07	4.22667e+07	4.83052e+07	0.732142	-0.449805	0.335037	0.611111	1.67459
Com_110_neg	4-Trifluoromethylphenol	N	C7H5F3O	162.029	161.022	2.21328	[M-H]-	5.753	0.68	1	C18	Benzenoids	Benzene and substituted derivatives	Trifluoromethylbenzenes	"402-45-9"	HMDB0014023	-	-	-	67874	C1=CC(=CC=C1C(F)(F)F)O	BAYGVMXZJBFEMB-UHFFFAOYSA-N	2.07483e+06	1.73755e+06	1.58182e+06	1.32245e+06	1.39818e+06	1.73131e+06	2.10125e+06	1.45547e+06	3.02882e+06	1.97532e+06	1.59601e+06	1.3678e+06	0.854353	-0.227095	0.371326	0.638889	0.262404
Com_1110_neg	ethyl 4-[(3-amino-2-oxo-2H-chromen-4-yl)amino]benzoate	N	C18H16N2O4	324.111	323.106	7.53687	[M-H]-	7.99	-	3	C18	Phenylpropanoids and polyketides	Coumarins and derivatives	-	"313231-50-4"	-	-	-	-	767067	CCOC(=O)C1=CC=C(C=C1)NC2=C(C(=O)OC3=CC=CC=C32)N	UFMACHRLGGOBAI-UHFFFAOYSA-N	1.64058e+06	2.08153e+06	1.43789e+06	379235	824575	1.45389e+06	1.04808e+06	25441.5	2.11553e+06	1.0918e+06	1.29414e+06	981893	1.19229	0.253732	0.45714	0.611111	1.1465
Com_11110_pos	Persicaxanthin	P	C25H36O3	384.266	385.273	0.85181	[M+H]+	8.582	0.73	2	C18	Lipids and lipid-like molecules	Prenol lipids	Diterpenoids	-	HMDB0034952	-	-	-	-	CC(=CC=CC=C(C)C=CC=C(C)C=CC12C(CC(CC1(O2)C)O)(C)C)CO	JQVNCYNADFKYNN-LKODNMENSA-N	2.73548e+08	3.01195e+08	1.35226e+08	2.81175e+08	3.72101e+08	4.54801e+08	4.83582e+08	3.02636e+08	5.8978e+08	2.09828e+08	3.50137e+08	3.81493e+08	0.7845	-0.350154	0.28543	0.722222	1.70528
Com_11112_pos	8Z,11Z,14Z,17Z,20Z,23Z-hexacosahexaenoic acid	P	C26H40O2	384.303	385.31	1.26591	[M+H]+	7.803	0.75	2	C18	Lipids and lipid-like molecules	Fatty Acyls	Fatty acids and conjugates	-	-	-	-	LMFA01030838	-	CCC=CCC=CCC=CCC=CCC=CCC=CCCCCCCC(=O)O	GLEIIPZRQAMQLG-KUBAVDMBSA-N	4.53851e+06	1.34823e+06	161286	7.03409e+06	2.05215e+06	1.63495e+06	563265	4.74569e+06	62548.8	716522	2.34777e+06	2.1739e+06	1.58056	0.660432	0.479834	0.583333	0.93838
Com_11113_pos	MG(20:1(11Z)/0:0/0:0)	P	C23H44O4	384.324	385.331	0.12556	[M+H]+	10.717	0.52	2	C18	Lipids and lipid-like molecules	Glycerolipids	Monoradylglycerols	"-"	HMDB0011573	-	-	-	53480982	[H][C@](O)(CO)COC(=O)CCCCCCCCC\C=C/CCCCCCCC	HPTOSMWVVSKAGZ-DYYZXQNHSA-N	2.70431e+07	1.01664e+06	6.50046e+06	757482	501219	5.50785e+06	834789	3.49868e+06	1.49229e+06	2.5502e+08	1.17203e+06	458844	0.157449	-2.66704	0.946312	0.527778	0.56861
Com_11118_pos	O-Methylthaicanine	P	C22H27NO5	385.189	386.199	7.56163	[M+H]+	7.288	-	3	C18	Alkaloids and derivatives	Protoberberine alkaloids and derivatives	-	-	-	-	-	-	-	COC1=C(C2=C(CC3C4=CC(=C(C(=C4CCN3C2)OC)OC)OC)C=C1)OC	ODXIINJWIDRSBL-KRWDZBQOSA-N	903112	2.65598e+06	408253	978524	75394.7	719081	1.87031e+06	694352	901399	48580.8	1.11278e+06	1.73992e+06	0.90153	-0.149553	0.86854	0.555556	0.194178
Com_11119_pos	Uncarine c	P	C21H24N2O4	368.174	386.211	9.28584	[M+NH4]+	5.73	-	3	C18	Organoheterocyclic compounds	Indolizidines	-	-	-	C17595	-	-	-	O=C(OC)C1=COC(C)C2CN3CCC4(C(O)=NC=5C=CC=CC54)C3CC12	JMIAZDVHNCCPDM-UHFFFAOYSA-N	2.34476e+07	3.23446e+07	4.49977e+07	9.11559e+07	3.32743e+07	3.69351e+07	6.02161e+06	6.67968e+06	1.50945e+06	1.86359e+07	2.41999e+07	2.36433e+07	3.24892	1.69996	0.0205278	0.944444	3.81696
Com_11120_pos	(6E)-Tridec-6-enedioylcarnitine	P	C20H35NO6	385.246	386.253	0.8672	[M+H]+	6.655	0.62	2	C18	Lipids and lipid-like molecules	Fatty Acyls	Fatty acid esters	"-"	HMDB0241322	-	-	-	-	C[N+](C)(C)CC(CC([O-])=O)OC(=O)CCCCC=CCCCCCC(O)=O	VUBKTBPRVRGGTM-UHFFFAOYSA-N	1.50615e+07	2.8713e+07	2.17826e+07	1.23528e+07	3.40157e+07	2.52812e+07	1.86246e+07	6.81584e+06	1.38476e+07	9.96826e+06	1.32695e+07	1.61379e+07	1.74422	0.80258	0.0303422	0.833333	1.87655
Com_1113_pos	Orciprenaline	P	C11H17NO3	211.121	212.128	0.10239	[M+H]+	6.043	0.61	1	C18	Benzenoids	Phenols	Benzenediols	"586-06-1"	HMDB0014954	C07144	-	-	4086	CC(C)NCC(C1=CC(=CC(=C1)O)O)O	LMOINURANNBYCM-UHFFFAOYSA-N	1.10246e+07	8.56993e+06	9.45802e+06	2.44244e+07	1.11569e+07	8.46735e+06	9.15198e+06	1.31387e+07	1.44957e+07	1.10839e+07	9.41818e+06	1.41503e+07	1.02327	0.0331888	0.844123	0.638889	0.0637053
Com_11146_pos	10-Methyltetradecanoylcarnitine	P	C22H43NO4	385.319	386.326	1.13245	[M+H]+	7.554	0.72	2	C18	Lipids and lipid-like molecules	Fatty Acyls	Fatty acid esters	"-"	HMDB0240834	-	-	-	-	CCCCC(C)CCCCCCCCC(=O)OC(CC([O-])=O)C[N+](C)(C)C	GWAHQSMRZNEIRX-UHFFFAOYSA-N	1.27989e+06	159654	308840	1.21745e+06	636086	792017	443774	1.19714e+06	1.48483e+06	47211.1	1.13118e+06	1.01607e+06	0.825897	-0.275965	0.979359	0.555556	0.0586141
Com_1114_pos	TRPM8 agonist WS-3	P	C13H25NO	211.194	212.201	0.13891	[M+H]+	7.623	0.60	1	C18	Lipids and lipid-like molecules	Prenol lipids	Monoterpenoids	"39711-79-0"	HMDB0037834	-	-	-	62907	CCNC(=O)C1CC(C)CCC1C(C)C	VUNOFAIHSALQQH-UHFFFAOYSA-N	7.37779e+07	4.74732e+07	6.46806e+07	4.08764e+07	5.63066e+07	4.59497e+07	4.51154e+07	3.71041e+07	8.15409e+07	3.62816e+07	4.26761e+07	3.52364e+07	1.18388	0.243522	0.248973	0.777778	0.191719
Com_11169_pos	Coetsoidin A	P	C22H26O6	386.173	387.182	5.64031	[M+H]+	9.995	0.55	2	C18	Lipids and lipid-like molecules	Prenol lipids	Diterpenoids	-	-	-	-	-	-	CC(=O)OC1C(=C)C2CCC3C1(C2)C(=O)C(=C4C35COC(C4(C)C)CC5=O)O	UOYUDLWZKQVTAO-MHIONUQNSA-N	242390	2.21529e+07	2.318e+07	1.68409e+07	2.32183e+07	1.77061e+07	5.26581e+07	3.41534e+07	4.87959e+07	1.00472e+07	3.13828e+07	2.67798e+07	0.507026	-0.979867	0.19848	0.861111	2.8521
Com_11175_pos	Anomalin	P	C22H30N2O4	386.221	387.231	7.77837	[M+H]+	5.926	-	3	C18	Alkaloids and derivatives	Aspidospermatan-type alkaloids	-	-	HMDB0256728	-	-	-	-	CCC12CCC3C4(C1N(CCC2O)CC4)C5=C(N3C(=O)C)C(=C(C=C5)OC)O	XYPHRTDTBOZCJF-BVKOHWRASA-N	1.3552e+07	4.14909e+07	1.98991e+08	1.2546e+08	3.71807e+07	2.44738e+07	2.70404e+07	9.51428e+06	7.37959e+06	4.51079e+07	2.62247e+07	3.92241e+07	2.8555	1.51374	0.139467	0.694444	2.24713
Com_11178_pos	Oleandolide	P	C20H34O7	386.23	387.239	4.19056	[M+H]+	7.416	-	3	C18	Phenylpropanoids and polyketides	Macrolides and analogues	-	-	-	C11990	map00522;map01100;map01110	LMPK04000031	-	CC1CC2(CO2)C(=O)C(C(C(C(OC(=O)C(C(C(C1O)C)O)C)C)C)O)C	PFDLUBNRHMFBGI-HRVFELILSA-N	3.8196e+06	6.78043e+06	3.64644e+06	6.87582e+06	8.46029e+06	1.116e+07	7.3277e+06	5.70607e+06	4.7842e+06	1.04103e+07	9.72248e+06	1.16621e+07	0.82121	-0.284176	0.355886	0.666667	0.298283
Com_11181_pos	Circinamide	P	C18H34N4O5	386.253	387.261	0.8284	[M+H]+	5.38	-	3	C18	Organic acids and derivatives	Carboxylic acids and derivatives	Amino acids, peptides, and analogues	-	-	-	-	-	-	CC(C)CC(C(=O)N(CCCCN)CCCCN)NC(=O)C1C(O1)C(=O)O	QQVXQLBKFHMJOV-KKUMJFAQSA-N	3.97623e+06	5.79204e+06	1.34252e+06	6.87867e+06	2.34046e+06	3.15563e+06	5.49169e+06	2.81728e+06	5.30192e+06	2.19472e+06	1.05989e+07	6.74667e+06	0.708437	-0.497289	0.327622	0.611111	0.746945
Com_11184_pos	5,10-Dihydroxyfurospinulosine 1	P	C25H38O3	386.282	387.289	0.71659	[M+H]+	7.341	0.80	2	C18	Lipids and lipid-like molecules	Prenol lipids	Diterpenoids	-	-	-	-	-	-	CC(=CCCC(=CCCC(=CCC(C(=CCC(C1=COC=C1)O)C)O)C)C)C	RUMJQSQIDIVFEE-UAEAPSCDSA-N	1.64526e+08	1.75191e+08	8.26632e+07	3.13056e+08	1.87855e+08	2.52858e+08	1.18833e+08	1.69205e+08	4.033e+07	1.47728e+08	1.95241e+08	2.87244e+08	1.22697	0.2951	0.423928	0.638889	0.327959
Com_11186_pos	11Z,14Z,17Z,20Z,23Z-hexacosapentaenoic acid	P	C26H42O2	386.318	387.329	9.16208	[M+H]+	7.536	0.77	2	C18	Lipids and lipid-like molecules	Fatty Acyls	Fatty acids and conjugates	-	-	-	-	LMFA01030831	-	CCC=CCC=CCC=CCC=CCC=CCCCCCCCCCC(=O)O	HIFHGEKXHBBCMU-JLNKQSITSA-N	182964	351721	354006	566120	165543	263867	530408	321160	488501	371425	60715.1	260731	0.926845	-0.1096	0.951571	0.555556	0.156976
Com_11187_pos	benzyladenine-7-N-glucoside	P	C18H21N5O5	387.154	388.165	7.98646	[M+H]+	9.686	-	3	C18	Organic oxygen compounds	Organooxygen compounds	Carbohydrates and carbohydrate conjugates	-	-	-	-	-	-	C1=CC=C(C=C1)CNC2=NC=NC3=C2N(C=N3)C4C(C(C(C(O4)CO)O)O)O	MFMRRPHRZQYKIJ-YYZLIPTLSA-N	1.47781e+06	2.89864e+06	983624	3.18168e+06	5.11204e+06	763765	2.16191e+06	1.80653e+06	2.32444e+06	2.56079e+06	2.36981e+06	3.84968e+06	0.956506	-0.0641547	0.492689	0.555556	0.593106
Com_1118_pos	(-)-Hydroxycitric acid lactone	P	C6H6O7	190.011	213	0.35479	[M+Na]+	0.572	-	3	C18	Organic acids and derivatives	Carboxylic acids and derivatives	Tricarboxylic acids and derivatives	"27750-13-6"	-	-	-	-	-	C1C(=O)OC(C1(C(=O)O)O)C(=O)O	PFHZIWAVXDSFTB-CVYQJGLWSA-N	582496	333814	244962	367560	120772	273845	425445	380385	507851	214074	464786	197238	0.878375	-0.187091	0.542694	0.611111	0.373425
Com_11190_pos	Macrodaphniphyllamine	P	C23H33NO4	387.241	388.244	9.73674	[M+H]+	8.348	-	3	C18	Organoheterocyclic compounds	Azaspirodecane derivatives	-	-	-	-	-	-	-	CC1CN2CC3CCC4=C5C(CC4)C(CC56C3(C(CC1C62O)O)C)C(=O)OC	VSUPHZOFQVOSCQ-LTGXOXBDSA-N	1.0878e+06	2.38952e+06	3.76718e+06	1.426e+06	5.87099e+06	5.7529e+06	7.38604e+06	5.0505e+06	7.43405e+06	4.61209e+06	3.88639e+06	6.77072e+06	0.577533	-0.792024	0.0592363	0.833333	1.48823
Com_11192_pos	N-Palmitoyl Methionine	P	C21H41NO3S	387.281	388.287	1.42184	[M+H]+	9.707	0.60	2	C18	Organic acids and derivatives	Carboxylic acids and derivatives	Amino acids, peptides, and analogues	"-"	HMDB0241930	-	-	LMFA08020109	3977103	CCCCCCCCCCCCCCCC(=O)NC(CCSC)C(O)=O	FCVASHHBGGKTGT-UHFFFAOYSA-N	3.59843e+06	1.37641e+07	3.46328e+08	2.00362e+06	3.60551e+07	1.29116e+07	4.23788e+07	3.93975e+07	3.07905e+07	3.51692e+06	2.17057e+07	2.22727e+07	2.59062	1.3733	0.744355	0.638889	0.67343
Com_11193_pos	3-Hydroxytetradecanoyl carnitine	P	C21H41NO5	387.298	388.306	0.27534	[M+H]+	6.89	0.69	2	C18	Lipids and lipid-like molecules	Fatty Acyls	Fatty acid esters	"282523-64-2"	HMDB0061640	-	-	LMFA07070045	71464541	CCCCCCCCCCCC(O)CC(=O)OC(CC([O-])=O)C[N+](C)(C)C	GFAZJTUXMHGTOC-UHFFFAOYSA-N	1.54424e+06	2.3599e+06	4.30194e+06	5.00213e+07	5.7408e+06	3.07477e+06	1.1681e+06	6.64375e+06	1.10286e+07	4.36178e+06	1.13224e+07	6.41363e+06	1.63766	0.711636	0.857676	0.666667	0.178791
Com_11199_pos	Tuberonic acid glucoside	P	C18H28O9	388.173	389.177	9.5249	[M+H]+	9.995	-	3	C18	Lipids and lipid-like molecules	Fatty Acyls	Fatty acyl glycosides	-	-	C08558	-	LMFA13010032	-	C1CC(=O)C(C1CC(=O)O)CC=CCCOC2C(C(C(C(O2)CO)O)O)O	JFDNMLUPLXZXGV-RKAGECJXSA-N	2.73927e+08	7.20647e+06	4.22465e+06	1.62911e+06	5.66898e+06	5.40242e+06	1.54955e+07	1.09741e+07	1.08338e+07	1.89334e+06	5.46792e+06	9.3559e+06	5.5175	2.46401	0.862748	0.666667	0.3153
Com_111_pos	2-(Methylthio)pyrazine	P	C5H6N2S	126.025	127.033	1.0647	[M+H]+	5.992	0.64	1	C18	Organosulfur compounds	Thioethers	Aryl thioethers	"21948-70-9"	HMDB0033152	-	-	-	519907	CSC1=NC=CN=C1	KBPBOWBQRUXMFV-UHFFFAOYSA-N	1.22948e+08	1.58278e+08	2.02167e+08	2.78691e+08	1.99268e+08	1.31197e+08	9.99487e+07	1.33156e+08	5.46597e+07	9.43183e+07	1.3606e+08	1.69405e+08	1.58905	0.668166	0.0417017	0.805556	0.298323
Com_11205_pos	Isodoacetal	P	C22H28O6	388.189	389.193	6.5536	[M+H]+	6.562	0.70	2	C18	Lipids and lipid-like molecules	Prenol lipids	Terpene lactones	-	-	-	-	-	-	CC(=O)OC1C(=C)C2CC3C4C1(C2)C(=O)OC5C46COC(C6C(CC5)(C)C)O3	BZMAMKVTSYOXJO-OIHOHIAZSA-N	6.66363e+08	4.19547e+08	5.61152e+08	4.50502e+08	6.80973e+08	2.14475e+08	2.83266e+08	5.42278e+08	5.39243e+08	3.29898e+08	4.59836e+08	2.71321e+08	1.2338	0.303112	0.418105	0.666667	0.226802
Com_11207_pos	Gomisin J	P	C22H28O6	388.189	389.199	8.13451	[M+H]+	7.398	0.62	2	C18	Phenylpropanoids and polyketides	Tannins	Hydrolyzable tannins	"66280-25-9"	HMDB0252912	-	-	-	73158	COC1=C(O)C=C2CC(C)C(C)CC3=CC(O)=C(OC)C(OC)=C3C2=C1OC	PICOUNAPKDEPCA-UHFFFAOYSA-N	280293	3.4996e+06	272908	2.55651e+06	1.00794e+06	2.26223e+06	1.48026e+06	1.24943e+06	601384	2.09588e+06	2.27569e+06	2.01177e+06	1.01699	0.0243101	0.545688	0.5	0.525877
Com_11214_pos	5,6-Dihydroxyprostaglandin F1a	P	C20H36O7	388.246	389.25	8.48144	[M+H]+	6.212	-	3	C18	Lipids and lipid-like molecules	Fatty Acyls	Eicosanoids	"11000-26-3"	HMDB0012109	C06475	-	-	6439819	CCCCC[C@H](O)\C=C\[C@H]1[C@H](O)C[C@H](O)[C@@H]1CC(O)C(O)CCCC(O)=O	SAAOVBGAFHJPIF-NYNACFBQSA-N	5.06548e+06	6.5994e+06	547404	9.5876e+06	4.7922e+06	3.36737e+06	9.18739e+06	5.44012e+06	1.78516e+07	6.18829e+06	8.78253e+06	7.74592e+06	0.542784	-0.881549	0.111774	0.805556	1.9909
Com_11221_pos	(+)-Desoxyscalarin	P	C25H40O3	388.298	389.305	0.64386	[M+H]+	9.339	0.63	2	C18	Lipids and lipid-like molecules	Prenol lipids	Sesterterpenoids	-	-	-	-	LMPR0105060002	-	CC1(CCCC2(C1CCC3(C2CC(C4(C3CC=C5C4C(OC5)O)C)O)C)C)C	TVZPMYDGQOHLDW-VMCJJPMPSA-N	5.05618e+07	6.38653e+06	2.17962e+07	5.28034e+06	6.04979e+06	1.04143e+07	4.75406e+06	1.32708e+07	9.41435e+06	1.24264e+06	4.06823e+06	4.03112e+06	2.73207	1.44999	0.106824	0.805556	1.70448
Com_11224_pos	Glu Glu Ile	P	C16H27N3O8	389.18	390.187	0.95324	[M+H]+	4.987	0.70	2	C18	Organic acids and derivatives	Carboxylic acids and derivatives	Amino acids, peptides, and analogues	-	-	-	-	-	-	CCC(C)C(C(=O)O)NC(=O)C(CCC(=O)O)NC(=O)C(CCC(=O)O)N	AUTNXSQEVVHSJK-YVNDNENWSA-N	5.67039e+07	7.86224e+07	3.41054e+07	4.75078e+07	6.78157e+07	5.7416e+07	6.60908e+07	6.75611e+07	4.01263e+07	7.44663e+07	5.50401e+07	5.28506e+07	0.96079	-0.0577064	0.728227	0.5	0.0778657
Com_11225_pos	Cilazaprilat	P	C20H27N3O5	389.195	390.205	6.59345	[M+H]+	5.79	-	3	C18	Organic acids and derivatives	Carboxylic acids and derivatives	Amino acids, peptides, and analogues	-	-	C17309	-	-	-	C1CC(C(=O)N2C(CCCN2C1)C(=O)O)NC(CCC3=CC=CC=C3)C(=O)O	UVAUYSRYXACKSC-ULQDDVLXSA-N	1.15037e+08	1.42786e+08	3.23205e+07	7.16984e+07	5.31341e+07	6.53989e+07	2.2457e+07	5.35758e+06	1.41133e+07	6.48208e+07	5.48154e+07	1.08335e+08	1.77983	0.831742	0.122134	0.777778	1.07484
Com_11226_pos	6-Hydroxydodecanedioylcarnitine	P	C19H35NO7	389.241	390.248	1.35698	[M+H]+	7.088	-	3	C18	Lipids and lipid-like molecules	Fatty Acyls	Fatty acid esters	"-"	HMDB0241289	-	-	-	-	C[N+](C)(C)CC(CC([O-])=O)OC(=O)CCCCC(O)CCCCCC(O)=O	YBTIESRHTAYAFK-UHFFFAOYSA-N	190276	111467	109485	1.04898e+06	341117	177010	278967	2.28913e+06	1.39896e+06	289337	146028	790616	0.380958	-1.3923	0.144413	0.75	1.09968
Com_11233_pos	NAGABA	P	C24H39NO3	389.293	390.298	6.58632	[M+H]+	7.542	-	3	C18	Organic acids and derivatives	Carboxylic acids and derivatives	Amino acids, peptides, and analogues	"128201-89-8"	-	-	-	LMFA08020074	-	CCCCCC=CCC=CCC=CCC=CCCCC(=O)NCCCC(=O)O	JKUDIEXTAYKJNX-DOFZRALJSA-N	1.18382e+07	7.20488e+06	7.61447e+06	8.51665e+06	1.02857e+07	6.37311e+06	5.96776e+06	6.02822e+06	1.13583e+07	6.6028e+06	8.18273e+06	7.68712e+06	1.13106	0.177677	0.378078	0.666667	0.618126
Com_11235_pos	Chidamide	P	C22H19FN4O2	390.149	391.158	2.9105	[M+H]+	5.433	0.58	2	C18	Benzenoids	Benzene and substituted derivatives	Anilides	"743420-02-2"	HMDB0250075	-	-	-	-	C1=CC(=CN=C1)C=CC(=O)NCC2=CC=C(C=C2)C(=O)NC3=C(C=CC(=C3)F)N	WXHHICFWKXDFOW-BJMVGYQFSA-N	9.60486e+06	1.52165e+07	1.19934e+07	7.49341e+06	1.14298e+07	9.58858e+06	1.66564e+07	1.52392e+07	1.50594e+07	1.73362e+07	1.68675e+07	7.12919e+06	0.739927	-0.434544	0.128156	0.805556	0.460627
Com_1123_neg	Honokiol	N	C18H18O2	266.131	325.148	9.49239	[M+CH3COOH-H]-	6.55	0.56	1	C18	Benzenoids	Benzene and substituted derivatives	Biphenyls and derivatives	"35354-74-6"	HMDB0253212	C10630	-	-	72303	OC1=C(CC=C)C=C(C=C1)C1=C(O)C=CC(CC=C)=C1	FVYXIJYOAGAUQK-UHFFFAOYSA-N	1.56222e+07	1.59259e+07	1.40654e+07	1.42265e+07	1.64177e+07	1.4634e+07	9.01524e+06	3.22165e+06	2.58779e+07	1.76043e+07	1.67285e+07	1.91098e+07	0.992728	-0.0105301	0.599574	0.666667	0.208922
Com_11247_pos	Dilept	P	C21H30N2O5	390.215	391.222	2.70409	[M+H]+	8.185	-	3	C18	Organic acids and derivatives	Carboxylic acids and derivatives	Amino acids, peptides, and analogues	"-"	HMDB0251364	-	-	-	56694129	CCCCCC(=O)N1CCCC1C(=O)NC(CC1=CC=C(O)C=C1)C(=O)OC	HNWPAYLOEFDTJN-UHFFFAOYSA-N	689626	81565.1	331183	1.32874e+06	3.50722e+08	3.11044e+08	6.68939e+06	414724	6.549e+06	463421	2.38932e+06	642384	38.7327	5.27548	0.587943	0.5	1.21458
Com_1124_neg	4-Dodecylbenzenesulfonic acid	N	C18H30O3S	326.192	325.184	0.91349	[M-H]-	8.981	1.00	1	C18	Benzenoids	Benzene and substituted derivatives	Benzenesulfonic acids and derivatives	"121-65-3"	HMDB0059915	-	-	-	8485	CCCCCCCCCCCCC1=CC=C(C=C1)S(=O)(=O)O	KWXICGTUELOLSQ-UHFFFAOYSA-N	6.65605e+08	6.77017e+08	6.60456e+08	5.84146e+08	5.14784e+08	4.95275e+08	4.54597e+08	3.10282e+08	9.00592e+08	5.67358e+08	6.6658e+08	4.60692e+08	1.07059	0.0984028	0.493717	0.638889	0.460401
Com_11254_pos	S-HEXYL-GLUTATHIONE	P	C16H29N3O6S	391.178	392.182	7.31123	[M+H]+	5.33	-	3	C18	Organic acids and derivatives	Carboxylic acids and derivatives	Amino acids, peptides, and analogues	-	-	C02886	-	-	-	O=C(O)CNC(=O)C(NC(=O)CCC(N)C(=O)O)CSCCCCCC	HXJDWCWJDCOHDG-RYUDHWBXSA-N	1.29221e+07	1.1049e+07	4.51484e+06	1.45286e+07	6.13033e+06	5.00504e+06	1.16872e+07	1.03139e+07	9.94914e+06	6.87159e+06	1.2803e+07	1.19671e+07	0.851523	-0.231883	0.315521	0.583333	0.315661
Com_11255_pos	roquefortine D	P	C22H25N5O2	391.201	392.212	9.7507	[M+H]+	6.655	0.53	2	C18	Organoheterocyclic compounds	Indoles and derivatives	Pyrroloindoles	-	-	-	-	-	-	CC(C)(C=C)C12CC3C(=O)NC(C(=O)N3C1NC4=CC=CC=C24)CC5=CN=CN5	IQVNREJWRXOHEO-UHFFFAOYSA-N	7.55782e+07	9.72684e+07	1.67264e+08	5.61684e+07	1.44872e+08	9.4076e+07	6.41297e+07	1.80006e+07	7.63216e+07	4.37515e+07	5.04595e+07	4.17787e+07	2.1574	1.10929	0.0138263	0.916667	0.705198
Com_11257_pos	Leu-Pro-Tyr	P	C20H29N3O5	391.211	392.218	1.03039	[M+H]+	5.422	0.58	2	C18	Organic acids and derivatives	Carboxylic acids and derivatives	Amino acids, peptides, and analogues	-	-	-	-	-	-	CC(C)CC(C(=O)N1CCCC1C(=O)NC(CC2=CC=C(C=C2)O)C(=O)O)N	UCXQIIIFOOGYEM-ULQDDVLXSA-N	2.78109e+07	3.22616e+07	1.97774e+07	2.67268e+07	3.61351e+07	3.0414e+07	2.57038e+07	2.50635e+07	2.32122e+07	2.72438e+07	2.96928e+07	3.46849e+07	1.04544	0.0641102	0.732712	0.638889	0.0970456
Com_11258_pos	Camellimidazole B	P	C17H29N9O2	391.244	392.249	7.29054	[M+H]+	6.972	-	3	C18	Organic nitrogen compounds	Organonitrogen compounds	Amines	-	-	-	-	-	-	O=C(NC)N(C=1N=CN(C1CN(C)CC2=C(N=CN2C)N(C(=O)NC)C)C)C	ZLFNHUDRRBAUSN-UHFFFAOYSA-N	8.46869e+07	7.87419e+07	3.62806e+07	7.86559e+07	1.31596e+08	5.80896e+07	2.50478e+07	4.6236e+07	6.05533e+07	6.30682e+07	7.00406e+07	5.82792e+07	1.44807	0.534128	0.167024	0.75	0.303992
Com_11261_pos	Ile Phe Leu	P	C21H33N3O4	391.247	392.254	0.07765	[M+H]+	5.745	0.66	2	C18	Organic acids and derivatives	Carboxylic acids and derivatives	Amino acids, peptides, and analogues	-	-	-	-	-	-	CCC(C)C(C(=O)NC(CC1=CC=CC=C1)C(=O)NC(CC(C)C)C(=O)O)N	XLXPYSDGMXTTNQ-DKIMLUQUSA-N	9.70406e+06	8.30629e+06	3.65571e+06	9.8943e+06	4.17377e+06	4.07531e+06	8.47272e+06	2.95368e+06	9.35719e+06	7.73313e+06	1.00803e+07	1.1635e+07	0.79251	-0.335499	0.403952	0.638889	0.426369
Com_11262_pos	Sachaconitine	P	C23H37NO4	391.272	392.277	6.39899	[M+H]+	9.378	-	3	C18	Lipids and lipid-like molecules	Prenol lipids	Diterpenoids	-	-	-	-	-	-	CCN1CC2(CCC(C34C2CC(C31)C5(CC(C6CC4C5C6O)OC)O)OC)C	NGWMZXLZSGJSRI-JPAZAREGSA-N	2.41798e+06	9.75769e+06	9.9764e+06	6.61918e+06	1.65396e+07	1.59061e+07	2.59304e+07	2.01952e+07	2.0097e+07	4.82129e+06	2.54415e+06	1.20636e+07	0.714719	-0.484551	0.651445	0.666667	0.611567
Com_11284_pos	Asp Ile Phe	P	C19H27N3O6	393.19	394.198	1.41279	[M+H]+	5.657	0.85	2	C18	Organic acids and derivatives	Carboxylic acids and derivatives	Amino acids, peptides, and analogues	-	-	-	-	-	-	CCC(C)C(C(=O)NC(CC1=CC=CC=C1)C(=O)O)NC(=O)C(CC(=O)O)N	PYXXJFRXIYAESU-PCBIJLKTSA-N	3.82216e+07	5.05887e+07	2.50475e+07	3.62784e+07	2.80132e+07	2.11231e+07	4.45422e+07	6.24895e+07	4.27104e+07	4.99544e+07	6.68002e+07	6.37765e+07	0.603356	-0.728918	0.00778777	0.916667	0.434788
Com_11286_pos	Tyr Leu Val	P	C20H31N3O5	393.226	394.234	0.73911	[M+H]+	5.374	0.50	2	C18	Organic acids and derivatives	Carboxylic acids and derivatives	Amino acids, peptides, and analogues	-	-	-	-	-	-	CC(C)CC(C(=O)NC(C(C)C)C(=O)O)NC(=O)C(CC1=CC=C(C=C1)O)N	CDKZJGMPZHPAJC-ULQDDVLXSA-N	4.99326e+06	6.21155e+06	1.99608e+06	6.57464e+06	1.53405e+06	1.36063e+06	6.2155e+06	3.48979e+06	8.43358e+06	3.03009e+06	7.68654e+06	8.03118e+06	0.614591	-0.702302	0.11391	0.805556	2.04883
Com_11294_pos	(6Z,10Z,14Z)-Hexadeca-6,10,14-trienoylcarnitine	P	C23H39NO4	393.288	394.295	1.21545	[M+H]+	6.948	0.65	2	C18	Lipids and lipid-like molecules	Fatty Acyls	Fatty acid esters	"-"	HMDB0241499	-	-	-	-	CC=CCCC=CCCC=CCCCCC(=O)OC(CC([O-])=O)C[N+](C)(C)C	ZHQJBIQDKNBFDS-UHFFFAOYSA-N	58213.1	99099.2	672209	2.11227e+06	681833	54108.7	811664	877324	2.36816e+06	396563	1.17316e+06	2.13829e+06	0.47362	-1.0782	0.0751957	0.833333	1.02929
Com_11307_pos	Jasmolactone B	P	C19H22O9	394.126	395.131	6.65735	[M+H]+	5.005	-	3	C18	Benzenoids	Phenols	Tyrosols and derivatives	-	-	-	-	-	-	COC(=O)C1=COC(C2C1CC(=O)OCC2OCCC3=CC(=C(C=C3)O)O)O	NPXNCEUATMBJHB-XIANHYIHSA-N	1.98481e+07	1.95706e+07	8.31184e+06	2.94131e+07	7.13821e+06	2.8309e+07	1.77523e+07	2.01235e+07	2.13251e+07	9.29642e+06	2.00077e+07	1.98838e+07	1.03877	0.054874	0.825376	0.555556	0.175365
Com_1130_neg	Acetaminophen glucuronide	N	C14H17NO8	327.095	326.088	1.31943	[M-H]-	5.301	0.71	1	C18	Organic oxygen compounds	Organooxygen compounds	Carbohydrates and carbohydrate conjugates	"16110-10-4"	HMDB0010316	-	-	-	83944	CC(=O)NC1=CC=C(O[C@@H]2O[C@@H]([C@@H](O)[C@H](O)[C@H]2O)C(O)=O)C=C1	IPROLSVTVHAQLE-BYNIDDHOSA-N	55397.6	51453.5	147526	389863	265061	162528	318340	65260.3	433451	204432	395987	676160	0.511947	-0.965932	0.164257	0.805556	0.719198
Com_11312_pos	Gly Arg Tyr	P	C17H26N6O5	394.196	395.204	0.05742	[M+H]+	7.085	0.76	2	C18	Organic acids and derivatives	Carboxylic acids and derivatives	Amino acids, peptides, and analogues	-	-	-	-	-	-	C1=CC(=CC=C1CC(C(=O)O)NC(=O)C(CCCN=C(N)N)NC(=O)CN)O	XUORRGAFUQIMLC-STQMWFEESA-N	7.56269e+06	1.43974e+07	3.30912e+06	1.75181e+07	2.263e+07	1.14989e+07	7.62069e+06	8.52955e+06	1.59747e+07	6.65785e+06	5.91593e+06	1.75989e+07	1.23466	0.304113	0.695104	0.583333	0.233805
Com_11315_pos	Arthrobotrisin A	P	C22H34O6	394.236	395.24	7.19404	[M+H]+	7.668	0.68	2	C18	Lipids and lipid-like molecules	Prenol lipids	Diterpenoids	-	-	-	-	-	-	CC(=CCCC(=CC(CC(=CC(C12C(C=C(C(C1O2)O)CO)O)O)C)O)C)C	GIACKNPQRFVICY-XMCVGHNMSA-N	1.06628e+06	4.64234e+06	666241	7.11184e+06	1.06987e+06	1.71236e+06	3.88422e+06	434891	3.42841e+06	2.32573e+06	2.90489e+06	2.9599e+06	1.02076	0.0296464	0.749999	0.555556	1.22675
Com_11320_pos	Heteranthin	P	C26H34O3	394.251	395.256	6.00329	[M+H]+	9.917	0.59	2	C18	Lipids and lipid-like molecules	Prenol lipids	Diterpenoids	-	-	-	-	LMPR01070602	-	CC1=CC(=O)CC(C1C=CC(=CC=CC(=CC=CC=C(C)C(=O)OC)C)C)(C)C	NRLVZXUWVPUCFW-WFCITUQGSA-N	1.97065e+07	2.76639e+07	3.21718e+07	1.02949e+08	1.51095e+07	5.14225e+07	1.57163e+07	2.31845e+07	3.43055e+07	7.78982e+06	1.51086e+08	6.14329e+07	0.848419	-0.237151	0.889264	0.5	0.117872
Com_11321_pos	2-glyceryl-11,12-EET	P	C23H38O5	394.272	395.277	6.29796	[M+H]+	7.831	0.70	2	C18	Lipids and lipid-like molecules	Fatty Acyls	Eicosanoids	-	HMDB0260514	-	-	-	-	CCCCCC=CCC1C(O1)CC=CCC=CCCCC(=O)OC(CO)CO	OKCHDUJPLFYNPT-KROJNAHFSA-N	2.57777e+07	4.204e+07	3.28232e+07	4.5511e+08	2.42125e+07	4.62975e+07	4.05114e+06	1.48407e+07	3.27455e+07	2.78445e+07	2.62404e+08	5.8101e+07	1.5657	0.64681	0.495368	0.611111	0.984052
Com_11325_pos	Sargaol	P	C27H38O2	394.287	395.294	1.44292	[M+H]+	7.923	0.76	2	C18	Lipids and lipid-like molecules	Prenol lipids	Quinone and hydroquinone lipids	-	-	-	-	-	-	CC1=CC(=CC2=C1OC(C=C2)(C)CCC=C(C)CCC=C(C)CCC=C(C)C)O	FUBVHBMZMUOIOJ-QRCIITMISA-N	985073	3.16713e+06	1.09716e+06	3.77465e+06	3.0435e+06	1.23516e+06	2.48962e+06	3.27943e+06	1.50634e+06	2.40421e+06	2.24945e+06	3.29975e+06	0.873522	-0.195084	0.392729	0.611111	0.69672
Com_11327_pos	Bisdihydrotrifarin	P	C24H42O4	394.308	395.315	1.37263	[M+H]+	8.115	0.55	2	C18	Lipids and lipid-like molecules	Prenol lipids	Diterpenoids	-	-	-	-	-	-	CC(C)CCCC(C)CCCC(C)CCCC(=COC(=O)C)C=COC(=O)C	LQQRNBWAERDXHO-DFFPVIJSSA-N	126571	306347	8.66315e+06	465148	627607	51165.5	444129	878574	750140	321035	57890.2	216678	3.83744	1.94014	0.776313	0.472222	0.502221
Com_11328_pos	24(28)-Dehydroergosterol	P	C28H42O	394.324	395.331	0.29997	[M+H]+	7.428	0.81	2	C18	Lipids and lipid-like molecules	Steroids and steroid derivatives	Ergostane steroids	-	-	-	-	LMST01031015	-	CC(C)C(=C)C=CC(C)C1CCC2C1(CCC3C2=CC=C4C3(CCC(C4)O)C)C	SQFQJKZSFOZDJY-CVGLIYDESA-N	309957	577122	828948	1.37894e+06	2.37064e+06	1.41076e+06	590035	467083	177160	157431	828188	698041	2.35658	1.2367	0.071419	0.805556	0.861277
Com_1132_neg	Bufothionine	N	C12H15N2O4S+	283.075	327.066	0.95201	[M+HCOOH-H]-	1.191	-	3	C18	Organoheterocyclic compounds	Quinolines and derivatives	Pyrroloquinolines	"475-39-8"	-	-	-	-	12302125	C[N+]1(CCC2=CNC3=C2C1=C(C=C3)OS(=O)(=O)O)C	VANPWLVSXXJWMF-UHFFFAOYSA-O	6.55357e+06	7.30866e+06	6.82642e+06	5.27792e+06	6.18766e+06	5.93613e+06	4.71814e+06	4.53517e+06	6.29195e+06	7.76681e+06	6.52057e+06	5.38341e+06	1.08162	0.113192	0.373678	0.638889	0.222644
Com_11334_pos	Saliniketal A	P	C22H37NO5	395.267	396.274	2.04299	[M+H]+	6.684	-	3	C18	Lipids and lipid-like molecules	Prenol lipids	Sesquiterpenoids	-	-	-	-	-	-	CC1C2CCC(O2)(OC1C(C)C(C(C)C(C(C)C=CC=C(C)C(=O)N)O)O)C	GRVRRAOIXXYICO-XVBWCICRSA-N	3.5131e+06	3.70556e+06	2.60442e+06	3.35524e+06	4.72466e+06	3.28116e+06	4.87575e+06	2.56788e+06	5.61296e+06	6.03984e+06	6.70332e+06	6.93101e+06	0.647224	-0.627662	0.0469067	0.833333	1.11441
Com_11341_pos	(6Z,9Z)-Hexadecadienoylcarnitine	P	C23H41NO4	395.304	396.311	0.56877	[M+H]+	7.126	0.67	2	C18	Lipids and lipid-like molecules	Fatty Acyls	Fatty acid esters	"-"	HMDB0241482	-	-	-	-	CCCCCCC=CCC=CCCCCC(=O)OC(CC([O-])=O)C[N+](C)(C)C	VFMSRANYBNFART-UHFFFAOYSA-N	5.09147e+06	1.92186e+06	2.93703e+06	1.28628e+07	3.29604e+06	1.24203e+06	6.08352e+06	2.89884e+06	1.2663e+07	3.54612e+06	7.59965e+06	6.9447e+06	0.688327	-0.538835	0.198534	0.722222	0.552657
Com_11350_pos	14,15beta-Dihydroxyklaineanone	P	C20H28O8	396.178	397.183	6.04996	[M+H]+	5.95	-	3	C18	Lipids and lipid-like molecules	Prenol lipids	Terpene lactones	-	-	-	-	-	-	CC1C(C(C2C3(C(CC4C2(C1(C(C(=O)O4)O)O)C)C(=CC(=O)C3O)C)C)O)O	NWNMAVFXIRDAPM-RELKVJPISA-N	9.46055e+06	7.11025e+06	7.59216e+06	2.39753e+07	9.74047e+06	7.46621e+06	9.23827e+06	3.61445e+06	1.21973e+07	3.45102e+06	4.7854e+06	5.77013e+06	1.67308	0.74251	0.0915971	0.777778	2.02069
Com_11352_pos	His Leu Gln	P	C17H28N6O5	396.212	397.216	8.8757	[M+H]+	10.243	0.70	2	C18	Organic acids and derivatives	Carboxylic acids and derivatives	Amino acids, peptides, and analogues	-	-	-	-	-	-	CC(C)CC(C(=O)NC(CCC(=O)N)C(=O)O)NC(=O)C(CC1=CN=CN1)N	UROVZOUMHNXPLZ-AVGNSLFASA-N	3.48224e+06	2.08507e+06	1.68062e+06	3.13618e+06	2.37146e+06	1.90995e+06	2.44115e+06	4.36981e+06	2.92667e+06	787392	2.10749e+06	2.06783e+06	0.997631	-0.00342226	0.766481	0.527778	0.184095
Com_11355_pos	Nassauvirevolutin A	P	C25H32O4	396.23	397.235	7.16958	[M+H]+	8.329	0.70	2	C18	Lipids and lipid-like molecules	Prenol lipids	Terpene lactones	-	-	-	-	-	-	CC1=C2C(=CC=C1)OC(=O)C=C2OCC=C(C)CCC3C(=C)CCC(C3(C)C)O	FVSURVHZCJNSAJ-KSBSASGMSA-N	1.04994e+07	3.73703e+06	1.09502e+07	3.76156e+06	2.21027e+06	9.70172e+06	2.19294e+06	5.90469e+06	6.4111e+06	4.91676e+06	3.11022e+06	3.46828e+06	1.5713	0.651962	0.321655	0.694444	0.483707
Com_11363_pos	Estradiol 17beta-cyclopentylpropionate	P	C26H36O3	396.266	397.271	6.05114	[M+H]+	10.529	0.67	2	C18	Lipids and lipid-like molecules	Steroids and steroid derivatives	Steroid esters	-	-	C14640	-	-	-	CC12CCC3C(C1CCC2OC(=O)CCC4CCCC4)CCC5=C3C=CC(=C5)O	UOACKFBJUYNSLK-XRKIENNPSA-N	1.49172e+06	108854	498568	500998	822104	1.78752e+06	174089	3.08433e+06	55256.3	327885	312657	408496	1.19416	0.255991	0.364364	0.722222	0.560416
Com_11369_pos	Merresectine C	P	C25H35NO3	397.262	398.266	6.53321	[M+H]+	9.118	-	3	C18	Benzenoids	Benzene and substituted derivatives	Benzoic acids and derivatives	-	-	-	-	-	-	CC(=CCC1=CC(=CC(=C1O)CC=C(C)C)C(=O)OC2CC3CCC(C2)N3C)C	MYEROKWORYNFGZ-AIZNXBIQSA-N	1.15382e+07	2.07697e+07	1.54108e+07	1.14348e+07	2.88298e+07	3.62874e+07	4.40668e+07	2.73727e+07	2.25667e+07	8.20605e+06	2.64163e+07	1.93572e+07	0.839747	-0.251974	0.609689	0.583333	0.545782
Com_11383_pos	Glu Asn His	P	C15H22N6O7	398.155	399.162	0.42348	[M+H]+	5.801	-	3	C18	Organic acids and derivatives	Carboxylic acids and derivatives	Amino acids, peptides, and analogues	-	-	-	-	-	-	C1=C(NC=N1)CC(C(=O)O)NC(=O)C(CC(=O)N)NC(=O)C(CCC(=O)O)N	SVZIKUHLRKVZIF-GUBZILKMSA-N	770132	1.01517e+06	619195	250533	565515	212314	686659	66064.6	601010	230655	186547	212801	1.7305	0.791188	0.151909	0.75	1.09456
Com_11387_pos	(+)-Vincinine	P	C22H26N2O5	398.184	399.188	8.28809	[M+H]+	4.785	-	3	C18	Alkaloids and derivatives	Eburnan-type alkaloids	-	-	-	-	-	-	-	CC(=O)C12CCCN3C1C4=C(CC3)C5=C(N4C(C2)(C(=O)OC)O)C=C(C=C5)OC	JSPRBHQBWMFUOZ-HJNYFJLDSA-N	8.00572e+06	1.47141e+07	3.29263e+06	4.90341e+06	2.55546e+06	5.83616e+06	1.0093e+07	5.74849e+06	4.91133e+06	1.20481e+07	1.30637e+07	1.12282e+07	0.688484	-0.538506	0.154366	0.722222	1.09005
Com_1138_pos	5-Methoxytryptophol	P	C11H13NO2	191.095	214.084	0.83494	[M+Na]+	5.801	0.57	1	C18	Organoheterocyclic compounds	Indoles and derivatives	Indoles	"712-09-4"	HMDB0001896	-	-	-	12835	COC1=CC=C2NC=C(CCO)C2=C1	QLWKTGDEPLRFAT-UHFFFAOYSA-N	3.25962e+07	2.23829e+07	3.46131e+07	3.56574e+07	2.21938e+07	1.71696e+07	3.65138e+07	1.61153e+07	4.03653e+07	1.90859e+07	1.89724e+07	9.83618e+06	1.16839	0.224521	0.374914	0.611111	0.480793
Com_11392_pos	Cinncassiol E	P	C20H30O8	398.194	399.203	3.52262	[M+H]+	5.455	-	3	C18	Lipids and lipid-like molecules	Prenol lipids	Sesquiterpenoids	-	HMDB0036857	C17659	-	-	-	CC1CCC2(C1(C3(C4(C5(C(O3)(C6C2(C4(CC6(O5)C(C)C)O)C)O)C)O)O)O)O	KFWCNRCQYZWAFT-DEOAXKMISA-N	1.97519e+07	3.46359e+07	7.56711e+06	4.68111e+06	1.53819e+07	1.9881e+07	4.38923e+07	3.85314e+07	2.01527e+07	3.45351e+07	4.53719e+07	4.25704e+07	0.452776	-1.14313	0.0221313	0.944444	0.992176
Com_11396_pos	Blazeispirol B	P	C25H34O4	398.246	399.251	6.19445	[M+H]+	7.929	0.69	2	C18	Organoheterocyclic compounds	Naphthopyrans	-	-	-	-	-	-	-	CC1C2CCC3(C2(C=CC4=C3C=CC(=C4C)OC)C)OC15C(C(C(O5)(C)C)C)O	QJEDIZUTQZCCNK-XJOOGWOKSA-N	3.17876e+07	1.74697e+06	4.50361e+07	1.64805e+07	5.2285e+07	4.88699e+07	2.43789e+06	1.2687e+07	2.46638e+07	2.34754e+07	4.06847e+07	4.04943e+06	1.81675	0.861363	0.415344	0.722222	0.687198
Com_11399_pos	1-Methoxyallocryptopine	P	C22H25NO6	399.168	400.172	7.95219	[M+H]+	5.235	-	3	C18	Alkaloids and derivatives	Protopine alkaloids	-	-	-	-	-	-	-	CN1CCC2=CC3=C(C(=C2C(=O)CC4=C(C1)C(=C(C=C4)OC)OC)OC)OCO3	LLTCRRPEZHDFFY-UHFFFAOYSA-N	5.40372e+06	4.69967e+06	2.52309e+06	7.52479e+06	1.03371e+06	4.20072e+06	1.13756e+06	359768	3.74585e+06	2.82791e+06	3.1931e+06	3.37397e+06	1.73421	0.794282	0.212671	0.75	0.856759
Com_113_pos	4-Hydroxy-6-methyl-2-pyrone	P	C6H6O3	126.032	127.039	0.24737	[M+H]+	1.393	0.76	2	C18	Organoheterocyclic compounds	Pyrans	Pyranones and derivatives	"675-10-5"	-	C02752	-	-	54675757	CC1=CC(=CC(=O)O1)O	NSYSSMYQPLSPOD-UHFFFAOYSA-N	2.50542e+08	2.19053e+08	3.23998e+08	3.75764e+08	2.93727e+08	2.91973e+08	1.1603e+08	1.41498e+08	1.27106e+08	1.29422e+08	1.19244e+08	9.89486e+07	2.3968	1.26111	8.64845e-06	1	2.97121
Com_11400_pos	dorsomorphin	P	C24H25N5O	399.206	400.212	2.0265	[M+H]+	5.773	-	3	C18	Organoheterocyclic compounds	Pyrazolopyrimidines	Pyrazolo[1,5-a]pyrimidines	"866405-64-3"	HMDB0251590	-	-	-	-	C1CCN(CC1)CCOC2=CC=C(C=C2)C3=CN4C(=C(C=N4)C5=CC=NC=C5)N=C3	XHBVYDAKJHETMP-UHFFFAOYSA-N	6.7983e+07	1.14733e+08	1.50762e+08	4.14904e+07	1.15866e+08	6.04672e+07	6.29871e+06	1.48573e+07	2.30288e+06	3.44609e+07	3.1999e+07	3.65869e+07	4.35791	2.12364	0.0100711	1	2.03551
Com_11402_pos	Aspochalasin F	P	C24H33NO4	399.241	400.247	2.24898	[M+H]+	6.416	-	3	C18	Phenylpropanoids and polyketides	Macrolide lactams	-	-	-	-	-	-	-	CC1C2C(NC(=O)C23C(C=C(CCC4C(O4)C=CC(=O)O3)C)C=C1C)CC(C)C	VJOXDHDYUAEUMO-HUKVCQRGSA-N	5.93421e+07	4.2427e+07	3.96627e+07	7.04581e+07	4.83904e+07	4.30765e+07	3.57259e+07	3.25431e+07	5.80826e+07	5.53314e+07	4.58793e+07	3.8663e+07	1.13947	0.188367	0.343411	0.694444	0.491263
Com_11403_pos	Cryptomaldamide	P	C18H33N5O5	399.248	400.254	4.30861	[M+H]+	7.929	-	3	C18	Organic acids and derivatives	Carboxylic acids and derivatives	Amino acids, peptides, and analogues	"-"	-	-	-	-	-	[H]\C(=C(\C)C(O)=O)[C@]([H])(C(C)C)N(C)C(=O)[C@@]([H])(N=C(O)[C@]([H])(CO)NC(N)=N)C(C)C	FUCBQNSQRCPSGC-BOUYHWOHSA-N	7.05527e+06	6.72203e+06	1.23981e+07	3.5909e+06	1.48119e+07	1.33579e+07	3.00888e+06	3.36934e+06	6.2382e+06	5.77039e+06	1.03275e+07	9.44569e+06	1.51824	0.602403	0.207955	0.777778	0.681568
Com_11404_pos	Myriocin-12-en	P	C21H37NO6	399.262	400.269	0.90877	[M+H]+	6.615	-	3	C18	Lipids and lipid-like molecules	Fatty Acyls	Eicosanoids	-	-	-	-	-	-	O=C(O)C(N)(CO)C(O)C(O)CC=CCCCCC=CC(=O)CCCCCC	AHRPEPPVBKPDJQ-LEBSLOHFSA-N	1.76411e+07	1.14986e+08	6.23221e+06	8.4097e+07	6.28927e+07	6.98918e+07	1.17659e+08	4.31052e+07	9.96973e+07	6.22394e+07	8.77923e+07	7.16548e+07	0.737826	-0.438648	0.242269	0.666667	1.94198
Com_11405_pos	N-Docosahexaenoyl Alanine	P	C25H37NO3	399.277	400.284	1.53641	[M+H]+	9.079	0.63	2	C18	Organic acids and derivatives	Carboxylic acids and derivatives	Amino acids, peptides, and analogues	"-"	HMDB0242007	-	-	-	73324766	CCC=CCC=CCC=CCC=CCC=CCC=CCCC(=O)NC(C)C(O)=O	BHZOQBQXELCPJM-UHFFFAOYSA-N	2.16112e+06	6.44428e+06	3.22155e+06	2.89019e+06	9.44156e+06	1.05287e+07	1.5437e+07	9.02179e+06	1.01115e+07	3.45336e+06	5.70712e+06	7.5126e+06	0.676916	-0.562952	0.207932	0.694444	1.18463
Com_1140_pos	N,N-Dimethyldodecylamine	P	C14H31N	213.246	214.253	0.43762	[M+H]+	6.617	1.00	1	C18	Organic nitrogen compounds	Organonitrogen compounds	Amines	"112-18-5"	HMDB0255262	-	-	-	8168	CCCCCCCCCCCCN(C)C	YWFWDNVOPHGWMX-UHFFFAOYSA-N	3.84234e+07	9.62821e+06	2.47578e+08	2.20377e+07	1.06967e+07	1.61453e+07	3.65695e+06	2.79761e+06	2.21582e+06	1.14158e+06	4.6541e+06	1.19974e+06	21.9912	4.45885	0.0026562	1	2.94567
Com_11410_pos	Kenusanone E	P	C22H24O7	400.152	401.162	5.32264	[M+H]+	7.983	-	3	C18	Phenylpropanoids and polyketides	Flavonoids	Flavans	-	-	-	-	LMPK12140476	-	CC(=CCC1=C(C=C(C2=C1OC(CC2=O)C3=C(C=C(C=C3O)OC)O)O)OC)C	SABJGAJVBSRRQW-UHFFFAOYSA-N	1.4812e+06	1.07548e+06	1.17909e+06	1.33697e+06	1.60561e+06	1.88003e+06	5.11089e+06	2.70801e+06	1.12253e+07	3.85097e+06	5.38665e+06	4.64388e+06	0.25993	-1.9438	0.000578837	1	2.73752
Com_11413_pos	Jerantinine H	P	C22H28N2O5	400.2	401.204	8.88945	[M+H]+	5.387	0.53	2	C18	Alkaloids and derivatives	Plumeran-type alkaloids	-	-	-	-	-	-	-	CCC12CCCN3C1C4(CC3)C5=CC(=C(C=C5N=C4C(C2)(C(=O)OC)O)OC)O	ZDQBRHSZJRTENQ-JKLQHZFJSA-N	3.96902e+07	2.43268e+07	1.43437e+07	1.99425e+07	1.77554e+07	2.0316e+07	2.48907e+07	3.02956e+07	1.86986e+07	2.75482e+07	3.47641e+07	4.07992e+07	0.770493	-0.376147	0.14562	0.777778	0.424554
Com_11414_pos	Odonticin	P	C20H32O8	400.21	401.215	6.11292	[M+H]+	4.834	-	3	C18	Lipids and lipid-like molecules	Prenol lipids	Sesquiterpenoids	-	-	-	-	-	-	CC(C(C)(C(=O)OC1CCC2(CC(=O)C(=CC2C1(C)O)C(C)(C)OO)C)O)O	MLLOCJWECGZDNQ-ZIUOMUFMSA-N	8.00855e+07	9.23753e+07	9.19024e+07	6.48197e+07	1.33619e+08	1.00554e+08	9.83995e+07	1.04485e+08	6.87483e+07	1.0433e+08	1.36638e+08	9.86577e+07	0.921634	-0.117735	0.531042	0.694444	0.247295
Com_11420_pos	Pumilaside B	P	C21H36O7	400.246	401.254	1.01384	[M+H]+	7.778	0.66	2	C18	Lipids and lipid-like molecules	Prenol lipids	Terpene glycosides	-	-	-	-	-	-	CC1(C2C1C3C(CC2)(C(CCC3(C)O)OC4C(C(C(C(O4)CO)O)O)O)C)C	CZHMUNBSEZSORM-IUFBKUIWSA-N	764006	1.65801e+06	75136.4	1.02724e+06	1.20458e+06	790128	1.81977e+06	3.15842e+08	270727	2.5502e+08	2.10792e+06	409582	0.00959059	-6.70416	0.16468	0.722222	2.62594
Com_11425_pos	Kuguacin L	P	C25H36O4	400.261	401.272	8.95641	[M+H]+	6.615	0.58	2	C18	Lipids and lipid-like molecules	Prenol lipids	Terpene lactones	-	-	-	-	-	-	CC(CO)C1CCC2(C1(CCC34C2C=CC5(C3CCC(=O)C5(C)C)OC4=O)C)C	ZUDJUVFQGPNIMI-DMYKYEHPSA-N	1.27336e+07	2.67133e+07	4.64293e+06	1.82661e+07	2.6028e+07	2.35589e+07	2.87266e+07	1.20993e+07	2.31015e+07	2.10162e+07	1.96097e+07	1.65457e+07	0.924391	-0.113425	0.549626	0.5	1.04932
Com_11426_pos	Arg Leu Ile	P	C18H36N6O4	400.28	401.287	0.44068	[M+H]+	5.355	0.81	2	C18	Organic acids and derivatives	Carboxylic acids and derivatives	Amino acids, peptides, and analogues	-	-	-	-	-	-	CCC(C)C(C(=O)O)NC(=O)C(CC(C)C)NC(=O)C(CCCN=C(N)N)N	DNUKXVMPARLPFN-XUXIUFHCSA-N	1.2191e+07	1.00586e+07	1.71705e+06	1.20934e+07	5.9689e+06	6.43933e+06	1.48961e+07	5.23136e+06	1.72409e+07	4.26907e+06	1.62931e+07	1.43134e+07	0.670898	-0.575835	0.296978	0.722222	1.02945
Com_11428_pos	3-hydroxy-24,25,26,27-tetranortirucall-7-ene-23(21)-lactone	P	C26H40O3	400.298	401.305	0.51544	[M+H]+	7.607	0.83	2	C18	Lipids and lipid-like molecules	Steroids and steroid derivatives	Steroid lactones	-	-	-	-	-	70698056	CC1(C(CCC2(C1CC=C3C2CCC4(C3(CCC4C5CC(=O)OC5)C)C)C)O)C	JUXMUKOXQMUUKD-NGKMTSHWSA-N	4.01251e+07	6.8602e+06	1.16939e+06	7.05254e+07	1.52463e+06	9.19232e+06	1.33462e+06	1.51716e+07	61408.4	338901	1.31763e+07	5.46439e+06	3.64014	1.86399	0.201649	0.694444	1.59604
Com_11433_pos	Dihydrobrassicasterol	P	C28H48O	400.371	401.377	2.68491	[M+H]+	10.43	0.64	2	C18	Lipids and lipid-like molecules	Steroids and steroid derivatives	Ergostane steroids	"4651-51-8"	HMDB0002869	-	-	LMST01030096	5283637	[H][C@@]1(CC[C@@]2([H])[C@]3([H])CC=C4C[C@@H](O)CC[C@]4(C)[C@@]3([H])CC[C@]12C)[C@H](C)CC[C@H](C)C(C)C	SGNBVLSWZMBQTH-ZRUUVFCLSA-N	2.04756e+06	127085	3.31612e+06	42077.6	642673	987892	3.16651e+06	1.42544e+06	76520.6	957605	1.11449e+06	54283.1	1.05424	0.076205	0.981026	0.5	0.48758
Com_11441_pos	Spiramine F	P	C24H35NO4	401.257	402.267	8.63369	[M+H]+	8.452	-	3	C18	Lipids and lipid-like molecules	Prenol lipids	Diterpenoids	-	-	-	-	-	-	CC(=O)OC1C(=C)C2CCC13C(C2)C45CCCC6(C4CC3OC5N(C6)CCO)C	LGFAUCMASNAFPV-AZGARZPKSA-N	8.3237e+06	3.75083e+06	2.01469e+07	6.21229e+06	8.54412e+06	7.61982e+06	3.94683e+06	4.22336e+06	5.95503e+06	5.82708e+06	4.33192e+06	4.84541e+06	1.8743	0.906351	0.0738486	0.833333	0.743651
Com_11443_pos	(Z)-N-hexadec-9-enoyl-L-phenylalanine	P	C25H39NO3	401.293	402.298	4.55771	[M+H]+	9.525	0.83	2	C18	Organic acids and derivatives	Carboxylic acids and derivatives	Amino acids, peptides, and analogues	-	-	-	-	-	-	O=C(O)C(N=C(O)CCCCCCCC=CCCCCCC)CC=1C=CC=CC1	OIDVFUQQVKYQTG-YLNCNTMDSA-N	5.86672e+06	7.79945e+06	7.63817e+06	6.21132e+06	1.46912e+07	1.16497e+07	2.41887e+07	9.64917e+06	2.1963e+07	3.67375e+06	1.05344e+07	1.28708e+07	0.649817	-0.621895	0.339126	0.694444	0.477448
Com_11444_pos	Benzyl beta-primeveroside	P	C18H26O10	402.153	403.157	6.67631	[M+H]+	7.989	0.57	2	C18	Organic oxygen compounds	Organooxygen compounds	Carbohydrates and carbohydrate conjugates	-	HMDB0041190	-	-	-	-	C1C(C(C(C(O1)OCC2C(C(C(C(O2)OCC3=CC=CC=C3)O)O)O)O)O)O	WOGBNISMMIOPAZ-NWQIESHVSA-N	139979	60246.2	698060	3.43832e+08	365578	159407	1.32422e+06	1.34106e+06	3.23373e+06	821651	1.33234e+06	994568	38.1601	5.25399	0.631579	0.833333	0.753253
Com_11451_pos	Ala-Leu-Leu-Ser	P	C18H34N4O6	402.248	403.255	0.35356	[M+H]+	5.48	0.58	2	C18	Organic acids and derivatives	Carboxylic acids and derivatives	Amino acids, peptides, and analogues	-	-	-	-	-	-	CC(C)CC(C(=O)NC(CC(C)C)C(=O)NC(CO)C(=O)O)NC(=O)C(C)N	ZKEHTYWGPMMGBC-XUXIUFHCSA-N	9.87215e+06	1.23739e+07	2.73421e+06	8.34126e+06	7.34983e+06	8.55687e+06	7.67199e+06	9.90008e+06	8.90283e+06	1.00693e+07	1.13756e+07	1.66016e+07	0.762976	-0.390291	0.205859	0.75	0.797932
Com_11454_pos	MG(0:0/22:6(4Z,7Z,10Z,13Z,16Z,19Z)/0:0)	P	C25H38O4	402.277	403.282	6.40104	[M+H]+	9.661	0.51	2	C18	Lipids and lipid-like molecules	Glycerolipids	Monoradylglycerols	"-"	HMDB0011557	-	-	LMGL01010027	46896303	[H]C(CO)(CO)OC(=O)CC\C=C/C\C=C/C\C=C/C\C=C/C\C=C/C\C=C/CC	NHNGEAQTTQPSCX-KUBAVDMBSA-N	9.07523e+07	5.91552e+07	6.99053e+07	1.78294e+08	9.4382e+07	1.32408e+08	5.2541e+07	7.22444e+07	7.53022e+07	1.99925e+07	2.31609e+08	1.23862e+08	1.08574	0.118675	0.491725	0.611111	0.53376
Com_11455_pos	Gutierrezianolic acid isobutyrate methyl ester	P	C25H38O4	402.277	403.284	0.48398	[M+H]+	7.301	0.67	2	C18	Lipids and lipid-like molecules	Prenol lipids	Diterpenoids	-	-	-	-	-	-	CC(C)COC1C=C(C(C2(C1C(CCC2)(C)C)C)CCC3=COC=C3)C(=O)OC	VSFOZPUOGJXMFT-XOEOCAAJSA-N	1.76015e+07	2.69923e+07	1.24404e+07	4.46591e+07	2.82176e+07	3.34692e+07	6.85355e+06	3.74956e+07	1.05316e+07	1.81023e+07	2.63948e+07	4.63874e+07	1.12084	0.164586	0.522724	0.583333	0.259581
Com_11460_pos	20-hydroxy-fusarin	P	C22H29NO6	403.199	404.206	0.7458	[M+H]+	6.435	0.83	2	C18	Lipids and lipid-like molecules	Prenol lipids	Sesquiterpenoids	-	-	-	-	-	-	CC=C(CO)C=C(C)C=C(C)C=CC=C(C)C(=O)C12C(O1)C(NC2=O)(CCO)O	ASBKGJSDHSLXIL-AYKBXPPYSA-N	2.37598e+08	1.73355e+08	1.57145e+08	2.18949e+08	2.02887e+08	2.00631e+08	2.01942e+08	1.65029e+08	3.18616e+08	2.79879e+08	2.38744e+08	1.58849e+08	0.87345	-0.195203	0.419076	0.638889	0.096191
Com_11461_pos	Aconasutine	P	C24H37NO4	403.272	404.283	8.75861	[M+H]+	9.089	-	3	C18	Organoheterocyclic compounds	Quinolidines	-	-	-	-	-	-	-	CCN1CC2(CCC(C34C2CC(C31)C5=CC(C6CC4C5C6OC)OC)O)COC	JWMZWHOQSOXWKZ-KLXBOODQSA-N	1.48137e+07	3.94238e+06	1.34904e+07	8.62762e+06	4.47549e+06	9.26963e+06	5.24166e+06	1.13532e+07	6.42095e+06	2.07593e+06	771229	829477	2.04624	1.03298	0.0759851	0.777778	1.81679
Com_11463_pos	N-Palmitoyl phenylalanine	P	C25H41NO3	403.309	404.314	3.80522	[M+H]+	10.045	0.51	2	C18	Organic acids and derivatives	Carboxylic acids and derivatives	Amino acids, peptides, and analogues	"-"	HMDB0062339	-	-	LMFA08020091	181534	[H][C@@](CC1=CC=CC=C1)(N=C(O)CCCCCCCCCCCCCCC)C(O)=O	BAHIJPSQSKWCJX-QHCPKHFHSA-N	3.08726e+07	1.32171e+07	1.00323e+07	6.65845e+06	1.77446e+07	1.68428e+07	3.43986e+07	2.84529e+07	2.65222e+07	1.94185e+06	1.40011e+07	1.21333e+07	0.811987	-0.300472	0.986743	0.583333	0.0513043
Com_11464_pos	Euchrenone a1	P	C25H24O5	404.162	405.167	6.85207	[M+H]+	6.552	0.59	2	C18	Phenylpropanoids and polyketides	Flavonoids	Pyranoflavonoids	-	-	-	-	LMPK12140309	-	CC1(C=CC2=C(O1)C=CC(=C2)C3CC(=O)C4=C(O3)C5=C(C=C4O)OC(C=C5)(C)C)C	SZOBYAPKYZKKGY-UHFFFAOYSA-N	2.75321e+07	2.2554e+07	2.02544e+07	1.68416e+07	3.55732e+07	1.59063e+07	1.88005e+07	2.37092e+07	1.9038e+07	2.18018e+07	3.05217e+07	1.73473e+07	1.05672	0.0795984	0.827906	0.5	0.0512014
Com_11467_pos	alcaligin	P	C16H28N4O8	404.191	405.198	0.09467	[M+H]+	5.202	0.59	2	C18	Phenylpropanoids and polyketides	Macrolactams	-	-	-	-	-	-	-	C1CN(C(=O)CCC(=O)NCC(CCN(C(=O)CCC(=O)NCC1O)O)O)O	OZZLZFXDNDCIOU-RYUDHWBXSA-N	1.06494e+07	1.49078e+07	4.90111e+06	8.88293e+06	8.16223e+06	8.6664e+06	1.0187e+07	1.14413e+07	8.94604e+06	9.46124e+06	2.06152e+07	1.71925e+07	0.721576	-0.470777	0.139697	0.805556	1.47091
Com_11469_pos	Eryvarin E	P	C26H28O4	404.199	405.21	9.31319	[M+H]+	6.435	0.52	2	C18	Phenylpropanoids and polyketides	Isoflavonoids	Furanoisoflavonoids	-	-	-	-	-	-	CC(=CCC1=CC2=C(C=C1O)OCC3=C2OC4=C3C=CC(=C4CC=C(C)C)OC)C	NEMBSOAQFIXBRX-UHFFFAOYSA-N	5.41004e+07	3.91889e+07	3.13227e+07	4.77926e+07	4.42614e+07	4.42578e+07	4.62402e+07	3.43159e+07	7.48528e+07	6.34303e+07	5.68754e+07	3.55077e+07	0.838385	-0.254315	0.348919	0.666667	0.550989
Com_1146_neg	Octadecanal	N	C18H36O	268.277	327.29	1.25996	[M+CH3COOH-H]-	11.485	0.62	1	C18	Lipids and lipid-like molecules	Fatty Acyls	Fatty aldehydes	"638-66-4"	HMDB0002384	C01838	-	LMFA06000098	12533	CCCCCCCCCCCCCCCCCC=O	FWWQKRXKHIRPJY-UHFFFAOYSA-N	220271	699340	434432	9888.4	8787.38	407651	30998	23272.6	56113.6	564553	449760	11091.2	1.56752	0.648483	0.639518	0.5	0.500836
Com_11471_pos	Estradiol-17-phenylpropionate	P	C27H32O3	404.235	405.246	8.26161	[M+H]+	5.916	0.69	2	C18	Lipids and lipid-like molecules	Steroids and steroid derivatives	Steroid esters	-	-	C14645	-	-	-	CC12CCC3C(C1CCC2OC(=O)CCC4=CC=CC=C4)CCC5=C3C=CC(=C5)O	LQWSQQKTZLDGME-RYIFMDQWSA-N	1.34824e+06	1.16336e+06	266919	244724	350765	745931	1.59528e+06	247571	5.66371e+06	2.40968e+06	2.43239e+06	1.67904e+06	0.293701	-1.76758	0.0613904	0.861111	3.25866
Com_11475_pos	Eliglustat	P	C23H36N2O4	404.268	405.273	5.62655	[M+H]+	8.339	-	3	C18	Organoheterocyclic compounds	Benzodioxanes	Benzo-1,4-dioxanes	"491833-29-5"	HMDB0251746	-	-	-	11531537	CCCCCCCC(=O)NC(CN1CCCC1)C(O)C1=CC2=C(OCCO2)C=C1	FJZZPCZKBUKGGU-UHFFFAOYSA-N	1.29248e+07	1.31076e+07	1.59562e+07	6.70094e+06	6.31827e+06	5.59894e+06	2.11208e+07	1.90067e+07	1.61122e+07	9.9588e+06	2.05298e+07	1.453e+07	0.598535	-0.740491	0.0307362	0.888889	0.697528
Com_11478_pos	Bungeiquinone	P	C25H40O4	404.293	405.297	6.74109	[M+H]+	10.003	-	3	C18	Organic oxygen compounds	Organooxygen compounds	Carbonyl compounds	-	-	-	-	-	-	CCCCCCC=CCCCCCCCCCC1=C(C(=O)C=C(C1=O)OCC)O	KQAGTBCNTGBUAD-KTKRTIGZSA-N	1.96898e+06	2.36375e+06	2.6051e+06	2.18025e+06	266303	5.21258e+06	2.67993e+06	3.77595e+06	3.85844e+06	314980	4.53074e+06	4.82249e+06	0.730486	-0.453071	0.58679	0.722222	0.684186
Com_1147_neg	ethyl 5-(1-benzofuran-2-amido)-3-methylthiophene-2-carboxylate	N	C17H15NO4S	329.072	328.068	8.97271	[M-H]-	5.215	-	3	C18	Organoheterocyclic compounds	Benzofurans	-	"923413-52-9"	-	-	-	-	2670320	CCOC(=O)C1=C(C=C(S1)NC(=O)C2=CC3=CC=CC=C3O2)C	ZOTZANPRRDNUCK-UHFFFAOYSA-N	7.09295e+06	8.33961e+06	4.1264e+06	5.98472e+06	4.71036e+06	4.79198e+06	6.13227e+06	4.81736e+06	4.79008e+06	8.19592e+06	7.72036e+06	6.29962e+06	0.923342	-0.115063	0.548688	0.638889	0.149706
Com_11483_pos	Caryoptoside	P	C17H26O11	406.148	407.157	5.55407	[M+H]+	5.354	-	3	C18	Lipids and lipid-like molecules	Prenol lipids	Terpene glycosides	-	-	-	-	-	-	CC1(C(CC2C1C(OC=C2C(=O)OC)OC3C(C(C(C(O3)CO)O)O)O)O)O	VIXATJMNFXMPDC-BEZJANDHSA-N	7.38837e+06	7.6041e+06	5.43478e+06	7.97905e+06	7.97635e+06	6.90956e+06	4.04814e+06	6.82057e+06	3.92482e+06	7.45399e+06	5.70827e+06	7.34979e+06	1.22621	0.294211	0.126101	0.805556	0.465647
Com_1148_neg	Lithospermoside	N	C14H19NO8	329.111	328.107	9.30093	[M-H]-	1.56	0.50	2	C18	Organic oxygen compounds	Organooxygen compounds	Carbohydrates and carbohydrate conjugates	"63492-69-3"	-	C17771	-	-	10065132	C1=CC(=CC#N)C(C(C1O)O)OC2C(C(C(C(O2)CO)O)O)O	WIIDBJNWXCWLKF-VVAXPEBGSA-N	1.8995e+07	2.0848e+07	1.03323e+07	1.04388e+07	1.96171e+07	1.74819e+07	2.72946e+07	1.52628e+07	3.07014e+07	1.34633e+07	1.53544e+07	1.97031e+07	0.802377	-0.317648	0.293831	0.361111	0.245641
Com_11492_pos	Strophanthidol	P	C23H34O6	406.236	407.24	5.99868	[M+H]+	6.866	0.75	2	C18	Lipids and lipid-like molecules	Steroids and steroid derivatives	Steroid lactones	-	-	-	-	-	-	CC12CCC3C(C1(CCC2C4=CC(=O)OC4)O)CCC5(C3(CCC(C5)O)CO)O	ZNDMLUUNNNHNKC-HZXDTFASSA-N	1.95425e+08	2.70977e+08	3.76062e+08	8.01411e+08	3.52696e+08	3.74453e+08	1.98898e+08	1.58397e+08	2.17551e+08	3.3519e+08	3.42757e+08	2.50566e+08	1.57715	0.657321	0.118809	0.805556	0.550906
Com_11493_pos	Leu Lys Phe	P	C21H34N4O4	406.258	407.265	0.10615	[M+H]+	5.431	0.67	2	C18	Organic acids and derivatives	Carboxylic acids and derivatives	Amino acids, peptides, and analogues	-	-	-	-	-	-	CC(C)CC(C(=O)NC(CCCCN)C(=O)NC(CC1=CC=CC=C1)C(=O)O)N	QNTJIDXQHWUBKC-BZSNNMDCSA-N	5.09475e+06	4.1514e+06	1.14804e+06	4.90648e+06	3.49648e+06	3.13695e+06	4.69136e+06	4.04876e+06	6.62433e+06	5.41773e+06	5.67162e+06	5.14018e+06	0.694249	-0.526475	0.102743	0.861111	1.11963
Com_11497_pos	Gymnasterone D	P	C28H38O2	406.287	407.292	6.00173	[M+H]+	11.02	0.54	2	C18	Lipids and lipid-like molecules	Steroids and steroid derivatives	Ergostane steroids	-	-	-	-	LMST01031194	-	CC(C)C(C)C=CC(C)C1CC(=O)C2=C3C=CC4=CC(=O)CCC4(C3CCC12C)C	GQXHQDCLIABAJK-FYQXRWMHSA-N	2.33896e+07	1.83516e+06	896665	449699	958494	5.82469e+06	1.20485e+06	2.83746e+06	2.16336e+06	2.5502e+08	841029	1.07868e+06	0.126752	-2.97992	0.662756	0.583333	0.677222
Com_11499_pos	3-(3,4-dihydroxyphenyl)propyl palmitate	P	C25H42O4	406.308	407.315	1.08483	[M+H]+	8.523	-	3	C18	Benzenoids	Phenols	Benzenediols	-	-	-	-	-	-	CCCCCCCCCCCCCCCC(=O)OCCCC1=CC(=C(C=C1)O)O	PVDSMCHCJKSFPO-UHFFFAOYSA-N	535256	522686	205041	285309	398067	421730	780548	256339	443692	553425	378905	259645	0.886076	-0.174497	0.695838	0.555556	0.235133
Com_1149_neg	8-hydrazinyl-1,3-dimethyl-7-[2-(phenylamino)ethyl]-2,3,6,7-tetrahydro-1H-purine-2,6-dione	N	C15H19N7O2	329.16	328.151	4.63437	[M-H]-	4.931	-	3	C18	Organoheterocyclic compounds	Imidazopyrimidines	Purines and purine derivatives	"318271-90-8"	-	-	-	-	763133	CN1C2=C(C(=O)N(C1=O)C)N(C(=N2)NN)CCNC3=CC=CC=C3	KLFVNLHDKLXUQT-UHFFFAOYSA-N	3.13452e+07	2.13971e+07	2.27121e+07	2.28582e+07	2.67761e+07	2.10358e+07	4.45481e+07	4.02393e+07	4.29799e+07	4.07557e+07	6.59296e+07	4.89149e+07	0.515671	-0.955477	6.33246e-05	1	0.433546
Com_114_neg	7-Hydroxy-3,4-dihydrocarbostyril	N	C9H9NO2	163.063	162.056	1.45433	[M-H]-	5.366	0.74	1	C18	Organoheterocyclic compounds	Quinolines and derivatives	Quinolones and derivatives	"22246-18-0"	-	-	-	-	2785758	C1CC(=O)NC2=C1C=CC(=C2)O	LKLSFDWYIBUGNT-UHFFFAOYSA-N	2.69354e+06	3.53101e+06	2.86879e+06	1.85751e+06	4.1133e+06	1.43306e+06	4.55141e+06	3.45836e+06	3.5504e+06	7.00943e+06	8.97708e+06	3.90626e+06	0.524505	-0.930972	0.0188472	0.888889	0.951251
Com_114_pos	Thymine	P	C5H6N2O2	126.043	127.05	0.18796	[M+H]+	4.9	0.95	1	C18	Organoheterocyclic compounds	Diazines	Pyrimidines and pyrimidine derivatives	"65-71-4"	HMDB0000262	C00178	map00240;map01100;map01232	-	1135	CC1=CNC(=O)NC1=O	RWQNBRDOKXIBIV-UHFFFAOYSA-N	1.92215e+07	1.36457e+07	2.01325e+07	1.9552e+07	2.4925e+07	2.46587e+07	1.44028e+07	1.27193e+07	7.50913e+06	1.14415e+07	1.23477e+07	1.55631e+07	1.65085	0.723208	0.00435965	0.944444	0.617097
Com_11506_pos	Pinnarine	P	C23H34ClNO3	407.223	408.232	5.56636	[M+H]+	5.004	-	3	C18	Phenylpropanoids and polyketides	Macrolides and analogues	-	-	-	-	-	-	-	CC1C=CC(C=C(CCOC(=O)C(=CCC2CCCC3(C1CCC3)N2)C)Cl)O	YETAKRZPZUKKMS-IBSBDYNISA-N	2.42924e+07	4.6034e+07	2.32381e+07	1.56501e+07	2.31012e+07	3.40472e+07	2.74209e+07	2.41957e+07	1.7385e+07	3.20191e+07	3.4436e+07	3.85933e+07	0.955834	-0.065168	0.717697	0.611111	0.112553
Com_11507_pos	Piepunensine A	P	C22H33NO6	407.231	408.235	8.78866	[M+H]+	4.904	-	3	C18	Lipids and lipid-like molecules	Prenol lipids	Diterpenoids	-	-	-	-	-	-	COCC12CCC(C34C1CC(C3NC2=O)C5(CC(C6CC4C5C6O)OC)O)OC	XGNLVYXRWSQUKE-QIZZOUNCSA-N	5.09692e+06	7.62837e+06	1.41296e+07	6.48231e+06	7.92336e+06	1.13381e+07	664309	2.71043e+06	2.79159e+08	3.5239e+06	4.65254e+06	3.0044e+06	0.179081	-2.48132	0.635844	0.833333	0.882847
Com_11508_pos	3alpha,7alpha-Dihydroxy-12-oxo-5beta-cholanate	P	C24H38O5	406.272	408.283	9.20353	[M+2H]+	6.699	-	3	C18	Lipids and lipid-like molecules	Steroids and steroid derivatives	Bile acids, alcohols and derivatives	-	HMDB0000400	C01292	-	-	-	CC(CCC(=O)[O-])C1CCC2C1(C(=O)CC3C2C(CC4C3(CCC(C4)O)C)O)C	MIHNUBCEFJLAGN-DMMBONCOSA-M	1.23984e+07	2.88628e+07	1.4337e+07	4.45089e+07	1.7731e+07	2.51119e+07	1.97261e+07	6.23406e+07	7.83518e+06	1.4221e+07	2.04476e+07	2.25672e+07	0.971539	-0.0416567	0.820543	0.555556	0.157539
Com_11511_pos	Khellol glucoside	P	C19H20O10	408.106	409.115	4.26782	[M+H]+	9.424	-	3	C18	Organoheterocyclic compounds	Benzopyrans	1-benzopyrans	-	-	C09011	-	-	-	COC1=C2C=COC2=CC3=C1C(=O)C=C(O3)COC4C(C(C(C(O4)CO)O)O)O	SJRACCTZSAUMGO-WIMVFMHDSA-N	879470	3.99814e+06	1.34194e+06	3.59469e+06	2.98198e+06	1.78041e+06	1.63711e+06	980119	5.30422e+06	2.69247e+06	2.58062e+06	2.04336e+06	0.956603	-0.0640078	0.887131	0.5	0.746484
Com_11514_pos	Ginkgolide A	P	C20H24O9	408.142	409.147	6.66426	[M+H]+	5.267	0.52	2	C18	Lipids and lipid-like molecules	Prenol lipids	Terpene lactones	"15291-75-5"	HMDB0036862	C07601	map00904;map01062;map01110	LMPR0104540001	-	CC1C(=O)OC2C1(C34C(=O)OC5C3(C2)C6(C(C5)C(C)(C)C)C(C(=O)OC6O4)O)O	FPUXKXIZEIDQKW-VKMVSBOZSA-N	1.7867e+07	2.16858e+07	1.33415e+07	1.7147e+07	2.0617e+07	1.97819e+07	1.68025e+07	1.55183e+07	1.56692e+07	1.69386e+07	1.80255e+07	1.19934e+07	1.16317	0.218065	0.143513	0.805556	0.767978
Com_11527_pos	Ser Phe Arg	P	C18H28N6O5	408.212	409.219	0.10629	[M+H]+	7.497	0.77	2	C18	Organic acids and derivatives	Carboxylic acids and derivatives	Amino acids, peptides, and analogues	-	-	-	-	-	-	C1=CC=C(C=C1)CC(C(=O)NC(CCCN=C(N)N)C(=O)O)NC(=O)C(CO)N	JAWGSPUJAXYXJA-IHRRRGAJSA-N	2.46492e+07	3.90932e+07	3.99674e+06	4.04959e+07	6.31645e+07	2.95758e+07	3.36552e+06	7.32346e+07	4.66585e+07	2.30207e+07	1.35936e+07	4.63804e+07	0.97441	-0.0373985	0.88113	0.5	0.334757
Com_1152_neg	Dihydrobonducellin	N	C17H16O4	284.105	329.103	0.50996	[M+HCOOH-H]-	5.887	0.50	1	C18	Phenylpropanoids and polyketides	Homoisoflavonoids	Homoisoflavans	"103680-87-1"	-	-	-	-	51136567	COC1=CC=C(C=C1)CC2COC3=C(C2=O)C=CC(=C3)O	UCRZVWKJRYPHMU-UHFFFAOYSA-N	202972	789060	933337	91377.8	184541	197981	2.74394e+06	1.13147e+06	520833	1.06088e+06	3.67608e+06	282377	0.254819	-1.97246	0.0311782	0.888889	1.49915
Com_11531_pos	Sarcrassin C	P	C23H36O6	408.251	409.256	6.63834	[M+H]+	7.48	0.75	2	C18	Lipids and lipid-like molecules	Prenol lipids	Diterpenoids	-	-	-	-	-	-	CC(C)C1=CC=C(CCC(C(CCC=C(CC1)C(=O)OC)(C)OC)O)C(=O)OC	ZCQHIVUOFDKQRZ-MGCHSLFTSA-N	3.09501e+07	5.5531e+06	3.1363e+07	4.37208e+08	1.90891e+07	2.11852e+07	3.76591e+06	5.4647e+06	2.08555e+07	1.47707e+07	2.07217e+08	4.80938e+07	1.81681	0.861409	0.601835	0.638889	0.474884
Com_11535_pos	N-Linoleoyl Glutamine	P	C23H40N2O4	408.299	409.306	0.37999	[M+H]+	8.639	0.67	2	C18	Organic acids and derivatives	Carboxylic acids and derivatives	Amino acids, peptides, and analogues	"-"	HMDB0241975	-	-	-	124027581	CCCCCC=CCC=CCCCCCCCC(=O)NC(CCC(N)=O)C(O)=O	HDRFYISWHFCNJB-UHFFFAOYSA-N	2.73927e+08	1.13893e+06	339792	3.43832e+08	238766	3.11044e+08	5.12178e+06	2.13712e+06	1.47071e+06	2.92532e+06	2.59889e+06	1.50637e+06	59.0426	5.88368	0.329786	0.5	1.81584
Com_11543_pos	3-N-Methylspiperone	P	C24H28FN3O2	409.217	410.223	2.83483	[M+H]+	7.497	-	3	C18	Organic oxygen compounds	Organooxygen compounds	Carbonyl compounds	"-"	HMDB0245942	-	-	-	119146	CN1CN(C2=CC=CC=C2)C2(CCN(CCCC(=O)C3=CC=C(F)C=C3)CC2)C1=O	QHJLPOSPWKZACG-UHFFFAOYSA-N	4.36634e+06	6.80729e+06	1.13365e+06	8.31778e+06	1.24119e+07	6.11442e+06	2.91205e+06	1.65149e+07	9.42366e+06	4.36024e+06	1.38253e+06	9.36433e+06	0.89066	-0.167053	0.952379	0.527778	0.683685
Com_1154_neg	4-[(E)-2-[(2,3,4-trimethoxyphenyl)methylidene]hydrazin-1-yl]benzoic acid	N	C17H18N2O5	330.122	329.112	5.87724	[M-H]-	5.451	-	3	C18	Benzenoids	Benzene and substituted derivatives	Benzoic acids and derivatives	"363605-33-8"	-	-	-	-	9635364	COC1=C(C(=C(C=C1)/C=N/NC2=CC=C(C=C2)C(=O)O)OC)OC	UUMIBDLOVCMGHK-VCHYOVAHSA-N	5.2634e+06	4.91041e+06	1.89321e+06	4.49769e+06	2.18527e+06	1.86376e+06	5.42075e+06	2.99888e+06	4.58333e+06	4.43437e+06	4.28023e+06	3.44971e+06	0.819069	-0.287943	0.245769	0.611111	0.662284
Com_11554_pos	Piperacetazine	P	C24H30N2O2S	410.203	411.21	1.07605	[M+H]+	8.23	-	3	C18	Organoheterocyclic compounds	Benzothiazines	Phenothiazines	"3819-00-9"	-	-	-	-	19675	O=C(C1=CC=C2SC=3C=CC=CC3N(C2=C1)CCCN4CCC(CCO)CC4)C	BTFMCMVEUCGQDX-UHFFFAOYSA-N	345464	468170	322999	88840.1	131776	683022	791423	215011	857326	837982	1.21011e+06	361545	0.477435	-1.06662	0.0796455	0.833333	2.14926
Com_11556_pos	Famitinib	P	C23H27FN4O2	410.212	411.223	9.64743	[M+H]+	5.084	-	3	C18	Organoheterocyclic compounds	Pyrrolopyridines	-	"-"	HMDB0252164	-	-	-	66606718	CCN(CC)CCN1CCC2=C(C(C)=C(N2)C=C2C(=O)NC3=C2C=C(F)C=C3)C1=O	GKEYKDOLBLYGRB-UHFFFAOYSA-N	1.13605e+06	1.63607e+06	668972	4.04487e+06	993481	1.98697e+06	4.27839e+06	2.3645e+06	3.69827e+06	1.373e+06	3.23083e+06	3.01473e+06	0.582772	-0.778997	0.062207	0.805556	1.04305
Com_11563_pos	N-Oleoyl Glutamine	P	C23H42N2O4	410.314	411.322	0.1076	[M+H]+	9.171	0.65	2	C18	Organic acids and derivatives	Carboxylic acids and derivatives	Amino acids, peptides, and analogues	"-"	HMDB0241958	-	-	LMFA08020128	75955264	CCCCCCCCC=CCCCCCCCC(=O)NC(CCC(N)=O)C(O)=O	ZHVSXWCIYWYBQP-UHFFFAOYSA-N	2.65689e+06	4.75943e+06	2.34016e+06	2.87219e+06	2.18738e+06	1.06947e+06	1.00416e+07	1.0721e+07	6.72046e+06	1.6566e+06	6.96392e+06	3.98115e+06	0.396299	-1.33534	0.0365963	0.833333	1.16268
Com_11565_pos	Cephalimysin B	P	C22H21NO7	411.132	412.14	2.86552	[M+H]+	5.686	-	3	C18	Benzenoids	Phenols	Methoxyphenols	"-"	-	-	-	-	-	[H][C@@]1(O)[C@@](OC)(N=C(O)[C@]11OC(=C(C)C1=O)C1=CC=C(CC)O1)C(=O)C1=CC=CC=C1	PXIIDWGMSCTXAQ-KSEOMHKRSA-N	734529	1.35172e+06	116192	1.49949e+06	645330	603224	44424.2	114704	1.07977e+06	776584	940116	983035	1.2569	0.329875	0.500449	0.444444	0.675915
Com_1156_neg	Enalaprilat	N	C18H24N2O5	348.169	329.15	0.99308	[M-H-H2O]-	4.908	-	3	C18	Organic acids and derivatives	Carboxylic acids and derivatives	Amino acids, peptides, and analogues	"84680-54-6"	HMDB0041886	C11720	-	-	6917719	[H][C@@](C)(N[C@@]([H])(CCC1=CC=CC=C1)C(O)=O)C(=O)N1CCC[C@@]1([H])C(O)=O	LZFZMUMEGBBDTC-QEJZJMRPSA-N	8.2251e+06	1.31524e+07	1.01927e+07	5.32023e+06	1.34006e+07	1.09629e+07	1.02787e+07	8.93436e+06	1.0127e+07	1.77545e+07	9.12784e+06	1.18843e+07	0.899383	-0.152993	0.505095	0.472222	0.117674
Com_11573_pos	1,2-Dihexanoyl-sn-glycero-3-phosphoethanolamine	P	C17H34NO8P	411.202	412.21	1.01199	[M+H]+	5.585	-	3	C18	Lipids and lipid-like molecules	Glycerophospholipids	Glycerophosphoethanolamines	"-"	HMDB0244074	-	-	LMGP02010104	3080624	CCCCCC(=O)OCC(COP(O)(=O)OCCN)OC(=O)CCCCC	PELYUHWUVHDSSU-UHFFFAOYSA-N	1.29619e+08	1.46276e+08	9.86628e+07	1.18266e+08	1.3934e+08	8.36056e+07	3.3223e+07	3.36182e+07	5.57525e+07	5.6117e+07	5.85479e+07	7.64133e+07	2.28191	1.19024	0.000618072	1	1.35906
Com_11574_pos	Lys Gln His	P	C17H29N7O5	411.223	412.226	9.551	[M+H]+	5.427	-	3	C18	Organic acids and derivatives	Carboxylic acids and derivatives	Amino acids, peptides, and analogues	-	-	-	-	-	-	C1=C(NC=N1)CC(C(=O)O)NC(=O)C(CCC(=O)N)NC(=O)C(CCCCN)N	LXNPMPIQDNSMTA-AVGNSLFASA-N	1.3282e+07	1.56812e+07	1.55707e+07	2.7399e+07	1.56212e+07	1.52434e+07	1.565e+07	4.38587e+06	6.46691e+06	7.82513e+06	1.45451e+07	1.67818e+07	1.56573	0.646834	0.0678984	0.722222	0.874609
Com_11575_pos	1-Decanoyl-2-Hydroxy-sn-Glycero-3-Phosphocholine	P	C18H38NO7P	411.239	412.244	5.00435	[M+H]+	5.127	0.81	2	C18	Lipids and lipid-like molecules	Glycerophospholipids	Glycerophosphocholines	"22248-63-1"	-	-	-	-	-	CCCCCCCCCC(=O)OCC(COP(=O)([O-])OCC[N+](C)(C)C)O	SECPDKKEUKDCPG-UHFFFAOYSA-O	1.34971e+07	1.52963e+07	1.30252e+07	1.22551e+07	2.32241e+07	1.48307e+07	9.2587e+06	1.10555e+07	8.83695e+06	1.23416e+07	1.33368e+07	2.11463e+07	1.2126	0.278107	0.212752	0.777778	0.262228
Com_11578_pos	Saliniketal B	P	C22H37NO6	411.262	412.273	8.83447	[M+H]+	7.949	-	3	C18	Lipids and lipid-like molecules	Prenol lipids	Sesquiterpenoids	-	-	-	-	-	-	CC1C2CCC(O2)(OC1C(C)C(C(C)C(C(C)C=CC=C(CO)C(=O)N)O)O)C	QWSYKJZSJYRUSS-RGQYTZIJSA-N	98380.7	236660	164918	1.61483e+07	311980	4.06293e+06	238868	1.78112e+06	800558	591275	3.84245e+06	288622	2.78715	1.47879	0.857612	0.611111	0.227741
Com_11579_pos	Ridleyamide	P	C26H37NO3	411.277	412.284	2.50776	[M+H]+	6.768	-	3	C18	Organoheterocyclic compounds	Benzodioxoles	-	-	-	-	-	-	-	CC(C)CNC(=O)C=CC=CCCCCCCC=CCCC1=CC2=C(C=C1)OCO2	HWFAZYWAXLPNDY-YHMCBUOZSA-N	8.77922e+06	1.20575e+07	2.21479e+06	8.1753e+07	1.22982e+07	1.84812e+07	2.27013e+07	7.62661e+06	4.133e+06	2.26991e+07	1.3916e+07	5.98048e+07	1.03593	0.0509324	0.76378	0.583333	0.344541
Com_11581_pos	N-Linoleoyl Methionine	P	C23H41NO3S	411.281	412.288	0.3452	[M+H]+	9.386	0.74	2	C18	Organic acids and derivatives	Carboxylic acids and derivatives	Amino acids, peptides, and analogues	"-"	HMDB0241981	-	-	-	76065023	CCCCCC=CCC=CCCCCCCCC(=O)NC(CCSC)C(O)=O	CWHQRHLVBQMEQP-UHFFFAOYSA-N	1.07469e+07	1.51965e+07	6.12751e+06	1.32167e+07	3.271e+07	2.21282e+07	6.20167e+06	4.51992e+07	5.36514e+07	6.20525e+06	3.55699e+07	1.65777e+07	0.612747	-0.706637	0.546045	0.666667	0.742054
Com_11585_pos	(10Z)-Heptadec-10-enoylcarnitine	P	C24H45NO4	411.335	412.342	0.34329	[M+H]+	7.739	0.64	2	C18	Lipids and lipid-like molecules	Fatty Acyls	Fatty acid esters	"-"	HMDB0241517	-	-	-	-	CCCCCCC=CCCCCCCCCC(=O)OC(CC([O-])=O)C[N+](C)(C)C	SKPHYNUKADBZMQ-UHFFFAOYSA-N	5.41226e+06	517912	2.93041e+06	767154	1.07137e+06	246906	1.33234e+06	3.46579e+06	5.95589e+06	906763	3.31261e+06	2.78764e+06	0.616294	-0.69831	0.166787	0.75	1.17215
Com_11589_pos	Ziprasidone	P	C21H21ClN4OS	412.112	413.123	8.9364	[M+H]+	4.913	-	3	C18	Organoheterocyclic compounds	Diazinanes	Piperazines	"146939-27-7"	HMDB0014391	C07568	-	-	-	C1CN(CCN1CCC2=C(C=C3C(=C2)CC(=O)N3)Cl)C4=NSC5=CC=CC=C54	MVWVFYHBGMAFLY-UHFFFAOYSA-N	1.74615e+07	2.73649e+07	4.25734e+07	5.49499e+06	5.28184e+06	1.6229e+07	6.0424e+07	5.79834e+06	6.3358e+07	1.04012e+08	5.03131e+07	9.54127e+06	0.389869	-1.35894	0.211624	0.777778	1.22632
Com_1158_pos	beta-Damascone	P	C13H20O	192.151	215.141	0.04791	[M+Na]+	7.392	0.55	1	C18	Organic oxygen compounds	Organooxygen compounds	Carbonyl compounds	"23726-91-2"	HMDB0032541	-	-	-	5374527	C\C=C\C(=O)C1=C(C)CCCC1(C)C	BGTBFNDXYDYBEY-FNORWQNLSA-N	9.51476e+07	6.82311e+07	7.61213e+07	7.41004e+07	1.18755e+08	5.2557e+07	4.23566e+07	7.27573e+07	5.15786e+07	3.97098e+07	5.63977e+07	5.40948e+07	1.5302	0.61372	0.0183449	0.888889	0.33732
Com_11594_pos	9-OH-Risperidone	P	C22H25FN4O3	412.191	413.198	0.39776	[M+H]+	10.315	0.61	2	C18	Organoheterocyclic compounds	Pyridopyrimidines	-	"144598-75-4"	HMDB0256085	-	-	-	57568992	O=C1C(=CN=C2N1CCCC2O)CCN3CCC(C4=NOC=5C=C(F)C=CC54)CC3	CSQXUYGPAMNXJT-UHFFFAOYSA-N	3.60734e+06	4.23167e+06	2.18394e+06	2.3578e+06	3.64138e+06	5.35643e+06	5.72559e+06	4.45975e+06	6.11237e+06	266414	3.93859e+06	5.1275e+06	0.834116	-0.261681	0.851601	0.722222	0.418514
Com_11598_pos	Hexa-methoxymethyl-melamine	P	C15H30N6O6	390.223	413.214	4.82476	[M+Na]+	10.764	0.60	2	C18	Organic nitrogen compounds	Organonitrogen compounds	Amines	-	-	-	-	-	-	N=1C(=NC(=NC1N(COC)COC)N(COC)COC)N(COC)COC	BNCADMBVWNPPIZ-UHFFFAOYSA-N	4.2648e+06	599076	244090	2.74438e+06	448653	1.14108e+06	883226	1.37727e+06	1.00086e+06	708001	386197	653749	1.88491	0.914495	0.645764	0.527778	0.643638
Com_115_neg	D-Erythronolactone	N	C4H6O4	118.027	163.025	1.24539	[M+HCOOH-H]-	1.356	0.65	1	C18	Organoheterocyclic compounds	Lactones	Gamma butyrolactones	"15667-21-7"	HMDB0000349	-	-	-	5325915	O[C@@H]1COC(=O)[C@@H]1O	SGMJBNSHAZVGMC-PWNYCUMCSA-N	4.82536e+07	6.23692e+07	4.77456e+07	4.70661e+07	5.28191e+07	4.7148e+07	3.94951e+07	2.81866e+07	5.20704e+07	4.26821e+07	8.15722e+07	4.74175e+07	1.04796	0.0675882	0.553012	0.666667	0.192475
Com_11600_pos	Conyzanol A	P	C22H36O7	412.246	413.251	6.47801	[M+H]+	6.078	-	3	C18	Lipids and lipid-like molecules	Prenol lipids	Diterpenoids	-	-	-	-	-	-	CC12CCCC(C1CCC(=C)C2CCC3(C(C(OC3OC)OC)O)O)(C)C(=O)O	ZVVJVAKXIGRPRA-PJDCONEWSA-N	1.47473e+07	1.54632e+07	1.17355e+07	3.16988e+07	1.82116e+07	1.69527e+07	2.15221e+07	7.01913e+06	2.89233e+07	1.74824e+07	2.48896e+07	1.51934e+07	0.94592	-0.08021	0.948822	0.583333	0.27155
Com_11610_pos	Leupeptin analogue LVR	P	C19H36N6O4	412.28	413.288	1.54993	[M+H]+	6.764	0.57	2	C18	Organic acids and derivatives	Carboxylic acids and derivatives	Amino acids, peptides, and analogues	-	-	-	-	-	-	O=CC(NC(=O)C(NC(=O)C(NC(=O)C)CC(C)C)C(C)C)CCCN=C(N)N	SEQYPUIPGIGBNQ-UHFFFAOYSA-N	2.38823e+06	2.73683e+06	68590.6	1.97991e+07	3.64265e+06	3.31624e+06	5.7148e+06	3.26503e+07	641840	9.2216e+06	2.53076e+06	1.50333e+07	0.485642	-1.04204	0.320586	0.666667	1.27509
Com_11613_pos	N-Palmitoyl Arginine	P	C22H44N4O3	412.341	413.347	3.33421	[M+H]+	7.712	-	3	C18	Lipids and lipid-like molecules	Steroids and steroid derivatives	Androstane steroids	"-"	HMDB0241920	-	-	-	129671303	CCCCCCCCCCCCCCCC(=O)NC(CCCN=C(N)N)C(O)=O	DENIQPHQUIGDJZ-UHFFFAOYSA-N	689626	1.13636e+06	636857	876293	466965	432339	907682	375581	899945	725227	692490	562698	1.01797	0.0256943	0.988324	0.555556	0.160971
Com_11614_pos	Bruceolline N	P	C19H27NO9	413.169	414.179	8.27698	[M+H]+	5.587	-	3	C18	Nucleosides, nucleotides, and analogues	Nucleoside and nucleotide analogues	1-pyranosylindoles	-	-	-	-	-	-	CC(C)(C(CC1(C2=CC=CC=C2N(C1=O)C3C(C(C(C(O3)CO)O)O)O)O)O)O	QKHYSKWZRQYVRE-JYHHGOMKSA-N	2.22783e+06	7.59443e+06	1.68076e+06	3.95861e+06	1.08783e+06	4.30858e+06	1.16283e+06	181086	365380	1.76398e+06	1.38592e+06	2.36115e+06	2.88879	1.53046	0.0428192	0.805556	2.9758
Com_11615_pos	Ethacizine	P	C22H27N3O3S	413.177	414.188	9.04525	[M+H]+	5.4	-	3	C18	Organoheterocyclic compounds	Benzothiazines	Phenothiazines	"-"	HMDB0251995	-	-	-	107841	CCOC(=O)NC1=CC2=C(SC3=CC=CC=C3N2C(=O)CCN(CC)CC)C=C1	PQXGNJKJMFUPPM-UHFFFAOYSA-N	5.46121e+06	4.72549e+06	1.4446e+06	4.33192e+06	1.20463e+06	882325	2.62561e+06	1.20071e+06	4.97165e+06	433184	4.58404e+06	4.24036e+06	0.999702	-0.000429566	0.933646	0.444444	0.202394
Com_11618_pos	N-Docosahexaenoyl GABA	P	C26H39NO3	413.293	414.304	9.44249	[M+H]+	9.927	-	3	C18	Organic acids and derivatives	Carboxylic acids and derivatives	Amino acids, peptides, and analogues	"-"	HMDB0062332	-	-	LMFA08020105	-	[H]\C(CC)=C(/[H])C\C([H])=C(\[H])CC([H])=C([H])CC([H])=C([H])C\C([H])=C(\[H])CC([H])=C([H])CCC(O)=NCCCC(O)=O	HZMSBMNSIHSLPJ-ZPWIVGABSA-N	3.21933e+07	2.00268e+07	2.38594e+06	1.11064e+07	3.84074e+07	3.13343e+07	6.87125e+07	5.50961e+07	6.09306e+07	1.86171e+06	3.95495e+07	1.87742e+07	0.553045	-0.854532	0.533364	0.722222	1.20874
Com_11619_pos	(8Z)-10-Hydroxyhexadecenoylcarnitine	P	C23H43NO5	413.314	414.321	0.3881	[M+H]+	7.07	0.55	2	C18	Lipids and lipid-like molecules	Fatty Acyls	Fatty acid esters	"-"	HMDB0241480	-	-	-	-	CCCCCCC(O)C=CCCCCCCC(=O)OC(CC([O-])=O)C[N+](C)(C)C	RVVQPRSGYMIEEO-UHFFFAOYSA-N	1.32119e+07	8.30286e+06	4.17461e+06	7.50005e+07	1.06528e+07	5.86952e+06	1.1707e+07	1.11224e+07	2.63725e+07	1.21342e+07	2.96217e+07	2.36035e+07	1.02314	0.0330041	0.369779	0.75	0.910561
Com_11629_pos	10-MethylHexadecanoylcarnitine	P	C24H47NO4	413.351	414.357	1.40322	[M+H]+	8.15	0.72	2	C18	Lipids and lipid-like molecules	Fatty Acyls	Fatty acid esters	"-"	HMDB0240857	-	-	-	-	CCCCCCC(C)CCCCCCCCC(=O)OC(CC([O-])=O)C[N+](C)(C)C	PJPFOKKABVRBSC-UHFFFAOYSA-N	57623.9	2.70102e+08	3.46328e+08	84044.8	3.50722e+08	3.11044e+08	2.97584e+08	3.15842e+08	2.79159e+08	2.5502e+08	2.78451e+08	2.68991e+08	0.75416	-0.407057	0.190822	0.527778	2.01949
Com_1162_neg	Ciprofloxacin	N	C17H18FN3O3	331.133	330.128	4.83404	[M-H]-	5.659	-	3	C18	Organoheterocyclic compounds	Quinolines and derivatives	Quinoline carboxylic acids	"85721-33-1"	HMDB0014677	C05349	map02010	-	2764	C1CC1N2C=C(C(=O)C3=CC(=C(C=C32)N4CCNCC4)F)C(=O)O	MYSWGUAQZAJSOK-UHFFFAOYSA-N	1.75093e+06	1.85173e+06	1.37314e+06	1.33238e+06	1.44208e+06	1.14832e+06	1.17005e+06	645544	2.47166e+06	1.42377e+06	1.54421e+06	951453	1.08431	0.116775	0.469338	0.611111	0.264945
Com_1162_pos	Methylhippuric acid	P	C10H11NO3	193.074	216.063	1.32853	[M+Na]+	5.554	0.73	1	C18	Organic acids and derivatives	Carboxylic acids and derivatives	Amino acids, peptides, and analogues	"1205-08-9"	HMDB0000859	-	-	-	14566	COC(=O)CNC(=O)C1=CC=CC=C1	XTKVNQKOTKPCKM-UHFFFAOYSA-N	5.75686e+06	7.02139e+06	1.66822e+06	6.07501e+06	3.80817e+06	5.4644e+06	1.03771e+07	2.73367e+06	1.61782e+07	9.37921e+06	1.8547e+07	1.21287e+07	0.429657	-1.21874	0.0510351	0.861111	0.78983
Com_11643_pos	Kadsulignan L	P	C23H26O7	414.168	415.178	7.68241	[M+H]+	6.749	0.66	2	C18	Phenylpropanoids and polyketides	Tannins	Hydrolyzable tannins	-	-	-	-	-	-	CC1C(C2C3=CC(=C(C(=C3C4=C(C5=C(C=C4C1O2)OCO5)OC)OC)OC)OC)C	RNIZTMIJCBCDBR-XJSVZPCESA-N	8.26106e+06	4.83987e+06	1.86392e+06	7.04608e+06	4.30975e+06	9.24246e+06	5.37921e+06	886764	1.23231e+07	9.69848e+06	1.03922e+07	4.50274e+06	0.823555	-0.280062	0.932562	0.638889	0.431873
Com_11646_pos	19-Oxodesacetylcinobufagin	P	C24H30O6	414.204	415.214	6.13981	[M+H]+	10.755	0.55	2	C18	Lipids and lipid-like molecules	Steroids and steroid derivatives	Steroid lactones	-	-	-	-	LMST01130017	-	CC12CCC3C(C14C(O4)C(C2C5=COC(=O)C=C5)O)CCC6C3(CCC(C6)O)C=O	JNBBHUNHDKWCIR-DFJCLZAPSA-N	1.19955e+07	2.19879e+06	2.58949e+06	1.29921e+06	1.76174e+06	4.24259e+06	2.39857e+06	4.42845e+06	3.88536e+06	2.5502e+08	2.4695e+06	1.38664e+06	0.0893485	-3.48441	0.455942	0.611111	1.36865
Com_11649_pos	Pro Ile Trp	P	C22H30N4O4	414.227	415.231	6.13547	[M+H]+	6.256	0.65	2	C18	Organic acids and derivatives	Carboxylic acids and derivatives	Amino acids, peptides, and analogues	-	-	-	-	-	-	CCC(C)C(C(=O)NC(CC1=CNC2=CC=CC=C21)C(=O)O)NC(=O)C3CCCN3	ZTMLZUNPFDGPKY-VKOGCVSHSA-N	283992	1.4311e+06	3.46328e+08	2.34682e+06	272371	722710	1.02318e+06	238018	953360	217650	1.02907e+06	466159	89.4692	6.48332	0.289666	0.694444	2.59109
Com_11650_pos	Feigrisolide D	P	C22H38O7	414.262	415.271	5.04933	[M+H]+	7.573	0.68	2	C18	Phenylpropanoids and polyketides	Macrolides and analogues	-	-	-	-	-	-	-	CCC1CC2CCC(O2)C(C(=O)OC(CCC(C(C(=O)O1)C)O)CC(CC)O)C	LCVDIZRTXONOQH-PVVXXXPESA-N	371818	325334	284255	320294	553866	347860	255454	119991	712066	92609.5	274112	148473	1.37482	0.45924	0.136162	0.833333	0.81296
Com_11654_pos	13Z,16Z,19Z,22Z,25Z-octacosapentaenoic acid	P	C28H46O2	414.35	415.361	8.87332	[M+H]+	8.161	0.81	2	C18	Lipids and lipid-like molecules	Fatty Acyls	Fatty acids and conjugates	-	-	-	-	LMFA01030832	-	CCC=CCC=CCC=CCC=CCC=CCCCCCCCCCCCC(=O)O	RDROALZQSJZKED-JLNKQSITSA-N	5.23044e+07	5.05759e+07	4.23113e+07	5.12659e+07	4.92503e+07	6.20549e+07	4.36693e+07	4.49487e+07	4.78418e+07	5.26786e+07	5.52865e+07	5.22705e+07	1.0373	0.0528352	0.603395	0.527778	0.0691925
Com_11656_pos	Smenospongine C	P	C24H33NO5	415.236	416.246	6.57506	[M+H]+	6.453	-	3	C18	Organic acids and derivatives	Carboxylic acids and derivatives	Amino acids, peptides, and analogues	-	-	-	-	-	-	CC1CCC2(C(C1(C)CC3=C(C(=CC(=O)C3=O)NCCC(=O)O)O)CCCC2=C)C	BJPBLPIJEUNNFF-ZZWUPXSGSA-N	1.41163e+07	1.68158e+07	1.37724e+07	2.52468e+07	1.91585e+07	1.93067e+07	8.396e+06	1.13286e+07	8.92257e+06	1.12976e+07	1.6951e+07	1.19505e+07	1.57476	0.655132	0.00760551	0.916667	0.52491
Com_11657_pos	Myxalamid A	P	C26H41NO3	415.309	416.313	6.43076	[M+H]+	9.726	-	3	C18	Lipids and lipid-like molecules	Prenol lipids	Monoterpenoids	-	-	C12158	-	-	-	CCC(C)C=C(C)C(C(C)C=C(C)C=CC=CC=CC=C(C)C(=O)NC(C)CO)O	GDEZZTBHSFKRJN-CCICZWJZSA-N	3.59905e+06	8.98119e+06	7.80356e+06	3.90461e+06	2.34539e+07	1.24028e+07	2.75195e+07	2.47527e+07	1.74417e+07	3.25593e+06	1.12759e+07	1.47424e+07	0.607599	-0.718809	0.254641	0.722222	0.616657
Com_1165_neg	2-(6-Hydroxy-3-oxo-3H-xanthen-9-yl)benzoic acid	N	C20H12O5	332.068	331.06	2.55287	[M-H]-	5.151	-	3	C18	Organoheterocyclic compounds	Benzopyrans	1-benzopyrans	"518-45-6"	HMDB0244936	-	-	-	3383	C1=CC=C(C(=C1)C2=C3C=CC(=O)C=C3OC4=C2C=CC(=C4)O)C(=O)O	YKGGGCXBWXHKIZ-UHFFFAOYSA-N	5.57609e+06	4.89548e+06	3.51005e+06	3.82773e+06	4.52575e+06	3.59197e+06	5.11074e+06	3.96051e+06	6.50599e+06	5.4578e+06	1.03605e+07	5.4962e+06	0.702787	-0.50884	0.0671526	0.833333	0.606204
Com_11675_pos	2-Phenylethyl beta-primeveroside	P	C19H28O10	416.168	417.176	2.21321	[M+H]+	5.391	0.54	2	C18	Organic oxygen compounds	Organooxygen compounds	Carbohydrates and carbohydrate conjugates	-	HMDB0041274	-	-	-	-	C1C(C(C(C(O1)OCC2C(C(C(C(O2)OCCC3=CC=CC=C3)O)O)O)O)O)O	ZRGXCWYRIBRSQA-BMVMOQKNSA-N	4.91668e+06	1.72184e+07	2.58174e+06	1.48571e+07	1.63789e+06	5.17056e+06	1.28377e+07	2.81897e+06	7.83684e+06	4.12117e+06	1.76656e+07	1.29687e+07	0.796281	-0.328651	0.450296	0.611111	0.643584
Com_11676_pos	6-Acetoxy-7-hydroxymyrcene-7-O-beta-D-glucopyranoside-2'-O-acetate	P	C20H32O9	416.205	417.214	3.72732	[M+H]+	5.45	-	3	C18	Lipids and lipid-like molecules	Fatty Acyls	Fatty acyl glycosides	-	-	-	-	-	-	CC(=O)OC1C(C(C(OC1OC(C)(C)C(CCC(=C)C=C)OC(=O)C)CO)O)O	GTTUNXIKMRJZGS-SGYMCOKNSA-N	5.55919e+06	8.14902e+06	5.12225e+06	4.88179e+06	6.80772e+06	5.94846e+06	4.27213e+06	5.0085e+06	3.66693e+06	6.31382e+06	6.27353e+06	6.08094e+06	1.15348	0.205999	0.252196	0.638889	0.343174
Com_11679_pos	CPA(18:2(9Z,12Z)/0:0)	P	C21H37O6P	416.233	417.24	0.54218	[M+H]+	9.839	0.51	2	C18	Lipids and lipid-like molecules	Fatty Acyls	Lineolic acids and derivatives	"-"	HMDB0007007	-	-	-	53477947	CCCCC\C=C/C\C=C/CCCCCCCC(=O)OCC1COP(O)(=O)O1	AZRMIMGGEACCGU-HZJYTTRNSA-N	2.39157e+06	3.32498e+06	1.20313e+06	883173	1.68753e+06	1.36122e+06	5.89792e+06	3.9013e+06	2.83564e+06	2.31125e+06	1.42635e+06	4.59476e+06	0.517551	-0.950228	0.0457623	0.833333	0.720952
Com_11680_pos	Arg Glu Leu	P	C17H32N6O6	416.238	417.245	0.97028	[M+H]+	5.161	0.70	2	C18	Organic acids and derivatives	Carboxylic acids and derivatives	Amino acids, peptides, and analogues	-	-	-	-	-	-	CC(C)CC(C(=O)O)NC(=O)C(CCC(=O)O)NC(=O)C(CCCN=C(N)N)N	NKBQZKVMKJJDLX-SRVKXCTJSA-N	1.84456e+08	2.09214e+08	6.90317e+07	1.5134e+08	1.89808e+08	1.93966e+08	1.37418e+08	1.04101e+08	1.76753e+08	1.82193e+08	1.68521e+08	2.32333e+08	0.996502	-0.00505503	0.876801	0.611111	0.153316
Com_11683_pos	Plakortolide K	P	C26H40O4	416.293	417.299	1.53184	[M+H]+	7.578	0.75	2	C18	Organoheterocyclic compounds	Dioxanes	1,2-dioxanes	-	-	-	-	-	-	CC1(CC2(C(CC(=O)O2)OO1)C)CCCCCCCCCCCCC3=CC=CC=C3	CEXBAUGPNZWHBZ-DMTNHVFBSA-N	2.15705e+06	2.90644e+06	1.41738e+06	1.23884e+07	1.42117e+06	2.59177e+06	1.88912e+06	2.79286e+06	622239	1.49064e+06	3.1857e+06	3.02101e+06	1.75996	0.815544	0.407597	0.5	0.65602
Com_11685_pos	3beta,26-dihydroxy-5-cholesten-7-one	P	C27H44O3	416.329	417.34	8.18935	[M+H]+	7.437	0.71	2	C18	Lipids and lipid-like molecules	Steroids and steroid derivatives	Bile acids, alcohols and derivatives	-	-	-	-	LMST04030180	-	CC(CCCC(C)C1CCC2C1(CCC3C2C(=O)C=C4C3(CCC(C4)O)C)C)CO	LFNAJBFFWWMSEW-HNFKANRHSA-N	2.44881e+06	5.51282e+06	2.67897e+06	5.32449e+06	1.31566e+06	369687	2.21529e+06	2.00793e+06	2.51532e+06	1.15078e+06	3.11416e+06	657093	1.51369	0.598065	0.668578	0.638889	0.333489
Com_11686_pos	Myxopyronin A	P	C23H31NO6	417.215	418.221	2.9145	[M+H]+	6.436	0.84	2	C18	Organic oxygen compounds	Organooxygen compounds	Carbonyl compounds	-	-	-	-	-	-	CCCC(=CC=C(C)C(=O)C1=C(C=C(OC1=O)C(C)CCC=CNC(=O)OC)O)C	UQFNCSLGZUJVQP-JNZIYJEQSA-N	1.24267e+07	9.03445e+06	5.64037e+06	2.78413e+06	4.99071e+06	6.54034e+06	1.04709e+07	5.4816e+06	1.55631e+07	8.95968e+06	1.22832e+07	4.1356e+06	0.727962	-0.458065	0.292794	0.638889	0.702082
Com_11687_pos	L-alanyl-gamma-D-glutamyl-L-lysyl-D-alanine	P	C17H31N5O7	417.222	418.228	3.88291	[M+H]+	6.329	-	3	C18	Organic acids and derivatives	Carboxylic acids and derivatives	Amino acids, peptides, and analogues	-	-	-	-	-	51351698	CC(C(=O)NC(CCC(=O)NC(CCCCN)C(=O)NC(C)C(=O)O)C(=O)O)N	XJIDMERGIYRDKC-WHOHXGKFSA-N	2.61998e+07	2.29256e+07	4.38146e+07	4.12052e+07	3.78441e+07	2.16141e+07	4.52166e+07	2.72343e+07	4.562e+07	4.75021e+07	4.03683e+07	3.61262e+07	0.799791	-0.322306	0.144519	0.777778	0.247722
Com_11690_pos	(Z)-N-(3-hydroxyhexadec-9-enoyl)-L-phenylalanine	P	C25H39NO4	417.288	418.292	7.02037	[M+H]+	7.119	-	3	C18	Organic acids and derivatives	Carboxylic acids and derivatives	Amino acids, peptides, and analogues	-	-	-	-	-	-	O=C(O)C(N=C(O)CC(O)CCCCCC=CCCCCCC)CC=1C=CC=CC1	QTGKGDHYIXMOSD-RRFIFIHZSA-N	5.24489e+07	5.04067e+07	3.9036e+07	4.85689e+07	4.93435e+07	6.03244e+07	4.36827e+07	4.33346e+07	4.86758e+07	5.39368e+07	4.82541e+07	5.16822e+07	1.03648	0.051686	0.660271	0.611111	0.0950342
Com_11691_pos	N-Linoleoyl Histidine	P	C24H39N3O3	417.299	418.306	0.69344	[M+H]+	7.687	0.58	2	C18	-	-	-	"-"	HMDB0241977	-	-	-	-	CCCCCC=CCC=CCCCCCCCC(=O)NC(CC1=CN=CN1)C(O)=O	PGFGQDBBWSVMED-UHFFFAOYSA-N	9.11364e+06	2.37542e+06	3.52374e+06	1.24327e+06	7.90342e+06	8.53845e+06	7.89285e+06	8.43096e+06	4.44378e+06	2.02824e+06	2.96407e+06	2.79156e+06	1.14523	0.195635	0.919872	0.583333	0.0920731
Com_116_neg	p-Hydroxycinnamic acid	N	C9H8O3	164.047	163.04	0.56368	[M-H]-	2.436	0.92	2	C18	Phenylpropanoids and polyketides	Cinnamic acids and derivatives	Hydroxycinnamic acids and derivatives	"7400-08-0"	HMDB0002035	C00811	map00130;map00350;map00940;map00950;map01061;map01100;map01110;map01220	-	637542	OC(=O)\C=C\C1=CC=C(O)C=C1	NGSWKAQJJWESNS-ZZXKWVIFSA-N	5.52461e+07	5.43581e+07	5.46679e+07	4.27197e+07	6.53257e+07	5.1769e+07	6.64699e+07	4.39814e+07	8.28473e+07	7.72771e+07	6.28832e+07	7.22894e+07	0.798738	-0.324206	0.0813209	0.833333	0.628552
Com_11700_pos	Rhaphidecursinol A	P	C23H30O7	418.199	419.204	6.10466	[M+H]+	6.568	0.57	2	C18	Benzenoids	Benzene and substituted derivatives	Methoxybenzenes	-	-	-	-	-	-	c1(cc(c(c(c1)OC)O[C@@H](CO)Cc1cc(c(c(c1)OC)OC)OC)OC)CC=C	QHZHFPXYTHWXIJ-AGDOHHJYNA-N	1.22546e+08	1.22832e+08	2.6978e+07	8.19129e+07	1.60236e+08	7.65485e+07	1.18345e+07	4.74386e+07	7.79071e+07	6.8048e+07	9.50635e+07	7.04486e+07	1.59425	0.672878	0.24204	0.777778	0.43385
Com_11701_pos	Fluorometholone 17-acetate	P	C24H31FO5	418.216	419.225	5.1306	[M+H]+	6.441	0.72	2	C18	Lipids and lipid-like molecules	Steroids and steroid derivatives	Pregnane steroids	-	-	C14629	-	-	-	CC1CC2C3CCC(C3(CC(C2(C4(C1=CC(=O)C=C4)C)F)O)C)(C(=O)C)OC(=O)C	YRFXGQHBPBMFHW-SBTZIJSASA-N	2.49485e+06	1.80653e+06	1.31426e+06	1.35252e+06	1.88181e+06	2.54218e+06	2.2574e+06	1.36347e+06	4.15898e+06	3.35793e+06	3.07575e+06	1.38019e+06	0.730559	-0.452927	0.279125	0.722222	0.810494
Com_11702_pos	Phenylalanyl-prolyl-arginine	P	C20H30N6O4	418.233	419.236	9.13959	[M+H]+	6.124	-	3	C18	Organic acids and derivatives	Carboxylic acids and derivatives	Amino acids, peptides, and analogues	"-"	HMDB0253027	-	-	-	21151249	NC(CC1=CC=CC=C1)C(=O)N1CCCC1C(=O)NC(CCCN=C(N)N)C(O)=O	NTUPOKHATNSWCY-UHFFFAOYSA-N	1.56045e+06	5.42175e+06	8.37409e+06	1.54845e+07	4.51377e+06	5.83584e+06	5.57353e+06	1.14111e+06	168496	5.53828e+06	6.04836e+06	8.86915e+06	1.50666	0.591354	0.312661	0.583333	1.42223
Com_11704_pos	13,17-Epoxy-16-hydroxy macrolactin A	P	C24H34O6	418.236	419.242	1.74215	[M+H]+	8.009	0.62	2	C18	Phenylpropanoids and polyketides	Macrolides and analogues	-	-	-	-	-	-	70698115	CC1CCCC=CC2C(C(CC(O2)CC=CC=CC(CC=CC=CC(=O)O1)O)O)O	CTOADWSMRKKIPA-IOCDPXODSA-N	6.34493e+06	7.10542e+06	1.17429e+07	7.70887e+06	1.72869e+07	6.63402e+06	4.73128e+06	5.97291e+06	4.08413e+06	4.89045e+06	7.75789e+06	8.99608e+06	1.55967	0.64124	0.0737119	0.777778	1.47462
Com_11707_pos	Dendronobiloside B	P	C21H38O8	418.257	419.265	1.46012	[M+H]+	6.798	0.59	2	C18	Lipids and lipid-like molecules	Prenol lipids	Terpene glycosides	-	-	-	-	-	-	CC(C)C1CCC2(C(C1COC3C(C(C(C(O3)CO)O)O)O)CCC2(CO)O)C	NSBVLCNEJFYMMI-MQXSHROSSA-N	1.6999e+06	3.17965e+06	5.68805e+06	2.8647e+06	5.22812e+06	7.8276e+06	2.49199e+06	2.03146e+06	293568	1.84542e+06	6.91627e+06	1.83196e+06	1.71881	0.781411	0.143257	0.75	1.38813
Com_11708_pos	Putative smenopyrone	P	C25H38O5	418.272	419.277	6.07674	[M+H]+	8.575	0.53	2	C18	Lipids and lipid-like molecules	Prenol lipids	Sesquiterpenoids	-	-	-	-	-	-	O=C1C(=C(OC(=C1C)C(C)C(O)C(C=2OC(C(C(=O)C2C)C)C(C)CC)C)CC)C	IROKAOGBCSMTHR-UHFFFAOYSA-N	1.48868e+06	1.25763e+06	3.78754e+06	3.23489e+06	1.38023e+06	587710	1.8605e+06	1.30375e+06	3.7779e+06	1.06754e+06	2.93408e+06	1.13389e+06	0.971768	-0.0413165	0.796592	0.472222	0.347642
Com_11710_pos	Palmitoyl glucuronide	P	C22H42O7	418.293	419.299	4.07575	[M+H]+	8.464	-	3	C18	Lipids and lipid-like molecules	Fatty Acyls	Fatty acyl glycosides	"-"	HMDB0010331	C03033	map00040;map00053;map01100;map01240;map04976	-	161223	CCCCCCCCCCCCCCCCO[C@@H]1O[C@@H]([C@@H](O)[C@H](O)[C@H]1O)C(O)=O	QFUQXEVPTHAOHS-SXFAUFNYSA-N	5.12368e+06	3.76684e+06	4.43272e+06	2.766e+06	7.33451e+06	7.14271e+06	7.05288e+06	5.72404e+06	8.16756e+06	2.87884e+06	7.3869e+06	7.34418e+06	0.792814	-0.334945	0.306659	0.75	0.594388
Com_11711_pos	Maesaquinone	P	C26H42O4	418.308	419.315	1.08713	[M+H]+	7.613	0.77	2	C18	Organic oxygen compounds	Organooxygen compounds	Carbonyl compounds	-	-	-	-	-	-	CCCCC=CCCCCCCCCCCCCCC1=C(C(=O)C(=C(C1=O)O)C)O	UEFNZITZGVWLFK-VOTSOKGWSA-N	2.13962e+07	4.4122e+06	1.31183e+06	3.2156e+07	387780	4.86135e+06	1.0347e+06	9.08781e+06	506249	1.37625e+06	1.07906e+07	3.45786e+06	2.45778	1.29736	0.516016	0.611111	1.03752
Com_11713_pos	roquefortine F	P	C23H25N5O3	419.196	420.207	9.23493	[M+H]+	6.569	-	3	C18	Organoheterocyclic compounds	Indoles and derivatives	Pyrroloindoles	-	-	-	-	-	-	CC(C)(C=C)C12CC3C(=O)NC(=CC4=CN=CN4)C(=O)N3C1N(C5=CC=CC=C25)OC	UGXLTDJSORIITQ-QTJDKHMESA-N	2.63151e+07	3.3624e+07	1.77978e+07	1.62317e+07	3.28636e+07	1.46894e+07	1.60331e+07	1.41765e+07	1.48476e+07	1.35909e+07	1.94703e+07	2.92114e+07	1.31857	0.398972	0.205265	0.75	0.435756
Com_11714_pos	6-O-Methylhamatinine	P	C26H29NO4	419.21	420.22	7.27179	[M+H]+	6.703	-	3	C18	Organoheterocyclic compounds	Isoquinolines and derivatives	Naphthylisoquinolines	-	-	-	-	-	-	CC1CC2=C(C(=CC(=C2C(=N1)C)OC)OC)C3=C4C=CC=C(C4=C(C=C3C)OC)OC	XSHYHGPIMCKDFK-HNNXBMFYSA-N	1.46978e+06	5.87718e+06	1.04361e+06	2.19697e+07	1.74702e+06	6.13982e+06	8.35712e+06	1.14484e+07	104314	5.50374e+06	4.74482e+06	1.09298e+07	0.930854	-0.103373	0.956491	0.583333	0.12687
Com_11716_pos	ergotaman	P	C25H33N5O	419.269	420.279	6.42474	[M+H]+	7.145	-	3	C18	Organoheterocyclic compounds	Quinolines and derivatives	Indoloquinolines	-	-	-	-	-	-	CN1CC(C=C2C1CC3=CNC4=CC=CC2=C34)CNC5CN6CCN7CCCC7C6O5	UDPQLCFGLBGHDF-IZKMSSHQSA-N	7.28982e+06	1.18012e+07	1.46516e+07	1.02256e+07	1.89099e+07	2.5195e+07	4.08906e+06	6.37621e+06	2.09142e+06	5.44233e+06	6.4857e+06	5.57145e+06	2.93029	1.55104	0.00183842	1	1.79446
Com_11721_pos	8-Ethoxysachaconitine	P	C25H41NO4	419.304	420.311	0.22371	[M+H]+	9.062	0.88	2	C18	Lipids and lipid-like molecules	Prenol lipids	Diterpenoids	-	-	-	-	-	-	CCN1CC2(CCC(C34C2CC(C31)C5(CC(C6CC4C5C6O)OC)OCC)OC)C	JGYRCOIPRDVLMU-AMODQTQTSA-N	9.29075e+06	7.41762e+06	6.75692e+06	6.65704e+06	1.00625e+07	1.14862e+07	1.57377e+07	1.43611e+07	1.68933e+07	3.90402e+06	1.61492e+07	1.69571e+07	0.615112	-0.701078	0.157426	0.833333	1.26169
Com_11722_pos	N-Oleoyl Histidine	P	C24H41N3O3	419.315	420.322	0.63625	[M+H]+	8.098	0.55	2	C18	Organic acids and derivatives	Carboxylic acids and derivatives	Amino acids, peptides, and analogues	"-"	HMDB0241960	-	-	LMFA08020133	67643592	CCCCCCCCC=CCCCCCCCC(=O)NC(CC1=CN=CN1)C(O)=O	QJFAABXOMYWNGP-UHFFFAOYSA-N	7.44712e+06	1.58278e+06	5.51158e+06	854589	4.30057e+06	7.33066e+06	3.03021e+06	3.53354e+06	1.67121e+06	620497	1.17586e+06	1.32248e+06	2.38047	1.25124	0.120267	0.777778	1.35838
Com_11724_pos	Arg Asp Met	P	C15H28N6O6S1	420.179	421.182	9.59638	[M+H]+	6.067	0.51	2	C18	Organic acids and derivatives	Peptidomimetics	Hybrid peptides	-	-	-	-	-	-	CSCCC(C(=O)O)NC(=O)C(CC(=O)O)NC(=O)C(CCCN=C(N)N)N	RRGPUNYIPJXJBU-GUBZILKMSA-N	3.6472e+07	5.28812e+07	4.97055e+07	6.18282e+07	4.15028e+07	4.1651e+07	5.40183e+07	3.54821e+07	5.57741e+07	3.3002e+07	4.05981e+07	4.51974e+07	1.07562	0.105166	0.531812	0.611111	0.102077
Com_11725_pos	4'-Methoxy-7-O-[(E)-3-methyl-7-hydroxymethyl-2,6-octadienyl]isoflavone	P	C26H28O5	420.194	421.198	6.04632	[M+H]+	6.61	0.56	2	C18	Phenylpropanoids and polyketides	Isoflavonoids	O-methylated isoflavonoids	-	-	-	-	-	-	CC(=CCOC1=CC2=C(C=C1)C(=O)C(=CO2)C3=CC=C(C=C3)OC)CCC=C(C)CO	CNRIAECCBMEHQF-UDTDIJQYSA-N	8.47288e+07	9.91515e+07	6.80765e+07	3.81699e+07	1.12494e+08	6.36249e+07	6.23727e+07	7.57202e+07	7.06371e+07	8.17348e+07	7.70726e+07	4.97346e+07	1.11737	0.160102	0.712302	0.611111	0.100142
Com_11729_pos	Armillane	P	C23H32O7	420.215	421.219	6.3513	[M+H]+	6.356	0.58	2	C18	Lipids and lipid-like molecules	Prenol lipids	Diterpenoids	-	HMDB0035779	-	-	-	-	CC1=CC(=C(C=C1O)O)C(=O)OC2CC3(C2(C(C(C4C3CC(C4)(C)C)O)CO)O)C	XAJFXYLALLZDAD-UHFFFAOYSA-N	9.02748e+07	1.01887e+08	2.78867e+07	1.61675e+08	9.89282e+07	7.70155e+07	8.86353e+07	8.75521e+07	7.71465e+07	7.30313e+07	9.27078e+07	7.68929e+07	1.12441	0.169163	0.992871	0.694444	0.212023
Com_11735_pos	CPA(18:0/0:0)	P	C21H41O6P	420.264	421.271	1.50348	[M+H]+	10.012	-	3	C18	Lipids and lipid-like molecules	Glycerophospholipids	Glycerophosphates	"-"	HMDB0007004	-	-	-	51040919	CCCCCCCCCCCCCCCCCC(=O)OCC1COP(O)(=O)O1	BAAJXXGEGGUMMX-UHFFFAOYSA-N	8.68356e+06	562939	1.02918e+07	1.05428e+06	301161	7.57453e+06	511841	6.91015e+06	549304	57277.1	549429	619380	3.09525	1.63006	0.160985	0.777778	2.23788
Com_11737_pos	18-Isovaleryloxygrindelic acid	P	C25H40O5	420.288	421.294	1.02338	[M+H]+	6.635	0.60	2	C18	Lipids and lipid-like molecules	Prenol lipids	Diterpenoids	-	-	-	-	-	-	CC1=CCC2C(CCCC2(C13CCC(O3)(C)CC(=O)O)C)(C)COC(=O)CC(C)C	JKSCZMHBMZAASY-FUBBUTDDSA-N	1.61142e+06	1.56967e+06	522472	3.96043e+06	414788	213321	3.17386e+06	2.99709e+06	1.89221e+06	134711	1.77733e+06	796336	0.769816	-0.377415	0.621891	0.638889	0.320567
Com_11738_pos	3beta,5alpha,6beta-Cholestanetriol	P	C27H48O3	420.36	421.365	6.43755	[M+H]+	9.14	-	3	C18	Lipids and lipid-like molecules	Steroids and steroid derivatives	Cholestane steroids	-	HMDB0003990	C05425	-	LMST01010052	-	CC(C)CCCC(C)C1CCC2C1(CCC3C2CC(C4(C3(CCC(C4)O)C)O)O)C	YMMFNKXZULYSOQ-RUXQDQFYSA-N	410630	1.91156e+07	217324	2.80086e+06	144385	37668.4	1.46479e+06	161929	1.60769e+06	2.5502e+08	226919	157129	0.0878697	-3.50849	0.592079	0.583333	1.14057
Com_1173_pos	D-Pinitol	P	C7H14O6	194.079	217.067	7.36086	[M+Na]+	5.551	0.81	2	C18	Organic oxygen compounds	Organooxygen compounds	Alcohols and polyols	"12084-63-6"	HMDB0034219	C03844	-	-	-	CO[C@@H]1[C@@H](O)[C@@H](O)[C@H](O)[C@H](O)[C@H]1O	DSCFFEYYQKSRSV-KLJZZCKASA-N	223288	187801	53032.2	95822.1	610116	138609	418846	1.41864e+06	1.39621e+06	1.51698e+06	1.45232e+06	862749	0.185213	-2.43274	0.00125531	0.972222	1.51383
Com_11746_pos	(9Z,11E,13Z)-Octadeca-9,11,13-trienoylcarnitine	P	C25H43NO4	421.319	422.326	0.68334	[M+H]+	7.348	0.65	2	C18	Lipids and lipid-like molecules	Fatty Acyls	Fatty acid esters	"-"	HMDB0241550	-	-	-	-	CCCCC=CC=CC=CCCCCCCCC(=O)OC(CC([O-])=O)C[N+](C)(C)C	UYYGWAVLAWVNGG-UHFFFAOYSA-N	1.60708e+07	2.63358e+06	4.442e+06	1.36873e+07	5.52754e+06	1.77751e+06	2.12407e+07	1.66046e+07	2.72623e+07	5.32216e+06	1.37013e+07	2.28305e+07	0.41266	-1.27697	0.0348763	0.888889	1.44425
Com_1174_pos	methyl-beta-glucopyranoside	P	C7H14O6	194.079	217.068	0.28945	[M+Na]+	1.4	0.76	1	C18	Organic oxygen compounds	Organooxygen compounds	Carbohydrates and carbohydrate conjugates	"709-50-2"	HMDB0029965	-	-	-	445238	COC1C(C(C(C(O1)CO)O)O)O	HOVAGTYPODGVJG-XUUWZHRGSA-N	2.20289e+06	2.33962e+06	4.31455e+06	2.3693e+06	1.68787e+06	4.85035e+06	2.41037e+06	2.07108e+06	170019	464374	369793	2.5598e+06	2.20803	1.14276	0.0565213	0.75	1.18525
Com_11751_pos	Calealactone B	P	C21H26O9	422.158	423.162	5.96006	[M+H]+	5.515	-	3	C18	Lipids and lipid-like molecules	Prenol lipids	Terpene lactones	-	-	-	-	-	-	CC1CC2C(C(C(C(C(=O)C3C1O3)(C)O)OC(=O)C)OC(=O)C(=C)C)C(=C)C(=O)O2	BRBRVKOYZAMSBL-PXFMFDQNSA-N	2.23987e+06	7.77506e+06	625270	1.17554e+07	1.10852e+06	3.65505e+06	8.39873e+06	1.99185e+06	9.60514e+06	1.90575e+06	8.70672e+06	6.91243e+06	0.723847	-0.466244	0.311427	0.638889	1.63054
Com_11753_pos	Maoecrystal I	P	C22H30O8	422.194	423.199	5.9641	[M+H]+	6.206	-	3	C18	Lipids and lipid-like molecules	Prenol lipids	Diterpenoids	-	-	-	-	-	-	CC(=O)OCC1(C(CC(C23C1C(C(C45C2CCC(C4)C(=C)C5=O)(OC3)O)O)O)O)C	HMWUNMFAGJJPBJ-MAZUHHGLSA-N	1.60617e+08	9.99026e+07	4.84789e+07	1.33776e+08	2.0036e+08	9.71842e+07	1.06931e+08	4.28742e+07	1.05315e+08	8.50151e+07	7.42937e+07	5.40313e+07	1.58032	0.66022	0.131022	0.75	0.55848
Com_11754_pos	1-Octen-3-ol-3-o-beta-D-xylopyranosyl(1->6)-beta-D-glucopyranoside	P	C19H34O10	422.215	423.223	1.16947	[M+H]+	5.054	-	3	C18	Lipids and lipid-like molecules	Fatty Acyls	Fatty acyl glycosides	-	-	C17614	-	-	-	CCCCCC(C=C)OC1C(C(C(C(O1)COC2C(C(C(CO2)O)O)O)O)O)O	VXNMHZVTDWLWRX-ZNGULQCWSA-N	5.60603e+06	8.379e+06	4.66945e+06	4.68272e+06	6.33678e+06	7.17539e+06	3.97877e+06	6.38572e+06	2.93805e+06	3.74835e+06	7.00876e+06	1.33481e+07	0.985074	-0.0216964	0.704787	0.611111	0.175828
Com_11755_pos	Arg Phe Thr	P	C19H30N6O5	422.228	423.235	0.36592	[M+H]+	6.272	0.66	2	C18	Organic acids and derivatives	Carboxylic acids and derivatives	Amino acids, peptides, and analogues	-	-	-	-	-	-	CC(C(C(=O)O)NC(=O)C(CC1=CC=CC=C1)NC(=O)C(CCCN=C(N)N)N)O	PRLPSDIHSRITSF-UNQGMJICSA-N	5.83462e+07	8.76581e+07	1.0097e+08	1.32038e+08	1.5572e+08	7.84899e+07	8.41822e+07	4.24265e+07	7.44701e+07	9.11977e+07	1.13724e+08	5.15576e+07	1.3402	0.422453	0.189751	0.722222	0.563734
Com_11760_pos	Garcinielliptone FA	P	C29H42O2	422.318	423.329	7.99102	[M+H]+	7.351	0.80	2	C18	Organic oxygen compounds	Organooxygen compounds	Carbonyl compounds	-	-	-	-	-	-	CC(=CCC(CCC(=C)C)C(C(=C)C)C(C)(CC=C(C)C)C(=O)C1=CC(=CC=C1)O)C	MTCPKFHUPWTJSP-HWUUJZMBSA-N	3.86496e+06	269875	2.80756e+06	2.52945e+06	1.38488e+06	191638	6.79115e+06	3.38004e+06	8.34458e+06	2.33848e+06	4.68065e+06	5.79485e+06	0.352648	-1.5037	0.0383574	0.888889	2.04043
Com_11761_pos	MG(0:0/21:0/0:0)	P	C24H48O4	400.355	423.344	0.16959	[M+Na]+	10.338	-	3	C18	Lipids and lipid-like molecules	Glycerolipids	Monoradylglycerols	"-"	HMDB0072868	-	-	-	131779650	[H]C(CO)(CO)OC(=O)CCCCCCCCCCCCCCCCCCCC	CIPMITAXICEYOT-UHFFFAOYSA-N	1.19944e+07	1.52473e+06	2.88441e+06	2.07796e+06	832336	3.76113e+06	2.83133e+06	1.91619e+06	3.12331e+06	339263	1.78444e+06	1.13147e+06	2.07397	1.05239	0.28366	0.666667	0.975553
Com_11765_pos	LysoPE(14:1(9Z)/0:0)	P	C19H38NO7P	423.239	424.249	7.47017	[M+H]+	8.456	-	3	C18	Lipids and lipid-like molecules	Glycerophospholipids	Glycerophosphoethanolamines	"-"	HMDB0011501	-	-	LMGP02050032	52925151	[H][C@@](O)(COC(=O)CCCCCCC\C=C/CCCC)COP(O)(=O)OCCN	ADNZOMZMSANELY-OOFWQKGWSA-N	1.16854e+07	4.39332e+06	1.95223e+07	7.11026e+06	7.84881e+06	1.04508e+07	6.62048e+06	7.27372e+06	8.5099e+06	5.60795e+06	6.4696e+06	6.14874e+06	1.50161	0.586506	0.201215	0.75	1.01784
Com_11775_pos	Briarellin N	P	C23H36O7	424.246	425.251	6.06108	[M+H]+	6.797	0.65	2	C18	Organoheterocyclic compounds	Lactones	-	-	-	-	-	-	-	CC1C2CCC(C3C2C4C(CCC(C(CC3O4)(C)O)OC)(OC1=O)C)(C)OC(=O)C	BFRZTCFDEPTFFN-UMVDAAAQSA-N	1.61034e+07	1.3137e+07	3.42664e+07	2.74685e+08	2.85051e+07	2.31379e+07	1.19723e+07	7.4663e+06	9.98575e+06	2.36174e+07	4.63177e+07	2.11457e+07	3.23501	1.69377	0.222033	0.722222	0.967911
Com_11778_pos	Sargaquinoic acid	P	C27H36O4	424.261	425.266	6.3896	[M+H]+	9.189	0.61	2	C18	Lipids and lipid-like molecules	Prenol lipids	Diterpenoids	-	-	-	-	-	-	CC1=CC(=O)C=C(C1=O)CC=C(C)CCC=C(C)CCC=C(CCC=C(C)C)C(=O)O	IKUIJYZNRMQNBM-PIIINLNPSA-N	3.24852e+07	4.66283e+07	3.60743e+07	1.10359e+08	4.04965e+07	8.41071e+07	9.89514e+07	4.57136e+07	1.37303e+08	4.49982e+07	2.28518e+08	1.92654e+08	0.46803	-1.09533	0.0834248	0.805556	0.663778
Com_11783_pos	9(11)-Dehydroaxinysterol	P	C28H40O3	424.298	425.308	7.77411	[M+H]+	6.585	0.67	2	C18	Lipids and lipid-like molecules	Steroids and steroid derivatives	Ergostane steroids	-	-	-	-	-	-	CC(C=CC(C)C(=C)C)C1CCC2C1(CC=C3C24C=CC5(C3(CCC(C5)O)C)OO4)C	UUHVMJGTJKDDFG-LEOBWYFPSA-N	2.85614e+06	162580	1.44363e+07	490816	665352	5.47929e+06	1.30534e+06	5.7876e+06	1.6653e+06	312408	542869	403403	2.40498	1.26602	0.604631	0.583333	0.876719
Com_11785_pos	4,4'-Methylenebis(2,6-di-tert-butylphenol)	P	C29H44O2	424.334	425.345	9.05383	[M+H]+	7.652	-	3	C18	Benzenoids	Benzene and substituted derivatives	Diphenylmethanes	"118-82-1"	-	C14287	-	-	-	CC(C)(C)C1=CC(=CC(=C1O)C(C)(C)C)CC2=CC(=C(C(=C2)C(C)(C)C)O)C(C)(C)C	MDWVSAYEQPLWMX-UHFFFAOYSA-N	3.57419e+07	1.48386e+07	1.02311e+06	3.11769e+07	2.31949e+07	1.05343e+07	6.00035e+07	2.68062e+07	6.05261e+07	1.14174e+07	3.12915e+07	4.31469e+07	0.499631	-1.00107	0.141536	0.805556	1.4101
Com_11787_pos	(+)-Cyclotryprostatin B	P	C23H27N3O5	425.195	426.205	6.54154	[M+H]+	5.419	-	3	C18	Organoheterocyclic compounds	Indoles and derivatives	Pyridoindoles	-	-	-	-	-	-	CC(=CC1C2=C(C(C3(N1C(=O)C4CCCN4C3=O)O)OC)C5=C(N2)C=C(C=C5)OC)C	DARSEBUZHJPBHI-OSAZLGQLSA-N	1.58546e+07	1.11797e+07	5.9848e+06	2.63384e+07	6.6078e+06	6.44474e+06	1.52735e+07	8.14248e+06	1.1797e+07	6.38058e+06	1.77684e+07	1.3965e+07	0.987495	-0.018155	0.711924	0.583333	0.430854
Com_1179_neg	4-({1,4-dioxa-8-azaspiro[4.5]decan-8-yl}methyl)-7,8-dihydroxy-2H-chromen-2-one	N	C17H19NO6	333.121	332.117	9.29722	[M-H]-	5.714	-	3	C18	Phenylpropanoids and polyketides	Coumarins and derivatives	Hydroxycoumarins	"887209-80-5"	-	-	-	-	7198552	C1CN(CCC12OCCO2)CC3=CC(=O)OC4=C3C=CC(=C4O)O	ASULXAUUTXWVIU-UHFFFAOYSA-N	7.8262e+06	7.22227e+06	2.56783e+07	1.75525e+07	1.58992e+07	1.48969e+07	2.35589e+06	1.55098e+06	3.96922e+06	8.22744e+06	4.92824e+06	6.82875e+06	3.19719	1.6768	0.00447743	0.944444	1.10857
Com_1179_pos	(4-Methylphenoxy) acetic acid ethyl ester	P	C11H14O3	194.094	217.084	0.05004	[M+Na]+	6.85	0.68	1	C18	Benzenoids	Benzene and substituted derivatives	Phenoxyacetic acid derivatives	-	HMDB0034206	-	-	-	4047281	CCOC(=O)COC1=CC=C(C=C1)C	UMNOIMVMNARUSB-UHFFFAOYSA-N	274729	114865	471184	538047	99087.2	520005	271635	128214	586220	100523	222251	48542.5	1.48662	0.572036	0.32703	0.638889	0.367267
Com_117_neg	m-Coumaric acid	N	C9H8O3	164.047	163.04	0.98035	[M-H]-	5.572	0.98	1	C18	Phenylpropanoids and polyketides	Cinnamic acids and derivatives	Hydroxycinnamic acids and derivatives	"588-30-7"	HMDB0001713	C12621	map00360;map01100;map01120;map01220	-	637541	OC(=O)\C=C\C1=CC(O)=CC=C1	KKSDGJDHHZEWEP-SNAWJCMRSA-N	1.7911e+07	2.18369e+07	1.68547e+07	1.33545e+07	1.94696e+07	1.7971e+07	1.52186e+07	1.4425e+07	2.29179e+07	2.81998e+07	2.28963e+07	2.14424e+07	0.858495	-0.220118	0.309876	0.694444	0.254675
Com_11805_pos	(+)-Cyanocycline A	P	C22H26N4O5	426.19	427.197	1.86045	[M+H]+	5.275	-	3	C18	Organoheterocyclic compounds	Isoquinolines and derivatives	Isoquinoline quinones	-	-	-	-	-	-	CC1=C(C(=O)C2=C(C1=O)C3C4C5C(CC(N5C)C(N4C2CO)C#N)C6N3CCO6)OC	KDWXMIJUXUSUMZ-UHFFFAOYSA-N	4.81652e+06	1.11092e+07	4.28852e+06	3.90172e+06	9.76334e+06	7.98047e+06	1.07143e+07	5.24884e+06	7.6021e+06	5.14804e+06	1.36299e+07	8.05801e+06	0.830532	-0.267892	0.412959	0.666667	0.427178
Com_11807_pos	Sinulaflexiolide C	P	C22H34O8	426.225	427.23	5.47227	[M+H]+	5.816	0.56	2	C18	Phenylpropanoids and polyketides	Macrolides and analogues	-	-	-	-	-	-	-	CC(=O)OC1CCC(C(CC2CCC(C(=O)CCC1(C)O)(OC(=O)C2=C)C)O)(C)O	XNUSUQRFMUYLKV-FCBXOSMNSA-N	1.83559e+07	1.14736e+07	1.66238e+07	2.64929e+07	2.06021e+07	1.73343e+07	2.72924e+07	1.67434e+07	4.3367e+07	2.5988e+07	2.58457e+07	1.7458e+07	0.707636	-0.49892	0.104434	0.75	0.523231
Com_11817_pos	Griffinisterone D	P	C28H42O3	426.313	427.324	8.75034	[M+H]+	7.209	0.60	2	C18	Lipids and lipid-like molecules	Steroids and steroid derivatives	Ergostane steroids	-	-	-	-	-	-	CC(C)C(=C)CCC(C1CCC2C1(CCC3C2CCC4C3(C=CC(=O)C4)C)C)C(=O)O	BJALYGAREJSWPE-CNMDJWEVSA-N	7.67668e+06	1.32282e+07	2.28214e+06	5.03696e+07	1.05362e+07	2.59171e+07	3.33575e+07	3.73308e+06	6.43487e+06	1.26789e+07	2.60618e+07	3.14782e+07	0.967167	-0.0481624	0.784953	0.555556	0.338269
Com_11820_pos	Moricizine	P	C22H25N3O4S	427.157	428.168	9.56336	[M+H]+	5.01	-	3	C18	Organoheterocyclic compounds	Benzothiazines	Phenothiazines	"31883-05-3"	HMDB0014818	C07743	-	-	34633	CCOC(=O)NC1=CC2=C(SC3=CC=CC=C3N2C(=O)CCN2CCOCC2)C=C1	FUBVWMNBEHXPSU-UHFFFAOYSA-N	3.42333e+07	2.79951e+07	5.21139e+07	2.58656e+07	2.38769e+07	1.60038e+07	1.35512e+06	9.24087e+06	4.36355e+06	1.58451e+07	5.284e+06	1.46938e+07	3.54627	1.8263	0.00892183	1	2.02125
Com_11822_pos	Asp Phe Phe	P	C22H25N3O6	427.174	428.185	7.89181	[M+H]+	5.906	-	3	C18	Organic acids and derivatives	Carboxylic acids and derivatives	Amino acids, peptides, and analogues	-	-	-	-	-	-	C1=CC=C(C=C1)CC(C(=O)NC(CC2=CC=CC=C2)C(=O)O)NC(=O)C(CC(=O)O)N	UCHSVZYJKJLPHF-BZSNNMDCSA-N	8.90788e+07	1.17156e+08	3.54017e+07	1.05318e+08	1.40829e+08	8.0899e+07	6.52209e+07	9.77282e+07	4.56483e+07	5.98439e+07	9.19202e+07	8.75475e+07	1.26964	0.344417	0.431055	0.694444	0.284351
Com_11826_pos	Tortifolisine	P	C27H41NO3	427.309	428.316	0.67926	[M+H]+	9.745	0.92	2	C18	Lipids and lipid-like molecules	Steroids and steroid derivatives	Steroidal alkaloids	-	-	-	-	-	-	CC1CC2C(C(C3(O2)CCC4C5CC(=O)C6CC(CCC6(C5CC4=C3C)C)O)C)NC1	KYELXPJVGNZIGC-ZAVURYGYSA-N	4.64043e+06	8.64142e+06	8.25655e+06	3.20991e+06	2.65115e+07	1.3566e+07	3.51083e+07	2.98558e+07	2.19534e+07	2.14659e+06	1.44822e+07	1.79382e+07	0.533613	-0.906133	0.284867	0.75	0.633893
Com_1182_pos	Lycoperodine	P	C12H12N2O2	216.09	217.097	0.5639	[M+H]+	5.445	0.80	1	C18	Organoheterocyclic compounds	Indoles and derivatives	Pyridoindoles	"42438-90-4"	-	-	-	-	449440	C1C(NCC2=C1C3=CC=CC=C3N2)C(=O)O	FSNCEEGOMTYXKY-JTQLQIEISA-N	4.82412e+06	1.25688e+07	490716	2.45075e+07	479611	726687	1.15262e+07	701119	2.46821e+07	597322	1.49991e+07	7.48884e+06	0.726689	-0.460591	0.510747	0.638889	1.37348
Com_11830_pos	Kopsiloscine B	P	C23H28N2O6	428.195	429.198	9.43528	[M+H]+	5.1	-	3	C18	Alkaloids and derivatives	Aspidofractine alkaloids	-	-	-	-	-	-	-	COC(=O)C1(C(C23CCCN4C2C5(C1(CC3)N(C6=CC=CC=C65)C(=O)OC)CC4)O)O	GMLJERYGIGLLSG-NQBQLGQDSA-N	5.51309e+06	7.87621e+06	3.09963e+06	3.77679e+06	6.11488e+06	7.01685e+06	3.15863e+06	6.32534e+06	3.07983e+06	8.27916e+06	7.14538e+06	9.11416e+06	0.90014	-0.151778	0.78211	0.611111	0.252215
Com_11844_pos	N-Docosahexaenoyl Threonine	P	C26H39NO4	429.288	430.295	0.81299	[M+H]+	6.766	-	3	C18	-	-	-	"-"	HMDB0242022	-	-	-	-	CCC=CCC=CCC=CCC=CCC=CCC=CCCC(=O)NC(C(C)O)C(O)=O	SDSAVVMPWSOONF-UHFFFAOYSA-N	1.13874e+07	9.9055e+06	108058	4.9433e+07	1.23479e+07	1.2152e+07	1.63682e+07	8.8517e+07	2.19126e+06	2.22947e+07	9.99368e+06	3.69781e+07	0.540615	-0.887326	0.372544	0.666667	1.17709
Com_11845_pos	Hexadecanedioic acid mono-L-carnitine ester	P	C23H43NO6	429.309	430.315	2.92354	[M+H]+	6.433	0.63	2	C18	Lipids and lipid-like molecules	Fatty Acyls	Fatty acid esters	"42150-38-9"	HMDB0000712	-	-	LMFA07070007	566787	C[N+](C)(C)CC(CC([O-])=O)OC(=O)CCCCCCCCCCCCCCC(O)=O	UNHCPLSWMNPZTD-UHFFFAOYSA-N	1.61724e+06	116774	3.46328e+08	3.77274e+06	387268	3.11044e+08	473722	1.81667e+06	748424	241781	371920	3.8082e+06	88.9012	6.47413	0.221596	0.638889	2.47055
Com_11848_pos	Ebeietinone	P	C27H43NO3	429.324	430.332	0.28144	[M+H]+	10.254	0.93	2	C18	Lipids and lipid-like molecules	Steroids and steroid derivatives	Steroidal alkaloids	-	-	-	-	-	-	CC1CCC(=NC1)C(C)C2CCC3C2(CCC4C3CC(=O)C5(C4(CCC(C5)O)C)O)C	OXSDZAAZDQVKSD-DQOWORQBSA-N	3.05315e+06	1.02166e+07	2.38901e+07	5.62213e+06	1.11201e+07	2.4392e+07	3.14117e+07	3.77196e+07	2.56403e+07	779071	1.40367e+07	1.02001e+07	0.653609	-0.6135	0.794056	0.666667	0.282562
Com_11849_pos	Ningpeisine	P	C28H47NO2	429.361	430.368	0.12764	[M+H]+	5.897	-	3	C18	Organoheterocyclic compounds	Piperidines	-	-	-	-	-	-	-	CC1CCC(N(C1)C)C(C)C2CCC3C(C2C)CC4C3CC(=O)C5C4(CCC(C5)O)C	UBMXONPUBFQLKA-BQUVWSHHSA-N	2.23591e+07	2.29622e+07	6.14884e+06	1.61154e+07	2.10026e+07	2.36803e+07	4.26232e+07	1.41505e+06	4.45491e+07	3.86507e+07	5.82701e+07	2.63442e+07	0.529938	-0.916106	0.631009	0.833333	1.05268
Com_1184_pos	Tetraethylene glycol	P	C8H18O5	194.115	217.105	0.84518	[M+Na]+	5.084	0.93	1	C18	Organic oxygen compounds	Organooxygen compounds	Ethers	"112-60-7"	HMDB0094708	-	-	-	8200	C(COCCOCCOCCO)O	UWHCKJMYHZGTIT-UHFFFAOYSA-N	2.21911e+07	2.45534e+07	2.24867e+07	3.30009e+07	2.67461e+07	1.43129e+07	3.98373e+07	2.90103e+07	3.4189e+07	1.74209e+07	2.44299e+07	1.33497e+07	0.905548	-0.143137	0.768095	0.583333	0.097631
Com_11852_pos	Phe Gln His	P	C20H26N6O5	430.196	431.204	0.13631	[M+H]+	6.318	0.55	2	C18	Organic acids and derivatives	Carboxylic acids and derivatives	Amino acids, peptides, and analogues	-	-	-	-	-	-	C1=CC=C(C=C1)CC(C(=O)NC(CCC(=O)N)C(=O)NC(CC2=CN=CN2)C(=O)O)N	CTNODEMQIKCZGQ-JYJNAYRXSA-N	3.02628e+07	2.60106e+07	3.92588e+07	3.25967e+07	3.79948e+07	1.97576e+07	3.54096e+07	2.52954e+07	5.2433e+07	3.53807e+07	2.52912e+07	3.02196e+07	0.911051	-0.134397	0.58494	0.5	0.089945
Com_11854_pos	19-Hydroxyconopharyngine	P	C23H30N2O6	430.21	431.217	1.86842	[M+H]+	8.387	-	3	C18	Alkaloids and derivatives	Ibogan-type alkaloids	-	-	-	-	-	-	-	CCC1CC2CC3(C1N(C2O)CCC4(C3=NC5=CC(=C(C=C54)OC)OC)O)C(=O)OC	LXBNNYYLVRZZCZ-YBRYQPLPSA-N	2.56032e+07	2.03745e+07	2.23333e+07	1.12075e+07	1.76869e+07	2.28136e+07	1.34584e+07	2.44889e+07	9.69866e+06	1.34148e+07	1.57264e+07	1.35765e+07	1.32818	0.409445	0.122005	0.75	0.657177
Com_11855_pos	Phe Lys His	P	C21H30N6O4	430.233	431.241	2.80711	[M+H]+	6.611	0.57	2	C18	Organic acids and derivatives	Carboxylic acids and derivatives	Amino acids, peptides, and analogues	-	-	-	-	-	-	C1=CC=C(C=C1)CC(C(=O)NC(CCCCN)C(=O)NC(CC2=CN=CN2)C(=O)O)N	ZIQQNOXKEFDPBE-BZSNNMDCSA-N	1.88078e+07	3.55238e+07	3.77781e+07	2.3352e+07	3.47138e+07	4.18592e+07	2.41695e+07	2.27092e+07	2.78094e+07	4.54139e+07	2.77746e+07	3.44729e+07	1.05311	0.0746618	0.802096	0.583333	0.0677215
Com_11865_pos	Laurebiphenyl	P	C30H38O2	430.287	431.298	9.20334	[M+H]+	6.251	0.55	2	C18	Lipids and lipid-like molecules	Prenol lipids	Sesquiterpenoids	-	-	-	-	-	-	CC1=CC(=C(C=C1C2=CC(=C(C=C2C)O)C3(CCC4C3(C4)C)C)C5(CCC6C5(C6)C)C)O	XNIZFYLMUVNEOT-MUVIMXQCSA-N	1.15334e+06	1.01336e+06	926311	3.01372e+06	296543	867136	1.14029e+06	6.05366e+06	64796.5	1.84414e+06	453986	1.58075e+06	0.65278	-0.615332	0.935968	0.583333	0.261437
Com_11871_pos	Diglyceryl monooleate	P	C24H46O6	430.329	431.335	3.83141	[M+H]+	10.257	-	3	C18	Lipids and lipid-like molecules	Fatty Acyls	Fatty acid esters	"-"	HMDB0251281	-	-	-	78410916	CCCCCCCCC=CCCCCCCCC(=O)OC(O)CCOCCC(O)O	PVTCPBFBMLIOTI-UHFFFAOYSA-N	1.56487e+07	2.83443e+06	6.30525e+06	1.50126e+06	2.55796e+06	7.11242e+06	8.63952e+06	1.05074e+07	6.69739e+06	110302	3.63525e+06	2.82327e+06	1.10943	0.149813	0.618755	0.527778	0.708245
Com_11873_pos	Myxopyronin B	P	C24H33NO6	431.231	432.238	0.25791	[M+H]+	6.745	0.53	2	C18	Organic oxygen compounds	Organooxygen compounds	Carbonyl compounds	-	-	-	-	-	-	CCCCC(=CC=C(C)C(=O)C1=C(C=C(OC1=O)C(C)CCC=CNC(=O)OC)O)C	SPQDIDVJAZFBRL-WXFBSNOUSA-N	2.60393e+08	1.7675e+08	1.72707e+08	2.19028e+08	2.17377e+08	2.05011e+08	2.13806e+08	1.40041e+08	2.98329e+08	2.60557e+08	2.39457e+08	1.41011e+08	0.967573	-0.0475569	0.988602	0.555556	0.117997
Com_11877_pos	Glu Arg Glu	P	C16H28N6O8	432.197	433.208	7.73978	[M+H]+	5.667	0.56	2	C18	Organic acids and derivatives	Carboxylic acids and derivatives	Amino acids, peptides, and analogues	-	-	-	-	-	-	C(CC(C(=O)NC(CCC(=O)O)C(=O)O)NC(=O)C(CCC(=O)O)N)CN=C(N)N	CGYDXNKRIMJMLV-GUBZILKMSA-N	8.90291e+06	2.25384e+07	1.87676e+06	7.58205e+06	2.67012e+06	4.34099e+06	1.94917e+07	799375	1.71593e+07	7.90077e+06	1.8116e+07	1.9628e+07	0.576583	-0.7944	0.432241	0.666667	0.800422
Com_11879_pos	1-Palmitoyl Lysophosphatidic Acid	P	C19H39O7P	410.243	433.232	0.35546	[M+Na]+	9.183	0.88	2	C18	Lipids and lipid-like molecules	Glycerophospholipids	Glycerophosphates	-	-	C04036	-	LMGP10050041	-	CCCCCCCCCCCCCCCC(=O)OCC(COP(=O)(O)O)O	YNDYKPRNFWPPFU-UHFFFAOYSA-N	3.0191e+07	2.28378e+07	4.34857e+07	2.13698e+07	1.78198e+07	4.43177e+07	3.0843e+07	4.84076e+07	2.5224e+07	1.76336e+07	1.57662e+07	2.04857e+07	1.13679	0.184962	0.547196	0.611111	0.698363
Com_1187_pos	Efetaal	P	C12H18O2	194.131	217.12	0.34406	[M+Na]+	7.065	0.69	1	C18	Benzenoids	Benzene and substituted derivatives	-	"2556-10-7"	-	-	-	-	102849	CCOC(C)OCCC1=CC=CC=C1	QQDGMPOYFGNLMT-UHFFFAOYSA-N	3.64716e+06	95038.2	3.63541e+06	880317	754839	1.30307e+06	1.10966e+06	1.28473e+06	1.04347e+06	65598.1	1.15618e+06	98766.1	2.16792	1.11631	0.354169	0.638889	0.858441
Com_11880_pos	Dictamnoside B	P	C21H36O9	432.236	433.241	4.25125	[M+H]+	6.743	0.60	2	C18	Lipids and lipid-like molecules	Prenol lipids	Terpene glycosides	-	-	-	-	-	-	CC(C)(C1CCC2(C(CCC(=C)C2C1OC3C(C(C(C(O3)CO)O)O)O)O)CO)O	ZIXZULZXIYSJAT-RTBJYZFLSA-N	7.03042e+07	4.58299e+07	8.88757e+06	5.41239e+07	5.74166e+07	4.99255e+07	5.69801e+07	3.61744e+07	7.80442e+07	6.74233e+07	6.39682e+07	3.6375e+07	0.845183	-0.242665	0.419271	0.611111	1.0085
Com_11888_pos	Arg Glu Met	P	C16H30N6O6S1	434.195	435.199	7.92729	[M+H]+	5.843	0.52	2	C18	Organic acids and derivatives	Carboxylic acids and derivatives	Amino acids, peptides, and analogues	-	-	-	-	-	-	CSCCC(C(=O)O)NC(=O)C(CCC(=O)O)NC(=O)C(CCCN=C(N)N)N	DJAIOAKQIOGULM-DCAQKATOSA-N	2.56321e+07	4.00408e+07	2.03783e+07	3.75159e+07	4.94889e+07	4.32217e+07	3.22698e+07	3.87872e+07	2.94004e+07	3.30289e+07	2.74821e+07	3.84932e+07	1.08431	0.116774	0.775878	0.611111	0.164209
Com_11890_pos	9alpha-Fluoro-6alpha-methylprednisolone 21-acetate	P	C24H31FO6	434.21	435.217	2.07668	[M+H]+	6.316	0.73	2	C18	Lipids and lipid-like molecules	Steroids and steroid derivatives	Pregnane steroids	-	-	C14625	-	-	-	CC1CC2C3CCC(C3(CC(C2(C4(C1=CC(=O)C=C4)C)F)O)C)(C(=O)COC(=O)C)O	KYVZRGYRHWSJFB-OOACPSMNSA-N	1.05955e+06	804410	368819	400932	691966	665698	729790	372469	1.29636e+06	1.14238e+06	496114	921972	0.804861	-0.313188	0.475197	0.666667	0.455713
Com_11891_pos	Lophanthoidin F	P	C24H34O7	434.23	435.235	6.52786	[M+H]+	6.532	0.68	2	C18	Lipids and lipid-like molecules	Prenol lipids	Diterpenoids	"120462-46-6"	-	-	-	-	-	CCOC1C(C2C(CCCC2(C3=C1C(=C(C(=O)C3=O)C(C)COC(=O)C)O)C)(C)C)O	KAFLKOPTWXVBHC-UHFFFAOYSA-N	1.50989e+07	1.41302e+07	5.53594e+06	2.88641e+07	1.87694e+07	1.39811e+07	1.53448e+07	3.89204e+06	2.87035e+07	1.36703e+07	1.59294e+07	1.66627e+07	1.02311	0.032961	0.866189	0.5	0.406146
Com_118_pos	2-Acetylthiazole	P	C5H5NOS	127.009	128.018	9.76049	[M+H]+	6.157	0.56	1	C18	Organic oxygen compounds	Organooxygen compounds	Carbonyl compounds	"24295-03-2"	HMDB0032964	-	-	-	520108	CC(=O)C1=NC=CS1	MOMFXATYAINJML-UHFFFAOYSA-N	537804	2.70102e+08	122692	846277	295553	153534	227025	564332	429773	116014	142763	229777	159.128	7.31404	0.307129	0.666667	2.16112
Com_11909_pos	Leopersin N	P	C23H32O8	436.21	437.215	5.53892	[M+H]+	6.33	0.65	2	C18	Organic oxygen compounds	Organooxygen compounds	Carbonyl compounds	-	-	-	-	-	-	CC(=O)OC1(C(=O)C2C3C(CCCC3(C14CCC5(O4)CC(OC5)OC)C)(C(=O)O2)C)C	CHGSKJMRTUWQRQ-JTAQILMUSA-N	1.51824e+08	7.31367e+07	6.76715e+07	1.3049e+08	1.59399e+08	6.55074e+07	3.39823e+07	9.78845e+07	7.83462e+07	6.69373e+07	7.48151e+07	6.78129e+07	1.54374	0.62643	0.102012	0.666667	0.411762
Com_11910_pos	Lespedezaflavanone G	P	C27H32O5	436.225	437.229	7.49729	[M+H]+	6.75	0.66	2	C18	Phenylpropanoids and polyketides	Flavonoids	Flavans	-	-	-	-	LMPK12140345	-	CC1=C(C(=C2C(=C1O)C(=O)CC(O2)C3=CC(=C(C=C3)OC)CC=C(C)C)CC=C(C)C)O	BEIJZISKRUUKGP-UHFFFAOYSA-N	2.08609e+07	1.58616e+07	9.72894e+06	1.66382e+07	1.6415e+07	1.64111e+07	1.78552e+07	8.05851e+06	3.03282e+07	1.90335e+07	2.10365e+07	1.05127e+07	0.89788	-0.155405	0.861428	0.638889	0.305391
Com_11912_pos	HC Toxin	P	C21H32N4O6	436.232	437.236	8.19169	[M+H]+	5.456	0.57	2	C18	Organic acids and derivatives	Carboxylic acids and derivatives	Amino acids, peptides, and analogues	"83209-65-8"	-	-	-	-	-	CC1C(=O)NC(C(=O)N2CCCC2C(=O)NC(C(=O)N1)C)CCCCCC(=O)C3CO3	GNYCTMYOHGBSBI-SVZOTFJBSA-N	5.1441e+06	1.82257e+07	2.60657e+06	1.5697e+07	4.168e+06	1.17789e+06	6.73148e+06	3.03836e+06	4.97431e+06	1.96693e+06	9.1251e+06	2.53214e+06	1.65746	0.728971	0.648141	0.583333	0.760403
Com_11917_pos	Erigerol	P	C25H40O6	436.282	437.289	2.77178	[M+H]+	7.332	0.54	2	C18	Lipids and lipid-like molecules	Prenol lipids	Diterpenoids	-	-	-	-	-	-	CC(=CC(=O)OCCC1(CCC2(O1)C3(C(CCC(C3C(C4C2(O4)C)O)(C)C)O)C)C)C	MWCGGWSXJQDZOY-DGNUCHATSA-N	4.91436e+06	3.20632e+06	2.31094e+06	5.36788e+06	5.0995e+06	6.75869e+06	1.59254e+06	1.59343e+06	1.74202e+06	4.74553e+06	4.5707e+06	3.10148e+06	1.5945	0.673103	0.0812667	0.861111	1.34323
Com_11923_pos	beta-SITOSTEROL	P	C29H50O	414.386	437.374	3.90671	[M+Na]+	7.845	-	3	C18	Lipids and lipid-like molecules	Steroids and steroid derivatives	Stigmastanes and derivatives	"83-46-5"	HMDB0000852	C01753	map00100;map01060;map01062;map01100;map01110	LMST01040129	-	OC1CC2=CCC3C(CCC4(C)C(CCC34)C(C)CCC(CC)C(C)C)C2(C)CC1	KZJWDPNRJALLNS-VJSFXXLFSA-N	1.32968e+07	2.80893e+06	6.37171e+06	3.30122e+06	6.74611e+06	3.86324e+06	1.26368e+06	5.16478e+06	5.82092e+06	2.42681e+06	6.12249e+06	3.27198e+06	1.51172	0.596187	0.271824	0.722222	1.03332
Com_11929_pos	Racemodine	P	C23H35NO7	437.241	438.25	3.47195	[M+H]+	6.004	-	3	C18	Organic acids and derivatives	Carboxylic acids and derivatives	Tricarboxylic acids and derivatives	-	-	-	-	-	-	CC=C(C)C(=O)OC1CCN2C1C(CC2)COC(=O)C(=CC)COC(=O)CC(C)(C)O	IFOJBJYZVQYKHB-HEWCMQNGSA-N	3.14141e+06	9.51389e+06	1.86017e+07	4.5832e+07	1.47248e+07	8.54892e+06	1.15445e+07	5.48147e+06	4.75682e+06	1.1355e+07	8.37847e+06	1.37237e+07	1.81685	0.861439	0.415826	0.666667	0.612647
Com_1192_neg	N-acetylglucosaminylasparagine	N	C12H21N3O8	335.133	334.125	0.71368	[M-H]-	1.3	-	3	C18	Organic oxygen compounds	Organooxygen compounds	Carbohydrates and carbohydrate conjugates	"2776-93-4"	HMDB0000489	C04540	-	-	123826	CC(=O)NC1C(C(C(OC1NC(=O)CC(C(=O)O)N)CO)O)O	YTTRPBWEMMPYSW-HRRFRDKFSA-N	1.34775e+07	2.10388e+07	1.18338e+07	8.17381e+06	1.36364e+07	1.41765e+07	1.66189e+07	1.46229e+07	2.01612e+07	2.15335e+07	2.33174e+07	1.9809e+07	0.709416	-0.495295	0.0327924	0.888889	0.386162
Com_11930_pos	Terpendole E	P	C28H39NO3	437.293	438.298	5.41777	[M+H]+	9.573	0.96	2	C18	Organoheterocyclic compounds	Naphthopyrans	-	-	-	C20536	map00403;map01110	-	-	CC12CCC3C(C1CCC4C2(C5=C(C4)C6=CC=CC=C6N5)C)(C(CC(O3)C(C)(C)O)O)C	SVYIMXYKHRBHSG-KYYKPQATSA-N	2.85968e+08	4.58118e+07	2.94568e+08	1.4454e+08	6.73135e+07	1.98025e+08	1.29166e+08	1.14154e+08	6.478e+07	1.2402e+07	1.44054e+08	4.5942e+07	2.02984	1.02136	0.154912	0.777778	2.02831
Com_11931_pos	8-{3-[(2Z,5Z)-Octa-2,5-dien-1-yl]oxiran-2-yl}octanoylcarnitine	P	C25H43NO5	437.314	438.321	0.28213	[M+H]+	7.031	-	3	C18	Lipids and lipid-like molecules	Fatty Acyls	Fatty acid esters	"-"	HMDB0241889	-	-	-	-	CCC=CCC=CCC1OC1CCCCCCCC(=O)OC(CC([O-])=O)C[N+](C)(C)C	NFDSDDXSXIEBKH-UHFFFAOYSA-N	640680	493237	3.46328e+08	3.94159e+06	430844	279665	976603	951641	2.97825e+06	706553	1.83749e+06	2.96325e+06	33.8123	5.07948	0.823818	0.666667	1.04938
Com_11942_pos	(5Z,9Z)-Nonadeca-5,9-dienoylcarnitine	P	C26H47NO4	437.351	438.358	0.13793	[M+H]+	7.74	-	3	C18	Lipids and lipid-like molecules	Fatty Acyls	Fatty acid esters	"-"	HMDB0241566	-	-	-	-	CCCCCCCCCC=CCCC=CCCCC(=O)OC(CC([O-])=O)C[N+](C)(C)C	AOVLYRQWSAKFMV-UHFFFAOYSA-N	1.16166e+06	2.28358e+06	1.26669e+06	2.17819e+06	156368	939246	4.27946e+06	369513	102393	459995	227711	77729.2	1.44753	0.533595	0.150357	0.75	1.65044
Com_1194_neg	6-hydroxy-7-phenyl-4-[(piperidin-1-yl)methyl]-2H-chromen-2-one	N	C21H21NO3	335.152	334.142	8.70694	[M-H]-	5.042	-	3	C18	Phenylpropanoids and polyketides	Coumarins and derivatives	Hydroxycoumarins	"859141-72-3"	-	-	-	-	1767368	C1CCN(CC1)CC2=CC(=O)OC3=CC(=C(C=C23)O)C4=CC=CC=C4	UBFUFMRKRXNGPA-UHFFFAOYSA-N	4.16212e+06	3.5239e+06	2.6039e+06	2.76356e+06	6.04744e+06	2.53946e+06	3.11511e+06	2.21092e+06	3.49312e+06	5.17859e+06	5.57207e+06	5.08144e+06	0.877861	-0.187935	0.537415	0.583333	0.158627
Com_11950_pos	Phe Trp Ser	P	C23H26N4O5	438.19	439.199	3.62261	[M+H]+	6.748	0.71	2	C18	Organic acids and derivatives	Carboxylic acids and derivatives	Amino acids, peptides, and analogues	-	-	-	-	-	-	C1=CC=C(C=C1)CC(C(=O)NC(CC2=CNC3=CC=CC=C32)C(=O)NC(CO)C(=O)O)N	WDOCBGZHAQQIBL-IHPCNDPISA-N	1.61812e+08	1.06029e+08	1.27104e+08	1.19987e+08	1.23847e+08	1.23695e+08	1.16309e+08	7.902e+07	1.95927e+08	1.35422e+08	1.43408e+08	7.36968e+07	1.02513	0.0358076	0.665556	0.472222	0.341599
Com_11951_pos	Ebracteatoside D	P	C19H34O11	438.21	439.218	2.46432	[M+H]+	5.056	-	3	C18	Lipids and lipid-like molecules	Fatty Acyls	Fatty acyl glycosides	-	-	-	-	-	-	C=CC(CCCCCO)OC1C(C(C(C(O1)COC2C(C(C(CO2)O)O)O)O)O)O	KTXHXKVYQSVMQS-XXVXCGOISA-N	7.78362e+06	1.12922e+07	8.57323e+06	5.26116e+06	9.10828e+06	9.48585e+06	6.94813e+06	7.87485e+06	2.23419e+06	3.47874e+06	9.31078e+06	1.05441e+07	1.27515	0.350668	0.238977	0.666667	0.735629
Com_11953_pos	Thr Arg Tyr	P	C19H30N6O6	438.223	439.23	0.63618	[M+H]+	6.225	0.69	2	C18	Organic acids and derivatives	Carboxylic acids and derivatives	Amino acids, peptides, and analogues	-	-	-	-	-	-	CC(C(C(=O)NC(CCCN=C(N)N)C(=O)NC(CC1=CC=C(C=C1)O)C(=O)O)N)O	UNURFMVMXLENAZ-KJEVXHAQSA-N	4.13838e+07	8.15723e+07	4.01372e+07	9.80909e+07	1.16913e+08	1.14065e+08	3.30877e+07	1.55691e+07	6.85994e+07	8.74716e+07	6.89416e+07	5.62674e+07	1.49169	0.576944	0.204308	0.75	0.656835
Com_11954_pos	Ochrolifuanine A	P	C29H34N4	438.278	439.29	9.21023	[M+H]+	6.36	-	3	C18	Alkaloids and derivatives	Harmala alkaloids	-	-	-	C09229	-	-	-	CCC1CN2CCC3=C(C2CC1CC4C5=C(CCN4)C6=CC=CC=C6N5)NC7=CC=CC=C37	BYHWAEAVIGYEBJ-QJTMEEEXSA-N	8.24561e+06	1.24006e+07	1.08936e+07	1.48277e+07	1.61639e+07	1.36434e+07	2.03425e+07	2.25669e+07	1.14523e+07	1.54854e+07	1.68943e+07	7.37347e+06	0.809383	-0.305105	0.407376	0.694444	0.27875
Com_11966_pos	(10Z)-Nonadec-10-enoylcarnitine	P	C26H49NO4	439.366	440.373	0.47275	[M+H]+	8.34	0.70	2	C18	Lipids and lipid-like molecules	Fatty Acyls	Fatty acid esters	"-"	HMDB0241564	-	-	-	-	CCCCCCCCC=CCCCCCCCCC(=O)OC(CC([O-])=O)C[N+](C)(C)C	NMJPCCCRCOPAFC-UHFFFAOYSA-N	759811	1.64018e+06	1.21292e+06	1.20207e+06	322540	481173	1.19297e+06	200912	953844	965864	837618	1.21704e+06	1.04665	0.0657842	0.922499	0.527778	0.0814809
Com_11968_pos	Garajonone	P	C22H32O9	440.205	441.209	6.1193	[M+H]+	6.099	0.55	2	C18	Lipids and lipid-like molecules	Prenol lipids	Diterpenoids	-	-	-	-	-	-	CC1CC23C(CC1=O)(C4(CC(O2)(C5(C3(C4(C(C5(C(C)C)O)OC(=O)C)O)O)C)O)C)O	VQIXTEBDQIBFTP-TXJORZTCSA-N	2.36809e+06	668325	5.3578e+06	4.78754e+06	3.05014e+06	2.82175e+06	1.86861e+06	2.21227e+06	3.93867e+06	2.52856e+06	735799	356656	1.63683	0.710904	0.250899	0.75	1.38407
Com_11972_pos	Phe Phe Lys	P	C24H32N4O4	440.242	441.245	9.78412	[M+H]+	6.065	0.51	2	C18	Organic acids and derivatives	Carboxylic acids and derivatives	Amino acids, peptides, and analogues	-	-	-	-	-	-	C1=CC=C(C=C1)CC(C(=O)NC(CC2=CC=CC=C2)C(=O)NC(CCCCN)C(=O)O)N	RBRNEFJTEHPDSL-ACRUOGEOSA-N	1.41152e+07	1.16896e+07	1.03756e+07	2.96787e+07	1.82173e+07	2.44591e+07	3.06876e+07	8.61398e+06	2.21039e+07	2.86179e+07	3.0121e+07	1.97685e+07	0.775735	-0.366363	0.365711	0.694444	0.539845
Com_11974_pos	Simvastatin	P	C25H38O5	418.272	441.261	0.13132	[M+Na]+	6.424	0.55	2	C18	Organoheterocyclic compounds	Lactones	Delta valerolactones	"79902-63-9"	HMDB0005007	-	-	-	-	O=C1OC(CCC2C(C=CC3=CC(C)CC(OC(=O)C(C)(C)CC)C32)C)CC(O)C1	RYMZZMVNJRMUDD-XOWITSDISA-N	6.97593e+06	1.96948e+07	2.98716e+07	1.49847e+07	2.8856e+07	2.42347e+07	7.30856e+06	5.04582e+06	2.21906e+06	1.41724e+07	1.09987e+07	1.06539e+07	2.47265	1.30606	0.0233321	0.888889	2.75005
Com_11975_pos	Klyxumine B	P	C24H40O7	440.277	441.28	9.64338	[M+H]+	8.457	0.58	2	C18	Lipids and lipid-like molecules	Prenol lipids	Diterpenoids	-	-	-	-	-	-	CC(C)C1CCC(C2C1C3C(CCCC(C(C2O3)O)(C)OC(=O)C)(C)O)(C)OC(=O)C	ULRJPFSIVFAPGP-MQBLNODSSA-N	4.32042e+06	4.2212e+06	3.34694e+06	1.52924e+06	5.14569e+06	6.0489e+06	5.83582e+06	4.59808e+06	6.86611e+06	2.34716e+06	6.51478e+06	5.69145e+06	0.772677	-0.372062	0.293569	0.75	0.634663
Com_11979_pos	Pfaffic acid	P	C29H44O3	440.329	441.34	7.72188	[M+H]+	7.271	0.78	2	C18	Lipids and lipid-like molecules	Prenol lipids	Triterpenoids	-	-	C08965	-	LMPR0106250001	-	CC1(C2CCC3(C(C2(CCC1O)C)CC=C4C3(CC5C6(CCC5(C4C6)C(=O)O)C)C)C)C	AXDBORJNOUXIBC-FZVIGMKHSA-N	5.20267e+06	4.26851e+06	2.29278e+06	2.01155e+07	7.74229e+06	7.18787e+06	4.85846e+06	1.2843e+07	7.97345e+06	6.49427e+06	1.05601e+07	1.29523e+07	0.840666	-0.250395	0.340989	0.694444	0.974019
Com_1197_pos	Procurcumenol	P	C15H22O2	234.162	217.159	0.02994	[M+H-H2O]+	9.789	0.87	2	C18	Lipids and lipid-like molecules	Prenol lipids	Sesquiterpenoids	"21698-40-8"	-	-	-	-	189061	CC1=CC(=O)C(=C(C)C)C[C@H]2[C@H]1CC[C@]2(C)O	RHBOHEXDGUVIIY-WHOFXGATSA-N	1.55937e+07	4.51958e+07	2.3815e+07	3.20194e+07	5.99875e+07	3.61443e+07	6.10174e+07	4.41991e+07	3.67728e+07	1.73569e+07	4.67958e+07	3.993e+07	0.864607	-0.209883	0.53108	0.666667	0.950011
Com_11982_pos	N-Stearoyl Arginine	P	C24H48N4O3	440.373	441.378	5.06905	[M+H]+	8.345	-	3	C18	Organic acids and derivatives	Carboxylic acids and derivatives	Amino acids, peptides, and analogues	"-"	HMDB0241937	-	-	LMFA08020136	10275032	CCCCCCCCCCCCCCCCCC(=O)NC(CCCN=C(N)N)C(O)=O	NKGQJPIKJYXDCX-UHFFFAOYSA-N	1.99925e+07	1.50087e+07	1.52449e+07	1.488e+07	1.90254e+07	1.50607e+07	1.47029e+07	1.6988e+07	2.17142e+07	1.61583e+07	1.81913e+07	1.54912e+07	0.960929	-0.057498	0.629839	0.611111	0.0579682
Com_11983_pos	N-Acetoacetyl-N-deacetylcolchicine	P	C24H27NO7	441.179	442.185	2.66257	[M+H]+	5.636	0.51	2	C18	Benzenoids	Phenol ethers	Anisoles	-	-	-	-	-	-	C12=C([C@H](CCc3c1c(c(c(c3)OC)OC)OC)NC(=O)CC(=O)C)[C@@H]1[C@@H]2C=C(C1=O)OC	UMXLNCVITIMMEP-OCLQORDUNA-N	63246.3	828698	439536	1.01724e+06	238454	100764	48465.8	291802	54663.9	482924	683102	583399	1.25349	0.325955	0.747497	0.416667	0.209069
Com_11984_pos	3-N-(2-Fluoroethyl)spiperone	P	C25H29F2N3O2	441.223	442.228	4.24036	[M+H]+	8.023	-	3	C18	Organic oxygen compounds	Organooxygen compounds	Carbonyl compounds	"-"	HMDB0245941	-	-	-	129198	FCCN1CN(C2=CC=CC=C2)C2(CCN(CCCC(=O)C3=CC=C(F)C=C3)CC2)C1=O	MNARAEXGMVEFDO-UHFFFAOYSA-N	2.61849e+06	5.3277e+06	3.69803e+06	2.94105e+06	5.98277e+06	5.77713e+06	4.33614e+06	7.64129e+06	3.59591e+06	3.37215e+06	5.84885e+06	9.33269e+06	0.771974	-0.373376	0.313034	0.666667	0.700303
Com_11985_pos	N-(alpha-Linolenoyl) Tyrosine	P	C27H39NO4	441.288	442.295	0.3619	[M+H]+	8.307	0.86	2	C18	Organic acids and derivatives	Carboxylic acids and derivatives	Amino acids, peptides, and analogues	"259143-19-6"	-	-	-	-	-	CCC=CCC=CCC=CCCCCCCCC(=O)NC(CC1=CC=C(C=C1)O)C(=O)O	DEQLZTQITSWABQ-GMOGWPNXSA-N	6.54689e+06	5.27005e+06	5.23542e+06	2.47003e+06	9.33945e+06	9.35685e+06	1.21221e+07	1.2143e+07	1.38196e+07	4.72595e+06	8.88891e+06	1.27448e+07	0.59305	-0.753775	0.0598204	0.805556	1.52681
Com_11986_pos	N-Arachidonoyl Histidine	P	C26H39N3O3	441.299	442.305	2.14153	[M+H]+	7.694	-	3	C18	Organic acids and derivatives	Carboxylic acids and derivatives	Amino acids, peptides, and analogues	"-"	HMDB0241996	-	-	LMFA08020131	75955266	CCCCCC=CCC=CCC=CCC=CCCCC(=O)NC(CC1=CN=CN1)C(O)=O	ABUCWBYLNFOFEI-UHFFFAOYSA-N	392929	948355	3.46328e+08	3.43832e+08	1.33514e+06	1.14014e+06	2.79739e+06	301750	679886	410663	831555	416026	127.633	6.99586	0.13785	0.777778	3.10296
Com_11987_pos	(12Z)-10-Hydroxyoctadecenoylcarnitine	P	C25H47NO5	441.345	442.353	0.18701	[M+H]+	7.615	0.68	2	C18	Lipids and lipid-like molecules	Fatty Acyls	Fatty acid esters	"-"	HMDB0241535	-	-	-	-	CCCCCC=CCC(O)CCCCCCCCC(=O)OC(CC([O-])=O)C[N+](C)(C)C	YJDCDSFTLGLFHU-UHFFFAOYSA-N	1.46798e+07	4.68049e+06	1.39293e+07	3.99498e+07	7.4459e+06	4.28749e+06	1.96485e+06	1.0549e+07	1.64646e+07	3.83306e+06	1.52366e+07	9.04995e+06	1.48819	0.573561	0.526248	0.555556	0.469206
Com_11997_pos	Trp Thr His	P	C21H26N6O5	442.196	443.205	2.16294	[M+H]+	9.146	-	3	C18	Organic acids and derivatives	Carboxylic acids and derivatives	Amino acids, peptides, and analogues	-	-	-	-	-	-	CC(C(C(=O)NC(CC1=CN=CN1)C(=O)O)NC(=O)C(CC2=CNC3=CC=CC=C32)N)O	MPYZGXUYLNPSNF-NAZCDGGXSA-N	2.73927e+08	5.62647e+06	209746	2.48072e+06	453720	3.11044e+08	1.76209e+06	142455	1.00299e+07	385499	1.92429e+06	1.04952e+06	38.8225	5.27882	0.234896	0.694444	2.45028
Com_11_neg	cyano-alanine	N	C4H6N2O2	114.043	113.036	0.97593	[M-H]-	1.315	0.64	1	C18	Organic acids and derivatives	Carboxylic acids and derivatives	Amino acids, peptides, and analogues	"6232-19-5"	HMDB0060245	C02512	map00460;map01100;map01110	-	439742	C(C#N)[C@@H](C(=O)O)N	BXRLWGXPSRYJDZ-VKHMYHEASA-N	5.65867e+07	7.46294e+07	2.46438e+07	1.54631e+07	2.29319e+07	2.06439e+07	4.42525e+07	3.68855e+07	5.3689e+07	4.95713e+07	6.09598e+07	4.69155e+07	0.735266	-0.443662	0.128935	0.694444	0.529751
Com_11_pos	Choline	P	C5H14NO	104.108	104.107	3.52952	[M+H]+	1.333	1.00	1	C18	Organic nitrogen compounds	Organonitrogen compounds	Quaternary ammonium salts	"62-49-7"	HMDB0000097	C00114	map00260;map00552;map00564;map00670;map01100;map02010;map04725;map04976;map04981;map05231	-	305	C[N+](C)(C)CCO	OEYIOHPDSNJKLS-UHFFFAOYSA-N	9.2668e+09	9.87637e+09	1.09981e+10	9.69916e+09	1.20152e+10	9.94789e+09	1.29722e+10	1.21433e+10	1.04087e+10	1.41601e+10	1.28461e+10	8.90942e+09	0.865112	-0.20904	0.124241	0.777778	1.15921
Com_12001_pos	Ascorbyl stearate	P	C24H42O7	442.293	443.298	4.32779	[M+H]+	8.307	-	3	C18	Lipids and lipid-like molecules	Fatty Acyls	Fatty acid esters	"10605-09-1"	HMDB0038242	C20340	-	LMFA07010789	54676866	CCCCCCCCCCCCCCCCCC(=O)OCC(O)C1OC(=O)C(O)=C1O	LITUBCVUXPBCGA-UHFFFAOYSA-N	989737	1.43229e+06	946307	361563	2.50558e+06	2.60255e+06	3.56355e+06	2.84147e+06	3.90953e+06	1.3249e+06	2.58378e+06	3.43769e+06	0.500429	-0.998763	0.0417402	0.888889	1.86934
Com_12004_pos	DG(8:0/a-15:0/0:0)	P	C26H50O5	442.366	443.371	4.44782	[M+H]+	7.096	-	3	C18	Lipids and lipid-like molecules	Glycerolipids	Diradylglycerols	"-"	HMDB0092921	-	-	-	131802092	[H][C@](CO)(COC(=O)CCCCCCC)OC(=O)CCCCCCCCCCC(C)CC	SUFHSDJUHDNGCN-CGAIIQECSA-N	1.43458e+07	903424	8.01053e+06	349789	1.8596e+06	3.14195e+06	484976	3.83061e+06	945311	454854	1.38406e+06	809368	3.61745	1.85497	0.196605	0.694444	1.23472
Com_12005_pos	platensin A4	P	C24H29NO7	443.194	444.205	7.16155	[M+H]+	6.138	-	3	C18	Benzenoids	Benzene and substituted derivatives	Benzoic acids and derivatives	-	-	-	-	-	46885917	CC1(CC23CCC1CC2C(C(=O)C=C3)(C)CCC(=O)NC4=C(C=CC(=C4O)C(=O)O)O)O	PNAZDWJMYGFNNJ-NAXDPANMSA-N	1.56996e+07	3.11504e+07	1.18828e+07	6.49574e+06	2.25644e+07	3.42308e+07	5.23419e+06	1.64444e+07	168076	1.47703e+06	8.25232e+07	639084	1.14591	0.196498	0.128352	0.75	1.70651
Com_12006_pos	Crenolanib	P	C26H29N5O2	443.232	444.236	7.5246	[M+H]+	6.138	-	3	C18	Organoheterocyclic compounds	Quinolines and derivatives	Aminoquinolines and derivatives	"670220-88-9"	HMDB0250534	-	-	-	10366136	CC1(COC2=CC=C3N(C=NC3=C2)C2=CC=C3C=CC=C(N4CCC(N)CC4)C3=N2)COC1	DYNHJHQFHQTFTP-UHFFFAOYSA-N	3.22622e+06	5.53331e+06	1.00176e+06	1.79685e+07	5.87885e+06	1.65526e+06	1.42112e+06	1.48022e+07	9.23718e+06	1.10533e+07	1.92028e+06	7.31094e+06	0.770879	-0.375423	0.527665	0.638889	0.703868
Com_12009_pos	Puqienine B	P	C28H45NO3	443.34	444.347	0.43264	[M+H]+	5.977	-	3	C18	Organoheterocyclic compounds	Piperidines	-	-	-	-	-	-	-	CC1CC(C(N(C1)C)C(C)C2CCC3C4CC(=O)C5CC(CCC5(C4CC3=C2C)C)O)O	RITHKXDOKOLLCZ-PXRUYVGHSA-N	1.19362e+07	1.29481e+07	6.66773e+06	7.07925e+06	8.74339e+06	1.22167e+07	1.36972e+07	1.34158e+07	1.15975e+07	9.37798e+06	1.57989e+07	1.94872e+07	0.714742	-0.484505	0.0543438	0.833333	1.31311
Com_1200_pos	2,6-Di-tert-butyl-4-ethylphenol	P	C16H26O	234.198	217.195	1.39352	[M+H-H2O]+	10.437	0.61	1	C18	Benzenoids	Benzene and substituted derivatives	Phenylpropanes	"4130-42-1"	HMDB0040179	-	-	-	20087	CCC1=CC(=C(C(=C1)C(C)(C)C)O)C(C)(C)C	BVUXDWXKPROUDO-UHFFFAOYSA-N	774563	7.11146e+06	1.96719e+06	101868	3.33505e+06	2.23842e+06	9.56298e+06	1.5918e+06	1.21631e+06	856250	644453	5.93669e+06	0.783934	-0.351195	0.66765	0.5	0.290086
Com_12010_pos	13-Hydroxyoctadecanoylcarnitine	P	C25H49NO5	443.361	444.368	1.27539	[M+H]+	8.087	0.61	2	C18	Lipids and lipid-like molecules	Fatty Acyls	Fatty acid esters	"-"	HMDB0241521	-	-	-	-	CCCCCC(O)CCCCCCCCCCCC(=O)OC(CC([O-])=O)C[N+](C)(C)C	DLMLREHNHPYYRN-UHFFFAOYSA-N	814910	2.70102e+08	467715	1.38841e+06	64604.6	164562	2.97584e+08	251491	73102.5	2.5502e+08	220677	54209.5	0.493493	-1.0189	0.848661	0.555556	0.585715
Com_12021_pos	Aglacin D	P	C24H28O8	444.178	445.187	3.50904	[M+H]+	7.21	-	3	C18	Lignans, neolignans and related compounds	Aryltetralin lignans	-	-	-	-	-	-	-	COC1=CC(=CC(=C1OC)OC)C2C3COCC3C(=O)C4=CC(=C(C(=C24)OC)OC)OC	UDMGAFIGOTWFTR-SPYBWZPUSA-N	92644	491441	178359	1.6311e+06	343708	1.11359e+06	1.84219e+06	2.96907e+06	310686	538832	1.61852e+06	1.57121e+06	0.435098	-1.20059	0.101145	0.777778	1.0325
Com_12022_pos	Lovastatin hydroxy acid observed in lovastatin standard	P	C24H38O6	422.267	445.256	0.42998	[M+Na]+	8.417	-	3	C18	Organic acids and derivatives	Hydroxy acids and derivatives	Medium-chain hydroxy acids and derivatives	-	-	-	-	-	-	O=C(O)CC(O)CC(O)CCC1C(C=CC2=CC(C)CC(OC(=O)C(C)CC)C21)C	QLJODMDSTUBWDW-BXMDZJJMSA-N	288826	6.71259e+06	939183	814802	1.15273e+06	815852	1.3708e+06	2.86444e+06	2.89157e+06	1.21194e+06	1.82643e+06	5.90716e+06	0.667232	-0.583739	0.145642	0.833333	1.23159
Com_12026_pos	N-Nitrosotomatidine	P	C27H44N2O3	444.335	445.34	5.26166	[M+H]+	7.536	0.62	2	C18	Lipids and lipid-like molecules	Steroids and steroid derivatives	Steroidal alkaloids	"4847-05-6"	HMDB0034102	-	-	-	-	[H][C@]12C[C@@]3([H])[C@]4([H])CC[C@@]5([H])C[C@@H](O)CC[C@]5(C)[C@@]4([H])CC[C@]3(C)[C@@]1([H])[C@H](C)[C@]1(CC[C@H](C)CN1N=O)O2	SGPLNSURQYXVNX-VXPJTDKGSA-N	8.68169e+06	2.8333e+06	6.53055e+06	2.91926e+06	5.35435e+06	4.3783e+06	4.36936e+06	914712	5.02463e+06	2.11623e+06	6.18313e+06	3.14493e+06	1.41118	0.496906	0.237389	0.694444	0.799026
Com_12031_pos	Platyphyllonol-5-O-beta-D-xylopyranoside	P	C24H30O8	446.194	447.199	5.91759	[M+H]+	5.717	-	3	C18	Phenylpropanoids and polyketides	Diarylheptanoids	Linear diarylheptanoids	-	-	-	-	-	-	C1C(C(C(C(O1)OC(CCC2=CC=C(C=C2)O)CC(=O)CCC3=CC=C(C=C3)O)O)O)O	GTGWRSYHHGXYAS-FCUGFLGKSA-N	2.79874e+07	2.53157e+07	4.00631e+07	2.59161e+07	3.62133e+07	3.91071e+07	5.95765e+07	2.96402e+07	4.91955e+07	4.14155e+07	2.09003e+07	2.83322e+07	0.84957	-0.235196	0.529682	0.666667	0.0922662
Com_12033_pos	Sacranoside A	P	C21H34O10	446.215	447.219	8.57038	[M+H]+	7.112	0.51	2	C18	Lipids and lipid-like molecules	Prenol lipids	Terpene glycosides	-	-	-	-	-	-	CC1(C2CC=C(C1C2)COC3C(C(C(C(O3)COC4C(C(C(CO4)O)O)O)O)O)O)C	ZNYZPDGJGQZDPM-LRXHGMJHSA-N	128477	51705.5	89253.8	535024	116830	188119	709323	750310	88286.1	796354	205476	46880	0.427249	-1.22685	0.299995	0.666667	1.2589
Com_12034_pos	Trp Glu Ile	P	C22H30N4O6	446.217	447.222	4.61052	[M+H]+	5.451	-	3	C18	Organic acids and derivatives	Carboxylic acids and derivatives	Amino acids, peptides, and analogues	-	-	-	-	-	-	CCC(C)C(C(=O)O)NC(=O)C(CCC(=O)O)NC(=O)C(CC1=CNC2=CC=CC=C21)N	WCTYCXZYBNKEIV-SXNHZJKMSA-N	1.75649e+06	2.09084e+06	1.25408e+06	1.38846e+06	2.3467e+06	1.21551e+06	6.17684e+06	1.83002e+06	3.29764e+06	1.38491e+06	4.65401e+06	900751	0.550975	-0.859942	0.247727	0.666667	1.32816
Com_12035_pos	Atranone B	P	C25H34O7	446.23	447.235	5.39942	[M+H]+	6.904	-	3	C18	Organoheterocyclic compounds	Furofurans	-	-	-	-	-	-	-	CC1=C2C3C(C(=O)O2)C(OC3C(=CCC4C(=C(C(=O)OC4(CC1)C)OC)C(C)C)C)(C)O	BDGOANHBKYFDGC-OHCOVCQESA-N	2.46233e+06	2.2188e+06	2.39605e+06	4.02627e+06	1.87909e+06	1.79979e+06	2.29e+06	1.6228e+06	2.84131e+06	2.98557e+06	2.43154e+06	2.72932e+06	0.992066	-0.0114923	0.861346	0.611111	0.135116
Com_12037_pos	Tyromycin A	P	C26H38O6	446.267	447.271	6.1452	[M+H]+	6.571	0.66	2	C18	Organic acids and derivatives	Carboxylic acids and derivatives	Tetracarboxylic acids and derivatives	-	-	-	-	-	-	CC1=C(C(=O)OC1=O)CCCCCCCCCCCCCCCCC2=C(C(=O)OC2=O)C	ZOXQKIRYCLFUCD-UHFFFAOYSA-N	2.73507e+07	5.73452e+07	1.16456e+07	1.75722e+07	1.61486e+07	3.8972e+07	2.43952e+07	3.47296e+07	4.93781e+06	2.03957e+07	1.66604e+07	3.17982e+07	1.27173	0.346791	0.52596	0.555556	0.417798
Com_12040_pos	Menahydroquinone-4	P	C31H42O2	446.318	447.329	6.9139	[M+H]+	7.316	-	3	C18	Lipids and lipid-like molecules	Prenol lipids	Diterpenoids	"-"	HMDB0254433	-	-	-	162393	CC(C)=CCCC(C)=CCCC(C)=CCCC(C)=CCC1=C(O)C2=CC=CC=C2C(O)=C1C	NIOZAZRLJCBEGX-UHFFFAOYSA-N	78402	602032	112382	110234	82957.1	399964	333577	193665	282356	140274	298210	343651	0.87073	-0.199703	0.297778	0.666667	0.528819
Com_12042_pos	Glycoerysodin	P	C23H29NO8	447.189	448.193	8.18215	[M+H]+	5.845	-	3	C18	Alkaloids and derivatives	Erythrina alkaloids	Erythrinanes	-	-	-	-	-	-	COC1=C(C=C2CCN3CC=C4C3(C2=C1)CC(C=C4)OC5C(C(C(C(O5)CO)O)O)O)O	CVGQWSFZNXTOIQ-HWOUXBBMSA-N	6.76054e+06	1.1823e+07	1.73888e+07	1.30035e+07	1.77455e+07	7.66632e+06	3.54074e+06	5.33736e+06	2.10489e+06	1.06452e+07	1.27058e+06	9.36792e+06	2.3054	1.20502	0.0289628	0.888889	1.32712
Com_12043_pos	Arginyl-glycyl-glutamyl-serine	P	C16H29N7O8	447.208	448.212	7.38402	[M+H]+	6.044	-	3	C18	Organic acids and derivatives	Carboxylic acids and derivatives	Amino acids, peptides, and analogues	"-"	HMDB0248575	-	-	-	3266821	NC(CCCN=C(N)N)C(=O)NCC(=O)NC(CCC(O)=O)C(=O)NC(CO)C(O)=O	DJXDNYKQOZYOFK-UHFFFAOYSA-N	2.18529e+06	1.25523e+07	8.82345e+06	3.05988e+06	1.52342e+07	1.63532e+07	5.28176e+06	1.19508e+07	437302	7.74238e+06	3.08728e+06	5.07614e+06	1.73365	0.79381	0.2862	0.694444	0.811173
Com_1204_neg	Prostaglandin E1	N	C20H34O5	354.241	335.22	7.78808	[M-H-H2O]-	8.622	0.58	2	C18	Lipids and lipid-like molecules	Fatty Acyls	Eicosanoids	"745-65-3"	HMDB0001442	C04741	-	LMFA03010134	5280723	CCCCC[C@H](O)\C=C\[C@H]1[C@H](O)CC(=O)[C@@H]1CCCCCCC(O)=O	GMVPRGQOIOIIMI-DWKJAMRDSA-N	1.06852e+06	1.70045e+06	2.32761e+06	2.3585e+06	1.94511e+06	2.26094e+06	1.31133e+06	1.21886e+06	1.7428e+06	894077	1.89498e+06	2.80922e+06	1.18132	0.240401	0.354564	0.666667	0.523425
Com_1204_pos	ISO-1	P	C12H13NO4	235.084	218.081	0.14281	[M+H-H2O]+	5.275	0.64	1	C18	Benzenoids	Phenols	1-hydroxy-2-unsubstituted benzenoids	"478336-92-4"	HMDB0253597	-	-	-	4633677	COC(=O)CC1CC(=NO1)C2=CC=C(C=C2)O	AIXMJTYHQHQJLU-UHFFFAOYSA-N	6.65242e+06	6.55061e+06	6.70365e+06	6.72117e+06	9.05878e+06	7.01023e+06	1.06241e+07	1.00034e+07	1.12166e+07	8.90016e+06	7.91707e+06	7.79356e+06	0.7563	-0.402969	0.00674304	0.916667	0.761916
Com_12055_pos	Phe Pro Trp	P	C25H28N4O4	448.211	449.219	2.19466	[M+H]+	7.873	0.53	2	C18	Organic acids and derivatives	Carboxylic acids and derivatives	Amino acids, peptides, and analogues	-	-	-	-	-	-	C1CC(N(C1)C(=O)C(CC2=CC=CC=C2)N)C(=O)NC(CC3=CNC4=CC=CC=C43)C(=O)O	BSJCSHIAMSGQGN-BVSLBCMMSA-N	70575.3	907697	831026	854860	1.87409e+06	1.08343e+06	663247	1.2166e+06	975288	1.12309e+06	1.00818e+06	755922	0.97899	-0.0306333	0.516273	0.555556	0.332808
Com_12056_pos	Cubebinin	P	C24H32O8	448.21	449.219	4.4281	[M+H]+	7.114	0.53	2	C18	Lignans, neolignans and related compounds	Furanoid lignans	Tetrahydrofuran lignans	"96238-92-5"	HMDB0033273	-	-	-	75048911	COC1=CC(CC2COC(O)C2CC2=CC(OC)=C(OC)C(OC)=C2)=CC(OC)=C1OC	PIYHDSUVUSVLGU-UHFFFAOYSA-N	86844.8	1.00184e+06	3.46328e+08	206245	1.67009e+06	584526	2.77409e+06	3.04578e+06	94092.9	2.93826e+06	1.66563e+06	2.68991e+08	1.25176	0.323953	0.599768	0.694444	1.76993
Com_12059_pos	(3S,5R,6S)-5,6-Epoxy-5,6-dihydro-3-hydroxy-8'-apo-beta,psi-carotenal	P	C30H40O3	448.298	449.309	8.76148	[M+H]+	6.261	-	3	C18	Lipids and lipid-like molecules	Prenol lipids	Triterpenoids	-	HMDB0302032	-	-	-	-	CC(=CC=CC=C(C)C=CC=C(C)C=O)C=CC=C(C)C=CC12C(CC(CC1(O2)C)O)(C)C	TUSQPOXZYYVVMH-WMRQXDNJSA-N	103884	225034	276011	154999	95686	134518	137845	1.57977e+06	118534	167269	104385	72516.3	0.454122	-1.13885	0.757666	0.527778	0.265058
Com_12063_pos	Hypognavine	P	C27H31NO5	449.22	450.224	7.22263	[M+H]+	5.871	0.61	2	C18	Lipids and lipid-like molecules	Prenol lipids	Diterpenoids	-	-	-	-	-	-	CC12CC(C(C34C1C5CC67C3(CC(CC6C4N5C2)C(=C)C7O)O)O)OC(=O)C8=CC=CC=C8	BYXPUNYKMOQXSI-CSRWUROZSA-N	1.28274e+07	1.18915e+07	6.03908e+06	8.2996e+06	7.75896e+06	6.54787e+06	1.58208e+06	3.94442e+06	4.17373e+06	5.89167e+06	5.35388e+06	8.12832e+06	1.83546	0.876143	0.0323506	0.916667	1.28004
Com_12067_pos	Icosa-8,11,14-trienoylcarnitine	P	C27H47NO4	449.351	450.358	0.47192	[M+H]+	7.891	0.63	2	C18	Lipids and lipid-like molecules	Fatty Acyls	Fatty acid esters	"-"	HMDB0241578	-	-	-	-	CCCCCC=CCC=CCC=CCCCCCCC(=O)OC(CC([O-])=O)C[N+](C)(C)C	RDIZZXFTCZPSRY-UHFFFAOYSA-N	2.09535e+07	2.91354e+06	6.58563e+06	4.04368e+06	5.5039e+06	4.01321e+06	776136	7.39537e+06	5.4264e+06	610095	4.82747e+06	3.43455e+06	1.95876	0.969943	0.163796	0.666667	1.11397
Com_1206_pos	Lysylalanine	P	C9H19N3O3	217.143	218.15	0.18144	[M+H]+	1.188	0.73	1	C18	Organic acids and derivatives	Carboxylic acids and derivatives	Amino acids, peptides, and analogues	"17043-71-9"	HMDB0028944	-	-	-	7010504	CC(C(=O)O)NC(=O)C(CCCCN)N	QOOWRKBDDXQRHC-BQBZGAKWSA-N	8.04835e+07	8.99378e+07	5.943e+07	6.02143e+07	4.53936e+07	5.96402e+07	7.41471e+07	4.73758e+07	5.42759e+07	7.76657e+07	6.79378e+07	9.52722e+07	0.948221	-0.0767049	0.72487	0.555556	0.18244
Com_12070_pos	Oligandriortholactone	P	C23H30O9	450.189	451.2	8.57919	[M+H]+	7.407	0.52	2	C18	Lipids and lipid-like molecules	Prenol lipids	Sesquiterpenoids	-	-	-	-	-	-	CC12COC3(C(C4(C1(CCC4COC(=O)C5=CC=CC=C5)O)CC(C2(CO)O)O3)O)OC	XRNAKPZSMCAUJS-WFDMPSLSSA-N	8.68787e+06	4.20363e+06	5.22129e+06	2.56176e+06	8.50947e+06	3.57052e+06	1.60865e+06	481028	829924	3.87237e+06	2.95062e+06	3.63441e+06	2.44857	1.29194	0.0308882	0.861111	1.5323
Com_12071_pos	Arg Phe Glu	P	C20H30N6O6	450.223	451.229	1.39761	[M+H]+	6.445	0.53	2	C18	Organic acids and derivatives	Carboxylic acids and derivatives	Amino acids, peptides, and analogues	-	-	-	-	-	-	C1=CC=C(C=C1)CC(C(=O)NC(CCC(=O)O)C(=O)O)NC(=O)C(CCCN=C(N)N)N	DPLFNLDACGGBAK-KKUMJFAQSA-N	1.11065e+07	2.12172e+07	6.29362e+06	3.17351e+07	1.00694e+07	1.31295e+07	1.41402e+07	7.2236e+06	1.23228e+07	1.20523e+07	1.65746e+07	1.63383e+07	1.18944	0.250278	0.80104	0.527778	1.00017
Com_12072_pos	Teucrolin F	P	C24H34O8	450.225	451.23	5.49183	[M+H]+	6.149	0.51	2	C18	Organic acids and derivatives	Carboxylic acids and derivatives	Dicarboxylic acids and derivatives	-	-	-	-	-	-	CC1C(C(C2(C(C1(C)CCC3=COC=C3)CCC(C24CO4)O)COC(=O)C)OC(=O)C)O	RGEIXNHVBDLHCF-GVNJJBQVSA-N	6.0133e+07	4.58056e+07	2.61545e+07	6.80738e+07	5.10366e+07	2.37515e+07	4.31456e+07	5.46013e+07	4.87511e+07	3.24007e+07	4.48185e+07	3.72413e+07	1.05364	0.0753755	0.971082	0.583333	0.0778634
Com_12073_pos	Pallidin (sesquiterpene)	P	C25H38O7	450.262	451.27	1.98684	[M+H]+	6.154	-	3	C18	Lipids and lipid-like molecules	Prenol lipids	Sesquiterpenoids	-	-	-	-	-	-	CC(C)C1CCC2(C1(CCC(C(C2)OC(=O)C3=CC(=C(C(=C3)OC)OC)OC)(C)O)O)C	MXZWEUNFKTYREI-FGLAVKMOSA-N	145583	2.42982e+06	274971	1.52213e+06	115121	605026	311685	3.44135e+06	737541	235684	2.42373e+06	169987	0.69572	-0.523422	0.653292	0.611111	0.422934
Com_1207_pos	3,4-Dihydroxyphenylpyruvic acid	P	C9H8O5	196.037	219.026	0.49406	[M+Na]+	1.314	-	3	C18	Benzenoids	Benzene and substituted derivatives	Phenylpyruvic acid derivatives	"4228-66-4"	HMDB0304103	C04045	map00350;map01100	-	165198	OC1=C(O)C=C(CC(=O)C([O-])=O)C=C1	LQQFFJFGLSKYIR-UHFFFAOYSA-M	3.26855e+09	3.48015e+09	4.8646e+09	5.11581e+09	3.24321e+07	3.85916e+09	2.42113e+09	2.21424e+09	2.71505e+09	5.84336e+08	3.16313e+09	6.77514e+08	1.75117	0.808318	0.901835	0.833333	0.435573
Com_12082_pos	PF-1052_130138	P	C26H39NO4	429.288	452.281	8.66762	[M+Na]+	9.354	0.52	2	C18	Organoheterocyclic compounds	Pyrrolidines	N-alkylpyrrolidines	-	-	-	-	-	-	O=C1C(C(=O)C(N1C)C(C)CC)=C(O)C2C(C=CC3CC(C)CC(C)C32)C4(OC4C)C	NPWKEUKXVOMELT-LNVKXUELSA-N	1.04952e+07	4.99577e+06	9.82904e+06	7.02499e+06	3.32059e+06	7.90828e+06	4.44709e+06	1.36072e+07	1.15284e+07	1.3287e+06	2.46082e+06	4.06934e+06	1.16378	0.218824	0.369336	0.611111	0.830258
Com_12083_pos	(11Z,14Z)-Eicosadienoylcarnitine	P	C27H49NO4	451.366	452.373	0.76278	[M+H]+	8.254	0.67	2	C18	Lipids and lipid-like molecules	Fatty Acyls	Fatty acid esters	"-"	HMDB0240747	-	-	LMFA07070011	71464509	[H]\C(CCCCC)=C(/[H])C\C([H])=C(\[H])CCCCCCCCCC(=O)OC(CC([O-])=O)C[N+](C)(C)C	OLZWDVKTOGTVLC-UTJQPWESSA-N	2.51274e+06	115453	470078	2.07858e+06	177459	717662	213951	738740	292943	803660	651478	190837	2.09986	1.07029	0.570704	0.527778	0.309909
Com_12088_pos	1,8-Bis(4-hydroxybenzyl)-2,7-dihydroxy-4-methoxyphenanthrene	P	C29H24O5	452.162	453.166	7.22523	[M+H]+	6.75	-	3	C18	Benzenoids	Phenanthrenes and derivatives	Phenanthrols	-	-	-	-	-	-	COC1=C2C3=C(C=CC2=C(C(=C1)O)CC4=CC=C(C=C4)O)C(=C(C=C3)O)CC5=CC=C(C=C5)O	GEUHSSNGWHSGHA-UHFFFAOYSA-N	1.13344e+08	2.11736e+08	3.46328e+08	2.11297e+08	1.03643e+08	2.60763e+08	1.68847e+08	2.43258e+06	3.77831e+08	1.94396e+08	3.23132e+08	1.52623e+08	1.02284	0.0325834	0.496731	0.527778	0.776867
Com_12090_pos	3,4,5-Trimethoxy-3',4'-dithoxybibenzyl 3'-O-glucoside	P	C22H28O10	452.168	453.172	7.29912	[M+H]+	6.358	0.50	2	C18	Phenylpropanoids and polyketides	Stilbenes	Stilbene glycosides	-	-	-	-	-	-	COC1=CC(=CC(=C1OC)O)CCC2=CC(=C(C=C2)O)OC3C(C(C(C(O3)CO)O)O)O	DDEQISZAMYYNGL-UTNFEIGLSA-N	2.16608e+06	2.06742e+06	374593	1.5745e+06	182164	191785	2.26073e+06	617755	3.14103e+06	476101	2.03673e+06	2.04847e+06	0.619663	-0.690444	0.222498	0.722222	0.86579
Com_120_pos	2-Chloroaniline	P	C6H6ClN	127.019	128.027	9.6958	[M+H]+	1.138	-	3	C18	Benzenoids	Benzene and substituted derivatives	Aniline and substituted anilines	-	HMDB0245064	-	-	-	7240	C1=CC=C(C(=C1)N)Cl	AKCRQHGQIJBRMN-UHFFFAOYSA-N	5.2415e+07	4.41835e+07	5.35101e+07	4.29557e+07	4.9671e+07	3.5276e+07	2.4247e+07	4.13527e+07	2.51395e+07	5.63529e+07	4.00724e+07	4.17848e+07	1.21429	0.280115	0.16758	0.75	0.675589
Com_12103_pos	(9Z)-Icos-9-enoylcarnitine	P	C27H51NO4	453.382	454.389	0.321	[M+H]+	8.651	0.76	2	C18	Lipids and lipid-like molecules	Fatty Acyls	Fatty acid esters	"-"	HMDB0241572	-	-	-	-	CCCCCCCCCCC=CCCCCCCCC(=O)OC(CC([O-])=O)C[N+](C)(C)C	JBEFEJXBJYXSLO-UHFFFAOYSA-N	1.54854e+06	3.20386e+06	565961	318249	613585	496601	2.53224e+06	762012	1.25468e+06	1.95347e+06	2.0127e+06	2.49826e+06	0.6126	-0.706982	0.0983166	0.777778	0.648998
Com_12108_pos	(-)-10-Methoxyvincamedine N-oxide	P	C25H30N2O6	454.21	455.217	1.96097	[M+H]+	8.389	0.78	2	C18	Alkaloids and derivatives	Corynanthean-type alkaloids	-	-	-	-	-	-	-	CC=C1C[N+]2(C3CC1C4(C2CC5(C3N(C6=C5C=C(C=C6)OC)C)C4OC(=O)C)C(=O)OC)[O-]	KEYBIQDNZZMBOR-AWQYDBFJSA-N	8.926e+06	4.0409e+06	7.27922e+06	2.08446e+06	3.11229e+06	4.48008e+06	3.25164e+06	7.30474e+06	4.66309e+06	3.95775e+06	4.97422e+06	4.35992e+06	1.04951	0.0697155	0.885279	0.555556	0.618839
Com_12109_pos	Incaspitolide E	P	C23H34O9	454.22	455.225	6.00269	[M+H]+	6.248	0.62	2	C18	Lipids and lipid-like molecules	Prenol lipids	Terpene lactones	-	-	-	-	-	-	CC1CCC2C(C(C3C(C(C1(O2)O)OC(=O)C(C)C)C(=C)C(=O)O3)OC(=O)C(C)C)(C)O	DXYDSSOEDQWWLR-KCKDRGJWSA-N	2.6006e+07	2.47369e+07	1.79282e+07	3.79874e+07	2.52676e+07	2.55599e+07	2.74249e+07	1.42887e+07	2.8104e+07	2.43085e+07	2.2961e+07	1.57837e+07	1.18526	0.2452	0.269894	0.666667	0.865568
Com_12113_pos	Laxifolone A	P	C31H50O2	454.381	455.392	7.51688	[M+H]+	8.64	-	3	C18	Lipids and lipid-like molecules	Prenol lipids	Triterpenoids	-	-	-	-	-	-	CC1(CCC2(CCC3(C(C2=C1)CC(=O)C4C3(CCC5C4(CCC(C5(C)C)OC)C)C)C)C)C	SKDYQHGGKFXAGK-GSNHWIIESA-N	3.67948e+06	1.70492e+06	3.76444e+06	1.18409e+06	988756	2.05646e+06	188535	2.09358e+06	1.3116e+06	1.31174e+06	1.44559e+06	1.19865e+06	1.77201	0.825388	0.156701	0.666667	0.916171
Com_12115_pos	Mycotrienol I	P	C26H33NO6	455.231	456.242	8.02985	[M+H]+	6.308	-	3	C18	Phenylpropanoids and polyketides	Macrolactams	-	-	-	-	-	-	-	CC1C(CC=CC=CC=CC(CC(=O)NC2=CC(=O)C=C(C2=O)CCC=C(C1O)C)OC)O	KDVQXJCAPWJRKD-VWMGDPEBSA-N	4.44991e+07	4.56379e+07	5.15156e+07	2.25383e+07	6.61506e+07	3.85541e+07	1.22423e+07	5.79968e+07	2.96167e+06	9.75221e+06	6.23852e+07	2.64201e+07	1.56555	0.646666	0.135225	0.694444	2.59206
Com_12116_pos	(9Z,11E,13S)-13-Hydroperoxyoctadeca-9,11-dienoylcarnitine	P	C25H45NO6	455.325	456.332	0.53078	[M+H]+	6.658	0.62	2	C18	Lipids and lipid-like molecules	Fatty Acyls	Fatty acid esters	"-"	HMDB0241877	-	-	-	-	CCCCCC(OO)C=CC=CCCCCCCCC(=O)OC(CC([O-])=O)C[N+](C)(C)C	SMCYPFQUTNXECF-UHFFFAOYSA-N	2.46635e+06	1.11451e+06	256568	9.88852e+06	1.08216e+06	955694	2.54673e+06	7.89578e+06	888463	929511	1.53253e+06	4.20478e+06	0.875874	-0.191205	0.477679	0.583333	0.500846
Com_12121_pos	15-methylnonadecanoylcarnitine	P	C27H53NO4	455.397	456.404	2.11629	[M+H]+	9.099	0.73	2	C18	Lipids and lipid-like molecules	Fatty Acyls	Fatty acid esters	"-"	HMDB0240908	-	-	-	-	CCCCC(C)CCCCCCCCCCCCCC(=O)OC(CC([O-])=O)C[N+](C)(C)C	XOYWUVQOVHNRKI-UHFFFAOYSA-N	2.73927e+08	2.70102e+08	522260	3.43832e+08	3.50722e+08	1.10181e+06	2.97584e+08	3.15842e+08	2.79159e+08	2.5502e+08	2.78451e+08	2.68991e+08	0.731665	-0.450745	0.192109	0.555556	1.87778
Com_1212_neg	N-linoleoylglycine	N	C20H35NO3	337.262	336.254	2.37244	[M-H]-	9.155	1.00	1	C18	Organic acids and derivatives	Carboxylic acids and derivatives	Amino acids, peptides, and analogues	"2764-03-6"	-	-	-	-	6433346	CCCCCC=CCC=CCCCCCCCC(=O)NCC(=O)O	YCRHZEHWEYAHCO-HZJYTTRNSA-N	3.20302e+07	2.95266e+07	7.4947e+07	2.54957e+07	4.8286e+07	1.79769e+07	1.35157e+07	5.25866e+07	4.45976e+07	3.56575e+07	4.31534e+07	2.42972e+07	1.0676	0.0943768	0.87548	0.5	0.133987
Com_12142_pos	3-(Glutathion-S-yl)acetaminophen	P	C18H24N4O8S	456.131	457.142	8.04304	[M+H]+	1.268	-	3	C18	Organic acids and derivatives	Carboxylic acids and derivatives	Amino acids, peptides, and analogues	"-"	HMDB0247733	-	-	-	12518950	CC(=O)NC1=CC(SCC(NC(=O)CCC(N)C(O)=O)C(=O)NCC(O)=O)=C(O)C=C1	VFNAXGMNFCUWCI-UHFFFAOYSA-N	261743	199616	104893	202765	160881	153145	250410	180928	103320	212189	280252	181004	0.896483	-0.157653	0.60759	0.611111	0.148991
Com_12143_pos	1,7-Dideacetoxy-1,7-Dioxo-3-Deacetylkhivorin	P	C26H32O7	456.215	457.22	3.74326	[M+H]+	5.41	-	3	C18	Organoheterocyclic compounds	Naphthopyrans	-	-	-	-	-	-	-	O=C1OC(C2=COC=C2)C3(C)CCC4C5(C(=O)CC(O)C(C)(C)C5CC(=O)C4(C)C63OC16)C	BSZLLSHGSWKZRE-IYLQSFRJSA-N	1.08768e+07	1.26836e+07	1.94338e+07	2.16151e+07	2.00354e+07	1.32109e+07	9.32008e+06	9.87238e+06	4.43195e+06	1.2211e+07	9.36402e+06	1.19195e+07	1.71319	0.776685	0.0171818	0.944444	0.957421
Com_12144_pos	Vindoline	P	C25H32N2O6	456.226	457.232	2.24534	[M+H]+	8.612	0.86	2	C18	Alkaloids and derivatives	Plumeran-type alkaloids	-	"2182-14-1"	HMDB0259814	C01626	map00901;map01063;map01100;map01110	-	-	CCC12C=CCN3C1C4(CC3)C(C(C2OC(=O)C)(C(=O)OC)O)N(C5=C4C=CC(=C5)OC)C	CXBGOBGJHGGWIE-ACSXSLCXSA-N	5.82386e+07	3.52812e+07	2.14595e+07	4.56504e+07	4.37401e+07	5.66323e+07	2.54695e+07	3.54918e+07	5.51597e+07	6.63931e+07	4.17382e+07	2.55051e+07	1.04502	0.0635347	0.798744	0.555556	0.238899
Com_12146_pos	Dendronpholide L	P	C24H40O8	456.272	457.276	7.29382	[M+H]+	6.809	0.63	2	C18	Lipids and lipid-like molecules	Prenol lipids	Sesquiterpenoids	-	-	-	-	-	-	CCOC(=O)C(=C)C1CCC(C2CCC(O2)(C(CCC(C(C1)O)(C)O)OC(=O)C)C)(C)O	LLASBBKHEICHEF-LHVTWODGSA-N	132722	534233	1.82747e+06	4.5482e+06	1.28484e+06	2.59423e+06	2.68535e+06	1.60439e+06	230648	1.45922e+06	2.31871e+06	346551	1.26337	0.33728	0.898853	0.527778	0.232008
Com_12147_pos	Chaxalactin B	P	C28H40O5	456.288	457.293	4.99084	[M+H]+	7.546	0.73	2	C18	Phenylpropanoids and polyketides	Macrolides and analogues	-	-	-	-	-	-	-	CCC=CC1CC=CC=CC(C(C(C(C=CCC(C=CC=C(C=CC(=O)O1)C)C)C)O)O)O	OYPWVSHNWVXFOC-NUOKWNRSSA-N	7.11307e+06	2.83848e+06	418910	1.66748e+07	1.09143e+06	2.39648e+06	1.33654e+06	4.51373e+06	445821	546036	4.57268e+06	2.8859e+06	2.13508	1.09429	0.488142	0.555556	0.786925
Com_12148_pos	3beta,23-Dihydroxy-30-nor-olean-12,20-dien-28-oic acid	P	C29H44O4	456.324	457.333	3.92145	[M+H]+	6.675	0.84	2	C18	Lipids and lipid-like molecules	Steroids and steroid derivatives	-	-	-	-	-	-	70698142	CC1=CCC2(CCC3(C(=CCC4C3(CCC5C4(CCC(C5(C)CO)O)C)C)C2C1)C)C(=O)O	PJWNQESEBNSLIQ-VZBPFLCRSA-N	1.09011e+07	5.53365e+06	2.33465e+07	1.28446e+07	2.69434e+07	1.46367e+07	4.48714e+06	1.5367e+07	4.10506e+06	1.07993e+07	1.14567e+07	6.0782e+06	1.80149	0.84919	0.0994537	0.777778	0.718243
Com_1214_neg	Chebulic acid	N	C14H12O11	356.038	337.02	0.67945	[M-H-H2O]-	5.746	-	3	C18	Organic acids and derivatives	Carboxylic acids and derivatives	Tetracarboxylic acids and derivatives	"23725-05-5"	-	-	-	-	-	C1=C2C(=C(C(=C1O)O)O)C(C(OC2=O)C(=O)O)C(CC(=O)O)C(=O)O	COZMWVAACFYLBI-XJEVXTIOSA-N	2.77331e+06	4.87909e+06	3.92604e+06	2.51518e+06	5.69523e+06	5.97349e+06	4.72978e+06	3.35351e+06	3.23998e+06	7.39605e+06	3.9723e+06	6.11129e+06	0.894436	-0.16095	0.572225	0.388889	0.268263
Com_12150_pos	O-(17-Carboxyheptadecanoyl)carnitine	P	C25H47NO6	457.34	458.348	0.45459	[M+H]+	6.834	0.67	2	C18	Lipids and lipid-like molecules	Fatty Acyls	Fatty acid esters	"-"	HMDB0240777	-	-	LMFA07070085	71464574	C[N+](C)(C)CC(CC([O-])=O)OC(=O)CCCCCCCCCCCCCCCCC(O)=O	ULCCGBCYWCYNIC-UHFFFAOYSA-N	706960	756414	495176	915407	429617	358377	678295	1.33041e+06	1.20593e+06	475423	463659	82018.6	0.864536	-0.210002	0.815334	0.472222	0.202826
Com_12155_pos	N-Eicosapentaenoyl Arginine	P	C26H42N4O3	458.326	459.329	9.25602	[M+H]+	7.701	-	3	C18	-	-	-	"-"	HMDB0242065	-	-	-	-	CCC=CCC=CCC=CCC=CCC=CCCCC(=O)NC(CCCN=C(N)N)C(O)=O	JHJCGMWZVCZDMS-UHFFFAOYSA-N	345188	1.27892e+07	1.50975e+06	4.82451e+06	2.1444e+06	1.84992e+06	2.12428e+06	1.00447e+07	5.79946e+06	6.19578e+06	9.01351e+06	2.40693e+07	0.409856	-1.28681	0.0751499	0.805556	1.79822
Com_12158_pos	Homaxisterol B2	P	C29H46O4	458.34	459.345	4.93842	[M+H]+	7.383	0.78	2	C18	Lipids and lipid-like molecules	Steroids and steroid derivatives	Stigmastanes and derivatives	-	-	-	-	-	-	CCC(C=CC(C)C1CCC2C1(CCC34C2(O3)C(C5C6(C4(CCC(C6)O)C)O5)O)C)C(C)C	NUKZQEACWUKJTB-PFRCSVQTSA-N	1.88551e+06	7.13434e+06	1.41901e+06	4.8303e+06	3.96111e+06	6.14212e+06	6.57195e+06	2.83844e+06	1.46456e+06	5.78997e+06	6.57886e+06	5.41012e+06	0.885478	-0.175472	0.682141	0.583333	0.352067
Com_12162_pos	Theopederin E	P	C22H37NO9	459.247	460.252	5.24923	[M+H]+	9.294	-	3	C18	Organoheterocyclic compounds	Pyranodioxins	-	-	-	-	-	-	-	CC1C(OC(CC1=C)(C(C(=O)NC2C3C(C(C(C(O3)CO)(C)C)OC)OCO2)O)OC)C	OBDAALQFQJRDKI-SBZOUALISA-N	3.7835e+07	4.35285e+07	4.6989e+07	3.72569e+07	5.46269e+07	7.15102e+07	3.74778e+07	5.8375e+07	4.2904e+07	3.49515e+07	4.97344e+07	4.56481e+07	1.08419	0.116622	0.598953	0.583333	0.129206
Com_12164_pos	Eruberin A	P	C24H28O9	460.173	461.178	4.75297	[M+H]+	5.647	-	3	C18	Phenylpropanoids and polyketides	Flavonoids	O-methylated flavonoids	-	-	-	-	LMPK12020167	-	CC1=C(C(=C2C3=C1OC(CC3OC4C(C(C(OC4O2)CO)O)O)C5=CC=C(C=C5)OC)C)O	BVWNFYIRLQDZHV-MYWLWKOOSA-N	8.68973e+06	9.82162e+06	1.08448e+07	1.36378e+07	7.93648e+06	1.05611e+07	1.30547e+07	3.32926e+06	1.774e+07	3.98064e+06	5.02457e+06	4.75417e+06	1.2842	0.360866	0.178107	0.694444	0.482822
Com_12165_pos	Trp Gln Gln	P	C21H28N6O6	460.207	461.215	0.94566	[M+H]+	6.397	-	3	C18	Organic acids and derivatives	Carboxylic acids and derivatives	Amino acids, peptides, and analogues	-	-	-	-	-	-	C1=CC=C2C(=C1)C(=CN2)CC(C(=O)NC(CCC(=O)N)C(=O)NC(CCC(=O)N)C(=O)O)N	DQDXHYIEITXNJY-BPUTZDHNSA-N	938549	591804	2.01091e+06	212788	1.09462e+06	825700	330306	672113	567163	1.20094e+06	199396	577755	1.59946	0.677588	0.316873	0.722222	1.27712
Com_12166_pos	Zahavin A	P	C26H36O7	460.246	461.254	2.27298	[M+H]+	6.161	0.61	2	C18	Organic acids and derivatives	Carboxylic acids and derivatives	Tricarboxylic acids and derivatives	-	-	-	-	-	-	CC1=CCCC(=C)C2C(CC1)C(=COC2OC(=O)C)C(CC(C(=C)C)OC(=O)C)OC(=O)C	YHVXAZWWUIIDJA-NMOJJFKUSA-N	9.05201e+06	2.29867e+07	3.15762e+06	5.41769e+07	1.01115e+07	1.07482e+07	2.92326e+07	2.72643e+07	6.46957e+06	1.86749e+07	2.03977e+07	2.60491e+07	0.860603	-0.216581	0.370052	0.666667	0.469409
Com_12167_pos	Vielanin B	P	C30H36O4	460.261	461.266	5.08057	[M+H]+	7.341	0.62	2	C18	Lipids and lipid-like molecules	Prenol lipids	Sesterterpenoids	-	-	-	-	-	-	CC1CC(=O)C(=C(C)C)CC2=C1C(=O)C3C2(C4(C3C(=O)C5=C4CC(=C(C)C)C(=O)CC5C)C)C	FXEYBYWAMYDRLK-JSVODMOHSA-N	2.85824e+06	4.04532e+06	969490	3.3388e+06	3.48832e+06	6.71871e+06	1.31583e+06	1.82498e+06	457416	2.83178e+06	2.77797e+06	6.33798e+06	1.37778	0.462343	0.326495	0.75	0.96081
Com_12172_pos	Biotin pantothenate	P	C19H31N3O8S	461.183	462.191	0.11533	[M+H]+	5.806	-	3	C18	Organoheterocyclic compounds	Biotin and derivatives	-	"-"	HMDB0249228	-	-	-	-	CC(C)(CO)C(O)C(=O)NCCC(=O)OOC(=O)CCCCC1SCC2NC(=O)NC12	PETSICGBKKBXMR-UHFFFAOYSA-N	6.71957e+07	7.55537e+07	8.62448e+07	1.81975e+08	1.18521e+08	1.14611e+08	4.71159e+07	8.3203e+07	5.47632e+07	8.3351e+07	6.30902e+07	7.9766e+07	1.56605	0.647133	0.0463824	0.833333	0.397808
Com_12174_pos	Pimozide	P	C28H29F2N3O	461.228	462.236	2.10624	[M+H]+	6.704	-	3	C18	Benzenoids	Benzene and substituted derivatives	Diphenylmethanes	"2062-78-4"	HMDB0015232	C07566	-	-	-	C1CN(CCC1N2C3=CC=CC=C3NC2=O)CCCC(C4=CC=C(C=C4)F)C5=CC=C(C=C5)F	YVUQSNJEYSNKRX-UHFFFAOYSA-N	1.4752e+06	7.38959e+06	1.8083e+06	3.07845e+07	897976	8.27998e+06	1.00792e+07	5.60869e+06	215565	4.05512e+06	6.46173e+06	1.53284e+07	1.21287	0.27842	0.987221	0.527778	0.0679147
Com_12175_pos	(+)-Plicamine	P	C26H26N2O6	462.179	463.189	6.26255	[M+H]+	6.76	0.52	2	C18	Organoheterocyclic compounds	Isoquinolines and derivatives	Isoquinolones and derivatives	-	-	C12254	-	-	-	CN1C2CC(C=CC23C(C1=O)N(C(=O)C4=CC5=C(C=C34)OCO5)CCC6=CC=C(C=C6)O)OC	SWPVBBHHDCMHLN-IRJLPVGZSA-N	2.68459e+06	1.15371e+06	726546	1.49351e+06	1.33352e+06	1.37269e+06	593206	339440	3.33861e+06	1.78321e+06	2.299e+06	351852	1.00681	0.00978608	0.510855	0.555556	0.579407
Com_12176_pos	Aglacin K	P	C24H30O9	462.189	463.194	5.17806	[M+H]+	5.805	-	3	C18	Lignans, neolignans and related compounds	Furanoid lignans	Tetrahydrofuran lignans	-	-	-	-	-	-	COC1=CC(=CC(=C1OC)OC)C(C2COCC2C(=O)C3=CC(=C(C(=C3)OC)OC)OC)O	RXZQMOJDZOQMMZ-BLRYKZMTSA-N	2.64338e+07	4.05878e+07	2.11314e+07	5.29075e+07	3.3621e+07	3.63595e+07	2.07014e+07	2.31722e+07	2.764e+07	2.1647e+07	2.24745e+07	2.48013e+07	1.50275	0.587605	0.0369703	0.833333	0.413111
Com_12183_pos	Briarellin L	P	C26H38O7	462.262	463.271	3.89881	[M+H]+	7.94	0.63	2	C18	Organic acids and derivatives	Carboxylic acids and derivatives	Tricarboxylic acids and derivatives	-	-	-	-	-	-	CCCC(=O)OC1(CCC2C(C(=O)OC3(CCC(C(=C)CC4C1C2C3O4)OC(=O)C)C)C)C	VFRMMXJTKVAFEN-HWEMHQRASA-N	9.17739e+06	6.14512e+06	3.40269e+06	4.17964e+07	1.04481e+07	1.42807e+07	9.92188e+06	4.53133e+07	2.34845e+06	1.34994e+07	9.84469e+06	2.25014e+07	0.824239	-0.278865	0.767494	0.583333	0.211381
Com_12185_pos	Tupichigenin D	P	C27H42O6	462.298	463.303	5.74027	[M+H]+	8.559	0.59	2	C18	Lipids and lipid-like molecules	Prenol lipids	Triterpenoids	-	-	-	-	-	-	CC1C2C(CC3C2(CCC4C3CCC5(C4(C(CC(C5O)O)O)C)O)C)OC16CCC(=C)CO6	LLALJIDXOPBDFG-ZDTBLJLZSA-N	329285	3.60228e+06	3.19944e+06	4.01203e+06	735992	317722	1.277e+06	1.1201e+06	4.71628e+06	883907	2.69695e+06	1.65242e+06	0.987859	-0.0176229	0.563857	0.416667	0.587461
Com_12186_pos	Sarcophyton polyhydroxysterol	P	C29H50O4	462.371	463.378	0.60863	[M+H]+	10.244	0.84	2	C18	Lipids and lipid-like molecules	Steroids and steroid derivatives	Cholestane steroids	-	-	-	-	-	-	CC(C)C(C)C(C)CC(C)(C1=CCC2C1(CCC3C2CC(C4(C3(CCC(C4)O)C)O)O)C)O	FSVRNTKWAJDYID-RVFKALSBSA-N	5.60004e+07	2.49881e+06	1.67173e+07	2.93579e+06	1.72344e+06	8.66576e+06	7.27531e+06	9.08004e+06	8.38291e+06	344251	2.23561e+06	2.0362e+06	3.0163	1.59278	0.314141	0.666667	1.4058
Com_12192_pos	Cytochalasin T	P	C29H37NO4	463.272	464.283	7.01629	[M+H]+	6.442	0.58	2	C18	Organoheterocyclic compounds	Isoindoles and derivatives	Isoindolines	-	-	-	-	-	-	CC1CCCC(C=CC(=O)OC23C(C=CC1)C=C(C(C2C(NC3=O)CC4=CC=CC=C4)C)C)O	ILLALIWIXIHHKP-BRPPDSKZSA-N	9.81527e+07	1.99425e+08	5.69267e+07	3.09024e+08	9.62377e+07	7.80095e+07	1.50696e+08	4.92066e+08	5.40322e+07	1.48927e+08	1.99008e+08	1.03421e+08	0.729674	-0.454676	0.524739	0.611111	0.267488
Com_12195_pos	14-Acetyltalatizamine	P	C26H41NO6	463.293	464.301	0.02571	[M+H]+	6.268	0.56	2	C18	Lipids and lipid-like molecules	Prenol lipids	Diterpenoids	-	-	-	-	-	-	[C@@H]12C[C@H]3[C@@]45[C@H]6[C@H](C[C@@H]4[C@](CN6CC)(CC[C@H]5OC)COC)[C@]([C@H]3[C@@H]2OC(=O)C)(C[C@@H]1OC)O	ZHYCSYOPFIUANO-UHFFFAOYNA-N	1.21613e+06	1.80882e+06	402365	3.97651e+06	337615	334125	662833	7.04458e+06	95904.7	1.86725e+06	1.39512e+06	1.42852e+06	0.646345	-0.629623	0.746327	0.611111	0.36129
Com_12196_pos	(5Z,8Z,10E,12S,14Z)-12-Hydroxyicosa-5,8,10,14-tetraenoylcarnitine	P	C27H45NO5	463.33	464.335	4.52633	[M+H]+	7.302	0.56	2	C18	Lipids and lipid-like molecules	Fatty Acyls	Fatty acid esters	"-"	HMDB0241591	-	-	-	-	CCCCCC=CCC(O)C=CC=CCC=CCCCC(=O)OC(CC([O-])=O)C[N+](C)(C)C	NOARSWRROUOLCM-UHFFFAOYSA-N	691542	3.57132e+06	1.61466e+06	2.90696e+06	2.37779e+06	1.66922e+06	1.34434e+06	8.10346e+06	5.22229e+06	1.33537e+06	5.08274e+06	3.12375e+06	0.529966	-0.916029	0.193148	0.694444	1.09439
Com_12204_pos	Sorafenib	P	C21H16ClF3N4O3	464.086	465.093	0.73279	[M+H]+	6.971	-	3	C18	Organic oxygen compounds	Organooxygen compounds	Ethers	"284461-73-0"	HMDB0014542	-	-	-	216239	CNC(=O)C1=NC=CC(OC2=CC=C(NC(=O)NC3=CC(=C(Cl)C=C3)C(F)(F)F)C=C2)=C1	MLDQJTXFUGDVEO-UHFFFAOYSA-N	6.64094e+06	2.3746e+06	7.55791e+06	1.24286e+06	1.3751e+06	1.78873e+06	65431.8	1.55594e+06	1.0321e+06	2.27823e+06	391807	510316	3.59629	1.84651	0.039575	0.861111	3.21901
Com_12210_pos	Tritoniopsin D	P	C26H40O7	464.277	465.286	2.85144	[M+H]+	6.441	0.61	2	C18	Lipids and lipid-like molecules	Prenol lipids	Sesquiterpenoids	-	-	-	-	-	-	CCCC(=O)OC1(CCC(C(=C)CC2C3C(C1O2)C4CC(C3(C)O)OCC4C)OC(=O)C)C	CAXUZJKWMCTHMI-UDQIIJQESA-N	2.14439e+07	4.35604e+07	1.01611e+07	9.8744e+07	2.64353e+07	2.26147e+07	4.29106e+07	1.24939e+08	1.44815e+07	4.33435e+07	4.22656e+07	3.11264e+07	0.745517	-0.423687	0.433105	0.638889	0.36909
Com_12213_pos	Corticatic acid A	P	C31H44O3	464.329	465.334	5.9635	[M+H]+	7.781	0.53	2	C18	Lipids and lipid-like molecules	Fatty Acyls	Fatty acids and conjugates	-	-	-	-	LMFA01031231	-	C#CC(C=CCCCCCC#CCC=CCCCCCCCCCCCC=CC#CC(=O)O)O	ACNZSZPAYNDIRJ-SWFYLXDKSA-N	617702	713493	357458	705627	504876	297343	434455	291679	958562	59337.4	1.00828e+06	320501	1.04025	0.0569324	0.49089	0.583333	0.532072
Com_12214_pos	Gln Arg Tyr	P	C20H31N7O6	465.234	466.245	8.36947	[M+H]+	6.223	-	3	C18	Organic acids and derivatives	Carboxylic acids and derivatives	Amino acids, peptides, and analogues	-	-	-	-	-	-	C1=CC(=CC=C1CC(C(=O)O)NC(=O)C(CCCN=C(N)N)NC(=O)C(CCC(=O)N)N)O	MQANCSUBSBJNLU-KKUMJFAQSA-N	1.48805e+06	789951	959371	3.25882e+06	1.18862e+06	1.61679e+06	3.71323e+06	1.81767e+06	852454	997508	2.06897e+06	683216	0.917947	-0.123517	0.945767	0.527778	0.101143
Com_12215_pos	Dehydrodeltatsine	P	C25H39NO7	465.273	466.277	5.28345	[M+H]+	6.44	0.60	2	C18	Lipids and lipid-like molecules	Prenol lipids	Diterpenoids	-	-	-	-	-	-	CCN1C2C34C5CCC(C3C(C2(C6(CC(C7CC4C6C7O)OC)OC)O)OC)(C1O5)COC	QFIFNORRVIEXFE-SQTHGTQESA-N	1.13443e+06	1.13519e+06	1.02372e+06	6.17125e+06	1.76779e+06	1.73197e+06	2.36456e+06	8.38251e+06	303238	2.73869e+06	2.7533e+06	2.80315e+06	0.67015	-0.577444	0.615388	0.722222	0.460252
Com_12220_pos	N-Eicosapentaenoyl Tyrosine	P	C29H39NO4	465.288	466.298	6.07672	[M+H]+	8.059	0.59	2	C18	-	-	-	"-"	HMDB0242082	-	-	-	-	CCC=CCC=CCC=CCC=CCC=CCCCC(=O)NC(CC1=CC=C(O)C=C1)C(O)=O	UPULPUGMUYYOIO-UHFFFAOYSA-N	2.16108e+06	4.52167e+06	1.59736e+06	7.15639e+06	2.66619e+06	2.49925e+06	4.422e+06	4.6801e+06	1.09997e+06	2.88641e+06	5.75283e+06	1.35062e+06	1.02031	0.0290012	0.864841	0.5	0.273015
Com_12224_pos	9-(3,4-Dimethyl-5-pentylfuran-2-yl)nonanoylcarnitine	P	C27H47NO5	465.345	466.352	0.846	[M+H]+	7.516	0.58	2	C18	Lipids and lipid-like molecules	Fatty Acyls	Fatty acid esters	"-"	HMDB0241803	-	-	-	-	CCCCCC1=C(C)C(C)=C(CCCCCCCCC(=O)OC(CC([O-])=O)C[N+](C)(C)C)O1	HGMOYXUZWHDRLG-UHFFFAOYSA-N	1.19295e+06	713717	1.07432e+06	363085	493231	478483	60470.8	803803	1.0029e+06	721872	872268	779395	1.0177	0.0253162	0.693025	0.555556	0.351727
Com_12232_pos	TERNSTROSIDE C	P	C22H26O11	466.148	467.152	5.45096	[M+H]+	6.464	-	3	C18	Organic oxygen compounds	Organooxygen compounds	Carbohydrates and carbohydrate conjugates	-	-	-	-	-	-	C1=CC(=C(C=C1CCOC2C(C(C(C(O2)CO)O)OC(=O)CC3=CC(=C(C=C3)O)O)O)O)O	FLSBWXVHDVCNEZ-OHLDOZIISA-N	5.24489e+07	5.04067e+07	3.9036e+07	4.85689e+07	4.93435e+07	6.03244e+07	4.36827e+07	4.33346e+07	4.86758e+07	5.39368e+07	4.82541e+07	5.16822e+07	1.03648	0.051686	0.660271	0.611111	0.107353
Com_12234_pos	Rhodioloside E	P	C21H38O11	466.241	467.253	8.65052	[M+H]+	5.208	-	3	C18	Lipids and lipid-like molecules	Fatty Acyls	Fatty acyl glycosides	-	-	-	-	-	-	CC(=CCOC1C(C(C(C(O1)COC2C(C(C(CO2)O)O)O)O)O)O)CCCC(C)(C)O	QSGZRCKKGZPIIZ-QICAHTGLSA-N	1.45723e+07	1.85739e+07	1.3521e+07	1.02438e+07	2.49552e+07	2.04921e+07	9.21624e+06	1.32478e+07	9.18613e+06	1.61216e+07	1.09706e+07	1.84657e+07	1.32575	0.406805	0.150256	0.777778	0.27385
Com_1223_pos	4-Propyl-2,6-dimethoxyphenol	P	C11H16O3	196.11	219.099	0.5459	[M+Na]+	5.715	0.57	1	C18	Benzenoids	Phenols	Methoxyphenols	"6766-82-1"	HMDB0036226	-	-	-	524975	CCCC1=CC(=C(C(=C1)OC)O)OC	YHEWWEXPVKCVFY-UHFFFAOYSA-N	7.92346e+06	4.99084e+06	752637	7.87277e+06	4.98778e+06	3.7837e+06	4.69481e+06	2.35316e+06	9.03562e+06	3.18421e+06	5.32222e+06	4.30531e+06	1.049	0.0690132	0.841932	0.555556	0.984248
Com_12243_pos	(8Z,11Z)-3-Icosa-8,11-dienoylcarnitine	P	C27H49NO5	467.361	468.368	1.13647	[M+H]+	7.855	0.62	2	C18	Lipids and lipid-like molecules	Fatty Acyls	Fatty acid esters	"-"	HMDB0241576	-	-	-	-	CCCCCCCCC=CCC=CCCCCC(O)CC(=O)OC(CC([O-])=O)C[N+](C)(C)C	XOLPEFXXTVQYCS-UHFFFAOYSA-N	518207	1.00466e+06	477893	4.34391e+06	761938	820247	502529	322229	467610	1.05941e+06	804630	1.82103e+06	1.59256	0.671345	0.500852	0.611111	0.628084
Com_12249_pos	12-O-Nicotinoyllineolon	P	C27H35NO6	469.246	470.252	4.68007	[M+H]+	5.733	0.82	2	C18	Lipids and lipid-like molecules	Steroids and steroid derivatives	Pregnane steroids	-	-	-	-	-	-	CC(=O)C1CCC2(C1(C(CC3C2(CC=C4C3(CCC(C4)O)C)O)OC(=O)C5=CN=CC=C5)C)O	OQFVSKGDZKMZEH-DXKISFJISA-N	2.35315e+07	3.59686e+07	7.42663e+07	1.86055e+07	3.43481e+07	1.35426e+07	691670	1.30206e+06	1.50245e+06	5.01425e+06	3.00695e+06	5.82643e+06	11.5466	3.5294	0.000174606	1	4.30369
Com_12250_pos	Linearilin	P	C24H39NO8	469.268	470.272	6.86516	[M+H]+	5.097	-	3	C18	Lipids and lipid-like molecules	Prenol lipids	Diterpenoids	-	-	-	-	-	-	CCN1CC2(CCC(C34C2C(C(C31)(C5(CC(C6CC4C5C6OC)OC)O)OO)OC)OC)O	OJTGVRVXRXFTNU-OYROXQJZSA-N	1.90494e+06	3.48788e+06	943981	3.60343e+06	2.28485e+06	6.10829e+06	5.29819e+06	872446	2.68115e+06	4.2905e+06	3.96275e+06	3.33677e+06	0.896858	-0.157049	0.726617	0.583333	0.684472
Com_12253_pos	3-Hydroxyicos-11-enoylcarnitine	P	C27H51NO5	469.377	470.384	0.09189	[M+H]+	8.25	-	3	C18	Lipids and lipid-like molecules	Fatty Acyls	Fatty acid esters	"-"	HMDB0241574	-	-	-	-	CCCCCCCCC=CCCCCCCCC(O)CC(=O)OC(CC([O-])=O)C[N+](C)(C)C	INGJNTZXUUXUIJ-UHFFFAOYSA-N	631976	45810.2	837991	1.99672e+06	54295.2	169587	625039	135799	749885	528764	363467	345091	1.35965	0.443234	0.599284	0.5	0.620524
Com_12261_pos	3beta-Hydroxy-3-deoxycarapin	P	C27H34O7	470.23	471.239	2.18103	[M+H]+	5.716	-	3	C18	Lipids and lipid-like molecules	Prenol lipids	Triterpenoids	-	-	-	-	-	-	CC1(C(C2(C3CCC4(C(OC(=O)CC4=C3CC(C1O)C2=O)C5=COC=C5)C)C)CC(=O)OC)C	WAIKPAHSFOBDTD-FGXHNJFHSA-N	251762	126730	522980	817794	179554	96904.4	374139	179580	482724	96069.1	73549.6	179457	1.44042	0.526487	0.532307	0.638889	0.337426
Com_12262_pos	Callyspongynic acid	P	C32H38O3	470.282	471.285	9.82824	[M+H]+	10.011	0.69	2	C18	Lipids and lipid-like molecules	Fatty Acyls	Fatty acids and conjugates	-	-	-	-	-	-	C#CC(C=CCCCCCC#CC#CCCCC#CCCCC#CCCCCCC#CC(=O)O)O	DDVIOADGWIMPIO-ISGQOPDGSA-N	1.67412e+07	2.73906e+06	8.69224e+06	1.87617e+06	3.45319e+06	7.78675e+06	6.89738e+06	1.09966e+07	3.90262e+06	1.09107e+06	5.01169e+06	1.44485e+06	1.40705	0.492672	0.488513	0.611111	1.04537
Com_12267_pos	Cervonyl carnitine	P	C29H45NO4	471.335	472.342	0.68312	[M+H]+	7.593	0.57	2	C18	Lipids and lipid-like molecules	Fatty Acyls	Fatty acid esters	"-"	HMDB0006510	-	-	LMFA07070055	53477842	CC\C=C\C\C=C\C\C=C\C\C=C\C\C=C\C\C=C\CCC(=O)OC(CC([O-])=O)C[N+](C)(C)C	WLLMYDQRCSWAST-BUHCESQUSA-N	1.38716e+07	5.58979e+06	1.14543e+07	4.6189e+06	7.8916e+06	6.50018e+06	1.18826e+07	1.10489e+07	1.17542e+07	2.35735e+06	1.34377e+07	8.57053e+06	0.845475	-0.242166	0.727013	0.638889	0.963948
Com_12269_pos	Lys Tyr Tyr	P	C24H32N4O6	472.232	473.24	1.54175	[M+H]+	7.954	0.61	2	C18	Organic acids and derivatives	Carboxylic acids and derivatives	Amino acids, peptides, and analogues	-	-	-	-	-	-	C1=CC(=CC=C1CC(C(=O)NC(CC2=CC=C(C=C2)O)C(=O)O)NC(=O)C(CCCCN)N)O	FPQMQEOVSKMVMA-ACRUOGEOSA-N	721482	801433	415260	951006	260913	235595	364191	941269	71582.3	78289.8	1.02819e+06	178135	1.27202	0.347122	0.289254	0.638889	0.534352
Com_12275_pos	LysoPE(0:0/18:4(6Z,9Z,12Z,15Z))	P	C23H40NO7P	473.254	474.259	5.4683	[M+H]+	8.562	0.50	2	C18	Lipids and lipid-like molecules	Glycerophospholipids	Glycerophosphoethanolamines	"-"	HMDB0011480	-	-	LMGP02050044	53480929	[H][C@@](CO)(COP(O)(=O)OCCN)OC(=O)CCCC\C=C/C\C=C/C\C=C/C\C=C/CC	SYKRNJVTCMUCGF-JVBHARQXSA-N	2.69731e+06	1.10907e+08	3.46328e+08	7.68799e+07	1.22643e+08	1.27772e+08	9.65691e+07	7.58129e+06	1.06653e+08	1.11431e+08	1.07208e+08	1.08073e+08	1.46457	0.550477	0.966107	0.666667	0.0674066
Com_12277_pos	5alpha,6beta,8alpha-Trihydroxy-28-norisotoonafolin	P	C25H30O9	474.189	475.194	4.97319	[M+H]+	5.731	-	3	C18	Lipids and lipid-like molecules	Prenol lipids	Triterpenoids	-	-	-	-	-	-	CC12CC3C(C4(C(O3)CC(=O)C5(C4(C(C(=O)O5)O)O)C)C)C(C16C(O6)CC2C7=COC=C7)(C)O	MOYKAXYISXRXMP-CQBJPGCWSA-N	2.22459e+07	1.97826e+07	2.70212e+07	1.97304e+07	2.34386e+07	2.02293e+07	1.29214e+07	5.68142e+06	9.85519e+06	9.41934e+06	9.32313e+06	1.17439e+07	2.247	1.168	0.000346245	1	2.97553
Com_1227_pos	cyclo(pro-val)	P	C10H16N2O2	196.121	219.109	7.82919	[M+Na]+	5.078	0.80	1	C18	Organic acids and derivatives	Carboxylic acids and derivatives	Amino acids, peptides, and analogues	"2854-40-2"	HMDB0240493	-	-	-	6992261	CC(C)C1C(=O)N2CCCC2C(=O)N1	XLUAWXQORJEMBD-YUMQZZPRSA-N	5.24489e+07	5.04067e+07	3.9036e+07	4.85689e+07	4.93435e+07	6.03244e+07	4.36827e+07	4.33346e+07	4.86758e+07	5.39368e+07	4.82541e+07	5.16822e+07	1.03648	0.051686	0.660271	0.611111	0.0806766
Com_12280_pos	His Tyr Arg	P	C21H30N8O5	474.234	475.243	4.25312	[M+H]+	7.008	-	3	C18	Organic acids and derivatives	Carboxylic acids and derivatives	Amino acids, peptides, and analogues	-	-	-	-	-	-	C1=CC(=CC=C1CC(C(=O)NC(CCCN=C(N)N)C(=O)O)NC(=O)C(CC2=CN=CN2)N)O	FRDFAWHTPDKRHG-ULQDDVLXSA-N	5.24489e+07	5.04067e+07	3.9036e+07	4.85689e+07	4.93435e+07	6.03244e+07	4.36827e+07	4.33346e+07	4.86758e+07	5.39368e+07	4.82541e+07	5.16822e+07	1.03648	0.051686	0.660271	0.611111	0.0918983
Com_12283_pos	Arzoxifene	P	C28H29NO4S	475.182	476.188	2.71448	[M+H]+	4.874	-	3	C18	Organic oxygen compounds	Organooxygen compounds	Ethers	"182133-25-1"	HMDB0248630	-	-	-	179337	COC1=CC=C(C=C1)C1=C(OC2=CC=C(OCCN3CCCCC3)C=C2)C2=C(S1)C=C(O)C=C2	MCGDSOGUHLTADD-UHFFFAOYSA-N	3.8322e+06	7.92887e+06	6.33473e+06	1.08059e+07	6.83859e+06	1.43569e+07	3.47471e+06	2.68941e+06	5.41941e+06	3.84589e+06	4.60507e+06	1.78373e+06	2.29612	1.1992	0.00870787	0.916667	1.37511
Com_12292_pos	Z-Leu-leu-leu-al	P	C26H41N3O5	475.305	476.314	4.2636	[M+H]+	8.617	-	3	C18	Organic acids and derivatives	Carboxylic acids and derivatives	Amino acids, peptides, and analogues	"-"	HMDB0254697	-	-	-	6914692	CC(C)CC(NC(=O)C(CC(C)C)NC(=O)C(CC(C)C)NC(=O)OCC1=CC=CC=C1)C=O	TZYWCYJVHRLUCT-UHFFFAOYSA-N	3.17855e+07	2.43067e+07	3.11238e+07	1.93623e+07	3.1238e+07	1.45258e+07	1.28347e+07	2.28338e+07	2.0231e+07	1.77479e+07	2.78141e+07	1.79167e+07	1.27613	0.351777	0.200253	0.75	0.529321
Com_12294_pos	(7Z,10Z,13Z,16Z)-Docosatetraenoylcarnitine	P	C29H49NO4	475.366	476.373	0.25076	[M+H]+	8.117	-	3	C18	Lipids and lipid-like molecules	Fatty Acyls	Fatty acid esters	"-"	HMDB0240758	-	-	LMFA07070022	71464592	[H]\C(CCCCC)=C(/[H])C\C([H])=C(\[H])C\C([H])=C(\[H])C\C([H])=C(\[H])CCCCCC(=O)OC(CC([O-])=O)C[N+](C)(C)C	OLORTLVEDIELGC-SNPVRQPZSA-N	740341	241252	328957	326537	169041	177816	253081	196450	509907	310976	50294.8	84847.7	1.4115	0.49723	0.285342	0.638889	0.670876
Com_12295_pos	tryptoquialanol	P	C25H24N4O6	476.17	477.175	4.26703	[M+H]+	5.109	0.68	2	C18	Organic acids and derivatives	Carboxylic acids and derivatives	Amino acids, peptides, and analogues	-	-	-	-	-	-	CC(C1=NC2=CC=CC=C2C(=O)N1C3CC4(C5N(C6=CC=CC=C64)C(=O)C(N5O)(C)C)OC3=O)O	ONUMRICZJQKTGF-INNWXOGQSA-N	1.28129e+07	3.71716e+07	879606	3.42916e+07	3.50722e+08	3.08137e+07	4.29098e+07	472530	4.09072e+07	591143	3.44165e+07	2.94104e+07	3.13831	1.64999	0.442244	0.555556	1.22489
Com_12297_pos	Platyphylloside	P	C25H32O9	476.205	477.209	5.31708	[M+H]+	5.747	-	3	C18	Phenylpropanoids and polyketides	Diarylheptanoids	Linear diarylheptanoids	-	-	-	-	-	-	C1=CC(=CC=C1CCC(CC(=O)CCC2=CC=C(C=C2)O)OC3C(C(C(C(O3)CO)O)O)O)O	PVPDIJGSCANSAG-JSFAVJLPSA-N	7.99805e+06	1.64451e+07	1.24148e+07	1.16793e+07	2.13251e+07	2.06248e+07	1.69892e+07	1.04027e+07	9.32083e+06	1.40439e+07	5.82194e+06	1.46485e+07	1.2704	0.345287	0.302387	0.666667	0.268977
Com_122_pos	L-beta-Homoleucine	P	C7H15NO2	145.11	128.107	1.57731	[M+H-H2O]+	5.684	-	3	C18	Organic acids and derivatives	Carboxylic acids and derivatives	Amino acids, peptides, and analogues	22818-43-5	-	-	-	-	2761525	CC(C)C[C@@H](CC(=O)O)N	MLYMSIKVLAPCAK-LURJTMIESA-N	3.08419e+07	3.00276e+07	4.8277e+07	3.40054e+07	5.65036e+07	4.77589e+07	3.8205e+07	4.7228e+07	5.4674e+07	5.25254e+07	4.79724e+07	5.22823e+07	0.844743	-0.243416	0.15799	0.694444	1.42226
Com_12301_pos	Hongdoushan B	P	C27H40O7	476.277	477.28	8.91701	[M+H]+	8.403	-	3	C18	Lipids and lipid-like molecules	Prenol lipids	Diterpenoids	-	-	-	-	-	-	CCC(=O)OC1CC(=C2C(CC3(CCC(C(=C)C3C(C1C2(C)C)OC(=O)C)OC(=O)C)C)O)C	CIQZPTJELMJHRG-ZNQIWVDCSA-N	9.88558e+07	2.88694e+07	6.99183e+07	1.79992e+07	4.11369e+07	2.62756e+07	3.32853e+07	8.11951e+07	4.05449e+07	2.50527e+07	3.00876e+07	4.32224e+07	1.11708	0.159735	0.96514	0.527778	0.741096
Com_12303_pos	4-O-alpha-Cadinylangolensin	P	C31H40O4	476.293	477.297	5.34756	[M+H]+	7.467	0.55	2	C18	Phenylpropanoids and polyketides	Alpha-methyldeoxybenzoin flavonoids	-	-	-	-	-	LMPK12160053	-	CC1=CC2C(CCC(C2CC1)(C)OC3=CC(=C(C=C3)C(=O)C(C)C4=CC=C(C=C4)OC)O)C(C)C	RVLYYCCWEKBFCF-KFEYKLBZSA-N	1.9584e+06	1.88728e+06	2.56472e+06	2.4735e+06	4.26976e+06	3.84223e+06	3.61732e+06	877640	884824	1.56003e+06	3.81622e+06	1.7887e+06	1.35482	0.438105	0.193281	0.777778	0.643805
Com_12306_pos	Marcfortine A	P	C28H35N3O4	477.263	478.268	4.3051	[M+H]+	5.348	-	3	C18	Organoheterocyclic compounds	Piperazinopiperidines	-	-	-	-	-	-	-	CC1(C=COC2=C(O1)C=CC3=C2NC(=O)C34CC56CN7CCCCC7(CC5C4(C)C)C(=O)N6C)C	KYKUTNUWXQVSSU-UHFFFAOYSA-N	6.90168e+06	2.32268e+07	2.42437e+06	7.13249e+06	5.2663e+06	1.80938e+07	1.04216e+07	4.46911e+06	1.50392e+06	5.40051e+06	1.11725e+07	7.64357e+06	1.55241	0.634513	0.458319	0.583333	0.820614
Com_12307_pos	Epothilone G1	P	C26H39NO7	477.273	478.279	1.46565	[M+H]+	9.189	-	3	C18	Phenylpropanoids and polyketides	Macrolides and analogues	-	-	-	-	-	-	-	CC1CCCC2C(O2)CC(OC(=O)CC(C(C(=O)C(C1O)C)(C)C)O)C(=CC3=COC(=N3)C)C	VKTJUSLRQGGFQY-KKQRBIROSA-N	8.08134e+06	6.19249e+06	1.3372e+07	6.67065e+06	6.09318e+06	1.51874e+07	7.95899e+06	1.41596e+07	5.27864e+06	3.45271e+06	5.91233e+06	4.6693e+06	1.3419	0.424277	0.230783	0.777778	1.30507
Com_12309_pos	LysoPE(18:2w6/0:0)	P	C23H44NO7P	477.286	478.292	1.84573	[M+H]+	8.866	0.97	2	C18	Lipids and lipid-like molecules	Glycerophospholipids	Glycerophosphoethanolamines	-	HMDB0011507	-	-	LMGP02050011	-	CCCCCC=CCC=CCCCCCCCC(=O)OCC(COP(=O)(O)OCCN)O	DBHKHNGBVGWQJE-USWSLJGRSA-N	1.03897e+07	5.35912e+08	6.93381e+06	2.90801e+08	5.43903e+08	2.03219e+08	6.50375e+08	4.22407e+06	7.13509e+08	5.41424e+08	5.65983e+07	4.75715e+08	0.651621	-0.617896	0.66309	0.638889	1.17166
Com_12313_pos	Epimedoicarisoside A	P	C24H30O10	478.184	479.189	4.76079	[M+H]+	5.727	-	3	C18	Organic oxygen compounds	Organooxygen compounds	Carbohydrates and carbohydrate conjugates	-	-	-	-	-	-	COC1=C(C=C2C(=C1)CCC3=CC(=C(C(=C32)OC)OC)OC4C(C(C(C(O4)CO)O)O)O)OC	XRIJVHRTPWFICJ-UKMCQSRUSA-N	2.14673e+07	1.4841e+07	2.38848e+07	1.82878e+07	1.81245e+07	1.54012e+07	1.39668e+07	1.49121e+07	1.35708e+07	1.01581e+07	8.08412e+06	9.47133e+06	1.59637	0.674795	0.00412589	0.972222	0.481318
Com_12316_pos	Pharboside G	P	C26H38O8	478.257	479.261	6.79538	[M+H]+	5.854	-	3	C18	Lipids and lipid-like molecules	Prenol lipids	Terpene glycosides	-	-	-	-	-	-	CC12CCCC(C1C(C34C2CCC(C3)C(=C)C4)C=O)(C)C(=O)OC5C(C(C(C(O5)CO)O)O)O	CWSYHNWOKDWRFO-IDWAZYJJSA-N	8.74008e+06	8.42221e+06	6.33731e+06	2.21818e+07	1.15509e+07	5.51746e+06	6.99583e+06	220987	6.8041e+06	2.05414e+06	7.57448e+06	8.00599e+06	1.98227	0.987153	0.140948	0.777778	2.09844
Com_12318_pos	Striatin C	P	C26H38O8	478.257	479.267	5.82046	[M+H]+	7.209	0.59	2	C18	Lipids and lipid-like molecules	Prenol lipids	Diterpenoids	-	-	-	-	-	-	CC(C)C1=C2C3C(C=C4C5C(C3(CCC2(CC1)C)C)OC6C5(C(C(CO6)O)(OC4OC)O)O)O	BFGPGDSRRTWFPZ-IMCWKIMJSA-N	392915	1.0045e+06	148241	2.54354e+06	2.5241e+06	2.5323e+06	2.339e+06	5.68769e+06	298560	1.46328e+06	1.76827e+06	2.86606e+06	0.634103	-0.65721	0.387351	0.611111	0.594946
Com_12319_pos	Ditaxin	P	C31H42O4	478.308	479.313	4.83004	[M+H]+	7.496	0.60	2	C18	Lipids and lipid-like molecules	Prenol lipids	Triterpenoids	-	-	-	-	-	-	CC(=CC=CC=C(C)C=CC=C(C)C(=O)OC)C=CC=C(C)C=CC12C(CC(O1)CC2(C)O)(C)C	LTYWXDKNOZKXJR-WVZBASIFSA-N	3.30607e+07	1.62579e+07	3.59012e+07	2.55931e+07	4.56628e+07	4.59958e+07	7.61826e+06	2.23775e+07	1.3462e+07	1.76448e+07	2.50982e+07	1.8804e+07	1.92821	0.947264	0.0192827	0.888889	2.10825
Com_12321_pos	N-desmethylimatinib	P	C28H29N7O	479.243	480.255	8.51179	[M+H]+	5.715	-	3	C18	Benzenoids	Benzene and substituted derivatives	Anilides	"404844-02-6"	HMDB0013862	-	-	-	9869737	CC1=C(NC2=NC=CC(=N2)C2=CN=CC=C2)C=C(NC(=O)C2=CC=C(CN3CCNCC3)C=C2)C=C1	BQQYXPHRXIZMDM-UHFFFAOYSA-N	2.23955e+06	918108	4.74152e+06	1.15459e+06	4.06751e+06	2.77303e+06	609260	1.46855e+06	442680	2.78738e+06	1.08081e+06	1.49854e+06	2.0152	1.01092	0.0939028	0.75	0.870537
Com_12327_pos	Delcorine	P	C26H41NO7	479.288	480.298	4.23287	[M+H]+	8.632	-	3	C18	Lipids and lipid-like molecules	Prenol lipids	Diterpenoids	"52358-55-1"	-	C08675	-	-	-	CCN1CC2(CCC(C34C2C(C5(C31)C6(CC(C7CC4C6C7OC)OC)OCO5)O)OC)COC	XTLROSDJDZHIIK-VIGIWSGCSA-N	8.64877e+06	4.70558e+06	1.09356e+07	3.83458e+06	5.81189e+06	7.76467e+06	7.18462e+06	1.13495e+07	6.55933e+06	4.4563e+06	4.37926e+06	5.22114e+06	1.06516	0.0910687	0.797103	0.555556	0.449613
Com_12332_pos	11-Oxo-androsterone glucuronide	P	C25H36O9	480.236	481.239	8.49079	[M+H]+	6.13	-	3	C18	Lipids and lipid-like molecules	Glycerolipids	Diradylglycerols	"-"	HMDB0010338	-	-	LMST05010032	53478031	CC12CC(=O)C3C(CCC4CC(CCC34C)OC3OC(C(O)C(O)C3O)C(O)=O)C1CCC2=O	QTXWOOLAHRQMGZ-UHFFFAOYSA-N	3.92455e+06	1.58278e+06	1.00047e+07	4.11253e+06	4.70283e+06	3.26355e+06	1.83827e+06	5.82198e+06	3.00628e+06	4.64528e+06	3.71835e+06	2.79886e+06	1.26396	0.337946	0.613003	0.611111	0.399887
Com_12333_pos	Trp Tyr Leu	P	C26H32N4O5	480.237	481.24	9.74988	[M+H]+	6.694	-	3	C18	Organic acids and derivatives	Carboxylic acids and derivatives	Amino acids, peptides, and analogues	-	-	-	-	-	-	CC(C)CC(C(=O)O)NC(=O)C(CC1=CC=C(C=C1)O)NC(=O)C(CC2=CNC3=CC=CC=C32)N	DVLHKUWLNKDINO-PMVMPFDFSA-N	1.48781e+06	823771	2.3219e+06	6.71527e+06	2.65234e+06	3.22828e+06	1.67112e+06	7.2318e+06	431941	3.49884e+06	1.80754e+06	5.09426e+06	0.873014	-0.195924	0.992952	0.555556	0.425429
Com_12335_pos	Vedelianin	P	C29H36O6	480.251	481.262	8.06793	[M+H]+	5.492	-	3	C18	Organoheterocyclic compounds	Benzopyrans	1-benzopyrans	-	-	-	-	-	-	OC=1C=C(C=CC2=CC(O)=C(C(O)=C2)CC=C(C)C)C=C3C1OC4(C)CC(O)C(O)C(C)(C)C4C3	OYMAGMAEFPAAGU-BQYQJAHWSA-N	2.45766e+06	7.41426e+06	2.49157e+06	2.09063e+06	3.40114e+06	393592	3.96262e+06	2.0829e+06	1.49689e+06	483082	3.51533e+06	445205	1.52251	0.606452	0.449963	0.611111	0.622614
Com_12337_pos	Glucosilsteviol	P	C26H40O8	480.272	481.28	1.59693	[M+H]+	6.144	0.62	2	C18	Lipids and lipid-like molecules	Prenol lipids	Terpene glycosides	-	-	-	-	-	-	CC12CCCC(C1CCC34C2CCC(C3)(C(=C)C4)OC5C(C(C(C(O5)CO)O)O)O)(C)C(=O)O	QSIDJGUAAUSPMG-CULFPKEHSA-N	1.61058e+07	6.32232e+07	2.72186e+06	3.03056e+08	2.24615e+07	2.4066e+07	7.3669e+07	6.34465e+06	1.30183e+07	1.08395e+07	5.301e+07	7.03669e+07	1.8994	0.92554	0.897915	0.472222	0.473612
Com_1233_neg	methyl 4-[(7-ethoxy-4-oxo-4H-chromen-3-yl)oxy]benzoate	N	C19H16O6	340.095	339.09	7.62523	[M-H]-	7.504	-	3	C18	Organoheterocyclic compounds	Benzopyrans	1-benzopyrans	"304693-08-1"	-	-	-	-	928118	CCOC1=CC2=C(C=C1)C(=O)C(=CO2)OC3=CC=C(C=C3)C(=O)OC	MWGMLZDECMVYFR-UHFFFAOYSA-N	477718	276067	228661	27337.8	156246	141881	649015	227891	170673	70186.7	105551	214241	0.909815	-0.136355	0.801247	0.472222	0.182148
Com_12341_pos	Kermadecin E	P	C31H44O4	480.324	481.328	5.88321	[M+H]+	8.429	0.66	2	C18	Benzenoids	Phenols	1-hydroxy-4-unsubstituted benzenoids	-	-	-	-	-	-	CC(=CCC1=C(C=C2CCCCCCCCCCCCCCC3=CC(=C(C2=C1O)C(=C3)O)O)O)C	WIHCRONGALFTQZ-UHFFFAOYSA-N	2.39153e+06	4.74895e+06	829284	1.20119e+06	203077	1.02443e+06	3.45388e+06	1.35811e+06	2.34037e+06	1.03098e+06	1.3964e+06	1.30239e+06	0.955553	-0.0655916	0.469942	0.666667	0.42153
Com_12342_pos	Certonardosterol A2	P	C28H48O6	480.345	481.348	9.25564	[M+H]+	9.648	-	3	C18	Lipids and lipid-like molecules	Steroids and steroid derivatives	Ergostane steroids	-	-	-	-	-	-	CC(CO)C(C)C=CC(C)C1CC(C2C1(CCC3C2(CC(C4C3(CCC(C4O)O)C)O)O)C)O	UZMSBSHNTQAMIG-OYNHBLERSA-N	1.11825e+07	3.633e+06	1.54253e+07	2.62314e+07	1.16309e+07	1.49923e+07	2.15057e+07	1.18648e+07	5.67066e+06	1.5911e+06	1.93844e+07	4.55935e+06	1.28678	0.363771	0.389502	0.583333	0.643986
Com_12343_pos	18-Demethylpubescenine	P	C25H39NO8	481.268	482.273	4.84164	[M+H]+	6.141	0.59	2	C18	Lipids and lipid-like molecules	Prenol lipids	Diterpenoids	-	-	-	-	-	-	CCN1CC2(CCC(C34C2C(C(C31)(C5(CC(C6CC4C5C6OC(=O)C)OC)OC)O)O)O)CO	OSSCNSALANKATQ-JOPURWDVSA-N	4.77577e+06	4.16456e+06	1.74406e+06	2.57476e+07	843873	1.71449e+06	3.62557e+06	1.97587e+07	263643	2.34103e+06	2.66727e+06	4.2898e+06	1.18346	0.243011	0.838806	0.5	0.145581
Com_12363_pos	3-Ketodehydrosulfurenic acid	P	C31H46O4	482.34	483.344	5.85903	[M+H]+	6.373	-	3	C18	Lipids and lipid-like molecules	Steroids and steroid derivatives	Bile acids, alcohols and derivatives	-	-	-	-	-	-	CC(C)C(=C)CCC(C1CC(C2(C1(CC=C3C2=CCC4C3(CCC(=O)C4(C)C)C)C)C)O)C(=O)O	OSACBIMFKXGCAD-HOSBDSGNSA-N	3.32267e+07	2.6717e+07	1.89817e+07	3.28527e+07	3.73151e+07	4.32542e+07	2.67038e+07	2.09318e+07	8.65349e+06	8.57132e+06	3.30527e+07	2.26407e+07	1.59553	0.674038	0.0704132	0.833333	0.752618
Com_12365_pos	DG(10:0/16:1(9Z)/0:0)	P	C29H54O5	482.397	483.408	7.66862	[M+H]+	9.148	-	3	C18	Hydrocarbons	Unsaturated hydrocarbons	Branched unsaturated hydrocarbons	"-"	-	-	-	-	-	[H][C@](O)(COC(=O)CCCCCCCCC)COC(=O)CCCCCCC\C=C/CCCCCC	RRCKOPRDFJZIHY-OFQPSRFPSA-N	682597	403907	419639	304355	354587	565535	995322	295173	171169	375428	168181	434276	1.11931	0.162614	0.39085	0.666667	0.335067
Com_12369_pos	Withaphysalin N	P	C28H36O7	484.246	485.253	1.25085	[M+H]+	6.706	0.74	2	C18	Lipids and lipid-like molecules	Steroids and steroid derivatives	Steroid lactones	-	-	-	-	-	-	CC1=C(C(=O)OC(C1)C2(C3CCC4C3(CCC5C4CC6C7(C5(C(=O)CCC7O)C)O6)C(=O)O2)C)C	PGJRQHKPPYIVQE-BGDMQGTOSA-N	6.61832e+06	6.70937e+06	1.82562e+06	1.91369e+07	8.17797e+06	8.39227e+06	1.02869e+07	1.59238e+07	3.18933e+06	1.00844e+07	7.45249e+06	1.25242e+07	0.855357	-0.225402	0.524315	0.666667	0.751916
Com_1236_neg	Ferutinin	N	C22H30O4	358.214	339.199	8.47988	[M-H-H2O]-	9.497	0.58	1	C18	Lipids and lipid-like molecules	Prenol lipids	Sesquiterpenoids	"41743-44-6"	HMDB0252237	-	-	-	496289	CC(C)C1(O)CCC2(C)CC=C(C)CC(OC(=O)C3=CC=C(O)C=C3)C12	CYSHNJQMYORNJI-UHFFFAOYSA-N	3.79363e+08	2.40713e+08	2.69329e+08	3.19458e+08	3.48294e+08	2.19709e+08	3.44037e+08	1.33228e+08	7.3389e+08	2.24882e+08	2.94213e+08	3.62729e+08	0.848964	-0.236225	0.848426	0.527778	0.306001
Com_12373_pos	Pubeside B	P	C26H44O8	484.304	485.308	5.48812	[M+H]+	7.33	0.60	2	C18	Lipids and lipid-like molecules	Prenol lipids	Terpene glycosides	-	-	-	-	-	-	CC1(CCC2C(=C1)CCC3C2(CCCC3(C)COC4C(C(C(C(O4)CO)O)O)O)C)C(CO)O	BINZUKMAXBYQAN-SHNINHJWSA-N	203696	614922	2.88157e+06	3.09349e+06	2.5212e+06	4.14236e+06	718267	1.81125e+06	222760	1.18757e+06	3.68767e+06	770812	1.60237	0.680207	0.521395	0.611111	0.499169
Com_12375_pos	Fomlactone B	P	C31H48O4	484.355	485.361	3.93949	[M+H]+	9.606	0.61	2	C18	Lipids and lipid-like molecules	Steroids and steroid derivatives	Steroid lactones	-	-	-	-	-	-	CC1CC2(C(C(C(=O)O2)C)C)OC3CC4=C(CCC5C4(CCC(C5(C)C)O)C)C6(C3(C1CC6)C)C	LSGLUPXTGXDHCT-ZBAFWHTDSA-N	1.9856e+06	3.88004e+06	2.74064e+06	2.66814e+06	1.3925e+06	2.11849e+06	2.5898e+06	3.09763e+06	2.25404e+06	1.00331e+06	3.22725e+06	2.6934e+06	0.994617	-0.00778758	0.969957	0.555556	0.0249845
Com_12376_pos	Staplabin	P	C28H39NO6	485.278	486.282	6.23709	[M+H]+	6.271	0.54	2	C18	Organoheterocyclic compounds	Indoles and derivatives	Indolyl carboxylic acids and derivatives	-	-	-	-	-	-	CC(=CCCC(=CCCC1(C(CC2=C(C=C3C(=C2O1)CN(C3=O)CCCCC(=O)O)O)O)C)C)C	PREWWCBUIKRUIM-YBFXNURJSA-N	2.82467e+06	503682	692313	779586	904551	354527	2.27921e+06	1.55512e+07	423107	4.00464e+06	2.84471e+06	6.02009e+06	0.19469	-2.36075	0.0397373	0.833333	1.46501
Com_1237_pos	Cinnamyl isovalerate	P	C14H18O2	218.131	219.138	0.7066	[M+H]+	6.741	0.69	1	C18	Benzenoids	Benzene and substituted derivatives	Styrenes	"140-27-2"	-	-	-	-	5355855	CC(C)CC(=O)OC/C=C/C1=CC=CC=C1	FOCMOGKCPPTERB-RMKNXTFCSA-N	7.18531e+07	5.76447e+07	8.00788e+07	8.54931e+07	7.65334e+07	5.95177e+07	7.06685e+07	5.38058e+07	7.52205e+07	7.99838e+07	6.88119e+07	6.76998e+07	1.03587	0.0508484	0.717087	0.638889	0.306542
Com_12381_pos	1,3-DIDEACETYLDEOXYKHIVORIN	P	C28H38O7	486.262	487.27	2.37782	[M+H]+	9.493	0.54	2	C18	Organoheterocyclic compounds	Naphthopyrans	-	-	-	-	-	-	-	CC(=O)OC1CC2C(C(CC(C2(C3C1(C4=CC(=O)OC(C4(CC3)C)C5=COC=C5)C)C)O)O)(C)C	UWNQSONNONTGTF-ZDFRXJMOSA-N	4.85894e+06	7.42622e+06	3.13272e+06	4.99345e+06	5.17112e+06	3.89681e+06	4.79832e+06	5.79817e+06	6.4694e+06	4.10895e+06	7.39104e+06	6.3305e+06	0.844765	-0.243378	0.240039	0.666667	0.479838
Com_12394_pos	LysoPC(14:1(9Z)/0:0)	P	C22H44NO7P	465.286	488.275	0.03784	[M+Na]+	7.812	0.68	2	C18	Lipids and lipid-like molecules	Glycerophospholipids	Glycerophosphocholines	"-"	HMDB0010380	C04230	map00564;map04148;map05231	LMGP01050014	24779456	CCCC\C=C/CCCCCCCC(=O)OC[C@@]([H])(O)COP([O-])(=O)OCC[N+](C)(C)C	JXGLGTFMAQOJBB-HEDKFQSOSA-N	8.25538e+06	8.29992e+06	4.12875e+06	3.49056e+06	8.29589e+06	8.84935e+06	1.8737e+06	7.1677e+06	5.13662e+06	7.73475e+06	8.33294e+06	1.25471e+07	0.965579	-0.0505341	0.893163	0.527778	0.318556
Com_12397_pos	Cytochalasin Z	P	C29H32N2O5	488.231	489.235	6.85179	[M+H]+	7.207	-	3	C18	Alkaloids and derivatives	Cytochalasans	Chaetoglobosins	-	-	-	-	-	-	CC1CC=CC2C3C(O3)(C(C4C2(C(=O)C5C(O5)C(=O)C1)C(=O)NC4CC6=CNC7=CC=CC=C76)C)C	ZZBBNMBXFLZWMG-SMHQLWJLSA-N	2.92679e+06	543374	2.07726e+06	2.01987e+06	1.05493e+06	2.27817e+06	2.71777e+06	3.38109e+06	236139	1.56211e+06	2.60417e+06	1.82603e+06	0.884248	-0.177477	0.998611	0.555556	0.340572
Com_12403_pos	Moralbanone	P	C30H34O6	490.236	491.246	6.04739	[M+H]+	5.716	-	3	C18	Phenylpropanoids and polyketides	Flavonoids	Flavones	-	-	-	-	LMPK12110901	-	CC(=CCCC(=CCCC(=CCC1=C2C(=C(C=C1O)O)C(=O)C=C(O2)C3=C(C=C(C=C3)O)O)C)C)C	KVTGJUFKNDYOTO-VQCWNDBCSA-N	254975	279150	1.49281e+06	1.09563e+06	121260	1.35668e+06	1.1739e+06	105446	1.04948e+06	1.41705e+06	1.06962e+06	230603	0.911699	-0.133371	0.819964	0.444444	0.204478
Com_12407_pos	Lapidolidin	P	C26H36O9	492.236	493.247	8.17613	[M+H]+	6.728	0.53	2	C18	Benzenoids	Benzene and substituted derivatives	Benzoic acids and derivatives	-	-	-	-	-	-	[C@@]12([C@@H]([C@H](C[C@@]3([C@H]([C@H]1O)O3)C)OC(=O)c1cc(c(cc1)OC)OC)[C@@](C[C@@H]2OC(=O)C)(C(C)C)O)C	IBEZMJKOIASRKO-QDUOWLLBNA-N	1.93091e+07	2.23819e+07	5.66522e+06	1.60409e+07	1.36673e+07	2.20153e+07	2.75467e+07	1.99458e+07	1.16339e+07	2.54848e+07	2.29106e+07	1.80281e+07	0.789166	-0.341599	0.271693	0.722222	0.669284
Com_12409_pos	24(28)-Dehydromakisterone A	P	C28H44O7	492.309	493.312	8.51606	[M+H]+	8.111	-	3	C18	Lipids and lipid-like molecules	Steroids and steroid derivatives	Bile acids, alcohols and derivatives	-	-	-	-	-	-	CC12CCC3C(=CC(=O)C4C3(CC(C(C4)O)O)C)C1(CCC2C(C)(C(CC(=C)C(C)(C)O)O)O)O	XTSYLJLNVWBIFH-IJYGRGDZSA-N	1.69403e+07	2.05397e+07	1.55775e+07	4.70102e+07	6.84635e+07	1.39305e+07	1.45604e+07	2.13765e+07	2.14024e+07	1.3551e+07	2.58322e+07	1.95236e+07	1.56962	0.650411	0.366695	0.444444	1.1944
Com_12413_pos	Delbrusine	P	C27H43NO7	493.304	494.308	6.79862	[M+H]+	4.857	-	3	C18	Lipids and lipid-like molecules	Prenol lipids	Diterpenoids	-	-	-	-	-	-	[C@@H]12[C@@]34[C@@H]([C@H]5[C@@](CN1CC)(CC[C@@H]([C@@]25[C@@H]1[C@@H]2[C@@]3(C[C@H]([C@@H]([C@@H]2OC)C1)OC)OCO4)OC)COC)OC	ZXIRRKBJKCADDR-UHFFFAOYNA-N	4.27715e+06	9.11016e+06	2.28295e+06	2.63259e+06	4.38382e+06	4.02667e+06	7.74687e+06	1.05532e+06	5.20419e+06	3.74105e+06	7.16638e+06	9.48244e+06	0.776635	-0.364691	0.686018	0.638889	0.55246
Com_12414_pos	Vinylamycin	P	C26H43N3O6	493.315	494.324	2.89125	[M+H]+	8.622	0.95	2	C18	Organic acids and derivatives	Peptidomimetics	Depsipeptides	-	-	-	-	-	-	CCCCCCC(C)C1C(C(=O)NC(=C)C=CC(=O)NC(C(=O)NC(C(=O)O1)C(C)C)C)CCO	ONGSLGFACDWAIV-OIXFFAKGSA-N	7.23176e+06	3.44878e+09	3.25626e+07	2.74034e+09	4.00639e+09	3.28825e+09	2.35088e+09	7.82592e+07	3.44274e+09	2.96991e+09	2.62489e+09	2.45533e+09	0.97138	-0.0418926	0.462597	0.583333	1.5705
Com_12418_pos	Norselic acid E	P	C31H42O5	494.303	495.308	5.39646	[M+H]+	6.588	0.51	2	C18	Lipids and lipid-like molecules	Steroids and steroid derivatives	Stigmastanes and derivatives	-	-	-	-	LMST01040190	-	CCC(CCC(C)C1CCC2C1(CCC3C2C=CC4=CC(=O)C=CC34C)C(=O)O)(C(=C)C)OC(=O)C	JFWKHVJJUMJZAN-RKDCWTDHSA-N	3.83569e+07	5.6408e+07	1.25148e+07	2.10746e+07	6.25633e+07	5.76165e+07	3.00162e+07	2.88935e+06	5.54002e+07	5.02308e+07	4.52604e+07	3.63495e+07	1.12895	0.174981	0.618266	0.638889	0.689183
Com_1241_pos	Germacrone	P	C15H22O	218.167	219.174	0.11777	[M+H]+	8.016	0.92	1	C18	Lipids and lipid-like molecules	Prenol lipids	Sesquiterpenoids	"6902-91-6"	HMDB0252704	C16966	-	-	81323	CC(C)=C1CC=C(C)CCC=C(C)CC1=O	CAULGCQHVOVVRN-UHFFFAOYSA-N	1.26754e+08	6.99664e+07	6.96475e+07	8.13246e+07	1.0981e+08	5.99049e+07	6.94038e+07	1.21877e+08	2.31416e+08	1.0482e+08	6.42048e+07	6.56025e+07	0.787142	-0.345305	0.516527	0.5	0.364361
Com_12422_pos	Cytochalasin Z5	P	C29H37NO6	495.262	496.272	5.86428	[M+H]+	6.166	0.61	2	C18	Alkaloids and derivatives	Cytochalasans	-	-	-	-	-	-	-	CC1CCCC(C=CC(=O)OC23C(C=CC1)C(C(=C)C(C2C(NC3=O)CC4=CC=C(C=C4)O)C)O)O	AJMKPZXRIKVSAQ-LFOGIAMQSA-N	1.32144e+08	3.78988e+08	6.52577e+07	8.0967e+08	1.71653e+08	1.53996e+08	4.30618e+08	1.31086e+08	1.11079e+08	2.57535e+08	3.04818e+08	4.2532e+08	1.03087	0.0438579	0.681869	0.555556	0.303888
Com_12425_pos	Deoxycholylcysteine	P	C27H45NO5S	495.302	496.31	1.93548	[M+H]+	6.882	-	3	C18	-	-	-	"-"	HMDB0242415	-	-	-	-	CC(CCC(=O)NC(CS)C(O)=O)C1CCC2C3CCC4CC(O)CCC4(C)C3CC(O)C12C	CBETXCRGHYBMPS-UHFFFAOYSA-N	3.50466e+06	1.12474e+07	769528	275334	4.70106e+06	3.47281e+06	1.1567e+07	6.8727e+06	1.07189e+07	7.11013e+06	9.4179e+06	1.66361e+06	0.506243	-0.982097	0.120089	0.777778	1.79214
Com_1242_neg	Prunasin	N	C14H17NO6	295.106	340.104	0.38685	[M+HCOOH-H]-	4.705	-	3	C18	Organic oxygen compounds	Organooxygen compounds	Carbohydrates and carbohydrate conjugates	"99-18-3"	HMDB0034934	C00844	map00460;map01100;map01110	-	119033	C1=CC=C(C=C1)C(C#N)OC2C(C(C(C(O2)CO)O)O)O	ZKSZEJFBGODIJW-GMDXDWKASA-N	1.41934e+06	971906	1.49331e+06	697084	2.13121e+06	629332	2.54515e+06	2.18886e+06	1.42488e+06	2.92609e+06	1.84711e+06	291283	0.654187	-0.612224	0.455476	0.75	0.38905
Com_1242_pos	2,6-Di-tert-butyl-4-hydroxymethylphenol	P	C15H24O2	236.178	219.174	1.03746	[M+H-H2O]+	7.342	0.81	1	C18	Benzenoids	Benzene and substituted derivatives	Phenylpropanes	"88-26-6"	HMDB0032048	-	-	-	6929	CC(C)(C)C1=CC(=CC(=C1O)C(C)(C)C)CO	HNURKXXMYARGAY-UHFFFAOYSA-N	1.48964e+07	2.83732e+07	3.03737e+07	5.95212e+07	4.00819e+07	3.42738e+07	4.87553e+07	7.20314e+06	8.17159e+07	3.90868e+07	4.60964e+07	4.2884e+07	0.78091	-0.356772	0.755919	0.694444	0.409708
Com_12430_pos	Glaucarubin	P	C25H36O10	496.231	497.24	4.13028	[M+H]+	7.212	-	3	C18	Lipids and lipid-like molecules	Prenol lipids	Terpene lactones	-	HMDB0035626	C08760	-	-	-	CCC(C)(C(=O)OC1C2C(C(C3(C4C2(CO3)C(CC5C4(C(C(C=C5C)O)O)C)OC1=O)O)O)C)O	LZKVXMYVBSNXER-YZPKDWIXSA-N	737259	56782.2	731768	313080	194678	230425	1.54819e+06	960957	1.396e+06	1.46308e+06	675862	833041	0.329206	-1.60294	0.0149111	0.944444	1.53272
Com_12432_pos	Pierisformoside E	P	C26H40O9	496.267	497.275	1.57804	[M+H]+	6.168	-	3	C18	Lipids and lipid-like molecules	Prenol lipids	Terpene glycosides	-	-	-	-	-	-	CC1(C(CC2C(=C)C3CCC4CC3(CC4(C)OC5C(C(C(C(O5)CO)O)O)O)CC2(C1=O)O)O)C	MOMFYZURGITBHF-CWUJBPFBSA-N	3.89621e+07	1.05689e+08	1.91529e+07	2.40749e+08	5.10481e+07	4.36757e+07	1.24711e+08	3.06128e+07	3.22849e+07	4.72556e+07	8.64348e+07	1.11565e+08	1.15343	0.205927	0.917063	0.527778	0.264567
Com_12435_pos	Coronalolide methyl ester	P	C31H44O5	496.319	497.324	4.89147	[M+H]+	6.774	0.70	2	C18	Lipids and lipid-like molecules	Prenol lipids	Triterpenoids	-	-	-	-	-	-	CC(CCC=C(C)C=O)C1CCC2(C1(CCC34C2CC5C(C3(C4)CCC(=O)OC)C(=C)C(=O)O5)C)C	FPFAZZFTBDKRJL-PXERRMOCSA-N	1.76466e+07	2.31542e+07	3.49759e+07	2.23382e+07	4.01479e+07	6.2778e+07	2.67194e+07	5.96137e+06	1.22302e+07	1.6138e+07	3.04163e+07	1.24533e+07	1.9346	0.952033	0.047449	0.833333	0.83537
Com_1243_neg	Phellodendrine	N	C20H24NO4+	342.171	340.156	2.23477	[M-H]-	6.543	-	3	C18	Alkaloids and derivatives	Protoberberine alkaloids and derivatives	-	"104112-82-5"	-	C17046	-	-	3081405	C[N+]12CCC3=CC(=C(C=C3C1CC4=CC(=C(C=C4C2)OC)O)O)OC	RBBVPNQTBKHOEQ-KKSFZXQISA-O	103164	303312	35747.8	344622	38990.8	191729	171247	379433	132151	176349	74687.2	317539	0.813137	-0.298429	0.398992	0.611111	0.509943
Com_12440_pos	N1,N10-Diferuloylspermidine	P	C27H35N3O6	497.253	498.259	1.97422	[M+H]+	8.399	-	3	C18	Phenylpropanoids and polyketides	Cinnamic acids and derivatives	Hydroxycinnamic acids and derivatives	"70185-61-4"	HMDB0033471	-	-	-	131751432	COC1=CC(\C=C\C(=O)NCCCCNCCCNC(=O)\C=C/C2=CC(OC)=C(O)C=C2)=CC=C1O	IGHVUFYLAJSILE-UQXQTEIVSA-N	1.20165e+08	4.55695e+07	8.22046e+07	2.48793e+07	6.24981e+07	5.0403e+07	5.45605e+07	1.12147e+08	6.41727e+07	4.68449e+07	5.4904e+07	7.0083e+07	0.957805	-0.0621958	0.658779	0.583333	0.628896
Com_12444_pos	Avapritinib	P	C26H27FN10	498.24	499.243	9.73781	[M+H]+	7.177	-	3	C18	Organoheterocyclic compounds	Diazinanes	Piperazines	"-"	HMDB0304850	-	-	-	-	CN1C=C(C=N1)C1=CN2N=CN=C(N3CCN(CC3)C3=NC=C(C=N3)[C@@](C)(N)C3=CC=C(F)C=C3)C2=C1	DWYRIWUZIJHQKQ-SANMLTNESA-N	9.37273e+06	3.92099e+06	2.15329e+06	3.74126e+06	3.97319e+06	5.15994e+06	3.86588e+06	9.8193e+06	1.49856e+07	9.53019e+06	7.04362e+06	1.10813e+07	0.502813	-0.991906	0.0268168	0.861111	1.48102
Com_12445_pos	12,13-Deoxyroridin E	P	C29H38O7	498.262	499.264	9.29916	[M+H]+	7.212	0.61	2	C18	Organoheterocyclic compounds	Oxepanes	-	-	-	-	-	-	-	CC1=CC2C3(CC1)COC(=O)C=C(CCOC(C=CC=CC(=O)OC4C3(C(=C)C(C4)O2)C)C(C)O)C	QRZOAFBSHUOELI-YLAZPCKSSA-N	3.35424e+06	2.63452e+06	1.39491e+06	1.23356e+06	1.86442e+06	1.87704e+06	2.14219e+06	2.19727e+06	3.59173e+06	2.65318e+06	2.30384e+06	2.47335e+06	0.80452	-0.313799	0.170736	0.75	0.366951
Com_12446_pos	beta-D-glucopyranosyl ent-16beta,17-dihydroxykauran-19-oate	P	C26H42O9	498.283	499.291	1.16935	[M+H]+	6.157	0.55	2	C18	Lipids and lipid-like molecules	Prenol lipids	Terpene glycosides	-	-	-	-	-	-	CC12CCCC(C1CCC34C2CCC(C3)C(C4)(CO)O)(C)C(=O)OC5C(C(C(C(O5)CO)O)O)O	XKXZHTWOHXJEOL-DFTQOQLFSA-N	1.01764e+07	2.93068e+06	5.07316e+06	6.0537e+07	2.09972e+07	1.57314e+07	5.22918e+06	4.30441e+07	7.23586e+06	2.70551e+06	389896	5.00333e+06	1.81496	0.859938	0.231051	0.722222	0.944873
Com_12449_pos	LysoPE(0:0/20:5(5Z,8Z,11Z,14Z,17Z))	P	C25H42NO7P	499.27	500.274	6.55283	[M+H]+	8.86	0.51	2	C18	Lipids and lipid-like molecules	Glycerophospholipids	Glycerophosphoethanolamines	"-"	HMDB0011489	-	-	LMGP02050053	53480938	[H][C@@](CO)(COP(O)(=O)OCCN)OC(=O)CCC\C=C/C\C=C/C\C=C/C\C=C/C\C=C/CC	MMHCCHGAKPRCIO-KOYQJJOGSA-N	8.8856e+07	1.09199e+08	1.46698e+08	9.70087e+07	1.28512e+08	1.29019e+08	2.22669e+08	1.34497e+08	2.01379e+08	1.49699e+08	1.26082e+08	9.16473e+07	0.755198	-0.405072	0.138367	0.75	0.525951
Com_12456_pos	Kadcoccilactone E	P	C29H40O7	500.277	501.286	2.38908	[M+H]+	6.71	-	3	C18	Organoheterocyclic compounds	Furofurans	-	-	-	-	-	-	-	CC1=CC(OC1=O)C(C(C)C2CC=C3C2(CCC4(C3CCC5C(OC6C5(C4)OC(=O)C6)(C)C)O)C)O	NBZDXWQJHKPYOE-HNBWECBUSA-N	3.24945e+06	4.39737e+06	1.46649e+06	9.28947e+06	5.2968e+06	6.21834e+06	5.27926e+06	6.97948e+06	1.02201e+06	5.53526e+06	4.16209e+06	6.13704e+06	1.02757	0.0392401	0.938115	0.5	0.192803
Com_12457_pos	Acremolide B	P	C28H40N2O6	500.289	501.295	2.54873	[M+H]+	10.52	-	3	C18	Organic acids and derivatives	Peptidomimetics	Depsipeptides	-	-	-	-	-	-	CC1C(CC(OC(=O)C2CCCN2C(=O)C(NC1=O)CC3=CC=CC=C3)C(C)CCCCC(=O)C)O	AOQQOEQINNPMNK-HJZYFBBOSA-N	1.10029e+06	103359	1.13148e+06	139045	562897	3.4032e+06	127780	1.24809e+06	840532	800532	46120.2	71295.9	2.05474	1.03895	0.363821	0.666667	0.650257
Com_12458_pos	Tricalysioside T	P	C26H44O9	500.299	501.307	1.97359	[M+H]+	7.396	-	3	C18	Lipids and lipid-like molecules	Prenol lipids	Terpene glycosides	-	-	-	-	-	-	CC1(CCCC2(C1CCC34C2CCC(C3)C(C4O)(CO)O)C)COC5C(C(C(C(O5)CO)O)O)O	IKBFZZPRIOQBPZ-JLGYURFFSA-N	1.26493e+07	2.2951e+07	7.25846e+06	4.88383e+07	1.82e+07	2.09572e+07	4.18082e+07	3.1464e+07	1.17494e+07	4.30126e+07	3.28862e+07	3.41551e+07	0.670787	-0.576073	0.164251	0.722222	0.6157
Com_12459_pos	Officinalic acid	P	C30H44O6	500.314	501.317	8.50878	[M+H]+	8.386	-	3	C18	Organoheterocyclic compounds	Naphthopyrans	-	-	-	-	-	-	-	CC1(CCCC2(C1CC(=O)C34C2C(=O)OC5(O3)CC6C(CCCC6(C(C5CC4)C(=O)O)C)(C)C)C)C	ODGNNLIOBJLXBP-KCXSSTEISA-N	6.18504e+06	4.72102e+06	2.79458e+06	3.51629e+06	5.67876e+06	3.09043e+06	3.87664e+06	5.09899e+06	4.85621e+06	1.86776e+06	3.84776e+06	6.64244e+06	0.992223	-0.0112639	0.945054	0.555556	0.148711
Com_12462_pos	LysoPE(20:4(8Z,11Z,14Z,17Z)/0:0)	P	C25H44NO7P	501.286	502.292	1.78535	[M+H]+	8.8	0.93	2	C18	Lipids and lipid-like molecules	Glycerophospholipids	Glycerophosphoethanolamines	-	HMDB0011518	-	-	LMGP02050067	-	CCC=CCC=CCC=CCC=CCCCCCCC(=O)OCC(COP(=O)(O)OCCN)O	JPNPIRVRGLGTRE-YSKCIPFOSA-N	4.31628e+09	2.47855e+09	3.69568e+09	1.80207e+09	2.74151e+09	2.48992e+09	2.5045e+09	3.3013e+09	3.04054e+09	1.9535e+09	2.31497e+09	1.13381e+09	1.22987	0.298512	0.300557	0.638889	0.990731
Com_12467_pos	Isogosterone B	P	C29H42O7	502.293	503.296	8.67665	[M+H]+	8.803	0.54	2	C18	Benzenoids	Phenanthrenes and derivatives	-	-	-	-	-	-	-	CC(C)CCC(=O)C(C)C1(CCC2(O1)C3CCC4=CC(=O)C=CC4(C3CC(C2(C)O)OC(=O)C)C)O	UPGQWRBTEVLPHO-LPEWEYQVSA-N	1.21674e+09	6.93962e+08	1.0511e+09	3.47405e+08	7.37248e+08	6.75029e+08	6.88996e+08	9.39937e+08	8.32576e+08	4.03439e+08	6.25171e+08	3.17945e+08	1.23987	0.310185	0.414395	0.666667	0.351654
Com_12470_pos	25-O-Methylcimigenol	P	C31H50O5	502.366	503.37	5.34697	[M+H]+	10.236	-	3	C18	Lipids and lipid-like molecules	Steroids and steroid derivatives	Cycloartanols and derivatives	-	-	-	-	-	-	CC1CC2C(OC3(C1C4(CCC56CC57CCC(C(C7CCC6C4(C3O)C)(C)C)O)C)O2)C(C)(C)OC	ZBGCVOZXXHKPFL-XMFPADTQSA-N	5.3888e+06	7.99471e+06	4.02362e+07	6.41458e+06	5.21427e+06	2.67126e+07	1.94728e+07	3.23882e+07	2.29993e+07	1.35317e+06	4.02018e+06	6.0231e+06	1.06613	0.0923876	0.757045	0.416667	0.619294
Com_12471_pos	Mycalamide A	P	C24H41NO10	503.273	504.275	9.98062	[M+H]+	7.206	-	3	C18	Organoheterocyclic compounds	Pyranodioxins	-	-	-	C17008	-	-	-	CC1C(OC(CC1=C)(C(C(=O)NC2C3C(C(C(C(O3)CC(CO)O)(C)C)OC)OCO2)O)OC)C	IJASURGZDJYQGF-GBNRTHSESA-N	1.10056e+07	3.53012e+07	2.93861e+06	9.26931e+07	3.33654e+07	2.62011e+07	2.08789e+07	7.34793e+07	9.87868e+06	2.88906e+07	3.45324e+07	2.51689e+07	1.04499	0.0634951	0.681399	0.527778	0.344632
Com_12485_pos	Aglacin I	P	C26H32O10	504.2	505.204	4.76343	[M+H]+	6.264	-	3	C18	Lignans, neolignans and related compounds	Aryltetralin lignans	-	-	-	-	-	-	-	CC(=O)OC1C2COC(C2C(C3=C(C(=C(C=C13)OC)OC)OC)C4=CC(=C(C(=C4)OC)OC)OC)O	TWNCKWAXYQVTHI-HGKWAGPFSA-N	4.04157e+06	9.68933e+06	2.16155e+06	9.82677e+06	4.32935e+06	8.82975e+06	1.76013e+07	3.375e+07	5.51558e+06	1.38343e+07	1.76922e+07	3.48887e+06	0.423132	-1.24082	0.112351	0.777778	1.31063
Com_12487_pos	Furcatoside C	P	C23H36O12	504.221	505.232	8.75697	[M+H]+	8.755	0.51	2	C18	Lipids and lipid-like molecules	Prenol lipids	Terpene glycosides	-	-	-	-	-	-	CC(C)CC(=O)OC1C2C(CCC2(COC(=O)C)O)C(=CO1)COC3C(C(C(C(O3)CO)O)O)O	YYQCJTVJAARIPW-VRYXWLBUSA-N	7.6718e+06	1.55966e+07	1.46316e+07	1.17147e+07	1.33618e+07	2.12909e+07	2.58937e+07	7.63769e+06	1.6912e+07	1.86623e+07	1.59656e+07	9.73475e+06	0.888841	-0.170003	0.719901	0.611111	0.282927
Com_12489_pos	Brosimone H	P	C31H36O6	504.251	505.254	8.25792	[M+H]+	9.377	0.54	2	C18	Phenylpropanoids and polyketides	Flavonoids	Flavones	-	-	-	-	LMPK12110899	-	CC(=CCCC(=CCC1=C(C=C(C2=C1OC(=C(C2=O)CC=C(C)C)C3=C(C=C(C=C3)O)O)O)OC)C)C	HLKOYMOJPUHOBW-RGVLZGJSSA-N	2.73927e+08	7.53789e+06	823884	1.39606e+07	7.44687e+06	7.34515e+06	7.44539e+06	6.29573e+06	7.01464e+06	1.07234e+07	1.12763e+07	1.1335e+07	5.75039	2.52366	0.828061	0.444444	0.579627
Com_1248_neg	alpha-Lactose	N	C12H22O11	342.116	341.109	1.06256	[M-H]-	1.399	0.95	1	C18	Organic oxygen compounds	Organooxygen compounds	Carbohydrates and carbohydrate conjugates	"14641-93-1"	HMDB0000186	C00243	map00052;map01100;map02010;map02060;map04973	-	84571	C(C1C(C(C(C(O1)OC2C(OC(C(C2O)O)O)CO)O)O)O)O	GUBGYTABKSRVRQ-XLOQQCSPSA-N	2.77295e+08	2.24938e+08	4.1506e+08	2.54765e+08	2.94275e+08	2.52255e+08	2.24573e+08	1.44495e+08	3.45035e+07	7.81827e+07	4.60887e+07	4.21822e+07	3.01494	1.59213	0.00629236	1	0.928017
Com_12490_pos	Daturolactone 6	P	C28H40O8	504.272	505.278	2.39539	[M+H]+	7.208	-	3	C18	Lipids and lipid-like molecules	Steroids and steroid derivatives	Steroid lactones	-	-	-	-	-	-	CC(C1CCC2C1(C(CC3C2C(C(C4(C3(C(=O)C=CC4)C)O)O)O)O)C)C5CC6(C(O6)(C(=O)O5)C)C	ZNDWVAWNGJHBAF-JXAVBFHVSA-N	4.25764e+06	1.41361e+07	3.48064e+06	3.34971e+07	1.07123e+07	8.90489e+06	1.27699e+07	2.14871e+07	4.7141e+06	1.27356e+07	1.33881e+07	1.43818e+07	0.943532	-0.0838567	0.529364	0.666667	0.365676
Com_12491_pos	Spongianolide B	P	C29H44O7	504.309	505.312	8.41901	[M+H]+	9.172	-	3	C18	Lipids and lipid-like molecules	Prenol lipids	Sesterterpenoids	-	-	-	-	-	-	CC(CC(=O)OCC1(CCC2C3(CCCC(C3CCC2(C1C=CC4=CC(=O)OC4O)C)(C)C)C)O)O	VEEYNOVEZPHQEL-JIDYQGDWSA-N	1.84471e+08	5.57022e+07	1.40702e+08	2.82788e+07	5.02146e+07	6.03674e+07	5.75453e+07	1.27058e+08	8.15676e+07	3.37354e+07	6.1331e+07	3.91384e+07	1.29812	0.376423	0.661306	0.472222	0.90953
Com_12492_pos	weigelic acid	P	C30H48O6	504.345	505.349	7.0006	[M+H]+	9.49	0.51	2	C18	Lipids and lipid-like molecules	Prenol lipids	Triterpenoids	-	-	-	-	-	-	CC1CCC2(CCC3(C(=CCC4C3(CCC5C4(C(C(C(C5(C)CO)O)O)O)C)C)C2C1C)C)C(=O)O	NFPZOORPDJBGME-BLOZSHLCSA-N	4.93164e+07	2.21586e+07	4.02047e+07	1.76882e+07	2.48252e+07	2.84991e+07	1.49464e+07	3.7205e+07	2.36309e+07	8.34517e+06	2.02473e+07	1.65698e+07	1.51055	0.595072	0.111591	0.805556	1.0406
Com_12494_pos	14-Acetylperegrine	P	C28H43NO7	505.304	506.313	2.89629	[M+H]+	10.022	-	3	C18	Lipids and lipid-like molecules	Prenol lipids	Diterpenoids	-	-	-	-	-	-	CCN1CC2(CCC(C34C2C(C(C31)C5(CC(C6CC4C5C6OC(=O)C)OC)OC)OC(=O)C)OC)C	XXYXSTFXDIDPHY-WDNGSBJXSA-N	2.56346e+07	2.33919e+06	2.43642e+07	5.96739e+06	1.95518e+06	2.32639e+07	2.22436e+06	1.77971e+07	2.6099e+06	568873	2.67546e+06	1.00001e+06	3.1078	1.63589	0.0866418	0.777778	2.52897
Com_12496_pos	LysoPE(0:0/20:2(11Z,14Z))	P	C25H48NO7P	505.317	506.324	0.37256	[M+H]+	9.67	0.88	2	C18	Lipids and lipid-like molecules	Glycerophospholipids	Glycerophosphoethanolamines	-	HMDB0011483	-	-	LMGP02050047	-	CCCCCC=CCC=CCCCCCCCCCC(=O)OC(CO)COP(=O)(O)OCCN	NHBRVTKHMMOYTG-XBJNFHHOSA-N	1.44386e+08	3.76936e+07	1.1057e+08	1.76262e+07	2.47943e+07	8.54946e+07	2.75702e+07	8.47785e+07	3.2513e+07	1.19897e+07	3.33392e+07	2.12349e+07	1.98919	0.992178	0.208148	0.722222	1.92108
Com_12497_pos	(-)-Terpendole D	P	C32H43NO4	505.319	506.324	4.26917	[M+H]+	8.514	0.89	2	C18	Organoheterocyclic compounds	Naphthopyrans	-	-	-	-	-	-	-	CC(=CCOC(C)(C)C1C(C2C3(O2)C4CCC5CC6=C(C5(C4(CCC3O1)C)C)NC7=CC=CC=C67)O)C	FDTNBKQWBBOKDI-ZMLJRVTGSA-N	7.04409e+07	1.74991e+07	5.2602e+07	2.31374e+07	5.30905e+07	2.73902e+07	1.19298e+07	5.90138e+07	3.60369e+07	2.71967e+07	3.26083e+07	3.23735e+07	1.22596	0.293906	0.569595	0.555556	0.679179
Com_1249_neg	Clozapine N-oxide	N	C18H19ClN4O	342.125	341.118	0.21628	[M-H]-	4.822	-	3	C18	Organoheterocyclic compounds	Benzodiazepines	Dibenzodiazepines	"34233-69-7"	HMDB0060900	-	-	-	135445691	C[N+]1([O-])CCN(CC1)C1=NC2=C(NC3=CC=CC=C13)C=CC(Cl)=C2	OGUCZBIQSYYWEF-UHFFFAOYSA-N	4.05219e+06	2.54717e+06	1.8073e+06	1.54915e+06	4.28904e+06	1.82318e+06	944000	1.42815e+06	743551	2.17283e+06	2.15612e+06	1.77946e+06	1.74196	0.800711	0.0565145	0.805556	0.664882
Com_1249_pos	N-benzoyl-L-aspartic acid	P	C11H11NO5	237.064	220.058	9.91742	[M+H-H2O]+	5.627	-	3	C18	Organic acids and derivatives	Carboxylic acids and derivatives	Amino acids, peptides, and analogues	"4631-12-3"	HMDB0034251	-	-	-	95664	OC(=O)CC(NC(=O)C1=CC=CC=C1)C(O)=O	DJLTZJGULPLVOA-UHFFFAOYSA-N	198586	337053	3.46328e+08	1.16503e+06	144720	46613.9	529935	156701	1.12712e+06	125862	247731	294813	140.289	7.13226	0.531898	0.472222	1.75109
Com_12502_pos	Isoamoritin	P	C31H38O6	506.267	507.269	9.23048	[M+H]+	10.63	0.55	2	C18	Phenylpropanoids and polyketides	Flavonoids	Flavans	-	-	-	-	LMPK12140384	-	CC(=CCC1=C(C(=CC(=C1)C2CC(=O)C3=C(C(=C(C(=C3O2)CC=C(C)C)O)CC=C(C)C)O)O)OC)C	YSSBXXIEFDCVDX-SANMLTNESA-N	2.54033e+07	5.4192e+07	5.57734e+07	6.45566e+07	7.22466e+07	9.10208e+07	1.42577e+08	1.01388e+08	7.3598e+07	3.08706e+07	4.33297e+07	7.20097e+07	0.783126	-0.352685	0.523386	0.638889	0.241253
Com_12506_pos	Mucronine A	P	C29H38N4O4	506.289	507.298	2.88414	[M+H]+	9.399	-	3	C18	Organic acids and derivatives	Carboxylic acids and derivatives	Amino acids, peptides, and analogues	-	HMDB0029335	C10009	-	-	-	CCC(C)C1C(=O)NC(C(=O)NC=CC2=CC(=C(C=C2)OC)CC(C(=O)N1)N(C)C)CC3=CC=CC=C3	ZGVZGFFCCVLGFC-BTIMGDGLSA-N	3.52802e+06	1.33448e+06	3.67578e+06	3.43832e+08	1.09538e+06	4.81156e+06	1.44134e+06	2.42759e+06	560539	522116	1.56138e+06	490100	51.1601	5.67695	0.0977421	0.833333	3.09778
Com_12509_pos	Vielanin A	P	C32H42O5	506.303	507.315	8.07131	[M+H]+	8.027	0.55	2	C18	Lipids and lipid-like molecules	Prenol lipids	Sesterterpenoids	-	-	-	-	-	-	CC1CC(=O)C(CC2=C(C3C(C12C4C35C(CC(=O)C(=C(C)C)CC5=C(C4=O)C)C)OC(=O)C)C)C(C)C	JEOYUTDXYSTIFU-GRIICCFXSA-N	983664	3.37421e+07	3.46328e+08	2.99194e+07	1.36012e+07	2.64858e+06	4.67599e+07	762433	3.32853e+07	1.35223e+07	1.96691e+07	6.10938e+07	2.43998	1.28687	0.946429	0.527778	0.327794
Com_12511_pos	Iriomoteolide 1a	P	C29H46O7	506.324	507.328	6.64939	[M+H]+	8.525	0.57	2	C18	Phenylpropanoids and polyketides	Macrolides and analogues	-	-	-	C20009	-	-	-	CC1CC=CC(C2(CC(=C)CC(O2)CC=CC(C(C(=CC(=O)OC1CC(C)C(C)O)C)C)O)O)(C)O	LZLQZSMXUGFMJF-OMEQKXGASA-N	2.0452e+07	1.41145e+07	1.8339e+07	1.10053e+07	1.24309e+07	8.86239e+06	8.002e+06	1.7805e+07	1.6798e+07	9.06437e+06	1.27241e+07	1.08968e+07	1.13167	0.178458	0.508456	0.638889	0.449089
Com_12512_pos	Sodwanone L	P	C30H50O6	506.361	507.364	7.49756	[M+H]+	10.125	-	3	C18	Organoheterocyclic compounds	Oxepanes	-	-	-	-	-	-	-	CC1CCC2C3(C1(C)CCC4(C(CCC5C46CCC(O5)(C(O6)(C)C)O)C)C)CCC(O3)(C(O2)(C)C)O	IMBQRCNWBRLBEQ-UWIHTFKWSA-N	2.07059e+07	6.81749e+06	2.50688e+07	1.23845e+07	4.21205e+06	2.11495e+07	8.61283e+06	1.43017e+07	4.51624e+06	1.47308e+06	1.34831e+07	5.93462e+06	1.86952	0.902671	0.163944	0.722222	0.839953
Com_12514_pos	Epothilone B	P	C27H41NO6S	507.265	508.269	6.74294	[M+H]+	6.615	0.54	2	C18	Phenylpropanoids and polyketides	Macrolides and analogues	Epothilones and analogues	"152044-54-7"	HMDB0251874	C12154	-	LMPK04000041	4456137	CC1CCCC2(C)OC2CC(OC(=O)CC(O)C(C)(C)C(=O)C(C)C1O)C(C)=CC1=CSC(C)=N1	QXRSDHAAWVKZLJ-UHFFFAOYSA-N	2.93839e+06	587152	3.74896e+06	2.9133e+06	2.12769e+06	1.11351e+06	759050	3.77395e+06	843750	4.04431e+06	1.56234e+06	2.19921e+06	1.01869	0.026715	0.910651	0.472222	0.605242
Com_12517_pos	Morusimic acid E	P	C24H45NO10	507.304	508.312	0.11539	[M+H]+	7.552	-	3	C18	Lipids and lipid-like molecules	Fatty Acyls	Fatty acyl glycosides	-	-	-	-	-	-	C1CC(C(NC1CCCCCCCCCC(CC(=O)O)OC2C(C(C(C(O2)CO)O)O)O)CO)O	OAVANBAUUXSKIH-LGKKHPCTSA-N	1.55333e+06	1.30771e+06	1.34302e+06	670261	2.73076e+06	3.03088e+06	329786	6.05073e+06	1.21265e+06	2.16551e+06	5.22378e+06	1.4424e+06	0.647553	-0.626931	0.753876	0.555556	0.411227
Com_12518_pos	PC(17:1(10Z)/0:0)	P	C25H50NO7P	507.332	508.339	1.34724	[M+H]+	9.059	0.92	2	C18	Lipids and lipid-like molecules	Glycerophospholipids	Glycerophosphocholines	-	-	-	-	LMGP01050002	-	CCCCCCC=CCCCCCCCCC(=O)OCC(COP(=O)([O-])OCC[N+](C)(C)C)O	XBGIMYLOTRDXPK-AGXIJRPPSA-N	3.25003e+08	2.1373e+08	2.81188e+08	1.28106e+08	2.18596e+08	2.38978e+08	1.70725e+08	3.46801e+08	1.90749e+08	1.36142e+08	2.272e+08	1.56216e+08	1.14478	0.195072	0.456701	0.638889	0.386062
Com_1251_neg	Medica 16	N	C20H38O4	342.277	341.269	2.41031	[M-H]-	9.457	0.74	1	C18	Lipids and lipid-like molecules	Fatty Acyls	Fatty acids and conjugates	"87272-20-6"	HMDB0254402	-	-	-	121871	CC(C)(CCCCCCCCCCC(C)(C)CC(=O)O)CC(=O)O	HYSMCRNFENOHJH-UHFFFAOYSA-N	865397	1.2884e+06	1.49942e+06	1.3258e+06	1.48152e+06	1.56522e+06	2.40567e+06	2.05281e+06	1.99265e+06	275259	1.59026e+06	1.20016e+06	0.843325	-0.245839	0.997832	0.694444	0.00782135
Com_12520_pos	LysoPC(P-18:0/0:0)	P	C26H54NO6P	507.369	508.376	0.79513	[M+H]+	10.485	0.54	2	C18	Lipids and lipid-like molecules	Glycerophospholipids	Glycerophosphocholines	"-"	HMDB0013122	C04230	map00564;map04148;map05231	LMGP01070009	24779527	CCCCCCCCCCCCCCCC\C=C/OC[C@](O)([H])COP([O-])(=O)OCC[N+](C)(C)C	WBOMIOWRFSPZMC-AYICAFKVSA-N	3.6095e+07	9.25629e+06	3.80571e+07	6.34179e+06	8.35126e+06	2.96526e+07	1.86428e+07	2.56467e+07	9.888e+06	2.88901e+06	1.56661e+07	5.81146e+06	1.62653	0.701795	0.349662	0.666667	0.828836
Com_12523_pos	Kirondrine	P	C30H28N4O4	508.211	509.22	3.46984	[M+H]+	6.738	-	3	C18	Alkaloids and derivatives	Harmala alkaloids	-	-	-	-	-	-	-	COC1=CC2=C(C=C1)C3=C(N2)C(=NC=C3OC)C4CCCC5=C6C(=C7C=CC(=CC7=N6)OC)C(=CN45)OC	ZLXVSSDCCKVREE-UHFFFAOYSA-N	1.78293e+06	2.11021e+06	724066	1.82824e+06	958985	2.96356e+06	2.53788e+06	3.47417e+06	869843	2.24122e+06	2.69948e+06	2.92964e+06	0.702807	-0.5088	0.227718	0.75	0.503046
Com_12524_pos	Ustilagic acid C	P	C24H44O11	508.288	509.295	0.90353	[M+H]+	6.723	-	3	C18	Lipids and lipid-like molecules	Saccharolipids	-	"-"	-	-	-	-	-	[H]C(O)(CCCCCCCCCCCCC([H])(O)C(O)=O)CO[C@]1([H])O[C@]([H])(COC(C)=O)[C@@]([H])(O)[C@]([H])(O)[C@@]1([H])O	YGXTZJOFTJKTTP-ZCCFEISWSA-N	4.28894e+06	6.24101e+06	4.98342e+06	4.75347e+06	2.94618e+06	5.82638e+06	6.69896e+06	4.60529e+06	3.84507e+06	6.73426e+06	5.08799e+06	3.06204e+06	0.966897	-0.0485665	0.896418	0.444444	0.0463516
Com_12526_pos	Omaezakianol	P	C30H52O6	508.376	509.379	9.25652	[M+H]+	10.011	0.63	2	C18	Lipids and lipid-like molecules	Prenol lipids	Triterpenoids	-	-	-	-	-	-	CC(=CCCC(C)(C1CCC(O1)(C)C2CCC(O2)C3(CCC(O3)C4(CCC(O4)C(C)(C)O)C)C)O)C	CWOPUWSCSNCMMR-KZYZLNOYSA-N	2.45105e+08	4.57594e+07	1.73693e+08	2.45578e+07	5.25235e+07	1.25495e+08	1.24081e+08	1.34772e+08	5.35053e+07	1.65117e+07	7.34614e+07	3.34706e+07	1.53082	0.614306	0.478275	0.611111	0.90324
Com_12533_pos	Leukotriene D4 methyl ester	P	C26H42N2O6S	510.276	511.288	8.21697	[M+H]+	5.643	-	3	C18	Organic acids and derivatives	Carboxylic acids and derivatives	Amino acids, peptides, and analogues	-	-	-	-	-	-	CCCCCC=CCC=CC=CC=CC(C(CCCC(=O)OC)O)SCC(C(=O)NCC(=O)O)N	PVGJCQKBOXAJIF-YIWIDSIYSA-N	1.47781e+06	1.89151e+06	983624	1.46822e+06	2.83213e+06	2.07007e+06	909559	1.94136e+06	2.31325e+06	3.94779e+06	2.4766e+06	1.80151e+06	0.800844	-0.320407	0.469423	0.638889	0.315347
Com_12537_pos	3,11-Diketofusidic acid	P	C31H44O6	512.314	513.319	3.78277	[M+H]+	6.349	-	3	C18	Lipids and lipid-like molecules	Steroids and steroid derivatives	Steroid esters	-	-	-	-	-	-	CC1C2CCC3(C(C2(CCC1=O)C)C(=O)CC4C3(CC(C4=C(CCC=C(C)C)C(=O)O)OC(=O)C)C)C	XHWNFPOLQYKPKS-CNZZPSATSA-N	2.73272e+07	2.88544e+07	1.0126e+08	1.30288e+08	7.66917e+07	6.17801e+07	3.39667e+07	1.68465e+07	1.67791e+07	2.96546e+07	2.3893e+07	2.0593e+07	3.00707	1.58836	0.0119631	0.888889	1.23079
Com_12539_pos	Maraviroc	P	C29H41F2N5O	513.328	514.34	8.92538	[M+H]+	7.018	-	3	C18	Alkaloids and derivatives	Tropane alkaloids	-	"376348-65-1"	HMDB0015584	-	-	-	-	O=C(NC(C=1C=CC=CC1)CCN2C3CCC2CC(N4C(=NN=C4C(C)C)C)C3)C5CCC(F)(F)CC5	GSNHKUDZZFZSJB-ILVMPNSOSA-N	5.24489e+07	5.04067e+07	3.9036e+07	4.85689e+07	4.93435e+07	6.03244e+07	4.36827e+07	4.33346e+07	4.86758e+07	5.39368e+07	4.82541e+07	5.16822e+07	1.03648	0.051686	0.660271	0.611111	0.0755891
Com_12541_pos	Tricalysioside H	P	C26H42O10	514.278	515.284	1.76306	[M+H]+	6.161	-	3	C18	Lipids and lipid-like molecules	Prenol lipids	Terpene glycosides	-	-	-	-	-	-	CC1(CCC(C2(C1CCC34C2CCC(C3)C(C4)(CO)O)C)OC5C(C(C(C(O5)CO)O)O)O)C(=O)O	APRCBKBPYIBURE-FPVUTZDISA-N	1.4844e+07	4.38261e+07	5.81145e+06	2.36098e+08	2.35244e+07	1.66294e+07	3.7778e+07	7.2892e+07	1.32482e+07	4.1304e+07	3.24967e+07	2.21302e+07	1.54985	0.63213	0.748231	0.583333	0.349925
Com_12542_pos	Poricoic acid HM	P	C32H50O5	514.366	515.37	5.43011	[M+H]+	7.015	-	3	C18	Lipids and lipid-like molecules	Prenol lipids	Triterpenoids	-	-	-	-	-	-	CC(C)C(=C)CCC(C1C(CC2(C1(CCC3=C2CCC(C3(C)CCC(=O)OC)C(=C)C)C)C)O)C(=O)O	JCSGIMZUEZTOAC-GBVQTJPHSA-N	332009	1.02852e+06	616946	156755	980920	848542	855227	438323	197526	370259	1.10214e+06	144431	1.27536	0.350901	0.505406	0.583333	0.352127
Com_12545_pos	LysoPC(16:1(9Z)/0:0)	P	C24H48NO7P	493.317	516.305	1.14593	[M+Na]+	8.619	0.74	2	C18	Lipids and lipid-like molecules	Glycerophospholipids	Glycerophosphocholines	"76790-27-7"	HMDB0010383	C04230	map00564;map04148;map05231	LMGP01050022	24779461	CCCCCC\C=C/CCCCCCCC(=O)OC[C@@H](O)COP([O-])(=O)OCC[N+](C)(C)C	LFUDDCMNKWEORN-ZXEGGCGDSA-N	2.13052e+08	6.65116e+08	1.64321e+08	1.04343e+06	2.28406e+06	1.80268e+08	3.89665e+08	2.05266e+08	3.89469e+08	5.17707e+08	2.34379e+06	5.09604e+08	0.608764	-0.716045	0.389227	0.722222	0.944051
Com_12548_pos	Silodosin	P	C25H32F3N3O4	495.234	518.224	0.62577	[M+Na]+	6.137	-	3	C18	Organoheterocyclic compounds	Indoles and derivatives	Indolecarboxylic acids and derivatives	"1277178-53-6"	HMDB0258291	-	-	-	-	O=C(N)C1=CC(=CC2=C1N(CC2)CCCO)CC(NCCOC=3C=CC=CC3OCC(F)(F)F)C	PNCPYILNMDWPEY-QGZVFWFLSA-N	664079	1.17783e+06	142416	785585	472577	330267	1.4437e+06	207345	1.28298e+06	506216	113038	702714	0.839465	-0.252458	0.969001	0.555556	0.402667
Com_12549_pos	Mycalamide B	P	C25H43NO10	517.289	518.291	9.66417	[M+H]+	6.255	-	3	C18	Organoheterocyclic compounds	Pyranodioxins	-	-	-	C17009	-	-	-	CC1C(OC(CC1=C)(C(C(=O)NC2C3C(C(C(C(O3)CC(CO)OC)(C)C)OC)OCO2)O)OC)C	AAABMNXUOFPYQK-GRMLSQNXSA-N	233220	158081	345819	7.41776e+06	179554	164283	2.76239e+06	931142	345417	644198	524085	3.12676e+06	1.01977	0.0282372	0.209059	0.805556	1.22666
Com_12556_pos	Leuzeasterone	P	C29H42O8	518.288	519.298	5.28463	[M+H]+	6.711	-	3	C18	Lipids and lipid-like molecules	Prenol lipids	Triterpenoids	-	-	-	-	-	-	CC12CCC3C(=CC(=O)C4C3(CC(C(C4)O)O)C)C1(CCC2C(C)(C5CC(=CC(=O)O5)C(C)(C)O)O)O	MUCBZHHNTRNVMC-WNOPJWQXSA-N	258825	240966	68273.4	1.35558e+06	469354	1.13426e+06	406905	5.00361e+06	358364	1.33902e+06	662138	1.07875e+06	0.398615	-1.32693	0.16421	0.694444	1.52335
Com_12557_pos	Carthamosterone	P	C29H42O8	518.288	519.298	6.00001	[M+H]+	6.157	-	3	C18	Lipids and lipid-like molecules	Prenol lipids	Triterpenoids	-	-	-	-	LMST01010478	-	CC1(C(=CC(=O)O1)CC(C(C)(C2CCC3(C2(CCC4C3=CC(=O)C5C4(CC(C(C5)O)O)C)C)O)O)O)C	CCCCNNJVLKLLKV-UYQGPDJCSA-N	1.28823e+06	2.19243e+06	364912	6.4576e+06	643989	1.14689e+06	6.66588e+06	8.91195e+06	448350	2.83779e+06	4.5071e+06	3.96403e+06	0.442437	-1.17646	0.146285	0.777778	2.39723
Com_12558_pos	Hypercalin B	P	C33H42O5	518.303	519.313	4.79009	[M+H]+	6.54	-	3	C18	Lipids and lipid-like molecules	Prenol lipids	Monoterpenoids	-	-	C09941	-	-	-	CC(=CCC1(C(=O)C(=C(C(=C(C2=CC=CC=C2)O)C1=O)O)CC3C(CCC3(C)O)C(=C)C)CC=C(C)C)C	XMVYTWVWYJLUHK-LHHMKPCHSA-N	8.71531e+06	1.65105e+07	7.10199e+06	2.19567e+07	1.7031e+07	1.35625e+07	2.4153e+07	3.76252e+06	1.28827e+07	1.79855e+07	1.90887e+07	9.5859e+06	0.970497	-0.043205	0.883051	0.555556	0.344913
Com_1255_neg	3-(4-chlorophenyl)-8-[(dimethylamino)methyl]-7-hydroxy-2-methyl-4H-chromen-4-one	N	C19H18ClNO3	343.098	342.087	8.54784	[M-H]-	5.225	-	3	C18	Phenylpropanoids and polyketides	Isoflavonoids	Isoflav-2-enes	"848058-59-3"	-	-	-	-	5423882	CC1=C(C(=O)C2=C(O1)C(=C(C=C2)O)CN(C)C)C3=CC=C(C=C3)Cl	UDWXFONPFWNBGP-UHFFFAOYSA-N	4.83005e+06	5.95549e+06	7.29338e+06	3.89815e+06	4.88586e+06	4.89051e+06	6.5686e+06	4.79994e+06	4.60901e+06	6.0976e+06	4.01598e+06	3.64103e+06	1.06798	0.0948891	0.605218	0.638889	0.197233
Com_12560_pos	(-)-Terpendole C	P	C32H41NO5	519.298	520.303	5.71666	[M+H]+	8.93	0.88	2	C18	Organoheterocyclic compounds	Naphthopyrans	-	-	-	-	-	-	-	CC(=CC1OC2C(C(O1)(C)C)OC3CCC4(C5(C(CCC4(C36C2O6)O)CC7=C5NC8=CC=CC=C78)C)C)C	WUOATFFODCBZBE-SCGIUCFSSA-N	5.0849e+06	1.46448e+08	7.43684e+06	7.45496e+07	4.54266e+07	3.89077e+07	1.20343e+08	1.71683e+07	1.1875e+08	8.05489e+07	2.83182e+07	1.01764e+08	0.680786	-0.554727	0.284595	0.666667	1.55584
Com_12565_pos	Tscheschamine	P	C29H36N4O5	520.269	521.273	5.40439	[M+H]+	6.704	-	3	C18	Organic acids and derivatives	Carboxylic acids and derivatives	Amino acids, peptides, and analogues	-	-	-	-	-	-	[C@H]1(NC(=O)[C@@H]2[C@H](Oc3cc(/C=C\NC1=O)c(cc3)OC)CCN2C(=O)[C@@H](N)[C@H](CC)C)Cc1ccccc1	KBOOVCBYCPJVOF-WYMLVPIENA-N	4.18911e+07	4.46248e+07	1.15279e+07	1.23247e+08	6.20831e+07	6.32127e+07	6.18229e+07	1.09164e+08	2.50145e+07	6.94847e+07	6.13917e+07	9.362e+07	0.824231	-0.27888	0.438761	0.611111	0.281375
Com_12567_pos	Soraphen A	P	C29H44O8	520.304	521.309	3.23988	[M+H]+	6.774	-	3	C18	Phenylpropanoids and polyketides	Macrolides and analogues	-	-	-	C11300	map01052	-	-	CC1C=CC(C(CCCCC(OC(=O)C(C2(C(C(C(C1O2)C)O)OC)O)C)C3=CC=CC=C3)OC)OC	WPMGNXPRKGXGBO-OFQQMTDKSA-N	6.63225e+06	2.00635e+06	6.7122e+06	1.05247e+07	6.64951e+06	3.83329e+06	3.10422e+06	1.00757e+07	3.00762e+06	4.98559e+06	4.33419e+06	4.81467e+06	1.19907	0.261921	0.626444	0.638889	0.493698
Com_12568_pos	Ochrocarpinone B	P	C33H44O5	520.319	521.331	9.84263	[M+H]+	8.469	-	3	C18	Organic oxygen compounds	Organooxygen compounds	Carbonyl compounds	-	-	-	-	-	-	CC(=CCC1CC2(C(=O)C3CC(OC3C(C2=O)(C1(C)C)C(=O)C4=CC=CC=C4)C(C)(C)O)CC=C(C)C)C	GZWCJSLMGNUPFP-LWVSLIMPSA-N	3.60531e+07	1.0803e+07	2.22962e+07	7.17734e+06	2.0951e+07	9.68365e+06	7.24738e+06	2.18333e+07	1.0051e+07	9.8105e+06	1.30514e+07	1.55332e+07	1.37971	0.464363	0.457135	0.583333	1.18687
Com_12574_pos	Carmaphycin A enone analogue	P	C25H45N3O5S	499.308	522.299	4.24543	[M+Na]+	6.119	-	3	C18	Organic acids and derivatives	Carboxylic acids and derivatives	Amino acids, peptides, and analogues	-	-	-	-	-	-	O=C(NC(C(=O)NC(C(=O)NC(C(=O)C(=C)C)CC(C)C)CCS(=O)C)C(C)C)CCCCC	NHLBOKNHQIEJIH-IWHCYLEESA-N	4.59811e+07	5.19987e+07	8.76787e+07	1.09824e+08	7.7893e+07	6.57988e+07	6.46534e+07	2.32897e+07	4.1238e+07	8.41497e+07	6.63085e+07	1.02492e+08	1.14928	0.200725	0.457063	0.611111	0.201896
Com_12579_pos	Sinensol F	P	C34H34O5	522.241	523.244	8.3177	[M+H]+	7.388	0.52	2	C18	Benzenoids	Phenanthrenes and derivatives	Hydrophenanthrenes	-	-	-	-	-	-	CC(=CCC1=C(C(=CC2=C1CCC3=C2C(=CC(=C3CC4=CC=C(C=C4)O)OC)O)CC5=CC=C(C=C5)O)O)C	RLRFDQCBCXUXFC-UHFFFAOYSA-N	3.96312e+06	1.03951e+06	1.55294e+06	2.45594e+06	449248	1.08455e+06	1.36788e+06	3.52801e+06	5.96481e+06	3.33197e+06	2.86907e+06	1.91489e+06	0.5557	-0.847623	0.0917707	0.777778	1.0399
Com_1257_neg	Catalpol	N	C15H22O10	362.121	343.105	4.40752	[M-H-H2O]-	5.557	-	3	C18	Organic oxygen compounds	Organooxygen compounds	Carbohydrates and carbohydrate conjugates	"2415-24-9"	HMDB0242754	C09773	-	LMPR0102070007	3917786	OCC1OC(OC2OC=CC3C(O)C4OC4(CO)C23)C(O)C(O)C1O	LHDWRKICQLTVDL-UHFFFAOYSA-N	320404	795856	2.10596e+06	329530	571272	761647	1.42399e+06	787850	2.92192e+06	2.18984e+06	885186	863287	0.538429	-0.893173	0.079333	0.861111	1.67436
Com_1257_pos	Nitroarginine	P	C6H13N5O4	219.097	220.106	6.54164	[M+H]+	5.114	-	3	C18	Organic acids and derivatives	Carboxylic acids and derivatives	Amino acids, peptides, and analogues	"2149-70-4"	-	C03417	-	-	440005	C(CC(C(=O)O)N)CN=C(N)N[N+](=O)[O-]	MRAUNPAHJZDYCK-BYPYZUCNSA-N	1.87148e+07	2.01902e+07	2.20396e+07	2.41407e+07	2.68085e+07	6.4129e+07	2.13077e+07	2.36377e+07	1.80781e+07	3.4846e+07	2.19455e+07	2.70803e+07	1.19829	0.260974	0.638478	0.527778	0.148588
Com_12583_pos	Azadironol	P	C32H42O6	522.298	523.302	5.75373	[M+H]+	6.121	-	3	C18	Lipids and lipid-like molecules	Steroids and steroid derivatives	Steroid esters	-	-	-	-	-	-	CC1(C2CC(C3(C4CCC(C4(CCC3C2(C=CC1=O)C)C)O)C)OC(=O)C=CC5=CC(=C(C=C5)OC)O)C	SHLMROUFGOICOQ-GFIYGCGQSA-N	1.73345e+07	2.04199e+07	3.56826e+07	3.92404e+07	2.36832e+07	2.1029e+07	2.92836e+07	1.4063e+07	1.09468e+07	2.62608e+07	2.80578e+07	3.34604e+07	1.10781	0.147716	0.57553	0.444444	0.169354
Com_12586_pos	Deoxynojirimycin Tetrabenzyl Ether	P	C34H37NO4	523.272	524.274	9.69352	[M+H]+	8.798	-	3	C18	Benzenoids	Benzene and substituted derivatives	Benzylethers	"69567-11-9"	-	-	-	-	-	C1C(C(C(C(N1)COCC2=CC=CC=C2)OCC3=CC=CC=C3)OCC4=CC=CC=C4)OCC5=CC=CC=C5	HHIIDKLQTCPFQA-KMKAFXEASA-N	5.25447e+07	2.97688e+08	7.92064e+07	2.74616e+08	4.72831e+08	4.38887e+08	3.56252e+08	9.92302e+07	3.49439e+08	3.22358e+08	3.0712e+08	2.00594e+08	0.988246	-0.0170582	0.641511	0.555556	0.794653
Com_12587_pos	Pyrichalasin H	P	C31H41NO6	523.293	524.3	1.98435	[M+H]+	9.278	-	3	C18	Alkaloids and derivatives	Cytochalasans	Pyrichalasins	-	-	-	-	-	-	CC1CC=CC2C(C(=C)C(C3C2(C(C=CC(C1)(C)O)OC(=O)C)C(=O)NC3CC4=CC=C(C=C4)OC)C)O	AECZOENDDUTONS-PWSPGYJUSA-N	6.04561e+06	1.66097e+07	1.10452e+07	1.23148e+07	2.40765e+07	2.63037e+07	2.5093e+07	1.56972e+07	1.03693e+07	1.42719e+07	1.59066e+07	1.54399e+07	0.99605	-0.0057104	0.747545	0.5	0.125578
Com_12588_pos	Broussonetine K	P	C24H45NO11	523.299	524.311	9.30289	[M+H]+	10.129	-	3	C18	Lipids and lipid-like molecules	Fatty Acyls	Fatty acyl glycosides	-	-	-	-	-	-	C(CCCCC(=O)CCCOC1C(C(C(C(O1)CO)O)O)O)CCCC(C2C(C(C(N2)CO)O)O)O	YDJUFHORKVAZOQ-OLJDYZOCSA-N	2.82746e+06	2.01492e+06	1.59302e+07	932514	1.70756e+06	1.42375e+07	4.4155e+06	7.5508e+06	544490	159225	1.90519e+06	3.15363e+06	2.12367	1.08656	0.320251	0.388889	0.813239
Com_12596_pos	Ripromycin	P	C30H40N2O6	524.289	525.298	3.05047	[M+H]+	7.833	-	3	C18	Lipids and lipid-like molecules	Prenol lipids	Sesquiterpenoids	-	-	-	-	-	-	CC1CC2C3CC4C=CC(=C5C(=O)C(CCCNC(=O)C=CCC4C2C6C(C3C1C(C)OC)O6)NC5=O)O	RXSIXKMIYSTPGI-QMPRXWPASA-N	5.24489e+07	5.04067e+07	3.9036e+07	4.85689e+07	4.93435e+07	6.03244e+07	4.36827e+07	4.33346e+07	4.86758e+07	5.39368e+07	4.82541e+07	5.16822e+07	1.03648	0.051686	0.660271	0.611111	0.183189
Com_125_neg	Terephthalic acid	N	C8H6O4	166.027	165.019	0.89986	[M-H]-	5.453	1.00	1	C18	Benzenoids	Benzene and substituted derivatives	Benzoic acids and derivatives	"100-21-0"	HMDB0002428	C06337	map00624;map00627;map01100;map01120;map01220	-	7489	OC(=O)C1=CC=C(C=C1)C(O)=O	KKEYFWRCBNTPAC-UHFFFAOYSA-N	1.00262e+07	1.97707e+07	8.20379e+07	1.29153e+07	9.44525e+06	2.0588e+07	8.21992e+06	6.85374e+06	1.29341e+07	1.67046e+07	1.97896e+07	2.45633e+07	1.73786	0.797316	0.426147	0.583333	1.17118
Com_125_pos	Barbituric acid	P	C4H4N2O3	128.022	129.03	6.09753	[M+H]+	0.554	0.52	1	C18	Organoheterocyclic compounds	Diazines	Pyrimidines and pyrimidine derivatives	"67-52-7"	HMDB0041833	C00813	map00240;map01100	-	6211	OC1=NC(=O)N=C(O)C1	HNYOPLTXPVRDBG-UHFFFAOYSA-N	1.48393e+07	1.78044e+07	1.22724e+07	1.03249e+07	1.13565e+07	9.6856e+06	1.18349e+07	1.25354e+07	1.27388e+07	1.28617e+07	1.00882e+07	9.36826e+06	1.09875	0.135863	0.490716	0.444444	0.198048
Com_12603_pos	Protoverine	P	C27H43NO9	525.294	526.3	2.67729	[M+H]+	7.829	-	3	C18	Lipids and lipid-like molecules	Steroids and steroid derivatives	Steroidal alkaloids	-	-	C10817	-	-	-	CC1CCC2C(C3C(CN2C1)C4CC56C(C4(C(C3O)O)O)C(C(C7C5(CCC(C7(O6)O)O)C)O)O)(C)O	CKJAABZFXLMMCS-MKKPLVDTSA-N	4.13355e+07	5.00428e+07	2.6564e+07	3.94104e+07	3.10181e+07	3.67061e+07	3.5105e+07	2.67183e+07	3.22859e+07	3.33817e+07	6.03775e+07	4.73689e+07	0.956809	-0.0636976	0.864326	0.5	0.0958658
Com_12609_pos	5-Ketomilbemycin A3	P	C31H42O7	526.293	527.295	9.6856	[M+H]+	8.75	0.55	2	C18	Phenylpropanoids and polyketides	Macrolides and analogues	Milbemycins	-	-	-	-	-	-	CC1CCC2(CC3CC(O2)CC=C(CC(C=CC=C4COC5C4(C(C=C(C5=O)C)C(=O)O3)O)C)C)OC1C	CZHVEYHEDZMISR-RHQGVJGDSA-N	1.16379e+09	5.24149e+08	1.22672e+09	5.28325e+08	7.9956e+08	8.91407e+08	7.24073e+08	7.82665e+08	1.01909e+09	6.53629e+08	8.43229e+08	6.46041e+08	1.09965	0.13704	0.761891	0.583333	0.619845
Com_12611_pos	Oncostemonol F	P	C32H46O6	526.329	527.332	8.23783	[M+H]+	8.848	0.51	2	C18	Benzenoids	Phenol esters	-	-	-	-	-	-	-	CC(=O)OC1=CC(=CC(=C1)O)CCCCCCCCCCCCCCCCC2=CC(=CC(=C2)OC(=O)C)O	YJDPHCQLIXRAGR-UHFFFAOYSA-N	3.88863e+07	3.45287e+07	2.42321e+07	2.76013e+07	2.54217e+07	2.88985e+07	1.79896e+07	3.03541e+07	2.90718e+07	1.22917e+07	1.99845e+07	1.87589e+07	1.39796	0.483321	0.0478044	0.777778	1.31666
Com_12613_pos	Doramapimod	P	C31H37N5O3	527.29	528.298	1.70709	[M+H]+	8.75	-	3	C18	Organoheterocyclic compounds	Azoles	Pyrazoles	"285983-48-4"	HMDB0251587	-	-	-	-	CC1=CC=C(C=C1)N2C(=CC(=N2)C(C)(C)C)NC(=O)NC3=CC=C(C4=CC=CC=C43)OCCN5CCOCC5	MVCOAUNKQVWQHZ-UHFFFAOYSA-N	3.34213e+08	9.36902e+07	2.92065e+08	1.37218e+08	1.93175e+08	2.18594e+08	1.97642e+08	2.40588e+08	2.42635e+08	1.57267e+08	1.8916e+08	7.47394e+07	1.15147	0.203476	0.656674	0.583333	0.818873
Com_12615_pos	LysoPE(0:0/22:5(7Z,10Z,13Z,16Z,19Z))	P	C27H46NO7P	527.301	528.306	5.11961	[M+H]+	9.664	0.51	2	C18	Lipids and lipid-like molecules	Glycerophospholipids	Glycerophosphoethanolamines	"-"	HMDB0011495	-	-	LMGP02050059	53480944	[H][C@@](CO)(COP(O)(=O)OCCN)OC(=O)CCCCC\C=C/C\C=C/C\C=C/C\C=C/C\C=C/CC	KZXGPOLABXFBDK-SCFYABBUSA-N	3.13152e+06	7.72009e+06	3.76528e+06	394158	2.7889e+06	8.93248e+06	2.47848e+06	1.23093e+07	3.53634e+06	2.68866e+06	4.63868e+06	3.8124e+06	0.907296	-0.140355	0.587781	0.527778	0.618558
Com_12618_pos	Terpenoid EA-I	P	C30H40O8	528.272	529.281	2.03237	[M+H]+	8.591	-	3	C18	Lipids and lipid-like molecules	Prenol lipids	Diterpenoids	-	-	C09198	-	-	-	CCCCCC=CC=CC12OC3C4C5C(O5)(C(C6(C(C4(O1)C(CC3(O2)C(=C)C)C)C=C(C6=O)C)O)O)CO	CZCPFHFUOUQBDL-NBYZGKQKSA-N	4.53492e+06	2.33127e+06	4.98271e+06	2.75927e+06	4.55678e+06	4.53511e+06	1.99226e+06	3.46954e+06	4.37629e+06	3.1452e+06	5.33235e+06	3.2078e+06	1.10113	0.138982	0.600703	0.611111	0.536526
Com_1261_neg	Tyr-tyr	N	C18H20N2O5	344.137	343.129	2.94978	[M-H]-	7.048	0.65	2	C18	Organic acids and derivatives	Carboxylic acids and derivatives	Amino acids, peptides, and analogues	"1050-28-8"	-	-	-	-	70590	C1=CC(=CC=C1CC(C(=O)NC(CC2=CC=C(C=C2)O)C(=O)O)N)O	JAQGKXUEKGKTKX-HOTGVXAUSA-N	787360	37319.8	269549	211767	26536.8	358573	18338.2	409534	54481.3	467931	693734	56335.6	0.994561	-0.00786759	0.879954	0.472222	0.392126
Com_1261_pos	2,2'-Dithiodipyridine	P	C10H8N2S2	220.013	221.018	7.89699	[M+H]+	1.297	-	3	C18	Organoheterocyclic compounds	Pyridines and derivatives	-	"2127-03-9"	HMDB0245356	-	-	-	65093	C1=CC=NC(=C1)SSC2=CC=CC=N2	HAXFWIACAGNFHA-UHFFFAOYSA-N	7.90735e+07	8.56319e+07	5.38515e+07	6.7665e+07	7.13119e+07	5.73624e+07	1.29474e+08	1.03358e+08	7.67253e+07	1.22449e+08	1.17091e+08	6.36042e+07	0.67716	-0.562432	0.0260713	0.833333	0.820226
Com_12622_pos	LysoPE(0:0/22:4(7Z,10Z,13Z,16Z))	P	C27H48NO7P	529.317	530.324	0.03693	[M+H]+	9.497	-	3	C18	Lipids and lipid-like molecules	Glycerophospholipids	Glycerophosphoethanolamines	"-"	HMDB0011493	-	-	LMGP02050057	53480942	[H][C@@](CO)(COP(O)(=O)OCCN)OC(=O)CCCCC\C=C/C\C=C/C\C=C/C\C=C/CCCCC	VLFJNHPNIOTOOA-YMIVKDKMSA-N	2.61743e+08	6.7343e+07	1.83079e+08	4.92857e+07	4.72098e+07	8.9509e+07	4.05093e+07	1.07643e+08	6.03516e+07	2.27572e+07	5.6922e+07	4.22006e+07	2.11321	1.07943	0.105974	0.777778	1.87811
Com_12626_pos	Herbimycin B	P	C28H38N2O8	530.263	531.269	1.31138	[M+H]+	9.892	0.89	2	C18	Phenylpropanoids and polyketides	Macrolactams	-	-	-	-	-	-	-	CC1CC(C(C(C=C(C(C(C=CC=C(C(=O)NC2=CC(=O)C=C(C1)C2=O)C)OC)OC(=O)N)C)C)O)OC	ZRACUXWBSYZVLW-RJDZUQFESA-N	1.43895e+07	3.09809e+08	1.64102e+08	2.98825e+08	3.47781e+08	3.51978e+08	6.07895e+08	4.5575e+08	2.81286e+08	2.91567e+08	3.04899e+08	3.76554e+08	0.641466	-0.640556	0.199947	0.694444	1.22295
Com_12627_pos	Cordianol F	P	C32H50O6	530.361	531.366	4.60938	[M+H]+	8.042	0.51	2	C18	Lipids and lipid-like molecules	Prenol lipids	Triterpenoids	-	-	-	-	-	-	CC(=CC(C1C(O1)(C)C)O)C2CCC3(C2CC(C4C3(CCC5C46CCC(C5(C)C)(OC6)O)C)OC(=O)C)C	XINNAOZRAIWLII-IYQDLERJSA-N	1.39703e+07	2.56848e+07	9.70281e+06	2.43016e+07	2.8092e+07	2.58671e+07	2.01786e+07	2.66974e+07	2.27041e+07	1.50817e+07	2.43404e+07	3.96487e+07	0.858512	-0.22009	0.439867	0.444444	0.825646
Com_12628_pos	alpha-Tocopherol succinate	P	C33H54O5	530.397	531.406	3.31517	[M+H]+	9.945	-	3	C18	Lipids and lipid-like molecules	Prenol lipids	Quinone and hydroquinone lipids	"4345-03-3"	HMDB0033685	-	-	-	425400	CC(C)CCCC(C)CCCC(C)CCCC1(C)CCC2=C(C)C(OC(=O)CCC(O)=O)=C(C)C(C)=C2O1	IELOKBJPULMYRW-UHFFFAOYSA-N	419486	9.67283e+06	361434	2.79014e+06	2.61504e+06	869331	4.19838e+06	2.12973e+06	2.41446e+06	3.63167e+06	3.57769e+06	3.79893e+06	0.846964	-0.239628	0.1926	0.722222	1.21752
Com_1262_pos	Syringic acid	P	C9H10O5	198.053	221.042	1.59691	[M+Na]+	1.32	0.67	2	C18	Benzenoids	Benzene and substituted derivatives	Benzoic acids and derivatives	"530-57-4"	HMDB0002085	C10833	map00627;map01120	-	10742	COC1=CC(=CC(OC)=C1O)C(O)=O	JMSVCTWVEWCHDZ-UHFFFAOYSA-N	2.40173e+07	2.75192e+07	2.71837e+07	1.95048e+07	2.47216e+07	5.46659e+07	1.00245e+07	2.6723e+07	2.01069e+07	3.73772e+07	1.50357e+07	2.84557e+07	1.28964	0.366964	0.270601	0.611111	0.34788
Com_12630_pos	Staudine	P	C31H33NO7	531.226	532.232	1.26227	[M+H]+	5.956	-	3	C18	Organoheterocyclic compounds	Isoquinolines and derivatives	Benzylisoquinolines	-	-	-	-	-	-	COC1=C(C2=C(C=C1)C3CC(C2N4C3=C5C=C(C(=O)C=C5CC4)OC)C6=CC(=C(C=C6OC)OC)OC)OC	UYZSOWCTUAIRBG-JAOJVIEDSA-N	9.54079e+06	2.06326e+07	1.55881e+07	9.92418e+06	2.96446e+07	2.39406e+07	1.79334e+07	1.55761e+07	2.33733e+06	1.70497e+07	6.14205e+06	1.47688e+07	1.48049	0.566072	0.220144	0.722222	1.50874
Com_12633_pos	LysoPC(O-18:0/0:0)	P	C26H56NO6P	509.385	532.374	0.03432	[M+Na]+	10.677	-	3	C18	Lipids and lipid-like molecules	Glycerophospholipids	Glycerophosphocholines	"74430-89-0"	HMDB0011149	C04317	map00565;map01100	LMGP01060014	2733532	CCCCCCCCCCCCCCCCCCOC[C@@H](O)COP([O-])(=O)OCC[N+](C)(C)C	XKBJVQHMEXMFDZ-AREMUKBSSA-N	1.0689e+07	354028	1.04526e+07	847098	841593	7.22743e+06	344151	8.0469e+06	224269	84089.2	979615	456091	3.00063	1.58527	0.118773	0.777778	1.41911
Com_12638_pos	Roehybridine	P	C31H39N3O5	533.289	534.301	8.49031	[M+H]+	8.747	0.68	2	C18	Alkaloids and derivatives	Harmala alkaloids	-	-	-	-	-	-	-	CN1CCC2=CC(=C(C3=C2C1CC34CCC5(C(C4)OC)C6=C(CCN5)C7=CC(=C(C=C7N6)OC)OC)O)OC	ZEQJFLRBPFWVDX-LIDVWUJLSA-N	4.47708e+06	4.29911e+06	2.43324e+06	4.37396e+06	5.19809e+06	4.03033e+06	6.67728e+06	2.84239e+06	4.6261e+06	5.89997e+06	5.36032e+06	3.01878e+06	0.872892	-0.196125	0.550442	0.694444	0.344241
Com_12639_pos	Orlistat	P	C29H53NO5	495.392	534.355	0.50257	[M+K]+	9.358	-	3	C18	Organic acids and derivatives	Carboxylic acids and derivatives	Amino acids, peptides, and analogues	"96829-58-2"	HMDB0015215	-	-	-	-	O=CNC(C(=O)OC(CCCCCCCCCCC)CC1OC(=O)C1CCCCCC)CC(C)C	AHLBNYSZXLDEJQ-FWEHEUNISA-N	6.55196e+07	2.94423e+07	5.21345e+07	2.517e+07	2.32403e+07	3.28663e+07	2.16626e+07	4.25734e+07	2.64056e+07	9.53483e+06	3.32016e+07	2.76512e+07	1.41821	0.504069	0.204506	0.666667	1.09295
Com_1263_pos	3,4,5-Trimethoxycinnamic acid	P	C12H14O5	238.084	221.079	9.72347	[M+H-H2O]+	5.798	0.65	1	C18	Phenylpropanoids and polyketides	Cinnamic acids and derivatives	Hydroxycinnamic acids and derivatives	"90-50-6"	HMDB0002511	-	-	-	735755	COC1=CC(\C=C\C(O)=O)=CC(OC)=C1OC	YTFVRYKNXDADBI-SNAWJCMRSA-N	6.15062e+06	3.86521e+06	3.1848e+06	6.25102e+06	4.10207e+06	4.84966e+06	6.24184e+06	2.42854e+06	5.67607e+06	2.48755e+06	5.28864e+06	4.66713e+06	1.06023	0.0843805	0.648413	0.444444	0.182695
Com_12640_pos	Concentricol D	P	C32H54O6	534.392	535.396	6.44146	[M+H]+	10.264	-	3	C18	Lipids and lipid-like molecules	Prenol lipids	Triterpenoids	-	-	-	-	-	-	CC(=CCCC1C2(CCC(C1(C)CCC=C(C)COC(=O)C)O2)C)CCC(C(C)(CCC=C(C)CO)O)O	MIYUGOVPVJJFCL-BWBHPFSHSA-N	7.88001e+06	982578	6.30888e+06	578109	1.01954e+06	3.93678e+06	2.28498e+06	3.80971e+06	879081	142397	1.46331e+06	573418	2.26222	1.17774	0.247733	0.722222	1.37248
Com_12643_pos	Asperlicin	P	C31H29N5O4	535.222	536.226	5.68399	[M+H]+	5.559	-	3	C18	Organoheterocyclic compounds	Pyrimidodiazepines	-	-	-	C11688	map07117	-	-	CC(C)CC1C(=O)N2C(N1)C(C3=CC=CC=C32)(CC4C5=NC6=CC=CC=C6C(=O)N5C7=CC=CC=C7C(=O)N4)O	MGMRIOLWEROPJY-FPACPZPDSA-N	4.24403e+06	5.75728e+06	1.20793e+06	2.55613e+07	1.88256e+06	3.36e+06	1.03639e+07	574495	5.65502e+06	1.97745e+06	5.49201e+06	5.57237e+06	1.41767	0.503521	0.819711	0.527778	0.626898
Com_12644_pos	(+)-Terpendole A	P	C32H41NO6	535.293	536.299	3.13996	[M+H]+	6.764	-	3	C18	Organoheterocyclic compounds	Naphthopyrans	-	-	-	-	-	-	-	CC1(C2C(C3C4(O3)C(O2)CCC5(C4(CCC6C5(C7=C(C6)C8=CC=CC=C8N7)C)O)C)OC(O1)C9C(O9)(C)C)C	XTBDVXSMPXFDAU-RYKDTHRLSA-N	2.53632e+07	1.50271e+07	1.58777e+07	2.92048e+07	1.15255e+07	9.76413e+06	9.26468e+06	3.58549e+07	1.35323e+07	2.10034e+07	1.70668e+07	2.03332e+07	0.912067	-0.132788	0.75177	0.555556	0.22962
Com_12645_pos	3-O-beta-D-quinovopyranosylstrophanthidin	P	C29H44O9	536.299	537.309	5.3626	[M+H]+	9.274	-	3	C18	Lipids and lipid-like molecules	Steroids and steroid derivatives	Steroid lactones	-	-	-	-	-	-	CC1C(C(C(C(O1)OC2CCC3(C4CCC5(C(CCC5(C4CCC3(C2)O)O)C6=CC(=O)OC6)C)C)O)O)O	RAWRNCRYFFPACC-XQTOAQGXSA-N	1.87854e+07	7.41184e+06	8.37962e+06	6.19073e+06	9.88118e+06	7.88807e+06	5.71259e+06	1.11214e+07	9.81585e+06	3.92848e+06	7.63588e+06	6.94129e+06	1.29634	0.374444	0.293652	0.666667	0.665688
Com_12646_pos	Fungicide K 99-5278A	P	C30H48O8	536.335	537.339	5.92335	[M+H]+	8.102	-	3	C18	Phenylpropanoids and polyketides	Macrolides and analogues	-	-	-	-	-	-	-	CC1C=CC=CC=CC=CC=CC(CC(CC(CC(CCCC(CC(C(C(=O)OC1C)C)O)O)O)O)O)O	XZNYCRZDVXCORM-LWYGBUOPSA-N	196172	5.37053e+06	3.21077e+06	2.01286e+07	4.45481e+07	439337	2.77304e+06	581623	2.22075e+06	479675	2.75856e+06	1.19462e+06	7.38324	2.88425	0.358623	0.666667	1.84866
Com_12647_pos	1-O-Palmitoyl-2-O-acetyl-sn-glycero-3-phosphorylcholine	P	C26H52NO8P	537.343	538.35	1.5739	[M+H]+	7.445	0.86	2	C18	Lipids and lipid-like molecules	Glycerophospholipids	Glycerophosphocholines	-	-	-	-	-	-	CCCCCCCCCCCCCCCC(=O)OCC(COP(=O)([O-])OCC[N+](C)(C)C)OC(=O)C	XPAXRSJGGFVTFM-VWLOTQADSA-N	9.83067e+06	1.08384e+08	4.25275e+06	9.39248e+07	6.2127e+07	6.92749e+07	4.22434e+07	1.83279e+07	6.41314e+07	5.57492e+07	5.95831e+07	8.34149e+07	1.07526	0.10469	0.589109	0.583333	1.58211
Com_12653_pos	Batrachotoxin	P	C31H42N2O6	538.304	539.313	2.56762	[M+H]+	8.938	-	3	C18	Organoheterocyclic compounds	Pyrroles	Pyrrole carboxylic acids and derivatives	-	HMDB0248882	C13750	-	-	-	CC1=CNC(=C1C(=O)OC(C)C2=CCC34C2(CC(C56C3=CCC7C5(CCC(C7)(O6)O)C)O)CN(CCO4)C)C	ISNYUQWBWALXEY-OMIQOYQYSA-N	6.75884e+07	1.00152e+08	5.34075e+07	9.87648e+07	1.03334e+08	8.65735e+07	8.95328e+07	8.7077e+07	1.09635e+08	1.04947e+08	1.02992e+08	9.05448e+07	0.871891	-0.19778	0.211271	0.722222	0.368796
Com_12654_pos	LysoPC(18:3(6Z,9Z,12Z)/0:0)	P	C26H48NO7P	517.317	540.306	0.84646	[M+Na]+	8.462	0.72	2	C18	Lipids and lipid-like molecules	Glycerophospholipids	Glycerophosphocholines	"-"	HMDB0010387	C04230	map00564;map04148;map05231	LMGP01050128	52924045	CCCCC\C=C/C\C=C/C\C=C/CCCCC(=O)OC[C@](O)([H])COP([O-])(=O)OCC[N+](C)(C)C	MRTUWVDDQVMUCR-ACHCNROVSA-N	7.54445e+08	1.09704e+09	1.17455e+08	9.0669e+08	1.4835e+09	1.0779e+09	9.10026e+08	1.16741e+09	1.38173e+09	1.02189e+09	1.28382e+09	1.33177e+09	0.766142	-0.384317	0.256389	0.722222	2.11914
Com_12665_pos	Scutebarbatine I(rel)	P	C30H41NO8	543.283	544.291	0.46542	[M+H]+	8.859	-	3	C18	Organoheterocyclic compounds	Pyridines and derivatives	Pyridinecarboxylic acids and derivatives	-	-	-	-	-	24814211	CCOC1CC2CC(OC2O1)C3(C(CC(C4(C3CCCC45CO5)COC(=O)C)OC(=O)C6=CN=CC=C6)C)C	QKISVSHUNJJKNY-MSTMNAHCSA-N	1.68356e+08	1.58107e+08	9.95606e+07	1.31301e+08	2.90528e+08	1.35962e+08	8.63147e+07	1.30637e+08	9.36859e+07	1.12551e+08	8.82281e+07	8.45801e+07	1.6507	0.723081	0.0254059	0.944444	1.77174
Com_12671_pos	Pharboside C	P	C27H44O11	544.288	545.293	4.94622	[M+H]+	5.39	-	3	C18	Lipids and lipid-like molecules	Prenol lipids	Terpene glycosides	-	-	-	-	-	-	CC12CCCC(C1C(C(C34C2CCC(C3)C(C4)(CO)OC5C(C(C(C(O5)CO)O)O)O)O)O)(C)C(=O)OC	JVEVLHMSSSKCCH-AUHLAWAESA-N	8.86738e+06	9.02319e+06	1.03835e+06	2.59878e+07	3.97497e+06	2.76815e+06	2.37576e+07	4.55212e+06	4.53096e+07	4.55417e+06	2.30253e+07	1.60308e+07	0.440672	-1.18222	0.134288	0.75	0.997228
Com_12672_pos	chaetoglobosins	P	C32H36N2O5	528.262	546.297	1.4019	[M+NH4]+	6.236	-	3	C18	Alkaloids and derivatives	Cytochalasans	Chaetoglobosins	-	-	-	-	-	-	O=C1C=CC(=O)C23C(O)=NC(CC4=CNC=5C=CC=CC54)C3C(C)C6(OC6C2C=CCC(C=C(C)C1O)C)C	OUMWCYMRLMEZJH-RRFIZBDMSA-N	6.04012e+07	1.48482e+08	8.32064e+06	1.90391e+08	5.39667e+07	7.88855e+07	1.57703e+08	2.42742e+07	1.02045e+08	4.98337e+07	1.50926e+08	1.06198e+08	0.914492	-0.128957	0.625822	0.555556	0.473338
Com_12682_pos	LysoPC(20:2)	P	C28H54NO7P	547.364	548.371	0.21108	[M+H]+	9.757	0.96	2	C18	Lipids and lipid-like molecules	Glycerophospholipids	Glycerophosphocholines	-	HMDB0010392	-	-	LMGP01050132	-	CCCCCC=CCC=CCCCCCCCCCC(=O)OCC(COP(=O)([O-])OCC[N+](C)(C)C)O	YYQVCMMXPIJVHY-ZOIJLGJPSA-N	3.73512e+09	1.10909e+09	1.83275e+09	5.7516e+08	8.17127e+08	1.46135e+09	7.26723e+08	1.75623e+09	5.79937e+08	3.11953e+08	1.00576e+09	7.87904e+08	1.84397	0.882818	0.148287	0.75	1.25545
Com_12684_pos	Antimycin A1	P	C28H40N2O9	548.273	549.278	5.07057	[M+H]+	8.75	-	3	C18	Benzenoids	Benzene and substituted derivatives	Benzoic acids and derivatives	-	-	C11339	-	-	-	O=C(OC1C(OC(=O)C(N=C(O)C=2C=CC=C(N=CO)C2O)C(OC(=O)C1CCCCCC)C)C)CC(C)C	UIFFUZWRFRDZJC-UHFFFAOYSA-N	1.52324e+08	1.05628e+08	1.99514e+08	9.40626e+07	1.27008e+08	1.30357e+08	2.02153e+08	1.15583e+08	2e+08	1.60157e+08	1.28369e+08	7.23146e+07	0.920687	-0.119218	0.782709	0.611111	0.260513
Com_12686_pos	(+)-Reblastatin	P	C29H44N2O8	548.31	549.317	0.4862	[M+H]+	6.363	-	3	C18	Phenylpropanoids and polyketides	Macrolactams	-	-	-	-	-	-	-	CC1CC(C(C(C=C(C(C(CCC=C(C(=O)NC2=CC(=C(C(=C2)O)OC)C1)C)OC)OC(=O)N)C)C)O)OC	VFJOOSVDHSUNKR-DQJDZTSCSA-N	3.87702e+07	2.31061e+07	2.62491e+07	3.27752e+07	5.64679e+07	4.34947e+07	3.22383e+07	2.69191e+07	2.4269e+07	1.20666e+07	4.08123e+07	3.43471e+07	1.29423	0.372091	0.238153	0.666667	0.288664
Com_12691_pos	Dhesn	P	C30H39N5O5	549.295	550.299	6.78509	[M+H]+	8.925	-	3	C18	Alkaloids and derivatives	Ergoline and derivatives	Lysergic acids and derivatives	"-"	HMDB0251109	-	-	-	12800620	CC(C)CC1N2C(=O)C(C)(NC(=O)C3CC4C(CC5=CNC6=CC=CC4=C56)N(C)C3)OC2(O)C2CCCN2C1=O	XWMMZDZUHSYSPU-UHFFFAOYSA-N	2.70149e+06	5.10703e+06	1.48425e+06	4.95147e+06	3.7686e+06	4.17421e+06	3.45317e+06	2.75714e+06	5.21609e+06	5.43802e+06	4.76289e+06	2.56419e+06	0.917143	-0.124782	0.617533	0.583333	0.380726
Com_12693_pos	Butenoyl PAF	P	C28H56NO7P	549.379	550.386	0.95877	[M+H]+	10.302	0.83	2	C18	Lipids and lipid-like molecules	Glycerophospholipids	Glycerophosphocholines	-	-	-	-	-	-	CCCCCCCCCCCCCCCCOCC(COP(=O)([O-])OCC[N+](C)(C)C)OC(=O)C=CC	SRZBVCCSIMMDOV-QPSGOUHRSA-N	1.78793e+08	4.16596e+08	2.84663e+06	4.41361e+07	1.02606e+08	9.83802e+07	2.87282e+08	1.28577e+08	2.85093e+06	7.27633e+07	1.62046e+08	1.79236e+08	1.01273	0.0182534	0.887224	0.583333	0.420496
Com_12695_pos	Manumycin A	P	C31H38N2O7	550.268	551.278	5.21992	[M+H]+	8.755	-	3	C18	Organic oxygen compounds	Organooxygen compounds	Carbonyl compounds	"52665-74-4"	HMDB0242678	C12111	-	LMFA08020185	4010	CCCCC(C)C=C(C)C=C(C)C(=O)NC1=CC(O)(C=CC=CC=CC(=O)NC2=C(O)CCC2=O)C2OC2C1=O	TWWQHCKLTXDWBD-UHFFFAOYSA-N	2.11218e+06	1.12789e+06	1.76321e+06	3.45506e+06	3.9905e+06	529580	2.83281e+06	645220	892297	977729	1.96944e+06	1.8105e+06	1.42183	0.507747	0.48119	0.638889	0.466046
Com_12696_pos	Rescinnaminol	P	C32H42N2O6	550.304	551.314	5.10524	[M+H]+	9.494	-	3	C18	Organoheterocyclic compounds	Indoles and derivatives	Pyridoindoles	-	-	-	-	-	-	COC1=CC2=C(C=C1)C3=C(N2)C4CC5CCC(CC5CN4CC3)OC(CCC6=CC(=C(C(=C6)OC)OC)OC)O	CACUDZIKDKWSSF-CCNLXKQESA-N	1.31475e+07	1.15735e+07	1.17891e+07	6.86801e+06	9.52144e+06	1.05597e+07	4.08195e+06	1.37556e+07	8.29019e+06	7.6248e+06	1.17205e+07	8.49053e+06	1.17596	0.233844	0.317077	0.638889	0.313193
Com_12697_pos	Manzamine J	P	C36H46N4O	550.367	551.38	9.56281	[M+H]+	9.756	-	3	C18	Alkaloids and derivatives	Harmala alkaloids	-	-	-	-	-	-	-	C1CCNC2C3(CCC=CC1)CN4CCCCC=CCCC2(C=C(C3CC4)C5=NC=CC6=C5NC7=CC=CC=C67)O	FDTXAASVSUUWOT-GSXVTLMESA-N	3.49086e+06	5.62721e+06	2.45128e+06	1.38539e+06	2.70803e+06	1.51845e+06	1.12296e+06	6.57028e+06	499842	1.67645e+06	1.9136e+06	3.16424e+06	1.14945	0.200942	0.449452	0.611111	0.450551
Com_12699_pos	Ipecosidic acid	P	C26H33NO12	551.2	552.207	1.87455	[M+H]+	6.148	-	3	C18	Lipids and lipid-like molecules	Prenol lipids	Terpene glycosides	-	-	-	-	-	-	CC(=O)N1CCC2=CC(=C(C=C2C1CC3C(C(OC=C3C(=O)O)OC4C(C(C(C(O4)CO)O)O)O)C=C)O)O	QCXXDKLITYYVTE-YVJMXFEMSA-N	553491	408099	333393	833800	324133	372512	704308	423161	1.14089e+06	450769	417180	429274	0.792416	-0.335669	0.361147	0.75	0.192162
Com_12707_pos	Dihydronortoxiferine I	P	C38H40N4	552.325	553.328	7.7217	[M+H]+	10.122	-	3	C18	Alkaloids and derivatives	Strychnos alkaloids	-	-	-	-	-	-	-	CC=C1CN2CCC34C2CC1C5=CN6C7C(=CN(C53)C8=CC=CC=C48)C9CC1C7(CCN1CC9=CC)C1=CC=CC=C16	XISKMNBBUQQBBE-ANUZYNSFSA-N	7.47739e+06	664968	8.44604e+06	183060	245714	7.05029e+06	660543	3.43331e+06	399730	63886.6	684991	463982	4.21759	2.07642	0.255431	0.666667	0.888883
Com_12708_pos	LysoPE(24:6(6Z,9Z,12Z,15Z,18Z,21Z)/0:0)	P	C29H48NO7P	553.317	554.326	3.10479	[M+H]+	6.261	-	3	C18	Lipids and lipid-like molecules	Glycerophospholipids	Glycerophosphoethanolamines	"-"	HMDB0011529	-	-	LMGP02050073	53480958	[H][C@@](O)(COC(=O)CCCC\C=C/C\C=C/C\C=C/C\C=C/C\C=C/C\C=C/CC)COP(O)(=O)OCCN	UOCKWCJPKZTDEK-RGSQNDLGSA-N	1.49357e+07	2.33841e+07	3.83358e+07	6.33802e+07	4.0822e+07	3.21551e+07	1.09014e+07	2.29915e+06	6.87788e+06	1.37141e+07	5.41313e+07	3.48744e+07	1.73466	0.794651	0.112887	0.777778	0.945078
Com_12709_pos	Gly-Pro-Arg-Pro-Lys	P	C24H43N9O6	553.334	554.345	7.12632	[M+H]+	6.71	-	3	C18	Organic acids and derivatives	Carboxylic acids and derivatives	Amino acids, peptides, and analogues	"-"	HMDB0252830	-	-	-	71330004	NCCCCC(NC(=O)C1CCCN1C(=O)C(CCCN=C(N)N)NC(=O)C1CCCN1C(=O)CN)C(O)=O	SQEGVOSYJNDGRT-UHFFFAOYSA-N	1.01543e+08	3.651e+07	3.05526e+07	9.4794e+07	5.91774e+07	3.9315e+07	1.55385e+07	1.06588e+08	2.9192e+07	4.47006e+07	6.6586e+07	8.34707e+07	1.0457	0.0644682	0.742001	0.472222	0.207716
Com_12712_pos	Acrovestone	P	C32H42O8	554.288	555.293	4.57862	[M+H]+	10.444	0.79	2	C18	Benzenoids	Benzene and substituted derivatives	Diphenylmethanes	"24177-16-0"	-	C09916	-	-	-	CC(C)CC(C1=C(C(=C(C(=C1O)CC=C(C)C)O)C(=O)C)O)C2=C(C(=C(C(=C2O)CC=C(C)C)OC)C(=O)C)O	KLFWXYAHGSXKAW-UHFFFAOYSA-N	3.1879e+07	4.07589e+07	1.47683e+07	1.43035e+07	2.1985e+07	2.73967e+07	7.66774e+07	4.71765e+07	4.61725e+07	8.39699e+06	3.26448e+07	3.59073e+07	0.611766	-0.708948	0.308475	0.777778	0.396531
Com_12714_pos	1-hydroxylycopene	P	C40H58O	554.449	555.459	5.67865	[M+H]+	9.689	-	3	C18	Lipids and lipid-like molecules	Prenol lipids	Tetraterpenoids	"-"	HMDB0304015	C15870	-	LMPR01070114	5365880	CC(C)=CCC\C(C)=C\C=C\C(\C)=C\C=C\C(\C)=C\C=C\C=C(/C)\C=C\C=C(/C)\C=C\C=C(/C)CCCC(C)(C)O	CNYVJTJLUKKCGM-RGGGOQHISA-N	73144.9	3.62416e+06	3.46328e+08	3.97648e+06	6.7827e+06	1.02694e+06	3.20919e+06	4.82487e+06	3.50599e+06	4.21898e+06	6.72601e+06	2.46583e+06	14.5009	3.85808	0.955206	0.5	1.10637
Com_12715_pos	Nicotaxine	P	C30H37NO9	555.247	556.249	9.0601	[M+H]+	6.145	-	3	C18	Lipids and lipid-like molecules	Prenol lipids	Diterpenoids	-	-	-	-	-	-	C1(=O)C[C@@H]2C(C(=C1C)[C@H]([C@@H]([C@@]1([C@H]([C@@H]2OC(=O)C)[C@@]2([C@@H](CC1)O)CO2)C)OC(=O)c1cccnc1)OC(=O)C)(C)C	KKFCJNGKHYRAPZ-UHFFFAOYNA-N	106262	1.80397e+06	1.38334e+06	332357	1.56123e+06	1.06318e+06	118645	504993	1.36387e+06	1.55262e+06	1.71175e+06	1.71205e+06	0.897532	-0.155965	0.810764	0.555556	0.108938
Com_12716_pos	ciguatoxin IJKLM cyclic acetal	P	C28H44O11	556.288	557.292	5.96625	[M+H]+	5.499	-	3	C18	Organoheterocyclic compounds	Oxepanes	-	-	-	-	-	-	-	CC1CC2C(CC3C(O2)C(C(C4(C(O3)C(C(C5(O4)CCCO5)C)C)O)O)C)OC6COC(OC6C1)CC(=O)O	BCRACEMMSIEVIP-HDJBMSHGSA-N	3.21782e+06	3.97543e+06	1.17514e+06	1.87664e+06	2.96629e+06	2.19314e+06	4.34834e+06	1.65016e+06	2.32685e+06	4.9184e+06	5.12142e+06	3.75022e+06	0.69655	-0.521702	0.195632	0.75	0.560248
Com_12717_pos	Dihydrocelastryl Diacetate	P	C33H44O6	536.314	559.299	6.51542	[M+Na]+	8.925	-	3	C18	Benzenoids	Phenanthrenes and derivatives	-	-	-	-	-	-	-	O=C(OC=1C=C2C(=C(C1OC(=O)C)C)CC=C3C2(C)CCC4(C)C5CC(C(=O)O)(C)CCC5(C)CCC34C)C	SAOOBRUHTPONGX-UANCAJPASA-N	2.62475e+07	5.77891e+07	4.52565e+07	3.06099e+07	6.38531e+07	4.98028e+07	3.75741e+07	4.34374e+07	4.42912e+07	5.67673e+07	5.86613e+07	5.93506e+07	0.911614	-0.133505	0.464378	0.555556	0.469534
Com_12718_pos	Protoxylocarpin C	P	C34H54O6	558.392	559.397	4.28479	[M+H]+	8.514	-	3	C18	Lipids and lipid-like molecules	Prenol lipids	Triterpenoids	-	-	-	-	-	25222953	CCOC1C(CC(O1)C(C(C)(C)OCC)O)C2CC=C3C2(CCC4C3(C(CC5C4(C=CC(=O)C5(C)C)C)O)C)C	OFUNGYZREUEBNU-YCDMDWGMSA-N	2.69209e+06	6.13726e+06	3.60331e+06	4.49618e+06	5.335e+06	6.37465e+06	5.69787e+06	7.06389e+06	4.93151e+06	2.64827e+06	6.50997e+06	8.38031e+06	0.812859	-0.298923	0.393227	0.694444	0.415826
Com_12721_pos	LANEPITANT	P	C33H45N5O3	559.352	560.36	0.18525	[M+H]+	9.904	-	3	C18	Organoheterocyclic compounds	Indoles and derivatives	Tryptamines and derivatives	"-"	HMDB0253970	-	-	-	10257218	COC1=CC=CC=C1CN(CC(CC1=CNC2=CC=CC=C12)NC(=O)CN1CCC(CC1)N1CCCCC1)C(C)=O	CVXJAPZTZWLRBP-UHFFFAOYSA-N	9.83079e+06	2.18056e+06	1.46353e+06	274560	244098	3.52535e+06	1.47876e+06	5.24159e+06	1.70002e+06	300994	1.33411e+06	1.24838e+06	1.54982	0.632097	0.978758	0.527778	0.210269
Com_12722_pos	LPC 19:0-d5	P	C27H56NO7P	537.379	560.369	0.2618	[M+Na]+	10.459	-	3	C18	Lipids and lipid-like molecules	Glycerophospholipids	Glycerophosphocholines	-	-	-	-	-	-	[H]C(O)(C([H])([H])OC(=O)CCCCCCCCCCCCCCCCCC)C([H])([H])OP(=O)([O-])OCC[N+](C)(C)C	WYIMORDZGCUBAA-BMCNFRGNSA-N	4.80267e+07	1.7618e+07	8.73649e+07	1.4347e+07	5.55291e+06	1.51788e+08	1.64093e+07	8.59688e+07	1.01341e+07	1.0047e+06	2.52073e+07	1.0837e+07	2.171	1.11836	0.275094	0.694444	0.958483
Com_12723_pos	Lancifodilactone E	P	C29H36O11	560.226	561.232	1.36313	[M+H]+	5.392	-	3	C18	Lipids and lipid-like molecules	Fatty Acyls	Eicosanoids	-	-	-	-	-	-	CC1C2C3C(C(C(=O)O3)(C)O)OC45C2C(C1=O)(CCC6(O4)CC78C(CC(C6C5=O)O)C(OC7CC(=O)O8)(C)C)C	RBGYXAFWYMVSEF-CWXFUPFGSA-N	5.24489e+07	5.04067e+07	3.9036e+07	4.85689e+07	4.93435e+07	6.03244e+07	4.36827e+07	4.33346e+07	4.86758e+07	5.39368e+07	4.82541e+07	5.16822e+07	1.03648	0.051686	0.660271	0.611111	0.405735
Com_12724_pos	(4'E,1S,6S,7R,10S,6'S,7'R)-aspergilloid A	P	C30H40O10	560.262	561.265	7.86379	[M+H]+	6.721	-	3	C18	Lipids and lipid-like molecules	Prenol lipids	Terpene lactones	"-"	-	-	-	-	-	-	GINWPXGJOUQXPN-AUWHNZDYSA-N	3.36364e+07	6.08144e+07	6.52156e+06	2.48067e+07	4.80095e+07	5.4445e+07	7.73311e+07	1.68613e+07	4.39198e+07	6.28698e+07	6.33933e+07	7.02802e+07	0.681995	-0.552166	0.266972	0.777778	0.58618
Com_12730_pos	(+)-Strempeliopidine	P	C38H48N4	560.388	561.397	3.03328	[M+H]+	7.887	0.61	2	C18	Alkaloids and derivatives	Eburnan-type alkaloids	-	-	-	-	-	-	-	CCC12CCCN3C1C4(CC3)C(CC2)NC5=C4C=C(C=C5)C6CN7C8=CC=CC=C8C9=C7C1C6(CCCN1CC9)CC	KRFPTFLBQUGVOL-DBULHXIHSA-N	185919	8.56595e+06	407519	7.22131e+06	2.75855e+06	1.71985e+06	1.9249e+06	1.38138e+07	6.7748e+06	6.88922e+06	8.59457e+06	2.73513e+07	0.319197	-1.64748	0.0610692	0.805556	1.77415
Com_12731_pos	3-O-beta-D-glucosyl-brassicasterol	P	C34H56O6	560.408	561.412	5.81539	[M+H]+	9.783	-	3	C18	Lipids and lipid-like molecules	Steroids and steroid derivatives	Steroidal glycosides	"-"	HMDB0304143	-	-	-	75967394	CC(C)C(C)C=CC(C)C1CCC2C3CC=C4CC(CCC4(C)C3CCC12C)OC1OC(CO)C(O)C(O)C1O	ILUZPRRJJSFYEH-UHFFFAOYSA-N	1.55969e+06	124077	1.75564e+06	1.83268e+06	942158	1.39412e+06	107647	286371	1.61213e+06	926271	426956	259635	2.10233	1.07199	0.173804	0.777778	0.760868
Com_12732_pos	2-methylbacteriohopane-32,33,34,35-tetrol	P	C36H64O4	560.48	561.488	0.21739	[M+H]+	8.21	0.93	2	C18	Lipids and lipid-like molecules	Prenol lipids	Hopanoids	-	-	-	-	LMPR04000010	-	CC1CC(C2CCC3(C(C2(C1)C)CCC4C3(CCC5C4(CCC5C(C)CCC(C(C(CO)O)O)O)C)C)C)(C)C	PUIJQPKZJCMHTP-VNTKYKRPSA-N	1.39349e+06	1.16888e+07	3.74447e+06	1.29291e+08	1.40319e+07	1.57666e+07	6.70689e+06	6.35674e+06	1.07807e+07	4.31666e+06	1.12284e+07	1.24197e+07	3.39546	1.76361	0.652756	0.638889	0.660421
Com_12735_pos	Austrobuxusin F	P	C31H46O9	562.314	563.327	9.31401	[M+H]+	10.116	-	3	C18	Organic acids and derivatives	Carboxylic acids and derivatives	Tricarboxylic acids and derivatives	-	-	-	-	LMPR0103540006	-	O=C(OC1C2OC(=O)C(C2C(=C)C)C3(O)C4OC4C5(OC(=O)C(C5)C(O)C)C13C)CCCCCCCCCCC	DQJKVVGTJNBSOS-FNWZZRCQSA-N	1.39661e+06	1.97615e+06	1.94073e+06	2.14803e+06	1.5475e+06	174204	3.87947e+06	792453	550543	948488	1.42181e+06	2.78542e+06	0.884859	-0.17648	0.815831	0.527778	0.124527
Com_12739_pos	Taurolithocholate sulfate	P	C26H45NO8S2	563.259	564.27	6.4988	[M+H]+	7.316	-	3	C18	Lipids and lipid-like molecules	Steroids and steroid derivatives	Bile acids, alcohols and derivatives	-	HMDB0002580	C03642	map04976	LMST05020003	-	CC(CCC(=O)NCCS(=O)(=O)O)C1CCC2C1(CCC3C2CCC4C3(CCC(C4)OS(=O)(=O)O)C)C	HSNPMXROZIQAQD-GBURMNQMSA-N	2.97805e+07	1.04541e+07	1.61969e+07	3.80629e+07	1.30927e+07	9.52682e+06	2.6425e+07	3.71612e+07	5.28863e+07	3.63873e+07	3.32555e+07	1.72493e+07	0.575882	-0.796154	0.0490145	0.805556	2.11452
Com_1273_pos	Spathulenol	P	C15H24O	220.183	221.19	0.19113	[M+H]+	7.828	0.88	1	C18	Lipids and lipid-like molecules	Prenol lipids	Sesquiterpenoids	"6750-60-3"	HMDB0036420	-	-	-	92231	[H][C@@]12CC[C@](C)(O)[C@@]1([H])[C@H]1[C@@H](CCC2=C)C1(C)C	FRMCCTDTYSRUBE-BGPZULBFSA-N	9.83969e+06	9.16591e+06	9.51589e+06	1.34905e+07	1.12244e+07	8.55366e+06	5.29306e+06	9.82049e+06	1.09137e+07	9.54567e+06	1.07933e+07	1.02643e+07	1.09111	0.125795	0.454289	0.5	0.292612
Com_12740_pos	LysoPC(20:5(5Z,8Z,11Z,14Z,17Z)/0:0)	P	C28H48NO7P	541.317	564.305	1.03266	[M+Na]+	8.384	0.71	2	C18	Lipids and lipid-like molecules	Glycerophospholipids	Glycerophosphocholines	"-"	HMDB0010397	C04230	map00564;map04148;map05231	LMGP01050050	11757087	CC\C=C/C\C=C/C\C=C/C\C=C/C\C=C/CCCC(=O)OC[C@](O)([H])COP([O-])(=O)OCC[N+](C)(C)C	PDIGSOAOQOXRDU-WJPZTBRDSA-N	1.51853e+06	4.48063e+08	4.58108e+07	8.45171e+07	2.54233e+07	8.17144e+06	3.28292e+08	782380	4.40739e+08	9.72044e+07	3.1032e+06	4.37727e+08	0.469095	-1.09205	0.700062	0.583333	0.780941
Com_12743_pos	LysoPC(20:4(5Z,8Z,11Z,14Z)/0:0)	P	C28H50NO7P	543.332	566.321	1.48217	[M+Na]+	8.849	0.77	2	C18	Lipids and lipid-like molecules	Glycerophospholipids	Glycerophosphocholines	"60701-99-7"	HMDB0010395	C04230	map00564;map04148;map05231	LMGP01050048	24779476	CCCCC\C=C/C\C=C/C\C=C/C\C=C/CCCC(=O)OC[C@@H](O)COP([O-])(=O)OCC[N+](C)(C)C	LAXQYRRMGGEGOH-JXRLJXCWSA-N	1.06926e+09	2.69342e+09	5.19793e+08	1.789e+09	1.70282e+09	6.43047e+08	1.85383e+09	4.45593e+07	2.69399e+09	3.36958e+09	5.22137e+07	1.88979e+09	0.849895	-0.234644	0.505909	0.611111	1.09028
Com_1274_pos	Farnesal	P	C15H24O	220.183	221.19	0.20809	[M+H]+	8.397	0.95	1	C18	Lipids and lipid-like molecules	Prenol lipids	Sesquiterpenoids	"19317-11-4"	HMDB0060356	C03461	map00900;map00909;map00981;map01110	LMPR0103010012	5280598	CC(=CCC/C(=C/CC/C(=C/C=O)/C)/C)C	YHRUHBBTQZKMEX-YFVJMOTDSA-N	6.15549e+06	8.98894e+06	6.12488e+06	3.43884e+07	1.08278e+07	7.56974e+06	5.69395e+06	1.22606e+07	1.03954e+07	6.26093e+06	1.67122e+07	1.06414e+07	1.19512	0.257161	0.931043	0.555556	0.201776
Com_12755_pos	LysoPC(22:6(4Z,7Z,10Z,13Z,16Z,19Z)/0:0)	P	C30H50NO7P	567.332	568.339	1.5811	[M+H]+	8.79	0.75	2	C18	Lipids and lipid-like molecules	Glycerophospholipids	Glycerophosphocholines	"162440-05-3"	HMDB0010404	C04230	map00564;map04148;map05231	LMGP01050056	10415542	[H][C@@](O)(COC(=O)CC\C=C/C\C=C/C\C=C/C\C=C/C\C=C/C\C=C/CC)COP([O-])(=O)OCC[N+](C)(C)C	LSOWKZULVQWMLY-APPDJCNMSA-N	1.01759e+06	2.24975e+10	98728.7	1.7147e+10	1.90184e+10	2.06076e+10	2.16131e+10	1.22278e+08	2.78077e+10	1.89048e+10	1.03182e+10	1.21162e+10	0.872245	-0.197195	0.317058	0.444444	1.97865
Com_12761_pos	5-Oxoavermectin ''1b'' aglycone	P	C33H44O8	568.304	569.313	3.65969	[M+H]+	5.555	-	3	C18	Phenylpropanoids and polyketides	Macrolides and analogues	-	-	-	C11962	map00522;map01100;map01110	-	-	CC1C=CC=C2COC3C2(C(C=C(C3=O)C)C(=O)OC4CC(CC=C(C1O)C)OC5(C4)C=CC(C(O5)C(C)C)C)O	BEEFSSUBEICEFL-AWCHRDHNSA-N	2.99357e+06	7.22562e+06	3.88086e+06	3.31822e+06	6.09446e+06	1.59649e+06	2.09501e+06	3.83626e+06	1.14741e+06	6.01181e+06	2.55478e+06	2.64257e+06	1.373	0.457333	0.323339	0.722222	0.965231
Com_12765_pos	LysoPC(22:5(4Z,7Z,10Z,13Z,16Z)/0:0)	P	C30H52NO7P	569.348	570.355	1.18837	[M+H]+	9.093	0.77	2	C18	Lipids and lipid-like molecules	Glycerophospholipids	Glycerophosphocholines	"-"	HMDB0010402	C04230	map00564;map04148;map05231	LMGP01050142	53480473	CCCCC\C=C/C\C=C/C\C=C/C\C=C/C\C=C/CCC(=O)OC[C@](O)([H])COP([O-])(=O)OCC[N+](C)(C)C	YBUXFQUGNPBZPS-YNBHEIDWSA-N	3.37833e+09	1.173e+09	2.48302e+09	1.07017e+09	1.22929e+09	1.2513e+09	8.50216e+08	1.55007e+09	1.25986e+09	7.43791e+08	1.30837e+09	9.49265e+08	1.58898	0.668101	0.120823	0.666667	1.6599
Com_12770_pos	1-(9Z-Eicosenoyl)-sn-glycero-3-phosphocholine	P	C28H56NO7P	549.379	572.368	1.00032	[M+Na]+	10.3	0.71	2	C18	Lipids and lipid-like molecules	Glycerophospholipids	Glycerophosphocholines	"-"	HMDB0243798	-	-	LMGP01050047	-	CCCCCCCCCCC=CCCCCCCCC(=O)OCC(O)COP([O-])(=O)OCC[N+](C)(C)C	GJTDRNFWIDPARY-UHFFFAOYSA-N	4.90881e+07	1.22267e+08	4.95439e+06	4.70432e+07	5.9532e+07	4.42481e+08	9.36428e+07	3.74727e+08	4.04897e+07	2.50549e+07	2.8173e+06	5.57994e+07	1.22418	0.291819	0.73221	0.611111	0.807461
Com_12774_pos	LysoPC(22:4(7Z,10Z,13Z,16Z)/0:0)	P	C30H54NO7P	571.364	572.37	1.41282	[M+H]+	9.566	0.76	2	C18	Lipids and lipid-like molecules	Glycerophospholipids	Glycerophosphocholines	"-"	HMDB0010401	C04230	map00564;map04148;map05231	LMGP01050124	52924039	CCCCC\C=C/C\C=C/C\C=C/C\C=C/CCCCCC(=O)OC[C@](O)([H])COP([O-])(=O)OCC[N+](C)(C)C	ZOJBSSVHFSBHMP-JJJSWPRASA-N	3.79759e+08	4.35495e+08	1.51556e+09	6.23125e+08	6.48543e+08	8.54588e+08	4.32658e+08	9.40638e+08	5.86994e+08	1.46357e+08	6.0269e+08	3.92058e+08	1.43712	0.523177	0.26111	0.694444	1.71639
Com_12778_pos	Convallatoxin	P	C29H42O10	550.278	573.267	0.15764	[M+Na]+	7.154	-	3	C18	Lipids and lipid-like molecules	Steroids and steroid derivatives	Steroid lactones	"508-75-8"	HMDB0034362	C08858	-	LMST01120013	-	O=CC12CCC(OC3OC(C)C(O)C(O)C3O)CC2(O)CCC4C1CCC5(C)C(C6=CC(=O)OC6)CCC45O	HULMNSIAKWANQO-JQKSAQOKSA-N	2.99142e+06	2.89093e+06	1.554e+06	4.50545e+06	4.81181e+06	4.19174e+06	3.26208e+06	927970	746002	2.13117e+06	1.77533e+06	1.61531e+06	2.00283	1.00204	0.0249855	0.833333	1.28676
Com_12780_pos	Crenulatoside C	P	C29H48O11	572.32	573.33	5.35348	[M+H]+	7.501	0.56	2	C18	Lipids and lipid-like molecules	Prenol lipids	Terpene glycosides	-	-	-	-	-	-	CC1C(C(C(C(O1)OCC2C(C(C(C(O2)OCC=C(C)CCC=C(C)CCC=C(C)C)O)O)O)OC(=O)C)O)O	POHNOYDSEMHHEI-QTAXWOTGSA-N	2.85293e+07	1.16077e+07	2.64929e+07	8.75847e+06	2.27421e+07	1.47472e+07	1.23844e+07	2.14146e+07	1.1388e+07	7.37654e+06	1.24408e+07	8.72073e+06	1.53106	0.614533	0.143083	0.777778	1.38709
Com_12781_pos	Ganoderic acid W	P	C34H52O7	572.371	573.375	7.14909	[M+H]+	9.565	0.59	2	C18	Lipids and lipid-like molecules	Prenol lipids	Triterpenoids	-	HMDB0033078	-	-	-	-	CC(CCC=C(C)C(=O)O)C1CC(C2(C1(CCC3=C2C(CC4C3(CCC(C4(C)C)OC(=O)C)C)O)C)C)OC(=O)C	DIXZQXARJMRUPX-NDENLUEZSA-N	8.88624e+08	1.43989e+08	5.20202e+08	2.13121e+08	2.12312e+08	2.75808e+08	9.93207e+07	3.22225e+08	1.21337e+08	4.59886e+07	2.12603e+08	1.30393e+08	2.41886	1.27433	0.0517134	0.833333	3.19137
Com_12785_pos	Asclepin	P	C31H42O10	574.278	575.285	0.32611	[M+H]+	9.402	-	3	C18	Lipids and lipid-like molecules	Steroids and steroid derivatives	Steroid lactones	-	-	C08849	-	LMST01120051	-	CC1CC(C2(C(O1)OC3CC4CCC5C(C4(CC3O2)C=O)CCC6(C5(CCC6C7=CC(=O)OC7)O)C)O)OC(=O)C	OXKMZIABKYHLAR-SVDYBJNLSA-N	177847	375441	3.46328e+08	1.54023e+06	113951	238680	1.18779e+06	327535	1.50082e+07	127461	1.09974e+06	450976	19.1617	4.26015	0.911198	0.583333	1.10617
Com_12786_pos	Irumanolide I	P	C34H54O7	574.387	575.39	7.73895	[M+H]+	10.037	0.61	2	C18	Lipids and lipid-like molecules	Prenol lipids	Terpene lactones	-	-	-	-	-	-	CCC(=O)C(=CC(C)CC(C)C1C(C(C(C=CC(CCCC=C(C2C(=CCC(O2)(CC(=O)O1)O)C)C)O)C)O)C)C	JNPVEFIKDSAQPB-UYXFAKHISA-N	1.02374e+07	2.78928e+06	6.77452e+06	1.46254e+06	1.99811e+06	5.34836e+06	1.5263e+06	5.58741e+06	2.34611e+06	571655	2.3225e+06	1.75877e+06	2.02726	1.01953	0.138746	0.722222	1.12671
Com_12789_pos	PC(18:2(10E,12Z)+=O(9)/2:0)	P	C28H50NO9P	575.322	576.329	1.61687	[M+H]+	6.723	0.70	2	C18	-	-	-	"-"	HMDB0288853	-	-	-	-	[H][C@@](COC(=O)CCCCCCCC(=O)\C=C\C=C/CCCCC)(COP([O-])(=O)OCC[N+](C)(C)C)OC(C)=O	HVMHEEONJVXLME-KODROVGXSA-N	7.70966e+07	8.15335e+07	7.87081e+06	1.44638e+08	2.4921e+07	5.95337e+07	4.55334e+07	1.01952e+07	1.06339e+08	6.60764e+07	5.85584e+07	1.38297e+08	0.930812	-0.103439	0.794468	0.5	0.884137
Com_1278_neg	Adenosine-2'-monophosphate	N	C10H14N5O7P	347.063	346.056	0.74026	[M-H]-	2.867	1.00	1	C18	Organic oxygen compounds	Organooxygen compounds	Carbohydrates and carbohydrate conjugates	"130-49-4"	HMDB0011617	C00946	-	-	53481006	NC1=NC=NC2=C1N=CN2C1O[C@H](CO)[C@@H](O)[C@H]1OP(O)(O)=O	QDFHPFSBQFLLSW-VTHZCTBJSA-N	2.08522e+08	3.39805e+08	3.63907e+08	1.51028e+08	2.79531e+08	2.52316e+08	2.63248e+08	3.2132e+08	2.84289e+08	4.31783e+08	1.31023e+08	4.02993e+08	0.869432	-0.201855	0.612433	0.638889	0.0676128
Com_1279_neg	N-{8-methanesulfonyl-8-azabicyclo[3.2.1]octan-3-yl}-1H-indole-5-carboxamide	N	C17H21N3O3S	347.13	346.126	7.98888	[M-H]-	1.521	-	3	C18	Organoheterocyclic compounds	Indoles and derivatives	Indolecarboxylic acids and derivatives	"2034486-84-3"	-	-	-	-	91624997	CS(=O)(=O)N1C2CCC1CC(C2)NC(=O)C3=CC4=C(C=C3)NC=C4	JMECHGJGHXXPLW-UHFFFAOYSA-N	2.12791e+07	4.66675e+07	2.46779e+07	1.10814e+07	1.79642e+07	2.64403e+07	4.23673e+07	2.87814e+07	3.5175e+07	3.23431e+07	5.47904e+07	2.59409e+07	0.675076	-0.566877	0.0760813	0.833333	0.698551
Com_127_neg	D-Xylonic acid	N	C5H10O6	166.048	165.04	1.14516	[M-H]-	1.366	0.96	1	C18	Organic oxygen compounds	Organooxygen compounds	Carbohydrates and carbohydrate conjugates	"526-91-0"	HMDB0059750	C00502	map00040;map01100	-	6602431	OC[C@@H](O)[C@H](O)[C@@H](O)C(O)=O	QXKAIJAYHKCRRA-FLRLBIABSA-N	2.85904e+09	3.11945e+09	3.50806e+09	2.07914e+09	2.32531e+09	2.72184e+09	2.98183e+09	2.91398e+09	4.61174e+09	5.29363e+09	4.41722e+09	3.11631e+09	0.711936	-0.49018	0.034674	0.833333	0.380894
Com_12811_pos	Deserpidine	P	C32H38N2O8	578.263	579.269	1.36112	[M+H]+	9.655	-	3	C18	Alkaloids and derivatives	Yohimbine alkaloids	-	"131-01-1"	HMDB0015221	C06541	-	-	8550	[H][C@]12C[C@@H](OC(=O)C3=CC(OC)=C(OC)C(OC)=C3)[C@H](OC)[C@@H](C(=O)OC)[C@@]1([H])C[C@@]1([H])N(CCC3=C1NC1=CC=CC=C31)C2	CVBMAZKKCSYWQR-WCGOZPBSSA-N	3.2567e+06	1.18297e+07	5.35988e+06	2.87662e+07	1.2424e+07	1.21038e+07	4.71065e+07	1.80943e+07	1.97685e+07	1.43122e+07	3.75722e+07	1.57865e+07	0.483099	-1.04961	0.0487873	0.888889	2.04972
Com_12814_pos	Bilirubin	P	C33H36N4O6	584.263	585.27	1.11515	[M+H]+	6.056	-	3	C18	Organoheterocyclic compounds	Tetrapyrroles and derivatives	Bilirubins	"635-65-4"	HMDB0000054	C00486	map00860;map01100;map01110;map04976	-	-	O=C(O)CCC1=C(NC(C=C2N=C(O)C(=C2C=C)C)=C1C)CC=3NC(C=C4N=C(O)C(C=C)=C4C)=C(C3CCC(=O)O)C	BPYKTIZUTYGOLE-IFADSCNNSA-N	2.11485e+06	2.53427e+06	3.51601e+06	5.16079e+06	2.09557e+06	2.41712e+06	619604	114395	937912	1.46535e+06	2.3787e+06	1.93072e+06	2.39551	1.26033	0.0493881	0.944444	0.955898
Com_12818_pos	6,8a-Seco-6,8a-deoxy-5-oxoavermectin ''2a'' aglycone	P	C34H50O8	586.351	587.357	1.30141	[M+H]+	9.597	-	3	C18	Phenylpropanoids and polyketides	Macrolides and analogues	Milbemycins	-	-	C11969	map00522	-	-	CCC(C)C1C(C(CC2(O1)CC3CC(O2)CC=C(C(C(C=CC=C(C4(CC(=O)C(=CC4C(=O)O3)C)O)C)C)O)C)O)C	QCSFFKFCYQTXGW-ZGLBEODDSA-N	531490	468231	419222	629985	217793	428992	319866	355330	598037	555033	470610	462050	0.97638	-0.0344859	0.793659	0.527778	0.0683762
Com_12820_pos	Glu-Ile-Leu-Asp-Val	P	C26H45N5O10	587.317	588.327	4.46986	[M+H]+	7.051	-	3	C18	Organic acids and derivatives	Peptidomimetics	Hybrid peptides	"-"	HMDB0252757	-	-	-	85047242	CCC(C)C(NC(=O)C(N)CCC(O)=O)C(=O)NC(CC(C)C)C(=O)NC(CC(O)=O)C(=O)NC(C(C)C)C(O)=O	VPKCCODFKUZEMT-UHFFFAOYSA-N	2.57839e+07	5.54363e+07	2.51211e+07	2.58046e+07	4.61012e+07	1.06581e+07	2.22542e+07	3.60226e+07	2.33762e+07	3.74738e+07	2.48365e+07	5.14696e+07	0.966599	-0.0490105	0.688848	0.444444	0.167707
Com_12825_pos	LysoPC(22:5(7Z,10Z,13Z,16Z,19Z)/0:0)	P	C30H52NO7P	569.348	592.337	1.23633	[M+Na]+	9.094	0.72	2	C18	Lipids and lipid-like molecules	Glycerophospholipids	Glycerophosphocholines	"-"	HMDB0010403	C04230	map00564;map04148;map05231	LMGP01050143	53480475	CC\C=C/C\C=C/C\C=C/C\C=C/C\C=C/CCCCCC(=O)OC[C@](O)([H])COP([O-])(=O)OCC[N+](C)(C)C	BIEOSECQPGGZMF-NAIWXXGBSA-N	6.37076e+08	3.8978e+08	5.42483e+08	4.35436e+08	3.83609e+08	3.86202e+08	3.15754e+08	4.90941e+08	4.1699e+08	3.2511e+08	4.99259e+08	3.98266e+08	1.13419	0.18166	0.325566	0.611111	0.586695
Com_12835_pos	Asterinic acid	P	C40H50O4	594.371	595.381	4.49905	[M+H]+	8.542	0.74	2	C18	Lipids and lipid-like molecules	Prenol lipids	Triterpenoids	-	HMDB0036872	-	-	LMPR01070051	-	CC1=C(C(CC(C1=O)O)(C)C)C=CC(=CC=CC(=CC=CC=C(C)C=CC=C(C)C#CC2=C(C(=O)C(CC2(C)C)O)C)C)C	BZQRJBLJDFPOBX-AKKQMVQHSA-N	3.04856e+06	1.67654e+06	6.794e+06	3.26256e+06	1.09426e+06	477485	1.54996e+06	1.89231e+06	5.12671e+06	1.065e+06	2.86698e+06	2.41004e+06	1.09673	0.133214	0.818873	0.527778	0.434731
Com_12836_pos	Hericenone H	P	C37H54O6	594.392	595.402	4.26811	[M+H]+	9.387	-	3	C18	Lipids and lipid-like molecules	Fatty Acyls	Lineolic acids and derivatives	"141973-37-7"	HMDB0039595	-	-	-	10416073	CCCCC\C=C\C\C=C\CCCCCCCC(=O)OCC1=CC(OC)=C2CCC(C)(CC(=O)C=C(C)C)OC2=C1C=O	WQODVCURNLADTH-IWCZYTNJSA-N	1.96997e+06	5.6974e+06	1.66497e+06	8.80992e+06	1.22843e+07	9.83809e+06	2.01e+07	9.59886e+06	1.96209e+07	3.7139e+06	4.88178e+06	1.18904e+07	0.57681	-0.793832	0.202076	0.694444	1.61122
Com_12841_pos	PC(18:1(12Z)-2OH(9,10)/2:0)	P	C28H54NO10P	595.349	596.359	4.9332	[M+H]+	9.581	0.65	2	C18	-	-	-	"-"	HMDB0288857	-	-	-	-	[H][C@@](COC(=O)CCCCCCC[C@@H](O)[C@H](O)C\C=C/CCCCC)(COP([O-])(=O)OCC[N+](C)(C)C)OC(C)=O	QMAQJRVGLHIMHT-RTGDZYTISA-N	2.76819e+07	1.26048e+07	1.90751e+07	9.31611e+06	1.19118e+07	1.28705e+07	6.83452e+06	1.56654e+07	9.77525e+06	3.47744e+06	1.1722e+07	1.084e+07	1.60269	0.680495	0.0921917	0.805556	2.25041
Com_12843_pos	Methylanhydrovilangin	P	C36H52O7	596.371	597.373	8.67196	[M+H]+	9.413	-	3	C18	Organoheterocyclic compounds	Pyrans	-	-	-	-	-	-	-	CCCCCCCCCCCC1=C(C(=O)C2=C(C1=O)OC3=C(C2C)C(=O)C(=C(C3=O)CCCCCCCCCCC)O)O	PSIOYNVYDPZURD-UHFFFAOYSA-N	3.68469e+06	1.33461e+07	6.19944e+06	1.1543e+07	8.45567e+06	1.57972e+07	1.11038e+07	1.43549e+07	8.54382e+06	4.4679e+06	9.85671e+06	1.29781e+07	0.962823	-0.0546568	0.770238	0.527778	0.407189
Com_12862_pos	Hematoporphyrin_I	P	C34H38N4O6	598.279	599.289	4.77263	[M+H]+	5.438	0.52	2	C18	Organoheterocyclic compounds	Tetrapyrroles and derivatives	Porphyrins	-	-	-	-	-	11103	c(c52)(C([H])(C([H])([H])[H])O[H])c(c(n([H])5)c(c(c4C(O[H])(C([H])([H])[H])[H])n(c(c(C([H])([H])[H])4)c(c(n1)C(=C(c1c([H])c(C(C([H])([H])C(C(O[H])=O)([H])[H])=3)nc(C3C([H])([H])[H])c2[H])C(C(C(O[H])=O)([H])[H])([H])[H])C([H])([H])[H])[H])[H])[H])C([H])([H])[H]	KFKRXESVMDBTNQ-AMPAVEGJSA-N	4.09827e+06	5.49718e+06	4.17127e+06	3.40405e+06	6.96479e+06	5.27713e+06	4.59405e+06	5.93529e+06	4.71822e+06	1.0061e+07	8.85197e+06	6.55789e+06	0.722343	-0.469244	0.0969662	0.777778	0.553682
Com_12863_pos	DG(TXB2/0:0/10:0)	P	C33H58O9	598.408	599.421	8.56178	[M+H]+	8.466	-	3	C18	-	-	-	"-"	HMDB0294484	-	-	-	-	CCCCCCCCCC(=O)OC[C@H](O)COC(=O)CCC\C=C/C[C@H]1[C@@H](O)CC(O)O[C@@H]1\C=C\[C@@H](O)CCCCC	PARFEDOXMKOIGA-IFNLFKLTSA-N	6.40761e+06	2.54391e+07	526665	1.91801e+07	2.6119e+07	1.66496e+07	2.94326e+07	2.17275e+07	2.97836e+07	1.21682e+07	2.90135e+07	4.24992e+07	0.572953	-0.803512	0.170633	0.833333	3.01148
Com_12865_pos	Hericenone G	P	C37H58O6	598.423	599.435	6.62933	[M+H]+	9.882	0.54	2	C18	Organoheterocyclic compounds	Benzopyrans	1-benzopyrans	-	HMDB0039594	-	-	-	-	CCCCCCCCCCCCCCCCCC(=O)OCC1=CC(=C2CCC(OC2=C1C=O)(C)CC(=O)C=C(C)C)OC	GGXBOOLRGQUWIV-UHFFFAOYSA-N	5.20237e+07	4.81377e+07	2.48174e+07	4.72031e+07	3.87879e+07	3.88711e+07	5.63417e+07	5.67883e+07	6.57557e+07	3.35895e+07	4.7516e+07	5.95113e+07	0.781968	-0.354818	0.117917	0.805556	0.819147
Com_12866_pos	PC(20:5(5Z,8Z,11Z,14Z,16E)-OH(18R)/2:0)	P	C30H50NO9P	599.322	600.329	1.0119	[M+H]+	7.32	0.69	2	C18	-	-	-	"-"	HMDB0288863	-	-	-	-	[H][C@@](COC(=O)CCC\C=C/C\C=C/C\C=C/C\C=C/C=C/[C@@H](O)CC)(COP([O-])(=O)OCC[N+](C)(C)C)OC(C)=O	CXCNJXJYKYDOID-DGMORMPRSA-N	2.01758e+08	5.13744e+07	9.24509e+07	1.58048e+08	5.46263e+07	7.31002e+07	6.24148e+07	1.55898e+08	1.20175e+08	1.70758e+08	8.78889e+07	7.13134e+07	0.944514	-0.0823565	0.680325	0.555556	0.175013
Com_12892_pos	Cycloviolaxanthin	P	C40H56O4	600.418	601.421	6.74188	[M+H]+	9.146	-	3	C18	Lipids and lipid-like molecules	Prenol lipids	Tetraterpenoids	-	HMDB0038106	-	-	LMPR01070063	-	CC(=CC=CC=C(C)C=CC=C(C)C=CC12C(CC(O1)CC2(C)O)(C)C)C=CC=C(C)C=CC34C(CC(O3)CC4(C)O)(C)C	RZEVGLVRLUDYEA-AOXVFRMFSA-N	884259	325898	397604	536472	171695	691347	375133	538252	982870	1.80317e+06	279740	576957	0.660052	-0.599348	0.36651	0.638889	0.337618
Com_12893_pos	PC(20:4(6E,8Z,11Z,14Z)-OH(5S)/2:0)	P	C30H52NO9P	601.338	602.344	2.1261	[M+H]+	6.816	0.66	2	C18	-	-	-	"-"	HMDB0288809	-	-	-	-	[H][C@@](COC(=O)CCC[C@H](O)\C=C\C=C/C\C=C/C\C=C/CCCCC)(COP([O-])(=O)OCC[N+](C)(C)C)OC(C)=O	PEZMAQPELDAZAY-XYBACXGZSA-N	3.69546e+07	5.82801e+07	2.45024e+07	1.10728e+08	4.84541e+07	5.27437e+07	3.17538e+07	3.88535e+07	4.44538e+07	5.89111e+07	7.90779e+07	9.33836e+07	0.957363	-0.0628623	0.776146	0.555556	0.12736
Com_128_pos	Cyclo(Ala-Gly)	P	C5H8N2O2	128.059	129.066	0.34606	[M+H]+	1.384	0.73	1	C18	Organic acids and derivatives	Carboxylic acids and derivatives	Amino acids, peptides, and analogues	"4526-77-6"	HMDB0031547	-	-	-	107297	CC1NC(=O)CNC1=O	ICCHEGCKVBMSTF-UHFFFAOYSA-N	4.44362e+07	3.55777e+07	3.995e+07	3.41729e+07	3.36176e+07	3.38726e+07	2.87509e+07	3.56114e+07	3.60106e+07	5.21797e+07	4.24809e+07	4.2274e+07	0.933924	-0.0986237	0.566553	0.666667	0.533854
Com_12921_pos	trapoxin A	P	C34H42N4O6	602.31	603.313	7.74168	[M+H]+	6.451	0.50	2	C18	Organic acids and derivatives	Carboxylic acids and derivatives	Amino acids, peptides, and analogues	-	-	-	-	-	-	C1CCN2C(C1)C(=O)NC(C(=O)NC(C(=O)NC(C2=O)CC3=CC=CC=C3)CC4=CC=CC=C4)CCCCCC(=O)C5CO5	GXVXXETYXSPSOA-UFEOFEBPSA-N	3.07913e+07	5.61455e+07	1.62208e+07	9.26099e+07	6.80493e+07	5.81896e+07	4.70861e+07	1.30376e+07	5.41118e+07	6.80001e+07	6.82918e+07	7.94216e+07	0.975927	-0.0351543	0.939342	0.5	0.804068
Com_12922_pos	Avermectin A2b aglycone	P	C34H50O9	602.345	603.349	5.65248	[M+H]+	5.234	-	3	C18	Phenylpropanoids and polyketides	Macrolides and analogues	Milbemycins	-	-	C11956	map00522	-	-	CC1C=CC=C2COC3C2(C(C=C(C3OC)C)C(=O)OC4CC(CC=C(C1O)C)OC5(C4)CC(C(C(O5)C(C)C)C)O)O	COVVXXPWZYVADP-JVRRXQMPSA-N	3.51284e+07	4.38873e+07	3.30907e+07	3.83235e+07	6.33966e+07	5.39401e+07	4.05959e+07	4.28919e+07	3.05903e+07	5.36911e+07	5.33296e+07	5.36332e+07	0.974646	-0.0370491	0.813507	0.5	0.155698
Com_12923_pos	Cycloartanyl ferulate	P	C40H60O4	604.449	605.452	7.72409	[M+H]+	9.885	-	3	C18	Lipids and lipid-like molecules	Steroids and steroid derivatives	Cycloartanols and derivatives	"20972-10-5"	HMDB0036295	-	-	-	59271038	COC1=CC(\C=C\C(=O)OC2CCC34CC33CCC5(C)C(CCC5(C)C3CCC4C2(C)C)C(C)CCCC(C)C)=CC=C1O	MFIVAYYVKCBONU-GHRIWEEISA-N	1.0972e+06	1.15822e+07	2.16819e+06	1.24662e+06	1.64432e+06	1.48946e+06	1.06459e+07	7.79399e+06	1.1315e+07	8.83537e+06	5.46816e+06	1.01723e+07	0.354559	-1.4959	0.00852553	0.833333	2.77223
Com_1292_pos	Dodecanoic acid	P	C12H24O2	200.178	223.169	9.95081	[M+Na]+	8.052	0.71	1	C18	Lipids and lipid-like molecules	Fatty Acyls	Fatty acids and conjugates	"143-07-7"	HMDB0000638	C02679	map00061;map00333;map01100;map01110	LMFA01010012	3893	CCCCCCCCCCCC(O)=O	POULHZVOKOAJMA-UHFFFAOYSA-N	1.51462e+06	1.15504e+07	999998	3.74949e+07	1.66894e+07	1.4836e+07	1.91925e+07	7.42616e+06	2.42898e+07	1.47222e+07	2.28808e+07	2.54804e+07	0.728871	-0.456264	0.211754	0.694444	2.17221
Com_12930_pos	Reserpine	P	C33H40N2O9	608.273	609.278	4.79911	[M+H]+	5.438	0.52	2	C18	Alkaloids and derivatives	Yohimbine alkaloids	-	"50-55-5"	HMDB0014351	C06539	-	-	5770	O=C(OC1CC2CN3CCC=4C=5C=CC(OC)=CC5NC4C3CC2C(C(=O)OC)C1OC)C6=CC(OC)=C(OC)C(OC)=C6	QEVHRUUCFGRFIF-MDEJGZGSSA-N	5.24489e+07	5.04067e+07	3.9036e+07	4.85689e+07	4.93435e+07	6.03244e+07	4.36827e+07	4.33346e+07	4.86758e+07	5.39368e+07	4.82541e+07	5.16822e+07	1.03648	0.051686	0.660271	0.611111	0.125106
Com_12938_pos	Austrobuxusin I	P	C33H50O9	590.345	613.339	6.9111	[M+Na]+	5.583	-	3	C18	Organic acids and derivatives	Carboxylic acids and derivatives	Tricarboxylic acids and derivatives	-	-	-	-	LMPR0103540011	-	O=C(OC(C)C1C(=O)OC2(C1)C3OC3C4(O)C5C(=O)OC(C(O)C24C)C5C(=C)C)CCCCCCCCCCCCC	DKZOQKYOEKTNQN-HXEOHGHCSA-N	2.472e+06	4.60823e+06	2.84073e+06	1.52607e+06	3.38743e+06	1.01981e+06	1.35418e+06	1.60063e+06	1.49108e+06	2.00192e+06	2.37671e+06	1.60304e+06	1.52042	0.604469	0.224361	0.722222	1.09429
Com_1293_neg	Prostaglandin G2	N	C20H32O6	368.22	349.202	0.97489	[M-H-H2O]-	6.346	0.91	1	C18	Lipids and lipid-like molecules	Fatty Acyls	Eicosanoids	"51982-36-6"	HMDB0003235	C05956	map00590;map01100;map04611;map04726;map07034	LMFA03010009	5280883	CCCCCC(C=CC1C2CC(C1CC=CCCCC(=O)O)OO2)OO	SGUKUZOVHSFKPH-YNNPMVKQSA-N	1.26925e+08	1.15732e+08	3.29403e+08	8.57122e+07	2.07502e+08	2.1455e+08	1.23227e+08	6.21624e+07	1.10342e+08	1.12976e+08	1.10297e+08	7.12899e+07	1.8293	0.87129	0.0511409	0.861111	0.68205
Com_12940_pos	Ferrioxamine B	P	C25H45FeN6O8	613.265	614.275	4.3908	[M+H]+	6.274	-	3	C18	Lipids and lipid-like molecules	Fatty Acyls	Fatty amides	"-"	HMDB0240270	C07597	-	-	123851	CC(=O)N1CCCCCNC(=O)CCC(=O)N2CCCCCNC(=O)CCC(=O)N(CCCCCN)O[Fe](O1)O2	SRMBQCVUAVULDJ-UHFFFAOYSA-N	2.17994e+06	6.82195e+06	8.46588e+06	1.23543e+06	3.31129e+07	1.70658e+07	2.19613e+06	1.24271e+07	199965	2.76754e+06	1.48047e+06	4.40242e+06	2.93444	1.55308	0.164177	0.694444	1.58278
Com_12943_pos	PC(PGJ2/2:0)	P	C30H50NO10P	615.317	616.324	1.58049	[M+H]+	6.209	0.70	2	C18	-	-	-	"-"	HMDB0288835	-	-	-	-	CCCCC[C@H](O)\C=C\[C@@H]1[C@@H](C\C=C/CCCC(=O)OC[C@H](COP([O-])(=O)OCC[N+](C)(C)C)OC(C)=O)C=CC1=O	HOMAYBMRGLABMS-JRXAHRHBSA-N	6.33591e+07	7.43531e+07	2.90786e+06	1.31364e+08	4.44949e+07	8.18048e+07	3.56289e+07	3.12798e+07	5.90768e+07	8.48102e+07	6.30912e+07	9.03126e+07	1.09359	0.129069	0.669215	0.555556	0.498238
Com_12948_pos	PC(20:4(6Z,8E,10E,14Z)-2OH(5S,12R)/2:0)	P	C30H52NO10P	617.333	618.338	3.01232	[M+H]+	6.301	0.62	2	C18	-	-	-	"-"	HMDB0288839	-	-	-	-	[H][C@@](COC(=O)CCC[C@H](O)\C=C/C=C/C=C/[C@H](O)C\C=C/CCCCC)(COP([O-])(=O)OCC[N+](C)(C)C)OC(C)=O	IUBWSBMOTXNFNR-AHNZSSKOSA-N	3.60005e+07	4.74167e+07	1.02775e+07	1.14385e+08	3.54654e+07	4.29638e+07	3.48266e+07	1.24688e+07	6.42127e+07	3.94363e+07	6.4868e+07	7.21854e+07	0.994829	-0.00747893	0.838601	0.555556	0.342942
Com_12954_pos	DG(i-14:0/0:0/PGJ2)	P	C37H62O7	618.45	619.453	6.83184	[M+H]+	9.357	-	3	C18	-	-	-	"-"	HMDB0298791	-	-	-	-	CCCCC[C@H](O)\C=C\[C@@H]1[C@@H](C\C=C/CCCC(=O)OC[C@H](O)COC(=O)CCCCCCCCCCC(C)C)C=CC1=O	PDYKXMQNEBUVKY-PDIOQASRSA-N	1.17865e+06	789116	446661	1.73185e+06	531718	944786	282297	680893	212946	2.83045e+06	217064	1.11084e+06	1.05404	0.0759328	0.395652	0.666667	0.410087
Com_12957_pos	3beta,23,28-Trihydroxy-12-oleanene 23-caffeate	P	C39H56O6	620.408	621.412	4.46832	[M+H]+	9.469	0.60	2	C18	Lipids and lipid-like molecules	Prenol lipids	Triterpenoids	-	-	-	-	-	-	CC1(CCC2(CCC3(C(=CCC4C3(CCC5C4(CCC(C5(C)COC(=O)C=CC6=CC(=C(C=C6)O)O)O)C)C)C2C1)C)CO)C	DYOQDMIWQJGRQY-YIEOTUJOSA-N	3.95745e+08	1.53352e+07	1.31517e+08	3.38576e+07	2.7458e+07	7.39695e+07	3.3188e+07	3.89987e+07	8.12821e+07	3.60289e+06	7.45263e+06	2.37189e+07	3.6011	1.84844	0.128101	0.722222	1.30572
Com_12961_pos	PC(2:0/20:5(5Z,8Z,10E,14Z,17Z)-OH(12))	P	C30H50NO9P	599.322	622.312	0.10032	[M+Na]+	7.284	-	3	C18	-	-	-	"-"	HMDB0288866	-	-	-	-	[H][C@@](COC(C)=O)(COP([O-])(=O)OCC[N+](C)(C)C)OC(=O)CCC\C=C/C\C=C/C=C/C(O)C\C=C/C\C=C/CC	AEESUUVGTZDUJB-BJBMSCDESA-N	7.03332e+07	1.21392e+07	2.70712e+07	3.10609e+07	1.46831e+07	2.31504e+07	2.00353e+07	4.23385e+07	4.88044e+07	6.78409e+07	2.59578e+07	2.34769e+07	0.781068	-0.35648	0.336262	0.638889	0.31646
Com_12973_pos	1,2-Dilauroyl-sn-glycero-3-phosphocholine	P	C32H64NO8P	621.437	622.44	7.02372	[M+H]+	10.435	0.55	2	C18	Lipids and lipid-like molecules	Glycerophospholipids	Glycerophosphocholines	"18194-25-7"	HMDB0244809	-	-	LMGP01010429	65262	CCCCCCCCCCCC(=O)OCC(COP([O-])(=O)OCC[N+](C)(C)C)OC(=O)CCCCCCCCCCC	IJFVSSZAOYLHEE-UHFFFAOYSA-N	681305	458315	323228	598922	1.05971e+06	1.77434e+06	3.42554e+06	3.7935e+06	2.86529e+06	578213	934398	1.37896e+06	0.377301	-1.40621	0.0464842	0.805556	1.72272
Com_12977_pos	Leukotriene C5	P	C30H45N3O9S	623.288	624.29	7.41054	[M+H]+	6.109	0.53	2	C18	Organic acids and derivatives	Carboxylic acids and derivatives	Amino acids, peptides, and analogues	"75207-09-9"	HMDB0012993	-	-	-	53481570	CC\C=C/C\C=C/C\C=C/C=C/C=C/[C@@H](SC[C@H](NC(=O)CC[C@@H](N)C(O)=O)C(=O)NCC(O)=O)[C@@H](O)CCCC(O)=O	OSBTVMNXIHRFGN-KERZFGRDSA-N	1.54509e+07	8.97057e+06	8.18598e+06	1.59533e+07	3.32736e+07	2.78995e+07	2.50684e+07	1.96592e+07	2.4326e+07	2.08671e+07	1.7503e+07	2.84705e+07	0.807495	-0.308476	0.220771	0.694444	1.09767
Com_12978_pos	PC(2:0/20:3(5Z,11Z,14Z)-O(8,9))	P	C30H52NO9P	601.338	624.327	0.34065	[M+Na]+	6.852	-	3	C18	-	-	-	"-"	HMDB0288802	-	-	-	-	[H][C@@](COC(C)=O)(COP([O-])(=O)OCC[N+](C)(C)C)OC(=O)CCC\C=C/CC1OC1C\C=C/C\C=C/CCCCC	HOYUTXMYHFYKEI-MAEOVDLMSA-N	1.03368e+07	1.30737e+07	4.962e+06	9.05092e+06	9.84229e+06	1.03791e+07	6.80266e+06	1.51862e+07	1.1953e+07	1.46632e+07	1.63016e+07	1.127e+07	0.756725	-0.40216	0.165595	0.805556	0.491025
Com_129_pos	Naphthalene	P	C10H8	128.063	129.07	0.04112	[M+H]+	6.691	0.79	2	C18	Benzenoids	Naphthalenes	-	"91-20-3"	HMDB0029751	C00829	map00626;map00980;map01100;map01120;map01220;map07114	-	931	C1=CC=C2C=CC=CC2=C1	UFWIBTONFRDIAS-UHFFFAOYSA-N	7.42972e+07	4.60863e+07	9.885e+07	8.77777e+07	5.72037e+07	5.06461e+07	5.81449e+07	8.0292e+07	4.63283e+07	5.8083e+07	8.11159e+07	9.53653e+07	0.989344	-0.0154557	0.906643	0.555556	0.456456
Com_13006_pos	Dauricine	P	C38H44N2O6	624.32	625.331	5.85131	[M+H]+	5.224	-	3	C18	Organoheterocyclic compounds	Isoquinolines and derivatives	Benzylisoquinolines	"524-17-4"	HMDB0250881	C09419	-	-	-	CN1CCC2=CC(=C(C=C2C1CC3=CC=C(C=C3)OC4=C(C=CC(=C4)CC5C6=CC(=C(C=C6CCN5C)OC)OC)O)OC)OC	AQASRZOCERRGBL-ROJLCIKYSA-N	1.02493e+07	9.24499e+06	5.1794e+06	7.95568e+06	1.17496e+07	8.15088e+06	1.03141e+07	6.9914e+06	2.64585e+07	9.84144e+06	9.73629e+06	9.24137e+06	0.72372	-0.466496	0.282397	0.638889	1.14468
Com_13008_pos	23-O-beta-D-Glucopyranosyl-25-methyldolichosterone	P	C34H56O10	624.387	625.391	5.64106	[M+H]+	8.039	0.54	2	C18	Lipids and lipid-like molecules	Steroids and steroid derivatives	Steroidal glycosides	-	HMDB0301798	-	-	-	-	CC(C)C(=C)C(C(C(C)C1CCC2C1(CCC3C2CC(=O)C4C3(CC(C(C4)O)O)C)C)O)OC5C(C(C(C(O5)CO)O)O)O	XZPPJZLZJQPUHI-NIMUZDJVSA-N	644008	4.14014e+06	2.86179e+06	1.73966e+07	3.82858e+07	1.91309e+06	1.83495e+06	836309	1.52934e+06	773674	3.50721e+06	940724	6.92421	2.79165	0.104829	0.777778	2.25831
Com_13009_pos	11-trans Leukotriene C4	P	C30H47N3O9S	625.303	626.31	1.08099	[M+H]+	6.577	-	3	C18	Benzenoids	Benzene and substituted derivatives	Diphenylmethanes	"-"	HMDB0254188	-	-	-	3907	CCCCCC=CCC=CC=CC=CC(SCC(NC(=O)CCC(N)C(O)=O)C(=O)NCC(O)=O)C(O)CCCC(O)=O	GWNVDXQDILPJIG-UHFFFAOYSA-N	1.64815e+07	2.35249e+07	2.74715e+07	7.2806e+06	4.5481e+07	3.1846e+07	1.7295e+07	1.57892e+07	2.56417e+07	3.07176e+07	3.14676e+07	2.58674e+07	1.03616	0.0512401	0.803163	0.472222	0.269403
Com_1300_neg	7-hydroxy-3-(3-methoxyphenyl)-8-[(pyrrolidin-1-yl)methyl]-2H-chromen-2-one	N	C21H21NO4	351.147	350.136	9.69799	[M-H]-	5.315	-	3	C18	Phenylpropanoids and polyketides	Isoflavonoids	Hydroxyisoflavonoids	"951943-43-4"	-	-	-	-	17600068	COC1=CC=CC(=C1)C2=CC3=C(C(=C(C=C3)O)CN4CCCC4)OC2=O	KPPQXEPXCPOZAE-UHFFFAOYSA-N	1.18171e+07	3.07111e+07	9.19582e+06	1.14635e+07	5.38927e+06	1.15453e+07	1.16923e+07	1.37183e+07	1.42553e+07	1.4123e+07	3.51498e+07	1.56582e+07	0.766007	-0.384571	0.263027	0.833333	0.458889
Com_13010_pos	LysoPC(24:1(15Z)/0:0)	P	C32H64NO7P	605.442	628.43	2.05523	[M+Na]+	8.038	0.54	2	C18	Lipids and lipid-like molecules	Glycerophospholipids	Glycerophosphocholines	"-"	HMDB0010406	C04230	map00564;map04148;map05231	LMGP01050144	53480477	CCCCCCCC\C=C/CCCCCCCCCCCCCC(=O)OC[C@@]([H])(O)COP([O-])(=O)OCC[N+](C)(C)C	GDXMCRNTFPQYOQ-RPUPUBLZSA-N	2.39183e+06	6.97733e+06	1.02328e+06	1.61018e+06	1.55967e+06	2.26753e+06	3.34502e+06	2.08048e+06	97802.8	3.09594e+06	4.36645e+06	3.74436e+06	0.946191	-0.0797965	0.797639	0.638889	0.21129
Com_13013_pos	Thuggacin A	P	C35H53NO7S	631.354	632.357	6.50344	[M+H]+	5.88	-	3	C18	Organoheterocyclic compounds	Azoles	Thiazoles	-	-	-	-	-	-	CCCCCCC1=CC2=CSC(=N2)C(C(CC(C=CC=CCC(OC1=O)C(C(C(C)C(C(=CC(=CC)C)C)O)O)O)O)O)C	CGUNOWXWUXNOPE-IZQHEKLCSA-N	382381	9.47723e+06	2.26353e+07	3.23441e+08	1.45139e+07	1.23275e+07	104355	3.15842e+08	123190	4.63715e+06	6.80487e+07	1.85028e+07	0.939888	-0.0894399	0.596763	0.583333	0.953061
Com_13014_pos	Longithorone E	P	C42H48O5	632.35	633.36	4.69145	[M+H]+	8.141	-	3	C18	Lipids and lipid-like molecules	Prenol lipids	Diterpenoids	-	-	-	-	-	-	C12=CC(=O)C=C(C1=O)C[C@@H]1[C@@](CC/C=C(/CC[C@H]2C(=C)C)\C)([C@@H]2C=C(C1)CC/C=C(/C)\CC1=CC(=O)C(=CC1=O)C/C=C(/C2)\C)C=O	IQYUYMLTDIXDMM-GKANFHPJNA-N	74876.7	96493	250425	518643	3.50722e+08	99626.3	62239.8	281572	61315.1	74520	57374.2	2.68991e+08	1.3051	0.38416	0.779348	0.75	0.558536
Com_13015_pos	Flexirubin	P	C43H54O4	634.402	635.415	8.38072	[M+H]+	8.439	-	3	C18	Benzenoids	Phenol esters	-	-	-	-	-	-	-	CCCCCCCCCCCCC1=C(C=C(C=C1OC(=O)C=CC=CC=CC=CC=CC=CC=CC=CC2=CC(=C(C=C2)O)C)C)O	GFNJWVBJKYYUIN-CMUOTRNOSA-N	1.13847e+06	884357	1.10968e+06	1.21214e+06	462156	1.04642e+06	100975	427735	881507	319592	99764.3	638066	2.37199	1.2461	0.0295919	0.944444	1.36923
Com_13016_pos	CE(8F4)	P	C43H70O3	634.532	635.541	2.41294	[M+H]+	9.694	-	3	C18	Lipids and lipid-like molecules	Steroids and steroid derivatives	Steroid esters	"-"	HMDB0112226	-	-	-	131819669	CCCCC1=CC=C(CCCCCCCC(=O)OC2CCC3(C)C4CCC5(C)C(CCC5C4CC=C3C2)C(C)CCCC(C)C)O1	WAZXXLLRONWTAP-UHFFFAOYSA-N	1.47639e+06	745914	2.88039e+06	1.20233e+07	1.19715e+06	5.30255e+06	1.32923e+06	4.44694e+06	2.95517e+06	1.04142e+06	1.0761e+07	6.04599e+06	0.888859	-0.169974	0.64613	0.583333	0.692893
Com_13026_pos	Wikstroelide B	P	C37H52O10	656.356	657.361	3.70022	[M+H]+	7.992	-	3	C18	Lipids and lipid-like molecules	Prenol lipids	Diterpenoids	-	-	-	-	-	-	[C@]12(O[C@@H]3[C@H]4[C@@]([C@H]5[C@]([C@@H]([C@@]6([C@H]4O6)CO)O)(C(=O)C(=C5)C)O)([C@@H]([C@H]([C@@]3(O1)C(=C)C)OC(=O)C)C)O2)/C=C/C=C/CCCCCCCCCC	IRCRDEQDVIBZMS-MZGPRIJBNA-N	5.51505e+06	1.2954e+07	3.09933e+06	5.5963e+06	3.95454e+06	2.70453e+06	5.19692e+06	9.74142e+06	3.6904e+06	5.01473e+06	1.2272e+07	5.40002e+06	0.818671	-0.288645	0.404986	0.583333	0.456241
Com_13061_pos	SM(d18:1/14:1(9Z))	P	C37H73N2O6P	672.521	673.528	0.08516	[M+H]+	9.647	0.57	2	C18	Lipids and lipid-like molecules	Sphingolipids	Phosphosphingolipids	"222403-65-8"	HMDB0240612	-	-	-	-	[H][C@@](COP([O-])(=O)OCC[N+](C)(C)C)(NC(=O)CCCCCCC\C=C/CCCC)[C@H](O)\C=C\CCCCCCCCCCCCC	SOWIKWJDPCEPOJ-IOBGKIDWSA-N	1.87762e+06	718586	844388	161443	1.08892e+06	1.01168e+06	4.67147e+06	1.42486e+06	2.42064e+06	1.56338e+06	2.04544e+06	1.93085e+06	0.405689	-1.30155	0.0283047	0.944444	1.16616
Com_1306_neg	4-Methylumbelliferyl glucuronide	N	C16H16O9	352.079	351.069	7.92437	[M-H]-	5.6	0.68	1	C18	Phenylpropanoids and polyketides	Coumarins and derivatives	Coumarin glycosides	"6160-80-1"	HMDB0240464	C11584	-	-	91553	CC1=CC(=O)OC2=C1C=CC(=C2)OC3C(C(C(C(O3)C(=O)O)O)O)O	ARQXEQLMMNGFDU-JHZZJYKESA-N	135384	173514	106606	431923	113695	244796	208645	489427	1.11932e+06	432873	370510	238992	0.421683	-1.24577	0.0300857	0.861111	0.626566
Com_13106_pos	Scopularide H	P	C38H61N5O7	699.457	700.465	0.5824	[M+H]+	9.077	-	3	C18	Organic acids and derivatives	Peptidomimetics	Depsipeptides	-	-	-	-	-	-	O=C1OC(CC(=O)NCC(=O)NC(C(=O)NC(C(=O)NC(C(=O)NC1CC=2C=CC=CC2)C)CC(C)C)C(C)C)C(C)CCCCCCCC	RALTUMFCLLNZRF-UHFFFAOYSA-N	1.54711e+06	151430	1.03553e+06	1.35573e+06	197153	1.39484e+06	1.20975e+06	473527	1.27043e+06	645508	148197	162168	1.4533	0.539332	0.563124	0.694444	0.388716
Com_13117_pos	Subulatin	P	C32H34O18	706.175	707.185	4.72617	[M+H]+	1.409	0.53	2	C18	Organic oxygen compounds	Organooxygen compounds	Carbohydrates and carbohydrate conjugates	-	-	-	-	-	-	C1=CC(=C(C=C1C=CC(=O)OC2C(C=C(OC2C(CO)O)C(=O)O)OC(=O)C=CC3=CC(=C(C=C3)OC4C(C(C(C(O4)CO)O)O)O)O)O)O	LMMUFUFTSHITNC-YJGIVPHDSA-N	6.75967e+07	5.60778e+07	9.18491e+07	1.04659e+08	5.20681e+07	6.22134e+07	6.137e+07	6.44089e+07	4.39122e+07	2.87014e+07	6.01755e+07	3.90927e+07	1.45959	0.545567	0.0509269	0.805556	1.11088
Com_1311_pos	Tetramethyluric acid	P	C9H12N4O3	224.091	225.097	4.88355	[M+H]+	6.091	0.71	1	C18	Organoheterocyclic compounds	Imidazopyrimidines	Purines and purine derivatives	"2309-49-1"	HMDB0004328	-	-	-	75324	CN1C2=C(N(C1=O)C)N(C(=O)N(C2=O)C)C	QGDOQULISIQFHQ-UHFFFAOYSA-N	6.08981e+06	5.89954e+06	4.73155e+06	4.64254e+06	7.37575e+06	5.21105e+06	5.01397e+06	4.58171e+06	7.33509e+06	5.61383e+06	5.69931e+06	4.96332e+06	1.02238	0.0319246	0.836317	0.583333	0.0702927
Com_13123_pos	Trungapeptin A	P	C40H58N4O8	722.425	723.44	9.64726	[M+H]+	10.254	0.53	2	C18	Organic acids and derivatives	Peptidomimetics	Depsipeptides	-	-	-	-	-	-	CCC(C)C1C(=O)OC(C(C(=O)NC(C(=O)N(C(C(=O)OC(C(=O)N2CCCC2C(=O)N1)CC3=CC=CC=C3)C(C)C)C)C(C)C)C)CCCC#C	ZSVZJFSZXRBSGU-URWRVPRISA-N	3.20304e+07	216425	3.37513e+07	420542	3.50722e+08	6.80097e+06	163424	2.74986e+06	876160	62953.2	134946	74091.8	104.382	6.70573	0.0312907	0.888889	3.69853
[truncated: 3,302 more rows]
