# Supplementary material for: Gene dosage imbalance disrupts systemic metabolism in the Dp16 Down syndrome mouse model
Source: eLife. 2026 Aug 3;15:RP110476. doi: 10.7554/eLife.110476 (PMC13432951; doi:10.7554/eLife.110476)
Supplement: Figure 4—source data 2. — Differential metabolites criteria: VIP >1.0, fold change (FC)>1.2 or FC <0.833 and p-value <0.05. Sample name notation: male WT liver (M_WT_L), male WT serum (M_WT_S), male Dp16 liver (M_16_L), male Dp16 serum (M_16_S), female WT liver (F_WT_L), female WT serum (F_WT_L), female Dp16 liver (F_16_L), female Dp16 serum (F_16_S). [file elife-110476-fig4-data2.xlsx]

## Sheet: Sheet1
Compound_ID	Name	IonMode	Formula	MolecularWeight	m/z	MassError	Adduct	RT (min)	Score	Level	Column	ClassI	ClassII	ClassIII	CAS	HMDB_ID	KEGG_ID	KEGG_MapID	Lipidmaps_ID	PubChemID	SMILES	InChIKey	all_M_16_1_S	all_M_16_2_S	all_M_16_3_S	all_M_16_4_S	all_M_16_5_S	all_M_16_6_S	all_M_WT1_S	all_M_WT2_S	all_M_WT3_S	all_M_WT4_S	all_M_WT5_S	all_M_WT6_S	FC	log2FC	Pvalue	ROC	VIP
Com_10003_pos	5-Hydroxy-6-methoxyindole glucuronide	P	C15H17NO8	339.095	340.103	0.0973	[M+H]+	5.447	0.51	2	C18	Organic oxygen compounds	Organooxygen compounds	Carbohydrates and carbohydrate conjugates	"77463-71-9"	HMDB0010363	-	-	-	196512	COC1=C(O[C@@H]2O[C@@H]([C@@H](O)[C@H](O)[C@H]2O)C(O)=O)C=C2C=CNC2=C1	MLRMPLSCFCMXGJ-DKBOKBLXSA-N	6.92716e+07	4.41598e+07	2.60161e+07	9.49148e+07	5.37572e+07	1.77451e+08	3.58233e+07	2.57035e+07	2.95103e+08	2.94699e+07	8.26672e+07	6.55679e+06	0.979479	-0.0299128	0.448135	0.666667	0.481178
Com_10004_pos	(+)-Sinactine	P	C20H21NO4	339.147	340.158	9.25243	[M+H]+	6.696	-	3	C18	Alkaloids and derivatives	Protoberberine alkaloids and derivatives	-	-	-	-	-	-	-	COC1=C(C=C2C3CC4=C(CN3CCC2=C1)C5=C(C=C4)OCO5)OC	UWEHVAXMSWXKRW-MRXNPFEDSA-N	1.48691e+07	1.1109e+07	7.8647e+06	9.56177e+06	4.26361e+06	3.23808e+07	1.27375e+06	563543	433408	554046	682321	3.34906e+07	2.16362	1.11345	0.0220259	0.833333	2.48743
Com_10014_pos	(7Z,9E)-Dodeca-7,9-dienoylcarnitine	P	C19H33NO4	339.241	340.248	1.17377	[M+H]+	6.3	0.64	2	C18	Lipids and lipid-like molecules	Fatty Acyls	Fatty acid esters	"-"	HMDB0241240	-	-	-	-	CCC=CC=CCCCCCC(=O)OC(CC([O-])=O)C[N+](C)(C)C	CEFGCPSVFBVQLE-UHFFFAOYSA-N	1.5238e+07	1.3925e+07	1.10358e+07	5.91453e+06	2.0822e+07	3.09829e+07	1.73668e+07	9.22338e+06	1.16965e+07	5.96466e+06	4.84687e+06	2.07492e+07	1.40188	0.487368	0.318375	0.666667	0.40224
Com_1001_pos	Acetylcarnitine	P	C9H17NO4	203.116	204.123	0.72038	[M+H]+	1.415	1.00	1	C18	Lipids and lipid-like molecules	Fatty Acyls	Fatty acid esters	"14992-62-2"	HMDB0240773	C02571	map04931	LMFA07070060	1	CC(=O)OC(CC([O-])=O)C[N+](C)(C)C	RDHQFKQIGNGIED-UHFFFAOYSA-N	4.56524e+09	5.99273e+09	5.23947e+09	8.41561e+09	7.42749e+09	9.75799e+09	7.94659e+09	4.84273e+09	6.90658e+09	7.52798e+09	5.71221e+09	6.37644e+09	1.05306	0.0745905	0.834241	0.527778	0.0192628
Com_10022_pos	Docosanamide	P	C22H45NO	339.35	340.357	0.68726	[M+H]+	8.515	0.67	2	C18	Lipids and lipid-like molecules	Fatty Acyls	Fatty amides	"3061-75-4"	HMDB0000583	-	-	LMFA08010020	-	CCCCCCCCCCCCCCCCCCCCCC(=O)N	ORAWFNKFUWGRJG-UHFFFAOYSA-N	5.04943e+07	3.95028e+07	9.98567e+07	8.96357e+06	5.41156e+07	7.88948e+06	7.44316e+07	3.74091e+07	2.27163e+07	6.37998e+07	3.50083e+07	5.86874e+07	0.893067	-0.163159	0.418194	0.583333	0.294248
Com_10028_pos	His Gln Gly	P	C13H20N6O5	340.15	341.154	8.88676	[M+H]+	5.577	-	3	C18	Organic acids and derivatives	Carboxylic acids and derivatives	Amino acids, peptides, and analogues	-	-	-	-	-	-	C1=C(NC=N1)CC(C(=O)NC(CCC(=O)N)C(=O)NCC(=O)O)N	HVCRQRQPIIRNLY-IUCAKERBSA-N	918510	550924	924729	2.86449e+06	956971	2.5749e+06	1.39949e+06	751470	1.06817e+06	1.21378e+06	1.07093e+06	1.77027e+06	1.20847	0.273178	0.892635	0.583333	0.0525699
Com_10032_pos	Myricanene A	P	C21H24O4	340.167	341.178	9.50002	[M+H]+	10.439	0.55	2	C18	Phenylpropanoids and polyketides	Diarylheptanoids	Cyclic diarylheptanoids	-	-	-	-	-	-	COC1=C2C=C(CCCC=CCCC3=CC2=C(C=C3)O)C(=C1OC)O	DERKWAJDBPHDET-ARJAWSKDSA-N	3.00734e+07	8.90571e+07	3.24372e+06	9.01763e+07	3.67778e+07	9.60239e+07	2.50292e+07	7.66514e+07	2.70933e+06	9.00496e+07	6.27346e+07	1.12365e+08	0.934548	-0.0976591	0.970723	0.472222	0.728533
Com_10039_pos	Pentamidine	P	C19H24N4O2	340.19	341.198	2.75837	[M+H]+	11.097	-	3	C18	Benzenoids	Phenol ethers	-	"100-33-4"	HMDB0014876	D08333	-	-	-	N=C(N)C1=CC=C(OCCCCCOC2=CC=C(C=C2)C(=N)N)C=C1	XDRYMKDFEDOLFX-UHFFFAOYSA-N	5.99609e+06	1.07327e+07	4.59465e+06	9.35087e+06	3.09802e+06	5.50764e+06	5.89435e+06	5.62056e+06	7.8036e+06	1.2876e+07	1.77118e+06	7.24372e+06	0.953178	-0.0691818	0.960806	0.555556	0.0638222
Com_1003_neg	Bergenin	N	C14H16O9	328.079	309.06	3.6699	[M-H-H2O]-	5.89	0.54	1	C18	Benzenoids	Benzene and substituted derivatives	Benzoic acids and derivatives	"477-90-7"	HMDB0249087	C09919	-	-	2356	COC1=C(O)C=C2C(=O)OC3C(O)C(O)C(CO)OC3C2=C1O	YWJXCIXBAKGUKZ-UHFFFAOYSA-N	753709	931043	60829.2	435211	75992.6	1.16439e+06	115886	102947	1.11538e+06	77071.3	1.65255e+06	685009	0.912593	-0.131956	0.941183	0.444444	0.443999
Com_10042_pos	3alpha-Hydroxy-3,5-dihydromonacolin L acid	P	C19H32O5	340.225	341.23	5.9746	[M+H]+	7.057	0.71	2	C18	Organic acids and derivatives	Hydroxy acids and derivatives	Medium-chain hydroxy acids and derivatives	-	-	C20852	map00997;map01100;map01110	-	-	CC1CCC2C(C(C(C=C2C1)O)C)CCC(CC(CC(=O)O)O)O	MRKCPMGQBNMKTA-GBRHIFDWSA-N	2.64461e+06	3.36649e+06	2.20675e+06	2.38395e+06	1.77405e+06	4.39495e+06	1.28271e+06	1.30607e+06	2.9788e+06	900044	1.80956e+06	8.01418e+06	1.02943	0.0418447	0.437579	0.694444	1.09707
Com_10046_pos	5alpha,17alpha-Pregn-2-en-20-yn-17-ol acetate	P	C23H32O2	340.24	341.247	1.01264	[M+H]+	6.799	0.79	2	C18	Lipids and lipid-like molecules	Steroids and steroid derivatives	Steroid esters	-	-	C15186	-	-	-	CC(=O)OC1(CCC2C1(CCC3C2CCC4C3(CC=CC4)C)C)C#C	SQRBBVVZRKZEPF-OWNQEUAMSA-N	2.62471e+07	1.94384e+07	1.92058e+07	2.26695e+06	3.39781e+07	1.74066e+07	541625	9.34935e+06	3.6086e+06	3.14792e+06	4.19074e+06	3.29758e+07	2.20283	1.13936	0.102421	0.75	1.62378
Com_10047_pos	ent-13E-Labdene-2alpha,3alpha,8alpha,15-tetrol	P	C20H36O4	340.261	341.265	9.26368	[M+H]+	7.974	-	3	C18	Lipids and lipid-like molecules	Prenol lipids	Diterpenoids	-	-	-	-	-	-	CC(=CCO)CCC1C(CCC2C1(CC(C(C2(C)C)O)O)C)(C)O	QAOKXODNDNENDR-WFHIAVENSA-N	5.55249e+07	7.06577e+07	6.21058e+07	9.16082e+07	5.46758e+07	6.47116e+07	5.55488e+07	6.04805e+07	5.78697e+07	6.55555e+07	5.56178e+07	7.18498e+07	1.0882	0.121941	0.432172	0.527778	0.140696
Com_1004_neg	3-Hydroxy-4-butanolide	N	C10H16O8	264.085	309.081	6.77949	[M+HCOOH-H]-	5.272	-	3	C18	Organic oxygen compounds	Organooxygen compounds	Carbohydrates and carbohydrate conjugates	"211107-44-7"	-	-	-	-	10445498	C1C(COC1=O)OC2C(C(C(C(O2)CO)O)O)O	MQEPWBMWFIVRPS-MBOSOLAWSA-N	3.94151e+06	9.2018e+06	7.85987e+06	1.09907e+07	1.09149e+07	1.25907e+07	8.67075e+06	1.57328e+07	1.42057e+07	1.42034e+07	7.02253e+06	3.81465e+06	0.87195	-0.197683	0.757893	0.583333	0.295972
Com_10050_pos	Glycidyl stearate	P	C21H40O3	340.298	341.305	0.23686	[M+H]+	10.014	0.93	2	C18	Lipids and lipid-like molecules	Fatty Acyls	Fatty acid esters	"7460-84-6"	-	C19427	-	-	-	CCCCCCCCCCCCCCCCCC(=O)OCC1CO1	OUQGOXCIUOCDNN-UHFFFAOYSA-N	1.70762e+08	2.51713e+08	1.0488e+08	3.60311e+08	1.893e+08	2.67845e+08	2.14551e+08	2.0145e+08	1.9487e+08	2.75338e+08	2.04151e+08	2.23741e+08	1.02337	0.0333276	0.825879	0.444444	0.0748452
Com_10060_pos	Deca-5,8-dienedioylcarnitine	P	C17H27NO6	341.184	342.191	0.45992	[M+H]+	5.431	-	3	C18	Lipids and lipid-like molecules	Fatty Acyls	Fatty acid esters	"-"	HMDB0241114	-	-	-	-	C[N+](C)(C)CC(CC([O-])=O)OC(=O)CCCC=CCC=CC(O)=O	JWVCDIDYYDTFSO-UHFFFAOYSA-N	944372	5.25023e+06	2.24933e+06	1.80459e+06	5.97409e+06	4.72375e+06	3.24637e+06	1.54052e+06	5.50468e+06	2.19514e+06	4.79599e+06	1.44559e+06	1.11843	0.16148	0.896018	0.555556	0.162954
Com_10073_pos	6-Dodecenoylcarnitine	P	C19H35NO4	341.257	342.263	1.59856	[M+H]+	6.516	0.73	2	C18	Lipids and lipid-like molecules	Fatty Acyls	Fatty acid esters	"-"	HMDB0241217	-	-	-	-	CCCCCC=CCCCCC(=O)OC(CC([O-])=O)C[N+](C)(C)C	MXTCDUJBLDBMTP-UHFFFAOYSA-N	6.6618e+07	9.35815e+07	7.22367e+07	8.39362e+07	1.47411e+08	1.12098e+08	9.12707e+07	5.87176e+07	7.9927e+07	5.1235e+07	4.16287e+07	9.45582e+07	1.3799	0.464559	0.100595	0.75	0.226599
Com_10082_pos	trans-2-Dodecenoylcarnitine	P	C19H35NO4	341.257	342.264	0.87203	[M+H]+	8.517	-	3	C18	Lipids and lipid-like molecules	Fatty Acyls	Fatty acid esters	"-"	HMDB0013326	-	-	-	53481671	CCCCCCCCC\C=C\C(=O)O[C@@H](CCC([O-])=O)[N+](C)(C)C	JEOZLTJHDSKQIT-CLVCIHKQSA-N	1.56245e+07	2.06348e+07	1.47128e+07	2.20915e+07	1.54527e+07	2.56787e+07	1.35082e+07	1.96031e+07	1.47785e+07	1.05546e+07	1.03363e+07	1.19259e+07	1.41494	0.500742	0.0276272	0.888889	1.24032
Com_10086_pos	Coniferin	P	C16H22O8	342.131	343.136	6.94929	[M+H]+	5.503	-	3	C18	Organic oxygen compounds	Organooxygen compounds	Carbohydrates and carbohydrate conjugates	-	HMDB0013682	C00761	map00940;map01110	-	-	COC1=C(C=CC(=C1)C=CCO)OC2C(C(C(C(O2)CO)O)O)O	SFLMUHDGSQZDOW-FAOXUISGSA-N	2.07996e+07	3.49901e+07	2.4704e+07	2.90158e+07	2.49242e+07	4.62582e+07	3.7091e+07	1.56593e+08	7.49929e+07	6.78255e+07	3.62454e+07	3.89582e+07	0.438886	-1.18808	0.029648	0.916667	0.695473
Com_10088_pos	Anacine	P	C18H22N4O3	342.169	343.175	3.11077	[M+H]+	10.439	-	3	C18	Organoheterocyclic compounds	Diazanaphthalenes	Benzodiazines	-	-	-	-	-	-	CC(C)CC1C2=NC3=CC=CC=C3C(=O)N2C(C(=O)N1)CCC(=O)N	UAOSLESQKDQZRL-KBPBESRZSA-N	5.32518e+06	1.32299e+07	2.23387e+06	1.05131e+07	3.29021e+06	1.0445e+07	6.97985e+06	1.10102e+07	1.00377e+07	1.07519e+07	7.05538e+06	1.34016e+07	0.760294	-0.39537	0.209214	0.694444	1.22686
Com_10093_pos	Trigonochinene D	P	C21H26O4	342.183	343.193	7.19005	[M+H]+	10.243	0.75	2	C18	Organoheterocyclic compounds	Oxepanes	-	-	-	-	-	-	-	CC1=C(C23C(O2)CC(C(C3=CC1=O)(C)CCC(=O)OC)C(=C)C)C=C	OLVDZXLYEJAWNY-NSGGIEJNSA-N	1.445e+08	1.33705e+08	1.05811e+08	1.40129e+08	9.45213e+07	1.14286e+08	4.74898e+08	2.82682e+08	2.49199e+08	2.24227e+08	1.54349e+08	2.00079e+08	0.462304	-1.11309	0.00394636	1	1.05981
Com_100_neg	Pimelic acid	N	C7H12O4	160.074	159.066	1.1811	[M-H]-	5.493	0.90	1	C18	Lipids and lipid-like molecules	Fatty Acyls	Fatty acids and conjugates	"111-16-0"	HMDB0000857	C02656	map00780;map01100;map01240	LMFA01170051	385	OC(=O)CCCCCC(O)=O	WLJVNTCWHIRURA-UHFFFAOYSA-N	1.62027e+07	1.68005e+07	2.30499e+07	4.97783e+07	3.19448e+07	1.91625e+07	3.56783e+07	5.9084e+07	8.11216e+06	4.23999e+07	5.60088e+07	1.31543e+07	0.731863	-0.450355	0.664409	0.611111	1.08329
Com_10102_pos	13-Hydroxy-9-methoxy-10-oxo-11-octadecenoic acid	P	C19H34O5	342.241	343.251	7.68191	[M+H]+	10.59	-	3	C18	Lipids and lipid-like molecules	Fatty Acyls	Lineolic acids and derivatives	"150147-08-3"	HMDB0040901	-	-	LMFA02000288	6366720	CCCCCC(O)\C=C\C(=O)C(CCCCCCCC(O)=O)OC	VFSWPXFUIZSPGW-CCEZHUSRSA-N	1.63746e+06	4.0792e+06	1.20642e+06	1.29195e+06	773167	1.59747e+06	1.83328e+06	1.59542e+06	1.6864e+06	1.84189e+06	2.02503e+06	1.39952e+06	1.01966	0.0280922	0.635858	0.722222	0.145769
Com_10103_pos	N-Myristoyl Asparagine	P	C18H34N2O4	342.252	343.256	8.5984	[M+H]+	8.061	-	3	C18	Organic acids and derivatives	Carboxylic acids and derivatives	Amino acids, peptides, and analogues	"-"	HMDB0242047	-	-	-	18318642	CCCCCCCCCCCCCC(=O)NC(CC(N)=O)C(O)=O	XCYGCBVZSVXYON-UHFFFAOYSA-N	2.39059e+07	3.2508e+07	1.94664e+07	3.39333e+07	1.21608e+07	7.79456e+07	2.46068e+07	2.75211e+07	1.65407e+07	1.64652e+07	2.05132e+07	1.00804e+07	1.72751	0.788691	0.187891	0.722222	0.381045
Com_10106_pos	Nostocyclyne A	P	C23H34O2	342.256	343.263	0.97793	[M+H]+	6.704	0.81	2	C18	Benzenoids	Phenols	1-hydroxy-4-unsubstituted benzenoids	-	-	-	-	-	-	CCCC1CCCCCCCCCCCC#CC2=CC(=C1C(=C2)O)O	HHFZKMAGUORSAM-UHFFFAOYSA-N	2.79823e+08	2.64799e+08	1.32457e+08	5.72123e+07	2.24785e+08	1.80763e+08	3.47374e+07	6.10154e+07	5.22114e+07	5.0091e+07	6.15525e+07	1.58686e+08	2.72497	1.44624	0.0106415	0.888889	1.85157
Com_10113_pos	sinapoyltyramine	P	C19H21NO5	343.142	344.153	9.81501	[M+H]+	5.903	-	3	C18	Phenylpropanoids and polyketides	Cinnamic acids and derivatives	Hydroxycinnamic acids and derivatives	"-"	HMDB0304487	-	-	-	25202112	COC1=CC(C=CC(=O)NCCC2=CC=C(O)C=C2)=CC(OC)=C1O	IEDBNTAKVGBZEP-UHFFFAOYSA-N	283134	413686	967656	1.15832e+06	208187	125493	439401	137898	258216	218146	251697	204994	2.08989	1.06343	0.243596	0.666667	0.631111
Com_10117_pos	N-Didesmethyl-tamoxifen	P	C24H25NO	343.194	344.203	5.20849	[M+H]+	8.053	-	3	C18	Phenylpropanoids and polyketides	Stilbenes	-	"-"	HMDB0061086	C16548	map00982	-	3036172	CC\C(=C(/C1=CC=CC=C1)C1=CC=C(OCCN)C=C1)C1=CC=CC=C1	MCJKBWHDNUSJLW-VHXPQNKSSA-N	1.21333e+07	3.04835e+07	5.67817e+06	2.67901e+07	1.14762e+07	3.08863e+07	1.10438e+07	1.19638e+07	1.03148e+07	1.20885e+07	1.42338e+07	1.04115e+07	1.67647	0.74543	0.271451	0.722222	0.311872
Com_10118_pos	Dec-5-enedioylcarnitine	P	C17H29NO6	343.199	344.207	0.17688	[M+H]+	5.518	0.57	2	C18	Lipids and lipid-like molecules	Fatty Acyls	Fatty acid esters	"-"	HMDB0241083	-	-	-	-	C[N+](C)(C)CC(CC([O-])=O)OC(=O)CCCC=CCCCC(O)=O	GRNYXWCXJUPIHO-UHFFFAOYSA-N	4.08448e+06	1.02759e+07	6.49452e+06	4.40437e+06	1.17612e+07	7.39528e+06	2.74164e+06	2.77009e+06	6.23871e+06	3.88757e+06	2.10587e+06	4.50222e+06	1.99657	0.997521	0.0171572	0.888889	0.958578
Com_10123_pos	(-)-Floridine	P	C17H29NO6	343.199	344.209	5.72023	[M+H]+	5.172	-	3	C18	Organoheterocyclic compounds	Pyrrolizidines	-	-	-	-	-	-	-	C1CC[C@@H]2N1CC[C@H]2COC(=O)[C@@]([C@@H](OC(=O)C)C)(C(C)(C)O)O	RNJSRENMQILLRT-ABJKBEJCNA-N	1.56245e+07	2.06348e+07	1.47128e+07	2.20915e+07	1.54527e+07	2.56787e+07	1.35082e+07	1.96031e+07	1.47785e+07	1.05546e+07	1.03363e+07	1.19259e+07	1.41494	0.500742	0.0276272	0.888889	0.557464
Com_10126_pos	Val Ile Leu	P	C17H33N3O4	343.247	344.255	0.64342	[M+H]+	5.648	0.87	2	C18	Organic acids and derivatives	Carboxylic acids and derivatives	Amino acids, peptides, and analogues	-	-	-	-	-	-	CCC(C)C(C(=O)NC(CC(C)C)C(=O)O)NC(=O)C(C(C)C)N	FTKXYXACXYOHND-XUXIUFHCSA-N	817290	984149	711917	1.23641e+06	110517	113387	1.21526e+06	824195	107274	878497	105246	151734	1.21067	0.275806	0.659951	0.583333	0.517525
Com_10127_pos	N-Palmitoyl Serine	P	C19H37NO4	343.272	344.279	0.3931	[M+H]+	9.139	0.72	2	C18	Organic acids and derivatives	Carboxylic acids and derivatives	Amino acids, peptides, and analogues	"-"	HMDB0241932	-	-	LMFA08020101	85997	CCCCCCCCCCCCCCCC(=O)NC(CO)C(O)=O	BFVRFWIQTACAPT-UHFFFAOYSA-N	1.71244e+06	1.99409e+06	2.30231e+06	1.83968e+06	1.94582e+06	1.75453e+06	2.7829e+06	2.10874e+06	2.11639e+06	1.97544e+06	1.97709e+06	2.36149e+06	0.866899	-0.206064	0.0717122	0.833333	0.17843
Com_10132_pos	Teuhircoside	P	C15H20O9	344.111	345.12	6.54536	[M+H]+	7.773	0.50	2	C18	Lipids and lipid-like molecules	Prenol lipids	Terpene glycosides	-	-	-	-	-	-	CC1=CC(=O)C2(C1C(OC=C2)OC3C(C(C(C(O3)CO)O)O)O)O	JTUGHXNNGQUKSQ-YTCZYKBUSA-N	4.49869e+06	7.38981e+06	5.30925e+06	4.47553e+06	7.75461e+06	7.81324e+06	5.73509e+06	3.58299e+06	2.89446e+06	4.10572e+06	1.98396e+06	5.35654e+06	1.5741	0.654523	0.0356433	0.833333	0.411455
Com_10138_pos	(1'S,2'S)-Anethole glycol 2'-O-beta-D-glucopyranoside	P	C16H24O8	344.147	345.152	7.34239	[M+H]+	5.607	-	3	C18	Organic oxygen compounds	Organooxygen compounds	Carbohydrates and carbohydrate conjugates	-	-	-	-	-	-	CC(C(C1=CC=C(C=C1)OC)O)OC2C(C(C(C(O2)CO)O)O)O	JYWSARFDLXXOHT-GGWCFCNESA-N	1.58866e+07	1.84361e+07	1.50113e+07	2.11348e+07	1.83091e+07	2.43776e+07	1.59098e+07	2.88214e+07	1.70455e+07	2.43337e+07	1.35843e+07	1.86202e+07	0.956395	-0.0643219	0.859567	0.472222	0.036624
Com_10144_pos	Ficiolide I	P	C17H28O7	344.183	345.192	4.1307	[M+H]+	6.948	-	3	C18	Lipids and lipid-like molecules	Fatty Acyls	Fatty alcohols	"-"	-	-	-	-	-	[H][C@](C)(O)CC[C@]([H])(O)C=CC(=O)O[C@]([H])(C)CC[C@]([H])(O)C=CC(=O)OC	VEDYDEVHOOQRCN-KBXIAJHMSA-N	4.53544e+06	5.6621e+06	5.57953e+06	3.45761e+06	5.83139e+06	8.01412e+06	3.27672e+06	2.57388e+06	2.43137e+06	1.92631e+06	2.37135e+06	1.54817e+07	1.17885	0.237385	0.213022	0.833333	0.919394
Com_10147_pos	Asn Val Leu	P	C15H28N4O5	344.206	345.213	0.51317	[M+H]+	5.45	0.66	2	C18	Organic acids and derivatives	Carboxylic acids and derivatives	Amino acids, peptides, and analogues	-	-	-	-	-	-	CC(C)CC(C(=O)O)NC(=O)C(C(C)C)NC(=O)C(CC(=O)N)N	CBHVAFXKOYAHOY-NHCYSSNCSA-N	1.23763e+06	1.29324e+06	1.35455e+06	1.0313e+06	1.53995e+06	845577	1.76645e+06	1.11912e+06	1.56276e+06	1.3392e+06	1.33566e+06	1.858e+06	0.813061	-0.298565	0.104174	0.777778	0.252927
Com_10148_pos	Oxyphencyclimine	P	C20H28N2O3	344.21	345.22	8.46028	[M+H]+	7.111	0.51	2	C18	Organoheterocyclic compounds	Diazines	Pyrimidines and pyrimidine derivatives	"125-53-1"	HMDB0014527	C07851	-	-	4642	CN1CCCN=C1COC(=O)C(O)(C1CCCCC1)C1=CC=CC=C1	DUDKAZCAISNGQN-UHFFFAOYSA-N	5.63483e+06	6.78732e+06	4.8899e+06	157144	5.40929e+06	1.19191e+07	5.17586e+06	3.80228e+06	2.0939e+06	2.76983e+06	585914	7.41729e+06	1.59292	0.671678	0.767919	0.694444	0.679723
Com_10152_pos	5-(8Z,11Z-Heptadecadienyl)-1,3-benzenediol	P	C23H36O2	344.272	345.279	0.43866	[M+H]+	6.71	0.80	2	C18	Benzenoids	Phenols	Benzenediols	-	-	-	-	LMPK15030027	-	CCCCCC=CCC=CCCCCCCCC1=CC(=CC(=C1)O)O	LQLSZSURMCEKFF-HZJYTTRNSA-N	3.92681e+07	4.65671e+07	1.64504e+07	1.42508e+07	3.06953e+07	1.00646e+07	157533	2.73931e+06	1.7848e+06	1.34729e+06	9.44908e+06	9.56813e+06	6.28026	2.65082	0.0106683	1	3.68013
Com_10153_pos	Cardanolide	P	C23H36O2	344.272	345.279	0.40381	[M+H]+	10.805	0.84	2	C18	Lipids and lipid-like molecules	Steroids and steroid derivatives	Steroid lactones	-	-	C19658	-	-	-	CC12CCCCC1CCC3C2CCC4(C3CCC4C5CC(=O)OC5)C	AQARKTASOBROAE-OCYOQFCJSA-N	2.23025e+06	3.57283e+06	1.89247e+06	1.66131e+06	1.52358e+06	1.21464e+06	1.14832e+06	2.99668e+06	2.92825e+06	2.7487e+06	2.04289e+06	1.02474e+06	0.938361	-0.091785	0.884011	0.527778	0.185285
Com_10155_pos	Phytophthora mating hormone alpha1	P	C20H40O4	344.293	345.301	4.44631	[M+H]+	7.312	0.59	2	C18	Lipids and lipid-like molecules	Prenol lipids	Diterpenoids	-	-	-	-	LMPR0104010014	-	CC(CCCC(C)(CCCC(C)CO)O)CCC(=O)C(C)CCO	KVWYIWRSDKQRFM-SOAMZJECSA-N	2.03181e+06	243013	84014.1	4.07386e+08	1.78941e+07	5.85755e+08	1.64748e+06	3.04673e+06	1.15345e+06	1.49757e+06	688593	1.26839e+06	108.941	6.7674	0.322491	0.638889	1.7648
Com_1015_neg	2-(Dimethylamino)Guanosine	N	C12H17N5O5	311.123	310.113	9.82171	[M-H]-	4.957	0.81	1	C18	Nucleosides, nucleotides, and analogues	Purine nucleosides	-	"2140-67-2"	HMDB0004824	-	-	-	135501639	CN(C)C1=NC2=C(C(=O)N1)N=CN2C3C(C(C(O3)CO)O)O	RSPURTUNRHNVGF-IOSLPCCCSA-N	7.52454e+06	1.07657e+07	8.57807e+06	1.01136e+07	1.12857e+07	8.65896e+06	4.73066e+06	7.69073e+06	8.32239e+06	6.53807e+06	1.47737e+07	7.63596e+06	1.1456	0.196102	0.295191	0.75	0.186285
Com_10160_pos	Europine N-oxide	P	C16H27NO7	345.179	346.186	0.81093	[M+H]+	5.163	-	3	C18	Alkaloids and derivatives	-	-	-	-	-	-	-	-	CC(C(C(=O)OCC1=CC[N+]2(C1C(CC2)O)[O-])(C(C)(C)O)O)OC	UPYLKTQCLCBJQP-QMIVUERCSA-N	1.13443e+06	71515.8	1.24436e+06	1.3222e+06	45163.7	1.1847e+06	1.71818e+06	1.16531e+06	139536	1.48411e+06	1.42173e+06	1.63483e+06	0.661365	-0.596481	0.312999	0.805556	1.22846
Com_10164_pos	(R)-bevantolol	P	C20H27NO4	345.194	346.205	9.56331	[M+H]+	7.28	-	3	C18	Benzenoids	Benzene and substituted derivatives	Methoxybenzenes	-	-	-	-	-	-	CC1=CC(=CC=C1)OCC(CNCCC2=CC(=C(C=C2)OC)OC)O	HXLAFSUPPDYFEO-QGZVFWFLSA-N	6.22434e+06	1.21101e+07	1.73744e+07	4.17313e+06	8.77298e+06	1.31778e+07	1.26564e+07	9.2893e+06	8.77069e+06	7.63052e+06	1.2177e+07	3.60375e+07	0.714322	-0.485354	0.38926	0.583333	0.671166
Com_10166_pos	Ile Thr Ile	P	C16H31N3O5	345.226	346.234	1.02887	[M+H]+	5.616	0.72	2	C18	Organic acids and derivatives	Carboxylic acids and derivatives	Amino acids, peptides, and analogues	-	-	-	-	-	-	CCC(C)C(C(=O)NC(C(C)O)C(=O)NC(C(C)CC)C(=O)O)N	HJDZMPFEXINXLO-QPHKQPEJSA-N	1.56245e+07	2.06348e+07	1.47128e+07	2.20915e+07	1.54527e+07	2.56787e+07	1.35082e+07	1.96031e+07	1.47785e+07	1.05546e+07	1.03363e+07	1.19259e+07	1.41494	0.500742	0.0276272	0.888889	0.811698
Com_10167_pos	Broussonetine D	P	C18H35NO5	345.252	346.259	0.60746	[M+H]+	7.028	0.59	2	C18	Organoheterocyclic compounds	Pyrrolidines	-	-	-	-	-	-	-	C(CCCCC(=O)CCCCO)CCCC1C(C(C(N1)CO)O)O	HLJOKJJUFIWVNY-BRSBDYLESA-N	95104.2	1.36201e+06	1.01123e+06	1.59029e+06	1.32151e+06	1.18966e+06	1.40347e+06	1.18989e+06	1.41253e+06	1.22208e+06	1.01109e+06	1.56791e+06	0.84153	-0.248913	0.36444	0.611111	0.403878
Com_10170_pos	Himbacine	P	C22H35NO2	345.267	346.274	0.72317	[M+H]+	9.689	0.55	2	C18	Organoheterocyclic compounds	Naphthofurans	-	-	HMDB0253171	C10598	-	-	-	CC1CCCC(N1C)C=CC2C3CCCCC3CC4C2C(OC4=O)C	FMPNFDSPHNUFOS-LPJDIUFZSA-N	8.32334e+08	8.57431e+08	6.59837e+08	3.83289e+07	8.09648e+08	1.12105e+07	1.4402e+09	1.05017e+09	1.20535e+09	1.32447e+09	8.78301e+08	1.07552e+08	0.534261	-0.904385	0.210661	0.888889	1.51151
Com_10171_pos	MG(16:1(9Z)/0:0/0:0)	P	C19H36O4	328.261	346.295	0.18708	[M+NH4]+	9.069	-	3	C18	Lipids and lipid-like molecules	Glycerolipids	Monoradylglycerols	"-"	HMDB0011565	-	-	-	53480976	[H][C@](O)(CO)COC(=O)CCCCCCC\C=C/CCCCCC	KVYUBFKSKZWZSV-ZEVQVBBLSA-N	1.02066e+06	942572	930097	1.49079e+06	943652	1.11048e+06	1.54665e+06	312257	525712	1.09704e+06	1.15973e+06	1.36438e+06	1.07201	0.10032	0.498992	0.555556	0.285722
Com_10177_pos	Nordercitin	P	C20H18N4S	346.125	347.133	1.70982	[M+H]+	1.13	0.55	2	C18	Organoheterocyclic compounds	Quinolines and derivatives	Benzoquinolines	-	-	-	-	-	-	CN(C)CCC1=C2C3=C(C=CN=C3C4=C1N=CS4)C5=CC=CC=C5N2	ZVRJUQHDRLLDGR-UHFFFAOYSA-N	4.60016e+06	9.47118e+06	729099	1.19639e+07	4.96474e+06	9.6675e+06	4.09692e+06	9.36477e+06	4.07447e+06	5.99826e+06	4.93685e+06	6.90022e+06	1.17034	0.226923	0.839432	0.638889	0.236647
Com_1017_neg	Histidylarginine	N	C12H21N7O3	311.171	310.163	0.16907	[M-H]-	6.398	-	3	C18	Organic acids and derivatives	Carboxylic acids and derivatives	Amino acids, peptides, and analogues	"77369-21-2"	HMDB0028879	-	-	-	7408563	C1=C(NC=N1)C[C@@H](C(=O)N[C@@H](CCCN=C(N)N)C(=O)O)N	NIKBMHGRNAPJFW-IUCAKERBSA-N	1.76198e+06	890400	1.34934e+06	2.42231e+06	1.39719e+06	1.69028e+06	3.95578e+06	2.57201e+06	2.62224e+06	2.99026e+06	3.50271e+06	1.33829e+06	0.560116	-0.836203	0.0200424	0.861111	0.773051
Com_10181_pos	Gly Arg Asp	P	C12H22N6O6	346.16	347.168	1.62538	[M+H]+	5.551	0.63	2	C18	Organic acids and derivatives	Carboxylic acids and derivatives	Amino acids, peptides, and analogues	-	-	-	-	-	-	C(CC(C(=O)NC(CC(=O)O)C(=O)O)NC(=O)CN)CN=C(N)N	CLODWIOAKCSBAN-BQBZGAKWSA-N	3.51116e+06	2.7784e+07	9.6106e+06	1.81537e+07	1.3401e+07	1.08719e+07	4.48231e+06	1.05834e+07	4.93043e+06	6.13028e+06	3.6083e+06	4.22876e+06	2.45359	1.29489	0.0428288	0.805556	1.11976
Com_10182_pos	Decapetaloside	P	C16H26O8	346.163	347.173	7.61516	[M+H]+	6.646	0.73	2	C18	Lipids and lipid-like molecules	Prenol lipids	Terpene glycosides	-	-	-	-	-	-	CC1=COC(C2C1CCC2CO)OC3C(C(C(C(O3)CO)O)O)O	KGZIIQVXEHGOPU-ZOKCKZQPSA-N	1.61803e+06	1.87763e+06	2.11904e+06	1.8649e+06	1.86069e+06	1.68102e+06	2.66532e+06	1.92948e+06	2.1082e+06	1.81258e+06	1.86979e+06	2.17966e+06	0.877142	-0.189118	0.103643	0.777778	0.21164
Com_10186_pos	Gibberellin A37	P	C20H26O5	346.178	347.188	7.38878	[M+H]+	10.24	0.54	2	C18	Lipids and lipid-like molecules	Prenol lipids	Diterpenoids	"38231-54-8"	HMDB0035047	C14161	-	LMPR0104170016	14605568	[H][C@@]12CC[C@@H]3C[C@]1(CC3=C)[C@@H](C(O)=O)[C@@]1([H])[C@@]22CC[C@H](O)[C@@]1(C)C(=O)OC2	QYXZQZMPZUEEML-SQLMURCQSA-N	3.53849e+07	3.3274e+07	2.8233e+07	1.33593e+07	2.97363e+07	9.44223e+06	4.66852e+07	3.76234e+07	3.77564e+07	4.11775e+07	2.83364e+07	2.35934e+07	0.694466	-0.526025	0.113137	0.805556	0.487969
Com_10190_pos	Val Thr Gln	P	C14H26N4O6	346.185	347.196	9.95892	[M+H]+	9.352	0.54	2	C18	Organic acids and derivatives	Carboxylic acids and derivatives	Amino acids, peptides, and analogues	-	-	-	-	-	-	CC(C)C(C(=O)NC(C(C)O)C(=O)NC(CCC(=O)N)C(=O)O)N	UQMPYVLTQCGRSK-IFFSRLJSSA-N	1.67504e+06	1.84133e+06	1.2719e+06	4.88235e+06	587126	1.78912e+06	1.21625e+06	3.37625e+06	2.9408e+06	797765	602198	750125	1.24407	0.315072	0.547735	0.611111	0.558063
Com_10192_pos	9-Fluoro-11beta-hydroxypregna-4,16-diene-3,20-dione	P	C21H27FO3	346.194	347.204	5.4021	[M+H]+	5.745	-	3	C18	Lipids and lipid-like molecules	Steroids and steroid derivatives	Oxosteroids	-	-	C15079	-	-	-	CC(=O)C1=CCC2C1(CC(C3(C2CCC4=CC(=O)CCC43C)F)O)C	WHFHAAOGZDECTE-OLGWUGKESA-N	5.37297e+06	8.72666e+06	4.50732e+06	7.50908e+06	7.40993e+06	5.45392e+06	6.34705e+06	7.49109e+06	4.66736e+06	7.70377e+06	4.68984e+06	8.0612e+06	1.0005	0.000724509	0.993076	0.527778	0.129365
Com_10196_pos	meso-chimonanthine	P	C22H26N4	346.216	347.225	6.80261	[M+H]+	10.698	-	3	C18	Organoheterocyclic compounds	Indoles and derivatives	Pyrroloindoles	-	-	-	-	-	-	CN1CCC2(C1NC3=CC=CC=C32)C45CCN(C4NC6=CC=CC=C56)C	HOYXPMHLHJOGHD-ZDNVTZCJSA-N	9.83833e+06	2.05187e+07	1.13871e+07	2.15864e+07	1.13604e+07	2.36922e+07	1.88016e+07	1.58215e+07	1.62896e+07	2.36879e+07	8.20716e+06	2.22676e+07	0.93631	-0.0949418	0.742898	0.527778	0.451345
Com_10198_pos	Lys Leu Ser	P	C15H30N4O5	346.222	347.231	6.91855	[M+H]+	6.055	0.60	2	C18	Organic acids and derivatives	Carboxylic acids and derivatives	Amino acids, peptides, and analogues	-	-	-	-	-	-	CC(C)CC(C(=O)NC(CO)C(=O)O)NC(=O)C(CCCCN)N	WRODMZBHNNPRLN-SRVKXCTJSA-N	141453	256224	164456	1.26654e+06	662059	155513	251072	133591	66244.2	1.26265e+06	163498	1.45553e+06	0.79405	-0.332698	0.968884	0.555556	0.164901
Com_1019_neg	4,5-dibromobenzene-1,2-diol	N	C6H4Br2O2	265.858	310.857	4.05117	[M+HCOOH-H]-	11.986	0.77	2	C18	Benzenoids	Phenols	Benzenediols	"2563-26-0"	-	-	-	-	223326	C1=C(C(=CC(=C1Br)Br)O)O	IOZHUUKIHMKXRG-UHFFFAOYSA-N	2.67988e+06	2.50183e+06	3.97009e+06	6.32096e+06	3.3509e+06	3.09118e+06	4.82784e+06	4.16715e+06	5.05352e+06	6.24313e+06	6.69719e+06	2.65269e+06	0.739329	-0.435712	0.138254	0.75	0.680901
Com_101_neg	D-Ala-D-Ala	N	C6H12N2O3	160.085	159.077	1.33552	[M-H]-	1.415	0.90	1	C18	Organic acids and derivatives	Carboxylic acids and derivatives	Amino acids, peptides, and analogues	"923-16-0"	HMDB0244385	C00993	map00470;map00550;map01100;map01502	-	601	CC(N)C(O)=NC(C)C(O)=O	DEFJQIDDEAULHB-UHFFFAOYSA-N	673591	786925	133067	1.03455e+06	139319	824885	478396	475691	413413	701993	1.21155e+06	677221	0.907551	-0.139949	0.479138	0.5	0.277975
Com_10202_pos	Ginkgoic acid	P	C22H34O3	346.251	347.256	7.08136	[M+H]+	8.495	0.54	2	C18	Benzenoids	Benzene and substituted derivatives	Benzoic acids and derivatives	"22910-60-7"	HMDB0033897	C10794	-	-	5317600	CCCCCC\C=C\CCCCCCCC1=C(C(O)=O)C(O)=CC=C1	YXHVCZZLWZYHSA-BQYQJAHWSA-N	2.59927e+07	2.32263e+07	1.65745e+07	2.19916e+07	2.63141e+07	3.13248e+07	1.86281e+07	1.50071e+07	1.03532e+07	1.61943e+07	1.10029e+07	1.92962e+07	1.60722	0.684565	0.00621352	0.944444	1.34552
Com_10206_pos	Glu-Ile-Ser	P	C14H25N3O7	347.169	348.176	0.26944	[M+H]+	4.712	0.64	2	C18	Organic acids and derivatives	Carboxylic acids and derivatives	Amino acids, peptides, and analogues	-	-	-	-	-	-	CCC(C)C(C(=O)NC(CO)C(=O)O)NC(=O)C(CCC(=O)O)N	ZHNHJYYFCGUZNQ-KBIXCLLPSA-N	4.64145e+08	8.22668e+08	5.28978e+08	7.91627e+08	3.79497e+08	5.38894e+08	1.0065e+09	6.39235e+08	6.7892e+08	1.19647e+09	4.08236e+08	3.91063e+08	0.81608	-0.293217	0.502897	0.611111	0.210494
Com_10209_pos	(-)-11-nor-9-carboxy-Delta9-THC-d3	P	C21H25D3O4	347.218	348.225	0.03676	[M+H]+	6.332	-	3	C18	Organoheterocyclic compounds	Benzopyrans	1-benzopyrans	"130381-15-6"	-	-	-	-	-	CCCCCC1=CC(=C2C3C=C(CCC3C(OC2=C1)(C)C)C(=O)O)O	YOVRGSHRZRJTLZ-FWHYEAKOSA-N	3.2305e+07	1.16259e+08	6.5419e+07	1.36911e+07	4.94226e+07	1.04281e+08	6.05207e+07	3.84241e+07	3.3844e+07	2.67441e+07	4.95298e+07	1.91989e+08	0.950945	-0.0725668	0.957073	0.527778	0.747989
Com_1020_neg	Pyrroloquinoline quinone	N	C14H6N2O8	330.012	310.997	9.18364	[M-H-H2O]-	5.05	0.62	1	C18	Organoheterocyclic compounds	Quinolines and derivatives	Pyrroloquinolines	"72909-34-3"	HMDB0013636	C00113	-	-	1024	OC(=O)C1=CC2=C(N1)C1=C(N=C(C=C1C(O)=O)C(O)=O)C(=O)C2=O	MMXZSJMASHPLLR-UHFFFAOYSA-N	26680.1	30626.2	30218.2	71505.4	28270.2	62998.4	136715	69791.5	124418	292036	225502	147528	0.251306	-1.99248	0.000527261	0.972222	2.3008
Com_1020_pos	7-Ethoxy-4-methylcoumarin	P	C12H12O3	204.079	205.086	0.00866	[M+H]+	7.482	0.61	1	C18	Phenylpropanoids and polyketides	Coumarins and derivatives	-	"87-05-8"	HMDB0035095	-	-	-	66595	CCOC1=CC2=C(C=C1)C(C)=CC(=O)O2	NKRISXMDKXBVRJ-UHFFFAOYSA-N	1.05452e+08	1.15574e+08	1.04526e+08	1.45417e+08	1.02422e+08	1.25112e+08	1.04725e+08	1.01719e+08	1.01863e+08	1.1052e+08	1.02821e+08	1.29125e+08	1.07334	0.102108	0.347455	0.694444	0.131877
Com_10210_pos	3,6-Dihydroxydecanoylcarnitine	P	C17H33NO6	347.231	348.238	0.11506	[M+H]+	9.157	-	3	C18	Lipids and lipid-like molecules	Fatty Acyls	Fatty acid esters	"-"	HMDB0241142	-	-	-	-	CCCCC(O)CCC(O)CC(=O)OC(CC([O-])=O)C[N+](C)(C)C	OKPSUCHPAJXYIW-UHFFFAOYSA-N	1.49079e+06	305699	794110	1.29789e+06	797318	898465	2.31736e+06	2.43703e+06	2.39958e+06	7.2874e+06	6.04879e+06	3.37517e+06	0.233991	-2.09548	0.000837652	1	1.82937
Com_1021_pos	L-Tryptophan	P	C11H12N2O2	204.09	205.097	0.54458	[M+H]+	5.268	1.00	1	C18	Organoheterocyclic compounds	Indoles and derivatives	Indolyl carboxylic acids and derivatives	"73-22-3"	HMDB0000929	C00078	map00260;map00380;map00400;map00404;map00901;map00966;map00970;map00996;map00997;map00999;map01060;map01061;map01063;map01070;map01100;map01110;map01210;map01230;map01240;map04361;map04726;map04974;map04978;map05143;map05230	-	6305	N[C@@H](CC1=CNC2=C1C=CC=C2)C(O)=O	QIVBCDIJIAJPQS-VIFPVBQESA-N	1.80685e+10	3.38985e+10	1.86437e+10	2.3591e+10	1.84202e+10	2.24096e+10	1.03352e+10	2.08868e+10	1.986e+10	1.24832e+10	2.11223e+10	2.01548e+10	1.28795	0.365078	0.133149	0.666667	0.796766
Com_10223_pos	3(2'-Chlorophenyl)-7-hydroxy-4-phenylcoumarin	P	C21H13ClO3	348.055	349.06	8.30745	[M+H]+	7.047	-	3	C18	Phenylpropanoids and polyketides	Neoflavonoids	Neoflavones	-	-	-	-	-	6312947	O=C1OC2=CC(O)=CC=C2C(C=3C=CC=CC3)=C1C=4C=CC=CC4Cl	JBSCMIAEEWZQBR-UHFFFAOYSA-N	3.94834e+06	4.78971e+06	4.5674e+06	6.17858e+06	3.98458e+06	4.84885e+06	4.67005e+06	4.19377e+06	4.11254e+06	4.30844e+06	4.46901e+06	5.68226e+06	1.03213	0.0456186	0.758332	0.555556	0.0299561
Com_10234_pos	Leonotin	P	C20H28O5	348.194	349.199	6.29503	[M+H]+	6.262	0.83	2	C18	Organoheterocyclic compounds	Lactones	Gamma butyrolactones	-	-	-	-	-	-	CC12CCCC3(C1C(CC(C3(CCC4=COC=C4)O)(C)O)OC2=O)C	FJNCXZZQNBKEJT-LIFSKISDSA-N	3.34735e+07	3.94303e+07	2.57959e+07	2.67703e+07	2.77659e+07	6.07738e+07	2.50458e+07	1.91589e+07	1.75856e+07	1.32296e+07	2.15592e+07	3.08144e+07	1.67991	0.748383	0.0183288	0.916667	0.635175
Com_10235_pos	Tricalysiolide B	P	C20H28O5	348.194	349.199	6.98385	[M+H]+	6.948	0.79	2	C18	Lipids and lipid-like molecules	Prenol lipids	Terpene lactones	-	-	-	-	-	-	CC12CCC3(C(=CC(=O)O3)C1CCC45C2CCC(C4)C(C5)(CO)O)O	RMWYNGTXQIWPHK-BIVJBNGQSA-N	1.35415e+07	1.654e+07	1.03091e+07	1.15287e+07	1.55762e+07	1.70907e+07	1.17072e+07	1.02306e+07	1.2543e+07	1.21066e+07	9.91704e+06	1.92807e+07	1.11613	0.158511	0.378502	0.666667	0.313504
Com_10238_pos	Camellimidazole F	P	C15H24N8O2	348.202	349.211	4.67764	[M+H]+	9.8	0.55	2	C18	Organic acids and derivatives	Carboxylic acids and derivatives	Carboxylic acid derivatives	-	-	-	-	-	-	OC(=NC)C1=C(N=CN1C)N(C)CN(C=2N=CN(C2C(O)=NC)C)C	BPXOORRQZMHRRU-UHFFFAOYSA-N	6.75948e+08	8.80429e+08	6.09337e+08	1.25437e+09	6.81131e+08	8.67917e+08	1.02147e+09	8.74241e+08	9.21061e+08	9.93039e+08	8.12245e+08	8.3753e+08	0.910165	-0.1358	0.327586	0.694444	0.215012
Com_10239_pos	Bexarotene	P	C24H28O2	348.209	349.214	7.80073	[M+H]+	8.112	0.57	2	C18	Lipids and lipid-like molecules	Prenol lipids	Retinoids	"153559-49-0"	HMDB0014452	-	-	-	-	O=C(O)C1=CC=C(C=C1)C(=C)C=2C=C3C(=CC2C)C(C)(C)CCC3(C)C	NAVMQTYZDKMPEU-UHFFFAOYSA-N	1.80013e+07	1.84083e+07	5.49967e+06	2.66353e+07	1.35995e+07	2.19704e+07	1.62434e+07	8.56193e+06	5.61643e+06	1.17284e+07	8.56919e+06	6.58319e+06	1.81693	0.861503	0.0761155	0.805556	1.68141
Com_10242_pos	Kolavic acid 15-methyl ester	P	C21H32O4	348.23	349.24	8.87534	[M+H]+	9.162	0.54	2	C18	Lipids and lipid-like molecules	Prenol lipids	Diterpenoids	-	-	-	-	-	-	CC1CCC2(C(C1(C)CCC(=CC(=O)OC)C)CCC=C2C(=O)O)C	CCDSRPQULZAXRF-LIECZFJOSA-N	1.72134e+07	2.27401e+07	1.61923e+07	2.42186e+07	1.70281e+07	2.8373e+07	1.47589e+07	2.16162e+07	1.62709e+07	1.15112e+07	1.13013e+07	1.29168e+07	1.42308	0.509019	0.0266977	0.888889	0.510853
Com_10244_pos	Aglatomin A	P	C22H36O3	348.266	349.272	6.02991	[M+H]+	9.118	0.82	2	C18	Lipids and lipid-like molecules	Steroids and steroid derivatives	Pregnane steroids	-	-	-	-	-	-	CCC1C(=O)CC2C1(CCC3C2CCC4C3(CC(C(C4)O)OC)C)C	VSYFJHFESQENRE-RUVDJVHTSA-N	2.90587e+06	2.45009e+06	1.40101e+06	4.64404e+06	1.78062e+06	5.8126e+06	1.72315e+06	2.38254e+06	514314	264970	2.11707e+06	9.05767e+06	1.18273	0.242115	0.291822	0.694444	0.847671
Com_1024_neg	L-ALANYL-L-TYROSINE	N	C12H16N2O4	252.111	311.125	0.51188	[M+CH3COOH-H]-	5.406	-	3	C18	Organic acids and derivatives	Carboxylic acids and derivatives	Amino acids, peptides, and analogues	"3061-88-9"	HMDB0028699	-	-	-	92946	CC(C(=O)NC(CC1=CC=C(C=C1)O)C(=O)O)N	ALZVPLKYDKJKQU-XVKPBYJWSA-N	920458	1.86242e+06	977933	9.7524e+06	2.7243e+06	2.75475e+06	6.98937e+06	7.40619e+06	3.02326e+06	9.81692e+06	7.27266e+06	519383	0.542206	-0.883087	0.289316	0.722222	1.15977
Com_10251_pos	Cyclohexyladenosine	P	C16H23N5O4	349.175	350.18	5.37036	[M+H]+	2.318	-	3	C18	Nucleosides, nucleotides, and analogues	Purine nucleosides	-	"-"	HMDB0250660	-	-	-	17891077	NC1=NC=NC2=C1N=CN2C1(OC(CO)C(O)C1O)C1CCCCC1	CHMUHOFITZIING-UHFFFAOYSA-N	1.56245e+07	2.06348e+07	1.47128e+07	2.20915e+07	1.54527e+07	2.56787e+07	1.35082e+07	1.96031e+07	1.47785e+07	1.05546e+07	1.03363e+07	1.19259e+07	1.41494	0.500742	0.0276272	0.888889	1.04152
Com_10252_pos	Demethoxyfumitremorgin C	P	C21H23N3O2	349.179	350.186	0.06033	[M+H]+	5.37	0.59	2	C18	Nucleosides, nucleotides, and analogues	Pyrimidine nucleosides	-	"-"	HMDB0029565	-	-	-	-	[H][C@@]12CCCN1C(=O)[C@]1([H])CC3=C(NC4=CC=CC=C34)[C@]([H])(C=C(C)C)N1C2=O	LQXCSIKDOISJTI-BZSNNMDCSA-N	9.48015e+06	6.00124e+06	5.70435e+06	9.6503e+06	5.50995e+06	1.08888e+07	7.12147e+06	6.06412e+06	5.14829e+06	5.7572e+06	6.93608e+06	7.66835e+06	1.22068	0.287683	0.265117	0.611111	0.202294
Com_10254_pos	Ala Leu Phe	P	C18H27N3O4	349.2	350.205	6.03921	[M+H]+	5.47	0.68	2	C18	Organic acids and derivatives	Carboxylic acids and derivatives	Amino acids, peptides, and analogues	-	-	-	-	-	-	CC(C)CC(C(=O)NC(CC1=CC=CC=C1)C(=O)O)NC(=O)C(C)N	VHVVPYOJIIQCKS-QEJZJMRPSA-N	2.57336e+06	6.19608e+06	3.86896e+06	3.92997e+06	5.08084e+06	7.74597e+06	3.8846e+06	7.91434e+06	4.35657e+06	6.21901e+06	2.06046e+06	5.15612e+06	0.993379	-0.00958333	0.960576	0.555556	0.222918
Com_10256_pos	Neovasipyridone A	P	C21H35NO3	349.262	350.266	8.20656	[M+H]+	7.506	0.59	2	C18	Organoheterocyclic compounds	Pyridines and derivatives	Hydropyridines	-	-	-	-	-	-	CCC(C)CN1C=C(C(=O)C(C1C(=CC(C)CC)C)(C)O)C(=O)CC	NAMOYKKVUOAEJB-WJDWOHSUSA-N	102357	1.00553e+06	1.12061e+06	2.69422e+06	96203.5	2.15738e+06	1.46634e+06	999999	1.27504e+06	1.32154e+06	1.20944e+06	1.58017e+06	0.913883	-0.129919	0.292	0.611111	0.787684
Com_10258_pos	8,11,14-Eicosatrienoylethanolamide	P	C22H39NO2	349.298	350.303	6.26991	[M+H]+	10.248	0.52	2	C18	Organic nitrogen compounds	Organonitrogen compounds	Amines	-	HMDB0013627	C13828	-	LMFA08040011	-	CCCCCC=CCC=CCC=CCCCCCCC(=O)NCCO	ULQWKETUACYZLI-QNEBEIHSSA-N	1.24486e+06	2.61932e+07	357362	2.36433e+07	3.04459e+06	4.37624e+07	824198	1.29423e+07	6.32094e+06	1.38988e+07	1.73541e+06	2.89176e+07	1.51991	0.603985	0.966921	0.527778	0.691842
Com_1025_neg	phenylalanylphenylalanine	N	C18H20N2O3	312.147	311.14	0.79665	[M-H]-	5.587	0.74	1	C18	Organic acids and derivatives	Carboxylic acids and derivatives	Amino acids, peptides, and analogues	"2577-40-4"	HMDB0013302	-	-	-	6993090	C1=CC=C(C=C1)CC(C(=O)NC(CC2=CC=CC=C2)C(=O)O)N	GKZIWHRNKRBEOH-HOTGVXAUSA-N	569891	649023	937634	1.63489e+06	33944.2	609054	1.38069e+06	980492	999816	110590	2.12268e+06	458120	0.732675	-0.448754	0.562197	0.638889	0.874505
Com_10262_pos	8-Chloro-10-[3-(dimethylamino)propyl]phenothiazine-2,3-diol	P	C17H19ClN2O2S	350.086	351.096	7.99898	[M+H]+	2.68	-	3	C18	Organoheterocyclic compounds	Benzothiazines	Phenothiazines	"-"	HMDB0247296	-	-	-	159916	CN(C)CCCN1C2=CC(O)=C(O)C=C2SC2=C1C=C(Cl)C=C2	ZCBSXRWEKNAYOU-UHFFFAOYSA-N	2.54877e+06	4.81332e+06	1.84412e+06	4.64585e+06	6.97692e+07	1.94898e+07	1.54307e+07	7.51209e+06	1.1562e+07	2.35617e+07	3.57486e+06	5.36674e+06	1.53878	0.621791	0.712646	0.638889	0.202007
Com_10266_pos	Fagaronine	P	C21H20NO4+	350.139	351.146	0.35615	[M+H]+	7.797	0.57	2	C18	Organoheterocyclic compounds	Quinolines and derivatives	Benzoquinolines	-	-	-	-	-	-	C[N+]1=CC2=CC(=C(C=C2C3=C1C4=CC(=C(C=C4C=C3)O)OC)OC)OC	OOKZVPUCASIEBL-UHFFFAOYSA-O	1.55222e+06	766312	631344	589963	1.38583e+06	653835	571203	966717	241201	1.05621e+06	249071	2.32638e+06	1.03118	0.0442998	0.52892	0.388889	0.420514
Com_10268_pos	Hysterin acetate	P	C19H26O6	350.173	351.183	8.71657	[M+H]+	8.008	-	3	C18	Lipids and lipid-like molecules	Prenol lipids	Terpene lactones	-	-	-	-	-	-	CC(=O)OCC1CCC2C(C3(C1CCC3OC(=O)C)C)OC(=O)C2=C	IFKXXSFDNAVPTP-DFUGEXAVSA-N	9.12198e+06	1.3183e+07	8.79644e+06	1.9994e+07	1.87178e+07	1.45976e+07	4.7674e+06	7.69646e+06	6.37276e+06	8.27392e+06	3.72235e+06	9.8685e+06	2.0739	1.05235	0.00520431	0.944444	1.86287
Com_1026_pos	Phosphorylcholine	P	C5H15NO4P+	184.074	206.055	0.16608	[M+Na]+	1.286	0.90	1	C18	Organic nitrogen compounds	Organonitrogen compounds	Quaternary ammonium salts	"3616-04-4"	HMDB0001565	-	-	-	1014	C[N+](C)(C)CCOP(O)(O)=O	YHHSONZFOIEMCP-UHFFFAOYSA-O	4.75045e+06	5.89653e+06	7.03262e+06	1.53344e+07	8.05834e+06	1.09388e+07	9.1944e+06	636598	8.49188e+06	2.67452e+06	9.75599e+06	1.48142e+06	1.61351	0.6902	0.145902	0.666667	1.37635
Com_10284_pos	Mefentanyl	P	C23H30N2O	350.236	351.24	7.9189	[M+H]+	7.718	0.69	2	C18	Organoheterocyclic compounds	Piperidines	Fentanyls	-	HMDB0243534	-	-	-	-	CCC(=O)N(C1CCN(CC1C)CCC2=CC=CC=C2)C3=CC=CC=C3	MLQRZXNZHAOCHQ-UHFFFAOYSA-N	100440	451174	1.24436e+06	354917	1.09959e+06	671709	113761	1.16531e+06	104020	109490	1.42173e+06	113377	1.29544	0.37344	0.313155	0.583333	0.722245
Com_10285_pos	2beta,3beta,4beta-Trihydroxypregnan-16-one	P	C21H34O4	350.246	351.25	7.62145	[M+H]+	9.08	0.64	2	C18	Lipids and lipid-like molecules	Steroids and steroid derivatives	Pregnane steroids	-	-	-	-	-	-	CCC1C(=O)CC2C1(CCC3C2CCC4C3(CC(C(C4O)O)O)C)C	JHBBZIAPXDEPET-MQQAWLCXSA-N	6.3766e+07	8.70746e+07	7.02917e+07	6.62611e+07	4.30226e+07	7.90306e+07	6.81832e+07	8.86804e+07	8.73878e+07	6.29395e+07	3.84533e+07	1.04065e+08	0.910468	-0.135319	0.703757	0.611111	0.266675
Com_10288_pos	MG(0:0/18:4(6Z,9Z,12Z,15Z)/0:0)	P	C21H34O4	350.246	351.255	5.27265	[M+H]+	9.686	-	3	C18	Lipids and lipid-like molecules	Fatty Acyls	Lineolic acids and derivatives	"-"	HMDB0011541	-	-	-	53480962	[H]C(CO)(CO)OC(=O)CCCC\C=C/C\C=C/C\C=C/C\C=C/CC	WNCUAIVHPMNYAK-LTKCOYKYSA-N	2.82798e+07	4.24402e+07	2.36612e+07	4.38368e+07	3.6082e+07	6.18313e+06	5.96468e+07	4.30821e+07	4.44826e+07	6.43537e+07	2.56137e+07	3.16038e+07	0.671483	-0.574576	0.167759	0.777778	0.968225
Com_10293_pos	Phe-Ala-Asp	P	C16H21N3O6	351.143	352.15	0.02434	[M+H]+	5.346	0.82	2	C18	Organic acids and derivatives	Carboxylic acids and derivatives	Amino acids, peptides, and analogues	-	-	-	-	-	-	CC(C(=O)NC(CC(=O)O)C(=O)O)NC(=O)C(CC1=CC=CC=C1)N	LSXGADJXBDFXQU-DLOVCJGASA-N	217318	73472.8	501837	367440	1.37224e+06	397929	521142	265047	271782	444088	326032	1.46099e+06	0.890897	-0.16667	0.588117	0.583333	0.33874
Com_10299_pos	Senecionine N-oxide	P	C18H25NO6	351.168	352.178	7.10365	[M+H]+	9.591	0.64	2	C18	Alkaloids and derivatives	-	-	"13354-33-1"	HMDB0258230	C15612	map00960;map01110	-	5380876	O=C1OC2CCN3(=O)CC=C(COC(=O)C(O)(C)C(C)CC1=CC)C23	PLGBHVNNYDZWGZ-GPUZEBNTSA-N	1.23126e+08	1.29474e+08	8.7001e+07	1.25298e+08	1.00038e+08	1.35935e+08	1.50146e+08	1.15922e+08	1.06974e+08	1.192e+08	7.87024e+07	1.76034e+08	0.938276	-0.0919158	0.751801	0.5	0.370631
Com_1029_neg	(-)-(E)-Guggulsterone	N	C21H28O2	312.209	311.204	7.99536	[M-H]-	9.701	0.60	2	C18	Lipids and lipid-like molecules	Steroids and steroid derivatives	Androstane steroids	"39025-24-6"	-	-	-	-	6439929	CC=C1C(=O)CC2C1(CCC3C2CCC4=CC(=O)CCC34C)C	WDXRGPWQVHZTQJ-AUKWTSKRSA-N	528901	54705.1	49288.6	1.05313e+06	47355.8	40397.3	174093	1.01272e+06	973400	73349.5	1.26421e+06	67285.3	0.497545	-1.0071	0.252474	0.777778	1.10256
Com_102_neg	2-hydroxyoctanoic acid	N	C8H16O3	160.11	159.102	1.89112	[M-H]-	6.144	0.97	1	C18	Lipids and lipid-like molecules	Fatty Acyls	Fatty acids and conjugates	"617-73-2"	HMDB0000711	-	-	LMFA01050020	94180	CCCCCCC(O)C(O)=O	JKRDADVRIYVCCY-UHFFFAOYSA-N	4.56253e+07	3.86771e+07	5.2183e+07	1.12601e+08	9.55688e+07	5.9333e+07	7.71618e+07	9.72881e+07	9.08567e+07	8.88057e+07	9.29647e+07	1.63339e+07	0.871772	-0.197978	0.82814	0.583333	0.633675
Com_10324_pos	Melophlin E	P	C21H37NO3	351.277	352.284	0.80696	[M+H]+	9.129	0.97	2	C18	Organoheterocyclic compounds	Pyrrolidines	N-alkylpyrrolidines	-	-	-	-	-	-	CC(C)CCCCCCCCCCCCC(=C1C(=O)CN(C1=O)C)O	CPMHESKNPLZJEM-ZZEZOPTASA-N	1.17181e+06	1.22396e+06	1.05459e+06	2.83271e+06	980874	2.22452e+06	1.45194e+06	931667	1.52366e+06	1.01838e+06	213283	293293	1.7467	0.804632	0.105606	0.75	0.647211
Com_10325_pos	N-cis-11,14-eicosadienoyl ethanolamine	P	C22H41NO2	351.314	352.319	6.47533	[M+H]+	7.587	0.69	2	C18	Organic nitrogen compounds	Organonitrogen compounds	Amines	-	-	-	-	LMFA08040002	-	CCCCCC=CCC=CCCCCCCCCCC(=O)NCCO	MWQCBVWCBTUPDQ-HZJYTTRNSA-N	2.4461e+06	4.03802e+06	2.04672e+06	4.66711e+06	2.37497e+06	4.00136e+06	3.00101e+06	2.93453e+06	3.30149e+06	3.83603e+06	2.32355e+06	3.47338e+06	1.03732	0.0528669	0.996849	0.555556	0.0216147
Com_10333_pos	Asperorydine G	P	C20H20N2O4	352.142	353.152	7.84638	[M+H]+	5.283	-	3	C18	Organoheterocyclic compounds	Isoindoles and derivatives	Isoindolines	"-"	-	-	-	-	-	CC(O)CC(=O)N1C(=O)C2=C(C=C3C=CC=C4N(C)C(=O)C2=C34)C1(C)C	WQIRGFAZJZHHBZ-UHFFFAOYSA-N	1.56245e+07	2.06348e+07	1.47128e+07	2.20915e+07	1.54527e+07	2.56787e+07	1.35082e+07	1.96031e+07	1.47785e+07	1.05546e+07	1.03363e+07	1.19259e+07	1.41494	0.500742	0.0276272	0.888889	1.11512
Com_10335_pos	Lambicin	P	C18H24O7	352.152	353.161	3.51965	[M+H]+	6.694	0.72	2	C18	Organoheterocyclic compounds	Lactones	Gamma butyrolactones	-	-	-	-	-	-	CC(=C)C1C2C(C3(C4(CCC(O4)(C)O)C5C(C3(C1C(=O)O2)O)O5)C)O	TZFIHRBNTJVCHV-FXICXOMUSA-N	9.96466e+06	9.51218e+06	3.3472e+06	180419	152663	1.27086e+07	6.73919e+06	8.19256e+06	8.8208e+06	9.87517e+06	6.55105e+06	2.08752e+07	0.587442	-0.767481	0.146714	0.611111	2.29103
Com_10338_pos	Desacetyltetraneurin D 4-O-isobutyrate	P	C19H28O6	352.189	353.194	6.19724	[M+H]+	6.048	0.81	2	C18	Lipids and lipid-like molecules	Prenol lipids	Terpene lactones	-	-	-	-	-	-	CC1CCC2C(C3(C1(CCC3OC(=O)C(C)C)O)CO)OC(=O)C2=C	YAQZXHLVANZHGK-IMSBPQIQSA-N	1.20696e+07	1.15293e+07	1.04028e+07	1.13938e+07	1.23968e+07	1.33009e+07	1.09094e+07	1.13153e+07	9.56364e+06	8.81776e+06	8.92093e+06	1.24729e+07	1.14667	0.197445	0.0652481	0.805556	0.644965
Com_10343_pos	15-keto-PGE1	P	C20H32O5	352.225	353.234	5.72717	[M+H]+	9.992	0.65	2	C18	Lipids and lipid-like molecules	Fatty Acyls	Eicosanoids	"22973-19-9"	HMDB0001320	C04654	-	LMFA03010146	-	CCCCCC(=O)C=CC1C(CC(=O)C1CCCCCCC(=O)O)O	VXPBDCBTMSKCKZ-XQHNHVHJSA-N	2.30483e+07	3.58262e+07	2.10569e+07	7.43147e+07	2.33497e+07	3.20845e+07	3.74676e+07	4.04799e+07	3.35727e+07	4.02458e+07	2.49491e+07	4.89926e+07	0.92899	-0.106265	0.48053	0.75	0.195418
Com_10346_pos	2,5-diamino-6-(5-phospho-D-ribosylamino)pyrimidin-4(3H)-one	P	C9H16N5O8P	353.074	354.079	6.80021	[M+H]+	5.105	-	3	C18	Organic oxygen compounds	Organooxygen compounds	Carbohydrates and carbohydrate conjugates	"-"	HMDB0304044	C01304	map00740;map00790;map01100;map01110;map01240	-	-	NC1=NC(N[C@@H]2O[C@H](COP(O)(O)=O)[C@@H](O)[C@H]2O)=C(N)C(=O)N1	OCLCLRXKNJCOJD-UMMCILCDSA-N	1.17542e+06	1.17937e+06	1.12843e+06	294293	131775	383241	1.56673e+06	198555	76566.2	70903.3	95039.8	1.68772e+06	1.16155	0.216055	0.326754	0.638889	0.859808
Com_1034_neg	Phytanic acid	N	C20H40O2	312.303	311.295	1.13868	[M-H]-	11.381	0.69	1	C18	Lipids and lipid-like molecules	Prenol lipids	Diterpenoids	"14721-66-5"	HMDB0000801	C01607	-	-	26840	CC(C)CCCC(C)CCCC(C)CCCC(C)CC(=O)O	RLCKHJSFHOZMDR-UHFFFAOYSA-N	3.22482e+06	5.00397e+06	3.96206e+06	1.14019e+07	4.66281e+06	4.89707e+06	9.7101e+06	8.78205e+06	1.01662e+07	1.15017e+07	6.93766e+06	2.97652e+06	0.662071	-0.594941	0.149353	0.722222	0.311595
Com_10353_pos	PROADIFEN	P	C23H31NO2	353.235	354.239	9.97511	[M+H]+	10.445	-	3	C18	Benzenoids	Benzene and substituted derivatives	Diphenylmethanes	"78997-40-7"	HMDB0256783	-	-	-	-	CCCC(C1=CC=CC=C1)(C2=CC=CC=C2)C(=O)OCCN(CC)CC	SNTQPLDRUZOSDP-UHFFFAOYSA-N	1.76423e+07	1.93563e+07	1.53969e+07	2.00819e+07	1.48667e+07	2.0943e+07	1.62145e+07	1.84664e+07	1.53591e+07	1.88008e+07	1.46812e+07	2.39106e+07	1.00795	0.0114275	0.889281	0.583333	0.157522
Com_10354_pos	Methyl tumonoate A	P	C20H35NO4	353.257	354.263	2.99691	[M+H]+	7.514	-	3	C18	Organic acids and derivatives	Carboxylic acids and derivatives	Amino acids, peptides, and analogues	-	-	-	-	-	-	CCCCCCCC=C(C)C(C(C)C(=O)N1CCCC1C(=O)OC)O	SZDORSKCYIOHRW-HOOHWIHRSA-N	1.29498e+07	1.08375e+07	7.35201e+06	1.73532e+07	1.27093e+07	1.2692e+07	1.20573e+07	8.33722e+06	5.6421e+06	6.893e+06	9.63982e+06	5.8617e+06	1.52575	0.609521	0.0283492	0.888889	0.726148
Com_10356_pos	N-Oleoyl Alanine	P	C21H39NO3	353.293	354.3	1.03145	[M+H]+	9.669	0.70	2	C18	Organic acids and derivatives	Carboxylic acids and derivatives	Amino acids, peptides, and analogues	"-"	HMDB0241953	-	-	LMFA08020124	73324759	CCCCCCCCC=CCCCCCCCC(=O)NC(C)C(O)=O	CHQZBIVWDKADIA-UHFFFAOYSA-N	1.28145e+06	743373	333022	1.48905e+06	1.13557e+06	1.76164e+06	1.75951e+06	1.00648e+06	1.27687e+06	1.56079e+06	1.27862e+06	1.84334e+06	0.77291	-0.371629	0.218429	0.666667	0.321887
Com_10358_pos	Anandamide (20:l, n-9)	P	C22H43NO2	353.329	354.337	0.61594	[M+H]+	9.53	0.61	2	C18	Organic nitrogen compounds	Organonitrogen compounds	Amines	-	-	-	-	LMFA08040010	-	CCCCCCCCC=CCCCCCCCCCC(=O)NCCO	YDKRGMXLBRWZJR-KTKRTIGZSA-N	1.74432e+06	4.99916e+06	1.96431e+06	1.52166e+06	2.1102e+06	1.6264e+06	385221	1.73064e+06	1.71566e+06	1.69505e+06	1.12337e+06	1.25212e+06	1.76739	0.821621	0.0802867	0.833333	0.885748
Com_1036_neg	Palmitoylglycine	N	C18H35NO3	313.262	312.254	1.49	[M-H]-	9.478	1.00	1	C18	Organic acids and derivatives	Carboxylic acids and derivatives	Amino acids, peptides, and analogues	"2441-41-0"	HMDB0013034	-	-	LMFA08020079	151008	CCCCCCCCCCCCCCCC(=O)NCC(O)=O	KVTFEOAKFFQCCX-UHFFFAOYSA-N	2.10209e+06	2.0646e+06	1.60495e+06	4.99397e+06	2.93991e+06	2.84934e+06	4.99984e+06	2.65219e+06	2.79986e+06	3.51098e+06	3.10706e+06	2.51815e+06	0.84515	-0.242721	0.305207	0.694444	0.228422
Com_10377_pos	Tephrowatsin A	P	C22H26O4	354.183	355.193	6.00257	[M+H]+	10.443	-	3	C18	Phenylpropanoids and polyketides	Flavonoids	Flavans	-	-	C09970	-	LMPK12020160	-	CC(=CCC1=C2C(=C(C=C1OC)OC)C(CC(O2)C3=CC=CC=C3)O)C	ADIMMCHZVYYGPW-MSOLQXFVSA-N	1.02113e+07	6.68392e+06	6.9921e+06	4.40811e+06	6.04261e+06	5.12531e+06	3.30097e+07	2.74333e+07	2.58052e+07	2.15277e+07	1.35708e+07	3.53636e+07	0.251823	-1.98952	2.69239e-05	1	2.00147
Com_10383_pos	3,3-Difluoro-5alpha-androstan-17beta-yl acetate	P	C21H32F2O2	354.237	355.242	5.2403	[M+H]+	7.208	0.58	2	C18	Lipids and lipid-like molecules	Steroids and steroid derivatives	Steroid esters	-	-	C14477	-	-	-	CC(=O)OC1CCC2C1(CCC3C2CCC4C3(CCC(C4)(F)F)C)C	BUIQHUBDLNDWCY-RBZZARIASA-N	8.90928e+07	7.14453e+07	5.31399e+07	2.02158e+06	7.37972e+07	6.69251e+07	475055	2.80993e+06	936600	1.28913e+06	828348	9.83363e+07	3.40502	1.76766	0.017874	0.805556	2.62645
Com_10400_pos	Agelasidine A	P	C18H33N3O2S	355.229	356.237	0.3442	[M+H]+	5.87	-	3	C18	Lipids and lipid-like molecules	Prenol lipids	Sesquiterpenoids	-	-	-	-	-	-	CC(=CCCC(=CCCC(C)(C=C)S(=O)(=O)CCN=C(N)N)C)C	HTMRIMAGHVWENK-QIPHDZALSA-N	1.61742e+06	4.38302e+06	2.39471e+06	2.99562e+06	2.35588e+06	2.98928e+06	2.86811e+06	4.58227e+06	2.0911e+06	3.79908e+06	1.86479e+06	3.86738e+06	0.877479	-0.188563	0.551054	0.583333	0.123341
Com_10401_pos	Tridec-7-enoylcarnitine	P	C20H37NO4	355.272	356.277	6.41181	[M+H]+	6.722	-	3	C18	Lipids and lipid-like molecules	Fatty Acyls	Fatty acid esters	"-"	HMDB0241317	-	-	-	-	CCCCCC=CCCCCCC(=O)OC(CC([O-])=O)C[N+](C)(C)C	YFJGZENZJUJIME-UHFFFAOYSA-N	1.06824e+07	2.00563e+07	1.65637e+07	6.4545e+08	1.85696e+07	2.91942e+06	4.2719e+06	1.0954e+06	747256	249879	5.94478e+08	5.74851e+06	1.17747	0.235688	0.21818	0.805556	1.59073
Com_10412_pos	N-Palmitoyl Valine	P	C21H41NO3	355.309	356.316	0.55572	[M+H]+	9.837	-	3	C18	Organic acids and derivatives	Carboxylic acids and derivatives	Amino acids, peptides, and analogues	"-"	HMDB0241935	-	-	LMFA08020120	-	CCCCCCCCCCCCCCCC(=O)NC(C(C)C)C(O)=O	OGLNTVZUARMGNY-UHFFFAOYSA-N	2.55246e+06	967190	1.1675e+06	1.92156e+06	3.90971e+06	1.24657e+06	1.77507e+06	2.16417e+06	1.87109e+06	943940	396117	2.72315e+06	1.19157	0.252861	0.563172	0.416667	0.259718
Com_10426_pos	11-Hydroxyrankinidine	P	C20H24N2O4	356.174	357.183	6.4458	[M+H]+	7.954	0.61	2	C18	Alkaloids and derivatives	Gelsemium alkaloids	-	"122590-03-8"	-	-	-	-	-	CC=C1CNC2CC3(C4CC1C2CO4)C5=C(C=C(C=C5)O)N(C3=O)OC	FALAMCOLIJTCTR-QDEBKDIKSA-N	3.19278e+06	3.26357e+06	1.50993e+06	3.76776e+06	5.02518e+06	3.90197e+06	1.54283e+06	752169	182727	2.0368e+06	1.1181e+06	951221	3.13816	1.64992	0.0108575	0.944444	2.04019
Com_10427_pos	Suspensoside B	P	C18H28O7	356.183	357.189	6.40751	[M+H]+	5.816	0.60	2	C18	Lipids and lipid-like molecules	Fatty Acyls	Fatty acyl glycosides	-	-	-	-	-	-	CC1=C(C(CCC1)(C)C=C)CC(=O)OC2C(C(C(C(O2)CO)O)O)O	MXCRQIIJWXVYNV-HMGSXCDBSA-N	5.96243e+06	6.41389e+06	5.07145e+06	7.77514e+06	5.38781e+06	6.45748e+06	4.86277e+06	7.24882e+06	4.96539e+06	5.10189e+06	5.01858e+06	5.54403e+06	1.13215	0.179062	0.18403	0.777778	0.263292
Com_10433_pos	Leu-Gln-Pro	P	C16H28N4O5	356.206	357.213	0.91158	[M+H]+	4.915	0.69	2	C18	Organic acids and derivatives	Carboxylic acids and derivatives	Amino acids, peptides, and analogues	-	-	-	-	-	42641527	CC(C)CC(C(=O)NC(CCC(=O)N)C(=O)N1CCCC1C(=O)O)N	CQGSYZCULZMEDE-SRVKXCTJSA-N	1.11182e+06	1.20672e+06	945122	1.34591e+06	947246	75945.5	180557	930086	1.34338e+06	1.18912e+06	1.19072e+06	1.67553e+06	0.865328	-0.208681	0.670199	0.583333	0.183305
Com_10434_pos	5,7-Megastigmadien-9-ol glucoside	P	C19H32O6	356.22	357.227	0.07251	[M+H]+	8.05	0.52	2	C18	Lipids and lipid-like molecules	Fatty Acyls	Fatty acyl glycosides	"146610-77-7"	HMDB0041044	-	-	-	131753017	CC(OC1OC(CO)C(O)C(O)C1O)\C=C\C1=C(C)CCCC1(C)C	JGUNLOSHGIQYCT-BQYQJAHWSA-N	3.61002e+07	1.30936e+08	2.44909e+07	1.41658e+08	3.84442e+07	1.35844e+08	9.51892e+07	9.34779e+07	6.38296e+07	6.94341e+07	8.33772e+07	5.94863e+07	1.09182	0.12674	0.698298	0.5	0.0993778
Com_10439_pos	Dopexamine	P	C22H32N2O2	356.246	357.252	3.85334	[M+H]+	7.943	-	3	C18	Benzenoids	Phenols	Benzenediols	"86197-47-9"	HMDB0041882	-	-	-	55483	OC1=C(O)C=C(CCNCCCCCCNCCC2=CC=CC=C2)C=C1	RYBJORHCUPVNMB-UHFFFAOYSA-N	3.54401e+07	2.03226e+07	1.1397e+07	6.4545e+08	2.08825e+07	1.28106e+07	3.17402e+06	5.89363e+06	1.89114e+06	1.28577e+06	217998	2.27771e+07	21.1779	4.40449	0.0145532	0.888889	1.8217
Com_10441_pos	Lagochilin	P	C20H36O5	356.256	357.267	9.16461	[M+H]+	10.468	0.83	2	C18	Lipids and lipid-like molecules	Prenol lipids	Diterpenoids	"23554-81-6"	-	-	-	-	-	OCCC1(OC2(CC1)C(C)CCC3C(C)(CO)C(O)CCC32C)CO	XYPPDQHBNJURHU-RHFXQVJCSA-N	8.98946e+06	1.7694e+07	9.78853e+06	1.64319e+07	7.64821e+06	1.91592e+07	8.25802e+06	1.41646e+07	1.24271e+07	1.42706e+07	8.58366e+06	1.95382e+07	1.03197	0.0453959	0.954072	0.472222	0.392872
Com_10451_pos	Cinacalcet	P	C22H22F3N	357.17	358.174	9.24084	[M+H]+	5.589	-	3	C18	Benzenoids	Naphthalenes	-	"226256-56-0"	HMDB0015147	-	-	-	156419	C[C@@H](NCCCC1=CC(=CC=C1)C(F)(F)F)C1=CC=CC2=CC=CC=C12	VDHAWDNDOKGFTD-MRXNPFEDSA-N	787213	199163	710725	2.47212e+06	113916	1.75826e+06	1.1684e+06	751524	1.27451e+06	789381	901466	1.09919e+06	1.00951	0.0136605	0.395852	0.638889	0.455604
Com_10452_pos	Pro Glu Ile	P	C16H27N3O6	357.19	358.197	0.82345	[M+H]+	5.381	-	3	C18	Organic acids and derivatives	Carboxylic acids and derivatives	Amino acids, peptides, and analogues	-	-	-	-	-	-	CCC(C)C(C(=O)O)NC(=O)C(CCC(=O)O)NC(=O)C1CCCN1	WVOXLKUUVCCCSU-ZPFDUUQYSA-N	1.83995e+06	3.64352e+06	2.00113e+06	5.24407e+06	2.0881e+06	1.70583e+06	3.22194e+06	4.48391e+06	4.23252e+06	4.58751e+06	3.53549e+06	2.49407e+06	0.732533	-0.449035	0.105259	0.75	0.30768
Com_10453_pos	Nalbuphine	P	C21H27NO4	357.194	358.198	9.91826	[M+H]+	5.384	-	3	C18	Benzenoids	Phenanthrenes and derivatives	-	"20594-83-6"	HMDB0014982	C07251	-	-	-	C1CC(C1)CN2CCC34C5C(CCC3(C2CC6=C4C(=C(C=C6)O)O5)O)O	NETZHAKZCGBWSS-CEDHKZHLSA-N	2.01701e+06	3.64908e+06	1.83311e+06	5.6814e+06	2.32457e+06	2.42873e+06	3.51188e+06	2.44933e+06	4.63707e+06	3.06195e+06	3.84658e+06	2.14344e+06	0.912655	-0.131858	0.520164	0.666667	0.17167
Com_10455_pos	Enecadin	P	C21H28FN3O	357.222	358.23	2.53111	[M+H]+	8.041	-	3	C18	Organoheterocyclic compounds	Diazines	Pyrimidines and pyrimidine derivatives	"-"	HMDB0251807	-	-	-	6433114	CC1=NC(=CC(OCCCCCN2CCCCC2)=N1)C1=CC=C(F)C=C1	SZSHJTJCJOWMHM-UHFFFAOYSA-N	2.75263e+07	3.93911e+07	2.19026e+07	4.2773e+07	2.33627e+07	3.95423e+07	3.05437e+07	2.75345e+07	1.97086e+07	2.10244e+07	2.50356e+07	1.86442e+07	1.36499	0.448885	0.0754503	0.777778	0.363485
Com_10456_pos	N-(8-Amino-1-carboxyoctyl)-alanyl-proline	P	C17H31N3O5	357.226	358.232	3.71301	[M+H]+	5.869	-	3	C18	Nucleosides, nucleotides, and analogues	Purine nucleosides	-	"-"	HMDB0247737	-	-	-	15927695	CC(NC(CCCCCCCN)C(O)=O)C(=O)N1CCCC1C(O)=O	BVFMABDUHNUCMQ-UHFFFAOYSA-N	1.56245e+07	2.06348e+07	1.47128e+07	2.20915e+07	1.54527e+07	2.56787e+07	1.35082e+07	1.96031e+07	1.47785e+07	1.05546e+07	1.03363e+07	1.19259e+07	1.41494	0.500742	0.0276272	0.888889	0.716885
Com_10457_pos	(9E)-7-Hydroxydodec-9-enoylcarnitine	P	C19H35NO5	357.252	358.258	1.01711	[M+H]+	6.203	0.59	2	C18	Lipids and lipid-like molecules	Fatty Acyls	Fatty acid esters	"-"	HMDB0241224	-	-	-	-	CCC=CCC(O)CCCCCC(=O)OC(CC([O-])=O)C[N+](C)(C)C	CPNSTMOHZLXGCX-UHFFFAOYSA-N	5.03231e+07	5.90009e+07	4.72361e+07	4.01762e+07	6.11802e+07	9.45243e+07	2.89815e+07	3.54014e+07	3.07232e+07	2.86218e+07	2.27822e+07	6.80713e+07	1.64246	0.715856	0.0238229	0.861111	0.427186
Com_1045_neg	Oglufanide	N	C16H19N3O5	333.132	314.115	1.12776	[M-H-H2O]-	5.562	0.79	1	C18	Organic acids and derivatives	Carboxylic acids and derivatives	Amino acids, peptides, and analogues	"38101-59-6"	HMDB0028830	-	-	-	100094	N[C@@H](CCC(O)=O)C(=O)N[C@@H](CC1=CNC2=CC=CC=C12)C(O)=O	LLEUXCDZPQOJMY-AAEUAGOBSA-N	227906	106808	218983	370379	625315	709018	1.35065e+06	532915	99708	104384	1.15282e+06	567773	0.59303	-0.753823	0.615439	0.555556	0.413308
Com_10465_pos	Ile Leu Leu	P	C18H35N3O4	357.263	358.27	0.45658	[M+H]+	5.699	0.91	2	C18	Organic acids and derivatives	Carboxylic acids and derivatives	Amino acids, peptides, and analogues	-	-	-	-	-	-	CCC(C)C(C(=O)NC(CC(C)C)C(=O)NC(CC(C)C)C(=O)O)N	HPCFRQWLTRDGHT-AJNGGQMLSA-N	667542	2.68759e+06	1.16181e+06	1.57409e+06	680541	2.48572e+06	98249.7	471891	1.11653e+06	720971	1.28879e+06	751801	2.08111	1.05736	0.100373	0.75	0.683648
Com_10467_pos	20-Epikibataline	P	C23H35NO2	357.267	358.277	7.92113	[M+H]+	7.692	0.54	2	C18	Organoheterocyclic compounds	Lactones	Gamma butyrolactones	-	-	-	-	-	-	C1[C@H](CC2=CC[C@@H]3[C@@H]([C@]2(C1)C)CC[C@@]12[C@H]3CC[C@@H]1[C@H](OC2=O)C)N(C)C	AENSHGKORGDOBI-LMUZJLHONA-N	2.71349e+06	4.08843e+06	6.01763e+06	1.74106e+06	3.14732e+06	3.4891e+06	4.18513e+06	2.62962e+06	3.6738e+06	3.94641e+06	5.46543e+06	9.45031e+06	0.722198	-0.469533	0.233203	0.694444	0.556306
Com_1046_pos	alpha-Irone	P	C14H22O	206.167	207.174	0.0572	[M+H]+	8.042	0.88	1	C18	Lipids and lipid-like molecules	Prenol lipids	Sesquiterpenoids	"79-69-6"	HMDB0035631	-	-	-	5371002	CC1CC=C(C(C1(C)C)/C=C/C(=O)C)C	JZQOJFLIJNRDHK-CMDGGOBGSA-N	4.55695e+07	6.67504e+07	8.65467e+07	2.20701e+08	7.79785e+07	3.31172e+08	2.33651e+08	1.57223e+08	1.54329e+08	2.26798e+08	1.37197e+08	9.12719e+07	0.828329	-0.271724	0.284982	0.722222	0.770261
Com_10471_pos	Margicassidin	P	C20H22O6	358.142	359.151	6.53789	[M+H]+	9.317	0.58	2	C18	Phenylpropanoids and polyketides	Flavonoids	Flavans	-	-	-	-	-	-	CCC(=CC)C1=C(C2=C(C=C1O)OC(C(C2O)O)C3=CC=C(C=C3)O)O	LNOFDVSWGARPID-ZGQPTZKZSA-N	952146	653622	1.30511e+06	4.71298e+06	1.60338e+06	626026	1.10254e+06	2.51195e+06	3.02991e+06	1.82582e+06	1.33625e+06	2.11194e+06	0.826727	-0.274518	0.275537	0.75	0.578637
Com_10476_pos	Loliolide beta-D-glucopyranoside	P	C17H26O8	358.163	359.168	6.51556	[M+H]+	5.483	-	3	C18	Organic oxygen compounds	Organooxygen compounds	Carbohydrates and carbohydrate conjugates	-	-	-	-	-	-	CC1(CC(CC2(C1=CC(=O)O2)C)OC3C(C(C(C(O3)CO)O)O)O)C	WFNLLLYWGLKLJX-URWUWABHSA-N	5.94143e+07	4.35562e+07	2.13253e+07	1.41384e+08	8.68741e+07	6.56568e+07	2.96727e+07	8.6207e+06	7.52129e+06	2.23025e+07	3.34967e+07	1.1721e+07	3.69005	1.88364	0.005398	0.916667	1.01071
Com_10481_pos	Myricanol	P	C21H26O5	358.178	359.188	8.61344	[M+H]+	8.041	0.67	2	C18	Phenylpropanoids and polyketides	Diarylheptanoids	Cyclic diarylheptanoids	"33606-81-4"	-	-	-	-	-	COC1=C2C=C(CCCCC(CCC3=CC2=C(C=C3)O)O)C(=C1OC)O	SBGBAZQAEOWGFT-OAHLLOKOSA-N	1.49116e+08	1.73489e+08	1.15623e+08	1.51931e+08	1.22002e+08	4.98574e+07	1.552e+08	1.36302e+08	9.91426e+07	1.05333e+08	1.78943e+08	1.25642e+08	0.951853	-0.0711895	0.648177	0.472222	0.114071
Com_1048_neg	Loureirin B	N	C18H20O5	316.131	315.124	1.51893	[M-H]-	5.623	-	3	C18	Phenylpropanoids and polyketides	Linear 1,3-diarylpropanoids	Chalcones and dihydrochalcones	"119425-90-0"	HMDB0254175	-	-	LMPK12120604	189670	COC1=CC(OC)=C(CCC(=O)C2=CC=C(O)C=C2)C(OC)=C1	ZPFRAPVRYLGYEC-UHFFFAOYSA-N	447455	653124	1.00399e+06	494323	1.059e+06	483929	376054	1.62416e+06	430410	686328	514421	149199	1.09555	0.13166	0.455197	0.638889	0.74145
Com_10493_pos	16-Butyl-3-methoxy-estra-1,3,5(10)-triene-16beta,17beta-diol	P	C23H34O3	358.251	359.258	0.6063	[M+H]+	6.36	0.86	2	C18	Lipids and lipid-like molecules	Steroids and steroid derivatives	Estrane steroids	-	-	C14931	-	-	-	CCCCC1(CC2C3CCC4=C(C3CCC2(C1O)C)C=CC(=C4)OC)O	YGVYDWADHKYSHH-PZORDLPLSA-N	3.76452e+07	2.15226e+07	1.99823e+07	1.94719e+07	2.8026e+07	2.34412e+07	2.32002e+07	4.72598e+07	2.61485e+07	1.80866e+07	3.0821e+07	5.18487e+07	0.760466	-0.395044	0.272652	0.666667	0.60594
Com_10495_pos	Val Lys Leu	P	C17H34N4O4	358.258	359.262	9.62885	[M+H]+	6.206	0.52	2	C18	Organic acids and derivatives	Carboxylic acids and derivatives	Amino acids, peptides, and analogues	-	-	-	-	-	-	CC(C)CC(C(=O)O)NC(=O)C(CCCCN)NC(=O)C(C(C)C)N	ZRSZTKTVPNSUNA-IHRRRGAJSA-N	8.47501e+06	1.11815e+07	7.54991e+06	6.0604e+06	1.11786e+07	1.26626e+07	5.44834e+06	6.30066e+06	6.0011e+06	4.78075e+06	3.90686e+06	1.21614e+07	1.47952	0.565126	0.0552028	0.833333	0.358516
Com_10496_pos	Lys Val Leu	P	C17H34N4O4	358.258	359.265	0.20249	[M+H]+	5.159	0.83	2	C18	Organic acids and derivatives	Carboxylic acids and derivatives	Amino acids, peptides, and analogues	-	-	-	-	-	-	CC(C)CC(C(=O)O)NC(=O)C(C(C)C)NC(=O)C(CCCCN)N	DRRXXZBXDMLGFC-IHRRRGAJSA-N	1.03465e+06	1.12226e+06	902223	2.45626e+06	122269	1.98164e+06	1.21722e+06	949748	1.22832e+06	1.06665e+06	1.1689e+06	1.49828e+06	1.06876	0.0959325	0.605702	0.583333	0.267895
Com_10498_pos	(3R)-3,21-dihydroxyhenicosanoic acid	P	C21H42O4	358.308	359.315	0.52634	[M+H]+	10.515	0.89	2	C18	Lipids and lipid-like molecules	Fatty Acyls	Fatty acids and conjugates	-	-	-	-	-	86289872	C(CCCCCCCCCO)CCCCCCCCC(CC(=O)O)O	IYEIGJVVRFAXMM-HXUWFJFHSA-N	1.71026e+08	6.52118e+07	1.04308e+08	1.39985e+08	1.58483e+08	1.63247e+08	2.21501e+08	1.42179e+08	7.42791e+07	1.27738e+08	1.28495e+08	1.9737e+08	0.899838	-0.152263	0.664634	0.444444	0.137767
Com_10499_pos	Taveuniamide I	P	C17H20Cl3NO	359.061	360.069	1.33303	[M+H]+	5.385	-	3	C18	Organic acids and derivatives	Carboxylic acids and derivatives	Carboxylic acid derivatives	-	-	-	-	-	-	CC(=O)NC(CCCC#CC=CCl)CCCC#CC=C(Cl)Cl	NBTAVNCNFWJBLH-GXDHUFHOSA-N	9.02316e+07	5.26321e+07	3.84077e+07	1.71097e+08	9.24225e+07	1.75942e+08	6.78214e+07	1.36295e+07	4.87994e+07	1.39582e+07	5.39608e+07	2.90083e+07	2.73237	1.45015	0.0210073	0.861111	3.08298
Com_10505_pos	Pro-Pro-Phe	P	C19H25N3O4	359.185	360.192	1.22872	[M+H]+	5.476	-	3	C18	Organic acids and derivatives	Carboxylic acids and derivatives	Amino acids, peptides, and analogues	"-"	HMDB0304811	-	-	-	18223681	OC(=O)C(CC1=CC=CC=C1)N=C(O)C1CCCN1C(=O)C1CCCN1	NAIPAPCKKRCMBL-UHFFFAOYSA-N	83940.2	327655	967656	1.5151e+06	51153.7	828940	331439	874824	446984	1.14908e+06	154687	1.40261e+06	0.865774	-0.207938	0.480836	0.611111	0.389819
Com_10514_pos	Val Ile Glu	P	C16H29N3O6	359.206	360.212	1.72903	[M+H]+	5.113	0.79	2	C18	Organic acids and derivatives	Carboxylic acids and derivatives	Amino acids, peptides, and analogues	-	-	-	-	-	-	CCC(C)C(C(=O)NC(CCC(=O)O)C(=O)O)NC(=O)C(C(C)C)N	VXDSPJJQUQDCKH-UKJIMTQDSA-N	1.3536e+06	910270	64199.5	1.31919e+06	1.03782e+06	1.85739e+06	1.9828e+06	2.19193e+06	2.64994e+06	4.88545e+06	3.65015e+06	2.82617e+06	0.359744	-1.47496	0.0462354	1	1.55597
Com_10517_pos	Aspergillimide	P	C20H29N3O3	359.221	360.232	9.58161	[M+H]+	5.57	-	3	C18	Organoheterocyclic compounds	Azaspirodecane derivatives	-	-	-	-	-	-	-	CC1CCN2C13CC4C(C5(CC(=O)N(C5=O)C)CC4(C2)N(C3=O)C)(C)C	RTNMRJRMTGSUAE-UXVBPGSQSA-N	2.48842e+06	2.58195e+06	1.54608e+06	3.76661e+06	1.87125e+06	3.22607e+06	2.68936e+06	1.67245e+06	604956	1.33358e+06	2.10706e+06	1.66894e+06	1.53631	0.619467	0.0885609	0.777778	1.51881
Com_10519_pos	Undecanedioylcarnitine	P	C18H33NO6	359.231	360.238	0.6867	[M+H]+	6.292	0.68	2	C18	Lipids and lipid-like molecules	Fatty Acyls	Fatty acid esters	"-"	HMDB0241206	-	-	-	-	C[N+](C)(C)CC(CC([O-])=O)OC(=O)CCCCCCCCCC(O)=O	AIPDYTVRMUCXDC-UHFFFAOYSA-N	1.56245e+07	2.06348e+07	1.47128e+07	2.20915e+07	1.54527e+07	2.56787e+07	1.35082e+07	1.96031e+07	1.47785e+07	1.05546e+07	1.03363e+07	1.19259e+07	1.41494	0.500742	0.0276272	0.888889	0.749096
Com_10524_pos	6-Hydroxydodecanoylcarnitine	P	C19H37NO5	359.267	360.274	0.50599	[M+H]+	6.42	0.68	2	C18	Lipids and lipid-like molecules	Fatty Acyls	Fatty acid esters	"-"	HMDB0241301	-	-	-	-	CCCCCCC(O)CCCCC(=O)OC(CC([O-])=O)C[N+](C)(C)C	HSSKJUUTLJONMC-UHFFFAOYSA-N	2.36061e+07	3.25547e+07	1.90826e+07	3.35999e+07	3.38063e+07	4.65354e+07	2.59389e+07	1.96158e+07	1.68145e+07	2.2006e+07	1.21691e+07	2.07286e+07	1.6132	0.689929	0.0193152	0.861111	0.479159
Com_1052_neg	13,14-dihydro-15-keto-PGA2	N	C20H30O4	334.214	315.196	0.81601	[M-H-H2O]-	7.757	0.60	1	C18	Lipids and lipid-like molecules	Fatty Acyls	Eicosanoids	"74872-89-2"	HMDB0001244	-	-	LMFA03010033	5283042	CCCCCC(=O)CCC1C=CC(=O)C1CC=CCCCC(=O)O	FMKLAIBZMCURLI-BFVRRIQPSA-N	8.91702e+06	3.89381e+06	3.84465e+06	1.9873e+07	7.99855e+06	5.27184e+06	7.65872e+06	5.98861e+06	2.70621e+06	9.87935e+06	1.46705e+07	2.90833e+06	1.13666	0.184796	0.742383	0.444444	1.35463
Com_10538_pos	Kuanoniamine D	P	C20H16N4OS	360.104	361.108	9.44875	[M+H]+	6.993	-	3	C18	Organoheterocyclic compounds	Quinolines and derivatives	Benzoquinolines	-	-	-	-	-	-	CC(=O)NCCC1=C2C3=C(C=CN=C3C4=C1SC=N4)C5=CC=CC=C5N2	GUSIRVISUKPQFL-UHFFFAOYSA-N	1.72847e+06	3.6685e+06	3.26458e+06	3.54307e+06	2.15605e+06	2.60528e+06	2.06159e+06	1.39725e+06	1.3811e+06	2.16602e+06	1.36626e+06	2.95045e+06	1.49841	0.583429	0.0441172	0.833333	0.488768
Com_10541_pos	Yuheinoside	P	C16H24O9	360.142	361.147	7.28641	[M+H]+	8.046	-	3	C18	Lipids and lipid-like molecules	Prenol lipids	Terpene glycosides	-	-	-	-	-	-	CC1CCC2(C1C(OC=C2C=O)OC3C(C(C(C(O3)CO)O)O)O)O	QCCRICPXIMDIGF-FHZCTKOVSA-N	4.39967e+07	6.48542e+07	1.35032e+07	6.33864e+07	2.85255e+07	6.55104e+07	3.59441e+07	3.99076e+07	2.6874e+07	2.86627e+07	3.59111e+07	2.59755e+07	1.44756	0.533619	0.39124	0.722222	0.220452
Com_10547_pos	Asp Arg Ala	P	C13H24N6O6	360.176	361.182	2.3352	[M+H]+	10.182	0.61	2	C18	Organic acids and derivatives	Carboxylic acids and derivatives	Amino acids, peptides, and analogues	-	-	-	-	-	-	CC(C(=O)O)NC(=O)C(CCCN=C(N)N)NC(=O)C(CC(=O)O)N	OERMIMJQPQUIPK-FXQIFTODSA-N	1.28599e+07	1.70468e+07	1.17528e+07	2.33383e+07	8.93674e+06	1.41472e+07	8.45289e+07	5.98295e+07	4.97832e+07	4.00821e+07	1.61729e+07	2.39327e+07	0.32108	-1.63899	0.00663882	0.944444	3.06324
Com_10552_pos	Cortisone	P	C21H28O5	360.194	361.203	5.98696	[M+H]+	10.244	0.68	2	C18	Lipids and lipid-like molecules	Steroids and steroid derivatives	Hydroxysteroids	"53-06-5"	HMDB0002802	C00762	map00140;map01100;map04960;map05200;map05215;map07225	LMST02030090	-	O=C1C=C2CCC3C(C(=O)CC4(C)C3CCC4(O)C(=O)CO)C2(C)CC1	MFYSYFVPBJMHGN-ZPOLXVRWSA-N	5.6382e+06	880524	3.18234e+06	715987	4.132e+06	1.42233e+06	2.4425e+07	1.40854e+07	1.12555e+07	8.7605e+06	6.56563e+06	5.4208e+06	0.226503	-2.1424	0.00379322	0.972222	1.7808
Com_1055_pos	Dithranol	P	C14H10O3	226.063	209.061	6.06494	[M+H-H2O]+	5.646	0.71	1	C18	Benzenoids	Anthracenes	-	"1143-38-0"	HMDB0248463	C06831	-	-	2202	C1C2=C(C(=CC=C2)O)C(=O)C3=C1C=CC=C3O	NUZWLKWWNNJHPT-UHFFFAOYSA-N	1.72134e+07	2.27401e+07	1.61923e+07	2.42186e+07	1.70281e+07	2.8373e+07	1.47589e+07	2.16162e+07	1.62709e+07	1.15112e+07	1.13013e+07	1.29168e+07	1.42308	0.509019	0.0266977	0.888889	0.586716
Com_10564_pos	Topiramate	P	C12H21NO8S	339.099	362.085	9.11982	[M+Na]+	5.446	-	3	C18	Organoheterocyclic compounds	Dioxolopyrans	-	"97240-79-4"	HMDB0005034	C07502	-	-	-	O=S(=O)(OCC12OCC3OC(OC3C2OC(O1)(C)C)(C)C)N	KJADKKWYZYXHBB-XBWDGYHZSA-N	3.30455e+07	1.95225e+07	1.27805e+07	4.38438e+07	2.31348e+07	8.10902e+07	1.68692e+07	1.04522e+08	1.3553e+08	1.0377e+08	3.98957e+07	7.80269e+07	0.445907	-1.16518	0.0881936	0.777778	0.650585
Com_10565_pos	Ofloxacin	P	C18H20FN3O4	361.144	362.15	4.16583	[M+H]+	8.048	0.58	2	C18	Organoheterocyclic compounds	Quinolines and derivatives	Quinoline carboxylic acids	"82419-36-1"	HMDB0015296	C07321	-	-	4583	O=C(O)C1=CN2C3=C(OCC2C)C(=C(F)C=C3C1=O)N4CCN(C)CC4	GSDSWSVVBLHKDQ-UHFFFAOYSA-N	1.08302e+07	1.12254e+07	6.8142e+06	8.60871e+06	7.525e+06	1.0218e+07	8.17055e+06	1.02781e+07	5.4563e+06	5.87394e+06	6.52594e+06	6.15275e+06	1.30063	0.379211	0.0619461	0.833333	0.25432
Com_10568_pos	4-Hydroxydecanedioylcarnitine	P	C17H31NO7	361.21	362.217	0.89411	[M+H]+	5.298	-	3	C18	Lipids and lipid-like molecules	Fatty Acyls	Fatty acid esters	"-"	HMDB0241131	-	-	-	-	C[N+](C)(C)CC(CC([O-])=O)OC(=O)CCC(O)CCCCCC(O)=O	JBGUBFZEOMPZPU-UHFFFAOYSA-N	263009	1.14029e+06	656430	2.05718e+06	5.0899e+06	1.04683e+06	1.86589e+06	714641	1.69449e+06	1.44641e+06	430842	307939	1.5872	0.666482	0.615403	0.555556	0.51877
Com_10576_pos	DG(8:0/8:0/0:0)	P	C19H36O5	344.256	362.29	1.0576	[M+NH4]+	6.814	-	3	C18	Lipids and lipid-like molecules	Glycerolipids	Diradylglycerols	"-"	HMDB0116368	-	-	-	148879	[H][C@](CO)(COC(=O)CCCCCCC)OC(=O)CCCCCCC	ZQBULZYTDGUSSK-KRWDZBQOSA-N	1.18538e+06	1.28475e+06	1.22846e+06	1.51947e+06	1.1314e+06	1.4141e+06	1.69232e+06	1.24228e+06	1.40493e+06	1.36032e+06	1.28072e+06	1.62302e+06	0.902362	-0.148221	0.170835	0.722222	0.155395
Com_1057_neg	Oxyphenisatine	N	C20H15NO3	317.105	316.099	3.67405	[M-H]-	5.413	0.55	1	C18	Organoheterocyclic compounds	Indoles and derivatives	Indolines	"125-13-3"	-	-	-	-	31315	C1=CC=C2C(=C1)C(C(=O)N2)(C3=CC=C(C=C3)O)C4=CC=C(C=C4)O	SJDACOMXKWHBOW-UHFFFAOYSA-N	1.11588e+06	1.56332e+06	1.46396e+06	2.16484e+06	1.84612e+06	1.34977e+06	614444	2.17712e+06	1.33991e+06	1.359e+06	3.31229e+06	1.2512e+06	0.945287	-0.0811753	0.842566	0.555556	0.169386
Com_1057_pos	Isosorbide mononitrate	P	C6H9NO6	191.043	209.078	7.07589	[M+NH4]+	1.221	-	3	C18	Organoheterocyclic compounds	Furofurans	Isosorbides	"16051-77-7"	HMDB0015155	C07714	-	-	27661	[H][C@]12OC[C@@H](O[N+]([O-])=O)[C@@]1([H])OC[C@@H]2O	YWXYYJSYQOXTPL-SLPGGIOYSA-N	9.72467e+06	8.89643e+06	7.10315e+06	1.14771e+07	6.4147e+06	8.83178e+06	9.02474e+06	7.8789e+06	9.55441e+06	7.28653e+06	8.68358e+06	7.93616e+06	1.04137	0.0584811	0.790176	0.555556	0.0371136
Com_10580_pos	2-amino-1,3,4,5-icosanetetrol	P	C20H43NO4	361.319	362.326	0.67608	[M+H]+	6.556	0.75	2	C18	Organic nitrogen compounds	Organonitrogen compounds	Amines	-	-	-	-	-	122391237	CCCCCCCCCCCCCCCC(C(C(C(CO)N)O)O)O	ILMFJEORWZZXPC-UHFFFAOYSA-N	4.4563e+06	1.73575e+06	1.74009e+06	1.18072e+06	2.40305e+06	1.71907e+06	1.56809e+06	931631	9.54893e+06	7.72772e+06	6.91947e+06	1.24261e+07	0.338301	-1.56362	0.125568	0.694444	1.6491
Com_10583_pos	2,4,8-Eicosatrienoic acid isobutylamide	P	C24H43NO	361.334	362.339	7.23165	[M+H]+	8.507	0.55	2	C18	Organic acids and derivatives	Carboximidic acids and derivatives	Carboximidic acids	"64543-30-2"	HMDB0030385	-	-	-	131751008	CCCCCCCCCCC\C=C/CC\C=C\C=C/C(/O)=N/CC(C)C	WBBCNGSATYECFE-LSJCJZQESA-N	1.40552e+07	6.64822e+06	2.01282e+07	1.87178e+06	1.39716e+07	4.25526e+06	2.27605e+07	1.11663e+07	5.25126e+06	2.02479e+07	1.20851e+07	1.67041e+07	0.690699	-0.533871	0.236876	0.694444	0.839984
Com_10589_pos	2,7-Dihydroxy-1-(4-hydroxybenzoyl)4-methoxy-9,10-dihydrophenanthrene	P	C22H18O5	362.115	363.126	9.11389	[M+H]+	4.641	0.56	2	C18	Benzenoids	Phenanthrenes and derivatives	Hydrophenanthrenes	-	-	-	-	-	-	COC1=C2C(=C(C(=C1)O)C(=O)C3=CC=C(C=C3)O)CCC4=C2C=CC(=C4)O	JJDDGXAZWOHMGF-UHFFFAOYSA-N	1.56245e+07	2.06348e+07	1.47128e+07	2.20915e+07	1.54527e+07	2.56787e+07	1.35082e+07	1.96031e+07	1.47785e+07	1.05546e+07	1.03363e+07	1.19259e+07	1.41494	0.500742	0.0276272	0.888889	0.5869
Com_10590_pos	5-Deoxylamiol	P	C16H26O9	362.158	363.162	7.19322	[M+H]+	9.786	0.53	2	C18	Lipids and lipid-like molecules	Prenol lipids	Terpene glycosides	-	-	-	-	-	-	CC1=COC(C2C1C(CC2(C)O)O)OC3C(C(C(C(O3)CO)O)O)O	PEOHBNHNHNTZQG-YTJLIUTRSA-N	7.13346e+07	9.52519e+07	6.69877e+07	1.30096e+08	6.59536e+07	8.77795e+07	2.27451e+07	1.12996e+08	1.05169e+07	1.20686e+08	4.04087e+07	9.49178e+07	1.28621	0.363125	0.239127	0.611111	1.33242
Com_105_neg	1,5-Isoquinolinediol	N	C9H7NO2	161.048	160.04	1.05872	[M-H]-	5.754	0.87	1	C18	Organoheterocyclic compounds	Isoquinolines and derivatives	-	"5154-02-9"	HMDB0244237	-	-	-	1340	OC1=CC=CC2=C1C=CNC2=O	LFUJIPVWTMGYDG-UHFFFAOYSA-N	1.61185e+07	1.22545e+07	1.20485e+07	3.6991e+07	2.80386e+07	3.87558e+07	2.05778e+07	4.32634e+07	3.80282e+07	3.57748e+07	4.42168e+07	1.12716e+07	0.746673	-0.421451	0.347687	0.666667	0.999381
Com_105_pos	4-Amino-5-methyl-2(1H)-pyrimidinone	P	C5H7N3O	125.059	126.066	1.27809	[M+H]+	1.944	0.79	1	C18	Organoheterocyclic compounds	Diazines	Pyrimidines and pyrimidine derivatives	"554-01-8"	HMDB0002894	C02376	map00240;map01100	-	65040	CC1=C(NC(=O)N=C1)N	LRSASMSXMSNRBT-UHFFFAOYSA-N	1.03722e+06	2.07775e+07	979677	2.42705e+07	2.7022e+06	2.35527e+07	2.81673e+06	2.04724e+07	3.78463e+06	1.53976e+07	2.12369e+06	2.06959e+07	1.12297	0.167322	0.752258	0.527778	0.65572
Com_1060_pos	DL-BENZYLSUCCINIC ACID	P	C11H12O4	208.074	209.081	0.30059	[M+H]+	6.138	0.73	1	C18	Phenylpropanoids and polyketides	Phenylpropanoic acids	-	"884-33-3"	-	-	-	-	3858	C1=CC=C(C=C1)CC(CC(=O)O)C(=O)O	GTOFKXZQQDSVFH-UHFFFAOYSA-N	1.95649e+07	1.9976e+07	1.30444e+07	3.87188e+06	2.5859e+07	3.71408e+07	1.31777e+07	9.48696e+06	1.29102e+07	1.38985e+07	1.23811e+06	3.92445e+07	1.32795	0.409201	0.421377	0.666667	0.65739
Com_10610_pos	JWH-018	P	C24H23NO	341.178	364.165	5.42364	[M+Na]+	9.791	-	3	C18	Organoheterocyclic compounds	Indoles and derivatives	Naphthoylindoles	"209414-07-3"	HMDB0243989	-	-	-	10382701	O=C(C1=CC=CC=2C=CC=CC21)C3=CN(C=4C=CC=CC34)CCCCC	JDNLPKCAXICMBW-UHFFFAOYSA-N	1.71163e+07	2.25595e+07	1.47189e+07	2.94091e+07	1.52288e+07	1.78687e+07	2.79154e+07	2.65433e+07	2.6937e+07	2.95799e+07	2.37652e+07	2.16621e+07	0.747437	-0.419976	0.0317085	0.833333	0.673173
Com_10612_pos	Bucindolol	P	C22H25N3O2	363.195	364.202	1.32297	[M+H]+	5.137	-	3	C18	Organoheterocyclic compounds	Indoles and derivatives	Indoles	"71119-11-4"	HMDB0249420	-	-	-	-	CC(C)(CC1=CNC2=CC=CC=C12)NCC(O)COC1=CC=CC=C1C#N	FBMYKMYQHCBIGU-UHFFFAOYSA-N	1.7219e+06	2.82351e+06	1.85974e+06	2.30063e+06	2.16375e+06	2.84123e+06	56011.1	1.35275e+06	1.30149e+06	1.02321e+06	1.20287e+06	2.55045e+06	1.83133	0.872891	0.12966	0.888889	1.68807
Com_10613_pos	Consiculine	P	C20H29NO5	363.205	364.215	9.91358	[M+H]+	9.154	0.67	2	C18	Alkaloids and derivatives	Tropane alkaloids	-	-	-	-	-	-	-	CC(=CCC1=CC(C(CC1=O)O)(C(=O)OC2CC3CCC(C2)N3C)O)C	YNZLEIVXMIJPPH-CQKYQMMSSA-N	1.56245e+07	2.06348e+07	1.47128e+07	2.20915e+07	1.54527e+07	2.56787e+07	1.35082e+07	1.96031e+07	1.47785e+07	1.05546e+07	1.03363e+07	1.19259e+07	1.41494	0.500742	0.0276272	0.888889	1.31188
Com_10614_pos	Val Val Phe	P	C19H29N3O4	363.216	364.223	1.41157	[M+H]+	5.579	0.80	2	C18	Organic acids and derivatives	Carboxylic acids and derivatives	Amino acids, peptides, and analogues	-	-	-	-	-	-	CC(C)C(C(=O)NC(C(C)C)C(=O)NC(CC1=CC=CC=C1)C(=O)O)N	XNLUVJPMPAZHCY-JYJNAYRXSA-N	1.19813e+06	1.21074e+06	1.08387e+06	1.37094e+06	921152	240574	1.51698e+06	1.06061e+06	107662	1.36449e+06	97413.9	1.81182e+06	1.01115	0.0159935	0.531392	0.527778	0.449873
Com_10616_pos	Cardiopetalidine	P	C21H33NO4	363.241	364.247	3.76745	[M+H]+	6.489	-	3	C18	Lipids and lipid-like molecules	Prenol lipids	Diterpenoids	-	-	C08667	-	-	-	CCN1CC2(CCC(C34C2CC(C31)(C5(CCC6CC4C5C6O)O)O)O)C	AIQHURFKXYCRCF-DFKOQAFRSA-N	174541	1.27574e+06	993626	1.68138e+06	1.18661e+06	949813	1.54003e+06	319247	1.34492e+06	1.30228e+06	1.1365e+06	1.57241e+06	0.867828	-0.204519	0.612217	0.666667	0.344401
Com_10618_pos	N-Palmitoyltaurine	P	C18H37NO4S	363.244	364.254	5.44319	[M+H]+	7.726	-	3	C18	Lipids and lipid-like molecules	Fatty Acyls	Fatty amides	"83982-06-3"	HMDB0240594	-	-	LMFA08020080	14504290	CCCCCCCCCCCCCCCC(=O)NCCS(O)(=O)=O	LPDJCYFKKSLKRO-UHFFFAOYSA-N	1.08632e+06	701515	921145	2.76851e+06	2.28018e+06	2.12632e+06	1.55727e+06	864774	1.50935e+06	121618	1.24945e+06	771615	1.62724	0.702428	0.213707	0.694444	0.748843
Com_1061_pos	L-Kynurenine	P	C10H12N2O3	208.085	209.092	1.78079	[M+H]+	4.814	0.97	1	C18	Organic oxygen compounds	Organooxygen compounds	Carbonyl compounds	"2922-83-0"	HMDB0000684	C00328	map00380;map01100;map01240;map05143	-	161166	N[C@@H](CC(=O)C1=CC=CC=C1N)C(O)=O	YGPSJZOEDVAXAB-QMMMGPOBSA-N	52149.6	7.77501e+07	334761	5.61431e+06	6.5963e+06	67581.9	2.61465e+07	2.16223e+08	201962	1.1351e+08	282566	1.44903e+08	0.180373	-2.47094	0.207746	0.75	1.68727
Com_10626_pos	Gibberellin A79	P	C19H24O7	364.152	365.159	0.70348	[M+H]+	9.783	0.71	2	C18	Lipids and lipid-like molecules	Prenol lipids	Diterpenoids	"132043-65-3"	HMDB0039623	-	-	-	-	[H][C@@]12CC[C@@H]3C[C@]1(CC3=C)[C@@H](C(O)=O)[C@]1([H])[C@@]3(C)[C@@H](O)[C@@H](O)[C@@H](O)[C@@]21OC3=O	PVXFGQIIGNNJHW-GHKTWSAVSA-N	7.57929e+06	5.39127e+06	7.49501e+06	958903	7.94879e+06	1.60212e+06	1.43794e+07	1.49599e+07	1.19627e+07	1.67269e+07	1.07963e+07	4.18196e+06	0.424278	-1.23692	0.042117	0.888889	2.01147
Com_10628_pos	Malachite green	P	C23H25ClN2	364.171	365.178	1.17195	[M+H]+	10.178	0.52	2	C18	Benzenoids	Benzene and substituted derivatives	Diphenylmethanes	"569-64-2"	-	C18367	-	-	-	CN(C)C1=CC=C(C=C1)C(=C2C=CC(=[N+](C)C)C=C2)C3=CC=CC=C3.[Cl-]	FDZZZRQASAIRJF-UHFFFAOYSA-M	9.71919e+06	8.77359e+06	6.04911e+06	1.38727e+07	3.51709e+06	7.75544e+06	4.07055e+06	1.18072e+07	3.20154e+06	1.42921e+07	8.41834e+06	8.68122e+06	0.984469	-0.022583	0.9184	0.5	0.143719
Com_1062_neg	Agarotetrol	N	C17H18O6	318.11	317.101	4.84397	[M-H]-	2.888	0.56	2	C18	Organoheterocyclic compounds	Pyrans	Pyranones and derivatives	"69809-22-9"	-	-	-	-	13606036	C1=CC=C(C=C1)CCC2=CC(=O)C3=C(O2)C(C(C(C3O)O)O)O	CWMIROLCTHMEEO-JJXSEGSLSA-N	1.5521e+06	4.02303e+06	3.26873e+06	9.20584e+06	2.77858e+06	2.0546e+06	5.2665e+06	5.58221e+06	6.17201e+06	8.86789e+06	1.78943e+07	1.59465e+06	0.504277	-0.987712	0.159186	0.75	0.791766
Com_10636_pos	Galbonolide C	P	C21H32O5	364.225	365.23	6.50901	[M+H]+	7.084	0.76	2	C18	Phenylpropanoids and polyketides	Macrolides and analogues	-	-	-	-	-	-	-	CCC1C(=CC(=C)CC(C=C(CC(=O)C(C(C(=O)O1)C)(CO)O)C)C)C	MFTGIGRQMUHIHT-KAVGSWPWSA-N	6.69604e+06	5.56757e+06	8.35307e+06	2.39221e+06	7.70811e+06	2.20897e+06	8.1408e+06	8.33698e+06	6.35842e+06	1.00298e+07	4.26342e+06	1.1779e+07	0.673216	-0.570859	0.131286	0.75	0.559366
Com_10638_pos	Quinestrol	P	C25H32O2	364.24	365.245	7.64155	[M+H]+	10.458	0.67	2	C18	Lipids and lipid-like molecules	Steroids and steroid derivatives	Estrane steroids	"152-43-2"	HMDB0015579	C07619	-	LMST02010037	-	CC12CCC3C(C1CCC2(C#C)O)CCC4=C3C=CC(=C4)OC5CCCC5	PWZUUYSISTUNDW-VAFBSOEGSA-N	6.70903e+07	4.93718e+07	7.58686e+07	1.11974e+08	7.07027e+07	1.02642e+08	9.99248e+07	1.1129e+08	1.29461e+08	1.57641e+08	8.41836e+07	6.78396e+07	0.734461	-0.445243	0.105908	0.75	0.448886
Com_10640_pos	10-Deacetoxybarbilycopodin	P	C22H36O4	364.261	365.266	8.61965	[M+H]+	6.665	0.78	2	C18	Organic acids and derivatives	Carboxylic acids and derivatives	Carboxylic acid derivatives	-	-	-	-	-	-	CC(=O)OC(C)(C)C1CCC2(C1CCC3(C(O3)CCC4(C(C2)O4)C)C)C	OFGUJMHNEOOMPM-SSEZJGRHSA-N	2.55559e+07	3.48064e+07	2.13565e+07	1.78944e+06	3.55043e+07	3.63618e+06	8.10788e+06	1.51735e+07	8.29309e+06	6.43276e+06	4.17491e+06	7.06706e+06	2.49037	1.31636	0.381547	0.666667	0.75768
Com_10642_pos	Hierridin B	P	C23H40O3	364.298	365.303	6.93171	[M+H]+	10.511	0.52	2	C18	Benzenoids	Phenols	Methoxyphenols	-	-	-	-	LMPK15010011	-	CCCCCCCCCCCCCCCC1=C(C(=CC(=C1)OC)OC)O	VNEAIGHVYDWTTQ-UHFFFAOYSA-N	2.05382e+07	3.19484e+07	1.18224e+07	2.5422e+07	2.00259e+07	3.00732e+07	2.18663e+07	3.13981e+07	3.99082e+07	2.00272e+07	2.02213e+07	3.84192e+07	0.81372	-0.297395	0.30693	0.666667	0.6081
Com_10644_pos	7-(2'-Hydroxy-3'-chloroprenyloxy)-4,8-dimethoxyfuroquinoline	P	C18H20ClNO5	365.103	366.108	5.04118	[M+H]+	1.346	-	3	C18	Organoheterocyclic compounds	Quinolines and derivatives	Furanoquinolines	-	-	-	-	-	-	CC(C)(C(COC1=C(C2=C(C=C1)C(=C3C=COC3=N2)OC)OC)O)Cl	GYELSEKKRALRGC-ZDUSSCGKSA-N	3.94254e+06	1.93989e+06	3.29699e+06	1.10128e+06	3.72017e+06	2.7023e+06	5.23783e+06	3.39316e+06	8.58309e+06	3.49844e+06	2.25363e+06	979701	0.697539	-0.519654	0.524679	0.611111	0.17802
Com_10650_pos	Ala Leu Tyr	P	C18H27N3O5	365.195	366.204	5.13521	[M+H]+	4.836	-	3	C18	Organic acids and derivatives	Carboxylic acids and derivatives	Amino acids, peptides, and analogues	-	-	-	-	-	-	CC(C)CC(C(=O)NC(CC1=CC=C(C=C1)O)C(=O)O)NC(=O)C(C)N	RGQCNKIDEQJEBT-CQDKDKBSSA-N	1.56245e+07	2.06348e+07	1.47128e+07	2.20915e+07	1.54527e+07	2.56787e+07	1.35082e+07	1.96031e+07	1.47785e+07	1.05546e+07	1.03363e+07	1.19259e+07	1.41494	0.500742	0.0276272	0.888889	0.474954
Com_10651_pos	allo-Protolichesterinic acid	P	C19H32O4	324.23	366.261	7.49515	[M+H+CH3CN]+	9.143	0.58	2	C18	Organoheterocyclic compounds	Lactones	Gamma butyrolactones	-	-	-	-	-	-	O=C1OC(CCCCCCCCCCCCC)C(C(=O)O)C1=C	WZYZDHVPSZCEEP-IRXDYDNUSA-N	1.09873e+06	1.31237e+06	204729	1.3811e+06	927285	1.26547e+06	1.19657e+06	1.11675e+06	211961	1.08923e+06	1.02558e+06	1.61483e+06	0.989568	-0.0151288	0.979689	0.527778	0.228088
Com_1065_neg	L-Histidyl-L-tyrosine	N	C15H18N4O4	318.133	317.124	5.18069	[M-H]-	5.605	0.62	2	C18	Organic acids and derivatives	Carboxylic acids and derivatives	Amino acids, peptides, and analogues	"35979-00-1"	HMDB0028897	-	-	-	515713	C1=CC(=CC=C1CC(C(=O)O)NC(=O)C(CC2=CN=CN2)N)O	HTOOKGDPMXSJSY-STQMWFEESA-N	5.73622e+06	1.01722e+07	1.05223e+07	1.72401e+07	1.07372e+07	1.09933e+07	2.89923e+07	4.72866e+07	2.94653e+07	3.40163e+07	1.97553e+07	9.49413e+06	0.386967	-1.36972	0.00988879	0.861111	1.02118
Com_10665_pos	Tetradeca-2,4,6-trienoylcarnitine	P	C21H35NO4	365.257	366.263	2.77776	[M+H]+	6.494	0.65	2	C18	Lipids and lipid-like molecules	Fatty Acyls	Fatty acid esters	"-"	HMDB0241406	-	-	-	-	CCCCCCCC=CC=CC=CC(=O)OC(CC([O-])=O)C[N+](C)(C)C	PVRSLSVNARWFMS-UHFFFAOYSA-N	1.17784e+07	1.15271e+07	9.28931e+06	7.39607e+06	2.88727e+07	6.90988e+06	1.59706e+07	1.1548e+07	1.383e+07	1.47737e+07	1.54406e+06	2.33855e+07	0.934876	-0.0971532	0.910351	0.666667	0.407067
Com_10684_pos	Inumakilactone D	P	C18H22O8	366.131	367.141	7.11884	[M+H]+	7.051	-	3	C18	Organoheterocyclic compounds	Naphthopyrans	-	-	-	-	-	-	-	CC(C1C2=C(CC(=O)O1)C3(C4C(C2O)OC(=O)C4(C(C5C3O5)O)C)C)O	VDEMNXCAPLFHOS-WAVBSWJHSA-N	220376	987921	1.05551e+06	2.63399e+06	963122	2.04359e+06	636411	727402	389708	653269	364968	848648	2.18332	1.12652	0.172908	0.833333	0.878491
Com_10687_pos	3-Oxovenalstonidine	P	C21H22N2O4	366.158	367.168	6.42823	[M+H]+	5.419	-	3	C18	Alkaloids and derivatives	Aspidofractine alkaloids	-	-	-	-	-	-	-	COC(=O)C1CC23CCC14C5(C2N(CC5)C(=O)C6C3O6)C7=CC=CC=C7N4	BDBSTVVWBDXWCX-UHFFFAOYSA-N	2.05403e+07	3.38864e+07	1.86967e+07	3.56782e+07	2.4711e+07	4.43998e+07	1.75149e+07	3.05561e+07	1.68527e+07	1.77673e+07	1.20237e+07	2.39418e+07	1.49939	0.584377	0.062766	0.861111	0.308943
Com_10692_pos	3-geranyl-2,4,6-trihydroxybenzophenone	P	C23H26O4	366.183	367.193	7.71926	[M+H]+	9.691	0.51	2	C18	Benzenoids	Benzene and substituted derivatives	Benzophenones	-	-	-	-	-	6477676	CC(=CCCC(=CCC1=C(C(=C(C=C1O)O)C(=O)C2=CC=CC=C2)O)C)C	ZAIQNYMNZNXUAF-FOWTUZBSSA-N	1.211e+08	1.60849e+08	1.11308e+08	2.54858e+08	1.3329e+08	1.77813e+08	1.85665e+08	1.6873e+08	1.56726e+08	2.09132e+08	1.38518e+08	1.92416e+08	0.91251	-0.132087	0.402182	0.694444	0.335837
Com_10697_pos	Ingol	P	C20H30O6	366.204	367.21	4.63522	[M+H]+	6.06	0.78	2	C18	Lipids and lipid-like molecules	Prenol lipids	Diterpenoids	-	-	-	-	LMPR0104310002	-	CC1CC23C(=O)C(C(C4C(C4(C)C)C(C(C(=CC2(C1O)O3)C)O)O)O)C	MXSMLDVUIRKKID-NZODWMOFSA-N	6.63523e+07	9.89437e+07	6.69494e+07	5.03207e+07	7.95534e+07	1.03199e+08	5.45001e+07	5.0811e+07	4.70333e+07	4.64035e+07	4.38132e+07	1.06318e+08	1.33375	0.415491	0.106738	0.777778	0.708062
Com_106_neg	2,8-Quinolinediol	N	C9H7NO2	161.048	160.04	1.46125	[M-H]-	5.319	0.84	1	C18	Organoheterocyclic compounds	Quinolines and derivatives	Quinolones and derivatives	"15450-76-7"	HMDB0240311	C06342	-	-	97250	C1=CC2=C(C(=C1)O)NC(=O)C=C2	ZXZKYYHTWHJHFT-UHFFFAOYSA-N	4.40411e+07	2.80724e+07	2.86783e+07	1.13052e+08	5.69324e+07	6.77773e+07	4.80522e+07	1.40626e+08	5.633e+07	9.0658e+07	6.79567e+07	1.48682e+07	0.808985	-0.305815	0.729647	0.611111	0.649067
Com_10706_pos	homo-Plakotenin	P	C25H34O2	366.256	367.266	8.79558	[M+H]+	7.428	0.78	2	C18	Lipids and lipid-like molecules	Prenol lipids	Monoterpenoids	-	-	-	-	-	-	CCC1=CC(C(C2C1C(CC2C)C)(CC)C=C(C)C(=O)O)C3=CC=CC=C3	CCCHOLIIPIWUMK-IHCILATKSA-N	1.07113e+06	195867	1.225e+06	325087	1.07574e+06	1.13443e+06	1.68029e+06	1.15756e+06	239460	1.49008e+06	1.36983e+06	1.5665e+06	0.669968	-0.577836	0.336863	0.833333	0.964659
Com_10708_pos	(+)-Plumosol	P	C22H38O4	366.277	367.283	2.99861	[M+H]+	7.31	0.53	2	C18	Lipids and lipid-like molecules	Prenol lipids	Diterpenoids	-	-	-	-	-	-	CC(=CCOC(=O)C)CCC1C2(CCCC(C2CCC1(C)O)(C)CO)C	SUHBMXFJOWKXEV-XWBXJPFHSA-N	5.71732e+06	3.57235e+06	1.49195e+06	2.08247e+08	3.41493e+07	1.93447e+08	2.80619e+06	7.43507e+06	2.02474e+06	1.76545e+06	1.36679e+06	2.69018e+06	24.6912	4.62593	0.0690728	0.805556	1.94063
Com_10710_pos	(22E)-24nor-cholesta-1,4,22-trien-3-one	P	C26H38O	366.292	367.301	4.90343	[M+H]+	7.652	0.73	2	C18	Lipids and lipid-like molecules	Steroids and steroid derivatives	Pregnane steroids	-	-	-	-	-	51041520	CC(C)C=CC(C)C1CCC2C1(CCC3C2CCC4=CC(=O)C=CC34C)C	JSHASXVESQAJJO-MZXJRKPGSA-N	93409	126306	97684.7	1.41256e+06	1.08575e+06	132638	1.67009e+06	982037	1.39277e+06	1.26963e+06	1.26627e+06	289104	0.429169	-1.22038	0.0427356	0.805556	1.77389
Com_10713_pos	O-Methylsakambullin	P	C18H25NO5S	367.145	368.15	6.35231	[M+H]+	7.08	-	3	C18	Benzenoids	Phenol ethers	Anisoles	-	-	-	-	-	-	CC(=CCOC1=C(C=C(C=C1)CCNC(=O)C=CS(=O)(=O)C)OC)C	FPQKZLMPABOCHA-FMIVXFBMSA-N	1.07552e+07	2.02085e+07	1.4466e+07	1.77359e+07	1.04358e+07	1.34471e+07	1.4816e+07	1.54352e+07	1.32576e+07	1.20442e+07	1.08661e+07	1.0343e+07	1.134	0.181424	0.419721	0.611111	0.353441
Com_10716_pos	6-hydroxydeoxybrevianamide E	P	C21H25N3O3	367.19	368.2	9.28484	[M+H]+	5.566	-	3	C18	Organic acids and derivatives	Carboxylic acids and derivatives	Amino acids, peptides, and analogues	"-"	-	-	-	-	-	[H][C@@]12CCCN1C(=O)[C@]([H])(CC1=C(NC3=C1C=CC(O)=C3)C(C)(C)C=C)N=C2O	DHOZDQLRUFUUQZ-IRXDYDNUSA-N	906895	1.05485e+06	798010	2.31894e+06	869372	1.67847e+06	170644	750537	1.35251e+06	907489	956864	1.50964e+06	1.35038	0.433369	0.301873	0.611111	0.33225
Com_10718_pos	N-Acetyl-S-trans,trans-farnesyl-L-cysteine	P	C20H33NO3S	367.218	368.227	5.46391	[M+H]+	7.95	0.54	2	C18	-	-	-	"-"	HMDB0247773	-	-	-	-	CC(C)=CCCC(C)=CCCC(C)=CCSCC(NC(C)=O)C(O)=O	XTURYZYJYQRJDO-UHFFFAOYSA-N	3.13752e+08	3.3256e+08	1.1447e+08	4.28079e+08	2.89275e+08	2.44724e+08	2.65555e+08	1.87466e+08	9.50588e+07	2.14673e+08	1.52145e+08	1.40141e+08	1.63298	0.707509	0.0766941	0.833333	0.944741
Com_10719_pos	Val His Ile	P	C17H29N5O4	367.222	368.229	0.59198	[M+H]+	5.29	0.94	2	C18	Organic acids and derivatives	Carboxylic acids and derivatives	Amino acids, peptides, and analogues	-	-	-	-	-	-	CCC(C)C(C(=O)O)NC(=O)C(CC1=CN=CN1)NC(=O)C(C(C)C)N	DLMNFMXSNGTSNJ-PYJNHQTQSA-N	1.60913e+06	1.89795e+06	1.35398e+06	1.23828e+06	1.37041e+06	203662	1.94869e+06	1.4366e+06	1.88881e+06	1.62906e+06	1.69386e+06	2.09184e+06	0.717888	-0.478169	0.191286	0.861111	0.601807
Com_10726_pos	3-(1,2-dihydroxypropyl)-1,6,8-trihydroxyanthracene-9,10-dione	P	C17H14O7	330.074	369.035	6.32853	[M+K]+	4.781	-	3	C18	Benzenoids	Anthracenes	Anthraquinones	-	-	-	-	-	-	O=C1C=2C=C(O)C=C(O)C2C(=O)C3=C(O)C=C(C=C13)C(O)C(O)C	BMKQPAJRQUUYGC-UHFFFAOYSA-N	400681	143163	892996	399042	242470	1.16016e+06	1.59157e+06	946539	1.36742e+06	1.13602e+06	56241.9	1.46812e+06	0.49323	-1.01967	0.36859	0.777778	0.986163
Com_10728_pos	Tetrahydromonorden	P	C18H21ClO6	368.103	369.112	5.14455	[M+H]+	4.955	0.82	2	C18	Benzenoids	Benzene and substituted derivatives	Benzoic acids and derivatives	-	-	-	-	-	-	CC1CC2C(O2)CCCCC(=O)CC3=C(C(=CC(=C3Cl)O)O)C(=O)O1	ZGZOBNGYHLFQFW-TZTCFGBESA-N	2.97823e+07	4.64582e+07	2.64967e+07	3.26691e+07	3.09121e+07	3.82889e+07	2.08723e+07	6.92832e+06	2.46049e+07	2.76674e+07	3.88861e+07	4.11099e+07	1.27824	0.354164	0.234482	0.694444	0.931866
Com_10732_pos	Methyl (R)-9-hydroxy-10-undecene-5,7-diynoate glucoside	P	C18H24O8	368.147	369.157	6.60121	[M+H]+	7.015	-	3	C18	Lipids and lipid-like molecules	Fatty Acyls	Fatty acyl glycosides	"152141-44-1"	HMDB0040895	-	-	-	131752976	COC(=O)CCCC#CC#CC(OC1OC(CO)C(O)C(O)C1O)C=C	XCRGUWJZEOHKGC-UHFFFAOYSA-N	543339	474209	1.14946e+06	134603	178394	989841	1.67297e+06	1.07342e+06	1.31866e+06	108196	1.32325e+06	996235	0.53442	-0.903955	0.267224	0.777778	0.782672
Com_10735_pos	Kopsinol	P	C21H24N2O4	368.174	369.184	9.465	[M+H]+	5.445	0.53	2	C18	Alkaloids and derivatives	Aspidofractine alkaloids	-	-	-	-	-	-	-	COC(=O)C1(C(C23CCC14C5(C2N(CC5)CC=C3)C6=CC=CC=C6N4)O)O	CSEDGMWEUVRNCN-FOHMRKQQSA-N	1.63029e+06	1.59964e+06	1.53874e+06	756767	1.71964e+06	1.34332e+06	2.06806e+06	2.27344e+06	2.13156e+06	4.77202e+06	3.99263e+06	3.02579e+06	0.470249	-1.0885	0.00330291	1	0.822088
Com_10739_pos	Nimbothalin	P	C23H28O4	368.199	369.209	7.57973	[M+H]+	10.455	-	3	C18	Benzenoids	Benzene and substituted derivatives	Benzoic acids and derivatives	-	-	-	-	-	-	c1(c(ccc(c1C(=O)O)CC(=C)/C=C/C=C/C=C(/CC(C)C)\C)C(=O)O)C	PYOANWSKTRPYJI-UANUYKJMSA-N	6.68976e+07	7.03574e+07	3.45074e+07	8.61204e+07	3.12748e+07	5.43304e+07	2.25764e+08	1.52161e+08	9.73088e+07	1.19133e+08	5.80244e+07	1.27249e+08	0.440573	-1.18255	0.00927668	0.916667	1.24864
Com_1073_pos	Methyl dihydrojasmonate	P	C13H22O3	226.157	209.153	0.50681	[M+H-H2O]+	7.154	0.72	1	C18	Lipids and lipid-like molecules	Fatty Acyls	Lineolic acids and derivatives	"24851-98-7"	HMDB0031740	-	-	-	102861	CCCCC[C@@H]1[C@@H](CC(=O)OC)CCC1=O	KVWWIYGFBYDJQC-GHMZBOCLSA-N	5.2079e+07	3.20192e+07	3.11177e+07	1.52719e+07	2.86633e+07	2.61046e+07	2.45624e+07	3.54443e+07	1.14305e+07	2.83796e+07	1.50024e+07	4.8128e+07	1.13691	0.185113	0.528692	0.638889	0.507489
Com_10740_pos	Pro-Val-Gly-Pro	P	C17H28N4O5	368.206	369.21	9.48087	[M+H]+	10.003	-	3	C18	Organic acids and derivatives	Carboxylic acids and derivatives	Amino acids, peptides, and analogues	-	-	-	-	-	-	CC(C)C(C(=O)NCC(=O)N1CCCC1C(=O)O)NC(=O)C2CCCN2	UCTIUWKCVNGEFH-OBJOEFQTSA-N	2.36874e+07	5.16258e+07	3.67867e+07	7.70567e+07	3.69124e+07	3.07316e+07	4.50863e+07	4.72259e+07	3.30415e+07	4.68257e+07	3.43275e+07	5.65195e+07	0.97633	-0.0345591	0.67977	0.583333	0.407448
Com_10743_pos	Pro Pro Arg	P	C16H28N6O4	368.217	369.224	0.2129	[M+H]+	6.264	0.69	2	C18	Organic acids and derivatives	Carboxylic acids and derivatives	Amino acids, peptides, and analogues	-	-	-	-	-	-	C1CC(NC1)C(=O)N2CCCC2C(=O)NC(CCCN=C(N)N)C(=O)O	JLMZKEQFMVORMA-SRVKXCTJSA-N	2.49866e+08	4.03862e+08	1.34278e+08	1.00084e+08	4.33655e+08	3.81194e+08	1.42138e+07	5.90596e+07	3.5215e+07	5.08499e+07	1.4949e+07	2.14936e+08	4.37522	2.12936	0.0056249	0.944444	2.50347
Com_10746_pos	Platenolide A	P	C20H32O6	368.22	369.23	8.40375	[M+H]+	7.94	0.67	2	C18	Phenylpropanoids and polyketides	Macrolides and analogues	-	-	-	C12202	-	-	-	CCC1CC(C(=O)C=CC=CCC(OC(=O)CC(C(C1O)OC)O)C)C	VWVDRJWACDDRKD-SECFAUQFSA-N	4.07691e+07	4.15961e+07	1.30303e+07	6.50603e+07	3.5405e+07	4.26092e+07	3.40855e+07	2.39188e+07	1.16166e+07	2.87494e+07	1.84412e+07	1.53716e+07	1.80409	0.851269	0.0726062	0.861111	1.59436
Com_10747_pos	Perindopril	P	C19H32N2O5	368.231	369.236	5.7576	[M+H]+	5.945	0.75	2	C18	Organic acids and derivatives	Carboxylic acids and derivatives	Amino acids, peptides, and analogues	"82834-16-0"	HMDB0014928	C07706	-	-	-	CCCC(C(=O)OCC)NC(C)C(=O)N1C2CCCCC2CC1C(=O)O	IPVQLZZIHOAWMC-QXKUPLGCSA-N	8.38848e+06	1.0007e+07	7.13045e+06	1.36486e+07	2.84051e+06	9.75948e+06	9.0364e+06	666564	9.01533e+06	3.43584e+06	1.10302e+07	2.67192e+06	1.44395	0.530016	0.244178	0.666667	0.998134
Com_10753_pos	Cutamesine	P	C23H32N2O2	368.246	369.251	7.41688	[M+H]+	6.825	-	3	C18	Benzenoids	Benzene and substituted derivatives	Phenylpropylamines	"-"	HMDB0250596	-	-	-	9907323	COC1=C(OC)C=C(CCN2CCN(CCCC3=CC=CC=C3)CC2)C=C1	UVSWWUWQVAQPJR-UHFFFAOYSA-N	1.56201e+07	2.96156e+07	1.4695e+07	3.04452e+07	1.54897e+07	3.53816e+07	1.34096e+07	2.76496e+07	1.4729e+07	1.42124e+07	1.04525e+07	1.67361e+07	1.45332	0.539355	0.127793	0.805556	0.520842
Com_10754_pos	3-[(Z)-heptadec-10-enyl]benzene-1,2-diol	P	C23H38O2	346.287	369.275	3.57571	[M+Na]+	8.341	-	3	C18	Benzenoids	Phenols	Benzenediols	-	-	-	-	-	-	OC1=CC=CC(=C1O)CCCCCCCCCC=CCCCCCC	FNLMCNKPGGHKQL-FPLPWBNLSA-N	1.56245e+07	2.06348e+07	1.47128e+07	2.20915e+07	1.54527e+07	2.56787e+07	1.35082e+07	1.96031e+07	1.47785e+07	1.05546e+07	1.03363e+07	1.19259e+07	1.41494	0.500742	0.0276272	0.888889	0.608485
Com_10755_pos	Didesmethyl tocotrienol	P	C25H36O2	368.272	369.279	0.52975	[M+H]+	7.339	0.63	2	C18	Lipids and lipid-like molecules	Prenol lipids	Diterpenoids	"-"	HMDB0251224	-	-	LMPR02020058	54447752	CC(C)=CCCC(C)=CCCC(C)=CCCC1CCC2=CC(O)=CC=C2O1	WSTGHGHPTQPFAP-UHFFFAOYSA-N	2.35735e+07	2.82315e+07	1.74442e+07	373450	5.95639e+07	3.12241e+07	8.93288e+06	1.462e+06	90681.1	364323	100171	2.03126e+07	5.13107	2.35926	0.0503911	0.888889	2.22764
Com_10769_pos	Rosmarinine N-oxide	P	C18H27NO7	369.179	370.187	3.61295	[M+H]+	5.437	-	3	C18	Organoheterocyclic compounds	Pyrrolizidines	-	-	-	-	-	-	-	CC=C1CC(C(C(=O)OCC2C(C[N+]3(C2C(CC3)OC1=O)[O-])O)(C)O)C	QTCRXZRCLRRRCO-LVBFENQHSA-N	2.94918e+06	5.42197e+06	4.01672e+06	4.9783e+06	5.03514e+06	8.05481e+06	3.65768e+06	5.85959e+06	3.99551e+06	5.08613e+06	1.89134e+06	4.15591e+06	1.23573	0.305369	0.316078	0.638889	0.40422
Com_10773_pos	Celafurine	P	C21H27N3O3	369.205	370.213	1.47909	[M+H]+	9.996	-	3	C18	Organoheterocyclic compounds	Furans	Furoic acid and derivatives	-	-	-	-	-	-	C1CCN(CCCNC(=O)CC(NC1)C2=CC=CC=C2)C(=O)C3=COC=C3	CNJPJUFFFBTCBZ-IBGZPJMESA-N	3.16871e+06	4.8327e+06	5.24698e+06	8.47789e+06	3.20673e+06	5.5767e+06	6.84215e+06	6.85662e+06	7.21528e+06	7.00462e+06	4.8119e+06	4.93645e+06	0.809984	-0.304034	0.174036	0.694444	0.379821
Com_10774_pos	Bulaquine	P	C21H27N3O3	369.205	370.216	8.2509	[M+H]+	5.806	-	3	C18	Organoheterocyclic compounds	Quinolines and derivatives	Aminoquinolines and derivatives	"-"	HMDB0249436	-	-	-	157576	COC1=CC(NC(C)CCCNC(C)=C2CCOC2=O)=C2N=CC=CC2=C1	ADCOUXIGWFEYJP-UHFFFAOYSA-N	1.56245e+07	2.06348e+07	1.47128e+07	2.20915e+07	1.54527e+07	2.56787e+07	1.35082e+07	1.96031e+07	1.47785e+07	1.05546e+07	1.03363e+07	1.19259e+07	1.41494	0.500742	0.0276272	0.888889	0.827275
Com_10788_pos	Dearabinosyl pneumonanthoside	P	C19H30O7	370.199	371.209	6.20013	[M+H]+	6.324	0.57	2	C18	Lipids and lipid-like molecules	Fatty Acyls	Fatty acyl glycosides	-	-	-	-	-	-	CC1=CC(=O)CC(C1C=CC(C)OC2C(C(C(C(O2)CO)O)O)O)(C)C	SZOPSAFLRCYJCX-UZOVYFIJSA-N	3.01602e+06	6.45227e+06	3.51719e+06	489701	3.46454e+06	6.97168e+06	5.40604e+06	2.68678e+06	1.87694e+06	854724	1.53215e+06	1.16604e+07	0.995604	-0.00635648	0.843886	0.611111	0.853111
Com_1078_neg	Agatholic acid	N	C20H32O3	320.235	319.231	8.33436	[M-H]-	9.985	0.62	2	C18	Lipids and lipid-like molecules	Prenol lipids	Diterpenoids	"25671-16-3"	-	-	-	-	101306703	C/C(=C\C(=O)O)/CC[C@H]1C(=C)CC[C@@H]2C1(CCC[C@]2(C)CO)C	YGILXMANNHJYJZ-MRCSFVJGSA-N	2.40776e+08	2.18327e+08	2.32605e+08	2.77886e+08	2.47289e+08	45244	3.46277e+08	2.66559e+08	2.66398e+08	53984.2	271230	2.49882e+08	1.07746	0.107634	0.654302	0.638889	0.577807
Com_10797_pos	Aspidocarpine	P	C22H30N2O3	370.226	371.236	8.48282	[M+H]+	6.133	-	3	C18	Alkaloids and derivatives	Aspidospermatan-type alkaloids	-	-	-	-	-	-	632854	O=C(N1C2=C(O)C(OC)=CC=C2C34CCN5CCCC(CC)(CCC13)C54)C	CITPXCNSMZMNIW-UHFFFAOYSA-N	1.56245e+07	2.06348e+07	1.47128e+07	2.20915e+07	1.54527e+07	2.56787e+07	1.35082e+07	1.96031e+07	1.47785e+07	1.05546e+07	1.03363e+07	1.19259e+07	1.41494	0.500742	0.0276272	0.888889	1.0513
Com_107_neg	2-Aminoadipic acid	N	C6H11NO4	161.069	160.061	1.36406	[M-H]-	1.438	0.80	1	C18	Organic acids and derivatives	Carboxylic acids and derivatives	Amino acids, peptides, and analogues	"1118-90-7"	HMDB0000510	C00956	map00300;map00310;map00311;map01100;map01110;map01120;map01210;map01230	-	92136	N[C@@H](CCCC(O)=O)C(O)=O	OYIFNHCXNCRBQI-BYPYZUCNSA-N	5.75656e+06	8.07598e+06	1.04251e+07	3.02407e+07	1.20743e+07	8.97033e+06	1.72841e+07	1.94478e+07	3.03642e+07	2.23042e+07	3.7265e+07	7.39178e+06	0.563513	-0.82748	0.0890151	0.777778	1.50156
Com_10807_pos	20-hydroxy-prefusarin	P	C22H29NO4	371.21	372.218	2.99855	[M+H]+	5.337	-	3	C18	Lipids and lipid-like molecules	Prenol lipids	Sesquiterpenoids	-	-	-	-	-	-	CC=C(CO)C=C(C)C=C(C)C=CC=C(C)C(=O)C1=CC(NC1=O)CCO	BXRAGMDRNOMBQY-FMKUDDBASA-N	2.55001e+06	819319	1.77023e+06	2.58602e+06	1.1502e+06	2.44918e+06	2.33402e+06	630087	1.84816e+06	862033	1.16038e+06	1.53526e+06	1.35305	0.436216	0.293296	0.694444	0.502361
Com_1080_neg	5-Pentadecylresorcinol	N	C21H36O2	320.272	319.264	1.55189	[M-H]-	10.715	0.60	1	C18	Benzenoids	Phenols	Benzenediols	"3158-56-3"	HMDB0031009	C10809	-	LMPK15030012	76617	CCCCCCCCCCCCCCCC1=CC(O)=CC(O)=C1	KVVSCMOUFCNCGX-UHFFFAOYSA-N	1.83468e+06	1.6773e+06	1.87839e+06	2.82582e+06	2.3831e+06	1.88458e+06	3.54631e+06	3.01519e+06	2.83271e+06	3.54957e+06	1.94617e+06	1.57864e+06	0.758041	-0.399653	0.15033	0.777778	0.617989
Com_10836_pos	Medroxalol	P	C20H24N2O5	372.169	373.177	4.2269	[M+H]+	7.431	-	3	C18	Benzenoids	Benzene and substituted derivatives	Benzoic acids and derivatives	"-"	HMDB0254407	-	-	-	41835	CC(CCC1=CC2=C(OCO2)C=C1)NCC(O)C1=CC(C(N)=O)=C(O)C=C1	MPQWSYJGFLADEW-UHFFFAOYSA-N	1.56245e+07	2.06348e+07	1.47128e+07	2.20915e+07	1.54527e+07	2.56787e+07	1.35082e+07	1.96031e+07	1.47785e+07	1.05546e+07	1.03363e+07	1.19259e+07	1.41494	0.500742	0.0276272	0.888889	0.95293
Com_1083_neg	Vulpinic acid	N	C19H14O5	322.084	321.078	3.24484	[M-H]-	2.459	-	3	C18	Organoheterocyclic compounds	Dihydrofurans	Furanones	"521-52-8"	-	-	-	-	54690323	COC(=O)C(=C1C(=C(C(=O)O1)C2=CC=CC=C2)O)C3=CC=CC=C3	OMZRMXULWNMRAE-BMRADRMJSA-N	562845	25234.7	916715	2.04005e+06	855384	777884	1.68491e+06	2.88091e+06	2.01302e+06	1.67263e+06	2.1358e+06	704315	0.466851	-1.09897	0.115729	0.805556	1.9281
Com_1084_neg	Indeno[1,2,3-cd]pyrene	N	C22H12	276.094	321.091	2.18748	[M+HCOOH-H]-	4.945	-	3	C18	Benzenoids	Pyrenes	-	"193-39-5"	HMDB0253452	C19251	-	-	9131	C1=CC=C2C(=C1)C3=C4C2=CC5=CC=CC6=C5C4=C(C=C6)C=C3	SXQBHARYMNFBPS-UHFFFAOYSA-N	9.57579e+06	8.9581e+06	1.26225e+07	1.57128e+07	1.58509e+07	1.50394e+07	1.42357e+07	2.11467e+07	1.82258e+07	1.45298e+07	1.91474e+07	6.22507e+06	0.831559	-0.26611	0.516607	0.666667	0.333231
Com_10853_pos	Lys Ile Leu	P	C18H36N4O4	372.274	373.281	0.11307	[M+H]+	5.342	0.83	2	C18	Organic acids and derivatives	Carboxylic acids and derivatives	Amino acids, peptides, and analogues	-	-	-	-	-	-	CCC(C)C(C(=O)NC(CC(C)C)C(=O)O)NC(=O)C(CCCCN)N	ZXFRGTAIIZHNHG-AJNGGQMLSA-N	1.58493e+06	1.36968e+06	1.32034e+06	3.04907e+06	1.29961e+06	2.23862e+06	2.61317e+06	2.46032e+06	2.61604e+06	4.74706e+06	3.91028e+06	2.68904e+06	0.570618	-0.809403	0.00955442	0.888889	0.707884
Com_10854_pos	Igernellin	P	C25H40O2	372.303	373.314	9.60166	[M+H]+	7.284	0.71	2	C18	Lipids and lipid-like molecules	Prenol lipids	Diterpenoids	-	-	-	-	-	-	CC1=CCCC(C1CCC(=CCCC(CCCC2=COC=C2)CO)C)(C)C	UJVZMYQCMKGVLL-DNTJNYDQSA-N	8.48745e+07	1.10693e+08	7.11905e+07	7.45364e+07	1.52884e+08	1.72142e+08	7.922e+07	7.63054e+07	8.11582e+07	5.48051e+07	5.94067e+07	1.1525e+08	1.42943	0.515436	0.114023	0.722222	0.279747
Com_10856_pos	Leu Glu Leu	P	C17H31N3O6	373.221	374.229	0.6539	[M+H]+	5.662	0.79	2	C18	Organic acids and derivatives	Carboxylic acids and derivatives	Amino acids, peptides, and analogues	-	-	-	-	-	-	CC(C)CC(C(=O)NC(CCC(=O)O)C(=O)NC(CC(C)C)C(=O)O)N	QVFGXCVIXXBFHO-AVGNSLFASA-N	7.07255e+06	1.14407e+07	8.3949e+06	1.80315e+07	5.23872e+06	8.98532e+06	1.46227e+07	3.19387e+06	1.38166e+07	1.3728e+07	1.47789e+07	9.0347e+06	0.855278	-0.225535	0.69935	0.666667	0.301346
Com_10857_pos	O-dodecanedioylcarnitine	P	C19H35NO6	373.246	374.254	0.00397	[M+H]+	5.852	0.60	2	C18	Organic acids and derivatives	Carboxylic acids and derivatives	Tricarboxylic acids and derivatives	-	-	-	-	-	-	C[N+](C)(C)C(CCC(=O)[O-])OC(=O)CCCCCCCCCCC(=O)O	VJPIDPQNAYWULC-UHFFFAOYSA-N	8.01768e+06	1.08552e+07	7.34042e+06	6.8179e+06	8.09767e+06	1.25216e+07	4.04186e+06	4.93878e+06	6.07936e+06	3.37024e+06	5.01708e+06	1.04383e+07	1.58328	0.662915	0.0263069	0.888889	1.45862
Com_10860_pos	MG(18:1(11Z)/0:0/0:0)	P	C21H40O4	356.293	374.326	0.00246	[M+NH4]+	9.91	-	3	C18	Lipids and lipid-like molecules	Glycerolipids	Monoradylglycerols	"-"	HMDB0011566	-	-	-	53480977	[H][C@](O)(CO)COC(=O)CCCCCCCCC\C=C/CCCCCC	KJHYUSLWTPMFTN-AQWUKCDYSA-N	2.3738e+07	6.42773e+07	2.37456e+06	4.63608e+07	1.09485e+07	5.67317e+07	4.08814e+07	5.36686e+07	6.29756e+07	5.9002e+07	2.16161e+07	5.32487e+07	0.701566	-0.51135	0.216628	0.638889	1.71545
Com_10864_pos	Dercitamide	P	C21H18N4OS	374.12	375.129	5.26626	[M+H]+	5.451	0.52	2	C18	Organoheterocyclic compounds	Quinolines and derivatives	Benzoquinolines	-	-	-	-	-	-	CCC(=O)NCCC1=C2C3=C(C=CN=C3C4=C1SC=N4)C5=CC=CC=C5N2	OHRPKUDJMIHDKF-UHFFFAOYSA-N	3.9002e+06	8.68934e+06	5.84419e+06	4.57886e+06	6.23394e+06	6.05072e+06	2.05902e+06	6.43365e+06	2.4435e+06	5.19892e+06	2.45247e+06	7.35267e+06	1.36071	0.444364	0.156084	0.666667	0.296148
Com_10866_pos	3,5,7,4'-Tetrahydroxy-8-(3-hydroxy-3-methylbutyl)flavanone	P	C20H22O7	374.137	375.146	5.04948	[M+H]+	7.963	-	3	C18	Phenylpropanoids and polyketides	Flavonoids	Flavans	-	-	-	-	-	-	c1c(c2c(c(c1O)CCC(C)(C)O)O[C@@H]([C@H](C2=O)O)c1ccc(cc1)O)O	YUENQIMBXUVCLX-ZVOYONDMNA-N	4.40768e+06	3.13204e+06	1.85031e+06	2.47078e+06	4.44695e+06	621233	3.11422e+06	1.89805e+06	1.08845e+06	3.59207e+06	3.42936e+06	636059	1.23047	0.299205	0.630766	0.583333	0.824695
Com_10869_pos	Liliflone	P	C21H26O6	374.173	375.183	7.21264	[M+H]+	7.523	0.62	2	C18	Benzenoids	Phenols	Methoxyphenols	-	-	-	-	-	-	CC1C(OC2(C1(C=C(C(=O)C2)CC=C)OC)OC)C3=CC(=C(C=C3)O)OC	ZJCOLWRTVHBIBE-MZNUGIIHSA-N	4.00073e+06	3.21604e+06	2.60181e+06	7.87807e+06	4.01022e+06	7.3918e+06	3.68961e+06	2.56399e+06	2.04823e+06	2.11616e+06	4.03346e+06	1.88358e+06	1.78137	0.832984	0.0404582	0.833333	0.918863
Com_1086_neg	10-(Phosphonooxy)decyl methacrylate	N	C14H27O6P	322.155	321.147	0.57202	[M-H]-	7.048	0.78	1	C18	Organic acids and derivatives	Organic phosphoric acids and derivatives	Phosphate esters	"85590-00-7"	HMDB0247525	-	-	-	135071	CC(=C)C(=O)OCCCCCCCCCCOP(=O)(O)O	CFKBCVIYTWDYRP-UHFFFAOYSA-N	6.1259e+07	7.34275e+07	9.94757e+07	1.28161e+08	8.81315e+07	9.51618e+07	1.02632e+08	8.35763e+07	9.71927e+07	1.31576e+08	1.49075e+08	6.57096e+07	0.866386	-0.206918	0.423023	0.666667	0.138138
Com_10870_pos	Leu-Asp-Gln	P	C15H26N4O7	374.18	375.188	0.20116	[M+H]+	4.865	0.84	2	C18	Organic acids and derivatives	Carboxylic acids and derivatives	Amino acids, peptides, and analogues	-	-	-	-	-	-	CC(C)CC(C(=O)NC(CC(=O)O)C(=O)NC(CCC(=O)N)C(=O)O)N	PJYSOYLLTJKZHC-GUBZILKMSA-N	186896	979115	745883	2.54713e+06	36549.7	1.83456e+06	1.21145e+06	766990	1.37655e+06	854389	1.05493e+06	1.30223e+06	0.963997	-0.0528995	0.33826	0.611111	0.547862
Com_10871_pos	Dictamnoside N	P	C18H30O8	374.194	375.199	5.64245	[M+H]+	5.878	0.63	2	C18	Organic oxygen compounds	Organooxygen compounds	Carbohydrates and carbohydrate conjugates	-	-	-	-	-	-	CC1(CCC2C1C=CC(CC2(C)OC3C(C(C(C(O3)CO)O)O)O)O)O	WBBGHNOGIHYRBE-IYPLLWOFSA-N	5.98395e+06	1.09222e+07	5.66457e+06	5.42538e+06	7.99171e+06	7.17598e+06	3.43075e+06	4.42613e+06	2.79508e+06	4.04828e+06	3.01295e+06	4.06358e+06	1.9821	0.987031	0.000691802	1	1.01203
Com_10876_pos	11,12-Dimethylrosmanol	P	C22H30O5	374.209	375.218	3.95747	[M+H]+	10.254	0.55	2	C18	Lipids and lipid-like molecules	Prenol lipids	Terpene lactones	"-"	HMDB0040525	-	-	-	14379072	COC1=C(C=C2C(O)C3OC(=O)C4(CCCC(C)(C)C34)C2=C1OC)C(C)C	WLRZIPVGEMNPES-UHFFFAOYSA-N	2.82959e+07	4.17583e+07	1.98819e+07	1.49657e+07	1.78453e+07	1.80767e+07	1.32624e+08	7.21796e+07	6.34908e+07	5.13915e+07	5.46653e+07	4.07695e+07	0.339236	-1.55964	0.000818317	0.972222	0.850346
Com_10877_pos	Manglieside C	P	C19H34O7	374.23	375.235	7.56231	[M+H]+	6.041	0.59	2	C18	Lipids and lipid-like molecules	Prenol lipids	Terpene glycosides	-	-	-	-	-	-	CC1=C(C(CC(C1)OC2C(C(C(C(O2)CO)O)O)O)(C)C)CCC(C)O	UJRMJTIXXKZFGB-DUGRZFSGSA-N	1.14724e+06	2.6476e+06	1.36767e+06	2.27284e+06	1.49447e+06	2.25049e+06	1.5604e+06	1.54032e+06	1.49435e+06	1.19684e+06	1.10617e+06	1.51181e+06	1.32942	0.4108	0.143786	0.666667	0.43287
Com_10880_pos	MG(0:0/18:3(6Z,9Z,12Z)/0:0)	P	C21H36O4	352.261	375.25	2.31325	[M+Na]+	10.007	-	3	C18	Lipids and lipid-like molecules	Fatty Acyls	Lineolic acids and derivatives	"-"	HMDB0011539	-	-	-	11646044	[H]C(CO)(CO)OC(=O)CCCC\C=C/C\C=C/C\C=C/CCCCC	BXAXVVVVPFELOK-QNEBEIHSSA-N	1.19813e+06	1.32143e+06	264864	1.37094e+06	289419	405319	1.51698e+06	304804	1.16372e+06	1.36449e+06	1.2927e+06	1.38479e+06	0.690161	-0.534995	0.254037	0.722222	0.392207
Com_10882_pos	Glyceryl linolenate	P	C21H36O4	352.261	375.25	0.16174	[M+Na]+	8.337	-	3	C18	Lipids and lipid-like molecules	Fatty Acyls	Lineolic acids and derivatives	-	-	-	-	-	-	O=C(OCC(O)CO)CCCCCCCC=CCC=CCC=CCC	GGJRAQULURVTAJ-PDBXOOCHSA-N	1.78652e+07	2.43032e+07	1.25719e+07	2.25474e+07	1.25306e+07	1.63176e+07	1.54699e+07	1.9317e+07	9.28396e+06	2.05423e+07	1.30416e+07	2.00715e+07	1.08605	0.119093	0.622368	0.444444	0.122015
Com_10890_pos	4-HADNT O-glucoside	P	C13H17N3O10	375.091	376.101	7.05671	[M+H]+	4.985	-	3	C18	Benzenoids	Benzene and substituted derivatives	Toluenes	-	-	-	-	-	-	CC1=C(C=C(C=C1[N+](=O)[O-])NOC2C(C(C(C(O2)CO)O)O)O)[N+](=O)[O-]	YBIKXELGQAEZAC-HENWMNBSSA-N	71843.7	215817	274773	510221	324960	1.19734e+06	128259	438132	228812	1.22119e+06	1.04839e+06	1.37396e+06	0.584614	-0.774444	0.345618	0.666667	0.510003
Com_10892_pos	Glu-Asp-Ile	P	C15H25N3O8	375.164	376.171	1.72116	[M+H]+	4.908	0.83	2	C18	Organic acids and derivatives	Carboxylic acids and derivatives	Amino acids, peptides, and analogues	-	-	-	-	-	-	CCC(C)C(C(=O)O)NC(=O)C(CC(=O)O)NC(=O)C(CCC(=O)O)N	IESFZVCAVACGPH-PEFMBERDSA-N	1.04113e+06	638228	157947	1.79202e+06	75363.3	368607	1.52556e+06	122529	122153	1.14908e+06	1.17553e+06	167856	0.955565	-0.0655735	0.998304	0.527778	0.331946
Com_10893_pos	Phe-Pro-Ile	P	C20H29N3O4	375.216	376.223	0.97579	[M+H]+	5.637	-	3	C18	Organic acids and derivatives	Carboxylic acids and derivatives	Amino acids, peptides, and analogues	"-"	HMDB0304808	-	-	-	18223318	CCC(C)C(N=C(O)C1CCCN1C(=O)C(N)CC1=CC=CC=C1)C(O)=O	FZBGMXYQPACKNC-UHFFFAOYSA-N	1.56245e+07	2.06348e+07	1.47128e+07	2.20915e+07	1.54527e+07	2.56787e+07	1.35082e+07	1.96031e+07	1.47785e+07	1.05546e+07	1.03363e+07	1.19259e+07	1.41494	0.500742	0.0276272	0.888889	1.33191
Com_10894_pos	Bacithrocin B1	P	C19H29N5O3	375.227	376.231	8.10379	[M+H]+	6.415	-	3	C18	Benzenoids	Benzene and substituted derivatives	Phenethylamines	-	-	-	-	-	-	CC(C)C(=O)NC(CC1=CC=CC=C1)C(=O)NC(CCCN=C(N)N)C=O	JRHGBVMMQSXTNA-HOTGVXAUSA-N	2.30197e+07	2.33217e+07	1.93589e+07	2.35234e+07	1.41853e+07	3.4609e+07	2.77896e+07	2.04357e+07	2.37967e+07	1.67166e+07	1.82353e+07	2.50424e+07	1.04546	0.0641413	0.864208	0.472222	0.216355
Com_10895_pos	Tuberostemonine N	P	C22H33NO4	375.241	376.248	1.34585	[M+H]+	7.33	-	3	C18	Alkaloids and derivatives	Stemona alkaloids	Stemoamide-type alkaloids	-	-	-	-	-	-	CCC1C2CCCCN3C2C(CC3C4CC(C(=O)O4)C)C5C1OC(=O)C5C	GYOGHROCTSEKDY-ISVJHBHWSA-N	1.72134e+07	2.27401e+07	1.61923e+07	2.42186e+07	1.70281e+07	2.8373e+07	1.47589e+07	2.16162e+07	1.62709e+07	1.15112e+07	1.13013e+07	1.29168e+07	1.42308	0.509019	0.0266977	0.888889	1.00016
Com_10897_pos	Calyciphylline O	P	C23H37NO3	375.277	376.282	7.7027	[M+H]+	7.21	0.59	2	C18	Alkaloids and derivatives	Daphniphylline-type alkaloids	-	-	-	-	-	-	-	CC(C)C1CCC2(C3C(CC45C3NC1C2(C4CCC5)CCC(=O)OC)O)C	SCMNGYBPXCTRJK-WETHKJPGSA-N	3.99919e+07	4.11703e+07	2.23481e+07	1.26544e+07	3.78225e+07	3.74628e+07	3.3201e+06	882491	1.78152e+06	1.3221e+06	1.66259e+06	4.36149e+07	3.64086	1.86428	0.00799468	0.833333	2.25103
Com_10905_pos	MG(i-18:0/0:0/0:0)	P	C21H42O4	358.308	376.342	0.81942	[M+NH4]+	10.522	-	3	C18	Lipids and lipid-like molecules	Glycerolipids	Monoradylglycerols	"-"	HMDB0072842	-	-	-	92939095	[H][C@@](O)(CO)COC(=O)CCCCCCCCCCCCCCC(C)C	ASKIVFGGGGIGKH-HXUWFJFHSA-N	2.07363e+07	6.73478e+06	8.36435e+06	1.50435e+07	1.73601e+07	1.98891e+07	2.83359e+07	1.68682e+07	1.10829e+07	1.65068e+07	1.68026e+07	2.33561e+07	0.780223	-0.358042	0.249597	0.638889	0.246836
Com_10911_pos	5alpha-Hydroxytriptolide	P	C20H24O7	376.152	377.162	5.92796	[M+H]+	8.047	0.58	2	C18	Organoheterocyclic compounds	Oxepanes	-	"-"	HMDB0247016	-	-	-	73028726	CC(C)C12OC1C1OC11C3(OC3CC3(O)C4=C(CCC13C)C(=O)OC4)C2O	OKRSVUYYCJPECG-UHFFFAOYSA-N	1.24548e+08	1.74285e+08	1.28023e+07	1.87824e+08	2.85007e+07	1.87474e+08	1.16243e+08	1.20184e+08	8.72933e+07	9.5826e+07	1.1066e+08	8.17576e+07	1.16908	0.225375	0.659895	0.666667	0.250245
Com_10915_pos	Pro Phe Asn	P	C18H24N4O5	376.175	377.178	9.65157	[M+H]+	5.451	0.54	2	C18	Organic acids and derivatives	Carboxylic acids and derivatives	Amino acids, peptides, and analogues	-	-	-	-	-	-	C1CC(NC1)C(=O)NC(CC2=CC=CC=C2)C(=O)NC(CC(=O)N)C(=O)O	VGVCNKSUVSZEIE-IHRRRGAJSA-N	6.7013e+06	8.07662e+06	5.01512e+06	1.07874e+07	6.89103e+06	1.0415e+07	4.54417e+06	5.15611e+06	5.12403e+06	6.44349e+06	3.48188e+06	3.82655e+06	1.67575	0.744803	0.00793526	0.916667	0.57673
Com_10917_pos	MeTRH	P	C17H24N6O4	376.186	377.191	6.68286	[M+H]+	5.163	-	3	C18	Organic acids and derivatives	Carboxylic acids and derivatives	Amino acids, peptides, and analogues	"-"	HMDB0254684	-	-	-	44208946	CN1C(CCC1=O)C(=O)NC(CC1=CN=CN1)C(=O)N1CCCC1C(N)=O	DJLHRAHTTSWYAW-UHFFFAOYSA-N	1.64086e+06	1.79812e+06	1.72569e+06	4.03699e+06	1.93232e+06	3.14804e+06	1.72302e+06	61374.3	1.73602e+06	1.35364e+06	1.57443e+06	2.70118e+06	1.56093	0.642408	0.227083	0.805556	1.21121
Com_10918_pos	NORCAESALPININ E	P	C21H28O6	376.189	377.193	6.47165	[M+H]+	6.702	0.63	2	C18	Organoheterocyclic compounds	Naphthofurans	-	-	-	-	-	-	-	CC(=O)OC1CCC(C2(C1(C3CC4=C(C=CO4)C(=O)C3C(C2)O)C)O)(C)C	IBALQPBIWZLHPR-SJEMMDPOSA-N	2.52588e+07	2.86205e+07	2.01016e+07	1.16668e+07	3.23314e+07	5.04839e+07	1.59768e+07	1.23755e+07	1.05579e+07	1.54641e+07	1.22442e+07	1.94119e+07	1.95818	0.969514	0.0300285	0.861111	1.43026
Com_10920_pos	Desoximetasone	P	C22H29FO4	376.205	377.215	8.44775	[M+H]+	5.771	-	3	C18	Lipids and lipid-like molecules	Steroids and steroid derivatives	Hydroxysteroids	"382-67-2"	HMDB0014687	-	-	-	5311067	[H][C@@]12C[C@@H](C)[C@H](C(=O)CO)[C@@]1(C)C[C@H](O)[C@@]1(F)[C@@]2([H])CCC2=CC(=O)C=C[C@]12C	VWVSBHGCDBMOOT-IIEHVVJPSA-N	1.86133e+06	1.76755e+06	859837	2.321e+06	848086	2.26339e+06	2.08876e+06	504471	1.30281e+06	627508	931565	1.27948e+06	1.47317	0.558921	0.173171	0.722222	0.39338
Com_10922_pos	Resolvin D1	P	C22H32O5	376.225	377.233	2.78646	[M+H]+	9.997	0.60	2	C18	Lipids and lipid-like molecules	Fatty Acyls	Fatty acids and conjugates	-	HMDB0003733	C18178	map04148	LMFA04030011	-	CCC=CCC(C=CC=CC=CC=CC(C(CC=CCCC(=O)O)O)O)O	OIWTWACQMDFHJG-CCFUIAGSSA-N	1.61518e+06	1.40473e+06	667075	3.48029e+06	1.63915e+06	814652	2.25966e+06	3.54164e+06	2.29735e+06	1.91573e+06	2.34891e+06	1.19549e+06	0.709584	-0.494955	0.152267	0.777778	1.16639
Com_10930_pos	Isariotin E	P	C21H31NO5	377.22	378.224	8.80096	[M+H]+	5.122	-	3	C18	Organic oxygen compounds	Organooxygen compounds	Carbonyl compounds	-	-	-	-	-	-	CCCCCCCCCC=CC(=O)NC1CC2(C3C(O3)C=CC2=O)OC1O	UDCRDQXRAIZJAO-YDEAKQCLSA-N	1.56245e+07	2.06348e+07	1.47128e+07	2.20915e+07	1.54527e+07	2.56787e+07	1.35082e+07	1.96031e+07	1.47785e+07	1.05546e+07	1.03363e+07	1.19259e+07	1.41494	0.500742	0.0276272	0.888889	0.707418
Com_10931_pos	Ile Val Phe	P	C20H31N3O4	377.231	378.239	0.80534	[M+H]+	5.687	0.64	2	C18	Organic acids and derivatives	Carboxylic acids and derivatives	Amino acids, peptides, and analogues	-	-	-	-	-	-	CCC(C)C(C(=O)NC(C(C)C)C(=O)NC(CC1=CC=CC=C1)C(=O)O)N	WIYDLTIBHZSPKY-HJWJTTGWSA-N	198596	785459	788372	1.27095e+06	118234	557064	192273	119992	248200	132504	985880	736128	1.53984	0.622778	0.371048	0.638889	0.575833
Com_10935_pos	Enterolactone 3'-sulfate	P	C18H18O7S	378.077	379.085	0.57893	[M+H]+	5.667	-	3	C18	Lignans, neolignans and related compounds	Furanoid lignans	Tetrahydrofuran lignans	"-"	HMDB0240505	-	-	-	-	[H][C@@]1(CC2=CC(O)=CC=C2)COC(=O)[C@@]1([H])CC1=CC(OS(O)(=O)=O)=CC=C1	CGSFDOCYHBJLFW-PBHICJAKSA-N	1.9297e+06	926222	899554	1.19258e+06	1.40438e+06	1.54537e+06	1.70925e+06	1.08522e+06	496181	146440	96668	328530	2.04485	1.032	0.0529946	0.805556	1.27725
Com_10938_pos	NNEI	P	C24H24N2O	356.189	379.175	8.69219	[M+Na]+	7.028	0.76	2	C18	Organoheterocyclic compounds	Indoles and derivatives	Indolecarboxylic acids and derivatives	-	-	-	-	-	-	OC(=NC1=CC=CC=2C=CC=CC12)C3=CN(C=4C=CC=CC34)CCCCC	GWCQNKRMTGVYIZ-UHFFFAOYSA-N	3.34158e+06	4.92432e+06	4.97274e+06	1.88892e+06	4.46999e+06	3.86944e+06	966809	1.52023e+06	1.14795e+06	1.69323e+06	454606	5.85767e+06	2.01598	1.01148	0.0356656	0.833333	1.08356
Com_10940_pos	Plagiochiline U	P	C20H26O7	378.168	379.175	1.01556	[M+H]+	5.545	0.66	2	C18	Lipids and lipid-like molecules	Prenol lipids	Sesquiterpenoids	-	-	-	-	-	-	CC(=O)OCC1=COC(C2C1C3C(C3(C)C(=O)OC)CCC2=C)OC(=O)C	WGGIEUHNKMVGPD-DWGVPJFMSA-N	3.21228e+06	3.98037e+06	2.82715e+06	3.48841e+06	3.57301e+06	4.5182e+06	3.19834e+06	2.9235e+06	3.70782e+06	3.19151e+06	3.05036e+06	4.31064e+06	1.05972	0.0836848	0.544706	0.638889	0.253691
Com_10943_pos	Pawhuskin B	P	C24H26O4	378.183	379.193	7.42954	[M+H]+	5.314	-	3	C18	Phenylpropanoids and polyketides	Stilbenes	-	-	-	-	-	-	-	CC(=CCCC1(C=CC2=C(C=C(C=C2O1)C=CC3=CC(=C(C=C3)O)O)O)C)C	UAIWPLZXOFABMI-VOTSOKGWSA-N	3.5917e+06	130323	374848	6.88705e+06	1.75767e+06	7.85729e+06	1.33609e+06	1.95907e+06	1.41672e+06	287451	586469	622836	3.31778	1.73022	0.424253	0.666667	0.875288
Com_10944_pos	11alpha-Hydroxypoststerone	P	C21H30O6	378.204	379.211	0.15684	[M+H]+	5.832	0.65	2	C18	Lipids and lipid-like molecules	Steroids and steroid derivatives	Oxosteroids	-	-	-	-	LMST02030307	-	CC(=O)C1CCC2(C1(CC(C3C2=CC(=O)C4C3(CC(C(C4)O)O)C)O)C)O	AXUBMUAOVGJKLY-RUWUBIMMSA-N	969145	1.53099e+06	1.52603e+06	556114	1.17299e+06	1.67668e+06	1.37367e+06	783464	697478	334593	739833	2.27381e+06	1.19815	0.260808	0.376481	0.666667	0.453943
Com_10945_pos	Nigakilactone A	P	C21H30O6	378.204	379.215	9.9018	[M+H]+	10.247	-	3	C18	Lipids and lipid-like molecules	Prenol lipids	Terpene lactones	-	-	C17012	-	-	-	CC1C=C(C(=O)C2(C1CC3C4(C2C(C(C(C4CC(=O)O3)C)O)O)C)C)OC	ZIVURVYGGHVTQO-CUCOLZSJSA-N	1.39531e+07	2.59866e+07	5.65738e+06	2.72331e+07	4.7328e+06	3.07805e+07	2.04323e+06	1.41646e+07	1.11509e+07	2.60643e+07	8.6968e+06	3.43205e+07	1.12343	0.167907	0.719272	0.527778	0.661658
Com_10946_pos	Triptiliocoumarin	P	C25H30O3	378.219	379.224	6.71612	[M+H]+	8.514	-	3	C18	Phenylpropanoids and polyketides	Coumarins and derivatives	Pyranocoumarins	-	-	-	-	-	-	CC1=C2C(=CC=C1)OC(=O)C3=C2OC(CC3(C)C=C)C=C(C)CCC=C(C)C	CZZAJXDYJLEVJF-IVKXXKMFSA-N	3.14141e+06	5.13917e+06	574852	5.24248e+06	3.10503e+06	5.11073e+06	1.12451e+06	225753	764441	1.92387e+06	481651	1.92706e+06	3.46094	1.79116	0.0248837	0.888889	1.10339
Com_10958_pos	Asp Val Phe	P	C18H25N3O6	379.174	380.182	0.22642	[M+H]+	5.528	0.72	2	C18	Organic acids and derivatives	Carboxylic acids and derivatives	Amino acids, peptides, and analogues	-	-	-	-	-	-	CC(C)C(C(=O)NC(CC1=CC=CC=C1)C(=O)O)NC(=O)C(CC(=O)O)N	SFJUYBCDQBAYAJ-YDHLFZDLSA-N	478726	385719	191365	938270	268523	951628	204757	394197	1.06482e+06	302539	695184	470744	1.02617	0.0372767	0.998419	0.527778	0.00339997
Com_1095_pos	Bancroftinone	P	C11H14O4	210.089	211.097	0.65457	[M+H]+	6.059	0.66	1	C18	Organic oxygen compounds	Organooxygen compounds	Carbonyl compounds	"14964-98-8"	HMDB0041406	-	-	-	11287272	COC1=C(C)C(OC)=C(C(C)=O)C(O)=C1	DUTVTRPNMVUOIS-UHFFFAOYSA-N	3.37793e+07	5.07606e+07	3.54656e+07	3.26893e+07	3.16682e+07	6.69345e+07	1.2695e+07	2.45812e+07	2.12699e+07	2.90216e+07	1.06158e+07	2.19963e+07	2.09101	1.0642	0.00444425	1	0.843683
Com_10962_pos	Ile Thr Phe	P	C19H29N3O5	379.211	380.215	8.90442	[M+H]+	5.832	0.66	2	C18	Organic acids and derivatives	Carboxylic acids and derivatives	Amino acids, peptides, and analogues	-	-	-	-	-	-	CCC(C)C(C(=O)NC(C(C)O)C(=O)NC(CC1=CC=CC=C1)C(=O)O)N	WXLYNEHOGRYNFU-URLPEUOOSA-N	5.53424e+06	7.98811e+06	6.61341e+06	4.3886e+06	7.77616e+06	8.45786e+06	2.96875e+06	6.08871e+06	5.07219e+06	2.85033e+06	3.07306e+06	140769	2.01836	1.01318	0.109132	0.916667	1.76868
Com_10963_pos	Celabenzine	P	C23H29N3O2	379.226	380.237	9.14059	[M+H]+	5.959	-	3	C18	Phenylpropanoids and polyketides	Macrolactams	-	-	-	C10578	-	-	-	C1CCN(CCCNC(=O)CC(NC1)C2=CC=CC=C2)C(=O)C3=CC=CC=C3	LSYKFBZWBDMZLQ-NRFANRHFSA-N	1.56245e+07	2.06348e+07	1.47128e+07	2.20915e+07	1.54527e+07	2.56787e+07	1.35082e+07	1.96031e+07	1.47785e+07	1.05546e+07	1.03363e+07	1.19259e+07	1.41494	0.500742	0.0276272	0.888889	0.564898
Com_10964_pos	N-palmitoyl-phosphoethanolamine	P	C18H38NO5P	379.249	380.252	9.7304	[M+H]+	5.695	-	3	C18	Organic acids and derivatives	Organic phosphonic acids and derivatives	Organic phosphonic acids	"-"	HMDB0059630	-	-	-	131769777	CCCCCCCCCCCCCCCC(O)=NC(O)CP(O)(O)=O	REFUVLFHSVMCAO-UHFFFAOYSA-N	1.56245e+07	2.06348e+07	1.47128e+07	2.20915e+07	1.54527e+07	2.56787e+07	1.35082e+07	1.96031e+07	1.47785e+07	1.05546e+07	1.03363e+07	1.19259e+07	1.41494	0.500742	0.0276272	0.888889	0.532254
Com_10966_pos	Aurachin B	P	C25H33NO2	379.251	380.261	7.39886	[M+H]+	7.404	-	3	C18	Lipids and lipid-like molecules	Prenol lipids	Sesquiterpenoids	-	-	C21140	map00998;map01100;map01110	-	-	CC1=[N+](C2=CC=CC=C2C(=C1O)CC=C(C)CCC=C(C)CCC=C(C)C)[O-]	ZNSLRZHNFFXDSE-YEFHWUCQSA-N	1.94323e+06	3.0082e+06	2.93634e+06	1.57532e+06	2.44231e+06	1.68925e+06	2.80067e+06	2.29583e+06	1.78748e+06	2.39042e+06	2.26049e+06	5.59096e+06	0.793809	-0.333135	0.361134	0.583333	0.378037
Com_10967_pos	Leukotriene B4 ethanolamide	P	C22H37NO4	379.272	380.279	1.17232	[M+H]+	7.426	-	3	C18	Organic nitrogen compounds	Organonitrogen compounds	Amines	"877459-63-7"	HMDB0002304	-	-	LMFA03020012	5283127	CCCCC\C=C/C[C@@H](O)\C=C\C=C\C=C/[C@@H](O)CCCC(=O)NCCO	DQLVVNIINUTUIU-XLFGVTECSA-N	1.60913e+06	1.89795e+06	1.35398e+06	1.23828e+06	1.37041e+06	150232	1.94869e+06	1.4366e+06	1.88881e+06	1.62906e+06	1.69386e+06	2.09184e+06	0.712889	-0.48825	0.207471	0.861111	0.815856
Com_10976_pos	Vomicine	P	C22H24N2O4	380.174	381.179	4.17959	[M+H]+	8.049	0.50	2	C18	Organoheterocyclic compounds	Indoles and derivatives	Carbazoles	"125-15-5"	-	C09255	-	-	-	CN1CCC23C4C5C(CC2=O)C(=CCOC5CC(=O)N4C6=C3C=CC=C6O)C1	ZMTYENXGROJCEA-LNKPQSDASA-N	1.43243e+07	1.99825e+07	6.57521e+06	1.96673e+07	1.18752e+07	2.42964e+07	1.12611e+07	1.05407e+07	7.10093e+06	6.89594e+06	1.00724e+07	5.84808e+06	1.87012	0.903129	0.0332554	0.861111	0.476733
Com_10977_pos	Pro Gln His	P	C16H24N6O5	380.181	381.188	0.7409	[M+H]+	6.017	0.68	2	C18	Organic acids and derivatives	Carboxylic acids and derivatives	Amino acids, peptides, and analogues	-	-	-	-	-	-	C1CC(NC1)C(=O)NC(CCC(=O)N)C(=O)NC(CC2=CN=CN2)C(=O)O	CMOIIANLNNYUTP-SRVKXCTJSA-N	7.46608e+06	8.06022e+06	8.59609e+06	8.73291e+06	9.99053e+06	8.17796e+06	6.6956e+06	9.81814e+06	4.64715e+06	9.58511e+06	6.92608e+06	8.72098e+06	1.09981	0.137261	0.355301	0.611111	0.239992
Com_10982_pos	Lys Pro His	P	C17H28N6O4	380.217	381.225	2.16531	[M+H]+	6.204	0.71	2	C18	Organic acids and derivatives	Carboxylic acids and derivatives	Amino acids, peptides, and analogues	-	-	-	-	-	-	C1CC(N(C1)C(=O)C(CCCCN)N)C(=O)NC(CC2=CN=CN2)C(=O)O	MSSABBQOBUZFKZ-IHRRRGAJSA-N	3.23948e+06	2.88188e+06	2.02264e+06	1.14204e+06	2.34363e+06	5.1193e+06	3.14453e+06	875009	1.09976e+06	856156	1.78448e+06	4.70236e+06	1.34397	0.426503	0.274672	0.722222	0.455286
Com_10983_pos	5-Methyl-4-hydroxy-3-farnesylcoumarin	P	C25H32O3	380.235	381.24	6.83644	[M+H]+	8.535	0.70	2	C18	Lipids and lipid-like molecules	Prenol lipids	Terpene lactones	-	-	-	-	-	-	CC1=C2C(=CC=C1)OC(=O)C(=C2O)CC=C(C)CCC=C(C)CCC=C(C)C	ZIVOEWOQKWIJDL-CFBAGHHKSA-N	4.44381e+07	6.11016e+07	1.75033e+07	3.92549e+07	2.78296e+07	2.91144e+07	6.22601e+06	1.01785e+07	3.72549e+06	1.49286e+07	6.6535e+06	6.87016e+06	4.5128	2.17402	0.000171068	1	3.30683
Com_10986_pos	Cycloschkuhriadiol acetate	P	C22H36O5	380.256	381.267	9.82722	[M+H]+	10.312	0.72	2	C18	Organoheterocyclic compounds	Naphthopyrans	-	-	-	-	-	-	-	C1CC([C@@H]2[C@@](C1)([C@H]1[C@](CC2)(O[C@]2(CC1)[C@H](CO[C@@H]2OC(=O)C)O)C)C)(C)C	OLZTYAABSYLPBY-XGMKRDNWNA-N	9.09494e+06	7.43728e+06	3.32197e+06	7.13454e+06	7.5227e+06	1.2616e+07	7.759e+06	7.08719e+06	9.4136e+06	9.5441e+06	2.57429e+06	9.41313e+06	1.02918	0.0414948	0.887018	0.555556	0.512529
Com_10988_pos	Persin	P	C23H40O4	380.293	381.3	0.58159	[M+H]+	9.648	0.65	2	C18	Lipids and lipid-like molecules	Fatty Acyls	Fatty alcohols	-	HMDB0041103	-	-	LMFA05000720	-	CCCCCC=CCC=CCCCCCCCC(=O)CC(COC(=O)C)O	IBDVBNUJEGRVQN-NQLNTKRDSA-N	1.30126e+07	9.27509e+06	1.36912e+07	1.31308e+07	9.61288e+06	1.09523e+07	1.12451e+07	1.46233e+07	1.76549e+07	2.25367e+07	5.00285e+06	1.61834e+07	0.7986	-0.324456	0.557975	0.75	0.348615
Com_10989_pos	24-methylene-19-norcholesta-1,3,5(10)-trien-3-ol	P	C27H40O	380.308	381.315	1.10142	[M+H]+	7.794	0.82	2	C18	Lipids and lipid-like molecules	Steroids and steroid derivatives	Cholestane steroids	-	-	-	-	-	51041306	CC(C)C(=C)CCC(C)C1CCC2C1(CCC3C2CCC4=C3C=CC(=C4)O)C	WURDLURTNDQONP-WQGNMAKJSA-N	8.87221e+06	1.26599e+07	1.10129e+07	2.25404e+07	1.12467e+07	1.94401e+07	1.30527e+07	1.42741e+07	1.30912e+07	1.51365e+07	1.53396e+07	1.17344e+07	1.03805	0.0538693	0.928328	0.638889	0.0821081
Com_1098_neg	Bis(2-ethylhexyl) hydrogen phosphate	N	C16H35O4P	322.227	321.219	2.53291	[M-H]-	8.82	0.77	1	C18	Organic acids and derivatives	Organic phosphoric acids and derivatives	Phosphate esters	"298-07-7"	HMDB0249242	-	-	-	9275	CCCCC(CC)COP(=O)(O)OCC(CC)CCCC	SEGLCEQVOFDUPX-UHFFFAOYSA-N	390711	188315	533355	841036	680413	675958	598704	1.24251e+06	547042	758495	1.05046e+06	565905	0.694879	-0.525166	0.150557	0.722222	0.694131
Com_10993_pos	2-Methylthio-N6-(delta2-isopentenyl)adenosine	P	C16H23N5O4S	381.147	382.154	0.9318	[M+H]+	6.396	-	3	C18	Nucleosides, nucleotides, and analogues	Purine nucleosides	-	"20859-00-1"	HMDB0301782	-	-	-	161337	CSC1=NC(NCC=C(C)C)=C2N=CN([C@@H]3O[C@H](CO)[C@@H](O)[C@H]3O)C2=N1	VZQXUWKZDSEQRR-SDBHATRESA-N	895610	1.7589e+06	1.82605e+06	1.79948e+06	3.28302e+06	4.81061e+06	2.54015e+06	1.08097e+06	775278	1.128e+06	1.15189e+06	3.13085e+06	1.46563	0.551523	0.27784	0.694444	0.390937
Com_10997_pos	Petasitenine	P	C19H27NO7	381.179	382.189	7.28398	[M+H]+	9.16	-	3	C18	Organoheterocyclic compounds	Azaspirodecane derivatives	-	-	HMDB0030328	C10359	-	-	-	CC1CC2(C(O2)C)C(=O)OC3CCN(CC=C(C3=O)COC(=O)C1(C)O)C	CZQLULNMKQAIQL-PFDMWMSASA-N	1.56245e+07	2.06348e+07	1.47128e+07	2.20915e+07	1.54527e+07	2.56787e+07	1.35082e+07	1.96031e+07	1.47785e+07	1.05546e+07	1.03363e+07	1.19259e+07	1.41494	0.500742	0.0276272	0.888889	0.536737
Com_10_neg	Glutaric acid	N	C5H8O4	132.042	113.024	1.90959	[M-H-H2O]-	1.358	0.70	2	C18	Organic acids and derivatives	Carboxylic acids and derivatives	Dicarboxylic acids and derivatives	"110-94-1"	HMDB0000661	C00489	map00071;map00310;map01100;map01120	-	743	OC(=O)CCCC(O)=O	JFCQEDHGNNZCLN-UHFFFAOYSA-N	5.17179e+07	6.90414e+07	8.66075e+07	1.39321e+08	7.91522e+07	5.53677e+07	1.28481e+08	1.45221e+08	1.48094e+08	1.4749e+08	1.8615e+08	5.20957e+07	0.595899	-0.746859	0.0570938	0.833333	1.6823
Com_11002_pos	Symphytine	P	C20H31NO6	381.215	382.226	9.30424	[M+H]+	7.697	0.53	2	C18	Alkaloids and derivatives	-	-	-	-	C10409	-	-	-	CC=C(C)C(=O)OC1CCN2C1C(=CC2)COC(=O)C(C(C)C)(C(C)O)O	MVWPTZQHBOWRTF-SMLWLWDZSA-N	1.06325e+06	1.19112e+06	870817	1.56753e+06	1.19463e+06	1.23285e+06	1.71232e+06	1.03147e+06	1.29752e+06	1.12871e+06	1.0343e+06	1.54902e+06	0.918339	-0.122901	0.505329	0.555556	0.196748
Com_11004_pos	3-Hydroxytetradeca-8,10,12-trienoylcarnitine	P	C21H35NO5	381.252	382.258	1.06946	[M+H]+	6.297	0.54	2	C18	Lipids and lipid-like molecules	Fatty Acyls	Fatty acid esters	"-"	HMDB0241410	-	-	-	-	CC=CC=CC=CCCCCC(O)CC(=O)OC(CC([O-])=O)C[N+](C)(C)C	VKKFTWOLEPWQFQ-UHFFFAOYSA-N	4.31031e+06	3.81579e+06	5.51763e+06	5.52782e+06	5.8198e+06	1.04789e+07	6.12494e+06	7.00682e+06	4.80513e+06	4.98928e+06	2.55993e+06	9.90248e+06	1.00231	0.00332731	0.911802	0.527778	0.169146
Com_1100_neg	5'-Cytidylic acid	N	C9H14N3O8P	323.052	322.044	1.57651	[M-H]-	1.443	0.93	1	C18	Nucleosides, nucleotides, and analogues	Pyrimidine nucleotides	Pyrimidine ribonucleotides	"63-37-6"	HMDB0000095	C00055	map00240;map01100;map01232	-	6131	C1=CN(C(=O)N=C1N)C2C(C(C(O2)COP(=O)(O)O)O)O	IERHLVCPSMICTF-XVFCMESISA-N	497733	222160	264232	2.13108e+06	598053	2.81512e+06	2.45884e+06	814147	669646	1.85345e+06	739941	296549	0.955478	-0.0657048	0.617617	0.638889	0.33424
Com_11025_pos	Pentadeca-5,12-dienoylcarnitine	P	C22H39NO4	381.288	382.295	1.37913	[M+H]+	6.762	0.60	2	C18	Lipids and lipid-like molecules	Fatty Acyls	Fatty acid esters	"-"	HMDB0241443	-	-	-	-	CCC=CCCCCCC=CCCCC(=O)OC(CC([O-])=O)C[N+](C)(C)C	AUVOHJRGGUIKCH-UHFFFAOYSA-N	1.98907e+07	3.31784e+07	1.95492e+07	7.88886e+06	5.53154e+07	4.87594e+07	1.66636e+07	1.37557e+07	2.58457e+07	2.34791e+07	9.92687e+06	4.23853e+07	1.39775	0.483108	0.493892	0.638889	0.452713
Com_11033_pos	Bactobolin	P	C14H20Cl2N2O6	382.07	383.075	4.58161	[M+H]+	1.345	0.55	2	C18	Organic acids and derivatives	Carboxylic acids and derivatives	Amino acids, peptides, and analogues	"72615-20-4 "	-	-	-	-	-	CC(C(=O)NC1C2C(C(CC(=C2C(=O)OC1(C)C(Cl)Cl)O)O)O)N	RBCHRRIVFAIGFI-RGBMRXMBSA-N	1.88085e+06	1.05785e+06	1.65671e+06	1.51828e+06	1.96e+06	2.43909e+06	2.92807e+06	2.66473e+06	1.6856e+06	2.04566e+06	1.56859e+06	2.98686e+06	0.757432	-0.400811	0.120742	0.777778	0.229859
Com_11036_pos	12a-Hydroxypachyrrhizone	P	C20H14O8	382.069	383.079	7.05786	[M+H]+	7.474	-	3	C18	Phenylpropanoids and polyketides	Isoflavonoids	Rotenoids	-	HMDB0030774	-	-	LMPK12060037	-	COC1=C2C(=CC3=C1OC4COC5=CC6=C(C=C5C4(C3=O)O)OCO6)C=CO2	DDGYXSWHWAQNRQ-UHFFFAOYSA-N	6.35442e+06	3.71421e+06	7.08912e+06	5.26477e+06	6.11904e+06	1.35083e+06	4.251e+06	5.71155e+06	5.25875e+06	5.77614e+06	4.30037e+06	6.46108e+06	0.941229	-0.0873816	0.536927	0.527778	0.2277
Com_11038_pos	Velloquercetin 4'-methyl ether	P	C21H18O7	382.105	383.115	7.21784	[M+H]+	1.325	-	3	C18	Phenylpropanoids and polyketides	Flavonoids	Flavones	-	-	-	-	LMPK12110605	-	CC(=C)C1CC2=C(O1)C=C3C(=C2O)C(=O)C(=C(O3)C4=CC(=C(C=C4)OC)O)O	NLTXDVGIENJDHL-UHFFFAOYSA-N	2.6621e+09	5.17169e+09	3.32076e+09	4.98642e+09	3.25898e+09	3.02559e+09	3.27733e+09	4.58364e+09	3.81499e+09	3.78033e+09	3.54413e+09	3.21583e+09	1.00942	0.0135281	0.902733	0.583333	0.0722233
Com_1103_neg	Entadamide-A-beta-D-glucopyranoside	N	C12H21NO7S	323.104	322.095	5.5024	[M-H]-	4.944	-	3	C18	Lipids and lipid-like molecules	Fatty Acyls	Fatty acyl glycosides	"138916-58-2"	-	-	-	-	-	CSC=CC(=O)NCCOC1C(C(C(C(O1)CO)O)O)O	FISKBHZVUFLWDZ-IYYAVIMFSA-N	18061	48535.7	900263	1.35627e+06	36146.1	33581.3	84664.3	75950.3	78084.7	57814.8	1.82467e+06	18622.1	1.11826	0.161259	0.963719	0.638889	0.818955
Com_11045_pos	Ochrephilone	P	C23H26O5	382.178	383.182	7.86246	[M+H]+	6.436	0.52	2	C18	Organic oxygen compounds	Organooxygen compounds	Carbonyl compounds	-	-	-	-	-	-	O=C1OC2(C(=O)C=C3C=C(OC=C3C2C1C(=O)C)C=CC(=CC(C)CC)C)C	GAIVGINVGXHEIA-ZAAJWPAISA-N	4.59701e+06	3.39156e+06	3.93074e+06	3.47688e+06	4.56961e+06	4.01704e+06	4.92131e+06	3.17057e+06	1.2092e+06	2.64985e+06	375056	7.93589e+06	1.18364	0.243235	0.276832	0.666667	1.49889
Com_1104_neg	His-Trp	N	C17H19N5O3	341.149	322.133	5.29263	[M-H-H2O]-	5.469	-	3	C18	Organic acids and derivatives	Carboxylic acids and derivatives	Amino acids, peptides, and analogues	"23403-90-9"	HMDB0028896	-	-	-	7009650	C1=CC=C2C(=C1)C(=CN2)C[C@@H](C(=O)O)NC(=O)[C@H](CC3=CN=CN3)N	FBTYOQIYBULKEH-ZFWWWQNUSA-N	649251	603749	967780	1.44578e+06	869072	686059	1.39846e+06	1.245e+06	1.17435e+06	100616	145186	669228	1.10329	0.141809	0.383586	0.472222	0.713243
Com_1104_pos	cyclo(leu-pro)	P	C11H18N2O2	210.137	211.144	0.62724	[M+H]+	5.663	0.97	1	C18	Organic acids and derivatives	Carboxylic acids and derivatives	Amino acids, peptides, and analogues	"2873-36-1"	HMDB0034276	-	-	-	7074739	CC(C)CC1C(=O)N2CCCC2C(=O)N1	SZJNCZMRZAUNQT-IUCAKERBSA-N	5.41934e+07	7.61583e+07	5.25255e+07	3.22296e+07	3.00604e+07	5.91976e+07	3.47446e+07	9.0577e+06	2.63728e+07	3.68891e+07	3.67158e+07	8.18642e+07	1.34887	0.431752	0.224208	0.666667	0.913005
Com_11054_pos	Pleurogenin	P	C21H34O6	382.236	383.24	7.85143	[M+H]+	6.8	0.71	2	C18	Lipids and lipid-like molecules	Steroids and steroid derivatives	Pregnane steroids	-	-	-	-	-	-	CC(=O)C1C(C(C2(C1(CCC3C2(CCC4C3(CCC(C4)O)C)O)C)O)O)O	OFRHDDLUFVBVKA-HCFVSKJESA-N	8.87649e+06	1.00789e+07	8.32338e+06	4.72367e+06	6.73553e+06	6.80966e+06	6.81027e+06	9.87333e+06	4.16948e+06	6.06741e+06	3.8962e+06	1.06684e+07	1.09793	0.134784	0.51771	0.583333	0.370496
Com_11056_pos	2,6,10,14-Tetramethyl-6,10,15-hexadecatriene-2,3,8,14-tetrol 8-acetate	P	C22H38O5	382.272	383.283	9.74429	[M+H]+	10.76	0.60	2	C18	Lipids and lipid-like molecules	Prenol lipids	Sesquiterpenoids	-	-	-	-	-	-	CC(=CC(CC(=CCCC(C)(C=C)O)C)OC(=O)C)CCC(C(C)(C)O)O	GELWQVJWIXTYEW-YVKNXETBSA-N	4.11614e+06	3.69404e+06	2.69022e+06	1.03181e+06	3.40893e+06	5.75863e+06	2.31003e+06	3.09565e+06	3.09694e+06	4.23571e+06	696180	2.75121e+06	1.27889	0.354893	0.487016	0.666667	0.627511
Com_11058_pos	Jaspaquinol	P	C26H38O2	382.287	383.294	0.75387	[M+H]+	7.613	0.84	2	C18	Lipids and lipid-like molecules	Prenol lipids	Diterpenoids	-	-	-	-	-	-	CC1=C(C(CCC1)(C)C)CCC(=CCCC(=CCC2=C(C=CC(=C2)O)O)C)C	KUTRNQZRJBENDY-ZQYJZOSASA-N	213283	632066	177572	183493	233731	189207	1.50713e+06	809300	1.12455e+06	176057	1.20692e+06	254969	0.320806	-1.64022	0.0456077	0.805556	0.82214
Com_11067_pos	Meropenem	P	C17H25N3O5S	383.151	384.156	8.26001	[M+H]+	5.217	-	3	C18	Organoheterocyclic compounds	Lactams	Beta lactams	"96036-03-2"	HMDB0014898	-	-	-	-	O=C(O)C1=C(SC2CNC(C(=O)N(C)C)C2)C(C)C3N1C(=O)C3C(O)C	DMJNNHOOLUXYBV-PQTSNVLCSA-N	785433	834268	765902	1.32507e+06	251755	1.22737e+06	1.23737e+06	227359	55486.5	1.16238e+06	1.07406e+06	1.30945e+06	1.02442	0.0348025	0.570283	0.5	0.376988
Com_11068_pos	Peniprequinolone	P	C22H25NO5	383.173	384.178	8.00259	[M+H]+	5.202	-	3	C18	Organoheterocyclic compounds	Quinolines and derivatives	Phenylquinolines	-	-	-	-	-	-	CC(=CCC1=C(C2=C(C=C1)NC(=O)C(C2(C3=CC=C(C=C3)OC)O)OC)O)C	ZRZQXSGEIJXJEO-RBBKRZOGSA-N	1.47231e+06	818752	1.13401e+06	954838	1.81872e+06	828160	582835	902859	354229	1.47672e+06	117125	1.46561e+06	1.43422	0.520268	0.18714	0.694444	0.642558
Com_11069_pos	Dihydrozeatin-O-glucoside	P	C16H25N5O6	383.18	384.186	5.78168	[M+H]+	4.991	-	3	C18	Lipids and lipid-like molecules	Fatty Acyls	Fatty acyl glycosides	"62512-96-3"	HMDB0012214	C16448	map00908;map01110	-	-	C[C@@H](CCNC1=C2N=CN=C2N=CN1)CO[C@@H]1O[C@H](CO)[C@@H](O)[C@H](O)[C@H]1O	QRZHDHJUYBONQQ-CBGBLGFFSA-N	1.46801e+06	2.10617e+06	1.53594e+06	2.96038e+06	1.76227e+06	3.44374e+06	67972.5	59188.5	1.35678e+06	970762	1.00727e+06	2.33375e+06	2.29074	1.19581	0.0744804	0.888889	1.10296
Com_11072_pos	18-Aminoabieta-8,11,13-Triene Sulfate	P	C20H33NO4S	383.213	384.219	2.71279	[M+H]+	10.249	0.54	2	C18	Lipids and lipid-like molecules	Prenol lipids	Diterpenoids	-	-	-	-	-	-	O=S(=O)(O)O.NCC1(C)CCCC2(C3=CC=C(C=C3CCC21)C(C)C)C	FDYFHDKFDSGDKM-UHFFFAOYSA-N	1.18471e+07	4.89476e+06	6.39115e+06	1.56918e+06	4.72034e+06	2.62369e+06	3.99584e+07	2.24923e+07	1.88619e+07	1.5851e+07	1.10742e+07	7.06209e+06	0.277938	-1.84717	0.00561828	0.944444	1.46038
Com_11074_pos	N-(1-Adamantyl)-1-(5-fluoropentyl)-1H-indazole-3-carboxamide	P	C23H30FN3O	383.237	384.244	2.55225	[M+H]+	6.986	-	3	C18	Organoheterocyclic compounds	Benzopyrazoles	Indazoles	"-"	HMDB0244594	-	-	-	-	FCCCCCN1N=C(C(=O)NC23CC4CC(CC(C4)C2)C3)C2=CC=CC=C12	UCMFSGVIEPXYIV-UHFFFAOYSA-N	139936	1.19077e+06	1.04039e+06	1.2449e+06	1.23149e+06	167527	1.70963e+06	1.10367e+06	1.42814e+06	110755	1.14641e+06	1.67946e+06	0.698659	-0.51734	0.498875	0.666667	0.500233
Com_11091_pos	N-oleoyl threonine	P	C22H41NO4	383.304	384.31	1.23319	[M+H]+	9.55	0.66	2	C18	Organic acids and derivatives	Carboxylic acids and derivatives	Amino acids, peptides, and analogues	-	HMDB0241967	-	-	LMFA08020108	-	CCCCCCCCC=CCCCCCCCC(=O)NC(C(C)O)C(=O)O	NEMXEZCVUJCXDQ-PCXBEVNGSA-N	1.56245e+07	2.06348e+07	1.47128e+07	2.20915e+07	1.54527e+07	2.56787e+07	1.35082e+07	1.96031e+07	1.47785e+07	1.05546e+07	1.03363e+07	1.19259e+07	1.41494	0.500742	0.0276272	0.888889	0.631577
Com_11093_pos	Asp Asn His	P	C14H20N6O7	384.139	385.147	0.33003	[M+H]+	5.727	0.60	2	C18	Organic acids and derivatives	Carboxylic acids and derivatives	Amino acids, peptides, and analogues	-	-	-	-	-	-	C1=C(NC=N1)CC(C(=O)O)NC(=O)C(CC(=O)N)NC(=O)C(CC(=O)O)N	VBVKSAFJPVXMFJ-CIUDSAMLSA-N	8.68495e+06	1.44186e+07	1.04899e+07	1.26167e+07	1.26354e+07	1.11685e+07	9.85403e+06	1.29153e+07	1.02586e+07	1.18977e+07	9.6959e+06	1.18453e+07	1.05337	0.0750088	0.61682	0.611111	0.0478613
Com_11097_pos	12-Dehydroporson	P	C22H24O6	384.157	385.166	4.77188	[M+H]+	6.421	0.58	2	C18	Lipids and lipid-like molecules	Fatty Acyls	Fatty acyl glycosides	"171438-25-8"	HMDB0041417	-	-	-	131753136	COC1=C2C=C(CC(=O)C(=O)CCCCC3=CC2=C(OC)C(OC)=C3O)C=C1	ACTVOSXZOZQENN-UHFFFAOYSA-N	1.72134e+07	2.27401e+07	1.61923e+07	2.42186e+07	1.70281e+07	2.8373e+07	1.47589e+07	2.16162e+07	1.62709e+07	1.15112e+07	1.13013e+07	1.29168e+07	1.42308	0.509019	0.0266977	0.888889	0.632243
Com_11099_pos	Isomitraphylline N-oxide	P	C21H24N2O5	384.169	385.178	6.12249	[M+H]+	10.408	-	3	C18	Organoheterocyclic compounds	Indolizidines	-	-	-	-	-	-	-	CC1C2C[N+]3(CCC4(C3CC2C(=CO1)C(=O)OC)C5=CC=CC=C5NC4=O)[O-]	DTEXPPFMGPLSPX-JOZZOWJMSA-N	2.09659e+07	3.45688e+07	1.18705e+07	5.28691e+07	1.41069e+07	4.95008e+07	2.61359e+07	3.93009e+07	4.00238e+07	4.68845e+07	2.58214e+07	5.93298e+07	0.774252	-0.369125	0.242366	0.666667	1.34565
Com_110_neg	4-Trifluoromethylphenol	N	C7H5F3O	162.029	161.022	2.21328	[M-H]-	5.753	0.68	1	C18	Benzenoids	Benzene and substituted derivatives	Trifluoromethylbenzenes	"402-45-9"	HMDB0014023	-	-	-	67874	C1=CC(=CC=C1C(F)(F)F)O	BAYGVMXZJBFEMB-UHFFFAOYSA-N	4.56569e+06	4.18875e+06	6.88009e+06	1.20843e+07	6.59654e+06	3.61766e+06	8.80644e+06	9.78583e+06	8.16438e+06	1.00822e+07	1.67456e+07	4.1536e+06	0.656984	-0.60607	0.127316	0.75	0.86481
Com_1110_neg	ethyl 4-[(3-amino-2-oxo-2H-chromen-4-yl)amino]benzoate	N	C18H16N2O4	324.111	323.106	7.53687	[M-H]-	7.99	-	3	C18	Phenylpropanoids and polyketides	Coumarins and derivatives	-	"313231-50-4"	-	-	-	-	767067	CCOC(=O)C1=CC=C(C=C1)NC2=C(C(=O)OC3=CC=CC=C32)N	UFMACHRLGGOBAI-UHFFFAOYSA-N	2.12856e+06	2.0558e+06	3.08272e+06	6.85211e+06	2.78638e+06	2.50606e+06	4.38116e+06	5.16621e+06	5.33928e+06	6.11742e+06	6.92571e+06	2.19374e+06	0.644401	-0.633969	0.0814415	0.777778	0.886478
Com_11110_pos	Persicaxanthin	P	C25H36O3	384.266	385.273	0.85181	[M+H]+	8.582	0.73	2	C18	Lipids and lipid-like molecules	Prenol lipids	Diterpenoids	-	HMDB0034952	-	-	-	-	CC(=CC=CC=C(C)C=CC=C(C)C=CC12C(CC(CC1(O2)C)O)(C)C)CO	JQVNCYNADFKYNN-LKODNMENSA-N	2.6176e+08	3.64469e+08	2.86839e+08	4.92006e+08	2.15311e+08	2.27036e+08	4.08787e+08	3.71079e+08	3.53828e+08	4.57137e+08	2.62088e+08	3.00451e+08	0.857921	-0.221084	0.269913	0.722222	0.977296
Com_11112_pos	8Z,11Z,14Z,17Z,20Z,23Z-hexacosahexaenoic acid	P	C26H40O2	384.303	385.31	1.26591	[M+H]+	7.803	0.75	2	C18	Lipids and lipid-like molecules	Fatty Acyls	Fatty acids and conjugates	-	-	-	-	LMFA01030838	-	CCC=CCC=CCC=CCC=CCC=CCC=CCCCCCCC(=O)O	GLEIIPZRQAMQLG-KUBAVDMBSA-N	1.03046e+06	299549	130811	1.14247e+06	213951	2.46181e+06	181802	591274	350966	1.17525e+06	1.15841e+06	1.13917e+06	1.1484	0.199631	0.800583	0.583333	0.361645
Com_11113_pos	MG(20:1(11Z)/0:0/0:0)	P	C23H44O4	384.324	385.331	0.12556	[M+H]+	10.717	0.52	2	C18	Lipids and lipid-like molecules	Glycerolipids	Monoradylglycerols	"-"	HMDB0011573	-	-	-	53480982	[H][C@](O)(CO)COC(=O)CCCCCCCCC\C=C/CCCCCCCC	HPTOSMWVVSKAGZ-DYYZXQNHSA-N	351693	834125	272575	1.6474e+06	934696	1.37439e+06	1.63101e+06	1.12805e+06	1.04594e+06	2.43952e+06	1.27204e+06	1.59956e+06	0.59399	-0.751489	0.0771534	0.777778	0.779746
Com_11118_pos	O-Methylthaicanine	P	C22H27NO5	385.189	386.199	7.56163	[M+H]+	7.288	-	3	C18	Alkaloids and derivatives	Protoberberine alkaloids and derivatives	-	-	-	-	-	-	-	COC1=C(C2=C(CC3C4=CC(=C(C(=C4CCN3C2)OC)OC)OC)C=C1)OC	ODXIINJWIDRSBL-KRWDZBQOSA-N	333054	854613	1.95392e+06	6.4545e+08	742914	5.71495e+08	438825	98035.5	125689	306427	431148	6.95089e+06	146.189	7.19169	0.106439	0.833333	2.47084
Com_11119_pos	Uncarine c	P	C21H24N2O4	368.174	386.211	9.28584	[M+NH4]+	5.73	-	3	C18	Organoheterocyclic compounds	Indolizidines	-	-	-	C17595	-	-	-	O=C(OC)C1=COC(C)C2CN3CCC4(C(O)=NC=5C=CC=CC54)C3CC12	JMIAZDVHNCCPDM-UHFFFAOYSA-N	1.56245e+07	2.06348e+07	1.47128e+07	2.20915e+07	1.54527e+07	2.56787e+07	1.35082e+07	1.96031e+07	1.47785e+07	1.05546e+07	1.03363e+07	1.19259e+07	1.41494	0.500742	0.0276272	0.888889	0.818301
Com_11120_pos	(6E)-Tridec-6-enedioylcarnitine	P	C20H35NO6	385.246	386.253	0.8672	[M+H]+	6.655	0.62	2	C18	Lipids and lipid-like molecules	Fatty Acyls	Fatty acid esters	"-"	HMDB0241322	-	-	-	-	C[N+](C)(C)CC(CC([O-])=O)OC(=O)CCCCC=CCCCCCC(O)=O	VUBKTBPRVRGGTM-UHFFFAOYSA-N	2.37846e+07	3.17312e+07	2.25894e+07	3.32733e+07	2.43387e+07	3.97148e+07	1.95496e+07	3.05503e+07	2.226e+07	1.55085e+07	1.45531e+07	1.71262e+07	1.46746	0.553325	0.0221086	0.916667	1.15749
Com_1113_pos	Orciprenaline	P	C11H17NO3	211.121	212.128	0.10239	[M+H]+	6.043	0.61	1	C18	Benzenoids	Phenols	Benzenediols	"586-06-1"	HMDB0014954	C07144	-	-	4086	CC(C)NCC(C1=CC(=CC(=C1)O)O)O	LMOINURANNBYCM-UHFFFAOYSA-N	1.20752e+06	2.04996e+06	867537	1.78427e+06	1.19663e+06	4.31601e+06	2.24774e+06	6.29437e+06	3.10463e+06	1.55857e+06	1.92189e+06	1.07086e+06	0.705141	-0.504015	0.358483	0.666667	0.400268
Com_11146_pos	10-Methyltetradecanoylcarnitine	P	C22H43NO4	385.319	386.326	1.13245	[M+H]+	7.554	0.72	2	C18	Lipids and lipid-like molecules	Fatty Acyls	Fatty acid esters	"-"	HMDB0240834	-	-	-	-	CCCCC(C)CCCCCCCCC(=O)OC(CC([O-])=O)C[N+](C)(C)C	GWAHQSMRZNEIRX-UHFFFAOYSA-N	2.02849e+07	2.13898e+07	1.7336e+07	2.70673e+07	3.30986e+07	3.75847e+07	2.02739e+07	2.87356e+07	2.21811e+07	2.02603e+07	2.06195e+07	3.57038e+07	1.06082	0.0851754	0.776693	0.555556	0.120882
Com_1114_pos	TRPM8 agonist WS-3	P	C13H25NO	211.194	212.201	0.13891	[M+H]+	7.623	0.60	1	C18	Lipids and lipid-like molecules	Prenol lipids	Monoterpenoids	"39711-79-0"	HMDB0037834	-	-	-	62907	CCNC(=O)C1CC(C)CCC1C(C)C	VUNOFAIHSALQQH-UHFFFAOYSA-N	123515	1.44896e+06	1.1505e+06	3.69481e+06	1.2362e+06	3.43178e+06	124349	823345	1.37244e+06	1.04637e+06	1.27095e+06	1.72198e+06	1.7432	0.801738	0.560979	0.638889	0.326254
Com_11169_pos	Coetsoidin A	P	C22H26O6	386.173	387.182	5.64031	[M+H]+	9.995	0.55	2	C18	Lipids and lipid-like molecules	Prenol lipids	Diterpenoids	-	-	-	-	-	-	CC(=O)OC1C(=C)C2CCC3C1(C2)C(=O)C(=C4C35COC(C4(C)C)CC5=O)O	UOYUDLWZKQVTAO-MHIONUQNSA-N	1.98305e+07	2.87733e+07	1.43077e+07	4.48156e+07	2.10731e+07	2.47603e+07	3.18228e+07	3.2081e+07	3.29701e+07	3.81983e+07	2.47865e+07	2.8374e+07	0.815801	-0.29371	0.171752	0.777778	0.562083
Com_11175_pos	Anomalin	P	C22H30N2O4	386.221	387.231	7.77837	[M+H]+	5.926	-	3	C18	Alkaloids and derivatives	Aspidospermatan-type alkaloids	-	-	HMDB0256728	-	-	-	-	CCC12CCC3C4(C1N(CCC2O)CC4)C5=C(N3C(=O)C)C(=C(C=C5)OC)O	XYPHRTDTBOZCJF-BVKOHWRASA-N	1.72134e+07	2.27401e+07	1.61923e+07	2.42186e+07	1.70281e+07	2.8373e+07	1.47589e+07	2.16162e+07	1.62709e+07	1.15112e+07	1.13013e+07	1.29168e+07	1.42308	0.509019	0.0266977	0.888889	0.848317
Com_11178_pos	Oleandolide	P	C20H34O7	386.23	387.239	4.19056	[M+H]+	7.416	-	3	C18	Phenylpropanoids and polyketides	Macrolides and analogues	-	-	-	C11990	map00522;map01100;map01110	LMPK04000031	-	CC1CC2(CO2)C(=O)C(C(C(C(OC(=O)C(C(C(C1O)C)O)C)C)C)O)C	PFDLUBNRHMFBGI-HRVFELILSA-N	294631	1.17261e+06	389820	481143	201327	1.04201e+06	365607	386170	1.25079e+06	192859	1.25384e+06	1.02265e+06	0.800897	-0.320312	0.660253	0.555556	0.376209
Com_11181_pos	Circinamide	P	C18H34N4O5	386.253	387.261	0.8284	[M+H]+	5.38	-	3	C18	Organic acids and derivatives	Carboxylic acids and derivatives	Amino acids, peptides, and analogues	-	-	-	-	-	-	CC(C)CC(C(=O)N(CCCCN)CCCCN)NC(=O)C1C(O1)C(=O)O	QQVXQLBKFHMJOV-KKUMJFAQSA-N	1.56245e+07	2.06348e+07	1.47128e+07	2.20915e+07	1.54527e+07	2.56787e+07	1.35082e+07	1.96031e+07	1.47785e+07	1.05546e+07	1.03363e+07	1.19259e+07	1.41494	0.500742	0.0276272	0.888889	0.606923
Com_11184_pos	5,10-Dihydroxyfurospinulosine 1	P	C25H38O3	386.282	387.289	0.71659	[M+H]+	7.341	0.80	2	C18	Lipids and lipid-like molecules	Prenol lipids	Diterpenoids	-	-	-	-	-	-	CC(=CCCC(=CCCC(=CCC(C(=CCC(C1=COC=C1)O)C)O)C)C)C	RUMJQSQIDIVFEE-UAEAPSCDSA-N	2.75001e+07	3.53962e+07	1.74284e+07	1.48488e+06	5.3256e+07	3.21636e+07	1.06858e+07	3.99815e+06	935657	654223	597119	2.64567e+07	3.85964	1.94847	0.0452534	0.888889	1.94767
Com_11186_pos	11Z,14Z,17Z,20Z,23Z-hexacosapentaenoic acid	P	C26H42O2	386.318	387.329	9.16208	[M+H]+	7.536	0.77	2	C18	Lipids and lipid-like molecules	Fatty Acyls	Fatty acids and conjugates	-	-	-	-	LMFA01030831	-	CCC=CCC=CCC=CCC=CCC=CCCCCCCCCCC(=O)O	HIFHGEKXHBBCMU-JLNKQSITSA-N	3.74145e+06	4.36291e+06	3.96627e+06	3.021e+06	7.95346e+06	1.72498e+06	4.25661e+06	6.4118e+06	4.8086e+06	3.31552e+06	4.34189e+06	7.46785e+06	0.809419	-0.305041	0.275291	0.694444	0.387449
Com_11187_pos	benzyladenine-7-N-glucoside	P	C18H21N5O5	387.154	388.165	7.98646	[M+H]+	9.686	-	3	C18	Organic oxygen compounds	Organooxygen compounds	Carbohydrates and carbohydrate conjugates	-	-	-	-	-	-	C1=CC=C(C=C1)CNC2=NC=NC3=C2N(C=N3)C4C(C(C(C(O4)CO)O)O)O	MFMRRPHRZQYKIJ-YYZLIPTLSA-N	1.04924e+07	7.30175e+06	9.47227e+06	1.02319e+07	1.13334e+07	6.58485e+06	2.01069e+07	1.63358e+07	1.63543e+07	2.26296e+07	1.27338e+07	8.34848e+06	0.574213	-0.800343	0.0146445	0.888889	0.919423
Com_1118_pos	(-)-Hydroxycitric acid lactone	P	C6H6O7	190.011	213	0.35479	[M+Na]+	0.572	-	3	C18	Organic acids and derivatives	Carboxylic acids and derivatives	Tricarboxylic acids and derivatives	"27750-13-6"	-	-	-	-	-	C1C(=O)OC(C1(C(=O)O)O)C(=O)O	PFHZIWAVXDSFTB-CVYQJGLWSA-N	1.11357e+06	1.71175e+06	766301	3.0817e+06	1.59917e+06	1.2672e+06	2.34225e+06	2.25077e+06	1.88187e+06	1.2006e+06	540767	339260	1.11503	0.157088	0.549506	0.472222	0.944246
Com_11190_pos	Macrodaphniphyllamine	P	C23H33NO4	387.241	388.244	9.73674	[M+H]+	8.348	-	3	C18	Organoheterocyclic compounds	Azaspirodecane derivatives	-	-	-	-	-	-	-	CC1CN2CC3CCC4=C5C(CC4)C(CC56C3(C(CC1C62O)O)C)C(=O)OC	VSUPHZOFQVOSCQ-LTGXOXBDSA-N	1.56245e+07	2.06348e+07	1.47128e+07	2.20915e+07	1.54527e+07	2.56787e+07	1.35082e+07	1.96031e+07	1.47785e+07	1.05546e+07	1.03363e+07	1.19259e+07	1.41494	0.500742	0.0276272	0.888889	0.642463
Com_11192_pos	N-Palmitoyl Methionine	P	C21H41NO3S	387.281	388.287	1.42184	[M+H]+	9.707	0.60	2	C18	Organic acids and derivatives	Carboxylic acids and derivatives	Amino acids, peptides, and analogues	"-"	HMDB0241930	-	-	LMFA08020109	3977103	CCCCCCCCCCCCCCCC(=O)NC(CCSC)C(O)=O	FCVASHHBGGKTGT-UHFFFAOYSA-N	1.02431e+06	2.50239e+06	908914	1.34323e+06	1.12902e+06	548947	471982	930086	515425	584616	437353	2.47724e+06	1.37663	0.461145	0.229137	0.777778	0.433822
Com_11193_pos	3-Hydroxytetradecanoyl carnitine	P	C21H41NO5	387.298	388.306	0.27534	[M+H]+	6.89	0.69	2	C18	Lipids and lipid-like molecules	Fatty Acyls	Fatty acid esters	"282523-64-2"	HMDB0061640	-	-	LMFA07070045	71464541	CCCCCCCCCCCC(O)CC(=O)OC(CC([O-])=O)C[N+](C)(C)C	GFAZJTUXMHGTOC-UHFFFAOYSA-N	2.90099e+07	4.19433e+07	2.07184e+07	3.85217e+07	4.35942e+07	6.2499e+07	2.74932e+07	8.95916e+06	2.74199e+07	1.86354e+07	2.15215e+07	2.98237e+07	1.76527	0.819889	0.0362406	0.861111	0.794515
Com_11199_pos	Tuberonic acid glucoside	P	C18H28O9	388.173	389.177	9.5249	[M+H]+	9.995	-	3	C18	Lipids and lipid-like molecules	Fatty Acyls	Fatty acyl glycosides	-	-	C08558	-	LMFA13010032	-	C1CC(=O)C(C1CC(=O)O)CC=CCCOC2C(C(C(C(O2)CO)O)O)O	JFDNMLUPLXZXGV-RKAGECJXSA-N	6.147e+06	4.90772e+06	5.31103e+06	6.99986e+06	7.06169e+06	1.21513e+06	1.11743e+07	6.64592e+06	1.18216e+07	8.43905e+06	7.06878e+06	5.18004e+06	0.628703	-0.66955	0.107599	0.833333	1.07022
Com_111_pos	2-(Methylthio)pyrazine	P	C5H6N2S	126.025	127.033	1.0647	[M+H]+	5.992	0.64	1	C18	Organosulfur compounds	Thioethers	Aryl thioethers	"21948-70-9"	HMDB0033152	-	-	-	519907	CSC1=NC=CN=C1	KBPBOWBQRUXMFV-UHFFFAOYSA-N	1.00048e+06	389423	936138	1.5015e+06	84912.5	97681.2	122791	108910	1.26755e+06	65237	81832.7	277853	2.08408	1.05941	0.229851	0.694444	0.511288
Com_11205_pos	Isodoacetal	P	C22H28O6	388.189	389.193	6.5536	[M+H]+	6.562	0.70	2	C18	Lipids and lipid-like molecules	Prenol lipids	Terpene lactones	-	-	-	-	-	-	CC(=O)OC1C(=C)C2CC3C4C1(C2)C(=O)OC5C46COC(C6C(CC5)(C)C)O3	BZMAMKVTSYOXJO-OIHOHIAZSA-N	2.33691e+07	1.69728e+07	1.10356e+07	3.09628e+07	2.62337e+07	1.90307e+07	1.96294e+07	9.60513e+06	6.27395e+06	1.54325e+07	9.81247e+06	7.24233e+06	1.87666	0.908164	0.0183477	0.888889	0.783309
Com_11207_pos	Gomisin J	P	C22H28O6	388.189	389.199	8.13451	[M+H]+	7.398	0.62	2	C18	Phenylpropanoids and polyketides	Tannins	Hydrolyzable tannins	"66280-25-9"	HMDB0252912	-	-	-	73158	COC1=C(O)C=C2CC(C)C(C)CC3=CC(O)=C(OC)C(OC)=C3C2=C1OC	PICOUNAPKDEPCA-UHFFFAOYSA-N	1.72134e+07	2.27401e+07	1.61923e+07	2.42186e+07	1.70281e+07	2.8373e+07	1.47589e+07	2.16162e+07	1.62709e+07	1.15112e+07	1.13013e+07	1.29168e+07	1.42308	0.509019	0.0266977	0.888889	0.365501
Com_11214_pos	5,6-Dihydroxyprostaglandin F1a	P	C20H36O7	388.246	389.25	8.48144	[M+H]+	6.212	-	3	C18	Lipids and lipid-like molecules	Fatty Acyls	Eicosanoids	"11000-26-3"	HMDB0012109	C06475	-	-	6439819	CCCCC[C@H](O)\C=C\[C@H]1[C@H](O)C[C@H](O)[C@@H]1CC(O)C(O)CCCC(O)=O	SAAOVBGAFHJPIF-NYNACFBQSA-N	2.95921e+07	3.80151e+07	2.48135e+07	2.65938e+07	3.23397e+07	4.36603e+07	1.84781e+07	2.01138e+07	1.76812e+07	2.43427e+07	1.14915e+07	3.08218e+07	1.5864	0.665755	0.015553	0.916667	0.943498
Com_11221_pos	(+)-Desoxyscalarin	P	C25H40O3	388.298	389.305	0.64386	[M+H]+	9.339	0.63	2	C18	Lipids and lipid-like molecules	Prenol lipids	Sesterterpenoids	-	-	-	-	LMPR0105060002	-	CC1(CCCC2(C1CCC3(C2CC(C4(C3CC=C5C4C(OC5)O)C)O)C)C)C	TVZPMYDGQOHLDW-VMCJJPMPSA-N	909315	1.07386e+06	466025	2.4142e+06	819167	1.68215e+06	847530	850117	1.38916e+06	907837	1.03319e+06	1.39071e+06	1.14741	0.198383	0.925325	0.527778	0.0567547
Com_11224_pos	Glu Glu Ile	P	C16H27N3O8	389.18	390.187	0.95324	[M+H]+	4.987	0.70	2	C18	Organic acids and derivatives	Carboxylic acids and derivatives	Amino acids, peptides, and analogues	-	-	-	-	-	-	CCC(C)C(C(=O)O)NC(=O)C(CCC(=O)O)NC(=O)C(CCC(=O)O)N	AUTNXSQEVVHSJK-YVNDNENWSA-N	46957.4	614676	236951	350362	287389	113513	60225.3	118169	662317	278479	426786	272485	0.907278	-0.140384	0.832867	0.555556	0.0845779
Com_11225_pos	Cilazaprilat	P	C20H27N3O5	389.195	390.205	6.59345	[M+H]+	5.79	-	3	C18	Organic acids and derivatives	Carboxylic acids and derivatives	Amino acids, peptides, and analogues	-	-	C17309	-	-	-	C1CC(C(=O)N2C(CCCN2C1)C(=O)O)NC(CCC3=CC=CC=C3)C(=O)O	UVAUYSRYXACKSC-ULQDDVLXSA-N	92762.1	3.57992e+06	3.41327e+06	3.51747e+06	3.31538e+06	4.7758e+06	1.44254e+07	4.16542e+06	1.71612e+06	402463	3.20064e+06	4.36764e+06	0.661109	-0.59704	0.647961	0.527778	0.400319
Com_11226_pos	6-Hydroxydodecanedioylcarnitine	P	C19H35NO7	389.241	390.248	1.35698	[M+H]+	7.088	-	3	C18	Lipids and lipid-like molecules	Fatty Acyls	Fatty acid esters	"-"	HMDB0241289	-	-	-	-	C[N+](C)(C)CC(CC([O-])=O)OC(=O)CCCCC(O)CCCCCC(O)=O	YBTIESRHTAYAFK-UHFFFAOYSA-N	5.51831e+06	4.7128e+06	5.61568e+06	419832	1.05981e+07	759247	3.54043e+06	1.53031e+06	2.39971e+06	3.76501e+06	370481	9.10565e+06	1.33374	0.415482	0.795834	0.638889	0.617508
Com_11233_pos	NAGABA	P	C24H39NO3	389.293	390.298	6.58632	[M+H]+	7.542	-	3	C18	Organic acids and derivatives	Carboxylic acids and derivatives	Amino acids, peptides, and analogues	"128201-89-8"	-	-	-	LMFA08020074	-	CCCCCC=CCC=CCC=CCC=CCCCC(=O)NCCCC(=O)O	JKUDIEXTAYKJNX-DOFZRALJSA-N	4.43658e+06	2.66096e+07	4.58664e+06	1.25012e+07	5.9031e+06	1.26868e+07	8.62661e+06	5.10325e+06	7.82854e+06	4.70312e+06	6.60718e+06	7.71315e+06	1.64418	0.717368	0.362481	0.555556	1.21846
Com_11235_pos	Chidamide	P	C22H19FN4O2	390.149	391.158	2.9105	[M+H]+	5.433	0.58	2	C18	Benzenoids	Benzene and substituted derivatives	Anilides	"743420-02-2"	HMDB0250075	-	-	-	-	C1=CC(=CN=C1)C=CC(=O)NCC2=CC=C(C=C2)C(=O)NC3=C(C=CC(=C3)F)N	WXHHICFWKXDFOW-BJMVGYQFSA-N	5.21752e+07	7.18471e+07	4.07753e+07	7.99096e+07	3.99268e+07	5.61772e+07	5.46213e+07	2.42377e+06	4.81882e+07	4.70695e+06	2.65732e+07	8.32783e+06	2.353	1.2345	0.0457856	0.861111	2.11392
Com_1123_neg	Honokiol	N	C18H18O2	266.131	325.148	9.49239	[M+CH3COOH-H]-	6.55	0.56	1	C18	Benzenoids	Benzene and substituted derivatives	Biphenyls and derivatives	"35354-74-6"	HMDB0253212	C10630	-	-	72303	OC1=C(CC=C)C=C(C=C1)C1=C(O)C=CC(CC=C)=C1	FVYXIJYOAGAUQK-UHFFFAOYSA-N	303425	80817.6	169124	634896	581787	327484	754659	173773	539407	783046	523720	327261	0.676217	-0.564442	0.244904	0.694444	0.444352
Com_11247_pos	Dilept	P	C21H30N2O5	390.215	391.222	2.70409	[M+H]+	8.185	-	3	C18	Organic acids and derivatives	Carboxylic acids and derivatives	Amino acids, peptides, and analogues	"-"	HMDB0251364	-	-	-	56694129	CCCCCC(=O)N1CCCC1C(=O)NC(CC1=CC=C(O)C=C1)C(=O)OC	HNWPAYLOEFDTJN-UHFFFAOYSA-N	6.78817e+06	1.00803e+07	2.78497e+06	1.47601e+07	3.98109e+06	7.8617e+06	8.20679e+06	5.48371e+06	3.15876e+06	8.05768e+06	4.99675e+06	2.7783e+06	1.41534	0.501153	0.381905	0.638889	0.443883
Com_1124_neg	4-Dodecylbenzenesulfonic acid	N	C18H30O3S	326.192	325.184	0.91349	[M-H]-	8.981	1.00	1	C18	Benzenoids	Benzene and substituted derivatives	Benzenesulfonic acids and derivatives	"121-65-3"	HMDB0059915	-	-	-	8485	CCCCCCCCCCCCC1=CC=C(C=C1)S(=O)(=O)O	KWXICGTUELOLSQ-UHFFFAOYSA-N	4.55589e+08	3.66717e+08	5.43951e+08	1.13293e+09	5.96671e+08	6.34102e+08	1.10776e+09	1.20688e+09	1.39553e+09	1.15691e+09	1.31514e+09	5.99473e+08	0.550005	-0.862483	0.0109115	0.916667	2.02605
Com_11254_pos	S-HEXYL-GLUTATHIONE	P	C16H29N3O6S	391.178	392.182	7.31123	[M+H]+	5.33	-	3	C18	Organic acids and derivatives	Carboxylic acids and derivatives	Amino acids, peptides, and analogues	-	-	C02886	-	-	-	O=C(O)CNC(=O)C(NC(=O)CCC(N)C(=O)O)CSCCCCCC	HXJDWCWJDCOHDG-RYUDHWBXSA-N	1.13443e+06	264482	1.24436e+06	337490	1.09959e+06	1.1847e+06	1.71818e+06	106929	229923	352940	1.42173e+06	1.63483e+06	0.963494	-0.0536526	0.657456	0.444444	0.357717
Com_11255_pos	roquefortine D	P	C22H25N5O2	391.201	392.212	9.7507	[M+H]+	6.655	0.53	2	C18	Organoheterocyclic compounds	Indoles and derivatives	Pyrroloindoles	-	-	-	-	-	-	CC(C)(C=C)C12CC3C(=O)NC(C(=O)N3C1NC4=CC=CC=C24)CC5=CN=CN5	IQVNREJWRXOHEO-UHFFFAOYSA-N	2.11127e+06	1.53932e+06	583775	822935	2.50111e+06	2.72555e+06	1.16755e+06	1.42468e+06	1.39132e+06	925291	527474	196491	1.82573	0.86847	0.143771	0.777778	0.552036
Com_11257_pos	Leu-Pro-Tyr	P	C20H29N3O5	391.211	392.218	1.03039	[M+H]+	5.422	0.58	2	C18	Organic acids and derivatives	Carboxylic acids and derivatives	Amino acids, peptides, and analogues	-	-	-	-	-	-	CC(C)CC(C(=O)N1CCCC1C(=O)NC(CC2=CC=C(C=C2)O)C(=O)O)N	UCXQIIIFOOGYEM-ULQDDVLXSA-N	1.42754e+06	1.08468e+06	1.32847e+06	1.09569e+06	1.57049e+06	70089	2.18784e+06	1.92998e+06	2.15136e+06	4.38742e+06	3.67685e+06	2.60948e+06	0.388183	-1.36519	0.0541003	1	1.23531
Com_11258_pos	Camellimidazole B	P	C17H29N9O2	391.244	392.249	7.29054	[M+H]+	6.972	-	3	C18	Organic nitrogen compounds	Organonitrogen compounds	Amines	-	-	-	-	-	-	O=C(NC)N(C=1N=CN(C1CN(C)CC2=C(N=CN2C)N(C(=O)NC)C)C)C	ZLFNHUDRRBAUSN-UHFFFAOYSA-N	632894	1.08941e+06	967656	996232	618292	496265	414040	235717	92149.1	453403	1.17553e+06	526468	1.65697	0.728545	0.0942379	0.805556	0.516562
Com_11261_pos	Ile Phe Leu	P	C21H33N3O4	391.247	392.254	0.07765	[M+H]+	5.745	0.66	2	C18	Organic acids and derivatives	Carboxylic acids and derivatives	Amino acids, peptides, and analogues	-	-	-	-	-	-	CCC(C)C(C(=O)NC(CC1=CC=CC=C1)C(=O)NC(CC(C)C)C(=O)O)N	XLXPYSDGMXTTNQ-DKIMLUQUSA-N	974369	102089	950913	1.51818e+06	1.30692e+06	153558	1.67387e+06	1.00757e+06	155108	1.1627e+06	905422	1.48339e+06	0.783654	-0.351711	0.476994	0.638889	0.627561
Com_11262_pos	Sachaconitine	P	C23H37NO4	391.272	392.277	6.39899	[M+H]+	9.378	-	3	C18	Lipids and lipid-like molecules	Prenol lipids	Diterpenoids	-	-	-	-	-	-	CCN1CC2(CCC(C34C2CC(C31)C5(CC(C6CC4C5C6O)OC)O)OC)C	NGWMZXLZSGJSRI-JPAZAREGSA-N	1.56245e+07	2.06348e+07	1.47128e+07	2.20915e+07	1.54527e+07	2.56787e+07	1.35082e+07	1.96031e+07	1.47785e+07	1.05546e+07	1.03363e+07	1.19259e+07	1.41494	0.500742	0.0276272	0.888889	0.773067
Com_11284_pos	Asp Ile Phe	P	C19H27N3O6	393.19	394.198	1.41279	[M+H]+	5.657	0.85	2	C18	Organic acids and derivatives	Carboxylic acids and derivatives	Amino acids, peptides, and analogues	-	-	-	-	-	-	CCC(C)C(C(=O)NC(CC1=CC=CC=C1)C(=O)O)NC(=O)C(CC(=O)O)N	PYXXJFRXIYAESU-PCBIJLKTSA-N	91486.9	273290	238405	265888	277913	280320	235452	105324	227481	174641	1.20569e+06	239387	0.652339	-0.616305	0.724376	0.666667	0.113333
Com_11286_pos	Tyr Leu Val	P	C20H31N3O5	393.226	394.234	0.73911	[M+H]+	5.374	0.50	2	C18	Organic acids and derivatives	Carboxylic acids and derivatives	Amino acids, peptides, and analogues	-	-	-	-	-	-	CC(C)CC(C(=O)NC(C(C)C)C(=O)O)NC(=O)C(CC1=CC=C(C=C1)O)N	CDKZJGMPZHPAJC-ULQDDVLXSA-N	1.61372e+06	2.94915e+06	2.40203e+06	3.45006e+06	2.04437e+06	3.07598e+06	3.03232e+06	4.96029e+06	2.83725e+06	3.68855e+06	2.21254e+06	4.12379e+06	0.744929	-0.424825	0.107771	0.75	0.915749
Com_11294_pos	(6Z,10Z,14Z)-Hexadeca-6,10,14-trienoylcarnitine	P	C23H39NO4	393.288	394.295	1.21545	[M+H]+	6.948	0.65	2	C18	Lipids and lipid-like molecules	Fatty Acyls	Fatty acid esters	"-"	HMDB0241499	-	-	-	-	CC=CCCC=CCCC=CCCCCC(=O)OC(CC([O-])=O)C[N+](C)(C)C	ZHQJBIQDKNBFDS-UHFFFAOYSA-N	8.45497e+07	1.01861e+08	7.47035e+07	8.82651e+07	1.48962e+08	1.6102e+08	7.10305e+07	8.34663e+07	7.88025e+07	6.6647e+07	5.25155e+07	1.29168e+08	1.36902	0.453144	0.111108	0.833333	0.204086
Com_11307_pos	Jasmolactone B	P	C19H22O9	394.126	395.131	6.65735	[M+H]+	5.005	-	3	C18	Benzenoids	Phenols	Tyrosols and derivatives	-	-	-	-	-	-	COC(=O)C1=COC(C2C1CC(=O)OCC2OCCC3=CC(=C(C=C3)O)O)O	NPXNCEUATMBJHB-XIANHYIHSA-N	2.12221e+06	3.0437e+06	2.19551e+06	4.72813e+06	2.60144e+06	4.13018e+06	1.85915e+06	109619	1.82655e+06	1.62204e+06	1.68844e+06	3.21043e+06	1.82442	0.867441	0.130828	0.888889	1.04725
Com_1130_neg	Acetaminophen glucuronide	N	C14H17NO8	327.095	326.088	1.31943	[M-H]-	5.301	0.71	1	C18	Organic oxygen compounds	Organooxygen compounds	Carbohydrates and carbohydrate conjugates	"16110-10-4"	HMDB0010316	-	-	-	83944	CC(=O)NC1=CC=C(O[C@@H]2O[C@@H]([C@@H](O)[C@H](O)[C@H]2O)C(O)=O)C=C1	IPROLSVTVHAQLE-BYNIDDHOSA-N	5.93255e+06	2.79439e+06	3.3559e+06	7.81407e+06	4.24119e+06	3.31456e+06	3.7521e+06	1.54336e+07	4.5163e+06	5.52575e+06	8.19703e+06	1.98499e+06	0.696596	-0.521606	0.512585	0.638889	0.316714
Com_11312_pos	Gly Arg Tyr	P	C17H26N6O5	394.196	395.204	0.05742	[M+H]+	7.085	0.76	2	C18	Organic acids and derivatives	Carboxylic acids and derivatives	Amino acids, peptides, and analogues	-	-	-	-	-	-	C1=CC(=CC=C1CC(C(=O)O)NC(=O)C(CCCN=C(N)N)NC(=O)CN)O	XUORRGAFUQIMLC-STQMWFEESA-N	7.31271e+07	1.34592e+08	7.20108e+07	2.34551e+07	1.2671e+08	7.74219e+07	5.50452e+07	2.10599e+07	3.95193e+07	5.28794e+07	1.46287e+07	1.33685e+08	1.60129	0.679238	0.181555	0.777778	0.368158
Com_11315_pos	Arthrobotrisin A	P	C22H34O6	394.236	395.24	7.19404	[M+H]+	7.668	0.68	2	C18	Lipids and lipid-like molecules	Prenol lipids	Diterpenoids	-	-	-	-	-	-	CC(=CCCC(=CC(CC(=CC(C12C(C=C(C(C1O2)O)CO)O)O)C)O)C)C	GIACKNPQRFVICY-XMCVGHNMSA-N	3.25262e+06	1.45224e+06	2.61595e+06	897679	2.68534e+06	937375	2.61512e+06	1.96311e+06	1.91758e+06	2.08022e+06	1.58084e+06	2.87152e+06	0.908877	-0.137842	0.446772	0.444444	0.730934
Com_11320_pos	Heteranthin	P	C26H34O3	394.251	395.256	6.00329	[M+H]+	9.917	0.59	2	C18	Lipids and lipid-like molecules	Prenol lipids	Diterpenoids	-	-	-	-	LMPR01070602	-	CC1=CC(=O)CC(C1C=CC(=CC=CC(=CC=CC=C(C)C(=O)OC)C)C)(C)C	NRLVZXUWVPUCFW-WFCITUQGSA-N	7.66196e+06	2.642e+07	6.6282e+06	1.55888e+07	4.79418e+06	1.50468e+07	4.5975e+06	2.01298e+07	1.294e+07	1.45896e+07	8.35054e+06	2.56857e+07	0.88234	-0.180593	0.686524	0.527778	0.368073
Com_11321_pos	2-glyceryl-11,12-EET	P	C23H38O5	394.272	395.277	6.29796	[M+H]+	7.831	0.70	2	C18	Lipids and lipid-like molecules	Fatty Acyls	Eicosanoids	-	HMDB0260514	-	-	-	-	CCCCCC=CCC1C(O1)CC=CCC=CCCCC(=O)OC(CO)CO	OKCHDUJPLFYNPT-KROJNAHFSA-N	9.00217e+06	9.44968e+06	5.4263e+06	1.237e+07	7.36449e+06	1.46478e+07	7.86965e+06	1.01263e+07	8.09542e+06	1.03741e+07	7.03188e+06	1.89033e+07	0.93365	-0.0990466	0.771444	0.472222	0.38892
Com_11325_pos	Sargaol	P	C27H38O2	394.287	395.294	1.44292	[M+H]+	7.923	0.76	2	C18	Lipids and lipid-like molecules	Prenol lipids	Quinone and hydroquinone lipids	-	-	-	-	-	-	CC1=CC(=CC2=C1OC(C=C2)(C)CCC=C(C)CCC=C(C)CCC=C(C)C)O	FUBVHBMZMUOIOJ-QRCIITMISA-N	1.50843e+07	7.34783e+06	1.02214e+07	3.64595e+06	1.00343e+07	1.47295e+07	2.98635e+06	4.49326e+06	3.06959e+06	3.08787e+06	1.74439e+06	1.12228e+07	2.29524	1.19865	0.0210267	0.861111	1.99292
Com_11327_pos	Bisdihydrotrifarin	P	C24H42O4	394.308	395.315	1.37263	[M+H]+	8.115	0.55	2	C18	Lipids and lipid-like molecules	Prenol lipids	Diterpenoids	-	-	-	-	-	-	CC(C)CCCC(C)CCCC(C)CCCC(=COC(=O)C)C=COC(=O)C	LQQRNBWAERDXHO-DFFPVIJSSA-N	2.092e+06	245447	476618	1.88448e+08	1.14593e+07	2.24731e+08	1.32521e+06	1.72471e+06	130963	565932	166523	316618	101.054	6.65898	0.0733928	0.805556	2.90392
Com_11328_pos	24(28)-Dehydroergosterol	P	C28H42O	394.324	395.331	0.29997	[M+H]+	7.428	0.81	2	C18	Lipids and lipid-like molecules	Steroids and steroid derivatives	Ergostane steroids	-	-	-	-	LMST01031015	-	CC(C)C(=C)C=CC(C)C1CCC2C1(CCC3C2=CC=C4C3(CCC(C4)O)C)C	SQFQJKZSFOZDJY-CVGLIYDESA-N	1.15451e+07	3.26864e+07	1.15401e+07	1.02537e+07	2.93675e+07	3.10977e+07	1.62784e+06	8.76206e+06	4.32396e+06	2.29932e+06	3.15494e+06	1.2876e+07	3.82793	1.93657	0.00474973	0.916667	1.29365
Com_1132_neg	Bufothionine	N	C12H15N2O4S+	283.075	327.066	0.95201	[M+HCOOH-H]-	1.191	-	3	C18	Organoheterocyclic compounds	Quinolines and derivatives	Pyrroloquinolines	"475-39-8"	-	-	-	-	12302125	C[N+]1(CCC2=CNC3=C2C1=C(C=C3)OS(=O)(=O)O)C	VANPWLVSXXJWMF-UHFFFAOYSA-O	910058	1.49544e+06	1.32256e+06	3.28323e+06	1.30707e+06	200063	1.72935e+06	629140	1.61683e+06	2.58661e+06	5.09544e+06	814206	0.683027	-0.549985	0.415034	0.638889	1.26734
Com_11334_pos	Saliniketal A	P	C22H37NO5	395.267	396.274	2.04299	[M+H]+	6.684	-	3	C18	Lipids and lipid-like molecules	Prenol lipids	Sesquiterpenoids	-	-	-	-	-	-	CC1C2CCC(O2)(OC1C(C)C(C(C)C(C(C)C=CC=C(C)C(=O)N)O)O)C	GRVRRAOIXXYICO-XVBWCICRSA-N	522678	1.22276e+06	1.1094e+06	1.73398e+06	1.38577e+06	1.33808e+06	1.65811e+06	1.1472e+06	1.39013e+06	1.43248e+06	1.11843e+06	1.62574e+06	0.873458	-0.195189	0.346918	0.666667	0.446561
Com_11341_pos	(6Z,9Z)-Hexadecadienoylcarnitine	P	C23H41NO4	395.304	396.311	0.56877	[M+H]+	7.126	0.67	2	C18	Lipids and lipid-like molecules	Fatty Acyls	Fatty acid esters	"-"	HMDB0241482	-	-	-	-	CCCCCCC=CCC=CCCCCC(=O)OC(CC([O-])=O)C[N+](C)(C)C	VFMSRANYBNFART-UHFFFAOYSA-N	1.38928e+08	1.56318e+08	1.13311e+08	1.32799e+08	2.51208e+08	2.74607e+08	1.33342e+08	1.24296e+08	1.26353e+08	9.94464e+07	7.59668e+07	1.79957e+08	1.44337	0.52944	0.100305	0.777778	0.311195
Com_11350_pos	14,15beta-Dihydroxyklaineanone	P	C20H28O8	396.178	397.183	6.04996	[M+H]+	5.95	-	3	C18	Lipids and lipid-like molecules	Prenol lipids	Terpene lactones	-	-	-	-	-	-	CC1C(C(C2C3(C(CC4C2(C1(C(C(=O)O4)O)O)C)C(=CC(=O)C3O)C)C)O)O	NWNMAVFXIRDAPM-RELKVJPISA-N	4.86299e+06	7.41604e+06	6.34363e+06	6.27236e+06	5.08449e+06	4.12389e+06	5.62742e+06	2.10438e+07	6.87627e+06	5.11533e+06	9.76447e+06	8.47869e+06	0.599293	-0.738665	0.11804	0.805556	1.32229
Com_11352_pos	His Leu Gln	P	C17H28N6O5	396.212	397.216	8.8757	[M+H]+	10.243	0.70	2	C18	Organic acids and derivatives	Carboxylic acids and derivatives	Amino acids, peptides, and analogues	-	-	-	-	-	-	CC(C)CC(C(=O)NC(CCC(=O)N)C(=O)O)NC(=O)C(CC1=CN=CN1)N	UROVZOUMHNXPLZ-AVGNSLFASA-N	8.1146e+06	1.26329e+07	7.3367e+06	1.31656e+07	5.45626e+06	1.95902e+07	8.74352e+06	1.53051e+07	1.31572e+07	1.7051e+07	7.4724e+06	1.64294e+07	0.848227	-0.237478	0.403851	0.666667	0.47147
Com_11355_pos	Nassauvirevolutin A	P	C25H32O4	396.23	397.235	7.16958	[M+H]+	8.329	0.70	2	C18	Lipids and lipid-like molecules	Prenol lipids	Terpene lactones	-	-	-	-	-	-	CC1=C2C(=CC=C1)OC(=O)C=C2OCC=C(C)CCC3C(=C)CCC(C3(C)C)O	FVSURVHZCJNSAJ-KSBSASGMSA-N	1.07113e+06	222289	1.225e+06	746417	1.07574e+06	148515	1.68029e+06	1.15756e+06	1.23913e+06	134924	1.36983e+06	460315	0.742974	-0.428615	0.59682	0.694444	0.420217
Com_11363_pos	Estradiol 17beta-cyclopentylpropionate	P	C26H36O3	396.266	397.271	6.05114	[M+H]+	10.529	0.67	2	C18	Lipids and lipid-like molecules	Steroids and steroid derivatives	Steroid esters	-	-	C14640	-	-	-	CC12CCC3C(C1CCC2OC(=O)CCC4CCCC4)CCC5=C3C=CC(=C5)O	UOACKFBJUYNSLK-XRKIENNPSA-N	2.42595e+07	1.40795e+07	2.37375e+06	2.85524e+07	8.57551e+06	2.6624e+07	2.38014e+07	2.32599e+07	7.63594e+06	2.36801e+07	2.65611e+07	3.17849e+07	0.764059	-0.388244	0.32884	0.555556	0.372807
Com_11369_pos	Merresectine C	P	C25H35NO3	397.262	398.266	6.53321	[M+H]+	9.118	-	3	C18	Benzenoids	Benzene and substituted derivatives	Benzoic acids and derivatives	-	-	-	-	-	-	CC(=CCC1=CC(=CC(=C1O)CC=C(C)C)C(=O)OC2CC3CCC(C2)N3C)C	MYEROKWORYNFGZ-AIZNXBIQSA-N	1.56245e+07	2.06348e+07	1.47128e+07	2.20915e+07	1.54527e+07	2.56787e+07	1.35082e+07	1.96031e+07	1.47785e+07	1.05546e+07	1.03363e+07	1.19259e+07	1.41494	0.500742	0.0276272	0.888889	1.04416
Com_11383_pos	Glu Asn His	P	C15H22N6O7	398.155	399.162	0.42348	[M+H]+	5.801	-	3	C18	Organic acids and derivatives	Carboxylic acids and derivatives	Amino acids, peptides, and analogues	-	-	-	-	-	-	C1=C(NC=N1)CC(C(=O)O)NC(=O)C(CC(=O)N)NC(=O)C(CCC(=O)O)N	SVZIKUHLRKVZIF-GUBZILKMSA-N	1.95622e+06	2.8159e+06	2.75417e+06	2.60286e+06	3.59347e+06	2.3956e+06	2.76791e+06	5.12241e+06	2.31449e+06	3.79798e+06	1.5734e+06	3.62232e+06	0.839555	-0.252303	0.535311	0.638889	0.22034
Com_11387_pos	(+)-Vincinine	P	C22H26N2O5	398.184	399.188	8.28809	[M+H]+	4.785	-	3	C18	Alkaloids and derivatives	Eburnan-type alkaloids	-	-	-	-	-	-	-	CC(=O)C12CCCN3C1C4=C(CC3)C5=C(N4C(C2)(C(=O)OC)O)C=C(C=C5)OC	JSPRBHQBWMFUOZ-HJNYFJLDSA-N	1.56245e+07	2.06348e+07	1.47128e+07	2.20915e+07	1.54527e+07	2.56787e+07	1.35082e+07	1.96031e+07	1.47785e+07	1.05546e+07	1.03363e+07	1.19259e+07	1.41494	0.500742	0.0276272	0.888889	0.702234
Com_1138_pos	5-Methoxytryptophol	P	C11H13NO2	191.095	214.084	0.83494	[M+Na]+	5.801	0.57	1	C18	Organoheterocyclic compounds	Indoles and derivatives	Indoles	"712-09-4"	HMDB0001896	-	-	-	12835	COC1=CC=C2NC=C(CCO)C2=C1	QLWKTGDEPLRFAT-UHFFFAOYSA-N	3.99804e+06	7.8314e+06	5.44861e+06	5.9517e+06	5.42551e+06	5.86459e+06	3.8339e+06	4.07439e+06	3.74089e+06	2.84224e+06	3.92504e+06	7.12085e+06	1.35174	0.43482	0.0611257	0.833333	0.574953
Com_11392_pos	Cinncassiol E	P	C20H30O8	398.194	399.203	3.52262	[M+H]+	5.455	-	3	C18	Lipids and lipid-like molecules	Prenol lipids	Sesquiterpenoids	-	HMDB0036857	C17659	-	-	-	CC1CCC2(C1(C3(C4(C5(C(O3)(C6C2(C4(CC6(O5)C(C)C)O)C)O)C)O)O)O)O	KFWCNRCQYZWAFT-DEOAXKMISA-N	86921.4	904632	112027	1.33346e+06	910184	877952	1.22103e+06	777686	1.11844e+06	919515	107477	1.26076e+06	0.781729	-0.355259	0.497354	0.638889	0.48507
Com_11396_pos	Blazeispirol B	P	C25H34O4	398.246	399.251	6.19445	[M+H]+	7.929	0.69	2	C18	Organoheterocyclic compounds	Naphthopyrans	-	-	-	-	-	-	-	CC1C2CCC3(C2(C=CC4=C3C=CC(=C4C)OC)C)OC15C(C(C(O5)(C)C)C)O	QJEDIZUTQZCCNK-XJOOGWOKSA-N	678199	1.9151e+06	169660	957611	181865	1.25278e+06	1.5165e+06	867428	1.18521e+06	521070	771694	796920	0.911006	-0.134467	0.408523	0.555556	0.375336
Com_11399_pos	1-Methoxyallocryptopine	P	C22H25NO6	399.168	400.172	7.95219	[M+H]+	5.235	-	3	C18	Alkaloids and derivatives	Protopine alkaloids	-	-	-	-	-	-	-	CN1CCC2=CC3=C(C(=C2C(=O)CC4=C(C1)C(=C(C=C4)OC)OC)OC)OCO3	LLTCRRPEZHDFFY-UHFFFAOYSA-N	2.41487e+07	3.63734e+07	1.81958e+07	3.97599e+07	1.8028e+07	3.84093e+07	1.81451e+07	2.85049e+07	2.27725e+07	2.04669e+07	1.73724e+07	2.68877e+07	1.30388	0.382812	0.226792	0.694444	0.24943
Com_113_pos	4-Hydroxy-6-methyl-2-pyrone	P	C6H6O3	126.032	127.039	0.24737	[M+H]+	1.393	0.76	2	C18	Organoheterocyclic compounds	Pyrans	Pyranones and derivatives	"675-10-5"	-	C02752	-	-	54675757	CC1=CC(=CC(=O)O1)O	NSYSSMYQPLSPOD-UHFFFAOYSA-N	9.11834e+07	1.02758e+08	9.50649e+07	1.4158e+08	8.99949e+07	1.07694e+08	1.65199e+08	9.7295e+07	1.34696e+08	8.51587e+07	1.11368e+08	1.0961e+08	0.893292	-0.162797	0.412113	0.666667	0.305339
Com_11400_pos	dorsomorphin	P	C24H25N5O	399.206	400.212	2.0265	[M+H]+	5.773	-	3	C18	Organoheterocyclic compounds	Pyrazolopyrimidines	Pyrazolo[1,5-a]pyrimidines	"866405-64-3"	HMDB0251590	-	-	-	-	C1CCN(CC1)CCOC2=CC=C(C=C2)C3=CN4C(=C(C=N4)C5=CC=NC=C5)N=C3	XHBVYDAKJHETMP-UHFFFAOYSA-N	1.14493e+06	1.45233e+06	1.1556e+06	2.73535e+06	1.30531e+06	2.70066e+06	530438	91934.9	1.346e+06	706432	856420	1.62258e+06	2.0362	1.02588	0.0783789	0.805556	0.94132
Com_11402_pos	Aspochalasin F	P	C24H33NO4	399.241	400.247	2.24898	[M+H]+	6.416	-	3	C18	Phenylpropanoids and polyketides	Macrolide lactams	-	-	-	-	-	-	-	CC1C2C(NC(=O)C23C(C=C(CCC4C(O4)C=CC(=O)O3)C)C=C1C)CC(C)C	VJOXDHDYUAEUMO-HUKVCQRGSA-N	1.07162e+08	1.26476e+08	9.58376e+07	1.4801e+08	8.54011e+07	1.86218e+08	1.05839e+08	1.09026e+08	1.08634e+08	1.13176e+08	1.02511e+08	1.15301e+08	1.14457	0.194806	0.438646	0.555556	0.285173
Com_11403_pos	Cryptomaldamide	P	C18H33N5O5	399.248	400.254	4.30861	[M+H]+	7.929	-	3	C18	Organic acids and derivatives	Carboxylic acids and derivatives	Amino acids, peptides, and analogues	"-"	-	-	-	-	-	[H]\C(=C(\C)C(O)=O)[C@]([H])(C(C)C)N(C)C(=O)[C@@]([H])(N=C(O)[C@]([H])(CO)NC(N)=N)C(C)C	FUCBQNSQRCPSGC-BOUYHWOHSA-N	1.15174e+06	2.60866e+06	1.60749e+06	1.85858e+06	2.10082e+06	2.08612e+06	2.02545e+06	3.89239e+06	1.70766e+06	2.72356e+06	1.20394e+06	3.03436e+06	0.782417	-0.35399	0.352747	0.666667	0.401901
Com_11404_pos	Myriocin-12-en	P	C21H37NO6	399.262	400.269	0.90877	[M+H]+	6.615	-	3	C18	Lipids and lipid-like molecules	Fatty Acyls	Eicosanoids	-	-	-	-	-	-	O=C(O)C(N)(CO)C(O)C(O)CC=CCCCCC=CC(=O)CCCCCC	AHRPEPPVBKPDJQ-LEBSLOHFSA-N	1.56245e+07	2.06348e+07	1.47128e+07	2.20915e+07	1.54527e+07	2.56787e+07	1.35082e+07	1.96031e+07	1.47785e+07	1.05546e+07	1.03363e+07	1.19259e+07	1.41494	0.500742	0.0276272	0.888889	0.7874
Com_11405_pos	N-Docosahexaenoyl Alanine	P	C25H37NO3	399.277	400.284	1.53641	[M+H]+	9.079	0.63	2	C18	Organic acids and derivatives	Carboxylic acids and derivatives	Amino acids, peptides, and analogues	"-"	HMDB0242007	-	-	-	73324766	CCC=CCC=CCC=CCC=CCC=CCC=CCCC(=O)NC(C)C(O)=O	BHZOQBQXELCPJM-UHFFFAOYSA-N	1.72134e+07	2.27401e+07	1.61923e+07	2.42186e+07	1.70281e+07	2.8373e+07	1.47589e+07	2.16162e+07	1.62709e+07	1.15112e+07	1.13013e+07	1.29168e+07	1.42308	0.509019	0.0266977	0.888889	0.790723
Com_1140_pos	N,N-Dimethyldodecylamine	P	C14H31N	213.246	214.253	0.43762	[M+H]+	6.617	1.00	1	C18	Organic nitrogen compounds	Organonitrogen compounds	Amines	"112-18-5"	HMDB0255262	-	-	-	8168	CCCCCCCCCCCCN(C)C	YWFWDNVOPHGWMX-UHFFFAOYSA-N	2.30557e+07	2.44586e+07	1.58299e+07	3.97992e+08	4.02078e+07	4.17306e+08	2.04669e+07	2.20824e+07	2.46742e+07	2.55558e+07	2.20556e+07	2.35394e+07	6.64032	2.73125	0.159601	0.694444	1.10906
Com_11410_pos	Kenusanone E	P	C22H24O7	400.152	401.162	5.32264	[M+H]+	7.983	-	3	C18	Phenylpropanoids and polyketides	Flavonoids	Flavans	-	-	-	-	LMPK12140476	-	CC(=CCC1=C(C=C(C2=C1OC(CC2=O)C3=C(C=C(C=C3O)OC)O)O)OC)C	SABJGAJVBSRRQW-UHFFFAOYSA-N	1.10414e+07	1.26333e+07	2.97143e+06	2.49874e+07	6.18235e+06	1.50063e+07	1.15182e+07	7.33405e+06	3.53194e+06	1.0942e+07	7.31578e+06	5.51293e+06	1.57778	0.657896	0.375551	0.694444	0.730961
Com_11413_pos	Jerantinine H	P	C22H28N2O5	400.2	401.204	8.88945	[M+H]+	5.387	0.53	2	C18	Alkaloids and derivatives	Plumeran-type alkaloids	-	-	-	-	-	-	-	CCC12CCCN3C1C4(CC3)C5=CC(=C(C=C5N=C4C(C2)(C(=O)OC)O)OC)O	ZDQBRHSZJRTENQ-JKLQHZFJSA-N	1.70144e+06	3.20444e+06	2.58803e+06	3.75745e+06	2.19523e+06	3.39378e+06	3.19645e+06	5.45682e+06	3.0201e+06	3.93183e+06	2.26987e+06	4.39303e+06	0.756255	-0.403054	0.147763	0.722222	0.389002
Com_11414_pos	Odonticin	P	C20H32O8	400.21	401.215	6.11292	[M+H]+	4.834	-	3	C18	Lipids and lipid-like molecules	Prenol lipids	Sesquiterpenoids	-	-	-	-	-	-	CC(C(C)(C(=O)OC1CCC2(CC(=O)C(=CC2C1(C)O)C(C)(C)OO)C)O)O	MLLOCJWECGZDNQ-ZIUOMUFMSA-N	1.56245e+07	2.06348e+07	1.47128e+07	2.20915e+07	1.54527e+07	2.56787e+07	1.35082e+07	1.96031e+07	1.47785e+07	1.05546e+07	1.03363e+07	1.19259e+07	1.41494	0.500742	0.0276272	0.888889	0.793072
Com_11420_pos	Pumilaside B	P	C21H36O7	400.246	401.254	1.01384	[M+H]+	7.778	0.66	2	C18	Lipids and lipid-like molecules	Prenol lipids	Terpene glycosides	-	-	-	-	-	-	CC1(C2C1C3C(CC2)(C(CCC3(C)O)OC4C(C(C(C(O4)CO)O)O)O)C)C	CZHMUNBSEZSORM-IUFBKUIWSA-N	193052	909015	997917	186942	1.09309e+06	358000	1.55104e+06	900060	1.22315e+06	1.19273e+06	1.19959e+06	1.39035e+06	0.501281	-0.996309	0.0395168	0.916667	1.06257
Com_11425_pos	Kuguacin L	P	C25H36O4	400.261	401.272	8.95641	[M+H]+	6.615	0.58	2	C18	Lipids and lipid-like molecules	Prenol lipids	Terpene lactones	-	-	-	-	-	-	CC(CO)C1CCC2(C1(CCC34C2C=CC5(C3CCC(=O)C5(C)C)OC4=O)C)C	ZUDJUVFQGPNIMI-DMYKYEHPSA-N	1.72134e+07	2.27401e+07	1.61923e+07	2.42186e+07	1.70281e+07	2.8373e+07	1.47589e+07	2.16162e+07	1.62709e+07	1.15112e+07	1.13013e+07	1.29168e+07	1.42308	0.509019	0.0266977	0.888889	0.933817
Com_11426_pos	Arg Leu Ile	P	C18H36N6O4	400.28	401.287	0.44068	[M+H]+	5.355	0.81	2	C18	Organic acids and derivatives	Carboxylic acids and derivatives	Amino acids, peptides, and analogues	-	-	-	-	-	-	CCC(C)C(C(=O)O)NC(=O)C(CC(C)C)NC(=O)C(CCCN=C(N)N)N	DNUKXVMPARLPFN-XUXIUFHCSA-N	2.05136e+06	2.10453e+06	1.96198e+06	3.77319e+06	3.35546e+06	3.67129e+06	1.88392e+06	1.61834e+06	1.45523e+06	1.85526e+06	213124	3.18649e+06	1.6566	0.728225	0.128603	0.916667	1.27023
Com_11428_pos	3-hydroxy-24,25,26,27-tetranortirucall-7-ene-23(21)-lactone	P	C26H40O3	400.298	401.305	0.51544	[M+H]+	7.607	0.83	2	C18	Lipids and lipid-like molecules	Steroids and steroid derivatives	Steroid lactones	-	-	-	-	-	70698056	CC1(C(CCC2(C1CC=C3C2CCC4(C3(CCC4C5CC(=O)OC5)C)C)C)O)C	JUXMUKOXQMUUKD-NGKMTSHWSA-N	2.38584e+06	2.65372e+06	2.50659e+06	1.46439e+06	1.58946e+06	1.88808e+06	434320	371890	868552	638975	203525	1.92935e+06	2.80845	1.48977	0.00875628	0.916667	1.11658
Com_11433_pos	Dihydrobrassicasterol	P	C28H48O	400.371	401.377	2.68491	[M+H]+	10.43	0.64	2	C18	Lipids and lipid-like molecules	Steroids and steroid derivatives	Ergostane steroids	"4651-51-8"	HMDB0002869	-	-	LMST01030096	5283637	[H][C@@]1(CC[C@@]2([H])[C@]3([H])CC=C4C[C@@H](O)CC[C@]4(C)[C@@]3([H])CC[C@]12C)[C@H](C)CC[C@H](C)C(C)C	SGNBVLSWZMBQTH-ZRUUVFCLSA-N	2.26712e+08	4.61394e+07	2.33642e+08	3.31114e+07	2.00702e+08	2.96657e+07	1.57662e+08	9.57401e+07	1.44246e+08	1.06155e+08	1.77234e+08	5.13593e+07	1.05131	0.0721815	0.60322	0.5	0.169897
Com_11441_pos	Spiramine F	P	C24H35NO4	401.257	402.267	8.63369	[M+H]+	8.452	-	3	C18	Lipids and lipid-like molecules	Prenol lipids	Diterpenoids	-	-	-	-	-	-	CC(=O)OC1C(=C)C2CCC13C(C2)C45CCCC6(C4CC3OC5N(C6)CCO)C	LGFAUCMASNAFPV-AZGARZPKSA-N	1.37506e+06	1.28916e+06	578783	1.09452e+06	541487	645429	2.12714e+06	1.78718e+06	2.3065e+06	2.86013e+06	971458	2.09421e+06	0.454813	-1.13666	0.00550787	0.916667	1.02667
Com_11443_pos	(Z)-N-hexadec-9-enoyl-L-phenylalanine	P	C25H39NO3	401.293	402.298	4.55771	[M+H]+	9.525	0.83	2	C18	Organic acids and derivatives	Carboxylic acids and derivatives	Amino acids, peptides, and analogues	-	-	-	-	-	-	O=C(O)C(N=C(O)CCCCCCCC=CCCCCCC)CC=1C=CC=CC1	OIDVFUQQVKYQTG-YLNCNTMDSA-N	1.58493e+06	1.36968e+06	1.32034e+06	3.04907e+06	1.29961e+06	2.23862e+06	2.61317e+06	2.46032e+06	2.61604e+06	4.74706e+06	3.91028e+06	2.68904e+06	0.570618	-0.809403	0.00955442	0.888889	0.741148
Com_11444_pos	Benzyl beta-primeveroside	P	C18H26O10	402.153	403.157	6.67631	[M+H]+	7.989	0.57	2	C18	Organic oxygen compounds	Organooxygen compounds	Carbohydrates and carbohydrate conjugates	-	HMDB0041190	-	-	-	-	C1C(C(C(C(O1)OCC2C(C(C(C(O2)OCC3=CC=CC=C3)O)O)O)O)O)O	WOGBNISMMIOPAZ-NWQIESHVSA-N	3.71086e+06	3.24674e+06	1.03929e+06	6.88873e+06	3.42677e+06	3.10472e+06	3.93423e+06	2.83473e+06	1.68257e+06	3.70091e+06	3.01413e+06	598440	1.35852	0.442037	0.407565	0.666667	0.600088
Com_11451_pos	Ala-Leu-Leu-Ser	P	C18H34N4O6	402.248	403.255	0.35356	[M+H]+	5.48	0.58	2	C18	Organic acids and derivatives	Carboxylic acids and derivatives	Amino acids, peptides, and analogues	-	-	-	-	-	-	CC(C)CC(C(=O)NC(CC(C)C)C(=O)NC(CO)C(=O)O)NC(=O)C(C)N	ZKEHTYWGPMMGBC-XUXIUFHCSA-N	1.89101e+06	3.01867e+06	1.95199e+06	1.39312e+06	2.4424e+06	3.56144e+06	1.41626e+06	1.61672e+06	1.07536e+06	1.09716e+06	103718	2.57954e+06	1.80746	0.853965	0.121202	0.833333	1.68924
Com_11454_pos	MG(0:0/22:6(4Z,7Z,10Z,13Z,16Z,19Z)/0:0)	P	C25H38O4	402.277	403.282	6.40104	[M+H]+	9.661	0.51	2	C18	Lipids and lipid-like molecules	Glycerolipids	Monoradylglycerols	"-"	HMDB0011557	-	-	LMGL01010027	46896303	[H]C(CO)(CO)OC(=O)CC\C=C/C\C=C/C\C=C/C\C=C/C\C=C/C\C=C/CC	NHNGEAQTTQPSCX-KUBAVDMBSA-N	4.51719e+07	8.04543e+07	4.17548e+07	6.12012e+07	9.45526e+06	7.34428e+07	2.94991e+07	7.13194e+07	6.91957e+07	8.78373e+07	1.58264e+07	8.38171e+07	0.871286	-0.198781	0.715021	0.611111	0.493953
Com_11455_pos	Gutierrezianolic acid isobutyrate methyl ester	P	C25H38O4	402.277	403.284	0.48398	[M+H]+	7.301	0.67	2	C18	Lipids and lipid-like molecules	Prenol lipids	Diterpenoids	-	-	-	-	-	-	CC(C)COC1C=C(C(C2(C1C(CCC2)(C)C)C)CCC3=COC=C3)C(=O)OC	VSFOZPUOGJXMFT-XOEOCAAJSA-N	461482	334468	196627	143871	668685	1.11617e+06	122061	874824	1.27013e+06	230128	107557	382523	0.977932	-0.0321938	0.771402	0.555556	0.336422
Com_11460_pos	20-hydroxy-fusarin	P	C22H29NO6	403.199	404.206	0.7458	[M+H]+	6.435	0.83	2	C18	Lipids and lipid-like molecules	Prenol lipids	Sesquiterpenoids	-	-	-	-	-	-	CC=C(CO)C=C(C)C=C(C)C=CC=C(C)C(=O)C12C(O1)C(NC2=O)(CCO)O	ASBKGJSDHSLXIL-AYKBXPPYSA-N	1.7219e+06	2.82351e+06	1.85974e+06	2.30063e+06	2.16375e+06	2.84123e+06	237284	1.35275e+06	1.30149e+06	1.02321e+06	1.20287e+06	2.55045e+06	1.78804	0.838376	0.0646701	0.888889	0.539855
Com_11461_pos	Aconasutine	P	C24H37NO4	403.272	404.283	8.75861	[M+H]+	9.089	-	3	C18	Organoheterocyclic compounds	Quinolidines	-	-	-	-	-	-	-	CCN1CC2(CCC(C34C2CC(C31)C5=CC(C6CC4C5C6OC)OC)O)COC	JWMZWHOQSOXWKZ-KLXBOODQSA-N	1.2837e+06	2.91254e+06	428163	2.7507e+06	235465	1.60802e+06	2.97733e+06	3.05667e+06	3.10176e+06	3.6741e+06	2.67225e+06	7.10713e+06	0.408096	-1.29302	0.0359602	0.944444	1.90612
Com_11463_pos	N-Palmitoyl phenylalanine	P	C25H41NO3	403.309	404.314	3.80522	[M+H]+	10.045	0.51	2	C18	Organic acids and derivatives	Carboxylic acids and derivatives	Amino acids, peptides, and analogues	"-"	HMDB0062339	-	-	LMFA08020091	181534	[H][C@@](CC1=CC=CC=C1)(N=C(O)CCCCCCCCCCCCCCC)C(O)=O	BAHIJPSQSKWCJX-QHCPKHFHSA-N	2.55137e+06	3.66325e+06	1.35788e+06	660113	1.99832e+06	1.11532e+06	2.59008e+06	1.54727e+06	1.4235e+06	1.52207e+06	275422	1.35504e+06	1.30217	0.380913	0.483705	0.555556	0.365
Com_11464_pos	Euchrenone a1	P	C25H24O5	404.162	405.167	6.85207	[M+H]+	6.552	0.59	2	C18	Phenylpropanoids and polyketides	Flavonoids	Pyranoflavonoids	-	-	-	-	LMPK12140309	-	CC1(C=CC2=C(O1)C=CC(=C2)C3CC(=O)C4=C(O3)C5=C(C=C4O)OC(C=C5)(C)C)C	SZOBYAPKYZKKGY-UHFFFAOYSA-N	1.71244e+06	1.99409e+06	2.30231e+06	1.83968e+06	1.94582e+06	1.75453e+06	2.7829e+06	2.10874e+06	2.11639e+06	1.97544e+06	1.97709e+06	2.36149e+06	0.866899	-0.206064	0.0717122	0.833333	0.19485
Com_11467_pos	alcaligin	P	C16H28N4O8	404.191	405.198	0.09467	[M+H]+	5.202	0.59	2	C18	Phenylpropanoids and polyketides	Macrolactams	-	-	-	-	-	-	-	C1CN(C(=O)CCC(=O)NCC(CCN(C(=O)CCC(=O)NCC1O)O)O)O	OZZLZFXDNDCIOU-RYUDHWBXSA-N	1.12979e+07	2.23581e+07	1.19271e+07	2.0548e+07	1.40314e+07	2.04564e+07	1.46836e+07	1.02676e+07	1.20939e+07	1.56543e+07	1.09675e+07	1.01996e+07	1.36217	0.445912	0.0824087	0.777778	1.20585
Com_11469_pos	Eryvarin E	P	C26H28O4	404.199	405.21	9.31319	[M+H]+	6.435	0.52	2	C18	Phenylpropanoids and polyketides	Isoflavonoids	Furanoisoflavonoids	-	-	-	-	-	-	CC(=CCC1=CC2=C(C=C1O)OCC3=C2OC4=C3C=CC(=C4CC=C(C)C)OC)C	NEMBSOAQFIXBRX-UHFFFAOYSA-N	1.56245e+07	2.06348e+07	1.47128e+07	2.20915e+07	1.54527e+07	2.56787e+07	1.35082e+07	1.96031e+07	1.47785e+07	1.05546e+07	1.03363e+07	1.19259e+07	1.41494	0.500742	0.0276272	0.888889	1.08913
Com_1146_neg	Octadecanal	N	C18H36O	268.277	327.29	1.25996	[M+CH3COOH-H]-	11.485	0.62	1	C18	Lipids and lipid-like molecules	Fatty Acyls	Fatty aldehydes	"638-66-4"	HMDB0002384	C01838	-	LMFA06000098	12533	CCCCCCCCCCCCCCCCCC=O	FWWQKRXKHIRPJY-UHFFFAOYSA-N	2.40824e+06	2.90795e+06	4.7997e+06	5.40427e+06	5.07028e+06	3.76063e+06	7.42552e+06	5.26632e+06	5.35998e+06	5.96195e+06	5.42922e+06	4.7177e+06	0.712839	-0.488351	0.0402744	0.861111	0.303846
Com_11471_pos	Estradiol-17-phenylpropionate	P	C27H32O3	404.235	405.246	8.26161	[M+H]+	5.916	0.69	2	C18	Lipids and lipid-like molecules	Steroids and steroid derivatives	Steroid esters	-	-	C14645	-	-	-	CC12CCC3C(C1CCC2OC(=O)CCC4=CC=CC=C4)CCC5=C3C=CC(=C5)O	LQWSQQKTZLDGME-RYIFMDQWSA-N	2.20558e+06	2.93018e+06	1.74987e+06	2.13689e+06	2.13353e+06	3.16548e+06	1.09892e+06	1.74889e+06	1.4784e+06	1.64243e+06	1.19931e+06	1.84297e+06	1.58935	0.668439	0.00418744	0.972222	1.14533
Com_11475_pos	Eliglustat	P	C23H36N2O4	404.268	405.273	5.62655	[M+H]+	8.339	-	3	C18	Organoheterocyclic compounds	Benzodioxanes	Benzo-1,4-dioxanes	"491833-29-5"	HMDB0251746	-	-	-	11531537	CCCCCCCC(=O)NC(CN1CCCC1)C(O)C1=CC2=C(OCCO2)C=C1	FJZZPCZKBUKGGU-UHFFFAOYSA-N	976987	185452	1.07129e+06	1.41256e+06	1.08575e+06	220238	1.67009e+06	982037	1.39277e+06	1.26963e+06	1.26627e+06	163122	0.734333	-0.445494	0.484894	0.666667	0.742355
Com_11478_pos	Bungeiquinone	P	C25H40O4	404.293	405.297	6.74109	[M+H]+	10.003	-	3	C18	Organic oxygen compounds	Organooxygen compounds	Carbonyl compounds	-	-	-	-	-	-	CCCCCCC=CCCCCCCCCCC1=C(C(=O)C=C(C1=O)OCC)O	KQAGTBCNTGBUAD-KTKRTIGZSA-N	509735	735974	1.67272e+06	1.28778e+06	814268	1.32316e+06	702142	3.10468e+06	3.01763e+06	4.27095e+06	1.80837e+06	4.24878e+06	0.369836	-1.43504	0.0236563	0.861111	1.58367
Com_1147_neg	ethyl 5-(1-benzofuran-2-amido)-3-methylthiophene-2-carboxylate	N	C17H15NO4S	329.072	328.068	8.97271	[M-H]-	5.215	-	3	C18	Organoheterocyclic compounds	Benzofurans	-	"923413-52-9"	-	-	-	-	2670320	CCOC(=O)C1=C(C=C(S1)NC(=O)C2=CC3=CC=CC=C3O2)C	ZOTZANPRRDNUCK-UHFFFAOYSA-N	464831	624392	482362	2.65185e+06	700031	306831	327562	1.73974e+06	1.06035e+06	431786	4.49088e+06	240687	0.630841	-0.664652	0.710371	0.5	0.725916
Com_11483_pos	Caryoptoside	P	C17H26O11	406.148	407.157	5.55407	[M+H]+	5.354	-	3	C18	Lipids and lipid-like molecules	Prenol lipids	Terpene glycosides	-	-	-	-	-	-	CC1(C(CC2C1C(OC=C2C(=O)OC)OC3C(C(C(C(O3)CO)O)O)O)O)O	VIXATJMNFXMPDC-BEZJANDHSA-N	855621	6.61358e+06	1.94268e+06	236989	4.04217e+06	6.33338e+06	1.24124e+06	1.3465e+07	105097	2.20783e+07	649013	1.36304e+07	0.391339	-1.35351	0.795869	0.583333	1.78394
Com_1148_neg	Lithospermoside	N	C14H19NO8	329.111	328.107	9.30093	[M-H]-	1.56	0.50	2	C18	Organic oxygen compounds	Organooxygen compounds	Carbohydrates and carbohydrate conjugates	"63492-69-3"	-	C17771	-	-	10065132	C1=CC(=CC#N)C(C(C1O)O)OC2C(C(C(C(O2)CO)O)O)O	WIIDBJNWXCWLKF-VVAXPEBGSA-N	683119	807340	67986	1.67091e+06	988546	914607	1.35634e+06	1.38298e+06	1.15446e+06	95227	312073	75332.4	1.17277	0.229917	0.58014	0.5	0.569833
Com_11492_pos	Strophanthidol	P	C23H34O6	406.236	407.24	5.99868	[M+H]+	6.866	0.75	2	C18	Lipids and lipid-like molecules	Steroids and steroid derivatives	Steroid lactones	-	-	-	-	-	-	CC12CCC3C(C1(CCC2C4=CC(=O)OC4)O)CCC5(C3(CCC(C5)O)CO)O	ZNDMLUUNNNHNKC-HZXDTFASSA-N	2.47778e+07	2.8725e+07	1.9795e+07	3.05301e+07	1.92107e+07	3.96749e+07	2.41933e+07	1.46449e+07	1.17073e+07	1.51508e+07	2.13877e+07	2.12552e+07	1.50189	0.586778	0.0301975	0.833333	0.487218
Com_11493_pos	Leu Lys Phe	P	C21H34N4O4	406.258	407.265	0.10615	[M+H]+	5.431	0.67	2	C18	Organic acids and derivatives	Carboxylic acids and derivatives	Amino acids, peptides, and analogues	-	-	-	-	-	-	CC(C)CC(C(=O)NC(CCCCN)C(=O)NC(CC1=CC=CC=C1)C(=O)O)N	QNTJIDXQHWUBKC-BZSNNMDCSA-N	998422	1.12203e+06	1.21624e+06	936912	1.45083e+06	127663	1.45132e+06	1.0131e+06	1.32935e+06	1.10901e+06	1.1323e+06	1.49837e+06	0.776815	-0.364358	0.273595	0.75	0.917418
Com_11497_pos	Gymnasterone D	P	C28H38O2	406.287	407.292	6.00173	[M+H]+	11.02	0.54	2	C18	Lipids and lipid-like molecules	Steroids and steroid derivatives	Ergostane steroids	-	-	-	-	LMST01031194	-	CC(C)C(C)C=CC(C)C1CC(=O)C2=C3C=CC4=CC(=O)CCC4(C3CCC12C)C	GQXHQDCLIABAJK-FYQXRWMHSA-N	787992	880652	471267	1.43073e+06	737372	3.58304e+06	404170	586537	817895	730000	1.16237e+06	1.55172e+06	1.50229	0.587163	0.469554	0.611111	0.37344
Com_11499_pos	3-(3,4-dihydroxyphenyl)propyl palmitate	P	C25H42O4	406.308	407.315	1.08483	[M+H]+	8.523	-	3	C18	Benzenoids	Phenols	Benzenediols	-	-	-	-	-	-	CCCCCCCCCCCCCCCC(=O)OCCCC1=CC(=C(C=C1)O)O	PVDSMCHCJKSFPO-UHFFFAOYSA-N	1.0492e+07	8.50645e+06	1.09179e+07	7.26814e+06	9.68815e+06	1.10457e+07	6.01815e+06	6.09568e+06	6.19334e+06	4.73219e+06	3.9422e+06	1.03108e+07	1.55309	0.635141	0.0139291	0.916667	0.55428
Com_1149_neg	8-hydrazinyl-1,3-dimethyl-7-[2-(phenylamino)ethyl]-2,3,6,7-tetrahydro-1H-purine-2,6-dione	N	C15H19N7O2	329.16	328.151	4.63437	[M-H]-	4.931	-	3	C18	Organoheterocyclic compounds	Imidazopyrimidines	Purines and purine derivatives	"318271-90-8"	-	-	-	-	763133	CN1C2=C(C(=O)N(C1=O)C)N(C(=N2)NN)CCNC3=CC=CC=C3	KLFVNLHDKLXUQT-UHFFFAOYSA-N	41884.1	73393.1	20909.5	178119	61585.1	910160	134927	149199	54883.2	186732	195337	10585.9	1.75771	0.813695	0.925491	0.555556	0.276523
Com_114_neg	7-Hydroxy-3,4-dihydrocarbostyril	N	C9H9NO2	163.063	162.056	1.45433	[M-H]-	5.366	0.74	1	C18	Organoheterocyclic compounds	Quinolines and derivatives	Quinolones and derivatives	"22246-18-0"	-	-	-	-	2785758	C1CC(=O)NC2=C1C=CC(=C2)O	LKLSFDWYIBUGNT-UHFFFAOYSA-N	2.04977e+07	2.07819e+07	2.69588e+07	4.74272e+07	3.55717e+07	2.92158e+07	2.30115e+07	9.45337e+07	6.83059e+07	5.07879e+07	4.30852e+07	1.73794e+07	0.607374	-0.719344	0.231319	0.694444	0.537194
Com_114_pos	Thymine	P	C5H6N2O2	126.043	127.05	0.18796	[M+H]+	4.9	0.95	1	C18	Organoheterocyclic compounds	Diazines	Pyrimidines and pyrimidine derivatives	"65-71-4"	HMDB0000262	C00178	map00240;map01100;map01232	-	1135	CC1=CNC(=O)NC1=O	RWQNBRDOKXIBIV-UHFFFAOYSA-N	2.8328e+08	4.20445e+08	3.12656e+08	4.87319e+08	2.67134e+08	4.40388e+08	1.81522e+08	2.70707e+08	2.72428e+08	2.68695e+08	2.80835e+08	4.53001e+08	1.28024	0.356417	0.134972	0.75	0.269702
Com_11506_pos	Pinnarine	P	C23H34ClNO3	407.223	408.232	5.56636	[M+H]+	5.004	-	3	C18	Phenylpropanoids and polyketides	Macrolides and analogues	-	-	-	-	-	-	-	CC1C=CC(C=C(CCOC(=O)C(=CCC2CCCC3(C1CCC3)N2)C)Cl)O	YETAKRZPZUKKMS-IBSBDYNISA-N	3.16577e+06	3.4613e+06	3.37458e+06	110466	3.89749e+06	4.91968e+06	3.01406e+06	2.54658e+06	1.81787e+06	2.05187e+06	1.27241e+06	3.44135e+06	1.33831	0.420417	0.901849	0.777778	0.880571
Com_11507_pos	Piepunensine A	P	C22H33NO6	407.231	408.235	8.78866	[M+H]+	4.904	-	3	C18	Lipids and lipid-like molecules	Prenol lipids	Diterpenoids	-	-	-	-	-	-	COCC12CCC(C34C1CC(C3NC2=O)C5(CC(C6CC4C5C6O)OC)O)OC	XGNLVYXRWSQUKE-QIZZOUNCSA-N	1.7219e+06	2.82351e+06	1.85974e+06	2.30063e+06	2.16375e+06	2.84123e+06	243458	1.35275e+06	1.30149e+06	1.02321e+06	1.20287e+06	2.55045e+06	1.7866	0.837215	0.0633936	0.888889	1.19486
Com_11508_pos	3alpha,7alpha-Dihydroxy-12-oxo-5beta-cholanate	P	C24H38O5	406.272	408.283	9.20353	[M+2H]+	6.699	-	3	C18	Lipids and lipid-like molecules	Steroids and steroid derivatives	Bile acids, alcohols and derivatives	-	HMDB0000400	C01292	-	-	-	CC(CCC(=O)[O-])C1CCC2C1(C(=O)CC3C2C(CC4C3(CCC(C4)O)C)O)C	MIHNUBCEFJLAGN-DMMBONCOSA-M	1.44613e+08	1.33039e+08	8.26959e+07	2.87972e+06	1.62103e+08	9.32579e+07	2.94714e+06	2.03424e+07	1.28777e+07	8.47758e+06	1.5639e+06	1.16235e+08	3.80802	1.92904	0.0653831	0.805556	2.69303
Com_11511_pos	Khellol glucoside	P	C19H20O10	408.106	409.115	4.26782	[M+H]+	9.424	-	3	C18	Organoheterocyclic compounds	Benzopyrans	1-benzopyrans	-	-	C09011	-	-	-	COC1=C2C=COC2=CC3=C1C(=O)C=C(O3)COC4C(C(C(C(O4)CO)O)O)O	SJRACCTZSAUMGO-WIMVFMHDSA-N	9.41005e+06	7.40208e+06	7.65467e+06	1.14227e+07	4.05607e+06	4.88247e+06	7.45329e+06	8.29096e+06	8.34647e+06	8.88325e+06	9.3346e+06	1.31867e+07	0.807781	-0.307963	0.191805	0.694444	0.629524
Com_11514_pos	Ginkgolide A	P	C20H24O9	408.142	409.147	6.66426	[M+H]+	5.267	0.52	2	C18	Lipids and lipid-like molecules	Prenol lipids	Terpene lactones	"15291-75-5"	HMDB0036862	C07601	map00904;map01062;map01110	LMPR0104540001	-	CC1C(=O)OC2C1(C34C(=O)OC5C3(C2)C6(C(C5)C(C)(C)C)C(C(=O)OC6O4)O)O	FPUXKXIZEIDQKW-VKMVSBOZSA-N	1.72134e+07	2.27401e+07	1.61923e+07	2.42186e+07	1.70281e+07	2.8373e+07	1.47589e+07	2.16162e+07	1.62709e+07	1.15112e+07	1.13013e+07	1.29168e+07	1.42308	0.509019	0.0266977	0.888889	1.36997
Com_11527_pos	Ser Phe Arg	P	C18H28N6O5	408.212	409.219	0.10629	[M+H]+	7.497	0.77	2	C18	Organic acids and derivatives	Carboxylic acids and derivatives	Amino acids, peptides, and analogues	-	-	-	-	-	-	C1=CC=C(C=C1)CC(C(=O)NC(CCCN=C(N)N)C(=O)O)NC(=O)C(CO)N	JAWGSPUJAXYXJA-IHRRRGAJSA-N	1.40367e+08	2.22017e+08	1.39075e+08	4.97459e+07	2.41809e+08	2.88354e+08	1.31869e+08	7.18459e+07	1.06577e+08	1.68816e+08	3.39487e+07	2.56766e+08	1.4047	0.490261	0.343985	0.694444	0.359013
Com_1152_neg	Dihydrobonducellin	N	C17H16O4	284.105	329.103	0.50996	[M+HCOOH-H]-	5.887	0.50	1	C18	Phenylpropanoids and polyketides	Homoisoflavonoids	Homoisoflavans	"103680-87-1"	-	-	-	-	51136567	COC1=CC=C(C=C1)CC2COC3=C(C2=O)C=CC(=C3)O	UCRZVWKJRYPHMU-UHFFFAOYSA-N	6.66653e+06	1.28233e+07	1.579e+07	1.22412e+07	2.66699e+07	1.49347e+07	6.69573e+06	4.31557e+07	1.41766e+07	1.06514e+07	1.39719e+07	3.0329e+06	0.972092	-0.0408357	0.615986	0.611111	0.394029
Com_11531_pos	Sarcrassin C	P	C23H36O6	408.251	409.256	6.63834	[M+H]+	7.48	0.75	2	C18	Lipids and lipid-like molecules	Prenol lipids	Diterpenoids	-	-	-	-	-	-	CC(C)C1=CC=C(CCC(C(CCC=C(CC1)C(=O)OC)(C)OC)O)C(=O)OC	ZCQHIVUOFDKQRZ-MGCHSLFTSA-N	1.45939e+06	1.1197e+06	1.07546e+06	7.07461e+06	1.40117e+06	3.28569e+06	1.17144e+06	7.94117e+06	2.46389e+06	525151	1.04965e+06	1.21037e+06	1.07341	0.102207	0.661973	0.611111	0.246625
Com_11535_pos	N-Linoleoyl Glutamine	P	C23H40N2O4	408.299	409.306	0.37999	[M+H]+	8.639	0.67	2	C18	Organic acids and derivatives	Carboxylic acids and derivatives	Amino acids, peptides, and analogues	"-"	HMDB0241975	-	-	-	124027581	CCCCCC=CCC=CCCCCCCCC(=O)NC(CCC(N)=O)C(O)=O	HDRFYISWHFCNJB-UHFFFAOYSA-N	393005	981283	1.02001e+06	1.49818e+06	322567	387840	1.73855e+06	1.0338e+06	1.43529e+06	1.24905e+06	1.35821e+06	617600	0.619292	-0.691308	0.0824636	0.805556	0.592638
Com_11543_pos	3-N-Methylspiperone	P	C24H28FN3O2	409.217	410.223	2.83483	[M+H]+	7.497	-	3	C18	Organic oxygen compounds	Organooxygen compounds	Carbonyl compounds	"-"	HMDB0245942	-	-	-	119146	CN1CN(C2=CC=CC=C2)C2(CCN(CCCC(=O)C3=CC=C(F)C=C3)CC2)C1=O	QHJLPOSPWKZACG-UHFFFAOYSA-N	3.01397e+07	4.82548e+07	2.93653e+07	9.75762e+06	5.30696e+07	6.26584e+07	2.72464e+07	1.57108e+07	2.27538e+07	3.64737e+07	7.35549e+06	5.80132e+07	1.39207	0.477228	0.379684	0.694444	0.855953
Com_1154_neg	4-[(E)-2-[(2,3,4-trimethoxyphenyl)methylidene]hydrazin-1-yl]benzoic acid	N	C17H18N2O5	330.122	329.112	5.87724	[M-H]-	5.451	-	3	C18	Benzenoids	Benzene and substituted derivatives	Benzoic acids and derivatives	"363605-33-8"	-	-	-	-	9635364	COC1=C(C(=C(C=C1)/C=N/NC2=CC=C(C=C2)C(=O)O)OC)OC	UUMIBDLOVCMGHK-VCHYOVAHSA-N	1.11544e+06	1.47457e+06	1.34348e+06	3.41303e+06	1.47927e+06	1.35338e+06	2.15475e+06	1.86894e+06	2.03669e+06	1.93845e+06	2.5824e+06	40227	0.958359	-0.0613625	0.608606	0.694444	2.34451
Com_11554_pos	Piperacetazine	P	C24H30N2O2S	410.203	411.21	1.07605	[M+H]+	8.23	-	3	C18	Organoheterocyclic compounds	Benzothiazines	Phenothiazines	"3819-00-9"	-	-	-	-	19675	O=C(C1=CC=C2SC=3C=CC=CC3N(C2=C1)CCCN4CCC(CCO)CC4)C	BTFMCMVEUCGQDX-UHFFFAOYSA-N	1.06984e+06	621147	208273	3.16523e+06	1.26727e+06	1.46244e+06	772125	1.04391e+06	316733	650450	847596	540621	1.86847	0.901856	0.370011	0.722222	1.04725
Com_11556_pos	Famitinib	P	C23H27FN4O2	410.212	411.223	9.64743	[M+H]+	5.084	-	3	C18	Organoheterocyclic compounds	Pyrrolopyridines	-	"-"	HMDB0252164	-	-	-	66606718	CCN(CC)CCN1CCC2=C(C(C)=C(N2)C=C2C(=O)NC3=C2C=C(F)C=C3)C1=O	GKEYKDOLBLYGRB-UHFFFAOYSA-N	1.56245e+07	2.06348e+07	1.47128e+07	2.20915e+07	1.54527e+07	2.56787e+07	1.35082e+07	1.96031e+07	1.47785e+07	1.05546e+07	1.03363e+07	1.19259e+07	1.41494	0.500742	0.0276272	0.888889	0.491214
Com_11563_pos	N-Oleoyl Glutamine	P	C23H42N2O4	410.314	411.322	0.1076	[M+H]+	9.171	0.65	2	C18	Organic acids and derivatives	Carboxylic acids and derivatives	Amino acids, peptides, and analogues	"-"	HMDB0241958	-	-	LMFA08020128	75955264	CCCCCCCCC=CCCCCCCCC(=O)NC(CCC(N)=O)C(O)=O	ZHVSXWCIYWYBQP-UHFFFAOYSA-N	1.19813e+06	1.34828e+06	1.08387e+06	352114	921152	1.21332e+06	742915	1.06061e+06	411528	280187	1.2927e+06	1.37618e+06	1.1845	0.244273	0.487359	0.583333	0.429885
Com_11565_pos	Cephalimysin B	P	C22H21NO7	411.132	412.14	2.86552	[M+H]+	5.686	-	3	C18	Benzenoids	Phenols	Methoxyphenols	"-"	-	-	-	-	-	[H][C@@]1(O)[C@@](OC)(N=C(O)[C@]11OC(=C(C)C1=O)C1=CC=C(CC)O1)C(=O)C1=CC=CC=C1	PXIIDWGMSCTXAQ-KSEOMHKRSA-N	1.84046e+07	1.14647e+07	5.76541e+06	2.73312e+07	1.55453e+07	1.35104e+07	1.38754e+07	4.6695e+06	2.65368e+06	7.10127e+06	1.06295e+07	4.22067e+06	2.1326	1.09261	0.0349662	0.861111	0.782215
Com_1156_neg	Enalaprilat	N	C18H24N2O5	348.169	329.15	0.99308	[M-H-H2O]-	4.908	-	3	C18	Organic acids and derivatives	Carboxylic acids and derivatives	Amino acids, peptides, and analogues	"84680-54-6"	HMDB0041886	C11720	-	-	6917719	[H][C@@](C)(N[C@@]([H])(CCC1=CC=CC=C1)C(O)=O)C(=O)N1CCC[C@@]1([H])C(O)=O	LZFZMUMEGBBDTC-QEJZJMRPSA-N	725872	847758	83326.4	60659.2	1.05075e+06	33802.3	1.43704e+06	1.37739e+06	1.22956e+06	1.53739e+06	86337	749115	0.43669	-1.19532	0.13195	0.861111	1.17721
Com_11573_pos	1,2-Dihexanoyl-sn-glycero-3-phosphoethanolamine	P	C17H34NO8P	411.202	412.21	1.01199	[M+H]+	5.585	-	3	C18	Lipids and lipid-like molecules	Glycerophospholipids	Glycerophosphoethanolamines	"-"	HMDB0244074	-	-	LMGP02010104	3080624	CCCCCC(=O)OCC(COP(O)(=O)OCCN)OC(=O)CCCCC	PELYUHWUVHDSSU-UHFFFAOYSA-N	1.30486e+07	6.88764e+06	1.03799e+07	7.95048e+06	6.89594e+06	3.10571e+07	3.26812e+07	7.32702e+06	8.7018e+06	1.4199e+07	4.53979e+06	3.40933e+06	1.07567	0.105229	0.622865	0.555556	0.382553
Com_11574_pos	Lys Gln His	P	C17H29N7O5	411.223	412.226	9.551	[M+H]+	5.427	-	3	C18	Organic acids and derivatives	Carboxylic acids and derivatives	Amino acids, peptides, and analogues	-	-	-	-	-	-	C1=C(NC=N1)CC(C(=O)O)NC(=O)C(CCC(=O)N)NC(=O)C(CCCCN)N	LXNPMPIQDNSMTA-AVGNSLFASA-N	1.58493e+06	1.36968e+06	1.32034e+06	3.04907e+06	1.29961e+06	2.23862e+06	2.61317e+06	2.46032e+06	2.61604e+06	4.74706e+06	3.91028e+06	2.68904e+06	0.570618	-0.809403	0.00955442	0.888889	0.807627
Com_11575_pos	1-Decanoyl-2-Hydroxy-sn-Glycero-3-Phosphocholine	P	C18H38NO7P	411.239	412.244	5.00435	[M+H]+	5.127	0.81	2	C18	Lipids and lipid-like molecules	Glycerophospholipids	Glycerophosphocholines	"22248-63-1"	-	-	-	-	-	CCCCCCCCCC(=O)OCC(COP(=O)([O-])OCC[N+](C)(C)C)O	SECPDKKEUKDCPG-UHFFFAOYSA-O	906926	979115	745883	2.54713e+06	54633.7	1.83456e+06	92606.1	766990	1.37655e+06	86535.3	1.05493e+06	1.30223e+06	1.51036	0.594892	0.575748	0.555556	0.464854
Com_11578_pos	Saliniketal B	P	C22H37NO6	411.262	412.273	8.83447	[M+H]+	7.949	-	3	C18	Lipids and lipid-like molecules	Prenol lipids	Sesquiterpenoids	-	-	-	-	-	-	CC1C2CCC(O2)(OC1C(C)C(C(C)C(C(C)C=CC=C(CO)C(=O)N)O)O)C	QWSYKJZSJYRUSS-RGQYTZIJSA-N	2.07998e+07	1.80742e+07	4.60282e+06	8.87965e+06	1.1906e+07	2.66563e+07	666366	4.14252e+06	1.51654e+06	921131	1.00642e+06	2.82936e+07	2.48775	1.31484	0.025427	0.833333	1.63074
Com_11579_pos	Ridleyamide	P	C26H37NO3	411.277	412.284	2.50776	[M+H]+	6.768	-	3	C18	Organoheterocyclic compounds	Benzodioxoles	-	-	-	-	-	-	-	CC(C)CNC(=O)C=CC=CCCCCCCC=CCCC1=CC2=C(C=C1)OCO2	HWFAZYWAXLPNDY-YHMCBUOZSA-N	2.02551e+08	1.21971e+08	6.90089e+07	317437	6.11497e+07	1.4981e+08	5.46438e+07	2.15859e+06	4.60899e+07	1.43047e+06	5.26143e+07	2.91606e+08	1.34838	0.43123	0.644746	0.694444	1.37345
Com_11581_pos	N-Linoleoyl Methionine	P	C23H41NO3S	411.281	412.288	0.3452	[M+H]+	9.386	0.74	2	C18	Organic acids and derivatives	Carboxylic acids and derivatives	Amino acids, peptides, and analogues	"-"	HMDB0241981	-	-	-	76065023	CCCCCC=CCC=CCCCCCCCC(=O)NC(CCSC)C(O)=O	CWHQRHLVBQMEQP-UHFFFAOYSA-N	1.56245e+07	2.06348e+07	1.47128e+07	2.20915e+07	1.54527e+07	2.56787e+07	1.35082e+07	1.96031e+07	1.47785e+07	1.05546e+07	1.03363e+07	1.19259e+07	1.41494	0.500742	0.0276272	0.888889	0.712215
Com_11585_pos	(10Z)-Heptadec-10-enoylcarnitine	P	C24H45NO4	411.335	412.342	0.34329	[M+H]+	7.739	0.64	2	C18	Lipids and lipid-like molecules	Fatty Acyls	Fatty acid esters	"-"	HMDB0241517	-	-	-	-	CCCCCCC=CCCCCCCCCC(=O)OC(CC([O-])=O)C[N+](C)(C)C	SKPHYNUKADBZMQ-UHFFFAOYSA-N	6.70968e+06	1.26176e+07	1.76814e+06	1.41244e+07	3.94091e+06	2.03908e+07	1.56858e+07	1.51051e+07	1.35511e+07	1.34864e+07	1.68233e+07	1.93075e+07	0.633802	-0.657895	0.106368	0.777778	0.881562
Com_11589_pos	Ziprasidone	P	C21H21ClN4OS	412.112	413.123	8.9364	[M+H]+	4.913	-	3	C18	Organoheterocyclic compounds	Diazinanes	Piperazines	"146939-27-7"	HMDB0014391	C07568	-	-	-	C1CN(CCN1CCC2=C(C=C3C(=C2)CC(=O)N3)Cl)C4=NSC5=CC=CC=C54	MVWVFYHBGMAFLY-UHFFFAOYSA-N	3.61072e+06	3.17514e+06	2.1925e+06	4.36487e+06	2.42781e+06	2.82502e+06	1.63568e+06	2.28705e+06	1.46645e+06	1.38189e+06	2.55978e+06	1.71474e+06	1.68357	0.751527	0.00494937	0.916667	0.72175
Com_1158_pos	beta-Damascone	P	C13H20O	192.151	215.141	0.04791	[M+Na]+	7.392	0.55	1	C18	Organic oxygen compounds	Organooxygen compounds	Carbonyl compounds	"23726-91-2"	HMDB0032541	-	-	-	5374527	C\C=C\C(=O)C1=C(C)CCCC1(C)C	BGTBFNDXYDYBEY-FNORWQNLSA-N	981495	846482	116689	2.79519e+06	966596	1.99396e+06	105774	337248	1.43973e+06	1.08569e+06	290264	1.36235e+06	1.66637	0.736711	0.417612	0.611111	0.376394
Com_11594_pos	9-OH-Risperidone	P	C22H25FN4O3	412.191	413.198	0.39776	[M+H]+	10.315	0.61	2	C18	Organoheterocyclic compounds	Pyridopyrimidines	-	"144598-75-4"	HMDB0256085	-	-	-	57568992	O=C1C(=CN=C2N1CCCC2O)CCN3CCC(C4=NOC=5C=C(F)C=CC54)CC3	CSQXUYGPAMNXJT-UHFFFAOYSA-N	4.75352e+06	3.58856e+06	2.78044e+06	2.50319e+06	3.64742e+06	406171	2.56171e+06	3.48257e+06	4.62895e+06	4.83814e+06	390473	2.31697e+06	0.970388	-0.0433666	0.993284	0.527778	0.125647
Com_11598_pos	Hexa-methoxymethyl-melamine	P	C15H30N6O6	390.223	413.214	4.82476	[M+Na]+	10.764	0.60	2	C18	Organic nitrogen compounds	Organonitrogen compounds	Amines	-	-	-	-	-	-	N=1C(=NC(=NC1N(COC)COC)N(COC)COC)N(COC)COC	BNCADMBVWNPPIZ-UHFFFAOYSA-N	1.70635e+06	387019	526409	2.50204e+06	311856	2.22571e+06	5.46486e+06	2.82804e+06	4.63914e+06	1.71037e+06	1.83232e+06	334388	0.455668	-1.13394	0.182876	0.75	1.53246
Com_115_neg	D-Erythronolactone	N	C4H6O4	118.027	163.025	1.24539	[M+HCOOH-H]-	1.356	0.65	1	C18	Organoheterocyclic compounds	Lactones	Gamma butyrolactones	"15667-21-7"	HMDB0000349	-	-	-	5325915	O[C@@H]1COC(=O)[C@@H]1O	SGMJBNSHAZVGMC-PWNYCUMCSA-N	3.91735e+06	5.3215e+06	6.02826e+06	1.6525e+07	6.23689e+06	4.02016e+06	1.26855e+07	9.63825e+06	1.48897e+07	1.60055e+07	2.274e+07	3.95889e+06	0.526155	-0.92644	0.0738337	0.75	1.16248
Com_11600_pos	Conyzanol A	P	C22H36O7	412.246	413.251	6.47801	[M+H]+	6.078	-	3	C18	Lipids and lipid-like molecules	Prenol lipids	Diterpenoids	-	-	-	-	-	-	CC12CCCC(C1CCC(=C)C2CCC3(C(C(OC3OC)OC)O)O)(C)C(=O)O	ZVVJVAKXIGRPRA-PJDCONEWSA-N	1.07701e+07	1.7872e+07	1.05795e+07	6.22004e+06	1.40152e+07	1.35029e+07	3.6443e+06	8.56828e+06	4.62656e+06	4.64963e+06	2.15173e+06	7.09357e+06	2.3739	1.24726	0.00509017	0.944444	1.76511
Com_11610_pos	Leupeptin analogue LVR	P	C19H36N6O4	412.28	413.288	1.54993	[M+H]+	6.764	0.57	2	C18	Organic acids and derivatives	Carboxylic acids and derivatives	Amino acids, peptides, and analogues	-	-	-	-	-	-	O=CC(NC(=O)C(NC(=O)C(NC(=O)C)CC(C)C)C(C)C)CCCN=C(N)N	SEQYPUIPGIGBNQ-UHFFFAOYSA-N	5.01656e+07	3.18136e+07	1.77529e+07	3.23452e+07	1.52868e+07	6.12586e+07	2.43434e+07	219764	1.71351e+07	1.51351e+07	1.95805e+07	7.39518e+07	1.38744	0.472421	0.282109	0.694444	1.04557
Com_11613_pos	N-Palmitoyl Arginine	P	C22H44N4O3	412.341	413.347	3.33421	[M+H]+	7.712	-	3	C18	Lipids and lipid-like molecules	Steroids and steroid derivatives	Androstane steroids	"-"	HMDB0241920	-	-	-	129671303	CCCCCCCCCCCCCCCC(=O)NC(CCCN=C(N)N)C(O)=O	DENIQPHQUIGDJZ-UHFFFAOYSA-N	4.8503e+06	8.49659e+06	2.55352e+06	5.74452e+06	4.42211e+06	7.17477e+06	6.0015e+06	5.09439e+06	5.14254e+06	5.9635e+06	3.1384e+06	6.0214e+06	1.05995	0.0839933	0.949076	0.527778	0.159523
Com_11614_pos	Bruceolline N	P	C19H27NO9	413.169	414.179	8.27698	[M+H]+	5.587	-	3	C18	Nucleosides, nucleotides, and analogues	Nucleoside and nucleotide analogues	1-pyranosylindoles	-	-	-	-	-	-	CC(C)(C(CC1(C2=CC=CC=C2N(C1=O)C3C(C(C(C(O3)CO)O)O)O)O)O)O	QKHYSKWZRQYVRE-JYHHGOMKSA-N	1.03465e+06	1.12226e+06	902223	2.45626e+06	78368.5	1.98164e+06	1.21722e+06	949748	1.22832e+06	1.06665e+06	1.1689e+06	1.49828e+06	1.0626	0.0875961	0.561496	0.583333	0.667675
Com_11615_pos	Ethacizine	P	C22H27N3O3S	413.177	414.188	9.04525	[M+H]+	5.4	-	3	C18	Organoheterocyclic compounds	Benzothiazines	Phenothiazines	"-"	HMDB0251995	-	-	-	107841	CCOC(=O)NC1=CC2=C(SC3=CC=CC=C3N2C(=O)CCN(CC)CC)C=C1	PQXGNJKJMFUPPM-UHFFFAOYSA-N	1.72134e+07	2.27401e+07	1.61923e+07	2.42186e+07	1.70281e+07	2.8373e+07	1.47589e+07	2.16162e+07	1.62709e+07	1.15112e+07	1.13013e+07	1.29168e+07	1.42308	0.509019	0.0266977	0.888889	0.380831
Com_11618_pos	N-Docosahexaenoyl GABA	P	C26H39NO3	413.293	414.304	9.44249	[M+H]+	9.927	-	3	C18	Organic acids and derivatives	Carboxylic acids and derivatives	Amino acids, peptides, and analogues	"-"	HMDB0062332	-	-	LMFA08020105	-	[H]\C(CC)=C(/[H])C\C([H])=C(\[H])CC([H])=C([H])CC([H])=C([H])C\C([H])=C(\[H])CC([H])=C([H])CCC(O)=NCCCC(O)=O	HZMSBMNSIHSLPJ-ZPWIVGABSA-N	1.56245e+07	2.06348e+07	1.47128e+07	2.20915e+07	1.54527e+07	2.56787e+07	1.35082e+07	1.96031e+07	1.47785e+07	1.05546e+07	1.03363e+07	1.19259e+07	1.41494	0.500742	0.0276272	0.888889	0.685166
Com_11619_pos	(8Z)-10-Hydroxyhexadecenoylcarnitine	P	C23H43NO5	413.314	414.321	0.3881	[M+H]+	7.07	0.55	2	C18	Lipids and lipid-like molecules	Fatty Acyls	Fatty acid esters	"-"	HMDB0241480	-	-	-	-	CCCCCCC(O)C=CCCCCCCC(=O)OC(CC([O-])=O)C[N+](C)(C)C	RVVQPRSGYMIEEO-UHFFFAOYSA-N	4.02853e+07	5.46199e+07	3.55706e+07	4.25572e+07	7.43351e+07	7.7104e+07	4.15973e+07	4.18421e+07	3.88064e+07	3.22151e+07	2.71056e+07	4.30336e+07	1.44467	0.530737	0.0599692	0.777778	0.587929
Com_11629_pos	10-MethylHexadecanoylcarnitine	P	C24H47NO4	413.351	414.357	1.40322	[M+H]+	8.15	0.72	2	C18	Lipids and lipid-like molecules	Fatty Acyls	Fatty acid esters	"-"	HMDB0240857	-	-	-	-	CCCCCCC(C)CCCCCCCCC(=O)OC(CC([O-])=O)C[N+](C)(C)C	PJPFOKKABVRBSC-UHFFFAOYSA-N	2.11224e+07	2.0423e+07	1.9035e+07	1.3798e+07	2.57641e+07	8.74697e+06	2.5106e+07	2.47576e+07	2.10189e+07	2.41406e+07	2.48768e+07	4.15913e+07	0.674275	-0.568591	0.04998	0.833333	0.310066
Com_1162_neg	Ciprofloxacin	N	C17H18FN3O3	331.133	330.128	4.83404	[M-H]-	5.659	-	3	C18	Organoheterocyclic compounds	Quinolines and derivatives	Quinoline carboxylic acids	"85721-33-1"	HMDB0014677	C05349	map02010	-	2764	C1CC1N2C=C(C(=O)C3=CC(=C(C=C32)N4CCNCC4)F)C(=O)O	MYSWGUAQZAJSOK-UHFFFAOYSA-N	9.57579e+06	8.9581e+06	1.26225e+07	1.57128e+07	1.58509e+07	1.50394e+07	1.42357e+07	2.11467e+07	1.82258e+07	1.45298e+07	1.91474e+07	6.22507e+06	0.831559	-0.26611	0.516607	0.666667	0.320712
Com_1162_pos	Methylhippuric acid	P	C10H11NO3	193.074	216.063	1.32853	[M+Na]+	5.554	0.73	1	C18	Organic acids and derivatives	Carboxylic acids and derivatives	Amino acids, peptides, and analogues	"1205-08-9"	HMDB0000859	-	-	-	14566	COC(=O)CNC(=O)C1=CC=CC=C1	XTKVNQKOTKPCKM-UHFFFAOYSA-N	1.30094e+08	1.09057e+08	7.83726e+07	4.70797e+08	1.52644e+08	2.78792e+08	3.41359e+08	7.88271e+08	7.69142e+08	3.64709e+08	4.48506e+08	1.7772e+08	0.422104	-1.24433	0.0249411	0.861111	0.789816
Com_11643_pos	Kadsulignan L	P	C23H26O7	414.168	415.178	7.68241	[M+H]+	6.749	0.66	2	C18	Phenylpropanoids and polyketides	Tannins	Hydrolyzable tannins	-	-	-	-	-	-	CC1C(C2C3=CC(=C(C(=C3C4=C(C5=C(C=C4C1O2)OCO5)OC)OC)OC)OC)C	RNIZTMIJCBCDBR-XJSVZPCESA-N	1.12341e+06	1.00553e+06	1.12061e+06	2.69422e+06	948519	2.15738e+06	1.46634e+06	999999	1.27504e+06	1.32154e+06	452573	1.58017e+06	1.27538	0.350928	0.40071	0.472222	0.37126
Com_11646_pos	19-Oxodesacetylcinobufagin	P	C24H30O6	414.204	415.214	6.13981	[M+H]+	10.755	0.55	2	C18	Lipids and lipid-like molecules	Steroids and steroid derivatives	Steroid lactones	-	-	-	-	LMST01130017	-	CC12CCC3C(C14C(O4)C(C2C5=COC(=O)C=C5)O)CCC6C3(CCC(C6)O)C=O	JNBBHUNHDKWCIR-DFJCLZAPSA-N	2.70949e+06	1.01622e+06	837718	890639	1.13542e+06	1.95759e+06	2.90645e+06	1.40015e+06	2.07586e+06	3.19577e+06	856866	1.98282e+06	0.688285	-0.538922	0.195937	0.75	0.794498
Com_11649_pos	Pro Ile Trp	P	C22H30N4O4	414.227	415.231	6.13547	[M+H]+	6.256	0.65	2	C18	Organic acids and derivatives	Carboxylic acids and derivatives	Amino acids, peptides, and analogues	-	-	-	-	-	-	CCC(C)C(C(=O)NC(CC1=CNC2=CC=CC=C21)C(=O)O)NC(=O)C3CCCN3	ZTMLZUNPFDGPKY-VKOGCVSHSA-N	1.27305e+06	1.30543e+06	637586	514628	568247	1.9816e+06	567887	557056	686484	266880	453050	1.6637e+06	1.49713	0.5822	0.215248	0.722222	0.853965
Com_11650_pos	Feigrisolide D	P	C22H38O7	414.262	415.271	5.04933	[M+H]+	7.573	0.68	2	C18	Phenylpropanoids and polyketides	Macrolides and analogues	-	-	-	-	-	-	-	CCC1CC2CCC(O2)C(C(=O)OC(CCC(C(C(=O)O1)C)O)CC(CC)O)C	LCVDIZRTXONOQH-PVVXXXPESA-N	4.8718e+06	4.90265e+06	3.17962e+06	938013	5.38981e+06	2.39482e+06	104347	1.96224e+06	711600	1.09343e+06	153216	8.94445e+06	1.67139	0.741047	0.0997466	0.777778	1.78899
Com_11654_pos	13Z,16Z,19Z,22Z,25Z-octacosapentaenoic acid	P	C28H46O2	414.35	415.361	8.87332	[M+H]+	8.161	0.81	2	C18	Lipids and lipid-like molecules	Fatty Acyls	Fatty acids and conjugates	-	-	-	-	LMFA01030832	-	CCC=CCC=CCC=CCC=CCC=CCCCCCCCCCCCC(=O)O	RDROALZQSJZKED-JLNKQSITSA-N	4.14136e+06	5.63612e+06	4.79753e+06	3.74932e+06	5.12194e+06	3.33415e+06	6.00732e+06	5.21105e+06	4.80421e+06	5.28313e+06	3.88714e+06	1.02644e+07	0.755287	-0.404903	0.151094	0.777778	0.474659
Com_11656_pos	Smenospongine C	P	C24H33NO5	415.236	416.246	6.57506	[M+H]+	6.453	-	3	C18	Organic acids and derivatives	Carboxylic acids and derivatives	Amino acids, peptides, and analogues	-	-	-	-	-	-	CC1CCC2(C(C1(C)CC3=C(C(=CC(=O)C3=O)NCCC(=O)O)O)CCCC2=C)C	BJPBLPIJEUNNFF-ZZWUPXSGSA-N	251063	991893	368550	1.5151e+06	761725	321938	146549	874824	549659	1.14908e+06	1.17553e+06	1.40261e+06	0.794653	-0.331603	0.624694	0.611111	0.228572
Com_11657_pos	Myxalamid A	P	C26H41NO3	415.309	416.313	6.43076	[M+H]+	9.726	-	3	C18	Lipids and lipid-like molecules	Prenol lipids	Monoterpenoids	-	-	C12158	-	-	-	CCC(C)C=C(C)C(C(C)C=C(C)C=CC=CC=CC=C(C)C(=O)NC(C)CO)O	GDEZZTBHSFKRJN-CCICZWJZSA-N	1.04113e+06	991893	967656	1.5151e+06	969974	1.11617e+06	1.52556e+06	874824	1.27013e+06	1.14908e+06	1.17553e+06	1.40261e+06	0.892425	-0.164197	0.313513	0.722222	0.115647
Com_1165_neg	2-(6-Hydroxy-3-oxo-3H-xanthen-9-yl)benzoic acid	N	C20H12O5	332.068	331.06	2.55287	[M-H]-	5.151	-	3	C18	Organoheterocyclic compounds	Benzopyrans	1-benzopyrans	"518-45-6"	HMDB0244936	-	-	-	3383	C1=CC=C(C(=C1)C2=C3C=CC(=O)C=C3OC4=C2C=CC(=C4)O)C(=O)O	YKGGGCXBWXHKIZ-UHFFFAOYSA-N	406838	326735	658583	1.06528e+06	578829	530513	1.04452e+06	1.1052e+06	501417	825604	962189	301996	0.752339	-0.410546	0.349514	0.638889	0.643952
Com_11675_pos	2-Phenylethyl beta-primeveroside	P	C19H28O10	416.168	417.176	2.21321	[M+H]+	5.391	0.54	2	C18	Organic oxygen compounds	Organooxygen compounds	Carbohydrates and carbohydrate conjugates	-	HMDB0041274	-	-	-	-	C1C(C(C(C(O1)OCC2C(C(C(C(O2)OCCC3=CC=CC=C3)O)O)O)O)O)O	ZRGXCWYRIBRSQA-BMVMOQKNSA-N	1.17542e+06	1.17937e+06	1.12843e+06	1.4011e+06	980542	135313	1.56673e+06	189527	1.1439e+06	1.35861e+06	325342	1.68772e+06	0.956688	-0.0638793	0.96591	0.611111	0.0615716
Com_11676_pos	6-Acetoxy-7-hydroxymyrcene-7-O-beta-D-glucopyranoside-2'-O-acetate	P	C20H32O9	416.205	417.214	3.72732	[M+H]+	5.45	-	3	C18	Lipids and lipid-like molecules	Fatty Acyls	Fatty acyl glycosides	-	-	-	-	-	-	CC(=O)OC1C(C(C(OC1OC(C)(C)C(CCC(=C)C=C)OC(=O)C)CO)O)O	GTTUNXIKMRJZGS-SGYMCOKNSA-N	1.35123e+06	2.07232e+06	1.81194e+06	1.98244e+06	2.15234e+06	770346	431534	1.92229e+06	210810	1.23302e+06	2.80122e+06	1.64344e+06	1.23031	0.299025	0.318321	0.666667	0.907876
Com_11679_pos	CPA(18:2(9Z,12Z)/0:0)	P	C21H37O6P	416.233	417.24	0.54218	[M+H]+	9.839	0.51	2	C18	Lipids and lipid-like molecules	Fatty Acyls	Lineolic acids and derivatives	"-"	HMDB0007007	-	-	-	53477947	CCCCC\C=C/C\C=C/CCCCCCCC(=O)OCC1COP(O)(=O)O1	AZRMIMGGEACCGU-HZJYTTRNSA-N	6.6444e+07	8.75065e+07	4.9848e+07	5.79668e+07	4.98142e+07	8.18981e+07	4.69051e+07	5.10571e+07	5.36487e+07	7.64381e+07	3.3551e+07	7.26802e+07	1.17709	0.235224	0.295849	0.666667	0.189997
Com_11680_pos	Arg Glu Leu	P	C17H32N6O6	416.238	417.245	0.97028	[M+H]+	5.161	0.70	2	C18	Organic acids and derivatives	Carboxylic acids and derivatives	Amino acids, peptides, and analogues	-	-	-	-	-	-	CC(C)CC(C(=O)O)NC(=O)C(CCC(=O)O)NC(=O)C(CCCN=C(N)N)N	NKBQZKVMKJJDLX-SRVKXCTJSA-N	1.7219e+06	2.82351e+06	1.85974e+06	2.30063e+06	2.16375e+06	2.84123e+06	127920	1.35275e+06	1.30149e+06	1.02321e+06	1.20287e+06	2.55045e+06	1.81391	0.8591	0.0945907	0.888889	0.627041
Com_11683_pos	Plakortolide K	P	C26H40O4	416.293	417.299	1.53184	[M+H]+	7.578	0.75	2	C18	Organoheterocyclic compounds	Dioxanes	1,2-dioxanes	-	-	-	-	-	-	CC1(CC2(C(CC(=O)O2)OO1)C)CCCCCCCCCCCCC3=CC=CC=C3	CEXBAUGPNZWHBZ-DMTNHVFBSA-N	981195	946479	1.15341e+06	1.20165e+06	1.0762e+06	147541	1.58897e+06	1.04751e+06	1.05645e+06	1.37247e+06	1.31969e+06	462086	0.804198	-0.314377	0.409651	0.694444	0.727937
Com_11685_pos	3beta,26-dihydroxy-5-cholesten-7-one	P	C27H44O3	416.329	417.34	8.18935	[M+H]+	7.437	0.71	2	C18	Lipids and lipid-like molecules	Steroids and steroid derivatives	Bile acids, alcohols and derivatives	-	-	-	-	LMST04030180	-	CC(CCCC(C)C1CCC2C1(CCC3C2C(=O)C=C4C3(CCC(C4)O)C)C)CO	LFNAJBFFWWMSEW-HNFKANRHSA-N	1.04681e+07	1.34263e+07	1.05102e+07	1.29564e+07	1.79422e+07	1.69001e+07	1.05842e+07	1.0368e+07	1.13879e+07	9.39907e+06	8.53088e+06	1.92648e+07	1.18219	0.24146	0.248562	0.722222	0.271702
Com_11686_pos	Myxopyronin A	P	C23H31NO6	417.215	418.221	2.9145	[M+H]+	6.436	0.84	2	C18	Organic oxygen compounds	Organooxygen compounds	Carbonyl compounds	-	-	-	-	-	-	CCCC(=CC=C(C)C(=O)C1=C(C=C(OC1=O)C(C)CCC=CNC(=O)OC)O)C	UQFNCSLGZUJVQP-JNZIYJEQSA-N	1.72134e+07	2.27401e+07	1.61923e+07	2.42186e+07	1.70281e+07	2.8373e+07	1.47589e+07	2.16162e+07	1.62709e+07	1.15112e+07	1.13013e+07	1.29168e+07	1.42308	0.509019	0.0266977	0.888889	0.682527
Com_11687_pos	L-alanyl-gamma-D-glutamyl-L-lysyl-D-alanine	P	C17H31N5O7	417.222	418.228	3.88291	[M+H]+	6.329	-	3	C18	Organic acids and derivatives	Carboxylic acids and derivatives	Amino acids, peptides, and analogues	-	-	-	-	-	51351698	CC(C(=O)NC(CCC(=O)NC(CCCCN)C(=O)NC(C)C(=O)O)C(=O)O)N	XJIDMERGIYRDKC-WHOHXGKFSA-N	2.05566e+06	684391	702671	714123	822706	781933	382092	222733	1.27013e+06	1.14908e+06	1.17553e+06	175295	1.31695	0.397202	0.277012	0.416667	0.542583
Com_11690_pos	(Z)-N-(3-hydroxyhexadec-9-enoyl)-L-phenylalanine	P	C25H39NO4	417.288	418.292	7.02037	[M+H]+	7.119	-	3	C18	Organic acids and derivatives	Carboxylic acids and derivatives	Amino acids, peptides, and analogues	-	-	-	-	-	-	O=C(O)C(N=C(O)CC(O)CCCCCC=CCCCCCC)CC=1C=CC=CC1	QTGKGDHYIXMOSD-RRFIFIHZSA-N	4.76196e+06	5.48506e+06	4.03135e+06	3.16032e+06	8.60895e+06	7.6565e+06	5.59428e+06	4.66306e+06	5.03669e+06	3.1221e+06	1.71165e+06	6.4335e+06	1.26892	0.3436	0.323894	0.638889	0.486842
Com_11691_pos	N-Linoleoyl Histidine	P	C24H39N3O3	417.299	418.306	0.69344	[M+H]+	7.687	0.58	2	C18	-	-	-	"-"	HMDB0241977	-	-	-	-	CCCCCC=CCC=CCCCCCCCC(=O)NC(CC1=CN=CN1)C(O)=O	PGFGQDBBWSVMED-UHFFFAOYSA-N	584004	843294	213485	1.5151e+06	224397	183181	253782	874824	1.27013e+06	518606	1.17553e+06	1.4083e+06	0.647764	-0.62646	0.209149	0.722222	0.685692
Com_116_neg	p-Hydroxycinnamic acid	N	C9H8O3	164.047	163.04	0.56368	[M-H]-	2.436	0.92	2	C18	Phenylpropanoids and polyketides	Cinnamic acids and derivatives	Hydroxycinnamic acids and derivatives	"7400-08-0"	HMDB0002035	C00811	map00130;map00350;map00940;map00950;map01061;map01100;map01110;map01220	-	637542	OC(=O)\C=C\C1=CC=C(O)C=C1	NGSWKAQJJWESNS-ZZXKWVIFSA-N	1.44871e+07	1.47037e+07	1.43373e+07	3.01587e+07	1.62315e+07	1.19129e+07	1.46511e+07	1.87453e+07	1.84023e+07	2.01429e+07	3.16337e+07	1.4142e+07	0.865048	-0.209147	0.396832	0.694444	0.584457
Com_11700_pos	Rhaphidecursinol A	P	C23H30O7	418.199	419.204	6.10466	[M+H]+	6.568	0.57	2	C18	Benzenoids	Benzene and substituted derivatives	Methoxybenzenes	-	-	-	-	-	-	c1(cc(c(c(c1)OC)O[C@@H](CO)Cc1cc(c(c(c1)OC)OC)OC)OC)CC=C	QHZHFPXYTHWXIJ-AGDOHHJYNA-N	157243	991893	281443	1.5151e+06	969974	275661	1.52556e+06	874824	288963	237647	1.17553e+06	230265	0.967348	-0.0478925	0.915858	0.472222	0.260591
Com_11701_pos	Fluorometholone 17-acetate	P	C24H31FO5	418.216	419.225	5.1306	[M+H]+	6.441	0.72	2	C18	Lipids and lipid-like molecules	Steroids and steroid derivatives	Pregnane steroids	-	-	C14629	-	-	-	CC1CC2C3CCC(C3(CC(C2(C4(C1=CC(=O)C=C4)C)F)O)C)(C(=O)C)OC(=O)C	YRFXGQHBPBMFHW-SBTZIJSASA-N	1.3348e+06	1.0164e+06	1.13139e+06	1.57084e+06	1.19156e+06	271593	2.09068e+06	1.90163e+06	2.08929e+06	4.27938e+06	3.58603e+06	2.30009e+06	0.401092	-1.318	0.0106366	1	2.60642
Com_11702_pos	Phenylalanyl-prolyl-arginine	P	C20H30N6O4	418.233	419.236	9.13959	[M+H]+	6.124	-	3	C18	Organic acids and derivatives	Carboxylic acids and derivatives	Amino acids, peptides, and analogues	"-"	HMDB0253027	-	-	-	21151249	NC(CC1=CC=CC=C1)C(=O)N1CCCC1C(=O)NC(CCCN=C(N)N)C(O)=O	NTUPOKHATNSWCY-UHFFFAOYSA-N	1.57373e+06	2.39476e+06	1.48887e+06	1.88962e+06	1.93029e+06	2.77971e+06	106818	848064	1.18037e+06	1.02961e+06	1.15869e+06	2.53619e+06	1.75765	0.813644	0.107202	0.861111	1.39696
Com_11704_pos	13,17-Epoxy-16-hydroxy macrolactin A	P	C24H34O6	418.236	419.242	1.74215	[M+H]+	8.009	0.62	2	C18	Phenylpropanoids and polyketides	Macrolides and analogues	-	-	-	-	-	-	70698115	CC1CCCC=CC2C(C(CC(O2)CC=CC=CC(CC=CC=CC(=O)O1)O)O)O	CTOADWSMRKKIPA-IOCDPXODSA-N	7.25076e+06	5.141e+06	5.08695e+06	1.64828e+07	4.3572e+06	2.06213e+07	5.24376e+06	4.44476e+06	4.39978e+06	3.07498e+06	4.04681e+06	1.67363e+07	1.55324	0.635284	0.264623	0.722222	1.4124
Com_11707_pos	Dendronobiloside B	P	C21H38O8	418.257	419.265	1.46012	[M+H]+	6.798	0.59	2	C18	Lipids and lipid-like molecules	Prenol lipids	Terpene glycosides	-	-	-	-	-	-	CC(C)C1CCC2(C(C1COC3C(C(C(C(O3)CO)O)O)O)CCC2(CO)O)C	NSBVLCNEJFYMMI-MQXSHROSSA-N	1.5817e+07	2.07063e+07	1.4675e+07	2.19808e+07	1.54809e+07	2.5898e+07	1.34924e+07	1.96837e+07	1.51156e+07	1.03733e+07	1.05193e+07	1.17154e+07	1.41605	0.501871	0.0285461	0.888889	0.556213
Com_11708_pos	Putative smenopyrone	P	C25H38O5	418.272	419.277	6.07674	[M+H]+	8.575	0.53	2	C18	Lipids and lipid-like molecules	Prenol lipids	Sesquiterpenoids	-	-	-	-	-	-	O=C1C(=C(OC(=C1C)C(C)C(O)C(C=2OC(C(C(=O)C2C)C)C(C)CC)C)CC)C	IROKAOGBCSMTHR-UHFFFAOYSA-N	1.80063e+06	2.81964e+06	1.53818e+06	2.69238e+07	2.6459e+06	8.46743e+06	764791	1.56464e+07	1.5916e+06	4.83503e+06	2.3508e+06	2.20024e+06	1.61363	0.690313	0.549261	0.611111	0.906283
Com_11710_pos	Palmitoyl glucuronide	P	C22H42O7	418.293	419.299	4.07575	[M+H]+	8.464	-	3	C18	Lipids and lipid-like molecules	Fatty Acyls	Fatty acyl glycosides	"-"	HMDB0010331	C03033	map00040;map00053;map01100;map01240;map04976	-	161223	CCCCCCCCCCCCCCCCO[C@@H]1O[C@@H]([C@@H](O)[C@H](O)[C@H]1O)C(O)=O	QFUQXEVPTHAOHS-SXFAUFNYSA-N	1.56245e+07	2.06348e+07	1.47128e+07	2.20915e+07	1.54527e+07	2.56787e+07	1.35082e+07	1.96031e+07	1.47785e+07	1.05546e+07	1.03363e+07	1.19259e+07	1.41494	0.500742	0.0276272	0.888889	0.762806
Com_11711_pos	Maesaquinone	P	C26H42O4	418.308	419.315	1.08713	[M+H]+	7.613	0.77	2	C18	Organic oxygen compounds	Organooxygen compounds	Carbonyl compounds	-	-	-	-	-	-	CCCCC=CCCCCCCCCCCCCCC1=C(C(=O)C(=C(C1=O)O)C)O	UEFNZITZGVWLFK-VOTSOKGWSA-N	8.88606e+06	9.47032e+06	8.27366e+06	1.00836e+07	8.01841e+06	7.35512e+06	8.99501e+06	8.40468e+06	7.596e+06	9.51579e+06	8.18172e+06	1.08169e+07	0.973408	-0.0388832	0.716996	0.583333	0.0632838
Com_11713_pos	roquefortine F	P	C23H25N5O3	419.196	420.207	9.23493	[M+H]+	6.569	-	3	C18	Organoheterocyclic compounds	Indoles and derivatives	Pyrroloindoles	-	-	-	-	-	-	CC(C)(C=C)C12CC3C(=O)NC(=CC4=CN=CN4)C(=O)N3C1N(C5=CC=CC=C25)OC	UGXLTDJSORIITQ-QTJDKHMESA-N	1.61803e+06	1.87763e+06	2.11904e+06	1.8649e+06	1.86069e+06	1.68102e+06	2.66532e+06	1.92948e+06	2.1082e+06	1.81258e+06	1.86979e+06	2.17966e+06	0.877142	-0.189118	0.103643	0.777778	0.174697
Com_11714_pos	6-O-Methylhamatinine	P	C26H29NO4	419.21	420.22	7.27179	[M+H]+	6.703	-	3	C18	Organoheterocyclic compounds	Isoquinolines and derivatives	Naphthylisoquinolines	-	-	-	-	-	-	CC1CC2=C(C(=CC(=C2C(=N1)C)OC)OC)C3=C4C=CC=C(C4=C(C=C3C)OC)OC	XSHYHGPIMCKDFK-HNNXBMFYSA-N	2.68022e+07	1.27583e+07	1.44141e+07	2.90553e+07	1.82004e+06	2.99364e+07	2.44928e+07	1.68769e+07	2.05525e+07	1.90091e+07	2.02502e+07	3.73668e+07	0.828493	-0.271439	0.35045	0.416667	0.720627
Com_11716_pos	ergotaman	P	C25H33N5O	419.269	420.279	6.42474	[M+H]+	7.145	-	3	C18	Organoheterocyclic compounds	Quinolines and derivatives	Indoloquinolines	-	-	-	-	-	-	CN1CC(C=C2C1CC3=CNC4=CC=CC2=C34)CNC5CN6CCN7CCCC7C6O5	UDPQLCFGLBGHDF-IZKMSSHQSA-N	1.48193e+07	1.19769e+07	1.24986e+07	1.54957e+07	2.10468e+07	1.93137e+07	7.95256e+06	1.17388e+07	1.12325e+07	1.10501e+07	1.01488e+07	2.0829e+07	1.3043	0.383273	0.102079	0.861111	0.444797
Com_11721_pos	8-Ethoxysachaconitine	P	C25H41NO4	419.304	420.311	0.22371	[M+H]+	9.062	0.88	2	C18	Lipids and lipid-like molecules	Prenol lipids	Diterpenoids	-	-	-	-	-	-	CCN1CC2(CCC(C34C2CC(C31)C5(CC(C6CC4C5C6O)OC)OCC)OC)C	JGYRCOIPRDVLMU-AMODQTQTSA-N	1.56245e+07	2.06348e+07	1.47128e+07	2.20915e+07	1.54527e+07	2.56787e+07	1.35082e+07	1.96031e+07	1.47785e+07	1.05546e+07	1.03363e+07	1.19259e+07	1.41494	0.500742	0.0276272	0.888889	0.960277
Com_11722_pos	N-Oleoyl Histidine	P	C24H41N3O3	419.315	420.322	0.63625	[M+H]+	8.098	0.55	2	C18	Organic acids and derivatives	Carboxylic acids and derivatives	Amino acids, peptides, and analogues	"-"	HMDB0241960	-	-	LMFA08020133	67643592	CCCCCCCCC=CCCCCCCCC(=O)NC(CC1=CN=CN1)C(O)=O	QJFAABXOMYWNGP-UHFFFAOYSA-N	1.33428e+06	2.18519e+06	750989	2.56192e+06	318324	2.09868e+06	727605	265183	1.33164e+06	1.49449e+06	131411	2.36808e+06	1.46388	0.549794	0.332577	0.694444	0.892785
Com_11724_pos	Arg Asp Met	P	C15H28N6O6S1	420.179	421.182	9.59638	[M+H]+	6.067	0.51	2	C18	Organic acids and derivatives	Peptidomimetics	Hybrid peptides	-	-	-	-	-	-	CSCCC(C(=O)O)NC(=O)C(CC(=O)O)NC(=O)C(CCCN=C(N)N)N	RRGPUNYIPJXJBU-GUBZILKMSA-N	1.66601e+06	1.05645e+06	768133	2.05949e+06	3.86728e+06	1.71404e+06	1.55493e+06	1.23146e+06	320393	2.47919e+06	2.80052e+06	1.67098e+06	1.10678	0.146367	0.694431	0.527778	0.155745
Com_11725_pos	4'-Methoxy-7-O-[(E)-3-methyl-7-hydroxymethyl-2,6-octadienyl]isoflavone	P	C26H28O5	420.194	421.198	6.04632	[M+H]+	6.61	0.56	2	C18	Phenylpropanoids and polyketides	Isoflavonoids	O-methylated isoflavonoids	-	-	-	-	-	-	CC(=CCOC1=CC2=C(C=C1)C(=O)C(=CO2)C3=CC=C(C=C3)OC)CCC=C(C)CO	CNRIAECCBMEHQF-UDTDIJQYSA-N	2.83751e+06	5.98992e+06	3.67575e+06	7.30895e+06	4.13575e+06	5.55792e+06	2.56227e+06	1.73593e+06	3.22999e+06	3.52484e+06	2.80261e+06	4.62571e+06	1.59652	0.674928	0.0407044	0.861111	0.490724
Com_11729_pos	Armillane	P	C23H32O7	420.215	421.219	6.3513	[M+H]+	6.356	0.58	2	C18	Lipids and lipid-like molecules	Prenol lipids	Diterpenoids	-	HMDB0035779	-	-	-	-	CC1=CC(=C(C=C1O)O)C(=O)OC2CC3(C2(C(C(C4C3CC(C4)(C)C)O)CO)O)C	XAJFXYLALLZDAD-UHFFFAOYSA-N	2.55661e+06	458869	1.41853e+06	1.86331e+06	4.1526e+06	2.50883e+06	1.67097e+06	1.23966e+06	1.00928e+06	2.24066e+06	738301	1.20598e+06	1.59889	0.677068	0.35593	0.75	0.29205
Com_11735_pos	CPA(18:0/0:0)	P	C21H41O6P	420.264	421.271	1.50348	[M+H]+	10.012	-	3	C18	Lipids and lipid-like molecules	Glycerophospholipids	Glycerophosphates	"-"	HMDB0007004	-	-	-	51040919	CCCCCCCCCCCCCCCCCC(=O)OCC1COP(O)(=O)O1	BAAJXXGEGGUMMX-UHFFFAOYSA-N	2.72907e+06	4.89866e+06	2.17876e+06	6.78177e+06	3.27406e+06	4.65327e+06	3.04612e+06	2.70338e+06	4.03303e+06	6.69487e+06	2.44787e+06	3.93934e+06	1.07221	0.100583	0.808603	0.583333	0.0908904
Com_11737_pos	18-Isovaleryloxygrindelic acid	P	C25H40O5	420.288	421.294	1.02338	[M+H]+	6.635	0.60	2	C18	Lipids and lipid-like molecules	Prenol lipids	Diterpenoids	-	-	-	-	-	-	CC1=CCC2C(CCCC2(C13CCC(O3)(C)CC(=O)O)C)(C)COC(=O)CC(C)C	JKSCZMHBMZAASY-FUBBUTDDSA-N	1.47098e+07	2.34643e+07	9.86283e+06	227482	2.89874e+07	6.15569e+06	276851	2.10342e+06	2.88422e+06	96510.9	287360	2.33918e+07	2.87214	1.52213	0.10533	0.777778	1.71651
Com_11738_pos	3beta,5alpha,6beta-Cholestanetriol	P	C27H48O3	420.36	421.365	6.43755	[M+H]+	9.14	-	3	C18	Lipids and lipid-like molecules	Steroids and steroid derivatives	Cholestane steroids	-	HMDB0003990	C05425	-	LMST01010052	-	CC(C)CCCC(C)C1CCC2C1(CCC3C2CC(C4(C3(CCC(C4)O)C)O)O)C	YMMFNKXZULYSOQ-RUXQDQFYSA-N	9.31025e+06	347579	1.11347e+06	1.16656e+06	2.72268e+06	1.06304e+06	4.57043e+06	3.01806e+06	3.51649e+06	9.00828e+06	278759	5.0285e+06	0.618539	-0.693063	0.351922	0.694444	0.739866
Com_1173_pos	D-Pinitol	P	C7H14O6	194.079	217.067	7.36086	[M+Na]+	5.551	0.81	2	C18	Organic oxygen compounds	Organooxygen compounds	Alcohols and polyols	"12084-63-6"	HMDB0034219	C03844	-	-	-	CO[C@@H]1[C@@H](O)[C@@H](O)[C@H](O)[C@H](O)[C@H]1O	DSCFFEYYQKSRSV-KLJZZCKASA-N	1.36646e+07	1.22792e+07	9.13696e+06	5.18835e+07	1.69417e+07	3.07886e+07	3.64156e+07	581355	8.53357e+07	3.92278e+07	4.879e+07	1.95156e+07	0.58597	-0.771101	0.920626	0.694444	0.168902
Com_11746_pos	(9Z,11E,13Z)-Octadeca-9,11,13-trienoylcarnitine	P	C25H43NO4	421.319	422.326	0.68334	[M+H]+	7.348	0.65	2	C18	Lipids and lipid-like molecules	Fatty Acyls	Fatty acid esters	"-"	HMDB0241550	-	-	-	-	CCCCC=CC=CC=CCCCCCCCC(=O)OC(CC([O-])=O)C[N+](C)(C)C	UYYGWAVLAWVNGG-UHFFFAOYSA-N	9.42963e+07	1.03471e+08	7.01026e+07	9.13621e+07	1.54473e+08	1.80159e+08	8.67774e+07	8.54161e+07	8.21813e+07	8.65607e+07	5.49255e+07	1.41935e+08	1.2902	0.367594	0.234109	0.777778	0.331989
Com_1174_pos	methyl-beta-glucopyranoside	P	C7H14O6	194.079	217.068	0.28945	[M+Na]+	1.4	0.76	1	C18	Organic oxygen compounds	Organooxygen compounds	Carbohydrates and carbohydrate conjugates	"709-50-2"	HMDB0029965	-	-	-	445238	COC1C(C(C(C(O1)CO)O)O)O	HOVAGTYPODGVJG-XUUWZHRGSA-N	8.16516e+07	7.06816e+07	4.48665e+07	8.89322e+07	6.3305e+07	7.23759e+07	7.1153e+07	4.41728e+07	4.72453e+07	6.81227e+07	3.86153e+07	7.0622e+07	1.24088	0.311361	0.162842	0.777778	0.193097
Com_11751_pos	Calealactone B	P	C21H26O9	422.158	423.162	5.96006	[M+H]+	5.515	-	3	C18	Lipids and lipid-like molecules	Prenol lipids	Terpene lactones	-	-	-	-	-	-	CC1CC2C(C(C(C(C(=O)C3C1O3)(C)O)OC(=O)C)OC(=O)C(=C)C)C(=C)C(=O)O2	BRBRVKOYZAMSBL-PXFMFDQNSA-N	6.49759e+06	7.46455e+06	3.04553e+06	6.22042e+06	4.22397e+06	5.82301e+06	1.37945e+06	6.09306e+06	1.57821e+06	5.00309e+06	2.51979e+06	2.03334e+06	1.78832	0.838601	0.0400774	0.861111	1.49802
Com_11753_pos	Maoecrystal I	P	C22H30O8	422.194	423.199	5.9641	[M+H]+	6.206	-	3	C18	Lipids and lipid-like molecules	Prenol lipids	Diterpenoids	-	-	-	-	-	-	CC(=O)OCC1(C(CC(C23C1C(C(C45C2CCC(C4)C(=C)C5=O)(OC3)O)O)O)O)C	HMWUNMFAGJJPBJ-MAZUHHGLSA-N	5.05958e+06	5.11443e+06	3.62738e+06	4.13121e+06	8.96785e+06	3.81929e+06	2.76587e+06	6.15493e+06	1.02493e+06	2.61329e+06	2.67787e+06	3.33941e+06	1.65371	0.725703	0.065119	0.861111	0.573798
Com_11754_pos	1-Octen-3-ol-3-o-beta-D-xylopyranosyl(1->6)-beta-D-glucopyranoside	P	C19H34O10	422.215	423.223	1.16947	[M+H]+	5.054	-	3	C18	Lipids and lipid-like molecules	Fatty Acyls	Fatty acyl glycosides	-	-	C17614	-	-	-	CCCCCC(C=C)OC1C(C(C(C(O1)COC2C(C(C(CO2)O)O)O)O)O)O	VXNMHZVTDWLWRX-ZNGULQCWSA-N	1.23641e+06	1.3075e+06	1.34966e+06	1.10156e+06	1.50664e+06	56159.9	1.78096e+06	1.17801e+06	1.52996e+06	1.36702e+06	1.33387e+06	1.82444e+06	0.727507	-0.458966	0.265657	0.805556	0.995675
Com_11755_pos	Arg Phe Thr	P	C19H30N6O5	422.228	423.235	0.36592	[M+H]+	6.272	0.66	2	C18	Organic acids and derivatives	Carboxylic acids and derivatives	Amino acids, peptides, and analogues	-	-	-	-	-	-	CC(C(C(=O)O)NC(=O)C(CC1=CC=CC=C1)NC(=O)C(CCCN=C(N)N)N)O	PRLPSDIHSRITSF-UNQGMJICSA-N	1.76703e+07	1.09842e+07	7.8855e+06	1.64093e+07	2.08976e+07	2.19185e+07	1.3979e+07	8.30009e+06	3.01836e+06	1.04573e+07	8.77909e+06	8.4627e+06	1.80702	0.853609	0.0433674	0.833333	1.02097
Com_11760_pos	Garcinielliptone FA	P	C29H42O2	422.318	423.329	7.99102	[M+H]+	7.351	0.80	2	C18	Organic oxygen compounds	Organooxygen compounds	Carbonyl compounds	-	-	-	-	-	-	CC(=CCC(CCC(=C)C)C(C(=C)C)C(C)(CC=C(C)C)C(=O)C1=CC(=CC=C1)O)C	MTCPKFHUPWTJSP-HWUUJZMBSA-N	4.3007e+07	2.49557e+07	1.50725e+07	2.5096e+07	3.21551e+07	8.31085e+07	2.59051e+07	2.0613e+07	2.20102e+07	2.76095e+07	1.31242e+07	3.3649e+07	1.56317	0.644478	0.249513	0.666667	0.426106
Com_11761_pos	MG(0:0/21:0/0:0)	P	C24H48O4	400.355	423.344	0.16959	[M+Na]+	10.338	-	3	C18	Lipids and lipid-like molecules	Glycerolipids	Monoradylglycerols	"-"	HMDB0072868	-	-	-	131779650	[H]C(CO)(CO)OC(=O)CCCCCCCCCCCCCCCCCCCC	CIPMITAXICEYOT-UHFFFAOYSA-N	1.03922e+07	1.23715e+07	8.11378e+06	1.15684e+07	1.05148e+07	9.06748e+06	1.52851e+07	1.13509e+07	1.14581e+07	1.53922e+07	1.04972e+07	1.16415e+07	0.820208	-0.285937	0.0597393	0.777778	0.293514
Com_11765_pos	LysoPE(14:1(9Z)/0:0)	P	C19H38NO7P	423.239	424.249	7.47017	[M+H]+	8.456	-	3	C18	Lipids and lipid-like molecules	Glycerophospholipids	Glycerophosphoethanolamines	"-"	HMDB0011501	-	-	LMGP02050032	52925151	[H][C@@](O)(COC(=O)CCCCCCC\C=C/CCCC)COP(O)(=O)OCCN	ADNZOMZMSANELY-OOFWQKGWSA-N	1.56245e+07	2.06348e+07	1.47128e+07	2.20915e+07	1.54527e+07	2.56787e+07	1.35082e+07	1.96031e+07	1.47785e+07	1.05546e+07	1.03363e+07	1.19259e+07	1.41494	0.500742	0.0276272	0.888889	0.890587
Com_11775_pos	Briarellin N	P	C23H36O7	424.246	425.251	6.06108	[M+H]+	6.797	0.65	2	C18	Organoheterocyclic compounds	Lactones	-	-	-	-	-	-	-	CC1C2CCC(C3C2C4C(CCC(C(CC3O4)(C)O)OC)(OC1=O)C)(C)OC(=O)C	BFRZTCFDEPTFFN-UMVDAAAQSA-N	4.87752e+06	7.62811e+06	1.8364e+06	3.72732e+06	3.97207e+06	3.88578e+06	2.5029e+06	1.60124e+06	327754	1.00478e+06	1.4334e+06	1.66224e+06	3.03871	1.60346	0.007651	0.972222	1.44393
Com_11778_pos	Sargaquinoic acid	P	C27H36O4	424.261	425.266	6.3896	[M+H]+	9.189	0.61	2	C18	Lipids and lipid-like molecules	Prenol lipids	Diterpenoids	-	-	-	-	-	-	CC1=CC(=O)C=C(C1=O)CC=C(C)CCC=C(C)CCC=C(CCC=C(C)C)C(=O)O	IKUIJYZNRMQNBM-PIIINLNPSA-N	4.83824e+06	6.60186e+06	1.14423e+07	2.09136e+06	5.50669e+06	1.03864e+07	2.3902e+06	4.38223e+06	5.42325e+06	4.1191e+06	2.81133e+06	2.54243e+07	0.917317	-0.124507	0.716258	0.666667	0.505643
Com_11783_pos	9(11)-Dehydroaxinysterol	P	C28H40O3	424.298	425.308	7.77411	[M+H]+	6.585	0.67	2	C18	Lipids and lipid-like molecules	Steroids and steroid derivatives	Ergostane steroids	-	-	-	-	-	-	CC(C=CC(C)C(=C)C)C1CCC2C1(CC=C3C24C=CC5(C3(CCC(C5)O)C)OO4)C	UUHVMJGTJKDDFG-LEOBWYFPSA-N	8.06067e+07	5.44288e+07	5.65084e+07	479096	1.0717e+08	6.39335e+06	474285	5.63865e+06	5.01105e+06	1.79248e+06	1.66795e+06	8.33252e+07	3.1211	1.64206	0.163471	0.75	1.856
Com_11785_pos	4,4'-Methylenebis(2,6-di-tert-butylphenol)	P	C29H44O2	424.334	425.345	9.05383	[M+H]+	7.652	-	3	C18	Benzenoids	Benzene and substituted derivatives	Diphenylmethanes	"118-82-1"	-	C14287	-	-	-	CC(C)(C)C1=CC(=CC(=C1O)C(C)(C)C)CC2=CC(=C(C(=C2)C(C)(C)C)O)C(C)(C)C	MDWVSAYEQPLWMX-UHFFFAOYSA-N	2.28032e+08	2.25549e+08	1.74199e+08	2.05907e+08	3.20573e+08	1.4557e+08	2.0883e+08	2.05394e+08	1.94812e+08	1.89969e+08	1.46864e+08	3.23814e+08	1.02374	0.0338534	0.888015	0.555556	0.144376
Com_11787_pos	(+)-Cyclotryprostatin B	P	C23H27N3O5	425.195	426.205	6.54154	[M+H]+	5.419	-	3	C18	Organoheterocyclic compounds	Indoles and derivatives	Pyridoindoles	-	-	-	-	-	-	CC(=CC1C2=C(C(C3(N1C(=O)C4CCCN4C3=O)O)OC)C5=C(N2)C=C(C=C5)OC)C	DARSEBUZHJPBHI-OSAZLGQLSA-N	1.56245e+07	2.06348e+07	1.47128e+07	2.20915e+07	1.54527e+07	2.56787e+07	1.35082e+07	1.96031e+07	1.47785e+07	1.05546e+07	1.03363e+07	1.19259e+07	1.41494	0.500742	0.0276272	0.888889	1.00472
Com_1179_neg	4-({1,4-dioxa-8-azaspiro[4.5]decan-8-yl}methyl)-7,8-dihydroxy-2H-chromen-2-one	N	C17H19NO6	333.121	332.117	9.29722	[M-H]-	5.714	-	3	C18	Phenylpropanoids and polyketides	Coumarins and derivatives	Hydroxycoumarins	"887209-80-5"	-	-	-	-	7198552	C1CN(CCC12OCCO2)CC3=CC(=O)OC4=C3C=CC(=C4O)O	ASULXAUUTXWVIU-UHFFFAOYSA-N	36037.9	43766	40481.2	109870	969566	39373.1	1.24405e+06	227524	1.12342e+06	75902.8	1.79979e+06	145594	0.268418	-1.89745	0.0497754	0.888889	1.30738
Com_1179_pos	(4-Methylphenoxy) acetic acid ethyl ester	P	C11H14O3	194.094	217.084	0.05004	[M+Na]+	6.85	0.68	1	C18	Benzenoids	Benzene and substituted derivatives	Phenoxyacetic acid derivatives	-	HMDB0034206	-	-	-	4047281	CCOC(=O)COC1=CC=C(C=C1)C	UMNOIMVMNARUSB-UHFFFAOYSA-N	2.65707e+07	3.08758e+07	2.57704e+07	4.32233e+07	3.49784e+07	4.11132e+07	1.99981e+07	1.51645e+07	1.31857e+07	1.94073e+07	1.74363e+07	5.13502e+07	1.48329	0.568804	0.0574715	0.833333	0.319986
Com_117_neg	m-Coumaric acid	N	C9H8O3	164.047	163.04	0.98035	[M-H]-	5.572	0.98	1	C18	Phenylpropanoids and polyketides	Cinnamic acids and derivatives	Hydroxycinnamic acids and derivatives	"588-30-7"	HMDB0001713	C12621	map00360;map01100;map01120;map01220	-	637541	OC(=O)\C=C\C1=CC(O)=CC=C1	KKSDGJDHHZEWEP-SNAWJCMRSA-N	3.15207e+07	5.64412e+07	7.64273e+07	8.0629e+07	5.55279e+07	4.58012e+07	5.30983e+07	6.25036e+07	8.951e+07	7.83924e+07	1.94406e+08	3.62972e+07	0.673556	-0.57013	0.30755	0.666667	0.61674
Com_11805_pos	(+)-Cyanocycline A	P	C22H26N4O5	426.19	427.197	1.86045	[M+H]+	5.275	-	3	C18	Organoheterocyclic compounds	Isoquinolines and derivatives	Isoquinoline quinones	-	-	-	-	-	-	CC1=C(C(=O)C2=C(C1=O)C3C4C5C(CC(N5C)C(N4C2CO)C#N)C6N3CCO6)OC	KDWXMIJUXUSUMZ-UHFFFAOYSA-N	891256	1.19666e+06	770430	1.25395e+06	373722	385201	1.11621e+06	888889	1.27145e+06	342977	991580	1.45819e+06	0.802601	-0.317245	0.448274	0.638889	0.410715
Com_11807_pos	Sinulaflexiolide C	P	C22H34O8	426.225	427.23	5.47227	[M+H]+	5.816	0.56	2	C18	Phenylpropanoids and polyketides	Macrolides and analogues	-	-	-	-	-	-	-	CC(=O)OC1CCC(C(CC2CCC(C(=O)CCC1(C)O)(OC(=O)C2=C)C)O)(C)O	XNUSUQRFMUYLKV-FCBXOSMNSA-N	3.22504e+06	7.08922e+06	3.26962e+06	4.78845e+06	7.52967e+06	6.2514e+06	1.27617e+06	5.07184e+06	2.1222e+06	2.23976e+06	767115	2.10548e+06	2.36725	1.24321	0.0116812	0.916667	1.35086
Com_11817_pos	Griffinisterone D	P	C28H42O3	426.313	427.324	8.75034	[M+H]+	7.209	0.60	2	C18	Lipids and lipid-like molecules	Steroids and steroid derivatives	Ergostane steroids	-	-	-	-	-	-	CC(C)C(=C)CCC(C1CCC2C1(CCC3C2CCC4C3(C=CC(=O)C4)C)C)C(=O)O	BJALYGAREJSWPE-CNMDJWEVSA-N	4.8214e+08	3.63639e+08	3.4665e+08	1.68901e+07	4.73316e+08	2.78062e+08	3.68301e+06	2.72089e+07	7.34962e+06	1.02765e+07	5.54319e+06	5.71693e+08	3.13333	1.6477	0.0204161	0.805556	2.37002
Com_11820_pos	Moricizine	P	C22H25N3O4S	427.157	428.168	9.56336	[M+H]+	5.01	-	3	C18	Organoheterocyclic compounds	Benzothiazines	Phenothiazines	"31883-05-3"	HMDB0014818	C07743	-	-	34633	CCOC(=O)NC1=CC2=C(SC3=CC=CC=C3N2C(=O)CCN2CCOCC2)C=C1	FUBVWMNBEHXPSU-UHFFFAOYSA-N	184831	1.05452e+06	1.18564e+06	2.76767e+06	1.15235e+06	2.2111e+06	1.63822e+06	1.09511e+06	1.56808e+06	1.22031e+06	1.16813e+06	1.30657e+06	1.06999	0.0976011	0.641248	0.583333	0.2426
Com_11822_pos	Asp Phe Phe	P	C22H25N3O6	427.174	428.185	7.89181	[M+H]+	5.906	-	3	C18	Organic acids and derivatives	Carboxylic acids and derivatives	Amino acids, peptides, and analogues	-	-	-	-	-	-	C1=CC=C(C=C1)CC(C(=O)NC(CC2=CC=CC=C2)C(=O)O)NC(=O)C(CC(=O)O)N	UCHSVZYJKJLPHF-BZSNNMDCSA-N	1.7219e+06	2.82351e+06	1.85974e+06	2.30063e+06	2.16375e+06	2.84123e+06	121195	1.35275e+06	1.30149e+06	1.02321e+06	1.20287e+06	2.55045e+06	1.81552	0.860385	0.0970814	0.888889	0.794776
Com_11826_pos	Tortifolisine	P	C27H41NO3	427.309	428.316	0.67926	[M+H]+	9.745	0.92	2	C18	Lipids and lipid-like molecules	Steroids and steroid derivatives	Steroidal alkaloids	-	-	-	-	-	-	CC1CC2C(C(C3(O2)CCC4C5CC(=O)C6CC(CCC6(C5CC4=C3C)C)O)C)NC1	KYELXPJVGNZIGC-ZAVURYGYSA-N	391597	568884	879158	1.59664e+06	887869	1.11457e+06	1.58936e+06	892891	517139	1.09743e+06	1.24453e+06	659768	0.906283	-0.141967	0.642389	0.583333	0.209415
Com_1182_pos	Lycoperodine	P	C12H12N2O2	216.09	217.097	0.5639	[M+H]+	5.445	0.80	1	C18	Organoheterocyclic compounds	Indoles and derivatives	Pyridoindoles	"42438-90-4"	-	-	-	-	449440	C1C(NCC2=C1C3=CC=CC=C3N2)C(=O)O	FSNCEEGOMTYXKY-JTQLQIEISA-N	1.48628e+07	1.62364e+07	1.04778e+07	1.52627e+07	8.5176e+06	7.82569e+06	8.27001e+06	1.70541e+07	6.6035e+06	1.29778e+07	7.82424e+06	9.91243e+06	1.16827	0.224376	0.406671	0.666667	0.273701
Com_11830_pos	Kopsiloscine B	P	C23H28N2O6	428.195	429.198	9.43528	[M+H]+	5.1	-	3	C18	Alkaloids and derivatives	Aspidofractine alkaloids	-	-	-	-	-	-	-	COC(=O)C1(C(C23CCCN4C2C5(C1(CC3)N(C6=CC=CC=C65)C(=O)OC)CC4)O)O	GMLJERYGIGLLSG-NQBQLGQDSA-N	2.57336e+06	6.19608e+06	3.86896e+06	3.92997e+06	5.08084e+06	7.74597e+06	3.8846e+06	7.91434e+06	4.35657e+06	6.21901e+06	2.06046e+06	5.15612e+06	0.993379	-0.00958333	0.960576	0.555556	0.346049
Com_11844_pos	N-Docosahexaenoyl Threonine	P	C26H39NO4	429.288	430.295	0.81299	[M+H]+	6.766	-	3	C18	-	-	-	"-"	HMDB0242022	-	-	-	-	CCC=CCC=CCC=CCC=CCC=CCC=CCCC(=O)NC(C(C)O)C(O)=O	SDSAVVMPWSOONF-UHFFFAOYSA-N	1.25707e+08	8.0316e+07	4.87071e+07	572563	4.60039e+07	1.64068e+08	2.90195e+07	1.92293e+06	2.77368e+07	1.07224e+06	3.35313e+07	1.83741e+08	1.67991	0.748381	0.462935	0.694444	1.37645
Com_11845_pos	Hexadecanedioic acid mono-L-carnitine ester	P	C23H43NO6	429.309	430.315	2.92354	[M+H]+	6.433	0.63	2	C18	Lipids and lipid-like molecules	Fatty Acyls	Fatty acid esters	"42150-38-9"	HMDB0000712	-	-	LMFA07070007	566787	C[N+](C)(C)CC(CC([O-])=O)OC(=O)CCCCCCCCCCCCCCC(O)=O	UNHCPLSWMNPZTD-UHFFFAOYSA-N	1.65257e+07	1.37632e+07	1.73714e+07	5.64066e+06	2.07304e+07	1.47466e+07	6.18919e+06	8.89861e+06	6.62295e+06	4.85334e+06	4.63568e+06	2.9441e+07	1.464	0.549911	0.134365	0.75	0.644935
Com_11848_pos	Ebeietinone	P	C27H43NO3	429.324	430.332	0.28144	[M+H]+	10.254	0.93	2	C18	Lipids and lipid-like molecules	Steroids and steroid derivatives	Steroidal alkaloids	-	-	-	-	-	-	CC1CCC(=NC1)C(C)C2CCC3C2(CCC4C3CC(=O)C5(C4(CCC(C5)O)C)O)C	OXSDZAAZDQVKSD-DQOWORQBSA-N	1.91019e+06	5.19529e+06	512385	2.98284e+06	1.77141e+06	7.83159e+06	782390	482944	533161	3.28721e+06	578878	1.00359e+07	1.28682	0.363806	0.323424	0.638889	0.921516
Com_11849_pos	Ningpeisine	P	C28H47NO2	429.361	430.368	0.12764	[M+H]+	5.897	-	3	C18	Organoheterocyclic compounds	Piperidines	-	-	-	-	-	-	-	CC1CCC(N(C1)C)C(C)C2CCC3C(C2C)CC4C3CC(=O)C5C4(CCC(C5)O)C	UBMXONPUBFQLKA-BQUVWSHHSA-N	1.56245e+07	2.06348e+07	1.47128e+07	2.20915e+07	1.54527e+07	2.56787e+07	1.35082e+07	1.96031e+07	1.47785e+07	1.05546e+07	1.03363e+07	1.19259e+07	1.41494	0.500742	0.0276272	0.888889	0.837324
Com_1184_pos	Tetraethylene glycol	P	C8H18O5	194.115	217.105	0.84518	[M+Na]+	5.084	0.93	1	C18	Organic oxygen compounds	Organooxygen compounds	Ethers	"112-60-7"	HMDB0094708	-	-	-	8200	C(COCCOCCOCCO)O	UWHCKJMYHZGTIT-UHFFFAOYSA-N	4.0426e+08	4.70908e+08	2.9808e+08	4.9639e+08	3.97998e+08	7.30616e+08	5.5232e+08	3.94555e+08	3.37321e+08	3.61292e+08	3.20231e+08	4.55836e+08	1.15556	0.208592	0.420153	0.666667	0.146412
Com_11852_pos	Phe Gln His	P	C20H26N6O5	430.196	431.204	0.13631	[M+H]+	6.318	0.55	2	C18	Organic acids and derivatives	Carboxylic acids and derivatives	Amino acids, peptides, and analogues	-	-	-	-	-	-	C1=CC=C(C=C1)CC(C(=O)NC(CCC(=O)N)C(=O)NC(CC2=CN=CN2)C(=O)O)N	CTNODEMQIKCZGQ-JYJNAYRXSA-N	3.11226e+06	1.18037e+06	237766	475561	1.61785e+06	1.5099e+06	1.19818e+06	613777	182144	655233	367147	384457	2.39161	1.25798	0.146511	0.75	0.638126
Com_11854_pos	19-Hydroxyconopharyngine	P	C23H30N2O6	430.21	431.217	1.86842	[M+H]+	8.387	-	3	C18	Alkaloids and derivatives	Ibogan-type alkaloids	-	-	-	-	-	-	-	CCC1CC2CC3(C1N(C2O)CCC4(C3=NC5=CC(=C(C=C54)OC)OC)O)C(=O)OC	LXBNNYYLVRZZCZ-YBRYQPLPSA-N	6.5065e+07	8.34668e+07	3.19354e+06	8.8187e+07	1.56937e+07	8.06945e+07	8.18056e+07	8.85876e+07	7.01852e+07	7.45829e+07	6.36479e+07	8.79872e+07	0.720444	-0.473042	0.214508	0.638889	1.66629
Com_11855_pos	Phe Lys His	P	C21H30N6O4	430.233	431.241	2.80711	[M+H]+	6.611	0.57	2	C18	Organic acids and derivatives	Carboxylic acids and derivatives	Amino acids, peptides, and analogues	-	-	-	-	-	-	C1=CC=C(C=C1)CC(C(=O)NC(CCCCN)C(=O)NC(CC2=CN=CN2)C(=O)O)N	ZIQQNOXKEFDPBE-BZSNNMDCSA-N	3.15065e+07	3.75984e+07	2.47124e+07	276063	4.16168e+07	1.2581e+07	1.45816e+07	8.04198e+06	1.08493e+06	648167	388863	9.79051e+06	4.29381	2.10226	0.150241	0.805556	2.30014
Com_11865_pos	Laurebiphenyl	P	C30H38O2	430.287	431.298	9.20334	[M+H]+	6.251	0.55	2	C18	Lipids and lipid-like molecules	Prenol lipids	Sesquiterpenoids	-	-	-	-	-	-	CC1=CC(=C(C=C1C2=CC(=C(C=C2C)O)C3(CCC4C3(C4)C)C)C5(CCC6C5(C6)C)C)O	XNIZFYLMUVNEOT-MUVIMXQCSA-N	1.73639e+07	8.55787e+06	4.01171e+06	1.17305e+07	4.97974e+06	7.24311e+06	8.11202e+06	5.12324e+06	9.37348e+06	8.8942e+06	8.17183e+06	1.91437e+07	0.916156	-0.126334	0.660391	0.611111	0.310415
Com_11871_pos	Diglyceryl monooleate	P	C24H46O6	430.329	431.335	3.83141	[M+H]+	10.257	-	3	C18	Lipids and lipid-like molecules	Fatty Acyls	Fatty acid esters	"-"	HMDB0251281	-	-	-	78410916	CCCCCCCCC=CCCCCCCCC(=O)OC(O)CCOCCC(O)O	PVTCPBFBMLIOTI-UHFFFAOYSA-N	1.02356e+06	688870	1.07214e+06	1.27e+06	1.08637e+06	829115	1.63793e+06	1.01735e+06	1.41125e+06	1.30215e+06	1.26014e+06	2.11667e+06	0.682644	-0.550795	0.0205249	0.861111	0.582342
Com_11873_pos	Myxopyronin B	P	C24H33NO6	431.231	432.238	0.25791	[M+H]+	6.745	0.53	2	C18	Organic oxygen compounds	Organooxygen compounds	Carbonyl compounds	-	-	-	-	-	-	CCCCC(=CC=C(C)C(=O)C1=C(C=C(OC1=O)C(C)CCC=CNC(=O)OC)O)C	SPQDIDVJAZFBRL-WXFBSNOUSA-N	6.08241e+07	1.15027e+08	7.77367e+07	4.61334e+07	4.46768e+07	7.08255e+07	5.61246e+07	5.54164e+07	4.07311e+07	5.41551e+07	4.69825e+07	1.08927e+08	1.14596	0.196558	0.51209	0.638889	0.627568
Com_11877_pos	Glu Arg Glu	P	C16H28N6O8	432.197	433.208	7.73978	[M+H]+	5.667	0.56	2	C18	Organic acids and derivatives	Carboxylic acids and derivatives	Amino acids, peptides, and analogues	-	-	-	-	-	-	C(CC(C(=O)NC(CCC(=O)O)C(=O)O)NC(=O)C(CCC(=O)O)N)CN=C(N)N	CGYDXNKRIMJMLV-GUBZILKMSA-N	354124	1.23013e+06	1.15534e+06	1.55579e+06	171897	243939	98793.7	1.08366e+06	127489	1.41726e+06	1.34872e+06	1.81966e+06	0.799108	-0.323537	0.927948	0.527778	0.0848119
Com_11879_pos	1-Palmitoyl Lysophosphatidic Acid	P	C19H39O7P	410.243	433.232	0.35546	[M+Na]+	9.183	0.88	2	C18	Lipids and lipid-like molecules	Glycerophospholipids	Glycerophosphates	-	-	C04036	-	LMGP10050041	-	CCCCCCCCCCCCCCCC(=O)OCC(COP(=O)(O)O)O	YNDYKPRNFWPPFU-UHFFFAOYSA-N	4.11605e+07	4.02295e+07	3.45133e+07	6.96876e+07	3.84483e+07	5.9783e+07	5.93853e+07	5.1637e+07	4.03373e+07	5.60361e+07	4.9083e+07	7.51269e+07	0.855903	-0.224481	0.256822	0.694444	0.708192
Com_1187_pos	Efetaal	P	C12H18O2	194.131	217.12	0.34406	[M+Na]+	7.065	0.69	1	C18	Benzenoids	Benzene and substituted derivatives	-	"2556-10-7"	-	-	-	-	102849	CCOC(C)OCCC1=CC=CC=C1	QQDGMPOYFGNLMT-UHFFFAOYSA-N	1.6787e+07	1.64763e+07	1.3429e+07	1.23507e+07	1.70235e+07	2.86639e+07	9.27969e+06	1.04288e+07	1.1655e+07	1.19333e+07	8.36365e+06	1.75336e+07	1.51358	0.597961	0.0298237	0.861111	0.352351
Com_11880_pos	Dictamnoside B	P	C21H36O9	432.236	433.241	4.25125	[M+H]+	6.743	0.60	2	C18	Lipids and lipid-like molecules	Prenol lipids	Terpene glycosides	-	-	-	-	-	-	CC(C)(C1CCC2(C(CCC(=C)C2C1OC3C(C(C(C(O3)CO)O)O)O)O)CO)O	ZIXZULZXIYSJAT-RTBJYZFLSA-N	1.48444e+07	2.70895e+07	2.02345e+07	9.96785e+06	7.78354e+06	1.14928e+07	1.31895e+07	1.36868e+07	1.01052e+07	1.33707e+07	1.15334e+07	2.60173e+07	1.03993	0.0564849	0.995132	0.527778	0.473071
Com_11888_pos	Arg Glu Met	P	C16H30N6O6S1	434.195	435.199	7.92729	[M+H]+	5.843	0.52	2	C18	Organic acids and derivatives	Carboxylic acids and derivatives	Amino acids, peptides, and analogues	-	-	-	-	-	-	CSCCC(C(=O)O)NC(=O)C(CCC(=O)O)NC(=O)C(CCCN=C(N)N)N	DJAIOAKQIOGULM-DCAQKATOSA-N	1.70153e+06	1.21739e+06	1.14411e+06	3.84267e+06	3.08719e+06	2.34898e+06	1.21644e+06	780858	218869	1.67904e+06	1.34335e+06	353947	2.38567	1.25439	0.032413	0.861111	1.17924
Com_11890_pos	9alpha-Fluoro-6alpha-methylprednisolone 21-acetate	P	C24H31FO6	434.21	435.217	2.07668	[M+H]+	6.316	0.73	2	C18	Lipids and lipid-like molecules	Steroids and steroid derivatives	Pregnane steroids	-	-	C14625	-	-	-	CC1CC2C3CCC(C3(CC(C2(C4(C1=CC(=O)C=C4)C)F)O)C)(C(=O)COC(=O)C)O	KYVZRGYRHWSJFB-OOACPSMNSA-N	1.16454e+06	1.02666e+06	1.07622e+06	1.07963e+06	1.11041e+06	1.49526e+06	1.58997e+06	2.05286e+06	928306	1.89678e+06	74413.3	1.79973e+06	0.833453	-0.262827	0.742232	0.666667	0.529987
Com_11891_pos	Lophanthoidin F	P	C24H34O7	434.23	435.235	6.52786	[M+H]+	6.532	0.68	2	C18	Lipids and lipid-like molecules	Prenol lipids	Diterpenoids	"120462-46-6"	-	-	-	-	-	CCOC1C(C2C(CCCC2(C3=C1C(=C(C(=O)C3=O)C(C)COC(=O)C)O)C)(C)C)O	KAFLKOPTWXVBHC-UHFFFAOYSA-N	2.0758e+06	1.44446e+06	1.55623e+06	1.28484e+06	2.37897e+06	584159	1.6519e+06	1.11296e+06	1.40104e+06	1.1963e+06	1.49757e+06	2.53856e+06	0.992141	-0.0113828	0.814578	0.527778	0.151878
Com_118_pos	2-Acetylthiazole	P	C5H5NOS	127.009	128.018	9.76049	[M+H]+	6.157	0.56	1	C18	Organic oxygen compounds	Organooxygen compounds	Carbonyl compounds	"24295-03-2"	HMDB0032964	-	-	-	520108	CC(=O)C1=NC=CS1	MOMFXATYAINJML-UHFFFAOYSA-N	6.88011e+06	8.46193e+06	3.18706e+06	5.44188e+06	1.34863e+06	6.22998e+06	4.79914e+06	3.38664e+06	3.11493e+06	3.49551e+06	2.72766e+06	1.28681e+07	1.03809	0.0539318	0.888597	0.611111	0.345617
Com_11909_pos	Leopersin N	P	C23H32O8	436.21	437.215	5.53892	[M+H]+	6.33	0.65	2	C18	Organic oxygen compounds	Organooxygen compounds	Carbonyl compounds	-	-	-	-	-	-	CC(=O)OC1(C(=O)C2C3C(CCCC3(C14CCC5(O4)CC(OC5)OC)C)(C(=O)O2)C)C	CHGSKJMRTUWQRQ-JTAQILMUSA-N	3.47657e+06	4.25888e+06	3.16423e+06	1.60009e+06	4.71915e+06	4.98765e+06	1.50643e+06	1.99039e+06	922222	1.27173e+06	581546	2.34502e+06	2.57696	1.36567	0.00482433	0.944444	0.83475
Com_11910_pos	Lespedezaflavanone G	P	C27H32O5	436.225	437.229	7.49729	[M+H]+	6.75	0.66	2	C18	Phenylpropanoids and polyketides	Flavonoids	Flavans	-	-	-	-	LMPK12140345	-	CC1=C(C(=C2C(=C1O)C(=O)CC(O2)C3=CC(=C(C=C3)OC)CC=C(C)C)CC=C(C)C)O	BEIJZISKRUUKGP-UHFFFAOYSA-N	5.08331e+06	1.5615e+07	6.23637e+06	3.77328e+06	7.15432e+06	1.39823e+06	6.08643e+06	7.09817e+06	3.94682e+06	9.26138e+06	5.48452e+06	6.77152e+06	1.01583	0.0226537	0.600079	0.583333	0.397061
Com_11912_pos	HC Toxin	P	C21H32N4O6	436.232	437.236	8.19169	[M+H]+	5.456	0.57	2	C18	Organic acids and derivatives	Carboxylic acids and derivatives	Amino acids, peptides, and analogues	"83209-65-8"	-	-	-	-	-	CC1C(=O)NC(C(=O)N2CCCC2C(=O)NC(C(=O)N1)C)CCCCCC(=O)C3CO3	GNYCTMYOHGBSBI-SVZOTFJBSA-N	2.8433e+07	2.40426e+07	2.0132e+07	4.46343e+07	2.07594e+07	4.37488e+07	2.2262e+07	7.74719e+06	2.03143e+07	8.75869e+06	2.26257e+07	7.13211e+06	2.04582	1.03268	0.0188154	0.861111	1.49243
Com_11917_pos	Erigerol	P	C25H40O6	436.282	437.289	2.77178	[M+H]+	7.332	0.54	2	C18	Lipids and lipid-like molecules	Prenol lipids	Diterpenoids	-	-	-	-	-	-	CC(=CC(=O)OCCC1(CCC2(O1)C3(C(CCC(C3C(C4C2(O4)C)O)(C)C)O)C)C)C	MWCGGWSXJQDZOY-DGNUCHATSA-N	2.24969e+06	2.62787e+06	1.90219e+06	1.95894e+06	2.05985e+06	3.25382e+06	1.96419e+06	1.95594e+06	1.96212e+06	103680	1.1194e+06	2.72601e+06	1.42934	0.515353	0.227184	0.722222	1.51956
Com_11923_pos	beta-SITOSTEROL	P	C29H50O	414.386	437.374	3.90671	[M+Na]+	7.845	-	3	C18	Lipids and lipid-like molecules	Steroids and steroid derivatives	Stigmastanes and derivatives	"83-46-5"	HMDB0000852	C01753	map00100;map01060;map01062;map01100;map01110	LMST01040129	-	OC1CC2=CCC3C(CCC4(C)C(CCC34)C(C)CCC(CC)C(C)C)C2(C)CC1	KZJWDPNRJALLNS-VJSFXXLFSA-N	1.0009e+06	1.96827e+06	1.12045e+06	1.98933e+06	1.24161e+06	1.2348e+06	1.31697e+06	2.56755e+06	1.96121e+06	1.07672e+06	1.56849e+06	1.51188e+06	0.855295	-0.225505	0.393976	0.638889	0.329683
Com_11929_pos	Racemodine	P	C23H35NO7	437.241	438.25	3.47195	[M+H]+	6.004	-	3	C18	Organic acids and derivatives	Carboxylic acids and derivatives	Tricarboxylic acids and derivatives	-	-	-	-	-	-	CC=C(C)C(=O)OC1CCN2C1C(CC2)COC(=O)C(=CC)COC(=O)CC(C)(C)O	IFOJBJYZVQYKHB-HEWCMQNGSA-N	1.3648e+06	2.01068e+06	1.75974e+06	4.22605e+06	1.72098e+06	2.98733e+06	1.51312e+06	2.29758e+06	1.94362e+06	1.01342e+06	1.31668e+06	125083	1.71382	0.777213	0.153743	0.777778	1.72165
Com_1192_neg	N-acetylglucosaminylasparagine	N	C12H21N3O8	335.133	334.125	0.71368	[M-H]-	1.3	-	3	C18	Organic oxygen compounds	Organooxygen compounds	Carbohydrates and carbohydrate conjugates	"2776-93-4"	HMDB0000489	C04540	-	-	123826	CC(=O)NC1C(C(C(OC1NC(=O)CC(C(=O)O)N)CO)O)O	YTTRPBWEMMPYSW-HRRFRDKFSA-N	722624	263621	134301	412335	293199	146088	1.55593e+06	1.23944e+06	937399	352434	2.64952e+06	140057	0.28687	-1.80153	0.0747693	0.805556	0.955401
Com_11930_pos	Terpendole E	P	C28H39NO3	437.293	438.298	5.41777	[M+H]+	9.573	0.96	2	C18	Organoheterocyclic compounds	Naphthopyrans	-	-	-	C20536	map00403;map01110	-	-	CC12CCC3C(C1CCC4C2(C5=C(C4)C6=CC=CC=C6N5)C)(C(CC(O3)C(C)(C)O)O)C	SVYIMXYKHRBHSG-KYYKPQATSA-N	1.63052e+08	2.33019e+08	3.35936e+07	3.29578e+08	1.5685e+07	2.49098e+08	1.93763e+08	1.73947e+08	1.60191e+08	1.64507e+08	1.47535e+08	1.54585e+08	1.02966	0.0421674	0.449615	0.583333	0.94603
Com_11931_pos	8-{3-[(2Z,5Z)-Octa-2,5-dien-1-yl]oxiran-2-yl}octanoylcarnitine	P	C25H43NO5	437.314	438.321	0.28213	[M+H]+	7.031	-	3	C18	Lipids and lipid-like molecules	Fatty Acyls	Fatty acid esters	"-"	HMDB0241889	-	-	-	-	CCC=CCC=CCC1OC1CCCCCCCC(=O)OC(CC([O-])=O)C[N+](C)(C)C	NFDSDDXSXIEBKH-UHFFFAOYSA-N	1.62724e+07	2.01742e+07	1.10326e+07	1.52745e+07	3.5868e+07	3.03403e+07	1.3568e+07	1.84561e+07	1.69436e+07	1.31024e+07	1.1082e+07	3.96438e+07	1.14332	0.193232	0.574055	0.583333	0.310065
Com_11942_pos	(5Z,9Z)-Nonadeca-5,9-dienoylcarnitine	P	C26H47NO4	437.351	438.358	0.13793	[M+H]+	7.74	-	3	C18	Lipids and lipid-like molecules	Fatty Acyls	Fatty acid esters	"-"	HMDB0241566	-	-	-	-	CCCCCCCCCC=CCCC=CCCCC(=O)OC(CC([O-])=O)C[N+](C)(C)C	AOVLYRQWSAKFMV-UHFFFAOYSA-N	1.7468e+06	2.78551e+06	1.94923e+06	2.8996e+06	2.81401e+06	4.24976e+06	3.93088e+06	2.87711e+06	3.28377e+06	3.67767e+06	4.03248e+06	6.94139e+06	0.66462	-0.589398	0.0456732	0.833333	0.633114
Com_1194_neg	6-hydroxy-7-phenyl-4-[(piperidin-1-yl)methyl]-2H-chromen-2-one	N	C21H21NO3	335.152	334.142	8.70694	[M-H]-	5.042	-	3	C18	Phenylpropanoids and polyketides	Coumarins and derivatives	Hydroxycoumarins	"859141-72-3"	-	-	-	-	1767368	C1CCN(CC1)CC2=CC(=O)OC3=CC(=C(C=C23)O)C4=CC=CC=C4	UBFUFMRKRXNGPA-UHFFFAOYSA-N	29254.8	857782	32769.8	1.6505e+06	174794	873961	1.39875e+06	1.40249e+06	1.4796e+06	74805.3	291222	710756	0.675497	-0.565978	0.329646	0.638889	0.989038
Com_11950_pos	Phe Trp Ser	P	C23H26N4O5	438.19	439.199	3.62261	[M+H]+	6.748	0.71	2	C18	Organic acids and derivatives	Carboxylic acids and derivatives	Amino acids, peptides, and analogues	-	-	-	-	-	-	C1=CC=C(C=C1)CC(C(=O)NC(CC2=CNC3=CC=CC=C32)C(=O)NC(CO)C(=O)O)N	WDOCBGZHAQQIBL-IHPCNDPISA-N	4.96564e+07	1.37119e+08	7.89003e+07	5.91133e+07	5.30388e+07	4.93427e+07	5.53864e+07	9.58974e+07	4.90841e+07	1.09122e+08	5.79388e+07	8.55026e+07	0.943123	-0.0844816	0.686081	0.583333	0.467832
Com_11951_pos	Ebracteatoside D	P	C19H34O11	438.21	439.218	2.46432	[M+H]+	5.056	-	3	C18	Lipids and lipid-like molecules	Fatty Acyls	Fatty acyl glycosides	-	-	-	-	-	-	C=CC(CCCCCO)OC1C(C(C(C(O1)COC2C(C(C(CO2)O)O)O)O)O)O	KTXHXKVYQSVMQS-XXVXCGOISA-N	1.95479e+06	9.6926e+06	1.73285e+06	9.10692e+06	2.53847e+06	1.09668e+07	5.23088e+06	5.62581e+06	5.57228e+06	5.41093e+06	6.237e+06	1.02596e+07	0.938855	-0.0910251	0.422701	0.444444	0.735736
Com_11953_pos	Thr Arg Tyr	P	C19H30N6O6	438.223	439.23	0.63618	[M+H]+	6.225	0.69	2	C18	Organic acids and derivatives	Carboxylic acids and derivatives	Amino acids, peptides, and analogues	-	-	-	-	-	-	CC(C(C(=O)NC(CCCN=C(N)N)C(=O)NC(CC1=CC=C(C=C1)O)C(=O)O)N)O	UNURFMVMXLENAZ-KJEVXHAQSA-N	1.13009e+07	8.72841e+06	8.77657e+06	7.67333e+06	1.10945e+07	1.87996e+07	8.56892e+06	4.35665e+06	7.55247e+06	2.80239e+06	5.37035e+06	5.66021e+06	1.93446	0.951931	0.00964443	0.972222	0.737745
Com_11954_pos	Ochrolifuanine A	P	C29H34N4	438.278	439.29	9.21023	[M+H]+	6.36	-	3	C18	Alkaloids and derivatives	Harmala alkaloids	-	-	-	C09229	-	-	-	CCC1CN2CCC3=C(C2CC1CC4C5=C(CCN4)C6=CC=CC=C6N5)NC7=CC=CC=C37	BYHWAEAVIGYEBJ-QJTMEEEXSA-N	3.79356e+06	1.96867e+06	2.56686e+06	1.8281e+06	3.49976e+06	4.57786e+06	2.48678e+06	207783	1.68819e+06	273063	1.54593e+06	1.83193e+06	2.2698	1.18256	0.0513008	0.916667	1.57295
Com_11966_pos	(10Z)-Nonadec-10-enoylcarnitine	P	C26H49NO4	439.366	440.373	0.47275	[M+H]+	8.34	0.70	2	C18	Lipids and lipid-like molecules	Fatty Acyls	Fatty acid esters	"-"	HMDB0241564	-	-	-	-	CCCCCCCCC=CCCCCCCCCC(=O)OC(CC([O-])=O)C[N+](C)(C)C	NMJPCCCRCOPAFC-UHFFFAOYSA-N	5.45368e+06	5.09631e+06	5.70052e+06	3.72777e+06	7.25313e+06	4.90893e+06	6.83989e+06	6.9863e+06	6.98938e+06	8.33353e+06	7.28611e+06	1.45562e+07	0.630308	-0.66587	0.0154925	0.916667	0.618655
Com_11968_pos	Garajonone	P	C22H32O9	440.205	441.209	6.1193	[M+H]+	6.099	0.55	2	C18	Lipids and lipid-like molecules	Prenol lipids	Diterpenoids	-	-	-	-	-	-	CC1CC23C(CC1=O)(C4(CC(O2)(C5(C3(C4(C(C5(C(C)C)O)OC(=O)C)O)O)C)O)C)O	VQIXTEBDQIBFTP-TXJORZTCSA-N	9.02426e+06	1.16802e+07	8.87794e+06	9.5103e+06	1.17728e+07	1.5405e+07	5.58279e+06	9.66448e+06	5.74097e+06	6.56236e+06	3.19753e+06	1.05928e+07	1.60303	0.680797	0.0308283	0.833333	1.07955
Com_11972_pos	Phe Phe Lys	P	C24H32N4O4	440.242	441.245	9.78412	[M+H]+	6.065	0.51	2	C18	Organic acids and derivatives	Carboxylic acids and derivatives	Amino acids, peptides, and analogues	-	-	-	-	-	-	C1=CC=C(C=C1)CC(C(=O)NC(CC2=CC=CC=C2)C(=O)NC(CCCCN)C(=O)O)N	RBRNEFJTEHPDSL-ACRUOGEOSA-N	7.88355e+06	9.61249e+06	4.83423e+06	7.78249e+06	1.17152e+07	1.44558e+07	5.61237e+06	5.94549e+06	1.62459e+06	4.83388e+06	2.35179e+06	4.02024e+06	2.30781	1.20652	0.0085258	0.944444	1.63795
Com_11974_pos	Simvastatin	P	C25H38O5	418.272	441.261	0.13132	[M+Na]+	6.424	0.55	2	C18	Organoheterocyclic compounds	Lactones	Delta valerolactones	"79902-63-9"	HMDB0005007	-	-	-	-	O=C1OC(CCC2C(C=CC3=CC(C)CC(OC(=O)C(C)(C)CC)C32)C)CC(O)C1	RYMZZMVNJRMUDD-XOWITSDISA-N	1.72134e+07	2.27401e+07	1.61923e+07	2.42186e+07	1.70281e+07	2.8373e+07	1.47589e+07	2.16162e+07	1.62709e+07	1.15112e+07	1.13013e+07	1.29168e+07	1.42308	0.509019	0.0266977	0.888889	0.907416
Com_11975_pos	Klyxumine B	P	C24H40O7	440.277	441.28	9.64338	[M+H]+	8.457	0.58	2	C18	Lipids and lipid-like molecules	Prenol lipids	Diterpenoids	-	-	-	-	-	-	CC(C)C1CCC(C2C1C3C(CCCC(C(C2O3)O)(C)OC(=O)C)(C)O)(C)OC(=O)C	ULRJPFSIVFAPGP-MQBLNODSSA-N	1.56245e+07	2.06348e+07	1.47128e+07	2.20915e+07	1.54527e+07	2.56787e+07	1.35082e+07	1.96031e+07	1.47785e+07	1.05546e+07	1.03363e+07	1.19259e+07	1.41494	0.500742	0.0276272	0.888889	0.690455
Com_11979_pos	Pfaffic acid	P	C29H44O3	440.329	441.34	7.72188	[M+H]+	7.271	0.78	2	C18	Lipids and lipid-like molecules	Prenol lipids	Triterpenoids	-	-	C08965	-	LMPR0106250001	-	CC1(C2CCC3(C(C2(CCC1O)C)CC=C4C3(CC5C6(CCC5(C4C6)C(=O)O)C)C)C)C	AXDBORJNOUXIBC-FZVIGMKHSA-N	2.37375e+07	3.02196e+07	1.31421e+07	9.53985e+06	3.04956e+07	3.01364e+07	9.43769e+06	1.36644e+07	1.11069e+07	8.17002e+06	6.87181e+06	2.86311e+07	1.76256	0.817669	0.0675469	0.833333	1.58124
Com_1197_pos	Procurcumenol	P	C15H22O2	234.162	217.159	0.02994	[M+H-H2O]+	9.789	0.87	2	C18	Lipids and lipid-like molecules	Prenol lipids	Sesquiterpenoids	"21698-40-8"	-	-	-	-	189061	CC1=CC(=O)C(=C(C)C)C[C@H]2[C@H]1CC[C@]2(C)O	RHBOHEXDGUVIIY-WHOFXGATSA-N	2.12133e+07	3.00865e+07	2.02236e+07	4.52193e+07	2.53808e+07	2.80922e+07	3.76334e+07	3.33985e+07	3.61575e+07	3.46719e+07	3.15181e+07	2.8209e+07	0.844373	-0.244048	0.158032	0.805556	0.860346
Com_11982_pos	N-Stearoyl Arginine	P	C24H48N4O3	440.373	441.378	5.06905	[M+H]+	8.345	-	3	C18	Organic acids and derivatives	Carboxylic acids and derivatives	Amino acids, peptides, and analogues	"-"	HMDB0241937	-	-	LMFA08020136	10275032	CCCCCCCCCCCCCCCCCC(=O)NC(CCCN=C(N)N)C(O)=O	NKGQJPIKJYXDCX-UHFFFAOYSA-N	1.90845e+06	2.63665e+06	1.01754e+06	1.37119e+06	779720	1.57042e+06	1.61147e+06	1.42937e+06	1.84106e+06	1.48332e+06	1.68713e+06	3.36676e+06	0.81302	-0.298637	0.30806	0.666667	0.480994
Com_11983_pos	N-Acetoacetyl-N-deacetylcolchicine	P	C24H27NO7	441.179	442.185	2.66257	[M+H]+	5.636	0.51	2	C18	Benzenoids	Phenol ethers	Anisoles	-	-	-	-	-	-	C12=C([C@H](CCc3c1c(c(c(c3)OC)OC)OC)NC(=O)CC(=O)C)[C@@H]1[C@@H]2C=C(C1=O)OC	UMXLNCVITIMMEP-OCLQORDUNA-N	7.27782e+06	1.26495e+07	1.049e+07	1.46251e+07	8.24825e+06	1.27205e+07	1.55001e+07	8.89763e+06	6.88934e+06	6.87505e+06	2.0198e+07	9.80051e+06	0.968468	-0.0462233	0.916952	0.555556	0.0743029
Com_11984_pos	3-N-(2-Fluoroethyl)spiperone	P	C25H29F2N3O2	441.223	442.228	4.24036	[M+H]+	8.023	-	3	C18	Organic oxygen compounds	Organooxygen compounds	Carbonyl compounds	"-"	HMDB0245941	-	-	-	129198	FCCN1CN(C2=CC=CC=C2)C2(CCN(CCCC(=O)C3=CC=C(F)C=C3)CC2)C1=O	MNARAEXGMVEFDO-UHFFFAOYSA-N	8.13124e+06	6.31653e+06	2.85333e+06	6.29928e+06	3.94433e+06	1.05938e+07	3.18708e+06	1.44561e+06	2.84609e+06	3.64794e+06	1.35408e+06	1.48007e+07	1.39796	0.483327	0.166639	0.777778	1.74841
Com_11985_pos	N-(alpha-Linolenoyl) Tyrosine	P	C27H39NO4	441.288	442.295	0.3619	[M+H]+	8.307	0.86	2	C18	Organic acids and derivatives	Carboxylic acids and derivatives	Amino acids, peptides, and analogues	"259143-19-6"	-	-	-	-	-	CCC=CCC=CCC=CCCCCCCCC(=O)NC(CC1=CC=C(C=C1)O)C(=O)O	DEQLZTQITSWABQ-GMOGWPNXSA-N	1.56245e+07	2.06348e+07	1.47128e+07	2.20915e+07	1.54527e+07	2.56787e+07	1.35082e+07	1.96031e+07	1.47785e+07	1.05546e+07	1.03363e+07	1.19259e+07	1.41494	0.500742	0.0276272	0.888889	0.846455
Com_11986_pos	N-Arachidonoyl Histidine	P	C26H39N3O3	441.299	442.305	2.14153	[M+H]+	7.694	-	3	C18	Organic acids and derivatives	Carboxylic acids and derivatives	Amino acids, peptides, and analogues	"-"	HMDB0241996	-	-	LMFA08020131	75955266	CCCCCC=CCC=CCC=CCC=CCCCC(=O)NC(CC1=CN=CN1)C(O)=O	ABUCWBYLNFOFEI-UHFFFAOYSA-N	1.44228e+06	1.34124e+06	1.44191e+06	965556	1.59394e+06	247090	1.88887e+06	2.19728e+06	1.84284e+06	4.35681e+06	3.57265e+06	2.72208e+06	0.424113	-1.23748	0.0205166	1	1.11832
Com_11987_pos	(12Z)-10-Hydroxyoctadecenoylcarnitine	P	C25H47NO5	441.345	442.353	0.18701	[M+H]+	7.615	0.68	2	C18	Lipids and lipid-like molecules	Fatty Acyls	Fatty acid esters	"-"	HMDB0241535	-	-	-	-	CCCCCC=CCC(O)CCCCCCCCC(=O)OC(CC([O-])=O)C[N+](C)(C)C	YJDCDSFTLGLFHU-UHFFFAOYSA-N	5.72531e+07	7.35812e+07	5.19324e+07	6.13551e+07	5.5167e+07	9.518e+07	5.9576e+07	7.40382e+07	7.22292e+07	5.11094e+07	5.20423e+07	8.66671e+07	0.996984	-0.00435818	0.957932	0.5	0.183275
Com_11997_pos	Trp Thr His	P	C21H26N6O5	442.196	443.205	2.16294	[M+H]+	9.146	-	3	C18	Organic acids and derivatives	Carboxylic acids and derivatives	Amino acids, peptides, and analogues	-	-	-	-	-	-	CC(C(C(=O)NC(CC1=CN=CN1)C(=O)O)NC(=O)C(CC2=CNC3=CC=CC=C32)N)O	MPYZGXUYLNPSNF-NAZCDGGXSA-N	4.10938e+06	1.27169e+06	1.97435e+06	1.99668e+07	2.04862e+06	4.835e+06	1.22652e+06	1.78464e+06	1.54287e+06	1.59291e+06	2.05914e+06	3.63467e+06	2.88883	1.53048	0.173976	0.75	0.73693
Com_11_neg	cyano-alanine	N	C4H6N2O2	114.043	113.036	0.97593	[M-H]-	1.315	0.64	1	C18	Organic acids and derivatives	Carboxylic acids and derivatives	Amino acids, peptides, and analogues	"6232-19-5"	HMDB0060245	C02512	map00460;map01100;map01110	-	439742	C(C#N)[C@@H](C(=O)O)N	BXRLWGXPSRYJDZ-VKHMYHEASA-N	730023	1.84387e+06	2.18922e+06	995993	765986	535140	252137	891574	1.36595e+06	1.65804e+06	2.82342e+06	1.52652e+06	0.828895	-0.270739	0.811129	0.583333	0.0978966
Com_11_pos	Choline	P	C5H14NO	104.108	104.107	3.52952	[M+H]+	1.333	1.00	1	C18	Organic nitrogen compounds	Organonitrogen compounds	Quaternary ammonium salts	"62-49-7"	HMDB0000097	C00114	map00260;map00552;map00564;map00670;map01100;map02010;map04725;map04976;map04981;map05231	-	305	C[N+](C)(C)CCO	OEYIOHPDSNJKLS-UHFFFAOYSA-N	9.79707e+09	9.45159e+09	6.39682e+09	1.39836e+10	7.07074e+09	1.08778e+10	7.48035e+09	7.05615e+09	7.82339e+09	9.58502e+09	7.49099e+09	7.65254e+09	1.22275	0.290135	0.213711	0.666667	1.35845
Com_12001_pos	Ascorbyl stearate	P	C24H42O7	442.293	443.298	4.32779	[M+H]+	8.307	-	3	C18	Lipids and lipid-like molecules	Fatty Acyls	Fatty acid esters	"10605-09-1"	HMDB0038242	C20340	-	LMFA07010789	54676866	CCCCCCCCCCCCCCCCCC(=O)OCC(O)C1OC(=O)C(O)=C1O	LITUBCVUXPBCGA-UHFFFAOYSA-N	1.23974e+06	1.15152e+06	1.26022e+06	2.78729e+06	1.05452e+06	2.18461e+06	1.75164e+06	1.26612e+06	1.40489e+06	1.56987e+06	1.37125e+06	1.70401e+06	1.06729	0.0939459	0.991979	0.666667	0.0744016
Com_12004_pos	DG(8:0/a-15:0/0:0)	P	C26H50O5	442.366	443.371	4.44782	[M+H]+	7.096	-	3	C18	Lipids and lipid-like molecules	Glycerolipids	Diradylglycerols	"-"	HMDB0092921	-	-	-	131802092	[H][C@](CO)(COC(=O)CCCCCCC)OC(=O)CCCCCCCCCCC(C)CC	SUFHSDJUHDNGCN-CGAIIQECSA-N	1.57178e+07	2.05023e+07	1.48972e+07	2.19499e+07	1.5771e+07	2.56875e+07	1.33566e+07	1.94602e+07	1.46889e+07	1.04363e+07	1.05215e+07	1.1443e+07	1.43324	0.519285	0.0212333	0.916667	0.40968
Com_12005_pos	platensin A4	P	C24H29NO7	443.194	444.205	7.16155	[M+H]+	6.138	-	3	C18	Benzenoids	Benzene and substituted derivatives	Benzoic acids and derivatives	-	-	-	-	-	46885917	CC1(CC23CCC1CC2C(C(=O)C=C3)(C)CCC(=O)NC4=C(C=CC(=C4O)C(=O)O)O)O	PNAZDWJMYGFNNJ-NAXDPANMSA-N	1.0431e+06	1.15918e+06	74756.1	1.26301e+06	945559	1.10003e+06	1.23907e+06	880189	1.38668e+06	91040.7	1.24042e+06	1.15912e+06	0.93148	-0.102403	0.893783	0.611111	0.2383
Com_12006_pos	Crenolanib	P	C26H29N5O2	443.232	444.236	7.5246	[M+H]+	6.138	-	3	C18	Organoheterocyclic compounds	Quinolines and derivatives	Aminoquinolines and derivatives	"670220-88-9"	HMDB0250534	-	-	-	10366136	CC1(COC2=CC=C3N(C=NC3=C2)C2=CC=C3C=CC=C(N4CCC(N)CC4)C3=N2)COC1	DYNHJHQFHQTFTP-UHFFFAOYSA-N	1.56245e+07	2.06348e+07	1.47128e+07	2.20915e+07	1.54527e+07	2.56787e+07	1.35082e+07	1.96031e+07	1.47785e+07	1.05546e+07	1.03363e+07	1.19259e+07	1.41494	0.500742	0.0276272	0.888889	0.450913
Com_12009_pos	Puqienine B	P	C28H45NO3	443.34	444.347	0.43264	[M+H]+	5.977	-	3	C18	Organoheterocyclic compounds	Piperidines	-	-	-	-	-	-	-	CC1CC(C(N(C1)C)C(C)C2CCC3C4CC(=O)C5CC(CCC5(C4CC3=C2C)C)O)O	RITHKXDOKOLLCZ-PXRUYVGHSA-N	1.56245e+07	2.06348e+07	1.47128e+07	2.20915e+07	1.54527e+07	2.56787e+07	1.35082e+07	1.96031e+07	1.47785e+07	1.05546e+07	1.03363e+07	1.19259e+07	1.41494	0.500742	0.0276272	0.888889	1.18378
Com_1200_pos	2,6-Di-tert-butyl-4-ethylphenol	P	C16H26O	234.198	217.195	1.39352	[M+H-H2O]+	10.437	0.61	1	C18	Benzenoids	Benzene and substituted derivatives	Phenylpropanes	"4130-42-1"	HMDB0040179	-	-	-	20087	CCC1=CC(=C(C(=C1)C(C)(C)C)O)C(C)(C)C	BVUXDWXKPROUDO-UHFFFAOYSA-N	1.0078e+08	3.32758e+07	2.59828e+08	2.40717e+07	2.13738e+08	1.89827e+07	1.72197e+08	5.94866e+07	1.65586e+08	1.10375e+08	2.06339e+08	6.49389e+07	0.835353	-0.259542	0.307151	0.611111	0.409534
Com_12010_pos	13-Hydroxyoctadecanoylcarnitine	P	C25H49NO5	443.361	444.368	1.27539	[M+H]+	8.087	0.61	2	C18	Lipids and lipid-like molecules	Fatty Acyls	Fatty acid esters	"-"	HMDB0241521	-	-	-	-	CCCCCC(O)CCCCCCCCCCCC(=O)OC(CC([O-])=O)C[N+](C)(C)C	DLMLREHNHPYYRN-UHFFFAOYSA-N	2.80683e+07	3.99162e+07	3.68971e+07	4.64135e+07	4.41457e+07	6.02819e+07	3.67014e+07	4.24439e+07	4.2418e+07	4.3095e+07	3.87756e+07	7.15195e+07	0.930058	-0.104608	0.621573	0.5	0.108239
Com_12021_pos	Aglacin D	P	C24H28O8	444.178	445.187	3.50904	[M+H]+	7.21	-	3	C18	Lignans, neolignans and related compounds	Aryltetralin lignans	-	-	-	-	-	-	-	COC1=CC(=CC(=C1OC)OC)C2C3COCC3C(=O)C4=CC(=C(C(=C24)OC)OC)OC	UDMGAFIGOTWFTR-SPYBWZPUSA-N	3.34604e+07	3.47434e+07	2.52794e+07	6.4545e+08	2.73095e+07	3.3823e+07	2.88808e+06	2.9677e+06	356149	718279	232118	4.24626e+07	16.1223	4.01098	0.00545349	0.861111	2.98409
Com_12022_pos	Lovastatin hydroxy acid observed in lovastatin standard	P	C24H38O6	422.267	445.256	0.42998	[M+Na]+	8.417	-	3	C18	Organic acids and derivatives	Hydroxy acids and derivatives	Medium-chain hydroxy acids and derivatives	-	-	-	-	-	-	O=C(O)CC(O)CC(O)CCC1C(C=CC2=CC(C)CC(OC(=O)C(C)CC)C21)C	QLJODMDSTUBWDW-BXMDZJJMSA-N	114988	267125	1.10625e+06	2.63987e+06	953075	2.00897e+06	1.40113e+06	110258	1.20185e+06	1.32447e+06	1.18804e+06	441535	1.25109	0.323185	0.942427	0.5	0.595995
Com_12026_pos	N-Nitrosotomatidine	P	C27H44N2O3	444.335	445.34	5.26166	[M+H]+	7.536	0.62	2	C18	Lipids and lipid-like molecules	Steroids and steroid derivatives	Steroidal alkaloids	"4847-05-6"	HMDB0034102	-	-	-	-	[H][C@]12C[C@@]3([H])[C@]4([H])CC[C@@]5([H])C[C@@H](O)CC[C@]5(C)[C@@]4([H])CC[C@]3(C)[C@@]1([H])[C@H](C)[C@]1(CC[C@H](C)CN1N=O)O2	SGPLNSURQYXVNX-VXPJTDKGSA-N	1.13443e+06	1.1754e+06	1.24436e+06	183184	1.09959e+06	1.1847e+06	1.71818e+06	1.16531e+06	101068	1.48411e+06	1.42173e+06	1.63483e+06	0.800195	-0.321576	0.866412	0.75	0.651802
Com_12031_pos	Platyphyllonol-5-O-beta-D-xylopyranoside	P	C24H30O8	446.194	447.199	5.91759	[M+H]+	5.717	-	3	C18	Phenylpropanoids and polyketides	Diarylheptanoids	Linear diarylheptanoids	-	-	-	-	-	-	C1C(C(C(C(O1)OC(CCC2=CC=C(C=C2)O)CC(=O)CCC3=CC=C(C=C3)O)O)O)O	GTGWRSYHHGXYAS-FCUGFLGKSA-N	404122	214596	108485	327671	757940	356757	84245.5	97902	1.27013e+06	287287	310632	1.40261e+06	0.628349	-0.670362	0.896184	0.555556	0.301891
Com_12033_pos	Sacranoside A	P	C21H34O10	446.215	447.219	8.57038	[M+H]+	7.112	0.51	2	C18	Lipids and lipid-like molecules	Prenol lipids	Terpene glycosides	-	-	-	-	-	-	CC1(C2CC=C(C1C2)COC3C(C(C(C(O3)COC4C(C(C(CO4)O)O)O)O)O)O)C	ZNYZPDGJGQZDPM-LRXHGMJHSA-N	658281	156850	174350	996923	325251	535220	1.24273e+06	433900	846527	931122	771045	182612	0.645853	-0.630723	0.263728	0.722222	0.928436
Com_12034_pos	Trp Glu Ile	P	C22H30N4O6	446.217	447.222	4.61052	[M+H]+	5.451	-	3	C18	Organic acids and derivatives	Carboxylic acids and derivatives	Amino acids, peptides, and analogues	-	-	-	-	-	-	CCC(C)C(C(=O)O)NC(=O)C(CCC(=O)O)NC(=O)C(CC1=CNC2=CC=CC=C21)N	WCTYCXZYBNKEIV-SXNHZJKMSA-N	3.51044e+06	4.5178e+06	2.35977e+06	8.76178e+06	5.16491e+06	6.26706e+06	3.17318e+06	6.72793e+06	3.7779e+06	3.87931e+06	4.22118e+06	6.22459e+06	1.09205	0.127034	0.852746	0.555556	0.188154
Com_12035_pos	Atranone B	P	C25H34O7	446.23	447.235	5.39942	[M+H]+	6.904	-	3	C18	Organoheterocyclic compounds	Furofurans	-	-	-	-	-	-	-	CC1=C2C3C(C(=O)O2)C(OC3C(=CCC4C(=C(C(=O)OC4(CC1)C)OC)C(C)C)C)(C)O	BDGOANHBKYFDGC-OHCOVCQESA-N	2.0309e+06	2.06734e+06	1.56208e+06	1.72335e+06	1.16304e+06	1.0337e+06	1.60446e+06	1.54815e+06	1.15761e+06	1.28231e+06	1.61922e+06	2.25244e+06	1.01228	0.0176068	0.991057	0.527778	0.279901
Com_12037_pos	Tyromycin A	P	C26H38O6	446.267	447.271	6.1452	[M+H]+	6.571	0.66	2	C18	Organic acids and derivatives	Carboxylic acids and derivatives	Tetracarboxylic acids and derivatives	-	-	-	-	-	-	CC1=C(C(=O)OC1=O)CCCCCCCCCCCCCCCCC2=C(C(=O)OC2=O)C	ZOXQKIRYCLFUCD-UHFFFAOYSA-N	1.07084e+08	1.30365e+08	8.28709e+07	3.01162e+06	1.65866e+08	5.466e+07	462195	1.02543e+07	5.42263e+06	4.03985e+06	1.55866e+06	1.05768e+08	4.26536	2.09267	0.0328124	0.833333	3.0751
Com_12040_pos	Menahydroquinone-4	P	C31H42O2	446.318	447.329	6.9139	[M+H]+	7.316	-	3	C18	Lipids and lipid-like molecules	Prenol lipids	Diterpenoids	"-"	HMDB0254433	-	-	-	162393	CC(C)=CCCC(C)=CCCC(C)=CCCC(C)=CCC1=C(O)C2=CC=CC=C2C(O)=C1C	NIOZAZRLJCBEGX-UHFFFAOYSA-N	5.84749e+06	3.20306e+06	3.79393e+06	916544	6.96145e+06	4.19664e+06	6.28421e+06	6.21811e+06	2.99962e+06	7.49005e+06	2.50196e+06	6.81298e+06	0.771325	-0.37459	0.353016	0.638889	0.547973
Com_12042_pos	Glycoerysodin	P	C23H29NO8	447.189	448.193	8.18215	[M+H]+	5.845	-	3	C18	Alkaloids and derivatives	Erythrina alkaloids	Erythrinanes	-	-	-	-	-	-	COC1=C(C=C2CCN3CC=C4C3(C2=C1)CC(C=C4)OC5C(C(C(C(O5)CO)O)O)O)O	CVGQWSFZNXTOIQ-HWOUXBBMSA-N	129605	64782	900444	2.51923e+06	866778	1.80049e+06	1.34577e+06	154320	1.31782e+06	1.04216e+06	986132	1.38107e+06	1.00868	0.0124666	0.554223	0.611111	0.474467
Com_12043_pos	Arginyl-glycyl-glutamyl-serine	P	C16H29N7O8	447.208	448.212	7.38402	[M+H]+	6.044	-	3	C18	Organic acids and derivatives	Carboxylic acids and derivatives	Amino acids, peptides, and analogues	"-"	HMDB0248575	-	-	-	3266821	NC(CCCN=C(N)N)C(=O)NCC(=O)NC(CCC(O)=O)C(=O)NC(CO)C(O)=O	DJXDNYKQOZYOFK-UHFFFAOYSA-N	153913	743832	881819	1.26687e+06	914315	941440	1.57859e+06	873182	1.20579e+06	1.06122e+06	1.18113e+06	1.16434e+06	0.693944	-0.527109	0.160039	0.777778	0.536829
Com_1204_neg	Prostaglandin E1	N	C20H34O5	354.241	335.22	7.78808	[M-H-H2O]-	8.622	0.58	2	C18	Lipids and lipid-like molecules	Fatty Acyls	Eicosanoids	"745-65-3"	HMDB0001442	C04741	-	LMFA03010134	5280723	CCCCC[C@H](O)\C=C\[C@H]1[C@H](O)CC(=O)[C@@H]1CCCCCCC(O)=O	GMVPRGQOIOIIMI-DWKJAMRDSA-N	2.6747e+06	2.77053e+06	3.67146e+06	6.39652e+06	6.27456e+06	4.64346e+06	5.60968e+06	4.1698e+06	3.96759e+06	4.45037e+06	4.85882e+06	4.31916e+06	0.96551	-0.050637	0.6081	0.555556	0.248178
Com_1204_pos	ISO-1	P	C12H13NO4	235.084	218.081	0.14281	[M+H-H2O]+	5.275	0.64	1	C18	Benzenoids	Phenols	1-hydroxy-2-unsubstituted benzenoids	"478336-92-4"	HMDB0253597	-	-	-	4633677	COC(=O)CC1CC(=NO1)C2=CC=C(C=C2)O	AIXMJTYHQHQJLU-UHFFFAOYSA-N	2.93634e+07	3.12374e+07	2.71233e+07	2.57137e+07	1.98504e+07	2.36745e+07	9.59336e+06	9.93873e+06	1.94452e+07	1.3231e+07	2.42027e+07	2.02449e+07	1.62393	0.699492	0.0186097	0.916667	1.29088
Com_12055_pos	Phe Pro Trp	P	C25H28N4O4	448.211	449.219	2.19466	[M+H]+	7.873	0.53	2	C18	Organic acids and derivatives	Carboxylic acids and derivatives	Amino acids, peptides, and analogues	-	-	-	-	-	-	C1CC(N(C1)C(=O)C(CC2=CC=CC=C2)N)C(=O)NC(CC3=CNC4=CC=CC=C43)C(=O)O	BSJCSHIAMSGQGN-BVSLBCMMSA-N	1.25959e+07	1.19959e+07	8.42331e+06	597173	9.35174e+06	1.28877e+07	245523	2.44934e+06	422598	490643	230920	1.08664e+07	3.79803	1.92525	0.0254369	0.888889	1.85422
Com_12056_pos	Cubebinin	P	C24H32O8	448.21	449.219	4.4281	[M+H]+	7.114	0.53	2	C18	Lignans, neolignans and related compounds	Furanoid lignans	Tetrahydrofuran lignans	"96238-92-5"	HMDB0033273	-	-	-	75048911	COC1=CC(CC2COC(O)C2CC2=CC(OC)=C(OC)C(OC)=C2)=CC(OC)=C1OC	PIYHDSUVUSVLGU-UHFFFAOYSA-N	3.15959e+06	1.9295e+06	2.12163e+06	3.02539e+06	2.52713e+06	6.87625e+06	1.86492e+06	1.74931e+06	761037	2.18585e+06	1.31655e+06	2.08401e+06	1.9715	0.979296	0.02754	0.916667	0.612183
Com_12059_pos	(3S,5R,6S)-5,6-Epoxy-5,6-dihydro-3-hydroxy-8'-apo-beta,psi-carotenal	P	C30H40O3	448.298	449.309	8.76148	[M+H]+	6.261	-	3	C18	Lipids and lipid-like molecules	Prenol lipids	Triterpenoids	-	HMDB0302032	-	-	-	-	CC(=CC=CC=C(C)C=CC=C(C)C=O)C=CC=C(C)C=CC12C(CC(CC1(O2)C)O)(C)C	TUSQPOXZYYVVMH-WMRQXDNJSA-N	5.7621e+06	2.96328e+06	689772	3.82617e+06	1.62122e+06	1.53742e+06	3.37442e+06	3.48565e+06	2.78019e+06	3.52488e+06	2.68199e+06	5.81044e+06	0.75724	-0.401178	0.209016	0.666667	0.598148
Com_12063_pos	Hypognavine	P	C27H31NO5	449.22	450.224	7.22263	[M+H]+	5.871	0.61	2	C18	Lipids and lipid-like molecules	Prenol lipids	Diterpenoids	-	-	-	-	-	-	CC12CC(C(C34C1C5CC67C3(CC(CC6C4N5C2)C(=C)C7O)O)O)OC(=O)C8=CC=CC=C8	BYXPUNYKMOQXSI-CSRWUROZSA-N	3.72056e+06	2.76121e+06	1.62265e+06	3.49052e+06	3.9276e+06	2.04979e+06	488857	741147	1.30316e+06	1.05354e+06	433658	100152	4.2646	2.09241	0.00516504	1	3.03713
Com_12067_pos	Icosa-8,11,14-trienoylcarnitine	P	C27H47NO4	449.351	450.358	0.47192	[M+H]+	7.891	0.63	2	C18	Lipids and lipid-like molecules	Fatty Acyls	Fatty acid esters	"-"	HMDB0241578	-	-	-	-	CCCCCC=CCC=CCC=CCCCCCCC(=O)OC(CC([O-])=O)C[N+](C)(C)C	RDIZZXFTCZPSRY-UHFFFAOYSA-N	3.00608e+07	4.03227e+07	2.26535e+07	3.7261e+07	2.3605e+07	4.56442e+07	2.99932e+07	3.6359e+07	3.23948e+07	3.57196e+07	2.69024e+07	5.08355e+07	0.940353	-0.0887258	0.625712	0.527778	0.222321
Com_1206_pos	Lysylalanine	P	C9H19N3O3	217.143	218.15	0.18144	[M+H]+	1.188	0.73	1	C18	Organic acids and derivatives	Carboxylic acids and derivatives	Amino acids, peptides, and analogues	"17043-71-9"	HMDB0028944	-	-	-	7010504	CC(C(=O)O)NC(=O)C(CCCCN)N	QOOWRKBDDXQRHC-BQBZGAKWSA-N	1.72134e+07	2.27401e+07	1.61923e+07	2.42186e+07	1.70281e+07	2.8373e+07	1.47589e+07	2.16162e+07	1.62709e+07	1.15112e+07	1.13013e+07	1.29168e+07	1.42308	0.509019	0.0266977	0.888889	1.05064
Com_12070_pos	Oligandriortholactone	P	C23H30O9	450.189	451.2	8.57919	[M+H]+	7.407	0.52	2	C18	Lipids and lipid-like molecules	Prenol lipids	Sesquiterpenoids	-	-	-	-	-	-	CC12COC3(C(C4(C1(CCC4COC(=O)C5=CC=CC=C5)O)CC(C2(CO)O)O3)O)OC	XRNAKPZSMCAUJS-WFDMPSLSSA-N	1.61125e+07	2.14832e+07	1.52604e+07	2.26272e+07	1.60305e+07	2.63348e+07	1.38362e+07	1.9972e+07	1.52289e+07	1.10652e+07	1.09019e+07	1.24886e+07	1.41148	0.497211	0.0247856	0.916667	0.44433
Com_12071_pos	Arg Phe Glu	P	C20H30N6O6	450.223	451.229	1.39761	[M+H]+	6.445	0.53	2	C18	Organic acids and derivatives	Carboxylic acids and derivatives	Amino acids, peptides, and analogues	-	-	-	-	-	-	C1=CC=C(C=C1)CC(C(=O)NC(CCC(=O)O)C(=O)O)NC(=O)C(CCCN=C(N)N)N	DPLFNLDACGGBAK-KKUMJFAQSA-N	1.57959e+07	1.75492e+07	1.45075e+07	1.89718e+07	1.54428e+07	1.64963e+07	1.72596e+07	1.67534e+07	1.4969e+07	1.31094e+07	1.42833e+07	2.1396e+07	1.01015	0.0145733	0.81967	0.583333	0.264425
Com_12072_pos	Teucrolin F	P	C24H34O8	450.225	451.23	5.49183	[M+H]+	6.149	0.51	2	C18	Organic acids and derivatives	Carboxylic acids and derivatives	Dicarboxylic acids and derivatives	-	-	-	-	-	-	CC1C(C(C2(C(C1(C)CCC3=COC=C3)CCC(C24CO4)O)COC(=O)C)OC(=O)C)O	RGEIXNHVBDLHCF-GVNJJBQVSA-N	474328	776272	184168	531875	981891	675070	360763	328030	90095	487931	280356	1.40261e+06	1.22843	0.296815	0.370455	0.694444	0.364682
Com_12073_pos	Pallidin (sesquiterpene)	P	C25H38O7	450.262	451.27	1.98684	[M+H]+	6.154	-	3	C18	Lipids and lipid-like molecules	Prenol lipids	Sesquiterpenoids	-	-	-	-	-	-	CC(C)C1CCC2(C1(CCC(C(C2)OC(=O)C3=CC(=C(C(=C3)OC)OC)OC)(C)O)O)C	MXZWEUNFKTYREI-FGLAVKMOSA-N	2.92305e+07	2.96344e+07	1.67941e+07	2.71051e+07	8.646e+06	2.4592e+07	1.83036e+07	1.76736e+07	1.60245e+07	2.24104e+07	1.25366e+07	4.92171e+07	0.998797	-0.00173604	0.926193	0.611111	0.236554
Com_1207_pos	3,4-Dihydroxyphenylpyruvic acid	P	C9H8O5	196.037	219.026	0.49406	[M+Na]+	1.314	-	3	C18	Benzenoids	Benzene and substituted derivatives	Phenylpyruvic acid derivatives	"4228-66-4"	HMDB0304103	C04045	map00350;map01100	-	165198	OC1=C(O)C=C(CC(=O)C([O-])=O)C=C1	LQQFFJFGLSKYIR-UHFFFAOYSA-M	2.21628e+09	2.80936e+09	1.60778e+09	3.77087e+09	1.53093e+09	2.88181e+09	2.35624e+09	2.46988e+09	3.48489e+09	2.47384e+09	1.12138e+09	2.63381e+09	1.01905	0.0272246	0.928602	0.527778	0.0667942
Com_12082_pos	PF-1052_130138	P	C26H39NO4	429.288	452.281	8.66762	[M+Na]+	9.354	0.52	2	C18	Organoheterocyclic compounds	Pyrrolidines	N-alkylpyrrolidines	-	-	-	-	-	-	O=C1C(C(=O)C(N1C)C(C)CC)=C(O)C2C(C=CC3CC(C)CC(C)C32)C4(OC4C)C	NPWKEUKXVOMELT-LNVKXUELSA-N	1.56245e+07	2.06348e+07	1.47128e+07	2.20915e+07	1.54527e+07	2.56787e+07	1.35082e+07	1.96031e+07	1.47785e+07	1.05546e+07	1.03363e+07	1.19259e+07	1.41494	0.500742	0.0276272	0.888889	0.663829
Com_12083_pos	(11Z,14Z)-Eicosadienoylcarnitine	P	C27H49NO4	451.366	452.373	0.76278	[M+H]+	8.254	0.67	2	C18	Lipids and lipid-like molecules	Fatty Acyls	Fatty acid esters	"-"	HMDB0240747	-	-	LMFA07070011	71464509	[H]\C(CCCCC)=C(/[H])C\C([H])=C(\[H])CCCCCCCCCC(=O)OC(CC([O-])=O)C[N+](C)(C)C	OLZWDVKTOGTVLC-UTJQPWESSA-N	4.29375e+07	4.74915e+07	3.52876e+07	4.04377e+07	2.17066e+07	5.85788e+07	4.08117e+07	4.36692e+07	4.63508e+07	4.54663e+07	3.54851e+07	7.10062e+07	0.87146	-0.198494	0.374477	0.638889	0.176731
Com_12088_pos	1,8-Bis(4-hydroxybenzyl)-2,7-dihydroxy-4-methoxyphenanthrene	P	C29H24O5	452.162	453.166	7.22523	[M+H]+	6.75	-	3	C18	Benzenoids	Phenanthrenes and derivatives	Phenanthrols	-	-	-	-	-	-	COC1=C2C3=C(C=CC2=C(C(=C1)O)CC4=CC=C(C=C4)O)C(=C(C=C3)O)CC5=CC=C(C=C5)O	GEUHSSNGWHSGHA-UHFFFAOYSA-N	2.26358e+07	5.04577e+07	3.0327e+07	1.08658e+06	2.77865e+07	2.33023e+07	4.72738e+07	4.82488e+07	2.98599e+07	5.60987e+07	3.69723e+07	3.68454e+07	0.609466	-0.714383	0.174937	0.833333	1.2701
Com_12090_pos	3,4,5-Trimethoxy-3',4'-dithoxybibenzyl 3'-O-glucoside	P	C22H28O10	452.168	453.172	7.29912	[M+H]+	6.358	0.50	2	C18	Phenylpropanoids and polyketides	Stilbenes	Stilbene glycosides	-	-	-	-	-	-	COC1=CC(=CC(=C1OC)O)CCC2=CC(=C(C=C2)O)OC3C(C(C(C(O3)CO)O)O)O	DDEQISZAMYYNGL-UTNFEIGLSA-N	1.68419e+06	7.67291e+06	6.79385e+06	2.16748e+06	604145	3.48107e+06	2.69006e+06	2.54595e+06	1.92261e+06	1.48274e+06	2.81755e+06	3.8177e+06	1.46653	0.552409	0.802023	0.555556	0.151947
Com_120_pos	2-Chloroaniline	P	C6H6ClN	127.019	128.027	9.6958	[M+H]+	1.138	-	3	C18	Benzenoids	Benzene and substituted derivatives	Aniline and substituted anilines	-	HMDB0245064	-	-	-	7240	C1=CC=C(C(=C1)N)Cl	AKCRQHGQIJBRMN-UHFFFAOYSA-N	9.01737e+07	9.19671e+07	7.74605e+07	1.32174e+08	9.15609e+07	1.27e+08	6.30078e+07	8.80733e+07	8.32936e+07	6.35586e+07	9.58094e+07	7.81194e+07	1.29346	0.37124	0.0500162	0.805556	0.666341
Com_12103_pos	(9Z)-Icos-9-enoylcarnitine	P	C27H51NO4	453.382	454.389	0.321	[M+H]+	8.651	0.76	2	C18	Lipids and lipid-like molecules	Fatty Acyls	Fatty acid esters	"-"	HMDB0241572	-	-	-	-	CCCCCCCCCCC=CCCCCCCCC(=O)OC(CC([O-])=O)C[N+](C)(C)C	JBEFEJXBJYXSLO-UHFFFAOYSA-N	4.62997e+07	6.66475e+07	5.56457e+07	6.68135e+07	7.86791e+07	8.81789e+07	7.2191e+07	6.75813e+07	7.02315e+07	5.94764e+07	5.90523e+07	1.10796e+08	0.915634	-0.127157	0.534327	0.611111	0.147613
Com_12108_pos	(-)-10-Methoxyvincamedine N-oxide	P	C25H30N2O6	454.21	455.217	1.96097	[M+H]+	8.389	0.78	2	C18	Alkaloids and derivatives	Corynanthean-type alkaloids	-	-	-	-	-	-	-	CC=C1C[N+]2(C3CC1C4(C2CC5(C3N(C6=C5C=C(C=C6)OC)C)C4OC(=O)C)C(=O)OC)[O-]	KEYBIQDNZZMBOR-AWQYDBFJSA-N	8.90344e+06	1.42007e+07	5.94001e+06	9.6162e+06	6.21824e+06	1.25298e+07	1.23617e+07	9.3232e+06	1.0345e+07	1.31736e+07	7.96178e+06	9.55178e+06	0.915354	-0.127598	0.467338	0.583333	0.427521
Com_12109_pos	Incaspitolide E	P	C23H34O9	454.22	455.225	6.00269	[M+H]+	6.248	0.62	2	C18	Lipids and lipid-like molecules	Prenol lipids	Terpene lactones	-	-	-	-	-	-	CC1CCC2C(C(C3C(C(C1(O2)O)OC(=O)C(C)C)C(=C)C(=O)O3)OC(=O)C(C)C)(C)O	DXYDSSOEDQWWLR-KCKDRGJWSA-N	1.48368e+07	1.21989e+07	1.01453e+07	1.86483e+07	1.89854e+07	2.35635e+07	6.38311e+06	1.01034e+07	8.13751e+06	1.05148e+07	9.0904e+06	1.48851e+07	1.6642	0.734831	0.0152652	0.888889	1.70364
Com_12113_pos	Laxifolone A	P	C31H50O2	454.381	455.392	7.51688	[M+H]+	8.64	-	3	C18	Lipids and lipid-like molecules	Prenol lipids	Triterpenoids	-	-	-	-	-	-	CC1(CCC2(CCC3(C(C2=C1)CC(=O)C4C3(CCC5C4(CCC(C5(C)C)OC)C)C)C)C)C	SKDYQHGGKFXAGK-GSNHWIIESA-N	1.31106e+07	1.88289e+07	1.6883e+07	9.32404e+06	2.24064e+07	1.66783e+07	1.85213e+07	2.03126e+07	2.02565e+07	1.69302e+07	1.53522e+07	3.22453e+07	0.786546	-0.346396	0.163514	0.722222	0.466625
Com_12115_pos	Mycotrienol I	P	C26H33NO6	455.231	456.242	8.02985	[M+H]+	6.308	-	3	C18	Phenylpropanoids and polyketides	Macrolactams	-	-	-	-	-	-	-	CC1C(CC=CC=CC=CC(CC(=O)NC2=CC(=O)C=C(C2=O)CCC=C(C1O)C)OC)O	KDVQXJCAPWJRKD-VWMGDPEBSA-N	1.56245e+07	2.06348e+07	1.47128e+07	2.20915e+07	1.54527e+07	2.56787e+07	1.35082e+07	1.96031e+07	1.47785e+07	1.05546e+07	1.03363e+07	1.19259e+07	1.41494	0.500742	0.0276272	0.888889	0.925667
Com_12116_pos	(9Z,11E,13S)-13-Hydroperoxyoctadeca-9,11-dienoylcarnitine	P	C25H45NO6	455.325	456.332	0.53078	[M+H]+	6.658	0.62	2	C18	Lipids and lipid-like molecules	Fatty Acyls	Fatty acid esters	"-"	HMDB0241877	-	-	-	-	CCCCCC(OO)C=CC=CCCCCCCCC(=O)OC(CC([O-])=O)C[N+](C)(C)C	SMCYPFQUTNXECF-UHFFFAOYSA-N	6.34674e+07	6.70264e+07	4.22396e+07	4.88557e+07	7.59345e+07	7.13993e+07	2.53101e+07	4.37606e+07	2.87057e+07	4.24071e+07	2.99593e+07	8.33949e+07	1.4551	0.541119	0.0613032	0.777778	0.429138
Com_12121_pos	15-methylnonadecanoylcarnitine	P	C27H53NO4	455.397	456.404	2.11629	[M+H]+	9.099	0.73	2	C18	Lipids and lipid-like molecules	Fatty Acyls	Fatty acid esters	"-"	HMDB0240908	-	-	-	-	CCCCC(C)CCCCCCCCCCCCCC(=O)OC(CC([O-])=O)C[N+](C)(C)C	XOYWUVQOVHNRKI-UHFFFAOYSA-N	1.22186e+07	6.473e+06	1.0944e+07	1.597e+07	1.08153e+07	8.3775e+06	1.43527e+07	1.48915e+07	1.48741e+07	1.66202e+07	1.27869e+07	1.99055e+07	0.693544	-0.527941	0.0257342	0.888889	0.320586
Com_1212_neg	N-linoleoylglycine	N	C20H35NO3	337.262	336.254	2.37244	[M-H]-	9.155	1.00	1	C18	Organic acids and derivatives	Carboxylic acids and derivatives	Amino acids, peptides, and analogues	"2764-03-6"	-	-	-	-	6433346	CCCCCC=CCC=CCCCCCCCC(=O)NCC(=O)O	YCRHZEHWEYAHCO-HZJYTTRNSA-N	243742	298742	285655	630810	792743	1.21483e+06	1.6088e+06	165946	1.12342e+06	563130	144601	949861	0.76091	-0.394202	0.842381	0.527778	0.180953
Com_12142_pos	3-(Glutathion-S-yl)acetaminophen	P	C18H24N4O8S	456.131	457.142	8.04304	[M+H]+	1.268	-	3	C18	Organic acids and derivatives	Carboxylic acids and derivatives	Amino acids, peptides, and analogues	"-"	HMDB0247733	-	-	-	12518950	CC(=O)NC1=CC(SCC(NC(=O)CCC(N)C(O)=O)C(=O)NCC(O)=O)=C(O)C=C1	VFNAXGMNFCUWCI-UHFFFAOYSA-N	871532	2.65179e+06	1.81884e+06	3.61731e+06	1.14431e+06	2.51188e+06	1.44562e+06	2.29555e+06	2.64975e+06	2.60843e+06	2.17484e+06	2.99284e+06	0.890494	-0.167322	0.429627	0.583333	0.257613
Com_12143_pos	1,7-Dideacetoxy-1,7-Dioxo-3-Deacetylkhivorin	P	C26H32O7	456.215	457.22	3.74326	[M+H]+	5.41	-	3	C18	Organoheterocyclic compounds	Naphthopyrans	-	-	-	-	-	-	-	O=C1OC(C2=COC=C2)C3(C)CCC4C5(C(=O)CC(O)C(C)(C)C5CC(=O)C4(C)C63OC16)C	BSZLLSHGSWKZRE-IYLQSFRJSA-N	1.31769e+06	2.22807e+06	1.23832e+06	1.63208e+06	1.73391e+06	1.94911e+06	1.01792e+06	115629	1.42064e+06	931852	1.18258e+06	1.84268e+06	1.55102	0.633221	0.159501	0.833333	1.00879
Com_12144_pos	Vindoline	P	C25H32N2O6	456.226	457.232	2.24534	[M+H]+	8.612	0.86	2	C18	Alkaloids and derivatives	Plumeran-type alkaloids	-	"2182-14-1"	HMDB0259814	C01626	map00901;map01063;map01100;map01110	-	-	CCC12C=CCN3C1C4(CC3)C(C(C2OC(=O)C)(C(=O)OC)O)N(C5=C4C=CC(=C5)OC)C	CXBGOBGJHGGWIE-ACSXSLCXSA-N	2.69489e+08	3.2933e+08	2.90618e+08	4.08251e+08	2.9825e+08	3.49769e+08	3.51717e+08	3.47243e+08	2.83586e+08	3.58049e+08	3.70462e+08	3.73456e+08	0.933411	-0.0994163	0.340589	0.694444	0.116234
Com_12146_pos	Dendronpholide L	P	C24H40O8	456.272	457.276	7.29382	[M+H]+	6.809	0.63	2	C18	Lipids and lipid-like molecules	Prenol lipids	Sesquiterpenoids	-	-	-	-	-	-	CCOC(=O)C(=C)C1CCC(C2CCC(O2)(C(CCC(C(C1)O)(C)O)OC(=O)C)C)(C)O	LLASBBKHEICHEF-LHVTWODGSA-N	3.49979e+06	8.4166e+07	2.14131e+07	4.46671e+06	2.4293e+07	1.60052e+07	255924	1.85564e+06	158695	459401	459538	1.99529e+06	29.6739	4.89112	0.000470653	1	3.76757
Com_12147_pos	Chaxalactin B	P	C28H40O5	456.288	457.293	4.99084	[M+H]+	7.546	0.73	2	C18	Phenylpropanoids and polyketides	Macrolides and analogues	-	-	-	-	-	-	-	CCC=CC1CC=CC=CC(C(C(C(C=CCC(C=CC=C(C=CC(=O)O1)C)C)C)O)O)O	OYPWVSHNWVXFOC-NUOKWNRSSA-N	427205	307247	192721	348519	1.00763e+06	1.13712e+06	1.29658e+06	413946	829229	2.16534e+06	284982	1.30311e+06	0.543514	-0.87961	0.190961	0.722222	0.930482
Com_12148_pos	3beta,23-Dihydroxy-30-nor-olean-12,20-dien-28-oic acid	P	C29H44O4	456.324	457.333	3.92145	[M+H]+	6.675	0.84	2	C18	Lipids and lipid-like molecules	Steroids and steroid derivatives	-	-	-	-	-	-	70698142	CC1=CCC2(CCC3(C(=CCC4C3(CCC5C4(CCC(C5(C)CO)O)C)C)C2C1)C)C(=O)O	PJWNQESEBNSLIQ-VZBPFLCRSA-N	3.33167e+07	5.9492e+07	3.45603e+07	5.79131e+07	3.41789e+07	9.12798e+07	1.34302e+07	1.84156e+07	2.36544e+07	1.669e+07	1.73299e+07	7.17419e+07	1.92693	0.946307	0.0297032	0.861111	0.794293
Com_1214_neg	Chebulic acid	N	C14H12O11	356.038	337.02	0.67945	[M-H-H2O]-	5.746	-	3	C18	Organic acids and derivatives	Carboxylic acids and derivatives	Tetracarboxylic acids and derivatives	"23725-05-5"	-	-	-	-	-	C1=C2C(=C(C(=C1O)O)O)C(C(OC2=O)C(=O)O)C(CC(=O)O)C(=O)O	COZMWVAACFYLBI-XJEVXTIOSA-N	9.57579e+06	8.9581e+06	1.26225e+07	1.57128e+07	1.58509e+07	1.50394e+07	1.42357e+07	2.11467e+07	1.82258e+07	1.45298e+07	1.91474e+07	6.22507e+06	0.831559	-0.26611	0.516607	0.666667	0.513283
Com_12150_pos	O-(17-Carboxyheptadecanoyl)carnitine	P	C25H47NO6	457.34	458.348	0.45459	[M+H]+	6.834	0.67	2	C18	Lipids and lipid-like molecules	Fatty Acyls	Fatty acid esters	"-"	HMDB0240777	-	-	LMFA07070085	71464574	C[N+](C)(C)CC(CC([O-])=O)OC(=O)CCCCCCCCCCCCCCCCC(O)=O	ULCCGBCYWCYNIC-UHFFFAOYSA-N	6.09829e+06	3.48406e+06	5.2804e+06	3.97012e+06	4.14634e+06	1.45771e+06	4.20098e+06	4.90163e+06	4.1015e+06	4.65935e+06	3.59714e+06	1.5519e+07	0.660821	-0.597668	0.271684	0.638889	0.488083
Com_12155_pos	N-Eicosapentaenoyl Arginine	P	C26H42N4O3	458.326	459.329	9.25602	[M+H]+	7.701	-	3	C18	-	-	-	"-"	HMDB0242065	-	-	-	-	CCC=CCC=CCC=CCC=CCC=CCCCC(=O)NC(CCCN=C(N)N)C(O)=O	JHJCGMWZVCZDMS-UHFFFAOYSA-N	7.40213e+06	1.18164e+07	6.90699e+06	8.22977e+06	8.25472e+06	1.71283e+07	4.89467e+06	9.56633e+06	6.60978e+06	7.36564e+06	5.34623e+06	6.42877e+06	1.4856	0.571051	0.0622756	0.861111	0.469318
Com_12158_pos	Homaxisterol B2	P	C29H46O4	458.34	459.345	4.93842	[M+H]+	7.383	0.78	2	C18	Lipids and lipid-like molecules	Steroids and steroid derivatives	Stigmastanes and derivatives	-	-	-	-	-	-	CCC(C=CC(C)C1CCC2C1(CCC34C2(O3)C(C5C6(C4(CCC(C6)O)C)O5)O)C)C(C)C	NUKZQEACWUKJTB-PFRCSVQTSA-N	3.21323e+07	3.44037e+07	3.63985e+07	2.0248e+07	5.64763e+07	1.45601e+07	2.28832e+07	4.17688e+07	1.85036e+07	2.22385e+07	2.08083e+07	4.68607e+07	1.12224	0.166387	0.720273	0.527778	0.222268
Com_12162_pos	Theopederin E	P	C22H37NO9	459.247	460.252	5.24923	[M+H]+	9.294	-	3	C18	Organoheterocyclic compounds	Pyranodioxins	-	-	-	-	-	-	-	CC1C(OC(CC1=C)(C(C(=O)NC2C3C(C(C(C(O3)CO)(C)C)OC)OCO2)O)OC)C	OBDAALQFQJRDKI-SBZOUALISA-N	3.28194e+08	3.57689e+08	2.64285e+08	5.89577e+08	1.99227e+08	3.60433e+08	3.48001e+08	3.9102e+08	4.07528e+08	4.58376e+08	4.13644e+08	4.56391e+08	0.848258	-0.237425	0.211052	0.777778	0.346139
Com_12164_pos	Eruberin A	P	C24H28O9	460.173	461.178	4.75297	[M+H]+	5.647	-	3	C18	Phenylpropanoids and polyketides	Flavonoids	O-methylated flavonoids	-	-	-	-	LMPK12020167	-	CC1=C(C(=C2C3=C1OC(CC3OC4C(C(C(OC4O2)CO)O)O)C5=CC=C(C=C5)OC)C)O	BVWNFYIRLQDZHV-MYWLWKOOSA-N	95622.7	991893	967656	400531	336478	1.11617e+06	94213.5	136740	94400.6	208575	212605	1.40261e+06	1.81856	0.862798	0.155339	0.75	0.798595
Com_12165_pos	Trp Gln Gln	P	C21H28N6O6	460.207	461.215	0.94566	[M+H]+	6.397	-	3	C18	Organic acids and derivatives	Carboxylic acids and derivatives	Amino acids, peptides, and analogues	-	-	-	-	-	-	C1=CC=C2C(=C1)C(=CN2)CC(C(=O)NC(CCC(=O)N)C(=O)NC(CCC(=O)N)C(=O)O)N	DQDXHYIEITXNJY-BPUTZDHNSA-N	325587	653125	620913	1.18134e+06	325175	1.35186e+06	1.51061e+06	1.04306e+06	979893	1.02087e+06	974295	330191	0.760891	-0.394238	0.330202	0.666667	1.00404
Com_12166_pos	Zahavin A	P	C26H36O7	460.246	461.254	2.27298	[M+H]+	6.161	0.61	2	C18	Organic acids and derivatives	Carboxylic acids and derivatives	Tricarboxylic acids and derivatives	-	-	-	-	-	-	CC1=CCCC(=C)C2C(CC1)C(=COC2OC(=O)C)C(CC(C(=C)C)OC(=O)C)OC(=O)C	YHVXAZWWUIIDJA-NMOJJFKUSA-N	7.1876e+07	8.49591e+07	5.10877e+07	370692	3.3801e+07	6.47659e+07	1.37782e+07	88000.7	1.0727e+07	1.44617e+07	1.03423e+07	2.28317e+08	1.10495	0.143982	0.45019	0.722222	1.31743
Com_12167_pos	Vielanin B	P	C30H36O4	460.261	461.266	5.08057	[M+H]+	7.341	0.62	2	C18	Lipids and lipid-like molecules	Prenol lipids	Sesterterpenoids	-	-	-	-	-	-	CC1CC(=O)C(=C(C)C)CC2=C1C(=O)C3C2(C4(C3C(=O)C5=C4CC(=C(C)C)C(=O)CC5C)C)C	FXEYBYWAMYDRLK-JSVODMOHSA-N	1.04534e+06	1.05802e+06	530189	1.3042e+06	280866	227012	293668	940293	498372	244492	530811	280908	1.59425	0.672875	0.33145	0.638889	0.850573
Com_12172_pos	Biotin pantothenate	P	C19H31N3O8S	461.183	462.191	0.11533	[M+H]+	5.806	-	3	C18	Organoheterocyclic compounds	Biotin and derivatives	-	"-"	HMDB0249228	-	-	-	-	CC(C)(CO)C(O)C(=O)NCCC(=O)OOC(=O)CCCCC1SCC2NC(=O)NC12	PETSICGBKKBXMR-UHFFFAOYSA-N	1.06305e+06	1.32906e+06	1.12709e+06	1.43435e+06	1.51613e+06	1.8189e+06	1.03895e+06	949432	91508.2	951378	629642	1.80999e+06	1.51503	0.599344	0.164706	0.861111	0.565221
Com_12174_pos	Pimozide	P	C28H29F2N3O	461.228	462.236	2.10624	[M+H]+	6.704	-	3	C18	Benzenoids	Benzene and substituted derivatives	Diphenylmethanes	"2062-78-4"	HMDB0015232	C07566	-	-	-	C1CN(CCC1N2C3=CC=CC=C3NC2=O)CCCC(C4=CC=C(C=C4)F)C5=CC=C(C=C5)F	YVUQSNJEYSNKRX-UHFFFAOYSA-N	3.90624e+07	2.30304e+07	2.62231e+07	4.15477e+07	2.36589e+07	5.51552e+06	2.8687e+07	2.13619e+07	3.16348e+07	2.40133e+07	2.37986e+07	4.86107e+07	0.892939	-0.163366	0.483406	0.583333	0.332878
Com_12175_pos	(+)-Plicamine	P	C26H26N2O6	462.179	463.189	6.26255	[M+H]+	6.76	0.52	2	C18	Organoheterocyclic compounds	Isoquinolines and derivatives	Isoquinolones and derivatives	-	-	C12254	-	-	-	CN1C2CC(C=CC23C(C1=O)N(C(=O)C4=CC5=C(C=C34)OCO5)CCC6=CC=C(C=C6)O)OC	SWPVBBHHDCMHLN-IRJLPVGZSA-N	4.72385e+06	1.53683e+07	6.7453e+06	3.39897e+06	4.60241e+06	2.77604e+06	1.12785e+07	1.29251e+07	1.23626e+07	1.49751e+07	1.32787e+07	6.51032e+06	0.527335	-0.923209	0.0240513	0.805556	1.0822
Com_12176_pos	Aglacin K	P	C24H30O9	462.189	463.194	5.17806	[M+H]+	5.805	-	3	C18	Lignans, neolignans and related compounds	Furanoid lignans	Tetrahydrofuran lignans	-	-	-	-	-	-	COC1=CC(=CC(=C1OC)OC)C(C2COCC2C(=O)C3=CC(=C(C(=C3)OC)OC)OC)O	RXZQMOJDZOQMMZ-BLRYKZMTSA-N	838686	116222	839653	1.18532e+06	117602	157801	113689	105101	1.18003e+06	823551	201280	1.39279e+06	0.852964	-0.229443	0.884389	0.472222	0.0933313
Com_12183_pos	Briarellin L	P	C26H38O7	462.262	463.271	3.89881	[M+H]+	7.94	0.63	2	C18	Organic acids and derivatives	Carboxylic acids and derivatives	Tricarboxylic acids and derivatives	-	-	-	-	-	-	CCCC(=O)OC1(CCC2C(C(=O)OC3(CCC(C(=C)CC4C1C2C3O4)OC(=O)C)C)C)C	VFRMMXJTKVAFEN-HWEMHQRASA-N	6.38953e+07	3.34857e+07	3.68081e+07	2.23988e+06	3.33697e+07	5.83508e+07	1.54246e+06	3.11341e+06	1.67928e+06	505699	485535	6.21154e+07	3.28548	1.7161	0.0213337	0.833333	2.87622
Com_12185_pos	Tupichigenin D	P	C27H42O6	462.298	463.303	5.74027	[M+H]+	8.559	0.59	2	C18	Lipids and lipid-like molecules	Prenol lipids	Triterpenoids	-	-	-	-	-	-	CC1C2C(CC3C2(CCC4C3CCC5(C4(C(CC(C5O)O)O)C)O)C)OC16CCC(=C)CO6	LLALJIDXOPBDFG-ZDTBLJLZSA-N	1.1218e+06	2.81316e+06	371474	3.13867e+07	1.65315e+06	5.77427e+06	2.16634e+06	2.34969e+07	2.35081e+06	2.80248e+06	916173	1.11127e+06	1.31289	0.392746	0.995297	0.444444	0.529934
Com_12186_pos	Sarcophyton polyhydroxysterol	P	C29H50O4	462.371	463.378	0.60863	[M+H]+	10.244	0.84	2	C18	Lipids and lipid-like molecules	Steroids and steroid derivatives	Cholestane steroids	-	-	-	-	-	-	CC(C)C(C)C(C)CC(C)(C1=CCC2C1(CCC3C2CC(C4(C3(CCC(C4)O)C)O)O)C)O	FSVRNTKWAJDYID-RVFKALSBSA-N	1.04113e+06	991893	967656	1.5151e+06	969974	519512	1.52556e+06	874824	780357	328221	1.17553e+06	776326	1.0997	0.137112	0.574282	0.611111	0.335991
Com_12192_pos	Cytochalasin T	P	C29H37NO4	463.272	464.283	7.01629	[M+H]+	6.442	0.58	2	C18	Organoheterocyclic compounds	Isoindoles and derivatives	Isoindolines	-	-	-	-	-	-	CC1CCCC(C=CC(=O)OC23C(C=CC1)C=C(C(C2C(NC3=O)CC4=CC=CC=C4)C)C)O	ILLALIWIXIHHKP-BRPPDSKZSA-N	4.7706e+08	2.32382e+08	2.66058e+08	3.87326e+06	1.15327e+08	8.4882e+08	1.27446e+07	1.7726e+07	2.39938e+06	4.41084e+06	532507	6.60133e+08	2.78463	1.47749	0.0564149	0.777778	2.52856
Com_12195_pos	14-Acetyltalatizamine	P	C26H41NO6	463.293	464.301	0.02571	[M+H]+	6.268	0.56	2	C18	Lipids and lipid-like molecules	Prenol lipids	Diterpenoids	-	-	-	-	-	-	[C@@H]12C[C@H]3[C@@]45[C@H]6[C@H](C[C@@H]4[C@](CN6CC)(CC[C@H]5OC)COC)[C@]([C@H]3[C@@H]2OC(=O)C)(C[C@@H]1OC)O	ZHYCSYOPFIUANO-UHFFFAOYNA-N	1.30043e+07	8.15725e+06	4.42691e+06	501629	7.22863e+06	1.21949e+07	1.09411e+06	854915	264858	147405	410050	3.04698e+07	1.3692	0.45333	0.0846843	0.777778	2.58745
Com_12196_pos	(5Z,8Z,10E,12S,14Z)-12-Hydroxyicosa-5,8,10,14-tetraenoylcarnitine	P	C27H45NO5	463.33	464.335	4.52633	[M+H]+	7.302	0.56	2	C18	Lipids and lipid-like molecules	Fatty Acyls	Fatty acid esters	"-"	HMDB0241591	-	-	-	-	CCCCCC=CCC(O)C=CC=CCC=CCCCC(=O)OC(CC([O-])=O)C[N+](C)(C)C	NOARSWRROUOLCM-UHFFFAOYSA-N	6.59292e+06	4.24046e+06	7.35445e+06	3.02086e+06	1.06291e+07	3.05262e+06	646272	4.19153e+06	432377	900409	1.10743e+06	1.03122e+07	1.98351	0.988053	0.0566278	0.805556	2.15708
Com_12204_pos	Sorafenib	P	C21H16ClF3N4O3	464.086	465.093	0.73279	[M+H]+	6.971	-	3	C18	Organic oxygen compounds	Organooxygen compounds	Ethers	"284461-73-0"	HMDB0014542	-	-	-	216239	CNC(=O)C1=NC=CC(OC2=CC=C(NC(=O)NC3=CC(=C(Cl)C=C3)C(F)(F)F)C=C2)=C1	MLDQJTXFUGDVEO-UHFFFAOYSA-N	880407	664142	654264	518930	342289	731168	2.18095e+06	1.34843e+06	638476	1.23054e+06	926203	877208	0.526423	-0.925705	0.0210683	0.861111	1.16185
Com_12210_pos	Tritoniopsin D	P	C26H40O7	464.277	465.286	2.85144	[M+H]+	6.441	0.61	2	C18	Lipids and lipid-like molecules	Prenol lipids	Sesquiterpenoids	-	-	-	-	-	-	CCCC(=O)OC1(CCC(C(=C)CC2C3C(C1O2)C4CC(C3(C)O)OCC4C)OC(=O)C)C	CAXUZJKWMCTHMI-UDQIIJQESA-N	1.42611e+08	9.39228e+07	8.149e+07	1.31989e+07	4.60059e+07	2.25187e+08	968072	2.45653e+06	280897	2.70333e+07	7.56476e+06	2.02072e+08	2.50615	1.32547	0.0449089	0.833333	2.27056
Com_12213_pos	Corticatic acid A	P	C31H44O3	464.329	465.334	5.9635	[M+H]+	7.781	0.53	2	C18	Lipids and lipid-like molecules	Fatty Acyls	Fatty acids and conjugates	-	-	-	-	LMFA01031231	-	C#CC(C=CCCCCCC#CCC=CCCCCCCCCCCCC=CC#CC(=O)O)O	ACNZSZPAYNDIRJ-SWFYLXDKSA-N	2.89308e+06	9.94989e+06	4.53435e+06	3.75172e+06	7.94984e+06	9.70189e+06	672434	7.61132e+06	1.62953e+06	1.87099e+06	894894	1.99799e+06	2.64225	1.40177	0.0171885	0.916667	1.48183
Com_12214_pos	Gln Arg Tyr	P	C20H31N7O6	465.234	466.245	8.36947	[M+H]+	6.223	-	3	C18	Organic acids and derivatives	Carboxylic acids and derivatives	Amino acids, peptides, and analogues	-	-	-	-	-	-	C1=CC(=CC=C1CC(C(=O)O)NC(=O)C(CCCN=C(N)N)NC(=O)C(CCC(=O)N)N)O	MQANCSUBSBJNLU-KKUMJFAQSA-N	1.65062e+06	2.94379e+06	2.41838e+06	3.4067e+06	2.07117e+06	3.2055e+06	2.96663e+06	4.98275e+06	2.75412e+06	3.69457e+06	2.13947e+06	4.04312e+06	0.762665	-0.390878	0.146526	0.75	0.778805
Com_12215_pos	Dehydrodeltatsine	P	C25H39NO7	465.273	466.277	5.28345	[M+H]+	6.44	0.60	2	C18	Lipids and lipid-like molecules	Prenol lipids	Diterpenoids	-	-	-	-	-	-	CCN1C2C34C5CCC(C3C(C2(C6(CC(C7CC4C6C7O)OC)OC)O)OC)(C1O5)COC	QFIFNORRVIEXFE-SQTHGTQESA-N	5.04396e+06	1.50658e+06	1.72825e+06	1.0863e+07	6.62715e+06	1.03684e+07	4.98843e+06	4.24995e+06	6.7405e+06	4.78662e+06	4.91729e+06	8.99706e+06	1.04203	0.0593902	0.630793	0.555556	0.312366
Com_12220_pos	N-Eicosapentaenoyl Tyrosine	P	C29H39NO4	465.288	466.298	6.07672	[M+H]+	8.059	0.59	2	C18	-	-	-	"-"	HMDB0242082	-	-	-	-	CCC=CCC=CCC=CCC=CCC=CCCCC(=O)NC(CC1=CC=C(O)C=C1)C(O)=O	UPULPUGMUYYOIO-UHFFFAOYSA-N	2.57792e+06	1.81673e+06	3.17534e+06	1.06273e+07	2.91357e+06	1.35869e+07	7.27069e+06	9.39397e+06	8.92497e+06	1.04862e+07	8.34143e+06	4.414e+06	0.710564	-0.492964	0.140134	0.666667	1.10132
Com_12224_pos	9-(3,4-Dimethyl-5-pentylfuran-2-yl)nonanoylcarnitine	P	C27H47NO5	465.345	466.352	0.846	[M+H]+	7.516	0.58	2	C18	Lipids and lipid-like molecules	Fatty Acyls	Fatty acid esters	"-"	HMDB0241803	-	-	-	-	CCCCCC1=C(C)C(C)=C(CCCCCCCCC(=O)OC(CC([O-])=O)C[N+](C)(C)C)O1	HGMOYXUZWHDRLG-UHFFFAOYSA-N	4.54774e+06	5.67692e+06	5.19587e+06	4.60548e+06	7.84196e+06	6.03355e+06	3.95829e+06	6.10114e+06	5.0839e+06	3.76047e+06	4.27284e+06	9.54251e+06	1.03614	0.0512144	0.668703	0.638889	0.283309
Com_12232_pos	TERNSTROSIDE C	P	C22H26O11	466.148	467.152	5.45096	[M+H]+	6.464	-	3	C18	Organic oxygen compounds	Organooxygen compounds	Carbohydrates and carbohydrate conjugates	-	-	-	-	-	-	C1=CC(=C(C=C1CCOC2C(C(C(C(O2)CO)O)OC(=O)CC3=CC(=C(C=C3)O)O)O)O)O	FLSBWXVHDVCNEZ-OHLDOZIISA-N	3.89159e+06	5.96623e+06	3.44371e+06	8.25817e+06	2.87093e+06	4.15513e+06	5.78463e+06	7.66082e+06	5.64755e+06	4.02287e+06	3.4255e+06	3.96396e+06	0.937073	-0.0937659	0.657339	0.555556	0.195568
Com_12234_pos	Rhodioloside E	P	C21H38O11	466.241	467.253	8.65052	[M+H]+	5.208	-	3	C18	Lipids and lipid-like molecules	Fatty Acyls	Fatty acyl glycosides	-	-	-	-	-	-	CC(=CCOC1C(C(C(C(O1)COC2C(C(C(CO2)O)O)O)O)O)O)CCCC(C)(C)O	QSGZRCKKGZPIIZ-QICAHTGLSA-N	153060	991893	217423	85072.2	56829.9	1.11617e+06	1.88573e+06	144671	1.27013e+06	1.14908e+06	189160	148734	0.547351	-0.869461	0.351986	0.694444	0.589006
Com_1223_pos	4-Propyl-2,6-dimethoxyphenol	P	C11H16O3	196.11	219.099	0.5459	[M+Na]+	5.715	0.57	1	C18	Benzenoids	Phenols	Methoxyphenols	"6766-82-1"	HMDB0036226	-	-	-	524975	CCCC1=CC(=C(C(=C1)OC)O)OC	YHEWWEXPVKCVFY-UHFFFAOYSA-N	1.42602e+07	1.34627e+07	1.08985e+07	5.58748e+06	9.10197e+06	1.77043e+07	5.49872e+06	1.15597e+07	5.99822e+06	9.08013e+06	5.041e+06	1.50394e+07	1.36	0.443603	0.211594	0.722222	0.960551
Com_12243_pos	(8Z,11Z)-3-Icosa-8,11-dienoylcarnitine	P	C27H49NO5	467.361	468.368	1.13647	[M+H]+	7.855	0.62	2	C18	Lipids and lipid-like molecules	Fatty Acyls	Fatty acid esters	"-"	HMDB0241576	-	-	-	-	CCCCCCCCC=CCC=CCCCCC(O)CC(=O)OC(CC([O-])=O)C[N+](C)(C)C	XOLPEFXXTVQYCS-UHFFFAOYSA-N	7.83925e+06	7.91134e+06	6.829e+06	9.33446e+06	1.00715e+07	1.15412e+07	7.9643e+06	9.66019e+06	7.88084e+06	8.52997e+06	6.36958e+06	1.47692e+07	0.970144	-0.0437294	0.947327	0.5	0.274751
Com_12249_pos	12-O-Nicotinoyllineolon	P	C27H35NO6	469.246	470.252	4.68007	[M+H]+	5.733	0.82	2	C18	Lipids and lipid-like molecules	Steroids and steroid derivatives	Pregnane steroids	-	-	-	-	-	-	CC(=O)C1CCC2(C1(C(CC3C2(CC=C4C3(CCC(C4)O)C)O)OC(=O)C5=CN=CC=C5)C)O	OQFVSKGDZKMZEH-DXKISFJISA-N	2.8935e+07	2.22693e+07	2.47439e+07	2.22395e+07	2.39226e+07	2.5789e+07	2.02018e+07	2.15707e+07	1.94104e+07	1.05198e+07	2.03262e+07	1.41946e+07	1.39234	0.47751	0.0254273	1	0.547466
Com_12250_pos	Linearilin	P	C24H39NO8	469.268	470.272	6.86516	[M+H]+	5.097	-	3	C18	Lipids and lipid-like molecules	Prenol lipids	Diterpenoids	-	-	-	-	-	-	CCN1CC2(CCC(C34C2C(C(C31)(C5(CC(C6CC4C5C6OC)OC)O)OO)OC)OC)O	OJTGVRVXRXFTNU-OYROXQJZSA-N	1.47503e+06	2.59993e+06	1.62555e+06	1.53045e+06	2.11274e+06	2.63282e+06	998528	1.37388e+06	962184	911312	69879	2.04201e+06	1.88375	0.913611	0.109684	0.916667	2.15646
Com_12253_pos	3-Hydroxyicos-11-enoylcarnitine	P	C27H51NO5	469.377	470.384	0.09189	[M+H]+	8.25	-	3	C18	Lipids and lipid-like molecules	Fatty Acyls	Fatty acid esters	"-"	HMDB0241574	-	-	-	-	CCCCCCCCC=CCCCCCCCC(O)CC(=O)OC(CC([O-])=O)C[N+](C)(C)C	INGJNTZXUUXUIJ-UHFFFAOYSA-N	4.75913e+06	7.45816e+06	2.98339e+06	7.52865e+06	3.30583e+06	9.20521e+06	5.74988e+06	7.84605e+06	8.73808e+06	8.03466e+06	7.36258e+06	1.40351e+07	0.680759	-0.554785	0.0902621	0.75	0.511169
Com_12261_pos	3beta-Hydroxy-3-deoxycarapin	P	C27H34O7	470.23	471.239	2.18103	[M+H]+	5.716	-	3	C18	Lipids and lipid-like molecules	Prenol lipids	Triterpenoids	-	-	-	-	-	-	CC1(C(C2(C3CCC4(C(OC(=O)CC4=C3CC(C1O)C2=O)C5=COC=C5)C)C)CC(=O)OC)C	WAIKPAHSFOBDTD-FGXHNJFHSA-N	2.46693e+06	5.78495e+06	3.78419e+06	5.40104e+06	2.5758e+06	6.7835e+06	7.53515e+06	5.90199e+06	2.81432e+06	4.40319e+06	5.37111e+06	3.1137e+06	0.919592	-0.120934	0.683027	0.583333	0.123092
Com_12262_pos	Callyspongynic acid	P	C32H38O3	470.282	471.285	9.82824	[M+H]+	10.011	0.69	2	C18	Lipids and lipid-like molecules	Fatty Acyls	Fatty acids and conjugates	-	-	-	-	-	-	C#CC(C=CCCCCCC#CC#CCCCC#CCCCC#CCCCCCC#CC(=O)O)O	DDVIOADGWIMPIO-ISGQOPDGSA-N	3.68811e+06	1.20605e+07	1.25587e+06	1.35914e+07	2.64179e+06	7.96189e+06	4.05184e+06	1.32682e+07	4.87471e+06	1.26387e+07	9.17859e+06	5.16407e+06	0.837795	-0.255331	0.409885	0.638889	0.822688
Com_12267_pos	Cervonyl carnitine	P	C29H45NO4	471.335	472.342	0.68312	[M+H]+	7.593	0.57	2	C18	Lipids and lipid-like molecules	Fatty Acyls	Fatty acid esters	"-"	HMDB0006510	-	-	LMFA07070055	53477842	CC\C=C\C\C=C\C\C=C\C\C=C\C\C=C\C\C=C\CCC(=O)OC(CC([O-])=O)C[N+](C)(C)C	WLLMYDQRCSWAST-BUHCESQUSA-N	5.31192e+06	5.27593e+06	4.68193e+06	5.73612e+06	6.08747e+06	4.3528e+06	4.72176e+06	3.94264e+06	4.4661e+06	6.1076e+06	4.59062e+06	9.77141e+06	0.935894	-0.0955827	0.882555	0.555556	0.606144
Com_12269_pos	Lys Tyr Tyr	P	C24H32N4O6	472.232	473.24	1.54175	[M+H]+	7.954	0.61	2	C18	Organic acids and derivatives	Carboxylic acids and derivatives	Amino acids, peptides, and analogues	-	-	-	-	-	-	C1=CC(=CC=C1CC(C(=O)NC(CC2=CC=C(C=C2)O)C(=O)O)NC(=O)C(CCCCN)N)O	FPQMQEOVSKMVMA-ACRUOGEOSA-N	4.60175e+07	4.68947e+07	2.19553e+07	6.02863e+06	4.15004e+07	4.16748e+07	2.48495e+06	1.38946e+07	4.7747e+06	5.97762e+06	2.47616e+06	5.57241e+07	2.39149	1.25791	0.0456002	0.805556	1.09006
Com_12275_pos	LysoPE(0:0/18:4(6Z,9Z,12Z,15Z))	P	C23H40NO7P	473.254	474.259	5.4683	[M+H]+	8.562	0.50	2	C18	Lipids and lipid-like molecules	Glycerophospholipids	Glycerophosphoethanolamines	"-"	HMDB0011480	-	-	LMGP02050044	53480929	[H][C@@](CO)(COP(O)(=O)OCCN)OC(=O)CCCC\C=C/C\C=C/C\C=C/C\C=C/CC	SYKRNJVTCMUCGF-JVBHARQXSA-N	6.79882e+07	4.28009e+07	4.92853e+07	2.07115e+06	4.70449e+07	5.20506e+06	8.425e+07	8.07172e+07	6.72672e+07	1.06559e+08	6.14198e+07	1.03171e+08	0.425908	-1.23139	0.0658704	0.944444	2.37392
Com_12277_pos	5alpha,6beta,8alpha-Trihydroxy-28-norisotoonafolin	P	C25H30O9	474.189	475.194	4.97319	[M+H]+	5.731	-	3	C18	Lipids and lipid-like molecules	Prenol lipids	Triterpenoids	-	-	-	-	-	-	CC12CC3C(C4(C(O3)CC(=O)C5(C4(C(C(=O)O5)O)O)C)C)C(C16C(O6)CC2C7=COC=C7)(C)O	MOYKAXYISXRXMP-CQBJPGCWSA-N	1.72134e+07	2.27401e+07	1.61923e+07	2.42186e+07	1.70281e+07	2.8373e+07	1.47589e+07	2.16162e+07	1.62709e+07	1.15112e+07	1.13013e+07	1.29168e+07	1.42308	0.509019	0.0266977	0.888889	1.12225
Com_1227_pos	cyclo(pro-val)	P	C10H16N2O2	196.121	219.109	7.82919	[M+Na]+	5.078	0.80	1	C18	Organic acids and derivatives	Carboxylic acids and derivatives	Amino acids, peptides, and analogues	"2854-40-2"	HMDB0240493	-	-	-	6992261	CC(C)C1C(=O)N2CCCC2C(=O)N1	XLUAWXQORJEMBD-YUMQZZPRSA-N	2.87678e+06	3.30548e+06	1.8517e+06	3.6902e+06	2.92232e+06	5.79165e+06	4.52727e+06	3.08288e+06	2.94935e+06	2.4391e+06	2.46257e+06	3.89415e+06	1.05594	0.0785327	0.906124	0.5	0.146341
Com_12280_pos	His Tyr Arg	P	C21H30N8O5	474.234	475.243	4.25312	[M+H]+	7.008	-	3	C18	Organic acids and derivatives	Carboxylic acids and derivatives	Amino acids, peptides, and analogues	-	-	-	-	-	-	C1=CC(=CC=C1CC(C(=O)NC(CCCN=C(N)N)C(=O)O)NC(=O)C(CC2=CN=CN2)N)O	FRDFAWHTPDKRHG-ULQDDVLXSA-N	5.50362e+06	4.49803e+06	2.4263e+06	4.51633e+06	4.20083e+06	1.37915e+07	4.88041e+06	4.00538e+06	2.60033e+06	7.42842e+06	2.61159e+06	8.78302e+06	1.15267	0.204986	0.757204	0.527778	0.426674
Com_12283_pos	Arzoxifene	P	C28H29NO4S	475.182	476.188	2.71448	[M+H]+	4.874	-	3	C18	Organic oxygen compounds	Organooxygen compounds	Ethers	"182133-25-1"	HMDB0248630	-	-	-	179337	COC1=CC=C(C=C1)C1=C(OC2=CC=C(OCCN3CCCCC3)C=C2)C2=C(S1)C=C(O)C=C2	MCGDSOGUHLTADD-UHFFFAOYSA-N	593096	1.82453e+06	1.54255e+06	3.54884e+06	1.64292e+06	2.08902e+06	1.31115e+06	1.50964e+06	871437	1.43604e+06	770303	1.22041e+06	1.57901	0.659022	0.212312	0.833333	0.571608
Com_12292_pos	Z-Leu-leu-leu-al	P	C26H41N3O5	475.305	476.314	4.2636	[M+H]+	8.617	-	3	C18	Organic acids and derivatives	Carboxylic acids and derivatives	Amino acids, peptides, and analogues	"-"	HMDB0254697	-	-	-	6914692	CC(C)CC(NC(=O)C(CC(C)C)NC(=O)C(CC(C)C)NC(=O)OCC1=CC=CC=C1)C=O	TZYWCYJVHRLUCT-UHFFFAOYSA-N	9.1165e+07	1.14611e+08	8.67166e+07	1.20792e+08	7.64343e+07	9.44816e+07	1.23678e+08	1.12624e+08	8.97374e+07	1.24709e+08	8.35445e+07	9.90103e+07	0.922466	-0.116433	0.426713	0.638889	0.158366
Com_12294_pos	(7Z,10Z,13Z,16Z)-Docosatetraenoylcarnitine	P	C29H49NO4	475.366	476.373	0.25076	[M+H]+	8.117	-	3	C18	Lipids and lipid-like molecules	Fatty Acyls	Fatty acid esters	"-"	HMDB0240758	-	-	LMFA07070022	71464592	[H]\C(CCCCC)=C(/[H])C\C([H])=C(\[H])C\C([H])=C(\[H])C\C([H])=C(\[H])CCCCCC(=O)OC(CC([O-])=O)C[N+](C)(C)C	OLORTLVEDIELGC-SNPVRQPZSA-N	3.58001e+06	4.3144e+06	4.04161e+06	2.27e+06	3.88931e+06	5.08577e+06	2.64013e+06	4.59012e+06	3.77622e+06	3.54051e+06	2.75528e+06	7.72013e+06	0.926415	-0.11027	0.864275	0.555556	0.380483
Com_12295_pos	tryptoquialanol	P	C25H24N4O6	476.17	477.175	4.26703	[M+H]+	5.109	0.68	2	C18	Organic acids and derivatives	Carboxylic acids and derivatives	Amino acids, peptides, and analogues	-	-	-	-	-	-	CC(C1=NC2=CC=CC=C2C(=O)N1C3CC4(C5N(C6=CC=CC=C64)C(=O)C(N5O)(C)C)OC3=O)O	ONUMRICZJQKTGF-INNWXOGQSA-N	965863	347057	464684	527383	297250	396785	264302	229325	1.288e+06	106752	303856	508707	1.11036	0.151031	0.405995	0.694444	0.255795
Com_12297_pos	Platyphylloside	P	C25H32O9	476.205	477.209	5.31708	[M+H]+	5.747	-	3	C18	Phenylpropanoids and polyketides	Diarylheptanoids	Linear diarylheptanoids	-	-	-	-	-	-	C1=CC(=CC=C1CCC(CC(=O)CCC2=CC=C(C=C2)O)OC3C(C(C(C(O3)CO)O)O)O)O	PVPDIJGSCANSAG-JSFAVJLPSA-N	501697	105627	272581	165680	493343	1.11617e+06	1.52556e+06	1.15162e+06	298830	123342	268419	1.40261e+06	0.55658	-0.845338	0.401705	0.666667	0.694378
Com_122_pos	L-beta-Homoleucine	P	C7H15NO2	145.11	128.107	1.57731	[M+H-H2O]+	5.684	-	3	C18	Organic acids and derivatives	Carboxylic acids and derivatives	Amino acids, peptides, and analogues	22818-43-5	-	-	-	-	2761525	CC(C)C[C@@H](CC(=O)O)N	MLYMSIKVLAPCAK-LURJTMIESA-N	3.02171e+07	4.05868e+07	3.04442e+07	4.84492e+07	2.87986e+07	3.89912e+07	3.47527e+07	3.95564e+07	3.10806e+07	3.32944e+07	4.05833e+07	6.77492e+07	0.880456	-0.183678	0.46347	0.638889	1.09239
Com_12301_pos	Hongdoushan B	P	C27H40O7	476.277	477.28	8.91701	[M+H]+	8.403	-	3	C18	Lipids and lipid-like molecules	Prenol lipids	Diterpenoids	-	-	-	-	-	-	CCC(=O)OC1CC(=C2C(CC3(CCC(C(=C)C3C(C1C2(C)C)OC(=O)C)OC(=O)C)C)O)C	CIQZPTJELMJHRG-ZNQIWVDCSA-N	6.20745e+07	7.14644e+07	3.86265e+07	5.83049e+07	3.88306e+07	7.70666e+07	5.32377e+07	5.4507e+07	4.20342e+07	7.57952e+07	2.69251e+07	8.16194e+07	1.03666	0.0519438	0.761503	0.527778	0.586242
Com_12303_pos	4-O-alpha-Cadinylangolensin	P	C31H40O4	476.293	477.297	5.34756	[M+H]+	7.467	0.55	2	C18	Phenylpropanoids and polyketides	Alpha-methyldeoxybenzoin flavonoids	-	-	-	-	-	LMPK12160053	-	CC1=CC2C(CCC(C2CC1)(C)OC3=CC(=C(C=C3)C(=O)C(C)C4=CC=C(C=C4)OC)O)C(C)C	RVLYYCCWEKBFCF-KFEYKLBZSA-N	2.12885e+06	3.40777e+06	1.59471e+06	3.2965e+06	4.7051e+06	1.51814e+06	1.51649e+06	3.60286e+06	1.6484e+06	1.96968e+06	444962	1.72388e+06	1.52674	0.610459	0.172487	0.694444	0.65848
Com_12306_pos	Marcfortine A	P	C28H35N3O4	477.263	478.268	4.3051	[M+H]+	5.348	-	3	C18	Organoheterocyclic compounds	Piperazinopiperidines	-	-	-	-	-	-	-	CC1(C=COC2=C(O1)C=CC3=C2NC(=O)C34CC56CN7CCCCC7(CC5C4(C)C)C(=O)N6C)C	KYKUTNUWXQVSSU-UHFFFAOYSA-N	1.56245e+07	2.06348e+07	1.47128e+07	2.20915e+07	1.54527e+07	2.56787e+07	1.35082e+07	1.96031e+07	1.47785e+07	1.05546e+07	1.03363e+07	1.19259e+07	1.41494	0.500742	0.0276272	0.888889	0.568816
Com_12307_pos	Epothilone G1	P	C26H39NO7	477.273	478.279	1.46565	[M+H]+	9.189	-	3	C18	Phenylpropanoids and polyketides	Macrolides and analogues	-	-	-	-	-	-	-	CC1CCCC2C(O2)CC(OC(=O)CC(C(C(=O)C(C1O)C)(C)C)O)C(=CC3=COC(=N3)C)C	VKTJUSLRQGGFQY-KKQRBIROSA-N	9.07431e+06	1.40633e+07	7.83035e+06	1.97655e+07	1.05238e+07	1.88922e+07	1.52422e+07	1.23683e+07	1.30003e+07	1.82577e+07	1.5945e+07	1.87354e+07	0.856766	-0.223027	0.275382	0.611111	0.719809
Com_12309_pos	LysoPE(18:2w6/0:0)	P	C23H44NO7P	477.286	478.292	1.84573	[M+H]+	8.866	0.97	2	C18	Lipids and lipid-like molecules	Glycerophospholipids	Glycerophosphoethanolamines	-	HMDB0011507	-	-	LMGP02050011	-	CCCCCC=CCC=CCCCCCCCC(=O)OCC(COP(=O)(O)OCCN)O	DBHKHNGBVGWQJE-USWSLJGRSA-N	2.04363e+09	5.88167e+08	1.6817e+09	7.25684e+08	1.62593e+09	2.29807e+06	2.28734e+09	2.72939e+09	2.04702e+09	3.63899e+09	1.49305e+09	2.72367e+09	0.446894	-1.162	0.162552	0.916667	1.57719
Com_12313_pos	Epimedoicarisoside A	P	C24H30O10	478.184	479.189	4.76079	[M+H]+	5.727	-	3	C18	Organic oxygen compounds	Organooxygen compounds	Carbohydrates and carbohydrate conjugates	-	-	-	-	-	-	COC1=C(C=C2C(=C1)CCC3=CC(=C(C(=C32)OC)OC)OC4C(C(C(C(O4)CO)O)O)O)OC	XRIJVHRTPWFICJ-UKMCQSRUSA-N	1.0879e+06	241002	1.05551e+06	2.63399e+06	189595	2.04359e+06	126155	931607	1.35098e+06	97902.1	445763	1.47648e+06	1.63734	0.71135	0.42182	0.666667	0.477798
Com_12316_pos	Pharboside G	P	C26H38O8	478.257	479.261	6.79538	[M+H]+	5.854	-	3	C18	Lipids and lipid-like molecules	Prenol lipids	Terpene glycosides	-	-	-	-	-	-	CC12CCCC(C1C(C34C2CCC(C3)C(=C)C4)C=O)(C)C(=O)OC5C(C(C(C(O5)CO)O)O)O	CWSYHNWOKDWRFO-IDWAZYJJSA-N	1.65933e+06	1.20335e+07	2.45118e+06	1.20301e+07	2.14005e+06	1.29003e+07	3.00339e+06	1.31061e+07	2.80325e+06	7.39092e+06	2.32412e+06	9.06469e+06	1.1465	0.197238	0.985661	0.444444	0.327486
Com_12318_pos	Striatin C	P	C26H38O8	478.257	479.267	5.82046	[M+H]+	7.209	0.59	2	C18	Lipids and lipid-like molecules	Prenol lipids	Diterpenoids	-	-	-	-	-	-	CC(C)C1=C2C3C(C=C4C5C(C3(CCC2(CC1)C)C)OC6C5(C(C(CO6)O)(OC4OC)O)O)O	BFGPGDSRRTWFPZ-IMCWKIMJSA-N	5.06456e+07	6.09042e+07	4.33809e+07	901791	7.33433e+07	4.34374e+07	359228	5.06494e+06	287898	781288	238428	6.76613e+07	3.6645	1.87361	0.0267006	0.833333	2.63025
Com_12319_pos	Ditaxin	P	C31H42O4	478.308	479.313	4.83004	[M+H]+	7.496	0.60	2	C18	Lipids and lipid-like molecules	Prenol lipids	Triterpenoids	-	-	-	-	-	-	CC(=CC=CC=C(C)C=CC=C(C)C(=O)OC)C=CC=C(C)C=CC12C(CC(O1)CC2(C)O)(C)C	LTYWXDKNOZKXJR-WVZBASIFSA-N	3.88524e+07	6.28932e+07	2.88047e+07	4.51004e+07	6.4424e+07	8.03122e+07	1.95455e+07	3.98987e+07	1.6663e+07	3.14002e+07	1.71538e+07	3.11603e+07	2.05611	1.03992	0.00762204	0.888889	1.953
Com_12321_pos	N-desmethylimatinib	P	C28H29N7O	479.243	480.255	8.51179	[M+H]+	5.715	-	3	C18	Benzenoids	Benzene and substituted derivatives	Anilides	"404844-02-6"	HMDB0013862	-	-	-	9869737	CC1=C(NC2=NC=CC(=N2)C2=CN=CC=C2)C=C(NC(=O)C2=CC=C(CN3CCNCC3)C=C2)C=C1	BQQYXPHRXIZMDM-UHFFFAOYSA-N	2.89156e+07	4.56177e+07	3.35246e+07	3.76705e+07	2.3812e+07	5.20371e+07	5.88821e+07	4.42346e+07	3.01287e+07	2.99927e+07	4.15042e+07	3.29323e+07	0.932273	-0.101176	0.654216	0.555556	0.0754167
Com_12327_pos	Delcorine	P	C26H41NO7	479.288	480.298	4.23287	[M+H]+	8.632	-	3	C18	Lipids and lipid-like molecules	Prenol lipids	Diterpenoids	"52358-55-1"	-	C08675	-	-	-	CCN1CC2(CCC(C34C2C(C5(C31)C6(CC(C7CC4C6C7OC)OC)OCO5)O)OC)COC	XTLROSDJDZHIIK-VIGIWSGCSA-N	1.84445e+07	2.41502e+07	1.24767e+07	2.2912e+07	1.32186e+07	1.11768e+07	1.40565e+07	1.90793e+07	1.42211e+07	2.88094e+07	9.94811e+06	2.42319e+07	0.927795	-0.108122	0.791008	0.611111	0.23836
Com_12332_pos	11-Oxo-androsterone glucuronide	P	C25H36O9	480.236	481.239	8.49079	[M+H]+	6.13	-	3	C18	Lipids and lipid-like molecules	Glycerolipids	Diradylglycerols	"-"	HMDB0010338	-	-	LMST05010032	53478031	CC12CC(=O)C3C(CCC4CC(CCC34C)OC3OC(C(O)C(O)C3O)C(O)=O)C1CCC2=O	QTXWOOLAHRQMGZ-UHFFFAOYSA-N	1.14103e+07	8.95402e+06	1.5614e+06	4.1517e+06	1.73608e+06	3.06691e+06	84203.3	86303.9	2.19574e+06	85020.6	73430.5	7.0721e+06	3.21778	1.68607	0.025598	0.833333	2.84994
Com_12333_pos	Trp Tyr Leu	P	C26H32N4O5	480.237	481.24	9.74988	[M+H]+	6.694	-	3	C18	Organic acids and derivatives	Carboxylic acids and derivatives	Amino acids, peptides, and analogues	-	-	-	-	-	-	CC(C)CC(C(=O)O)NC(=O)C(CC1=CC=C(C=C1)O)NC(=O)C(CC2=CNC3=CC=CC=C32)N	DVLHKUWLNKDINO-PMVMPFDFSA-N	1.47581e+07	5.73428e+06	4.50659e+06	1.16618e+07	549696	1.75274e+07	9.83593e+06	9.49452e+06	9.35858e+06	1.30821e+07	9.45178e+06	2.58136e+07	0.710546	-0.493001	0.251146	0.611111	1.4034
Com_12335_pos	Vedelianin	P	C29H36O6	480.251	481.262	8.06793	[M+H]+	5.492	-	3	C18	Organoheterocyclic compounds	Benzopyrans	1-benzopyrans	-	-	-	-	-	-	OC=1C=C(C=CC2=CC(O)=C(C(O)=C2)CC=C(C)C)C=C3C1OC4(C)CC(O)C(O)C(C)(C)C4C3	OYMAGMAEFPAAGU-BQYQJAHWSA-N	1.69764e+07	1.66184e+07	1.30203e+07	3.28978e+07	1.37637e+07	3.0467e+07	1.70604e+07	5.11507e+06	1.51003e+07	8.27285e+06	1.50004e+07	9.78458e+06	1.75938	0.815068	0.0442322	0.777778	0.720902
Com_12337_pos	Glucosilsteviol	P	C26H40O8	480.272	481.28	1.59693	[M+H]+	6.144	0.62	2	C18	Lipids and lipid-like molecules	Prenol lipids	Terpene glycosides	-	-	-	-	-	-	CC12CCCC(C1CCC34C2CCC(C3)(C(=C)C4)OC5C(C(C(C(O5)CO)O)O)O)(C)C(=O)O	QSIDJGUAAUSPMG-CULFPKEHSA-N	1.8891e+09	2.29119e+09	1.22231e+09	1.70806e+07	7.8539e+08	1.52279e+08	3.86997e+06	1.31153e+07	926117	1.00755e+07	1.37694e+06	3.23546e+09	1.94723	0.961421	0.0302399	0.833333	2.7788
Com_1233_neg	methyl 4-[(7-ethoxy-4-oxo-4H-chromen-3-yl)oxy]benzoate	N	C19H16O6	340.095	339.09	7.62523	[M-H]-	7.504	-	3	C18	Organoheterocyclic compounds	Benzopyrans	1-benzopyrans	"304693-08-1"	-	-	-	-	928118	CCOC1=CC2=C(C=C1)C(=O)C(=CO2)OC3=CC=C(C=C3)C(=O)OC	MWGMLZDECMVYFR-UHFFFAOYSA-N	1.19266e+06	1.17062e+06	2.05343e+06	1.70677e+06	3.22204e+06	2.30119e+06	3.30004e+06	1.94969e+06	1.24721e+06	2.31888e+06	653001	1.05473e+06	1.10673	0.146302	0.563333	0.555556	0.219952
Com_12341_pos	Kermadecin E	P	C31H44O4	480.324	481.328	5.88321	[M+H]+	8.429	0.66	2	C18	Benzenoids	Phenols	1-hydroxy-4-unsubstituted benzenoids	-	-	-	-	-	-	CC(=CCC1=C(C=C2CCCCCCCCCCCCCCC3=CC(=C(C2=C1O)C(=C3)O)O)O)C	WIHCRONGALFTQZ-UHFFFAOYSA-N	8.89169e+07	8.22964e+07	7.62784e+07	2.38453e+07	5.45709e+07	3.01599e+07	2.35684e+07	7.94364e+07	4.56196e+07	2.73658e+07	3.15187e+07	9.34557e+07	1.18309	0.242558	0.56753	0.583333	0.314586
Com_12342_pos	Certonardosterol A2	P	C28H48O6	480.345	481.348	9.25564	[M+H]+	9.648	-	3	C18	Lipids and lipid-like molecules	Steroids and steroid derivatives	Ergostane steroids	-	-	-	-	-	-	CC(CO)C(C)C=CC(C)C1CC(C2C1(CCC3C2(CC(C4C3(CCC(C4O)O)C)O)O)C)O	UZMSBSHNTQAMIG-OYNHBLERSA-N	1.54216e+08	1.86309e+08	1.29325e+08	8.23238e+07	1.55927e+08	3.97317e+07	1.65926e+08	1.58935e+08	1.50255e+08	1.72851e+08	1.4835e+08	1.49887e+08	0.79035	-0.339436	0.200749	0.666667	0.421642
Com_12343_pos	18-Demethylpubescenine	P	C25H39NO8	481.268	482.273	4.84164	[M+H]+	6.141	0.59	2	C18	Lipids and lipid-like molecules	Prenol lipids	Diterpenoids	-	-	-	-	-	-	CCN1CC2(CCC(C34C2C(C(C31)(C5(CC(C6CC4C5C6OC(=O)C)OC)OC)O)O)O)CO	OSSCNSALANKATQ-JOPURWDVSA-N	1.30717e+08	1.7393e+08	9.71018e+07	1.54333e+06	6.12204e+07	9.10954e+07	1.34518e+07	660118	76498.7	165339	8.28592e+06	2.61066e+08	1.9584	0.969673	0.0694624	0.777778	2.45289
Com_12363_pos	3-Ketodehydrosulfurenic acid	P	C31H46O4	482.34	483.344	5.85903	[M+H]+	6.373	-	3	C18	Lipids and lipid-like molecules	Steroids and steroid derivatives	Bile acids, alcohols and derivatives	-	-	-	-	-	-	CC(C)C(=C)CCC(C1CC(C2(C1(CC=C3C2=CCC4C3(CCC(=O)C4(C)C)C)C)C)O)C(=O)O	OSACBIMFKXGCAD-HOSBDSGNSA-N	1.67566e+06	1.4297e+06	1.41486e+06	3.15542e+06	1.32239e+06	2.37408e+06	2.72495e+06	2.69857e+06	2.68066e+06	5.23597e+06	4.2443e+06	2.92747e+06	0.554415	-0.850962	0.00836651	0.888889	0.694766
Com_12365_pos	DG(10:0/16:1(9Z)/0:0)	P	C29H54O5	482.397	483.408	7.66862	[M+H]+	9.148	-	3	C18	Hydrocarbons	Unsaturated hydrocarbons	Branched unsaturated hydrocarbons	"-"	-	-	-	-	-	[H][C@](O)(COC(=O)CCCCCCCCC)COC(=O)CCCCCCC\C=C/CCCCCC	RRCKOPRDFJZIHY-OFQPSRFPSA-N	7.40037e+06	3.92249e+06	9.17439e+06	4.31229e+06	5.85622e+06	883305	1.06354e+07	9.1522e+06	1.05574e+07	4.57696e+06	1.12149e+07	4.93673e+06	0.617718	-0.694979	0.138895	0.805556	0.671383
Com_12369_pos	Withaphysalin N	P	C28H36O7	484.246	485.253	1.25085	[M+H]+	6.706	0.74	2	C18	Lipids and lipid-like molecules	Steroids and steroid derivatives	Steroid lactones	-	-	-	-	-	-	CC1=C(C(=O)OC(C1)C2(C3CCC4C3(CCC5C4CC6C7(C5(C(=O)CCC7O)C)O6)C(=O)O2)C)C	PGJRQHKPPYIVQE-BGDMQGTOSA-N	3.44487e+07	2.55626e+07	2.13736e+07	2.41194e+07	7.83216e+06	5.11401e+07	2.14989e+07	1.41602e+07	1.65814e+07	1.53087e+07	1.7409e+07	5.03365e+07	1.21569	0.281777	0.619207	0.694444	0.691437
Com_1236_neg	Ferutinin	N	C22H30O4	358.214	339.199	8.47988	[M-H-H2O]-	9.497	0.58	1	C18	Lipids and lipid-like molecules	Prenol lipids	Sesquiterpenoids	"41743-44-6"	HMDB0252237	-	-	-	496289	CC(C)C1(O)CCC2(C)CC=C(C)CC(OC(=O)C3=CC=C(O)C=C3)C12	CYSHNJQMYORNJI-UHFFFAOYSA-N	1.81573e+08	9.4288e+07	1.2482e+08	4.67431e+08	1.46466e+08	2.27792e+08	2.85683e+08	3.06774e+08	3.28993e+08	3.16849e+08	3.1162e+08	2.46248e+08	0.691679	-0.531826	0.0767592	0.833333	1.77931
Com_12373_pos	Pubeside B	P	C26H44O8	484.304	485.308	5.48812	[M+H]+	7.33	0.60	2	C18	Lipids and lipid-like molecules	Prenol lipids	Terpene glycosides	-	-	-	-	-	-	CC1(CCC2C(=C1)CCC3C2(CCCC3(C)COC4C(C(C(C(O4)CO)O)O)O)C)C(CO)O	BINZUKMAXBYQAN-SHNINHJWSA-N	1.50084e+07	3.9084e+08	1.15445e+08	2.86587e+07	1.30563e+08	6.77829e+07	2.60726e+06	3.09819e+07	2.34118e+06	7.18962e+06	1.62284e+06	1.55443e+07	12.4122	3.63369	0.00342165	0.916667	2.38401
Com_12375_pos	Fomlactone B	P	C31H48O4	484.355	485.361	3.93949	[M+H]+	9.606	0.61	2	C18	Lipids and lipid-like molecules	Steroids and steroid derivatives	Steroid lactones	-	-	-	-	-	-	CC1CC2(C(C(C(=O)O2)C)C)OC3CC4=C(CCC5C4(CCC(C5(C)C)O)C)C6(C3(C1CC6)C)C	LSGLUPXTGXDHCT-ZBAFWHTDSA-N	1.29079e+06	1.1215e+06	1.29275e+06	1.76679e+06	1.29826e+06	1.69064e+06	1.6739e+06	2.30512e+06	800338	2.05903e+06	407492	1.05555e+06	1.01919	0.0274241	0.581867	0.444444	0.412
Com_12376_pos	Staplabin	P	C28H39NO6	485.278	486.282	6.23709	[M+H]+	6.271	0.54	2	C18	Organoheterocyclic compounds	Indoles and derivatives	Indolyl carboxylic acids and derivatives	-	-	-	-	-	-	CC(=CCCC(=CCCC1(C(CC2=C(C=C3C(=C2O1)CN(C3=O)CCCCC(=O)O)O)O)C)C)C	PREWWCBUIKRUIM-YBFXNURJSA-N	3.52897e+07	3.3534e+07	1.55952e+07	6.4545e+08	1.9085e+07	3.75449e+07	271822	1.0686e+06	140277	1.78083e+06	240028	8.72307e+07	8.66835	3.11576	0.00987156	0.861111	3.20998
Com_1237_pos	Cinnamyl isovalerate	P	C14H18O2	218.131	219.138	0.7066	[M+H]+	6.741	0.69	1	C18	Benzenoids	Benzene and substituted derivatives	Styrenes	"140-27-2"	-	-	-	-	5355855	CC(C)CC(=O)OC/C=C/C1=CC=CC=C1	FOCMOGKCPPTERB-RMKNXTFCSA-N	7.61991e+07	9.29657e+07	8.05428e+07	8.80909e+07	1.04648e+08	8.09007e+07	9.34482e+07	8.0305e+07	7.26205e+07	9.62557e+07	6.47071e+07	1.27282e+08	0.978918	-0.0307402	0.982025	0.472222	0.734663
Com_12381_pos	1,3-DIDEACETYLDEOXYKHIVORIN	P	C28H38O7	486.262	487.27	2.37782	[M+H]+	9.493	0.54	2	C18	Organoheterocyclic compounds	Naphthopyrans	-	-	-	-	-	-	-	CC(=O)OC1CC2C(C(CC(C2(C3C1(C4=CC(=O)OC(C4(CC3)C)C5=COC=C5)C)C)O)O)(C)C	UWNQSONNONTGTF-ZDFRXJMOSA-N	2.58541e+07	2.93171e+07	2.2343e+07	2.66234e+07	2.49107e+07	2.75013e+07	2.65881e+07	2.57611e+07	2.06397e+07	2.58602e+07	2.0602e+07	2.95789e+07	1.05046	0.0710179	0.46194	0.611111	0.151332
Com_12394_pos	LysoPC(14:1(9Z)/0:0)	P	C22H44NO7P	465.286	488.275	0.03784	[M+Na]+	7.812	0.68	2	C18	Lipids and lipid-like molecules	Glycerophospholipids	Glycerophosphocholines	"-"	HMDB0010380	C04230	map00564;map04148;map05231	LMGP01050014	24779456	CCCC\C=C/CCCCCCCC(=O)OC[C@@]([H])(O)COP([O-])(=O)OCC[N+](C)(C)C	JXGLGTFMAQOJBB-HEDKFQSOSA-N	1.13067e+07	1.13313e+07	8.57741e+06	6.01176e+06	9.02371e+06	1.21946e+07	1.08233e+07	1.27583e+07	6.88412e+06	8.13118e+06	9.23847e+06	1.51283e+07	0.928242	-0.107428	0.689203	0.444444	1.11788
Com_12397_pos	Cytochalasin Z	P	C29H32N2O5	488.231	489.235	6.85179	[M+H]+	7.207	-	3	C18	Alkaloids and derivatives	Cytochalasans	Chaetoglobosins	-	-	-	-	-	-	CC1CC=CC2C3C(O3)(C(C4C2(C(=O)C5C(O5)C(=O)C1)C(=O)NC4CC6=CNC7=CC=CC=C76)C)C	ZZBBNMBXFLZWMG-SMHQLWJLSA-N	1.54751e+08	1.881e+08	9.9071e+07	4.84819e+06	1.573e+08	1.37867e+08	1.12884e+06	9.40626e+06	1.84143e+06	3.47852e+06	1.63403e+06	1.85931e+08	3.64731	1.86683	0.0185957	0.833333	2.34246
Com_12403_pos	Moralbanone	P	C30H34O6	490.236	491.246	6.04739	[M+H]+	5.716	-	3	C18	Phenylpropanoids and polyketides	Flavonoids	Flavones	-	-	-	-	LMPK12110901	-	CC(=CCCC(=CCCC(=CCC1=C2C(=C(C=C1O)O)C(=O)C=C(O2)C3=C(C=C(C=C3)O)O)C)C)C	KVTGJUFKNDYOTO-VQCWNDBCSA-N	2.71397e+07	4.73405e+07	3.34884e+07	3.82073e+07	2.32128e+07	5.07719e+07	5.99007e+07	4.96556e+07	2.88154e+07	3.38222e+07	4.26034e+07	3.09596e+07	0.895848	-0.158675	0.524764	0.611111	0.0823302
Com_12407_pos	Lapidolidin	P	C26H36O9	492.236	493.247	8.17613	[M+H]+	6.728	0.53	2	C18	Benzenoids	Benzene and substituted derivatives	Benzoic acids and derivatives	-	-	-	-	-	-	[C@@]12([C@@H]([C@H](C[C@@]3([C@H]([C@H]1O)O3)C)OC(=O)c1cc(c(cc1)OC)OC)[C@@](C[C@@H]2OC(=O)C)(C(C)C)O)C	IBEZMJKOIASRKO-QDUOWLLBNA-N	9.38201e+07	1.1332e+08	6.61046e+07	8.91538e+06	1.21604e+08	5.9235e+07	2.78184e+06	2.22938e+07	1.2105e+07	8.02164e+06	4.1139e+06	4.09522e+07	5.12914	2.35872	0.0111382	0.916667	3.25196
Com_12409_pos	24(28)-Dehydromakisterone A	P	C28H44O7	492.309	493.312	8.51606	[M+H]+	8.111	-	3	C18	Lipids and lipid-like molecules	Steroids and steroid derivatives	Bile acids, alcohols and derivatives	-	-	-	-	-	-	CC12CCC3C(=CC(=O)C4C3(CC(C(C4)O)O)C)C1(CCC2C(C)(C(CC(=C)C(C)(C)O)O)O)O	XTSYLJLNVWBIFH-IJYGRGDZSA-N	4.2312e+07	4.73441e+07	3.2871e+07	5.55601e+07	4.48317e+07	6.9156e+07	4.40752e+07	8.54092e+07	3.61695e+07	4.70189e+07	3.53858e+07	4.5143e+07	0.996157	-0.00555451	0.919452	0.555556	0.134397
Com_12413_pos	Delbrusine	P	C27H43NO7	493.304	494.308	6.79862	[M+H]+	4.857	-	3	C18	Lipids and lipid-like molecules	Prenol lipids	Diterpenoids	-	-	-	-	-	-	[C@@H]12[C@@]34[C@@H]([C@H]5[C@@](CN1CC)(CC[C@@H]([C@@]25[C@@H]1[C@@H]2[C@@]3(C[C@H]([C@@H]([C@@H]2OC)C1)OC)OCO4)OC)COC)OC	ZXIRRKBJKCADDR-UHFFFAOYNA-N	1.2934e+06	1.63521e+06	1.13631e+06	2.24113e+06	1.38454e+06	1.67243e+06	1.80203e+06	1.67973e+06	1.57016e+06	1.7313e+06	1.15595e+06	1.95567e+06	0.946252	-0.0797031	0.599864	0.666667	0.158322
Com_12414_pos	Vinylamycin	P	C26H43N3O6	493.315	494.324	2.89125	[M+H]+	8.622	0.95	2	C18	Organic acids and derivatives	Peptidomimetics	Depsipeptides	-	-	-	-	-	-	CCCCCCC(C)C1C(C(=O)NC(=C)C=CC(=O)NC(C(=O)NC(C(=O)O1)C(C)C)C)CCO	ONGSLGFACDWAIV-OIXFFAKGSA-N	1.45782e+10	1.51606e+10	6.72657e+09	9.48252e+08	1.2983e+10	1.08225e+08	1.93001e+10	1.99716e+10	1.31059e+10	1.71891e+10	1.36488e+10	1.44836e+10	0.516943	-0.951922	0.124555	0.833333	1.55389
Com_12418_pos	Norselic acid E	P	C31H42O5	494.303	495.308	5.39646	[M+H]+	6.588	0.51	2	C18	Lipids and lipid-like molecules	Steroids and steroid derivatives	Stigmastanes and derivatives	-	-	-	-	LMST01040190	-	CCC(CCC(C)C1CCC2C1(CCC3C2C=CC4=CC(=O)C=CC34C)C(=O)O)(C(=C)C)OC(=O)C	JFWKHVJJUMJZAN-RKDCWTDHSA-N	8.82405e+07	1.12608e+08	9.49974e+07	2.05484e+08	1.76232e+08	1.77843e+08	1.22015e+08	1.43673e+08	1.21186e+08	1.76262e+08	1.07107e+08	9.84674e+07	1.11278	0.154166	0.685761	0.527778	0.184149
Com_1241_pos	Germacrone	P	C15H22O	218.167	219.174	0.11777	[M+H]+	8.016	0.92	1	C18	Lipids and lipid-like molecules	Prenol lipids	Sesquiterpenoids	"6902-91-6"	HMDB0252704	C16966	-	-	81323	CC(C)=C1CC=C(C)CCC=C(C)CC1=O	CAULGCQHVOVVRN-UHFFFAOYSA-N	7.90127e+07	1.44576e+08	2.09159e+07	1.44836e+08	9.40309e+07	1.02302e+08	1.12393e+08	1.12823e+08	1.06475e+08	1.32623e+08	1.01146e+08	1.47028e+08	0.822012	-0.282768	0.295038	0.694444	0.748149
Com_12422_pos	Cytochalasin Z5	P	C29H37NO6	495.262	496.272	5.86428	[M+H]+	6.166	0.61	2	C18	Alkaloids and derivatives	Cytochalasans	-	-	-	-	-	-	-	CC1CCCC(C=CC(=O)OC23C(C=CC1)C(C(=C)C(C2C(NC3=O)CC4=CC=C(C=C4)O)C)O)O	AJMKPZXRIKVSAQ-LFOGIAMQSA-N	1.6167e+09	1.53007e+09	9.82803e+08	1.9281e+07	5.3166e+08	1.41648e+09	6.81232e+06	1.5542e+07	6.59117e+06	1.2683e+07	1.92137e+06	4.53093e+09	1.33283	0.414489	0.0345691	0.833333	2.99769
Com_12425_pos	Deoxycholylcysteine	P	C27H45NO5S	495.302	496.31	1.93548	[M+H]+	6.882	-	3	C18	-	-	-	"-"	HMDB0242415	-	-	-	-	CC(CCC(=O)NC(CS)C(O)=O)C1CCC2C3CCC4CC(O)CCC4(C)C3CC(O)C12C	CBETXCRGHYBMPS-UHFFFAOYSA-N	3.70442e+07	2.64924e+07	3.50761e+07	2.04846e+06	1.06262e+08	1.69547e+07	2.19036e+07	5.28948e+07	6.88072e+06	3.87197e+07	4.65887e+06	2.97215e+07	1.44643	0.532498	0.792521	0.527778	0.709165
Com_1242_neg	Prunasin	N	C14H17NO6	295.106	340.104	0.38685	[M+HCOOH-H]-	4.705	-	3	C18	Organic oxygen compounds	Organooxygen compounds	Carbohydrates and carbohydrate conjugates	"99-18-3"	HMDB0034934	C00844	map00460;map01100;map01110	-	119033	C1=CC=C(C=C1)C(C#N)OC2C(C(C(C(O2)CO)O)O)O	ZKSZEJFBGODIJW-GMDXDWKASA-N	6.65891e+06	2.47216e+06	2.8702e+06	1.33752e+07	7.35874e+06	5.30886e+06	9.85774e+06	5.38982e+06	1.4185e+07	7.76864e+06	5.01574e+06	239525	0.896073	-0.158313	0.758797	0.583333	1.0209
Com_1242_pos	2,6-Di-tert-butyl-4-hydroxymethylphenol	P	C15H24O2	236.178	219.174	1.03746	[M+H-H2O]+	7.342	0.81	1	C18	Benzenoids	Benzene and substituted derivatives	Phenylpropanes	"88-26-6"	HMDB0032048	-	-	-	6929	CC(C)(C)C1=CC(=CC(=C1O)C(C)(C)C)CO	HNURKXXMYARGAY-UHFFFAOYSA-N	1.41341e+08	1.41984e+08	1.32354e+08	1.78962e+08	1.15487e+08	8.66128e+07	1.5083e+08	1.49787e+08	1.39376e+08	1.63643e+08	1.40934e+08	1.87526e+08	0.854785	-0.226366	0.152286	0.75	0.376666
Com_12430_pos	Glaucarubin	P	C25H36O10	496.231	497.24	4.13028	[M+H]+	7.212	-	3	C18	Lipids and lipid-like molecules	Prenol lipids	Terpene lactones	-	HMDB0035626	C08760	-	-	-	CCC(C)(C(=O)OC1C2C(C(C3(C4C2(CO3)C(CC5C4(C(C(C=C5C)O)O)C)OC1=O)O)O)C)O	LZKVXMYVBSNXER-YZPKDWIXSA-N	3.87187e+07	4.55373e+07	2.35448e+07	6.4545e+08	1.40674e+07	3.8704e+07	3.17402e+06	2.98523e+06	469145	879945	115345	5.3331e+07	13.2233	3.72501	0.00959788	0.861111	2.97658
Com_12432_pos	Pierisformoside E	P	C26H40O9	496.267	497.275	1.57804	[M+H]+	6.168	-	3	C18	Lipids and lipid-like molecules	Prenol lipids	Terpene glycosides	-	-	-	-	-	-	CC1(C(CC2C(=C)C3CCC4CC3(CC4(C)OC5C(C(C(C(O5)CO)O)O)O)CC2(C1=O)O)O)C	MOMFYZURGITBHF-CWUJBPFBSA-N	4.10181e+08	4.05978e+08	2.84307e+08	4.99486e+06	1.51187e+08	9.85585e+07	325665	1.64406e+06	383656	1.6207e+06	1.17182e+07	1.32565e+09	1.01033	0.01483	0.0476351	0.805556	2.94802
Com_12435_pos	Coronalolide methyl ester	P	C31H44O5	496.319	497.324	4.89147	[M+H]+	6.774	0.70	2	C18	Lipids and lipid-like molecules	Prenol lipids	Triterpenoids	-	-	-	-	-	-	CC(CCC=C(C)C=O)C1CCC2(C1(CCC34C2CC5C(C3(C4)CCC(=O)OC)C(=C)C(=O)O5)C)C	FPFAZZFTBDKRJL-PXERRMOCSA-N	1.67074e+08	4.79514e+08	3.03793e+08	4.91778e+08	6.61652e+08	3.12892e+08	1.86813e+08	3.78763e+08	2.45266e+08	2.59102e+08	1.83374e+08	1.47189e+08	1.72559	0.787091	0.0669722	0.805556	0.591376
Com_1243_neg	Phellodendrine	N	C20H24NO4+	342.171	340.156	2.23477	[M-H]-	6.543	-	3	C18	Alkaloids and derivatives	Protoberberine alkaloids and derivatives	-	"104112-82-5"	-	C17046	-	-	3081405	C[N+]12CCC3=CC(=C(C=C3C1CC4=CC(=C(C=C4C2)OC)O)O)OC	RBBVPNQTBKHOEQ-KKSFZXQISA-O	2.6523e+06	2.36669e+06	4.5556e+06	2.38699e+06	4.84671e+06	4.07488e+06	4.697e+06	5.33453e+06	4.64275e+06	2.16607e+06	5.69097e+06	3.08269e+06	0.815302	-0.294593	0.356713	0.694444	0.179156
Com_12440_pos	N1,N10-Diferuloylspermidine	P	C27H35N3O6	497.253	498.259	1.97422	[M+H]+	8.399	-	3	C18	Phenylpropanoids and polyketides	Cinnamic acids and derivatives	Hydroxycinnamic acids and derivatives	"70185-61-4"	HMDB0033471	-	-	-	131751432	COC1=CC(\C=C\C(=O)NCCCCNCCCNC(=O)\C=C/C2=CC(OC)=C(O)C=C2)=CC=C1O	IGHVUFYLAJSILE-UQXQTEIVSA-N	1.07853e+08	1.23886e+08	3.45734e+07	1.08871e+08	3.15381e+07	1.30426e+08	9.50819e+07	1.01574e+08	7.65056e+07	1.32497e+08	5.07521e+07	1.38866e+08	0.902349	-0.148243	0.534946	0.444444	0.83355
Com_12444_pos	Avapritinib	P	C26H27FN10	498.24	499.243	9.73781	[M+H]+	7.177	-	3	C18	Organoheterocyclic compounds	Diazinanes	Piperazines	"-"	HMDB0304850	-	-	-	-	CN1C=C(C=N1)C1=CN2N=CN=C(N3CCN(CC3)C3=NC=C(C=N3)[C@@](C)(N)C3=CC=C(F)C=C3)C2=C1	DWYRIWUZIJHQKQ-SANMLTNESA-N	4.33029e+06	4.51994e+06	880771	1.43097e+06	3.03714e+06	3.19478e+06	1.57506e+06	1.6972e+06	818297	2.47731e+06	990640	982070	2.03662	1.02618	0.0785504	0.777778	1.148
Com_12445_pos	12,13-Deoxyroridin E	P	C29H38O7	498.262	499.264	9.29916	[M+H]+	7.212	0.61	2	C18	Organoheterocyclic compounds	Oxepanes	-	-	-	-	-	-	-	CC1=CC2C3(CC1)COC(=O)C=C(CCOC(C=CC=CC(=O)OC4C3(C(=C)C(C4)O2)C)C(C)O)C	QRZOAFBSHUOELI-YLAZPCKSSA-N	2.84683e+07	3.92066e+07	2.77732e+07	2.83616e+06	3.72227e+07	2.86649e+07	798951	1.28385e+07	3.99318e+06	5.12218e+06	1.26875e+06	3.24811e+07	2.90556	1.53882	0.0534253	0.805556	1.92509
Com_12446_pos	beta-D-glucopyranosyl ent-16beta,17-dihydroxykauran-19-oate	P	C26H42O9	498.283	499.291	1.16935	[M+H]+	6.157	0.55	2	C18	Lipids and lipid-like molecules	Prenol lipids	Terpene glycosides	-	-	-	-	-	-	CC12CCCC(C1CCC34C2CCC(C3)C(C4)(CO)O)(C)C(=O)OC5C(C(C(C(O5)CO)O)O)O	XKXZHTWOHXJEOL-DFTQOQLFSA-N	4.86131e+08	5.36454e+08	2.78179e+08	154243	1.35576e+08	3.1617e+08	3.50966e+07	3.56955e+07	3.33035e+07	4.67976e+07	4.19547e+07	6.9597e+08	1.9719	0.979589	0.80437	0.694444	1.35366
Com_12449_pos	LysoPE(0:0/20:5(5Z,8Z,11Z,14Z,17Z))	P	C25H42NO7P	499.27	500.274	6.55283	[M+H]+	8.86	0.51	2	C18	Lipids and lipid-like molecules	Glycerophospholipids	Glycerophosphoethanolamines	"-"	HMDB0011489	-	-	LMGP02050053	53480938	[H][C@@](CO)(COP(O)(=O)OCCN)OC(=O)CCC\C=C/C\C=C/C\C=C/C\C=C/C\C=C/CC	MMHCCHGAKPRCIO-KOYQJJOGSA-N	7.82848e+08	9.30805e+08	6.86457e+08	1.15281e+09	4.09024e+08	9.079e+08	7.5808e+08	9.24605e+08	7.94086e+08	1.18485e+09	7.86256e+08	1.09316e+09	0.878869	-0.186279	0.355751	0.638889	0.306959
Com_12456_pos	Kadcoccilactone E	P	C29H40O7	500.277	501.286	2.38908	[M+H]+	6.71	-	3	C18	Organoheterocyclic compounds	Furofurans	-	-	-	-	-	-	-	CC1=CC(OC1=O)C(C(C)C2CC=C3C2(CCC4(C3CCC5C(OC6C5(C4)OC(=O)C6)(C)C)O)C)O	NBZDXWQJHKPYOE-HNBWECBUSA-N	1.33683e+07	7.46049e+06	1.00116e+07	272926	1.69933e+06	1.04816e+07	9.0501e+06	5.36088e+06	109397	8.85458e+06	6.31587e+06	1.99105e+07	0.872845	-0.196203	0.973907	0.555556	1.07911
Com_12457_pos	Acremolide B	P	C28H40N2O6	500.289	501.295	2.54873	[M+H]+	10.52	-	3	C18	Organic acids and derivatives	Peptidomimetics	Depsipeptides	-	-	-	-	-	-	CC1C(CC(OC(=O)C2CCCN2C(=O)C(NC1=O)CC3=CC=CC=C3)C(C)CCCCC(=O)C)O	AOQQOEQINNPMNK-HJZYFBBOSA-N	2.60967e+07	2.23896e+07	1.36446e+07	1.86347e+07	1.99732e+07	1.93849e+07	3.0416e+07	2.55575e+07	2.40937e+07	2.68655e+07	1.95464e+07	1.88169e+07	0.826752	-0.274474	0.126437	0.75	0.142572
Com_12458_pos	Tricalysioside T	P	C26H44O9	500.299	501.307	1.97359	[M+H]+	7.396	-	3	C18	Lipids and lipid-like molecules	Prenol lipids	Terpene glycosides	-	-	-	-	-	-	CC1(CCCC2(C1CCC34C2CCC(C3)C(C4O)(CO)O)C)COC5C(C(C(C(O5)CO)O)O)O	IKBFZZPRIOQBPZ-JLGYURFFSA-N	3.28761e+07	5.33433e+06	1.33673e+07	3.73449e+07	381970	6.98906e+07	288966	2.29087e+07	2.76308e+07	2.49035e+07	133828	6.48405e+07	1.1314	0.17811	0.622617	0.388889	0.946893
Com_12459_pos	Officinalic acid	P	C30H44O6	500.314	501.317	8.50878	[M+H]+	8.386	-	3	C18	Organoheterocyclic compounds	Naphthopyrans	-	-	-	-	-	-	-	CC1(CCCC2(C1CC(=O)C34C2C(=O)OC5(O3)CC6C(CCCC6(C(C5CC4)C(=O)O)C)(C)C)C)C	ODGNNLIOBJLXBP-KCXSSTEISA-N	2.71232e+07	2.81161e+07	2.07829e+07	2.38858e+07	2.65114e+07	1.2729e+07	2.57237e+07	2.03847e+07	2.71585e+07	1.87904e+07	1.93714e+07	4.30251e+07	0.900907	-0.150549	0.610373	0.527778	0.301633
Com_12462_pos	LysoPE(20:4(8Z,11Z,14Z,17Z)/0:0)	P	C25H44NO7P	501.286	502.292	1.78535	[M+H]+	8.8	0.93	2	C18	Lipids and lipid-like molecules	Glycerophospholipids	Glycerophosphoethanolamines	-	HMDB0011518	-	-	LMGP02050067	-	CCC=CCC=CCC=CCC=CCCCCCCC(=O)OCC(COP(=O)(O)OCCN)O	JPNPIRVRGLGTRE-YSKCIPFOSA-N	3.24283e+09	4.6689e+09	2.66416e+09	6.79064e+09	2.48384e+09	3.92261e+09	5.05651e+09	5.31432e+09	4.05958e+09	6.33388e+09	3.96141e+09	4.5998e+09	0.810659	-0.302833	0.171398	0.75	0.977375
Com_12467_pos	Isogosterone B	P	C29H42O7	502.293	503.296	8.67665	[M+H]+	8.803	0.54	2	C18	Benzenoids	Phenanthrenes and derivatives	-	-	-	-	-	-	-	CC(C)CCC(=O)C(C)C1(CCC2(O1)C3CCC4=CC(=O)C=CC4(C3CC(C2(C)O)OC(=O)C)C)O	UPGQWRBTEVLPHO-LPEWEYQVSA-N	1.72844e+08	1.0604e+09	3.54239e+07	1.8639e+09	1.86237e+07	1.12919e+09	1.40124e+09	1.4339e+09	1.12125e+09	1.70581e+09	9.15724e+08	1.27475e+09	0.545085	-0.875447	0.0967499	0.75	2.33074
Com_12470_pos	25-O-Methylcimigenol	P	C31H50O5	502.366	503.37	5.34697	[M+H]+	10.236	-	3	C18	Lipids and lipid-like molecules	Steroids and steroid derivatives	Cycloartanols and derivatives	-	-	-	-	-	-	CC1CC2C(OC3(C1C4(CCC56CC57CCC(C(C7CCC6C4(C3O)C)(C)C)O)C)O2)C(C)(C)OC	ZBGCVOZXXHKPFL-XMFPADTQSA-N	1.56245e+07	2.06348e+07	1.47128e+07	2.20915e+07	1.54527e+07	2.56787e+07	1.35082e+07	1.96031e+07	1.47785e+07	1.05546e+07	1.03363e+07	1.19259e+07	1.41494	0.500742	0.0276272	0.888889	0.737736
Com_12471_pos	Mycalamide A	P	C24H41NO10	503.273	504.275	9.98062	[M+H]+	7.206	-	3	C18	Organoheterocyclic compounds	Pyranodioxins	-	-	-	C17008	-	-	-	CC1C(OC(CC1=C)(C(C(=O)NC2C3C(C(C(C(O3)CC(CO)O)(C)C)OC)OCO2)O)OC)C	IJASURGZDJYQGF-GBNRTHSESA-N	1.55725e+08	6.82366e+07	4.07121e+07	153918	1.16371e+07	3.35839e+08	271779	1.72198e+06	1.87748e+07	242924	191471	1.39267e+08	3.81569	1.93195	0.13661	0.722222	2.14197
Com_12485_pos	Aglacin I	P	C26H32O10	504.2	505.204	4.76343	[M+H]+	6.264	-	3	C18	Lignans, neolignans and related compounds	Aryltetralin lignans	-	-	-	-	-	-	-	CC(=O)OC1C2COC(C2C(C3=C(C(=C(C=C13)OC)OC)OC)C4=CC(=C(C(=C4)OC)OC)OC)O	TWNCKWAXYQVTHI-HGKWAGPFSA-N	6.46739e+07	4.20359e+07	1.90433e+07	6.67001e+06	2.95118e+07	5.02463e+07	2.13991e+06	1.67364e+07	2.53275e+06	2.92087e+06	773803	1.55292e+07	5.22191	2.38458	0.0087751	0.944444	3.01111
Com_12487_pos	Furcatoside C	P	C23H36O12	504.221	505.232	8.75697	[M+H]+	8.755	0.51	2	C18	Lipids and lipid-like molecules	Prenol lipids	Terpene glycosides	-	-	-	-	-	-	CC(C)CC(=O)OC1C2C(CCC2(COC(=O)C)O)C(=CO1)COC3C(C(C(C(O3)CO)O)O)O	YYQCJTVJAARIPW-VRYXWLBUSA-N	4.72013e+07	4.72409e+07	5.82598e+07	3.8099e+07	4.41328e+07	2.54174e+07	9.53136e+07	7.75007e+07	8.24089e+07	8.63232e+07	6.13627e+07	4.80819e+07	0.577287	-0.79264	0.00509855	0.972222	1.41661
Com_12489_pos	Brosimone H	P	C31H36O6	504.251	505.254	8.25792	[M+H]+	9.377	0.54	2	C18	Phenylpropanoids and polyketides	Flavonoids	Flavones	-	-	-	-	LMPK12110899	-	CC(=CCCC(=CCC1=C(C=C(C2=C1OC(=C(C2=O)CC=C(C)C)C3=C(C=C(C=C3)O)O)O)OC)C)C	HLKOYMOJPUHOBW-RGVLZGJSSA-N	3.48928e+06	4.535e+06	2.63392e+06	9.61079e+06	1.01444e+06	4.51829e+06	3.80403e+06	437283	2.36517e+06	3.09374e+06	1.73142e+06	468936	2.16811	1.11644	0.108693	0.805556	1.69022
Com_1248_neg	alpha-Lactose	N	C12H22O11	342.116	341.109	1.06256	[M-H]-	1.399	0.95	1	C18	Organic oxygen compounds	Organooxygen compounds	Carbohydrates and carbohydrate conjugates	"14641-93-1"	HMDB0000186	C00243	map00052;map01100;map02010;map02060;map04973	-	84571	C(C1C(C(C(C(O1)OC2C(OC(C(C2O)O)O)CO)O)O)O)O	GUBGYTABKSRVRQ-XLOQQCSPSA-N	681184	899014	1.22763e+06	1.39864e+06	1.0164e+06	823318	996260	209844	176054	1.42332e+06	141146	492656	1.75798	0.813918	0.0684782	0.75	0.57841
Com_12490_pos	Daturolactone 6	P	C28H40O8	504.272	505.278	2.39539	[M+H]+	7.208	-	3	C18	Lipids and lipid-like molecules	Steroids and steroid derivatives	Steroid lactones	-	-	-	-	-	-	CC(C1CCC2C1(C(CC3C2C(C(C4(C3(C(=O)C=CC4)C)O)O)O)O)C)C5CC6(C(O6)(C(=O)O5)C)C	ZNDWVAWNGJHBAF-JXAVBFHVSA-N	4.08472e+07	1.78512e+07	2.24125e+07	1.07365e+07	5.50606e+06	1.44131e+08	112280	5.17752e+06	1.12169e+07	1.21591e+07	4.70072e+06	3.55526e+07	3.50388	1.80895	0.13684	0.777778	1.61221
Com_12491_pos	Spongianolide B	P	C29H44O7	504.309	505.312	8.41901	[M+H]+	9.172	-	3	C18	Lipids and lipid-like molecules	Prenol lipids	Sesterterpenoids	-	-	-	-	-	-	CC(CC(=O)OCC1(CCC2C3(CCCC(C3CCC2(C1C=CC4=CC(=O)OC4O)C)(C)C)C)O)O	VEEYNOVEZPHQEL-JIDYQGDWSA-N	7.0162e+07	1.01294e+08	4.89623e+07	1.24204e+08	4.38246e+07	7.00478e+07	9.37114e+07	1.01131e+08	9.35796e+07	1.29899e+08	6.07521e+07	6.29279e+07	0.845931	-0.241388	0.350307	0.611111	0.674398
Com_12492_pos	weigelic acid	P	C30H48O6	504.345	505.349	7.0006	[M+H]+	9.49	0.51	2	C18	Lipids and lipid-like molecules	Prenol lipids	Triterpenoids	-	-	-	-	-	-	CC1CCC2(CCC3(C(=CCC4C3(CCC5C4(C(C(C(C5(C)CO)O)O)O)C)C)C2C1C)C)C(=O)O	NFPZOORPDJBGME-BLOZSHLCSA-N	9.7564e+07	1.25635e+08	8.99981e+07	9.9614e+07	8.42648e+07	9.48251e+07	9.01794e+07	1.04328e+08	8.60421e+07	9.86825e+07	8.13952e+07	8.71029e+07	1.08064	0.111891	0.306511	0.638889	0.148245
Com_12494_pos	14-Acetylperegrine	P	C28H43NO7	505.304	506.313	2.89629	[M+H]+	10.022	-	3	C18	Lipids and lipid-like molecules	Prenol lipids	Diterpenoids	-	-	-	-	-	-	CCN1CC2(CCC(C34C2C(C(C31)C5(CC(C6CC4C5C6OC(=O)C)OC)OC)OC(=O)C)OC)C	XXYXSTFXDIDPHY-WDNGSBJXSA-N	8.44481e+06	1.57273e+07	8.67882e+06	2.15942e+07	1.13932e+07	1.2143e+07	1.29651e+07	1.26786e+07	1.25425e+07	1.59045e+07	1.27247e+07	1.26514e+07	0.981307	-0.0272235	0.65599	0.694444	0.152276
Com_12496_pos	LysoPE(0:0/20:2(11Z,14Z))	P	C25H48NO7P	505.317	506.324	0.37256	[M+H]+	9.67	0.88	2	C18	Lipids and lipid-like molecules	Glycerophospholipids	Glycerophosphoethanolamines	-	HMDB0011483	-	-	LMGP02050047	-	CCCCCC=CCC=CCCCCCCCCCC(=O)OC(CO)COP(=O)(O)OCCN	NHBRVTKHMMOYTG-XBJNFHHOSA-N	6.71185e+07	5.43876e+07	3.8428e+07	8.21618e+07	3.76157e+07	6.89202e+07	8.76507e+07	8.44239e+07	8.05273e+07	1.40277e+08	4.46507e+07	6.08826e+07	0.699486	-0.515634	0.131068	0.777778	0.900131
Com_12497_pos	(-)-Terpendole D	P	C32H43NO4	505.319	506.324	4.26917	[M+H]+	8.514	0.89	2	C18	Organoheterocyclic compounds	Naphthopyrans	-	-	-	-	-	-	-	CC(=CCOC(C)(C)C1C(C2C3(O2)C4CCC5CC6=C(C5(C4(CCC3O1)C)C)NC7=CC=CC=C67)O)C	FDTNBKQWBBOKDI-ZMLJRVTGSA-N	7.9531e+07	9.22432e+07	1.16524e+07	8.87471e+07	3.30983e+07	9.25322e+07	7.53537e+07	7.1871e+07	7.19521e+07	8.96564e+07	5.6335e+07	8.44514e+07	0.884758	-0.176646	0.390172	0.583333	0.915667
Com_1249_neg	Clozapine N-oxide	N	C18H19ClN4O	342.125	341.118	0.21628	[M-H]-	4.822	-	3	C18	Organoheterocyclic compounds	Benzodiazepines	Dibenzodiazepines	"34233-69-7"	HMDB0060900	-	-	-	135445691	C[N+]1([O-])CCN(CC1)C1=NC2=C(NC3=CC=CC=C13)C=CC(Cl)=C2	OGUCZBIQSYYWEF-UHFFFAOYSA-N	9.57579e+06	8.9581e+06	1.26225e+07	1.57128e+07	1.58509e+07	1.50394e+07	1.42357e+07	2.11467e+07	1.82258e+07	1.45298e+07	1.91474e+07	6.22507e+06	0.831559	-0.26611	0.516607	0.666667	0.272554
Com_1249_pos	N-benzoyl-L-aspartic acid	P	C11H11NO5	237.064	220.058	9.91742	[M+H-H2O]+	5.627	-	3	C18	Organic acids and derivatives	Carboxylic acids and derivatives	Amino acids, peptides, and analogues	"4631-12-3"	HMDB0034251	-	-	-	95664	OC(=O)CC(NC(=O)C1=CC=CC=C1)C(O)=O	DJLTZJGULPLVOA-UHFFFAOYSA-N	1.0061e+06	86567.4	973589	687780	130663	698428	414321	1.06804e+06	470862	418110	433727	1.4577e+06	0.840565	-0.250568	0.456354	0.444444	0.562722
Com_12502_pos	Isoamoritin	P	C31H38O6	506.267	507.269	9.23048	[M+H]+	10.63	0.55	2	C18	Phenylpropanoids and polyketides	Flavonoids	Flavans	-	-	-	-	LMPK12140384	-	CC(=CCC1=C(C(=CC(=C1)C2CC(=O)C3=C(C(=C(C(=C3O2)CC=C(C)C)O)CC=C(C)C)O)O)OC)C	YSSBXXIEFDCVDX-SANMLTNESA-N	1.83839e+07	598889	1.96426e+07	518646	2.31752e+07	1.5775e+06	3.12055e+07	3.47083e+06	2.09733e+07	3.8077e+06	1.11818e+07	3.68957e+06	0.859652	-0.218176	0.404144	0.361111	0.804291
Com_12506_pos	Mucronine A	P	C29H38N4O4	506.289	507.298	2.88414	[M+H]+	9.399	-	3	C18	Organic acids and derivatives	Carboxylic acids and derivatives	Amino acids, peptides, and analogues	-	HMDB0029335	C10009	-	-	-	CCC(C)C1C(=O)NC(C(=O)NC=CC2=CC(=C(C=C2)OC)CC(C(=O)N1)N(C)C)CC3=CC=CC=C3	ZGVZGFFCCVLGFC-BTIMGDGLSA-N	2.04378e+06	5.87293e+06	4.297e+06	6.05262e+06	3.81425e+06	8.19436e+06	6.68728e+06	5.87873e+06	5.48183e+06	1.00988e+07	3.5397e+06	4.02874e+06	0.847679	-0.23841	0.458436	0.583333	0.290632
Com_12509_pos	Vielanin A	P	C32H42O5	506.303	507.315	8.07131	[M+H]+	8.027	0.55	2	C18	Lipids and lipid-like molecules	Prenol lipids	Sesterterpenoids	-	-	-	-	-	-	CC1CC(=O)C(CC2=C(C3C(C12C4C35C(CC(=O)C(=C(C)C)CC5=C(C4=O)C)C)OC(=O)C)C)C(C)C	JEOYUTDXYSTIFU-GRIICCFXSA-N	1.61372e+06	2.94915e+06	2.40203e+06	3.45006e+06	2.04437e+06	3.07598e+06	3.03232e+06	4.96029e+06	2.83725e+06	3.68855e+06	2.21254e+06	4.12379e+06	0.744929	-0.424825	0.107771	0.75	0.364673
Com_12511_pos	Iriomoteolide 1a	P	C29H46O7	506.324	507.328	6.64939	[M+H]+	8.525	0.57	2	C18	Phenylpropanoids and polyketides	Macrolides and analogues	-	-	-	C20009	-	-	-	CC1CC=CC(C2(CC(=C)CC(O2)CC=CC(C(C(=CC(=O)OC1CC(C)C(C)O)C)C)O)O)(C)O	LZLQZSMXUGFMJF-OMEQKXGASA-N	1.35367e+07	3.49539e+07	6.46387e+06	4.42385e+07	1.14443e+07	3.24374e+07	1.94657e+07	5.33807e+07	1.57697e+07	3.32975e+07	2.01726e+07	2.75644e+07	0.84335	-0.245797	0.429013	0.611111	0.919357
Com_12512_pos	Sodwanone L	P	C30H50O6	506.361	507.364	7.49756	[M+H]+	10.125	-	3	C18	Organoheterocyclic compounds	Oxepanes	-	-	-	-	-	-	-	CC1CCC2C3(C1(C)CCC4(C(CCC5C46CCC(O5)(C(O6)(C)C)O)C)C)CCC(O3)(C(O2)(C)C)O	IMBQRCNWBRLBEQ-UWIHTFKWSA-N	1.51871e+08	2.50131e+08	1.58153e+08	2.46629e+08	1.66056e+08	1.94298e+08	1.86957e+08	1.79528e+08	1.68769e+08	2.0387e+08	1.65491e+08	1.74691e+08	1.08138	0.112873	0.554457	0.5	0.0780843
Com_12514_pos	Epothilone B	P	C27H41NO6S	507.265	508.269	6.74294	[M+H]+	6.615	0.54	2	C18	Phenylpropanoids and polyketides	Macrolides and analogues	Epothilones and analogues	"152044-54-7"	HMDB0251874	C12154	-	LMPK04000041	4456137	CC1CCCC2(C)OC2CC(OC(=O)CC(O)C(C)(C)C(=O)C(C)C1O)C(C)=CC1=CSC(C)=N1	QXRSDHAAWVKZLJ-UHFFFAOYSA-N	5.75501e+06	952266	2.50919e+06	9.64447e+06	569667	3.73042e+06	3.27834e+06	3.41755e+06	7.60821e+06	1.4647e+06	2.979e+06	2.59549e+06	1.08517	0.117917	0.687502	0.527778	0.410345
Com_12517_pos	Morusimic acid E	P	C24H45NO10	507.304	508.312	0.11539	[M+H]+	7.552	-	3	C18	Lipids and lipid-like molecules	Fatty Acyls	Fatty acyl glycosides	-	-	-	-	-	-	C1CC(C(NC1CCCCCCCCCC(CC(=O)O)OC2C(C(C(C(O2)CO)O)O)O)CO)O	OAVANBAUUXSKIH-LGKKHPCTSA-N	2.31505e+06	3.92763e+06	2.78121e+06	755798	5.0304e+06	3.12499e+06	551487	2.48886e+06	3.66424e+06	1.85992e+06	1.10916e+06	1.59962e+06	1.59094	0.669876	0.234023	0.75	0.806937
Com_12518_pos	PC(17:1(10Z)/0:0)	P	C25H50NO7P	507.332	508.339	1.34724	[M+H]+	9.059	0.92	2	C18	Lipids and lipid-like molecules	Glycerophospholipids	Glycerophosphocholines	-	-	-	-	LMGP01050002	-	CCCCCCC=CCCCCCCCCC(=O)OCC(COP(=O)([O-])OCC[N+](C)(C)C)O	XBGIMYLOTRDXPK-AGXIJRPPSA-N	8.37297e+08	8.05724e+08	7.11767e+08	9.07356e+08	6.95406e+08	8.48373e+08	1.06965e+09	1.16555e+09	8.80764e+08	1.17359e+09	8.9053e+08	7.66501e+08	0.808183	-0.307245	0.0376909	0.833333	0.416788
Com_1251_neg	Medica 16	N	C20H38O4	342.277	341.269	2.41031	[M-H]-	9.457	0.74	1	C18	Lipids and lipid-like molecules	Fatty Acyls	Fatty acids and conjugates	"87272-20-6"	HMDB0254402	-	-	-	121871	CC(C)(CCCCCCCCCCC(C)(C)CC(=O)O)CC(=O)O	HYSMCRNFENOHJH-UHFFFAOYSA-N	4.03394e+06	3.74748e+06	6.25182e+06	1.17191e+07	8.70568e+06	7.64381e+06	8.08655e+06	7.2872e+06	7.331e+06	7.19967e+06	8.17504e+06	5.37895e+06	0.968785	-0.0457512	0.610433	0.527778	0.273334
Com_12520_pos	LysoPC(P-18:0/0:0)	P	C26H54NO6P	507.369	508.376	0.79513	[M+H]+	10.485	0.54	2	C18	Lipids and lipid-like molecules	Glycerophospholipids	Glycerophosphocholines	"-"	HMDB0013122	C04230	map00564;map04148;map05231	LMGP01070009	24779527	CCCCCCCCCCCCCCCC\C=C/OC[C@](O)([H])COP([O-])(=O)OCC[N+](C)(C)C	WBOMIOWRFSPZMC-AYICAFKVSA-N	9.98838e+07	1.02931e+08	7.92369e+07	1.53712e+08	1.12913e+08	1.30848e+08	1.25339e+08	1.3421e+08	1.37573e+08	1.34872e+08	1.09631e+08	1.05778e+08	0.909182	-0.137359	0.319075	0.694444	0.155799
Com_12523_pos	Kirondrine	P	C30H28N4O4	508.211	509.22	3.46984	[M+H]+	6.738	-	3	C18	Alkaloids and derivatives	Harmala alkaloids	-	-	-	-	-	-	-	COC1=CC2=C(C=C1)C3=C(N2)C(=NC=C3OC)C4CCCC5=C6C(=C7C=CC(=CC7=N6)OC)C(=CN45)OC	ZLXVSSDCCKVREE-UHFFFAOYSA-N	2.32889e+07	3.05721e+07	1.57146e+07	394832	2.3351e+07	8.53214e+06	64462.3	4.87693e+06	2.37359e+06	668975	5.94478e+08	8.47595e+06	0.166717	-2.58453	0.508402	0.722222	1.16545
Com_12524_pos	Ustilagic acid C	P	C24H44O11	508.288	509.295	0.90353	[M+H]+	6.723	-	3	C18	Lipids and lipid-like molecules	Saccharolipids	-	"-"	-	-	-	-	-	[H]C(O)(CCCCCCCCCCCCC([H])(O)C(O)=O)CO[C@]1([H])O[C@]([H])(COC(C)=O)[C@@]([H])(O)[C@]([H])(O)[C@@]1([H])O	YGXTZJOFTJKTTP-ZCCFEISWSA-N	2.86529e+07	4.00625e+07	2.01283e+07	316749	3.85106e+07	7.65683e+06	1.79061e+07	6.57665e+06	1.82433e+07	1.9633e+07	1.83586e+07	1.38359e+07	1.43123	0.517255	0.743745	0.694444	1.07068
Com_12526_pos	Omaezakianol	P	C30H52O6	508.376	509.379	9.25652	[M+H]+	10.011	0.63	2	C18	Lipids and lipid-like molecules	Prenol lipids	Triterpenoids	-	-	-	-	-	-	CC(=CCCC(C)(C1CCC(O1)(C)C2CCC(O2)C3(CCC(O3)C4(CCC(O4)C(C)(C)O)C)C)O)C	CWOPUWSCSNCMMR-KZYZLNOYSA-N	2.76491e+08	4.5009e+08	2.38152e+08	5.18737e+08	2.69826e+08	2.84187e+08	3.97041e+08	4.67557e+08	3.30194e+08	4.75706e+08	3.51019e+08	2.31041e+08	0.904519	-0.144777	0.509003	0.611111	0.327841
Com_12533_pos	Leukotriene D4 methyl ester	P	C26H42N2O6S	510.276	511.288	8.21697	[M+H]+	5.643	-	3	C18	Organic acids and derivatives	Carboxylic acids and derivatives	Amino acids, peptides, and analogues	-	-	-	-	-	-	CCCCCC=CCC=CC=CC=CC(C(CCCC(=O)OC)O)SCC(C(=O)NCC(=O)O)N	PVGJCQKBOXAJIF-YIWIDSIYSA-N	1.56245e+07	2.06348e+07	1.47128e+07	2.20915e+07	1.54527e+07	2.56787e+07	1.35082e+07	1.96031e+07	1.47785e+07	1.05546e+07	1.03363e+07	1.19259e+07	1.41494	0.500742	0.0276272	0.888889	0.477316
Com_12537_pos	3,11-Diketofusidic acid	P	C31H44O6	512.314	513.319	3.78277	[M+H]+	6.349	-	3	C18	Lipids and lipid-like molecules	Steroids and steroid derivatives	Steroid esters	-	-	-	-	-	-	CC1C2CCC3(C(C2(CCC1=O)C)C(=O)CC4C3(CC(C4=C(CCC=C(C)C)C(=O)O)OC(=O)C)C)C	XHWNFPOLQYKPKS-CNZZPSATSA-N	6.35954e+07	5.79612e+07	5.60813e+07	9.51347e+07	1.22197e+08	1.13889e+08	5.35633e+07	6.19997e+07	4.1387e+07	5.5934e+07	2.97557e+07	6.67799e+07	1.64456	0.717701	0.0294593	0.861111	0.519913
Com_12539_pos	Maraviroc	P	C29H41F2N5O	513.328	514.34	8.92538	[M+H]+	7.018	-	3	C18	Alkaloids and derivatives	Tropane alkaloids	-	"376348-65-1"	HMDB0015584	-	-	-	-	O=C(NC(C=1C=CC=CC1)CCN2C3CCC2CC(N4C(=NN=C4C(C)C)C)C3)C5CCC(F)(F)CC5	GSNHKUDZZFZSJB-ILVMPNSOSA-N	3.81016e+06	1.76675e+06	732681	1.37697e+06	2.66916e+06	8.20957e+06	3.97545e+06	2.54644e+06	1.36069e+06	5.52528e+06	2.50482e+06	5.93074e+06	0.849926	-0.234592	0.434534	0.611111	0.691503
Com_12541_pos	Tricalysioside H	P	C26H42O10	514.278	515.284	1.76306	[M+H]+	6.161	-	3	C18	Lipids and lipid-like molecules	Prenol lipids	Terpene glycosides	-	-	-	-	-	-	CC1(CCC(C2(C1CCC34C2CCC(C3)C(C4)(CO)O)C)OC5C(C(C(C(O5)CO)O)O)O)C(=O)O	APRCBKBPYIBURE-FPVUTZDISA-N	313844	2.46674e+06	2.06859e+06	287708	6.76101e+06	1.87162e+06	96762.2	1.09737e+06	227497	585410	1.74405e+06	1.68932e+06	2.53097	1.33969	0.265364	0.777778	0.733741
Com_12542_pos	Poricoic acid HM	P	C32H50O5	514.366	515.37	5.43011	[M+H]+	7.015	-	3	C18	Lipids and lipid-like molecules	Prenol lipids	Triterpenoids	-	-	-	-	-	-	CC(C)C(=C)CCC(C1C(CC2(C1(CCC3=C2CCC(C3(C)CCC(=O)OC)C(=C)C)C)C)O)C(=O)O	JCSGIMZUEZTOAC-GBVQTJPHSA-N	2.00385e+06	2.28778e+06	2.73436e+06	738948	3.84486e+06	2.00095e+06	292593	1.88832e+06	130836	678239	216619	1.18718e+06	3.09772	1.63121	0.0180408	0.944444	1.40366
Com_12545_pos	LysoPC(16:1(9Z)/0:0)	P	C24H48NO7P	493.317	516.305	1.14593	[M+Na]+	8.619	0.74	2	C18	Lipids and lipid-like molecules	Glycerophospholipids	Glycerophosphocholines	"76790-27-7"	HMDB0010383	C04230	map00564;map04148;map05231	LMGP01050022	24779461	CCCCCC\C=C/CCCCCCCC(=O)OC[C@@H](O)COP([O-])(=O)OCC[N+](C)(C)C	LFUDDCMNKWEORN-ZXEGGCGDSA-N	4.97591e+09	2.24296e+07	4.54429e+09	1.40087e+07	4.56122e+09	5.71495e+08	6.82616e+09	6.34045e+09	5.38697e+09	3.6851e+09	6.24459e+09	1.50463e+09	0.489843	-1.02961	0.111896	0.833333	1.46272
Com_12548_pos	Silodosin	P	C25H32F3N3O4	495.234	518.224	0.62577	[M+Na]+	6.137	-	3	C18	Organoheterocyclic compounds	Indoles and derivatives	Indolecarboxylic acids and derivatives	"1277178-53-6"	HMDB0258291	-	-	-	-	O=C(N)C1=CC(=CC2=C1N(CC2)CCCO)CC(NCCOC=3C=CC=CC3OCC(F)(F)F)C	PNCPYILNMDWPEY-QGZVFWFLSA-N	1.14483e+07	9.47729e+06	5.61307e+06	6.4545e+08	4.06707e+06	9.58929e+06	2.23699e+06	1.14578e+06	1.91854e+06	360307	387426	1.19643e+07	38.0632	5.25033	0.0289738	0.861111	1.83666
Com_12549_pos	Mycalamide B	P	C25H43NO10	517.289	518.291	9.66417	[M+H]+	6.255	-	3	C18	Organoheterocyclic compounds	Pyranodioxins	-	-	-	C17009	-	-	-	CC1C(OC(CC1=C)(C(C(=O)NC2C3C(C(C(C(O3)CC(CO)OC)(C)C)OC)OCO2)O)OC)C	AAABMNXUOFPYQK-GRMLSQNXSA-N	1.99292e+06	5.44956e+06	4.6658e+06	1.14512e+06	9.22565e+06	9.38858e+06	865473	1.28576e+07	8.33137e+06	7.53951e+06	2.50928e+06	1.09525e+07	0.740148	-0.434114	0.69335	0.611111	0.663728
Com_12556_pos	Leuzeasterone	P	C29H42O8	518.288	519.298	5.28463	[M+H]+	6.711	-	3	C18	Lipids and lipid-like molecules	Prenol lipids	Triterpenoids	-	-	-	-	-	-	CC12CCC3C(=CC(=O)C4C3(CC(C(C4)O)O)C)C1(CCC2C(C)(C5CC(=CC(=O)O5)C(C)(C)O)O)O	MUCBZHHNTRNVMC-WNOPJWQXSA-N	6.5566e+06	2.08312e+06	1.7649e+06	4.46868e+06	2.75909e+06	2.23402e+06	2.36289e+06	3.78618e+06	1.93626e+06	2.99186e+06	1.64356e+06	9.40826e+06	0.897754	-0.155608	0.926042	0.5	0.431144
Com_12557_pos	Carthamosterone	P	C29H42O8	518.288	519.298	6.00001	[M+H]+	6.157	-	3	C18	Lipids and lipid-like molecules	Prenol lipids	Triterpenoids	-	-	-	-	LMST01010478	-	CC1(C(=CC(=O)O1)CC(C(C)(C2CCC3(C2(CCC4C3=CC(=O)C5C4(CC(C(C5)O)O)C)C)O)O)O)C	CCCCNNJVLKLLKV-UYQGPDJCSA-N	3.70576e+06	6.16868e+06	2.49619e+06	4.41382e+06	1.83658e+06	2.48733e+06	3.35359e+06	4.22762e+06	3.21115e+06	3.57394e+06	3.05065e+06	9.05336e+06	0.797435	-0.326561	0.378756	0.611111	0.777612
Com_12558_pos	Hypercalin B	P	C33H42O5	518.303	519.313	4.79009	[M+H]+	6.54	-	3	C18	Lipids and lipid-like molecules	Prenol lipids	Monoterpenoids	-	-	C09941	-	-	-	CC(=CCC1(C(=O)C(=C(C(=C(C2=CC=CC=C2)O)C1=O)O)CC3C(CCC3(C)O)C(=C)C)CC=C(C)C)C	XMVYTWVWYJLUHK-LHHMKPCHSA-N	5.4993e+06	3.1111e+06	2.31855e+06	5.02544e+06	9.62511e+06	1.1844e+07	677563	508116	2.79543e+06	2.12007e+06	2.44175e+06	3.90473e+06	3.00647	1.58807	0.0207904	0.888889	1.6479
Com_1255_neg	3-(4-chlorophenyl)-8-[(dimethylamino)methyl]-7-hydroxy-2-methyl-4H-chromen-4-one	N	C19H18ClNO3	343.098	342.087	8.54784	[M-H]-	5.225	-	3	C18	Phenylpropanoids and polyketides	Isoflavonoids	Isoflav-2-enes	"848058-59-3"	-	-	-	-	5423882	CC1=C(C(=O)C2=C(O1)C(=C(C=C2)O)CN(C)C)C3=CC=C(C=C3)Cl	UDWXFONPFWNBGP-UHFFFAOYSA-N	674297	680809	1.5658e+06	3.94871e+06	1.67227e+06	1.50548e+06	2.4109e+06	2.2285e+06	2.30238e+06	2.16302e+06	3.51311e+06	984899	0.738624	-0.437088	0.215289	0.75	1.20846
Com_12560_pos	(-)-Terpendole C	P	C32H41NO5	519.298	520.303	5.71666	[M+H]+	8.93	0.88	2	C18	Organoheterocyclic compounds	Naphthopyrans	-	-	-	-	-	-	-	CC(=CC1OC2C(C(O1)(C)C)OC3CCC4(C5(C(CCC4(C36C2O6)O)CC7=C5NC8=CC=CC=C78)C)C)C	WUOATFFODCBZBE-SCGIUCFSSA-N	4.84866e+08	3.36749e+08	3.86443e+08	9.6075e+07	3.69576e+08	5.91812e+07	4.38807e+08	4.88992e+08	5.15636e+08	6.0291e+08	4.33331e+08	5.01197e+08	0.581336	-0.782555	0.0793365	0.944444	1.2315
Com_12565_pos	Tscheschamine	P	C29H36N4O5	520.269	521.273	5.40439	[M+H]+	6.704	-	3	C18	Organic acids and derivatives	Carboxylic acids and derivatives	Amino acids, peptides, and analogues	-	-	-	-	-	-	[C@H]1(NC(=O)[C@@H]2[C@H](Oc3cc(/C=C\NC1=O)c(cc3)OC)CCN2C(=O)[C@@H](N)[C@H](CC)C)Cc1ccccc1	KBOOVCBYCPJVOF-WYMLVPIENA-N	3.35537e+08	2.8711e+08	2.08295e+08	389144	9.6489e+07	4.36847e+08	167526	1.63133e+06	1.14361e+07	494741	155182	5.03722e+08	2.63649	1.39862	0.0564304	0.75	2.73578
Com_12567_pos	Soraphen A	P	C29H44O8	520.304	521.309	3.23988	[M+H]+	6.774	-	3	C18	Phenylpropanoids and polyketides	Macrolides and analogues	-	-	-	C11300	map01052	-	-	CC1C=CC(C(CCCCC(OC(=O)C(C2(C(C(C(C1O2)C)O)OC)O)C)C3=CC=CC=C3)OC)OC	WPMGNXPRKGXGBO-OFQQMTDKSA-N	1.55135e+07	2.30769e+07	1.16662e+07	7.39468e+06	3.44157e+07	1.48575e+07	754823	1.48714e+07	6.55224e+06	1.36832e+07	3.85534e+06	3.5917e+07	1.41371	0.499484	0.225815	0.694444	1.66397
Com_12568_pos	Ochrocarpinone B	P	C33H44O5	520.319	521.331	9.84263	[M+H]+	8.469	-	3	C18	Organic oxygen compounds	Organooxygen compounds	Carbonyl compounds	-	-	-	-	-	-	CC(=CCC1CC2(C(=O)C3CC(OC3C(C2=O)(C1(C)C)C(=O)C4=CC=CC=C4)C(C)(C)O)CC=C(C)C)C	GZWCJSLMGNUPFP-LWVSLIMPSA-N	2.21622e+07	2.59479e+07	1.02042e+07	1.99178e+07	1.44522e+07	2.6548e+07	1.96131e+07	1.74029e+07	1.3886e+07	2.42526e+07	1.22215e+07	2.56312e+07	1.05508	0.0773572	0.854799	0.611111	0.589042
Com_12574_pos	Carmaphycin A enone analogue	P	C25H45N3O5S	499.308	522.299	4.24543	[M+Na]+	6.119	-	3	C18	Organic acids and derivatives	Carboxylic acids and derivatives	Amino acids, peptides, and analogues	-	-	-	-	-	-	O=C(NC(C(=O)NC(C(=O)NC(C(=O)C(=C)C)CC(C)C)CCS(=O)C)C(C)C)CCCCC	NHLBOKNHQIEJIH-IWHCYLEESA-N	1.60913e+06	1.89795e+06	1.35398e+06	1.23828e+06	1.37041e+06	219272	1.94869e+06	1.4366e+06	1.88881e+06	1.62906e+06	1.69386e+06	2.09184e+06	0.719348	-0.475237	0.186884	0.861111	0.431194
Com_12579_pos	Sinensol F	P	C34H34O5	522.241	523.244	8.3177	[M+H]+	7.388	0.52	2	C18	Benzenoids	Phenanthrenes and derivatives	Hydrophenanthrenes	-	-	-	-	-	-	CC(=CCC1=C(C(=CC2=C1CCC3=C2C(=CC(=C3CC4=CC=C(C=C4)O)OC)O)CC5=CC=C(C=C5)O)O)C	RLRFDQCBCXUXFC-UHFFFAOYSA-N	4.91599e+07	3.64294e+07	8.14931e+06	1.00862e+07	1.3686e+07	2.11769e+07	3.95876e+06	5.84771e+06	2.24628e+06	8.56756e+06	3.85551e+06	3.39931e+06	4.97532	2.31479	0.00236325	0.972222	1.85373
Com_1257_neg	Catalpol	N	C15H22O10	362.121	343.105	4.40752	[M-H-H2O]-	5.557	-	3	C18	Organic oxygen compounds	Organooxygen compounds	Carbohydrates and carbohydrate conjugates	"2415-24-9"	HMDB0242754	C09773	-	LMPR0102070007	3917786	OCC1OC(OC2OC=CC3C(O)C4OC4(CO)C23)C(O)C(O)C1O	LHDWRKICQLTVDL-UHFFFAOYSA-N	669710	850995	1.20447e+06	1.4796e+06	991291	42728.7	1.61044e+06	1.93852e+06	1.83915e+06	1.76169e+06	2.42182e+06	812636	0.504494	-0.98709	0.118508	0.888889	2.05072
Com_1257_pos	Nitroarginine	P	C6H13N5O4	219.097	220.106	6.54164	[M+H]+	5.114	-	3	C18	Organic acids and derivatives	Carboxylic acids and derivatives	Amino acids, peptides, and analogues	"2149-70-4"	-	C03417	-	-	440005	C(CC(C(=O)O)N)CN=C(N)N[N+](=O)[O-]	MRAUNPAHJZDYCK-BYPYZUCNSA-N	1.23643e+06	1.22681e+06	1.30251e+06	824479	1.16895e+06	1.90666e+06	1.12253e+06	1.76902e+06	1.22144e+06	1.04472e+06	2.27034e+06	1.84437e+06	0.826736	-0.274501	0.315423	0.555556	0.337257
Com_12583_pos	Azadironol	P	C32H42O6	522.298	523.302	5.75373	[M+H]+	6.121	-	3	C18	Lipids and lipid-like molecules	Steroids and steroid derivatives	Steroid esters	-	-	-	-	-	-	CC1(C2CC(C3(C4CCC(C4(CCC3C2(C=CC1=O)C)C)O)C)OC(=O)C=CC5=CC(=C(C=C5)OC)O)C	SHLMROUFGOICOQ-GFIYGCGQSA-N	836202	840026	820543	2.48814e+06	892100	1.79058e+06	1.14544e+06	135819	1.27926e+06	237834	65230.7	1.23672e+06	1.87	0.903039	0.106114	0.666667	0.98057
Com_12586_pos	Deoxynojirimycin Tetrabenzyl Ether	P	C34H37NO4	523.272	524.274	9.69352	[M+H]+	8.798	-	3	C18	Benzenoids	Benzene and substituted derivatives	Benzylethers	"69567-11-9"	-	-	-	-	-	C1C(C(C(C(N1)COCC2=CC=CC=C2)OCC3=CC=CC=C3)OCC4=CC=CC=C4)OCC5=CC=CC=C5	HHIIDKLQTCPFQA-KMKAFXEASA-N	1.24006e+09	1.50551e+09	1.0742e+09	9.02617e+08	9.9778e+08	2.00315e+08	1.79095e+09	1.79118e+09	1.63222e+09	2.11438e+09	1.44853e+09	1.68187e+09	0.566058	-0.820977	0.0598563	0.972222	1.34834
Com_12587_pos	Pyrichalasin H	P	C31H41NO6	523.293	524.3	1.98435	[M+H]+	9.278	-	3	C18	Alkaloids and derivatives	Cytochalasans	Pyrichalasins	-	-	-	-	-	-	CC1CC=CC2C(C(=C)C(C3C2(C(C=CC(C1)(C)O)OC(=O)C)C(=O)NC3CC4=CC=C(C=C4)OC)C)O	AECZOENDDUTONS-PWSPGYJUSA-N	3.9779e+08	4.84008e+08	3.88331e+08	6.15872e+08	3.90176e+08	4.78593e+08	5.81339e+08	4.17215e+08	5.421e+08	6.17317e+08	5.35884e+08	5.16421e+08	0.85811	-0.220765	0.115801	0.805556	0.155396
Com_12588_pos	Broussonetine K	P	C24H45NO11	523.299	524.311	9.30289	[M+H]+	10.129	-	3	C18	Lipids and lipid-like molecules	Fatty Acyls	Fatty acyl glycosides	-	-	-	-	-	-	C(CCCCC(=O)CCCOC1C(C(C(C(O1)CO)O)O)O)CCCC(C2C(C(C(N2)CO)O)O)O	YDJUFHORKVAZOQ-OLJDYZOCSA-N	1.24748e+08	2.67286e+08	6.87191e+07	2.04417e+08	7.22857e+07	1.70521e+08	1.03773e+08	2.026e+08	1.72424e+08	2.18509e+08	1.47477e+08	1.5669e+08	0.906643	-0.141394	0.468844	0.583333	0.162429
Com_12596_pos	Ripromycin	P	C30H40N2O6	524.289	525.298	3.05047	[M+H]+	7.833	-	3	C18	Lipids and lipid-like molecules	Prenol lipids	Sesquiterpenoids	-	-	-	-	-	-	CC1CC2C3CC4C=CC(=C5C(=O)C(CCCNC(=O)C=CCC4C2C6C(C3C1C(C)OC)O6)NC5=O)O	RXSIXKMIYSTPGI-QMPRXWPASA-N	2.64087e+07	5.13716e+07	3.19229e+07	3.81487e+06	4.08174e+07	7.13576e+07	2.44606e+07	2.17332e+07	1.44442e+07	1.35253e+07	1.14936e+07	2.43229e+07	2.05213	1.03712	0.332895	0.833333	1.64281
Com_125_neg	Terephthalic acid	N	C8H6O4	166.027	165.019	0.89986	[M-H]-	5.453	1.00	1	C18	Benzenoids	Benzene and substituted derivatives	Benzoic acids and derivatives	"100-21-0"	HMDB0002428	C06337	map00624;map00627;map01100;map01120;map01220	-	7489	OC(=O)C1=CC=C(C=C1)C(O)=O	KKEYFWRCBNTPAC-UHFFFAOYSA-N	8.32915e+06	8.42935e+06	1.24983e+07	2.54805e+07	1.12039e+07	1.21677e+07	1.76323e+07	1.85372e+07	1.70158e+07	2.01087e+07	2.59718e+07	8.55519e+06	0.724431	-0.465079	0.151536	0.777778	1.08451
Com_125_pos	Barbituric acid	P	C4H4N2O3	128.022	129.03	6.09753	[M+H]+	0.554	0.52	1	C18	Organoheterocyclic compounds	Diazines	Pyrimidines and pyrimidine derivatives	"67-52-7"	HMDB0041833	C00813	map00240;map01100	-	6211	OC1=NC(=O)N=C(O)C1	HNYOPLTXPVRDBG-UHFFFAOYSA-N	8.94478e+07	5.48552e+07	6.24117e+07	1.34632e+08	8.81568e+07	5.2076e+07	8.92154e+07	4.72019e+07	8.41837e+07	5.25924e+07	9.28177e+07	5.59769e+07	1.14122	0.190571	0.576076	0.583333	0.430793
Com_12603_pos	Protoverine	P	C27H43NO9	525.294	526.3	2.67729	[M+H]+	7.829	-	3	C18	Lipids and lipid-like molecules	Steroids and steroid derivatives	Steroidal alkaloids	-	-	C10817	-	-	-	CC1CCC2C(C3C(CN2C1)C4CC56C(C4(C(C3O)O)O)C(C(C7C5(CCC(C7(O6)O)O)C)O)O)(C)O	CKJAABZFXLMMCS-MKKPLVDTSA-N	6.3238e+06	4.84055e+06	8.53059e+06	187017	1.10888e+07	1.0382e+07	5.92561e+06	4.90965e+06	3.5451e+06	3.37499e+06	1.66674e+06	3.53468e+06	1.80133	0.849064	0.807855	0.777778	0.705266
Com_12609_pos	5-Ketomilbemycin A3	P	C31H42O7	526.293	527.295	9.6856	[M+H]+	8.75	0.55	2	C18	Phenylpropanoids and polyketides	Macrolides and analogues	Milbemycins	-	-	-	-	-	-	CC1CCC2(CC3CC(O2)CC=C(CC(C=CC=C4COC5C4(C(C=C(C5=O)C)C(=O)O3)O)C)C)OC1C	CZHVEYHEDZMISR-RHQGVJGDSA-N	1.30896e+09	1.79947e+09	1.18501e+09	2.72849e+09	1.2239e+09	1.75264e+09	2.29018e+09	1.93051e+09	1.92875e+09	2.42818e+09	1.49609e+09	1.63798e+09	0.853718	-0.228168	0.245691	0.722222	0.75578
Com_12611_pos	Oncostemonol F	P	C32H46O6	526.329	527.332	8.23783	[M+H]+	8.848	0.51	2	C18	Benzenoids	Phenol esters	-	-	-	-	-	-	-	CC(=O)OC1=CC(=CC(=C1)O)CCCCCCCCCCCCCCCCC2=CC(=CC(=C2)OC(=O)C)O	YJDPHCQLIXRAGR-UHFFFAOYSA-N	5.43186e+07	6.36025e+07	5.8496e+07	7.48191e+07	4.37353e+07	4.60682e+07	5.4878e+07	4.53311e+07	4.61193e+07	4.42578e+07	4.52007e+07	6.76401e+07	1.12396	0.16859	0.319072	0.638889	0.33314
Com_12613_pos	Doramapimod	P	C31H37N5O3	527.29	528.298	1.70709	[M+H]+	8.75	-	3	C18	Organoheterocyclic compounds	Azoles	Pyrazoles	"285983-48-4"	HMDB0251587	-	-	-	-	CC1=CC=C(C=C1)N2C(=CC(=N2)C(C)(C)C)NC(=O)NC3=CC=C(C4=CC=CC=C43)OCCN5CCOCC5	MVCOAUNKQVWQHZ-UHFFFAOYSA-N	3.10707e+08	4.03488e+08	2.7173e+08	5.67021e+08	2.63846e+08	3.95847e+08	5.22173e+08	4.48446e+08	4.32851e+08	5.65476e+08	3.28506e+08	3.81974e+08	0.825788	-0.276156	0.176242	0.722222	0.788996
Com_12615_pos	LysoPE(0:0/22:5(7Z,10Z,13Z,16Z,19Z))	P	C27H46NO7P	527.301	528.306	5.11961	[M+H]+	9.664	0.51	2	C18	Lipids and lipid-like molecules	Glycerophospholipids	Glycerophosphoethanolamines	"-"	HMDB0011495	-	-	LMGP02050059	53480944	[H][C@@](CO)(COP(O)(=O)OCCN)OC(=O)CCCCC\C=C/C\C=C/C\C=C/C\C=C/C\C=C/CC	KZXGPOLABXFBDK-SCFYABBUSA-N	1.77937e+07	1.04632e+07	4.27431e+06	2.08592e+07	7.87193e+06	1.47249e+07	2.36868e+07	2.59924e+07	2.64624e+07	4.22466e+07	1.03248e+07	1.37956e+07	0.533211	-0.90722	0.0661837	0.805556	1.16379
Com_12618_pos	Terpenoid EA-I	P	C30H40O8	528.272	529.281	2.03237	[M+H]+	8.591	-	3	C18	Lipids and lipid-like molecules	Prenol lipids	Diterpenoids	-	-	C09198	-	-	-	CCCCCC=CC=CC12OC3C4C5C(O5)(C(C6(C(C4(O1)C(CC3(O2)C(=C)C)C)C=C(C6=O)C)O)O)CO	CZCPFHFUOUQBDL-NBYZGKQKSA-N	5.39629e+06	1.02497e+07	4.48845e+06	1.09809e+07	4.03824e+06	7.93782e+06	1.26553e+07	1.04458e+07	8.67915e+06	1.13853e+07	8.7313e+06	8.47604e+06	0.713755	-0.4865	0.0732895	0.805556	1.24589
Com_1261_neg	Tyr-tyr	N	C18H20N2O5	344.137	343.129	2.94978	[M-H]-	7.048	0.65	2	C18	Organic acids and derivatives	Carboxylic acids and derivatives	Amino acids, peptides, and analogues	"1050-28-8"	-	-	-	-	70590	C1=CC(=CC=C1CC(C(=O)NC(CC2=CC=C(C=C2)O)C(=O)O)N)O	JAQGKXUEKGKTKX-HOTGVXAUSA-N	6.08404e+06	7.77683e+06	9.91013e+06	1.42033e+07	9.23797e+06	9.43192e+06	1.12433e+07	9.13164e+06	1.07034e+07	1.36973e+07	1.57524e+07	6.74962e+06	0.841947	-0.248199	0.337146	0.666667	0.161257
Com_1261_pos	2,2'-Dithiodipyridine	P	C10H8N2S2	220.013	221.018	7.89699	[M+H]+	1.297	-	3	C18	Organoheterocyclic compounds	Pyridines and derivatives	-	"2127-03-9"	HMDB0245356	-	-	-	65093	C1=CC=NC(=C1)SSC2=CC=CC=N2	HAXFWIACAGNFHA-UHFFFAOYSA-N	2.6026e+08	3.29009e+08	1.88904e+08	4.66485e+08	2.2906e+08	2.60092e+08	3.97258e+08	3.57135e+08	3.66252e+08	4.22468e+08	3.73771e+08	8.68637e+07	0.865283	-0.208756	0.79084	0.694444	0.741604
Com_12622_pos	LysoPE(0:0/22:4(7Z,10Z,13Z,16Z))	P	C27H48NO7P	529.317	530.324	0.03693	[M+H]+	9.497	-	3	C18	Lipids and lipid-like molecules	Glycerophospholipids	Glycerophosphoethanolamines	"-"	HMDB0011493	-	-	LMGP02050057	53480942	[H][C@@](CO)(COP(O)(=O)OCCN)OC(=O)CCCCC\C=C/C\C=C/C\C=C/C\C=C/CCCCC	VLFJNHPNIOTOOA-YMIVKDKMSA-N	3.18826e+07	1.15857e+07	2.28132e+07	2.75582e+07	2.27703e+07	1.22897e+07	2.70322e+07	2.9007e+07	4.28668e+07	4.78256e+07	1.95808e+07	2.10416e+07	0.688	-0.539519	0.120465	0.694444	0.961992
Com_12626_pos	Herbimycin B	P	C28H38N2O8	530.263	531.269	1.31138	[M+H]+	9.892	0.89	2	C18	Phenylpropanoids and polyketides	Macrolactams	-	-	-	-	-	-	-	CC1CC(C(C(C=C(C(C(C=CC=C(C(=O)NC2=CC(=O)C=C(C1)C2=O)C)OC)OC(=O)N)C)C)O)OC	ZRACUXWBSYZVLW-RJDZUQFESA-N	9.12515e+07	1.59919e+07	3.69617e+07	5.99879e+07	6.95325e+07	1.94701e+07	1.2215e+08	3.19728e+07	8.77895e+07	5.21747e+07	4.80211e+07	5.50393e+07	0.738253	-0.437812	0.285151	0.611111	0.543842
Com_12627_pos	Cordianol F	P	C32H50O6	530.361	531.366	4.60938	[M+H]+	8.042	0.51	2	C18	Lipids and lipid-like molecules	Prenol lipids	Triterpenoids	-	-	-	-	-	-	CC(=CC(C1C(O1)(C)C)O)C2CCC3(C2CC(C4C3(CCC5C46CCC(C5(C)C)(OC6)O)C)OC(=O)C)C	XINNAOZRAIWLII-IYQDLERJSA-N	1.56245e+07	2.06348e+07	1.47128e+07	2.20915e+07	1.54527e+07	2.56787e+07	1.35082e+07	1.96031e+07	1.47785e+07	1.05546e+07	1.03363e+07	1.19259e+07	1.41494	0.500742	0.0276272	0.888889	1.14304
Com_12628_pos	alpha-Tocopherol succinate	P	C33H54O5	530.397	531.406	3.31517	[M+H]+	9.945	-	3	C18	Lipids and lipid-like molecules	Prenol lipids	Quinone and hydroquinone lipids	"4345-03-3"	HMDB0033685	-	-	-	425400	CC(C)CCCC(C)CCCC(C)CCCC1(C)CCC2=C(C)C(OC(=O)CCC(O)=O)=C(C)C(C)=C2O1	IELOKBJPULMYRW-UHFFFAOYSA-N	3.23952e+07	1.68154e+07	3.6859e+07	1.1586e+07	3.05319e+07	1.13087e+07	3.02339e+07	2.26301e+07	2.51376e+07	1.98397e+07	2.49531e+07	1.61364e+07	1.00407	0.00585858	0.716102	0.472222	0.123585
Com_1262_pos	Syringic acid	P	C9H10O5	198.053	221.042	1.59691	[M+Na]+	1.32	0.67	2	C18	Benzenoids	Benzene and substituted derivatives	Benzoic acids and derivatives	"530-57-4"	HMDB0002085	C10833	map00627;map01120	-	10742	COC1=CC(=CC(OC)=C1O)C(O)=O	JMSVCTWVEWCHDZ-UHFFFAOYSA-N	1.03645e+06	1.21185e+06	1.32127e+06	1.24484e+06	350761	1.11734e+06	660489	776962	679104	945757	1.20284e+06	1.39221e+06	1.1105	0.151211	0.797339	0.638889	0.0795944
Com_12630_pos	Staudine	P	C31H33NO7	531.226	532.232	1.26227	[M+H]+	5.956	-	3	C18	Organoheterocyclic compounds	Isoquinolines and derivatives	Benzylisoquinolines	-	-	-	-	-	-	COC1=C(C2=C(C=C1)C3CC(C2N4C3=C5C=C(C(=O)C=C5CC4)OC)C6=CC(=C(C=C6OC)OC)OC)OC	UYZSOWCTUAIRBG-JAOJVIEDSA-N	1.56245e+07	2.06348e+07	1.47128e+07	2.20915e+07	1.54527e+07	2.56787e+07	1.35082e+07	1.96031e+07	1.47785e+07	1.05546e+07	1.03363e+07	1.19259e+07	1.41494	0.500742	0.0276272	0.888889	0.910349
Com_12633_pos	LysoPC(O-18:0/0:0)	P	C26H56NO6P	509.385	532.374	0.03432	[M+Na]+	10.677	-	3	C18	Lipids and lipid-like molecules	Glycerophospholipids	Glycerophosphocholines	"74430-89-0"	HMDB0011149	C04317	map00565;map01100	LMGP01060014	2733532	CCCCCCCCCCCCCCCCCCOC[C@@H](O)COP([O-])(=O)OCC[N+](C)(C)C	XKBJVQHMEXMFDZ-AREMUKBSSA-N	3.21179e+07	7.38001e+07	1.793e+07	8.9123e+07	2.74603e+07	6.57397e+07	3.7601e+07	5.74409e+07	5.105e+07	6.35941e+07	4.84363e+07	4.37292e+07	1.01431	0.020498	0.652594	0.5	0.0987319
Com_12638_pos	Roehybridine	P	C31H39N3O5	533.289	534.301	8.49031	[M+H]+	8.747	0.68	2	C18	Alkaloids and derivatives	Harmala alkaloids	-	-	-	-	-	-	-	CN1CCC2=CC(=C(C3=C2C1CC34CCC5(C(C4)OC)C6=C(CCN5)C7=CC(=C(C=C7N6)OC)OC)O)OC	ZEQJFLRBPFWVDX-LIDVWUJLSA-N	2.16854e+07	2.57608e+07	1.43028e+07	4.87834e+07	1.47797e+07	1.96346e+07	3.98893e+07	2.82601e+07	2.36727e+07	3.59822e+07	2.1326e+07	2.60651e+07	0.827343	-0.273442	0.252419	0.75	0.514437
Com_12639_pos	Orlistat	P	C29H53NO5	495.392	534.355	0.50257	[M+K]+	9.358	-	3	C18	Organic acids and derivatives	Carboxylic acids and derivatives	Amino acids, peptides, and analogues	"96829-58-2"	HMDB0015215	-	-	-	-	O=CNC(C(=O)OC(CCCCCCCCCCC)CC1OC(=O)C1CCCCCC)CC(C)C	AHLBNYSZXLDEJQ-FWEHEUNISA-N	9.1593e+07	1.05548e+08	7.03204e+07	9.50512e+07	5.63079e+07	1.04872e+08	8.44632e+07	8.52351e+07	6.64344e+07	1.01412e+08	6.73016e+07	8.65648e+07	1.06569	0.0917876	0.691937	0.666667	0.136163
Com_1263_pos	3,4,5-Trimethoxycinnamic acid	P	C12H14O5	238.084	221.079	9.72347	[M+H-H2O]+	5.798	0.65	1	C18	Phenylpropanoids and polyketides	Cinnamic acids and derivatives	Hydroxycinnamic acids and derivatives	"90-50-6"	HMDB0002511	-	-	-	735755	COC1=CC(\C=C\C(O)=O)=CC(OC)=C1OC	YTFVRYKNXDADBI-SNAWJCMRSA-N	4.17934e+07	5.8229e+07	2.97462e+07	4.63703e+07	6.1229e+07	6.11622e+07	4.74446e+07	8.07333e+07	5.88312e+07	4.47007e+07	3.64204e+07	5.00203e+07	0.93833	-0.0918331	0.702544	0.472222	0.148416
Com_12640_pos	Concentricol D	P	C32H54O6	534.392	535.396	6.44146	[M+H]+	10.264	-	3	C18	Lipids and lipid-like molecules	Prenol lipids	Triterpenoids	-	-	-	-	-	-	CC(=CCCC1C2(CCC(C1(C)CCC=C(C)COC(=O)C)O2)C)CCC(C(C)(CCC=C(C)CO)O)O	MIYUGOVPVJJFCL-BWBHPFSHSA-N	5.3193e+06	1.61746e+07	5.0538e+06	1.45881e+07	5.7448e+06	9.79519e+06	1.11481e+07	1.89838e+07	1.46558e+07	1.94205e+07	9.50601e+06	6.16382e+06	0.70953	-0.495065	0.203113	0.75	0.538027
Com_12643_pos	Asperlicin	P	C31H29N5O4	535.222	536.226	5.68399	[M+H]+	5.559	-	3	C18	Organoheterocyclic compounds	Pyrimidodiazepines	-	-	-	C11688	map07117	-	-	CC(C)CC1C(=O)N2C(N1)C(C3=CC=CC=C32)(CC4C5=NC6=CC=CC=C6C(=O)N5C7=CC=CC=C7C(=O)N4)O	MGMRIOLWEROPJY-FPACPZPDSA-N	1.56245e+07	2.06348e+07	1.47128e+07	2.20915e+07	1.54527e+07	2.56787e+07	1.35082e+07	1.96031e+07	1.47785e+07	1.05546e+07	1.03363e+07	1.19259e+07	1.41494	0.500742	0.0276272	0.888889	0.500924
Com_12644_pos	(+)-Terpendole A	P	C32H41NO6	535.293	536.299	3.13996	[M+H]+	6.764	-	3	C18	Organoheterocyclic compounds	Naphthopyrans	-	-	-	-	-	-	-	CC1(C2C(C3C4(O3)C(O2)CCC5(C4(CCC6C5(C7=C(C6)C8=CC=CC=C8N7)C)O)C)OC(O1)C9C(O9)(C)C)C	XTBDVXSMPXFDAU-RYKDTHRLSA-N	5.4726e+06	810974	8.3974e+06	3.87486e+06	1.78198e+07	1.24682e+06	4.32696e+06	3.95753e+06	3.53881e+06	1.40407e+06	3.38414e+06	6.55263e+06	1.62417	0.699699	0.869429	0.555556	0.157718
Com_12645_pos	3-O-beta-D-quinovopyranosylstrophanthidin	P	C29H44O9	536.299	537.309	5.3626	[M+H]+	9.274	-	3	C18	Lipids and lipid-like molecules	Steroids and steroid derivatives	Steroid lactones	-	-	-	-	-	-	CC1C(C(C(C(O1)OC2CCC3(C4CCC5(C(CCC5(C4CCC3(C2)O)O)C6=CC(=O)OC6)C)C)O)O)O	RAWRNCRYFFPACC-XQTOAQGXSA-N	2.12056e+07	2.03398e+07	1.56012e+07	9.75375e+06	6.45779e+06	1.80448e+07	1.49669e+07	2.36527e+07	6.58763e+06	1.2432e+07	1.50436e+07	1.75024e+07	1.0135	0.019349	0.999049	0.555556	0.37037
Com_12646_pos	Fungicide K 99-5278A	P	C30H48O8	536.335	537.339	5.92335	[M+H]+	8.102	-	3	C18	Phenylpropanoids and polyketides	Macrolides and analogues	-	-	-	-	-	-	-	CC1C=CC=CC=CC=CC=CC(CC(CC(CC(CCCC(CC(C(C(=O)OC1C)C)O)O)O)O)O)O	XZNYCRZDVXCORM-LWYGBUOPSA-N	2.12775e+06	2.81762e+06	1.92346e+06	1.1553e+07	9.12541e+06	1.80777e+07	5.35827e+06	7.53516e+06	6.47626e+06	5.50072e+06	3.39626e+06	6.41874e+06	1.31539	0.395494	0.890067	0.5	0.155688
Com_12647_pos	1-O-Palmitoyl-2-O-acetyl-sn-glycero-3-phosphorylcholine	P	C26H52NO8P	537.343	538.35	1.5739	[M+H]+	7.445	0.86	2	C18	Lipids and lipid-like molecules	Glycerophospholipids	Glycerophosphocholines	-	-	-	-	-	-	CCCCCCCCCCCCCCCC(=O)OCC(COP(=O)([O-])OCC[N+](C)(C)C)OC(=O)C	XPAXRSJGGFVTFM-VWLOTQADSA-N	2.56238e+07	2.91501e+07	1.74636e+07	2.45542e+07	2.84253e+07	3.22552e+07	2.01354e+07	2.19798e+07	1.80719e+07	3.04425e+07	9.32408e+06	2.13056e+07	1.29864	0.377002	0.139241	0.75	0.624386
Com_12653_pos	Batrachotoxin	P	C31H42N2O6	538.304	539.313	2.56762	[M+H]+	8.938	-	3	C18	Organoheterocyclic compounds	Pyrroles	Pyrrole carboxylic acids and derivatives	-	HMDB0248882	C13750	-	-	-	CC1=CNC(=C1C(=O)OC(C)C2=CCC34C2(CC(C56C3=CCC7C5(CCC(C7)(O6)O)C)O)CN(CCO4)C)C	ISNYUQWBWALXEY-OMIQOYQYSA-N	5.40844e+08	6.05084e+08	5.46378e+08	7.6066e+08	5.09589e+08	7.37268e+08	5.44415e+08	4.32562e+08	5.22828e+08	5.69513e+08	5.07716e+08	5.58406e+08	1.18	0.238788	0.0853703	0.75	0.277013
Com_12654_pos	LysoPC(18:3(6Z,9Z,12Z)/0:0)	P	C26H48NO7P	517.317	540.306	0.84646	[M+Na]+	8.462	0.72	2	C18	Lipids and lipid-like molecules	Glycerophospholipids	Glycerophosphocholines	"-"	HMDB0010387	C04230	map00564;map04148;map05231	LMGP01050128	52924045	CCCCC\C=C/C\C=C/C\C=C/CCCCC(=O)OC[C@](O)([H])COP([O-])(=O)OCC[N+](C)(C)C	MRTUWVDDQVMUCR-ACHCNROVSA-N	2.2439e+09	2.83575e+09	1.59357e+09	2.22738e+09	1.92514e+09	1.41721e+09	2.3514e+09	1.85316e+09	1.99263e+09	2.50462e+09	1.45188e+09	2.60084e+09	0.959891	-0.0590579	0.73397	0.583333	0.252874
Com_12665_pos	Scutebarbatine I(rel)	P	C30H41NO8	543.283	544.291	0.46542	[M+H]+	8.859	-	3	C18	Organoheterocyclic compounds	Pyridines and derivatives	Pyridinecarboxylic acids and derivatives	-	-	-	-	-	24814211	CCOC1CC2CC(OC2O1)C3(C(CC(C4(C3CCCC45CO5)COC(=O)C)OC(=O)C6=CN=CC=C6)C)C	QKISVSHUNJJKNY-MSTMNAHCSA-N	2.49339e+08	4.09686e+08	1.98398e+08	3.38307e+08	2.62282e+08	3.25341e+08	2.68387e+08	2.25915e+08	2.40884e+08	2.9035e+08	2.3898e+08	3.4758e+08	1.10623	0.145655	0.513481	0.611111	0.324734
Com_12671_pos	Pharboside C	P	C27H44O11	544.288	545.293	4.94622	[M+H]+	5.39	-	3	C18	Lipids and lipid-like molecules	Prenol lipids	Terpene glycosides	-	-	-	-	-	-	CC12CCCC(C1C(C(C34C2CCC(C3)C(C4)(CO)OC5C(C(C(C(O5)CO)O)O)O)O)O)(C)C(=O)OC	JVEVLHMSSSKCCH-AUHLAWAESA-N	282437	290773	93084.3	1.5151e+06	969974	358125	114640	319797	97595.1	104253	1.17553e+06	126073	1.81099	0.856779	0.238214	0.666667	0.74684
Com_12672_pos	chaetoglobosins	P	C32H36N2O5	528.262	546.297	1.4019	[M+NH4]+	6.236	-	3	C18	Alkaloids and derivatives	Cytochalasans	Chaetoglobosins	-	-	-	-	-	-	O=C1C=CC(=O)C23C(O)=NC(CC4=CNC=5C=CC=CC54)C3C(C)C6(OC6C2C=CCC(C=C(C)C1O)C)C	OUMWCYMRLMEZJH-RRFIZBDMSA-N	1.19036e+06	1.23013e+06	1.15534e+06	1.55579e+06	1.00985e+06	1.21902e+06	2.66816e+06	293292	191127	1.41726e+06	1.34872e+06	1.81966e+06	0.951185	-0.0722019	0.518108	0.611111	0.231736
Com_12682_pos	LysoPC(20:2)	P	C28H54NO7P	547.364	548.371	0.21108	[M+H]+	9.757	0.96	2	C18	Lipids and lipid-like molecules	Glycerophospholipids	Glycerophosphocholines	-	HMDB0010392	-	-	LMGP01050132	-	CCCCCC=CCC=CCCCCCCCCCC(=O)OCC(COP(=O)([O-])OCC[N+](C)(C)C)O	YYQVCMMXPIJVHY-ZOIJLGJPSA-N	4.05593e+09	5.35841e+09	3.52455e+09	5.11131e+09	3.57959e+09	4.34451e+09	4.0289e+09	4.96472e+09	3.77612e+09	5.17644e+09	3.19512e+09	3.18676e+09	1.06767	0.0944633	0.54016	0.638889	0.203537
Com_12684_pos	Antimycin A1	P	C28H40N2O9	548.273	549.278	5.07057	[M+H]+	8.75	-	3	C18	Benzenoids	Benzene and substituted derivatives	Benzoic acids and derivatives	-	-	C11339	-	-	-	O=C(OC1C(OC(=O)C(N=C(O)C=2C=CC=C(N=CO)C2O)C(OC(=O)C1CCCCCC)C)C)CC(C)C	UIFFUZWRFRDZJC-UHFFFAOYSA-N	4.26194e+08	5.34382e+08	3.81941e+08	9.52565e+08	3.38025e+08	6.08534e+08	8.31692e+08	6.47405e+08	7.25282e+08	7.72958e+08	5.30532e+08	5.51307e+08	0.798596	-0.324463	0.151224	0.75	0.652136
Com_12686_pos	(+)-Reblastatin	P	C29H44N2O8	548.31	549.317	0.4862	[M+H]+	6.363	-	3	C18	Phenylpropanoids and polyketides	Macrolactams	-	-	-	-	-	-	-	CC1CC(C(C(C=C(C(C(CCC=C(C(=O)NC2=CC(=C(C(=C2)O)OC)C1)C)OC)OC(=O)N)C)C)O)OC	VFJOOSVDHSUNKR-DQJDZTSCSA-N	1.08231e+06	1.00571e+06	1.02967e+06	2.77482e+06	598838	2.12396e+06	1.48561e+06	109057	1.43527e+06	1.10885e+06	81941	1.36074e+06	1.54356	0.626257	0.220286	0.444444	0.728324
Com_12691_pos	Dhesn	P	C30H39N5O5	549.295	550.299	6.78509	[M+H]+	8.925	-	3	C18	Alkaloids and derivatives	Ergoline and derivatives	Lysergic acids and derivatives	"-"	HMDB0251109	-	-	-	12800620	CC(C)CC1N2C(=O)C(C)(NC(=O)C3CC4C(CC5=CNC6=CC=CC4=C56)N(C)C3)OC2(O)C2CCCN2C1=O	XWMMZDZUHSYSPU-UHFFFAOYSA-N	3.66243e+07	4.02114e+07	3.12321e+07	4.61455e+07	3.71067e+07	4.55847e+07	4.69861e+07	4.36575e+07	3.65025e+07	4.91593e+07	3.52037e+07	5.53156e+07	0.887866	-0.171586	0.247312	0.666667	0.201589
Com_12693_pos	Butenoyl PAF	P	C28H56NO7P	549.379	550.386	0.95877	[M+H]+	10.302	0.83	2	C18	Lipids and lipid-like molecules	Glycerophospholipids	Glycerophosphocholines	-	-	-	-	-	-	CCCCCCCCCCCCCCCCOCC(COP(=O)([O-])OCC[N+](C)(C)C)OC(=O)C=CC	SRZBVCCSIMMDOV-QPSGOUHRSA-N	6.52962e+09	1.61158e+08	4.90258e+09	6.4545e+08	5.23776e+09	5.71495e+08	6.89728e+09	3.93507e+09	5.18127e+09	1.67327e+09	4.42418e+09	1.37159e+08	0.811213	-0.301847	0.618647	0.527778	0.610324
Com_12695_pos	Manumycin A	P	C31H38N2O7	550.268	551.278	5.21992	[M+H]+	8.755	-	3	C18	Organic oxygen compounds	Organooxygen compounds	Carbonyl compounds	"52665-74-4"	HMDB0242678	C12111	-	LMFA08020185	4010	CCCCC(C)C=C(C)C=C(C)C(=O)NC1=CC(O)(C=CC=CC=CC(=O)NC2=C(O)CCC2=O)C2OC2C1=O	TWWQHCKLTXDWBD-UHFFFAOYSA-N	1.05599e+07	2.10902e+07	1.04635e+07	3.10922e+07	3.80836e+06	1.74364e+07	2.30005e+07	2.51606e+07	1.63661e+07	4.09991e+07	1.30067e+07	1.51889e+07	0.706321	-0.501604	0.21734	0.694444	0.6565
Com_12696_pos	Rescinnaminol	P	C32H42N2O6	550.304	551.314	5.10524	[M+H]+	9.494	-	3	C18	Organoheterocyclic compounds	Indoles and derivatives	Pyridoindoles	-	-	-	-	-	-	COC1=CC2=C(C=C1)C3=C(N2)C4CC5CCC(CC5CN4CC3)OC(CCC6=CC(=C(C(=C6)OC)OC)OC)O	CACUDZIKDKWSSF-CCNLXKQESA-N	9.03089e+07	1.1948e+08	7.28313e+07	1.0774e+08	7.79813e+07	1.0282e+08	1.11134e+08	1.30461e+08	1.16489e+08	1.31319e+08	1.07373e+08	9.68968e+07	0.823389	-0.280353	0.0567541	0.805556	0.259971
Com_12697_pos	Manzamine J	P	C36H46N4O	550.367	551.38	9.56281	[M+H]+	9.756	-	3	C18	Alkaloids and derivatives	Harmala alkaloids	-	-	-	-	-	-	-	C1CCNC2C3(CCC=CC1)CN4CCCCC=CCCC2(C=C(C3CC4)C5=NC=CC6=C5NC7=CC=CC=C67)O	FDTXAASVSUUWOT-GSXVTLMESA-N	2.142e+07	4.16148e+07	2.16066e+07	4.0226e+07	1.79469e+07	3.02272e+07	2.0779e+07	3.7288e+07	2.99547e+07	4.19222e+07	2.25751e+07	2.37573e+07	0.981649	-0.0267211	0.850348	0.555556	0.0771447
Com_12699_pos	Ipecosidic acid	P	C26H33NO12	551.2	552.207	1.87455	[M+H]+	6.148	-	3	C18	Lipids and lipid-like molecules	Prenol lipids	Terpene glycosides	-	-	-	-	-	-	CC(=O)N1CCC2=CC(=C(C=C2C1CC3C(C(OC=C3C(=O)O)OC4C(C(C(C(O4)CO)O)O)O)C=C)O)O	QCXXDKLITYYVTE-YVJMXFEMSA-N	1.50254e+07	1.51317e+07	1.07272e+07	6.4545e+08	7.78322e+06	9.57101e+06	4.2719e+06	161898	133409	119792	74413.3	2.1423e+07	26.8743	4.74815	0.0105987	0.861111	2.77122
Com_12707_pos	Dihydronortoxiferine I	P	C38H40N4	552.325	553.328	7.7217	[M+H]+	10.122	-	3	C18	Alkaloids and derivatives	Strychnos alkaloids	-	-	-	-	-	-	-	CC=C1CN2CCC34C2CC1C5=CN6C7C(=CN(C53)C8=CC=CC=C48)C9CC1C7(CCN1CC9=CC)C1=CC=CC=C16	XISKMNBBUQQBBE-ANUZYNSFSA-N	8.02733e+07	1.27868e+08	6.08519e+07	1.00741e+08	6.50933e+07	9.30484e+07	1.05117e+08	1.15854e+08	1.17276e+08	1.52783e+08	1.05707e+08	8.1535e+07	0.778268	-0.361662	0.0914975	0.805556	0.170204
Com_12708_pos	LysoPE(24:6(6Z,9Z,12Z,15Z,18Z,21Z)/0:0)	P	C29H48NO7P	553.317	554.326	3.10479	[M+H]+	6.261	-	3	C18	Lipids and lipid-like molecules	Glycerophospholipids	Glycerophosphoethanolamines	"-"	HMDB0011529	-	-	LMGP02050073	53480958	[H][C@@](O)(COC(=O)CCCC\C=C/C\C=C/C\C=C/C\C=C/C\C=C/C\C=C/CC)COP(O)(=O)OCCN	UOCKWCJPKZTDEK-RGSQNDLGSA-N	1.08762e+06	1.01894e+06	1.23732e+06	2.48601e+06	1.07077e+06	2.05035e+06	214368	1.1302e+06	1.39951e+06	1.45074e+06	1.32663e+06	1.53804e+06	1.26794	0.342484	0.36634	0.527778	0.298057
Com_12709_pos	Gly-Pro-Arg-Pro-Lys	P	C24H43N9O6	553.334	554.345	7.12632	[M+H]+	6.71	-	3	C18	Organic acids and derivatives	Carboxylic acids and derivatives	Amino acids, peptides, and analogues	"-"	HMDB0252830	-	-	-	71330004	NCCCCC(NC(=O)C1CCCN1C(=O)C(CCCN=C(N)N)NC(=O)C1CCCN1C(=O)CN)C(O)=O	SQEGVOSYJNDGRT-UHFFFAOYSA-N	1.34549e+07	1.86191e+07	6.24352e+06	2.83421e+06	6.95304e+06	1.44391e+07	6.32463e+06	5.22464e+06	1.85148e+06	5.89675e+06	2.6534e+06	1.80792e+07	1.56242	0.643781	0.237967	0.75	1.02076
Com_12712_pos	Acrovestone	P	C32H42O8	554.288	555.293	4.57862	[M+H]+	10.444	0.79	2	C18	Benzenoids	Benzene and substituted derivatives	Diphenylmethanes	"24177-16-0"	-	C09916	-	-	-	CC(C)CC(C1=C(C(=C(C(=C1O)CC=C(C)C)O)C(=O)C)O)C2=C(C(=C(C(=C2O)CC=C(C)C)OC)C(=O)C)O	KLFWXYAHGSXKAW-UHFFFAOYSA-N	421471	312217	330373	1.54614e+06	976029	757026	638004	1.06685e+06	296926	260996	1.28871e+06	1.77187e+06	0.815888	-0.293557	0.731086	0.527778	0.202763
Com_12714_pos	1-hydroxylycopene	P	C40H58O	554.449	555.459	5.67865	[M+H]+	9.689	-	3	C18	Lipids and lipid-like molecules	Prenol lipids	Tetraterpenoids	"-"	HMDB0304015	C15870	-	LMPR01070114	5365880	CC(C)=CCC\C(C)=C\C=C\C(\C)=C\C=C\C(\C)=C\C=C\C=C(/C)\C=C\C=C(/C)\C=C\C=C(/C)CCCC(C)(C)O	CNYVJTJLUKKCGM-RGGGOQHISA-N	9.25797e+06	1.21086e+07	4.36517e+06	2.15943e+07	5.45177e+06	1.19157e+07	2.02843e+07	1.79566e+07	1.37338e+07	1.90715e+07	1.11018e+07	1.24026e+07	0.684221	-0.547466	0.100477	0.777778	0.692021
Com_12715_pos	Nicotaxine	P	C30H37NO9	555.247	556.249	9.0601	[M+H]+	6.145	-	3	C18	Lipids and lipid-like molecules	Prenol lipids	Diterpenoids	-	-	-	-	-	-	C1(=O)C[C@@H]2C(C(=C1C)[C@H]([C@@H]([C@@]1([C@H]([C@@H]2OC(=O)C)[C@@]2([C@@H](CC1)O)CO2)C)OC(=O)c1cccnc1)OC(=O)C)(C)C	KKFCJNGKHYRAPZ-UHFFFAOYNA-N	4.07852e+07	3.77387e+07	2.83239e+07	6.4545e+08	1.52648e+07	3.78679e+07	64462.3	118176	5.74047e+08	6.22892e+08	5.94478e+08	3.87869e+07	0.440033	-1.18432	0.634929	0.527778	0.727937
Com_12716_pos	ciguatoxin IJKLM cyclic acetal	P	C28H44O11	556.288	557.292	5.96625	[M+H]+	5.499	-	3	C18	Organoheterocyclic compounds	Oxepanes	-	-	-	-	-	-	-	CC1CC2C(CC3C(O2)C(C(C4(C(O3)C(C(C5(O4)CCCO5)C)C)O)O)C)OC6COC(OC6C1)CC(=O)O	BCRACEMMSIEVIP-HDJBMSHGSA-N	1.56245e+07	2.06348e+07	1.47128e+07	2.20915e+07	1.54527e+07	2.56787e+07	1.35082e+07	1.96031e+07	1.47785e+07	1.05546e+07	1.03363e+07	1.19259e+07	1.41494	0.500742	0.0276272	0.888889	0.468486
Com_12717_pos	Dihydrocelastryl Diacetate	P	C33H44O6	536.314	559.299	6.51542	[M+Na]+	8.925	-	3	C18	Benzenoids	Phenanthrenes and derivatives	-	-	-	-	-	-	-	O=C(OC=1C=C2C(=C(C1OC(=O)C)C)CC=C3C2(C)CCC4(C)C5CC(C(=O)O)(C)CCC5(C)CCC34C)C	SAOOBRUHTPONGX-UANCAJPASA-N	8.87066e+07	1.20281e+08	1.20404e+08	1.24278e+08	1.0697e+08	1.05184e+08	2.16602e+08	1.18823e+08	1.34992e+08	1.33466e+08	1.18269e+08	1.43218e+08	0.769408	-0.378179	0.0473742	0.833333	0.794088
Com_12718_pos	Protoxylocarpin C	P	C34H54O6	558.392	559.397	4.28479	[M+H]+	8.514	-	3	C18	Lipids and lipid-like molecules	Prenol lipids	Triterpenoids	-	-	-	-	-	25222953	CCOC1C(CC(O1)C(C(C)(C)OCC)O)C2CC=C3C2(CCC4C3(C(CC5C4(C=CC(=O)C5(C)C)C)O)C)C	OFUNGYZREUEBNU-YCDMDWGMSA-N	1.56245e+07	2.06348e+07	1.47128e+07	2.20915e+07	1.54527e+07	2.56787e+07	1.35082e+07	1.96031e+07	1.47785e+07	1.05546e+07	1.03363e+07	1.19259e+07	1.41494	0.500742	0.0276272	0.888889	0.659543
Com_12721_pos	LANEPITANT	P	C33H45N5O3	559.352	560.36	0.18525	[M+H]+	9.904	-	3	C18	Organoheterocyclic compounds	Indoles and derivatives	Tryptamines and derivatives	"-"	HMDB0253970	-	-	-	10257218	COC1=CC=CC=C1CN(CC(CC1=CNC2=CC=CC=C12)NC(=O)CN1CCC(CC1)N1CCCCC1)C(C)=O	CVXJAPZTZWLRBP-UHFFFAOYSA-N	1.03761e+07	4.91931e+06	4.08938e+06	7.11531e+06	2.28763e+06	1.40917e+07	9.19282e+06	1.18227e+07	7.60505e+06	1.33552e+07	5.80342e+06	1.21762e+07	0.715188	-0.483605	0.162976	0.722222	0.725853
Com_12722_pos	LPC 19:0-d5	P	C27H56NO7P	537.379	560.369	0.2618	[M+Na]+	10.459	-	3	C18	Lipids and lipid-like molecules	Glycerophospholipids	Glycerophosphocholines	-	-	-	-	-	-	[H]C(O)(C([H])([H])OC(=O)CCCCCCCCCCCCCCCCCC)C([H])([H])OP(=O)([O-])OCC[N+](C)(C)C	WYIMORDZGCUBAA-BMCNFRGNSA-N	6.87379e+08	9.71785e+08	8.36103e+07	8.57286e+08	3.37161e+08	7.26153e+08	8.06147e+08	8.98217e+08	7.30585e+08	8.54722e+08	6.29418e+08	7.59516e+08	0.783006	-0.352905	0.25829	0.638889	0.463733
Com_12723_pos	Lancifodilactone E	P	C29H36O11	560.226	561.232	1.36313	[M+H]+	5.392	-	3	C18	Lipids and lipid-like molecules	Fatty Acyls	Eicosanoids	-	-	-	-	-	-	CC1C2C3C(C(C(=O)O3)(C)O)OC45C2C(C1=O)(CCC6(O4)CC78C(CC(C6C5=O)O)C(OC7CC(=O)O8)(C)C)C	RBGYXAFWYMVSEF-CWXFUPFGSA-N	5.50794e+07	6.84352e+07	4.57938e+07	5.74183e+07	3.90992e+07	5.35178e+07	5.5046e+07	4.72755e+07	5.71452e+07	6.24585e+07	4.09642e+07	6.07898e+07	0.986606	-0.0194546	0.863552	0.555556	0.324573
Com_12724_pos	(4'E,1S,6S,7R,10S,6'S,7'R)-aspergilloid A	P	C30H40O10	560.262	561.265	7.86379	[M+H]+	6.721	-	3	C18	Lipids and lipid-like molecules	Prenol lipids	Terpene lactones	"-"	-	-	-	-	-	-	GINWPXGJOUQXPN-AUWHNZDYSA-N	5.44646e+08	4.61126e+08	4.71542e+08	5.95982e+06	2.49369e+08	3.20062e+08	5.10578e+06	1.16025e+07	972139	6.70015e+06	276204	7.66557e+08	2.59437	1.37539	0.0309499	0.777778	3.12819
Com_12730_pos	(+)-Strempeliopidine	P	C38H48N4	560.388	561.397	3.03328	[M+H]+	7.887	0.61	2	C18	Alkaloids and derivatives	Eburnan-type alkaloids	-	-	-	-	-	-	-	CCC12CCCN3C1C4(CC3)C(CC2)NC5=C4C=C(C=C5)C6CN7C8=CC=CC=C8C9=C7C1C6(CCCN1CC9)CC	KRFPTFLBQUGVOL-DBULHXIHSA-N	3.45016e+07	4.51254e+07	3.42341e+07	4.99111e+07	3.36984e+07	5.13108e+07	2.43271e+07	2.30843e+07	2.96916e+07	2.53719e+07	2.80356e+07	3.7912e+07	1.47713	0.562793	0.00546864	0.916667	0.369627
Com_12731_pos	3-O-beta-D-glucosyl-brassicasterol	P	C34H56O6	560.408	561.412	5.81539	[M+H]+	9.783	-	3	C18	Lipids and lipid-like molecules	Steroids and steroid derivatives	Steroidal glycosides	"-"	HMDB0304143	-	-	-	75967394	CC(C)C(C)C=CC(C)C1CCC2C3CC=C4CC(CCC4(C)C3CCC12C)OC1OC(CO)C(O)C(O)C1O	ILUZPRRJJSFYEH-UHFFFAOYSA-N	7.89209e+07	6.75407e+07	6.44029e+07	2.73632e+07	8.49948e+07	3.11156e+07	8.15692e+07	8.09207e+07	7.66822e+07	4.26502e+07	6.62122e+07	4.86599e+07	0.893227	-0.162901	0.476828	0.583333	0.137737
Com_12732_pos	2-methylbacteriohopane-32,33,34,35-tetrol	P	C36H64O4	560.48	561.488	0.21739	[M+H]+	8.21	0.93	2	C18	Lipids and lipid-like molecules	Prenol lipids	Hopanoids	-	-	-	-	LMPR04000010	-	CC1CC(C2CCC3(C(C2(C1)C)CCC4C3(CCC5C4(CCC5C(C)CCC(C(C(CO)O)O)O)C)C)C)(C)C	PUIJQPKZJCMHTP-VNTKYKRPSA-N	1.00048e+06	930419	936138	1.5015e+06	965171	1.04521e+06	1.51329e+06	835374	1.26755e+06	1.1203e+06	1.14237e+06	1.38918e+06	0.877663	-0.188261	0.282409	0.722222	0.148198
Com_12735_pos	Austrobuxusin F	P	C31H46O9	562.314	563.327	9.31401	[M+H]+	10.116	-	3	C18	Organic acids and derivatives	Carboxylic acids and derivatives	Tricarboxylic acids and derivatives	-	-	-	-	LMPR0103540006	-	O=C(OC1C2OC(=O)C(C2C(=C)C)C3(O)C4OC4C5(OC(=O)C(C5)C(O)C)C13C)CCCCCCCCCCC	DQJKVVGTJNBSOS-FNWZZRCQSA-N	6.88747e+07	9.1632e+07	6.90348e+07	8.02628e+07	7.58522e+07	6.60602e+07	9.8302e+07	8.10154e+07	8.32128e+07	5.81477e+07	6.97229e+07	7.19051e+07	0.977095	-0.0334293	0.858537	0.611111	0.0154109
Com_12739_pos	Taurolithocholate sulfate	P	C26H45NO8S2	563.259	564.27	6.4988	[M+H]+	7.316	-	3	C18	Lipids and lipid-like molecules	Steroids and steroid derivatives	Bile acids, alcohols and derivatives	-	HMDB0002580	C03642	map04976	LMST05020003	-	CC(CCC(=O)NCCS(=O)(=O)O)C1CCC2C1(CCC3C2CCC4C3(CCC(C4)OS(=O)(=O)O)C)C	HSNPMXROZIQAQD-GBURMNQMSA-N	4.86288e+07	4.32231e+07	1.14681e+07	4.20856e+07	1.67346e+07	2.95582e+07	1.30395e+07	1.49081e+07	4.96247e+06	2.08065e+07	8.41289e+06	4.90424e+06	2.85973	1.51588	0.0108703	0.888889	3.28972
Com_1273_pos	Spathulenol	P	C15H24O	220.183	221.19	0.19113	[M+H]+	7.828	0.88	1	C18	Lipids and lipid-like molecules	Prenol lipids	Sesquiterpenoids	"6750-60-3"	HMDB0036420	-	-	-	92231	[H][C@@]12CC[C@](C)(O)[C@@]1([H])[C@H]1[C@@H](CCC2=C)C1(C)C	FRMCCTDTYSRUBE-BGPZULBFSA-N	3.08735e+07	3.4688e+07	1.95999e+07	3.97305e+07	3.64034e+07	3.66372e+07	3.00602e+07	3.9868e+07	2.81122e+07	3.13566e+07	2.84495e+07	3.7781e+07	1.01178	0.0168981	0.977985	0.555556	0.152382
Com_12740_pos	LysoPC(20:5(5Z,8Z,11Z,14Z,17Z)/0:0)	P	C28H48NO7P	541.317	564.305	1.03266	[M+Na]+	8.384	0.71	2	C18	Lipids and lipid-like molecules	Glycerophospholipids	Glycerophosphocholines	"-"	HMDB0010397	C04230	map00564;map04148;map05231	LMGP01050050	11757087	CC\C=C/C\C=C/C\C=C/C\C=C/C\C=C/CCCC(=O)OC[C@](O)([H])COP([O-])(=O)OCC[N+](C)(C)C	PDIGSOAOQOXRDU-WJPZTBRDSA-N	1.03925e+09	1.10276e+07	7.96919e+08	2.35704e+06	8.8381e+08	5.5173e+08	7.89822e+08	1.01999e+09	9.29702e+08	8.03858e+08	8.7633e+08	5.06807e+08	0.666819	-0.584633	0.181056	0.638889	1.54825
Com_12743_pos	LysoPC(20:4(5Z,8Z,11Z,14Z)/0:0)	P	C28H50NO7P	543.332	566.321	1.48217	[M+Na]+	8.849	0.77	2	C18	Lipids and lipid-like molecules	Glycerophospholipids	Glycerophosphocholines	"60701-99-7"	HMDB0010395	C04230	map00564;map04148;map05231	LMGP01050048	24779476	CCCCC\C=C/C\C=C/C\C=C/C\C=C/CCCC(=O)OC[C@@H](O)COP([O-])(=O)OCC[N+](C)(C)C	LAXQYRRMGGEGOH-JXRLJXCWSA-N	1.20315e+10	2.43034e+09	9.08197e+09	2.10839e+08	1.21015e+10	3.04496e+09	9.25992e+09	1.0582e+10	1.04185e+10	1.10215e+10	1.15306e+10	1.49869e+10	0.573767	-0.801464	0.131566	0.722222	1.48681
Com_1274_pos	Farnesal	P	C15H24O	220.183	221.19	0.20809	[M+H]+	8.397	0.95	1	C18	Lipids and lipid-like molecules	Prenol lipids	Sesquiterpenoids	"19317-11-4"	HMDB0060356	C03461	map00900;map00909;map00981;map01110	LMPR0103010012	5280598	CC(=CCC/C(=C/CC/C(=C/C=O)/C)/C)C	YHRUHBBTQZKMEX-YFVJMOTDSA-N	6.88447e+07	8.48142e+07	1.23223e+07	5.02233e+07	8.61277e+06	1.22732e+08	5.92895e+07	3.06203e+07	8.18791e+07	7.05551e+07	3.98633e+07	9.60099e+07	0.918915	-0.121997	0.441377	0.555556	0.996836
Com_12755_pos	LysoPC(22:6(4Z,7Z,10Z,13Z,16Z,19Z)/0:0)	P	C30H50NO7P	567.332	568.339	1.5811	[M+H]+	8.79	0.75	2	C18	Lipids and lipid-like molecules	Glycerophospholipids	Glycerophosphocholines	"162440-05-3"	HMDB0010404	C04230	map00564;map04148;map05231	LMGP01050056	10415542	[H][C@@](O)(COC(=O)CC\C=C/C\C=C/C\C=C/C\C=C/C\C=C/C\C=C/CC)COP([O-])(=O)OCC[N+](C)(C)C	LSOWKZULVQWMLY-APPDJCNMSA-N	2.81778e+10	4.1191e+10	2.49985e+10	1.17108e+10	2.61347e+10	2.97717e+09	3.19312e+10	3.15823e+10	3.06336e+10	3.57587e+10	2.89126e+10	3.12257e+10	0.71136	-0.491348	0.18115	0.833333	0.304679
Com_12761_pos	5-Oxoavermectin ''1b'' aglycone	P	C33H44O8	568.304	569.313	3.65969	[M+H]+	5.555	-	3	C18	Phenylpropanoids and polyketides	Macrolides and analogues	-	-	-	C11962	map00522;map01100;map01110	-	-	CC1C=CC=C2COC3C2(C(C=C(C3=O)C)C(=O)OC4CC(CC=C(C1O)C)OC5(C4)C=CC(C(O5)C(C)C)C)O	BEEFSSUBEICEFL-AWCHRDHNSA-N	6.24085e+06	6.35955e+06	4.28987e+06	1.25725e+07	5.84916e+06	7.10481e+06	3.65812e+06	7.23523e+06	2.32916e+06	8.8917e+06	2.99477e+06	8.80784e+06	1.25061	0.322632	0.310685	0.583333	0.73805
Com_12765_pos	LysoPC(22:5(4Z,7Z,10Z,13Z,16Z)/0:0)	P	C30H52NO7P	569.348	570.355	1.18837	[M+H]+	9.093	0.77	2	C18	Lipids and lipid-like molecules	Glycerophospholipids	Glycerophosphocholines	"-"	HMDB0010402	C04230	map00564;map04148;map05231	LMGP01050142	53480473	CCCCC\C=C/C\C=C/C\C=C/C\C=C/C\C=C/CCC(=O)OC[C@](O)([H])COP([O-])(=O)OCC[N+](C)(C)C	YBUXFQUGNPBZPS-YNBHEIDWSA-N	1.57935e+09	2.64519e+09	1.72266e+09	3.17481e+09	1.6624e+09	2.23935e+09	1.44242e+09	1.83045e+09	2.17182e+09	1.96736e+09	1.6983e+09	1.53524e+09	1.22339	0.29089	0.217537	0.694444	0.775251
Com_12770_pos	1-(9Z-Eicosenoyl)-sn-glycero-3-phosphocholine	P	C28H56NO7P	549.379	572.368	1.00032	[M+Na]+	10.3	0.71	2	C18	Lipids and lipid-like molecules	Glycerophospholipids	Glycerophosphocholines	"-"	HMDB0243798	-	-	LMGP01050047	-	CCCCCCCCCCC=CCCCCCCCC(=O)OCC(O)COP([O-])(=O)OCC[N+](C)(C)C	GJTDRNFWIDPARY-UHFFFAOYSA-N	1.4293e+09	1.33667e+09	5.53408e+08	1.1233e+08	2.86299e+08	2.60087e+08	1.66007e+09	1.65888e+09	1.25808e+09	1.43176e+09	8.99742e+08	8.59558e+08	0.512108	-0.965481	0.0557777	0.833333	1.08504
Com_12774_pos	LysoPC(22:4(7Z,10Z,13Z,16Z)/0:0)	P	C30H54NO7P	571.364	572.37	1.41282	[M+H]+	9.566	0.76	2	C18	Lipids and lipid-like molecules	Glycerophospholipids	Glycerophosphocholines	"-"	HMDB0010401	C04230	map00564;map04148;map05231	LMGP01050124	52924039	CCCCC\C=C/C\C=C/C\C=C/C\C=C/CCCCCC(=O)OC[C@](O)([H])COP([O-])(=O)OCC[N+](C)(C)C	ZOJBSSVHFSBHMP-JJJSWPRASA-N	8.31001e+08	1.42407e+09	8.68261e+08	1.19952e+09	9.97426e+08	1.17142e+09	4.99611e+08	6.65464e+08	6.76761e+08	6.54847e+08	5.36521e+08	7.84956e+08	1.70022	0.765719	0.000787808	1	1.89169
Com_12778_pos	Convallatoxin	P	C29H42O10	550.278	573.267	0.15764	[M+Na]+	7.154	-	3	C18	Lipids and lipid-like molecules	Steroids and steroid derivatives	Steroid lactones	"508-75-8"	HMDB0034362	C08858	-	LMST01120013	-	O=CC12CCC(OC3OC(C)C(O)C(O)C3O)CC2(O)CCC4C1CCC5(C)C(C6=CC(=O)OC6)CCC45O	HULMNSIAKWANQO-JQKSAQOKSA-N	2.5457e+07	2.27802e+07	7.50975e+06	5.03471e+06	1.77025e+07	2.0964e+07	460530	3.48602e+06	621480	2.24674e+06	286080	7.18598e+06	6.96084	2.79926	0.00396638	0.972222	3.3843
Com_12780_pos	Crenulatoside C	P	C29H48O11	572.32	573.33	5.35348	[M+H]+	7.501	0.56	2	C18	Lipids and lipid-like molecules	Prenol lipids	Terpene glycosides	-	-	-	-	-	-	CC1C(C(C(C(O1)OCC2C(C(C(C(O2)OCC=C(C)CCC=C(C)CCC=C(C)C)O)O)O)OC(=O)C)O)O	POHNOYDSEMHHEI-QTAXWOTGSA-N	1.56245e+07	2.06348e+07	1.47128e+07	2.20915e+07	1.54527e+07	2.56787e+07	1.35082e+07	1.96031e+07	1.47785e+07	1.05546e+07	1.03363e+07	1.19259e+07	1.41494	0.500742	0.0276272	0.888889	1.05594
Com_12781_pos	Ganoderic acid W	P	C34H52O7	572.371	573.375	7.14909	[M+H]+	9.565	0.59	2	C18	Lipids and lipid-like molecules	Prenol lipids	Triterpenoids	-	HMDB0033078	-	-	-	-	CC(CCC=C(C)C(=O)O)C1CC(C2(C1(CCC3=C2C(CC4C3(CCC(C4(C)C)OC(=O)C)C)O)C)C)OC(=O)C	DIXZQXARJMRUPX-NDENLUEZSA-N	2.86324e+08	4.27528e+08	2.69168e+08	3.74289e+08	2.55862e+08	3.71983e+08	1.71053e+08	1.90928e+08	2.07477e+08	1.94075e+08	1.67895e+08	2.5031e+08	1.67986	0.748341	0.000917248	1	1.6196
Com_12785_pos	Asclepin	P	C31H42O10	574.278	575.285	0.32611	[M+H]+	9.402	-	3	C18	Lipids and lipid-like molecules	Steroids and steroid derivatives	Steroid lactones	-	-	C08849	-	LMST01120051	-	CC1CC(C2(C(O1)OC3CC4CCC5C(C4(CC3O2)C=O)CCC6(C5(CCC6C7=CC(=O)OC7)O)C)O)OC(=O)C	OXKMZIABKYHLAR-SVDYBJNLSA-N	4.40098e+06	4.28577e+06	2.89452e+06	3.1979e+07	3.42488e+06	7.93105e+06	2.76159e+06	425232	385210	2.08379e+06	963005	4.2096e+06	5.07149	2.34241	0.0165393	0.944444	1.68832
Com_12786_pos	Irumanolide I	P	C34H54O7	574.387	575.39	7.73895	[M+H]+	10.037	0.61	2	C18	Lipids and lipid-like molecules	Prenol lipids	Terpene lactones	-	-	-	-	-	-	CCC(=O)C(=CC(C)CC(C)C1C(C(C(C=CC(CCCC=C(C2C(=CCC(O2)(CC(=O)O1)O)C)C)O)C)O)C)C	JNPVEFIKDSAQPB-UYXFAKHISA-N	2.0924e+07	2.56059e+07	1.5413e+07	2.56159e+07	1.59809e+07	2.62533e+07	2.18991e+07	2.43439e+07	2.07422e+07	2.93956e+07	1.67159e+07	1.79115e+07	0.990725	-0.0134434	0.908599	0.5	0.0415634
Com_12789_pos	PC(18:2(10E,12Z)+=O(9)/2:0)	P	C28H50NO9P	575.322	576.329	1.61687	[M+H]+	6.723	0.70	2	C18	-	-	-	"-"	HMDB0288853	-	-	-	-	[H][C@@](COC(=O)CCCCCCCC(=O)\C=C\C=C/CCCCC)(COP([O-])(=O)OCC[N+](C)(C)C)OC(C)=O	HVMHEEONJVXLME-KODROVGXSA-N	4.92655e+07	3.41242e+07	1.22577e+07	1.86494e+07	3.52765e+07	2.0587e+07	1.07688e+07	7.28011e+06	2.74856e+06	1.21898e+07	8.90959e+06	9.82286e+06	3.29005	1.71811	0.00300671	1	2.07755
Com_1278_neg	Adenosine-2'-monophosphate	N	C10H14N5O7P	347.063	346.056	0.74026	[M-H]-	2.867	1.00	1	C18	Organic oxygen compounds	Organooxygen compounds	Carbohydrates and carbohydrate conjugates	"130-49-4"	HMDB0011617	C00946	-	-	53481006	NC1=NC=NC2=C1N=CN2C1O[C@H](CO)[C@@H](O)[C@H]1OP(O)(O)=O	QDFHPFSBQFLLSW-VTHZCTBJSA-N	12547.4	657587	1.00308e+06	65158.3	16381.2	712749	995631	1.03655e+06	957498	1.1388e+06	128894	591178	0.508915	-0.974503	0.117461	0.777778	0.842076
Com_1279_neg	N-{8-methanesulfonyl-8-azabicyclo[3.2.1]octan-3-yl}-1H-indole-5-carboxamide	N	C17H21N3O3S	347.13	346.126	7.98888	[M-H]-	1.521	-	3	C18	Organoheterocyclic compounds	Indoles and derivatives	Indolecarboxylic acids and derivatives	"2034486-84-3"	-	-	-	-	91624997	CS(=O)(=O)N1C2CCC1CC(C2)NC(=O)C3=CC4=C(C=C3)NC=C4	JMECHGJGHXXPLW-UHFFFAOYSA-N	1.34604e+06	3.15437e+06	1.45965e+06	5.32072e+06	2.12243e+06	3.36687e+06	4.06548e+06	7.13096e+06	7.13428e+06	5.67281e+06	3.29061e+06	939672	0.593972	-0.751534	0.26166	0.75	0.715598
Com_127_neg	D-Xylonic acid	N	C5H10O6	166.048	165.04	1.14516	[M-H]-	1.366	0.96	1	C18	Organic oxygen compounds	Organooxygen compounds	Carbohydrates and carbohydrate conjugates	"526-91-0"	HMDB0059750	C00502	map00040;map01100	-	6602431	OC[C@@H](O)[C@H](O)[C@@H](O)C(O)=O	QXKAIJAYHKCRRA-FLRLBIABSA-N	6.0081e+07	7.15881e+07	8.92391e+07	2.45041e+08	9.48747e+07	7.4426e+07	1.57122e+08	1.75895e+08	1.70004e+08	1.6289e+08	2.85549e+08	5.28229e+07	0.632541	-0.660769	0.150919	0.722222	0.570214
Com_12811_pos	Deserpidine	P	C32H38N2O8	578.263	579.269	1.36112	[M+H]+	9.655	-	3	C18	Alkaloids and derivatives	Yohimbine alkaloids	-	"131-01-1"	HMDB0015221	C06541	-	-	8550	[H][C@]12C[C@@H](OC(=O)C3=CC(OC)=C(OC)C(OC)=C3)[C@H](OC)[C@@H](C(=O)OC)[C@@]1([H])C[C@@]1([H])N(CCC3=C1NC1=CC=CC=C31)C2	CVBMAZKKCSYWQR-WCGOZPBSSA-N	1.0128e+07	9.05476e+06	3.58583e+06	3.21166e+07	6.28566e+06	8.56308e+06	1.31158e+07	8.1641e+06	1.13307e+07	1.0755e+07	5.17642e+06	1.25893e+07	1.14072	0.189948	0.84349	0.638889	0.157453
Com_12814_pos	Bilirubin	P	C33H36N4O6	584.263	585.27	1.11515	[M+H]+	6.056	-	3	C18	Organoheterocyclic compounds	Tetrapyrroles and derivatives	Bilirubins	"635-65-4"	HMDB0000054	C00486	map00860;map01100;map01110;map04976	-	-	O=C(O)CCC1=C(NC(C=C2N=C(O)C(=C2C=C)C)=C1C)CC=3NC(C=C4N=C(O)C(C=C)=C4C)=C(C3CCC(=O)O)C	BPYKTIZUTYGOLE-IFADSCNNSA-N	2.99545e+08	3.39996e+08	1.8044e+08	2.47424e+08	3.26238e+08	2.89661e+08	1.42957e+08	1.64757e+08	1.24163e+08	1.52325e+08	9.50106e+07	6.45147e+08	1.27103	0.345999	0.163235	0.833333	0.380477
Com_12818_pos	6,8a-Seco-6,8a-deoxy-5-oxoavermectin ''2a'' aglycone	P	C34H50O8	586.351	587.357	1.30141	[M+H]+	9.597	-	3	C18	Phenylpropanoids and polyketides	Macrolides and analogues	Milbemycins	-	-	C11969	map00522	-	-	CCC(C)C1C(C(CC2(O1)CC3CC(O2)CC=C(C(C(C=CC=C(C4(CC(=O)C(=CC4C(=O)O3)C)O)C)C)O)C)O)C	QCSFFKFCYQTXGW-ZGLBEODDSA-N	9.64055e+06	8.02324e+06	3.73146e+06	6.56075e+06	6.13935e+06	6.37173e+06	9.65501e+06	5.55846e+06	6.34576e+06	7.15059e+06	3.30074e+06	6.25493e+06	1.05753	0.0807043	0.746819	0.583333	0.0966322
Com_12820_pos	Glu-Ile-Leu-Asp-Val	P	C26H45N5O10	587.317	588.327	4.46986	[M+H]+	7.051	-	3	C18	Organic acids and derivatives	Peptidomimetics	Hybrid peptides	"-"	HMDB0252757	-	-	-	85047242	CCC(C)C(NC(=O)C(N)CCC(O)=O)C(=O)NC(CC(C)C)C(=O)NC(CC(O)=O)C(=O)NC(C(C)C)C(O)=O	VPKCCODFKUZEMT-UHFFFAOYSA-N	1.88788e+06	3.11563e+06	2.32386e+06	2.53637e+06	2.36998e+06	3.01587e+06	148168	1.81347e+06	1.2804e+06	308367	823971	2.05506e+06	2.37184	1.24601	0.0369521	0.972222	1.29088
Com_12825_pos	LysoPC(22:5(7Z,10Z,13Z,16Z,19Z)/0:0)	P	C30H52NO7P	569.348	592.337	1.23633	[M+Na]+	9.094	0.72	2	C18	Lipids and lipid-like molecules	Glycerophospholipids	Glycerophosphocholines	"-"	HMDB0010403	C04230	map00564;map04148;map05231	LMGP01050143	53480475	CC\C=C/C\C=C/C\C=C/C\C=C/C\C=C/CCCCCC(=O)OC[C@](O)([H])COP([O-])(=O)OCC[N+](C)(C)C	BIEOSECQPGGZMF-NAIWXXGBSA-N	6.66891e+08	9.38577e+08	6.88958e+08	1.20133e+09	6.79802e+08	9.61238e+08	6.02139e+08	7.28867e+08	8.85867e+08	7.68497e+08	6.8916e+08	7.10587e+08	1.17142	0.228253	0.249426	0.583333	0.588055
Com_12835_pos	Asterinic acid	P	C40H50O4	594.371	595.381	4.49905	[M+H]+	8.542	0.74	2	C18	Lipids and lipid-like molecules	Prenol lipids	Triterpenoids	-	HMDB0036872	-	-	LMPR01070051	-	CC1=C(C(CC(C1=O)O)(C)C)C=CC(=CC=CC(=CC=CC=C(C)C=CC=C(C)C#CC2=C(C(=O)C(CC2(C)C)O)C)C)C	BZQRJBLJDFPOBX-AKKQMVQHSA-N	198512	1.44339e+06	956057	1.37387e+07	545462	4.28926e+06	1.73801e+06	2.26583e+07	1.93408e+06	3.25508e+06	721733	1.62115e+06	0.663092	-0.592719	0.472429	0.666667	0.860517
Com_12836_pos	Hericenone H	P	C37H54O6	594.392	595.402	4.26811	[M+H]+	9.387	-	3	C18	Lipids and lipid-like molecules	Fatty Acyls	Lineolic acids and derivatives	"141973-37-7"	HMDB0039595	-	-	-	10416073	CCCCC\C=C\C\C=C\CCCCCCCC(=O)OCC1=CC(OC)=C2CCC(C)(CC(=O)C=C(C)C)OC2=C1C=O	WQODVCURNLADTH-IWCZYTNJSA-N	1.29428e+07	2.6253e+06	3.99882e+06	1.26186e+06	7.53432e+06	2.7302e+06	1.05548e+07	2.82291e+06	4.80932e+06	5.40241e+06	1.66503e+06	1.11715e+07	0.853602	-0.228365	0.616726	0.611111	1.08432
Com_12841_pos	PC(18:1(12Z)-2OH(9,10)/2:0)	P	C28H54NO10P	595.349	596.359	4.9332	[M+H]+	9.581	0.65	2	C18	-	-	-	"-"	HMDB0288857	-	-	-	-	[H][C@@](COC(=O)CCCCCCC[C@@H](O)[C@H](O)C\C=C/CCCCC)(COP([O-])(=O)OCC[N+](C)(C)C)OC(C)=O	QMAQJRVGLHIMHT-RTGDZYTISA-N	1.47836e+07	2.1406e+07	8.42922e+06	1.53722e+07	1.1081e+07	1.62258e+07	7.99843e+06	8.51974e+06	9.19276e+06	9.5896e+06	4.92033e+06	1.36211e+07	1.62137	0.697215	0.0281318	0.861111	1.84891
Com_12843_pos	Methylanhydrovilangin	P	C36H52O7	596.371	597.373	8.67196	[M+H]+	9.413	-	3	C18	Organoheterocyclic compounds	Pyrans	-	-	-	-	-	-	-	CCCCCCCCCCCC1=C(C(=O)C2=C(C1=O)OC3=C(C2C)C(=O)C(=C(C3=O)CCCCCCCCCCC)O)O	PSIOYNVYDPZURD-UHFFFAOYSA-N	3.6201e+07	4.09157e+07	2.74579e+07	2.63129e+07	3.33867e+07	1.67539e+07	2.31394e+07	3.0832e+07	3.44304e+07	3.61415e+07	2.20059e+07	2.52731e+07	1.05358	0.075296	0.840955	0.611111	0.121895
Com_12862_pos	Hematoporphyrin_I	P	C34H38N4O6	598.279	599.289	4.77263	[M+H]+	5.438	0.52	2	C18	Organoheterocyclic compounds	Tetrapyrroles and derivatives	Porphyrins	-	-	-	-	-	11103	c(c52)(C([H])(C([H])([H])[H])O[H])c(c(n([H])5)c(c(c4C(O[H])(C([H])([H])[H])[H])n(c(c(C([H])([H])[H])4)c(c(n1)C(=C(c1c([H])c(C(C([H])([H])C(C(O[H])=O)([H])[H])=3)nc(C3C([H])([H])[H])c2[H])C(C(C(O[H])=O)([H])[H])([H])[H])C([H])([H])[H])[H])[H])[H])C([H])([H])[H]	KFKRXESVMDBTNQ-AMPAVEGJSA-N	1.23718e+07	1.19402e+07	8.3958e+06	3.36832e+07	1.28164e+07	1.35147e+07	1.53015e+07	9.34551e+06	5.17236e+06	1.07755e+07	2.63691e+07	1.47711e+07	1.13442	0.181959	0.641543	0.472222	0.311556
Com_12863_pos	DG(TXB2/0:0/10:0)	P	C33H58O9	598.408	599.421	8.56178	[M+H]+	8.466	-	3	C18	-	-	-	"-"	HMDB0294484	-	-	-	-	CCCCCCCCCC(=O)OC[C@H](O)COC(=O)CCC\C=C/C[C@H]1[C@@H](O)CC(O)O[C@@H]1\C=C\[C@@H](O)CCCCC	PARFEDOXMKOIGA-IFNLFKLTSA-N	1.72134e+07	2.27401e+07	1.61923e+07	2.42186e+07	1.70281e+07	2.8373e+07	1.47589e+07	2.16162e+07	1.62709e+07	1.15112e+07	1.13013e+07	1.29168e+07	1.42308	0.509019	0.0266977	0.888889	0.846474
Com_12865_pos	Hericenone G	P	C37H58O6	598.423	599.435	6.62933	[M+H]+	9.882	0.54	2	C18	Organoheterocyclic compounds	Benzopyrans	1-benzopyrans	-	HMDB0039594	-	-	-	-	CCCCCCCCCCCCCCCCCC(=O)OCC1=CC(=C2CCC(OC2=C1C=O)(C)CC(=O)C=C(C)C)OC	GGXBOOLRGQUWIV-UHFFFAOYSA-N	7.49451e+07	1.32358e+08	1.86814e+07	1.95067e+08	7.70375e+07	1.82726e+08	1.1285e+08	1.16387e+08	8.18001e+07	1.35233e+08	8.82724e+07	1.89056e+08	0.940873	-0.0879288	0.513791	0.583333	0.972393
Com_12866_pos	PC(20:5(5Z,8Z,11Z,14Z,16E)-OH(18R)/2:0)	P	C30H50NO9P	599.322	600.329	1.0119	[M+H]+	7.32	0.69	2	C18	-	-	-	"-"	HMDB0288863	-	-	-	-	[H][C@@](COC(=O)CCC\C=C/C\C=C/C\C=C/C\C=C/C=C/[C@@H](O)CC)(COP([O-])(=O)OCC[N+](C)(C)C)OC(C)=O	CXCNJXJYKYDOID-DGMORMPRSA-N	5.59252e+06	7.96493e+06	2.49252e+06	4.66381e+06	3.99413e+06	6.12654e+06	4.25008e+06	2.79566e+06	3.19188e+06	3.95322e+06	2.11597e+06	2.63777e+06	1.62761	0.702758	0.0468634	0.833333	0.417711
Com_12892_pos	Cycloviolaxanthin	P	C40H56O4	600.418	601.421	6.74188	[M+H]+	9.146	-	3	C18	Lipids and lipid-like molecules	Prenol lipids	Tetraterpenoids	-	HMDB0038106	-	-	LMPR01070063	-	CC(=CC=CC=C(C)C=CC=C(C)C=CC12C(CC(O1)CC2(C)O)(C)C)C=CC=C(C)C=CC34C(CC(O3)CC4(C)O)(C)C	RZEVGLVRLUDYEA-AOXVFRMFSA-N	1.95127e+07	5.04863e+06	1.92639e+07	1.95402e+07	2.96183e+07	3.49085e+06	4.89102e+07	2.89235e+07	3.59345e+07	1.97491e+07	2.95678e+07	4.20644e+06	0.576685	-0.794145	0.274562	0.777778	0.630928
Com_12893_pos	PC(20:4(6E,8Z,11Z,14Z)-OH(5S)/2:0)	P	C30H52NO9P	601.338	602.344	2.1261	[M+H]+	6.816	0.66	2	C18	-	-	-	"-"	HMDB0288809	-	-	-	-	[H][C@@](COC(=O)CCC[C@H](O)\C=C\C=C/C\C=C/C\C=C/CCCCC)(COP([O-])(=O)OCC[N+](C)(C)C)OC(C)=O	PEZMAQPELDAZAY-XYBACXGZSA-N	476326	2.61441e+06	4.7306e+08	569913	211364	811070	143548	930889	626575	878746	1.75105e+06	1.11225e+06	87.7712	6.45568	0.436999	0.527778	0.800567
Com_128_pos	Cyclo(Ala-Gly)	P	C5H8N2O2	128.059	129.066	0.34606	[M+H]+	1.384	0.73	1	C18	Organic acids and derivatives	Carboxylic acids and derivatives	Amino acids, peptides, and analogues	"4526-77-6"	HMDB0031547	-	-	-	107297	CC1NC(=O)CNC1=O	ICCHEGCKVBMSTF-UHFFFAOYSA-N	2.326e+07	2.53252e+07	2.24238e+07	3.45782e+07	2.33329e+07	3.27527e+07	2.09507e+07	2.52512e+07	2.70336e+07	2.78006e+07	2.17566e+07	2.55572e+07	1.08981	0.124073	0.423906	0.416667	0.49169
Com_12921_pos	trapoxin A	P	C34H42N4O6	602.31	603.313	7.74168	[M+H]+	6.451	0.50	2	C18	Organic acids and derivatives	Carboxylic acids and derivatives	Amino acids, peptides, and analogues	-	-	-	-	-	-	C1CCN2C(C1)C(=O)NC(C(=O)NC(C(=O)NC(C2=O)CC3=CC=CC=C3)CC4=CC=CC=C4)CCCCCC(=O)C5CO5	GXVXXETYXSPSOA-UFEOFEBPSA-N	1.56245e+07	2.06348e+07	1.47128e+07	2.20915e+07	1.54527e+07	2.56787e+07	1.35082e+07	1.96031e+07	1.47785e+07	1.05546e+07	1.03363e+07	1.19259e+07	1.41494	0.500742	0.0276272	0.888889	0.938417
Com_12922_pos	Avermectin A2b aglycone	P	C34H50O9	602.345	603.349	5.65248	[M+H]+	5.234	-	3	C18	Phenylpropanoids and polyketides	Macrolides and analogues	Milbemycins	-	-	C11956	map00522	-	-	CC1C=CC=C2COC3C2(C(C=C(C3OC)C)C(=O)OC4CC(CC=C(C1O)C)OC5(C4)CC(C(C(O5)C(C)C)C)O)O	COVVXXPWZYVADP-JVRRXQMPSA-N	1.56245e+07	2.06348e+07	1.47128e+07	2.20915e+07	1.54527e+07	2.56787e+07	1.35082e+07	1.96031e+07	1.47785e+07	1.05546e+07	1.03363e+07	1.19259e+07	1.41494	0.500742	0.0276272	0.888889	1.14577
Com_12923_pos	Cycloartanyl ferulate	P	C40H60O4	604.449	605.452	7.72409	[M+H]+	9.885	-	3	C18	Lipids and lipid-like molecules	Steroids and steroid derivatives	Cycloartanols and derivatives	"20972-10-5"	HMDB0036295	-	-	-	59271038	COC1=CC(\C=C\C(=O)OC2CCC34CC33CCC5(C)C(CCC5(C)C3CCC4C2(C)C)C(C)CCCC(C)C)=CC=C1O	MFIVAYYVKCBONU-GHRIWEEISA-N	4.14763e+07	2.22187e+07	3.52391e+07	2.47373e+07	3.36939e+07	3.21518e+07	2.88886e+07	2.4921e+07	2.43464e+07	2.65811e+07	2.92028e+07	4.47867e+07	1.06037	0.0845743	0.661891	0.583333	0.222834
Com_1292_pos	Dodecanoic acid	P	C12H24O2	200.178	223.169	9.95081	[M+Na]+	8.052	0.71	1	C18	Lipids and lipid-like molecules	Fatty Acyls	Fatty acids and conjugates	"143-07-7"	HMDB0000638	C02679	map00061;map00333;map01100;map01110	LMFA01010012	3893	CCCCCCCCCCCC(O)=O	POULHZVOKOAJMA-UHFFFAOYSA-N	4.51334e+07	5.93196e+07	3.27679e+07	5.60139e+07	4.61673e+07	6.9355e+07	1.09388e+08	3.53986e+07	2.72152e+07	2.99409e+07	3.11678e+07	4.67483e+07	1.10326	0.141773	0.414453	0.722222	0.397848
Com_12930_pos	Reserpine	P	C33H40N2O9	608.273	609.278	4.79911	[M+H]+	5.438	0.52	2	C18	Alkaloids and derivatives	Yohimbine alkaloids	-	"50-55-5"	HMDB0014351	C06539	-	-	5770	O=C(OC1CC2CN3CCC=4C=5C=CC(OC)=CC5NC4C3CC2C(C(=O)OC)C1OC)C6=CC(OC)=C(OC)C(OC)=C6	QEVHRUUCFGRFIF-MDEJGZGSSA-N	8.20838e+06	8.14448e+06	7.55009e+06	2.49085e+07	7.78874e+06	8.77766e+06	1.17685e+07	4.57614e+06	1.38815e+06	6.97855e+06	1.71563e+07	1.1041e+07	1.23567	0.305298	0.411082	0.416667	0.76888
Com_12938_pos	Austrobuxusin I	P	C33H50O9	590.345	613.339	6.9111	[M+Na]+	5.583	-	3	C18	Organic acids and derivatives	Carboxylic acids and derivatives	Tricarboxylic acids and derivatives	-	-	-	-	LMPR0103540011	-	O=C(OC(C)C1C(=O)OC2(C1)C3OC3C4(O)C5C(=O)OC(C(O)C24C)C5C(=C)C)CCCCCCCCCCCCC	DKZOQKYOEKTNQN-HXEOHGHCSA-N	4.31989e+06	4.57876e+06	2.77741e+06	4.47785e+06	3.47785e+06	7.80233e+06	3.72093e+06	4.66724e+06	2.67273e+06	4.47736e+06	3.85221e+06	6.24279e+06	1.07025	0.0979525	0.79656	0.527778	0.497116
Com_1293_neg	Prostaglandin G2	N	C20H32O6	368.22	349.202	0.97489	[M-H-H2O]-	6.346	0.91	1	C18	Lipids and lipid-like molecules	Fatty Acyls	Eicosanoids	"51982-36-6"	HMDB0003235	C05956	map00590;map01100;map04611;map04726;map07034	LMFA03010009	5280883	CCCCCC(C=CC1C2CC(C1CC=CCCCC(=O)O)OO2)OO	SGUKUZOVHSFKPH-YNNPMVKQSA-N	4.92133e+06	5.68849e+06	6.32898e+06	7.58483e+06	9.13368e+06	7.03452e+06	3.36636e+06	9.66176e+06	6.40671e+06	5.43348e+06	8.42881e+06	2.92127e+06	1.12351	0.168016	0.41264	0.583333	0.34094
Com_12940_pos	Ferrioxamine B	P	C25H45FeN6O8	613.265	614.275	4.3908	[M+H]+	6.274	-	3	C18	Lipids and lipid-like molecules	Fatty Acyls	Fatty amides	"-"	HMDB0240270	C07597	-	-	123851	CC(=O)N1CCCCCNC(=O)CCC(=O)N2CCCCCNC(=O)CCC(=O)N(CCCCCN)O[Fe](O1)O2	SRMBQCVUAVULDJ-UHFFFAOYSA-N	1.56245e+07	2.06348e+07	1.47128e+07	2.20915e+07	1.54527e+07	2.56787e+07	1.35082e+07	1.96031e+07	1.47785e+07	1.05546e+07	1.03363e+07	1.19259e+07	1.41494	0.500742	0.0276272	0.888889	0.433999
Com_12943_pos	PC(PGJ2/2:0)	P	C30H50NO10P	615.317	616.324	1.58049	[M+H]+	6.209	0.70	2	C18	-	-	-	"-"	HMDB0288835	-	-	-	-	CCCCC[C@H](O)\C=C\[C@@H]1[C@@H](C\C=C/CCCC(=O)OC[C@H](COP([O-])(=O)OCC[N+](C)(C)C)OC(C)=O)C=CC1=O	HOMAYBMRGLABMS-JRXAHRHBSA-N	996448	863354	257403	1.53843e+06	192468	1.88566e+06	886781	248076	1.08105e+06	1.22002e+06	83172.9	459992	1.44097	0.527045	0.499448	0.611111	0.3036
Com_12948_pos	PC(20:4(6Z,8E,10E,14Z)-2OH(5S,12R)/2:0)	P	C30H52NO10P	617.333	618.338	3.01232	[M+H]+	6.301	0.62	2	C18	-	-	-	"-"	HMDB0288839	-	-	-	-	[H][C@@](COC(=O)CCC[C@H](O)\C=C/C=C/C=C/[C@H](O)C\C=C/CCCCC)(COP([O-])(=O)OCC[N+](C)(C)C)OC(C)=O	IUBWSBMOTXNFNR-AHNZSSKOSA-N	9.07808e+06	3.95957e+06	1.66277e+06	4.10991e+06	6.69685e+06	5.21704e+06	1.68522e+06	890064	293196	847846	1.19584e+06	528062	5.64759	2.49764	0.000501258	0.972222	1.74689
Com_12954_pos	DG(i-14:0/0:0/PGJ2)	P	C37H62O7	618.45	619.453	6.83184	[M+H]+	9.357	-	3	C18	-	-	-	"-"	HMDB0298791	-	-	-	-	CCCCC[C@H](O)\C=C\[C@@H]1[C@@H](C\C=C/CCCC(=O)OC[C@H](O)COC(=O)CCCCCCCCCCC(C)C)C=CC1=O	PDYKXMQNEBUVKY-PDIOQASRSA-N	2.80673e+07	2.6657e+07	2.94874e+07	6.78367e+07	4.18096e+07	3.26205e+07	5.66645e+07	2.93187e+07	3.51871e+07	5.36234e+07	2.91527e+07	6.88155e+06	1.07423	0.103308	0.586518	0.5	0.482545
Com_12957_pos	3beta,23,28-Trihydroxy-12-oleanene 23-caffeate	P	C39H56O6	620.408	621.412	4.46832	[M+H]+	9.469	0.60	2	C18	Lipids and lipid-like molecules	Prenol lipids	Triterpenoids	-	-	-	-	-	-	CC1(CCC2(CCC3(C(=CCC4C3(CCC5C4(CCC(C5(C)COC(=O)C=CC6=CC(=C(C=C6)O)O)O)C)C)C2C1)C)CO)C	DYOQDMIWQJGRQY-YIEOTUJOSA-N	1.255e+06	1.90215e+06	1.62656e+06	3.83353e+06	1.86453e+06	2.5294e+06	1.90896e+06	1.54075e+06	1.60844e+06	1.73149e+06	1.79692e+06	2.13772e+06	1.21324	0.278869	0.448339	0.611111	0.152777
Com_12961_pos	PC(2:0/20:5(5Z,8Z,10E,14Z,17Z)-OH(12))	P	C30H50NO9P	599.322	622.312	0.10032	[M+Na]+	7.284	-	3	C18	-	-	-	"-"	HMDB0288866	-	-	-	-	[H][C@@](COC(C)=O)(COP([O-])(=O)OCC[N+](C)(C)C)OC(=O)CCC\C=C/C\C=C/C=C/C(O)C\C=C/C\C=C/CC	AEESUUVGTZDUJB-BJBMSCDESA-N	1.92944e+06	997050	4.7306e+08	786521	981655	1.31599e+06	1.10331e+06	381886	806923	759246	281968	419318	127.662	6.99618	0.152506	0.888889	1.39937
Com_12973_pos	1,2-Dilauroyl-sn-glycero-3-phosphocholine	P	C32H64NO8P	621.437	622.44	7.02372	[M+H]+	10.435	0.55	2	C18	Lipids and lipid-like molecules	Glycerophospholipids	Glycerophosphocholines	"18194-25-7"	HMDB0244809	-	-	LMGP01010429	65262	CCCCCCCCCCCC(=O)OCC(COP([O-])(=O)OCC[N+](C)(C)C)OC(=O)CCCCCCCCCCC	IJFVSSZAOYLHEE-UHFFFAOYSA-N	5.40017e+06	8.74702e+06	3.00828e+06	7.10762e+06	3.869e+06	4.10858e+06	1.01434e+07	1.21573e+07	1.02919e+07	1.38356e+07	5.85841e+06	1.41086e+07	0.485587	-1.0422	0.00550177	0.944444	1.30649
Com_12977_pos	Leukotriene C5	P	C30H45N3O9S	623.288	624.29	7.41054	[M+H]+	6.109	0.53	2	C18	Organic acids and derivatives	Carboxylic acids and derivatives	Amino acids, peptides, and analogues	"75207-09-9"	HMDB0012993	-	-	-	53481570	CC\C=C/C\C=C/C\C=C/C=C/C=C/[C@@H](SC[C@H](NC(=O)CC[C@@H](N)C(O)=O)C(=O)NCC(O)=O)[C@@H](O)CCCC(O)=O	OSBTVMNXIHRFGN-KERZFGRDSA-N	1.56245e+07	2.06348e+07	1.47128e+07	2.20915e+07	1.54527e+07	2.56787e+07	1.35082e+07	1.96031e+07	1.47785e+07	1.05546e+07	1.03363e+07	1.19259e+07	1.41494	0.500742	0.0276272	0.888889	1.01488
Com_12978_pos	PC(2:0/20:3(5Z,11Z,14Z)-O(8,9))	P	C30H52NO9P	601.338	624.327	0.34065	[M+Na]+	6.852	-	3	C18	-	-	-	"-"	HMDB0288802	-	-	-	-	[H][C@@](COC(C)=O)(COP([O-])(=O)OCC[N+](C)(C)C)OC(=O)CCC\C=C/CC1OC1C\C=C/C\C=C/CCCCC	HOYUTXMYHFYKEI-MAEOVDLMSA-N	2.85397e+06	3.96627e+06	761719	2.43717e+06	1.88904e+06	2.58932e+06	1.18311e+06	1.36007e+06	1.19692e+06	1.4339e+06	829808	2.02501e+06	1.80568	0.852545	0.0845185	0.805556	0.753541
Com_129_pos	Naphthalene	P	C10H8	128.063	129.07	0.04112	[M+H]+	6.691	0.79	2	C18	Benzenoids	Naphthalenes	-	"91-20-3"	HMDB0029751	C00829	map00626;map00980;map01100;map01120;map01220;map07114	-	931	C1=CC=C2C=CC=CC2=C1	UFWIBTONFRDIAS-UHFFFAOYSA-N	7.09719e+07	8.27703e+07	4.57533e+07	3.01362e+07	7.80874e+07	8.22016e+07	2.77435e+07	2.26052e+07	2.25049e+07	2.29371e+07	1.82559e+07	8.12992e+07	1.99605	0.997149	0.0193234	0.888889	1.97597
Com_13006_pos	Dauricine	P	C38H44N2O6	624.32	625.331	5.85131	[M+H]+	5.224	-	3	C18	Organoheterocyclic compounds	Isoquinolines and derivatives	Benzylisoquinolines	"524-17-4"	HMDB0250881	C09419	-	-	-	CN1CCC2=CC(=C(C=C2C1CC3=CC=C(C=C3)OC4=C(C=CC(=C4)CC5C6=CC(=C(C=C6CCN5C)OC)OC)O)OC)OC	AQASRZOCERRGBL-ROJLCIKYSA-N	1.56553e+07	1.14196e+07	1.13313e+07	1.82678e+07	9.73305e+06	8.86784e+06	3.69614e+06	7.39423e+06	1.07034e+07	1.46533e+07	1.16513e+07	1.544e+07	1.18472	0.244541	0.366198	0.611111	0.832736
Com_13008_pos	23-O-beta-D-Glucopyranosyl-25-methyldolichosterone	P	C34H56O10	624.387	625.391	5.64106	[M+H]+	8.039	0.54	2	C18	Lipids and lipid-like molecules	Steroids and steroid derivatives	Steroidal glycosides	-	HMDB0301798	-	-	-	-	CC(C)C(=C)C(C(C(C)C1CCC2C1(CCC3C2CC(=O)C4C3(CC(C(C4)O)O)C)C)O)OC5C(C(C(C(O5)CO)O)O)O	XZPPJZLZJQPUHI-NIMUZDJVSA-N	448765	2.0134e+06	322913	2.94049e+06	6.31304e+06	8.48045e+06	504761	3.49367e+06	654858	325567	1.20008e+06	1.90706e+06	2.5376	1.34347	0.341557	0.638889	1.01439
Com_13009_pos	11-trans Leukotriene C4	P	C30H47N3O9S	625.303	626.31	1.08099	[M+H]+	6.577	-	3	C18	Benzenoids	Benzene and substituted derivatives	Diphenylmethanes	"-"	HMDB0254188	-	-	-	3907	CCCCCC=CCC=CC=CC=CC(SCC(NC(=O)CCC(N)C(O)=O)C(=O)NCC(O)=O)C(O)CCCC(O)=O	GWNVDXQDILPJIG-UHFFFAOYSA-N	1.56245e+07	2.06348e+07	1.47128e+07	2.20915e+07	1.54527e+07	2.56787e+07	1.35082e+07	1.96031e+07	1.47785e+07	1.05546e+07	1.03363e+07	1.19259e+07	1.41494	0.500742	0.0276272	0.888889	0.994642
Com_1300_neg	7-hydroxy-3-(3-methoxyphenyl)-8-[(pyrrolidin-1-yl)methyl]-2H-chromen-2-one	N	C21H21NO4	351.147	350.136	9.69799	[M-H]-	5.315	-	3	C18	Phenylpropanoids and polyketides	Isoflavonoids	Hydroxyisoflavonoids	"951943-43-4"	-	-	-	-	17600068	COC1=CC=CC(=C1)C2=CC3=C(C(=C(C=C3)O)CN4CCCC4)OC2=O	KPPQXEPXCPOZAE-UHFFFAOYSA-N	707049	813198	1.12612e+06	2.49442e+06	162928	877966	1.80059e+06	3.53297e+06	2.5032e+06	2.09613e+06	2.85334e+06	626760	0.460873	-1.11756	0.0655259	0.805556	1.10942
Com_13010_pos	LysoPC(24:1(15Z)/0:0)	P	C32H64NO7P	605.442	628.43	2.05523	[M+Na]+	8.038	0.54	2	C18	Lipids and lipid-like molecules	Glycerophospholipids	Glycerophosphocholines	"-"	HMDB0010406	C04230	map00564;map04148;map05231	LMGP01050144	53480477	CCCCCCCC\C=C/CCCCCCCCCCCCCC(=O)OC[C@@]([H])(O)COP([O-])(=O)OCC[N+](C)(C)C	GDXMCRNTFPQYOQ-RPUPUBLZSA-N	3.03311e+07	3.26109e+07	3.08881e+07	2.03122e+07	2.44048e+07	2.83118e+07	1.89503e+07	3.17673e+07	3.22489e+07	3.15446e+07	3.41392e+07	3.44253e+07	0.911421	-0.133811	0.481654	0.75	0.141695
Com_13013_pos	Thuggacin A	P	C35H53NO7S	631.354	632.357	6.50344	[M+H]+	5.88	-	3	C18	Organoheterocyclic compounds	Azoles	Thiazoles	-	-	-	-	-	-	CCCCCCC1=CC2=CSC(=N2)C(C(CC(C=CC=CCC(OC1=O)C(C(C(C)C(C(=CC(=CC)C)C)O)O)O)O)O)C	CGUNOWXWUXNOPE-IZQHEKLCSA-N	1.13513e+06	952962	910941	1.08378e+06	975094	1.41318e+06	106669	619575	789506	944829	952486	1.63868e+06	1.28096	0.357227	0.260627	0.777778	0.442183
Com_13014_pos	Longithorone E	P	C42H48O5	632.35	633.36	4.69145	[M+H]+	8.141	-	3	C18	Lipids and lipid-like molecules	Prenol lipids	Diterpenoids	-	-	-	-	-	-	C12=CC(=O)C=C(C1=O)C[C@@H]1[C@@](CC/C=C(/CC[C@H]2C(=C)C)\C)([C@@H]2C=C(C1)CC/C=C(/C)\CC1=CC(=O)C(=CC1=O)C/C=C(/C2)\C)C=O	IQYUYMLTDIXDMM-GKANFHPJNA-N	1.79886e+06	1.37761e+06	512829	1.32912e+06	140825	2.6077e+06	928136	157679	110769	1.05624e+06	946268	412865	2.15034	1.10457	0.232304	0.777778	0.679972
Com_13015_pos	Flexirubin	P	C43H54O4	634.402	635.415	8.38072	[M+H]+	8.439	-	3	C18	Benzenoids	Phenol esters	-	-	-	-	-	-	-	CCCCCCCCCCCCC1=C(C=C(C=C1OC(=O)C=CC=CC=CC=CC=CC=CC=CC=CC2=CC(=C(C=C2)O)C)C)O	GFNJWVBJKYYUIN-CMUOTRNOSA-N	2.78146e+06	4.71046e+06	2.83887e+06	1.04936e+07	8.30178e+06	1.11499e+06	1.68121e+07	1.56054e+07	1.61655e+07	1.65983e+07	1.2264e+07	1.06984e+06	0.385164	-1.37646	0.131497	0.833333	1.11082
Com_13016_pos	CE(8F4)	P	C43H70O3	634.532	635.541	2.41294	[M+H]+	9.694	-	3	C18	Lipids and lipid-like molecules	Steroids and steroid derivatives	Steroid esters	"-"	HMDB0112226	-	-	-	131819669	CCCCC1=CC=C(CCCCCCCC(=O)OC2CCC3(C)C4CCC5(C)C(CCC5C4CC=C3C2)C(C)CCCC(C)C)O1	WAZXXLLRONWTAP-UHFFFAOYSA-N	1.32311e+06	1.37767e+06	1.36406e+06	3.22414e+06	1.25849e+06	2.39004e+06	2.2409e+06	1.65309e+06	1.92139e+06	1.68661e+06	1.55211e+06	1.63108e+06	1.02361	0.0336725	0.827618	0.666667	0.141097
Com_13026_pos	Wikstroelide B	P	C37H52O10	656.356	657.361	3.70022	[M+H]+	7.992	-	3	C18	Lipids and lipid-like molecules	Prenol lipids	Diterpenoids	-	-	-	-	-	-	[C@]12(O[C@@H]3[C@H]4[C@@]([C@H]5[C@]([C@@H]([C@@]6([C@H]4O6)CO)O)(C(=O)C(=C5)C)O)([C@@H]([C@H]([C@@]3(O1)C(=C)C)OC(=O)C)C)O2)/C=C/C=C/CCCCCCCCCC	IRCRDEQDVIBZMS-MZGPRIJBNA-N	888396	1.08696e+06	845763	2.77727e+06	1.24415e+06	2.11602e+06	1.40593e+06	1.07527e+06	1.26049e+06	387862	703352	159936	1.79428	0.843405	0.109459	0.722222	1.40847
Com_13061_pos	SM(d18:1/14:1(9Z))	P	C37H73N2O6P	672.521	673.528	0.08516	[M+H]+	9.647	0.57	2	C18	Lipids and lipid-like molecules	Sphingolipids	Phosphosphingolipids	"222403-65-8"	HMDB0240612	-	-	-	-	[H][C@@](COP([O-])(=O)OCC[N+](C)(C)C)(NC(=O)CCCCCCC\C=C/CCCC)[C@H](O)\C=C\CCCCCCCCCCCCC	SOWIKWJDPCEPOJ-IOBGKIDWSA-N	2.06441e+07	3.13649e+07	1.3437e+07	2.96435e+07	1.44371e+07	3.24791e+07	2.13179e+07	3.92192e+07	3.18365e+07	3.49271e+07	1.81195e+07	5.40336e+07	0.711973	-0.490106	0.175606	0.777778	0.429422
Com_1306_neg	4-Methylumbelliferyl glucuronide	N	C16H16O9	352.079	351.069	7.92437	[M-H]-	5.6	0.68	1	C18	Phenylpropanoids and polyketides	Coumarins and derivatives	Coumarin glycosides	"6160-80-1"	HMDB0240464	C11584	-	-	91553	CC1=CC(=O)OC2=C1C=CC(=C2)OC3C(C(C(C(O3)C(=O)O)O)O)O	ARQXEQLMMNGFDU-JHZZJYKESA-N	6.60369e+06	7.07894e+06	7.46728e+06	2.34791e+07	6.26455e+06	4.76079e+06	6.27108e+07	2.89859e+07	3.30936e+07	3.80535e+07	4.39282e+07	1.2446e+07	0.253877	-1.9778	0.00117636	0.972222	0.920295
[truncated: 3,306 more rows]
