# Supplementary material for: Gene dosage imbalance disrupts systemic metabolism in the Dp16 Down syndrome mouse model
Source: eLife. 2026 Aug 3;15:RP110476. doi: 10.7554/eLife.110476 (PMC13432951; doi:10.7554/eLife.110476)
Supplement: Figure 4—source data 3. — Differential metabolites criteria: VIP >1.0, fold change (FC)>1.2 or FC <0.833 and <i>P-value <0.05. Sample name notation: male WT liver (M_WT_L), male WT serum (M_WT_S), male Dp16 liver (M_16_L), male Dp16 serum (M_16_S), female WT liver (F_WT_L), female WT serum (F_WT_L), female Dp16 liver (F_16_L), female Dp16 serum (F_16_S). [file elife-110476-fig4-data3.xlsx]

## Sheet: Sheet1
Compound_ID	Name	IonMode	Formula	MolecularWeight	m/z	MassError	Adduct	RT (min)	Score	Level	Column	ClassI	ClassII	ClassIII	CAS	HMDB_ID	KEGG_ID	KEGG_MapID	Lipidmaps_ID	PubChemID	SMILES	InChIKey	all_F_16_1_L	all_F_16_2_L	all_F_16_3_L	all_F_16_4_L	all_F_16_5_L	all_F_16_6_L	all_F_WT1_L	all_F_WT2_L	all_F_WT3_L	all_F_WT4_L	all_F_WT5_L	all_F_WT6_L	FC	log2FC	Pvalue	ROC	VIP
Com_10003_pos	5-Hydroxy-6-methoxyindole glucuronide	P	C15H17NO8	339.095	340.103	0.0973	[M+H]+	5.447	0.51	2	C18	Organic oxygen compounds	Organooxygen compounds	Carbohydrates and carbohydrate conjugates	"77463-71-9"	HMDB0010363	-	-	-	196512	COC1=C(O[C@@H]2O[C@@H]([C@@H](O)[C@H](O)[C@H]2O)C(O)=O)C=C2C=CNC2=C1	MLRMPLSCFCMXGJ-DKBOKBLXSA-N	655154	47819.7	725660	818880	1.39975e+06	150332	240396	1.01168e+06	869503	1.04858e+06	373686	264198	0.997258	-0.00396199	0.641548	0.416667	0.22403
Com_10004_pos	(+)-Sinactine	P	C20H21NO4	339.147	340.158	9.25243	[M+H]+	6.696	-	3	C18	Alkaloids and derivatives	Protoberberine alkaloids and derivatives	-	-	-	-	-	-	-	COC1=C(C=C2C3CC4=C(CN3CCC2=C1)C5=C(C=C4)OCO5)OC	UWEHVAXMSWXKRW-MRXNPFEDSA-N	2.15975e+07	2.09194e+07	1.57794e+07	7.84749e+06	1.09224e+07	1.30414e+07	7.39745e+06	2.38729e+07	9.19919e+06	1.20767e+07	5.8215e+07	1.50387e+07	0.716277	-0.48141	0.721108	0.5	0.437784
Com_10014_pos	(7Z,9E)-Dodeca-7,9-dienoylcarnitine	P	C19H33NO4	339.241	340.248	1.17377	[M+H]+	6.3	0.64	2	C18	Lipids and lipid-like molecules	Fatty Acyls	Fatty acid esters	"-"	HMDB0241240	-	-	-	-	CCC=CC=CCCCCCC(=O)OC(CC([O-])=O)C[N+](C)(C)C	CEFGCPSVFBVQLE-UHFFFAOYSA-N	425155	79159.8	152239	742619	694607	83849.4	641572	182628	88467.8	756080	295830	1.84861e+06	0.571079	-0.808238	0.438457	0.666667	0.554933
Com_1001_pos	Acetylcarnitine	P	C9H17NO4	203.116	204.123	0.72038	[M+H]+	1.415	1.00	1	C18	Lipids and lipid-like molecules	Fatty Acyls	Fatty acid esters	"14992-62-2"	HMDB0240773	C02571	map04931	LMFA07070060	1	CC(=O)OC(CC([O-])=O)C[N+](C)(C)C	RDHQFKQIGNGIED-UHFFFAOYSA-N	8.82897e+06	1.07046e+07	8.64812e+06	1.63125e+07	1.22441e+07	4.06033e+07	6.46612e+06	1.05998e+07	6.99641e+06	1.55124e+07	8.29926e+06	4.01553e+07	1.10579	0.145072	0.664593	0.694444	0.11079
Com_10022_pos	Docosanamide	P	C22H45NO	339.35	340.357	0.68726	[M+H]+	8.515	0.67	2	C18	Lipids and lipid-like molecules	Fatty Acyls	Fatty amides	"3061-75-4"	HMDB0000583	-	-	LMFA08010020	-	CCCCCCCCCCCCCCCCCCCCCC(=O)N	ORAWFNKFUWGRJG-UHFFFAOYSA-N	4.57655e+06	146232	84569	153653	1.28694e+07	139707	1.52408e+07	48523.9	50090.8	148731	79912.6	1.70742e+06	1.04021	0.0568723	0.704472	0.638889	0.623931
Com_10028_pos	His Gln Gly	P	C13H20N6O5	340.15	341.154	8.88676	[M+H]+	5.577	-	3	C18	Organic acids and derivatives	Carboxylic acids and derivatives	Amino acids, peptides, and analogues	-	-	-	-	-	-	C1=C(NC=N1)CC(C(=O)NC(CCC(=O)N)C(=O)NCC(=O)O)N	HVCRQRQPIIRNLY-IUCAKERBSA-N	4.52216e+06	5.50396e+06	1.1423e+07	8.35443e+06	5.48073e+06	1.18653e+07	6.70151e+06	3.86648e+06	7.37406e+06	9.83368e+06	7.38025e+06	689826	1.31535	0.395443	0.321927	0.361111	0.761949
Com_10032_pos	Myricanene A	P	C21H24O4	340.167	341.178	9.50002	[M+H]+	10.439	0.55	2	C18	Phenylpropanoids and polyketides	Diarylheptanoids	Cyclic diarylheptanoids	-	-	-	-	-	-	COC1=C2C=C(CCCC=CCCC3=CC2=C(C=C3)O)C(=C1OC)O	DERKWAJDBPHDET-ARJAWSKDSA-N	3.02446e+07	3.81951e+07	3.09048e+07	3.61229e+07	3.33912e+07	2.67387e+07	3.24595e+07	2.05072e+07	2.99804e+07	3.17983e+07	2.76729e+07	3.51196e+07	1.10172	0.139758	0.29727	0.666667	0.267275
Com_10039_pos	Pentamidine	P	C19H24N4O2	340.19	341.198	2.75837	[M+H]+	11.097	-	3	C18	Benzenoids	Phenol ethers	-	"100-33-4"	HMDB0014876	D08333	-	-	-	N=C(N)C1=CC=C(OCCCCCOC2=CC=C(C=C2)C(=N)N)C=C1	XDRYMKDFEDOLFX-UHFFFAOYSA-N	1.3298e+06	1.61771e+06	1.22736e+06	2.90229e+06	963789	1.12652e+06	1.56465e+06	375193	709830	723998	3.09458e+06	2.88863e+06	0.979758	-0.0295027	0.638086	0.583333	0.358293
Com_1003_neg	Bergenin	N	C14H16O9	328.079	309.06	3.6699	[M-H-H2O]-	5.89	0.54	1	C18	Benzenoids	Benzene and substituted derivatives	Benzoic acids and derivatives	"477-90-7"	HMDB0249087	C09919	-	-	2356	COC1=C(O)C=C2C(=O)OC3C(O)C(O)C(CO)OC3C2=C1O	YWJXCIXBAKGUKZ-UHFFFAOYSA-N	3.38535e+06	3.68524e+06	2.73868e+06	1.50593e+06	2.57655e+06	1.49956e+06	3.32574e+06	1.20281e+06	2.15174e+06	2.05256e+06	762636	3.14646e+06	1.21748	0.283898	0.385982	0.666667	0.615887
Com_10042_pos	3alpha-Hydroxy-3,5-dihydromonacolin L acid	P	C19H32O5	340.225	341.23	5.9746	[M+H]+	7.057	0.71	2	C18	Organic acids and derivatives	Hydroxy acids and derivatives	Medium-chain hydroxy acids and derivatives	-	-	C20852	map00997;map01100;map01110	-	-	CC1CCC2C(C(C(C=C2C1)O)C)CCC(CC(CC(=O)O)O)O	MRKCPMGQBNMKTA-GBRHIFDWSA-N	1.02075e+06	1.24091e+06	2.31256e+06	1.56459e+06	1.12514e+06	1.83948e+06	1.51065e+06	1.04897e+06	1.30997e+06	1.06739e+06	1.13385e+06	1.75633e+06	1.16306	0.21792	0.428437	0.611111	0.375648
Com_10046_pos	5alpha,17alpha-Pregn-2-en-20-yn-17-ol acetate	P	C23H32O2	340.24	341.247	1.01264	[M+H]+	6.799	0.79	2	C18	Lipids and lipid-like molecules	Steroids and steroid derivatives	Steroid esters	-	-	C15186	-	-	-	CC(=O)OC1(CCC2C1(CCC3C2CCC4C3(CC=CC4)C)C)C#C	SQRBBVVZRKZEPF-OWNQEUAMSA-N	4.11414e+06	3.23059e+06	5.5774e+06	1.59709e+07	4.47886e+06	4.12964e+06	3.50267e+07	1.78872e+08	7.37359e+07	8.71786e+07	5.40871e+08	6.31976e+07	0.0383106	-4.70611	0.000161059	1	4.44818
Com_10047_pos	ent-13E-Labdene-2alpha,3alpha,8alpha,15-tetrol	P	C20H36O4	340.261	341.265	9.26368	[M+H]+	7.974	-	3	C18	Lipids and lipid-like molecules	Prenol lipids	Diterpenoids	-	-	-	-	-	-	CC(=CCO)CCC1C(CCC2C1(CC(C(C2(C)C)O)O)C)(C)O	QAOKXODNDNENDR-WFHIAVENSA-N	1.4722e+07	1.44492e+07	1.25017e+07	1.10115e+07	1.3695e+07	1.01194e+07	1.15843e+07	1.10705e+07	1.19919e+07	1.07516e+07	1.04066e+07	1.21534e+07	1.12567	0.170788	0.146461	0.722222	0.248716
Com_1004_neg	3-Hydroxy-4-butanolide	N	C10H16O8	264.085	309.081	6.77949	[M+HCOOH-H]-	5.272	-	3	C18	Organic oxygen compounds	Organooxygen compounds	Carbohydrates and carbohydrate conjugates	"211107-44-7"	-	-	-	-	10445498	C1C(COC1=O)OC2C(C(C(C(O2)CO)O)O)O	MQEPWBMWFIVRPS-MBOSOLAWSA-N	1.72072e+06	1.61639e+06	1.87777e+06	2.16363e+06	2.10762e+06	1.96235e+06	2.18253e+06	1.09687e+06	1.5511e+06	1.28766e+06	832545	933781	1.45203	0.538069	0.0317748	0.833333	0.661305
Com_10050_pos	Glycidyl stearate	P	C21H40O3	340.298	341.305	0.23686	[M+H]+	10.014	0.93	2	C18	Lipids and lipid-like molecules	Fatty Acyls	Fatty acid esters	"7460-84-6"	-	C19427	-	-	-	CCCCCCCCCCCCCCCCCC(=O)OCC1CO1	OUQGOXCIUOCDNN-UHFFFAOYSA-N	4.29852e+07	1.29076e+08	3.54416e+07	2.17624e+08	2.59741e+07	5.52668e+07	5.58929e+07	4.57591e+07	3.99868e+07	4.45786e+07	1.12282e+08	1.3829e+08	1.1593	0.21325	0.953868	0.583333	0.237063
Com_10060_pos	Deca-5,8-dienedioylcarnitine	P	C17H27NO6	341.184	342.191	0.45992	[M+H]+	5.431	-	3	C18	Lipids and lipid-like molecules	Fatty Acyls	Fatty acid esters	"-"	HMDB0241114	-	-	-	-	C[N+](C)(C)CC(CC([O-])=O)OC(=O)CCCC=CCC=CC(O)=O	JWVCDIDYYDTFSO-UHFFFAOYSA-N	1.59039e+06	2.722e+06	2.99669e+06	3.61384e+06	1.05445e+06	2.6156e+06	1.73507e+06	1.30366e+06	809044	1.71616e+06	1.66805e+06	1.2476e+06	1.72095	0.783208	0.0544556	0.777778	0.904409
Com_10073_pos	6-Dodecenoylcarnitine	P	C19H35NO4	341.257	342.263	1.59856	[M+H]+	6.516	0.73	2	C18	Lipids and lipid-like molecules	Fatty Acyls	Fatty acid esters	"-"	HMDB0241217	-	-	-	-	CCCCCC=CCCCCC(=O)OC(CC([O-])=O)C[N+](C)(C)C	MXTCDUJBLDBMTP-UHFFFAOYSA-N	572999	736833	1.49348e+06	1.45773e+06	327503	2.43021e+06	1.54239e+06	2.60648e+06	1.0436e+06	964279	920077	787333	0.892499	-0.164078	0.528482	0.361111	0.192725
Com_10082_pos	trans-2-Dodecenoylcarnitine	P	C19H35NO4	341.257	342.264	0.87203	[M+H]+	8.517	-	3	C18	Lipids and lipid-like molecules	Fatty Acyls	Fatty acid esters	"-"	HMDB0013326	-	-	-	53481671	CCCCCCCCC\C=C\C(=O)O[C@@H](CCC([O-])=O)[N+](C)(C)C	JEOZLTJHDSKQIT-CLVCIHKQSA-N	1.87497e+07	1.92693e+07	2.32995e+07	2.83423e+07	1.33356e+07	3.49313e+07	2.59066e+07	2.58915e+07	2.1037e+07	1.9954e+07	1.97049e+07	8.72409e+06	1.13785	0.186307	0.534238	0.527778	0.629554
Com_10086_pos	Coniferin	P	C16H22O8	342.131	343.136	6.94929	[M+H]+	5.503	-	3	C18	Organic oxygen compounds	Organooxygen compounds	Carbohydrates and carbohydrate conjugates	-	HMDB0013682	C00761	map00940;map01110	-	-	COC1=C(C=CC(=C1)C=CCO)OC2C(C(C(C(O2)CO)O)O)O	SFLMUHDGSQZDOW-FAOXUISGSA-N	458860	721824	298657	986353	278643	140959	433687	1.01338e+06	2.03569e+06	252957	315564	347365	0.655952	-0.608339	0.49357	0.611111	0.380385
Com_10088_pos	Anacine	P	C18H22N4O3	342.169	343.175	3.11077	[M+H]+	10.439	-	3	C18	Organoheterocyclic compounds	Diazanaphthalenes	Benzodiazines	-	-	-	-	-	-	CC(C)CC1C2=NC3=CC=CC=C3C(=O)N2C(C(=O)N1)CCC(=O)N	UAOSLESQKDQZRL-KBPBESRZSA-N	3.57841e+06	4.33231e+06	4.35179e+06	3.62063e+06	3.81149e+06	3.09785e+06	4.23274e+06	2.75353e+06	3.09469e+06	3.98394e+06	2.72141e+06	4.12515e+06	1.08995	0.124266	0.356908	0.666667	0.372993
Com_10093_pos	Trigonochinene D	P	C21H26O4	342.183	343.193	7.19005	[M+H]+	10.243	0.75	2	C18	Organoheterocyclic compounds	Oxepanes	-	-	-	-	-	-	-	CC1=C(C23C(O2)CC(C(C3=CC1=O)(C)CCC(=O)OC)C(=C)C)C=C	OLVDZXLYEJAWNY-NSGGIEJNSA-N	1.27816e+07	1.20388e+07	1.24912e+07	1.31445e+07	1.17557e+07	1.10112e+07	2.31508e+07	9.18192e+06	1.21568e+07	1.68919e+07	1.69034e+07	1.96649e+07	0.747558	-0.419743	0.131747	0.75	0.493128
Com_100_neg	Pimelic acid	N	C7H12O4	160.074	159.066	1.1811	[M-H]-	5.493	0.90	1	C18	Lipids and lipid-like molecules	Fatty Acyls	Fatty acids and conjugates	"111-16-0"	HMDB0000857	C02656	map00780;map01100;map01240	LMFA01170051	385	OC(=O)CCCCCC(O)=O	WLJVNTCWHIRURA-UHFFFAOYSA-N	2.19332e+07	1.74815e+07	2.31248e+07	1.06413e+07	1.72321e+07	1.33889e+07	1.48263e+07	8.23858e+06	1.73317e+07	1.24321e+07	4.33801e+06	1.37228e+07	1.46428	0.55019	0.106232	0.777778	1.72718
Com_10102_pos	13-Hydroxy-9-methoxy-10-oxo-11-octadecenoic acid	P	C19H34O5	342.241	343.251	7.68191	[M+H]+	10.59	-	3	C18	Lipids and lipid-like molecules	Fatty Acyls	Lineolic acids and derivatives	"150147-08-3"	HMDB0040901	-	-	LMFA02000288	6366720	CCCCCC(O)\C=C\C(=O)C(CCCCCCCC(O)=O)OC	VFSWPXFUIZSPGW-CCEZHUSRSA-N	396540	621951	343964	7.49645e+06	480165	429247	143954	75523	211689	619915	1.32148e+06	1.83515e+06	2.32152	1.21507	0.41196	0.611111	1.00852
Com_10103_pos	N-Myristoyl Asparagine	P	C18H34N2O4	342.252	343.256	8.5984	[M+H]+	8.061	-	3	C18	Organic acids and derivatives	Carboxylic acids and derivatives	Amino acids, peptides, and analogues	"-"	HMDB0242047	-	-	-	18318642	CCCCCCCCCCCCCC(=O)NC(CC(N)=O)C(O)=O	XCYGCBVZSVXYON-UHFFFAOYSA-N	415496	955129	712547	517073	377150	822060	473722	519402	1.1304e+06	104022	239703	1.93874e+06	0.862339	-0.213673	0.671471	0.527778	0.21671
Com_10106_pos	Nostocyclyne A	P	C23H34O2	342.256	343.263	0.97793	[M+H]+	6.704	0.81	2	C18	Benzenoids	Phenols	1-hydroxy-4-unsubstituted benzenoids	-	-	-	-	-	-	CCCC1CCCCCCCCCCCC#CC2=CC(=C1C(=C2)O)O	HHFZKMAGUORSAM-UHFFFAOYSA-N	3.61631e+07	3.03939e+07	4.59441e+07	5.46632e+07	5.35901e+07	6.59039e+07	4.23984e+07	1.37201e+08	3.78525e+07	4.45758e+07	1.21093e+08	7.45983e+07	0.626275	-0.675131	0.193581	0.666667	0.941184
Com_10113_pos	sinapoyltyramine	P	C19H21NO5	343.142	344.153	9.81501	[M+H]+	5.903	-	3	C18	Phenylpropanoids and polyketides	Cinnamic acids and derivatives	Hydroxycinnamic acids and derivatives	"-"	HMDB0304487	-	-	-	25202112	COC1=CC(C=CC(=O)NCCC2=CC=C(O)C=C2)=CC(OC)=C1O	IEDBNTAKVGBZEP-UHFFFAOYSA-N	2.1569e+07	1.38489e+07	1.69882e+07	1.58001e+07	1.12598e+07	1.47499e+07	9.02322e+06	1.42186e+07	9.33232e+06	1.40037e+07	1.90934e+07	5.04842e+06	1.33224	0.413859	0.139308	0.75	0.437545
Com_10117_pos	N-Didesmethyl-tamoxifen	P	C24H25NO	343.194	344.203	5.20849	[M+H]+	8.053	-	3	C18	Phenylpropanoids and polyketides	Stilbenes	-	"-"	HMDB0061086	C16548	map00982	-	3036172	CC\C(=C(/C1=CC=CC=C1)C1=CC=C(OCCN)C=C1)C1=CC=CC=C1	MCJKBWHDNUSJLW-VHXPQNKSSA-N	548788	84975.7	62065.1	1.47317e+06	386484	1.22648e+06	700198	59350	62893.2	908723	842718	325302	1.30449	0.383488	0.806665	0.416667	0.265567
Com_10118_pos	Dec-5-enedioylcarnitine	P	C17H29NO6	343.199	344.207	0.17688	[M+H]+	5.518	0.57	2	C18	Lipids and lipid-like molecules	Fatty Acyls	Fatty acid esters	"-"	HMDB0241083	-	-	-	-	C[N+](C)(C)CC(CC([O-])=O)OC(=O)CCCC=CCCCC(O)=O	GRNYXWCXJUPIHO-UHFFFAOYSA-N	4.24318e+06	3.5274e+06	5.61695e+06	4.06619e+06	1.69644e+06	6.41031e+06	4.93703e+06	3.7353e+06	2.79912e+06	3.96349e+06	2.99877e+06	1.72545e+06	1.26793	0.342479	0.407924	0.694444	0.361051
Com_10123_pos	(-)-Floridine	P	C17H29NO6	343.199	344.209	5.72023	[M+H]+	5.172	-	3	C18	Organoheterocyclic compounds	Pyrrolizidines	-	-	-	-	-	-	-	C1CC[C@@H]2N1CC[C@H]2COC(=O)[C@@]([C@@H](OC(=O)C)C)(C(C)(C)O)O	RNJSRENMQILLRT-ABJKBEJCNA-N	3.82872e+06	2.68948e+06	5.6502e+06	5.82714e+06	2.43445e+06	6.06913e+06	3.7774e+06	6.94345e+06	4.67442e+06	4.50604e+06	6.25488e+06	3.78192e+06	0.885129	-0.17604	0.438559	0.388889	0.346351
Com_10126_pos	Val Ile Leu	P	C17H33N3O4	343.247	344.255	0.64342	[M+H]+	5.648	0.87	2	C18	Organic acids and derivatives	Carboxylic acids and derivatives	Amino acids, peptides, and analogues	-	-	-	-	-	-	CCC(C)C(C(=O)NC(CC(C)C)C(=O)O)NC(=O)C(C(C)C)N	FTKXYXACXYOHND-XUXIUFHCSA-N	1.3701e+07	1.37662e+07	1.38295e+07	1.59758e+07	2.39854e+07	2.19002e+07	2.7923e+07	3.26935e+07	2.00423e+07	2.32698e+07	4.09164e+07	3.36482e+07	0.577938	-0.791013	0.00415454	0.916667	0.582492
Com_10127_pos	N-Palmitoyl Serine	P	C19H37NO4	343.272	344.279	0.3931	[M+H]+	9.139	0.72	2	C18	Organic acids and derivatives	Carboxylic acids and derivatives	Amino acids, peptides, and analogues	"-"	HMDB0241932	-	-	LMFA08020101	85997	CCCCCCCCCCCCCCCC(=O)NC(CO)C(O)=O	BFVRFWIQTACAPT-UHFFFAOYSA-N	2.66012e+07	2.7986e+07	2.94739e+07	2.94937e+07	9.15148e+06	4.60932e+07	2.97079e+07	2.1794e+07	2.6772e+07	3.61291e+07	3.02378e+07	1.3508e+07	1.06735	0.0940284	0.967925	0.472222	0.0215765
Com_10132_pos	Teuhircoside	P	C15H20O9	344.111	345.12	6.54536	[M+H]+	7.773	0.50	2	C18	Lipids and lipid-like molecules	Prenol lipids	Terpene glycosides	-	-	-	-	-	-	CC1=CC(=O)C2(C1C(OC=C2)OC3C(C(C(C(O3)CO)O)O)O)O	JTUGHXNNGQUKSQ-YTCZYKBUSA-N	182737	256143	86172.7	163516	61187.6	336814	81877.2	109513	149257	135342	168369	190443	1.30159	0.380275	0.642375	0.611111	0.177772
Com_10138_pos	(1'S,2'S)-Anethole glycol 2'-O-beta-D-glucopyranoside	P	C16H24O8	344.147	345.152	7.34239	[M+H]+	5.607	-	3	C18	Organic oxygen compounds	Organooxygen compounds	Carbohydrates and carbohydrate conjugates	-	-	-	-	-	-	CC(C(C1=CC=C(C=C1)OC)O)OC2C(C(C(C(O2)CO)O)O)O	JYWSARFDLXXOHT-GGWCFCNESA-N	138790	234415	172469	91977.6	919807	268107	111324	922695	940257	50249.7	222878	887957	0.582251	-0.780288	0.594435	0.583333	0.392117
Com_10144_pos	Ficiolide I	P	C17H28O7	344.183	345.192	4.1307	[M+H]+	6.948	-	3	C18	Lipids and lipid-like molecules	Fatty Acyls	Fatty alcohols	"-"	-	-	-	-	-	[H][C@](C)(O)CC[C@]([H])(O)C=CC(=O)O[C@]([H])(C)CC[C@]([H])(O)C=CC(=O)OC	VEDYDEVHOOQRCN-KBXIAJHMSA-N	2.57394e+06	2.35784e+06	1.52653e+06	1.29806e+06	1.40718e+06	2.09733e+06	1.24776e+06	2.32485e+06	1.33848e+06	1.75258e+06	1.78463e+06	1.54615e+06	1.12671	0.17212	0.495192	0.611111	0.24918
Com_10147_pos	Asn Val Leu	P	C15H28N4O5	344.206	345.213	0.51317	[M+H]+	5.45	0.66	2	C18	Organic acids and derivatives	Carboxylic acids and derivatives	Amino acids, peptides, and analogues	-	-	-	-	-	-	CC(C)CC(C(=O)O)NC(=O)C(C(C)C)NC(=O)C(CC(=O)N)N	CBHVAFXKOYAHOY-NHCYSSNCSA-N	1.45684e+07	1.50449e+07	1.56708e+07	1.57365e+07	2.68604e+07	1.39843e+07	2.39333e+07	2.94659e+07	1.94889e+07	2.40472e+07	2.51617e+07	2.72897e+07	0.681889	-0.552391	0.00785106	0.888889	0.522687
Com_10148_pos	Oxyphencyclimine	P	C20H28N2O3	344.21	345.22	8.46028	[M+H]+	7.111	0.51	2	C18	Organoheterocyclic compounds	Diazines	Pyrimidines and pyrimidine derivatives	"125-53-1"	HMDB0014527	C07851	-	-	4642	CN1CCCN=C1COC(=O)C(O)(C1CCCCC1)C1=CC=CC=C1	DUDKAZCAISNGQN-UHFFFAOYSA-N	1.30337e+08	2.46695e+08	3.13415e+08	2.80737e+08	1.79944e+08	1.19659e+08	1.32545e+08	9.42593e+07	1.72499e+08	1.13982e+08	1.1757e+08	1.63926e+08	1.59891	0.677092	0.0556927	0.833333	0.40443
Com_10152_pos	5-(8Z,11Z-Heptadecadienyl)-1,3-benzenediol	P	C23H36O2	344.272	345.279	0.43866	[M+H]+	6.71	0.80	2	C18	Benzenoids	Phenols	Benzenediols	-	-	-	-	LMPK15030027	-	CCCCCC=CCC=CCCCCCCCC1=CC(=CC(=C1)O)O	LQLSZSURMCEKFF-HZJYTTRNSA-N	8.71684e+06	8.62104e+06	1.43384e+07	1.57354e+07	1.62817e+07	1.63365e+07	1.21947e+07	4.21064e+07	9.88672e+06	1.226e+07	3.61999e+07	2.25687e+07	0.591864	-0.756662	0.191859	0.666667	0.869888
Com_10153_pos	Cardanolide	P	C23H36O2	344.272	345.279	0.40381	[M+H]+	10.805	0.84	2	C18	Lipids and lipid-like molecules	Steroids and steroid derivatives	Steroid lactones	-	-	C19658	-	-	-	CC12CCCCC1CCC3C2CCC4(C3CCC4C5CC(=O)OC5)C	AQARKTASOBROAE-OCYOQFCJSA-N	289482	949629	1.2309e+06	8.02395e+06	717867	673966	228954	3.04873e+08	144481	694855	2.29656e+06	6.5306e+06	0.0377605	-4.72698	0.573265	0.5	1.51934
Com_10155_pos	Phytophthora mating hormone alpha1	P	C20H40O4	344.293	345.301	4.44631	[M+H]+	7.312	0.59	2	C18	Lipids and lipid-like molecules	Prenol lipids	Diterpenoids	-	-	-	-	LMPR0104010014	-	CC(CCCC(C)(CCCC(C)CO)O)CCC(=O)C(C)CCO	KVWYIWRSDKQRFM-SOAMZJECSA-N	1.05073e+06	140525	259529	840442	1.12303e+06	1.23935e+06	654841	73717.3	881863	868095	881449	413339	1.2333	0.302522	0.720154	0.638889	0.242459
Com_1015_neg	2-(Dimethylamino)Guanosine	N	C12H17N5O5	311.123	310.113	9.82171	[M-H]-	4.957	0.81	1	C18	Nucleosides, nucleotides, and analogues	Purine nucleosides	-	"2140-67-2"	HMDB0004824	-	-	-	135501639	CN(C)C1=NC2=C(C(=O)N1)N=CN2C3C(C(C(O3)CO)O)O	RSPURTUNRHNVGF-IOSLPCCCSA-N	249064	185719	1.43125e+06	43970.1	195968	46548.3	175535	220105	691287	179905	98854	2.54424e+06	0.550526	-0.861116	0.39424	0.583333	0.899141
Com_10160_pos	Europine N-oxide	P	C16H27NO7	345.179	346.186	0.81093	[M+H]+	5.163	-	3	C18	Alkaloids and derivatives	-	-	-	-	-	-	-	-	CC(C(C(=O)OCC1=CC[N+]2(C1C(CC2)O)[O-])(C(C)(C)O)O)OC	UPYLKTQCLCBJQP-QMIVUERCSA-N	3.6625e+06	3.65426e+06	4.8878e+06	3.8928e+06	3.22096e+06	5.3203e+06	3.78038e+06	2.25064e+06	4.95663e+06	5.1388e+06	3.83628e+06	2.97968e+06	1.07393	0.102905	0.545728	0.444444	0.184579
Com_10164_pos	(R)-bevantolol	P	C20H27NO4	345.194	346.205	9.56331	[M+H]+	7.28	-	3	C18	Benzenoids	Benzene and substituted derivatives	Methoxybenzenes	-	-	-	-	-	-	CC1=CC(=CC=C1)OCC(CNCCC2=CC(=C(C=C2)OC)OC)O	HXLAFSUPPDYFEO-QGZVFWFLSA-N	5.61673e+06	5.37311e+06	4.24868e+06	2.71101e+06	2.32156e+06	1.28216e+07	4.08587e+06	7.94071e+06	4.01142e+06	9.42839e+06	3.20157e+06	1.63713e+06	1.09199	0.126955	0.830179	0.555556	0.11662
Com_10166_pos	Ile Thr Ile	P	C16H31N3O5	345.226	346.234	1.02887	[M+H]+	5.616	0.72	2	C18	Organic acids and derivatives	Carboxylic acids and derivatives	Amino acids, peptides, and analogues	-	-	-	-	-	-	CCC(C)C(C(=O)NC(C(C)O)C(=O)NC(C(C)CC)C(=O)O)N	HJDZMPFEXINXLO-QPHKQPEJSA-N	5.83019e+06	4.4765e+06	4.8744e+06	4.92492e+06	9.4448e+06	9.053e+06	1.13989e+07	1.33895e+07	8.15806e+06	9.3701e+06	1.26916e+07	2.03477e+07	0.512287	-0.964977	0.0049013	0.916667	1.85452
Com_10167_pos	Broussonetine D	P	C18H35NO5	345.252	346.259	0.60746	[M+H]+	7.028	0.59	2	C18	Organoheterocyclic compounds	Pyrrolidines	-	-	-	-	-	-	-	C(CCCCC(=O)CCCCO)CCCC1C(C(C(N1)CO)O)O	HLJOKJJUFIWVNY-BRSBDYLESA-N	4.50211e+07	5.4024e+07	7.26699e+07	8.01981e+07	3.26539e+07	1.06349e+08	7.25151e+07	5.57692e+07	2.64568e+07	7.08984e+07	6.6662e+07	5.22684e+07	1.1345	0.182061	0.665944	0.611111	0.129496
Com_10170_pos	Himbacine	P	C22H35NO2	345.267	346.274	0.72317	[M+H]+	9.689	0.55	2	C18	Organoheterocyclic compounds	Naphthofurans	-	-	HMDB0253171	C10598	-	-	-	CC1CCCC(N1C)C=CC2C3CCCCC3CC4C2C(OC4=O)C	FMPNFDSPHNUFOS-LPJDIUFZSA-N	4.75659e+08	5.40027e+08	4.37786e+08	2.58867e+08	5.41904e+08	5.13402e+08	4.84917e+08	5.46328e+08	5.3547e+08	4.75083e+08	5.00828e+08	4.07563e+08	0.938125	-0.0921476	0.496459	0.472222	0.136527
Com_10171_pos	MG(16:1(9Z)/0:0/0:0)	P	C19H36O4	328.261	346.295	0.18708	[M+NH4]+	9.069	-	3	C18	Lipids and lipid-like molecules	Glycerolipids	Monoradylglycerols	"-"	HMDB0011565	-	-	-	53480976	[H][C@](O)(CO)COC(=O)CCCCCCC\C=C/CCCCCC	KVYUBFKSKZWZSV-ZEVQVBBLSA-N	2.591e+06	1.08414e+07	1.19154e+07	4.20869e+06	2.40414e+06	7.52429e+06	858355	1.401e+06	2.76918e+06	1.19514e+06	3.33503e+06	3.24251e+07	0.940479	-0.0885322	0.297517	0.722222	1.25034
Com_10177_pos	Nordercitin	P	C20H18N4S	346.125	347.133	1.70982	[M+H]+	1.13	0.55	2	C18	Organoheterocyclic compounds	Quinolines and derivatives	Benzoquinolines	-	-	-	-	-	-	CN(C)CCC1=C2C3=C(C=CN=C3C4=C1N=CS4)C5=CC=CC=C5N2	ZVRJUQHDRLLDGR-UHFFFAOYSA-N	1.10861e+06	287793	625658	669684	1.95455e+06	213652	664069	1.38105e+06	384446	625138	823469	718935	1.05718	0.0802181	0.71743	0.555556	0.2742
Com_1017_neg	Histidylarginine	N	C12H21N7O3	311.171	310.163	0.16907	[M-H]-	6.398	-	3	C18	Organic acids and derivatives	Carboxylic acids and derivatives	Amino acids, peptides, and analogues	"77369-21-2"	HMDB0028879	-	-	-	7408563	C1=C(NC=N1)C[C@@H](C(=O)N[C@@H](CCCN=C(N)N)C(=O)O)N	NIKBMHGRNAPJFW-IUCAKERBSA-N	2.82223e+06	2.14796e+06	1.52553e+06	886258	1.19075e+06	754435	1.61717e+06	440111	1.38168e+06	1.63877e+06	5902.36	997271	1.53385	0.617154	0.275993	0.638889	2.25981
Com_10181_pos	Gly Arg Asp	P	C12H22N6O6	346.16	347.168	1.62538	[M+H]+	5.551	0.63	2	C18	Organic acids and derivatives	Carboxylic acids and derivatives	Amino acids, peptides, and analogues	-	-	-	-	-	-	C(CC(C(=O)NC(CC(=O)O)C(=O)O)NC(=O)CN)CN=C(N)N	CLODWIOAKCSBAN-BQBZGAKWSA-N	849769	768769	539835	169149	515144	97007.9	929387	636077	413438	278874	357338	1.5125e+06	0.712196	-0.489653	0.369622	0.388889	0.834647
Com_10182_pos	Decapetaloside	P	C16H26O8	346.163	347.173	7.61516	[M+H]+	6.646	0.73	2	C18	Lipids and lipid-like molecules	Prenol lipids	Terpene glycosides	-	-	-	-	-	-	CC1=COC(C2C1CCC2CO)OC3C(C(C(C(O3)CO)O)O)O	KGZIIQVXEHGOPU-ZOKCKZQPSA-N	2.77408e+07	1.6344e+07	1.28055e+07	1.0595e+07	1.56606e+07	1.16593e+07	9.42082e+06	2.60341e+06	2.00538e+06	3.80112e+06	2.90963e+06	4.52716e+06	3.75206	1.90768	0.000564957	1	2.78979
Com_10186_pos	Gibberellin A37	P	C20H26O5	346.178	347.188	7.38878	[M+H]+	10.24	0.54	2	C18	Lipids and lipid-like molecules	Prenol lipids	Diterpenoids	"38231-54-8"	HMDB0035047	C14161	-	LMPR0104170016	14605568	[H][C@@]12CC[C@@H]3C[C@]1(CC3=C)[C@@H](C(O)=O)[C@@]1([H])[C@@]22CC[C@H](O)[C@@]1(C)C(=O)OC2	QYXZQZMPZUEEML-SQLMURCQSA-N	2.0455e+06	2.93261e+06	3.65743e+06	3.01295e+06	5.26842e+06	1.01803e+06	4.74407e+06	3.62027e+06	3.20334e+06	2.96037e+06	4.6079e+06	3.94173e+06	0.777156	-0.363725	0.194318	0.722222	0.478914
Com_10190_pos	Val Thr Gln	P	C14H26N4O6	346.185	347.196	9.95892	[M+H]+	9.352	0.54	2	C18	Organic acids and derivatives	Carboxylic acids and derivatives	Amino acids, peptides, and analogues	-	-	-	-	-	-	CC(C)C(C(=O)NC(C(C)O)C(=O)NC(CCC(=O)N)C(=O)O)N	UQMPYVLTQCGRSK-IFFSRLJSSA-N	2.15531e+07	1.31925e+07	1.35455e+07	7.05712e+06	2.00062e+07	1.77902e+07	2.05045e+07	1.84414e+07	1.84108e+07	1.33075e+07	1.38028e+07	1.49979e+07	0.936458	-0.0947142	0.551041	0.583333	0.234838
Com_10192_pos	9-Fluoro-11beta-hydroxypregna-4,16-diene-3,20-dione	P	C21H27FO3	346.194	347.204	5.4021	[M+H]+	5.745	-	3	C18	Lipids and lipid-like molecules	Steroids and steroid derivatives	Oxosteroids	-	-	C15079	-	-	-	CC(=O)C1=CCC2C1(CC(C3(C2CCC4=CC(=O)CCC43C)F)O)C	WHFHAAOGZDECTE-OLGWUGKESA-N	3.18536e+06	2.37108e+06	3.14372e+06	2.73265e+06	2.6195e+06	2.77855e+06	2.20292e+06	2.25782e+06	1.64777e+06	3.14987e+06	2.59118e+06	932484	1.31676	0.396991	0.113899	0.833333	0.84087
Com_10196_pos	meso-chimonanthine	P	C22H26N4	346.216	347.225	6.80261	[M+H]+	10.698	-	3	C18	Organoheterocyclic compounds	Indoles and derivatives	Pyrroloindoles	-	-	-	-	-	-	CN1CCC2(C1NC3=CC=CC=C32)C45CCN(C4NC6=CC=CC=C56)C	HOYXPMHLHJOGHD-ZDNVTZCJSA-N	1.82583e+07	3.13773e+07	2.38931e+07	3.42313e+07	1.95813e+07	1.23779e+07	2.05374e+07	6.65807e+06	1.43478e+07	1.33556e+07	1.65884e+07	2.05353e+07	1.51831	0.602469	0.0948254	0.75	1.65302
Com_10198_pos	Lys Leu Ser	P	C15H30N4O5	346.222	347.231	6.91855	[M+H]+	6.055	0.60	2	C18	Organic acids and derivatives	Carboxylic acids and derivatives	Amino acids, peptides, and analogues	-	-	-	-	-	-	CC(C)CC(C(=O)NC(CO)C(=O)O)NC(=O)C(CCCCN)N	WRODMZBHNNPRLN-SRVKXCTJSA-N	2.93752e+06	1.72052e+06	4.81393e+06	2.06583e+06	1.94909e+06	1.67964e+06	926024	396231	5.54994e+06	594682	2.81528e+08	767832	0.0523413	-4.25591	0.942686	0.666667	1.07772
Com_1019_neg	4,5-dibromobenzene-1,2-diol	N	C6H4Br2O2	265.858	310.857	4.05117	[M+HCOOH-H]-	11.986	0.77	2	C18	Benzenoids	Phenols	Benzenediols	"2563-26-0"	-	-	-	-	223326	C1=C(C(=CC(=C1Br)Br)O)O	IOZHUUKIHMKXRG-UHFFFAOYSA-N	1.10017e+06	157378	1.09981e+06	483720	1.21255e+06	587429	1.0314e+06	571074	1.13268e+06	1.0504e+06	402741	905146	0.911182	-0.134189	0.548536	0.472222	0.722477
Com_101_neg	D-Ala-D-Ala	N	C6H12N2O3	160.085	159.077	1.33552	[M-H]-	1.415	0.90	1	C18	Organic acids and derivatives	Carboxylic acids and derivatives	Amino acids, peptides, and analogues	"923-16-0"	HMDB0244385	C00993	map00470;map00550;map01100;map01502	-	601	CC(N)C(O)=NC(C)C(O)=O	DEFJQIDDEAULHB-UHFFFAOYSA-N	6.12158e+06	8.89093e+06	1.12304e+07	8.39973e+06	1.7397e+07	1.57747e+07	1.79378e+07	1.22851e+07	2.28603e+07	2.05642e+07	6.44527e+06	1.33896e+07	0.725425	-0.463102	0.244895	0.75	0.401931
Com_10202_pos	Ginkgoic acid	P	C22H34O3	346.251	347.256	7.08136	[M+H]+	8.495	0.54	2	C18	Benzenoids	Benzene and substituted derivatives	Benzoic acids and derivatives	"22910-60-7"	HMDB0033897	C10794	-	-	5317600	CCCCCC\C=C\CCCCCCCC1=C(C(O)=O)C(O)=CC=C1	YXHVCZZLWZYHSA-BQYQJAHWSA-N	7.02009e+07	4.22379e+07	6.11274e+07	6.17239e+07	2.37155e+07	4.75382e+07	5.18549e+07	4.94034e+07	6.38369e+07	3.3985e+07	3.04514e+07	5.67565e+07	1.07075	0.0986251	0.826274	0.555556	0.364486
Com_10206_pos	Glu-Ile-Ser	P	C14H25N3O7	347.169	348.176	0.26944	[M+H]+	4.712	0.64	2	C18	Organic acids and derivatives	Carboxylic acids and derivatives	Amino acids, peptides, and analogues	-	-	-	-	-	-	CCC(C)C(C(=O)NC(CO)C(=O)O)NC(=O)C(CCC(=O)O)N	ZHNHJYYFCGUZNQ-KBIXCLLPSA-N	2.39894e+07	2.36969e+07	2.40536e+07	2.40498e+07	4.90679e+07	2.36825e+07	3.45543e+07	4.32606e+07	2.70531e+07	2.67218e+07	4.16542e+07	3.22195e+07	0.820292	-0.28579	0.163628	0.833333	0.284055
Com_10209_pos	(-)-11-nor-9-carboxy-Delta9-THC-d3	P	C21H25D3O4	347.218	348.225	0.03676	[M+H]+	6.332	-	3	C18	Organoheterocyclic compounds	Benzopyrans	1-benzopyrans	"130381-15-6"	-	-	-	-	-	CCCCCC1=CC(=C2C3C=C(CCC3C(OC2=C1)(C)C)C(=O)O)O	YOVRGSHRZRJTLZ-FWHYEAKOSA-N	1.83511e+06	5.86934e+06	8.22773e+06	1.35417e+07	4.57035e+06	8.29278e+06	4.46429e+06	4.07322e+06	8.69266e+06	6.37258e+06	3.58092e+06	3.61454e+06	1.37466	0.459071	0.528233	0.666667	0.305414
Com_1020_neg	Pyrroloquinoline quinone	N	C14H6N2O8	330.012	310.997	9.18364	[M-H-H2O]-	5.05	0.62	1	C18	Organoheterocyclic compounds	Quinolines and derivatives	Pyrroloquinolines	"72909-34-3"	HMDB0013636	C00113	-	-	1024	OC(=O)C1=CC2=C(N1)C1=C(N=C(C=C1C(O)=O)C(O)=O)C(=O)C2=O	MMXZSJMASHPLLR-UHFFFAOYSA-N	447389	419389	645121	305654	172404	28139.8	151721	24503.4	145003	426811	85570.3	418830	1.61133	0.688256	0.438984	0.722222	1.26219
Com_1020_pos	7-Ethoxy-4-methylcoumarin	P	C12H12O3	204.079	205.086	0.00866	[M+H]+	7.482	0.61	1	C18	Phenylpropanoids and polyketides	Coumarins and derivatives	-	"87-05-8"	HMDB0035095	-	-	-	66595	CCOC1=CC2=C(C=C1)C(C)=CC(=O)O2	NKRISXMDKXBVRJ-UHFFFAOYSA-N	2.93926e+07	2.7924e+07	4.65853e+07	2.3079e+07	3.275e+07	2.76103e+07	2.28705e+07	2.15976e+07	2.76385e+07	2.3457e+07	2.22243e+07	2.46637e+07	1.31512	0.395196	0.0480357	0.888889	0.613765
Com_10210_pos	3,6-Dihydroxydecanoylcarnitine	P	C17H33NO6	347.231	348.238	0.11506	[M+H]+	9.157	-	3	C18	Lipids and lipid-like molecules	Fatty Acyls	Fatty acid esters	"-"	HMDB0241142	-	-	-	-	CCCCC(O)CCC(O)CC(=O)OC(CC([O-])=O)C[N+](C)(C)C	OKPSUCHPAJXYIW-UHFFFAOYSA-N	2.80115e+07	2.95995e+07	3.39638e+07	2.81755e+07	2.88824e+07	1.41583e+07	2.01026e+07	1.22117e+07	2.46571e+07	2.11665e+07	1.55117e+07	1.5091e+07	1.49706	0.582131	0.0378686	0.861111	0.604297
Com_1021_pos	L-Tryptophan	P	C11H12N2O2	204.09	205.097	0.54458	[M+H]+	5.268	1.00	1	C18	Organoheterocyclic compounds	Indoles and derivatives	Indolyl carboxylic acids and derivatives	"73-22-3"	HMDB0000929	C00078	map00260;map00380;map00400;map00404;map00901;map00966;map00970;map00996;map00997;map00999;map01060;map01061;map01063;map01070;map01100;map01110;map01210;map01230;map01240;map04361;map04726;map04974;map04978;map05143;map05230	-	6305	N[C@@H](CC1=CNC2=C1C=CC=C2)C(O)=O	QIVBCDIJIAJPQS-VIFPVBQESA-N	8.57127e+09	1.01343e+10	9.99758e+09	8.66656e+09	9.94414e+09	9.64044e+09	1.1536e+10	1.25774e+10	1.3338e+10	1.19065e+10	9.08394e+09	8.72224e+09	0.847988	-0.237885	0.0887688	0.777778	0.617126
Com_10223_pos	3(2'-Chlorophenyl)-7-hydroxy-4-phenylcoumarin	P	C21H13ClO3	348.055	349.06	8.30745	[M+H]+	7.047	-	3	C18	Phenylpropanoids and polyketides	Neoflavonoids	Neoflavones	-	-	-	-	-	6312947	O=C1OC2=CC(O)=CC=C2C(C=3C=CC=CC3)=C1C=4C=CC=CC4Cl	JBSCMIAEEWZQBR-UHFFFAOYSA-N	222722	367716	627586	341041	431849	286925	405913	249417	183359	246811	333400	255618	1.3603	0.443921	0.151118	0.75	0.381148
Com_10234_pos	Leonotin	P	C20H28O5	348.194	349.199	6.29503	[M+H]+	6.262	0.83	2	C18	Organoheterocyclic compounds	Lactones	Gamma butyrolactones	-	-	-	-	-	-	CC12CCCC3(C1C(CC(C3(CCC4=COC=C4)O)(C)O)OC2=O)C	FJNCXZZQNBKEJT-LIFSKISDSA-N	1.96711e+08	2.19725e+08	4.30753e+08	3.89085e+08	4.43371e+08	5.05782e+08	3.14311e+08	2.91396e+08	3.60088e+08	2.88216e+08	3.54891e+08	3.88719e+08	1.09401	0.129631	0.840778	0.666667	0.0963371
Com_10235_pos	Tricalysiolide B	P	C20H28O5	348.194	349.199	6.98385	[M+H]+	6.948	0.79	2	C18	Lipids and lipid-like molecules	Prenol lipids	Terpene lactones	-	-	-	-	-	-	CC12CCC3(C(=CC(=O)O3)C1CCC45C2CCC(C4)C(C5)(CO)O)O	RMWYNGTXQIWPHK-BIVJBNGQSA-N	9.82254e+07	1.26361e+08	1.00911e+08	1.30753e+08	1.02331e+08	1.33271e+08	1.3028e+08	7.86273e+07	9.44498e+07	6.52515e+07	5.06616e+07	1.28164e+08	1.26381	0.337776	0.132465	0.777778	0.570798
Com_10238_pos	Camellimidazole F	P	C15H24N8O2	348.202	349.211	4.67764	[M+H]+	9.8	0.55	2	C18	Organic acids and derivatives	Carboxylic acids and derivatives	Carboxylic acid derivatives	-	-	-	-	-	-	OC(=NC)C1=C(N=CN1C)N(C)CN(C=2N=CN(C2C(O)=NC)C)C	BPXOORRQZMHRRU-UHFFFAOYSA-N	3.5219e+08	2.34176e+08	2.48609e+08	1.33742e+08	3.88499e+08	1.99389e+08	1.98778e+08	2.08774e+08	2.44545e+08	2.38523e+08	2.34322e+08	1.69096e+08	1.20291	0.266523	0.460905	0.638889	0.28425
Com_10239_pos	Bexarotene	P	C24H28O2	348.209	349.214	7.80073	[M+H]+	8.112	0.57	2	C18	Lipids and lipid-like molecules	Prenol lipids	Retinoids	"153559-49-0"	HMDB0014452	-	-	-	-	O=C(O)C1=CC=C(C=C1)C(=C)C=2C=C3C(=CC2C)C(C)(C)CCC3(C)C	NAVMQTYZDKMPEU-UHFFFAOYSA-N	2.31338e+07	2.86788e+07	2.7952e+07	3.61883e+07	1.9474e+07	3.0509e+07	4.69392e+07	2.73357e+07	3.57088e+07	5.05544e+07	2.63069e+07	7.05096e+07	0.644776	-0.633131	0.0591316	0.75	1.52608
Com_10242_pos	Kolavic acid 15-methyl ester	P	C21H32O4	348.23	349.24	8.87534	[M+H]+	9.162	0.54	2	C18	Lipids and lipid-like molecules	Prenol lipids	Diterpenoids	-	-	-	-	-	-	CC1CCC2(C(C1(C)CCC(=CC(=O)OC)C)CCC=C2C(=O)O)C	CCDSRPQULZAXRF-LIECZFJOSA-N	5.31046e+06	5.47365e+06	6.69688e+06	3.57184e+06	6.08164e+06	2.17206e+06	2.84802e+06	1.5991e+06	5.16345e+06	3.51359e+06	2.20165e+06	2.03403e+06	1.68818	0.755468	0.0529476	0.861111	0.911785
Com_10244_pos	Aglatomin A	P	C22H36O3	348.266	349.272	6.02991	[M+H]+	9.118	0.82	2	C18	Lipids and lipid-like molecules	Steroids and steroid derivatives	Pregnane steroids	-	-	-	-	-	-	CCC1C(=O)CC2C1(CCC3C2CCC4C3(CC(C(C4)O)OC)C)C	VSYFJHFESQENRE-RUVDJVHTSA-N	7.30715e+07	3.02149e+07	4.19487e+07	3.8724e+07	1.79781e+07	3.51599e+07	5.56946e+07	1.38573e+07	1.9297e+07	3.55841e+07	1.92025e+07	2.26794e+07	1.42559	0.511561	0.199613	0.694444	0.588555
Com_1024_neg	L-ALANYL-L-TYROSINE	N	C12H16N2O4	252.111	311.125	0.51188	[M+CH3COOH-H]-	5.406	-	3	C18	Organic acids and derivatives	Carboxylic acids and derivatives	Amino acids, peptides, and analogues	"3061-88-9"	HMDB0028699	-	-	-	92946	CC(C(=O)NC(CC1=CC=C(C=C1)O)C(=O)O)N	ALZVPLKYDKJKQU-XVKPBYJWSA-N	176407	178616	418196	394915	720754	349397	746693	364951	513209	337230	228307	419799	0.857518	-0.221761	0.472372	0.638889	0.429177
Com_10251_pos	Cyclohexyladenosine	P	C16H23N5O4	349.175	350.18	5.37036	[M+H]+	2.318	-	3	C18	Nucleosides, nucleotides, and analogues	Purine nucleosides	-	"-"	HMDB0250660	-	-	-	17891077	NC1=NC=NC2=C1N=CN2C1(OC(CO)C(O)C1O)C1CCCCC1	CHMUHOFITZIING-UHFFFAOYSA-N	1.59074e+07	1.80415e+07	1.19125e+07	1.2068e+07	8.79333e+06	2.38786e+07	1.2147e+07	1.87549e+07	2.34365e+07	4.20492e+07	2.24896e+07	1.07977e+07	0.69868	-0.517297	0.247602	0.694444	1.08262
Com_10252_pos	Demethoxyfumitremorgin C	P	C21H23N3O2	349.179	350.186	0.06033	[M+H]+	5.37	0.59	2	C18	Nucleosides, nucleotides, and analogues	Pyrimidine nucleosides	-	"-"	HMDB0029565	-	-	-	-	[H][C@@]12CCCN1C(=O)[C@]1([H])CC3=C(NC4=CC=CC=C34)[C@]([H])(C=C(C)C)N1C2=O	LQXCSIKDOISJTI-BZSNNMDCSA-N	1.74476e+06	1.0083e+06	1.13868e+06	526453	510167	716655	804544	850385	496919	203029	816712	477139	1.54712	0.629584	0.167931	0.75	0.680457
Com_10254_pos	Ala Leu Phe	P	C18H27N3O4	349.2	350.205	6.03921	[M+H]+	5.47	0.68	2	C18	Organic acids and derivatives	Carboxylic acids and derivatives	Amino acids, peptides, and analogues	-	-	-	-	-	-	CC(C)CC(C(=O)NC(CC1=CC=CC=C1)C(=O)O)NC(=O)C(C)N	VHVVPYOJIIQCKS-QEJZJMRPSA-N	1.27758e+07	1.34953e+07	1.31108e+07	1.13578e+07	1.38853e+07	1.14307e+07	1.59848e+07	1.61663e+07	1.21482e+07	1.50262e+07	1.59778e+07	1.32568e+07	0.858804	-0.219599	0.033304	0.833333	0.279534
Com_10256_pos	Neovasipyridone A	P	C21H35NO3	349.262	350.266	8.20656	[M+H]+	7.506	0.59	2	C18	Organoheterocyclic compounds	Pyridines and derivatives	Hydropyridines	-	-	-	-	-	-	CCC(C)CN1C=C(C(=O)C(C1C(=CC(C)CC)C)(C)O)C(=O)CC	NAMOYKKVUOAEJB-WJDWOHSUSA-N	1.61794e+07	2.74085e+07	3.39556e+07	2.01668e+07	1.86278e+07	1.22603e+07	2.245e+07	1.20212e+07	1.07296e+07	1.12304e+07	1.46176e+07	1.13671e+07	1.56036	0.641878	0.0488746	0.861111	0.571748
Com_10258_pos	8,11,14-Eicosatrienoylethanolamide	P	C22H39NO2	349.298	350.303	6.26991	[M+H]+	10.248	0.52	2	C18	Organic nitrogen compounds	Organonitrogen compounds	Amines	-	HMDB0013627	C13828	-	LMFA08040011	-	CCCCCC=CCC=CCC=CCCCCCCC(=O)NCCO	ULQWKETUACYZLI-QNEBEIHSSA-N	1.34365e+06	1.72828e+06	1.18449e+06	1.03997e+07	1.03213e+06	4.19059e+06	3.21987e+06	862556	1.5795e+06	1.57871e+06	9.02174e+06	8.02142e+06	0.818604	-0.288763	0.67291	0.555556	0.366815
Com_1025_neg	phenylalanylphenylalanine	N	C18H20N2O3	312.147	311.14	0.79665	[M-H]-	5.587	0.74	1	C18	Organic acids and derivatives	Carboxylic acids and derivatives	Amino acids, peptides, and analogues	"2577-40-4"	HMDB0013302	-	-	-	6993090	C1=CC=C(C=C1)CC(C(=O)NC(CC2=CC=CC=C2)C(=O)O)N	GKZIWHRNKRBEOH-HOTGVXAUSA-N	940440	1.83377e+06	978199	1.50021e+06	2.00249e+06	2.51743e+06	3.50352e+06	1.57894e+06	3.07721e+06	2.39438e+06	880618	1.89012e+06	0.733411	-0.447307	0.313504	0.666667	0.859652
Com_10262_pos	8-Chloro-10-[3-(dimethylamino)propyl]phenothiazine-2,3-diol	P	C17H19ClN2O2S	350.086	351.096	7.99898	[M+H]+	2.68	-	3	C18	Organoheterocyclic compounds	Benzothiazines	Phenothiazines	"-"	HMDB0247296	-	-	-	159916	CN(C)CCCN1C2=CC(O)=C(O)C=C2SC2=C1C=C(Cl)C=C2	ZCBSXRWEKNAYOU-UHFFFAOYSA-N	1.21049e+06	799917	93772.4	958298	1.49141e+06	1.47813e+06	1.00578e+06	1.29093e+06	1.03184e+06	148426	1.06913e+06	400960	1.21931	0.286066	0.811153	0.583333	0.294342
Com_10266_pos	Fagaronine	P	C21H20NO4+	350.139	351.146	0.35615	[M+H]+	7.797	0.57	2	C18	Organoheterocyclic compounds	Quinolines and derivatives	Benzoquinolines	-	-	-	-	-	-	C[N+]1=CC2=CC(=C(C=C2C3=C1C4=CC(=C(C=C4C=C3)O)OC)OC)OC	OOKZVPUCASIEBL-UHFFFAOYSA-O	8.22727e+06	1.97796e+07	1.9511e+07	2.57924e+07	1.07722e+07	2.72507e+07	2.09715e+07	1.33892e+07	1.45911e+07	2.08526e+07	1.4707e+07	2.33135e+07	1.03254	0.0461916	0.885118	0.5	0.0814253
Com_10268_pos	Hysterin acetate	P	C19H26O6	350.173	351.183	8.71657	[M+H]+	8.008	-	3	C18	Lipids and lipid-like molecules	Prenol lipids	Terpene lactones	-	-	-	-	-	-	CC(=O)OCC1CCC2C(C3(C1CCC3OC(=O)C)C)OC(=O)C2=C	IFKXXSFDNAVPTP-DFUGEXAVSA-N	8.82266e+06	9.7523e+06	1.11292e+07	1.1583e+07	7.13945e+06	1.30441e+07	7.84015e+06	5.30648e+06	3.98493e+06	9.08676e+06	7.04352e+06	5.52553e+06	1.58481	0.664312	0.0112749	0.916667	1.49479
Com_1026_pos	Phosphorylcholine	P	C5H15NO4P+	184.074	206.055	0.16608	[M+Na]+	1.286	0.90	1	C18	Organic nitrogen compounds	Organonitrogen compounds	Quaternary ammonium salts	"3616-04-4"	HMDB0001565	-	-	-	1014	C[N+](C)(C)CCOP(O)(O)=O	YHHSONZFOIEMCP-UHFFFAOYSA-O	4.63477e+07	3.19934e+07	4.04287e+07	4.92572e+07	6.69905e+07	1.40097e+08	4.62053e+07	6.53887e+07	7.46562e+07	6.18965e+07	7.88177e+07	1.26849e+08	0.826583	-0.274769	0.31383	0.694444	0.439531
Com_10284_pos	Mefentanyl	P	C23H30N2O	350.236	351.24	7.9189	[M+H]+	7.718	0.69	2	C18	Organoheterocyclic compounds	Piperidines	Fentanyls	-	HMDB0243534	-	-	-	-	CCC(=O)N(C1CCN(CC1C)CCC2=CC=CC=C2)C3=CC=CC=C3	MLQRZXNZHAOCHQ-UHFFFAOYSA-N	6.08488e+06	1.386e+07	1.27016e+07	1.16099e+07	1.09696e+07	1.81681e+07	1.36968e+07	1.67827e+07	1.20062e+07	6.44243e+06	1.23464e+07	2.70428e+07	0.831028	-0.267031	0.561998	0.611111	0.158608
Com_10285_pos	2beta,3beta,4beta-Trihydroxypregnan-16-one	P	C21H34O4	350.246	351.25	7.62145	[M+H]+	9.08	0.64	2	C18	Lipids and lipid-like molecules	Steroids and steroid derivatives	Pregnane steroids	-	-	-	-	-	-	CCC1C(=O)CC2C1(CCC3C2CCC4C3(CC(C(C4O)O)O)C)C	JHBBZIAPXDEPET-MQQAWLCXSA-N	1.59978e+08	5.85172e+08	6.99754e+08	2.68849e+08	1.63898e+08	3.82512e+08	6.92547e+07	8.40169e+07	1.77696e+08	9.62046e+07	2.10285e+08	1.92174e+09	0.883154	-0.179262	0.356773	0.722222	0.963708
Com_10288_pos	MG(0:0/18:4(6Z,9Z,12Z,15Z)/0:0)	P	C21H34O4	350.246	351.255	5.27265	[M+H]+	9.686	-	3	C18	Lipids and lipid-like molecules	Fatty Acyls	Lineolic acids and derivatives	"-"	HMDB0011541	-	-	-	53480962	[H]C(CO)(CO)OC(=O)CCCC\C=C/C\C=C/C\C=C/C\C=C/CC	WNCUAIVHPMNYAK-LTKCOYKYSA-N	2.00039e+07	3.9573e+07	1.05542e+07	7.64238e+06	3.20789e+07	2.7155e+07	1.95219e+07	2.9639e+07	2.79044e+07	1.83844e+07	2.46689e+07	1.5559e+07	1.0098	0.0140728	0.688578	0.527778	0.291024
Com_10293_pos	Phe-Ala-Asp	P	C16H21N3O6	351.143	352.15	0.02434	[M+H]+	5.346	0.82	2	C18	Organic acids and derivatives	Carboxylic acids and derivatives	Amino acids, peptides, and analogues	-	-	-	-	-	-	CC(C(=O)NC(CC(=O)O)C(=O)O)NC(=O)C(CC1=CC=CC=C1)N	LSXGADJXBDFXQU-DLOVCJGASA-N	1.71986e+07	1.92269e+07	1.85828e+07	1.7285e+07	4.20722e+07	2.24593e+07	2.46799e+07	2.54554e+07	2.24985e+07	1.90746e+07	1.62174e+07	5.56313e+07	0.836557	-0.257464	0.524384	0.666667	0.166728
Com_10299_pos	Senecionine N-oxide	P	C18H25NO6	351.168	352.178	7.10365	[M+H]+	9.591	0.64	2	C18	Alkaloids and derivatives	-	-	"13354-33-1"	HMDB0258230	C15612	map00960;map01110	-	5380876	O=C1OC2CCN3(=O)CC=C(COC(=O)C(O)(C)C(C)CC1=CC)C23	PLGBHVNNYDZWGZ-GPUZEBNTSA-N	2.83041e+07	3.23713e+07	3.1495e+07	2.97846e+07	3.11294e+07	3.3818e+07	3.02865e+07	2.51271e+07	2.86047e+07	2.58511e+07	2.46187e+07	3.24692e+07	1.11946	0.162805	0.057038	0.777778	0.337691
Com_1029_neg	(-)-(E)-Guggulsterone	N	C21H28O2	312.209	311.204	7.99536	[M-H]-	9.701	0.60	2	C18	Lipids and lipid-like molecules	Steroids and steroid derivatives	Androstane steroids	"39025-24-6"	-	-	-	-	6439929	CC=C1C(=O)CC2C1(CCC3C2CCC4=CC(=O)CCC34C)C	WDXRGPWQVHZTQJ-AUKWTSKRSA-N	1.61341e+06	1.40192e+06	4.20437e+06	1.35028e+07	4.29102e+06	4.57445e+06	380642	775285	5.88502e+06	1.51486e+07	166010	1.52641e+06	1.23893	0.309089	0.237679	0.666667	1.23354
Com_102_neg	2-hydroxyoctanoic acid	N	C8H16O3	160.11	159.102	1.89112	[M-H]-	6.144	0.97	1	C18	Lipids and lipid-like molecules	Fatty Acyls	Fatty acids and conjugates	"617-73-2"	HMDB0000711	-	-	LMFA01050020	94180	CCCCCCC(O)C(O)=O	JKRDADVRIYVCCY-UHFFFAOYSA-N	1.64316e+07	1.48702e+07	1.69779e+07	6.18876e+06	8.66686e+06	9.91971e+06	1.81071e+07	3.04604e+06	1.25983e+07	1.03098e+07	336386	3.90295e+06	1.51251	0.596943	0.192515	0.666667	1.73033
Com_10324_pos	Melophlin E	P	C21H37NO3	351.277	352.284	0.80696	[M+H]+	9.129	0.97	2	C18	Organoheterocyclic compounds	Pyrrolidines	N-alkylpyrrolidines	-	-	-	-	-	-	CC(C)CCCCCCCCCCCCC(=C1C(=O)CN(C1=O)C)O	CPMHESKNPLZJEM-ZZEZOPTASA-N	1.0277e+08	1.13544e+08	1.19077e+08	1.12632e+08	5.10039e+07	1.44832e+08	1.32813e+08	1.3166e+08	1.60304e+08	1.39073e+08	1.28346e+08	6.92436e+07	0.845581	-0.241985	0.357855	0.75	0.175142
Com_10325_pos	N-cis-11,14-eicosadienoyl ethanolamine	P	C22H41NO2	351.314	352.319	6.47533	[M+H]+	7.587	0.69	2	C18	Organic nitrogen compounds	Organonitrogen compounds	Amines	-	-	-	-	LMFA08040002	-	CCCCCC=CCC=CCCCCCCCCCC(=O)NCCO	MWQCBVWCBTUPDQ-HZJYTTRNSA-N	466378	562535	723090	225906	262871	621493	126867	199440	334600	151471	295107	268110	2.08075	1.05711	0.0191497	0.833333	0.918767
Com_10333_pos	Asperorydine G	P	C20H20N2O4	352.142	353.152	7.84638	[M+H]+	5.283	-	3	C18	Organoheterocyclic compounds	Isoindoles and derivatives	Isoindolines	"-"	-	-	-	-	-	CC(O)CC(=O)N1C(=O)C2=C(C=C3C=CC=C4N(C)C(=O)C2=C34)C1(C)C	WQIRGFAZJZHHBZ-UHFFFAOYSA-N	1.29095e+07	1.25075e+07	1.77013e+07	1.8512e+07	1.65716e+07	1.85578e+07	1.73371e+07	9.76652e+06	1.25603e+07	1.57932e+07	1.11576e+07	8.97209e+06	1.28011	0.356272	0.0737756	0.833333	0.992582
Com_10335_pos	Lambicin	P	C18H24O7	352.152	353.161	3.51965	[M+H]+	6.694	0.72	2	C18	Organoheterocyclic compounds	Lactones	Gamma butyrolactones	-	-	-	-	-	-	CC(=C)C1C2C(C3(C4(CCC(O4)(C)O)C5C(C3(C1C(=O)O2)O)O5)C)O	TZFIHRBNTJVCHV-FXICXOMUSA-N	7.65258e+06	4.04932e+06	4.21033e+06	6.39833e+06	5.47228e+06	4.53921e+06	4.3474e+06	1.62835e+07	4.43816e+06	4.19562e+06	3.61502e+07	1.37535e+07	0.40827	-1.29241	0.184931	0.638889	0.957857
Com_10338_pos	Desacetyltetraneurin D 4-O-isobutyrate	P	C19H28O6	352.189	353.194	6.19724	[M+H]+	6.048	0.81	2	C18	Lipids and lipid-like molecules	Prenol lipids	Terpene lactones	-	-	-	-	-	-	CC1CCC2C(C3(C1(CCC3OC(=O)C(C)C)O)CO)OC(=O)C2=C	YAQZXHLVANZHGK-IMSBPQIQSA-N	2.68623e+07	2.27455e+07	2.1085e+07	2.02501e+07	2.08974e+07	2.30315e+07	2.24211e+07	1.65967e+07	1.36987e+07	1.70694e+07	1.05838e+07	2.23804e+07	1.31262	0.392446	0.0517675	0.833333	1.63301
Com_10343_pos	15-keto-PGE1	P	C20H32O5	352.225	353.234	5.72717	[M+H]+	9.992	0.65	2	C18	Lipids and lipid-like molecules	Fatty Acyls	Eicosanoids	"22973-19-9"	HMDB0001320	C04654	-	LMFA03010146	-	CCCCCC(=O)C=CC1C(CC(=O)C1CCCCCCC(=O)O)O	VXPBDCBTMSKCKZ-XQHNHVHJSA-N	2.90307e+07	3.01806e+06	4.28231e+06	9.40109e+06	1.38751e+07	1.38033e+07	3.5364e+07	2.95458e+07	1.85126e+07	1.47787e+07	1.20689e+07	2.01087e+06	0.653811	-0.613054	0.489726	0.694444	0.57917
Com_10346_pos	2,5-diamino-6-(5-phospho-D-ribosylamino)pyrimidin-4(3H)-one	P	C9H16N5O8P	353.074	354.079	6.80021	[M+H]+	5.105	-	3	C18	Organic oxygen compounds	Organooxygen compounds	Carbohydrates and carbohydrate conjugates	"-"	HMDB0304044	C01304	map00740;map00790;map01100;map01110;map01240	-	-	NC1=NC(N[C@@H]2O[C@H](COP(O)(O)=O)[C@@H](O)[C@H]2O)=C(N)C(=O)N1	OCLCLRXKNJCOJD-UMMCILCDSA-N	1.2749e+07	9.41353e+06	1.28321e+07	9.12926e+06	1.52804e+07	7.21854e+06	8.41609e+06	1.12352e+07	2.40275e+07	1.65456e+07	8.35816e+06	4.17767e+06	0.915651	-0.127131	0.921729	0.527778	0.0628193
Com_1034_neg	Phytanic acid	N	C20H40O2	312.303	311.295	1.13868	[M-H]-	11.381	0.69	1	C18	Lipids and lipid-like molecules	Prenol lipids	Diterpenoids	"14721-66-5"	HMDB0000801	C01607	-	-	26840	CC(C)CCCC(C)CCCC(C)CCCC(C)CC(=O)O	RLCKHJSFHOZMDR-UHFFFAOYSA-N	27323.7	38853.5	10050.8	153893	10983.5	30699.6	225387	5325.48	211535	186868	8704.39	9610.86	0.419819	-1.25216	0.70866	0.5	0.603928
Com_10353_pos	PROADIFEN	P	C23H31NO2	353.235	354.239	9.97511	[M+H]+	10.445	-	3	C18	Benzenoids	Benzene and substituted derivatives	Diphenylmethanes	"78997-40-7"	HMDB0256783	-	-	-	-	CCCC(C1=CC=CC=C1)(C2=CC=CC=C2)C(=O)OCCN(CC)CC	SNTQPLDRUZOSDP-UHFFFAOYSA-N	6.80119e+06	7.01044e+06	6.44693e+06	4.5778e+06	5.70655e+06	4.2008e+06	4.68461e+06	3.88263e+06	5.75707e+06	6.53662e+06	5.28267e+06	2.88333e+06	1.19695	0.259359	0.222098	0.694444	0.411529
Com_10354_pos	Methyl tumonoate A	P	C20H35NO4	353.257	354.263	2.99691	[M+H]+	7.514	-	3	C18	Organic acids and derivatives	Carboxylic acids and derivatives	Amino acids, peptides, and analogues	-	-	-	-	-	-	CCCCCCCC=C(C)C(C(C)C(=O)N1CCCC1C(=O)OC)O	SZDORSKCYIOHRW-HOOHWIHRSA-N	2.52247e+06	2.40052e+06	3.55651e+06	2.49865e+06	4.76004e+06	3.29038e+06	5.0992e+06	7.50254e+06	5.97197e+06	4.20575e+06	3.08535e+06	2.89487e+08	0.0603407	-4.05073	0.156289	0.888889	2.21318
Com_10356_pos	N-Oleoyl Alanine	P	C21H39NO3	353.293	354.3	1.03145	[M+H]+	9.669	0.70	2	C18	Organic acids and derivatives	Carboxylic acids and derivatives	Amino acids, peptides, and analogues	"-"	HMDB0241953	-	-	LMFA08020124	73324759	CCCCCCCCC=CCCCCCCCC(=O)NC(C)C(O)=O	CHQZBIVWDKADIA-UHFFFAOYSA-N	9.68205e+07	1.41123e+08	1.0962e+08	1.23688e+08	6.68821e+07	1.29001e+08	1.28832e+08	9.53645e+07	1.13194e+08	1.27206e+08	1.21778e+08	5.73643e+07	1.03634	0.0515022	0.803415	0.416667	0.0403924
Com_10358_pos	Anandamide (20:l, n-9)	P	C22H43NO2	353.329	354.337	0.61594	[M+H]+	9.53	0.61	2	C18	Organic nitrogen compounds	Organonitrogen compounds	Amines	-	-	-	-	LMFA08040010	-	CCCCCCCCC=CCCCCCCCCCC(=O)NCCO	YDKRGMXLBRWZJR-KTKRTIGZSA-N	1.36828e+06	2.66745e+06	1.49586e+06	2.47658e+06	1.28178e+06	916963	686579	168057	957322	305025	488072	948135	2.87261	1.52236	0.00747999	0.944444	2.13745
Com_1036_neg	Palmitoylglycine	N	C18H35NO3	313.262	312.254	1.49	[M-H]-	9.478	1.00	1	C18	Organic acids and derivatives	Carboxylic acids and derivatives	Amino acids, peptides, and analogues	"2441-41-0"	HMDB0013034	-	-	LMFA08020079	151008	CCCCCCCCCCCCCCCC(=O)NCC(O)=O	KVTFEOAKFFQCCX-UHFFFAOYSA-N	7.67381e+07	8.7995e+07	8.97694e+07	9.77358e+07	3.29084e+07	1.31655e+08	1.02722e+08	4.93105e+07	9.82544e+07	1.29585e+08	3.8727e+07	4.5084e+07	1.11456	0.156472	0.638463	0.5	0.27569
Com_10377_pos	Tephrowatsin A	P	C22H26O4	354.183	355.193	6.00257	[M+H]+	10.443	-	3	C18	Phenylpropanoids and polyketides	Flavonoids	Flavans	-	-	C09970	-	LMPK12020160	-	CC(=CCC1=C2C(=C(C=C1OC)OC)C(CC(O2)C3=CC=CC=C3)O)C	ADIMMCHZVYYGPW-MSOLQXFVSA-N	975549	1.03489e+06	771893	452945	1.24836e+06	561203	1.3059e+06	738551	770737	730249	679644	965783	0.97187	-0.0411642	0.753498	0.527778	0.235126
Com_10383_pos	3,3-Difluoro-5alpha-androstan-17beta-yl acetate	P	C21H32F2O2	354.237	355.242	5.2403	[M+H]+	7.208	0.58	2	C18	Lipids and lipid-like molecules	Steroids and steroid derivatives	Steroid esters	-	-	C14477	-	-	-	CC(=O)OC1CCC2C1(CCC3C2CCC4C3(CCC(C4)(F)F)C)C	BUIQHUBDLNDWCY-RBZZARIASA-N	269392	828834	292498	813717	540302	638560	779497	1.43291e+07	1.38068e+06	2.63105e+06	1.8806e+07	4.21291e+06	0.0802887	-3.63866	0.0095614	0.944444	2.22365
Com_10400_pos	Agelasidine A	P	C18H33N3O2S	355.229	356.237	0.3442	[M+H]+	5.87	-	3	C18	Lipids and lipid-like molecules	Prenol lipids	Sesquiterpenoids	-	-	-	-	-	-	CC(=CCCC(=CCCC(C)(C=C)S(=O)(=O)CCN=C(N)N)C)C	HTMRIMAGHVWENK-QIPHDZALSA-N	3.12582e+08	3.03248e+08	5.29367e+08	3.91861e+08	3.42969e+08	5.94991e+08	3.28373e+08	1.98814e+08	3.14112e+08	5.71335e+08	4.40159e+08	1.07296e+08	1.26271	0.33652	0.259933	0.638889	0.285163
Com_10401_pos	Tridec-7-enoylcarnitine	P	C20H37NO4	355.272	356.277	6.41181	[M+H]+	6.722	-	3	C18	Lipids and lipid-like molecules	Fatty Acyls	Fatty acid esters	"-"	HMDB0241317	-	-	-	-	CCCCCC=CCCCCCC(=O)OC(CC([O-])=O)C[N+](C)(C)C	YFJGZENZJUJIME-UHFFFAOYSA-N	195246	567509	440815	649856	428250	863679	306569	166422	257210	304931	74158	135565	2.52668	1.33725	0.0119784	0.916667	0.840094
Com_10412_pos	N-Palmitoyl Valine	P	C21H41NO3	355.309	356.316	0.55572	[M+H]+	9.837	-	3	C18	Organic acids and derivatives	Carboxylic acids and derivatives	Amino acids, peptides, and analogues	"-"	HMDB0241935	-	-	LMFA08020120	-	CCCCCCCCCCCCCCCC(=O)NC(C(C)C)C(O)=O	OGLNTVZUARMGNY-UHFFFAOYSA-N	5.02114e+07	5.38204e+07	5.08095e+07	5.09509e+07	1.95125e+07	7.76448e+07	5.31165e+07	2.85189e+07	4.8653e+07	7.19791e+07	5.05107e+07	2.68824e+07	1.08328	0.115401	0.798081	0.611111	0.0923674
Com_10426_pos	11-Hydroxyrankinidine	P	C20H24N2O4	356.174	357.183	6.4458	[M+H]+	7.954	0.61	2	C18	Alkaloids and derivatives	Gelsemium alkaloids	-	"122590-03-8"	-	-	-	-	-	CC=C1CNC2CC3(C4CC1C2CO4)C5=C(C=C(C=C5)O)N(C3=O)OC	FALAMCOLIJTCTR-QDEBKDIKSA-N	774398	379044	672297	540131	614765	433284	286208	621198	79678.1	217204	863691	1.69177e+06	0.908016	-0.13921	0.529853	0.555556	0.782021
Com_10427_pos	Suspensoside B	P	C18H28O7	356.183	357.189	6.40751	[M+H]+	5.816	0.60	2	C18	Lipids and lipid-like molecules	Fatty Acyls	Fatty acyl glycosides	-	-	-	-	-	-	CC1=C(C(CCC1)(C)C=C)CC(=O)OC2C(C(C(C(O2)CO)O)O)O	MXCRQIIJWXVYNV-HMGSXCDBSA-N	2.5579e+06	2.11147e+06	3.47665e+06	1.29815e+06	1.79928e+06	2.59721e+06	805749	1.93102e+06	2.36055e+06	1.63331e+06	2.44202e+06	1.03151e+07	0.710224	-0.493654	0.902221	0.583333	0.146251
Com_10433_pos	Leu-Gln-Pro	P	C16H28N4O5	356.206	357.213	0.91158	[M+H]+	4.915	0.69	2	C18	Organic acids and derivatives	Carboxylic acids and derivatives	Amino acids, peptides, and analogues	-	-	-	-	-	42641527	CC(C)CC(C(=O)NC(CCC(=O)N)C(=O)N1CCCC1C(=O)O)N	CQGSYZCULZMEDE-SRVKXCTJSA-N	4.65948e+07	3.27847e+07	3.7023e+07	3.30586e+07	4.29121e+07	3.55498e+07	6.20308e+07	7.93631e+07	9.50424e+07	5.49629e+07	6.36118e+07	6.85004e+07	0.538175	-0.893854	0.000151224	1	0.56922
Com_10434_pos	5,7-Megastigmadien-9-ol glucoside	P	C19H32O6	356.22	357.227	0.07251	[M+H]+	8.05	0.52	2	C18	Lipids and lipid-like molecules	Fatty Acyls	Fatty acyl glycosides	"146610-77-7"	HMDB0041044	-	-	-	131753017	CC(OC1OC(CO)C(O)C(O)C1O)\C=C\C1=C(C)CCCC1(C)C	JGUNLOSHGIQYCT-BQYQJAHWSA-N	349572	1.62136e+06	1.42054e+06	2.23577e+06	232237	988636	1.41801e+06	3.74563e+06	7.59635e+06	1.64569e+06	354238	4.0221e+06	0.36461	-1.45557	0.146901	0.777778	0.888576
Com_10439_pos	Dopexamine	P	C22H32N2O2	356.246	357.252	3.85334	[M+H]+	7.943	-	3	C18	Benzenoids	Phenols	Benzenediols	"86197-47-9"	HMDB0041882	-	-	-	55483	OC1=C(O)C=C(CCNCCCCCCNCCC2=CC=CC=C2)C=C1	RYBJORHCUPVNMB-UHFFFAOYSA-N	505618	343083	78369	248856	977398	232393	387666	458827	126091	61656.6	383128	397815	1.31431	0.394307	0.664217	0.472222	0.272953
Com_10441_pos	Lagochilin	P	C20H36O5	356.256	357.267	9.16461	[M+H]+	10.468	0.83	2	C18	Lipids and lipid-like molecules	Prenol lipids	Diterpenoids	"23554-81-6"	-	-	-	-	-	OCCC1(OC2(CC1)C(C)CCC3C(C)(CO)C(O)CCC32C)CO	XYPPDQHBNJURHU-RHFXQVJCSA-N	3.43905e+07	7.20172e+07	5.26867e+07	6.86262e+07	3.61879e+07	2.72105e+07	2.77151e+07	1.11937e+07	2.46738e+07	2.41201e+07	3.68476e+07	3.86637e+07	1.78366	0.834844	0.0379958	0.805556	1.90082
Com_10451_pos	Cinacalcet	P	C22H22F3N	357.17	358.174	9.24084	[M+H]+	5.589	-	3	C18	Benzenoids	Naphthalenes	-	"226256-56-0"	HMDB0015147	-	-	-	156419	C[C@@H](NCCCC1=CC(=CC=C1)C(F)(F)F)C1=CC=CC2=CC=CC=C12	VDHAWDNDOKGFTD-MRXNPFEDSA-N	169638	456584	117485	83647.2	757830	164340	77336.8	258665	2.84425e+08	147889	408704	2.8807e+06	0.00607056	-7.36396	0.276482	0.611111	1.94511
Com_10452_pos	Pro Glu Ile	P	C16H27N3O6	357.19	358.197	0.82345	[M+H]+	5.381	-	3	C18	Organic acids and derivatives	Carboxylic acids and derivatives	Amino acids, peptides, and analogues	-	-	-	-	-	-	CCC(C)C(C(=O)O)NC(=O)C(CCC(=O)O)NC(=O)C1CCCN1	WVOXLKUUVCCCSU-ZPFDUUQYSA-N	4.73404e+07	5.12437e+07	5.04785e+07	4.30075e+07	5.16898e+07	5.75291e+07	9.66409e+07	7.00152e+07	7.24919e+07	5.2218e+07	5.02346e+07	4.5411e+07	0.778501	-0.361229	0.123556	0.722222	0.2314
Com_10453_pos	Nalbuphine	P	C21H27NO4	357.194	358.198	9.91826	[M+H]+	5.384	-	3	C18	Benzenoids	Phenanthrenes and derivatives	-	"20594-83-6"	HMDB0014982	C07251	-	-	-	C1CC(C1)CN2CCC34C5C(CCC3(C2CC6=C4C(=C(C=C6)O)O5)O)O	NETZHAKZCGBWSS-CEDHKZHLSA-N	6.13309e+07	5.95368e+07	3.71522e+07	3.83462e+07	6.92963e+07	4.26982e+07	9.69122e+07	9.77716e+07	7.63274e+07	6.47047e+07	6.19086e+07	3.55073e+07	0.711932	-0.490188	0.127122	0.777778	0.307271
Com_10455_pos	Enecadin	P	C21H28FN3O	357.222	358.23	2.53111	[M+H]+	8.041	-	3	C18	Organoheterocyclic compounds	Diazines	Pyrimidines and pyrimidine derivatives	"-"	HMDB0251807	-	-	-	6433114	CC1=NC(=CC(OCCCCCN2CCCCC2)=N1)C1=CC=C(F)C=C1	SZSHJTJCJOWMHM-UHFFFAOYSA-N	2.55121e+06	3.76746e+06	2.4023e+06	3.20677e+06	2.73534e+06	1.3942e+06	1.56031e+06	1.80599e+06	4.01879e+06	1.47641e+06	1.09018e+06	3.59436e+06	1.18538	0.245355	0.364556	0.611111	0.346705
Com_10456_pos	N-(8-Amino-1-carboxyoctyl)-alanyl-proline	P	C17H31N3O5	357.226	358.232	3.71301	[M+H]+	5.869	-	3	C18	Nucleosides, nucleotides, and analogues	Purine nucleosides	-	"-"	HMDB0247737	-	-	-	15927695	CC(NC(CCCCCCCN)C(O)=O)C(=O)N1CCCC1C(O)=O	BVFMABDUHNUCMQ-UHFFFAOYSA-N	1.70563e+07	1.27693e+07	2.57249e+07	2.18754e+07	1.39803e+07	3.14846e+07	2.68005e+07	1.82905e+07	1.52794e+07	2.86387e+07	2.95744e+07	2.66551e+06	1.01354	0.0194034	0.646175	0.555556	0.574836
Com_10457_pos	(9E)-7-Hydroxydodec-9-enoylcarnitine	P	C19H35NO5	357.252	358.258	1.01711	[M+H]+	6.203	0.59	2	C18	Lipids and lipid-like molecules	Fatty Acyls	Fatty acid esters	"-"	HMDB0241224	-	-	-	-	CCC=CCC(O)CCCCCC(=O)OC(CC([O-])=O)C[N+](C)(C)C	CPNSTMOHZLXGCX-UHFFFAOYSA-N	1.08124e+06	927370	2.21632e+06	1.49483e+06	775733	4.51585e+06	2.08351e+06	2.49011e+06	771558	1.72762e+06	2.87332e+06	3.70388e+06	0.80669	-0.309913	0.398024	0.638889	0.299836
Com_1045_neg	Oglufanide	N	C16H19N3O5	333.132	314.115	1.12776	[M-H-H2O]-	5.562	0.79	1	C18	Organic acids and derivatives	Carboxylic acids and derivatives	Amino acids, peptides, and analogues	"38101-59-6"	HMDB0028830	-	-	-	100094	N[C@@H](CCC(O)=O)C(=O)N[C@@H](CC1=CNC2=CC=CC=C12)C(O)=O	LLEUXCDZPQOJMY-AAEUAGOBSA-N	1.49193e+06	1.79007e+06	1.94095e+06	1.25107e+06	2.51433e+06	3.6145e+06	3.62668e+06	1.85248e+06	3.18741e+06	2.90934e+06	947938	3.17891e+06	0.802588	-0.317268	0.475013	0.666667	0.496978
Com_10465_pos	Ile Leu Leu	P	C18H35N3O4	357.263	358.27	0.45658	[M+H]+	5.699	0.91	2	C18	Organic acids and derivatives	Carboxylic acids and derivatives	Amino acids, peptides, and analogues	-	-	-	-	-	-	CCC(C)C(C(=O)NC(CC(C)C)C(=O)NC(CC(C)C)C(=O)O)N	HPCFRQWLTRDGHT-AJNGGQMLSA-N	1.70298e+07	1.5385e+07	1.38961e+07	1.80289e+07	2.11784e+07	3.47339e+07	3.67996e+07	3.81608e+07	1.7407e+07	2.34956e+07	4.63609e+07	2.81371e+07	0.631706	-0.662675	0.0443116	0.861111	0.4507
Com_10467_pos	20-Epikibataline	P	C23H35NO2	357.267	358.277	7.92113	[M+H]+	7.692	0.54	2	C18	Organoheterocyclic compounds	Lactones	Gamma butyrolactones	-	-	-	-	-	-	C1[C@H](CC2=CC[C@@H]3[C@@H]([C@]2(C1)C)CC[C@@]12[C@H]3CC[C@@H]1[C@H](OC2=O)C)N(C)C	AENSHGKORGDOBI-LMUZJLHONA-N	440840	345726	472693	574940	490886	64777.3	376579	439714	70905.2	594342	76967.9	335624	1.26172	0.335391	0.5257	0.638889	0.550107
Com_1046_pos	alpha-Irone	P	C14H22O	206.167	207.174	0.0572	[M+H]+	8.042	0.88	1	C18	Lipids and lipid-like molecules	Prenol lipids	Sesquiterpenoids	"79-69-6"	HMDB0035631	-	-	-	5371002	CC1CC=C(C(C1(C)C)/C=C/C(=O)C)C	JZQOJFLIJNRDHK-CMDGGOBGSA-N	6.28983e+07	7.08319e+07	8.33017e+07	4.32547e+07	5.95961e+07	1.8489e+07	5.57806e+07	6.17663e+07	7.35411e+07	5.60285e+07	6.8427e+07	3.41956e+07	0.967497	-0.0476704	0.683637	0.527778	0.265573
Com_10471_pos	Margicassidin	P	C20H22O6	358.142	359.151	6.53789	[M+H]+	9.317	0.58	2	C18	Phenylpropanoids and polyketides	Flavonoids	Flavans	-	-	-	-	-	-	CCC(=CC)C1=C(C2=C(C=C1O)OC(C(C2O)O)C3=CC=C(C=C3)O)O	LNOFDVSWGARPID-ZGQPTZKZSA-N	1.6429e+07	1.31785e+07	1.53186e+07	9.51842e+06	1.57845e+07	1.67599e+07	2.49354e+07	1.88456e+07	2.23153e+07	1.7081e+07	1.49123e+07	1.65576e+07	0.758755	-0.398295	0.0409089	0.861111	0.524601
Com_10476_pos	Loliolide beta-D-glucopyranoside	P	C17H26O8	358.163	359.168	6.51556	[M+H]+	5.483	-	3	C18	Organic oxygen compounds	Organooxygen compounds	Carbohydrates and carbohydrate conjugates	-	-	-	-	-	-	CC1(CC(CC2(C1=CC(=O)O2)C)OC3C(C(C(C(O3)CO)O)O)O)C	WFNLLLYWGLKLJX-URWUWABHSA-N	771277	351087	147660	799968	1.32805e+06	178085	287013	1.41334e+06	1.12203e+06	1.11974e+06	124647	2.37125e+06	0.555471	-0.848217	0.412212	0.666667	0.475806
Com_10481_pos	Myricanol	P	C21H26O5	358.178	359.188	8.61344	[M+H]+	8.041	0.67	2	C18	Phenylpropanoids and polyketides	Diarylheptanoids	Cyclic diarylheptanoids	"33606-81-4"	-	-	-	-	-	COC1=C2C=C(CCCCC(CCC3=CC2=C(C=C3)O)O)C(=C1OC)O	SBGBAZQAEOWGFT-OAHLLOKOSA-N	3.37055e+06	5.95379e+06	3.46106e+06	3.07262e+06	2.85455e+06	1.89185e+06	2.82177e+06	6.83668e+06	9.68536e+06	2.84016e+06	1.91328e+06	1.49917e+07	0.527117	-0.923805	0.277123	0.583333	0.546817
Com_1048_neg	Loureirin B	N	C18H20O5	316.131	315.124	1.51893	[M-H]-	5.623	-	3	C18	Phenylpropanoids and polyketides	Linear 1,3-diarylpropanoids	Chalcones and dihydrochalcones	"119425-90-0"	HMDB0254175	-	-	LMPK12120604	189670	COC1=CC(OC)=C(CCC(=O)C2=CC=C(O)C=C2)C(OC)=C1	ZPFRAPVRYLGYEC-UHFFFAOYSA-N	152722	122317	182382	112392	54330.9	75781	107270	17401.8	219527	85079.5	58101.6	139859	1.11588	0.158186	0.498794	0.583333	0.743979
Com_10493_pos	16-Butyl-3-methoxy-estra-1,3,5(10)-triene-16beta,17beta-diol	P	C23H34O3	358.251	359.258	0.6063	[M+H]+	6.36	0.86	2	C18	Lipids and lipid-like molecules	Steroids and steroid derivatives	Estrane steroids	-	-	C14931	-	-	-	CCCCC1(CC2C3CCC4=C(C3CCC2(C1O)C)C=CC(=C4)OC)O	YGVYDWADHKYSHH-PZORDLPLSA-N	3.908e+06	1.85955e+06	4.01972e+06	7.3807e+06	4.87283e+06	3.83099e+06	1.15124e+07	2.65374e+07	1.84356e+07	1.92922e+07	2.8431e+07	1.77696e+07	0.212102	-2.23717	5.76255e-05	1	3.22382
Com_10495_pos	Val Lys Leu	P	C17H34N4O4	358.258	359.262	9.62885	[M+H]+	6.206	0.52	2	C18	Organic acids and derivatives	Carboxylic acids and derivatives	Amino acids, peptides, and analogues	-	-	-	-	-	-	CC(C)CC(C(=O)O)NC(=O)C(CCCCN)NC(=O)C(C(C)C)N	ZRSZTKTVPNSUNA-IHRRRGAJSA-N	215303	157822	258716	175895	142233	135118	95482.1	341997	106818	87626.2	303647	134067	1.01444	0.0206879	0.602214	0.666667	0.288682
Com_10496_pos	Lys Val Leu	P	C17H34N4O4	358.258	359.265	0.20249	[M+H]+	5.159	0.83	2	C18	Organic acids and derivatives	Carboxylic acids and derivatives	Amino acids, peptides, and analogues	-	-	-	-	-	-	CC(C)CC(C(=O)O)NC(=O)C(C(C)C)NC(=O)C(CCCCN)N	DRRXXZBXDMLGFC-IHRRRGAJSA-N	1.59588e+07	1.63998e+07	1.36373e+07	1.41141e+07	2.55039e+07	1.94835e+07	2.36775e+07	2.77194e+07	1.86985e+07	2.09699e+07	2.54333e+07	2.63244e+07	0.735858	-0.442501	0.0203001	0.861111	0.42959
Com_10498_pos	(3R)-3,21-dihydroxyhenicosanoic acid	P	C21H42O4	358.308	359.315	0.52634	[M+H]+	10.515	0.89	2	C18	Lipids and lipid-like molecules	Fatty Acyls	Fatty acids and conjugates	-	-	-	-	-	86289872	C(CCCCCCCCCO)CCCCCCCCC(CC(=O)O)O	IYEIGJVVRFAXMM-HXUWFJFHSA-N	4.18825e+06	7.64775e+06	6.42798e+06	3.45809e+07	3.69412e+06	9.75296e+06	6.34455e+06	1.63873e+06	4.3503e+06	5.61745e+06	1.72264e+07	2.07914e+07	1.18444	0.24421	0.73915	0.555556	0.228302
Com_10499_pos	Taveuniamide I	P	C17H20Cl3NO	359.061	360.069	1.33303	[M+H]+	5.385	-	3	C18	Organic acids and derivatives	Carboxylic acids and derivatives	Carboxylic acid derivatives	-	-	-	-	-	-	CC(=O)NC(CCCC#CC=CCl)CCCC#CC=C(Cl)Cl	NBTAVNCNFWJBLH-GXDHUFHOSA-N	5.30915e+07	3.21131e+07	3.66421e+07	3.27239e+07	4.49719e+07	4.33975e+07	4.22651e+07	6.00395e+07	3.92281e+07	5.57281e+07	5.84839e+07	3.82555e+07	0.826326	-0.275217	0.139581	0.75	0.656715
Com_10505_pos	Pro-Pro-Phe	P	C19H25N3O4	359.185	360.192	1.22872	[M+H]+	5.476	-	3	C18	Organic acids and derivatives	Carboxylic acids and derivatives	Amino acids, peptides, and analogues	"-"	HMDB0304811	-	-	-	18223681	OC(=O)C(CC1=CC=CC=C1)N=C(O)C1CCCN1C(=O)C1CCCN1	NAIPAPCKKRCMBL-UHFFFAOYSA-N	1.11092e+07	1.27861e+07	1.66868e+07	1.48656e+07	5.63747e+07	1.48767e+07	2.43711e+07	3.44495e+07	5.14127e+07	2.82809e+07	1.97302e+07	1.67082e+07	0.724192	-0.465557	0.169757	0.833333	0.400281
Com_10514_pos	Val Ile Glu	P	C16H29N3O6	359.206	360.212	1.72903	[M+H]+	5.113	0.79	2	C18	Organic acids and derivatives	Carboxylic acids and derivatives	Amino acids, peptides, and analogues	-	-	-	-	-	-	CCC(C)C(C(=O)NC(CCC(=O)O)C(=O)O)NC(=O)C(C(C)C)N	VXDSPJJQUQDCKH-UKJIMTQDSA-N	1.33532e+07	1.45721e+07	1.07655e+07	1.04155e+07	4.09426e+07	1.22051e+07	2.2705e+07	3.4951e+07	2.90478e+07	2.46514e+07	2.5286e+07	2.6747e+07	0.625834	-0.676148	0.0351103	0.833333	0.800514
Com_10517_pos	Aspergillimide	P	C20H29N3O3	359.221	360.232	9.58161	[M+H]+	5.57	-	3	C18	Organoheterocyclic compounds	Azaspirodecane derivatives	-	-	-	-	-	-	-	CC1CCN2C13CC4C(C5(CC(=O)N(C5=O)C)CC4(C2)N(C3=O)C)(C)C	RTNMRJRMTGSUAE-UXVBPGSQSA-N	2.50437e+06	2.15628e+06	1.28228e+06	1.91962e+06	1.80295e+06	951071	1.7381e+06	5.09822e+06	2.73155e+06	3.27981e+06	4.96404e+06	2.74058e+06	0.516563	-0.952983	0.0160406	0.888889	2.38815
Com_10519_pos	Undecanedioylcarnitine	P	C18H33NO6	359.231	360.238	0.6867	[M+H]+	6.292	0.68	2	C18	Lipids and lipid-like molecules	Fatty Acyls	Fatty acid esters	"-"	HMDB0241206	-	-	-	-	C[N+](C)(C)CC(CC([O-])=O)OC(=O)CCCCCCCCCC(O)=O	AIPDYTVRMUCXDC-UHFFFAOYSA-N	6.84228e+06	6.53624e+06	1.16443e+07	1.5134e+07	6.01767e+06	2.10382e+07	1.52797e+07	5.66136e+06	5.26077e+06	1.19505e+07	1.29958e+07	7.3992e+06	1.14801	0.199134	0.709664	0.444444	0.287983
Com_10524_pos	6-Hydroxydodecanoylcarnitine	P	C19H37NO5	359.267	360.274	0.50599	[M+H]+	6.42	0.68	2	C18	Lipids and lipid-like molecules	Fatty Acyls	Fatty acid esters	"-"	HMDB0241301	-	-	-	-	CCCCCCC(O)CCCCC(=O)OC(CC([O-])=O)C[N+](C)(C)C	HSSKJUUTLJONMC-UHFFFAOYSA-N	547095	1.08568e+06	2.30389e+06	1.83753e+06	2.77565e+08	7.57221e+06	1.37714e+06	3.35974e+06	500304	1.77155e+06	943953	4.44277e+06	23.4691	4.55269	0.361153	0.638889	1.29723
Com_1052_neg	13,14-dihydro-15-keto-PGA2	N	C20H30O4	334.214	315.196	0.81601	[M-H-H2O]-	7.757	0.60	1	C18	Lipids and lipid-like molecules	Fatty Acyls	Eicosanoids	"74872-89-2"	HMDB0001244	-	-	LMFA03010033	5283042	CCCCCC(=O)CCC1C=CC(=O)C1CC=CCCCC(=O)O	FMKLAIBZMCURLI-BFVRRIQPSA-N	1.00908e+07	1.16635e+07	2.37239e+07	1.71335e+07	1.1373e+07	1.65639e+07	1.20849e+07	5.52674e+06	1.89447e+07	9.71591e+06	4.98632e+06	1.36919e+07	1.39412	0.479352	0.153071	0.694444	1.47562
Com_10538_pos	Kuanoniamine D	P	C20H16N4OS	360.104	361.108	9.44875	[M+H]+	6.993	-	3	C18	Organoheterocyclic compounds	Quinolines and derivatives	Benzoquinolines	-	-	-	-	-	-	CC(=O)NCCC1=C2C3=C(C=CN=C3C4=C1SC=N4)C5=CC=CC=C5N2	GUSIRVISUKPQFL-UHFFFAOYSA-N	5.30915e+07	3.21131e+07	3.66421e+07	3.27239e+07	4.49719e+07	4.33975e+07	4.22651e+07	6.00395e+07	3.92281e+07	5.57281e+07	5.84839e+07	3.82555e+07	0.826326	-0.275217	0.139581	0.75	0.278776
Com_10541_pos	Yuheinoside	P	C16H24O9	360.142	361.147	7.28641	[M+H]+	8.046	-	3	C18	Lipids and lipid-like molecules	Prenol lipids	Terpene glycosides	-	-	-	-	-	-	CC1CCC2(C1C(OC=C2C=O)OC3C(C(C(C(O3)CO)O)O)O)O	QCCRICPXIMDIGF-FHZCTKOVSA-N	1.1191e+06	1.69714e+06	809014	1.36708e+06	431300	877285	728026	2.45987e+06	2.86551e+06	979078	336019	3.49153e+06	0.580194	-0.785393	0.455224	0.611111	0.428962
Com_10547_pos	Asp Arg Ala	P	C13H24N6O6	360.176	361.182	2.3352	[M+H]+	10.182	0.61	2	C18	Organic acids and derivatives	Carboxylic acids and derivatives	Amino acids, peptides, and analogues	-	-	-	-	-	-	CC(C(=O)O)NC(=O)C(CCCN=C(N)N)NC(=O)C(CC(=O)O)N	OERMIMJQPQUIPK-FXQIFTODSA-N	1.39829e+07	2.01427e+07	1.64618e+07	1.49629e+07	1.65534e+07	9.5889e+06	1.96449e+07	1.0183e+07	1.50077e+07	1.52632e+07	1.31987e+07	1.68533e+07	1.0171	0.0244632	0.92686	0.5	0.383506
Com_10552_pos	Cortisone	P	C21H28O5	360.194	361.203	5.98696	[M+H]+	10.244	0.68	2	C18	Lipids and lipid-like molecules	Steroids and steroid derivatives	Hydroxysteroids	"53-06-5"	HMDB0002802	C00762	map00140;map01100;map04960;map05200;map05215;map07225	LMST02030090	-	O=C1C=C2CCC3C(C(=O)CC4(C)C3CCC4(O)C(=O)CO)C2(C)CC1	MFYSYFVPBJMHGN-ZPOLXVRWSA-N	61328	174200	309243	214983	231529	42598.4	377985	224921	110525	196110	126397	303233	0.77203	-0.37327	0.341428	0.611111	0.580819
Com_1055_pos	Dithranol	P	C14H10O3	226.063	209.061	6.06494	[M+H-H2O]+	5.646	0.71	1	C18	Benzenoids	Anthracenes	-	"1143-38-0"	HMDB0248463	C06831	-	-	2202	C1C2=C(C(=CC=C2)O)C(=O)C3=C1C=CC=C3O	NUZWLKWWNNJHPT-UHFFFAOYSA-N	8.58686e+06	7.47675e+06	6.78417e+06	4.45365e+06	1.66747e+07	4.84379e+06	3.04544e+06	5.3078e+06	6.43645e+06	3.24834e+06	4.44511e+06	2.71221e+07	0.984169	-0.0230215	0.571388	0.722222	0.441669
Com_10564_pos	Topiramate	P	C12H21NO8S	339.099	362.085	9.11982	[M+Na]+	5.446	-	3	C18	Organoheterocyclic compounds	Dioxolopyrans	-	"97240-79-4"	HMDB0005034	C07502	-	-	-	O=S(=O)(OCC12OCC3OC(OC3C2OC(O1)(C)C)(C)C)N	KJADKKWYZYXHBB-XBWDGYHZSA-N	778729	1.15125e+06	1.38588e+06	2.85211e+06	668057	2.04292e+06	1.43075e+06	274865	55516.3	1.55521e+06	908295	1.80128e+06	1.47346	0.559208	0.25807	0.611111	0.68511
Com_10565_pos	Ofloxacin	P	C18H20FN3O4	361.144	362.15	4.16583	[M+H]+	8.048	0.58	2	C18	Organoheterocyclic compounds	Quinolines and derivatives	Quinoline carboxylic acids	"82419-36-1"	HMDB0015296	C07321	-	-	4583	O=C(O)C1=CN2C3=C(OCC2C)C(=C(F)C=C3C1=O)N4CCN(C)CC4	GSDSWSVVBLHKDQ-UHFFFAOYSA-N	509529	116479	306030	85530.8	252705	421731	284632	89241.1	490962	336463	282812	330075	0.932653	-0.100588	0.709864	0.555556	0.25672
Com_10568_pos	4-Hydroxydecanedioylcarnitine	P	C17H31NO7	361.21	362.217	0.89411	[M+H]+	5.298	-	3	C18	Lipids and lipid-like molecules	Fatty Acyls	Fatty acid esters	"-"	HMDB0241131	-	-	-	-	C[N+](C)(C)CC(CC([O-])=O)OC(=O)CCC(O)CCCCCC(O)=O	JBGUBFZEOMPZPU-UHFFFAOYSA-N	1.41936e+07	1.02933e+07	1.44079e+07	6.29673e+06	1.01063e+07	5.53911e+06	4.43036e+06	2.47438e+06	3.45327e+06	2.06351e+06	3.48891e+06	2.94964e+06	3.2257	1.68961	0.000301517	1	1.40713
Com_10576_pos	DG(8:0/8:0/0:0)	P	C19H36O5	344.256	362.29	1.0576	[M+NH4]+	6.814	-	3	C18	Lipids and lipid-like molecules	Glycerolipids	Diradylglycerols	"-"	HMDB0116368	-	-	-	148879	[H][C@](CO)(COC(=O)CCCCCCC)OC(=O)CCCCCCC	ZQBULZYTDGUSSK-KRWDZBQOSA-N	6.91907e+06	7.77089e+06	1.11781e+07	1.06411e+07	1.07737e+07	1.81337e+07	1.26628e+07	1.4501e+07	1.45305e+07	1.28544e+07	1.09044e+07	1.66498e+07	0.796764	-0.327775	0.118328	0.805556	0.461325
Com_1057_neg	Oxyphenisatine	N	C20H15NO3	317.105	316.099	3.67405	[M-H]-	5.413	0.55	1	C18	Organoheterocyclic compounds	Indoles and derivatives	Indolines	"125-13-3"	-	-	-	-	31315	C1=CC=C2C(=C1)C(C(=O)N2)(C3=CC=C(C=C3)O)C4=CC=C(C=C4)O	SJDACOMXKWHBOW-UHFFFAOYSA-N	182742	29343.4	74908.6	92710.2	149746	106754	108520	12359	116269	18594.8	18784.2	295018	1.11704	0.15968	0.339736	0.611111	0.905554
Com_1057_pos	Isosorbide mononitrate	P	C6H9NO6	191.043	209.078	7.07589	[M+NH4]+	1.221	-	3	C18	Organoheterocyclic compounds	Furofurans	Isosorbides	"16051-77-7"	HMDB0015155	C07714	-	-	27661	[H][C@]12OC[C@@H](O[N+]([O-])=O)[C@@]1([H])OC[C@@H]2O	YWXYYJSYQOXTPL-SLPGGIOYSA-N	136035	119867	252542	39254.9	49107	156563	18594.5	55094.9	18009.9	24975.8	38791.7	32706	4.0036	2.0013	0.0054426	0.944444	1.04574
Com_10580_pos	2-amino-1,3,4,5-icosanetetrol	P	C20H43NO4	361.319	362.326	0.67608	[M+H]+	6.556	0.75	2	C18	Organic nitrogen compounds	Organonitrogen compounds	Amines	-	-	-	-	-	122391237	CCCCCCCCCCCCCCCC(C(C(C(CO)N)O)O)O	ILMFJEORWZZXPC-UHFFFAOYSA-N	1.3486e+07	1.49321e+07	1.95057e+07	1.32695e+07	1.67999e+07	1.18355e+07	9.98039e+06	1.20225e+07	2.72048e+07	1.12285e+07	8.06389e+06	1.51936e+07	1.0733	0.102056	0.48276	0.694444	0.317739
Com_10583_pos	2,4,8-Eicosatrienoic acid isobutylamide	P	C24H43NO	361.334	362.339	7.23165	[M+H]+	8.507	0.55	2	C18	Organic acids and derivatives	Carboximidic acids and derivatives	Carboximidic acids	"64543-30-2"	HMDB0030385	-	-	-	131751008	CCCCCCCCCCC\C=C/CC\C=C\C=C/C(/O)=N/CC(C)C	WBBCNGSATYECFE-LSJCJZQESA-N	1.13394e+06	1.60573e+06	2.2296e+06	1.72748e+06	2.08344e+06	2.30348e+06	3.88165e+06	2.65454e+06	1.14981e+06	1.60599e+06	1.78094e+06	81192.2	0.993683	-0.00914267	0.49709	0.5	0.727229
Com_10589_pos	2,7-Dihydroxy-1-(4-hydroxybenzoyl)4-methoxy-9,10-dihydrophenanthrene	P	C22H18O5	362.115	363.126	9.11389	[M+H]+	4.641	0.56	2	C18	Benzenoids	Phenanthrenes and derivatives	Hydrophenanthrenes	-	-	-	-	-	-	COC1=C2C(=C(C(=C1)O)C(=O)C3=CC=C(C=C3)O)CCC4=C2C=CC(=C4)O	JJDDGXAZWOHMGF-UHFFFAOYSA-N	3.02954e+08	8.54345e+07	1.1647e+08	1.80202e+08	7.28198e+06	5.57725e+06	3.40376e+08	7.84258e+07	5.23849e+07	1.8518e+08	2.28805e+08	1.49778e+07	0.775339	-0.367101	0.481295	0.611111	1.33097
Com_10590_pos	5-Deoxylamiol	P	C16H26O9	362.158	363.162	7.19322	[M+H]+	9.786	0.53	2	C18	Lipids and lipid-like molecules	Prenol lipids	Terpene glycosides	-	-	-	-	-	-	CC1=COC(C2C1C(CC2(C)O)O)OC3C(C(C(C(O3)CO)O)O)O	PEOHBNHNHNTZQG-YTJLIUTRSA-N	5.34459e+07	4.82963e+07	4.80698e+07	3.25854e+07	5.2497e+07	3.77895e+07	4.50857e+07	3.96357e+07	4.39451e+07	4.25017e+07	4.12253e+07	3.58425e+07	1.09849	0.135517	0.388063	0.694444	0.245232
Com_105_neg	1,5-Isoquinolinediol	N	C9H7NO2	161.048	160.04	1.05872	[M-H]-	5.754	0.87	1	C18	Organoheterocyclic compounds	Isoquinolines and derivatives	-	"5154-02-9"	HMDB0244237	-	-	-	1340	OC1=CC=CC2=C1C=CNC2=O	LFUJIPVWTMGYDG-UHFFFAOYSA-N	1.54514e+07	1.34486e+07	1.458e+07	1.12172e+07	1.19636e+07	1.14602e+07	1.85019e+07	7.70821e+06	1.54377e+07	1.14636e+07	5.10934e+06	1.0239e+07	1.14112	0.190453	0.331494	0.638889	0.977675
Com_105_pos	4-Amino-5-methyl-2(1H)-pyrimidinone	P	C5H7N3O	125.059	126.066	1.27809	[M+H]+	1.944	0.79	1	C18	Organoheterocyclic compounds	Diazines	Pyrimidines and pyrimidine derivatives	"554-01-8"	HMDB0002894	C02376	map00240;map01100	-	65040	CC1=C(NC(=O)N=C1)N	LRSASMSXMSNRBT-UHFFFAOYSA-N	2.33476e+07	1.80672e+07	2.16926e+07	1.94079e+07	2.00262e+07	2.67245e+07	2.36101e+07	1.36389e+07	2.35339e+07	2.36373e+07	2.22491e+07	1.61022e+07	1.0529	0.0743672	0.579841	0.527778	0.112813
Com_1060_pos	DL-BENZYLSUCCINIC ACID	P	C11H12O4	208.074	209.081	0.30059	[M+H]+	6.138	0.73	1	C18	Phenylpropanoids and polyketides	Phenylpropanoic acids	-	"884-33-3"	-	-	-	-	3858	C1=CC=C(C=C1)CC(CC(=O)O)C(=O)O	GTOFKXZQQDSVFH-UHFFFAOYSA-N	1.13068e+06	2.76194e+06	1.72794e+06	4.22422e+06	2.02159e+06	2.21282e+06	3.33423e+06	908539	1.15293e+06	1.22802e+06	2.36034e+06	1.55433e+06	1.33599	0.417909	0.274197	0.666667	0.330442
Com_10610_pos	JWH-018	P	C24H23NO	341.178	364.165	5.42364	[M+Na]+	9.791	-	3	C18	Organoheterocyclic compounds	Indoles and derivatives	Naphthoylindoles	"209414-07-3"	HMDB0243989	-	-	-	10382701	O=C(C1=CC=CC=2C=CC=CC21)C3=CN(C=4C=CC=CC34)CCCCC	JDNLPKCAXICMBW-UHFFFAOYSA-N	1.10727e+07	9.75005e+06	9.35576e+06	4.76841e+06	1.07625e+07	6.40534e+06	6.74579e+06	9.19228e+06	8.89835e+06	7.92486e+06	9.12697e+06	6.99198e+06	1.06617	0.092442	0.850979	0.666667	0.0975354
Com_10612_pos	Bucindolol	P	C22H25N3O2	363.195	364.202	1.32297	[M+H]+	5.137	-	3	C18	Organoheterocyclic compounds	Indoles and derivatives	Indoles	"71119-11-4"	HMDB0249420	-	-	-	-	CC(C)(CC1=CNC2=CC=CC=C12)NCC(O)COC1=CC=CC=C1C#N	FBMYKMYQHCBIGU-UHFFFAOYSA-N	4.95983e+06	6.78013e+06	7.48232e+06	5.64534e+06	1.5807e+07	1.01132e+06	5.03817e+06	9.67465e+06	8.3022e+06	9.96381e+06	7.21299e+06	7.87354e+06	0.867276	-0.205437	0.356711	0.722222	0.811302
Com_10613_pos	Consiculine	P	C20H29NO5	363.205	364.215	9.91358	[M+H]+	9.154	0.67	2	C18	Alkaloids and derivatives	Tropane alkaloids	-	-	-	-	-	-	-	CC(=CCC1=CC(C(CC1=O)O)(C(=O)OC2CC3CCC(C2)N3C)O)C	YNZLEIVXMIJPPH-CQKYQMMSSA-N	3.54412e+07	3.99328e+07	4.36555e+07	3.64852e+07	3.75072e+07	1.89041e+07	2.43619e+07	1.54901e+07	3.16119e+07	2.65274e+07	1.87763e+07	2.06003e+07	1.54276	0.625517	0.0243513	0.888889	1.90744
Com_10614_pos	Val Val Phe	P	C19H29N3O4	363.216	364.223	1.41157	[M+H]+	5.579	0.80	2	C18	Organic acids and derivatives	Carboxylic acids and derivatives	Amino acids, peptides, and analogues	-	-	-	-	-	-	CC(C)C(C(=O)NC(C(C)C)C(=O)NC(CC1=CC=CC=C1)C(=O)O)N	XNLUVJPMPAZHCY-JYJNAYRXSA-N	5.39417e+06	5.62638e+06	5.34745e+06	4.77285e+06	7.35362e+06	6.56714e+06	7.85088e+06	9.75977e+06	6.59242e+06	6.86335e+06	1.10782e+07	7.80481e+06	0.701942	-0.510576	0.00837385	0.944444	0.463956
Com_10616_pos	Cardiopetalidine	P	C21H33NO4	363.241	364.247	3.76745	[M+H]+	6.489	-	3	C18	Lipids and lipid-like molecules	Prenol lipids	Diterpenoids	-	-	C08667	-	-	-	CCN1CC2(CCC(C34C2CC(C31)(C5(CCC6CC4C5C6O)O)O)O)C	AIQHURFKXYCRCF-DFKOQAFRSA-N	9.3755e+06	1.27585e+07	1.08992e+07	1.28974e+07	5.66543e+06	9.62311e+06	1.01408e+07	3.54996e+06	5.29359e+06	8.70544e+06	7.16836e+06	8.09434e+06	1.42528	0.511241	0.0911474	0.833333	0.736707
Com_10618_pos	N-Palmitoyltaurine	P	C18H37NO4S	363.244	364.254	5.44319	[M+H]+	7.726	-	3	C18	Lipids and lipid-like molecules	Fatty Acyls	Fatty amides	"83982-06-3"	HMDB0240594	-	-	LMFA08020080	14504290	CCCCCCCCCCCCCCCC(=O)NCCS(O)(=O)=O	LPDJCYFKKSLKRO-UHFFFAOYSA-N	4.0833e+07	1.42524e+07	2.64288e+07	2.5073e+07	8.84755e+06	4.34806e+07	3.97104e+07	1.74385e+07	1.69412e+07	3.04037e+07	2.05836e+07	1.01685e+07	1.17501	0.232674	0.727547	0.583333	0.180275
Com_1061_pos	L-Kynurenine	P	C10H12N2O3	208.085	209.092	1.78079	[M+H]+	4.814	0.97	1	C18	Organic oxygen compounds	Organooxygen compounds	Carbonyl compounds	"2922-83-0"	HMDB0000684	C00328	map00380;map01100;map01240;map05143	-	161166	N[C@@H](CC(=O)C1=CC=CC=C1N)C(O)=O	YGPSJZOEDVAXAB-QMMMGPOBSA-N	2.78651e+06	1.30469e+06	2.66164e+06	1.4026e+06	620843	1.75312e+06	3.17558e+06	1.68115e+06	682275	2.43562e+06	1.65071e+06	2.22193e+06	0.888762	-0.170131	0.683012	0.583333	0.151968
Com_10626_pos	Gibberellin A79	P	C19H24O7	364.152	365.159	0.70348	[M+H]+	9.783	0.71	2	C18	Lipids and lipid-like molecules	Prenol lipids	Diterpenoids	"132043-65-3"	HMDB0039623	-	-	-	-	[H][C@@]12CC[C@@H]3C[C@]1(CC3=C)[C@@H](C(O)=O)[C@]1([H])[C@@]3(C)[C@@H](O)[C@@H](O)[C@@H](O)[C@@]21OC3=O	PVXFGQIIGNNJHW-GHKTWSAVSA-N	4.05288e+06	1.99149e+06	1.37824e+06	2.20776e+06	3.52459e+06	3.36089e+06	3.10776e+06	3.1752e+06	1.99219e+06	2.96898e+06	3.58077e+06	1.07523e+06	1.03872	0.0548133	0.866991	0.444444	0.302413
Com_10628_pos	Malachite green	P	C23H25ClN2	364.171	365.178	1.17195	[M+H]+	10.178	0.52	2	C18	Benzenoids	Benzene and substituted derivatives	Diphenylmethanes	"569-64-2"	-	C18367	-	-	-	CN(C)C1=CC=C(C=C1)C(=C2C=CC(=[N+](C)C)C=C2)C3=CC=CC=C3.[Cl-]	FDZZZRQASAIRJF-UHFFFAOYSA-M	1.7924e+07	2.55727e+07	2.10765e+07	2.09535e+07	2.15207e+07	1.21645e+07	2.138e+07	1.34005e+07	1.86107e+07	1.87171e+07	1.60895e+07	1.86793e+07	1.11541	0.157577	0.461914	0.666667	0.397134
Com_1062_neg	Agarotetrol	N	C17H18O6	318.11	317.101	4.84397	[M-H]-	2.888	0.56	2	C18	Organoheterocyclic compounds	Pyrans	Pyranones and derivatives	"69809-22-9"	-	-	-	-	13606036	C1=CC=C(C=C1)CCC2=CC(=O)C3=C(O2)C(C(C(C3O)O)O)O	CWMIROLCTHMEEO-JJXSEGSLSA-N	7.99064e+07	7.1109e+07	7.39828e+07	4.74368e+07	8.19702e+07	6.89233e+07	7.0352e+07	4.68625e+07	8.32645e+07	7.31542e+07	2.95841e+07	5.83092e+07	1.17095	0.227676	0.295185	0.666667	0.314908
Com_10636_pos	Galbonolide C	P	C21H32O5	364.225	365.23	6.50901	[M+H]+	7.084	0.76	2	C18	Phenylpropanoids and polyketides	Macrolides and analogues	-	-	-	-	-	-	-	CCC1C(=CC(=C)CC(C=C(CC(=O)C(C(C(=O)O1)C)(CO)O)C)C)C	MFTGIGRQMUHIHT-KAVGSWPWSA-N	7.72898e+07	8.33396e+07	1.06661e+08	1.07159e+08	5.96572e+07	1.25407e+08	8.9892e+07	9.46869e+07	7.06846e+07	9.11245e+07	4.79668e+07	1.88623e+08	0.959752	-0.0592662	0.936874	0.555556	0.128675
Com_10638_pos	Quinestrol	P	C25H32O2	364.24	365.245	7.64155	[M+H]+	10.458	0.67	2	C18	Lipids and lipid-like molecules	Steroids and steroid derivatives	Estrane steroids	"152-43-2"	HMDB0015579	C07619	-	LMST02010037	-	CC12CCC3C(C1CCC2(C#C)O)CCC4=C3C=CC(=C4)OC5CCCC5	PWZUUYSISTUNDW-VAFBSOEGSA-N	1.46975e+07	3.45464e+06	1.94841e+07	4.98116e+07	8.40757e+06	1.07026e+07	5.24833e+06	4.69492e+06	6.78939e+06	1.74896e+07	2.45454e+07	4.54535e+07	1.02242	0.0319916	0.924521	0.527778	0.268385
Com_10640_pos	10-Deacetoxybarbilycopodin	P	C22H36O4	364.261	365.266	8.61965	[M+H]+	6.665	0.78	2	C18	Organic acids and derivatives	Carboxylic acids and derivatives	Carboxylic acid derivatives	-	-	-	-	-	-	CC(=O)OC(C)(C)C1CCC2(C1CCC3(C(O3)CCC4(C(C2)O4)C)C)C	OFGUJMHNEOOMPM-SSEZJGRHSA-N	1.95551e+07	2.63851e+07	1.23345e+07	2.3882e+07	3.03098e+07	7.55566e+06	2.06302e+07	3.34631e+06	9.76343e+06	9.09857e+06	1.8116e+06	3.01516e+06	2.51802	1.33229	0.0275386	0.861111	2.05896
Com_10642_pos	Hierridin B	P	C23H40O3	364.298	365.303	6.93171	[M+H]+	10.511	0.52	2	C18	Benzenoids	Phenols	Methoxyphenols	-	-	-	-	LMPK15010011	-	CCCCCCCCCCCCCCCC1=C(C(=CC(=C1)OC)OC)O	VNEAIGHVYDWTTQ-UHFFFAOYSA-N	3.55776e+07	6.47747e+07	4.07646e+07	1.37984e+08	5.64747e+07	3.06036e+07	5.33458e+07	2.37689e+07	3.53418e+07	4.03729e+07	1.16355e+08	1.02272e+08	0.985794	-0.0206421	0.984714	0.555556	0.232287
Com_10644_pos	7-(2'-Hydroxy-3'-chloroprenyloxy)-4,8-dimethoxyfuroquinoline	P	C18H20ClNO5	365.103	366.108	5.04118	[M+H]+	1.346	-	3	C18	Organoheterocyclic compounds	Quinolines and derivatives	Furanoquinolines	-	-	-	-	-	-	CC(C)(C(COC1=C(C2=C(C=C1)C(=C3C=COC3=N2)OC)OC)O)Cl	GYELSEKKRALRGC-ZDUSSCGKSA-N	6.77608e+08	6.19256e+08	5.32288e+08	5.21512e+08	3.90773e+08	9.4667e+06	5.15504e+08	3.59093e+08	4.32362e+08	2.32632e+08	3.15848e+08	3.94906e+08	1.22244	0.28976	0.69897	0.75	0.312421
Com_10650_pos	Ala Leu Tyr	P	C18H27N3O5	365.195	366.204	5.13521	[M+H]+	4.836	-	3	C18	Organic acids and derivatives	Carboxylic acids and derivatives	Amino acids, peptides, and analogues	-	-	-	-	-	-	CC(C)CC(C(=O)NC(CC1=CC=C(C=C1)O)C(=O)O)NC(=O)C(C)N	RGQCNKIDEQJEBT-CQDKDKBSSA-N	1.44501e+06	2.24193e+06	1.84706e+06	1.94796e+06	3.05755e+06	2.80953e+06	3.4733e+06	9.91677e+06	6.85853e+06	2.93058e+06	3.43911e+06	2.21676e+06	0.462945	-1.11109	0.0356144	0.888889	1.06363
Com_10651_pos	allo-Protolichesterinic acid	P	C19H32O4	324.23	366.261	7.49515	[M+H+CH3CN]+	9.143	0.58	2	C18	Organoheterocyclic compounds	Lactones	Gamma butyrolactones	-	-	-	-	-	-	O=C1OC(CCCCCCCCCCCCC)C(C(=O)O)C1=C	WZYZDHVPSZCEEP-IRXDYDNUSA-N	3.06609e+07	2.84122e+07	3.13865e+07	3.17244e+07	1.08787e+07	4.93641e+07	3.05891e+07	2.30959e+07	2.91971e+07	3.8698e+07	2.85668e+07	1.19349e+07	1.12552	0.170594	0.74086	0.638889	0.117686
Com_1065_neg	L-Histidyl-L-tyrosine	N	C15H18N4O4	318.133	317.124	5.18069	[M-H]-	5.605	0.62	2	C18	Organic acids and derivatives	Carboxylic acids and derivatives	Amino acids, peptides, and analogues	"35979-00-1"	HMDB0028897	-	-	-	515713	C1=CC(=CC=C1CC(C(=O)O)NC(=O)C(CC2=CN=CN2)N)O	HTOOKGDPMXSJSY-STQMWFEESA-N	879064	820337	728243	692602	167709	1.32484e+06	471249	547176	544964	823644	175196	892676	1.33514	0.416994	0.520937	0.638889	0.432907
Com_10665_pos	Tetradeca-2,4,6-trienoylcarnitine	P	C21H35NO4	365.257	366.263	2.77776	[M+H]+	6.494	0.65	2	C18	Lipids and lipid-like molecules	Fatty Acyls	Fatty acid esters	"-"	HMDB0241406	-	-	-	-	CCCCCCCC=CC=CC=CC(=O)OC(CC([O-])=O)C[N+](C)(C)C	PVRSLSVNARWFMS-UHFFFAOYSA-N	5.99634e+06	6.87654e+06	7.96111e+06	8.1943e+06	3.89943e+06	5.74896e+06	5.76625e+06	3.5172e+06	4.5429e+06	4.57034e+06	822088	4.64853e+06	1.62049	0.696429	0.0986378	0.861111	1.00199
Com_10684_pos	Inumakilactone D	P	C18H22O8	366.131	367.141	7.11884	[M+H]+	7.051	-	3	C18	Organoheterocyclic compounds	Naphthopyrans	-	-	-	-	-	-	-	CC(C1C2=C(CC(=O)O1)C3(C4C(C2O)OC(=O)C4(C(C5C3O5)O)C)C)O	VDEMNXCAPLFHOS-WAVBSWJHSA-N	3.7015e+06	4.69344e+06	5.84047e+06	8.06174e+06	3.55737e+06	9.00343e+06	7.51634e+06	3.58186e+06	2.93276e+06	6.30334e+06	1.80773e+06	6.55979e+06	1.21449	0.280346	0.396145	0.638889	0.522592
Com_10687_pos	3-Oxovenalstonidine	P	C21H22N2O4	366.158	367.168	6.42823	[M+H]+	5.419	-	3	C18	Alkaloids and derivatives	Aspidofractine alkaloids	-	-	-	-	-	-	-	COC(=O)C1CC23CCC14C5(C2N(CC5)C(=O)C6C3O6)C7=CC=CC=C7N4	BDBSTVVWBDXWCX-UHFFFAOYSA-N	568107	246413	644633	738223	309499	414453	463053	379375	466967	507254	820702	351671	0.977352	-0.0330501	0.797659	0.472222	0.0842172
Com_10692_pos	3-geranyl-2,4,6-trihydroxybenzophenone	P	C23H26O4	366.183	367.193	7.71926	[M+H]+	9.691	0.51	2	C18	Benzenoids	Benzene and substituted derivatives	Benzophenones	-	-	-	-	-	6477676	CC(=CCCC(=CCC1=C(C(=C(C=C1O)O)C(=O)C2=CC=CC=C2)O)C)C	ZAIQNYMNZNXUAF-FOWTUZBSSA-N	1.3e+08	1.32062e+08	1.13405e+08	7.24258e+07	9.76896e+07	1.22937e+08	1.16532e+08	1.28298e+08	1.37537e+08	1.22666e+08	8.27031e+07	1.08213e+08	0.960585	-0.0580143	0.69581	0.527778	0.326707
Com_10697_pos	Ingol	P	C20H30O6	366.204	367.21	4.63522	[M+H]+	6.06	0.78	2	C18	Lipids and lipid-like molecules	Prenol lipids	Diterpenoids	-	-	-	-	LMPR0104310002	-	CC1CC23C(=O)C(C(C4C(C4(C)C)C(C(C(=CC2(C1O)O3)C)O)O)O)C	MXSMLDVUIRKKID-NZODWMOFSA-N	4.21305e+08	2.63889e+08	5.00117e+08	5.18812e+08	4.25616e+08	2.85935e+08	4.41821e+08	3.35789e+08	3.21986e+08	3.27853e+08	1.26513e+08	1.67532e+08	1.40324	0.488764	0.122772	0.722222	0.95422
Com_106_neg	2,8-Quinolinediol	N	C9H7NO2	161.048	160.04	1.46125	[M-H]-	5.319	0.84	1	C18	Organoheterocyclic compounds	Quinolines and derivatives	Quinolones and derivatives	"15450-76-7"	HMDB0240311	C06342	-	-	97250	C1=CC2=C(C(=C1)O)NC(=O)C=C2	ZXZKYYHTWHJHFT-UHFFFAOYSA-N	7.97397e+06	8.68797e+06	7.99891e+06	8.23529e+06	9.9593e+06	6.63274e+06	1.25904e+07	4.67944e+06	6.92642e+06	6.37793e+06	4.02571e+06	5.56307e+06	1.23218	0.301218	0.160123	0.805556	0.558933
Com_10706_pos	homo-Plakotenin	P	C25H34O2	366.256	367.266	8.79558	[M+H]+	7.428	0.78	2	C18	Lipids and lipid-like molecules	Prenol lipids	Monoterpenoids	-	-	-	-	-	-	CCC1=CC(C(C2C1C(CC2C)C)(CC)C=C(C)C(=O)O)C3=CC=CC=C3	CCCHOLIIPIWUMK-IHCILATKSA-N	3.39788e+06	3.27644e+06	1.31018e+06	2.87864e+06	4.23119e+06	2.3878e+06	2.3429e+06	1.15892e+06	1.40632e+06	1.07494e+06	1.90412e+06	2.63274e+06	1.66181	0.732754	0.0496768	0.861111	1.12268
Com_10708_pos	(+)-Plumosol	P	C22H38O4	366.277	367.283	2.99861	[M+H]+	7.31	0.53	2	C18	Lipids and lipid-like molecules	Prenol lipids	Diterpenoids	-	-	-	-	-	-	CC(=CCOC(=O)C)CCC1C2(CCCC(C2CCC1(C)O)(C)CO)C	SUHBMXFJOWKXEV-XWBXJPFHSA-N	1.14752e+06	550920	236708	131749	53927.9	62385.9	288900	276190	334225	108109	314347	251275	1.38789	0.472889	0.707823	0.611111	0.286083
Com_10710_pos	(22E)-24nor-cholesta-1,4,22-trien-3-one	P	C26H38O	366.292	367.301	4.90343	[M+H]+	7.652	0.73	2	C18	Lipids and lipid-like molecules	Steroids and steroid derivatives	Pregnane steroids	-	-	-	-	-	51041520	CC(C)C=CC(C)C1CCC2C1(CCC3C2CCC4=CC(=O)C=CC34C)C	JSHASXVESQAJJO-MZXJRKPGSA-N	4.24902e+06	4.20515e+06	3.1899e+06	2.98167e+06	5.41748e+06	1.67155e+06	3.56571e+06	3.46173e+06	2.7682e+06	2.57486e+06	2.08037e+06	2.82804e+06	1.25672	0.329664	0.359845	0.722222	0.285476
Com_10713_pos	O-Methylsakambullin	P	C18H25NO5S	367.145	368.15	6.35231	[M+H]+	7.08	-	3	C18	Benzenoids	Phenol ethers	Anisoles	-	-	-	-	-	-	CC(=CCOC1=C(C=C(C=C1)CCNC(=O)C=CS(=O)(=O)C)OC)C	FPQKZLMPABOCHA-FMIVXFBMSA-N	5.82773e+07	3.46952e+07	3.98633e+07	3.54286e+07	4.73268e+07	4.65515e+07	4.59875e+07	6.61925e+07	4.28728e+07	6.11365e+07	6.42189e+07	3.99927e+07	0.818171	-0.289527	0.138495	0.75	0.563959
Com_10716_pos	6-hydroxydeoxybrevianamide E	P	C21H25N3O3	367.19	368.2	9.28484	[M+H]+	5.566	-	3	C18	Organic acids and derivatives	Carboxylic acids and derivatives	Amino acids, peptides, and analogues	"-"	-	-	-	-	-	[H][C@@]12CCCN1C(=O)[C@]([H])(CC1=C(NC3=C1C=CC(O)=C3)C(C)(C)C=C)N=C2O	DHOZDQLRUFUUQZ-IRXDYDNUSA-N	3.79006e+07	6.61594e+07	1.08963e+08	1.12357e+08	4.31356e+07	9.09769e+07	9.57746e+07	2.61571e+07	5.8054e+07	1.24875e+08	5.99048e+07	1.41974e+07	1.2125	0.277983	0.39863	0.611111	0.345714
Com_10718_pos	N-Acetyl-S-trans,trans-farnesyl-L-cysteine	P	C20H33NO3S	367.218	368.227	5.46391	[M+H]+	7.95	0.54	2	C18	-	-	-	"-"	HMDB0247773	-	-	-	-	CC(C)=CCCC(C)=CCCC(C)=CCSCC(NC(C)=O)C(O)=O	XTURYZYJYQRJDO-UHFFFAOYSA-N	1.32987e+08	1.63974e+08	1.4423e+08	1.41413e+08	8.79864e+07	1.41139e+08	1.73433e+08	2.63617e+08	3.9418e+08	1.86055e+08	1.16884e+08	2.46614e+08	0.587876	-0.766417	0.0391212	0.861111	1.15457
Com_10719_pos	Val His Ile	P	C17H29N5O4	367.222	368.229	0.59198	[M+H]+	5.29	0.94	2	C18	Organic acids and derivatives	Carboxylic acids and derivatives	Amino acids, peptides, and analogues	-	-	-	-	-	-	CCC(C)C(C(=O)O)NC(=O)C(CC1=CN=CN1)NC(=O)C(C(C)C)N	DLMNFMXSNGTSNJ-PYJNHQTQSA-N	1.21341e+07	9.20127e+06	9.46921e+06	1.14714e+07	1.54721e+07	1.14473e+07	2.63625e+07	2.04344e+07	1.14088e+07	1.37773e+07	2.34159e+07	3.60172e+07	0.526538	-0.925391	0.018095	0.861111	0.847719
Com_10726_pos	3-(1,2-dihydroxypropyl)-1,6,8-trihydroxyanthracene-9,10-dione	P	C17H14O7	330.074	369.035	6.32853	[M+K]+	4.781	-	3	C18	Benzenoids	Anthracenes	Anthraquinones	-	-	-	-	-	-	O=C1C=2C=C(O)C=C(O)C2C(=O)C3=C(O)C=C(C=C13)C(O)C(O)C	BMKQPAJRQUUYGC-UHFFFAOYSA-N	7.18504e+06	6.78929e+06	6.8268e+06	6.47157e+06	7.81363e+06	5.26233e+06	3.66975e+06	5.58743e+06	3.51385e+06	5.34644e+06	6.5476e+06	3.40907e+06	1.43722	0.523279	0.0180169	0.888889	0.692559
Com_10728_pos	Tetrahydromonorden	P	C18H21ClO6	368.103	369.112	5.14455	[M+H]+	4.955	0.82	2	C18	Benzenoids	Benzene and substituted derivatives	Benzoic acids and derivatives	-	-	-	-	-	-	CC1CC2C(O2)CCCCC(=O)CC3=C(C(=CC(=C3Cl)O)O)C(=O)O1	ZGZOBNGYHLFQFW-TZTCFGBESA-N	7.93758e+07	9.04453e+07	8.61907e+07	6.86852e+07	6.89794e+07	6.44894e+07	8.29e+07	6.73109e+07	7.99552e+07	8.13148e+07	6.31467e+07	7.37778e+07	1.02177	0.0310663	0.801295	0.444444	0.230635
Com_10732_pos	Methyl (R)-9-hydroxy-10-undecene-5,7-diynoate glucoside	P	C18H24O8	368.147	369.157	6.60121	[M+H]+	7.015	-	3	C18	Lipids and lipid-like molecules	Fatty Acyls	Fatty acyl glycosides	"152141-44-1"	HMDB0040895	-	-	-	131752976	COC(=O)CCCC#CC#CC(OC1OC(CO)C(O)C(O)C1O)C=C	XCRGUWJZEOHKGC-UHFFFAOYSA-N	1.057e+07	1.21557e+07	1.66789e+07	1.30707e+07	1.0483e+07	2.24799e+07	1.86479e+07	1.25629e+07	1.89276e+07	1.56358e+07	4.42329e+06	1.41448e+07	1.01299	0.0186254	0.788995	0.583333	0.279478
Com_10735_pos	Kopsinol	P	C21H24N2O4	368.174	369.184	9.465	[M+H]+	5.445	0.53	2	C18	Alkaloids and derivatives	Aspidofractine alkaloids	-	-	-	-	-	-	-	COC(=O)C1(C(C23CCC14C5(C2N(CC5)CC=C3)C6=CC=CC=C6N4)O)O	CSEDGMWEUVRNCN-FOHMRKQQSA-N	3.96702e+07	4.32794e+07	8.23053e+07	6.20866e+07	4.3782e+07	9.27643e+07	5.59379e+07	2.78957e+07	4.98949e+07	8.93196e+07	5.84725e+07	2.33365e+06	1.28195	0.358343	0.324869	0.611111	0.800068
Com_10739_pos	Nimbothalin	P	C23H28O4	368.199	369.209	7.57973	[M+H]+	10.455	-	3	C18	Benzenoids	Benzene and substituted derivatives	Benzoic acids and derivatives	-	-	-	-	-	-	c1(c(ccc(c1C(=O)O)CC(=C)/C=C/C=C/C=C(/CC(C)C)\C)C(=O)O)C	PYOANWSKTRPYJI-UANUYKJMSA-N	9.76822e+06	1.06706e+07	1.06593e+07	7.28105e+06	1.00432e+07	7.62396e+06	1.06655e+07	5.70299e+06	9.70193e+06	1.05421e+07	8.52593e+06	1.19556e+07	0.981647	-0.0267231	0.976274	0.527778	0.195902
Com_1073_pos	Methyl dihydrojasmonate	P	C13H22O3	226.157	209.153	0.50681	[M+H-H2O]+	7.154	0.72	1	C18	Lipids and lipid-like molecules	Fatty Acyls	Lineolic acids and derivatives	"24851-98-7"	HMDB0031740	-	-	-	102861	CCCCC[C@@H]1[C@@H](CC(=O)OC)CCC1=O	KVWWIYGFBYDJQC-GHMZBOCLSA-N	5.14821e+07	4.23776e+07	4.54079e+07	4.73697e+07	5.53e+07	5.40746e+07	4.17937e+07	4.81211e+07	4.34187e+07	3.2719e+07	5.20278e+07	5.37726e+07	1.08887	0.122829	0.305423	0.666667	0.242241
Com_10740_pos	Pro-Val-Gly-Pro	P	C17H28N4O5	368.206	369.21	9.48087	[M+H]+	10.003	-	3	C18	Organic acids and derivatives	Carboxylic acids and derivatives	Amino acids, peptides, and analogues	-	-	-	-	-	-	CC(C)C(C(=O)NCC(=O)N1CCCC1C(=O)O)NC(=O)C2CCCN2	UCTIUWKCVNGEFH-OBJOEFQTSA-N	3.40885e+07	5.55636e+07	4.84901e+07	6.58023e+07	3.3789e+07	3.14728e+07	5.02526e+07	3.43837e+07	5.24955e+07	3.40242e+07	7.6008e+07	5.19091e+07	0.900135	-0.151787	0.558266	0.638889	0.664291
Com_10743_pos	Pro Pro Arg	P	C16H28N6O4	368.217	369.224	0.2129	[M+H]+	6.264	0.69	2	C18	Organic acids and derivatives	Carboxylic acids and derivatives	Amino acids, peptides, and analogues	-	-	-	-	-	-	C1CC(NC1)C(=O)N2CCCC2C(=O)NC(CCCN=C(N)N)C(=O)O	JLMZKEQFMVORMA-SRVKXCTJSA-N	4.43943e+07	4.54936e+07	4.51469e+07	2.64052e+07	4.42613e+07	3.99016e+07	6.56497e+07	4.29075e+07	6.34674e+07	7.93752e+07	1.87958e+07	4.5699e+07	0.777484	-0.363116	0.466239	0.722222	0.571609
Com_10746_pos	Platenolide A	P	C20H32O6	368.22	369.23	8.40375	[M+H]+	7.94	0.67	2	C18	Phenylpropanoids and polyketides	Macrolides and analogues	-	-	-	C12202	-	-	-	CCC1CC(C(=O)C=CC=CCC(OC(=O)CC(C(C1O)OC)O)C)C	VWVDRJWACDDRKD-SECFAUQFSA-N	1.36726e+07	1.81435e+07	1.57285e+07	1.52033e+07	1.20982e+07	1.39379e+07	1.21189e+07	2.22093e+07	3.41463e+07	1.14485e+07	8.51273e+06	3.24795e+07	0.734265	-0.445627	0.498894	0.527778	0.699407
Com_10747_pos	Perindopril	P	C19H32N2O5	368.231	369.236	5.7576	[M+H]+	5.945	0.75	2	C18	Organic acids and derivatives	Carboxylic acids and derivatives	Amino acids, peptides, and analogues	"82834-16-0"	HMDB0014928	C07706	-	-	-	CCCC(C(=O)OCC)NC(C)C(=O)N1C2CCCCC2CC1C(=O)O	IPVQLZZIHOAWMC-QXKUPLGCSA-N	1.04706e+06	775289	758769	994308	886705	299576	617399	436321	750254	537980	997241	771346	1.15841	0.21215	0.631385	0.694444	0.185191
Com_10753_pos	Cutamesine	P	C23H32N2O2	368.246	369.251	7.41688	[M+H]+	6.825	-	3	C18	Benzenoids	Benzene and substituted derivatives	Phenylpropylamines	"-"	HMDB0250596	-	-	-	9907323	COC1=C(OC)C=C(CCN2CCN(CCCC3=CC=CC=C3)CC2)C=C1	UVSWWUWQVAQPJR-UHFFFAOYSA-N	4.25302e+06	5.3636e+06	7.22361e+06	6.41768e+06	5.66597e+06	1.02205e+07	6.84769e+06	5.23742e+06	8.03611e+06	9.03942e+06	1.9055e+06	1.08726e+07	0.933371	-0.0994767	0.942711	0.583333	0.424846
Com_10754_pos	3-[(Z)-heptadec-10-enyl]benzene-1,2-diol	P	C23H38O2	346.287	369.275	3.57571	[M+Na]+	8.341	-	3	C18	Benzenoids	Phenols	Benzenediols	-	-	-	-	-	-	OC1=CC=CC(=C1O)CCCCCCCCCC=CCCCCCC	FNLMCNKPGGHKQL-FPLPWBNLSA-N	3.23943e+06	6.58957e+06	5.97357e+06	8.79482e+06	5.60573e+06	7.90611e+06	7.07995e+06	9.93423e+06	8.17007e+06	4.77768e+06	4.80721e+06	3.54495e+06	0.994653	-0.00773445	0.963306	0.5	0.0751915
Com_10755_pos	Didesmethyl tocotrienol	P	C25H36O2	368.272	369.279	0.52975	[M+H]+	7.339	0.63	2	C18	Lipids and lipid-like molecules	Prenol lipids	Diterpenoids	"-"	HMDB0251224	-	-	LMPR02020058	54447752	CC(C)=CCCC(C)=CCCC(C)=CCCC1CCC2=CC(O)=CC=C2O1	WSTGHGHPTQPFAP-UHFFFAOYSA-N	5.30423e+07	4.10216e+07	7.32108e+07	1.0087e+08	1.02131e+08	9.39782e+07	9.78139e+07	3.51239e+08	7.58029e+07	8.27744e+07	1.45524e+08	1.3853e+08	0.520649	-0.941618	0.0759162	0.777778	0.558658
Com_10769_pos	Rosmarinine N-oxide	P	C18H27NO7	369.179	370.187	3.61295	[M+H]+	5.437	-	3	C18	Organoheterocyclic compounds	Pyrrolizidines	-	-	-	-	-	-	-	CC=C1CC(C(C(=O)OCC2C(C[N+]3(C2C(CC3)OC1=O)[O-])O)(C)O)C	QTCRXZRCLRRRCO-LVBFENQHSA-N	3.60466e+06	2.79809e+06	5.90003e+06	4.80034e+06	2.47185e+06	9.54709e+06	7.20096e+06	2.52358e+06	5.90951e+06	1.07112e+07	7.22098e+06	591861	0.852568	-0.230113	0.915915	0.611111	0.125042
Com_10773_pos	Celafurine	P	C21H27N3O3	369.205	370.213	1.47909	[M+H]+	9.996	-	3	C18	Organoheterocyclic compounds	Furans	Furoic acid and derivatives	-	-	-	-	-	-	C1CCN(CCCNC(=O)CC(NC1)C2=CC=CC=C2)C(=O)C3=COC=C3	CNJPJUFFFBTCBZ-IBGZPJMESA-N	1.11471e+06	2.521e+06	1.10683e+06	825100	640134	666383	1.41581e+06	866114	224329	901662	79130.7	1.22306e+06	1.45945	0.545426	0.253159	0.555556	1.27471
Com_10774_pos	Bulaquine	P	C21H27N3O3	369.205	370.216	8.2509	[M+H]+	5.806	-	3	C18	Organoheterocyclic compounds	Quinolines and derivatives	Aminoquinolines and derivatives	"-"	HMDB0249436	-	-	-	157576	COC1=CC(NC(C)CCCNC(C)=C2CCOC2=O)=C2N=CC=CC2=C1	ADCOUXIGWFEYJP-UHFFFAOYSA-N	2.93159e+07	2.51811e+07	4.28077e+07	2.91127e+07	3.66286e+07	4.35594e+07	2.8019e+07	1.06371e+07	1.43915e+07	3.96808e+07	3.06713e+07	1.12295e+07	1.53463	0.617887	0.0707145	0.777778	1.52664
Com_10788_pos	Dearabinosyl pneumonanthoside	P	C19H30O7	370.199	371.209	6.20013	[M+H]+	6.324	0.57	2	C18	Lipids and lipid-like molecules	Fatty Acyls	Fatty acyl glycosides	-	-	-	-	-	-	CC1=CC(=O)CC(C1C=CC(C)OC2C(C(C(C(O2)CO)O)O)O)(C)C	SZOPSAFLRCYJCX-UZOVYFIJSA-N	468957	594603	747779	1.20818e+06	396803	1.10725e+06	683005	337177	59677	771983	93200.9	692970	1.71476	0.778008	0.131715	0.722222	1.15717
Com_1078_neg	Agatholic acid	N	C20H32O3	320.235	319.231	8.33436	[M-H]-	9.985	0.62	2	C18	Lipids and lipid-like molecules	Prenol lipids	Diterpenoids	"25671-16-3"	-	-	-	-	101306703	C/C(=C\C(=O)O)/CC[C@H]1C(=C)CC[C@@H]2C1(CCC[C@]2(C)CO)C	YGILXMANNHJYJZ-MRCSFVJGSA-N	1.07826e+06	120543	457027	1.4762e+07	1.82795e+07	1.55812e+06	1.2385e+07	5.7228e+06	1.81485e+07	1.61865e+07	9.07805e+06	4.53569e+06	0.548854	-0.865507	0.0832327	0.722222	1.23044
Com_10797_pos	Aspidocarpine	P	C22H30N2O3	370.226	371.236	8.48282	[M+H]+	6.133	-	3	C18	Alkaloids and derivatives	Aspidospermatan-type alkaloids	-	-	-	-	-	-	632854	O=C(N1C2=C(O)C(OC)=CC=C2C34CCN5CCCC(CC)(CCC13)C54)C	CITPXCNSMZMNIW-UHFFFAOYSA-N	2.11576e+07	2.12598e+07	4.28137e+07	5.71798e+07	2.5951e+07	5.83874e+07	4.03984e+07	1.39116e+07	7.70505e+06	4.0007e+07	3.73117e+07	1.80974e+07	1.44031	0.526377	0.226551	0.75	1.64193
Com_107_neg	2-Aminoadipic acid	N	C6H11NO4	161.069	160.061	1.36406	[M-H]-	1.438	0.80	1	C18	Organic acids and derivatives	Carboxylic acids and derivatives	Amino acids, peptides, and analogues	"1118-90-7"	HMDB0000510	C00956	map00300;map00310;map00311;map01100;map01110;map01120;map01210;map01230	-	92136	N[C@@H](CCCC(O)=O)C(O)=O	OYIFNHCXNCRBQI-BYPYZUCNSA-N	1.50043e+07	2.55919e+07	5.8337e+07	5.92905e+07	2.93964e+07	8.23262e+07	4.03326e+07	4.49958e+07	7.09356e+07	1.20443e+08	2.71192e+07	3.5305e+07	0.795993	-0.329172	0.47373	0.388889	0.772158
Com_10807_pos	20-hydroxy-prefusarin	P	C22H29NO4	371.21	372.218	2.99855	[M+H]+	5.337	-	3	C18	Lipids and lipid-like molecules	Prenol lipids	Sesquiterpenoids	-	-	-	-	-	-	CC=C(CO)C=C(C)C=C(C)C=CC=C(C)C(=O)C1=CC(NC1=O)CCO	BXRAGMDRNOMBQY-FMKUDDBASA-N	1.31034e+07	1.41715e+07	1.73354e+07	1.4437e+07	1.02098e+07	1.95567e+07	1.19626e+07	1.71633e+07	1.58295e+07	1.50126e+07	1.87937e+07	1.01822e+07	0.998538	-0.0021109	0.993937	0.5	0.150174
Com_1080_neg	5-Pentadecylresorcinol	N	C21H36O2	320.272	319.264	1.55189	[M-H]-	10.715	0.60	1	C18	Benzenoids	Phenols	Benzenediols	"3158-56-3"	HMDB0031009	C10809	-	LMPK15030012	76617	CCCCCCCCCCCCCCCC1=CC(O)=CC(O)=C1	KVVSCMOUFCNCGX-UHFFFAOYSA-N	4.66366e+06	1.02813e+07	3.48238e+06	1.48897e+07	3.57991e+06	1.21931e+06	2.38804e+06	438344	1.98263e+06	1.4023e+06	1.19354e+06	2.80144e+06	3.73458	1.90095	0.0290573	0.888889	3.22532
Com_10836_pos	Medroxalol	P	C20H24N2O5	372.169	373.177	4.2269	[M+H]+	7.431	-	3	C18	Benzenoids	Benzene and substituted derivatives	Benzoic acids and derivatives	"-"	HMDB0254407	-	-	-	41835	CC(CCC1=CC2=C(OCO2)C=C1)NCC(O)C1=CC(C(N)=O)=C(O)C=C1	MPQWSYJGFLADEW-UHFFFAOYSA-N	8.05448e+07	6.0702e+07	4.10586e+07	5.06842e+07	7.97466e+07	5.51666e+07	3.84915e+07	3.54221e+07	2.43578e+07	2.318e+07	3.81363e+07	4.69333e+07	1.78143	0.833036	0.00412166	0.972222	1.93497
Com_1083_neg	Vulpinic acid	N	C19H14O5	322.084	321.078	3.24484	[M-H]-	2.459	-	3	C18	Organoheterocyclic compounds	Dihydrofurans	Furanones	"521-52-8"	-	-	-	-	54690323	COC(=O)C(=C1C(=C(C(=O)O1)C2=CC=CC=C2)O)C3=CC=CC=C3	OMZRMXULWNMRAE-BMRADRMJSA-N	544241	142020	1.01706e+06	381774	1.04983e+06	719519	198279	1.44031e+06	3.33333e+06	3.10869e+06	122690	151447	0.461348	-1.11607	0.839694	0.555556	0.428665
Com_1084_neg	Indeno[1,2,3-cd]pyrene	N	C22H12	276.094	321.091	2.18748	[M+HCOOH-H]-	4.945	-	3	C18	Benzenoids	Pyrenes	-	"193-39-5"	HMDB0253452	C19251	-	-	9131	C1=CC=C2C(=C1)C3=C4C2=CC5=CC=CC6=C5C4=C(C=C6)C=C3	SXQBHARYMNFBPS-UHFFFAOYSA-N	2.42892e+08	1.99876e+08	1.57556e+08	1.08255e+08	2.51552e+08	1.38552e+08	1.199e+08	8.56505e+07	6.31476e+07	7.26552e+07	7.69998e+07	7.94292e+07	2.20716	1.14219	0.00120393	0.972222	1.19617
Com_10853_pos	Lys Ile Leu	P	C18H36N4O4	372.274	373.281	0.11307	[M+H]+	5.342	0.83	2	C18	Organic acids and derivatives	Carboxylic acids and derivatives	Amino acids, peptides, and analogues	-	-	-	-	-	-	CCC(C)C(C(=O)NC(CC(C)C)C(=O)O)NC(=O)C(CCCCN)N	ZXFRGTAIIZHNHG-AJNGGQMLSA-N	1.2465e+07	1.18402e+07	8.8695e+06	1.25982e+07	1.80843e+07	1.29866e+07	2.34818e+07	1.72178e+07	1.54418e+07	1.88575e+07	2.6688e+07	3.44528e+07	0.564449	-0.825086	0.00536973	0.944444	0.831512
Com_10854_pos	Igernellin	P	C25H40O2	372.303	373.314	9.60166	[M+H]+	7.284	0.71	2	C18	Lipids and lipid-like molecules	Prenol lipids	Diterpenoids	-	-	-	-	-	-	CC1=CCCC(C1CCC(=CCCC(CCCC2=COC=C2)CO)C)(C)C	UJVZMYQCMKGVLL-DNTJNYDQSA-N	625170	1.48246e+06	1.66061e+06	1.90578e+06	853672	2.59415e+06	1.23429e+06	798955	520276	1.0899e+06	678313	2.38263e+06	1.36058	0.444223	0.309719	0.694444	0.316332
Com_10856_pos	Leu Glu Leu	P	C17H31N3O6	373.221	374.229	0.6539	[M+H]+	5.662	0.79	2	C18	Organic acids and derivatives	Carboxylic acids and derivatives	Amino acids, peptides, and analogues	-	-	-	-	-	-	CC(C)CC(C(=O)NC(CCC(=O)O)C(=O)NC(CC(C)C)C(=O)O)N	QVFGXCVIXXBFHO-AVGNSLFASA-N	2.0595e+07	1.86378e+07	1.75747e+07	1.67569e+07	3.78726e+07	2.4224e+07	3.15309e+07	4.2915e+07	3.39194e+07	2.538e+07	3.03658e+07	2.72381e+07	0.70897	-0.496203	0.0325834	0.861111	0.701723
Com_10857_pos	O-dodecanedioylcarnitine	P	C19H35NO6	373.246	374.254	0.00397	[M+H]+	5.852	0.60	2	C18	Organic acids and derivatives	Carboxylic acids and derivatives	Tricarboxylic acids and derivatives	-	-	-	-	-	-	C[N+](C)(C)C(CCC(=O)[O-])OC(=O)CCCCCCCCCCC(=O)O	VJPIDPQNAYWULC-UHFFFAOYSA-N	1.85421e+07	2.45612e+07	2.88195e+07	1.84367e+07	1.11256e+07	1.68724e+07	1.8757e+07	1.73236e+07	1.18379e+07	1.27032e+07	2.33616e+07	9.29029e+06	1.26893	0.343612	0.238245	0.666667	0.900847
Com_10860_pos	MG(18:1(11Z)/0:0/0:0)	P	C21H40O4	356.293	374.326	0.00246	[M+NH4]+	9.91	-	3	C18	Lipids and lipid-like molecules	Glycerolipids	Monoradylglycerols	"-"	HMDB0011566	-	-	-	53480977	[H][C@](O)(CO)COC(=O)CCCCCCCCC\C=C/CCCCCC	KJHYUSLWTPMFTN-AQWUKCDYSA-N	4.19688e+07	7.60476e+07	1.01297e+08	1.27806e+08	4.02037e+07	8.32196e+07	2.28902e+07	2.2639e+07	4.64545e+07	4.0586e+07	9.00176e+07	4.23309e+07	1.77618	0.82878	0.0600664	0.75	1.61236
Com_10864_pos	Dercitamide	P	C21H18N4OS	374.12	375.129	5.26626	[M+H]+	5.451	0.52	2	C18	Organoheterocyclic compounds	Quinolines and derivatives	Benzoquinolines	-	-	-	-	-	-	CCC(=O)NCCC1=C2C3=C(C=CN=C3C4=C1SC=N4)C5=CC=CC=C5N2	OHRPKUDJMIHDKF-UHFFFAOYSA-N	2.85933e+08	1.22216e+06	608444	3.3832e+06	2.77565e+08	251646	2.65239e+08	577691	2.84425e+08	513630	2.81528e+08	2.89487e+08	0.507201	-0.97937	0.359886	0.611111	1.56183
Com_10866_pos	3,5,7,4'-Tetrahydroxy-8-(3-hydroxy-3-methylbutyl)flavanone	P	C20H22O7	374.137	375.146	5.04948	[M+H]+	7.963	-	3	C18	Phenylpropanoids and polyketides	Flavonoids	Flavans	-	-	-	-	-	-	c1c(c2c(c(c1O)CCC(C)(C)O)O[C@@H]([C@H](C2=O)O)c1ccc(cc1)O)O	YUENQIMBXUVCLX-ZVOYONDMNA-N	954145	972074	765387	1.13677e+06	442626	621012	294967	820806	66726.4	558186	641329	674162	1.6007	0.6787	0.148324	0.777778	1.44552
Com_10869_pos	Liliflone	P	C21H26O6	374.173	375.183	7.21264	[M+H]+	7.523	0.62	2	C18	Benzenoids	Phenols	Methoxyphenols	-	-	-	-	-	-	CC1C(OC2(C1(C=C(C(=O)C2)CC=C)OC)OC)C3=CC(=C(C=C3)O)OC	ZJCOLWRTVHBIBE-MZNUGIIHSA-N	285290	1.34039e+06	1.1727e+06	776174	418812	552352	1.07262e+06	1.52706e+06	1.37886e+06	1.28836e+06	234821	1.31275e+06	0.66707	-0.584091	0.3155	0.722222	0.9842
Com_1086_neg	10-(Phosphonooxy)decyl methacrylate	N	C14H27O6P	322.155	321.147	0.57202	[M-H]-	7.048	0.78	1	C18	Organic acids and derivatives	Organic phosphoric acids and derivatives	Phosphate esters	"85590-00-7"	HMDB0247525	-	-	-	135071	CC(=C)C(=O)OCCCCCCCCCCOP(=O)(O)O	CFKBCVIYTWDYRP-UHFFFAOYSA-N	859090	583240	809546	997599	1.29201e+06	1.45957e+06	1.64567e+06	559254	1.57853e+06	1.52222e+06	47106	907831	0.958543	-0.0610854	0.569233	0.583333	0.476091
Com_10870_pos	Leu-Asp-Gln	P	C15H26N4O7	374.18	375.188	0.20116	[M+H]+	4.865	0.84	2	C18	Organic acids and derivatives	Carboxylic acids and derivatives	Amino acids, peptides, and analogues	-	-	-	-	-	-	CC(C)CC(C(=O)NC(CC(=O)O)C(=O)NC(CCC(=O)N)C(=O)O)N	PJYSOYLLTJKZHC-GUBZILKMSA-N	2.81947e+07	4.91522e+07	1.15296e+07	3.79267e+07	6.61599e+07	2.5238e+07	5.33335e+07	3.91639e+07	4.5376e+07	6.55886e+07	4.62486e+07	4.78957e+07	0.733187	-0.447746	0.145056	0.722222	0.426495
Com_10871_pos	Dictamnoside N	P	C18H30O8	374.194	375.199	5.64245	[M+H]+	5.878	0.63	2	C18	Organic oxygen compounds	Organooxygen compounds	Carbohydrates and carbohydrate conjugates	-	-	-	-	-	-	CC1(CCC2C1C=CC(CC2(C)OC3C(C(C(C(O3)CO)O)O)O)O)O	WBBGHNOGIHYRBE-IYPLLWOFSA-N	1.26311e+06	723759	824391	853334	1.43856e+06	3.08692e+08	1.44762e+06	1.70132e+06	717585	665432	1.56711e+06	138713	50.3055	5.65264	0.299591	0.416667	2.43343
Com_10876_pos	11,12-Dimethylrosmanol	P	C22H30O5	374.209	375.218	3.95747	[M+H]+	10.254	0.55	2	C18	Lipids and lipid-like molecules	Prenol lipids	Terpene lactones	"-"	HMDB0040525	-	-	-	14379072	COC1=C(C=C2C(O)C3OC(=O)C4(CCCC(C)(C)C34)C2=C1OC)C(C)C	WLRZIPVGEMNPES-UHFFFAOYSA-N	1.01866e+06	1.08795e+06	159694	981005	55270.8	91902	473452	505209	1.08519e+06	517952	382210	830482	0.894578	-0.16072	0.306284	0.444444	0.6726
Com_10877_pos	Manglieside C	P	C19H34O7	374.23	375.235	7.56231	[M+H]+	6.041	0.59	2	C18	Lipids and lipid-like molecules	Prenol lipids	Terpene glycosides	-	-	-	-	-	-	CC1=C(C(CC(C1)OC2C(C(C(C(O2)CO)O)O)O)(C)C)CCC(C)O	UJRMJTIXXKZFGB-DUGRZFSGSA-N	1.6551e+06	1.89389e+06	2.2886e+06	1.96664e+06	1.24875e+06	1.23213e+06	1.9668e+06	713175	1.7096e+06	1.98578e+06	2.81528e+08	983998	0.0356025	-4.81188	0.485109	0.527778	1.90102
Com_10880_pos	MG(0:0/18:3(6Z,9Z,12Z)/0:0)	P	C21H36O4	352.261	375.25	2.31325	[M+Na]+	10.007	-	3	C18	Lipids and lipid-like molecules	Fatty Acyls	Lineolic acids and derivatives	"-"	HMDB0011539	-	-	-	11646044	[H]C(CO)(CO)OC(=O)CCCC\C=C/C\C=C/C\C=C/CCCCC	BXAXVVVVPFELOK-QNEBEIHSSA-N	2.46155e+07	4.876e+07	5.39369e+07	4.61745e+07	6.09264e+07	5.48608e+07	5.63957e+07	4.44474e+07	7.39321e+07	6.57003e+07	5.3232e+07	9.87234e+07	0.737134	-0.440001	0.108402	0.75	0.311487
Com_10882_pos	Glyceryl linolenate	P	C21H36O4	352.261	375.25	0.16174	[M+Na]+	8.337	-	3	C18	Lipids and lipid-like molecules	Fatty Acyls	Lineolic acids and derivatives	-	-	-	-	-	-	O=C(OCC(O)CO)CCCCCCCC=CCC=CCC=CCC	GGJRAQULURVTAJ-PDBXOOCHSA-N	2.65117e+08	2.70874e+08	2.70962e+08	3.08553e+08	1.92798e+08	1.98957e+08	2.08659e+08	2.18345e+08	1.67576e+08	1.7851e+08	1.825e+08	1.96286e+08	1.30853	0.387945	0.0194418	0.861111	0.42506
Com_10890_pos	4-HADNT O-glucoside	P	C13H17N3O10	375.091	376.101	7.05671	[M+H]+	4.985	-	3	C18	Benzenoids	Benzene and substituted derivatives	Toluenes	-	-	-	-	-	-	CC1=C(C=C(C=C1[N+](=O)[O-])NOC2C(C(C(C(O2)CO)O)O)O)[N+](=O)[O-]	YBIKXELGQAEZAC-HENWMNBSSA-N	1.63119e+08	1.15705e+07	3.03359e+07	2.56268e+07	2.77565e+08	1.14878e+08	1.05901e+08	2.6452e+07	8.98239e+06	4.40405e+07	3.70866e+07	1.80569e+06	2.77835	1.47423	0.19558	0.694444	1.0544
Com_10892_pos	Glu-Asp-Ile	P	C15H25N3O8	375.164	376.171	1.72116	[M+H]+	4.908	0.83	2	C18	Organic acids and derivatives	Carboxylic acids and derivatives	Amino acids, peptides, and analogues	-	-	-	-	-	-	CCC(C)C(C(=O)O)NC(=O)C(CC(=O)O)NC(=O)C(CCC(=O)O)N	IESFZVCAVACGPH-PEFMBERDSA-N	3.44837e+07	3.64014e+07	3.18525e+07	3.29089e+07	6.89021e+07	3.23642e+07	6.86386e+07	7.4879e+07	5.57852e+07	5.51686e+07	5.51602e+07	2.67237e+07	0.704353	-0.50563	0.103014	0.722222	0.276497
Com_10893_pos	Phe-Pro-Ile	P	C20H29N3O4	375.216	376.223	0.97579	[M+H]+	5.637	-	3	C18	Organic acids and derivatives	Carboxylic acids and derivatives	Amino acids, peptides, and analogues	"-"	HMDB0304808	-	-	-	18223318	CCC(C)C(N=C(O)C1CCCN1C(=O)C(N)CC1=CC=CC=C1)C(O)=O	FZBGMXYQPACKNC-UHFFFAOYSA-N	2.14433e+07	1.14638e+07	1.1181e+07	1.28067e+07	2.23602e+07	1.7566e+07	2.48043e+07	2.44494e+07	2.02134e+07	2.17599e+07	2.00774e+07	1.96628e+07	0.739276	-0.435816	0.0450404	0.805556	1.54901
Com_10894_pos	Bacithrocin B1	P	C19H29N5O3	375.227	376.231	8.10379	[M+H]+	6.415	-	3	C18	Benzenoids	Benzene and substituted derivatives	Phenethylamines	-	-	-	-	-	-	CC(C)C(=O)NC(CC1=CC=CC=C1)C(=O)NC(CCCN=C(N)N)C=O	JRHGBVMMQSXTNA-HOTGVXAUSA-N	1.30303e+07	1.34617e+07	1.32526e+07	1.24052e+07	1.3152e+07	1.19317e+07	1.32465e+07	1.22974e+07	1.14067e+07	1.19812e+07	2.06445e+07	1.20712e+07	0.945937	-0.0801839	0.726026	0.638889	0.24947
Com_10895_pos	Tuberostemonine N	P	C22H33NO4	375.241	376.248	1.34585	[M+H]+	7.33	-	3	C18	Alkaloids and derivatives	Stemona alkaloids	Stemoamide-type alkaloids	-	-	-	-	-	-	CCC1C2CCCCN3C2C(CC3C4CC(C(=O)O4)C)C5C1OC(=O)C5C	GYOGHROCTSEKDY-ISVJHBHWSA-N	1.58505e+07	2.46654e+07	2.17754e+07	1.93793e+07	1.1922e+07	2.85394e+07	1.63896e+07	1.70794e+07	1.93758e+07	2.10801e+07	2.52001e+07	1.35697e+07	1.08374	0.116023	0.708152	0.583333	0.294393
Com_10897_pos	Calyciphylline O	P	C23H37NO3	375.277	376.282	7.7027	[M+H]+	7.21	0.59	2	C18	Alkaloids and derivatives	Daphniphylline-type alkaloids	-	-	-	-	-	-	-	CC(C)C1CCC2(C3C(CC45C3NC1C2(C4CCC5)CCC(=O)OC)O)C	SCMNGYBPXCTRJK-WETHKJPGSA-N	778909	266911	152057	336261	221184	100004	422178	5.88619e+06	741337	919069	8.07809e+06	2.5327e+06	0.0998584	-3.32397	0.0078337	0.944444	2.32946
Com_10905_pos	MG(i-18:0/0:0/0:0)	P	C21H42O4	358.308	376.342	0.81942	[M+NH4]+	10.522	-	3	C18	Lipids and lipid-like molecules	Glycerolipids	Monoradylglycerols	"-"	HMDB0072842	-	-	-	92939095	[H][C@@](O)(CO)COC(=O)CCCCCCCCCCCCCCC(C)C	ASKIVFGGGGIGKH-HXUWFJFHSA-N	57864.9	388801	210992	2.16487e+06	148006	915240	165507	740001	67643.4	343919	1.41366e+06	1.24184e+06	0.978152	-0.0318697	0.774221	0.555556	0.461468
Com_10911_pos	5alpha-Hydroxytriptolide	P	C20H24O7	376.152	377.162	5.92796	[M+H]+	8.047	0.58	2	C18	Organoheterocyclic compounds	Oxepanes	-	"-"	HMDB0247016	-	-	-	73028726	CC(C)C12OC1C1OC11C3(OC3CC3(O)C4=C(CCC13C)C(=O)OC4)C2O	OKRSVUYYCJPECG-UHFFFAOYSA-N	7.48869e+06	1.16431e+07	5.42335e+06	5.89527e+06	4.28439e+06	3.59562e+06	4.35494e+06	9.19626e+06	1.34809e+07	4.04836e+06	2.83992e+06	1.46815e+07	0.788661	-0.342523	0.713032	0.555556	0.267256
Com_10915_pos	Pro Phe Asn	P	C18H24N4O5	376.175	377.178	9.65157	[M+H]+	5.451	0.54	2	C18	Organic acids and derivatives	Carboxylic acids and derivatives	Amino acids, peptides, and analogues	-	-	-	-	-	-	C1CC(NC1)C(=O)NC(CC2=CC=CC=C2)C(=O)NC(CC(=O)N)C(=O)O	VGVCNKSUVSZEIE-IHRRRGAJSA-N	317243	109718	624858	78989.5	341835	610296	329290	130871	202582	452691	2.38921e+06	737003	0.491069	-1.026	0.389989	0.638889	0.660711
Com_10917_pos	MeTRH	P	C17H24N6O4	376.186	377.191	6.68286	[M+H]+	5.163	-	3	C18	Organic acids and derivatives	Carboxylic acids and derivatives	Amino acids, peptides, and analogues	"-"	HMDB0254684	-	-	-	44208946	CN1C(CCC1=O)C(=O)NC(CC1=CN=CN1)C(=O)N1CCCC1C(N)=O	DJLHRAHTTSWYAW-UHFFFAOYSA-N	762780	132529	1.28585e+06	642133	3.32679e+06	336822	1.3901e+06	3.07313e+06	7.60028e+06	4.03848e+06	145087	1.0171e+06	0.375744	-1.41218	0.250276	0.75	1.92643
Com_10918_pos	NORCAESALPININ E	P	C21H28O6	376.189	377.193	6.47165	[M+H]+	6.702	0.63	2	C18	Organoheterocyclic compounds	Naphthofurans	-	-	-	-	-	-	-	CC(=O)OC1CCC(C2(C1(C3CC4=C(C=CO4)C(=O)C3C(C2)O)C)O)(C)C	IBALQPBIWZLHPR-SJEMMDPOSA-N	8.23899e+07	3.9653e+07	6.68521e+07	5.8802e+07	9.41072e+07	8.21617e+07	5.44323e+07	5.39343e+07	4.07307e+07	3.82639e+07	4.77944e+07	7.0317e+07	1.3879	0.472905	0.0783548	0.805556	0.933174
Com_10920_pos	Desoximetasone	P	C22H29FO4	376.205	377.215	8.44775	[M+H]+	5.771	-	3	C18	Lipids and lipid-like molecules	Steroids and steroid derivatives	Hydroxysteroids	"382-67-2"	HMDB0014687	-	-	-	5311067	[H][C@@]12C[C@@H](C)[C@H](C(=O)CO)[C@@]1(C)C[C@H](O)[C@@]1(F)[C@@]2([H])CCC2=CC(=O)C=C[C@]12C	VWVSBHGCDBMOOT-IIEHVVJPSA-N	3.43929e+07	1.87838e+07	1.37703e+07	2.44856e+07	4.80621e+07	5.61331e+07	4.36493e+07	1.78535e+07	5.8152e+06	4.59799e+07	4.54136e+07	3.17701e+07	1.02702	0.0384592	0.78699	0.444444	0.183126
Com_10922_pos	Resolvin D1	P	C22H32O5	376.225	377.233	2.78646	[M+H]+	9.997	0.60	2	C18	Lipids and lipid-like molecules	Fatty Acyls	Fatty acids and conjugates	-	HMDB0003733	C18178	map04148	LMFA04030011	-	CCC=CCC(C=CC=CC=CC=CC(C(CC=CCCC(=O)O)O)O)O	OIWTWACQMDFHJG-CCFUIAGSSA-N	3.7013e+06	4.5087e+06	5.24516e+06	3.92496e+06	6.92285e+06	3.32794e+06	4.1812e+06	2.49033e+06	4.99341e+06	3.89528e+06	3.59232e+06	1.23828e+06	1.35507	0.438363	0.161707	0.722222	1.12171
Com_10930_pos	Isariotin E	P	C21H31NO5	377.22	378.224	8.80096	[M+H]+	5.122	-	3	C18	Organic oxygen compounds	Organooxygen compounds	Carbonyl compounds	-	-	-	-	-	-	CCCCCCCCCC=CC(=O)NC1CC2(C3C(O3)C=CC2=O)OC1O	UDCRDQXRAIZJAO-YDEAKQCLSA-N	1.28929e+07	3.72823e+06	4.8405e+06	3.00929e+06	7.43746e+06	2.77699e+06	7.13983e+06	6.54074e+06	7.09684e+06	5.53653e+06	4.39702e+06	2.46905e+06	1.04537	0.0640138	0.859678	0.527778	0.238405
Com_10931_pos	Ile Val Phe	P	C20H31N3O4	377.231	378.239	0.80534	[M+H]+	5.687	0.64	2	C18	Organic acids and derivatives	Carboxylic acids and derivatives	Amino acids, peptides, and analogues	-	-	-	-	-	-	CCC(C)C(C(=O)NC(C(C)C)C(=O)NC(CC1=CC=CC=C1)C(=O)O)N	WIYDLTIBHZSPKY-HJWJTTGWSA-N	4.93119e+06	5.23116e+06	4.31584e+06	5.37249e+06	9.06323e+06	8.18635e+06	8.56098e+06	1.02582e+07	6.16267e+06	7.47617e+06	1.8544e+07	9.46532e+06	0.613559	-0.704727	0.0413804	0.861111	0.664058
Com_10935_pos	Enterolactone 3'-sulfate	P	C18H18O7S	378.077	379.085	0.57893	[M+H]+	5.667	-	3	C18	Lignans, neolignans and related compounds	Furanoid lignans	Tetrahydrofuran lignans	"-"	HMDB0240505	-	-	-	-	[H][C@@]1(CC2=CC(O)=CC=C2)COC(=O)[C@@]1([H])CC1=CC(OS(O)(=O)=O)=CC=C1	CGSFDOCYHBJLFW-PBHICJAKSA-N	165461	2.942e+08	112193	58147.8	331953	80930.7	338135	391640	435621	144699	1.71095e+06	821647	76.7557	6.2622	0.970232	0.777778	0.0863175
Com_10938_pos	NNEI	P	C24H24N2O	356.189	379.175	8.69219	[M+Na]+	7.028	0.76	2	C18	Organoheterocyclic compounds	Indoles and derivatives	Indolecarboxylic acids and derivatives	-	-	-	-	-	-	OC(=NC1=CC=CC=2C=CC=CC12)C3=CN(C=4C=CC=CC34)CCCCC	GWCQNKRMTGVYIZ-UHFFFAOYSA-N	258145	58261.8	369287	67664.6	337200	296946	82848.6	302671	194404	58967.2	145145	80852.4	1.60426	0.681906	0.369265	0.638889	0.62789
Com_10940_pos	Plagiochiline U	P	C20H26O7	378.168	379.175	1.01556	[M+H]+	5.545	0.66	2	C18	Lipids and lipid-like molecules	Prenol lipids	Sesquiterpenoids	-	-	-	-	-	-	CC(=O)OCC1=COC(C2C1C3C(C3(C)C(=O)OC)CCC2=C)OC(=O)C	WGGIEUHNKMVGPD-DWGVPJFMSA-N	2.06814e+06	1.97079e+06	2.57899e+06	1.96871e+06	1.07252e+06	3.89592e+06	1.42233e+06	1.33785e+06	728566	2.85041e+06	2.80211e+06	3.66674e+06	1.05833	0.0817876	0.687394	0.472222	0.451896
Com_10943_pos	Pawhuskin B	P	C24H26O4	378.183	379.193	7.42954	[M+H]+	5.314	-	3	C18	Phenylpropanoids and polyketides	Stilbenes	-	-	-	-	-	-	-	CC(=CCCC1(C=CC2=C(C=C(C=C2O1)C=CC3=CC(=C(C=C3)O)O)O)C)C	UAIWPLZXOFABMI-VOTSOKGWSA-N	1.11818e+06	2.0503e+06	1.26536e+06	2.10728e+06	1.08926e+06	2.02557e+06	133249	2.38147e+06	378566	1.67639e+06	670282	2.41057e+06	1.26213	0.335857	0.255864	0.583333	1.11264
Com_10944_pos	11alpha-Hydroxypoststerone	P	C21H30O6	378.204	379.211	0.15684	[M+H]+	5.832	0.65	2	C18	Lipids and lipid-like molecules	Steroids and steroid derivatives	Oxosteroids	-	-	-	-	LMST02030307	-	CC(=O)C1CCC2(C1(CC(C3C2=CC(=O)C4C3(CC(C(C4)O)O)C)O)C)O	AXUBMUAOVGJKLY-RUWUBIMMSA-N	7.28083e+06	2.50676e+07	2.89648e+07	1.70481e+07	4.8908e+06	1.90464e+07	1.63948e+07	2.00301e+07	1.14826e+07	1.57959e+07	3.82796e+07	1.03254e+07	0.910871	-0.134681	0.633488	0.5	0.259771
Com_10945_pos	Nigakilactone A	P	C21H30O6	378.204	379.215	9.9018	[M+H]+	10.247	-	3	C18	Lipids and lipid-like molecules	Prenol lipids	Terpene lactones	-	-	C17012	-	-	-	CC1C=C(C(=O)C2(C1CC3C4(C2C(C(C(C4CC(=O)O3)C)O)O)C)C)OC	ZIVURVYGGHVTQO-CUCOLZSJSA-N	5.23056e+06	4.91497e+06	3.63892e+06	6.91588e+06	4.22074e+06	4.373e+06	5.09464e+06	3.47535e+06	3.86369e+06	4.52161e+06	6.11427e+06	7.12871e+06	0.970058	-0.0438564	0.89059	0.527778	0.0582496
Com_10946_pos	Triptiliocoumarin	P	C25H30O3	378.219	379.224	6.71612	[M+H]+	8.514	-	3	C18	Phenylpropanoids and polyketides	Coumarins and derivatives	Pyranocoumarins	-	-	-	-	-	-	CC1=C2C(=CC=C1)OC(=O)C3=C2OC(CC3(C)C=C)C=C(C)CCC=C(C)C	CZZAJXDYJLEVJF-IVKXXKMFSA-N	808673	1.71808e+06	443919	2.64747e+06	2.77565e+08	56293.8	163431	1.35612e+06	1.43278e+06	94062.3	362607	4.19497e+06	37.2488	5.21912	0.442155	0.611111	1.19811
Com_10958_pos	Asp Val Phe	P	C18H25N3O6	379.174	380.182	0.22642	[M+H]+	5.528	0.72	2	C18	Organic acids and derivatives	Carboxylic acids and derivatives	Amino acids, peptides, and analogues	-	-	-	-	-	-	CC(C)C(C(=O)NC(CC1=CC=CC=C1)C(=O)O)NC(=O)C(CC(=O)O)N	SFJUYBCDQBAYAJ-YDHLFZDLSA-N	9.37842e+06	8.97469e+06	7.06859e+06	8.78795e+06	2.20261e+07	1.20191e+07	1.37656e+07	1.77418e+07	1.49313e+07	1.16704e+07	1.14914e+07	1.57212e+07	0.799971	-0.32198	0.151594	0.777778	0.295429
Com_1095_pos	Bancroftinone	P	C11H14O4	210.089	211.097	0.65457	[M+H]+	6.059	0.66	1	C18	Organic oxygen compounds	Organooxygen compounds	Carbonyl compounds	"14964-98-8"	HMDB0041406	-	-	-	11287272	COC1=C(C)C(OC)=C(C(C)=O)C(O)=C1	DUTVTRPNMVUOIS-UHFFFAOYSA-N	3.60631e+06	4.00821e+06	2.72547e+06	6.11673e+06	3.30454e+06	4.65586e+06	4.20597e+06	2.70027e+06	1.32799e+06	2.31115e+06	6.13683e+06	3.93928e+06	1.18406	0.243744	0.349166	0.638889	0.419151
Com_10962_pos	Ile Thr Phe	P	C19H29N3O5	379.211	380.215	8.90442	[M+H]+	5.832	0.66	2	C18	Organic acids and derivatives	Carboxylic acids and derivatives	Amino acids, peptides, and analogues	-	-	-	-	-	-	CCC(C)C(C(=O)NC(C(C)O)C(=O)NC(CC1=CC=CC=C1)C(=O)O)N	WXLYNEHOGRYNFU-URLPEUOOSA-N	1.39849e+06	5.29597e+06	4.29632e+06	2.80525e+06	734052	2.80059e+06	3.8385e+06	4.0948e+06	1.22617e+06	3.00177e+06	7.42435e+06	3.88212e+06	0.73849	-0.437349	0.36265	0.638889	0.543679
Com_10963_pos	Celabenzine	P	C23H29N3O2	379.226	380.237	9.14059	[M+H]+	5.959	-	3	C18	Phenylpropanoids and polyketides	Macrolactams	-	-	-	C10578	-	-	-	C1CCN(CCCNC(=O)CC(NC1)C2=CC=CC=C2)C(=O)C3=CC=CC=C3	LSYKFBZWBDMZLQ-NRFANRHFSA-N	6.08184e+06	6.28396e+06	9.28011e+06	5.7089e+06	6.9614e+06	7.24673e+06	6.46919e+06	4.35041e+06	9.71122e+06	1.10066e+07	2.27671e+06	2.45352e+06	1.14601	0.196613	0.333056	0.583333	0.650256
Com_10964_pos	N-palmitoyl-phosphoethanolamine	P	C18H38NO5P	379.249	380.252	9.7304	[M+H]+	5.695	-	3	C18	Organic acids and derivatives	Organic phosphonic acids and derivatives	Organic phosphonic acids	"-"	HMDB0059630	-	-	-	131769777	CCCCCCCCCCCCCCCC(O)=NC(O)CP(O)(O)=O	REFUVLFHSVMCAO-UHFFFAOYSA-N	1.33959e+06	1.5638e+06	1.28636e+06	1.76642e+06	2.20929e+06	3.49456e+06	4.1453e+06	4.20154e+06	2.11859e+06	3.1069e+06	4.02131e+06	2.86484e+06	0.569936	-0.811128	0.0113621	0.888889	1.07649
Com_10966_pos	Aurachin B	P	C25H33NO2	379.251	380.261	7.39886	[M+H]+	7.404	-	3	C18	Lipids and lipid-like molecules	Prenol lipids	Sesquiterpenoids	-	-	C21140	map00998;map01100;map01110	-	-	CC1=[N+](C2=CC=CC=C2C(=C1O)CC=C(C)CCC=C(C)CCC=C(C)C)[O-]	ZNSLRZHNFFXDSE-YEFHWUCQSA-N	192642	252247	312463	76922.8	319221	225650	379363	293277	128382	112681	149938	131177	1.15427	0.206984	0.595549	0.611111	0.225187
Com_10967_pos	Leukotriene B4 ethanolamide	P	C22H37NO4	379.272	380.279	1.17232	[M+H]+	7.426	-	3	C18	Organic nitrogen compounds	Organonitrogen compounds	Amines	"877459-63-7"	HMDB0002304	-	-	LMFA03020012	5283127	CCCCC\C=C/C[C@@H](O)\C=C\C=C\C=C/[C@@H](O)CCCC(=O)NCCO	DQLVVNIINUTUIU-XLFGVTECSA-N	1.84805e+07	1.64147e+07	1.26626e+07	1.21501e+07	1.5097e+07	1.34313e+07	1.10631e+07	1.04319e+07	1.1644e+07	8.29895e+06	1.19513e+07	1.44154e+07	1.30133	0.379988	0.0234531	0.916667	0.482167
Com_10976_pos	Vomicine	P	C22H24N2O4	380.174	381.179	4.17959	[M+H]+	8.049	0.50	2	C18	Organoheterocyclic compounds	Indoles and derivatives	Carbazoles	"125-15-5"	-	C09255	-	-	-	CN1CCC23C4C5C(CC2=O)C(=CCOC5CC(=O)N4C6=C3C=CC=C6O)C1	ZMTYENXGROJCEA-LNKPQSDASA-N	141652	61109.9	483686	48771.9	64622.2	67065	42155.6	371467	495758	110619	760586	974770	0.314626	-1.66829	0.105042	0.75	1.0454
Com_10977_pos	Pro Gln His	P	C16H24N6O5	380.181	381.188	0.7409	[M+H]+	6.017	0.68	2	C18	Organic acids and derivatives	Carboxylic acids and derivatives	Amino acids, peptides, and analogues	-	-	-	-	-	-	C1CC(NC1)C(=O)NC(CCC(=O)N)C(=O)NC(CC2=CN=CN2)C(=O)O	CMOIIANLNNYUTP-SRVKXCTJSA-N	2.93309e+07	2.12414e+07	3.69531e+07	3.79542e+07	2.235e+07	6.96789e+07	4.91764e+07	2.58944e+07	3.18982e+07	5.58634e+07	1.74513e+07	3.06937e+07	1.03096	0.0439837	0.941166	0.5	0.377908
Com_10982_pos	Lys Pro His	P	C17H28N6O4	380.217	381.225	2.16531	[M+H]+	6.204	0.71	2	C18	Organic acids and derivatives	Carboxylic acids and derivatives	Amino acids, peptides, and analogues	-	-	-	-	-	-	C1CC(N(C1)C(=O)C(CCCCN)N)C(=O)NC(CC2=CN=CN2)C(=O)O	MSSABBQOBUZFKZ-IHRRRGAJSA-N	6.21759e+07	5.82704e+07	7.92405e+07	7.1501e+07	5.56066e+07	1.1342e+08	6.24634e+07	5.15194e+07	6.94789e+07	7.56718e+07	5.71936e+07	6.01155e+07	1.16941	0.225775	0.306037	0.638889	0.13937
Com_10983_pos	5-Methyl-4-hydroxy-3-farnesylcoumarin	P	C25H32O3	380.235	381.24	6.83644	[M+H]+	8.535	0.70	2	C18	Lipids and lipid-like molecules	Prenol lipids	Terpene lactones	-	-	-	-	-	-	CC1=C2C(=CC=C1)OC(=O)C(=C2O)CC=C(C)CCC=C(C)CCC=C(C)C	ZIVOEWOQKWIJDL-CFBAGHHKSA-N	2.44248e+07	2.88942e+07	1.85895e+07	2.35382e+07	1.22361e+07	1.09823e+07	1.53823e+07	2.41939e+07	3.55551e+07	1.5587e+07	1.62622e+07	5.24523e+07	0.744295	-0.426054	0.383085	0.388889	0.685512
Com_10986_pos	Cycloschkuhriadiol acetate	P	C22H36O5	380.256	381.267	9.82722	[M+H]+	10.312	0.72	2	C18	Organoheterocyclic compounds	Naphthopyrans	-	-	-	-	-	-	-	C1CC([C@@H]2[C@@](C1)([C@H]1[C@](CC2)(O[C@]2(CC1)[C@H](CO[C@@H]2OC(=O)C)O)C)C)(C)C	OLZTYAABSYLPBY-XGMKRDNWNA-N	1.7229e+07	4.61162e+07	2.24824e+07	3.45681e+07	1.65518e+07	1.19781e+07	1.10471e+07	4.65374e+06	1.12832e+07	9.16855e+06	1.23356e+07	1.50433e+07	2.34413	1.22905	0.0129663	0.944444	2.4866
Com_10988_pos	Persin	P	C23H40O4	380.293	381.3	0.58159	[M+H]+	9.648	0.65	2	C18	Lipids and lipid-like molecules	Fatty Acyls	Fatty alcohols	-	HMDB0041103	-	-	LMFA05000720	-	CCCCCC=CCC=CCCCCCCCC(=O)CC(COC(=O)C)O	IBDVBNUJEGRVQN-NQLNTKRDSA-N	7.11497e+06	4.1015e+07	2.04219e+07	1.79803e+07	9.51209e+06	1.5567e+07	3.45694e+06	1.11713e+07	9.87287e+06	5.03661e+06	4.69605e+07	6.17284e+07	0.807452	-0.308552	0.754745	0.555556	1.01174
Com_10989_pos	24-methylene-19-norcholesta-1,3,5(10)-trien-3-ol	P	C27H40O	380.308	381.315	1.10142	[M+H]+	7.794	0.82	2	C18	Lipids and lipid-like molecules	Steroids and steroid derivatives	Cholestane steroids	-	-	-	-	-	51041306	CC(C)C(=C)CCC(C)C1CCC2C1(CCC3C2CCC4=C3C=CC(=C4)O)C	WURDLURTNDQONP-WQGNMAKJSA-N	1.04022e+06	423888	707647	1.11527e+06	1.50528e+06	439290	568784	987081	478683	746642	2.25519e+06	521673	0.941265	-0.0873272	0.989587	0.5	0.301529
Com_1098_neg	Bis(2-ethylhexyl) hydrogen phosphate	N	C16H35O4P	322.227	321.219	2.53291	[M-H]-	8.82	0.77	1	C18	Organic acids and derivatives	Organic phosphoric acids and derivatives	Phosphate esters	"298-07-7"	HMDB0249242	-	-	-	9275	CCCCC(CC)COP(=O)(O)OCC(CC)CCCC	SEGLCEQVOFDUPX-UHFFFAOYSA-N	2.43825e+06	861137	6.04664e+06	2.75679e+06	2.62491e+06	7.72001e+06	2.85753e+06	4.16896e+06	4.17517e+06	2.82802e+06	835774	1.88586e+06	1.34006	0.422297	0.640637	0.472222	0.437806
Com_10993_pos	2-Methylthio-N6-(delta2-isopentenyl)adenosine	P	C16H23N5O4S	381.147	382.154	0.9318	[M+H]+	6.396	-	3	C18	Nucleosides, nucleotides, and analogues	Purine nucleosides	-	"20859-00-1"	HMDB0301782	-	-	-	161337	CSC1=NC(NCC=C(C)C)=C2N=CN([C@@H]3O[C@H](CO)[C@@H](O)[C@H]3O)C2=N1	VZQXUWKZDSEQRR-SDBHATRESA-N	6.8575e+07	5.8265e+07	5.92094e+07	6.00452e+07	4.32707e+07	6.3026e+07	5.13878e+07	7.58862e+07	6.2744e+07	6.05573e+07	7.07993e+07	5.53849e+07	0.935322	-0.096465	0.457787	0.611111	0.0922343
Com_10997_pos	Petasitenine	P	C19H27NO7	381.179	382.189	7.28398	[M+H]+	9.16	-	3	C18	Organoheterocyclic compounds	Azaspirodecane derivatives	-	-	HMDB0030328	C10359	-	-	-	CC1CC2(C(O2)C)C(=O)OC3CCN(CC=C(C3=O)COC(=O)C1(C)O)C	CZQLULNMKQAIQL-PFDMWMSASA-N	4.35268e+06	7.66759e+06	7.78969e+06	7.32876e+06	4.69635e+06	1.79253e+06	4.49871e+06	2.30411e+06	6.82887e+06	5.10775e+06	2.20987e+06	2.6092e+06	1.42741	0.513398	0.286167	0.694444	0.677846
Com_10_neg	Glutaric acid	N	C5H8O4	132.042	113.024	1.90959	[M-H-H2O]-	1.358	0.70	2	C18	Organic acids and derivatives	Carboxylic acids and derivatives	Dicarboxylic acids and derivatives	"110-94-1"	HMDB0000661	C00489	map00071;map00310;map01100;map01120	-	743	OC(=O)CCCC(O)=O	JFCQEDHGNNZCLN-UHFFFAOYSA-N	2.41476e+08	2.51218e+08	2.1358e+08	1.31974e+08	2.47817e+08	6.98678e+07	2.12623e+08	1.12913e+08	2.76325e+08	1.79894e+08	7.72838e+07	1.71264e+08	1.12194	0.16599	0.717137	0.611111	0.970771
Com_11002_pos	Symphytine	P	C20H31NO6	381.215	382.226	9.30424	[M+H]+	7.697	0.53	2	C18	Alkaloids and derivatives	-	-	-	-	C10409	-	-	-	CC=C(C)C(=O)OC1CCN2C1C(=CC2)COC(=O)C(C(C)C)(C(C)O)O	MVWPTZQHBOWRTF-SMLWLWDZSA-N	4.12887e+06	5.1796e+06	5.77284e+06	5.2698e+06	7.07749e+06	2.69689e+06	3.73634e+06	4.65268e+06	4.37384e+06	3.64426e+06	3.88077e+06	4.64487e+06	1.20827	0.272942	0.329402	0.75	0.377187
Com_11004_pos	3-Hydroxytetradeca-8,10,12-trienoylcarnitine	P	C21H35NO5	381.252	382.258	1.06946	[M+H]+	6.297	0.54	2	C18	Lipids and lipid-like molecules	Fatty Acyls	Fatty acid esters	"-"	HMDB0241410	-	-	-	-	CC=CC=CC=CCCCCC(O)CC(=O)OC(CC([O-])=O)C[N+](C)(C)C	VKKFTWOLEPWQFQ-UHFFFAOYSA-N	82702.6	98877.5	136624	110573	110634	199096	90452.6	196474	58668.7	507254	491814	557322	0.388282	-1.36482	0.163259	0.666667	0.606656
Com_1100_neg	5'-Cytidylic acid	N	C9H14N3O8P	323.052	322.044	1.57651	[M-H]-	1.443	0.93	1	C18	Nucleosides, nucleotides, and analogues	Pyrimidine nucleotides	Pyrimidine ribonucleotides	"63-37-6"	HMDB0000095	C00055	map00240;map01100;map01232	-	6131	C1=CN(C(=O)N=C1N)C2C(C(C(O2)COP(=O)(O)O)O)O	IERHLVCPSMICTF-XVFCMESISA-N	1.53006e+07	2.04618e+07	3.26144e+07	1.27185e+07	2.79541e+07	3.4703e+07	3.25462e+07	1.08448e+07	2.04928e+07	2.3877e+07	1.35342e+07	3.11059e+07	1.08574	0.118672	0.71949	0.583333	0.201119
Com_11025_pos	Pentadeca-5,12-dienoylcarnitine	P	C22H39NO4	381.288	382.295	1.37913	[M+H]+	6.762	0.60	2	C18	Lipids and lipid-like molecules	Fatty Acyls	Fatty acid esters	"-"	HMDB0241443	-	-	-	-	CCC=CCCCCCC=CCCCC(=O)OC(CC([O-])=O)C[N+](C)(C)C	AUVOHJRGGUIKCH-UHFFFAOYSA-N	190894	1.36624e+06	529543	160987	237864	861357	740208	859204	329110	1.58802e+06	527768	88264.9	0.809878	-0.304223	0.714352	0.555556	0.248551
Com_11033_pos	Bactobolin	P	C14H20Cl2N2O6	382.07	383.075	4.58161	[M+H]+	1.345	0.55	2	C18	Organic acids and derivatives	Carboxylic acids and derivatives	Amino acids, peptides, and analogues	"72615-20-4 "	-	-	-	-	-	CC(C(=O)NC1C2C(C(CC(=C2C(=O)OC1(C)C(Cl)Cl)O)O)O)N	RBCHRRIVFAIGFI-RGBMRXMBSA-N	4.62013e+08	3.91737e+08	3.16262e+08	2.43234e+08	4.12723e+08	1.07528e+07	2.66092e+08	2.51636e+08	3.46918e+08	2.69757e+08	2.42635e+08	3.19976e+08	1.08233	0.114135	0.586998	0.638889	0.33444
Com_11036_pos	12a-Hydroxypachyrrhizone	P	C20H14O8	382.069	383.079	7.05786	[M+H]+	7.474	-	3	C18	Phenylpropanoids and polyketides	Isoflavonoids	Rotenoids	-	HMDB0030774	-	-	LMPK12060037	-	COC1=C2C(=CC3=C1OC4COC5=CC6=C(C=C5C4(C3=O)O)OCO6)C=CO2	DDGYXSWHWAQNRQ-UHFFFAOYSA-N	805551	455362	1.40802e+06	243880	1.08183e+06	481979	532240	463223	491771	493416	279456	494474	1.62516	0.700579	0.261729	0.583333	0.572643
Com_11038_pos	Velloquercetin 4'-methyl ether	P	C21H18O7	382.105	383.115	7.21784	[M+H]+	1.325	-	3	C18	Phenylpropanoids and polyketides	Flavonoids	Flavones	-	-	-	-	LMPK12110605	-	CC(=C)C1CC2=C(O1)C=C3C(=C2O)C(=O)C(=C(O3)C4=CC(=C(C=C4)OC)O)O	NLTXDVGIENJDHL-UHFFFAOYSA-N	1.33856e+08	1.20291e+08	1.45621e+08	1.36586e+08	1.54588e+08	4.28827e+07	1.32727e+08	1.22254e+08	1.01999e+08	1.21846e+08	1.68277e+08	2.36217e+08	0.830759	-0.267498	0.367088	0.472222	0.258149
Com_1103_neg	Entadamide-A-beta-D-glucopyranoside	N	C12H21NO7S	323.104	322.095	5.5024	[M-H]-	4.944	-	3	C18	Lipids and lipid-like molecules	Fatty Acyls	Fatty acyl glycosides	"138916-58-2"	-	-	-	-	-	CSC=CC(=O)NCCOC1C(C(C(C(O1)CO)O)O)O	FISKBHZVUFLWDZ-IYYAVIMFSA-N	4.00873e+07	3.32699e+07	2.65605e+07	1.8815e+07	4.14732e+07	2.34092e+07	2.04874e+07	1.44051e+07	1.11129e+07	1.3258e+07	1.28885e+07	1.33549e+07	2.14737	1.10257	0.00101476	0.972222	0.598376
Com_11045_pos	Ochrephilone	P	C23H26O5	382.178	383.182	7.86246	[M+H]+	6.436	0.52	2	C18	Organic oxygen compounds	Organooxygen compounds	Carbonyl compounds	-	-	-	-	-	-	O=C1OC2(C(=O)C=C3C=C(OC=C3C2C1C(=O)C)C=CC(=CC(C)CC)C)C	GAIVGINVGXHEIA-ZAAJWPAISA-N	5.58677e+06	5.70509e+06	5.62636e+06	5.37223e+06	5.42261e+06	5.04629e+06	2.01683e+06	5.41006e+06	2.90312e+06	2.43218e+06	1.40018e+06	4.90227e+06	1.71833	0.781008	0.0277594	0.944444	1.99688
Com_1104_neg	His-Trp	N	C17H19N5O3	341.149	322.133	5.29263	[M-H-H2O]-	5.469	-	3	C18	Organic acids and derivatives	Carboxylic acids and derivatives	Amino acids, peptides, and analogues	"23403-90-9"	HMDB0028896	-	-	-	7009650	C1=CC=C2C(=C1)C(=CN2)C[C@@H](C(=O)O)NC(=O)[C@H](CC3=CN=CN3)N	FBTYOQIYBULKEH-ZFWWWQNUSA-N	3.82457e+06	2.79084e+06	3.31405e+06	3.6366e+06	2.64305e+06	4.75692e+06	2.51322e+06	1.08319e+06	1.37809e+06	2.52529e+06	1.51965e+06	1.66378e+06	1.96252	0.972707	0.00229712	1	1.29876
Com_1104_pos	cyclo(leu-pro)	P	C11H18N2O2	210.137	211.144	0.62724	[M+H]+	5.663	0.97	1	C18	Organic acids and derivatives	Carboxylic acids and derivatives	Amino acids, peptides, and analogues	"2873-36-1"	HMDB0034276	-	-	-	7074739	CC(C)CC1C(=O)N2CCCC2C(=O)N1	SZJNCZMRZAUNQT-IUCAKERBSA-N	8.50476e+06	7.07877e+06	6.70977e+06	8.94838e+06	1.45343e+07	8.38238e+06	9.87108e+06	1.34053e+07	1.37349e+07	1.13005e+07	7.1942e+06	9.24626e+06	0.836395	-0.257744	0.237703	0.75	0.470648
Com_11054_pos	Pleurogenin	P	C21H34O6	382.236	383.24	7.85143	[M+H]+	6.8	0.71	2	C18	Lipids and lipid-like molecules	Steroids and steroid derivatives	Pregnane steroids	-	-	-	-	-	-	CC(=O)C1C(C(C2(C1(CCC3C2(CCC4C3(CCC(C4)O)C)O)C)O)O)O	OFRHDDLUFVBVKA-HCFVSKJESA-N	4.45409e+07	6.00696e+07	6.29348e+07	8.05065e+07	4.15753e+07	8.60667e+07	6.97558e+07	4.82505e+07	3.73783e+07	7.77227e+07	4.93733e+07	6.23318e+07	1.08956	0.123746	0.638804	0.583333	0.159627
Com_11056_pos	2,6,10,14-Tetramethyl-6,10,15-hexadecatriene-2,3,8,14-tetrol 8-acetate	P	C22H38O5	382.272	383.283	9.74429	[M+H]+	10.76	0.60	2	C18	Lipids and lipid-like molecules	Prenol lipids	Sesquiterpenoids	-	-	-	-	-	-	CC(=CC(CC(=CCCC(C)(C=C)O)C)OC(=O)C)CCC(C(C)(C)O)O	GELWQVJWIXTYEW-YVKNXETBSA-N	5.93869e+06	1.94673e+07	8.74308e+06	2.22039e+07	5.60341e+06	4.61645e+06	4.90133e+06	1.41019e+06	3.39969e+06	3.10696e+06	6.12348e+06	5.83952e+06	2.68643	1.42569	0.0300098	0.833333	1.97654
Com_11058_pos	Jaspaquinol	P	C26H38O2	382.287	383.294	0.75387	[M+H]+	7.613	0.84	2	C18	Lipids and lipid-like molecules	Prenol lipids	Diterpenoids	-	-	-	-	-	-	CC1=C(C(CCC1)(C)C)CCC(=CCCC(=CCC2=C(C=CC(=C2)O)O)C)C	KUTRNQZRJBENDY-ZQYJZOSASA-N	3.52644e+07	2.12383e+06	1.30875e+07	1.90962e+07	606267	4.307e+07	4.6548e+07	6.04876e+07	5.41939e+06	1.94716e+07	1.41339e+08	1.29826e+06	0.412465	-1.27766	0.445235	0.694444	0.847185
Com_11067_pos	Meropenem	P	C17H25N3O5S	383.151	384.156	8.26001	[M+H]+	5.217	-	3	C18	Organoheterocyclic compounds	Lactams	Beta lactams	"96036-03-2"	HMDB0014898	-	-	-	-	O=C(O)C1=C(SC2CNC(C(=O)N(C)C)C2)C(C)C3N1C(=O)C3C(O)C	DMJNNHOOLUXYBV-PQTSNVLCSA-N	2.94921e+07	1.84572e+07	1.2855e+07	1.28932e+07	9.54223e+06	1.78077e+07	9.9688e+06	2.2586e+06	2.49698e+06	4.47886e+06	1.46638e+07	2.65609e+07	1.6722	0.741746	0.0991222	0.75	1.13843
Com_11068_pos	Peniprequinolone	P	C22H25NO5	383.173	384.178	8.00259	[M+H]+	5.202	-	3	C18	Organoheterocyclic compounds	Quinolines and derivatives	Phenylquinolines	-	-	-	-	-	-	CC(=CCC1=C(C2=C(C=C1)NC(=O)C(C2(C3=CC=C(C=C3)OC)O)OC)O)C	ZRZQXSGEIJXJEO-RBBKRZOGSA-N	1.48383e+07	1.23476e+07	9.83423e+06	9.65027e+06	1.52516e+07	1.24425e+07	1.12594e+07	1.11552e+07	1.27501e+07	1.22007e+07	1.43733e+07	1.83091e+07	0.929001	-0.106247	0.518082	0.555556	0.0924222
Com_11069_pos	Dihydrozeatin-O-glucoside	P	C16H25N5O6	383.18	384.186	5.78168	[M+H]+	4.991	-	3	C18	Lipids and lipid-like molecules	Fatty Acyls	Fatty acyl glycosides	"62512-96-3"	HMDB0012214	C16448	map00908;map01110	-	-	C[C@@H](CCNC1=C2N=CN=C2N=CN1)CO[C@@H]1O[C@H](CO)[C@@H](O)[C@H](O)[C@H]1O	QRZHDHJUYBONQQ-CBGBLGFFSA-N	1.63755e+08	1.34348e+08	1.16267e+08	1.0773e+08	1.51948e+08	9.36028e+07	7.91993e+07	8.77458e+07	3.2543e+07	4.91574e+07	1.23553e+08	7.12304e+07	1.73117	0.79175	0.022085	0.916667	0.609443
Com_11072_pos	18-Aminoabieta-8,11,13-Triene Sulfate	P	C20H33NO4S	383.213	384.219	2.71279	[M+H]+	10.249	0.54	2	C18	Lipids and lipid-like molecules	Prenol lipids	Diterpenoids	-	-	-	-	-	-	O=S(=O)(O)O.NCC1(C)CCCC2(C3=CC=C(C=C3CCC21)C(C)C)C	FDYFHDKFDSGDKM-UHFFFAOYSA-N	440227	262407	800094	493237	577936	64013.3	718330	294162	278371	739068	942734	592847	0.739841	-0.434712	0.324792	0.694444	0.609572
Com_11074_pos	N-(1-Adamantyl)-1-(5-fluoropentyl)-1H-indazole-3-carboxamide	P	C23H30FN3O	383.237	384.244	2.55225	[M+H]+	6.986	-	3	C18	Organoheterocyclic compounds	Benzopyrazoles	Indazoles	"-"	HMDB0244594	-	-	-	-	FCCCCCN1N=C(C(=O)NC23CC4CC(CC(C4)C2)C3)C2=CC=CC=C12	UCMFSGVIEPXYIV-UHFFFAOYSA-N	127131	3.8048e+06	3.08526e+06	5.1459e+06	279472	8.92439e+06	4.26921e+06	2.57107e+06	1.58518e+06	5.75941e+06	1.52564e+06	4.31125e+06	1.06719	0.0938121	0.456919	0.472222	0.900077
Com_11091_pos	N-oleoyl threonine	P	C22H41NO4	383.304	384.31	1.23319	[M+H]+	9.55	0.66	2	C18	Organic acids and derivatives	Carboxylic acids and derivatives	Amino acids, peptides, and analogues	-	HMDB0241967	-	-	LMFA08020108	-	CCCCCCCCC=CCCCCCCCC(=O)NC(C(C)O)C(=O)O	NEMXEZCVUJCXDQ-PCXBEVNGSA-N	1.25645e+07	1.71755e+07	1.77105e+07	2.03036e+07	4.74289e+06	1.94571e+07	1.30992e+07	8.72572e+06	1.49235e+07	1.65508e+07	1.09215e+07	4.91241e+06	1.3301	0.411538	0.393272	0.75	0.554293
Com_11093_pos	Asp Asn His	P	C14H20N6O7	384.139	385.147	0.33003	[M+H]+	5.727	0.60	2	C18	Organic acids and derivatives	Carboxylic acids and derivatives	Amino acids, peptides, and analogues	-	-	-	-	-	-	C1=C(NC=N1)CC(C(=O)O)NC(=O)C(CC(=O)N)NC(=O)C(CC(=O)O)N	VBVKSAFJPVXMFJ-CIUDSAMLSA-N	385853	755497	347377	944800	477311	212373	804670	477528	274708	463593	266557	208525	1.2515	0.323653	0.497539	0.611111	0.284436
Com_11097_pos	12-Dehydroporson	P	C22H24O6	384.157	385.166	4.77188	[M+H]+	6.421	0.58	2	C18	Lipids and lipid-like molecules	Fatty Acyls	Fatty acyl glycosides	"171438-25-8"	HMDB0041417	-	-	-	131753136	COC1=C2C=C(CC(=O)C(=O)CCCCC3=CC2=C(OC)C(OC)=C3O)C=C1	ACTVOSXZOZQENN-UHFFFAOYSA-N	4.91136e+06	6.35561e+06	5.74489e+06	4.06764e+06	5.40332e+06	7.30671e+06	7.32108e+06	4.3262e+06	7.87769e+06	8.40771e+06	451878	6.99134e+06	0.955157	-0.0661899	0.623117	0.666667	1.07462
Com_11099_pos	Isomitraphylline N-oxide	P	C21H24N2O5	384.169	385.178	6.12249	[M+H]+	10.408	-	3	C18	Organoheterocyclic compounds	Indolizidines	-	-	-	-	-	-	-	CC1C2C[N+]3(CCC4(C3CC2C(=CO1)C(=O)OC)C5=CC=CC=C5NC4=O)[O-]	DTEXPPFMGPLSPX-JOZZOWJMSA-N	4.24758e+07	6.0621e+07	6.56289e+07	7.21503e+07	4.77969e+07	5.41698e+07	3.37576e+07	1.71112e+07	6.04576e+07	4.8782e+07	3.48508e+07	4.45267e+07	1.43158	0.517607	0.0734091	0.833333	1.54501
Com_110_neg	4-Trifluoromethylphenol	N	C7H5F3O	162.029	161.022	2.21328	[M-H]-	5.753	0.68	1	C18	Benzenoids	Benzene and substituted derivatives	Trifluoromethylbenzenes	"402-45-9"	HMDB0014023	-	-	-	67874	C1=CC(=CC=C1C(F)(F)F)O	BAYGVMXZJBFEMB-UHFFFAOYSA-N	1.75635e+06	1.8606e+06	1.32299e+06	730907	1.35783e+06	1.16332e+06	1.22815e+06	762241	1.27322e+06	1.48026e+06	310719	1.25659e+06	1.29801	0.376306	0.266442	0.694444	0.850964
Com_1110_neg	ethyl 4-[(3-amino-2-oxo-2H-chromen-4-yl)amino]benzoate	N	C18H16N2O4	324.111	323.106	7.53687	[M-H]-	7.99	-	3	C18	Phenylpropanoids and polyketides	Coumarins and derivatives	-	"313231-50-4"	-	-	-	-	767067	CCOC(=O)C1=CC=C(C=C1)NC2=C(C(=O)OC3=CC=CC=C32)N	UFMACHRLGGOBAI-UHFFFAOYSA-N	2.73518e+06	1.9989e+06	1.88898e+06	425636	2.19964e+06	919283	915720	933893	1.97079e+06	1.21269e+06	403650	928440	1.59738	0.675708	0.279174	0.722222	0.89879
Com_11110_pos	Persicaxanthin	P	C25H36O3	384.266	385.273	0.85181	[M+H]+	8.582	0.73	2	C18	Lipids and lipid-like molecules	Prenol lipids	Diterpenoids	-	HMDB0034952	-	-	-	-	CC(=CC=CC=C(C)C=CC=C(C)C=CC12C(CC(CC1(O2)C)O)(C)C)CO	JQVNCYNADFKYNN-LKODNMENSA-N	2.69893e+08	3.47716e+08	2.68058e+08	5.38599e+08	3.25326e+08	2.27803e+08	2.68753e+08	1.94031e+08	2.26896e+08	4.68244e+08	3.37438e+08	4.07969e+08	1.03891	0.0550756	0.810551	0.444444	0.282757
Com_11112_pos	8Z,11Z,14Z,17Z,20Z,23Z-hexacosahexaenoic acid	P	C26H40O2	384.303	385.31	1.26591	[M+H]+	7.803	0.75	2	C18	Lipids and lipid-like molecules	Fatty Acyls	Fatty acids and conjugates	-	-	-	-	LMFA01030838	-	CCC=CCC=CCC=CCC=CCC=CCC=CCCCCCCC(=O)O	GLEIIPZRQAMQLG-KUBAVDMBSA-N	9.47069e+06	961397	2.971e+06	6.64853e+06	1.3575e+06	9.01864e+06	9.04385e+06	9.50979e+06	1.89356e+06	6.02413e+06	2.56192e+07	5.49209e+06	0.528419	-0.920247	0.225197	0.694444	1.09243
Com_11113_pos	MG(20:1(11Z)/0:0/0:0)	P	C23H44O4	384.324	385.331	0.12556	[M+H]+	10.717	0.52	2	C18	Lipids and lipid-like molecules	Glycerolipids	Monoradylglycerols	"-"	HMDB0011573	-	-	-	53480982	[H][C@](O)(CO)COC(=O)CCCCCCCCC\C=C/CCCCCCCC	HPTOSMWVVSKAGZ-DYYZXQNHSA-N	41073.9	650259	431739	4.46497e+06	340421	570127	281860	29772.5	45427	176360	675239	2.75069e+06	1.64133	0.714866	0.446845	0.638889	1.05785
Com_11118_pos	O-Methylthaicanine	P	C22H27NO5	385.189	386.199	7.56163	[M+H]+	7.288	-	3	C18	Alkaloids and derivatives	Protoberberine alkaloids and derivatives	-	-	-	-	-	-	-	COC1=C(C2=C(CC3C4=CC(=C(C(=C4CCN3C2)OC)OC)OC)C=C1)OC	ODXIINJWIDRSBL-KRWDZBQOSA-N	197816	549080	360038	1.05135e+06	839327	1.52482e+06	892255	2.17008e+06	229746	1.26811e+06	1.261e+06	526214	0.712486	-0.489067	0.479074	0.638889	0.409343
Com_11119_pos	Uncarine c	P	C21H24N2O4	368.174	386.211	9.28584	[M+NH4]+	5.73	-	3	C18	Organoheterocyclic compounds	Indolizidines	-	-	-	C17595	-	-	-	O=C(OC)C1=COC(C)C2CN3CCC4(C(O)=NC=5C=CC=CC54)C3CC12	JMIAZDVHNCCPDM-UHFFFAOYSA-N	3.46433e+07	3.3293e+07	5.70732e+07	4.21122e+07	3.93395e+07	6.69442e+07	3.75612e+07	2.04336e+07	3.17947e+07	5.89213e+07	4.53012e+07	1.2189e+07	1.32592	0.406991	0.196602	0.694444	1.05534
Com_11120_pos	(6E)-Tridec-6-enedioylcarnitine	P	C20H35NO6	385.246	386.253	0.8672	[M+H]+	6.655	0.62	2	C18	Lipids and lipid-like molecules	Fatty Acyls	Fatty acid esters	"-"	HMDB0241322	-	-	-	-	C[N+](C)(C)CC(CC([O-])=O)OC(=O)CCCCC=CCCCCCC(O)=O	VUBKTBPRVRGGTM-UHFFFAOYSA-N	1.96511e+07	2.97707e+07	2.70748e+07	5.02358e+07	3.22929e+07	3.3587e+07	3.2578e+07	1.38763e+07	1.51003e+07	2.28254e+07	1.6271e+07	2.10087e+07	1.5832	0.662846	0.0277657	0.833333	1.61416
Com_1113_pos	Orciprenaline	P	C11H17NO3	211.121	212.128	0.10239	[M+H]+	6.043	0.61	1	C18	Benzenoids	Phenols	Benzenediols	"586-06-1"	HMDB0014954	C07144	-	-	4086	CC(C)NCC(C1=CC(=CC(=C1)O)O)O	LMOINURANNBYCM-UHFFFAOYSA-N	9.19333e+06	9.38279e+06	9.0869e+06	1.0834e+07	7.59932e+06	2.71652e+07	1.07529e+07	1.29926e+07	8.20176e+06	8.95523e+06	1.44557e+07	1.50624e+07	1.04034	0.05706	0.854757	0.583333	0.159052
Com_11146_pos	10-Methyltetradecanoylcarnitine	P	C22H43NO4	385.319	386.326	1.13245	[M+H]+	7.554	0.72	2	C18	Lipids and lipid-like molecules	Fatty Acyls	Fatty acid esters	"-"	HMDB0240834	-	-	-	-	CCCCC(C)CCCCCCCCC(=O)OC(CC([O-])=O)C[N+](C)(C)C	GWAHQSMRZNEIRX-UHFFFAOYSA-N	181841	866435	926803	1.17942e+06	2.77565e+08	1.40272e+06	1.18445e+06	503942	410956	1.71792e+06	863136	669073	52.7382	5.72078	0.411013	0.638889	0.986684
Com_1114_pos	TRPM8 agonist WS-3	P	C13H25NO	211.194	212.201	0.13891	[M+H]+	7.623	0.60	1	C18	Lipids and lipid-like molecules	Prenol lipids	Monoterpenoids	"39711-79-0"	HMDB0037834	-	-	-	62907	CCNC(=O)C1CC(C)CCC1C(C)C	VUNOFAIHSALQQH-UHFFFAOYSA-N	4.75267e+07	5.39445e+07	6.4918e+07	5.06503e+07	4.967e+07	3.56881e+07	3.89118e+07	3.77868e+07	4.87804e+07	4.80296e+07	3.58366e+07	4.53453e+07	1.18731	0.247702	0.124325	0.777778	0.171748
Com_11169_pos	Coetsoidin A	P	C22H26O6	386.173	387.182	5.64031	[M+H]+	9.995	0.55	2	C18	Lipids and lipid-like molecules	Prenol lipids	Diterpenoids	-	-	-	-	-	-	CC(=O)OC1C(=C)C2CCC3C1(C2)C(=O)C(=C4C35COC(C4(C)C)CC5=O)O	UOYUDLWZKQVTAO-MHIONUQNSA-N	2.262e+07	3.60824e+07	3.6055e+07	2.55511e+07	2.13677e+07	2.49949e+07	3.46238e+07	1.92931e+07	2.7617e+07	2.77448e+07	2.99313e+07	3.08648e+07	0.979987	-0.029166	0.830559	0.555556	0.215204
Com_11175_pos	Anomalin	P	C22H30N2O4	386.221	387.231	7.77837	[M+H]+	5.926	-	3	C18	Alkaloids and derivatives	Aspidospermatan-type alkaloids	-	-	HMDB0256728	-	-	-	-	CCC12CCC3C4(C1N(CCC2O)CC4)C5=C(N3C(=O)C)C(=C(C=C5)OC)O	XYPHRTDTBOZCJF-BVKOHWRASA-N	5.63141e+07	3.40005e+07	7.96395e+07	7.60294e+07	5.33918e+07	1.41719e+08	5.21473e+07	3.65192e+07	2.58424e+07	7.00427e+07	8.32529e+07	4.01374e+07	1.4324	0.518429	0.229173	0.694444	1.07339
Com_11178_pos	Oleandolide	P	C20H34O7	386.23	387.239	4.19056	[M+H]+	7.416	-	3	C18	Phenylpropanoids and polyketides	Macrolides and analogues	-	-	-	C11990	map00522;map01100;map01110	LMPK04000031	-	CC1CC2(CO2)C(=O)C(C(C(C(OC(=O)C(C(C(C1O)C)O)C)C)C)O)C	PFDLUBNRHMFBGI-HRVFELILSA-N	1.09992e+07	1.36743e+07	1.68568e+07	9.66999e+06	9.05974e+06	1.72354e+07	1.17836e+07	1.7807e+07	1.61481e+07	1.50087e+07	9.71326e+06	8.57448e+06	0.980519	-0.0283829	0.920764	0.527778	0.0491043
Com_11181_pos	Circinamide	P	C18H34N4O5	386.253	387.261	0.8284	[M+H]+	5.38	-	3	C18	Organic acids and derivatives	Carboxylic acids and derivatives	Amino acids, peptides, and analogues	-	-	-	-	-	-	CC(C)CC(C(=O)N(CCCCN)CCCCN)NC(=O)C1C(O1)C(=O)O	QQVXQLBKFHMJOV-KKUMJFAQSA-N	2.87534e+06	2.95535e+06	3.91172e+06	4.6645e+06	3.58891e+06	5.25343e+06	5.44942e+06	6.33989e+06	4.03248e+06	5.71793e+06	6.93884e+06	4.39986e+06	0.707128	-0.499956	0.0224723	0.888889	0.727566
Com_11184_pos	5,10-Dihydroxyfurospinulosine 1	P	C25H38O3	386.282	387.289	0.71659	[M+H]+	7.341	0.80	2	C18	Lipids and lipid-like molecules	Prenol lipids	Diterpenoids	-	-	-	-	-	-	CC(=CCCC(=CCCC(=CCC(C(=CCC(C1=COC=C1)O)C)O)C)C)C	RUMJQSQIDIVFEE-UAEAPSCDSA-N	6.92968e+07	5.25955e+07	9.01931e+07	1.10452e+08	1.32115e+08	1.15321e+08	1.06459e+08	5.24153e+08	9.92156e+07	1.0405e+08	1.79822e+08	1.71535e+08	0.480895	-1.05621	0.0867902	0.75	0.703191
Com_11186_pos	11Z,14Z,17Z,20Z,23Z-hexacosapentaenoic acid	P	C26H42O2	386.318	387.329	9.16208	[M+H]+	7.536	0.77	2	C18	Lipids and lipid-like molecules	Fatty Acyls	Fatty acids and conjugates	-	-	-	-	LMFA01030831	-	CCC=CCC=CCC=CCC=CCC=CCCCCCCCCCC(=O)O	HIFHGEKXHBBCMU-JLNKQSITSA-N	576566	654778	406021	313404	334953	214789	410400	285526	464927	55224.4	349077	546247	1.18429	0.24402	0.458128	0.444444	0.422854
Com_11187_pos	benzyladenine-7-N-glucoside	P	C18H21N5O5	387.154	388.165	7.98646	[M+H]+	9.686	-	3	C18	Organic oxygen compounds	Organooxygen compounds	Carbohydrates and carbohydrate conjugates	-	-	-	-	-	-	C1=CC=C(C=C1)CNC2=NC=NC3=C2N(C=N3)C4C(C(C(C(O4)CO)O)O)O	MFMRRPHRZQYKIJ-YYZLIPTLSA-N	4.96934e+06	3.12848e+06	1.03309e+06	2.35753e+06	3.66599e+06	3.91659e+06	2.13702e+06	6.79505e+06	2.47356e+06	3.88034e+06	3.60633e+06	1.7004e+06	0.926106	-0.11075	0.809672	0.527778	0.39301
Com_1118_pos	(-)-Hydroxycitric acid lactone	P	C6H6O7	190.011	213	0.35479	[M+Na]+	0.572	-	3	C18	Organic acids and derivatives	Carboxylic acids and derivatives	Tricarboxylic acids and derivatives	"27750-13-6"	-	-	-	-	-	C1C(=O)OC(C1(C(=O)O)O)C(=O)O	PFHZIWAVXDSFTB-CVYQJGLWSA-N	561983	660630	432135	581057	415267	311066	500846	369371	531443	528841	368251	462662	1.07269	0.101231	0.709398	0.611111	0.230016
Com_11190_pos	Macrodaphniphyllamine	P	C23H33NO4	387.241	388.244	9.73674	[M+H]+	8.348	-	3	C18	Organoheterocyclic compounds	Azaspirodecane derivatives	-	-	-	-	-	-	-	CC1CN2CC3CCC4=C5C(CC4)C(CC56C3(C(CC1C62O)O)C)C(=O)OC	VSUPHZOFQVOSCQ-LTGXOXBDSA-N	6.46148e+06	9.13051e+06	1.35956e+07	1.10626e+07	3.18559e+06	2.33616e+07	3.18635e+07	1.67902e+07	1.86711e+07	1.495e+07	1.19441e+07	5.00974e+06	0.673167	-0.570965	0.271861	0.722222	1.01447
Com_11192_pos	N-Palmitoyl Methionine	P	C21H41NO3S	387.281	388.287	1.42184	[M+H]+	9.707	0.60	2	C18	Organic acids and derivatives	Carboxylic acids and derivatives	Amino acids, peptides, and analogues	"-"	HMDB0241930	-	-	LMFA08020109	3977103	CCCCCCCCCCCCCCCC(=O)NC(CCSC)C(O)=O	FCVASHHBGGKTGT-UHFFFAOYSA-N	4.52234e+07	5.04931e+07	4.70199e+07	1.10546e+07	1.4838e+07	4.28556e+07	5.70469e+07	3.92611e+07	5.84064e+07	6.80985e+07	3.08912e+07	1.03186e+07	0.801009	-0.320109	0.588937	0.611111	0.336072
Com_11193_pos	3-Hydroxytetradecanoyl carnitine	P	C21H41NO5	387.298	388.306	0.27534	[M+H]+	6.89	0.69	2	C18	Lipids and lipid-like molecules	Fatty Acyls	Fatty acid esters	"282523-64-2"	HMDB0061640	-	-	LMFA07070045	71464541	CCCCCCCCCCCC(O)CC(=O)OC(CC([O-])=O)C[N+](C)(C)C	GFAZJTUXMHGTOC-UHFFFAOYSA-N	2.90018e+06	4.81869e+06	4.87156e+06	5.81206e+06	1.36591e+06	1.18505e+07	4.90593e+06	6.99397e+06	3.16139e+06	4.28705e+06	7.21974e+06	8.15747e+06	0.910537	-0.13521	0.486865	0.638889	0.419048
Com_11199_pos	Tuberonic acid glucoside	P	C18H28O9	388.173	389.177	9.5249	[M+H]+	9.995	-	3	C18	Lipids and lipid-like molecules	Fatty Acyls	Fatty acyl glycosides	-	-	C08558	-	LMFA13010032	-	C1CC(=O)C(C1CC(=O)O)CC=CCCOC2C(C(C(C(O2)CO)O)O)O	JFDNMLUPLXZXGV-RKAGECJXSA-N	6.88145e+06	1.05127e+07	1.06994e+07	8.30791e+06	4.94396e+06	7.14274e+06	9.71349e+06	3.95652e+06	7.95905e+06	8.79697e+06	8.60668e+06	3.47412e+06	1.14071	0.189938	0.450488	0.416667	0.408993
Com_111_pos	2-(Methylthio)pyrazine	P	C5H6N2S	126.025	127.033	1.0647	[M+H]+	5.992	0.64	1	C18	Organosulfur compounds	Thioethers	Aryl thioethers	"21948-70-9"	HMDB0033152	-	-	-	519907	CSC1=NC=CN=C1	KBPBOWBQRUXMFV-UHFFFAOYSA-N	1.53065e+08	8.11557e+07	9.95975e+07	9.43315e+07	1.06436e+08	1.0052e+08	9.31998e+07	6.15037e+07	1.03578e+08	7.64793e+07	6.60018e+07	6.02229e+07	1.37771	0.462277	0.0289701	0.861111	0.209473
Com_11205_pos	Isodoacetal	P	C22H28O6	388.189	389.193	6.5536	[M+H]+	6.562	0.70	2	C18	Lipids and lipid-like molecules	Prenol lipids	Terpene lactones	-	-	-	-	-	-	CC(=O)OC1C(=C)C2CC3C4C1(C2)C(=O)OC5C46COC(C6C(CC5)(C)C)O3	BZMAMKVTSYOXJO-OIHOHIAZSA-N	6.49721e+08	4.02764e+08	3.88667e+08	5.78724e+08	4.39491e+08	3.47421e+08	4.09201e+08	2.35943e+08	1.27349e+08	2.42488e+08	1.61333e+08	1.52315e+08	2.11254	1.07898	0.00388085	0.916667	1.03614
Com_11207_pos	Gomisin J	P	C22H28O6	388.189	389.199	8.13451	[M+H]+	7.398	0.62	2	C18	Phenylpropanoids and polyketides	Tannins	Hydrolyzable tannins	"66280-25-9"	HMDB0252912	-	-	-	73158	COC1=C(O)C=C2CC(C)C(C)CC3=CC(O)=C(OC)C(OC)=C3C2=C1OC	PICOUNAPKDEPCA-UHFFFAOYSA-N	2.30915e+06	1.89827e+06	1.77366e+06	2.17617e+06	3.19611e+06	1.80317e+06	1.89763e+06	665040	379972	597276	1.82677e+06	311723	2.31694	1.21222	0.0179114	0.888889	1.35028
Com_11214_pos	5,6-Dihydroxyprostaglandin F1a	P	C20H36O7	388.246	389.25	8.48144	[M+H]+	6.212	-	3	C18	Lipids and lipid-like molecules	Fatty Acyls	Eicosanoids	"11000-26-3"	HMDB0012109	C06475	-	-	6439819	CCCCC[C@H](O)\C=C\[C@H]1[C@H](O)C[C@H](O)[C@@H]1CC(O)C(O)CCCC(O)=O	SAAOVBGAFHJPIF-NYNACFBQSA-N	9.21627e+06	8.60529e+06	1.18207e+07	9.58741e+06	8.23172e+06	5.94348e+06	7.08404e+06	6.25954e+06	5.63767e+06	6.48697e+06	4.74576e+06	4.77149e+06	1.52649	0.610217	0.00541175	0.916667	0.977584
Com_11221_pos	(+)-Desoxyscalarin	P	C25H40O3	388.298	389.305	0.64386	[M+H]+	9.339	0.63	2	C18	Lipids and lipid-like molecules	Prenol lipids	Sesterterpenoids	-	-	-	-	LMPR0105060002	-	CC1(CCCC2(C1CCC3(C2CC(C4(C3CC=C5C4C(OC5)O)C)O)C)C)C	TVZPMYDGQOHLDW-VMCJJPMPSA-N	4.51047e+06	3.6489e+06	2.77621e+06	1.29063e+07	4.80702e+06	5.35887e+06	5.25663e+06	1.34898e+06	2.44221e+06	3.20303e+06	5.38958e+06	1.07475e+07	1.19796	0.260584	0.494265	0.583333	0.531883
Com_11224_pos	Glu Glu Ile	P	C16H27N3O8	389.18	390.187	0.95324	[M+H]+	4.987	0.70	2	C18	Organic acids and derivatives	Carboxylic acids and derivatives	Amino acids, peptides, and analogues	-	-	-	-	-	-	CCC(C)C(C(=O)O)NC(=O)C(CCC(=O)O)NC(=O)C(CCC(=O)O)N	AUTNXSQEVVHSJK-YVNDNENWSA-N	2.95516e+07	3.65252e+07	3.06767e+07	2.69755e+07	5.0617e+07	4.03093e+07	5.2783e+07	7.60441e+07	6.9761e+07	5.48407e+07	5.6211e+07	3.72014e+07	0.618886	-0.692254	0.006533	0.944444	0.354612
Com_11225_pos	Cilazaprilat	P	C20H27N3O5	389.195	390.205	6.59345	[M+H]+	5.79	-	3	C18	Organic acids and derivatives	Carboxylic acids and derivatives	Amino acids, peptides, and analogues	-	-	C17309	-	-	-	C1CC(C(=O)N2C(CCCN2C1)C(=O)O)NC(CCC3=CC=CC=C3)C(=O)O	UVAUYSRYXACKSC-ULQDDVLXSA-N	5.36357e+07	1.80603e+07	2.83563e+07	3.24435e+07	6.9351e+07	7.90572e+07	4.70493e+07	2.31064e+07	4.48801e+06	7.40497e+07	6.0167e+07	2.53359e+07	1.19944	0.262358	0.46827	0.611111	0.509636
Com_11226_pos	6-Hydroxydodecanedioylcarnitine	P	C19H35NO7	389.241	390.248	1.35698	[M+H]+	7.088	-	3	C18	Lipids and lipid-like molecules	Fatty Acyls	Fatty acid esters	"-"	HMDB0241289	-	-	-	-	C[N+](C)(C)CC(CC([O-])=O)OC(=O)CCCCC(O)CCCCCC(O)=O	YBTIESRHTAYAFK-UHFFFAOYSA-N	98395.7	206321	334192	121786	223462	193976	298434	120847	165043	543271	248547	137355	0.778418	-0.361383	0.535908	0.583333	0.301287
Com_11233_pos	NAGABA	P	C24H39NO3	389.293	390.298	6.58632	[M+H]+	7.542	-	3	C18	Organic acids and derivatives	Carboxylic acids and derivatives	Amino acids, peptides, and analogues	"128201-89-8"	-	-	-	LMFA08020074	-	CCCCCC=CCC=CCC=CCC=CCCCC(=O)NCCCC(=O)O	JKUDIEXTAYKJNX-DOFZRALJSA-N	1.41387e+07	1.82725e+07	8.26933e+06	8.56261e+06	1.16758e+07	8.35886e+06	8.19137e+06	8.48903e+06	8.72926e+06	7.38098e+06	5.40792e+06	9.40725e+06	1.45524	0.541255	0.0595075	0.777778	1.69758
Com_11235_pos	Chidamide	P	C22H19FN4O2	390.149	391.158	2.9105	[M+H]+	5.433	0.58	2	C18	Benzenoids	Benzene and substituted derivatives	Anilides	"743420-02-2"	HMDB0250075	-	-	-	-	C1=CC(=CN=C1)C=CC(=O)NCC2=CC=C(C=C2)C(=O)NC3=C(C=CC(=C3)F)N	WXHHICFWKXDFOW-BJMVGYQFSA-N	2.71756e+06	2.2307e+06	1.9363e+06	2.51426e+06	2.23989e+06	1.25714e+06	3.91629e+06	4.10256e+06	2.88889e+06	1.2267e+06	2.81085e+06	1.37748e+06	0.790053	-0.339978	0.517013	0.694444	0.275875
Com_1123_neg	Honokiol	N	C18H18O2	266.131	325.148	9.49239	[M+CH3COOH-H]-	6.55	0.56	1	C18	Benzenoids	Benzene and substituted derivatives	Biphenyls and derivatives	"35354-74-6"	HMDB0253212	C10630	-	-	72303	OC1=C(CC=C)C=C(C=C1)C1=C(O)C=CC(CC=C)=C1	FVYXIJYOAGAUQK-UHFFFAOYSA-N	1.68289e+07	1.79061e+07	1.69582e+07	6.78566e+06	1.74673e+07	1.59934e+07	1.3284e+07	3.1993e+06	1.87148e+07	1.16696e+07	2.1713e+06	9.09821e+06	1.58142	0.661221	0.12758	0.75	0.786064
Com_11247_pos	Dilept	P	C21H30N2O5	390.215	391.222	2.70409	[M+H]+	8.185	-	3	C18	Organic acids and derivatives	Carboxylic acids and derivatives	Amino acids, peptides, and analogues	"-"	HMDB0251364	-	-	-	56694129	CCCCCC(=O)N1CCCC1C(=O)NC(CC1=CC=C(O)C=C1)C(=O)OC	HNWPAYLOEFDTJN-UHFFFAOYSA-N	348045	1.97252e+06	1.7323e+06	1.40641e+06	299390	557223	573602	2.05003e+06	3.60886e+06	1.04104e+06	586603	2.81721e+06	0.591522	-0.757496	0.276139	0.75	0.762927
Com_1124_neg	4-Dodecylbenzenesulfonic acid	N	C18H30O3S	326.192	325.184	0.91349	[M-H]-	8.981	1.00	1	C18	Benzenoids	Benzene and substituted derivatives	Benzenesulfonic acids and derivatives	"121-65-3"	HMDB0059915	-	-	-	8485	CCCCCCCCCCCCC1=CC=C(C=C1)S(=O)(=O)O	KWXICGTUELOLSQ-UHFFFAOYSA-N	5.85079e+08	5.33402e+08	6.8376e+08	4.55679e+08	5.34789e+08	9.38766e+08	4.50192e+08	2.16096e+08	6.77634e+08	4.78546e+08	1.20785e+08	3.18421e+08	1.64987	0.722354	0.0621211	0.861111	2.48172
Com_11254_pos	S-HEXYL-GLUTATHIONE	P	C16H29N3O6S	391.178	392.182	7.31123	[M+H]+	5.33	-	3	C18	Organic acids and derivatives	Carboxylic acids and derivatives	Amino acids, peptides, and analogues	-	-	C02886	-	-	-	O=C(O)CNC(=O)C(NC(=O)CCC(N)C(=O)O)CSCCCCCC	HXJDWCWJDCOHDG-RYUDHWBXSA-N	6.43004e+06	4.33934e+06	4.94906e+06	6.18532e+06	5.10043e+06	5.29339e+06	1.16686e+07	9.32031e+06	6.85912e+06	4.89761e+06	8.38414e+06	1.12371e+07	0.616756	-0.697228	0.0181113	0.861111	0.590304
Com_11255_pos	roquefortine D	P	C22H25N5O2	391.201	392.212	9.7507	[M+H]+	6.655	0.53	2	C18	Organoheterocyclic compounds	Indoles and derivatives	Pyrroloindoles	-	-	-	-	-	-	CC(C)(C=C)C12CC3C(=O)NC(C(=O)N3C1NC4=CC=CC=C24)CC5=CN=CN5	IQVNREJWRXOHEO-UHFFFAOYSA-N	8.18594e+07	1.1966e+08	1.13683e+08	1.46502e+08	1.05296e+08	9.05702e+07	1.12928e+08	3.44358e+07	5.05222e+07	7.74955e+07	4.05965e+07	5.33874e+07	1.78027	0.832099	0.0134556	0.916667	0.598635
Com_11257_pos	Leu-Pro-Tyr	P	C20H29N3O5	391.211	392.218	1.03039	[M+H]+	5.422	0.58	2	C18	Organic acids and derivatives	Carboxylic acids and derivatives	Amino acids, peptides, and analogues	-	-	-	-	-	-	CC(C)CC(C(=O)N1CCCC1C(=O)NC(CC2=CC=C(C=C2)O)C(=O)O)N	UCXQIIIFOOGYEM-ULQDDVLXSA-N	1.78309e+07	1.49818e+07	1.50043e+07	1.39143e+07	1.55254e+07	1.91736e+07	2.80457e+07	2.6997e+07	2.88821e+07	2.59526e+07	1.40512e+07	9.45561e+06	0.722951	-0.468029	0.24988	0.694444	0.346295
Com_11258_pos	Camellimidazole B	P	C17H29N9O2	391.244	392.249	7.29054	[M+H]+	6.972	-	3	C18	Organic nitrogen compounds	Organonitrogen compounds	Amines	-	-	-	-	-	-	O=C(NC)N(C=1N=CN(C1CN(C)CC2=C(N=CN2C)N(C(=O)NC)C)C)C	ZLFNHUDRRBAUSN-UHFFFAOYSA-N	1.14376e+08	5.66329e+07	4.517e+07	5.76083e+07	7.33428e+07	4.79917e+07	7.75739e+07	4.77526e+07	3.48737e+07	3.68208e+07	3.05812e+07	6.61096e+07	1.34527	0.427895	0.173234	0.722222	0.250045
Com_11261_pos	Ile Phe Leu	P	C21H33N3O4	391.247	392.254	0.07765	[M+H]+	5.745	0.66	2	C18	Organic acids and derivatives	Carboxylic acids and derivatives	Amino acids, peptides, and analogues	-	-	-	-	-	-	CCC(C)C(C(=O)NC(CC1=CC=CC=C1)C(=O)NC(CC(C)C)C(=O)O)N	XLXPYSDGMXTTNQ-DKIMLUQUSA-N	2.5274e+06	2.23825e+06	2.12823e+06	1.97428e+06	4.86277e+06	6.05822e+06	5.60345e+06	5.69182e+06	3.74057e+06	4.27865e+06	6.92489e+06	7.1299e+06	0.593035	-0.753811	0.0280276	0.833333	1.03238
Com_11262_pos	Sachaconitine	P	C23H37NO4	391.272	392.277	6.39899	[M+H]+	9.378	-	3	C18	Lipids and lipid-like molecules	Prenol lipids	Diterpenoids	-	-	-	-	-	-	CCN1CC2(CCC(C34C2CC(C31)C5(CC(C6CC4C5C6O)OC)O)OC)C	NGWMZXLZSGJSRI-JPAZAREGSA-N	4.21905e+07	3.6105e+07	4.47161e+07	5.04342e+07	1.63155e+07	6.10743e+07	4.8864e+07	3.336e+07	4.88133e+07	5.3304e+07	3.51404e+07	8.25155e+06	1.10144	0.139397	0.630862	0.583333	0.446687
Com_11284_pos	Asp Ile Phe	P	C19H27N3O6	393.19	394.198	1.41279	[M+H]+	5.657	0.85	2	C18	Organic acids and derivatives	Carboxylic acids and derivatives	Amino acids, peptides, and analogues	-	-	-	-	-	-	CCC(C)C(C(=O)NC(CC1=CC=CC=C1)C(=O)O)NC(=O)C(CC(=O)O)N	PYXXJFRXIYAESU-PCBIJLKTSA-N	1.7207e+07	1.74965e+07	1.51187e+07	1.80968e+07	4.40665e+07	3.07206e+07	2.89197e+07	3.1624e+07	2.16664e+07	2.17733e+07	3.06351e+07	3.32094e+07	0.850311	-0.233937	0.265292	0.722222	0.199242
Com_11286_pos	Tyr Leu Val	P	C20H31N3O5	393.226	394.234	0.73911	[M+H]+	5.374	0.50	2	C18	Organic acids and derivatives	Carboxylic acids and derivatives	Amino acids, peptides, and analogues	-	-	-	-	-	-	CC(C)CC(C(=O)NC(C(C)C)C(=O)O)NC(=O)C(CC1=CC=C(C=C1)O)N	CDKZJGMPZHPAJC-ULQDDVLXSA-N	1.24738e+06	1.47865e+06	2.20831e+06	2.31343e+06	3.70069e+06	2.06056e+06	3.12825e+06	5.1616e+06	2.30996e+06	2.58381e+06	3.45808e+06	3.149e+06	0.65733	-0.60531	0.0447301	0.833333	1.55795
Com_11294_pos	(6Z,10Z,14Z)-Hexadeca-6,10,14-trienoylcarnitine	P	C23H39NO4	393.288	394.295	1.21545	[M+H]+	6.948	0.65	2	C18	Lipids and lipid-like molecules	Fatty Acyls	Fatty acid esters	"-"	HMDB0241499	-	-	-	-	CC=CCCC=CCCC=CCCCCC(=O)OC(CC([O-])=O)C[N+](C)(C)C	ZHQJBIQDKNBFDS-UHFFFAOYSA-N	483438	437752	742849	1.03109e+06	51174.3	1.94819e+06	614138	2.15925e+06	752965	1.28307e+06	1.44362e+06	1.38342e+06	0.614749	-0.701931	0.167616	0.777778	0.618857
Com_11307_pos	Jasmolactone B	P	C19H22O9	394.126	395.131	6.65735	[M+H]+	5.005	-	3	C18	Benzenoids	Phenols	Tyrosols and derivatives	-	-	-	-	-	-	COC(=O)C1=COC(C2C1CC(=O)OCC2OCCC3=CC(=C(C=C3)O)O)O	NPXNCEUATMBJHB-XIANHYIHSA-N	2.31309e+07	2.16837e+07	3.61092e+07	2.33666e+07	6.84001e+06	3.2634e+07	2.91198e+07	1.93585e+07	2.87869e+07	3.68606e+07	9.88302e+06	2.04981e+07	0.994861	-0.00743314	0.89561	0.472222	0.356136
Com_1130_neg	Acetaminophen glucuronide	N	C14H17NO8	327.095	326.088	1.31943	[M-H]-	5.301	0.71	1	C18	Organic oxygen compounds	Organooxygen compounds	Carbohydrates and carbohydrate conjugates	"16110-10-4"	HMDB0010316	-	-	-	83944	CC(=O)NC1=CC=C(O[C@@H]2O[C@@H]([C@@H](O)[C@H](O)[C@H]2O)C(O)=O)C=C1	IPROLSVTVHAQLE-BYNIDDHOSA-N	276059	25356.6	48077.2	333031	29230.6	50896.1	228192	42718.3	207417	18770.4	91731.9	223367	0.938998	-0.0908054	0.689954	0.5	0.328683
Com_11312_pos	Gly Arg Tyr	P	C17H26N6O5	394.196	395.204	0.05742	[M+H]+	7.085	0.76	2	C18	Organic acids and derivatives	Carboxylic acids and derivatives	Amino acids, peptides, and analogues	-	-	-	-	-	-	C1=CC(=CC=C1CC(C(=O)O)NC(=O)C(CCCN=C(N)N)NC(=O)CN)O	XUORRGAFUQIMLC-STQMWFEESA-N	4.02838e+06	130896	275956	56155.1	59373.9	319460	193554	109743	3.43766e+06	62389.1	53685.3	180149	1.20634	0.270639	0.819437	0.583333	0.292103
Com_11315_pos	Arthrobotrisin A	P	C22H34O6	394.236	395.24	7.19404	[M+H]+	7.668	0.68	2	C18	Lipids and lipid-like molecules	Prenol lipids	Diterpenoids	-	-	-	-	-	-	CC(=CCCC(=CC(CC(=CC(C12C(C=C(C(C1O2)O)CO)O)O)C)O)C)C	GIACKNPQRFVICY-XMCVGHNMSA-N	4.28661e+06	2.81321e+06	3.48225e+06	3.89868e+06	1.59807e+06	4.83563e+06	3.07882e+06	2.04413e+06	1.83488e+06	2.27043e+06	1.09729e+06	604286	1.91352	0.93623	0.0362551	0.861111	2.32615
Com_11320_pos	Heteranthin	P	C26H34O3	394.251	395.256	6.00329	[M+H]+	9.917	0.59	2	C18	Lipids and lipid-like molecules	Prenol lipids	Diterpenoids	-	-	-	-	LMPR01070602	-	CC1=CC(=O)CC(C1C=CC(=CC=CC(=CC=CC=C(C)C(=O)OC)C)C)(C)C	NRLVZXUWVPUCFW-WFCITUQGSA-N	3.27061e+07	1.08531e+08	7.96083e+07	9.69678e+07	3.53705e+07	7.31084e+07	1.83953e+07	2.06019e+07	4.221e+07	3.37871e+07	7.09684e+07	2.38814e+08	1.00357	0.00513811	0.461487	0.694444	0.501685
Com_11321_pos	2-glyceryl-11,12-EET	P	C23H38O5	394.272	395.277	6.29796	[M+H]+	7.831	0.70	2	C18	Lipids and lipid-like molecules	Fatty Acyls	Eicosanoids	-	HMDB0260514	-	-	-	-	CCCCCC=CCC1C(O1)CC=CCC=CCCCC(=O)OC(CO)CO	OKCHDUJPLFYNPT-KROJNAHFSA-N	4.20768e+07	7.4072e+07	6.13635e+07	4.15856e+07	3.52863e+07	6.07732e+07	3.15497e+07	3.05194e+07	5.55735e+07	3.83163e+07	4.91832e+07	1.98025e+08	0.781704	-0.355306	0.934434	0.638889	0.120611
Com_11325_pos	Sargaol	P	C27H38O2	394.287	395.294	1.44292	[M+H]+	7.923	0.76	2	C18	Lipids and lipid-like molecules	Prenol lipids	Quinone and hydroquinone lipids	-	-	-	-	-	-	CC1=CC(=CC2=C1OC(C=C2)(C)CCC=C(C)CCC=C(C)CCC=C(C)C)O	FUBVHBMZMUOIOJ-QRCIITMISA-N	3.4849e+06	3.8483e+06	5.15997e+06	8.04413e+06	2.76322e+06	3.00885e+06	4.05469e+06	7.59355e+06	1.41362e+06	5.61294e+06	1.05078e+07	4.64121e+06	0.777835	-0.362464	0.640363	0.666667	0.636202
Com_11327_pos	Bisdihydrotrifarin	P	C24H42O4	394.308	395.315	1.37263	[M+H]+	8.115	0.55	2	C18	Lipids and lipid-like molecules	Prenol lipids	Diterpenoids	-	-	-	-	-	-	CC(C)CCCC(C)CCCC(C)CCCC(=COC(=O)C)C=COC(=O)C	LQQRNBWAERDXHO-DFFPVIJSSA-N	259980	112106	141757	164751	237517	173413	370918	237363	89692.6	384598	202690	538844	0.597292	-0.743493	0.195649	0.722222	0.533053
Com_11328_pos	24(28)-Dehydroergosterol	P	C28H42O	394.324	395.331	0.29997	[M+H]+	7.428	0.81	2	C18	Lipids and lipid-like molecules	Steroids and steroid derivatives	Ergostane steroids	-	-	-	-	LMST01031015	-	CC(C)C(=C)C=CC(C)C1CCC2C1(CCC3C2=CC=C4C3(CCC(C4)O)C)C	SQFQJKZSFOZDJY-CVGLIYDESA-N	398815	82601.2	79200.7	77926.6	91244.9	66928.3	87895.9	134432	123769	118418	669465	537918	0.476534	-1.06935	0.177255	0.861111	0.708502
Com_1132_neg	Bufothionine	N	C12H15N2O4S+	283.075	327.066	0.95201	[M+HCOOH-H]-	1.191	-	3	C18	Organoheterocyclic compounds	Quinolines and derivatives	Pyrroloquinolines	"475-39-8"	-	-	-	-	12302125	C[N+]1(CCC2=CNC3=C2C1=C(C=C3)OS(=O)(=O)O)C	VANPWLVSXXJWMF-UHFFFAOYSA-O	5.42788e+06	4.67256e+06	4.46117e+06	3.54918e+06	6.59162e+06	2.71788e+06	4.13777e+06	2.60727e+06	3.64327e+06	4.02626e+06	1.88339e+06	5.04428e+06	1.28479	0.361533	0.210242	0.722222	0.736187
Com_11334_pos	Saliniketal A	P	C22H37NO5	395.267	396.274	2.04299	[M+H]+	6.684	-	3	C18	Lipids and lipid-like molecules	Prenol lipids	Sesquiterpenoids	-	-	-	-	-	-	CC1C2CCC(O2)(OC1C(C)C(C(C)C(C(C)C=CC=C(C)C(=O)N)O)O)C	GRVRRAOIXXYICO-XVBWCICRSA-N	4.38805e+06	5.61331e+06	4.46099e+06	4.3121e+06	5.92068e+06	6.01425e+06	4.45293e+06	2.50122e+06	5.17228e+06	5.24069e+06	2.9104e+06	6.70904e+06	1.13795	0.186439	0.332354	0.611111	0.582265
Com_11341_pos	(6Z,9Z)-Hexadecadienoylcarnitine	P	C23H41NO4	395.304	396.311	0.56877	[M+H]+	7.126	0.67	2	C18	Lipids and lipid-like molecules	Fatty Acyls	Fatty acid esters	"-"	HMDB0241482	-	-	-	-	CCCCCCC=CCC=CCCCCC(=O)OC(CC([O-])=O)C[N+](C)(C)C	VFMSRANYBNFART-UHFFFAOYSA-N	3.41692e+06	4.63193e+06	5.48215e+06	4.46563e+06	2.49885e+06	3.7232e+06	5.58574e+06	2.44165e+06	3.22036e+06	2.36281e+06	4.41448e+06	4.71769e+06	1.0649	0.0907144	0.655846	0.583333	0.0979827
Com_11350_pos	14,15beta-Dihydroxyklaineanone	P	C20H28O8	396.178	397.183	6.04996	[M+H]+	5.95	-	3	C18	Lipids and lipid-like molecules	Prenol lipids	Terpene lactones	-	-	-	-	-	-	CC1C(C(C2C3(C(CC4C2(C1(C(C(=O)O4)O)O)C)C(=CC(=O)C3O)C)C)O)O	NWNMAVFXIRDAPM-RELKVJPISA-N	8.18696e+06	1.23825e+07	1.37823e+07	1.91234e+07	6.73642e+06	2.03423e+07	1.64733e+07	6.17497e+06	6.16647e+06	1.58922e+07	1.10102e+07	9.99484e+06	1.22586	0.293797	0.446336	0.666667	0.776553
Com_11352_pos	His Leu Gln	P	C17H28N6O5	396.212	397.216	8.8757	[M+H]+	10.243	0.70	2	C18	Organic acids and derivatives	Carboxylic acids and derivatives	Amino acids, peptides, and analogues	-	-	-	-	-	-	CC(C)CC(C(=O)NC(CCC(=O)N)C(=O)O)NC(=O)C(CC1=CN=CN1)N	UROVZOUMHNXPLZ-AVGNSLFASA-N	1.80089e+06	1.7702e+06	1.79677e+06	1.93363e+06	1.57923e+06	1.57581e+06	2.17724e+06	1.56441e+06	1.64024e+06	1.56278e+06	2.92201e+06	2.98655e+06	0.813532	-0.297729	0.239669	0.555556	0.34589
Com_11355_pos	Nassauvirevolutin A	P	C25H32O4	396.23	397.235	7.16958	[M+H]+	8.329	0.70	2	C18	Lipids and lipid-like molecules	Prenol lipids	Terpene lactones	-	-	-	-	-	-	CC1=C2C(=CC=C1)OC(=O)C=C2OCC=C(C)CCC3C(=C)CCC(C3(C)C)O	FVSURVHZCJNSAJ-KSBSASGMSA-N	7.54926e+06	7.84167e+06	1.03301e+07	5.02886e+07	6.01654e+06	1.92607e+07	5.3933e+06	6.50526e+06	5.03965e+06	9.1363e+06	2.08018e+07	1.94051e+07	1.52813	0.611772	0.511037	0.611111	0.553519
Com_11363_pos	Estradiol 17beta-cyclopentylpropionate	P	C26H36O3	396.266	397.271	6.05114	[M+H]+	10.529	0.67	2	C18	Lipids and lipid-like molecules	Steroids and steroid derivatives	Steroid esters	-	-	C14640	-	-	-	CC12CCC3C(C1CCC2OC(=O)CCC4CCCC4)CCC5=C3C=CC(=C5)O	UOACKFBJUYNSLK-XRKIENNPSA-N	363754	186204	37480.4	3.7312e+06	74402.7	549000	309236	123663	205709	305109	1.56638e+06	1.93869e+06	1.11088	0.151697	0.55858	0.583333	0.443252
Com_11369_pos	Merresectine C	P	C25H35NO3	397.262	398.266	6.53321	[M+H]+	9.118	-	3	C18	Benzenoids	Benzene and substituted derivatives	Benzoic acids and derivatives	-	-	-	-	-	-	CC(=CCC1=CC(=CC(=C1O)CC=C(C)C)C(=O)OC2CC3CCC(C2)N3C)C	MYEROKWORYNFGZ-AIZNXBIQSA-N	4.728e+07	6.24078e+07	6.51798e+07	5.35375e+07	3.4304e+07	4.43268e+07	4.79744e+07	5.36898e+07	6.08053e+07	3.87586e+07	5.04641e+07	2.65091e+07	1.10365	0.142278	0.498321	0.583333	0.404157
Com_11383_pos	Glu Asn His	P	C15H22N6O7	398.155	399.162	0.42348	[M+H]+	5.801	-	3	C18	Organic acids and derivatives	Carboxylic acids and derivatives	Amino acids, peptides, and analogues	-	-	-	-	-	-	C1=C(NC=N1)CC(C(=O)O)NC(=O)C(CC(=O)N)NC(=O)C(CCC(=O)O)N	SVZIKUHLRKVZIF-GUBZILKMSA-N	122710	275579	263388	235132	255082	527224	451771	78608.9	79405.4	160204	423060	242404	1.16975	0.226194	0.438669	0.638889	0.50305
Com_11387_pos	(+)-Vincinine	P	C22H26N2O5	398.184	399.188	8.28809	[M+H]+	4.785	-	3	C18	Alkaloids and derivatives	Eburnan-type alkaloids	-	-	-	-	-	-	-	CC(=O)C12CCCN3C1C4=C(CC3)C5=C(N4C(C2)(C(=O)OC)O)C=C(C=C5)OC	JSPRBHQBWMFUOZ-HJNYFJLDSA-N	3.26938e+06	1.93664e+06	3.37435e+06	3.88899e+06	1.13609e+07	4.28316e+06	8.85938e+06	1.04065e+07	9.62277e+06	8.94182e+06	5.3448e+06	6.53505e+06	0.565545	-0.822286	0.0304956	0.833333	1.70937
Com_1138_pos	5-Methoxytryptophol	P	C11H13NO2	191.095	214.084	0.83494	[M+Na]+	5.801	0.57	1	C18	Organoheterocyclic compounds	Indoles and derivatives	Indoles	"712-09-4"	HMDB0001896	-	-	-	12835	COC1=CC=C2NC=C(CCO)C2=C1	QLWKTGDEPLRFAT-UHFFFAOYSA-N	6.70374e+07	7.42363e+07	4.93887e+07	4.46538e+07	4.10541e+07	3.45756e+07	4.9613e+07	1.48948e+07	2.46693e+07	4.2858e+07	3.38127e+07	6.59256e+07	1.34159	0.423948	0.180307	0.722222	0.809246
Com_11392_pos	Cinncassiol E	P	C20H30O8	398.194	399.203	3.52262	[M+H]+	5.455	-	3	C18	Lipids and lipid-like molecules	Prenol lipids	Sesquiterpenoids	-	HMDB0036857	C17659	-	-	-	CC1CCC2(C1(C3(C4(C5(C(O3)(C6C2(C4(CC6(O5)C(C)C)O)C)O)C)O)O)O)O	KFWCNRCQYZWAFT-DEOAXKMISA-N	9.82827e+06	9.68223e+06	1.01209e+07	1.01772e+07	2.72918e+07	1.23405e+07	2.82084e+07	3.21882e+07	3.69607e+07	1.89727e+07	1.29499e+07	1.16788e+07	0.563576	-0.827317	0.0549126	0.888889	0.636847
Com_11396_pos	Blazeispirol B	P	C25H34O4	398.246	399.251	6.19445	[M+H]+	7.929	0.69	2	C18	Organoheterocyclic compounds	Naphthopyrans	-	-	-	-	-	-	-	CC1C2CCC3(C2(C=CC4=C3C=CC(=C4C)OC)C)OC15C(C(C(O5)(C)C)C)O	QJEDIZUTQZCCNK-XJOOGWOKSA-N	6.24604e+07	6.05831e+07	4.80372e+07	3.8895e+07	3.59918e+07	4.0505e+07	4.59013e+07	5.48968e+07	6.25873e+07	5.21919e+07	4.25571e+07	4.11484e+07	0.957198	-0.0631114	0.642418	0.638889	0.083828
Com_11399_pos	1-Methoxyallocryptopine	P	C22H25NO6	399.168	400.172	7.95219	[M+H]+	5.235	-	3	C18	Alkaloids and derivatives	Protopine alkaloids	-	-	-	-	-	-	-	CN1CCC2=CC3=C(C(=C2C(=O)CC4=C(C1)C(=C(C=C4)OC)OC)OC)OCO3	LLTCRRPEZHDFFY-UHFFFAOYSA-N	3.41533e+06	2.61392e+06	2.11974e+06	2.43483e+06	3.7731e+06	3.29006e+06	1.45503e+06	844527	111680	2.75949e+06	3.51561e+06	5.20988e+06	1.26991	0.344729	0.254803	0.611111	1.06643
Com_113_pos	4-Hydroxy-6-methyl-2-pyrone	P	C6H6O3	126.032	127.039	0.24737	[M+H]+	1.393	0.76	2	C18	Organoheterocyclic compounds	Pyrans	Pyranones and derivatives	"675-10-5"	-	C02752	-	-	54675757	CC1=CC(=CC(=O)O1)O	NSYSSMYQPLSPOD-UHFFFAOYSA-N	4.93583e+08	4.82677e+08	4.03055e+08	3.62982e+08	4.28681e+08	2.60314e+08	2.71887e+08	2.40534e+08	2.73035e+08	2.74175e+08	2.92845e+08	3.33513e+08	1.44206	0.528127	0.0130878	0.861111	1.26099
Com_11400_pos	dorsomorphin	P	C24H25N5O	399.206	400.212	2.0265	[M+H]+	5.773	-	3	C18	Organoheterocyclic compounds	Pyrazolopyrimidines	Pyrazolo[1,5-a]pyrimidines	"866405-64-3"	HMDB0251590	-	-	-	-	C1CCN(CC1)CCOC2=CC=C(C=C2)C3=CN4C(=C(C=N4)C5=CC=NC=C5)N=C3	XHBVYDAKJHETMP-UHFFFAOYSA-N	2.17317e+07	1.17182e+07	7.35108e+06	1.04025e+07	3.39456e+07	3.5569e+07	3.11299e+07	1.00569e+07	2.53578e+06	2.53506e+07	2.68443e+07	2.37417e+07	1.00885	0.0127106	0.837298	0.472222	0.166932
Com_11402_pos	Aspochalasin F	P	C24H33NO4	399.241	400.247	2.24898	[M+H]+	6.416	-	3	C18	Phenylpropanoids and polyketides	Macrolide lactams	-	-	-	-	-	-	-	CC1C2C(NC(=O)C23C(C=C(CCC4C(O4)C=CC(=O)O3)C)C=C1C)CC(C)C	VJOXDHDYUAEUMO-HUKVCQRGSA-N	5.15696e+07	5.05282e+07	5.25178e+07	4.9124e+07	4.96e+07	4.8653e+07	4.80124e+07	3.61645e+07	4.07522e+07	4.2533e+07	1.76258e+07	4.28177e+07	1.32508	0.406077	0.0791773	1	1.20391
Com_11403_pos	Cryptomaldamide	P	C18H33N5O5	399.248	400.254	4.30861	[M+H]+	7.929	-	3	C18	Organic acids and derivatives	Carboxylic acids and derivatives	Amino acids, peptides, and analogues	"-"	-	-	-	-	-	[H]\C(=C(\C)C(O)=O)[C@]([H])(C(C)C)N(C)C(=O)[C@@]([H])(N=C(O)[C@]([H])(CO)NC(N)=N)C(C)C	FUCBQNSQRCPSGC-BOUYHWOHSA-N	1.64728e+07	1.68453e+07	1.39785e+07	1.19476e+07	9.24935e+06	1.26025e+07	1.19606e+07	1.69319e+07	1.71436e+07	1.43239e+07	1.07072e+07	1.16698e+07	0.980166	-0.0289022	0.853018	0.444444	0.0888321
Com_11404_pos	Myriocin-12-en	P	C21H37NO6	399.262	400.269	0.90877	[M+H]+	6.615	-	3	C18	Lipids and lipid-like molecules	Fatty Acyls	Eicosanoids	-	-	-	-	-	-	O=C(O)C(N)(CO)C(O)C(O)CC=CCCCCC=CC(=O)CCCCCC	AHRPEPPVBKPDJQ-LEBSLOHFSA-N	8.34784e+07	8.48952e+07	4.68986e+07	7.51467e+07	1.15247e+08	4.6764e+07	5.48916e+07	3.48003e+07	3.08078e+07	2.03091e+07	1.40512e+07	5.91891e+07	2.11367	1.07975	0.0154362	0.888889	2.18161
Com_11405_pos	N-Docosahexaenoyl Alanine	P	C25H37NO3	399.277	400.284	1.53641	[M+H]+	9.079	0.63	2	C18	Organic acids and derivatives	Carboxylic acids and derivatives	Amino acids, peptides, and analogues	"-"	HMDB0242007	-	-	-	73324766	CCC=CCC=CCC=CCC=CCC=CCC=CCCC(=O)NC(C)C(O)=O	BHZOQBQXELCPJM-UHFFFAOYSA-N	1.41988e+07	1.85147e+07	1.9183e+07	1.49031e+07	1.02179e+07	2.22352e+07	1.69473e+07	1.78377e+07	2.33888e+07	1.48252e+07	1.53199e+07	8.68949e+06	1.02314	0.0329971	0.851353	0.527778	0.0883036
Com_1140_pos	N,N-Dimethyldodecylamine	P	C14H31N	213.246	214.253	0.43762	[M+H]+	6.617	1.00	1	C18	Organic nitrogen compounds	Organonitrogen compounds	Amines	"112-18-5"	HMDB0255262	-	-	-	8168	CCCCCCCCCCCCN(C)C	YWFWDNVOPHGWMX-UHFFFAOYSA-N	3.18193e+06	2.41785e+06	3.46132e+06	2.13136e+06	2.66292e+06	1.0797e+06	1.9514e+06	578954	1.58519e+06	1.83273e+06	614710	1.71597e+06	1.80398	0.851184	0.0513175	0.888889	0.842653
Com_11410_pos	Kenusanone E	P	C22H24O7	400.152	401.162	5.32264	[M+H]+	7.983	-	3	C18	Phenylpropanoids and polyketides	Flavonoids	Flavans	-	-	-	-	LMPK12140476	-	CC(=CCC1=C(C=C(C2=C1OC(CC2=O)C3=C(C=C(C=C3O)OC)O)O)OC)C	SABJGAJVBSRRQW-UHFFFAOYSA-N	2.87532e+06	3.73192e+06	2.47539e+06	2.11453e+06	1.06881e+06	2.01627e+06	1.9617e+06	4.58812e+06	7.12991e+06	2.77185e+06	1.14938e+06	7.32468e+06	0.572994	-0.803409	0.263507	0.666667	1.12202
Com_11413_pos	Jerantinine H	P	C22H28N2O5	400.2	401.204	8.88945	[M+H]+	5.387	0.53	2	C18	Alkaloids and derivatives	Plumeran-type alkaloids	-	-	-	-	-	-	-	CCC12CCCN3C1C4(CC3)C5=CC(=C(C=C5N=C4C(C2)(C(=O)OC)O)OC)O	ZDQBRHSZJRTENQ-JKLQHZFJSA-N	2.34916e+07	1.04039e+07	1.28223e+07	1.74197e+07	2.63865e+07	2.58298e+07	2.33814e+07	2.91057e+07	1.96054e+07	5.38078e+07	1.73855e+07	2.55182e+07	0.689283	-0.536831	0.147402	0.666667	0.576426
Com_11414_pos	Odonticin	P	C20H32O8	400.21	401.215	6.11292	[M+H]+	4.834	-	3	C18	Lipids and lipid-like molecules	Prenol lipids	Sesquiterpenoids	-	-	-	-	-	-	CC(C(C)(C(=O)OC1CCC2(CC(=O)C(=CC2C1(C)O)C(C)(C)OO)C)O)O	MLLOCJWECGZDNQ-ZIUOMUFMSA-N	6.06403e+07	5.85234e+07	6.04461e+07	4.99304e+07	1.17722e+08	6.73055e+07	5.35326e+07	7.1505e+07	6.12139e+07	6.09242e+07	5.3484e+07	5.9829e+07	1.15002	0.201653	0.453055	0.527778	0.300946
Com_11420_pos	Pumilaside B	P	C21H36O7	400.246	401.254	1.01384	[M+H]+	7.778	0.66	2	C18	Lipids and lipid-like molecules	Prenol lipids	Terpene glycosides	-	-	-	-	-	-	CC1(C2C1C3C(CC2)(C(CCC3(C)O)OC4C(C(C(C(O4)CO)O)O)O)C)C	CZHMUNBSEZSORM-IUFBKUIWSA-N	6.09864e+06	6.63511e+06	9.42898e+06	7.91578e+06	2.74826e+06	5.38834e+06	4.0038e+06	1.33815e+06	4.96355e+06	9.79328e+06	6.40855e+06	5.67036e+06	1.18763	0.248082	0.448805	0.638889	0.343582
Com_11425_pos	Kuguacin L	P	C25H36O4	400.261	401.272	8.95641	[M+H]+	6.615	0.58	2	C18	Lipids and lipid-like molecules	Prenol lipids	Terpene lactones	-	-	-	-	-	-	CC(CO)C1CCC2(C1(CCC34C2C=CC5(C3CCC(=O)C5(C)C)OC4=O)C)C	ZUDJUVFQGPNIMI-DMYKYEHPSA-N	1.92266e+07	2.29277e+07	1.07763e+07	1.57004e+07	2.5121e+07	1.02419e+07	1.27125e+07	7.87456e+06	7.15554e+06	4.67338e+06	2.75013e+06	1.19483e+07	2.20726	1.14226	0.0148889	0.888889	2.66903
Com_11426_pos	Arg Leu Ile	P	C18H36N6O4	400.28	401.287	0.44068	[M+H]+	5.355	0.81	2	C18	Organic acids and derivatives	Carboxylic acids and derivatives	Amino acids, peptides, and analogues	-	-	-	-	-	-	CCC(C)C(C(=O)O)NC(=O)C(CC(C)C)NC(=O)C(CCCN=C(N)N)N	DNUKXVMPARLPFN-XUXIUFHCSA-N	4.39187e+06	4.73508e+06	4.56318e+06	5.56839e+06	7.14073e+06	5.8299e+06	1.02355e+07	8.60606e+06	5.383e+06	5.83948e+06	9.67002e+06	7.48523e+06	0.682542	-0.551011	0.0210674	0.888889	0.805822
Com_11428_pos	3-hydroxy-24,25,26,27-tetranortirucall-7-ene-23(21)-lactone	P	C26H40O3	400.298	401.305	0.51544	[M+H]+	7.607	0.83	2	C18	Lipids and lipid-like molecules	Steroids and steroid derivatives	Steroid lactones	-	-	-	-	-	70698056	CC1(C(CCC2(C1CC=C3C2CCC4(C3(CCC4C5CC(=O)OC5)C)C)C)O)C	JUXMUKOXQMUUKD-NGKMTSHWSA-N	4.86243e+07	3.13335e+06	1.69534e+07	2.52693e+07	736306	5.7961e+07	6.19999e+07	8.07136e+07	6.07647e+06	2.57264e+07	1.28916e+08	2.31628e+06	0.499357	-1.00186	0.456668	0.694444	0.838531
Com_11433_pos	Dihydrobrassicasterol	P	C28H48O	400.371	401.377	2.68491	[M+H]+	10.43	0.64	2	C18	Lipids and lipid-like molecules	Steroids and steroid derivatives	Ergostane steroids	"4651-51-8"	HMDB0002869	-	-	LMST01030096	5283637	[H][C@@]1(CC[C@@]2([H])[C@]3([H])CC=C4C[C@@H](O)CC[C@]4(C)[C@@]3([H])CC[C@]12C)[C@H](C)CC[C@H](C)C(C)C	SGNBVLSWZMBQTH-ZRUUVFCLSA-N	696562	796933	33243.8	1.44434e+06	701756	1.51221e+06	27375.1	736066	1.14834e+06	96973.3	1.14973e+06	1.76361e+06	1.05342	0.0750836	0.74113	0.5	0.566858
Com_11441_pos	Spiramine F	P	C24H35NO4	401.257	402.267	8.63369	[M+H]+	8.452	-	3	C18	Lipids and lipid-like molecules	Prenol lipids	Diterpenoids	-	-	-	-	-	-	CC(=O)OC1C(=C)C2CCC13C(C2)C45CCCC6(C4CC3OC5N(C6)CCO)C	LGFAUCMASNAFPV-AZGARZPKSA-N	7.55587e+06	7.11308e+06	6.49327e+06	3.02749e+07	5.91849e+06	3.03438e+07	9.01117e+06	6.11998e+06	3.64528e+06	1.04805e+07	1.61423e+07	7.68743e+06	1.652	0.724218	0.407686	0.472222	0.612796
Com_11443_pos	(Z)-N-hexadec-9-enoyl-L-phenylalanine	P	C25H39NO3	401.293	402.298	4.55771	[M+H]+	9.525	0.83	2	C18	Organic acids and derivatives	Carboxylic acids and derivatives	Amino acids, peptides, and analogues	-	-	-	-	-	-	O=C(O)C(N=C(O)CCCCCCCC=CCCCCCC)CC=1C=CC=CC1	OIDVFUQQVKYQTG-YLNCNTMDSA-N	2.79112e+07	3.26749e+07	3.61583e+07	3.54266e+07	9.85208e+06	6.28123e+07	3.23153e+07	2.27625e+07	4.31223e+07	3.83863e+07	3.1769e+07	1.43185e+07	1.12132	0.165195	0.885156	0.555556	0.0768108
Com_11444_pos	Benzyl beta-primeveroside	P	C18H26O10	402.153	403.157	6.67631	[M+H]+	7.989	0.57	2	C18	Organic oxygen compounds	Organooxygen compounds	Carbohydrates and carbohydrate conjugates	-	HMDB0041190	-	-	-	-	C1C(C(C(C(O1)OCC2C(C(C(C(O2)OCC3=CC=CC=C3)O)O)O)O)O)O	WOGBNISMMIOPAZ-NWQIESHVSA-N	248910	560779	56482.2	66202.8	84468.5	66975.6	87627.3	564073	1.64509e+06	208989	94429.4	2.14704e+06	0.228304	-2.13097	0.120675	0.833333	1.46411
Com_11451_pos	Ala-Leu-Leu-Ser	P	C18H34N4O6	402.248	403.255	0.35356	[M+H]+	5.48	0.58	2	C18	Organic acids and derivatives	Carboxylic acids and derivatives	Amino acids, peptides, and analogues	-	-	-	-	-	-	CC(C)CC(C(=O)NC(CC(C)C)C(=O)NC(CO)C(=O)O)NC(=O)C(C)N	ZKEHTYWGPMMGBC-XUXIUFHCSA-N	2.87403e+06	2.55177e+06	3.24685e+06	3.21028e+06	7.83434e+06	7.14034e+06	5.81955e+06	9.76633e+06	5.7304e+06	5.32099e+06	1.1493e+07	6.56199e+06	0.600946	-0.734694	0.041404	0.777778	1.32791
Com_11454_pos	MG(0:0/22:6(4Z,7Z,10Z,13Z,16Z,19Z)/0:0)	P	C25H38O4	402.277	403.282	6.40104	[M+H]+	9.661	0.51	2	C18	Lipids and lipid-like molecules	Glycerolipids	Monoradylglycerols	"-"	HMDB0011557	-	-	LMGL01010027	46896303	[H]C(CO)(CO)OC(=O)CC\C=C/C\C=C/C\C=C/C\C=C/C\C=C/C\C=C/CC	NHNGEAQTTQPSCX-KUBAVDMBSA-N	4.29073e+07	2.60852e+08	1.14856e+08	1.01085e+08	6.31537e+07	8.96223e+07	2.83987e+07	7.60695e+07	5.22057e+07	3.75556e+07	2.45124e+08	3.2061e+08	0.884881	-0.176445	0.789116	0.611111	0.680105
Com_11455_pos	Gutierrezianolic acid isobutyrate methyl ester	P	C25H38O4	402.277	403.284	0.48398	[M+H]+	7.301	0.67	2	C18	Lipids and lipid-like molecules	Prenol lipids	Diterpenoids	-	-	-	-	-	-	CC(C)COC1C=C(C(C2(C1C(CCC2)(C)C)C)CCC3=COC=C3)C(=O)OC	VSFOZPUOGJXMFT-XOEOCAAJSA-N	7.77518e+06	6.02144e+06	8.11382e+06	1.5172e+07	1.39155e+07	1.77857e+07	1.27642e+07	5.87847e+07	8.43934e+06	1.00298e+07	3.12901e+07	2.94528e+07	0.456243	-1.13213	0.124195	0.75	0.686946
Com_11460_pos	20-hydroxy-fusarin	P	C22H29NO6	403.199	404.206	0.7458	[M+H]+	6.435	0.83	2	C18	Lipids and lipid-like molecules	Prenol lipids	Sesquiterpenoids	-	-	-	-	-	-	CC=C(CO)C=C(C)C=C(C)C=CC=C(C)C(=O)C12C(O1)C(NC2=O)(CCO)O	ASBKGJSDHSLXIL-AYKBXPPYSA-N	2.88271e+08	2.50112e+08	2.35052e+08	1.79889e+08	1.52976e+08	1.89953e+08	2.0544e+08	2.24408e+08	2.28246e+08	2.12917e+08	1.29559e+08	2.96964e+08	0.999012	-0.00142589	0.975818	0.5	0.101747
Com_11461_pos	Aconasutine	P	C24H37NO4	403.272	404.283	8.75861	[M+H]+	9.089	-	3	C18	Organoheterocyclic compounds	Quinolidines	-	-	-	-	-	-	-	CCN1CC2(CCC(C34C2CC(C31)C5=CC(C6CC4C5C6OC)OC)O)COC	JWMZWHOQSOXWKZ-KLXBOODQSA-N	1.32435e+07	6.01606e+06	1.45068e+07	4.33473e+07	4.68679e+06	4.72494e+07	1.34919e+07	6.06344e+06	1.05888e+07	1.41269e+07	2.70681e+07	3.55718e+06	1.72305	0.78496	0.463616	0.611111	0.809037
Com_11463_pos	N-Palmitoyl phenylalanine	P	C25H41NO3	403.309	404.314	3.80522	[M+H]+	10.045	0.51	2	C18	Organic acids and derivatives	Carboxylic acids and derivatives	Amino acids, peptides, and analogues	"-"	HMDB0062339	-	-	LMFA08020091	181534	[H][C@@](CC1=CC=CC=C1)(N=C(O)CCCCCCCCCCCCCCC)C(O)=O	BAHIJPSQSKWCJX-QHCPKHFHSA-N	3.40934e+07	4.93814e+07	4.14002e+07	4.73305e+07	1.40184e+07	4.07252e+07	4.40071e+07	1.68493e+07	3.47322e+07	5.08286e+07	3.62243e+07	1.84286e+07	1.12871	0.174671	0.6425	0.555556	0.200319
Com_11464_pos	Euchrenone a1	P	C25H24O5	404.162	405.167	6.85207	[M+H]+	6.552	0.59	2	C18	Phenylpropanoids and polyketides	Flavonoids	Pyranoflavonoids	-	-	-	-	LMPK12140309	-	CC1(C=CC2=C(O1)C=CC(=C2)C3CC(=O)C4=C(O3)C5=C(C=C4O)OC(C=C5)(C)C)C	SZOBYAPKYZKKGY-UHFFFAOYSA-N	3.496e+07	2.37645e+07	2.26778e+07	2.11988e+07	2.66029e+07	2.34853e+07	1.67252e+07	1.14741e+07	1.02574e+07	1.30933e+07	4.32254e+06	1.26846e+07	2.22718	1.15522	0.0048089	1	1.37753
Com_11467_pos	alcaligin	P	C16H28N4O8	404.191	405.198	0.09467	[M+H]+	5.202	0.59	2	C18	Phenylpropanoids and polyketides	Macrolactams	-	-	-	-	-	-	-	C1CN(C(=O)CCC(=O)NCC(CCN(C(=O)CCC(=O)NCC1O)O)O)O	OZZLZFXDNDCIOU-RYUDHWBXSA-N	6.45889e+06	4.57363e+06	4.30978e+06	5.53649e+06	1.31769e+07	9.21582e+06	1.24741e+07	1.04023e+07	9.75575e+06	8.11714e+06	1.23594e+07	9.61793e+06	0.689844	-0.535658	0.0548156	0.805556	2.0608
Com_11469_pos	Eryvarin E	P	C26H28O4	404.199	405.21	9.31319	[M+H]+	6.435	0.52	2	C18	Phenylpropanoids and polyketides	Isoflavonoids	Furanoisoflavonoids	-	-	-	-	-	-	CC(=CCC1=CC2=C(C=C1O)OCC3=C2OC4=C3C=CC(=C4CC=C(C)C)OC)C	NEMBSOAQFIXBRX-UHFFFAOYSA-N	6.5196e+07	5.76143e+07	5.2747e+07	4.09491e+07	3.42872e+07	4.27262e+07	4.5458e+07	5.265e+07	5.23772e+07	5.10137e+07	3.06104e+07	6.99924e+07	0.971593	-0.0415764	0.875672	0.5	0.43603
Com_1146_neg	Octadecanal	N	C18H36O	268.277	327.29	1.25996	[M+CH3COOH-H]-	11.485	0.62	1	C18	Lipids and lipid-like molecules	Fatty Acyls	Fatty aldehydes	"638-66-4"	HMDB0002384	C01838	-	LMFA06000098	12533	CCCCCCCCCCCCCCCCCC=O	FWWQKRXKHIRPJY-UHFFFAOYSA-N	628628	541545	349065	175814	583058	24734.7	271229	287133	360222	319947	19760.6	206114	1.57255	0.653102	0.616178	0.694444	0.594222
Com_11471_pos	Estradiol-17-phenylpropionate	P	C27H32O3	404.235	405.246	8.26161	[M+H]+	5.916	0.69	2	C18	Lipids and lipid-like molecules	Steroids and steroid derivatives	Steroid esters	-	-	C14645	-	-	-	CC12CCC3C(C1CCC2OC(=O)CCC4=CC=CC=C4)CCC5=C3C=CC(=C5)O	LQWSQQKTZLDGME-RYIFMDQWSA-N	2.53365e+06	1.73328e+06	2.79435e+06	742324	1.15818e+06	749698	2.12721e+06	1.75459e+06	1.85501e+06	2.23936e+06	1.33793e+06	1.63624e+06	0.886866	-0.173212	0.369251	0.611111	0.995694
Com_11475_pos	Eliglustat	P	C23H36N2O4	404.268	405.273	5.62655	[M+H]+	8.339	-	3	C18	Organoheterocyclic compounds	Benzodioxanes	Benzo-1,4-dioxanes	"491833-29-5"	HMDB0251746	-	-	-	11531537	CCCCCCCC(=O)NC(CN1CCCC1)C(O)C1=CC2=C(OCCO2)C=C1	FJZZPCZKBUKGGU-UHFFFAOYSA-N	1.93711e+07	2.04715e+07	1.6378e+07	2.90278e+07	1.26439e+07	4.56566e+07	3.06067e+07	2.379e+07	1.16612e+07	1.42057e+07	3.40588e+07	1.44293e+07	1.11493	0.156952	0.705433	0.555556	0.22751
Com_11478_pos	Bungeiquinone	P	C25H40O4	404.293	405.297	6.74109	[M+H]+	10.003	-	3	C18	Organic oxygen compounds	Organooxygen compounds	Carbonyl compounds	-	-	-	-	-	-	CCCCCCC=CCCCCCCCCCC1=C(C(=O)C=C(C1=O)OCC)O	KQAGTBCNTGBUAD-KTKRTIGZSA-N	697186	9.24137e+06	6.28229e+06	1.20326e+07	1.20004e+06	2.66604e+06	414054	500259	1.36987e+06	606464	1.18689e+07	3.73807e+07	0.616022	-0.698945	0.591528	0.638889	1.28499
Com_1147_neg	ethyl 5-(1-benzofuran-2-amido)-3-methylthiophene-2-carboxylate	N	C17H15NO4S	329.072	328.068	8.97271	[M-H]-	5.215	-	3	C18	Organoheterocyclic compounds	Benzofurans	-	"923413-52-9"	-	-	-	-	2670320	CCOC(=O)C1=C(C=C(S1)NC(=O)C2=CC3=CC=CC=C3O2)C	ZOTZANPRRDNUCK-UHFFFAOYSA-N	2.03807e+06	2.11684e+06	2.11684e+06	1.27621e+06	5.38252e+06	2.05147e+06	4.25277e+06	2.70011e+06	4.91044e+06	2.7292e+06	1.11122e+06	2.69418e+06	0.814328	-0.296318	0.474759	0.694444	0.492285
Com_11483_pos	Caryoptoside	P	C17H26O11	406.148	407.157	5.55407	[M+H]+	5.354	-	3	C18	Lipids and lipid-like molecules	Prenol lipids	Terpene glycosides	-	-	-	-	-	-	CC1(C(CC2C1C(OC=C2C(=O)OC)OC3C(C(C(C(O3)CO)O)O)O)O)O	VIXATJMNFXMPDC-BEZJANDHSA-N	9.93232e+06	6.91592e+06	5.58704e+06	7.07248e+06	1.06309e+07	7.86905e+06	5.82026e+06	4.17559e+06	4.43908e+06	4.00491e+06	8.24075e+06	1.2392e+07	1.22868	0.297109	0.228058	0.694444	0.602538
Com_1148_neg	Lithospermoside	N	C14H19NO8	329.111	328.107	9.30093	[M-H]-	1.56	0.50	2	C18	Organic oxygen compounds	Organooxygen compounds	Carbohydrates and carbohydrate conjugates	"63492-69-3"	-	C17771	-	-	10065132	C1=CC(=CC#N)C(C(C1O)O)OC2C(C(C(C(O2)CO)O)O)O	WIIDBJNWXCWLKF-VVAXPEBGSA-N	1.15621e+07	1.46249e+07	1.29237e+07	9.87284e+06	1.1059e+07	5.78914e+06	1.88822e+07	1.24571e+07	2.82053e+07	1.98917e+07	4.69384e+06	5.45244e+06	0.734871	-0.444437	0.663069	0.611111	0.36474
Com_11492_pos	Strophanthidol	P	C23H34O6	406.236	407.24	5.99868	[M+H]+	6.866	0.75	2	C18	Lipids and lipid-like molecules	Steroids and steroid derivatives	Steroid lactones	-	-	-	-	-	-	CC12CCC3C(C1(CCC2C4=CC(=O)OC4)O)CCC5(C3(CCC(C5)O)CO)O	ZNDMLUUNNNHNKC-HZXDTFASSA-N	3.85217e+08	3.63905e+08	3.98237e+08	2.04033e+08	3.32176e+08	4.13714e+08	3.05186e+08	2.85278e+08	3.73911e+08	2.95942e+08	2.1089e+08	5.16687e+08	1.05503	0.0772798	0.691115	0.638889	0.17062
Com_11493_pos	Leu Lys Phe	P	C21H34N4O4	406.258	407.265	0.10615	[M+H]+	5.431	0.67	2	C18	Organic acids and derivatives	Carboxylic acids and derivatives	Amino acids, peptides, and analogues	-	-	-	-	-	-	CC(C)CC(C(=O)NC(CCCCN)C(=O)NC(CC1=CC=CC=C1)C(=O)O)N	QNTJIDXQHWUBKC-BZSNNMDCSA-N	2.3967e+06	2.00474e+06	2.2709e+06	2.30382e+06	3.11266e+06	3.02702e+06	3.54184e+06	4.05541e+06	2.78185e+06	2.84157e+06	6.72856e+06	4.55885e+06	0.61677	-0.697196	0.0199789	0.888889	1.11159
Com_11497_pos	Gymnasterone D	P	C28H38O2	406.287	407.292	6.00173	[M+H]+	11.02	0.54	2	C18	Lipids and lipid-like molecules	Steroids and steroid derivatives	Ergostane steroids	-	-	-	-	LMST01031194	-	CC(C)C(C)C=CC(C)C1CC(=O)C2=C3C=CC4=CC(=O)CCC4(C3CCC12C)C	GQXHQDCLIABAJK-FYQXRWMHSA-N	1.95896e+06	6.94686e+06	2.67679e+06	1.29907e+07	1.89675e+06	900198	1.85711e+06	3.04873e+08	1.2448e+06	980282	1.96757e+06	1.74212e+06	0.0875388	-3.51393	0.859541	0.638889	0.664758
Com_11499_pos	3-(3,4-dihydroxyphenyl)propyl palmitate	P	C25H42O4	406.308	407.315	1.08483	[M+H]+	8.523	-	3	C18	Benzenoids	Phenols	Benzenediols	-	-	-	-	-	-	CCCCCCCCCCCCCCCC(=O)OCCCC1=CC(=C(C=C1)O)O	PVDSMCHCJKSFPO-UHFFFAOYSA-N	1.01042e+06	1.67114e+06	1.55266e+06	1.43935e+06	1.12968e+06	800250	952738	593542	332686	160534	498746	392882	2.59406	1.37521	0.00563763	0.972222	1.52761
Com_1149_neg	8-hydrazinyl-1,3-dimethyl-7-[2-(phenylamino)ethyl]-2,3,6,7-tetrahydro-1H-purine-2,6-dione	N	C15H19N7O2	329.16	328.151	4.63437	[M-H]-	4.931	-	3	C18	Organoheterocyclic compounds	Imidazopyrimidines	Purines and purine derivatives	"318271-90-8"	-	-	-	-	763133	CN1C2=C(C(=O)N(C1=O)C)N(C(=N2)NN)CCNC3=CC=CC=C3	KLFVNLHDKLXUQT-UHFFFAOYSA-N	1.64806e+07	1.35677e+07	1.60456e+07	1.17072e+07	3.18179e+07	1.42753e+07	4.84919e+07	2.51156e+07	3.06306e+07	2.9579e+07	1.40188e+07	1.80197e+07	0.626414	-0.674812	0.0794641	0.777778	0.349619
Com_114_neg	7-Hydroxy-3,4-dihydrocarbostyril	N	C9H9NO2	163.063	162.056	1.45433	[M-H]-	5.366	0.74	1	C18	Organoheterocyclic compounds	Quinolines and derivatives	Quinolones and derivatives	"22246-18-0"	-	-	-	-	2785758	C1CC(=O)NC2=C1C=CC(=C2)O	LKLSFDWYIBUGNT-UHFFFAOYSA-N	3.77878e+06	2.85167e+06	2.99801e+06	3.36783e+06	6.11455e+06	1.99144e+06	6.83843e+06	2.21105e+06	4.35827e+06	2.3924e+06	1.98775e+06	6.99639e+06	0.851438	-0.232027	0.770501	0.527778	0.377434
Com_114_pos	Thymine	P	C5H6N2O2	126.043	127.05	0.18796	[M+H]+	4.9	0.95	1	C18	Organoheterocyclic compounds	Diazines	Pyrimidines and pyrimidine derivatives	"65-71-4"	HMDB0000262	C00178	map00240;map01100;map01232	-	1135	CC1=CNC(=O)NC1=O	RWQNBRDOKXIBIV-UHFFFAOYSA-N	3.14852e+07	2.10284e+07	2.53918e+07	2.1343e+07	1.74261e+07	3.09609e+07	1.53563e+07	2.43732e+07	3.10098e+07	2.33718e+07	1.74517e+07	1.7613e+07	1.1429	0.192705	0.353608	0.638889	0.18181
Com_11506_pos	Pinnarine	P	C23H34ClNO3	407.223	408.232	5.56636	[M+H]+	5.004	-	3	C18	Phenylpropanoids and polyketides	Macrolides and analogues	-	-	-	-	-	-	-	CC1C=CC(C=C(CCOC(=O)C(=CCC2CCCC3(C1CCC3)N2)C)Cl)O	YETAKRZPZUKKMS-IBSBDYNISA-N	1.61188e+07	1.55324e+07	2.09471e+07	1.31942e+07	4.99596e+07	1.37183e+07	2.2792e+07	2.83543e+07	4.55325e+07	2.65292e+07	1.3818e+07	1.51764e+07	0.850647	-0.233367	0.464869	0.666667	0.373275
Com_11507_pos	Piepunensine A	P	C22H33NO6	407.231	408.235	8.78866	[M+H]+	4.904	-	3	C18	Lipids and lipid-like molecules	Prenol lipids	Diterpenoids	-	-	-	-	-	-	COCC12CCC(C34C1CC(C3NC2=O)C5(CC(C6CC4C5C6O)OC)O)OC	XGNLVYXRWSQUKE-QIZZOUNCSA-N	1.62489e+07	4.784e+06	5.25568e+06	2.65311e+06	9.78249e+06	3.61459e+06	1.61408e+06	3.58279e+06	3.562e+06	1.65153e+06	738164	1.30163e+06	3.40065	1.76581	0.00965069	0.944444	2.28048
Com_11508_pos	3alpha,7alpha-Dihydroxy-12-oxo-5beta-cholanate	P	C24H38O5	406.272	408.283	9.20353	[M+2H]+	6.699	-	3	C18	Lipids and lipid-like molecules	Steroids and steroid derivatives	Bile acids, alcohols and derivatives	-	HMDB0000400	C01292	-	-	-	CC(CCC(=O)[O-])C1CCC2C1(C(=O)CC3C2C(CC4C3(CCC(C4)O)C)O)C	MIHNUBCEFJLAGN-DMMBONCOSA-M	4.14539e+06	3.98756e+06	5.64188e+06	7.94293e+06	7.83933e+06	1.43237e+07	5.89405e+06	2.81421e+07	3.90936e+06	6.75006e+06	1.07766e+07	9.47792e+06	0.675608	-0.565741	0.429552	0.611111	0.60099
Com_11511_pos	Khellol glucoside	P	C19H20O10	408.106	409.115	4.26782	[M+H]+	9.424	-	3	C18	Organoheterocyclic compounds	Benzopyrans	1-benzopyrans	-	-	C09011	-	-	-	COC1=C2C=COC2=CC3=C1C(=O)C=C(O3)COC4C(C(C(C(O4)CO)O)O)O	SJRACCTZSAUMGO-WIMVFMHDSA-N	4.94264e+06	4.01674e+06	3.36207e+06	2.6087e+06	2.5924e+06	2.59686e+06	3.2319e+06	3.59966e+06	2.92024e+06	2.76078e+06	2.8132e+06	2.45195e+06	1.13172	0.178517	0.449261	0.555556	0.287051
Com_11514_pos	Ginkgolide A	P	C20H24O9	408.142	409.147	6.66426	[M+H]+	5.267	0.52	2	C18	Lipids and lipid-like molecules	Prenol lipids	Terpene lactones	"15291-75-5"	HMDB0036862	C07601	map00904;map01062;map01110	LMPR0104540001	-	CC1C(=O)OC2C1(C34C(=O)OC5C3(C2)C6(C(C5)C(C)(C)C)C(C(=O)OC6O4)O)O	FPUXKXIZEIDQKW-VKMVSBOZSA-N	1.65432e+07	1.70407e+07	2.16169e+07	1.56334e+07	2.47296e+07	1.49393e+07	1.69042e+07	1.34546e+07	1.21972e+07	2.4094e+07	1.2198e+07	2.34764e+07	1.07993	0.110938	0.521314	0.638889	0.563589
Com_11527_pos	Ser Phe Arg	P	C18H28N6O5	408.212	409.219	0.10629	[M+H]+	7.497	0.77	2	C18	Organic acids and derivatives	Carboxylic acids and derivatives	Amino acids, peptides, and analogues	-	-	-	-	-	-	C1=CC=C(C=C1)CC(C(=O)NC(CCCN=C(N)N)C(=O)O)NC(=O)C(CO)N	JAWGSPUJAXYXJA-IHRRRGAJSA-N	1.66921e+07	1.47206e+07	1.28281e+07	1.34705e+07	73501.7	1.40372e+07	84964.4	153601	71199.2	8.21463e+06	79878	1.70315e+07	2.80164	1.48627	0.0909482	0.722222	2.04971
Com_1152_neg	Dihydrobonducellin	N	C17H16O4	284.105	329.103	0.50996	[M+HCOOH-H]-	5.887	0.50	1	C18	Phenylpropanoids and polyketides	Homoisoflavonoids	Homoisoflavans	"103680-87-1"	-	-	-	-	51136567	COC1=CC=C(C=C1)CC2COC3=C(C2=O)C=CC(=C3)O	UCRZVWKJRYPHMU-UHFFFAOYSA-N	356718	652125	556223	361319	854930	677219	861173	284309	1.74509e+06	139301	202713	60187	1.05034	0.070856	0.292954	0.666667	0.670613
Com_11531_pos	Sarcrassin C	P	C23H36O6	408.251	409.256	6.63834	[M+H]+	7.48	0.75	2	C18	Lipids and lipid-like molecules	Prenol lipids	Diterpenoids	-	-	-	-	-	-	CC(C)C1=CC=C(CCC(C(CCC=C(CC1)C(=O)OC)(C)OC)O)C(=O)OC	ZCQHIVUOFDKQRZ-MGCHSLFTSA-N	4.21185e+07	1.35605e+08	9.72729e+07	1.02099e+08	1.62412e+07	1.4436e+08	1.77016e+07	1.96052e+07	2.65585e+07	3.55983e+07	2.37538e+08	6.09527e+08	0.568073	-0.815851	0.811609	0.555556	0.324404
Com_11535_pos	N-Linoleoyl Glutamine	P	C23H40N2O4	408.299	409.306	0.37999	[M+H]+	8.639	0.67	2	C18	Organic acids and derivatives	Carboxylic acids and derivatives	Amino acids, peptides, and analogues	"-"	HMDB0241975	-	-	-	124027581	CCCCCC=CCC=CCCCCCCCC(=O)NC(CCC(N)=O)C(O)=O	HDRFYISWHFCNJB-UHFFFAOYSA-N	1.46277e+07	1.31805e+07	1.41557e+07	8.8779e+06	2.61936e+06	2.70729e+07	1.96581e+07	1.73299e+07	1.35717e+07	8.08744e+06	1.81835e+07	5.50708e+06	0.978093	-0.031957	0.743117	0.555556	0.150818
Com_11543_pos	3-N-Methylspiperone	P	C24H28FN3O2	409.217	410.223	2.83483	[M+H]+	7.497	-	3	C18	Organic oxygen compounds	Organooxygen compounds	Carbonyl compounds	"-"	HMDB0245942	-	-	-	119146	CN1CN(C2=CC=CC=C2)C2(CCN(CCCC(=O)C3=CC=C(F)C=C3)CC2)C1=O	QHJLPOSPWKZACG-UHFFFAOYSA-N	5.69524e+06	6.69529e+06	8.81595e+06	6.52054e+06	4.98459e+06	4.72963e+06	6.20508e+06	5.54264e+06	6.04902e+06	8.26431e+06	5.7493e+06	5.67641e+06	0.998786	-0.00175234	0.904287	0.5	0.117095
Com_1154_neg	4-[(E)-2-[(2,3,4-trimethoxyphenyl)methylidene]hydrazin-1-yl]benzoic acid	N	C17H18N2O5	330.122	329.112	5.87724	[M-H]-	5.451	-	3	C18	Benzenoids	Benzene and substituted derivatives	Benzoic acids and derivatives	"363605-33-8"	-	-	-	-	9635364	COC1=C(C(=C(C=C1)/C=N/NC2=CC=C(C=C2)C(=O)O)OC)OC	UUMIBDLOVCMGHK-VCHYOVAHSA-N	1.28698e+06	1.5121e+06	985746	307445	3.14427e+06	539904	2.12798e+06	1.2113e+06	2.73402e+06	1.32241e+06	461801	2.3191e+06	0.764148	-0.388075	0.390176	0.638889	1.29219
Com_11554_pos	Piperacetazine	P	C24H30N2O2S	410.203	411.21	1.07605	[M+H]+	8.23	-	3	C18	Organoheterocyclic compounds	Benzothiazines	Phenothiazines	"3819-00-9"	-	-	-	-	19675	O=C(C1=CC=C2SC=3C=CC=CC3N(C2=C1)CCCN4CCC(CCO)CC4)C	BTFMCMVEUCGQDX-UHFFFAOYSA-N	696211	800543	662622	282788	603140	223690	389320	315339	391484	686430	85760.5	586460	1.33168	0.413245	0.36241	0.666667	1.28894
Com_11556_pos	Famitinib	P	C23H27FN4O2	410.212	411.223	9.64743	[M+H]+	5.084	-	3	C18	Organoheterocyclic compounds	Pyrrolopyridines	-	"-"	HMDB0252164	-	-	-	66606718	CCN(CC)CCN1CCC2=C(C(C)=C(N2)C=C2C(=O)NC3=C2C=C(F)C=C3)C1=O	GKEYKDOLBLYGRB-UHFFFAOYSA-N	1.83457e+06	2.35635e+06	2.46997e+06	3.36545e+06	2.36842e+06	5.49357e+06	6.18234e+06	6.77417e+06	4.01703e+06	4.36882e+06	6.12734e+06	3.85181e+06	0.57112	-0.808134	0.0112193	0.916667	1.00244
Com_11563_pos	N-Oleoyl Glutamine	P	C23H42N2O4	410.314	411.322	0.1076	[M+H]+	9.171	0.65	2	C18	Organic acids and derivatives	Carboxylic acids and derivatives	Amino acids, peptides, and analogues	"-"	HMDB0241958	-	-	LMFA08020128	75955264	CCCCCCCCC=CCCCCCCCC(=O)NC(CCC(N)=O)C(O)=O	ZHVSXWCIYWYBQP-UHFFFAOYSA-N	1.71674e+07	1.98706e+07	1.31763e+07	1.737e+07	5.93043e+06	2.51504e+07	1.97199e+07	1.23674e+07	1.07003e+07	1.25087e+07	2.33516e+07	1.12204e+07	1.09789	0.134728	0.838138	0.638889	0.111491
Com_11565_pos	Cephalimysin B	P	C22H21NO7	411.132	412.14	2.86552	[M+H]+	5.686	-	3	C18	Benzenoids	Phenols	Methoxyphenols	"-"	-	-	-	-	-	[H][C@@]1(O)[C@@](OC)(N=C(O)[C@]11OC(=C(C)C1=O)C1=CC=C(CC)O1)C(=O)C1=CC=CC=C1	PXIIDWGMSCTXAQ-KSEOMHKRSA-N	373885	459882	174718	159509	116128	931989	566662	147665	71726.8	781314	72669.9	1.67591e+06	0.668319	-0.581392	0.980283	0.472222	0.424939
Com_1156_neg	Enalaprilat	N	C18H24N2O5	348.169	329.15	0.99308	[M-H-H2O]-	4.908	-	3	C18	Organic acids and derivatives	Carboxylic acids and derivatives	Amino acids, peptides, and analogues	"84680-54-6"	HMDB0041886	C11720	-	-	6917719	[H][C@@](C)(N[C@@]([H])(CCC1=CC=CC=C1)C(O)=O)C(=O)N1CCC[C@@]1([H])C(O)=O	LZFZMUMEGBBDTC-QEJZJMRPSA-N	6.32253e+06	7.22194e+06	6.60946e+06	4.35451e+06	7.30596e+06	7.20208e+06	1.01397e+07	7.49745e+06	1.60041e+07	9.89864e+06	2.87784e+06	4.99329e+06	0.758912	-0.397995	0.577077	0.694444	0.301618
Com_11573_pos	1,2-Dihexanoyl-sn-glycero-3-phosphoethanolamine	P	C17H34NO8P	411.202	412.21	1.01199	[M+H]+	5.585	-	3	C18	Lipids and lipid-like molecules	Glycerophospholipids	Glycerophosphoethanolamines	"-"	HMDB0244074	-	-	LMGP02010104	3080624	CCCCCC(=O)OCC(COP(O)(=O)OCCN)OC(=O)CCCCC	PELYUHWUVHDSSU-UHFFFAOYSA-N	8.92686e+07	4.75026e+07	5.29793e+07	4.65207e+07	7.78385e+07	1.13493e+08	6.37037e+07	5.16254e+07	3.5868e+07	1.02928e+08	1.16682e+08	8.02313e+07	0.948041	-0.0769788	0.886112	0.555556	0.153713
Com_11574_pos	Lys Gln His	P	C17H29N7O5	411.223	412.226	9.551	[M+H]+	5.427	-	3	C18	Organic acids and derivatives	Carboxylic acids and derivatives	Amino acids, peptides, and analogues	-	-	-	-	-	-	C1=C(NC=N1)CC(C(=O)O)NC(=O)C(CCC(=O)N)NC(=O)C(CCCCN)N	LXNPMPIQDNSMTA-AVGNSLFASA-N	1.11218e+07	1.2096e+07	1.77626e+07	1.95284e+07	1.13399e+07	2.40819e+07	2.16442e+07	8.49736e+06	7.68312e+06	1.49777e+07	1.26341e+07	1.15219e+07	1.24653	0.317914	0.274449	0.638889	0.401157
Com_11575_pos	1-Decanoyl-2-Hydroxy-sn-Glycero-3-Phosphocholine	P	C18H38NO7P	411.239	412.244	5.00435	[M+H]+	5.127	0.81	2	C18	Lipids and lipid-like molecules	Glycerophospholipids	Glycerophosphocholines	"22248-63-1"	-	-	-	-	-	CCCCCCCCCC(=O)OCC(COP(=O)([O-])OCC[N+](C)(C)C)O	SECPDKKEUKDCPG-UHFFFAOYSA-O	1.00822e+07	1.49236e+07	1.19106e+07	1.72014e+07	1.31636e+07	9.95196e+06	9.38056e+06	1.59989e+07	1.6025e+07	1.42863e+07	1.29285e+07	9.59119e+06	0.987507	-0.0181369	0.94773	0.472222	0.0694839
Com_11578_pos	Saliniketal B	P	C22H37NO6	411.262	412.273	8.83447	[M+H]+	7.949	-	3	C18	Lipids and lipid-like molecules	Prenol lipids	Sesquiterpenoids	-	-	-	-	-	-	CC1C2CCC(O2)(OC1C(C)C(C(C)C(C(C)C=CC=C(CO)C(=O)N)O)O)C	QWSYKJZSJYRUSS-RGQYTZIJSA-N	227780	1.63053e+06	995654	1.0948e+06	292043	1.22417e+06	255937	89249	451766	363058	986411	3.24849e+06	1.01299	0.0186194	0.508148	0.638889	0.463277
Com_11579_pos	Ridleyamide	P	C26H37NO3	411.277	412.284	2.50776	[M+H]+	6.768	-	3	C18	Organoheterocyclic compounds	Benzodioxoles	-	-	-	-	-	-	-	CC(C)CNC(=O)C=CC=CCCCCCCC=CCCC1=CC2=C(C=C1)OCO2	HWFAZYWAXLPNDY-YHMCBUOZSA-N	1.92212e+07	9.99699e+06	1.13026e+07	3.82465e+07	1.76695e+07	3.07059e+07	1.57541e+07	1.06068e+08	1.56701e+07	1.4248e+07	3.41834e+08	4.45042e+07	0.236291	-2.08137	0.202923	0.666667	1.09366
Com_11581_pos	N-Linoleoyl Methionine	P	C23H41NO3S	411.281	412.288	0.3452	[M+H]+	9.386	0.74	2	C18	Organic acids and derivatives	Carboxylic acids and derivatives	Amino acids, peptides, and analogues	"-"	HMDB0241981	-	-	-	76065023	CCCCCC=CCC=CCCCCCCCC(=O)NC(CCSC)C(O)=O	CWHQRHLVBQMEQP-UHFFFAOYSA-N	7.09359e+07	8.69414e+07	9.39929e+07	3.76787e+07	1.66474e+07	1.27169e+08	1.08838e+08	8.02469e+07	1.46744e+08	1.38558e+08	7.36104e+07	3.94486e+07	0.737711	-0.438873	0.300034	0.694444	1.09456
Com_11585_pos	(10Z)-Heptadec-10-enoylcarnitine	P	C24H45NO4	411.335	412.342	0.34329	[M+H]+	7.739	0.64	2	C18	Lipids and lipid-like molecules	Fatty Acyls	Fatty acid esters	"-"	HMDB0241517	-	-	-	-	CCCCCCC=CCCCCCCCCC(=O)OC(CC([O-])=O)C[N+](C)(C)C	SKPHYNUKADBZMQ-UHFFFAOYSA-N	866227	845397	404442	1.72621e+06	638091	808616	1.66898e+06	511007	151128	751248	1.17321e+06	585393	1.09255	0.127694	0.572658	0.611111	0.337173
Com_11589_pos	Ziprasidone	P	C21H21ClN4OS	412.112	413.123	8.9364	[M+H]+	4.913	-	3	C18	Organoheterocyclic compounds	Diazinanes	Piperazines	"146939-27-7"	HMDB0014391	C07568	-	-	-	C1CN(CCN1CCC2=C(C=C3C(=C2)CC(=O)N3)Cl)C4=NSC5=CC=CC=C54	MVWVFYHBGMAFLY-UHFFFAOYSA-N	1.10655e+07	1.42682e+07	1.92805e+07	1.71213e+07	3.90614e+07	2.58496e+07	2.07305e+07	2.40273e+07	1.48271e+07	1.53677e+07	2.38235e+07	4.13788e+07	0.903617	-0.146216	0.60915	0.611111	0.219685
Com_1158_pos	beta-Damascone	P	C13H20O	192.151	215.141	0.04791	[M+Na]+	7.392	0.55	1	C18	Organic oxygen compounds	Organooxygen compounds	Carbonyl compounds	"23726-91-2"	HMDB0032541	-	-	-	5374527	C\C=C\C(=O)C1=C(C)CCCC1(C)C	BGTBFNDXYDYBEY-FNORWQNLSA-N	7.98285e+07	6.05144e+07	5.07831e+07	9.41226e+07	8.45922e+07	4.59533e+07	3.98838e+07	3.94094e+07	2.63687e+07	2.42035e+07	4.06065e+07	4.6384e+07	1.91737	0.939133	0.00259658	0.972222	0.572201
Com_11594_pos	9-OH-Risperidone	P	C22H25FN4O3	412.191	413.198	0.39776	[M+H]+	10.315	0.61	2	C18	Organoheterocyclic compounds	Pyridopyrimidines	-	"144598-75-4"	HMDB0256085	-	-	-	57568992	O=C1C(=CN=C2N1CCCC2O)CCN3CCC(C4=NOC=5C=C(F)C=CC54)CC3	CSQXUYGPAMNXJT-UHFFFAOYSA-N	4.6741e+06	1.13257e+07	5.7584e+06	7.37706e+06	4.62696e+06	3.10334e+06	3.21026e+06	1.56175e+06	3.24809e+06	2.53201e+06	2.75462e+06	3.63323e+06	2.17625	1.12184	0.00936957	0.916667	1.98516
Com_11598_pos	Hexa-methoxymethyl-melamine	P	C15H30N6O6	390.223	413.214	4.82476	[M+Na]+	10.764	0.60	2	C18	Organic nitrogen compounds	Organonitrogen compounds	Amines	-	-	-	-	-	-	N=1C(=NC(=NC1N(COC)COC)N(COC)COC)N(COC)COC	BNCADMBVWNPPIZ-UHFFFAOYSA-N	456377	2.0896e+06	963813	2.10217e+06	424373	321393	656424	80346.3	290599	188221	513077	402216	2.98361	1.57706	0.0523159	0.805556	2.22598
Com_115_neg	D-Erythronolactone	N	C4H6O4	118.027	163.025	1.24539	[M+HCOOH-H]-	1.356	0.65	1	C18	Organoheterocyclic compounds	Lactones	Gamma butyrolactones	"15667-21-7"	HMDB0000349	-	-	-	5325915	O[C@@H]1COC(=O)[C@@H]1O	SGMJBNSHAZVGMC-PWNYCUMCSA-N	6.38372e+07	6.20246e+07	5.22064e+07	2.98005e+07	5.91732e+07	5.04299e+07	3.48704e+07	4.36708e+07	6.99749e+07	8.04812e+07	1.39445e+07	3.8782e+07	1.12689	0.172347	0.43805	0.583333	0.568336
Com_11600_pos	Conyzanol A	P	C22H36O7	412.246	413.251	6.47801	[M+H]+	6.078	-	3	C18	Lipids and lipid-like molecules	Prenol lipids	Diterpenoids	-	-	-	-	-	-	CC12CCCC(C1CCC(=C)C2CCC3(C(C(OC3OC)OC)O)O)(C)C(=O)O	ZVVJVAKXIGRPRA-PJDCONEWSA-N	1.458e+07	1.79057e+07	1.33922e+07	1.03605e+07	1.45572e+07	7.33567e+06	1.37852e+07	1.02779e+07	1.02891e+07	1.45251e+07	1.86608e+06	1.13513e+07	1.25826	0.331431	0.328024	0.722222	1.10172
Com_11610_pos	Leupeptin analogue LVR	P	C19H36N6O4	412.28	413.288	1.54993	[M+H]+	6.764	0.57	2	C18	Organic acids and derivatives	Carboxylic acids and derivatives	Amino acids, peptides, and analogues	-	-	-	-	-	-	O=CC(NC(=O)C(NC(=O)C(NC(=O)C)CC(C)C)C(C)C)CCCN=C(N)N	SEQYPUIPGIGBNQ-UHFFFAOYSA-N	3.71283e+06	1.70498e+06	1.6798e+06	8.7192e+06	3.28284e+06	7.71703e+06	2.36587e+06	2.92275e+07	2.36143e+06	2.32958e+06	9.23552e+07	1.3748e+07	0.188336	-2.40862	0.248498	0.666667	1.38336
Com_11613_pos	N-Palmitoyl Arginine	P	C22H44N4O3	412.341	413.347	3.33421	[M+H]+	7.712	-	3	C18	Lipids and lipid-like molecules	Steroids and steroid derivatives	Androstane steroids	"-"	HMDB0241920	-	-	-	129671303	CCCCCCCCCCCCCCCC(=O)NC(CCCN=C(N)N)C(O)=O	DENIQPHQUIGDJZ-UHFFFAOYSA-N	507399	432573	651668	706636	604146	721322	87426.6	469767	710445	582878	601319	1.49373e+06	0.918436	-0.12275	0.670391	0.555556	0.456672
Com_11614_pos	Bruceolline N	P	C19H27NO9	413.169	414.179	8.27698	[M+H]+	5.587	-	3	C18	Nucleosides, nucleotides, and analogues	Nucleoside and nucleotide analogues	1-pyranosylindoles	-	-	-	-	-	-	CC(C)(C(CC1(C2=CC=CC=C2N(C1=O)C3C(C(C(C(O3)CO)O)O)O)O)O)O	QKHYSKWZRQYVRE-JYHHGOMKSA-N	1.58976e+06	1.65069e+06	1.2351e+06	2.59533e+06	2.62497e+06	4.68091e+06	2.30084e+06	443300	555697	3.06846e+06	2.69232e+06	623673	1.48455	0.570021	0.189694	0.638889	1.57697
Com_11615_pos	Ethacizine	P	C22H27N3O3S	413.177	414.188	9.04525	[M+H]+	5.4	-	3	C18	Organoheterocyclic compounds	Benzothiazines	Phenothiazines	"-"	HMDB0251995	-	-	-	107841	CCOC(=O)NC1=CC2=C(SC3=CC=CC=C3N2C(=O)CCN(CC)CC)C=C1	PQXGNJKJMFUPPM-UHFFFAOYSA-N	1.10005e+06	893143	197669	875964	1.3769e+06	861380	1.23925e+06	1.48323e+06	571447	1.17366e+06	1.1472e+06	2.77907e+06	0.632021	-0.661956	0.189275	0.777778	0.626457
Com_11618_pos	N-Docosahexaenoyl GABA	P	C26H39NO3	413.293	414.304	9.44249	[M+H]+	9.927	-	3	C18	Organic acids and derivatives	Carboxylic acids and derivatives	Amino acids, peptides, and analogues	"-"	HMDB0062332	-	-	LMFA08020105	-	[H]\C(CC)=C(/[H])C\C([H])=C(\[H])CC([H])=C([H])CC([H])=C([H])C\C([H])=C(\[H])CC([H])=C([H])CCC(O)=NCCCC(O)=O	HZMSBMNSIHSLPJ-ZPWIVGABSA-N	7.28133e+07	1.28436e+08	9.34587e+07	3.91204e+07	2.71538e+07	5.68455e+07	1.11082e+08	4.96665e+07	9.18681e+07	1.18175e+08	4.75614e+07	2.40293e+07	0.944496	-0.0823842	0.902216	0.5	0.541161
Com_11619_pos	(8Z)-10-Hydroxyhexadecenoylcarnitine	P	C23H43NO5	413.314	414.321	0.3881	[M+H]+	7.07	0.55	2	C18	Lipids and lipid-like molecules	Fatty Acyls	Fatty acid esters	"-"	HMDB0241480	-	-	-	-	CCCCCCC(O)C=CCCCCCCC(=O)OC(CC([O-])=O)C[N+](C)(C)C	RVVQPRSGYMIEEO-UHFFFAOYSA-N	6.08537e+06	9.89694e+06	6.27048e+06	1.12951e+07	5.85604e+06	1.75609e+07	1.01082e+07	8.19608e+06	3.68643e+06	3.83594e+06	1.24913e+07	1.082e+07	1.15928	0.213234	0.563109	0.444444	0.522382
Com_11629_pos	10-MethylHexadecanoylcarnitine	P	C24H47NO4	413.351	414.357	1.40322	[M+H]+	8.15	0.72	2	C18	Lipids and lipid-like molecules	Fatty Acyls	Fatty acid esters	"-"	HMDB0240857	-	-	-	-	CCCCCCC(C)CCCCCCCCC(=O)OC(CC([O-])=O)C[N+](C)(C)C	PJPFOKKABVRBSC-UHFFFAOYSA-N	2.85933e+08	65316.5	2.76445e+08	2.74295e+08	2.77565e+08	316991	2.65239e+08	3.04873e+08	2.84425e+08	2.72747e+08	2.81528e+08	66855.5	0.79114	-0.337995	0.603134	0.583333	0.891237
Com_1162_neg	Ciprofloxacin	N	C17H18FN3O3	331.133	330.128	4.83404	[M-H]-	5.659	-	3	C18	Organoheterocyclic compounds	Quinolines and derivatives	Quinoline carboxylic acids	"85721-33-1"	HMDB0014677	C05349	map02010	-	2764	C1CC1N2C=C(C(=O)C3=CC(=C(C=C32)N4CCNCC4)F)C(=O)O	MYSWGUAQZAJSOK-UHFFFAOYSA-N	1.59924e+06	1.39926e+06	1.44767e+06	786180	1.3197e+06	947712	1.1963e+06	572366	1.43907e+06	1.13692e+06	336066	967625	1.32778	0.409016	0.191635	0.722222	0.631849
Com_1162_pos	Methylhippuric acid	P	C10H11NO3	193.074	216.063	1.32853	[M+Na]+	5.554	0.73	1	C18	Organic acids and derivatives	Carboxylic acids and derivatives	Amino acids, peptides, and analogues	"1205-08-9"	HMDB0000859	-	-	-	14566	COC(=O)CNC(=O)C1=CC=CC=C1	XTKVNQKOTKPCKM-UHFFFAOYSA-N	3.06626e+06	6.06014e+06	8.987e+06	6.11761e+06	7.48501e+06	4.83703e+06	6.94795e+06	7.94449e+06	1.06805e+07	4.51005e+06	3.80284e+06	1.02981e+07	0.827293	-0.27353	0.473553	0.638889	0.22485
Com_11643_pos	Kadsulignan L	P	C23H26O7	414.168	415.178	7.68241	[M+H]+	6.749	0.66	2	C18	Phenylpropanoids and polyketides	Tannins	Hydrolyzable tannins	-	-	-	-	-	-	CC1C(C2C3=CC(=C(C(=C3C4=C(C5=C(C=C4C1O2)OCO5)OC)OC)OC)OC)C	RNIZTMIJCBCDBR-XJSVZPCESA-N	1.05727e+07	9.18351e+06	9.84179e+06	6.91737e+06	3.78326e+06	5.97633e+06	7.00718e+06	5.11184e+06	9.03138e+06	9.27994e+06	4.38767e+06	9.46032e+06	1.04509	0.0636311	0.88748	0.555556	0.363221
Com_11646_pos	19-Oxodesacetylcinobufagin	P	C24H30O6	414.204	415.214	6.13981	[M+H]+	10.755	0.55	2	C18	Lipids and lipid-like molecules	Steroids and steroid derivatives	Steroid lactones	-	-	-	-	LMST01130017	-	CC12CCC3C(C14C(O4)C(C2C5=COC(=O)C=C5)O)CCC6C3(CCC(C6)O)C=O	JNBBHUNHDKWCIR-DFJCLZAPSA-N	2.56109e+06	6.83451e+06	3.29467e+06	5.9269e+06	2.01798e+06	2.02809e+06	2.29248e+06	374175	1.25261e+06	984830	1.97175e+06	1.88005e+06	2.58834	1.37203	0.0196633	0.944444	2.06051
Com_11649_pos	Pro Ile Trp	P	C22H30N4O4	414.227	415.231	6.13547	[M+H]+	6.256	0.65	2	C18	Organic acids and derivatives	Carboxylic acids and derivatives	Amino acids, peptides, and analogues	-	-	-	-	-	-	CCC(C)C(C(=O)NC(CC1=CNC2=CC=CC=C21)C(=O)O)NC(=O)C3CCCN3	ZTMLZUNPFDGPKY-VKOGCVSHSA-N	812779	966366	1.53946e+06	1.18394e+06	424673	445749	1.71666e+06	801595	728623	505318	818721	572207	1.04469	0.0630718	0.937711	0.527778	0.182333
Com_11650_pos	Feigrisolide D	P	C22H38O7	414.262	415.271	5.04933	[M+H]+	7.573	0.68	2	C18	Phenylpropanoids and polyketides	Macrolides and analogues	-	-	-	-	-	-	-	CCC1CC2CCC(O2)C(C(=O)OC(CCC(C(C(=O)O1)C)O)CC(CC)O)C	LCVDIZRTXONOQH-PVVXXXPESA-N	346089	374284	402551	283201	316395	93946.4	430234	350920	224936	365798	328600	592553	0.792165	-0.336127	0.299544	0.666667	0.475542
Com_11654_pos	13Z,16Z,19Z,22Z,25Z-octacosapentaenoic acid	P	C28H46O2	414.35	415.361	8.87332	[M+H]+	8.161	0.81	2	C18	Lipids and lipid-like molecules	Fatty Acyls	Fatty acids and conjugates	-	-	-	-	LMFA01030832	-	CCC=CCC=CCC=CCC=CCC=CCCCCCCCCCCCC(=O)O	RDROALZQSJZKED-JLNKQSITSA-N	5.85755e+07	3.6534e+07	4.4132e+07	3.95892e+07	4.53232e+07	4.8713e+07	5.14767e+07	7.24158e+07	4.49622e+07	6.87536e+07	6.47776e+07	3.73241e+07	0.803235	-0.316107	0.147206	0.75	0.333119
Com_11656_pos	Smenospongine C	P	C24H33NO5	415.236	416.246	6.57506	[M+H]+	6.453	-	3	C18	Organic acids and derivatives	Carboxylic acids and derivatives	Amino acids, peptides, and analogues	-	-	-	-	-	-	CC1CCC2(C(C1(C)CC3=C(C(=CC(=O)C3=O)NCCC(=O)O)O)CCCC2=C)C	BJPBLPIJEUNNFF-ZZWUPXSGSA-N	2.35504e+07	2.14933e+07	4.21333e+07	2.93363e+07	4.15566e+07	2.50558e+07	1.60868e+07	1.74821e+07	3.53759e+07	3.75812e+07	5.15276e+06	1.39748e+07	1.45738	0.543382	0.142805	0.777778	0.645827
Com_11657_pos	Myxalamid A	P	C26H41NO3	415.309	416.313	6.43076	[M+H]+	9.726	-	3	C18	Lipids and lipid-like molecules	Prenol lipids	Monoterpenoids	-	-	C12158	-	-	-	CCC(C)C=C(C)C(C(C)C=C(C)C=CC=CC=CC=C(C)C(=O)NC(C)CO)O	GDEZZTBHSFKRJN-CCICZWJZSA-N	3.74547e+07	4.49318e+07	4.01481e+07	2.73527e+07	9.70655e+06	6.50237e+07	5.54575e+07	4.13769e+07	5.94441e+07	5.97494e+07	4.7807e+07	1.79269e+07	0.797189	-0.327006	0.384612	0.694444	0.396982
Com_1165_neg	2-(6-Hydroxy-3-oxo-3H-xanthen-9-yl)benzoic acid	N	C20H12O5	332.068	331.06	2.55287	[M-H]-	5.151	-	3	C18	Organoheterocyclic compounds	Benzopyrans	1-benzopyrans	"518-45-6"	HMDB0244936	-	-	-	3383	C1=CC=C(C(=C1)C2=C3C=CC(=O)C=C3OC4=C2C=CC(=C4)O)C(=O)O	YKGGGCXBWXHKIZ-UHFFFAOYSA-N	3.76059e+06	3.7491e+06	3.89358e+06	2.48987e+06	5.93948e+06	4.25698e+06	6.41715e+06	2.93422e+06	5.2335e+06	4.63561e+06	1.63165e+06	5.98722e+06	0.897547	-0.15594	0.865245	0.638889	0.52297
Com_11675_pos	2-Phenylethyl beta-primeveroside	P	C19H28O10	416.168	417.176	2.21321	[M+H]+	5.391	0.54	2	C18	Organic oxygen compounds	Organooxygen compounds	Carbohydrates and carbohydrate conjugates	-	HMDB0041274	-	-	-	-	C1C(C(C(C(O1)OCC2C(C(C(C(O2)OCCC3=CC=CC=C3)O)O)O)O)O)O	ZRGXCWYRIBRSQA-BMVMOQKNSA-N	8.45639e+06	7.06772e+06	5.4231e+06	9.38404e+06	7.98885e+06	5.93705e+06	2.12352e+07	7.62603e+06	9.28124e+06	6.59949e+06	1.21912e+07	5.12533e+06	0.713153	-0.487717	0.313375	0.611111	0.40105
Com_11676_pos	6-Acetoxy-7-hydroxymyrcene-7-O-beta-D-glucopyranoside-2'-O-acetate	P	C20H32O9	416.205	417.214	3.72732	[M+H]+	5.45	-	3	C18	Lipids and lipid-like molecules	Fatty Acyls	Fatty acyl glycosides	-	-	-	-	-	-	CC(=O)OC1C(C(C(OC1OC(C)(C)C(CCC(=C)C=C)OC(=O)C)CO)O)O	GTTUNXIKMRJZGS-SGYMCOKNSA-N	6.95283e+06	5.06118e+06	5.01344e+06	5.29583e+06	7.65297e+06	4.43027e+06	6.02861e+06	5.93382e+06	7.16814e+06	6.51964e+06	6.66577e+06	4.02295e+06	0.946822	-0.0788349	0.640713	0.583333	0.13333
Com_11679_pos	CPA(18:2(9Z,12Z)/0:0)	P	C21H37O6P	416.233	417.24	0.54218	[M+H]+	9.839	0.51	2	C18	Lipids and lipid-like molecules	Fatty Acyls	Lineolic acids and derivatives	"-"	HMDB0007007	-	-	-	53477947	CCCCC\C=C/C\C=C/CCCCCCCC(=O)OCC1COP(O)(=O)O1	AZRMIMGGEACCGU-HZJYTTRNSA-N	4.60482e+06	1.76882e+06	4.13714e+06	541094	3.16856e+06	2.36555e+06	3.15862e+06	4.69377e+06	2.53996e+06	3.59064e+06	1.64637e+06	100609	1.05442	0.0764481	0.662145	0.472222	0.351549
Com_11680_pos	Arg Glu Leu	P	C17H32N6O6	416.238	417.245	0.97028	[M+H]+	5.161	0.70	2	C18	Organic acids and derivatives	Carboxylic acids and derivatives	Amino acids, peptides, and analogues	-	-	-	-	-	-	CC(C)CC(C(=O)O)NC(=O)C(CCC(=O)O)NC(=O)C(CCCN=C(N)N)N	NKBQZKVMKJJDLX-SRVKXCTJSA-N	2.34578e+08	1.75928e+08	1.89692e+08	2.0097e+08	1.9841e+08	3.97069e+08	1.66036e+08	2.06137e+08	1.43871e+08	1.92973e+08	1.4053e+08	1.54555e+08	1.39094	0.476062	0.063011	0.833333	0.273394
Com_11683_pos	Plakortolide K	P	C26H40O4	416.293	417.299	1.53184	[M+H]+	7.578	0.75	2	C18	Organoheterocyclic compounds	Dioxanes	1,2-dioxanes	-	-	-	-	-	-	CC1(CC2(C(CC(=O)O2)OO1)C)CCCCCCCCCCCCC3=CC=CC=C3	CEXBAUGPNZWHBZ-DMTNHVFBSA-N	7.40336e+06	2.51388e+06	3.3533e+06	5.02423e+06	3.00044e+06	1.09259e+07	6.26873e+06	1.08354e+07	1.78114e+06	3.56037e+06	7.79614e+06	2.32159e+06	0.989489	-0.0152439	0.904133	0.472222	0.449542
Com_11685_pos	3beta,26-dihydroxy-5-cholesten-7-one	P	C27H44O3	416.329	417.34	8.18935	[M+H]+	7.437	0.71	2	C18	Lipids and lipid-like molecules	Steroids and steroid derivatives	Bile acids, alcohols and derivatives	-	-	-	-	LMST04030180	-	CC(CCCC(C)C1CCC2C1(CCC3C2C(=O)C=C4C3(CCC(C4)O)C)C)CO	LFNAJBFFWWMSEW-HNFKANRHSA-N	2.60131e+06	1.65399e+06	197403	845396	97639.3	2.84799e+06	338819	2.1629e+06	1.60828e+06	486697	2.14595e+06	4.35562e+06	0.742794	-0.428966	0.453563	0.583333	0.828803
Com_11686_pos	Myxopyronin A	P	C23H31NO6	417.215	418.221	2.9145	[M+H]+	6.436	0.84	2	C18	Organic oxygen compounds	Organooxygen compounds	Carbonyl compounds	-	-	-	-	-	-	CCCC(=CC=C(C)C(=O)C1=C(C=C(OC1=O)C(C)CCC=CNC(=O)OC)O)C	UQFNCSLGZUJVQP-JNZIYJEQSA-N	1.42933e+07	6.962e+06	5.0622e+06	2.59576e+06	1.18172e+06	4.4594e+06	3.85132e+06	1.12774e+07	6.71876e+06	6.80412e+06	1.57208e+07	1.35317e+07	0.596751	-0.7448	0.130707	0.722222	1.55437
Com_11687_pos	L-alanyl-gamma-D-glutamyl-L-lysyl-D-alanine	P	C17H31N5O7	417.222	418.228	3.88291	[M+H]+	6.329	-	3	C18	Organic acids and derivatives	Carboxylic acids and derivatives	Amino acids, peptides, and analogues	-	-	-	-	-	51351698	CC(C(=O)NC(CCC(=O)NC(CCCCN)C(=O)NC(C)C(=O)O)C(=O)O)N	XJIDMERGIYRDKC-WHOHXGKFSA-N	3.95847e+07	2.80935e+07	3.98703e+07	4.15496e+07	4.20825e+07	3.1781e+07	3.62494e+07	1.74755e+07	4.64157e+07	2.96755e+07	1.66447e+07	3.50762e+07	1.22819	0.296532	0.197584	0.694444	0.286564
Com_11690_pos	(Z)-N-(3-hydroxyhexadec-9-enoyl)-L-phenylalanine	P	C25H39NO4	417.288	418.292	7.02037	[M+H]+	7.119	-	3	C18	Organic acids and derivatives	Carboxylic acids and derivatives	Amino acids, peptides, and analogues	-	-	-	-	-	-	O=C(O)C(N=C(O)CC(O)CCCCCC=CCCCCCC)CC=1C=CC=CC1	QTGKGDHYIXMOSD-RRFIFIHZSA-N	5.30915e+07	3.21131e+07	3.66421e+07	3.27239e+07	4.49719e+07	4.33975e+07	4.22651e+07	6.00395e+07	3.92281e+07	5.57281e+07	5.84839e+07	3.82555e+07	0.826326	-0.275217	0.139581	0.75	0.340523
Com_11691_pos	N-Linoleoyl Histidine	P	C24H39N3O3	417.299	418.306	0.69344	[M+H]+	7.687	0.58	2	C18	-	-	-	"-"	HMDB0241977	-	-	-	-	CCCCCC=CCC=CCCCCCCCC(=O)NC(CC1=CN=CN1)C(O)=O	PGFGQDBBWSVMED-UHFFFAOYSA-N	1.04684e+07	1.11449e+07	1.10018e+07	1.07553e+07	2.9414e+06	8.05396e+06	1.11411e+07	7.62088e+06	1.09974e+07	1.56759e+07	1.19086e+07	4.2715e+06	0.88234	-0.180593	0.638504	0.638889	0.211987
Com_116_neg	p-Hydroxycinnamic acid	N	C9H8O3	164.047	163.04	0.56368	[M-H]-	2.436	0.92	2	C18	Phenylpropanoids and polyketides	Cinnamic acids and derivatives	Hydroxycinnamic acids and derivatives	"7400-08-0"	HMDB0002035	C00811	map00130;map00350;map00940;map00950;map01061;map01100;map01110;map01220	-	637542	OC(=O)\C=C\C1=CC=C(O)C=C1	NGSWKAQJJWESNS-ZZXKWVIFSA-N	5.14832e+07	4.98579e+07	5.21222e+07	3.76182e+07	5.31064e+07	5.22997e+07	8.01755e+07	4.04761e+07	5.95738e+07	5.47319e+07	2.31676e+07	4.72259e+07	0.970974	-0.0424956	0.867315	0.444444	0.643792
Com_11700_pos	Rhaphidecursinol A	P	C23H30O7	418.199	419.204	6.10466	[M+H]+	6.568	0.57	2	C18	Benzenoids	Benzene and substituted derivatives	Methoxybenzenes	-	-	-	-	-	-	c1(cc(c(c(c1)OC)O[C@@H](CO)Cc1cc(c(c(c1)OC)OC)OC)OC)CC=C	QHZHFPXYTHWXIJ-AGDOHHJYNA-N	1.66015e+08	1.12435e+08	9.39604e+07	7.51771e+07	1.29204e+08	7.58725e+07	5.66629e+07	2.24643e+07	3.11305e+07	6.9413e+07	1.86463e+07	4.05684e+07	2.73212	1.45002	0.00225501	1	0.831781
Com_11701_pos	Fluorometholone 17-acetate	P	C24H31FO5	418.216	419.225	5.1306	[M+H]+	6.441	0.72	2	C18	Lipids and lipid-like molecules	Steroids and steroid derivatives	Pregnane steroids	-	-	C14629	-	-	-	CC1CC2C3CCC(C3(CC(C2(C4(C1=CC(=O)C=C4)C)F)O)C)(C(=O)C)OC(=O)C	YRFXGQHBPBMFHW-SBTZIJSASA-N	3.66401e+06	3.50206e+06	2.99116e+06	1.06143e+06	1.31422e+06	1.23046e+06	2.36892e+06	3.47369e+06	3.10672e+06	2.35457e+06	3.22005e+06	3.80778e+06	0.750793	-0.413512	0.154987	0.666667	1.35744
Com_11702_pos	Phenylalanyl-prolyl-arginine	P	C20H30N6O4	418.233	419.236	9.13959	[M+H]+	6.124	-	3	C18	Organic acids and derivatives	Carboxylic acids and derivatives	Amino acids, peptides, and analogues	"-"	HMDB0253027	-	-	-	21151249	NC(CC1=CC=CC=C1)C(=O)N1CCCC1C(=O)NC(CCCN=C(N)N)C(O)=O	NTUPOKHATNSWCY-UHFFFAOYSA-N	4.31275e+06	6.97601e+06	1.22149e+07	7.44249e+06	5.63881e+06	1.15109e+07	7.31443e+06	5.39989e+06	9.17697e+06	1.31566e+07	2.03018e+06	862647	1.26766	0.342166	0.298669	0.611111	1.02441
Com_11704_pos	13,17-Epoxy-16-hydroxy macrolactin A	P	C24H34O6	418.236	419.242	1.74215	[M+H]+	8.009	0.62	2	C18	Phenylpropanoids and polyketides	Macrolides and analogues	-	-	-	-	-	-	70698115	CC1CCCC=CC2C(C(CC(O2)CC=CC=CC(CC=CC=CC(=O)O1)O)O)O	CTOADWSMRKKIPA-IOCDPXODSA-N	3.3333e+06	2.73647e+06	2.76192e+06	3.95571e+06	2.90113e+06	3.02187e+06	2.89888e+06	3.70446e+06	3.71831e+06	3.19139e+06	6.44499e+06	3.71222e+06	0.79046	-0.339235	0.14233	0.75	0.856216
Com_11707_pos	Dendronobiloside B	P	C21H38O8	418.257	419.265	1.46012	[M+H]+	6.798	0.59	2	C18	Lipids and lipid-like molecules	Prenol lipids	Terpene glycosides	-	-	-	-	-	-	CC(C)C1CCC2(C(C1COC3C(C(C(C(O3)CO)O)O)O)CCC2(CO)O)C	NSBVLCNEJFYMMI-MQXSHROSSA-N	7.6023e+06	1.02099e+07	1.77194e+07	1.14829e+07	1.17265e+07	6.38146e+06	6.10423e+06	7.64516e+06	1.94657e+07	1.42207e+07	8.64881e+06	5.61742e+06	1.05543	0.0778354	0.680436	0.583333	0.199106
Com_11708_pos	Putative smenopyrone	P	C25H38O5	418.272	419.277	6.07674	[M+H]+	8.575	0.53	2	C18	Lipids and lipid-like molecules	Prenol lipids	Sesquiterpenoids	-	-	-	-	-	-	O=C1C(=C(OC(=C1C)C(C)C(O)C(C=2OC(C(C(=O)C2C)C)C(C)CC)C)CC)C	IROKAOGBCSMTHR-UHFFFAOYSA-N	2.17546e+07	9.08103e+06	3.34784e+07	2.10103e+06	5.51813e+06	2.43876e+06	2.90683e+06	2.68336e+06	4.34055e+06	407318	1.62968e+06	2.36809e+06	5.18783	2.37513	0.0407601	0.805556	2.98631
Com_11710_pos	Palmitoyl glucuronide	P	C22H42O7	418.293	419.299	4.07575	[M+H]+	8.464	-	3	C18	Lipids and lipid-like molecules	Fatty Acyls	Fatty acyl glycosides	"-"	HMDB0010331	C03033	map00040;map00053;map01100;map01240;map04976	-	161223	CCCCCCCCCCCCCCCCO[C@@H]1O[C@@H]([C@@H](O)[C@H](O)[C@H]1O)C(O)=O	QFUQXEVPTHAOHS-SXFAUFNYSA-N	7.37322e+06	8.02561e+06	9.31043e+06	1.23209e+07	4.66011e+06	1.4875e+07	1.09371e+07	1.13257e+07	8.30749e+06	9.47943e+06	8.95584e+06	3.87542e+06	1.06967	0.0971688	0.817688	0.5	0.193046
Com_11711_pos	Maesaquinone	P	C26H42O4	418.308	419.315	1.08713	[M+H]+	7.613	0.77	2	C18	Organic oxygen compounds	Organooxygen compounds	Carbonyl compounds	-	-	-	-	-	-	CCCCC=CCCCCCCCCCCCCCC1=C(C(=O)C(=C(C1=O)O)C)O	UEFNZITZGVWLFK-VOTSOKGWSA-N	1.97361e+07	1.52809e+06	6.03444e+06	1.09232e+07	1.30924e+06	2.8929e+07	2.76438e+07	3.72266e+07	3.15874e+06	1.10806e+07	5.70029e+07	1.35981e+06	0.497991	-1.00581	0.470779	0.666667	1.28098
Com_11713_pos	roquefortine F	P	C23H25N5O3	419.196	420.207	9.23493	[M+H]+	6.569	-	3	C18	Organoheterocyclic compounds	Indoles and derivatives	Pyrroloindoles	-	-	-	-	-	-	CC(C)(C=C)C12CC3C(=O)NC(=CC4=CN=CN4)C(=O)N3C1N(C5=CC=CC=C25)OC	UGXLTDJSORIITQ-QTJDKHMESA-N	3.70049e+07	2.57674e+07	2.08084e+07	1.55553e+07	2.71604e+07	1.58028e+07	1.07287e+07	4.28427e+06	5.12562e+06	7.94457e+06	2.67331e+06	7.27453e+06	3.7364	1.90165	0.000375271	1	2.23605
Com_11714_pos	6-O-Methylhamatinine	P	C26H29NO4	419.21	420.22	7.27179	[M+H]+	6.703	-	3	C18	Organoheterocyclic compounds	Isoquinolines and derivatives	Naphthylisoquinolines	-	-	-	-	-	-	CC1CC2=C(C(=CC(=C2C(=N1)C)OC)OC)C3=C4C=CC=C(C4=C(C=C3C)OC)OC	XSHYHGPIMCKDFK-HNNXBMFYSA-N	5.1391e+06	3.11621e+06	3.14424e+06	8.63287e+06	5.56517e+06	9.72794e+06	7.72441e+06	3.54186e+07	7.02395e+06	7.3747e+06	3.14685e+07	2.01917e+07	0.323488	-1.62821	0.0258342	0.833333	1.74327
Com_11716_pos	ergotaman	P	C25H33N5O	419.269	420.279	6.42474	[M+H]+	7.145	-	3	C18	Organoheterocyclic compounds	Quinolines and derivatives	Indoloquinolines	-	-	-	-	-	-	CN1CC(C=C2C1CC3=CNC4=CC=CC2=C34)CNC5CN6CCN7CCCC7C6O5	UDPQLCFGLBGHDF-IZKMSSHQSA-N	2.13939e+07	2.03226e+07	2.49778e+07	2.28724e+07	2.08102e+07	8.42126e+06	7.93812e+06	6.83552e+06	1.93618e+07	2.05338e+07	1.34984e+07	9.82154e+06	1.52326	0.607167	0.0986508	0.861111	0.809228
Com_11721_pos	8-Ethoxysachaconitine	P	C25H41NO4	419.304	420.311	0.22371	[M+H]+	9.062	0.88	2	C18	Lipids and lipid-like molecules	Prenol lipids	Diterpenoids	-	-	-	-	-	-	CCN1CC2(CCC(C34C2CC(C31)C5(CC(C6CC4C5C6O)OC)OCC)OC)C	JGYRCOIPRDVLMU-AMODQTQTSA-N	2.73453e+07	3.96e+07	3.51352e+07	3.37663e+07	1.16286e+07	5.14961e+07	2.74777e+07	2.43385e+07	3.23743e+07	3.24215e+07	3.78932e+07	3.17297e+07	1.06839	0.0954385	0.945998	0.638889	0.0520776
Com_11722_pos	N-Oleoyl Histidine	P	C24H41N3O3	419.315	420.322	0.63625	[M+H]+	8.098	0.55	2	C18	Organic acids and derivatives	Carboxylic acids and derivatives	Amino acids, peptides, and analogues	"-"	HMDB0241960	-	-	LMFA08020133	67643592	CCCCCCCCC=CCCCCCCCC(=O)NC(CC1=CN=CN1)C(O)=O	QJFAABXOMYWNGP-UHFFFAOYSA-N	5.46367e+06	6.78833e+06	5.53943e+06	1.01338e+07	2.44543e+06	3.9314e+06	4.69499e+06	3.26196e+06	4.58021e+06	6.28672e+06	6.26999e+06	2.45747e+06	1.24502	0.316174	0.486875	0.611111	0.340209
Com_11724_pos	Arg Asp Met	P	C15H28N6O6S1	420.179	421.182	9.59638	[M+H]+	6.067	0.51	2	C18	Organic acids and derivatives	Peptidomimetics	Hybrid peptides	-	-	-	-	-	-	CSCCC(C(=O)O)NC(=O)C(CC(=O)O)NC(=O)C(CCCN=C(N)N)N	RRGPUNYIPJXJBU-GUBZILKMSA-N	5.74207e+07	6.75992e+07	8.05213e+07	8.16778e+07	6.3448e+07	6.48729e+07	6.19911e+07	3.39111e+07	6.34287e+07	4.68387e+07	4.7959e+07	4.3936e+07	1.39413	0.479361	0.0137707	0.944444	0.397839
Com_11725_pos	4'-Methoxy-7-O-[(E)-3-methyl-7-hydroxymethyl-2,6-octadienyl]isoflavone	P	C26H28O5	420.194	421.198	6.04632	[M+H]+	6.61	0.56	2	C18	Phenylpropanoids and polyketides	Isoflavonoids	O-methylated isoflavonoids	-	-	-	-	-	-	CC(=CCOC1=CC2=C(C=C1)C(=O)C(=CO2)C3=CC=C(C=C3)OC)CCC=C(C)CO	CNRIAECCBMEHQF-UDTDIJQYSA-N	6.55675e+07	7.03395e+07	3.75609e+07	5.0511e+07	1.03906e+08	3.67902e+07	4.22045e+07	1.51166e+07	2.94927e+07	1.63818e+07	4.94521e+06	2.79746e+07	2.67916	1.42178	0.0139602	0.944444	1.4377
Com_11729_pos	Armillane	P	C23H32O7	420.215	421.219	6.3513	[M+H]+	6.356	0.58	2	C18	Lipids and lipid-like molecules	Prenol lipids	Diterpenoids	-	HMDB0035779	-	-	-	-	CC1=CC(=C(C=C1O)O)C(=O)OC2CC3(C2(C(C(C4C3CC(C4)(C)C)O)CO)O)C	XAJFXYLALLZDAD-UHFFFAOYSA-N	1.06101e+08	7.80134e+07	9.10825e+07	9.14721e+07	1.28764e+08	9.53244e+07	7.64796e+07	8.63548e+07	5.80222e+07	3.97681e+07	1.07628e+08	1.31739e+08	1.18153	0.240658	0.270916	0.666667	0.270096
Com_11735_pos	CPA(18:0/0:0)	P	C21H41O6P	420.264	421.271	1.50348	[M+H]+	10.012	-	3	C18	Lipids and lipid-like molecules	Glycerophospholipids	Glycerophosphates	"-"	HMDB0007004	-	-	-	51040919	CCCCCCCCCCCCCCCCCC(=O)OCC1COP(O)(=O)O1	BAAJXXGEGGUMMX-UHFFFAOYSA-N	752578	713745	156689	6.43445e+06	491375	1.19954e+06	1.49865e+06	214105	832050	677009	3.13776e+06	2.83605e+06	1.06011	0.0842149	0.685379	0.611111	0.472389
Com_11737_pos	18-Isovaleryloxygrindelic acid	P	C25H40O5	420.288	421.294	1.02338	[M+H]+	6.635	0.60	2	C18	Lipids and lipid-like molecules	Prenol lipids	Diterpenoids	-	-	-	-	-	-	CC1=CCC2C(CCCC2(C13CCC(O3)(C)CC(=O)O)C)(C)COC(=O)CC(C)C	JKSCZMHBMZAASY-FUBBUTDDSA-N	1.65643e+06	1.14663e+06	1.35222e+06	987908	1.10976e+06	1.04219e+06	1.09051e+06	156635	982411	1.40185e+06	190642	199917	1.81383	0.859036	0.0680812	0.805556	0.957242
Com_11738_pos	3beta,5alpha,6beta-Cholestanetriol	P	C27H48O3	420.36	421.365	6.43755	[M+H]+	9.14	-	3	C18	Lipids and lipid-like molecules	Steroids and steroid derivatives	Cholestane steroids	-	HMDB0003990	C05425	-	LMST01010052	-	CC(C)CCCC(C)C1CCC2C1(CCC3C2CC(C4(C3(CCC(C4)O)C)O)O)C	YMMFNKXZULYSOQ-RUXQDQFYSA-N	158365	369878	279085	160855	3.01032e+06	113957	1.73156e+06	125272	152678	531101	308920	200664	1.3417	0.424065	0.960932	0.527778	0.275727
Com_1173_pos	D-Pinitol	P	C7H14O6	194.079	217.067	7.36086	[M+Na]+	5.551	0.81	2	C18	Organic oxygen compounds	Organooxygen compounds	Alcohols and polyols	"12084-63-6"	HMDB0034219	C03844	-	-	-	CO[C@@H]1[C@@H](O)[C@@H](O)[C@H](O)[C@H](O)[C@H]1O	DSCFFEYYQKSRSV-KLJZZCKASA-N	40923	166295	163781	87885.8	138417	887742	70291.5	212876	742947	85131.2	983981	557929	0.559727	-0.837204	0.336336	0.638889	0.573832
Com_11746_pos	(9Z,11E,13Z)-Octadeca-9,11,13-trienoylcarnitine	P	C25H43NO4	421.319	422.326	0.68334	[M+H]+	7.348	0.65	2	C18	Lipids and lipid-like molecules	Fatty Acyls	Fatty acid esters	"-"	HMDB0241550	-	-	-	-	CCCCC=CC=CC=CCCCCCCCC(=O)OC(CC([O-])=O)C[N+](C)(C)C	UYYGWAVLAWVNGG-UHFFFAOYSA-N	3.91499e+06	5.02829e+06	4.94742e+06	7.29806e+06	4.31801e+06	1.17793e+07	1.05192e+07	9.50638e+06	3.84315e+06	4.53536e+06	8.23029e+06	1.04704e+07	0.791556	-0.337237	0.358975	0.611111	0.33216
Com_1174_pos	methyl-beta-glucopyranoside	P	C7H14O6	194.079	217.068	0.28945	[M+Na]+	1.4	0.76	1	C18	Organic oxygen compounds	Organooxygen compounds	Carbohydrates and carbohydrate conjugates	"709-50-2"	HMDB0029965	-	-	-	445238	COC1C(C(C(C(O1)CO)O)O)O	HOVAGTYPODGVJG-XUUWZHRGSA-N	3.02368e+06	1.98913e+06	4.68203e+06	2.8726e+06	3.84039e+06	2.56215e+06	804738	3.09387e+06	2.9915e+06	596370	2.21042e+06	3.34087e+06	1.455	0.541021	0.155842	0.666667	0.637075
Com_11751_pos	Calealactone B	P	C21H26O9	422.158	423.162	5.96006	[M+H]+	5.515	-	3	C18	Lipids and lipid-like molecules	Prenol lipids	Terpene lactones	-	-	-	-	-	-	CC1CC2C(C(C(C(C(=O)C3C1O3)(C)O)OC(=O)C)OC(=O)C(=C)C)C(=C)C(=O)O2	BRBRVKOYZAMSBL-PXFMFDQNSA-N	380942	2.35388e+06	2.58868e+06	6.61361e+06	1.65194e+06	3.0099e+06	6.97889e+06	3.03291e+06	3.87318e+06	8.42773e+06	1.68673e+06	7.16572e+06	0.532612	-0.908842	0.126216	0.833333	2.1494
Com_11753_pos	Maoecrystal I	P	C22H30O8	422.194	423.199	5.9641	[M+H]+	6.206	-	3	C18	Lipids and lipid-like molecules	Prenol lipids	Diterpenoids	-	-	-	-	-	-	CC(=O)OCC1(C(CC(C23C1C(C(C45C2CCC(C4)C(=C)C5=O)(OC3)O)O)O)O)C	HMWUNMFAGJJPBJ-MAZUHHGLSA-N	1.22734e+08	2.31857e+08	1.20751e+08	2.23915e+08	1.65726e+08	9.25195e+07	1.98509e+08	6.72702e+07	6.66713e+07	8.67891e+07	8.0765e+07	5.99031e+07	1.71011	0.774088	0.0342507	0.888889	0.692853
Com_11754_pos	1-Octen-3-ol-3-o-beta-D-xylopyranosyl(1->6)-beta-D-glucopyranoside	P	C19H34O10	422.215	423.223	1.16947	[M+H]+	5.054	-	3	C18	Lipids and lipid-like molecules	Fatty Acyls	Fatty acyl glycosides	-	-	C17614	-	-	-	CCCCCC(C=C)OC1C(C(C(C(O1)COC2C(C(C(CO2)O)O)O)O)O)O	VXNMHZVTDWLWRX-ZNGULQCWSA-N	4.28877e+06	3.59734e+06	3.38671e+06	5.3743e+06	6.94863e+06	6.25198e+06	6.26546e+06	8.59522e+06	7.64537e+06	6.77673e+06	8.31157e+06	5.90257e+06	0.686203	-0.543292	0.0193797	0.888889	0.74775
Com_11755_pos	Arg Phe Thr	P	C19H30N6O5	422.228	423.235	0.36592	[M+H]+	6.272	0.66	2	C18	Organic acids and derivatives	Carboxylic acids and derivatives	Amino acids, peptides, and analogues	-	-	-	-	-	-	CC(C(C(=O)O)NC(=O)C(CC1=CC=CC=C1)NC(=O)C(CCCN=C(N)N)N)O	PRLPSDIHSRITSF-UNQGMJICSA-N	9.78154e+07	1.59568e+08	1.16449e+08	6.34598e+07	6.88628e+07	1.36283e+08	6.45632e+07	5.93219e+07	6.46475e+07	9.76988e+07	5.67278e+07	1.11383e+08	1.414	0.499778	0.11874	0.805556	0.641458
Com_11760_pos	Garcinielliptone FA	P	C29H42O2	422.318	423.329	7.99102	[M+H]+	7.351	0.80	2	C18	Organic oxygen compounds	Organooxygen compounds	Carbonyl compounds	-	-	-	-	-	-	CC(=CCC(CCC(=C)C)C(C(=C)C)C(C)(CC=C(C)C)C(=O)C1=CC(=CC=C1)O)C	MTCPKFHUPWTJSP-HWUUJZMBSA-N	746755	1.40839e+06	1.47219e+06	2.12165e+06	1.54631e+06	2.84461e+06	3.84127e+06	2.98198e+06	1.51901e+06	714072	2.58471e+06	2.45365e+06	0.719413	-0.475108	0.381088	0.694444	0.397
Com_11761_pos	MG(0:0/21:0/0:0)	P	C24H48O4	400.355	423.344	0.16959	[M+Na]+	10.338	-	3	C18	Lipids and lipid-like molecules	Glycerolipids	Monoradylglycerols	"-"	HMDB0072868	-	-	-	131779650	[H]C(CO)(CO)OC(=O)CCCCCCCCCCCCCCCCCCCC	CIPMITAXICEYOT-UHFFFAOYSA-N	1.85331e+06	2.89936e+06	1.93555e+06	4.36346e+06	2.0075e+06	1.47763e+06	2.03429e+06	739793	1.42863e+06	1.62854e+06	2.00302e+06	2.13773e+06	1.45776	0.543755	0.138756	0.666667	0.663914
Com_11765_pos	LysoPE(14:1(9Z)/0:0)	P	C19H38NO7P	423.239	424.249	7.47017	[M+H]+	8.456	-	3	C18	Lipids and lipid-like molecules	Glycerophospholipids	Glycerophosphoethanolamines	"-"	HMDB0011501	-	-	LMGP02050032	52925151	[H][C@@](O)(COC(=O)CCCCCCC\C=C/CCCC)COP(O)(=O)OCCN	ADNZOMZMSANELY-OOFWQKGWSA-N	1.30066e+07	1.10059e+07	1.43652e+07	4.52025e+07	8.20584e+06	4.54562e+07	1.44699e+07	1.17434e+07	8.42242e+06	1.13406e+07	2.3296e+07	1.10301e+07	1.70907	0.773209	0.323108	0.583333	1.28963
Com_11775_pos	Briarellin N	P	C23H36O7	424.246	425.251	6.06108	[M+H]+	6.797	0.65	2	C18	Organoheterocyclic compounds	Lactones	-	-	-	-	-	-	-	CC1C2CCC(C3C2C4C(CCC(C(CC3O4)(C)O)OC)(OC1=O)C)(C)OC(=O)C	BFRZTCFDEPTFFN-UMVDAAAQSA-N	3.11744e+07	5.2754e+07	4.38219e+07	3.39825e+07	2.43921e+07	2.88663e+07	2.26868e+07	1.97901e+07	2.77995e+07	2.63965e+07	1.70264e+07	9.99674e+07	1.0062	0.00891577	0.532103	0.777778	0.326451
Com_11778_pos	Sargaquinoic acid	P	C27H36O4	424.261	425.266	6.3896	[M+H]+	9.189	0.61	2	C18	Lipids and lipid-like molecules	Prenol lipids	Diterpenoids	-	-	-	-	-	-	CC1=CC(=O)C=C(C1=O)CC=C(C)CCC=C(C)CCC=C(CCC=C(C)C)C(=O)O	IKUIJYZNRMQNBM-PIIINLNPSA-N	7.37677e+07	3.77056e+08	2.4742e+08	1.94674e+08	8.86429e+07	2.15939e+08	5.30555e+07	1.20091e+08	1.49484e+08	6.45713e+07	2.76364e+08	5.5091e+08	0.986021	-0.0203093	0.713034	0.583333	0.274128
Com_11783_pos	9(11)-Dehydroaxinysterol	P	C28H40O3	424.298	425.308	7.77411	[M+H]+	6.585	0.67	2	C18	Lipids and lipid-like molecules	Steroids and steroid derivatives	Ergostane steroids	-	-	-	-	-	-	CC(C=CC(C)C(=C)C)C1CCC2C1(CC=C3C24C=CC5(C3(CCC(C5)O)C)OO4)C	UUHVMJGTJKDDFG-LEOBWYFPSA-N	1.20662e+06	1.43727e+06	1.09131e+06	6.58865e+07	802838	3.68575e+06	1.79359e+06	100739	657250	1.98963e+06	4.37342e+06	1.77332e+06	6.934	2.79369	0.330872	0.472222	1.10673
Com_11785_pos	4,4'-Methylenebis(2,6-di-tert-butylphenol)	P	C29H44O2	424.334	425.345	9.05383	[M+H]+	7.652	-	3	C18	Benzenoids	Benzene and substituted derivatives	Diphenylmethanes	"118-82-1"	-	C14287	-	-	-	CC(C)(C)C1=CC(=CC(=C1O)C(C)(C)C)CC2=CC(=C(C(=C2)C(C)(C)C)O)C(C)(C)C	MDWVSAYEQPLWMX-UHFFFAOYSA-N	1.06953e+07	1.48054e+07	1.48681e+07	2.17963e+07	1.14965e+07	1.97886e+07	2.43063e+07	1.681e+07	1.09322e+07	1.30547e+07	1.85722e+07	2.67492e+07	0.846282	-0.24079	0.427305	0.638889	0.217291
Com_11787_pos	(+)-Cyclotryprostatin B	P	C23H27N3O5	425.195	426.205	6.54154	[M+H]+	5.419	-	3	C18	Organoheterocyclic compounds	Indoles and derivatives	Pyridoindoles	-	-	-	-	-	-	CC(=CC1C2=C(C(C3(N1C(=O)C4CCCN4C3=O)O)OC)C5=C(N2)C=C(C=C5)OC)C	DARSEBUZHJPBHI-OSAZLGQLSA-N	1.10074e+07	1.29051e+07	1.01577e+07	2.08709e+07	5.97366e+06	1.5026e+07	1.78845e+07	2.23689e+07	2.30213e+07	2.15622e+07	3.00745e+07	6.98121e+06	0.623014	-0.682664	0.122421	0.833333	1.55603
Com_1179_neg	4-({1,4-dioxa-8-azaspiro[4.5]decan-8-yl}methyl)-7,8-dihydroxy-2H-chromen-2-one	N	C17H19NO6	333.121	332.117	9.29722	[M-H]-	5.714	-	3	C18	Phenylpropanoids and polyketides	Coumarins and derivatives	Hydroxycoumarins	"887209-80-5"	-	-	-	-	7198552	C1CN(CCC12OCCO2)CC3=CC(=O)OC4=C3C=CC(=C4O)O	ASULXAUUTXWVIU-UHFFFAOYSA-N	1.0838e+07	1.21859e+07	1.3197e+07	1.48044e+07	9.43864e+06	1.76556e+07	9.6862e+06	4.65916e+06	4.51234e+06	9.03568e+06	5.64549e+06	5.98065e+06	1.97673	0.983119	0.0018581	0.972222	0.677176
Com_1179_pos	(4-Methylphenoxy) acetic acid ethyl ester	P	C11H14O3	194.094	217.084	0.05004	[M+Na]+	6.85	0.68	1	C18	Benzenoids	Benzene and substituted derivatives	Phenoxyacetic acid derivatives	-	HMDB0034206	-	-	-	4047281	CCOC(=O)COC1=CC=C(C=C1)C	UMNOIMVMNARUSB-UHFFFAOYSA-N	181880	699173	61009.3	130401	675463	203111	159130	580203	47958.8	83160	62756.1	1.38641e+06	0.841101	-0.249648	0.724618	0.611111	0.19612
Com_117_neg	m-Coumaric acid	N	C9H8O3	164.047	163.04	0.98035	[M-H]-	5.572	0.98	1	C18	Phenylpropanoids and polyketides	Cinnamic acids and derivatives	Hydroxycinnamic acids and derivatives	"588-30-7"	HMDB0001713	C12621	map00360;map01100;map01120;map01220	-	637541	OC(=O)\C=C\C1=CC(O)=CC=C1	KKSDGJDHHZEWEP-SNAWJCMRSA-N	9.47531e+06	1.0719e+07	9.08643e+06	4.84807e+06	1.06709e+07	6.95855e+06	8.05633e+06	7.66569e+06	1.04822e+07	1.05724e+07	2.69008e+06	8.24522e+06	1.08481	0.117441	0.604794	0.611111	0.480049
Com_11805_pos	(+)-Cyanocycline A	P	C22H26N4O5	426.19	427.197	1.86045	[M+H]+	5.275	-	3	C18	Organoheterocyclic compounds	Isoquinolines and derivatives	Isoquinoline quinones	-	-	-	-	-	-	CC1=C(C(=O)C2=C(C1=O)C3C4C5C(CC(N5C)C(N4C2CO)C#N)C6N3CCO6)OC	KDWXMIJUXUSUMZ-UHFFFAOYSA-N	7.18091e+06	8.99339e+06	9.14002e+06	7.66786e+06	7.47006e+06	1.38124e+07	1.07994e+07	9.0361e+06	1.19821e+07	1.05766e+07	4.68253e+06	3.07069e+06	1.0821	0.113836	0.534497	0.527778	0.340624
Com_11807_pos	Sinulaflexiolide C	P	C22H34O8	426.225	427.23	5.47227	[M+H]+	5.816	0.56	2	C18	Phenylpropanoids and polyketides	Macrolides and analogues	-	-	-	-	-	-	-	CC(=O)OC1CCC(C(CC2CCC(C(=O)CCC1(C)O)(OC(=O)C2=C)C)O)(C)O	XNUSUQRFMUYLKV-FCBXOSMNSA-N	1.90502e+07	2.32906e+07	1.7129e+07	1.73118e+07	2.13617e+07	1.11603e+07	1.50396e+07	2.10843e+07	1.29377e+07	2.27527e+07	1.09178e+07	3.00664e+07	0.969017	-0.0454064	0.983933	0.527778	0.135968
Com_11817_pos	Griffinisterone D	P	C28H42O3	426.313	427.324	8.75034	[M+H]+	7.209	0.60	2	C18	Lipids and lipid-like molecules	Steroids and steroid derivatives	Ergostane steroids	-	-	-	-	-	-	CC(C)C(=C)CCC(C1CCC2C1(CCC3C2CCC4C3(C=CC(=O)C4)C)C)C(=O)O	BJALYGAREJSWPE-CNMDJWEVSA-N	6.76051e+06	6.60581e+06	5.91361e+06	8.38861e+06	6.83926e+06	5.20951e+06	7.106e+06	9.00858e+07	1.26434e+07	2.06945e+07	6.73413e+07	3.11932e+07	0.173389	-2.52791	0.0162472	0.972222	1.53271
Com_11820_pos	Moricizine	P	C22H25N3O4S	427.157	428.168	9.56336	[M+H]+	5.01	-	3	C18	Organoheterocyclic compounds	Benzothiazines	Phenothiazines	"31883-05-3"	HMDB0014818	C07743	-	-	34633	CCOC(=O)NC1=CC2=C(SC3=CC=CC=C3N2C(=O)CCN2CCOCC2)C=C1	FUBVWMNBEHXPSU-UHFFFAOYSA-N	1.35634e+07	6.94129e+06	7.36157e+06	1.16789e+07	1.53609e+07	3.23574e+07	1.22321e+07	6.57084e+06	2.69193e+06	1.63347e+07	1.40325e+07	2.65379e+07	1.11306	0.154526	0.65327	0.472222	0.303037
Com_11822_pos	Asp Phe Phe	P	C22H25N3O6	427.174	428.185	7.89181	[M+H]+	5.906	-	3	C18	Organic acids and derivatives	Carboxylic acids and derivatives	Amino acids, peptides, and analogues	-	-	-	-	-	-	C1=CC=C(C=C1)CC(C(=O)NC(CC2=CC=CC=C2)C(=O)O)NC(=O)C(CC(=O)O)N	UCHSVZYJKJLPHF-BZSNNMDCSA-N	9.54726e+07	6.92683e+07	6.90395e+07	5.56717e+07	9.22624e+07	6.03945e+07	4.0605e+07	6.04384e+07	2.46166e+07	3.41431e+07	6.78349e+07	2.46436e+07	1.75244	0.809367	0.0156556	0.888889	0.752809
Com_11826_pos	Tortifolisine	P	C27H41NO3	427.309	428.316	0.67926	[M+H]+	9.745	0.92	2	C18	Lipids and lipid-like molecules	Steroids and steroid derivatives	Steroidal alkaloids	-	-	-	-	-	-	CC1CC2C(C(C3(O2)CCC4C5CC(=O)C6CC(CCC6(C5CC4=C3C)C)O)C)NC1	KYELXPJVGNZIGC-ZAVURYGYSA-N	4.60131e+07	5.33398e+07	5.29257e+07	3.97903e+07	1.2591e+07	8.51424e+07	6.11674e+07	4.16618e+07	6.4112e+07	7.51074e+07	6.46181e+07	2.068e+07	0.885307	-0.175749	0.594003	0.638889	0.216295
Com_1182_pos	Lycoperodine	P	C12H12N2O2	216.09	217.097	0.5639	[M+H]+	5.445	0.80	1	C18	Organoheterocyclic compounds	Indoles and derivatives	Pyridoindoles	"42438-90-4"	-	-	-	-	449440	C1C(NCC2=C1C3=CC=CC=C3N2)C(=O)O	FSNCEEGOMTYXKY-JTQLQIEISA-N	2.68607e+06	1.21737e+06	2.13277e+06	5.8267e+06	2.96843e+06	4.86767e+06	5.32401e+06	3.02944e+06	5.18982e+06	2.68582e+06	7.65517e+06	1.74731e+06	0.768545	-0.379798	0.41588	0.638889	0.526281
Com_11830_pos	Kopsiloscine B	P	C23H28N2O6	428.195	429.198	9.43528	[M+H]+	5.1	-	3	C18	Alkaloids and derivatives	Aspidofractine alkaloids	-	-	-	-	-	-	-	COC(=O)C1(C(C23CCCN4C2C5(C1(CC3)N(C6=CC=CC=C65)C(=O)OC)CC4)O)O	GMLJERYGIGLLSG-NQBQLGQDSA-N	5.1709e+06	5.39734e+06	4.51447e+06	5.66183e+06	6.24958e+06	7.44282e+06	6.23444e+06	8.70469e+06	1.06801e+07	6.02962e+06	3.71726e+06	5.48659e+06	0.842953	-0.246475	0.467453	0.638889	0.425241
Com_11844_pos	N-Docosahexaenoyl Threonine	P	C26H39NO4	429.288	430.295	0.81299	[M+H]+	6.766	-	3	C18	-	-	-	"-"	HMDB0242022	-	-	-	-	CCC=CCC=CCC=CCC=CCC=CCC=CCCC(=O)NC(C(C)O)C(O)=O	SDSAVVMPWSOONF-UHFFFAOYSA-N	8.4512e+06	3.72431e+06	5.84874e+06	1.97017e+07	8.7418e+06	1.58523e+07	8.81831e+06	5.68823e+07	9.91504e+06	6.78732e+06	1.79295e+08	2.86115e+07	0.214667	-2.21983	0.136009	0.777778	1.25804
Com_11845_pos	Hexadecanedioic acid mono-L-carnitine ester	P	C23H43NO6	429.309	430.315	2.92354	[M+H]+	6.433	0.63	2	C18	Lipids and lipid-like molecules	Fatty Acyls	Fatty acid esters	"42150-38-9"	HMDB0000712	-	-	LMFA07070007	566787	C[N+](C)(C)CC(CC([O-])=O)OC(=O)CCCCCCCCCCCCCCC(O)=O	UNHCPLSWMNPZTD-UHFFFAOYSA-N	4.90702e+06	3.80621e+06	4.38041e+06	9.51607e+06	1.22808e+06	2.18043e+07	3.94387e+06	1.97802e+06	2.20706e+06	140269	639805	2.96391e+06	3.84421	1.94269	0.0561211	0.861111	1.69141
Com_11848_pos	Ebeietinone	P	C27H43NO3	429.324	430.332	0.28144	[M+H]+	10.254	0.93	2	C18	Lipids and lipid-like molecules	Steroids and steroid derivatives	Steroidal alkaloids	-	-	-	-	-	-	CC1CCC(=NC1)C(C)C2CCC3C2(CCC4C3CC(=O)C5(C4(CCC(C5)O)C)O)C	OXSDZAAZDQVKSD-DQOWORQBSA-N	3.79251e+07	6.13264e+07	4.52691e+07	7.28345e+07	1.50186e+07	4.35099e+07	4.58953e+07	1.34762e+07	3.15608e+07	5.04902e+07	4.7012e+07	2.19994e+07	1.31102	0.390693	0.412839	0.611111	0.357691
Com_11849_pos	Ningpeisine	P	C28H47NO2	429.361	430.368	0.12764	[M+H]+	5.897	-	3	C18	Organoheterocyclic compounds	Piperidines	-	-	-	-	-	-	-	CC1CCC(N(C1)C)C(C)C2CCC3C(C2C)CC4C3CC(=O)C5C4(CCC(C5)O)C	UBMXONPUBFQLKA-BQUVWSHHSA-N	2.29252e+07	1.66993e+07	1.81564e+07	1.9331e+07	2.37305e+07	1.81913e+07	4.87936e+07	6.90399e+07	6.16104e+07	6.67464e+07	5.87077e+07	5.89731e+07	0.327131	-1.61206	5.09287e-08	1	3.22098
Com_1184_pos	Tetraethylene glycol	P	C8H18O5	194.115	217.105	0.84518	[M+Na]+	5.084	0.93	1	C18	Organic oxygen compounds	Organooxygen compounds	Ethers	"112-60-7"	HMDB0094708	-	-	-	8200	C(COCCOCCOCCO)O	UWHCKJMYHZGTIT-UHFFFAOYSA-N	3.49122e+07	6.20321e+07	5.61871e+07	1.78693e+07	2.82823e+07	2.22654e+07	1.97751e+07	2.13413e+07	3.65497e+07	1.27829e+07	3.68333e+07	2.17653e+07	1.48643	0.571849	0.200081	0.694444	0.494773
Com_11852_pos	Phe Gln His	P	C20H26N6O5	430.196	431.204	0.13631	[M+H]+	6.318	0.55	2	C18	Organic acids and derivatives	Carboxylic acids and derivatives	Amino acids, peptides, and analogues	-	-	-	-	-	-	C1=CC=C(C=C1)CC(C(=O)NC(CCC(=O)N)C(=O)NC(CC2=CN=CN2)C(=O)O)N	CTNODEMQIKCZGQ-JYJNAYRXSA-N	2.90336e+07	4.04488e+07	3.27069e+07	7.98596e+07	3.16384e+07	3.27882e+07	2.94096e+07	2.23389e+07	8.7865e+07	3.22839e+07	1.72646e+07	3.26189e+07	1.11135	0.152308	0.516364	0.694444	0.223902
Com_11854_pos	19-Hydroxyconopharyngine	P	C23H30N2O6	430.21	431.217	1.86842	[M+H]+	8.387	-	3	C18	Alkaloids and derivatives	Ibogan-type alkaloids	-	-	-	-	-	-	-	CCC1CC2CC3(C1N(C2O)CCC4(C3=NC5=CC(=C(C=C54)OC)OC)O)C(=O)OC	LXBNNYYLVRZZCZ-YBRYQPLPSA-N	1.67025e+07	2.66064e+07	2.6369e+07	2.49416e+07	2.60427e+07	1.62657e+07	1.39296e+07	1.78538e+07	1.13154e+07	1.6413e+07	1.22341e+07	1.21043e+07	1.633	0.707528	0.0030417	0.916667	1.15291
Com_11855_pos	Phe Lys His	P	C21H30N6O4	430.233	431.241	2.80711	[M+H]+	6.611	0.57	2	C18	Organic acids and derivatives	Carboxylic acids and derivatives	Amino acids, peptides, and analogues	-	-	-	-	-	-	C1=CC=C(C=C1)CC(C(=O)NC(CCCCN)C(=O)NC(CC2=CN=CN2)C(=O)O)N	ZIQQNOXKEFDPBE-BZSNNMDCSA-N	2.79605e+07	2.91851e+07	3.6978e+07	3.268e+07	3.98778e+07	3.31365e+07	2.9034e+07	2.10154e+07	4.17165e+07	3.22737e+07	1.48718e+07	2.76397e+07	1.19974	0.262721	0.197184	0.75	0.408713
Com_11865_pos	Laurebiphenyl	P	C30H38O2	430.287	431.298	9.20334	[M+H]+	6.251	0.55	2	C18	Lipids and lipid-like molecules	Prenol lipids	Sesquiterpenoids	-	-	-	-	-	-	CC1=CC(=C(C=C1C2=CC(=C(C=C2C)O)C3(CCC4C3(C4)C)C)C5(CCC6C5(C6)C)C)O	XNIZFYLMUVNEOT-MUVIMXQCSA-N	1.29058e+06	768293	1.48577e+06	3.28031e+06	1.80831e+06	2.08422e+06	2.43433e+06	7.095e+06	1.3901e+06	982763	1.62189e+07	4.20464e+06	0.331546	-1.59272	0.156732	0.722222	1.22981
Com_11871_pos	Diglyceryl monooleate	P	C24H46O6	430.329	431.335	3.83141	[M+H]+	10.257	-	3	C18	Lipids and lipid-like molecules	Fatty Acyls	Fatty acid esters	"-"	HMDB0251281	-	-	-	78410916	CCCCCCCCC=CCCCCCCCC(=O)OC(O)CCOCCC(O)O	PVTCPBFBMLIOTI-UHFFFAOYSA-N	1.03897e+07	1.70806e+07	1.22907e+07	2.08015e+07	3.99102e+06	1.25389e+07	1.29911e+07	3.80235e+06	8.83232e+06	1.41204e+07	1.21975e+07	5.21968e+06	1.34863	0.431497	0.384413	0.666667	0.520676
Com_11873_pos	Myxopyronin B	P	C24H33NO6	431.231	432.238	0.25791	[M+H]+	6.745	0.53	2	C18	Organic oxygen compounds	Organooxygen compounds	Carbonyl compounds	-	-	-	-	-	-	CCCCC(=CC=C(C)C(=O)C1=C(C=C(OC1=O)C(C)CCC=CNC(=O)OC)O)C	SPQDIDVJAZFBRL-WXFBSNOUSA-N	2.6945e+08	2.33058e+08	2.27538e+08	1.84458e+08	2.07899e+08	1.78381e+08	2.0364e+08	1.79599e+08	2.17783e+08	2.15971e+08	1.9178e+08	2.40352e+08	1.04135	0.0584614	0.65747	0.555556	0.177912
Com_11877_pos	Glu Arg Glu	P	C16H28N6O8	432.197	433.208	7.73978	[M+H]+	5.667	0.56	2	C18	Organic acids and derivatives	Carboxylic acids and derivatives	Amino acids, peptides, and analogues	-	-	-	-	-	-	C(CC(C(=O)NC(CCC(=O)O)C(=O)O)NC(=O)C(CCC(=O)O)N)CN=C(N)N	CGYDXNKRIMJMLV-GUBZILKMSA-N	2.5495e+06	2.75509e+06	1.3456e+06	3.57305e+06	1.04732e+07	5.67742e+06	5.3021e+06	4.40549e+06	3.27059e+06	2.75842e+06	3.73813e+06	6.88979e+06	1.00035	0.000509729	0.619625	0.638889	0.23455
Com_11879_pos	1-Palmitoyl Lysophosphatidic Acid	P	C19H39O7P	410.243	433.232	0.35546	[M+Na]+	9.183	0.88	2	C18	Lipids and lipid-like molecules	Glycerophospholipids	Glycerophosphates	-	-	C04036	-	LMGP10050041	-	CCCCCCCCCCCCCCCC(=O)OCC(COP(=O)(O)O)O	YNDYKPRNFWPPFU-UHFFFAOYSA-N	2.60464e+07	2.82481e+07	2.52718e+07	5.13732e+07	3.2941e+07	2.78199e+07	2.40678e+07	2.05218e+07	2.43574e+07	2.01751e+07	3.24544e+07	1.76475e+07	1.37692	0.461446	0.0523495	0.888889	1.46152
Com_1187_pos	Efetaal	P	C12H18O2	194.131	217.12	0.34406	[M+Na]+	7.065	0.69	1	C18	Benzenoids	Benzene and substituted derivatives	-	"2556-10-7"	-	-	-	-	102849	CCOC(C)OCCC1=CC=CC=C1	QQDGMPOYFGNLMT-UHFFFAOYSA-N	656712	970827	1.0723e+06	2.70594e+06	785402	1.5467e+06	1.15073e+06	626656	81540.3	247103	1.05174e+06	1.94351e+06	1.51685	0.601082	0.210498	0.666667	0.8033
Com_11880_pos	Dictamnoside B	P	C21H36O9	432.236	433.241	4.25125	[M+H]+	6.743	0.60	2	C18	Lipids and lipid-like molecules	Prenol lipids	Terpene glycosides	-	-	-	-	-	-	CC(C)(C1CCC2(C(CCC(=C)C2C1OC3C(C(C(C(O3)CO)O)O)O)O)CO)O	ZIXZULZXIYSJAT-RTBJYZFLSA-N	6.96055e+07	5.97941e+07	5.87993e+07	4.6785e+07	3.63492e+07	4.49025e+07	5.12506e+07	4.70805e+07	5.74359e+07	5.45128e+07	3.27046e+07	6.10111e+07	1.04026	0.0569495	0.793222	0.472222	0.334395
Com_11888_pos	Arg Glu Met	P	C16H30N6O6S1	434.195	435.199	7.92729	[M+H]+	5.843	0.52	2	C18	Organic acids and derivatives	Carboxylic acids and derivatives	Amino acids, peptides, and analogues	-	-	-	-	-	-	CSCCC(C(=O)O)NC(=O)C(CCC(=O)O)NC(=O)C(CCCN=C(N)N)N	DJAIOAKQIOGULM-DCAQKATOSA-N	3.30429e+07	3.7359e+07	4.02468e+07	3.61699e+07	4.28962e+07	3.43194e+07	2.61126e+07	3.52577e+07	4.68323e+07	3.84735e+07	2.27358e+07	3.6996e+07	1.0854	0.118221	0.391913	0.583333	0.136869
Com_11890_pos	9alpha-Fluoro-6alpha-methylprednisolone 21-acetate	P	C24H31FO6	434.21	435.217	2.07668	[M+H]+	6.316	0.73	2	C18	Lipids and lipid-like molecules	Steroids and steroid derivatives	Pregnane steroids	-	-	C14625	-	-	-	CC1CC2C3CCC(C3(CC(C2(C4(C1=CC(=O)C=C4)C)F)O)C)(C(=O)COC(=O)C)O	KYVZRGYRHWSJFB-OOACPSMNSA-N	421850	648599	77917.3	96629.3	659436	129785	90909.8	357132	86412.4	93620.9	114247	274905	1.99977	0.999832	0.311633	0.694444	1.12165
Com_11891_pos	Lophanthoidin F	P	C24H34O7	434.23	435.235	6.52786	[M+H]+	6.532	0.68	2	C18	Lipids and lipid-like molecules	Prenol lipids	Diterpenoids	"120462-46-6"	-	-	-	-	-	CCOC1C(C2C(CCCC2(C3=C1C(=C(C(=O)C3=O)C(C)COC(=O)C)O)C)(C)C)O	KAFLKOPTWXVBHC-UHFFFAOYSA-N	3.45456e+07	2.53897e+07	1.78102e+07	2.23879e+07	2.34347e+07	2.06869e+07	2.12683e+07	7.86346e+06	1.17491e+07	1.27138e+07	1.85387e+06	2.55954e+07	1.77996	0.831845	0.0847574	0.805556	1.35268
Com_118_pos	2-Acetylthiazole	P	C5H5NOS	127.009	128.018	9.76049	[M+H]+	6.157	0.56	1	C18	Organic oxygen compounds	Organooxygen compounds	Carbonyl compounds	"24295-03-2"	HMDB0032964	-	-	-	520108	CC(=O)C1=NC=CS1	MOMFXATYAINJML-UHFFFAOYSA-N	1.09061e+06	869406	963603	822716	1.30171e+06	1.75536e+06	1.08697e+06	4.25728e+06	214958	147018	1.21412e+07	6.28246e+06	0.281949	-1.8265	0.696688	0.583333	0.792102
Com_11909_pos	Leopersin N	P	C23H32O8	436.21	437.215	5.53892	[M+H]+	6.33	0.65	2	C18	Organic oxygen compounds	Organooxygen compounds	Carbonyl compounds	-	-	-	-	-	-	CC(=O)OC1(C(=O)C2C3C(CCCC3(C14CCC5(O4)CC(OC5)OC)C)(C(=O)O2)C)C	CHGSKJMRTUWQRQ-JTAQILMUSA-N	1.47609e+08	1.09003e+08	9.93102e+07	1.01595e+08	9.87563e+07	7.14021e+07	5.38955e+07	4.92483e+07	2.95151e+07	4.19695e+07	6.47833e+07	5.84447e+07	2.10731	1.0754	0.000554888	1	0.805815
Com_11910_pos	Lespedezaflavanone G	P	C27H32O5	436.225	437.229	7.49729	[M+H]+	6.75	0.66	2	C18	Phenylpropanoids and polyketides	Flavonoids	Flavans	-	-	-	-	LMPK12140345	-	CC1=C(C(=C2C(=C1O)C(=O)CC(O2)C3=CC(=C(C=C3)OC)CC=C(C)C)CC=C(C)C)O	BEIJZISKRUUKGP-UHFFFAOYSA-N	2.21987e+07	1.92496e+07	1.8651e+07	1.45762e+07	1.19551e+07	1.47075e+07	1.75379e+07	1.39486e+07	1.69421e+07	1.80934e+07	8.96924e+06	1.76343e+07	1.08819	0.121929	0.546026	0.361111	0.410358
Com_11912_pos	HC Toxin	P	C21H32N4O6	436.232	437.236	8.19169	[M+H]+	5.456	0.57	2	C18	Organic acids and derivatives	Carboxylic acids and derivatives	Amino acids, peptides, and analogues	"83209-65-8"	-	-	-	-	-	CC1C(=O)NC(C(=O)N2CCCC2C(=O)NC(C(=O)N1)C)CCCCCC(=O)C3CO3	GNYCTMYOHGBSBI-SVZOTFJBSA-N	7.77371e+06	5.16788e+06	8.3303e+06	3.81711e+06	4.32369e+06	4.16998e+06	2.62719e+06	9.01449e+06	4.94834e+06	2.93087e+06	4.73862e+06	3.00118e+06	1.23191	0.300895	0.297885	0.666667	0.609867
Com_11917_pos	Erigerol	P	C25H40O6	436.282	437.289	2.77178	[M+H]+	7.332	0.54	2	C18	Lipids and lipid-like molecules	Prenol lipids	Diterpenoids	-	-	-	-	-	-	CC(=CC(=O)OCCC1(CCC2(O1)C3(C(CCC(C3C(C4C2(O4)C)O)(C)C)O)C)C)C	MWCGGWSXJQDZOY-DGNUCHATSA-N	5.9078e+06	5.23586e+06	4.32304e+06	6.85688e+06	4.95587e+06	2.63798e+06	2.65262e+06	3.92655e+06	2.93982e+06	2.56704e+06	356680	4.6075e+06	1.75467	0.811198	0.108439	0.861111	2.05063
Com_11923_pos	beta-SITOSTEROL	P	C29H50O	414.386	437.374	3.90671	[M+Na]+	7.845	-	3	C18	Lipids and lipid-like molecules	Steroids and steroid derivatives	Stigmastanes and derivatives	"83-46-5"	HMDB0000852	C01753	map00100;map01060;map01062;map01100;map01110	LMST01040129	-	OC1CC2=CCC3C(CCC4(C)C(CCC34)C(C)CCC(CC)C(C)C)C2(C)CC1	KZJWDPNRJALLNS-VJSFXXLFSA-N	5.9851e+06	9.073e+06	3.99301e+06	5.48614e+06	2.9619e+06	4.46318e+06	3.45443e+06	2.07574e+06	4.45209e+06	5.05266e+06	3.52274e+06	3.69646e+06	1.43624	0.522301	0.125799	0.777778	0.885655
Com_11929_pos	Racemodine	P	C23H35NO7	437.241	438.25	3.47195	[M+H]+	6.004	-	3	C18	Organic acids and derivatives	Carboxylic acids and derivatives	Tricarboxylic acids and derivatives	-	-	-	-	-	-	CC=C(C)C(=O)OC1CCN2C1C(CC2)COC(=O)C(=CC)COC(=O)CC(C)(C)O	IFOJBJYZVQYKHB-HEWCMQNGSA-N	9.10526e+06	1.09418e+07	1.54228e+07	1.69342e+07	1.19383e+07	2.74825e+07	1.44089e+07	1.44824e+07	1.58051e+07	1.98773e+07	1.01831e+07	6.3814e+06	1.13171	0.178501	0.623892	0.444444	0.214446
Com_1192_neg	N-acetylglucosaminylasparagine	N	C12H21N3O8	335.133	334.125	0.71368	[M-H]-	1.3	-	3	C18	Organic oxygen compounds	Organooxygen compounds	Carbohydrates and carbohydrate conjugates	"2776-93-4"	HMDB0000489	C04540	-	-	123826	CC(=O)NC1C(C(C(OC1NC(=O)CC(C(=O)O)N)CO)O)O	YTTRPBWEMMPYSW-HRRFRDKFSA-N	8.4721e+06	7.28072e+06	8.22358e+06	5.07109e+06	1.46809e+07	9.52338e+06	1.37679e+07	1.32901e+07	2.13071e+07	1.53013e+07	5.1403e+06	1.24398e+07	0.655435	-0.609476	0.135172	0.777778	0.512473
Com_11930_pos	Terpendole E	P	C28H39NO3	437.293	438.298	5.41777	[M+H]+	9.573	0.96	2	C18	Organoheterocyclic compounds	Naphthopyrans	-	-	-	C20536	map00403;map01110	-	-	CC12CCC3C(C1CCC4C2(C5=C(C4)C6=CC=CC=C6N5)C)(C(CC(O3)C(C)(C)O)O)C	SVYIMXYKHRBHSG-KYYKPQATSA-N	4.44097e+07	1.40231e+08	1.26466e+08	3.12519e+08	5.83104e+07	1.11734e+08	6.86997e+07	5.73739e+07	1.03449e+08	6.85958e+07	8.73262e+07	1.11117e+08	1.59833	0.676566	0.362204	0.694444	0.823047
Com_11931_pos	8-{3-[(2Z,5Z)-Octa-2,5-dien-1-yl]oxiran-2-yl}octanoylcarnitine	P	C25H43NO5	437.314	438.321	0.28213	[M+H]+	7.031	-	3	C18	Lipids and lipid-like molecules	Fatty Acyls	Fatty acid esters	"-"	HMDB0241889	-	-	-	-	CCC=CCC=CCC1OC1CCCCCCCC(=O)OC(CC([O-])=O)C[N+](C)(C)C	NFDSDDXSXIEBKH-UHFFFAOYSA-N	72590.8	1.04592e+06	692089	1.16957e+06	2.77565e+08	3.48151e+06	1.03585e+06	1.70389e+06	745513	1.26842e+06	3.61192e+06	2.61398e+06	25.8686	4.69313	0.853609	0.583333	0.618303
Com_11942_pos	(5Z,9Z)-Nonadeca-5,9-dienoylcarnitine	P	C26H47NO4	437.351	438.358	0.13793	[M+H]+	7.74	-	3	C18	Lipids and lipid-like molecules	Fatty Acyls	Fatty acid esters	"-"	HMDB0241566	-	-	-	-	CCCCCCCCCC=CCCC=CCCCC(=O)OC(CC([O-])=O)C[N+](C)(C)C	AOVLYRQWSAKFMV-UHFFFAOYSA-N	543119	876865	107531	1.8334e+06	685371	1.67034e+06	1.73198e+06	1.40729e+06	282530	4.04703e+06	5.13248e+06	2.69413e+06	0.373747	-1.41987	0.131926	0.777778	1.51061
Com_1194_neg	6-hydroxy-7-phenyl-4-[(piperidin-1-yl)methyl]-2H-chromen-2-one	N	C21H21NO3	335.152	334.142	8.70694	[M-H]-	5.042	-	3	C18	Phenylpropanoids and polyketides	Coumarins and derivatives	Hydroxycoumarins	"859141-72-3"	-	-	-	-	1767368	C1CCN(CC1)CC2=CC(=O)OC3=CC(=C(C=C23)O)C4=CC=CC=C4	UBFUFMRKRXNGPA-UHFFFAOYSA-N	2.81608e+06	2.09282e+06	1.93431e+06	1.23533e+06	1.84269e+06	2.33304e+06	3.64553e+06	2.97766e+06	3.58204e+06	2.85603e+06	1.08471e+06	1.80788e+06	0.768107	-0.380622	0.368103	0.694444	0.40397
Com_11950_pos	Phe Trp Ser	P	C23H26N4O5	438.19	439.199	3.62261	[M+H]+	6.748	0.71	2	C18	Organic acids and derivatives	Carboxylic acids and derivatives	Amino acids, peptides, and analogues	-	-	-	-	-	-	C1=CC=C(C=C1)CC(C(=O)NC(CC2=CNC3=CC=CC=C32)C(=O)NC(CO)C(=O)O)N	WDOCBGZHAQQIBL-IHPCNDPISA-N	1.40604e+08	1.31144e+08	1.30582e+08	1.02953e+08	7.82132e+07	9.77481e+07	1.16243e+08	1.01521e+08	1.15535e+08	1.22147e+08	7.70613e+07	1.27551e+08	1.03209	0.0455745	0.841741	0.611111	0.527569
Com_11951_pos	Ebracteatoside D	P	C19H34O11	438.21	439.218	2.46432	[M+H]+	5.056	-	3	C18	Lipids and lipid-like molecules	Fatty Acyls	Fatty acyl glycosides	-	-	-	-	-	-	C=CC(CCCCCO)OC1C(C(C(C(O1)COC2C(C(C(CO2)O)O)O)O)O)O	KTXHXKVYQSVMQS-XXVXCGOISA-N	9.57497e+06	9.40083e+06	1.09121e+07	8.61303e+06	1.0838e+07	1.18243e+07	1.11426e+07	1.54202e+07	1.376e+07	1.29475e+07	1.18566e+07	6.73668e+06	0.851102	-0.232595	0.325573	0.805556	0.299816
Com_11953_pos	Thr Arg Tyr	P	C19H30N6O6	438.223	439.23	0.63618	[M+H]+	6.225	0.69	2	C18	Organic acids and derivatives	Carboxylic acids and derivatives	Amino acids, peptides, and analogues	-	-	-	-	-	-	CC(C(C(=O)NC(CCCN=C(N)N)C(=O)NC(CC1=CC=C(C=C1)O)C(=O)O)N)O	UNURFMVMXLENAZ-KJEVXHAQSA-N	1.22986e+08	1.21871e+08	1.06846e+08	1.09613e+08	9.96772e+07	9.7128e+07	7.15218e+07	6.35553e+07	7.65861e+07	7.88491e+07	5.70843e+07	5.49351e+07	1.63496	0.709252	0.000110578	1	0.663531
Com_11954_pos	Ochrolifuanine A	P	C29H34N4	438.278	439.29	9.21023	[M+H]+	6.36	-	3	C18	Alkaloids and derivatives	Harmala alkaloids	-	-	-	C09229	-	-	-	CCC1CN2CCC3=C(C2CC1CC4C5=C(CCN4)C6=CC=CC=C6N5)NC7=CC=CC=C37	BYHWAEAVIGYEBJ-QJTMEEEXSA-N	6.96982e+06	4.35461e+06	4.14029e+06	5.15288e+06	7.99649e+06	2.5988e+06	9.07654e+06	1.79949e+07	9.74576e+06	1.00274e+07	2.55091e+07	1.20057e+07	0.369998	-1.43441	0.00188689	1	1.68702
Com_11966_pos	(10Z)-Nonadec-10-enoylcarnitine	P	C26H49NO4	439.366	440.373	0.47275	[M+H]+	8.34	0.70	2	C18	Lipids and lipid-like molecules	Fatty Acyls	Fatty acid esters	"-"	HMDB0241564	-	-	-	-	CCCCCCCCC=CCCCCCCCCC(=O)OC(CC([O-])=O)C[N+](C)(C)C	NMJPCCCRCOPAFC-UHFFFAOYSA-N	299639	331898	428571	975011	353143	216002	168733	132432	598396	1.21126e+06	52221	552564	0.959	-0.060398	0.559576	0.444444	0.620122
Com_11968_pos	Garajonone	P	C22H32O9	440.205	441.209	6.1193	[M+H]+	6.099	0.55	2	C18	Lipids and lipid-like molecules	Prenol lipids	Diterpenoids	-	-	-	-	-	-	CC1CC23C(CC1=O)(C4(CC(O2)(C5(C3(C4(C(C5(C(C)C)O)OC(=O)C)O)O)C)O)C)O	VQIXTEBDQIBFTP-TXJORZTCSA-N	3.35787e+06	5.21437e+06	5.29376e+06	5.7376e+06	1.7036e+06	3.85015e+06	2.9459e+06	2.03525e+06	3.80955e+06	1.19127e+06	1.3836e+06	3.15594e+06	1.73242	0.792788	0.0616551	0.861111	1.40797
Com_11972_pos	Phe Phe Lys	P	C24H32N4O4	440.242	441.245	9.78412	[M+H]+	6.065	0.51	2	C18	Organic acids and derivatives	Carboxylic acids and derivatives	Amino acids, peptides, and analogues	-	-	-	-	-	-	C1=CC=C(C=C1)CC(C(=O)NC(CC2=CC=CC=C2)C(=O)NC(CCCCN)C(=O)O)N	RBRNEFJTEHPDSL-ACRUOGEOSA-N	4.19181e+07	4.72982e+07	2.90855e+07	2.37242e+07	2.68204e+07	1.69817e+07	2.14923e+07	3.03242e+07	3.36442e+07	1.94624e+07	1.57106e+07	3.2076e+07	1.21687	0.283177	0.395671	0.611111	0.425726
Com_11974_pos	Simvastatin	P	C25H38O5	418.272	441.261	0.13132	[M+Na]+	6.424	0.55	2	C18	Organoheterocyclic compounds	Lactones	Delta valerolactones	"79902-63-9"	HMDB0005007	-	-	-	-	O=C1OC(CCC2C(C=CC3=CC(C)CC(OC(=O)C(C)(C)CC)C32)C)CC(O)C1	RYMZZMVNJRMUDD-XOWITSDISA-N	1.55823e+07	1.37919e+07	1.81612e+07	1.76515e+07	2.08534e+07	1.98338e+07	1.79492e+07	1.30147e+07	1.4203e+07	1.83961e+07	5.07047e+06	6.40484e+06	1.41093	0.496651	0.105028	0.777778	1.359
Com_11975_pos	Klyxumine B	P	C24H40O7	440.277	441.28	9.64338	[M+H]+	8.457	0.58	2	C18	Lipids and lipid-like molecules	Prenol lipids	Diterpenoids	-	-	-	-	-	-	CC(C)C1CCC(C2C1C3C(CCCC(C(C2O3)O)(C)OC(=O)C)(C)O)(C)OC(=O)C	ULRJPFSIVFAPGP-MQBLNODSSA-N	7.19082e+06	7.46283e+06	9.1572e+06	1.04587e+07	4.65147e+06	1.34631e+07	9.4403e+06	9.75805e+06	8.1701e+06	8.30882e+06	7.22754e+06	3.18594e+06	1.13654	0.184651	0.566333	0.555556	0.331428
Com_11979_pos	Pfaffic acid	P	C29H44O3	440.329	441.34	7.72188	[M+H]+	7.271	0.78	2	C18	Lipids and lipid-like molecules	Prenol lipids	Triterpenoids	-	-	C08965	-	LMPR0106250001	-	CC1(C2CCC3(C(C2(CCC1O)C)CC=C4C3(CC5C6(CCC5(C4C6)C(=O)O)C)C)C)C	AXDBORJNOUXIBC-FZVIGMKHSA-N	3.90392e+06	3.34089e+06	3.542e+06	5.19975e+06	3.68403e+06	7.80874e+06	5.87881e+06	1.56883e+07	4.65159e+06	5.30528e+06	1.2495e+07	1.14001e+07	0.495846	-1.01203	0.0312653	0.888889	1.89692
Com_1197_pos	Procurcumenol	P	C15H22O2	234.162	217.159	0.02994	[M+H-H2O]+	9.789	0.87	2	C18	Lipids and lipid-like molecules	Prenol lipids	Sesquiterpenoids	"21698-40-8"	-	-	-	-	189061	CC1=CC(=O)C(=C(C)C)C[C@H]2[C@H]1CC[C@]2(C)O	RHBOHEXDGUVIIY-WHOFXGATSA-N	5.82366e+07	6.74748e+07	6.10197e+07	4.41866e+07	6.33997e+07	4.58364e+07	5.47677e+07	5.2561e+07	5.66809e+07	4.63278e+07	5.58998e+07	3.60143e+07	1.1254	0.170438	0.273048	0.722222	0.612342
Com_11982_pos	N-Stearoyl Arginine	P	C24H48N4O3	440.373	441.378	5.06905	[M+H]+	8.345	-	3	C18	Organic acids and derivatives	Carboxylic acids and derivatives	Amino acids, peptides, and analogues	"-"	HMDB0241937	-	-	LMFA08020136	10275032	CCCCCCCCCCCCCCCCCC(=O)NC(CCCN=C(N)N)C(O)=O	NKGQJPIKJYXDCX-UHFFFAOYSA-N	1.82241e+07	1.71294e+07	1.92335e+07	1.78769e+07	1.51063e+07	2.35668e+07	1.7173e+07	1.3076e+07	1.3919e+07	1.97606e+07	1.2877e+07	1.68629e+07	1.18649	0.246704	0.0908267	0.777778	0.273467
Com_11983_pos	N-Acetoacetyl-N-deacetylcolchicine	P	C24H27NO7	441.179	442.185	2.66257	[M+H]+	5.636	0.51	2	C18	Benzenoids	Phenol ethers	Anisoles	-	-	-	-	-	-	C12=C([C@H](CCc3c1c(c(c(c3)OC)OC)OC)NC(=O)CC(=O)C)[C@@H]1[C@@H]2C=C(C1=O)OC	UMXLNCVITIMMEP-OCLQORDUNA-N	64960.5	73312.3	55367	582384	155267	650385	377129	490338	367444	539046	644940	1.20519e+06	0.436434	-1.19616	0.0395354	0.75	1.24126
Com_11984_pos	3-N-(2-Fluoroethyl)spiperone	P	C25H29F2N3O2	441.223	442.228	4.24036	[M+H]+	8.023	-	3	C18	Organic oxygen compounds	Organooxygen compounds	Carbonyl compounds	"-"	HMDB0245941	-	-	-	129198	FCCN1CN(C2=CC=CC=C2)C2(CCN(CCCC(=O)C3=CC=C(F)C=C3)CC2)C1=O	MNARAEXGMVEFDO-UHFFFAOYSA-N	1.20127e+06	1.42973e+06	1.56304e+06	1.74843e+06	1.80745e+06	2.07303e+06	1.91906e+06	4.53089e+06	4.16464e+06	2.92282e+06	5.21905e+06	4.13148e+06	0.429176	-1.22036	0.0015763	0.972222	2.49704
Com_11985_pos	N-(alpha-Linolenoyl) Tyrosine	P	C27H39NO4	441.288	442.295	0.3619	[M+H]+	8.307	0.86	2	C18	Organic acids and derivatives	Carboxylic acids and derivatives	Amino acids, peptides, and analogues	"259143-19-6"	-	-	-	-	-	CCC=CCC=CCC=CCCCCCCCC(=O)NC(CC1=CC=C(C=C1)O)C(=O)O	DEQLZTQITSWABQ-GMOGWPNXSA-N	8.5744e+06	1.3364e+07	1.93083e+07	1.54159e+07	4.6401e+06	2.7012e+07	2.32199e+07	2.80282e+07	2.88055e+07	2.80106e+07	1.41328e+07	6.08753e+06	0.688429	-0.538621	0.298451	0.75	1.17723
Com_11986_pos	N-Arachidonoyl Histidine	P	C26H39N3O3	441.299	442.305	2.14153	[M+H]+	7.694	-	3	C18	Organic acids and derivatives	Carboxylic acids and derivatives	Amino acids, peptides, and analogues	"-"	HMDB0241996	-	-	LMFA08020131	75955266	CCCCCC=CCC=CCC=CCC=CCCCC(=O)NC(CC1=CN=CN1)C(O)=O	ABUCWBYLNFOFEI-UHFFFAOYSA-N	1.82819e+06	360829	820777	154293	666974	807251	1.67337e+06	366182	859065	1.21778e+06	1.92748e+06	692283	0.688569	-0.538327	0.278165	0.722222	0.739484
Com_11987_pos	(12Z)-10-Hydroxyoctadecenoylcarnitine	P	C25H47NO5	441.345	442.353	0.18701	[M+H]+	7.615	0.68	2	C18	Lipids and lipid-like molecules	Fatty Acyls	Fatty acid esters	"-"	HMDB0241535	-	-	-	-	CCCCCC=CCC(O)CCCCCCCCC(=O)OC(CC([O-])=O)C[N+](C)(C)C	YJDCDSFTLGLFHU-UHFFFAOYSA-N	5.92236e+06	9.19644e+06	6.93361e+06	9.59907e+06	3.50921e+06	1.32527e+07	8.479e+06	3.84001e+06	4.24234e+06	5.5069e+06	7.70777e+06	1.288e+07	1.13497	0.182659	0.625412	0.611111	0.198517
Com_11997_pos	Trp Thr His	P	C21H26N6O5	442.196	443.205	2.16294	[M+H]+	9.146	-	3	C18	Organic acids and derivatives	Carboxylic acids and derivatives	Amino acids, peptides, and analogues	-	-	-	-	-	-	CC(C(C(=O)NC(CC1=CN=CN1)C(=O)O)NC(=O)C(CC2=CNC3=CC=CC=C32)N)O	MPYZGXUYLNPSNF-NAZCDGGXSA-N	1.10375e+07	4.22439e+06	6.12305e+06	1.05752e+06	714545	2.90927e+06	2.06591e+06	2.16059e+06	4.33839e+06	2.72747e+08	1.73917e+06	232914	0.0920146	-3.44199	0.850689	0.555556	0.578847
Com_11_neg	cyano-alanine	N	C4H6N2O2	114.043	113.036	0.97593	[M-H]-	1.315	0.64	1	C18	Organic acids and derivatives	Carboxylic acids and derivatives	Amino acids, peptides, and analogues	"6232-19-5"	HMDB0060245	C02512	map00460;map01100;map01110	-	439742	C(C#N)[C@@H](C(=O)O)N	BXRLWGXPSRYJDZ-VKHMYHEASA-N	7.55215e+06	1.34408e+07	1.60027e+07	1.17681e+07	4.35911e+07	2.10528e+07	2.17151e+07	1.46637e+07	2.41659e+07	1.91932e+07	6.26232e+06	3.65514e+07	0.925387	-0.111872	0.757237	0.611111	0.293087
Com_11_pos	Choline	P	C5H14NO	104.108	104.107	3.52952	[M+H]+	1.333	1.00	1	C18	Organic nitrogen compounds	Organonitrogen compounds	Quaternary ammonium salts	"62-49-7"	HMDB0000097	C00114	map00260;map00552;map00564;map00670;map01100;map02010;map04725;map04976;map04981;map05231	-	305	C[N+](C)(C)CCO	OEYIOHPDSNJKLS-UHFFFAOYSA-N	1.12366e+10	1.18844e+10	1.38949e+10	1.2999e+10	1.0702e+10	1.33767e+10	1.26868e+10	1.4248e+10	1.3787e+10	1.19535e+10	1.99182e+10	1.08887e+10	0.887537	-0.172121	0.307963	0.666667	1.05062
Com_12001_pos	Ascorbyl stearate	P	C24H42O7	442.293	443.298	4.32779	[M+H]+	8.307	-	3	C18	Lipids and lipid-like molecules	Fatty Acyls	Fatty acid esters	"10605-09-1"	HMDB0038242	C20340	-	LMFA07010789	54676866	CCCCCCCCCCCCCCCCCC(=O)OCC(O)C1OC(=O)C(O)=C1O	LITUBCVUXPBCGA-UHFFFAOYSA-N	2.54664e+06	3.77043e+06	5.7453e+06	4.68179e+06	1.33856e+06	8.25297e+06	6.72269e+06	8.08541e+06	8.42409e+06	7.97866e+06	3.94954e+06	1.62073e+06	0.716011	-0.481946	0.36923	0.694444	0.867648
Com_12004_pos	DG(8:0/a-15:0/0:0)	P	C26H50O5	442.366	443.371	4.44782	[M+H]+	7.096	-	3	C18	Lipids and lipid-like molecules	Glycerolipids	Diradylglycerols	"-"	HMDB0092921	-	-	-	131802092	[H][C@](CO)(COC(=O)CCCCCCC)OC(=O)CCCCCCCCCCC(C)CC	SUFHSDJUHDNGCN-CGAIIQECSA-N	1.61398e+06	1.79259e+06	973460	4.12249e+06	2.19224e+06	792845	2.19488e+06	1.01855e+06	1.60097e+06	1.54239e+06	2.0214e+06	2.39207e+06	1.0666	0.0930239	0.868654	0.555556	0.0705523
Com_12005_pos	platensin A4	P	C24H29NO7	443.194	444.205	7.16155	[M+H]+	6.138	-	3	C18	Benzenoids	Benzene and substituted derivatives	Benzoic acids and derivatives	-	-	-	-	-	46885917	CC1(CC23CCC1CC2C(C(=O)C=C3)(C)CCC(=O)NC4=C(C=CC(=C4O)C(=O)O)O)O	PNAZDWJMYGFNNJ-NAXDPANMSA-N	7.35728e+07	7.39286e+07	9.79241e+07	4.10832e+07	2.80732e+07	2.47403e+07	2.56969e+07	5.38651e+07	6.44227e+07	4.96561e+07	4.65772e+07	612522	1.40897	0.494637	0.338058	0.638889	0.895796
Com_12006_pos	Crenolanib	P	C26H29N5O2	443.232	444.236	7.5246	[M+H]+	6.138	-	3	C18	Organoheterocyclic compounds	Quinolines and derivatives	Aminoquinolines and derivatives	"670220-88-9"	HMDB0250534	-	-	-	10366136	CC1(COC2=CC=C3N(C=NC3=C2)C2=CC=C3C=CC=C(N4CCC(N)CC4)C3=N2)COC1	DYNHJHQFHQTFTP-UHFFFAOYSA-N	2.5922e+06	1.73008e+06	5.59906e+07	1.44557e+06	6.66726e+06	2.07153e+07	1.596e+06	6.7997e+06	1.64449e+07	171665	2.83829e+06	751564	3.11658	1.63996	0.243467	0.666667	1.81605
Com_12009_pos	Puqienine B	P	C28H45NO3	443.34	444.347	0.43264	[M+H]+	5.977	-	3	C18	Organoheterocyclic compounds	Piperidines	-	-	-	-	-	-	-	CC1CC(C(N(C1)C)C(C)C2CCC3C4CC(=O)C5CC(CCC5(C4CC3=C2C)C)O)O	RITHKXDOKOLLCZ-PXRUYVGHSA-N	1.61731e+07	1.29904e+07	1.23701e+07	1.64418e+07	1.79278e+07	1.20078e+07	1.81764e+07	2.28663e+07	2.18374e+07	2.08654e+07	1.5384e+07	1.966e+07	0.740056	-0.434294	0.00773525	0.916667	1.25988
Com_1200_pos	2,6-Di-tert-butyl-4-ethylphenol	P	C16H26O	234.198	217.195	1.39352	[M+H-H2O]+	10.437	0.61	1	C18	Benzenoids	Benzene and substituted derivatives	Phenylpropanes	"4130-42-1"	HMDB0040179	-	-	-	20087	CCC1=CC(=C(C(=C1)C(C)(C)C)O)C(C)(C)C	BVUXDWXKPROUDO-UHFFFAOYSA-N	1.58793e+06	2.8855e+06	2.68477e+06	4.73722e+06	2.19342e+06	1.46614e+06	1.88267e+06	367735	235510	269123	1.36358e+06	386110	3.45304	1.78787	0.00659779	0.944444	1.36671
Com_12010_pos	13-Hydroxyoctadecanoylcarnitine	P	C25H49NO5	443.361	444.368	1.27539	[M+H]+	8.087	0.61	2	C18	Lipids and lipid-like molecules	Fatty Acyls	Fatty acid esters	"-"	HMDB0241521	-	-	-	-	CCCCCC(O)CCCCCCCCCCCC(=O)OC(CC([O-])=O)C[N+](C)(C)C	DLMLREHNHPYYRN-UHFFFAOYSA-N	111059	610994	284639	1.0652e+06	2.77565e+08	1.46757e+06	111089	68630.1	175265	777242	663217	1.22478e+06	93.074	6.54031	0.250232	0.666667	1.21671
Com_12021_pos	Aglacin D	P	C24H28O8	444.178	445.187	3.50904	[M+H]+	7.21	-	3	C18	Lignans, neolignans and related compounds	Aryltetralin lignans	-	-	-	-	-	-	-	COC1=CC(=CC(=C1OC)OC)C2C3COCC3C(=O)C4=CC(=C(C(=C24)OC)OC)OC	UDMGAFIGOTWFTR-SPYBWZPUSA-N	1.16665e+06	1.16146e+06	701916	821361	781608	853036	59907.4	2.53303e+06	590523	862096	1.81893e+06	822701	0.82038	-0.285635	0.664063	0.527778	0.65786
Com_12022_pos	Lovastatin hydroxy acid observed in lovastatin standard	P	C24H38O6	422.267	445.256	0.42998	[M+Na]+	8.417	-	3	C18	Organic acids and derivatives	Hydroxy acids and derivatives	Medium-chain hydroxy acids and derivatives	-	-	-	-	-	-	O=C(O)CC(O)CC(O)CCC1C(C=CC2=CC(C)CC(OC(=O)C(C)CC)C21)C	QLJODMDSTUBWDW-BXMDZJJMSA-N	2.07054e+06	240545	4.90552e+07	1.53182e+06	1.50127e+07	6.78659e+06	2.39861e+06	1.79377e+06	1.16524e+07	145712	1.36552e+06	1.04759e+06	4.05884	2.02107	0.331187	0.694444	1.63862
Com_12026_pos	N-Nitrosotomatidine	P	C27H44N2O3	444.335	445.34	5.26166	[M+H]+	7.536	0.62	2	C18	Lipids and lipid-like molecules	Steroids and steroid derivatives	Steroidal alkaloids	"4847-05-6"	HMDB0034102	-	-	-	-	[H][C@]12C[C@@]3([H])[C@]4([H])CC[C@@]5([H])C[C@@H](O)CC[C@]5(C)[C@@]4([H])CC[C@]3(C)[C@@]1([H])[C@H](C)[C@]1(CC[C@H](C)CN1N=O)O2	SGPLNSURQYXVNX-VXPJTDKGSA-N	7.80697e+06	9.61197e+06	4.76658e+06	5.32086e+06	3.54587e+06	5.50792e+06	3.76769e+06	2.81711e+06	5.82489e+06	5.27755e+06	875124	4.20884e+06	1.60554	0.683062	0.112792	0.777778	1.1814
Com_12031_pos	Platyphyllonol-5-O-beta-D-xylopyranoside	P	C24H30O8	446.194	447.199	5.91759	[M+H]+	5.717	-	3	C18	Phenylpropanoids and polyketides	Diarylheptanoids	Linear diarylheptanoids	-	-	-	-	-	-	C1C(C(C(C(O1)OC(CCC2=CC=C(C=C2)O)CC(=O)CCC3=CC=C(C=C3)O)O)O)O	GTGWRSYHHGXYAS-FCUGFLGKSA-N	3.61514e+07	4.57269e+07	3.83453e+07	4.32399e+07	4.22537e+07	2.92558e+07	3.12573e+07	3.34567e+07	4.5451e+07	3.77043e+07	2.84508e+07	4.01161e+07	1.08564	0.118552	0.403698	0.666667	0.071748
Com_12033_pos	Sacranoside A	P	C21H34O10	446.215	447.219	8.57038	[M+H]+	7.112	0.51	2	C18	Lipids and lipid-like molecules	Prenol lipids	Terpene glycosides	-	-	-	-	-	-	CC1(C2CC=C(C1C2)COC3C(C(C(C(O3)COC4C(C(C(CO4)O)O)O)O)O)O)C	ZNYZPDGJGQZDPM-LRXHGMJHSA-N	443585	239758	224924	208491	229940	117509	120771	156070	71206.1	110394	118541	76028.7	2.24224	1.16494	0.00541696	0.916667	1.54334
Com_12034_pos	Trp Glu Ile	P	C22H30N4O6	446.217	447.222	4.61052	[M+H]+	5.451	-	3	C18	Organic acids and derivatives	Carboxylic acids and derivatives	Amino acids, peptides, and analogues	-	-	-	-	-	-	CCC(C)C(C(=O)O)NC(=O)C(CCC(=O)O)NC(=O)C(CC1=CNC2=CC=CC=C21)N	WCTYCXZYBNKEIV-SXNHZJKMSA-N	2.18987e+06	2.67533e+06	4.83078e+06	1.87404e+06	1.78665e+06	1.39279e+06	2.2969e+06	2.21787e+06	2.00818e+06	2.81267e+06	1.34386e+06	1.48985e+06	1.21202	0.277413	0.527462	0.472222	0.600227
Com_12035_pos	Atranone B	P	C25H34O7	446.23	447.235	5.39942	[M+H]+	6.904	-	3	C18	Organoheterocyclic compounds	Furofurans	-	-	-	-	-	-	-	CC1=C2C3C(C(=O)O2)C(OC3C(=CCC4C(=C(C(=O)OC4(CC1)C)OC)C(C)C)C)(C)O	BDGOANHBKYFDGC-OHCOVCQESA-N	2.80246e+06	2.28526e+06	3.11944e+06	3.51802e+06	2.65228e+06	3.2752e+06	1.77341e+06	2.33259e+06	1.85474e+06	1.43674e+06	4.04453e+06	4.2936e+06	1.12183	0.16585	0.361734	0.638889	1.33079
Com_12037_pos	Tyromycin A	P	C26H38O6	446.267	447.271	6.1452	[M+H]+	6.571	0.66	2	C18	Organic acids and derivatives	Carboxylic acids and derivatives	Tetracarboxylic acids and derivatives	-	-	-	-	-	-	CC1=C(C(=O)OC1=O)CCCCCCCCCCCCCCCCC2=C(C(=O)OC2=O)C	ZOXQKIRYCLFUCD-UHFFFAOYSA-N	4.36797e+06	7.59552e+06	8.81449e+06	7.57125e+06	4.11022e+06	2.08172e+06	1.2742e+07	7.03369e+06	9.40481e+06	1.35545e+07	211991	6.11409e+06	0.704044	-0.506263	0.953809	0.666667	1.07944
Com_12040_pos	Menahydroquinone-4	P	C31H42O2	446.318	447.329	6.9139	[M+H]+	7.316	-	3	C18	Lipids and lipid-like molecules	Prenol lipids	Diterpenoids	"-"	HMDB0254433	-	-	-	162393	CC(C)=CCCC(C)=CCCC(C)=CCCC(C)=CCC1=C(O)C2=CC=CC=C2C(O)=C1C	NIOZAZRLJCBEGX-UHFFFAOYSA-N	359278	420827	522077	223397	338302	55850.2	51424.6	336791	226131	408495	83854.3	87498.7	1.60755	0.684867	0.27134	0.722222	0.677161
Com_12042_pos	Glycoerysodin	P	C23H29NO8	447.189	448.193	8.18215	[M+H]+	5.845	-	3	C18	Alkaloids and derivatives	Erythrina alkaloids	Erythrinanes	-	-	-	-	-	-	COC1=C(C=C2CCN3CC=C4C3(C2=C1)CC(C=C4)OC5C(C(C(C(O5)CO)O)O)O)O	CVGQWSFZNXTOIQ-HWOUXBBMSA-N	445671	313172	860446	90854.5	2.27216e+06	200112	2.10745e+06	1.41407e+06	1.07981e+06	1.35469e+06	279041	3.7682e+06	0.418105	-1.25806	0.0803899	0.777778	1.72932
Com_12043_pos	Arginyl-glycyl-glutamyl-serine	P	C16H29N7O8	447.208	448.212	7.38402	[M+H]+	6.044	-	3	C18	Organic acids and derivatives	Carboxylic acids and derivatives	Amino acids, peptides, and analogues	"-"	HMDB0248575	-	-	-	3266821	NC(CCCN=C(N)N)C(=O)NCC(=O)NC(CCC(O)=O)C(=O)NC(CO)C(O)=O	DJXDNYKQOZYOFK-UHFFFAOYSA-N	5.19771e+06	1.86157e+06	8.5334e+06	2.71481e+06	1.51347e+07	522249	246077	8.93574e+06	2.18619e+07	1.37139e+07	2.81528e+08	817943	0.103834	-3.26765	0.532704	0.638889	1.37341
Com_1204_neg	Prostaglandin E1	N	C20H34O5	354.241	335.22	7.78808	[M-H-H2O]-	8.622	0.58	2	C18	Lipids and lipid-like molecules	Fatty Acyls	Eicosanoids	"745-65-3"	HMDB0001442	C04741	-	LMFA03010134	5280723	CCCCC[C@H](O)\C=C\[C@H]1[C@H](O)CC(=O)[C@@H]1CCCCCCC(O)=O	GMVPRGQOIOIIMI-DWKJAMRDSA-N	2.96321e+06	5.39914e+06	7.00217e+06	2.35182e+06	3.28879e+06	3.57483e+06	2.84617e+06	2.44253e+06	3.59065e+06	2.16826e+06	1.16161e+06	1.69127e+06	1.76828	0.822347	0.0355836	0.833333	1.56266
Com_1204_pos	ISO-1	P	C12H13NO4	235.084	218.081	0.14281	[M+H-H2O]+	5.275	0.64	1	C18	Benzenoids	Phenols	1-hydroxy-2-unsubstituted benzenoids	"478336-92-4"	HMDB0253597	-	-	-	4633677	COC(=O)CC1CC(=NO1)C2=CC=C(C=C2)O	AIXMJTYHQHQJLU-UHFFFAOYSA-N	9.6135e+06	1.13435e+07	8.04883e+06	9.63226e+06	1.15197e+07	8.97346e+06	9.92148e+06	7.41173e+06	4.14319e+06	1.08681e+07	8.67499e+06	1.10104e+07	1.13649	0.18458	0.330648	0.638889	0.494429
Com_12055_pos	Phe Pro Trp	P	C25H28N4O4	448.211	449.219	2.19466	[M+H]+	7.873	0.53	2	C18	Organic acids and derivatives	Carboxylic acids and derivatives	Amino acids, peptides, and analogues	-	-	-	-	-	-	C1CC(N(C1)C(=O)C(CC2=CC=CC=C2)N)C(=O)NC(CC3=CNC4=CC=CC=C43)C(=O)O	BSJCSHIAMSGQGN-BVSLBCMMSA-N	1.32639e+06	675229	440218	367276	1.21033e+06	527093	371901	767580	281464	505897	1.27856e+06	202054	1.33429	0.416074	0.327044	0.666667	0.513205
Com_12056_pos	Cubebinin	P	C24H32O8	448.21	449.219	4.4281	[M+H]+	7.114	0.53	2	C18	Lignans, neolignans and related compounds	Furanoid lignans	Tetrahydrofuran lignans	"96238-92-5"	HMDB0033273	-	-	-	75048911	COC1=CC(CC2COC(O)C2CC2=CC(OC)=C(OC)C(OC)=C2)=CC(OC)=C1OC	PIYHDSUVUSVLGU-UHFFFAOYSA-N	311767	2.942e+08	765406	464158	392935	481403	979877	766318	1.03532e+06	1.25123e+06	130501	513592	63.4221	5.98691	0.529121	0.666667	0.993338
Com_12059_pos	(3S,5R,6S)-5,6-Epoxy-5,6-dihydro-3-hydroxy-8'-apo-beta,psi-carotenal	P	C30H40O3	448.298	449.309	8.76148	[M+H]+	6.261	-	3	C18	Lipids and lipid-like molecules	Prenol lipids	Triterpenoids	-	HMDB0302032	-	-	-	-	CC(=CC=CC=C(C)C=CC=C(C)C=O)C=CC=C(C)C=CC12C(CC(CC1(O2)C)O)(C)C	TUSQPOXZYYVVMH-WMRQXDNJSA-N	128235	110161	193996	398127	352332	254805	361636	3.66388e+06	415774	237852	3.76541e+06	1.06548e+06	0.151172	-2.72573	0.0327337	0.888889	2.01086
Com_12063_pos	Hypognavine	P	C27H31NO5	449.22	450.224	7.22263	[M+H]+	5.871	0.61	2	C18	Lipids and lipid-like molecules	Prenol lipids	Diterpenoids	-	-	-	-	-	-	CC12CC(C(C34C1C5CC67C3(CC(CC6C4N5C2)C(=C)C7O)O)O)OC(=O)C8=CC=CC=C8	BYXPUNYKMOQXSI-CSRWUROZSA-N	6.17568e+06	2.38514e+06	1.75926e+06	2.07537e+06	6.71752e+06	5.60982e+06	3.77814e+06	3.71606e+06	1.80989e+06	4.10975e+06	6.01857e+06	3.56766e+06	1.0749	0.104204	0.955832	0.527778	0.269322
Com_12067_pos	Icosa-8,11,14-trienoylcarnitine	P	C27H47NO4	449.351	450.358	0.47192	[M+H]+	7.891	0.63	2	C18	Lipids and lipid-like molecules	Fatty Acyls	Fatty acid esters	"-"	HMDB0241578	-	-	-	-	CCCCCC=CCC=CCC=CCCCCCCC(=O)OC(CC([O-])=O)C[N+](C)(C)C	RDIZZXFTCZPSRY-UHFFFAOYSA-N	1.96458e+06	3.89093e+06	2.2589e+06	3.58073e+06	2.71981e+06	1.41414e+06	1.92005e+06	797601	1.30332e+06	1.71755e+06	2.00452e+06	2.74315e+06	1.50952	0.594088	0.100255	0.777778	0.625501
Com_1206_pos	Lysylalanine	P	C9H19N3O3	217.143	218.15	0.18144	[M+H]+	1.188	0.73	1	C18	Organic acids and derivatives	Carboxylic acids and derivatives	Amino acids, peptides, and analogues	"17043-71-9"	HMDB0028944	-	-	-	7010504	CC(C(=O)O)NC(=O)C(CCCCN)N	QOOWRKBDDXQRHC-BQBZGAKWSA-N	3.1339e+07	4.53475e+07	4.03656e+07	3.54033e+07	7.33451e+07	3.86264e+07	4.04926e+07	4.41282e+07	3.50548e+07	4.73961e+07	3.24428e+07	1.81984e+07	1.21457	0.280442	0.31289	0.583333	0.711701
Com_12070_pos	Oligandriortholactone	P	C23H30O9	450.189	451.2	8.57919	[M+H]+	7.407	0.52	2	C18	Lipids and lipid-like molecules	Prenol lipids	Sesquiterpenoids	-	-	-	-	-	-	CC12COC3(C(C4(C1(CCC4COC(=O)C5=CC=CC=C5)O)CC(C2(CO)O)O3)O)OC	XRNAKPZSMCAUJS-WFDMPSLSSA-N	6.05266e+06	4.07711e+06	2.75619e+06	3.04857e+06	5.58636e+06	1.73899e+06	2.83531e+06	1.38733e+06	845879	964339	1.13097e+06	980659	2.8559	1.51395	0.00247358	0.944444	1.6227
Com_12071_pos	Arg Phe Glu	P	C20H30N6O6	450.223	451.229	1.39761	[M+H]+	6.445	0.53	2	C18	Organic acids and derivatives	Carboxylic acids and derivatives	Amino acids, peptides, and analogues	-	-	-	-	-	-	C1=CC=C(C=C1)CC(C(=O)NC(CCC(=O)O)C(=O)O)NC(=O)C(CCCN=C(N)N)N	DPLFNLDACGGBAK-KKUMJFAQSA-N	3.25798e+07	1.49761e+07	1.73148e+07	1.912e+07	1.94572e+07	1.81155e+07	1.28514e+07	7.50792e+06	5.62431e+06	9.45449e+06	3.06515e+06	1.02594e+07	2.49296	1.31786	0.00377659	1	4.52036
Com_12072_pos	Teucrolin F	P	C24H34O8	450.225	451.23	5.49183	[M+H]+	6.149	0.51	2	C18	Organic acids and derivatives	Carboxylic acids and derivatives	Dicarboxylic acids and derivatives	-	-	-	-	-	-	CC1C(C(C2(C(C1(C)CCC3=COC=C3)CCC(C24CO4)O)COC(=O)C)OC(=O)C)O	RGEIXNHVBDLHCF-GVNJJBQVSA-N	5.60362e+07	4.31952e+07	2.98175e+07	2.99594e+07	4.38639e+07	2.80858e+07	1.89396e+07	1.68388e+07	1.08238e+07	1.17755e+07	1.37873e+07	2.18238e+07	2.45729	1.29707	0.000229748	1	0.768957
Com_12073_pos	Pallidin (sesquiterpene)	P	C25H38O7	450.262	451.27	1.98684	[M+H]+	6.154	-	3	C18	Lipids and lipid-like molecules	Prenol lipids	Sesquiterpenoids	-	-	-	-	-	-	CC(C)C1CCC2(C1(CCC(C(C2)OC(=O)C3=CC(=C(C(=C3)OC)OC)OC)(C)O)O)C	MXZWEUNFKTYREI-FGLAVKMOSA-N	3.37408e+06	3.15314e+06	3.06824e+06	4.90876e+06	3.96182e+06	5.69203e+06	3.59714e+06	1.54328e+07	2.1916e+06	987309	3.84964e+07	1.79737e+07	0.307046	-1.70347	0.412005	0.583333	0.811956
Com_1207_pos	3,4-Dihydroxyphenylpyruvic acid	P	C9H8O5	196.037	219.026	0.49406	[M+Na]+	1.314	-	3	C18	Benzenoids	Benzene and substituted derivatives	Phenylpyruvic acid derivatives	"4228-66-4"	HMDB0304103	C04045	map00350;map01100	-	165198	OC1=C(O)C=C(CC(=O)C([O-])=O)C=C1	LQQFFJFGLSKYIR-UHFFFAOYSA-M	3.31166e+09	2.82542e+09	3.42454e+09	3.01836e+09	3.82419e+09	1.93366e+09	2.74643e+09	3.51541e+09	3.20657e+09	3.53014e+09	3.60576e+09	5.00845e+09	0.848473	-0.23706	0.210633	0.694444	0.379171
Com_12082_pos	PF-1052_130138	P	C26H39NO4	429.288	452.281	8.66762	[M+Na]+	9.354	0.52	2	C18	Organoheterocyclic compounds	Pyrrolidines	N-alkylpyrrolidines	-	-	-	-	-	-	O=C1C(C(=O)C(N1C)C(C)CC)=C(O)C2C(C=CC3CC(C)CC(C)C32)C4(OC4C)C	NPWKEUKXVOMELT-LNVKXUELSA-N	2.49257e+07	2.21124e+07	2.91265e+07	8.69103e+07	8.17618e+06	9.96458e+07	2.86443e+07	1.3076e+07	2.00591e+07	2.76849e+07	5.2296e+07	2.04494e+07	1.67004	0.739884	0.542547	0.638889	0.718644
Com_12083_pos	(11Z,14Z)-Eicosadienoylcarnitine	P	C27H49NO4	451.366	452.373	0.76278	[M+H]+	8.254	0.67	2	C18	Lipids and lipid-like molecules	Fatty Acyls	Fatty acid esters	"-"	HMDB0240747	-	-	LMFA07070011	71464509	[H]\C(CCCCC)=C(/[H])C\C([H])=C(\[H])CCCCCCCCCC(=O)OC(CC([O-])=O)C[N+](C)(C)C	OLZWDVKTOGTVLC-UTJQPWESSA-N	47948.9	498529	695678	1.19882e+06	73555.8	871148	345704	43699.4	43091.1	181928	1.44038e+06	1.54211e+06	0.941275	-0.0873118	0.764997	0.555556	0.280224
Com_12088_pos	1,8-Bis(4-hydroxybenzyl)-2,7-dihydroxy-4-methoxyphenanthrene	P	C29H24O5	452.162	453.166	7.22523	[M+H]+	6.75	-	3	C18	Benzenoids	Phenanthrenes and derivatives	Phenanthrols	-	-	-	-	-	-	COC1=C2C3=C(C=CC2=C(C(=C1)O)CC4=CC=C(C=C4)O)C(=C(C=C3)O)CC5=CC=C(C=C5)O	GEUHSSNGWHSGHA-UHFFFAOYSA-N	3.00523e+08	2.31433e+08	2.6975e+08	2.08252e+08	1.62145e+08	2.13296e+08	2.51753e+08	1.94856e+08	2.95923e+08	2.83552e+08	1.2251e+08	2.20255e+08	1.01209	0.0173364	0.842202	0.5	0.230535
Com_12090_pos	3,4,5-Trimethoxy-3',4'-dithoxybibenzyl 3'-O-glucoside	P	C22H28O10	452.168	453.172	7.29912	[M+H]+	6.358	0.50	2	C18	Phenylpropanoids and polyketides	Stilbenes	Stilbene glycosides	-	-	-	-	-	-	COC1=CC(=CC(=C1OC)O)CCC2=CC(=C(C=C2)O)OC3C(C(C(C(O3)CO)O)O)O	DDEQISZAMYYNGL-UTNFEIGLSA-N	277716	276893	81338.5	578196	875449	838424	1.21979e+06	1.02102e+06	82985.2	725343	992658	593254	0.631712	-0.662661	0.414026	0.75	0.587218
Com_120_pos	2-Chloroaniline	P	C6H6ClN	127.019	128.027	9.6958	[M+H]+	1.138	-	3	C18	Benzenoids	Benzene and substituted derivatives	Aniline and substituted anilines	-	HMDB0245064	-	-	-	7240	C1=CC=C(C(=C1)N)Cl	AKCRQHGQIJBRMN-UHFFFAOYSA-N	3.36062e+07	2.70792e+07	2.65112e+07	2.22806e+07	4.55544e+07	1.6608e+07	2.17204e+07	3.78078e+07	2.4472e+07	2.29845e+07	2.92288e+07	3.77813e+07	0.986464	-0.0196616	0.83204	0.527778	0.179766
Com_12103_pos	(9Z)-Icos-9-enoylcarnitine	P	C27H51NO4	453.382	454.389	0.321	[M+H]+	8.651	0.76	2	C18	Lipids and lipid-like molecules	Fatty Acyls	Fatty acid esters	"-"	HMDB0241572	-	-	-	-	CCCCCCCCCCC=CCCCCCCCC(=O)OC(CC([O-])=O)C[N+](C)(C)C	JBEFEJXBJYXSLO-UHFFFAOYSA-N	359653	824369	550479	2.0914e+06	1.43265e+06	230916	353799	1.45041e+06	1.32586e+06	917919	188926	499714	1.15894	0.212808	0.823301	0.444444	0.10689
Com_12108_pos	(-)-10-Methoxyvincamedine N-oxide	P	C25H30N2O6	454.21	455.217	1.96097	[M+H]+	8.389	0.78	2	C18	Alkaloids and derivatives	Corynanthean-type alkaloids	-	-	-	-	-	-	-	CC=C1C[N+]2(C3CC1C4(C2CC5(C3N(C6=C5C=C(C=C6)OC)C)C4OC(=O)C)C(=O)OC)[O-]	KEYBIQDNZZMBOR-AWQYDBFJSA-N	3.71784e+06	2.9102e+06	2.07927e+06	2.44923e+06	3.94178e+06	3.66913e+06	2.38968e+06	3.27536e+06	2.45345e+06	5.55244e+06	2.5021e+06	4.11468e+06	0.925064	-0.112374	0.767196	0.444444	0.208816
Com_12109_pos	Incaspitolide E	P	C23H34O9	454.22	455.225	6.00269	[M+H]+	6.248	0.62	2	C18	Lipids and lipid-like molecules	Prenol lipids	Terpene lactones	-	-	-	-	-	-	CC1CCC2C(C(C3C(C(C1(O2)O)OC(=O)C(C)C)C(=C)C(=O)O3)OC(=O)C(C)C)(C)O	DXYDSSOEDQWWLR-KCKDRGJWSA-N	4.44099e+07	5.58249e+07	4.09639e+07	4.95925e+07	3.50115e+07	3.11431e+07	2.93048e+07	1.23439e+07	1.96964e+07	2.643e+07	1.84069e+07	3.01112e+07	1.88524	0.914752	0.00365189	1	2.74398
Com_12113_pos	Laxifolone A	P	C31H50O2	454.381	455.392	7.51688	[M+H]+	8.64	-	3	C18	Lipids and lipid-like molecules	Prenol lipids	Triterpenoids	-	-	-	-	-	-	CC1(CCC2(CCC3(C(C2=C1)CC(=O)C4C3(CCC5C4(CCC(C5(C)C)OC)C)C)C)C)C	SKDYQHGGKFXAGK-GSNHWIIESA-N	614477	927328	171482	2.4345e+06	1.51271e+06	1.0783e+06	959061	1.24247e+06	1.17157e+06	868801	1.47946e+06	2.5136e+06	0.818316	-0.28927	0.346512	0.638889	0.614318
Com_12115_pos	Mycotrienol I	P	C26H33NO6	455.231	456.242	8.02985	[M+H]+	6.308	-	3	C18	Phenylpropanoids and polyketides	Macrolactams	-	-	-	-	-	-	-	CC1C(CC=CC=CC=CC(CC(=O)NC2=CC(=O)C=C(C2=O)CCC=C(C1O)C)OC)O	KDVQXJCAPWJRKD-VWMGDPEBSA-N	6.01612e+07	3.68096e+07	4.70154e+07	2.86218e+07	5.72449e+07	2.66164e+07	1.78869e+07	3.74148e+07	2.98408e+07	2.40245e+07	3.40943e+07	1.12502e+07	1.65987	0.731072	0.0466513	0.805556	1.81159
Com_12116_pos	(9Z,11E,13S)-13-Hydroperoxyoctadeca-9,11-dienoylcarnitine	P	C25H45NO6	455.325	456.332	0.53078	[M+H]+	6.658	0.62	2	C18	Lipids and lipid-like molecules	Fatty Acyls	Fatty acid esters	"-"	HMDB0241877	-	-	-	-	CCCCCC(OO)C=CC=CCCCCCCCC(=O)OC(CC([O-])=O)C[N+](C)(C)C	SMCYPFQUTNXECF-UHFFFAOYSA-N	3.82919e+06	3.56316e+06	2.54218e+06	8.44051e+06	3.29161e+06	1.71053e+07	6.18167e+06	4.14417e+06	2.06236e+06	1.05989e+06	809003	6.49172e+06	1.86864	0.901986	0.185319	0.666667	0.753483
Com_12121_pos	15-methylnonadecanoylcarnitine	P	C27H53NO4	455.397	456.404	2.11629	[M+H]+	9.099	0.73	2	C18	Lipids and lipid-like molecules	Fatty Acyls	Fatty acid esters	"-"	HMDB0240908	-	-	-	-	CCCCC(C)CCCCCCCCCCCCCC(=O)OC(CC([O-])=O)C[N+](C)(C)C	XOYWUVQOVHNRKI-UHFFFAOYSA-N	2.85933e+08	2.942e+08	2.76445e+08	159313	2.77565e+08	3.08692e+08	2.65239e+08	3.04873e+08	2.84425e+08	2.72747e+08	2.81528e+08	2.89487e+08	0.84967	-0.235026	0.370175	0.472222	1.26841
Com_1212_neg	N-linoleoylglycine	N	C20H35NO3	337.262	336.254	2.37244	[M-H]-	9.155	1.00	1	C18	Organic acids and derivatives	Carboxylic acids and derivatives	Amino acids, peptides, and analogues	"2764-03-6"	-	-	-	-	6433346	CCCCCC=CCC=CCCCCCCCC(=O)NCC(=O)O	YCRHZEHWEYAHCO-HZJYTTRNSA-N	7.30105e+07	1.08454e+07	5.42313e+07	6.88418e+07	2.73211e+07	1.28392e+08	7.53337e+06	1.04314e+07	1.00008e+07	3.91059e+07	1.1854e+07	8.0303e+06	4.17042	2.06019	0.0120731	0.916667	1.21931
Com_12142_pos	3-(Glutathion-S-yl)acetaminophen	P	C18H24N4O8S	456.131	457.142	8.04304	[M+H]+	1.268	-	3	C18	Organic acids and derivatives	Carboxylic acids and derivatives	Amino acids, peptides, and analogues	"-"	HMDB0247733	-	-	-	12518950	CC(=O)NC1=CC(SCC(NC(=O)CCC(N)C(O)=O)C(=O)NCC(O)=O)=C(O)C=C1	VFNAXGMNFCUWCI-UHFFFAOYSA-N	254943	300249	443432	355419	163201	211066	576995	164446	220217	157313	169239	464693	0.98597	-0.0203841	0.78158	0.555556	0.324332
Com_12143_pos	1,7-Dideacetoxy-1,7-Dioxo-3-Deacetylkhivorin	P	C26H32O7	456.215	457.22	3.74326	[M+H]+	5.41	-	3	C18	Organoheterocyclic compounds	Naphthopyrans	-	-	-	-	-	-	-	O=C1OC(C2=COC=C2)C3(C)CCC4C5(C(=O)CC(O)C(C)(C)C5CC(=O)C4(C)C63OC16)C	BSZLLSHGSWKZRE-IYLQSFRJSA-N	9.2291e+06	1.20789e+07	1.16679e+07	1.78028e+07	1.1691e+07	1.20762e+07	1.10555e+07	7.2746e+06	9.39626e+06	1.06318e+07	9.20676e+06	1.16166e+07	1.25962	0.332986	0.0737838	0.888889	0.405704
Com_12144_pos	Vindoline	P	C25H32N2O6	456.226	457.232	2.24534	[M+H]+	8.612	0.86	2	C18	Alkaloids and derivatives	Plumeran-type alkaloids	-	"2182-14-1"	HMDB0259814	C01626	map00901;map01063;map01100;map01110	-	-	CCC12C=CCN3C1C4(CC3)C(C(C2OC(=O)C)(C(=O)OC)O)N(C5=C4C=CC(=C5)OC)C	CXBGOBGJHGGWIE-ACSXSLCXSA-N	3.8199e+07	4.89096e+07	3.60118e+07	3.0171e+07	8.05167e+07	2.43986e+07	3.38718e+07	3.6843e+07	2.3403e+07	1.9991e+07	3.74602e+07	2.77439e+07	1.43998	0.526048	0.15371	0.75	0.641981
Com_12146_pos	Dendronpholide L	P	C24H40O8	456.272	457.276	7.29382	[M+H]+	6.809	0.63	2	C18	Lipids and lipid-like molecules	Prenol lipids	Sesquiterpenoids	-	-	-	-	-	-	CCOC(=O)C(=C)C1CCC(C2CCC(O2)(C(CCC(C(C1)O)(C)O)OC(=O)C)C)(C)O	LLASBBKHEICHEF-LHVTWODGSA-N	3.54461e+06	1.86237e+06	1.04953e+07	3.33961e+06	3.14378e+06	1.70452e+06	2.59292e+06	4.61628e+06	1.76838e+06	855017	581754	2.23533e+06	1.90441	0.929346	0.136818	0.722222	0.927478
Com_12147_pos	Chaxalactin B	P	C28H40O5	456.288	457.293	4.99084	[M+H]+	7.546	0.73	2	C18	Phenylpropanoids and polyketides	Macrolides and analogues	-	-	-	-	-	-	-	CCC=CC1CC=CC=CC(C(C(C(C=CCC(C=CC=C(C=CC(=O)O1)C)C)C)O)O)O	OYPWVSHNWVXFOC-NUOKWNRSSA-N	8.67159e+06	158744	1.6952e+06	3.24622e+06	230091	1.18098e+07	7.79766e+06	1.34007e+07	803355	4.98608e+06	8.49707e+06	228836	0.722737	-0.468457	0.549222	0.583333	0.999083
Com_12148_pos	3beta,23-Dihydroxy-30-nor-olean-12,20-dien-28-oic acid	P	C29H44O4	456.324	457.333	3.92145	[M+H]+	6.675	0.84	2	C18	Lipids and lipid-like molecules	Steroids and steroid derivatives	-	-	-	-	-	-	70698142	CC1=CCC2(CCC3(C(=CCC4C3(CCC5C4(CCC(C5(C)CO)O)C)C)C2C1)C)C(=O)O	PJWNQESEBNSLIQ-VZBPFLCRSA-N	1.27119e+06	472732	387842	1.78931e+06	1.08908e+06	2.44692e+06	1.32468e+06	549991	349948	2.72747e+08	1.23732e+06	728492	0.0269269	-5.21481	0.545517	0.527778	0.917653
Com_1214_neg	Chebulic acid	N	C14H12O11	356.038	337.02	0.67945	[M-H-H2O]-	5.746	-	3	C18	Organic acids and derivatives	Carboxylic acids and derivatives	Tetracarboxylic acids and derivatives	"23725-05-5"	-	-	-	-	-	C1=C2C(=C(C(=C1O)O)O)C(C(OC2=O)C(=O)O)C(CC(=O)O)C(=O)O	COZMWVAACFYLBI-XJEVXTIOSA-N	2.97658e+06	1.77661e+06	2.88359e+06	1.6888e+06	3.45943e+06	2.17966e+06	4.85897e+06	4.2256e+06	7.45411e+06	4.43506e+06	1.18214e+06	2.29015e+06	0.612151	-0.708041	0.241226	0.75	1.1535
Com_12150_pos	O-(17-Carboxyheptadecanoyl)carnitine	P	C25H47NO6	457.34	458.348	0.45459	[M+H]+	6.834	0.67	2	C18	Lipids and lipid-like molecules	Fatty Acyls	Fatty acid esters	"-"	HMDB0240777	-	-	LMFA07070085	71464574	C[N+](C)(C)CC(CC([O-])=O)OC(=O)CCCCCCCCCCCCCCCCC(O)=O	ULCCGBCYWCYNIC-UHFFFAOYSA-N	408428	617214	634769	1.19406e+06	297546	2.42714e+06	98472.6	365878	444744	575705	82727.6	123663	3.29896	1.72201	0.0261705	0.861111	1.5547
Com_12155_pos	N-Eicosapentaenoyl Arginine	P	C26H42N4O3	458.326	459.329	9.25602	[M+H]+	7.701	-	3	C18	-	-	-	"-"	HMDB0242065	-	-	-	-	CCC=CCC=CCC=CCC=CCC=CCCCC(=O)NC(CCCN=C(N)N)C(O)=O	JHJCGMWZVCZDMS-UHFFFAOYSA-N	3.1629e+06	79563.1	4.96168e+07	1.66079e+06	2.61721e+07	2.31597e+07	5.22429e+06	2.01249e+06	2.03565e+07	397207	4.88452e+06	1.27144e+06	3.04137	1.60472	0.651875	0.638889	0.909343
Com_12158_pos	Homaxisterol B2	P	C29H46O4	458.34	459.345	4.93842	[M+H]+	7.383	0.78	2	C18	Lipids and lipid-like molecules	Steroids and steroid derivatives	Stigmastanes and derivatives	-	-	-	-	-	-	CCC(C=CC(C)C1CCC2C1(CCC34C2(O3)C(C5C6(C4(CCC(C6)O)C)O5)O)C)C(C)C	NUKZQEACWUKJTB-PFRCSVQTSA-N	5.34963e+06	1.46218e+07	9.64489e+06	8.19293e+06	6.05557e+06	3.86856e+06	6.29235e+06	7.60094e+06	5.73912e+06	2.5999e+07	1.08556e+07	2.88829e+06	0.803926	-0.314865	0.843172	0.472222	0.112888
Com_12162_pos	Theopederin E	P	C22H37NO9	459.247	460.252	5.24923	[M+H]+	9.294	-	3	C18	Organoheterocyclic compounds	Pyranodioxins	-	-	-	-	-	-	-	CC1C(OC(CC1=C)(C(C(=O)NC2C3C(C(C(C(O3)CO)(C)C)OC)OCO2)O)OC)C	OBDAALQFQJRDKI-SBZOUALISA-N	6.23156e+07	8.70968e+07	8.32072e+07	8.46236e+07	7.25896e+07	6.87517e+07	6.71681e+07	6.96362e+07	8.173e+07	7.41771e+07	6.92205e+07	5.11023e+07	1.11028	0.150926	0.234075	0.694444	0.213794
Com_12164_pos	Eruberin A	P	C24H28O9	460.173	461.178	4.75297	[M+H]+	5.647	-	3	C18	Phenylpropanoids and polyketides	Flavonoids	O-methylated flavonoids	-	-	-	-	LMPK12020167	-	CC1=C(C(=C2C3=C1OC(CC3OC4C(C(C(OC4O2)CO)O)O)C5=CC=C(C=C5)OC)C)O	BVWNFYIRLQDZHV-MYWLWKOOSA-N	8.62857e+06	1.88154e+07	1.28772e+07	2.043e+07	9.94746e+06	1.51363e+07	1.49455e+07	5.96591e+06	6.49111e+06	1.13896e+07	1.19743e+07	1.49355e+07	1.30643	0.385627	0.222284	0.722222	0.302981
Com_12165_pos	Trp Gln Gln	P	C21H28N6O6	460.207	461.215	0.94566	[M+H]+	6.397	-	3	C18	Organic acids and derivatives	Carboxylic acids and derivatives	Amino acids, peptides, and analogues	-	-	-	-	-	-	C1=CC=C2C(=C1)C(=CN2)CC(C(=O)NC(CCC(=O)N)C(=O)NC(CCC(=O)N)C(=O)O)N	DQDXHYIEITXNJY-BPUTZDHNSA-N	743230	565436	1.06424e+06	902556	949560	816933	606089	330809	371712	1.01339e+06	134285	108478	1.96585	0.975157	0.0427624	0.833333	2.89319
Com_12166_pos	Zahavin A	P	C26H36O7	460.246	461.254	2.27298	[M+H]+	6.161	0.61	2	C18	Organic acids and derivatives	Carboxylic acids and derivatives	Tricarboxylic acids and derivatives	-	-	-	-	-	-	CC1=CCCC(=C)C2C(CC1)C(=COC2OC(=O)C)C(CC(C(=C)C)OC(=O)C)OC(=O)C	YHVXAZWWUIIDJA-NMOJJFKUSA-N	2.51431e+06	580734	3.51745e+06	2.10957e+06	2.52726e+06	1.09322e+07	4.20677e+06	4.5753e+07	6.61086e+06	2.38746e+06	7.27246e+07	3.25516e+07	0.13506	-2.88832	0.0390875	0.833333	1.76733
Com_12167_pos	Vielanin B	P	C30H36O4	460.261	461.266	5.08057	[M+H]+	7.341	0.62	2	C18	Lipids and lipid-like molecules	Prenol lipids	Sesterterpenoids	-	-	-	-	-	-	CC1CC(=O)C(=C(C)C)CC2=C1C(=O)C3C2(C4(C3C(=O)C5=C4CC(=C(C)C)C(=O)CC5C)C)C	FXEYBYWAMYDRLK-JSVODMOHSA-N	1.02007e+06	1.02994e+06	1.56099e+06	2.24234e+06	2.88355e+06	1.39314e+06	2.51586e+06	1.34636e+07	2.1615e+06	2.31285e+06	2.28718e+06	2.03078e+06	0.408934	-1.29006	0.0909233	0.805556	1.34051
Com_12172_pos	Biotin pantothenate	P	C19H31N3O8S	461.183	462.191	0.11533	[M+H]+	5.806	-	3	C18	Organoheterocyclic compounds	Biotin and derivatives	-	"-"	HMDB0249228	-	-	-	-	CC(C)(CO)C(O)C(=O)NCCC(=O)OOC(=O)CCCCC1SCC2NC(=O)NC12	PETSICGBKKBXMR-UHFFFAOYSA-N	7.36909e+07	5.60569e+07	5.98454e+07	4.80205e+07	8.69767e+07	3.40161e+07	4.8207e+07	5.72072e+07	4.29619e+07	8.87163e+07	4.03357e+07	5.38285e+07	1.08256	0.114453	0.69383	0.583333	0.0862871
Com_12174_pos	Pimozide	P	C28H29F2N3O	461.228	462.236	2.10624	[M+H]+	6.704	-	3	C18	Benzenoids	Benzene and substituted derivatives	Diphenylmethanes	"2062-78-4"	HMDB0015232	C07566	-	-	-	C1CN(CCC1N2C3=CC=CC=C3NC2=O)CCCC(C4=CC=C(C=C4)F)C5=CC=C(C=C5)F	YVUQSNJEYSNKRX-UHFFFAOYSA-N	4.31201e+06	4.70797e+06	6.3405e+06	1.09933e+07	5.72065e+06	1.0772e+07	7.09131e+06	3.0793e+07	6.96116e+06	4.94059e+06	3.05824e+07	1.41248e+07	0.453433	-1.14104	0.138878	0.777778	1.12481
Com_12175_pos	(+)-Plicamine	P	C26H26N2O6	462.179	463.189	6.26255	[M+H]+	6.76	0.52	2	C18	Organoheterocyclic compounds	Isoquinolines and derivatives	Isoquinolones and derivatives	-	-	C12254	-	-	-	CN1C2CC(C=CC23C(C1=O)N(C(=O)C4=CC5=C(C=C34)OCO5)CCC6=CC=C(C=C6)O)OC	SWPVBBHHDCMHLN-IRJLPVGZSA-N	1.46324e+06	2.01548e+06	1.13658e+06	552848	777999	360314	1.35709e+06	925728	1.42112e+06	1.10189e+06	399855	440867	1.11687	0.159461	0.849679	0.444444	0.446438
Com_12176_pos	Aglacin K	P	C24H30O9	462.189	463.194	5.17806	[M+H]+	5.805	-	3	C18	Lignans, neolignans and related compounds	Furanoid lignans	Tetrahydrofuran lignans	-	-	-	-	-	-	COC1=CC(=CC(=C1OC)OC)C(C2COCC2C(=O)C3=CC(=C(C(=C3)OC)OC)OC)O	RXZQMOJDZOQMMZ-BLRYKZMTSA-N	2.85105e+07	2.94714e+07	2.70955e+07	3.07466e+07	2.71354e+07	2.39756e+07	2.61156e+07	1.95541e+07	1.86987e+07	2.97261e+07	2.39094e+07	2.66663e+07	1.1539	0.206518	0.104496	0.805556	0.160747
Com_12183_pos	Briarellin L	P	C26H38O7	462.262	463.271	3.89881	[M+H]+	7.94	0.63	2	C18	Organic acids and derivatives	Carboxylic acids and derivatives	Tricarboxylic acids and derivatives	-	-	-	-	-	-	CCCC(=O)OC1(CCC2C(C(=O)OC3(CCC(C(=C)CC4C1C2C3O4)OC(=O)C)C)C)C	VFRMMXJTKVAFEN-HWEMHQRASA-N	1.69363e+07	1.15594e+07	1.21493e+07	1.77904e+07	1.80056e+07	2.08522e+07	1.32225e+07	6.20728e+07	1.2082e+07	1.38839e+07	2.70116e+08	5.25458e+07	0.229507	-2.12339	0.174448	0.638889	1.25105
Com_12185_pos	Tupichigenin D	P	C27H42O6	462.298	463.303	5.74027	[M+H]+	8.559	0.59	2	C18	Lipids and lipid-like molecules	Prenol lipids	Triterpenoids	-	-	-	-	-	-	CC1C2C(CC3C2(CCC4C3CCC5(C4(C(CC(C5O)O)O)C)O)C)OC16CCC(=C)CO6	LLALJIDXOPBDFG-ZDTBLJLZSA-N	2.21172e+07	1.18248e+07	3.35535e+07	669455	5.76103e+06	2.58126e+06	1.71602e+06	1.75112e+06	2.72292e+06	426443	932179	2.01141e+06	8.00278	3.0005	0.0458504	0.833333	2.91638
Com_12186_pos	Sarcophyton polyhydroxysterol	P	C29H50O4	462.371	463.378	0.60863	[M+H]+	10.244	0.84	2	C18	Lipids and lipid-like molecules	Steroids and steroid derivatives	Cholestane steroids	-	-	-	-	-	-	CC(C)C(C)C(C)CC(C)(C1=CCC2C1(CCC3C2CC(C4(C3(CCC(C4)O)C)O)O)C)O	FSVRNTKWAJDYID-RVFKALSBSA-N	4.1145e+06	9.20319e+06	4.99667e+06	1.51193e+07	4.16299e+06	2.93683e+06	4.24384e+06	932789	1.47388e+06	2.46478e+06	6.27495e+06	5.61637e+06	1.92956	0.948271	0.109354	0.694444	1.28718
Com_12192_pos	Cytochalasin T	P	C29H37NO4	463.272	464.283	7.01629	[M+H]+	6.442	0.58	2	C18	Organoheterocyclic compounds	Isoindoles and derivatives	Isoindolines	-	-	-	-	-	-	CC1CCCC(C=CC(=O)OC23C(C=CC1)C=C(C(C2C(NC3=O)CC4=CC=CC=C4)C)C)O	ILLALIWIXIHHKP-BRPPDSKZSA-N	5.11691e+08	2.7362e+08	3.41792e+08	5.20467e+08	4.44373e+08	5.6668e+08	3.13384e+08	9.8351e+08	3.11886e+08	2.1748e+08	2.60459e+09	1.22794e+09	0.469821	-1.08982	0.379795	0.555556	0.554654
Com_12195_pos	14-Acetyltalatizamine	P	C26H41NO6	463.293	464.301	0.02571	[M+H]+	6.268	0.56	2	C18	Lipids and lipid-like molecules	Prenol lipids	Diterpenoids	-	-	-	-	-	-	[C@@H]12C[C@H]3[C@@]45[C@H]6[C@H](C[C@@H]4[C@](CN6CC)(CC[C@H]5OC)COC)[C@]([C@H]3[C@@H]2OC(=O)C)(C[C@@H]1OC)O	ZHYCSYOPFIUANO-UHFFFAOYNA-N	561793	292653	197552	281412	302569	555295	282179	1.17797e+06	215219	359015	767988	239031	0.720482	-0.472967	0.584155	0.555556	0.504175
Com_12196_pos	(5Z,8Z,10E,12S,14Z)-12-Hydroxyicosa-5,8,10,14-tetraenoylcarnitine	P	C27H45NO5	463.33	464.335	4.52633	[M+H]+	7.302	0.56	2	C18	Lipids and lipid-like molecules	Fatty Acyls	Fatty acid esters	"-"	HMDB0241591	-	-	-	-	CCCCCC=CCC(O)C=CC=CCC=CCCCC(=O)OC(CC([O-])=O)C[N+](C)(C)C	NOARSWRROUOLCM-UHFFFAOYSA-N	4.9181e+06	6.40362e+06	4.16933e+06	9.19911e+06	5.43692e+06	7.99422e+06	5.73803e+06	3.86279e+06	3.94846e+06	7.66187e+06	1.04103e+07	1.64987e+07	0.79221	-0.336045	0.632338	0.527778	0.28856
Com_12204_pos	Sorafenib	P	C21H16ClF3N4O3	464.086	465.093	0.73279	[M+H]+	6.971	-	3	C18	Organic oxygen compounds	Organooxygen compounds	Ethers	"284461-73-0"	HMDB0014542	-	-	-	216239	CNC(=O)C1=NC=CC(OC2=CC=C(NC(=O)NC3=CC(=C(Cl)C=C3)C(F)(F)F)C=C2)=C1	MLDQJTXFUGDVEO-UHFFFAOYSA-N	984384	657647	797244	2.06716e+06	1.76912e+06	992142	708721	663872	369272	778519	1.45583e+06	1.39534e+06	1.353	0.436158	0.278211	0.694444	0.895159
Com_12210_pos	Tritoniopsin D	P	C26H40O7	464.277	465.286	2.85144	[M+H]+	6.441	0.61	2	C18	Lipids and lipid-like molecules	Prenol lipids	Sesquiterpenoids	-	-	-	-	-	-	CCCC(=O)OC1(CCC(C(=C)CC2C3C(C1O2)C4CC(C3(C)O)OCC4C)OC(=O)C)C	CAXUZJKWMCTHMI-UDQIIJQESA-N	1.5278e+08	7.9701e+07	9.39701e+07	1.38693e+08	1.28532e+08	1.52141e+08	9.16735e+07	2.93142e+08	8.29971e+07	6.31431e+07	5.95325e+08	3.6695e+08	0.499465	-1.00154	0.372038	0.555556	0.528007
Com_12213_pos	Corticatic acid A	P	C31H44O3	464.329	465.334	5.9635	[M+H]+	7.781	0.53	2	C18	Lipids and lipid-like molecules	Fatty Acyls	Fatty acids and conjugates	-	-	-	-	LMFA01031231	-	C#CC(C=CCCCCCC#CCC=CCCCCCCCCCCCC=CC#CC(=O)O)O	ACNZSZPAYNDIRJ-SWFYLXDKSA-N	640576	678290	625344	286741	520792	304980	339938	233155	116446	367614	541420	330280	1.58474	0.664242	0.0904178	0.75	0.781826
Com_12214_pos	Gln Arg Tyr	P	C20H31N7O6	465.234	466.245	8.36947	[M+H]+	6.223	-	3	C18	Organic acids and derivatives	Carboxylic acids and derivatives	Amino acids, peptides, and analogues	-	-	-	-	-	-	C1=CC(=CC=C1CC(C(=O)O)NC(=O)C(CCCN=C(N)N)NC(=O)C(CCC(=O)N)N)O	MQANCSUBSBJNLU-KKUMJFAQSA-N	2.14106e+06	2.18359e+06	2.51648e+06	2.98735e+06	1.22901e+06	2.00292e+06	1.75873e+06	1.11245e+06	2.01066e+06	4.52524e+06	819068	182074	1.25482	0.327478	0.254871	0.75	1.87339
Com_12215_pos	Dehydrodeltatsine	P	C25H39NO7	465.273	466.277	5.28345	[M+H]+	6.44	0.60	2	C18	Lipids and lipid-like molecules	Prenol lipids	Diterpenoids	-	-	-	-	-	-	CCN1C2C34C5CCC(C3C(C2(C6(CC(C7CC4C6C7O)OC)OC)O)OC)(C1O5)COC	QFIFNORRVIEXFE-SQTHGTQESA-N	1.48222e+07	5.03271e+06	7.168e+06	1.20831e+07	1.0949e+07	1.17568e+07	7.3841e+06	2.47382e+07	7.3279e+06	5.08803e+06	4.47902e+07	2.82222e+07	0.525831	-0.927329	0.363871	0.638889	0.813792
Com_12220_pos	N-Eicosapentaenoyl Tyrosine	P	C29H39NO4	465.288	466.298	6.07672	[M+H]+	8.059	0.59	2	C18	-	-	-	"-"	HMDB0242082	-	-	-	-	CCC=CCC=CCC=CCC=CCC=CCCCC(=O)NC(CC1=CC=C(O)C=C1)C(O)=O	UPULPUGMUYYOIO-UHFFFAOYSA-N	9.6086e+06	2.37981e+06	6.74242e+06	1.27567e+07	9.50295e+06	1.68903e+07	8.89356e+06	1.28594e+06	5.26643e+06	5.30374e+06	2.73154e+07	1.47065e+07	0.922084	-0.117029	0.77588	0.583333	0.49732
Com_12224_pos	9-(3,4-Dimethyl-5-pentylfuran-2-yl)nonanoylcarnitine	P	C27H47NO5	465.345	466.352	0.846	[M+H]+	7.516	0.58	2	C18	Lipids and lipid-like molecules	Fatty Acyls	Fatty acid esters	"-"	HMDB0241803	-	-	-	-	CCCCCC1=C(C)C(C)=C(CCCCCCCCC(=O)OC(CC([O-])=O)C[N+](C)(C)C)O1	HGMOYXUZWHDRLG-UHFFFAOYSA-N	1.7681e+06	1.41868e+06	1.83714e+06	2.77133e+06	1.17329e+06	1.40658e+06	1.75863e+06	1.24276e+06	54998	2.91994e+06	4.87557e+06	3.73438e+06	0.711293	-0.491484	0.782297	0.611111	0.537008
Com_12232_pos	TERNSTROSIDE C	P	C22H26O11	466.148	467.152	5.45096	[M+H]+	6.464	-	3	C18	Organic oxygen compounds	Organooxygen compounds	Carbohydrates and carbohydrate conjugates	-	-	-	-	-	-	C1=CC(=C(C=C1CCOC2C(C(C(C(O2)CO)O)OC(=O)CC3=CC(=C(C=C3)O)O)O)O)O	FLSBWXVHDVCNEZ-OHLDOZIISA-N	5.30915e+07	3.21131e+07	3.66421e+07	3.27239e+07	4.49719e+07	4.33975e+07	4.22651e+07	6.00395e+07	3.92281e+07	5.57281e+07	5.84839e+07	3.82555e+07	0.826326	-0.275217	0.139581	0.75	0.384664
Com_12234_pos	Rhodioloside E	P	C21H38O11	466.241	467.253	8.65052	[M+H]+	5.208	-	3	C18	Lipids and lipid-like molecules	Fatty Acyls	Fatty acyl glycosides	-	-	-	-	-	-	CC(=CCOC1C(C(C(C(O1)COC2C(C(C(CO2)O)O)O)O)O)O)CCCC(C)(C)O	QSGZRCKKGZPIIZ-QICAHTGLSA-N	1.62599e+07	1.64656e+07	1.59799e+07	1.24186e+07	1.38819e+07	9.86667e+06	1.7844e+07	1.95342e+07	2.52788e+07	2.01449e+07	1.64591e+07	7.367e+06	0.795968	-0.329217	0.37792	0.805556	0.192437
Com_1223_pos	4-Propyl-2,6-dimethoxyphenol	P	C11H16O3	196.11	219.099	0.5459	[M+Na]+	5.715	0.57	1	C18	Benzenoids	Phenols	Methoxyphenols	"6766-82-1"	HMDB0036226	-	-	-	524975	CCCC1=CC(=C(C(=C1)OC)O)OC	YHEWWEXPVKCVFY-UHFFFAOYSA-N	6.09873e+06	6.70453e+06	4.29367e+06	3.44107e+06	6.75036e+06	4.74553e+06	3.41043e+06	4.20881e+06	2.03191e+06	575795	4.70806e+06	6.32477e+06	1.50678	0.591473	0.151203	0.805556	1.88712
Com_12243_pos	(8Z,11Z)-3-Icosa-8,11-dienoylcarnitine	P	C27H49NO5	467.361	468.368	1.13647	[M+H]+	7.855	0.62	2	C18	Lipids and lipid-like molecules	Fatty Acyls	Fatty acid esters	"-"	HMDB0241576	-	-	-	-	CCCCCCCCC=CCC=CCCCCC(O)CC(=O)OC(CC([O-])=O)C[N+](C)(C)C	XOLPEFXXTVQYCS-UHFFFAOYSA-N	1.75634e+06	1.47822e+06	1.82555e+06	2.6116e+06	2.61671e+06	2.51491e+06	2.98268e+06	1.56048e+06	912674	3.06118e+06	6.16923e+06	2.45717e+06	0.746837	-0.421134	0.621555	0.611111	0.364209
Com_12249_pos	12-O-Nicotinoyllineolon	P	C27H35NO6	469.246	470.252	4.68007	[M+H]+	5.733	0.82	2	C18	Lipids and lipid-like molecules	Steroids and steroid derivatives	Pregnane steroids	-	-	-	-	-	-	CC(=O)C1CCC2(C1(C(CC3C2(CC=C4C3(CCC(C4)O)C)O)OC(=O)C5=CN=CC=C5)C)O	OQFVSKGDZKMZEH-DXKISFJISA-N	9.21585e+06	4.56725e+06	4.27439e+06	3.85619e+06	7.5132e+06	1.68178e+07	6.8101e+06	1.65372e+06	1.16532e+06	1.10425e+07	1.42385e+07	5.22011e+06	1.15236	0.204595	0.482987	0.555556	0.685606
Com_12250_pos	Linearilin	P	C24H39NO8	469.268	470.272	6.86516	[M+H]+	5.097	-	3	C18	Lipids and lipid-like molecules	Prenol lipids	Diterpenoids	-	-	-	-	-	-	CCN1CC2(CCC(C34C2C(C(C31)(C5(CC(C6CC4C5C6OC)OC)O)OO)OC)OC)O	OJTGVRVXRXFTNU-OYROXQJZSA-N	2.76616e+06	4.59905e+06	2.62037e+06	4.22348e+06	2.84123e+06	1.75082e+06	5.30775e+06	3.2628e+06	3.41869e+06	7.26575e+06	2.20006e+06	2.10472e+06	0.798017	-0.325508	0.495101	0.611111	0.709976
Com_12253_pos	3-Hydroxyicos-11-enoylcarnitine	P	C27H51NO5	469.377	470.384	0.09189	[M+H]+	8.25	-	3	C18	Lipids and lipid-like molecules	Fatty Acyls	Fatty acid esters	"-"	HMDB0241574	-	-	-	-	CCCCCCCCC=CCCCCCCCC(O)CC(=O)OC(CC([O-])=O)C[N+](C)(C)C	INGJNTZXUUXUIJ-UHFFFAOYSA-N	47799.8	546046	819658	621441	431203	1.34719e+06	191180	380804	47791.1	414301	45861.7	653616	2.19972	1.13732	0.222974	0.805556	1.01667
Com_12261_pos	3beta-Hydroxy-3-deoxycarapin	P	C27H34O7	470.23	471.239	2.18103	[M+H]+	5.716	-	3	C18	Lipids and lipid-like molecules	Prenol lipids	Triterpenoids	-	-	-	-	-	-	CC1(C(C2(C3CCC4(C(OC(=O)CC4=C3CC(C1O)C2=O)C5=COC=C5)C)C)CC(=O)OC)C	WAIKPAHSFOBDTD-FGXHNJFHSA-N	352552	88426	80460.9	127951	287590	102739	227628	245718	82534.2	112169	109840	517099	0.802879	-0.316745	0.629994	0.583333	0.247667
Com_12262_pos	Callyspongynic acid	P	C32H38O3	470.282	471.285	9.82824	[M+H]+	10.011	0.69	2	C18	Lipids and lipid-like molecules	Fatty Acyls	Fatty acids and conjugates	-	-	-	-	-	-	C#CC(C=CCCCCCC#CC#CCCCC#CCCCC#CCCCCCC#CC(=O)O)O	DDVIOADGWIMPIO-ISGQOPDGSA-N	3.9703e+06	9.76746e+06	1.01859e+07	1.84193e+07	4.94851e+06	3.6203e+06	9.10738e+06	4.10229e+06	9.47241e+06	8.0603e+06	5.5085e+06	5.15163e+06	1.22968	0.29828	0.796671	0.527778	0.371506
Com_12267_pos	Cervonyl carnitine	P	C29H45NO4	471.335	472.342	0.68312	[M+H]+	7.593	0.57	2	C18	Lipids and lipid-like molecules	Fatty Acyls	Fatty acid esters	"-"	HMDB0006510	-	-	LMFA07070055	53477842	CC\C=C\C\C=C\C\C=C\C\C=C\C\C=C\C\C=C\CCC(=O)OC(CC([O-])=O)C[N+](C)(C)C	WLLMYDQRCSWAST-BUHCESQUSA-N	3.90368e+06	1.01309e+07	5.87985e+06	6.43728e+06	4.7344e+06	3.48115e+06	6.43985e+06	6.54803e+06	8.20791e+06	8.89628e+06	5.26547e+06	9.06061e+06	0.778224	-0.361744	0.139827	0.777778	1.69247
Com_12269_pos	Lys Tyr Tyr	P	C24H32N4O6	472.232	473.24	1.54175	[M+H]+	7.954	0.61	2	C18	Organic acids and derivatives	Carboxylic acids and derivatives	Amino acids, peptides, and analogues	-	-	-	-	-	-	C1=CC(=CC=C1CC(C(=O)NC(CC2=CC=C(C=C2)O)C(=O)O)NC(=O)C(CCCCN)N)O	FPQMQEOVSKMVMA-ACRUOGEOSA-N	353255	88230.8	1.31001e+06	185283	143715	112846	362128	407539	257929	155537	305004	187442	1.309	0.388468	0.708238	0.694444	0.166779
Com_12275_pos	LysoPE(0:0/18:4(6Z,9Z,12Z,15Z))	P	C23H40NO7P	473.254	474.259	5.4683	[M+H]+	8.562	0.50	2	C18	Lipids and lipid-like molecules	Glycerophospholipids	Glycerophosphoethanolamines	"-"	HMDB0011480	-	-	LMGP02050044	53480929	[H][C@@](CO)(COP(O)(=O)OCCN)OC(=O)CCCC\C=C/C\C=C/C\C=C/C\C=C/CC	SYKRNJVTCMUCGF-JVBHARQXSA-N	7.67669e+07	8.96278e+07	7.69718e+07	9.46377e+07	1.489e+08	5.47841e+07	7.97126e+07	6.40191e+07	4.10578e+07	5.31789e+07	6.79681e+07	5.13616e+07	1.51607	0.600335	0.0414573	0.861111	0.751429
Com_12277_pos	5alpha,6beta,8alpha-Trihydroxy-28-norisotoonafolin	P	C25H30O9	474.189	475.194	4.97319	[M+H]+	5.731	-	3	C18	Lipids and lipid-like molecules	Prenol lipids	Triterpenoids	-	-	-	-	-	-	CC12CC3C(C4(C(O3)CC(=O)C5(C4(C(C(=O)O5)O)O)C)C)C(C16C(O6)CC2C7=COC=C7)(C)O	MOYKAXYISXRXMP-CQBJPGCWSA-N	1.76935e+07	2.71144e+07	1.56545e+07	4.68766e+07	2.2927e+07	2.52987e+07	2.16456e+07	9.01263e+06	9.76061e+06	1.46205e+07	2.32452e+07	1.75078e+07	1.62398	0.699535	0.0591869	0.833333	1.86819
Com_1227_pos	cyclo(pro-val)	P	C10H16N2O2	196.121	219.109	7.82919	[M+Na]+	5.078	0.80	1	C18	Organic acids and derivatives	Carboxylic acids and derivatives	Amino acids, peptides, and analogues	"2854-40-2"	HMDB0240493	-	-	-	6992261	CC(C)C1C(=O)N2CCCC2C(=O)N1	XLUAWXQORJEMBD-YUMQZZPRSA-N	5.30915e+07	3.21131e+07	3.66421e+07	3.27239e+07	4.49719e+07	4.33975e+07	4.22651e+07	6.00395e+07	3.92281e+07	5.57281e+07	5.84839e+07	3.82555e+07	0.826326	-0.275217	0.139581	0.75	0.289077
Com_12280_pos	His Tyr Arg	P	C21H30N8O5	474.234	475.243	4.25312	[M+H]+	7.008	-	3	C18	Organic acids and derivatives	Carboxylic acids and derivatives	Amino acids, peptides, and analogues	-	-	-	-	-	-	C1=CC(=CC=C1CC(C(=O)NC(CCCN=C(N)N)C(=O)O)NC(=O)C(CC2=CN=CN2)N)O	FRDFAWHTPDKRHG-ULQDDVLXSA-N	5.30915e+07	3.21131e+07	3.66421e+07	3.27239e+07	4.49719e+07	4.33975e+07	4.22651e+07	6.00395e+07	3.92281e+07	5.57281e+07	5.84839e+07	3.82555e+07	0.826326	-0.275217	0.139581	0.75	0.329286
Com_12283_pos	Arzoxifene	P	C28H29NO4S	475.182	476.188	2.71448	[M+H]+	4.874	-	3	C18	Organic oxygen compounds	Organooxygen compounds	Ethers	"182133-25-1"	HMDB0248630	-	-	-	179337	COC1=CC=C(C=C1)C1=C(OC2=CC=C(OCCN3CCCCC3)C=C2)C2=C(S1)C=C(O)C=C2	MCGDSOGUHLTADD-UHFFFAOYSA-N	2.61817e+06	2.96686e+06	5.7392e+06	1.42099e+06	3.77687e+06	6.60865e+06	1.02208e+07	1.88006e+07	2.49723e+07	2.8269e+07	3.35428e+06	1.72548e+07	0.22485	-2.15296	0.00576883	0.916667	2.6073
Com_12292_pos	Z-Leu-leu-leu-al	P	C26H41N3O5	475.305	476.314	4.2636	[M+H]+	8.617	-	3	C18	Organic acids and derivatives	Carboxylic acids and derivatives	Amino acids, peptides, and analogues	"-"	HMDB0254697	-	-	-	6914692	CC(C)CC(NC(=O)C(CC(C)C)NC(=O)C(CC(C)C)NC(=O)OCC1=CC=CC=C1)C=O	TZYWCYJVHRLUCT-UHFFFAOYSA-N	1.59727e+07	1.31861e+07	1.28259e+07	1.49992e+07	2.81143e+07	1.28849e+07	1.3461e+07	1.71249e+07	5.87518e+06	9.4694e+06	1.22152e+07	6.79878e+06	1.50872	0.593327	0.0649507	0.777778	1.12314
Com_12294_pos	(7Z,10Z,13Z,16Z)-Docosatetraenoylcarnitine	P	C29H49NO4	475.366	476.373	0.25076	[M+H]+	8.117	-	3	C18	Lipids and lipid-like molecules	Fatty Acyls	Fatty acid esters	"-"	HMDB0240758	-	-	LMFA07070022	71464592	[H]\C(CCCCC)=C(/[H])C\C([H])=C(\[H])C\C([H])=C(\[H])C\C([H])=C(\[H])CCCCCC(=O)OC(CC([O-])=O)C[N+](C)(C)C	OLORTLVEDIELGC-SNPVRQPZSA-N	478505	117108	355223	209311	370314	400134	237639	238146	286696	295003	509831	260566	1.05619	0.0788731	0.984459	0.555556	0.161775
Com_12295_pos	tryptoquialanol	P	C25H24N4O6	476.17	477.175	4.26703	[M+H]+	5.109	0.68	2	C18	Organic acids and derivatives	Carboxylic acids and derivatives	Amino acids, peptides, and analogues	-	-	-	-	-	-	CC(C1=NC2=CC=CC=C2C(=O)N1C3CC4(C5N(C6=CC=CC=C64)C(=O)C(N5O)(C)C)OC3=O)O	ONUMRICZJQKTGF-INNWXOGQSA-N	3.72672e+07	4.98798e+07	4.71795e+07	4.37707e+07	3.01744e+07	4.08076e+07	4.19961e+07	5.24157e+07	5.21045e+07	3.92773e+07	3.5186e+07	3.51569e+07	0.972447	-0.0403085	0.798479	0.472222	0.0382389
Com_12297_pos	Platyphylloside	P	C25H32O9	476.205	477.209	5.31708	[M+H]+	5.747	-	3	C18	Phenylpropanoids and polyketides	Diarylheptanoids	Linear diarylheptanoids	-	-	-	-	-	-	C1=CC(=CC=C1CCC(CC(=O)CCC2=CC=C(C=C2)O)OC3C(C(C(C(O3)CO)O)O)O)O	PVPDIJGSCANSAG-JSFAVJLPSA-N	1.05444e+07	1.3508e+07	1.4694e+07	1.45035e+07	1.86086e+07	1.10779e+07	9.53754e+06	1.04562e+07	1.76709e+07	1.65028e+07	8.78548e+06	1.17962e+07	1.10953	0.14995	0.424478	0.666667	0.131199
Com_122_pos	L-beta-Homoleucine	P	C7H15NO2	145.11	128.107	1.57731	[M+H-H2O]+	5.684	-	3	C18	Organic acids and derivatives	Carboxylic acids and derivatives	Amino acids, peptides, and analogues	22818-43-5	-	-	-	-	2761525	CC(C)C[C@@H](CC(=O)O)N	MLYMSIKVLAPCAK-LURJTMIESA-N	5.24369e+07	4.78237e+07	3.94559e+07	3.09371e+07	3.1076e+07	6.69125e+07	4.32243e+07	7.17903e+07	4.81099e+07	5.60887e+07	3.87623e+07	3.84315e+07	0.906328	-0.141895	0.497968	0.611111	0.824535
Com_12301_pos	Hongdoushan B	P	C27H40O7	476.277	477.28	8.91701	[M+H]+	8.403	-	3	C18	Lipids and lipid-like molecules	Prenol lipids	Diterpenoids	-	-	-	-	-	-	CCC(=O)OC1CC(=C2C(CC3(CCC(C(=C)C3C(C1C2(C)C)OC(=O)C)OC(=O)C)C)O)C	CIQZPTJELMJHRG-ZNQIWVDCSA-N	2.25256e+07	1.93816e+07	2.29258e+07	2.42667e+07	3.24141e+07	2.70283e+07	2.52932e+07	1.71617e+07	1.39136e+07	2.6899e+07	2.65685e+07	3.0404e+07	1.0592	0.082974	0.591389	0.472222	0.338647
Com_12303_pos	4-O-alpha-Cadinylangolensin	P	C31H40O4	476.293	477.297	5.34756	[M+H]+	7.467	0.55	2	C18	Phenylpropanoids and polyketides	Alpha-methyldeoxybenzoin flavonoids	-	-	-	-	-	LMPK12160053	-	CC1=CC2C(CCC(C2CC1)(C)OC3=CC(=C(C=C3)C(=O)C(C)C4=CC=C(C=C4)OC)O)C(C)C	RVLYYCCWEKBFCF-KFEYKLBZSA-N	3.20836e+07	3.08307e+07	2.27938e+07	3.71325e+07	3.6502e+07	8.9646e+06	3.52525e+07	4.8502e+07	5.07616e+07	5.48135e+07	2.25364e+07	3.33551e+07	0.686349	-0.542986	0.136889	0.75	0.742571
Com_12306_pos	Marcfortine A	P	C28H35N3O4	477.263	478.268	4.3051	[M+H]+	5.348	-	3	C18	Organoheterocyclic compounds	Piperazinopiperidines	-	-	-	-	-	-	-	CC1(C=COC2=C(O1)C=CC3=C2NC(=O)C34CC56CN7CCCCC7(CC5C4(C)C)C(=O)N6C)C	KYKUTNUWXQVSSU-UHFFFAOYSA-N	1.60547e+06	1.53875e+06	3.86931e+06	1.60456e+06	1.22708e+07	1.77468e+06	3.83408e+06	4.49414e+06	1.29586e+07	1.00748e+07	2.70021e+06	2.05008e+06	0.627592	-0.672101	0.211087	0.777778	1.23443
Com_12307_pos	Epothilone G1	P	C26H39NO7	477.273	478.279	1.46565	[M+H]+	9.189	-	3	C18	Phenylpropanoids and polyketides	Macrolides and analogues	-	-	-	-	-	-	-	CC1CCCC2C(O2)CC(OC(=O)CC(C(C(=O)C(C1O)C)(C)C)O)C(=CC3=COC(=N3)C)C	VKTJUSLRQGGFQY-KKQRBIROSA-N	7.41898e+06	1.00156e+07	9.0778e+06	1.7773e+07	1.07651e+07	9.83601e+06	8.05964e+06	7.06185e+06	7.00019e+06	5.67542e+06	1.04187e+07	6.78235e+06	1.44198	0.528054	0.0415382	0.861111	1.50761
Com_12309_pos	LysoPE(18:2w6/0:0)	P	C23H44NO7P	477.286	478.292	1.84573	[M+H]+	8.866	0.97	2	C18	Lipids and lipid-like molecules	Glycerophospholipids	Glycerophosphoethanolamines	-	HMDB0011507	-	-	LMGP02050011	-	CCCCCC=CCC=CCCCCCCCC(=O)OCC(COP(=O)(O)OCCN)O	DBHKHNGBVGWQJE-USWSLJGRSA-N	3.31625e+08	3.21854e+08	4.30142e+08	5.21268e+08	3.263e+08	3.45735e+08	5.26253e+08	1.97334e+08	2.34786e+08	4.12883e+08	3.86765e+08	1.2124e+08	1.21161	0.27692	0.266007	0.611111	0.324904
Com_12313_pos	Epimedoicarisoside A	P	C24H30O10	478.184	479.189	4.76079	[M+H]+	5.727	-	3	C18	Organic oxygen compounds	Organooxygen compounds	Carbohydrates and carbohydrate conjugates	-	-	-	-	-	-	COC1=C(C=C2C(=C1)CCC3=CC(=C(C(=C32)OC)OC)OC4C(C(C(C(O4)CO)O)O)O)OC	XRIJVHRTPWFICJ-UKMCQSRUSA-N	1.48293e+07	2.27593e+07	1.72915e+07	4.08954e+07	1.65893e+07	1.84406e+07	2.5093e+07	8.84815e+06	1.06837e+07	1.51837e+07	1.98405e+07	1.96929e+07	1.31672	0.396948	0.245282	0.611111	0.291168
Com_12316_pos	Pharboside G	P	C26H38O8	478.257	479.261	6.79538	[M+H]+	5.854	-	3	C18	Lipids and lipid-like molecules	Prenol lipids	Terpene glycosides	-	-	-	-	-	-	CC12CCCC(C1C(C34C2CCC(C3)C(=C)C4)C=O)(C)C(=O)OC5C(C(C(C(O5)CO)O)O)O	CWSYHNWOKDWRFO-IDWAZYJJSA-N	1.02551e+07	7.19642e+06	5.27008e+06	5.94304e+06	9.56894e+06	6.55738e+06	3.85797e+06	3.1595e+06	1.3393e+06	1.78956e+06	6.28248e+06	4.45264e+06	2.14501	1.10099	0.0128644	0.944444	1.86448
Com_12318_pos	Striatin C	P	C26H38O8	478.257	479.267	5.82046	[M+H]+	7.209	0.59	2	C18	Lipids and lipid-like molecules	Prenol lipids	Diterpenoids	-	-	-	-	-	-	CC(C)C1=C2C3C(C=C4C5C(C3(CCC2(CC1)C)C)OC6C5(C(C(CO6)O)(OC4OC)O)O)O	BFGPGDSRRTWFPZ-IMCWKIMJSA-N	90233.7	187835	77303.6	1.14582e+06	292700	149558	406396	3.64228e+06	676483	1.48876e+06	5.65524e+06	3.14824e+06	0.129413	-2.94994	0.00411563	0.944444	2.24514
Com_12319_pos	Ditaxin	P	C31H42O4	478.308	479.313	4.83004	[M+H]+	7.496	0.60	2	C18	Lipids and lipid-like molecules	Prenol lipids	Triterpenoids	-	-	-	-	-	-	CC(=CC=CC=C(C)C=CC=C(C)C(=O)OC)C=CC=C(C)C=CC12C(CC(O1)CC2(C)O)(C)C	LTYWXDKNOZKXJR-WVZBASIFSA-N	6.47364e+07	6.38969e+07	4.05052e+07	2.96219e+07	7.21107e+07	5.8945e+07	5.11295e+07	2.99421e+07	3.16494e+07	4.24327e+07	1.29967e+07	3.34835e+07	1.63572	0.709923	0.0539545	0.805556	1.7946
Com_12321_pos	N-desmethylimatinib	P	C28H29N7O	479.243	480.255	8.51179	[M+H]+	5.715	-	3	C18	Benzenoids	Benzene and substituted derivatives	Anilides	"404844-02-6"	HMDB0013862	-	-	-	9869737	CC1=C(NC2=NC=CC(=N2)C2=CN=CC=C2)C=C(NC(=O)C2=CC=C(CN3CCNCC3)C=C2)C=C1	BQQYXPHRXIZMDM-UHFFFAOYSA-N	2.34959e+06	1.4416e+06	2.00879e+06	2.14701e+06	2.71659e+06	2.39621e+06	2.15708e+06	2.37764e+06	1.10794e+06	1.92472e+06	2.38844e+06	1.13759e+06	1.17726	0.235429	0.288418	0.666667	0.295762
Com_12327_pos	Delcorine	P	C26H41NO7	479.288	480.298	4.23287	[M+H]+	8.632	-	3	C18	Lipids and lipid-like molecules	Prenol lipids	Diterpenoids	"52358-55-1"	-	C08675	-	-	-	CCN1CC2(CCC(C34C2C(C5(C31)C6(CC(C7CC4C6C7OC)OC)OCO5)O)OC)COC	XTLROSDJDZHIIK-VIGIWSGCSA-N	2.69091e+06	3.45294e+06	3.63729e+06	4.80795e+06	5.40959e+06	3.36486e+06	6.10828e+06	2.80905e+06	4.15043e+06	4.05417e+06	6.37975e+06	2.70196e+06	0.891614	-0.16551	0.645552	0.611111	0.275785
Com_12332_pos	11-Oxo-androsterone glucuronide	P	C25H36O9	480.236	481.239	8.49079	[M+H]+	6.13	-	3	C18	Lipids and lipid-like molecules	Glycerolipids	Diradylglycerols	"-"	HMDB0010338	-	-	LMST05010032	53478031	CC12CC(=O)C3C(CCC4CC(CCC34C)OC3OC(C(O)C(O)C3O)C(O)=O)C1CCC2=O	QTXWOOLAHRQMGZ-UHFFFAOYSA-N	5.72146e+06	6.18088e+06	4.89846e+06	6.88485e+06	5.61254e+06	7.93273e+06	5.70438e+06	1.06104e+07	3.637e+06	4.97578e+06	3.15772e+07	1.42591e+07	0.526129	-0.926511	0.312074	0.583333	0.617044
Com_12333_pos	Trp Tyr Leu	P	C26H32N4O5	480.237	481.24	9.74988	[M+H]+	6.694	-	3	C18	Organic acids and derivatives	Carboxylic acids and derivatives	Amino acids, peptides, and analogues	-	-	-	-	-	-	CC(C)CC(C(=O)O)NC(=O)C(CC1=CC=C(C=C1)O)NC(=O)C(CC2=CNC3=CC=CC=C32)N	DVLHKUWLNKDINO-PMVMPFDFSA-N	3.24017e+06	2.90225e+06	2.99633e+06	4.04527e+06	2.2601e+06	5.1757e+06	4.14933e+06	1.16705e+07	3.06247e+06	4.23665e+06	1.48714e+07	9.91219e+06	0.430453	-1.21607	0.0469455	0.861111	1.51842
Com_12335_pos	Vedelianin	P	C29H36O6	480.251	481.262	8.06793	[M+H]+	5.492	-	3	C18	Organoheterocyclic compounds	Benzopyrans	1-benzopyrans	-	-	-	-	-	-	OC=1C=C(C=CC2=CC(O)=C(C(O)=C2)CC=C(C)C)C=C3C1OC4(C)CC(O)C(O)C(C)(C)C4C3	OYMAGMAEFPAAGU-BQYQJAHWSA-N	2.97699e+06	2.09981e+06	1.45526e+06	873296	1.34461e+06	1.57076e+06	1.35936e+06	2.31324e+06	821302	68242.1	2.50504e+06	1.09882e+06	1.26387	0.337842	0.338601	0.638889	0.98782
Com_12337_pos	Glucosilsteviol	P	C26H40O8	480.272	481.28	1.59693	[M+H]+	6.144	0.62	2	C18	Lipids and lipid-like molecules	Prenol lipids	Terpene glycosides	-	-	-	-	-	-	CC12CCCC(C1CCC34C2CCC(C3)(C(=C)C4)OC5C(C(C(C(O5)CO)O)O)O)(C)C(=O)O	QSIDJGUAAUSPMG-CULFPKEHSA-N	2.51496e+08	2.0013e+08	2.6525e+08	2.74841e+08	2.12934e+08	3.58798e+08	2.88244e+08	9.22177e+08	1.58444e+08	1.2196e+08	2.81101e+09	1.07854e+09	0.290584	-1.78297	0.242673	0.638889	0.67433
Com_1233_neg	methyl 4-[(7-ethoxy-4-oxo-4H-chromen-3-yl)oxy]benzoate	N	C19H16O6	340.095	339.09	7.62523	[M-H]-	7.504	-	3	C18	Organoheterocyclic compounds	Benzopyrans	1-benzopyrans	"304693-08-1"	-	-	-	-	928118	CCOC1=CC2=C(C=C1)C(=O)C(=CO2)OC3=CC=C(C=C3)C(=O)OC	MWGMLZDECMVYFR-UHFFFAOYSA-N	105883	134772	27595.7	184896	120791	22157.7	80253	90650.6	96432.9	102102	40411.6	120078	1.12486	0.169744	0.815037	0.638889	0.211753
Com_12341_pos	Kermadecin E	P	C31H44O4	480.324	481.328	5.88321	[M+H]+	8.429	0.66	2	C18	Benzenoids	Phenols	1-hydroxy-4-unsubstituted benzenoids	-	-	-	-	-	-	CC(=CCC1=C(C=C2CCCCCCCCCCCCCCC3=CC(=C(C2=C1O)C(=C3)O)O)O)C	WIHCRONGALFTQZ-UHFFFAOYSA-N	2.04562e+06	2.45853e+06	2.99945e+06	2.52691e+06	3.88784e+06	3.12544e+06	1.08449e+06	787678	1.7781e+06	2.04846e+06	1.77087e+06	917376	2.03217	1.02302	0.00404494	0.972222	0.885252
Com_12342_pos	Certonardosterol A2	P	C28H48O6	480.345	481.348	9.25564	[M+H]+	9.648	-	3	C18	Lipids and lipid-like molecules	Steroids and steroid derivatives	Ergostane steroids	-	-	-	-	-	-	CC(CO)C(C)C=CC(C)C1CC(C2C1(CCC3C2(CC(C4C3(CCC(C4O)O)C)O)O)C)O	UZMSBSHNTQAMIG-OYNHBLERSA-N	4.87046e+06	1.4162e+07	1.63399e+07	2.21857e+07	5.57311e+06	1.91581e+07	1.1077e+07	1.21749e+07	2.78815e+07	1.4997e+07	7.88642e+06	1.43481e+07	0.931245	-0.102768	0.657406	0.5	0.272979
Com_12343_pos	18-Demethylpubescenine	P	C25H39NO8	481.268	482.273	4.84164	[M+H]+	6.141	0.59	2	C18	Lipids and lipid-like molecules	Prenol lipids	Diterpenoids	-	-	-	-	-	-	CCN1CC2(CCC(C34C2C(C(C31)(C5(CC(C6CC4C5C6OC(=O)C)OC)OC)O)O)O)CO	OSSCNSALANKATQ-JOPURWDVSA-N	2.95543e+07	1.92236e+07	2.26454e+07	2.89982e+07	2.48735e+07	3.50466e+07	2.31545e+07	7.35414e+07	1.55237e+07	1.13762e+07	2.05531e+08	8.22416e+07	0.389777	-1.35928	0.369503	0.555556	0.568051
Com_12363_pos	3-Ketodehydrosulfurenic acid	P	C31H46O4	482.34	483.344	5.85903	[M+H]+	6.373	-	3	C18	Lipids and lipid-like molecules	Steroids and steroid derivatives	Bile acids, alcohols and derivatives	-	-	-	-	-	-	CC(C)C(=C)CCC(C1CC(C2(C1(CC=C3C2=CCC4C3(CCC(=O)C4(C)C)C)C)C)O)C(=O)O	OSACBIMFKXGCAD-HOSBDSGNSA-N	1.56525e+07	2.52495e+07	3.68514e+07	5.26112e+07	2.43239e+07	3.76719e+07	2.92835e+07	2.01856e+07	2.86512e+07	3.87789e+07	1.35521e+07	1.48254e+07	1.3241	0.405009	0.278514	0.666667	0.39692
Com_12365_pos	DG(10:0/16:1(9Z)/0:0)	P	C29H54O5	482.397	483.408	7.66862	[M+H]+	9.148	-	3	C18	Hydrocarbons	Unsaturated hydrocarbons	Branched unsaturated hydrocarbons	"-"	-	-	-	-	-	[H][C@](O)(COC(=O)CCCCCCCCC)COC(=O)CCCCCCC\C=C/CCCCCC	RRCKOPRDFJZIHY-OFQPSRFPSA-N	320856	775831	383923	444810	123298	171489	223572	512957	535449	120150	231824	563741	1.01486	0.0212848	0.975722	0.527778	0.0464433
Com_12369_pos	Withaphysalin N	P	C28H36O7	484.246	485.253	1.25085	[M+H]+	6.706	0.74	2	C18	Lipids and lipid-like molecules	Steroids and steroid derivatives	Steroid lactones	-	-	-	-	-	-	CC1=C(C(=O)OC(C1)C2(C3CCC4C3(CCC5C4CC6C7(C5(C(=O)CCC7O)C)O6)C(=O)O2)C)C	PGJRQHKPPYIVQE-BGDMQGTOSA-N	9.21639e+06	6.11038e+06	7.14946e+06	1.00451e+07	8.8461e+06	1.02043e+07	7.82371e+06	2.14326e+07	7.45507e+06	9.29245e+06	3.88554e+07	1.93548e+07	0.494863	-1.0149	0.113319	0.722222	1.54132
Com_1236_neg	Ferutinin	N	C22H30O4	358.214	339.199	8.47988	[M-H-H2O]-	9.497	0.58	1	C18	Lipids and lipid-like molecules	Prenol lipids	Sesquiterpenoids	"41743-44-6"	HMDB0252237	-	-	-	496289	CC(C)C1(O)CCC2(C)CC=C(C)CC(OC(=O)C3=CC=C(O)C=C3)C12	CYSHNJQMYORNJI-UHFFFAOYSA-N	4.10739e+08	3.41922e+08	5.90492e+08	3.17257e+08	4.64545e+08	3.7651e+08	4.39469e+08	1.32219e+08	3.57407e+08	2.73718e+08	1.12781e+08	2.92518e+08	1.55553	0.637406	0.0656538	0.833333	2.41498
Com_12373_pos	Pubeside B	P	C26H44O8	484.304	485.308	5.48812	[M+H]+	7.33	0.60	2	C18	Lipids and lipid-like molecules	Prenol lipids	Terpene glycosides	-	-	-	-	-	-	CC1(CCC2C(=C1)CCC3C2(CCCC3(C)COC4C(C(C(C(O4)CO)O)O)O)C)C(CO)O	BINZUKMAXBYQAN-SHNINHJWSA-N	1.65922e+06	492857	4.93719e+06	1.81936e+06	1.50104e+06	1.60038e+06	2.7576e+06	3.03103e+06	858571	403273	2.51734e+06	985648	1.13802	0.186525	0.744343	0.472222	0.273706
Com_12375_pos	Fomlactone B	P	C31H48O4	484.355	485.361	3.93949	[M+H]+	9.606	0.61	2	C18	Lipids and lipid-like molecules	Steroids and steroid derivatives	Steroid lactones	-	-	-	-	-	-	CC1CC2(C(C(C(=O)O2)C)C)OC3CC4=C(CCC5C4(CCC(C5(C)C)O)C)C6(C3(C1CC6)C)C	LSGLUPXTGXDHCT-ZBAFWHTDSA-N	4.32063e+06	7.30986e+06	3.87293e+06	3.89697e+06	7.61218e+06	1.83729e+06	2.8354e+06	2.49459e+06	3.28056e+06	2.29718e+06	8.56372e+06	5.19877e+06	1.16942	0.225794	0.574386	0.611111	0.685361
Com_12376_pos	Staplabin	P	C28H39NO6	485.278	486.282	6.23709	[M+H]+	6.271	0.54	2	C18	Organoheterocyclic compounds	Indoles and derivatives	Indolyl carboxylic acids and derivatives	-	-	-	-	-	-	CC(=CCCC(=CCCC1(C(CC2=C(C=C3C(=C2O1)CN(C3=O)CCCCC(=O)O)O)O)C)C)C	PREWWCBUIKRUIM-YBFXNURJSA-N	699305	326604	714679	175937	1.15914e+06	677151	235869	1.86288e+06	117064	96637	2.3418e+06	749527	0.694479	-0.525997	0.808521	0.5	0.637082
Com_1237_pos	Cinnamyl isovalerate	P	C14H18O2	218.131	219.138	0.7066	[M+H]+	6.741	0.69	1	C18	Benzenoids	Benzene and substituted derivatives	Styrenes	"140-27-2"	-	-	-	-	5355855	CC(C)CC(=O)OC/C=C/C1=CC=CC=C1	FOCMOGKCPPTERB-RMKNXTFCSA-N	6.01146e+07	6.43483e+07	6.23234e+07	6.77576e+07	6.93305e+07	6.26963e+07	6.24792e+07	5.99567e+07	5.08434e+07	5.05618e+07	5.71581e+07	8.17944e+07	1.06554	0.0915825	0.353942	0.777778	0.64484
Com_12381_pos	1,3-DIDEACETYLDEOXYKHIVORIN	P	C28H38O7	486.262	487.27	2.37782	[M+H]+	9.493	0.54	2	C18	Organoheterocyclic compounds	Naphthopyrans	-	-	-	-	-	-	-	CC(=O)OC1CC2C(C(CC(C2(C3C1(C4=CC(=O)OC(C4(CC3)C)C5=COC=C5)C)C)O)O)(C)C	UWNQSONNONTGTF-ZDFRXJMOSA-N	7.28305e+06	6.89495e+06	6.93168e+06	6.92357e+06	8.43085e+06	4.44374e+06	5.78082e+06	4.51545e+06	4.28161e+06	6.35118e+06	6.85245e+06	6.19872e+06	1.20387	0.267682	0.15271	0.861111	0.457441
Com_12394_pos	LysoPC(14:1(9Z)/0:0)	P	C22H44NO7P	465.286	488.275	0.03784	[M+Na]+	7.812	0.68	2	C18	Lipids and lipid-like molecules	Glycerophospholipids	Glycerophosphocholines	"-"	HMDB0010380	C04230	map00564;map04148;map05231	LMGP01050014	24779456	CCCC\C=C/CCCCCCCC(=O)OC[C@@]([H])(O)COP([O-])(=O)OCC[N+](C)(C)C	JXGLGTFMAQOJBB-HEDKFQSOSA-N	7.4212e+06	6.90987e+06	6.59992e+06	5.88459e+06	1.02348e+07	8.43987e+06	6.40684e+06	6.75228e+06	3.93079e+06	9.26391e+06	6.6568e+06	8.10426e+06	1.10642	0.145897	0.435104	0.611111	0.667069
Com_12397_pos	Cytochalasin Z	P	C29H32N2O5	488.231	489.235	6.85179	[M+H]+	7.207	-	3	C18	Alkaloids and derivatives	Cytochalasans	Chaetoglobosins	-	-	-	-	-	-	CC1CC=CC2C3C(O3)(C(C4C2(C(=O)C5C(O5)C(=O)C1)C(=O)NC4CC6=CNC7=CC=CC=C76)C)C	ZZBBNMBXFLZWMG-SMHQLWJLSA-N	1.4121e+06	200118	67182.9	1.43136e+06	2.14028e+06	1.40513e+06	1.53572e+06	2.45015e+06	833237	1.48739e+06	1.56964e+06	179183	0.826307	-0.27525	0.517378	0.666667	0.522726
Com_12403_pos	Moralbanone	P	C30H34O6	490.236	491.246	6.04739	[M+H]+	5.716	-	3	C18	Phenylpropanoids and polyketides	Flavonoids	Flavones	-	-	-	-	LMPK12110901	-	CC(=CCCC(=CCCC(=CCC1=C2C(=C(C=C1O)O)C(=O)C=C(O2)C3=C(C=C(C=C3)O)O)C)C)C	KVTGJUFKNDYOTO-VQCWNDBCSA-N	93167.7	1.1037e+06	1.36923e+06	1.64193e+06	1.34616e+06	209132	1.21059e+06	1.34617e+06	1.18057e+06	1.42168e+06	109620	155323	1.06257	0.0875544	0.937299	0.527778	0.262499
Com_12407_pos	Lapidolidin	P	C26H36O9	492.236	493.247	8.17613	[M+H]+	6.728	0.53	2	C18	Benzenoids	Benzene and substituted derivatives	Benzoic acids and derivatives	-	-	-	-	-	-	[C@@]12([C@@H]([C@H](C[C@@]3([C@H]([C@H]1O)O3)C)OC(=O)c1cc(c(cc1)OC)OC)[C@@](C[C@@H]2OC(=O)C)(C(C)C)O)C	IBEZMJKOIASRKO-QDUOWLLBNA-N	1.67139e+07	1.80404e+07	2.35024e+07	2.09032e+07	2.37597e+07	1.94854e+07	1.87109e+07	2.66842e+07	1.652e+07	1.80463e+07	1.2743e+07	2.28221e+07	1.05954	0.0834392	0.540307	0.611111	0.172373
Com_12409_pos	24(28)-Dehydromakisterone A	P	C28H44O7	492.309	493.312	8.51606	[M+H]+	8.111	-	3	C18	Lipids and lipid-like molecules	Steroids and steroid derivatives	Bile acids, alcohols and derivatives	-	-	-	-	-	-	CC12CCC3C(=CC(=O)C4C3(CC(C(C4)O)O)C)C1(CCC2C(C)(C(CC(=C)C(C)(C)O)O)O)O	XTSYLJLNVWBIFH-IJYGRGDZSA-N	1.68783e+07	1.69994e+07	2.85312e+07	1.18077e+07	1.72738e+07	1.85704e+07	1.32366e+07	1.36883e+07	1.48146e+07	1.95575e+07	1.29323e+07	1.95428e+07	1.17371	0.231073	0.336591	0.611111	0.583152
Com_12413_pos	Delbrusine	P	C27H43NO7	493.304	494.308	6.79862	[M+H]+	4.857	-	3	C18	Lipids and lipid-like molecules	Prenol lipids	Diterpenoids	-	-	-	-	-	-	[C@@H]12[C@@]34[C@@H]([C@H]5[C@@](CN1CC)(CC[C@@H]([C@@]25[C@@H]1[C@@H]2[C@@]3(C[C@H]([C@@H]([C@@H]2OC)C1)OC)OCO4)OC)COC)OC	ZXIRRKBJKCADDR-UHFFFAOYNA-N	2.81746e+06	3.50341e+06	3.1873e+06	3.70974e+06	4.89425e+06	2.8607e+06	6.58083e+06	5.12733e+06	9.51071e+06	5.5259e+06	3.02071e+06	758823	0.687087	-0.541435	0.700598	0.722222	0.428153
Com_12414_pos	Vinylamycin	P	C26H43N3O6	493.315	494.324	2.89125	[M+H]+	8.622	0.95	2	C18	Organic acids and derivatives	Peptidomimetics	Depsipeptides	-	-	-	-	-	-	CCCCCCC(C)C1C(C(=O)NC(=C)C=CC(=O)NC(C(=O)NC(C(=O)O1)C(C)C)C)CCO	ONGSLGFACDWAIV-OIXFFAKGSA-N	2.26454e+09	2.47168e+09	2.13023e+09	2.33589e+09	3.83376e+09	1.43756e+09	1.99476e+09	1.97115e+09	1.14842e+09	1.78565e+09	1.80829e+09	1.76034e+09	1.38258	0.467359	0.0846063	0.861111	0.37409
Com_12418_pos	Norselic acid E	P	C31H42O5	494.303	495.308	5.39646	[M+H]+	6.588	0.51	2	C18	Lipids and lipid-like molecules	Steroids and steroid derivatives	Stigmastanes and derivatives	-	-	-	-	LMST01040190	-	CCC(CCC(C)C1CCC2C1(CCC3C2C=CC4=CC(=O)C=CC34C)C(=O)O)(C(=C)C)OC(=O)C	JFWKHVJJUMJZAN-RKDCWTDHSA-N	5.73586e+06	7.12307e+06	8.01458e+06	4.93102e+06	1.01245e+07	1.46932e+07	5.14557e+06	1.6947e+06	8.7735e+06	9.37717e+06	1.07169e+07	1.69972e+06	1.35326	0.436441	0.245597	0.611111	0.80675
Com_1241_pos	Germacrone	P	C15H22O	218.167	219.174	0.11777	[M+H]+	8.016	0.92	1	C18	Lipids and lipid-like molecules	Prenol lipids	Sesquiterpenoids	"6902-91-6"	HMDB0252704	C16966	-	-	81323	CC(C)=C1CC=C(C)CCC=C(C)CC1=O	CAULGCQHVOVVRN-UHFFFAOYSA-N	8.90169e+07	8.1919e+07	6.78888e+07	7.28065e+07	9.59238e+07	5.70487e+07	5.46075e+07	5.41411e+07	1.13461e+08	3.91429e+07	6.23391e+07	8.60174e+07	1.13398	0.181401	0.350947	0.694444	0.399046
Com_12422_pos	Cytochalasin Z5	P	C29H37NO6	495.262	496.272	5.86428	[M+H]+	6.166	0.61	2	C18	Alkaloids and derivatives	Cytochalasans	-	-	-	-	-	-	-	CC1CCCC(C=CC(=O)OC23C(C=CC1)C(C(=C)C(C2C(NC3=O)CC4=CC=C(C=C4)O)C)O)O	AJMKPZXRIKVSAQ-LFOGIAMQSA-N	1.57607e+08	9.17096e+07	9.79608e+07	1.68574e+08	1.44552e+08	3.27685e+08	1.15814e+08	9.75434e+08	1.30511e+08	6.65819e+07	1.50516e+09	7.1666e+08	0.281494	-1.82882	0.228912	0.611111	0.916884
Com_12425_pos	Deoxycholylcysteine	P	C27H45NO5S	495.302	496.31	1.93548	[M+H]+	6.882	-	3	C18	-	-	-	"-"	HMDB0242415	-	-	-	-	CC(CCC(=O)NC(CS)C(O)=O)C1CCC2C3CCC4CC(O)CCC4(C)C3CC(O)C12C	CBETXCRGHYBMPS-UHFFFAOYSA-N	5.42529e+06	5.35319e+06	6.30046e+06	4.05013e+06	6.47354e+06	3.27224e+06	3.84727e+06	2.85694e+06	3.38841e+06	3.1644e+06	314873	2.19702e+06	1.95796	0.969349	0.0728704	0.944444	1.54596
Com_1242_neg	Prunasin	N	C14H17NO6	295.106	340.104	0.38685	[M+HCOOH-H]-	4.705	-	3	C18	Organic oxygen compounds	Organooxygen compounds	Carbohydrates and carbohydrate conjugates	"99-18-3"	HMDB0034934	C00844	map00460;map01100;map01110	-	119033	C1=CC=C(C=C1)C(C#N)OC2C(C(C(C(O2)CO)O)O)O	ZKSZEJFBGODIJW-GMDXDWKASA-N	123350	142264	189624	76615.3	458966	454654	507611	48565.4	241163	51565.9	58422.8	186653	1.3213	0.401953	0.37808	0.638889	0.632328
Com_1242_pos	2,6-Di-tert-butyl-4-hydroxymethylphenol	P	C15H24O2	236.178	219.174	1.03746	[M+H-H2O]+	7.342	0.81	1	C18	Benzenoids	Benzene and substituted derivatives	Phenylpropanes	"88-26-6"	HMDB0032048	-	-	-	6929	CC(C)(C)C1=CC(=CC(=C1O)C(C)(C)C)CO	HNURKXXMYARGAY-UHFFFAOYSA-N	4.97721e+07	4.741e+07	4.72942e+07	4.38036e+07	5.04307e+07	4.21594e+07	3.7377e+07	4.39057e+07	4.24333e+07	3.63899e+07	4.38847e+07	4.66431e+07	1.12064	0.164322	0.0438614	0.805556	0.322432
Com_12430_pos	Glaucarubin	P	C25H36O10	496.231	497.24	4.13028	[M+H]+	7.212	-	3	C18	Lipids and lipid-like molecules	Prenol lipids	Terpene lactones	-	HMDB0035626	C08760	-	-	-	CCC(C)(C(=O)OC1C2C(C(C3(C4C2(CO3)C(CC5C4(C(C(C=C5C)O)O)C)OC1=O)O)O)C)O	LZKVXMYVBSNXER-YZPKDWIXSA-N	1.00454e+06	1.03083e+06	766366	1.04432e+06	934246	1.25036e+06	1.31299e+06	2.62139e+06	889316	1.07201e+06	637070	3.34937e+06	0.610259	-0.712508	0.270276	0.666667	0.377297
Com_12432_pos	Pierisformoside E	P	C26H40O9	496.267	497.275	1.57804	[M+H]+	6.168	-	3	C18	Lipids and lipid-like molecules	Prenol lipids	Terpene glycosides	-	-	-	-	-	-	CC1(C(CC2C(=C)C3CCC4CC3(CC4(C)OC5C(C(C(C(O5)CO)O)O)O)CC2(C1=O)O)O)C	MOMFYZURGITBHF-CWUJBPFBSA-N	4.53231e+07	2.67468e+07	2.83309e+07	4.90961e+07	4.24619e+07	9.48353e+07	3.31709e+07	2.87936e+08	3.76497e+07	1.96832e+07	4.41559e+08	1.62769e+08	0.291823	-1.77684	0.243108	0.611111	0.878726
Com_12435_pos	Coronalolide methyl ester	P	C31H44O5	496.319	497.324	4.89147	[M+H]+	6.774	0.70	2	C18	Lipids and lipid-like molecules	Prenol lipids	Triterpenoids	-	-	-	-	-	-	CC(CCC=C(C)C=O)C1CCC2(C1(CCC34C2CC5C(C3(C4)CCC(=O)OC)C(=C)C(=O)O5)C)C	FPFAZZFTBDKRJL-PXERRMOCSA-N	4.87253e+06	4.44575e+06	7.54821e+06	5.91357e+06	6.45566e+06	9.44891e+06	3.25566e+06	2.28914e+06	3.06586e+06	3.83604e+06	2.17446e+06	1.67744e+06	2.37349	1.24701	0.000447981	1	1.09289
Com_1243_neg	Phellodendrine	N	C20H24NO4+	342.171	340.156	2.23477	[M-H]-	6.543	-	3	C18	Alkaloids and derivatives	Protoberberine alkaloids and derivatives	-	"104112-82-5"	-	C17046	-	-	3081405	C[N+]12CCC3=CC(=C(C=C3C1CC4=CC(=C(C=C4C2)OC)O)O)OC	RBBVPNQTBKHOEQ-KKSFZXQISA-O	529444	242216	682833	287001	70224.4	142307	605814	327391	98344.5	519689	185536	415661	0.907821	-0.13952	0.679097	0.555556	0.37656
Com_12440_pos	N1,N10-Diferuloylspermidine	P	C27H35N3O6	497.253	498.259	1.97422	[M+H]+	8.399	-	3	C18	Phenylpropanoids and polyketides	Cinnamic acids and derivatives	Hydroxycinnamic acids and derivatives	"70185-61-4"	HMDB0033471	-	-	-	131751432	COC1=CC(\C=C\C(=O)NCCCCNCCCNC(=O)\C=C/C2=CC(OC)=C(O)C=C2)=CC=C1O	IGHVUFYLAJSILE-UQXQTEIVSA-N	3.59181e+07	3.49544e+07	3.10457e+07	4.16668e+07	5.39321e+07	3.70871e+07	4.2931e+07	2.60585e+07	2.5319e+07	4.59312e+07	3.48516e+07	4.95974e+07	1.04413	0.062301	0.67633	0.444444	0.215714
Com_12444_pos	Avapritinib	P	C26H27FN10	498.24	499.243	9.73781	[M+H]+	7.177	-	3	C18	Organoheterocyclic compounds	Diazinanes	Piperazines	"-"	HMDB0304850	-	-	-	-	CN1C=C(C=N1)C1=CN2N=CN=C(N3CCN(CC3)C3=NC=C(C=N3)[C@@](C)(N)C3=CC=C(F)C=C3)C2=C1	DWYRIWUZIJHQKQ-SANMLTNESA-N	5.2211e+06	2.82503e+06	1.118e+06	2.11581e+06	3.00642e+06	4.01477e+06	2.08482e+06	2.96015e+06	4.74183e+06	6.20215e+06	205339	8.32688e+06	0.74634	-0.422095	0.933783	0.583333	0.978
Com_12445_pos	12,13-Deoxyroridin E	P	C29H38O7	498.262	499.264	9.29916	[M+H]+	7.212	0.61	2	C18	Organoheterocyclic compounds	Oxepanes	-	-	-	-	-	-	-	CC1=CC2C3(CC1)COC(=O)C=C(CCOC(C=CC=CC(=O)OC4C3(C(=C)C(C4)O2)C)C(C)O)C	QRZOAFBSHUOELI-YLAZPCKSSA-N	746672	806111	692968	1.46105e+06	1.04342e+06	1.53782e+06	722701	387015	1.2663e+06	1.02799e+06	1.26834e+06	1.91533e+06	0.954515	-0.0671596	0.951504	0.5	0.0429931
Com_12446_pos	beta-D-glucopyranosyl ent-16beta,17-dihydroxykauran-19-oate	P	C26H42O9	498.283	499.291	1.16935	[M+H]+	6.157	0.55	2	C18	Lipids and lipid-like molecules	Prenol lipids	Terpene glycosides	-	-	-	-	-	-	CC12CCCC(C1CCC34C2CCC(C3)C(C4)(CO)O)(C)C(=O)OC5C(C(C(C(O5)CO)O)O)O	XKXZHTWOHXJEOL-DFTQOQLFSA-N	6.73934e+07	4.63767e+07	5.13535e+07	6.21897e+07	5.51157e+07	6.76802e+07	5.54617e+07	1.97766e+08	3.52346e+07	1.74811e+07	5.52857e+08	2.78944e+08	0.307722	-1.7003	0.356975	0.583333	0.665166
Com_12449_pos	LysoPE(0:0/20:5(5Z,8Z,11Z,14Z,17Z))	P	C25H42NO7P	499.27	500.274	6.55283	[M+H]+	8.86	0.51	2	C18	Lipids and lipid-like molecules	Glycerophospholipids	Glycerophosphoethanolamines	"-"	HMDB0011489	-	-	LMGP02050053	53480938	[H][C@@](CO)(COP(O)(=O)OCCN)OC(=O)CCC\C=C/C\C=C/C\C=C/C\C=C/C\C=C/CC	MMHCCHGAKPRCIO-KOYQJJOGSA-N	1.07814e+08	1.4371e+08	1.48685e+08	1.766e+08	1.53066e+08	1.15665e+08	1.8059e+08	1.07495e+08	1.33661e+08	1.08225e+08	1.31978e+08	1.11869e+08	1.09269	0.12788	0.425424	0.666667	0.200901
Com_12456_pos	Kadcoccilactone E	P	C29H40O7	500.277	501.286	2.38908	[M+H]+	6.71	-	3	C18	Organoheterocyclic compounds	Furofurans	-	-	-	-	-	-	-	CC1=CC(OC1=O)C(C(C)C2CC=C3C2(CCC4(C3CCC5C(OC6C5(C4)OC(=O)C6)(C)C)O)C)O	NBZDXWQJHKPYOE-HNBWECBUSA-N	3.73197e+06	2.71897e+06	2.41981e+06	6.49094e+06	3.21474e+06	7.0933e+06	4.74744e+06	1.23055e+07	3.41945e+06	3.67655e+06	1.91306e+07	1.45048e+07	0.444233	-1.17061	0.0992447	0.777778	1.07887
Com_12457_pos	Acremolide B	P	C28H40N2O6	500.289	501.295	2.54873	[M+H]+	10.52	-	3	C18	Organic acids and derivatives	Peptidomimetics	Depsipeptides	-	-	-	-	-	-	CC1C(CC(OC(=O)C2CCCN2C(=O)C(NC1=O)CC3=CC=CC=C3)C(C)CCCCC(=O)C)O	AOQQOEQINNPMNK-HJZYFBBOSA-N	318627	122206	81769.1	1.53455e+06	895741	41307.8	439217	581713	90524.7	108056	62363.7	250544	1.95391	0.966363	0.718576	0.555556	0.225169
Com_12458_pos	Tricalysioside T	P	C26H44O9	500.299	501.307	1.97359	[M+H]+	7.396	-	3	C18	Lipids and lipid-like molecules	Prenol lipids	Terpene glycosides	-	-	-	-	-	-	CC1(CCCC2(C1CCC34C2CCC(C3)C(C4O)(CO)O)C)COC5C(C(C(C(O5)CO)O)O)O	IKBFZZPRIOQBPZ-JLGYURFFSA-N	1.69464e+07	6.82268e+06	2.70967e+07	3.42094e+07	3.02101e+07	6.36064e+07	2.51489e+07	1.37758e+07	1.7864e+07	2.09337e+07	1.23722e+08	5.69195e+07	0.692402	-0.530319	0.599939	0.5	0.447652
Com_12459_pos	Officinalic acid	P	C30H44O6	500.314	501.317	8.50878	[M+H]+	8.386	-	3	C18	Organoheterocyclic compounds	Naphthopyrans	-	-	-	-	-	-	-	CC1(CCCC2(C1CC(=O)C34C2C(=O)OC5(O3)CC6C(CCCC6(C(C5CC4)C(=O)O)C)(C)C)C)C	ODGNNLIOBJLXBP-KCXSSTEISA-N	3.39183e+06	2.34093e+06	1.93962e+06	1.20487e+06	2.71696e+06	2.94909e+06	1.46957e+06	2.22696e+06	2.80294e+06	3.03174e+06	2.09786e+06	2.1109e+06	1.05847	0.0819763	0.868322	0.555556	0.0692405
Com_12462_pos	LysoPE(20:4(8Z,11Z,14Z,17Z)/0:0)	P	C25H44NO7P	501.286	502.292	1.78535	[M+H]+	8.8	0.93	2	C18	Lipids and lipid-like molecules	Glycerophospholipids	Glycerophosphoethanolamines	-	HMDB0011518	-	-	LMGP02050067	-	CCC=CCC=CCC=CCC=CCCCCCCC(=O)OCC(COP(=O)(O)OCCN)O	JPNPIRVRGLGTRE-YSKCIPFOSA-N	1.91246e+09	2.20495e+09	1.65455e+09	2.16685e+09	2.23133e+09	1.62967e+09	1.81193e+09	1.39555e+09	1.40995e+09	1.97616e+09	1.87742e+09	2.21151e+09	1.10459	0.143513	0.301463	0.666667	0.490007
Com_12467_pos	Isogosterone B	P	C29H42O7	502.293	503.296	8.67665	[M+H]+	8.803	0.54	2	C18	Benzenoids	Phenanthrenes and derivatives	-	-	-	-	-	-	-	CC(C)CCC(=O)C(C)C1(CCC2(O1)C3CCC4=CC(=O)C=CC4(C3CC(C2(C)O)OC(=O)C)C)O	UPGQWRBTEVLPHO-LPEWEYQVSA-N	4.10447e+08	4.59556e+08	4.41462e+08	5.99262e+08	6.20125e+08	4.54623e+08	4.9773e+08	3.84984e+08	3.06141e+08	5.48708e+08	5.1937e+08	6.20879e+08	1.03741	0.0529882	0.700146	0.5	0.0947887
Com_12470_pos	25-O-Methylcimigenol	P	C31H50O5	502.366	503.37	5.34697	[M+H]+	10.236	-	3	C18	Lipids and lipid-like molecules	Steroids and steroid derivatives	Cycloartanols and derivatives	-	-	-	-	-	-	CC1CC2C(OC3(C1C4(CCC56CC57CCC(C(C7CCC6C4(C3O)C)(C)C)O)C)O2)C(C)(C)OC	ZBGCVOZXXHKPFL-XMFPADTQSA-N	1.26007e+07	2.87593e+07	1.302e+07	5.02407e+07	1.18593e+07	9.93518e+06	1.19552e+07	3.34627e+06	5.17685e+06	7.43185e+06	1.93846e+07	1.68293e+07	1.97141	0.979231	0.111361	0.722222	1.72355
Com_12471_pos	Mycalamide A	P	C24H41NO10	503.273	504.275	9.98062	[M+H]+	7.206	-	3	C18	Organoheterocyclic compounds	Pyranodioxins	-	-	-	C17008	-	-	-	CC1C(OC(CC1=C)(C(C(=O)NC2C3C(C(C(C(O3)CC(CO)O)(C)C)OC)OCO2)O)OC)C	IJASURGZDJYQGF-GBNRTHSESA-N	1.05464e+08	5.32039e+07	5.06045e+07	1.00661e+08	8.46475e+07	1.10598e+08	3.07383e+07	1.35094e+08	2.43414e+07	4.45283e+07	4.05215e+08	1.45415e+08	0.643269	-0.636506	0.997566	0.5	0.447336
Com_12485_pos	Aglacin I	P	C26H32O10	504.2	505.204	4.76343	[M+H]+	6.264	-	3	C18	Lignans, neolignans and related compounds	Aryltetralin lignans	-	-	-	-	-	-	-	CC(=O)OC1C2COC(C2C(C3=C(C(=C(C=C13)OC)OC)OC)C4=CC(=C(C(=C4)OC)OC)OC)O	TWNCKWAXYQVTHI-HGKWAGPFSA-N	4.07855e+06	7.17592e+06	4.77657e+06	5.42072e+06	8.51434e+06	3.70402e+06	4.73177e+06	2.17194e+07	1.13364e+07	7.42757e+06	3.26028e+07	2.41573e+07	0.330179	-1.59868	0.0266208	0.861111	1.75075
Com_12487_pos	Furcatoside C	P	C23H36O12	504.221	505.232	8.75697	[M+H]+	8.755	0.51	2	C18	Lipids and lipid-like molecules	Prenol lipids	Terpene glycosides	-	-	-	-	-	-	CC(C)CC(=O)OC1C2C(CCC2(COC(=O)C)O)C(=CO1)COC3C(C(C(C(O3)CO)O)O)O	YYQCJTVJAARIPW-VRYXWLBUSA-N	2.97442e+07	5.1618e+07	4.42491e+07	2.60266e+07	1.79985e+07	1.881e+07	4.06951e+07	2.0474e+07	2.15052e+07	2.19259e+07	2.29929e+07	1.76601e+07	1.29736	0.375583	0.327349	0.666667	0.733763
Com_12489_pos	Brosimone H	P	C31H36O6	504.251	505.254	8.25792	[M+H]+	9.377	0.54	2	C18	Phenylpropanoids and polyketides	Flavonoids	Flavones	-	-	-	-	LMPK12110899	-	CC(=CCCC(=CCC1=C(C=C(C2=C1OC(=C(C2=O)CC=C(C)C)C3=C(C=C(C=C3)O)O)O)OC)C)C	HLKOYMOJPUHOBW-RGVLZGJSSA-N	1.36922e+07	1.21463e+07	1.4649e+07	8.84795e+06	1.23236e+07	9.9034e+06	7.70746e+06	1.23639e+07	9.68011e+06	6.24301e+06	7.60797e+06	3.47496e+06	1.5201	0.604168	0.0442553	0.861111	0.889888
Com_1248_neg	alpha-Lactose	N	C12H22O11	342.116	341.109	1.06256	[M-H]-	1.399	0.95	1	C18	Organic oxygen compounds	Organooxygen compounds	Carbohydrates and carbohydrate conjugates	"14641-93-1"	HMDB0000186	C00243	map00052;map01100;map02010;map02060;map04973	-	84571	C(C1C(C(C(C(O1)OC2C(OC(C(C2O)O)O)CO)O)O)O)O	GUBGYTABKSRVRQ-XLOQQCSPSA-N	3.63048e+08	3.78894e+08	2.1381e+08	1.0517e+08	3.04283e+08	6.43447e+06	1.77548e+08	7.11506e+07	2.54637e+08	1.00982e+08	5.11259e+07	1.10378e+08	1.79107	0.840823	0.779561	0.722222	0.300854
Com_12490_pos	Daturolactone 6	P	C28H40O8	504.272	505.278	2.39539	[M+H]+	7.208	-	3	C18	Lipids and lipid-like molecules	Steroids and steroid derivatives	Steroid lactones	-	-	-	-	-	-	CC(C1CCC2C1(C(CC3C2C(C(C4(C3(C(=O)C=CC4)C)O)O)O)O)C)C5CC6(C(O6)(C(=O)O5)C)C	ZNDWVAWNGJHBAF-JXAVBFHVSA-N	3.28531e+07	1.70347e+07	1.55811e+07	3.0293e+07	2.62782e+07	3.46229e+07	1.0386e+07	4.17145e+07	8.90189e+06	1.14183e+07	1.44338e+08	4.52639e+07	0.597898	-0.74203	0.951576	0.5	0.647805
Com_12491_pos	Spongianolide B	P	C29H44O7	504.309	505.312	8.41901	[M+H]+	9.172	-	3	C18	Lipids and lipid-like molecules	Prenol lipids	Sesterterpenoids	-	-	-	-	-	-	CC(CC(=O)OCC1(CCC2C3(CCCC(C3CCC2(C1C=CC4=CC(=O)OC4O)C)(C)C)C)O)O	VEEYNOVEZPHQEL-JIDYQGDWSA-N	4.0036e+07	3.69482e+07	2.42015e+07	3.99187e+07	4.06428e+07	2.00956e+07	4.12528e+07	2.16538e+07	2.53772e+07	3.85651e+07	3.73577e+07	5.64281e+07	0.914828	-0.128427	0.695904	0.416667	0.403235
Com_12492_pos	weigelic acid	P	C30H48O6	504.345	505.349	7.0006	[M+H]+	9.49	0.51	2	C18	Lipids and lipid-like molecules	Prenol lipids	Triterpenoids	-	-	-	-	-	-	CC1CCC2(CCC3(C(=CCC4C3(CCC5C4(C(C(C(C5(C)CO)O)O)O)C)C)C2C1C)C)C(=O)O	NFPZOORPDJBGME-BLOZSHLCSA-N	1.63629e+07	1.86154e+07	1.51764e+07	2.06448e+07	1.30247e+07	1.26363e+07	1.78719e+07	1.26021e+07	1.1062e+07	1.71662e+07	1.76893e+07	1.91647e+07	1.00946	0.013586	0.914316	0.472222	0.0488266
Com_12494_pos	14-Acetylperegrine	P	C28H43NO7	505.304	506.313	2.89629	[M+H]+	10.022	-	3	C18	Lipids and lipid-like molecules	Prenol lipids	Diterpenoids	-	-	-	-	-	-	CCN1CC2(CCC(C34C2C(C(C31)C5(CC(C6CC4C5C6OC(=O)C)OC)OC)OC(=O)C)OC)C	XXYXSTFXDIDPHY-WDNGSBJXSA-N	2.85571e+06	3.22789e+06	2.27753e+06	1.82212e+07	1.80392e+06	5.14019e+06	3.93122e+06	1.69866e+06	3.14472e+06	2.9335e+06	8.688e+06	7.46991e+06	1.20313	0.266794	0.963339	0.555556	0.258209
Com_12496_pos	LysoPE(0:0/20:2(11Z,14Z))	P	C25H48NO7P	505.317	506.324	0.37256	[M+H]+	9.67	0.88	2	C18	Lipids and lipid-like molecules	Glycerophospholipids	Glycerophosphoethanolamines	-	HMDB0011483	-	-	LMGP02050047	-	CCCCCC=CCC=CCCCCCCCCCC(=O)OC(CO)COP(=O)(O)OCCN	NHBRVTKHMMOYTG-XBJNFHHOSA-N	2.25885e+07	2.59983e+07	1.8933e+07	4.95131e+07	2.98852e+07	1.55436e+07	3.91289e+07	2.19827e+07	1.70245e+07	1.35469e+07	3.135e+07	2.92214e+07	1.06704	0.093616	0.811117	0.472222	0.243705
Com_12497_pos	(-)-Terpendole D	P	C32H43NO4	505.319	506.324	4.26917	[M+H]+	8.514	0.89	2	C18	Organoheterocyclic compounds	Naphthopyrans	-	-	-	-	-	-	-	CC(=CCOC(C)(C)C1C(C2C3(O2)C4CCC5CC6=C(C5(C4(CCC3O1)C)C)NC7=CC=CC=C67)O)C	FDTNBKQWBBOKDI-ZMLJRVTGSA-N	2.65182e+07	1.51197e+07	1.34634e+07	1.22683e+07	2.23956e+07	1.76106e+07	1.72256e+07	1.6807e+07	1.00466e+07	1.89936e+07	2.88324e+07	2.67501e+07	0.904938	-0.144109	0.688575	0.611111	0.300802
Com_1249_neg	Clozapine N-oxide	N	C18H19ClN4O	342.125	341.118	0.21628	[M-H]-	4.822	-	3	C18	Organoheterocyclic compounds	Benzodiazepines	Dibenzodiazepines	"34233-69-7"	HMDB0060900	-	-	-	135445691	C[N+]1([O-])CCN(CC1)C1=NC2=C(NC3=CC=CC=C13)C=CC(Cl)=C2	OGUCZBIQSYYWEF-UHFFFAOYSA-N	1.15582e+06	1.15472e+06	1.09241e+06	102166	1.13635e+06	828654	893889	478965	246415	329019	428643	79251.4	2.22709	1.15516	0.154434	0.833333	1.01317
Com_1249_pos	N-benzoyl-L-aspartic acid	P	C11H11NO5	237.064	220.058	9.91742	[M+H-H2O]+	5.627	-	3	C18	Organic acids and derivatives	Carboxylic acids and derivatives	Amino acids, peptides, and analogues	"4631-12-3"	HMDB0034251	-	-	-	95664	OC(=O)CC(NC(=O)C1=CC=CC=C1)C(O)=O	DJLTZJGULPLVOA-UHFFFAOYSA-N	253430	226421	211434	165002	72890.5	191512	317072	517011	100888	89555.7	324507	298730	0.680128	-0.556122	0.448334	0.722222	0.404726
Com_12502_pos	Isoamoritin	P	C31H38O6	506.267	507.269	9.23048	[M+H]+	10.63	0.55	2	C18	Phenylpropanoids and polyketides	Flavonoids	Flavans	-	-	-	-	LMPK12140384	-	CC(=CCC1=C(C(=CC(=C1)C2CC(=O)C3=C(C(=C(C(=C3O2)CC=C(C)C)O)CC=C(C)C)O)O)OC)C	YSSBXXIEFDCVDX-SANMLTNESA-N	8.1481e+07	1.81211e+08	1.70714e+08	1.38047e+08	8.49527e+07	5.33172e+07	9.39462e+07	6.2683e+07	8.98666e+07	9.73623e+07	8.74899e+07	5.83949e+07	1.44917	0.535231	0.212373	0.611111	0.392734
Com_12506_pos	Mucronine A	P	C29H38N4O4	506.289	507.298	2.88414	[M+H]+	9.399	-	3	C18	Organic acids and derivatives	Carboxylic acids and derivatives	Amino acids, peptides, and analogues	-	HMDB0029335	C10009	-	-	-	CCC(C)C1C(=O)NC(C(=O)NC=CC2=CC(=C(C=C2)OC)CC(C(=O)N1)N(C)C)CC3=CC=CC=C3	ZGVZGFFCCVLGFC-BTIMGDGLSA-N	1.93996e+06	3.43908e+06	3.10778e+06	4.29476e+06	2.55616e+06	247172	1.50005e+06	1.08905e+06	2.15472e+06	1.07055e+06	1.68251e+06	1.01714e+06	1.8305	0.872238	0.449758	0.805556	0.662167
Com_12509_pos	Vielanin A	P	C32H42O5	506.303	507.315	8.07131	[M+H]+	8.027	0.55	2	C18	Lipids and lipid-like molecules	Prenol lipids	Sesterterpenoids	-	-	-	-	-	-	CC1CC(=O)C(CC2=C(C3C(C12C4C35C(CC(=O)C(=C(C)C)CC5=C(C4=O)C)C)OC(=O)C)C)C(C)C	JEOYUTDXYSTIFU-GRIICCFXSA-N	3.51904e+07	1.56613e+07	4.1872e+07	4.21341e+07	2.95871e+07	2.84479e+07	5.60693e+07	2.9488e+07	1.5988e+07	1.8377e+07	4.77813e+07	1.18162e+07	1.07449	0.103656	0.555103	0.555556	0.308849
Com_12511_pos	Iriomoteolide 1a	P	C29H46O7	506.324	507.328	6.64939	[M+H]+	8.525	0.57	2	C18	Phenylpropanoids and polyketides	Macrolides and analogues	-	-	-	C20009	-	-	-	CC1CC=CC(C2(CC(=C)CC(O2)CC=CC(C(C(=CC(=O)OC1CC(C)C(C)O)C)C)O)O)(C)O	LZLQZSMXUGFMJF-OMEQKXGASA-N	3.05245e+07	1.64159e+07	3.25198e+07	4.78164e+06	1.57166e+07	8.30551e+06	7.63608e+06	7.68111e+06	5.96072e+06	6.65706e+06	8.76471e+06	9.98557e+06	2.31902	1.21352	0.0856636	0.777778	2.28832
Com_12512_pos	Sodwanone L	P	C30H50O6	506.361	507.364	7.49756	[M+H]+	10.125	-	3	C18	Organoheterocyclic compounds	Oxepanes	-	-	-	-	-	-	-	CC1CCC2C3(C1(C)CCC4(C(CCC5C46CCC(O5)(C(O6)(C)C)O)C)C)CCC(O3)(C(O2)(C)C)O	IMBQRCNWBRLBEQ-UWIHTFKWSA-N	8.20222e+06	9.50865e+06	1.10725e+07	2.67314e+07	4.06385e+06	9.95133e+06	9.09064e+06	6.54376e+06	1.29155e+07	1.10618e+07	1.19061e+07	1.53303e+07	1.04012	0.0567471	0.767136	0.611111	0.112761
Com_12514_pos	Epothilone B	P	C27H41NO6S	507.265	508.269	6.74294	[M+H]+	6.615	0.54	2	C18	Phenylpropanoids and polyketides	Macrolides and analogues	Epothilones and analogues	"152044-54-7"	HMDB0251874	C12154	-	LMPK04000041	4456137	CC1CCCC2(C)OC2CC(OC(=O)CC(O)C(C)(C)C(=O)C(C)C1O)C(C)=CC1=CSC(C)=N1	QXRSDHAAWVKZLJ-UHFFFAOYSA-N	4.74632e+06	1.49908e+06	1.50432e+06	3.24548e+06	4.18686e+06	5.79331e+06	3.39107e+06	3.03259e+06	2.2324e+06	2.92468e+06	492437	5.69297e+06	1.18064	0.239566	0.562921	0.611111	0.6134
Com_12517_pos	Morusimic acid E	P	C24H45NO10	507.304	508.312	0.11539	[M+H]+	7.552	-	3	C18	Lipids and lipid-like molecules	Fatty Acyls	Fatty acyl glycosides	-	-	-	-	-	-	C1CC(C(NC1CCCCCCCCCC(CC(=O)O)OC2C(C(C(C(O2)CO)O)O)O)CO)O	OAVANBAUUXSKIH-LGKKHPCTSA-N	2.53771e+06	2.75354e+06	1.2759e+06	245655	2.57287e+06	354435	2.65757e+06	2.98349e+06	2.23072e+06	1.56935e+06	728744	3.24317e+06	0.726168	-0.461626	0.276419	0.694444	1.41674
Com_12518_pos	PC(17:1(10Z)/0:0)	P	C25H50NO7P	507.332	508.339	1.34724	[M+H]+	9.059	0.92	2	C18	Lipids and lipid-like molecules	Glycerophospholipids	Glycerophosphocholines	-	-	-	-	LMGP01050002	-	CCCCCCC=CCCCCCCCCC(=O)OCC(COP(=O)([O-])OCC[N+](C)(C)C)O	XBGIMYLOTRDXPK-AGXIJRPPSA-N	1.57514e+08	1.49838e+08	1.33542e+08	1.4604e+08	2.00314e+08	1.02881e+08	1.72183e+08	1.61091e+08	8.54329e+07	1.19387e+08	1.66944e+08	1.60295e+08	1.02866	0.0407607	0.799009	0.583333	0.144552
Com_1251_neg	Medica 16	N	C20H38O4	342.277	341.269	2.41031	[M-H]-	9.457	0.74	1	C18	Lipids and lipid-like molecules	Fatty Acyls	Fatty acids and conjugates	"87272-20-6"	HMDB0254402	-	-	-	121871	CC(C)(CCCCCCCCCCC(C)(C)CC(=O)O)CC(=O)O	HYSMCRNFENOHJH-UHFFFAOYSA-N	559057	1.26639e+06	1.48935e+06	951740	994626	870766	1.10302e+06	580871	833488	596667	437740	699242	1.44246	0.52853	0.0840719	0.777778	0.671446
Com_12520_pos	LysoPC(P-18:0/0:0)	P	C26H54NO6P	507.369	508.376	0.79513	[M+H]+	10.485	0.54	2	C18	Lipids and lipid-like molecules	Glycerophospholipids	Glycerophosphocholines	"-"	HMDB0013122	C04230	map00564;map04148;map05231	LMGP01070009	24779527	CCCCCCCCCCCCCCCC\C=C/OC[C@](O)([H])COP([O-])(=O)OCC[N+](C)(C)C	WBOMIOWRFSPZMC-AYICAFKVSA-N	1.37673e+07	3.30372e+07	2.81434e+07	4.70318e+07	1.34126e+07	9.57887e+06	2.3288e+07	1.46327e+07	3.47201e+07	2.81047e+07	1.69708e+07	2.152e+07	1.04119	0.0582295	0.799197	0.555556	0.282679
Com_12523_pos	Kirondrine	P	C30H28N4O4	508.211	509.22	3.46984	[M+H]+	6.738	-	3	C18	Alkaloids and derivatives	Harmala alkaloids	-	-	-	-	-	-	-	COC1=CC2=C(C=C1)C3=C(N2)C(=NC=C3OC)C4CCCC5=C6C(=C7C=CC(=CC7=N6)OC)C(=CN45)OC	ZLXVSSDCCKVREE-UHFFFAOYSA-N	1.218e+06	1.68022e+06	2.14505e+06	1.66831e+06	2.28929e+06	1.68851e+06	2.1016e+06	2.72229e+06	1.79373e+06	1.35953e+06	755441	2.30898e+06	0.968104	-0.0467656	0.907667	0.583333	0.154516
Com_12524_pos	Ustilagic acid C	P	C24H44O11	508.288	509.295	0.90353	[M+H]+	6.723	-	3	C18	Lipids and lipid-like molecules	Saccharolipids	-	"-"	-	-	-	-	-	[H]C(O)(CCCCCCCCCCCCC([H])(O)C(O)=O)CO[C@]1([H])O[C@]([H])(COC(C)=O)[C@@]([H])(O)[C@]([H])(O)[C@@]1([H])O	YGXTZJOFTJKTTP-ZCCFEISWSA-N	6.71349e+06	6.2519e+06	1.0346e+07	7.81173e+06	6.95905e+06	1.04322e+07	7.06532e+06	6.13662e+06	5.2112e+06	7.58958e+06	1.41468e+07	6.82274e+06	1.03283	0.0466034	0.701047	0.611111	0.300695
Com_12526_pos	Omaezakianol	P	C30H52O6	508.376	509.379	9.25652	[M+H]+	10.011	0.63	2	C18	Lipids and lipid-like molecules	Prenol lipids	Triterpenoids	-	-	-	-	-	-	CC(=CCCC(C)(C1CCC(O1)(C)C2CCC(O2)C3(CCC(O3)C4(CCC(O4)C(C)(C)O)C)C)O)C	CWOPUWSCSNCMMR-KZYZLNOYSA-N	5.91139e+07	1.19483e+08	1.22235e+08	2.15582e+08	6.94005e+07	4.08576e+07	1.30221e+08	5.46963e+07	1.14328e+08	9.76947e+07	6.21611e+07	7.38407e+07	1.17587	0.233732	0.83382	0.527778	0.355785
Com_12533_pos	Leukotriene D4 methyl ester	P	C26H42N2O6S	510.276	511.288	8.21697	[M+H]+	5.643	-	3	C18	Organic acids and derivatives	Carboxylic acids and derivatives	Amino acids, peptides, and analogues	-	-	-	-	-	-	CCCCCC=CCC=CC=CC=CC(C(CCCC(=O)OC)O)SCC(C(=O)NCC(=O)O)N	PVGJCQKBOXAJIF-YIWIDSIYSA-N	2.72652e+06	3.04032e+06	2.94448e+06	2.65707e+06	3.04316e+06	1.99013e+06	2.80263e+06	4.77112e+06	3.47179e+06	3.2376e+06	3.11112e+06	2.31388e+06	0.832229	-0.264947	0.18787	0.777778	0.272995
Com_12537_pos	3,11-Diketofusidic acid	P	C31H44O6	512.314	513.319	3.78277	[M+H]+	6.349	-	3	C18	Lipids and lipid-like molecules	Steroids and steroid derivatives	Steroid esters	-	-	-	-	-	-	CC1C2CCC3(C(C2(CCC1=O)C)C(=O)CC4C3(CC(C4=C(CCC=C(C)C)C(=O)O)OC(=O)C)C)C	XHWNFPOLQYKPKS-CNZZPSATSA-N	2.16024e+07	2.70468e+07	4.31566e+07	4.03295e+07	3.68741e+07	4.62597e+07	4.75264e+07	1.49551e+07	2.36615e+07	4.09703e+07	1.8795e+07	1.33306e+07	1.35186	0.434949	0.157869	0.694444	0.515087
Com_12539_pos	Maraviroc	P	C29H41F2N5O	513.328	514.34	8.92538	[M+H]+	7.018	-	3	C18	Alkaloids and derivatives	Tropane alkaloids	-	"376348-65-1"	HMDB0015584	-	-	-	-	O=C(NC(C=1C=CC=CC1)CCN2C3CCC2CC(N4C(=NN=C4C(C)C)C)C3)C5CCC(F)(F)CC5	GSNHKUDZZFZSJB-ILVMPNSOSA-N	5.30915e+07	3.21131e+07	3.66421e+07	3.27239e+07	4.49719e+07	4.33975e+07	4.22651e+07	6.00395e+07	3.92281e+07	5.57281e+07	5.84839e+07	3.82555e+07	0.826326	-0.275217	0.139581	0.75	0.270848
Com_12541_pos	Tricalysioside H	P	C26H42O10	514.278	515.284	1.76306	[M+H]+	6.161	-	3	C18	Lipids and lipid-like molecules	Prenol lipids	Terpene glycosides	-	-	-	-	-	-	CC1(CCC(C2(C1CCC34C2CCC(C3)C(C4)(CO)O)C)OC5C(C(C(C(O5)CO)O)O)O)C(=O)O	APRCBKBPYIBURE-FPVUTZDISA-N	4.70624e+06	1.13048e+06	1.60204e+07	1.98129e+06	7.40151e+06	4.35987e+06	977805	5.95148e+07	1.28088e+07	4.23208e+06	7.18053e+07	3.74235e+07	0.190616	-2.39126	0.159912	0.694444	1.36293
Com_12542_pos	Poricoic acid HM	P	C32H50O5	514.366	515.37	5.43011	[M+H]+	7.015	-	3	C18	Lipids and lipid-like molecules	Prenol lipids	Triterpenoids	-	-	-	-	-	-	CC(C)C(=C)CCC(C1C(CC2(C1(CCC3=C2CCC(C3(C)CCC(=O)OC)C(=C)C)C)C)O)C(=O)O	JCSGIMZUEZTOAC-GBVQTJPHSA-N	471433	480188	136216	175123	1.03828e+06	3.08692e+08	78527.4	131262	59399.8	153613	2.81528e+08	85751.5	1.10267	0.141002	0.547716	0.833333	2.52668
Com_12545_pos	LysoPC(16:1(9Z)/0:0)	P	C24H48NO7P	493.317	516.305	1.14593	[M+Na]+	8.619	0.74	2	C18	Lipids and lipid-like molecules	Glycerophospholipids	Glycerophosphocholines	"76790-27-7"	HMDB0010383	C04230	map00564;map04148;map05231	LMGP01050022	24779461	CCCCCC\C=C/CCCCCCCC(=O)OC[C@@H](O)COP([O-])(=O)OCC[N+](C)(C)C	LFUDDCMNKWEORN-ZXEGGCGDSA-N	3.43353e+06	4.21147e+07	9.30102e+07	1.08607e+08	6.08789e+06	1.57739e+08	4.43285e+07	2.37057e+08	2.29382e+06	2.7725e+08	1.75908e+08	2.54746e+07	0.53914	-0.891269	0.620093	0.638889	0.485909
Com_12548_pos	Silodosin	P	C25H32F3N3O4	495.234	518.224	0.62577	[M+Na]+	6.137	-	3	C18	Organoheterocyclic compounds	Indoles and derivatives	Indolecarboxylic acids and derivatives	"1277178-53-6"	HMDB0258291	-	-	-	-	O=C(N)C1=CC(=CC2=C1N(CC2)CCCO)CC(NCCOC=3C=CC=CC3OCC(F)(F)F)C	PNCPYILNMDWPEY-QGZVFWFLSA-N	340089	159523	415154	128991	223406	501998	272556	1.50829e+06	110785	634154	962573	3.22222e+06	0.263638	-1.92337	0.127617	0.75	0.847569
Com_12549_pos	Mycalamide B	P	C25H43NO10	517.289	518.291	9.66417	[M+H]+	6.255	-	3	C18	Organoheterocyclic compounds	Pyranodioxins	-	-	-	C17009	-	-	-	CC1C(OC(CC1=C)(C(C(=O)NC2C3C(C(C(C(O3)CC(CO)OC)(C)C)OC)OCO2)O)OC)C	AAABMNXUOFPYQK-GRMLSQNXSA-N	521756	458064	209949	121135	170398	148181	93878.9	605874	382607	112366	206698	1.20168e+06	0.625977	-0.675819	0.641948	0.527778	0.298101
Com_12556_pos	Leuzeasterone	P	C29H42O8	518.288	519.298	5.28463	[M+H]+	6.711	-	3	C18	Lipids and lipid-like molecules	Prenol lipids	Triterpenoids	-	-	-	-	-	-	CC12CCC3C(=CC(=O)C4C3(CC(C(C4)O)O)C)C1(CCC2C(C)(C5CC(=CC(=O)O5)C(C)(C)O)O)O	MUCBZHHNTRNVMC-WNOPJWQXSA-N	621449	211939	252977	1.06818e+06	1.12062e+06	2.1401e+06	1.00843e+06	5.43454e+06	811775	2.26403e+06	5.86199e+06	1.96892e+06	0.312125	-1.6798	0.0372034	0.805556	2.17515
Com_12557_pos	Carthamosterone	P	C29H42O8	518.288	519.298	6.00001	[M+H]+	6.157	-	3	C18	Lipids and lipid-like molecules	Prenol lipids	Triterpenoids	-	-	-	-	LMST01010478	-	CC1(C(=CC(=O)O1)CC(C(C)(C2CCC3(C2(CCC4C3=CC(=O)C5C4(CC(C(C5)O)O)C)C)O)O)O)C	CCCCNNJVLKLLKV-UYQGPDJCSA-N	1.62256e+06	2.17445e+06	4.32865e+06	4.54309e+06	2.35947e+06	8.06286e+06	4.014e+06	9.81972e+06	3.32192e+06	3.72678e+06	9.44792e+06	5.9002e+06	0.637337	-0.649871	0.13747	0.722222	1.41963
Com_12558_pos	Hypercalin B	P	C33H42O5	518.303	519.313	4.79009	[M+H]+	6.54	-	3	C18	Lipids and lipid-like molecules	Prenol lipids	Monoterpenoids	-	-	C09941	-	-	-	CC(=CCC1(C(=O)C(=C(C(=C(C2=CC=CC=C2)O)C1=O)O)CC3C(CCC3(C)O)C(=C)C)CC=C(C)C)C	XMVYTWVWYJLUHK-LHHMKPCHSA-N	1.05816e+07	6.29496e+06	7.61335e+06	8.12853e+06	1.32942e+07	5.13812e+06	1.63301e+07	2.61372e+07	1.63426e+07	1.62828e+07	5.82104e+06	2.5473e+07	0.47986	-1.05931	0.0305095	0.861111	1.26359
Com_1255_neg	3-(4-chlorophenyl)-8-[(dimethylamino)methyl]-7-hydroxy-2-methyl-4H-chromen-4-one	N	C19H18ClNO3	343.098	342.087	8.54784	[M-H]-	5.225	-	3	C18	Phenylpropanoids and polyketides	Isoflavonoids	Isoflav-2-enes	"848058-59-3"	-	-	-	-	5423882	CC1=C(C(=O)C2=C(O1)C(=C(C=C2)O)CN(C)C)C3=CC=C(C=C3)Cl	UDWXFONPFWNBGP-UHFFFAOYSA-N	6.78506e+06	5.77011e+06	4.55161e+06	2.4635e+06	7.45105e+06	3.77476e+06	5.51884e+06	3.47172e+06	3.14793e+06	2.12303e+06	1.193e+06	3.14135e+06	1.65607	0.727766	0.0744105	0.833333	1.57423
Com_12560_pos	(-)-Terpendole C	P	C32H41NO5	519.298	520.303	5.71666	[M+H]+	8.93	0.88	2	C18	Organoheterocyclic compounds	Naphthopyrans	-	-	-	-	-	-	-	CC(=CC1OC2C(C(O1)(C)C)OC3CCC4(C5(C(CCC4(C36C2O6)O)CC7=C5NC8=CC=CC=C78)C)C)C	WUOATFFODCBZBE-SCGIUCFSSA-N	1.00601e+08	1.00397e+08	7.19249e+07	5.38077e+07	1.12631e+08	8.13901e+07	6.37651e+07	6.00218e+07	5.55926e+07	1.31424e+08	1.00179e+08	1.1844e+08	0.983625	-0.023819	0.947605	0.5	0.0285485
Com_12565_pos	Tscheschamine	P	C29H36N4O5	520.269	521.273	5.40439	[M+H]+	6.704	-	3	C18	Organic acids and derivatives	Carboxylic acids and derivatives	Amino acids, peptides, and analogues	-	-	-	-	-	-	[C@H]1(NC(=O)[C@@H]2[C@H](Oc3cc(/C=C\NC1=O)c(cc3)OC)CCN2C(=O)[C@@H](N)[C@H](CC)C)Cc1ccccc1	KBOOVCBYCPJVOF-WYMLVPIENA-N	7.05004e+07	5.11793e+07	3.89859e+07	7.44438e+07	6.08318e+07	8.94071e+07	6.21595e+07	1.74111e+08	5.29327e+07	6.71029e+07	2.85613e+08	1.60327e+08	0.480336	-1.05788	0.105001	0.722222	0.524864
Com_12567_pos	Soraphen A	P	C29H44O8	520.304	521.309	3.23988	[M+H]+	6.774	-	3	C18	Phenylpropanoids and polyketides	Macrolides and analogues	-	-	-	C11300	map01052	-	-	CC1C=CC(C(CCCCC(OC(=O)C(C2(C(C(C(C1O2)C)O)OC)O)C)C3=CC=CC=C3)OC)OC	WPMGNXPRKGXGBO-OFQQMTDKSA-N	4.13944e+06	5.28161e+06	4.33218e+06	3.21701e+06	5.16396e+06	5.16186e+06	3.78166e+06	5.25236e+06	4.08132e+06	3.39673e+06	4.72324e+06	4.93073e+06	1.04319	0.0609971	0.713967	0.611111	0.165789
Com_12568_pos	Ochrocarpinone B	P	C33H44O5	520.319	521.331	9.84263	[M+H]+	8.469	-	3	C18	Organic oxygen compounds	Organooxygen compounds	Carbonyl compounds	-	-	-	-	-	-	CC(=CCC1CC2(C(=O)C3CC(OC3C(C2=O)(C1(C)C)C(=O)C4=CC=CC=C4)C(C)(C)O)CC=C(C)C)C	GZWCJSLMGNUPFP-LWVSLIMPSA-N	1.3811e+07	8.18913e+06	7.78759e+06	7.75321e+06	2.02874e+07	1.43739e+07	7.09475e+06	7.21796e+06	4.03341e+06	1.67825e+07	1.07934e+07	1.54149e+07	1.17714	0.235286	0.47266	0.638889	1.02198
Com_12574_pos	Carmaphycin A enone analogue	P	C25H45N3O5S	499.308	522.299	4.24543	[M+Na]+	6.119	-	3	C18	Organic acids and derivatives	Carboxylic acids and derivatives	Amino acids, peptides, and analogues	-	-	-	-	-	-	O=C(NC(C(=O)NC(C(=O)NC(C(=O)C(=C)C)CC(C)C)CCS(=O)C)C(C)C)CCCCC	NHLBOKNHQIEJIH-IWHCYLEESA-N	4.77606e+07	8.13152e+07	1.25127e+08	1.07393e+08	6.59684e+07	1.19143e+08	8.92595e+07	5.13964e+07	7.54326e+07	1.3326e+08	1.67991e+07	1.10301e+07	1.44947	0.535526	0.182507	0.666667	0.690864
Com_12579_pos	Sinensol F	P	C34H34O5	522.241	523.244	8.3177	[M+H]+	7.388	0.52	2	C18	Benzenoids	Phenanthrenes and derivatives	Hydrophenanthrenes	-	-	-	-	-	-	CC(=CCC1=C(C(=CC2=C1CCC3=C2C(=CC(=C3CC4=CC=C(C=C4)O)OC)O)CC5=CC=C(C=C5)O)O)C	RLRFDQCBCXUXFC-UHFFFAOYSA-N	3.59745e+06	2.08156e+06	750378	1.20405e+06	1.12638e+06	2.09478e+06	759653	1.08759e+06	1.59009e+06	3.49275e+06	243310	6.44148e+06	0.79726	-0.326879	0.807055	0.555556	0.507475
Com_1257_neg	Catalpol	N	C15H22O10	362.121	343.105	4.40752	[M-H-H2O]-	5.557	-	3	C18	Organic oxygen compounds	Organooxygen compounds	Carbohydrates and carbohydrate conjugates	"2415-24-9"	HMDB0242754	C09773	-	LMPR0102070007	3917786	OCC1OC(OC2OC=CC3C(O)C4OC4(CO)C23)C(O)C(O)C1O	LHDWRKICQLTVDL-UHFFFAOYSA-N	1.96206e+06	1.72309e+06	1.79537e+06	1.13868e+06	1.52061e+06	655096	1.51639e+06	637700	814370	918925	470934	2.30535e+06	1.31983	0.40035	0.243749	0.722222	0.985696
Com_1257_pos	Nitroarginine	P	C6H13N5O4	219.097	220.106	6.54164	[M+H]+	5.114	-	3	C18	Organic acids and derivatives	Carboxylic acids and derivatives	Amino acids, peptides, and analogues	"2149-70-4"	-	C03417	-	-	440005	C(CC(C(=O)O)N)CN=C(N)N[N+](=O)[O-]	MRAUNPAHJZDYCK-BYPYZUCNSA-N	2.24522e+07	2.20958e+07	3.68154e+07	2.70179e+07	1.96765e+07	2.59304e+07	2.54727e+07	3.06082e+07	2.65178e+07	2.83036e+07	2.78108e+07	4.2285e+07	0.850772	-0.233156	0.183112	0.777778	0.264873
Com_12583_pos	Azadironol	P	C32H42O6	522.298	523.302	5.75373	[M+H]+	6.121	-	3	C18	Lipids and lipid-like molecules	Steroids and steroid derivatives	Steroid esters	-	-	-	-	-	-	CC1(C2CC(C3(C4CCC(C4(CCC3C2(C=CC1=O)C)C)O)C)OC(=O)C=CC5=CC(=C(C=C5)OC)O)C	SHLMROUFGOICOQ-GFIYGCGQSA-N	1.74748e+07	2.68607e+07	4.11614e+07	4.02014e+07	2.25191e+07	4.23418e+07	3.18422e+07	2.00109e+07	2.51544e+07	4.05675e+07	1.25624e+07	1.0794e+07	1.35214	0.435246	0.206601	0.722222	0.406717
Com_12586_pos	Deoxynojirimycin Tetrabenzyl Ether	P	C34H37NO4	523.272	524.274	9.69352	[M+H]+	8.798	-	3	C18	Benzenoids	Benzene and substituted derivatives	Benzylethers	"69567-11-9"	-	-	-	-	-	C1C(C(C(C(N1)COCC2=CC=CC=C2)OCC3=CC=CC=C3)OCC4=CC=CC=C4)OCC5=CC=CC=C5	HHIIDKLQTCPFQA-KMKAFXEASA-N	2.88386e+08	5.78804e+08	4.80044e+08	3.29758e+08	5.78293e+08	4.4133e+08	4.60321e+08	3.57966e+08	2.40779e+08	4.40531e+08	2.59619e+08	4.6533e+08	1.21221	0.277638	0.278023	0.722222	0.45394
Com_12587_pos	Pyrichalasin H	P	C31H41NO6	523.293	524.3	1.98435	[M+H]+	9.278	-	3	C18	Alkaloids and derivatives	Cytochalasans	Pyrichalasins	-	-	-	-	-	-	CC1CC=CC2C(C(=C)C(C3C2(C(C=CC(C1)(C)O)OC(=O)C)C(=O)NC3CC4=CC=C(C=C4)OC)C)O	AECZOENDDUTONS-PWSPGYJUSA-N	2.43831e+07	3.02407e+07	3.43519e+07	2.92298e+07	2.25049e+07	1.63167e+07	2.05214e+07	2.49343e+07	2.97825e+07	2.7501e+07	2.07229e+07	1.82459e+07	1.1081	0.148093	0.517447	0.638889	0.109779
Com_12588_pos	Broussonetine K	P	C24H45NO11	523.299	524.311	9.30289	[M+H]+	10.129	-	3	C18	Lipids and lipid-like molecules	Fatty Acyls	Fatty acyl glycosides	-	-	-	-	-	-	C(CCCCC(=O)CCCOC1C(C(C(C(O1)CO)O)O)O)CCCC(C2C(C(C(N2)CO)O)O)O	YDJUFHORKVAZOQ-OLJDYZOCSA-N	5.75478e+06	5.35203e+06	5.38455e+06	1.98407e+07	4.65459e+06	5.86818e+06	3.73829e+06	2.63858e+06	6.22239e+06	5.89146e+06	8.30005e+06	8.90804e+06	1.3125	0.392323	0.505145	0.555556	0.222644
Com_12596_pos	Ripromycin	P	C30H40N2O6	524.289	525.298	3.05047	[M+H]+	7.833	-	3	C18	Lipids and lipid-like molecules	Prenol lipids	Sesquiterpenoids	-	-	-	-	-	-	CC1CC2C3CC4C=CC(=C5C(=O)C(CCCNC(=O)C=CCC4C2C6C(C3C1C(C)OC)O6)NC5=O)O	RXSIXKMIYSTPGI-QMPRXWPASA-N	5.30915e+07	3.21131e+07	3.66421e+07	3.27239e+07	4.49719e+07	4.33975e+07	4.22651e+07	6.00395e+07	3.92281e+07	5.57281e+07	5.84839e+07	3.82555e+07	0.826326	-0.275217	0.139581	0.75	0.656396
Com_125_neg	Terephthalic acid	N	C8H6O4	166.027	165.019	0.89986	[M-H]-	5.453	1.00	1	C18	Benzenoids	Benzene and substituted derivatives	Benzoic acids and derivatives	"100-21-0"	HMDB0002428	C06337	map00624;map00627;map01100;map01120;map01220	-	7489	OC(=O)C1=CC=C(C=C1)C(O)=O	KKEYFWRCBNTPAC-UHFFFAOYSA-N	1.0569e+07	6.82132e+06	4.40514e+07	5.13114e+06	5.09844e+07	1.00001e+07	1.13628e+07	5.80604e+06	2.32606e+07	7.15228e+06	2.19485e+06	8.34239e+06	2.19476	1.13406	0.25125	0.638889	2.07141
Com_125_pos	Barbituric acid	P	C4H4N2O3	128.022	129.03	6.09753	[M+H]+	0.554	0.52	1	C18	Organoheterocyclic compounds	Diazines	Pyrimidines and pyrimidine derivatives	"67-52-7"	HMDB0041833	C00813	map00240;map01100	-	6211	OC1=NC(=O)N=C(O)C1	HNYOPLTXPVRDBG-UHFFFAOYSA-N	1.55731e+07	1.64927e+07	2.06369e+07	1.20773e+07	1.39238e+07	1.05223e+07	9.81787e+06	1.23096e+07	1.41536e+07	1.22983e+07	1.95842e+07	1.39031e+07	1.08724	0.120672	0.555193	0.611111	0.233792
Com_12603_pos	Protoverine	P	C27H43NO9	525.294	526.3	2.67729	[M+H]+	7.829	-	3	C18	Lipids and lipid-like molecules	Steroids and steroid derivatives	Steroidal alkaloids	-	-	C10817	-	-	-	CC1CCC2C(C3C(CN2C1)C4CC56C(C4(C(C3O)O)O)C(C(C7C5(CCC(C7(O6)O)O)C)O)O)(C)O	CKJAABZFXLMMCS-MKKPLVDTSA-N	3.18779e+07	2.89526e+07	3.14926e+07	2.98094e+07	4.91721e+07	3.8763e+07	3.59375e+07	4.10814e+07	3.55119e+07	3.95555e+07	4.16806e+07	4.08757e+07	0.895266	-0.159612	0.196949	0.777778	0.207398
Com_12609_pos	5-Ketomilbemycin A3	P	C31H42O7	526.293	527.295	9.6856	[M+H]+	8.75	0.55	2	C18	Phenylpropanoids and polyketides	Macrolides and analogues	Milbemycins	-	-	-	-	-	-	CC1CCC2(CC3CC(O2)CC=C(CC(C=CC=C4COC5C4(C(C=C(C5=O)C)C(=O)O3)O)C)C)OC1C	CZHVEYHEDZMISR-RHQGVJGDSA-N	8.72136e+08	1.09186e+09	8.53127e+08	9.31665e+08	6.71677e+08	6.03099e+08	7.85394e+08	6.95493e+08	7.19505e+08	9.49311e+08	7.69287e+08	9.05495e+08	1.04127	0.058338	0.794972	0.527778	0.234206
Com_12611_pos	Oncostemonol F	P	C32H46O6	526.329	527.332	8.23783	[M+H]+	8.848	0.51	2	C18	Benzenoids	Phenol esters	-	-	-	-	-	-	-	CC(=O)OC1=CC(=CC(=C1)O)CCCCCCCCCCCCCCCCC2=CC(=CC(=C2)OC(=O)C)O	YJDPHCQLIXRAGR-UHFFFAOYSA-N	2.76364e+07	2.78012e+07	1.20889e+07	2.30039e+07	2.14822e+07	2.30358e+07	1.4431e+07	1.40795e+07	1.46063e+07	1.6887e+07	1.88249e+07	3.64133e+07	1.17187	0.228809	0.356574	0.694444	0.706125
Com_12613_pos	Doramapimod	P	C31H37N5O3	527.29	528.298	1.70709	[M+H]+	8.75	-	3	C18	Organoheterocyclic compounds	Azoles	Pyrazoles	"285983-48-4"	HMDB0251587	-	-	-	-	CC1=CC=C(C=C1)N2C(=CC(=N2)C(C)(C)C)NC(=O)NC3=CC=C(C4=CC=CC=C43)OCCN5CCOCC5	MVCOAUNKQVWQHZ-UHFFFAOYSA-N	2.05358e+08	2.2395e+08	1.84663e+08	2.05014e+08	1.6903e+08	1.36391e+08	1.8185e+08	1.46974e+08	1.6061e+08	2.08226e+08	1.90182e+08	1.9862e+08	1.03492	0.0495254	0.757829	0.583333	0.175199
Com_12615_pos	LysoPE(0:0/22:5(7Z,10Z,13Z,16Z,19Z))	P	C27H46NO7P	527.301	528.306	5.11961	[M+H]+	9.664	0.51	2	C18	Lipids and lipid-like molecules	Glycerophospholipids	Glycerophosphoethanolamines	"-"	HMDB0011495	-	-	LMGP02050059	53480944	[H][C@@](CO)(COP(O)(=O)OCCN)OC(=O)CCCCC\C=C/C\C=C/C\C=C/C\C=C/C\C=C/CC	KZXGPOLABXFBDK-SCFYABBUSA-N	3.66131e+06	2.45746e+06	2.16134e+06	5.01361e+06	3.99404e+06	1.51069e+06	7.00267e+06	4.07392e+06	1.88502e+06	1.93756e+06	6.24503e+06	3.60348e+06	0.759604	-0.396681	0.449209	0.611111	0.508193
Com_12618_pos	Terpenoid EA-I	P	C30H40O8	528.272	529.281	2.03237	[M+H]+	8.591	-	3	C18	Lipids and lipid-like molecules	Prenol lipids	Diterpenoids	-	-	C09198	-	-	-	CCCCCC=CC=CC12OC3C4C5C(O5)(C(C6(C(C4(O1)C(CC3(O2)C(=C)C)C)C=C(C6=O)C)O)O)CO	CZCPFHFUOUQBDL-NBYZGKQKSA-N	3.20319e+06	3.80819e+06	2.77879e+06	3.41147e+06	4.96106e+06	2.57379e+06	3.40598e+06	2.49456e+06	1.43601e+06	2.71013e+06	2.54853e+06	2.10716e+06	1.41042	0.496122	0.0443988	0.888889	1.36403
Com_1261_neg	Tyr-tyr	N	C18H20N2O5	344.137	343.129	2.94978	[M-H]-	7.048	0.65	2	C18	Organic acids and derivatives	Carboxylic acids and derivatives	Amino acids, peptides, and analogues	"1050-28-8"	-	-	-	-	70590	C1=CC(=CC=C1CC(C(=O)NC(CC2=CC=C(C=C2)O)C(=O)O)N)O	JAQGKXUEKGKTKX-HOTGVXAUSA-N	279377	382710	34743.7	39790	27860.7	43535.8	49228.7	346113	461838	45719.8	183165	22799.9	0.728689	-0.456626	0.617515	0.638889	0.295486
Com_1261_pos	2,2'-Dithiodipyridine	P	C10H8N2S2	220.013	221.018	7.89699	[M+H]+	1.297	-	3	C18	Organoheterocyclic compounds	Pyridines and derivatives	-	"2127-03-9"	HMDB0245356	-	-	-	65093	C1=CC=NC(=C1)SSC2=CC=CC=N2	HAXFWIACAGNFHA-UHFFFAOYSA-N	4.22221e+07	4.13275e+07	4.22064e+07	4.81953e+07	8.19306e+07	3.87683e+07	1.43325e+08	8.71757e+07	8.82325e+07	7.12333e+07	7.11885e+07	9.81526e+07	0.526813	-0.924638	0.00191578	0.944444	1.56986
Com_12622_pos	LysoPE(0:0/22:4(7Z,10Z,13Z,16Z))	P	C27H48NO7P	529.317	530.324	0.03693	[M+H]+	9.497	-	3	C18	Lipids and lipid-like molecules	Glycerophospholipids	Glycerophosphoethanolamines	"-"	HMDB0011493	-	-	LMGP02050057	53480942	[H][C@@](CO)(COP(O)(=O)OCCN)OC(=O)CCCCC\C=C/C\C=C/C\C=C/C\C=C/CCCCC	VLFJNHPNIOTOOA-YMIVKDKMSA-N	7.07013e+07	7.52941e+07	4.96865e+07	6.38588e+07	5.71617e+07	5.5315e+07	4.30033e+07	3.19012e+07	3.92865e+07	5.55695e+07	5.78006e+07	9.45644e+07	1.15488	0.207747	0.28039	0.694444	0.596593
Com_12626_pos	Herbimycin B	P	C28H38N2O8	530.263	531.269	1.31138	[M+H]+	9.892	0.89	2	C18	Phenylpropanoids and polyketides	Macrolactams	-	-	-	-	-	-	-	CC1CC(C(C(C=C(C(C(C=CC=C(C(=O)NC2=CC(=O)C=C(C1)C2=O)C)OC)OC(=O)N)C)C)O)OC	ZRACUXWBSYZVLW-RJDZUQFESA-N	5.45977e+08	6.64129e+08	5.93999e+08	3.7531e+08	3.37659e+08	4.43356e+08	4.36237e+08	4.89336e+08	5.01906e+08	5.48497e+08	3.94203e+08	3.23372e+08	1.09908	0.136298	0.566597	0.611111	0.14805
Com_12627_pos	Cordianol F	P	C32H50O6	530.361	531.366	4.60938	[M+H]+	8.042	0.51	2	C18	Lipids and lipid-like molecules	Prenol lipids	Triterpenoids	-	-	-	-	-	-	CC(=CC(C1C(O1)(C)C)O)C2CCC3(C2CC(C4C3(CCC5C46CCC(C5(C)C)(OC6)O)C)OC(=O)C)C	XINNAOZRAIWLII-IYQDLERJSA-N	1.23913e+07	1.09886e+07	1.20994e+07	1.02946e+07	1.61567e+07	1.19224e+07	1.1166e+07	1.05656e+07	1.02662e+07	6.77862e+06	1.14044e+07	1.20603e+07	1.18656	0.24679	0.128045	0.777778	0.728683
Com_12628_pos	alpha-Tocopherol succinate	P	C33H54O5	530.397	531.406	3.31517	[M+H]+	9.945	-	3	C18	Lipids and lipid-like molecules	Prenol lipids	Quinone and hydroquinone lipids	"4345-03-3"	HMDB0033685	-	-	-	425400	CC(C)CCCC(C)CCCC(C)CCCC1(C)CCC2=C(C)C(OC(=O)CCC(O)=O)=C(C)C(C)=C2O1	IELOKBJPULMYRW-UHFFFAOYSA-N	5.46171e+06	363731	2.37998e+06	602019	5.28002e+06	1.30378e+06	4.07217e+06	1.18433e+06	2.36002e+06	2.6866e+06	667120	1.03796e+06	1.28173	0.35809	0.981325	0.527778	0.446766
Com_1262_pos	Syringic acid	P	C9H10O5	198.053	221.042	1.59691	[M+Na]+	1.32	0.67	2	C18	Benzenoids	Benzene and substituted derivatives	Benzoic acids and derivatives	"530-57-4"	HMDB0002085	C10833	map00627;map01120	-	10742	COC1=CC(=CC(OC)=C1O)C(O)=O	JMSVCTWVEWCHDZ-UHFFFAOYSA-N	2.23968e+07	2.26926e+07	1.8886e+07	1.68687e+07	2.54026e+07	1.15586e+07	2.44109e+07	3.06453e+07	4.70938e+07	2.40517e+07	2.5075e+07	3.11932e+07	0.645615	-0.631254	0.018586	0.916667	0.582134
Com_12630_pos	Staudine	P	C31H33NO7	531.226	532.232	1.26227	[M+H]+	5.956	-	3	C18	Organoheterocyclic compounds	Isoquinolines and derivatives	Benzylisoquinolines	-	-	-	-	-	-	COC1=C(C2=C(C=C1)C3CC(C2N4C3=C5C=C(C(=O)C=C5CC4)OC)C6=CC(=C(C=C6OC)OC)OC)OC	UYZSOWCTUAIRBG-JAOJVIEDSA-N	1.29878e+07	9.2674e+06	1.52372e+07	1.1052e+07	1.96767e+07	4.23331e+06	6.522e+06	1.25135e+07	1.82478e+07	1.85796e+07	6.03743e+06	6.75334e+06	1.05536	0.0777357	0.830267	0.555556	0.300414
Com_12633_pos	LysoPC(O-18:0/0:0)	P	C26H56NO6P	509.385	532.374	0.03432	[M+Na]+	10.677	-	3	C18	Lipids and lipid-like molecules	Glycerophospholipids	Glycerophosphocholines	"74430-89-0"	HMDB0011149	C04317	map00565;map01100	LMGP01060014	2733532	CCCCCCCCCCCCCCCCCCOC[C@@H](O)COP([O-])(=O)OCC[N+](C)(C)C	XKBJVQHMEXMFDZ-AREMUKBSSA-N	1.05777e+06	1.06661e+06	811341	9.01718e+06	583682	2.18566e+06	1.7459e+06	1.06731e+06	2.59938e+06	1.86896e+06	3.36875e+06	2.68111e+06	1.10433	0.143168	0.460109	0.75	0.322461
Com_12638_pos	Roehybridine	P	C31H39N3O5	533.289	534.301	8.49031	[M+H]+	8.747	0.68	2	C18	Alkaloids and derivatives	Harmala alkaloids	-	-	-	-	-	-	-	CN1CCC2=CC(=C(C3=C2C1CC34CCC5(C(C4)OC)C6=C(CCN5)C7=CC(=C(C=C7N6)OC)OC)O)OC	ZEQJFLRBPFWVDX-LIDVWUJLSA-N	5.33929e+06	6.53555e+06	6.77572e+06	6.2845e+06	8.37093e+06	6.06389e+06	6.0772e+06	4.70851e+06	5.18883e+06	5.95787e+06	6.87241e+06	5.02905e+06	1.16362	0.218624	0.102519	0.777778	0.381505
Com_12639_pos	Orlistat	P	C29H53NO5	495.392	534.355	0.50257	[M+K]+	9.358	-	3	C18	Organic acids and derivatives	Carboxylic acids and derivatives	Amino acids, peptides, and analogues	"96829-58-2"	HMDB0015215	-	-	-	-	O=CNC(C(=O)OC(CCCCCCCCCCC)CC1OC(=O)C1CCCCCC)CC(C)C	AHLBNYSZXLDEJQ-FWEHEUNISA-N	2.19653e+07	2.07024e+07	1.89564e+07	2.73637e+07	2.50881e+07	1.9071e+07	2.24021e+07	1.71132e+07	1.13793e+07	1.7969e+07	2.19677e+07	2.74648e+07	1.12554	0.170616	0.32741	0.611111	0.460808
Com_1263_pos	3,4,5-Trimethoxycinnamic acid	P	C12H14O5	238.084	221.079	9.72347	[M+H-H2O]+	5.798	0.65	1	C18	Phenylpropanoids and polyketides	Cinnamic acids and derivatives	Hydroxycinnamic acids and derivatives	"90-50-6"	HMDB0002511	-	-	-	735755	COC1=CC(\C=C\C(O)=O)=CC(OC)=C1OC	YTFVRYKNXDADBI-SNAWJCMRSA-N	3.95851e+06	7.26849e+06	5.15246e+06	6.26446e+06	4.1741e+06	4.11819e+06	5.78482e+06	4.63277e+06	4.09774e+06	5.39064e+06	2.30487e+06	7.78188e+06	1.03146	0.0446835	0.738153	0.5	0.260543
Com_12640_pos	Concentricol D	P	C32H54O6	534.392	535.396	6.44146	[M+H]+	10.264	-	3	C18	Lipids and lipid-like molecules	Prenol lipids	Triterpenoids	-	-	-	-	-	-	CC(=CCCC1C2(CCC(C1(C)CCC=C(C)COC(=O)C)O2)C)CCC(C(C)(CCC=C(C)CO)O)O	MIYUGOVPVJJFCL-BWBHPFSHSA-N	1.58996e+06	2.28902e+06	3.15308e+06	5.91894e+06	1.60438e+06	961665	3.09281e+06	966094	2.575e+06	1.53587e+06	1.08973e+06	2.20769e+06	1.35317	0.436341	0.516716	0.611111	0.46984
Com_12643_pos	Asperlicin	P	C31H29N5O4	535.222	536.226	5.68399	[M+H]+	5.559	-	3	C18	Organoheterocyclic compounds	Pyrimidodiazepines	-	-	-	C11688	map07117	-	-	CC(C)CC1C(=O)N2C(N1)C(C3=CC=CC=C32)(CC4C5=NC6=CC=CC=C6C(=O)N5C7=CC=CC=C7C(=O)N4)O	MGMRIOLWEROPJY-FPACPZPDSA-N	2.64714e+06	2.4742e+06	3.78752e+06	3.42865e+06	2.95735e+06	3.21752e+06	2.40721e+06	1.17101e+06	1.34628e+06	6.32943e+06	3.75549e+06	3.00946e+06	1.02739	0.0389815	0.523333	0.611111	0.311517
Com_12644_pos	(+)-Terpendole A	P	C32H41NO6	535.293	536.299	3.13996	[M+H]+	6.764	-	3	C18	Organoheterocyclic compounds	Naphthopyrans	-	-	-	-	-	-	-	CC1(C2C(C3C4(O3)C(O2)CCC5(C4(CCC6C5(C7=C(C6)C8=CC=CC=C8N7)C)O)C)OC(O1)C9C(O9)(C)C)C	XTBDVXSMPXFDAU-RYKDTHRLSA-N	1.36555e+07	7.05274e+06	4.86006e+06	9.13448e+06	1.25886e+07	1.67842e+07	1.22098e+07	1.40091e+07	8.64516e+06	1.75425e+07	1.26989e+07	3.94115e+07	0.613063	-0.705893	0.147778	0.722222	0.978555
Com_12645_pos	3-O-beta-D-quinovopyranosylstrophanthidin	P	C29H44O9	536.299	537.309	5.3626	[M+H]+	9.274	-	3	C18	Lipids and lipid-like molecules	Steroids and steroid derivatives	Steroid lactones	-	-	-	-	-	-	CC1C(C(C(C(O1)OC2CCC3(C4CCC5(C(CCC5(C4CCC3(C2)O)O)C6=CC(=O)OC6)C)C)O)O)O	RAWRNCRYFFPACC-XQTOAQGXSA-N	4.6405e+06	2.1475e+06	3.09234e+06	6.1838e+06	5.6692e+06	3.53586e+06	4.08986e+06	3.40155e+06	1.91301e+06	4.92328e+06	4.83156e+06	6.00878e+06	1.00402	0.00578758	0.997648	0.5	0.179609
Com_12646_pos	Fungicide K 99-5278A	P	C30H48O8	536.335	537.339	5.92335	[M+H]+	8.102	-	3	C18	Phenylpropanoids and polyketides	Macrolides and analogues	-	-	-	-	-	-	-	CC1C=CC=CC=CC=CC=CC(CC(CC(CC(CCCC(CC(C(C(=O)OC1C)C)O)O)O)O)O)O	XZNYCRZDVXCORM-LWYGBUOPSA-N	5.70605e+06	5.51019e+06	1.50426e+07	1.42134e+06	2.74228e+06	2.70853e+06	4.04802e+06	2.86419e+06	4.30566e+06	5.62844e+06	848880	3.21838e+06	1.58419	0.663743	0.485727	0.555556	0.894301
Com_12647_pos	1-O-Palmitoyl-2-O-acetyl-sn-glycero-3-phosphorylcholine	P	C26H52NO8P	537.343	538.35	1.5739	[M+H]+	7.445	0.86	2	C18	Lipids and lipid-like molecules	Glycerophospholipids	Glycerophosphocholines	-	-	-	-	-	-	CCCCCCCCCCCCCCCC(=O)OCC(COP(=O)([O-])OCC[N+](C)(C)C)OC(=O)C	XPAXRSJGGFVTFM-VWLOTQADSA-N	5.73284e+07	3.89489e+07	4.53147e+07	5.56003e+07	9.9643e+07	3.34686e+07	4.52938e+07	5.973e+07	2.64747e+07	3.90126e+07	8.92326e+07	6.56711e+07	1.01502	0.0215137	0.924887	0.527778	0.429115
Com_12653_pos	Batrachotoxin	P	C31H42N2O6	538.304	539.313	2.56762	[M+H]+	8.938	-	3	C18	Organoheterocyclic compounds	Pyrroles	Pyrrole carboxylic acids and derivatives	-	HMDB0248882	C13750	-	-	-	CC1=CNC(=C1C(=O)OC(C)C2=CCC34C2(CC(C56C3=CCC7C5(CCC(C7)(O6)O)C)O)CN(CCO4)C)C	ISNYUQWBWALXEY-OMIQOYQYSA-N	1.15809e+08	8.5982e+07	9.59138e+07	7.85501e+07	1.06847e+08	1.037e+08	7.61293e+07	6.91793e+07	8.80295e+07	9.87029e+07	9.15876e+07	1.09114e+08	1.10147	0.139433	0.296114	0.666667	0.205444
Com_12654_pos	LysoPC(18:3(6Z,9Z,12Z)/0:0)	P	C26H48NO7P	517.317	540.306	0.84646	[M+Na]+	8.462	0.72	2	C18	Lipids and lipid-like molecules	Glycerophospholipids	Glycerophosphocholines	"-"	HMDB0010387	C04230	map00564;map04148;map05231	LMGP01050128	52924045	CCCCC\C=C/C\C=C/C\C=C/CCCCC(=O)OC[C@](O)([H])COP([O-])(=O)OCC[N+](C)(C)C	MRTUWVDDQVMUCR-ACHCNROVSA-N	1.5831e+09	1.10944e+09	8.43769e+08	8.40714e+08	1.49991e+09	1.40075e+09	7.46708e+08	9.01463e+08	5.95272e+08	1.62585e+09	1.15626e+09	1.52496e+09	1.11101	0.151869	0.510012	0.555556	0.592232
Com_12665_pos	Scutebarbatine I(rel)	P	C30H41NO8	543.283	544.291	0.46542	[M+H]+	8.859	-	3	C18	Organoheterocyclic compounds	Pyridines and derivatives	Pyridinecarboxylic acids and derivatives	-	-	-	-	-	24814211	CCOC1CC2CC(OC2O1)C3(C(CC(C4(C3CCCC45CO5)COC(=O)C)OC(=O)C6=CN=CC=C6)C)C	QKISVSHUNJJKNY-MSTMNAHCSA-N	1.52351e+08	1.20864e+08	1.33487e+08	1.02437e+08	2.51396e+08	1.12605e+08	9.33886e+07	8.83158e+07	1.09458e+08	8.58227e+07	1.10307e+08	2.48232e+08	1.1871	0.247438	0.357857	0.805556	0.787789
Com_12671_pos	Pharboside C	P	C27H44O11	544.288	545.293	4.94622	[M+H]+	5.39	-	3	C18	Lipids and lipid-like molecules	Prenol lipids	Terpene glycosides	-	-	-	-	-	-	CC12CCCC(C1C(C(C34C2CCC(C3)C(C4)(CO)OC5C(C(C(C(O5)CO)O)O)O)O)O)(C)C(=O)OC	JVEVLHMSSSKCCH-AUHLAWAESA-N	3.57094e+06	7.60233e+06	6.56947e+06	6.46447e+06	8.37687e+06	8.85258e+06	1.38948e+07	1.39396e+07	8.72438e+06	6.04672e+06	2.05118e+07	1.95174e+07	0.501444	-0.995839	0.0231421	0.833333	0.665131
Com_12672_pos	chaetoglobosins	P	C32H36N2O5	528.262	546.297	1.4019	[M+NH4]+	6.236	-	3	C18	Alkaloids and derivatives	Cytochalasans	Chaetoglobosins	-	-	-	-	-	-	O=C1C=CC(=O)C23C(O)=NC(CC4=CNC=5C=CC=CC54)C3C(C)C6(OC6C2C=CCC(C=C(C)C1O)C)C	OUMWCYMRLMEZJH-RRFIZBDMSA-N	6.62566e+07	1.11485e+08	1.35435e+08	1.10408e+08	7.12142e+07	1.02961e+08	1.00901e+08	4.85062e+07	9.54596e+07	1.37903e+08	1.2853e+07	1.79022e+07	1.44552	0.531592	0.163163	0.722222	0.654797
Com_12682_pos	LysoPC(20:2)	P	C28H54NO7P	547.364	548.371	0.21108	[M+H]+	9.757	0.96	2	C18	Lipids and lipid-like molecules	Glycerophospholipids	Glycerophosphocholines	-	HMDB0010392	-	-	LMGP01050132	-	CCCCCC=CCC=CCCCCCCCCCC(=O)OCC(COP(=O)([O-])OCC[N+](C)(C)C)O	YYQVCMMXPIJVHY-ZOIJLGJPSA-N	6.97261e+08	6.6436e+08	6.13119e+08	5.73593e+08	8.27587e+08	5.11256e+08	8.1578e+08	5.20282e+08	3.77682e+08	5.2052e+08	7.04537e+08	8.29396e+08	1.03157	0.0448481	0.698748	0.5	0.13359
Com_12684_pos	Antimycin A1	P	C28H40N2O9	548.273	549.278	5.07057	[M+H]+	8.75	-	3	C18	Benzenoids	Benzene and substituted derivatives	Benzoic acids and derivatives	-	-	C11339	-	-	-	O=C(OC1C(OC(=O)C(N=C(O)C=2C=CC=C(N=CO)C2O)C(OC(=O)C1CCCCCC)C)C)CC(C)C	UIFFUZWRFRDZJC-UHFFFAOYSA-N	2.17864e+08	2.27563e+08	2.23174e+08	1.62331e+08	2.2686e+08	1.93839e+08	1.80003e+08	1.62393e+08	1.85194e+08	1.37393e+08	1.49869e+08	1.29631e+08	1.3252	0.406212	0.00546492	0.916667	0.824969
Com_12686_pos	(+)-Reblastatin	P	C29H44N2O8	548.31	549.317	0.4862	[M+H]+	6.363	-	3	C18	Phenylpropanoids and polyketides	Macrolactams	-	-	-	-	-	-	-	CC1CC(C(C(C=C(C(C(CCC=C(C(=O)NC2=CC(=C(C(=C2)O)OC)C1)C)OC)OC(=O)N)C)C)O)OC	VFJOOSVDHSUNKR-DQJDZTSCSA-N	1.98972e+07	2.56256e+07	2.93606e+07	3.41892e+07	2.65314e+07	2.74204e+07	2.35476e+07	9.23311e+06	2.3e+07	3.00599e+07	1.08518e+06	6.9111e+06	1.73732	0.796861	0.115466	0.805556	1.10908
Com_12691_pos	Dhesn	P	C30H39N5O5	549.295	550.299	6.78509	[M+H]+	8.925	-	3	C18	Alkaloids and derivatives	Ergoline and derivatives	Lysergic acids and derivatives	"-"	HMDB0251109	-	-	-	12800620	CC(C)CC1N2C(=O)C(C)(NC(=O)C3CC4C(CC5=CNC6=CC=CC4=C56)N(C)C3)OC2(O)C2CCCN2C1=O	XWMMZDZUHSYSPU-UHFFFAOYSA-N	4.94044e+06	4.27475e+06	4.02893e+06	2.0683e+06	3.64185e+06	4.51453e+06	5.49821e+06	3.67556e+06	3.90001e+06	3.25856e+06	2.89492e+06	3.3992e+06	1.03723	0.0527323	0.888285	0.638889	0.163787
Com_12693_pos	Butenoyl PAF	P	C28H56NO7P	549.379	550.386	0.95877	[M+H]+	10.302	0.83	2	C18	Lipids and lipid-like molecules	Glycerophospholipids	Glycerophosphocholines	-	-	-	-	-	-	CCCCCCCCCCCCCCCCOCC(COP(=O)([O-])OCC[N+](C)(C)C)OC(=O)C=CC	SRZBVCCSIMMDOV-QPSGOUHRSA-N	6.8476e+07	7.60163e+07	4.92682e+07	4.08741e+08	1.38368e+08	4.16023e+07	1.44385e+08	5.31129e+07	7.35491e+07	4.39233e+07	1.2507e+08	6.6266e+06	1.7518	0.808839	0.34778	0.583333	0.567355
Com_12695_pos	Manumycin A	P	C31H38N2O7	550.268	551.278	5.21992	[M+H]+	8.755	-	3	C18	Organic oxygen compounds	Organooxygen compounds	Carbonyl compounds	"52665-74-4"	HMDB0242678	C12111	-	LMFA08020185	4010	CCCCC(C)C=C(C)C=C(C)C(=O)NC1=CC(O)(C=CC=CC=CC(=O)NC2=C(O)CCC2=O)C2OC2C1=O	TWWQHCKLTXDWBD-UHFFFAOYSA-N	2.92126e+06	4.17201e+06	2.15245e+06	2.42683e+06	3.38655e+06	2.76038e+06	2.64941e+06	1.89244e+06	1.9608e+06	1.4444e+06	1.79529e+06	2.76493e+06	1.42473	0.510687	0.0288536	0.861111	0.621331
Com_12696_pos	Rescinnaminol	P	C32H42N2O6	550.304	551.314	5.10524	[M+H]+	9.494	-	3	C18	Organoheterocyclic compounds	Indoles and derivatives	Pyridoindoles	-	-	-	-	-	-	COC1=CC2=C(C=C1)C3=C(N2)C4CC5CCC(CC5CN4CC3)OC(CCC6=CC(=C(C(=C6)OC)OC)OC)O	CACUDZIKDKWSSF-CCNLXKQESA-N	1.03541e+07	7.76048e+06	7.12432e+06	7.1796e+06	1.177e+07	3.56296e+06	6.69053e+06	4.40181e+06	3.90413e+06	6.04455e+06	9.35203e+06	8.02734e+06	1.24287	0.313673	0.385388	0.666667	0.323062
Com_12697_pos	Manzamine J	P	C36H46N4O	550.367	551.38	9.56281	[M+H]+	9.756	-	3	C18	Alkaloids and derivatives	Harmala alkaloids	-	-	-	-	-	-	-	C1CCNC2C3(CCC=CC1)CN4CCCCC=CCCC2(C=C(C3CC4)C5=NC=CC6=C5NC7=CC=CC=C67)O	FDTXAASVSUUWOT-GSXVTLMESA-N	1.34785e+06	705485	1.5092e+06	1.74768e+06	1.96203e+06	1.69618e+06	2.54454e+06	1.44215e+06	864694	699315	984254	1.67968e+06	1.09176	0.126657	0.590843	0.638889	0.195974
Com_12699_pos	Ipecosidic acid	P	C26H33NO12	551.2	552.207	1.87455	[M+H]+	6.148	-	3	C18	Lipids and lipid-like molecules	Prenol lipids	Terpene glycosides	-	-	-	-	-	-	CC(=O)N1CCC2=CC(=C(C=C2C1CC3C(C(OC=C3C(=O)O)OC4C(C(C(C(O4)CO)O)O)O)C=C)O)O	QCXXDKLITYYVTE-YVJMXFEMSA-N	291228	116742	99315	308198	133105	236101	114349	352778	104178	127957	306980	327266	0.888401	-0.170717	0.793725	0.583333	0.221036
Com_12707_pos	Dihydronortoxiferine I	P	C38H40N4	552.325	553.328	7.7217	[M+H]+	10.122	-	3	C18	Alkaloids and derivatives	Strychnos alkaloids	-	-	-	-	-	-	-	CC=C1CN2CCC34C2CC1C5=CN6C7C(=CN(C53)C8=CC=CC=C48)C9CC1C7(CCN1CC9=CC)C1=CC=CC=C16	XISKMNBBUQQBBE-ANUZYNSFSA-N	395470	440158	743017	6.94868e+06	433443	1.66136e+06	1.02153e+06	307826	2.30569e+06	1.94244e+06	2.47352e+06	3.92431e+06	0.887002	-0.172991	0.408631	0.666667	0.401662
Com_12708_pos	LysoPE(24:6(6Z,9Z,12Z,15Z,18Z,21Z)/0:0)	P	C29H48NO7P	553.317	554.326	3.10479	[M+H]+	6.261	-	3	C18	Lipids and lipid-like molecules	Glycerophospholipids	Glycerophosphoethanolamines	"-"	HMDB0011529	-	-	LMGP02050073	53480958	[H][C@@](O)(COC(=O)CCCC\C=C/C\C=C/C\C=C/C\C=C/C\C=C/C\C=C/CC)COP(O)(=O)OCCN	UOCKWCJPKZTDEK-RGSQNDLGSA-N	3.07168e+07	3.93543e+07	3.76969e+07	4.55479e+07	2.90232e+07	4.57453e+07	3.36357e+07	2.88303e+07	2.63279e+07	3.03259e+07	2.75753e+07	3.00894e+07	1.29018	0.367576	0.026021	0.888889	0.263956
Com_12709_pos	Gly-Pro-Arg-Pro-Lys	P	C24H43N9O6	553.334	554.345	7.12632	[M+H]+	6.71	-	3	C18	Organic acids and derivatives	Carboxylic acids and derivatives	Amino acids, peptides, and analogues	"-"	HMDB0252830	-	-	-	71330004	NCCCCC(NC(=O)C1CCCN1C(=O)C(CCCN=C(N)N)NC(=O)C1CCCN1C(=O)CN)C(O)=O	SQEGVOSYJNDGRT-UHFFFAOYSA-N	4.81184e+07	2.41319e+07	2.2063e+07	3.0498e+07	4.7304e+07	5.22316e+07	4.56784e+07	4.82879e+07	2.39295e+07	5.83323e+07	4.5471e+07	1.43226e+08	0.614776	-0.701867	0.202931	0.666667	0.694572
Com_12712_pos	Acrovestone	P	C32H42O8	554.288	555.293	4.57862	[M+H]+	10.444	0.79	2	C18	Benzenoids	Benzene and substituted derivatives	Diphenylmethanes	"24177-16-0"	-	C09916	-	-	-	CC(C)CC(C1=C(C(=C(C(=C1O)CC=C(C)C)O)C(=O)C)O)C2=C(C(=C(C(=C2O)CC=C(C)C)OC)C(=O)C)O	KLFWXYAHGSXKAW-UHFFFAOYSA-N	2.16146e+07	4.79445e+07	5.10956e+07	4.09938e+07	5.15026e+07	2.23313e+07	3.00169e+07	1.19569e+07	1.89685e+07	2.66759e+07	1.91457e+07	2.17209e+07	1.83276	0.874021	0.0216651	0.861111	0.622205
Com_12714_pos	1-hydroxylycopene	P	C40H58O	554.449	555.459	5.67865	[M+H]+	9.689	-	3	C18	Lipids and lipid-like molecules	Prenol lipids	Tetraterpenoids	"-"	HMDB0304015	C15870	-	LMPR01070114	5365880	CC(C)=CCC\C(C)=C\C=C\C(\C)=C\C=C\C(\C)=C\C=C\C=C(/C)\C=C\C=C(/C)\C=C\C=C(/C)CCCC(C)(C)O	CNYVJTJLUKKCGM-RGGGOQHISA-N	4.32685e+06	4.58424e+06	4.82377e+06	1.42141e+06	6.76212e+06	7.67009e+06	8.76697e+06	9.27908e+06	8.35229e+06	5.50617e+06	7.33813e+06	2.71383e+06	0.705219	-0.503857	0.234021	0.777778	0.680741
Com_12715_pos	Nicotaxine	P	C30H37NO9	555.247	556.249	9.0601	[M+H]+	6.145	-	3	C18	Lipids and lipid-like molecules	Prenol lipids	Diterpenoids	-	-	-	-	-	-	C1(=O)C[C@@H]2C(C(=C1C)[C@H]([C@@H]([C@@]1([C@H]([C@@H]2OC(=O)C)[C@@]2([C@@H](CC1)O)CO2)C)OC(=O)c1cccnc1)OC(=O)C)(C)C	KKFCJNGKHYRAPZ-UHFFFAOYNA-N	2.5468e+06	647735	931281	1.24816e+06	1.04324e+06	672220	1.15454e+06	6.63396e+06	1.49911e+06	640519	4.75473e+06	9.7874e+06	0.289717	-1.78729	0.100948	0.75	0.67826
Com_12716_pos	ciguatoxin IJKLM cyclic acetal	P	C28H44O11	556.288	557.292	5.96625	[M+H]+	5.499	-	3	C18	Organoheterocyclic compounds	Oxepanes	-	-	-	-	-	-	-	CC1CC2C(CC3C(O2)C(C(C4(C(O3)C(C(C5(O4)CCCO5)C)C)O)O)C)OC6COC(OC6C1)CC(=O)O	BCRACEMMSIEVIP-HDJBMSHGSA-N	1.27687e+06	1.47615e+06	629489	881078	1.69452e+06	1.73116e+06	3.59966e+06	3.99671e+06	4.41142e+06	3.6559e+06	3.43786e+06	1.71726e+06	0.369342	-1.43697	0.000857423	0.972222	1.63232
Com_12717_pos	Dihydrocelastryl Diacetate	P	C33H44O6	536.314	559.299	6.51542	[M+Na]+	8.925	-	3	C18	Benzenoids	Phenanthrenes and derivatives	-	-	-	-	-	-	-	O=C(OC=1C=C2C(=C(C1OC(=O)C)C)CC=C3C2(C)CCC4(C)C5CC(C(=O)O)(C)CCC5(C)CCC34C)C	SAOOBRUHTPONGX-UANCAJPASA-N	6.15635e+07	5.15902e+07	5.32859e+07	4.54474e+07	6.00749e+07	5.89441e+07	4.85215e+07	5.5529e+07	4.93595e+07	5.94573e+07	5.25688e+07	6.88483e+07	0.989894	-0.0146539	0.910211	0.527778	0.032731
Com_12718_pos	Protoxylocarpin C	P	C34H54O6	558.392	559.397	4.28479	[M+H]+	8.514	-	3	C18	Lipids and lipid-like molecules	Prenol lipids	Triterpenoids	-	-	-	-	-	25222953	CCOC1C(CC(O1)C(C(C)(C)OCC)O)C2CC=C3C2(CCC4C3(C(CC5C4(C=CC(=O)C5(C)C)C)O)C)C	OFUNGYZREUEBNU-YCDMDWGMSA-N	4.56956e+06	3.85182e+06	4.82446e+06	4.45886e+06	5.39223e+06	5.32953e+06	4.34403e+06	5.72348e+06	4.78585e+06	3.12043e+06	3.77167e+06	4.09499e+06	1.10008	0.137603	0.310444	0.694444	0.259617
Com_12721_pos	LANEPITANT	P	C33H45N5O3	559.352	560.36	0.18525	[M+H]+	9.904	-	3	C18	Organoheterocyclic compounds	Indoles and derivatives	Tryptamines and derivatives	"-"	HMDB0253970	-	-	-	10257218	COC1=CC=CC=C1CN(CC(CC1=CNC2=CC=CC=C12)NC(=O)CN1CCC(CC1)N1CCCCC1)C(C)=O	CVXJAPZTZWLRBP-UHFFFAOYSA-N	1.98082e+06	1.16694e+06	1.66707e+06	4.36277e+06	2.7742e+06	1.7648e+06	3.23516e+06	1.80228e+06	915855	1.95376e+06	2.25901e+06	2.89487e+08	0.0457749	-4.4493	0.435873	0.583333	1.27816
Com_12722_pos	LPC 19:0-d5	P	C27H56NO7P	537.379	560.369	0.2618	[M+Na]+	10.459	-	3	C18	Lipids and lipid-like molecules	Glycerophospholipids	Glycerophosphocholines	-	-	-	-	-	-	[H]C(O)(C([H])([H])OC(=O)CCCCCCCCCCCCCCCCCC)C([H])([H])OP(=O)([O-])OCC[N+](C)(C)C	WYIMORDZGCUBAA-BMCNFRGNSA-N	1.39038e+07	1.34226e+07	1.62123e+07	9.69381e+07	1.08162e+07	2.46112e+07	1.86596e+07	8.35732e+06	1.36806e+07	1.307e+07	2.71985e+07	3.75002e+07	1.48485	0.570313	0.6813	0.472222	0.210219
Com_12723_pos	Lancifodilactone E	P	C29H36O11	560.226	561.232	1.36313	[M+H]+	5.392	-	3	C18	Lipids and lipid-like molecules	Fatty Acyls	Eicosanoids	-	-	-	-	-	-	CC1C2C3C(C(C(=O)O3)(C)O)OC45C2C(C1=O)(CCC6(O4)CC78C(CC(C6C5=O)O)C(OC7CC(=O)O8)(C)C)C	RBGYXAFWYMVSEF-CWXFUPFGSA-N	5.30915e+07	3.21131e+07	3.66421e+07	3.27239e+07	4.49719e+07	4.33975e+07	4.22651e+07	6.00395e+07	3.92281e+07	5.57281e+07	5.84839e+07	3.82555e+07	0.826326	-0.275217	0.139581	0.75	1.45381
Com_12724_pos	(4'E,1S,6S,7R,10S,6'S,7'R)-aspergilloid A	P	C30H40O10	560.262	561.265	7.86379	[M+H]+	6.721	-	3	C18	Lipids and lipid-like molecules	Prenol lipids	Terpene lactones	"-"	-	-	-	-	-	-	GINWPXGJOUQXPN-AUWHNZDYSA-N	8.9583e+07	7.38456e+07	6.26702e+07	6.83147e+07	7.06163e+07	7.05506e+07	6.92272e+07	6.62375e+07	6.36488e+07	7.32483e+07	4.36563e+07	8.30609e+07	1.09146	0.126264	0.354748	0.638889	0.130267
Com_12730_pos	(+)-Strempeliopidine	P	C38H48N4	560.388	561.397	3.03328	[M+H]+	7.887	0.61	2	C18	Alkaloids and derivatives	Eburnan-type alkaloids	-	-	-	-	-	-	-	CCC12CCCN3C1C4(CC3)C(CC2)NC5=C4C=C(C=C5)C6CN7C8=CC=CC=C8C9=C7C1C6(CCCN1CC9)CC	KRFPTFLBQUGVOL-DBULHXIHSA-N	3.21876e+06	77209.9	5.86431e+07	2.28329e+06	2.19433e+07	3.16235e+07	6.37772e+06	1.37767e+06	2.34456e+07	584868	5.65041e+06	1.28672e+06	3.04184	1.60494	0.645617	0.638889	0.673056
Com_12731_pos	3-O-beta-D-glucosyl-brassicasterol	P	C34H56O6	560.408	561.412	5.81539	[M+H]+	9.783	-	3	C18	Lipids and lipid-like molecules	Steroids and steroid derivatives	Steroidal glycosides	"-"	HMDB0304143	-	-	-	75967394	CC(C)C(C)C=CC(C)C1CCC2C3CC=C4CC(CCC4(C)C3CCC12C)OC1OC(CO)C(O)C(O)C1O	ILUZPRRJJSFYEH-UHFFFAOYSA-N	831535	1.43254e+06	1.72107e+06	2.79848e+06	1.11406e+06	1.92437e+06	1.48522e+06	822048	935192	1.44827e+06	795190	1.59252e+06	1.3876	0.472592	0.207346	0.722222	0.27837
Com_12732_pos	2-methylbacteriohopane-32,33,34,35-tetrol	P	C36H64O4	560.48	561.488	0.21739	[M+H]+	8.21	0.93	2	C18	Lipids and lipid-like molecules	Prenol lipids	Hopanoids	-	-	-	-	LMPR04000010	-	CC1CC(C2CCC3(C(C2(C1)C)CCC4C3(CCC5C4(CCC5C(C)CCC(C(C(CO)O)O)O)C)C)C)(C)C	PUIJQPKZJCMHTP-VNTKYKRPSA-N	8.83484e+06	1.1341e+07	1.59063e+07	1.91756e+07	1.58411e+07	1.15134e+07	9.09804e+06	1.16517e+07	1.22591e+07	1.52224e+07	8.85095e+06	1.61564e+07	1.12799	0.17375	0.48415	0.555556	0.15885
Com_12735_pos	Austrobuxusin F	P	C31H46O9	562.314	563.327	9.31401	[M+H]+	10.116	-	3	C18	Organic acids and derivatives	Carboxylic acids and derivatives	Tricarboxylic acids and derivatives	-	-	-	-	LMPR0103540006	-	O=C(OC1C2OC(=O)C(C2C(=C)C)C3(O)C4OC4C5(OC(=O)C(C5)C(O)C)C13C)CCCCCCCCCCC	DQJKVVGTJNBSOS-FNWZZRCQSA-N	2.61692e+06	4.6764e+06	2.68048e+06	4.04404e+06	1.32377e+06	3.07566e+06	1.7611e+06	786217	415776	2.27174e+06	1.75611e+06	1.19167e+06	2.25078	1.17043	0.0209287	0.916667	0.843221
Com_12739_pos	Taurolithocholate sulfate	P	C26H45NO8S2	563.259	564.27	6.4988	[M+H]+	7.316	-	3	C18	Lipids and lipid-like molecules	Steroids and steroid derivatives	Bile acids, alcohols and derivatives	-	HMDB0002580	C03642	map04976	LMST05020003	-	CC(CCC(=O)NCCS(=O)(=O)O)C1CCC2C1(CCC3C2CCC4C3(CCC(C4)OS(=O)(=O)O)C)C	HSNPMXROZIQAQD-GBURMNQMSA-N	1.1809e+07	1.78136e+07	1.34827e+07	1.61547e+07	1.23349e+07	1.64427e+07	1.90334e+07	1.312e+07	2.77475e+07	1.75419e+07	9.19861e+06	5.30942e+07	0.63003	-0.666509	0.278558	0.694444	1.36065
Com_1273_pos	Spathulenol	P	C15H24O	220.183	221.19	0.19113	[M+H]+	7.828	0.88	1	C18	Lipids and lipid-like molecules	Prenol lipids	Sesquiterpenoids	"6750-60-3"	HMDB0036420	-	-	-	92231	[H][C@@]12CC[C@](C)(O)[C@@]1([H])[C@H]1[C@@H](CCC2=C)C1(C)C	FRMCCTDTYSRUBE-BGPZULBFSA-N	1.066e+07	1.01969e+07	1.10513e+07	9.52354e+06	1.07627e+07	9.42682e+06	8.54062e+06	7.37287e+06	6.42989e+06	8.42153e+06	8.7357e+06	9.96008e+06	1.24586	0.317147	0.0123009	0.944444	0.67712
Com_12740_pos	LysoPC(20:5(5Z,8Z,11Z,14Z,17Z)/0:0)	P	C28H48NO7P	541.317	564.305	1.03266	[M+Na]+	8.384	0.71	2	C18	Lipids and lipid-like molecules	Glycerophospholipids	Glycerophosphocholines	"-"	HMDB0010397	C04230	map00564;map04148;map05231	LMGP01050050	11757087	CC\C=C/C\C=C/C\C=C/C\C=C/C\C=C/CCCC(=O)OC[C@](O)([H])COP([O-])(=O)OCC[N+](C)(C)C	PDIGSOAOQOXRDU-WJPZTBRDSA-N	3.1057e+07	1.81987e+07	4.86311e+07	1.27845e+08	8.44925e+07	1.89671e+08	7.66836e+07	4.45087e+07	5.02466e+07	3.37563e+08	2.06717e+07	6.09043e+07	0.846451	-0.240502	0.936003	0.5	0.182408
Com_12743_pos	LysoPC(20:4(5Z,8Z,11Z,14Z)/0:0)	P	C28H50NO7P	543.332	566.321	1.48217	[M+Na]+	8.849	0.77	2	C18	Lipids and lipid-like molecules	Glycerophospholipids	Glycerophosphocholines	"60701-99-7"	HMDB0010395	C04230	map00564;map04148;map05231	LMGP01050048	24779476	CCCCC\C=C/C\C=C/C\C=C/C\C=C/CCCC(=O)OC[C@@H](O)COP([O-])(=O)OCC[N+](C)(C)C	LAXQYRRMGGEGOH-JXRLJXCWSA-N	2.1079e+09	1.83487e+09	1.76789e+09	2.18727e+09	1.5706e+09	2.2322e+09	1.90612e+09	1.05951e+09	8.68656e+08	2.59295e+09	1.95574e+09	2.6343e+08	1.35325	0.436427	0.189562	0.666667	0.703913
Com_1274_pos	Farnesal	P	C15H24O	220.183	221.19	0.20809	[M+H]+	8.397	0.95	1	C18	Lipids and lipid-like molecules	Prenol lipids	Sesquiterpenoids	"19317-11-4"	HMDB0060356	C03461	map00900;map00909;map00981;map01110	LMPR0103010012	5280598	CC(=CCC/C(=C/CC/C(=C/C=O)/C)/C)C	YHRUHBBTQZKMEX-YFVJMOTDSA-N	7.22007e+06	7.6483e+06	7.03203e+06	7.50417e+06	6.97082e+06	5.831e+06	5.91369e+06	5.87286e+06	5.09963e+06	5.75072e+06	5.46482e+06	7.04731e+06	1.20078	0.263977	0.0113058	0.861111	0.405123
Com_12755_pos	LysoPC(22:6(4Z,7Z,10Z,13Z,16Z,19Z)/0:0)	P	C30H50NO7P	567.332	568.339	1.5811	[M+H]+	8.79	0.75	2	C18	Lipids and lipid-like molecules	Glycerophospholipids	Glycerophosphocholines	"162440-05-3"	HMDB0010404	C04230	map00564;map04148;map05231	LMGP01050056	10415542	[H][C@@](O)(COC(=O)CC\C=C/C\C=C/C\C=C/C\C=C/C\C=C/C\C=C/CC)COP([O-])(=O)OCC[N+](C)(C)C	LSOWKZULVQWMLY-APPDJCNMSA-N	2.21943e+10	2.29956e+10	1.66424e+10	1.80666e+10	1.87043e+10	1.60351e+10	1.7412e+10	1.37476e+10	1.69269e+10	2.49666e+10	1.96355e+10	2.11433e+10	1.00708	0.010185	0.885794	0.5	0.020857
Com_12761_pos	5-Oxoavermectin ''1b'' aglycone	P	C33H44O8	568.304	569.313	3.65969	[M+H]+	5.555	-	3	C18	Phenylpropanoids and polyketides	Macrolides and analogues	-	-	-	C11962	map00522;map01100;map01110	-	-	CC1C=CC=C2COC3C2(C(C=C(C3=O)C)C(=O)OC4CC(CC=C(C1O)C)OC5(C4)C=CC(C(O5)C(C)C)C)O	BEEFSSUBEICEFL-AWCHRDHNSA-N	3.33279e+06	3.00361e+06	3.27553e+06	1.57454e+06	3.03793e+06	2.12297e+06	1.68178e+06	3.57469e+06	2.23925e+06	1.54053e+06	1.93111e+06	1.76001e+06	1.28443	0.361124	0.169426	0.694444	0.81679
Com_12765_pos	LysoPC(22:5(4Z,7Z,10Z,13Z,16Z)/0:0)	P	C30H52NO7P	569.348	570.355	1.18837	[M+H]+	9.093	0.77	2	C18	Lipids and lipid-like molecules	Glycerophospholipids	Glycerophosphocholines	"-"	HMDB0010402	C04230	map00564;map04148;map05231	LMGP01050142	53480473	CCCCC\C=C/C\C=C/C\C=C/C\C=C/C\C=C/CCC(=O)OC[C@](O)([H])COP([O-])(=O)OCC[N+](C)(C)C	YBUXFQUGNPBZPS-YNBHEIDWSA-N	1.16146e+09	1.11169e+09	7.25147e+08	8.86519e+08	1.05487e+09	6.19403e+08	5.30897e+08	5.07709e+08	3.62348e+08	7.42183e+08	8.55999e+08	1.08622e+09	1.36073	0.444384	0.107685	0.777778	1.55641
Com_12770_pos	1-(9Z-Eicosenoyl)-sn-glycero-3-phosphocholine	P	C28H56NO7P	549.379	572.368	1.00032	[M+Na]+	10.3	0.71	2	C18	Lipids and lipid-like molecules	Glycerophospholipids	Glycerophosphocholines	"-"	HMDB0243798	-	-	LMGP01050047	-	CCCCCCCCCCC=CCCCCCCCC(=O)OCC(O)COP([O-])(=O)OCC[N+](C)(C)C	GJTDRNFWIDPARY-UHFFFAOYSA-N	3.75835e+07	5.46618e+07	4.85218e+07	1.95134e+08	5.91569e+07	2.44611e+07	7.24654e+07	2.48603e+07	2.90866e+07	2.86629e+07	5.42349e+07	2.46616e+07	1.79303	0.842402	0.228798	0.666667	0.545819
Com_12774_pos	LysoPC(22:4(7Z,10Z,13Z,16Z)/0:0)	P	C30H54NO7P	571.364	572.37	1.41282	[M+H]+	9.566	0.76	2	C18	Lipids and lipid-like molecules	Glycerophospholipids	Glycerophosphocholines	"-"	HMDB0010401	C04230	map00564;map04148;map05231	LMGP01050124	52924039	CCCCC\C=C/C\C=C/C\C=C/C\C=C/CCCCCC(=O)OC[C@](O)([H])COP([O-])(=O)OCC[N+](C)(C)C	ZOJBSSVHFSBHMP-JJJSWPRASA-N	5.02354e+08	6.7948e+08	4.32036e+08	7.12478e+08	5.25098e+08	5.00776e+08	3.57857e+08	2.57476e+08	2.68719e+08	4.74465e+08	4.55318e+08	7.58003e+08	1.30343	0.382318	0.123434	0.777778	1.42213
Com_12778_pos	Convallatoxin	P	C29H42O10	550.278	573.267	0.15764	[M+Na]+	7.154	-	3	C18	Lipids and lipid-like molecules	Steroids and steroid derivatives	Steroid lactones	"508-75-8"	HMDB0034362	C08858	-	LMST01120013	-	O=CC12CCC(OC3OC(C)C(O)C(O)C3O)CC2(O)CCC4C1CCC5(C)C(C6=CC(=O)OC6)CCC45O	HULMNSIAKWANQO-JQKSAQOKSA-N	1.1107e+06	1.83185e+06	1.76235e+06	2.46755e+06	2.0528e+06	2.65204e+06	1.49315e+06	3.73478e+06	1.29909e+06	372126	1.86209e+06	2.18988e+06	1.08457	0.117127	0.4938	0.583333	0.615021
Com_12780_pos	Crenulatoside C	P	C29H48O11	572.32	573.33	5.35348	[M+H]+	7.501	0.56	2	C18	Lipids and lipid-like molecules	Prenol lipids	Terpene glycosides	-	-	-	-	-	-	CC1C(C(C(C(O1)OCC2C(C(C(C(O2)OCC=C(C)CCC=C(C)CCC=C(C)C)O)O)O)OC(=O)C)O)O	POHNOYDSEMHHEI-QTAXWOTGSA-N	1.1769e+07	1.70332e+07	1.04364e+07	1.61623e+07	1.43183e+07	7.60922e+06	7.14498e+06	6.7674e+06	1.04001e+07	1.6339e+07	6.90067e+06	1.35887e+07	1.26476	0.338859	0.221268	0.75	0.943911
Com_12781_pos	Ganoderic acid W	P	C34H52O7	572.371	573.375	7.14909	[M+H]+	9.565	0.59	2	C18	Lipids and lipid-like molecules	Prenol lipids	Triterpenoids	-	HMDB0033078	-	-	-	-	CC(CCC=C(C)C(=O)O)C1CC(C2(C1(CCC3=C2C(CC4C3(CCC(C4(C)C)OC(=O)C)C)O)C)C)OC(=O)C	DIXZQXARJMRUPX-NDENLUEZSA-N	1.71151e+08	2.28438e+08	1.10775e+08	1.49841e+08	1.83279e+08	1.67659e+08	1.25266e+08	8.34164e+07	8.77651e+07	1.34524e+08	1.08814e+08	1.64846e+08	1.435	0.521047	0.0297861	0.888889	1.41912
Com_12785_pos	Asclepin	P	C31H42O10	574.278	575.285	0.32611	[M+H]+	9.402	-	3	C18	Lipids and lipid-like molecules	Steroids and steroid derivatives	Steroid lactones	-	-	C08849	-	LMST01120051	-	CC1CC(C2(C(O1)OC3CC4CCC5C(C4(CC3O2)C=O)CCC6(C5(CCC6C7=CC(=O)OC7)O)C)O)OC(=O)C	OXKMZIABKYHLAR-SVDYBJNLSA-N	1.382e+07	4.4196e+06	6.58654e+06	147989	537665	278195	138352	860274	1.56947e+06	579443	343297	230563	6.93017	2.79289	0.212797	0.666667	1.4812
Com_12786_pos	Irumanolide I	P	C34H54O7	574.387	575.39	7.73895	[M+H]+	10.037	0.61	2	C18	Lipids and lipid-like molecules	Prenol lipids	Terpene lactones	-	-	-	-	-	-	CCC(=O)C(=CC(C)CC(C)C1C(C(C(C=CC(CCCC=C(C2C(=CCC(O2)(CC(=O)O1)O)C)C)O)C)O)C)C	JNPVEFIKDSAQPB-UYXFAKHISA-N	2.20317e+06	3.14041e+06	1.35842e+06	3.8038e+06	1.79068e+06	634440	1.73481e+06	409594	446866	1.27169e+06	1.56952e+06	2.28478e+06	1.67558	0.744663	0.192916	0.75	0.930814
Com_12789_pos	PC(18:2(10E,12Z)+=O(9)/2:0)	P	C28H50NO9P	575.322	576.329	1.61687	[M+H]+	6.723	0.70	2	C18	-	-	-	"-"	HMDB0288853	-	-	-	-	[H][C@@](COC(=O)CCCCCCCC(=O)\C=C\C=C/CCCCC)(COP([O-])(=O)OCC[N+](C)(C)C)OC(C)=O	HVMHEEONJVXLME-KODROVGXSA-N	5.64998e+07	2.43351e+07	2.89e+07	4.22678e+07	6.10318e+07	9.69179e+07	3.13277e+07	8.63451e+07	3.53131e+07	5.60766e+07	8.00199e+07	2.10969e+08	0.619841	-0.690031	0.323707	0.638889	0.818731
Com_1278_neg	Adenosine-2'-monophosphate	N	C10H14N5O7P	347.063	346.056	0.74026	[M-H]-	2.867	1.00	1	C18	Organic oxygen compounds	Organooxygen compounds	Carbohydrates and carbohydrate conjugates	"130-49-4"	HMDB0011617	C00946	-	-	53481006	NC1=NC=NC2=C1N=CN2C1O[C@H](CO)[C@@H](O)[C@H]1OP(O)(O)=O	QDFHPFSBQFLLSW-VTHZCTBJSA-N	1.42516e+08	3.04984e+08	3.03416e+08	4.54881e+07	1.74736e+08	1.04262e+08	3.9777e+08	4.93211e+07	5.48437e+08	4.74896e+08	3.17694e+07	9.8183e+07	0.671969	-0.573534	0.91738	0.555556	0.391959
Com_1279_neg	N-{8-methanesulfonyl-8-azabicyclo[3.2.1]octan-3-yl}-1H-indole-5-carboxamide	N	C17H21N3O3S	347.13	346.126	7.98888	[M-H]-	1.521	-	3	C18	Organoheterocyclic compounds	Indoles and derivatives	Indolecarboxylic acids and derivatives	"2034486-84-3"	-	-	-	-	91624997	CS(=O)(=O)N1C2CCC1CC(C2)NC(=O)C3=CC4=C(C=C3)NC=C4	JMECHGJGHXXPLW-UHFFFAOYSA-N	6.1944e+06	9.98409e+06	8.51553e+06	5.53352e+06	2.27628e+07	1.16329e+07	2.87541e+07	1.12131e+07	2.61519e+07	1.77478e+07	4.04894e+06	2.28397e+07	0.583476	-0.777254	0.221957	0.75	1.03234
Com_127_neg	D-Xylonic acid	N	C5H10O6	166.048	165.04	1.14516	[M-H]-	1.366	0.96	1	C18	Organic oxygen compounds	Organooxygen compounds	Carbohydrates and carbohydrate conjugates	"526-91-0"	HMDB0059750	C00502	map00040;map01100	-	6602431	OC[C@@H](O)[C@H](O)[C@@H](O)C(O)=O	QXKAIJAYHKCRRA-FLRLBIABSA-N	2.80136e+09	2.99682e+09	3.07205e+09	2.49983e+09	2.7769e+09	4.66814e+09	3.61287e+09	2.3792e+09	3.14245e+09	4.33147e+09	1.63433e+09	3.55494e+09	1.00857	0.0123078	0.843674	0.555556	0.181108
Com_12811_pos	Deserpidine	P	C32H38N2O8	578.263	579.269	1.36112	[M+H]+	9.655	-	3	C18	Alkaloids and derivatives	Yohimbine alkaloids	-	"131-01-1"	HMDB0015221	C06541	-	-	8550	[H][C@]12C[C@@H](OC(=O)C3=CC(OC)=C(OC)C(OC)=C3)[C@H](OC)[C@@H](C(=O)OC)[C@@]1([H])C[C@@]1([H])N(CCC3=C1NC1=CC=CC=C31)C2	CVBMAZKKCSYWQR-WCGOZPBSSA-N	3.6301e+07	4.6003e+07	4.02571e+07	3.24109e+07	2.50885e+07	2.75114e+07	3.00696e+07	5.18691e+07	5.04679e+07	3.17648e+07	3.00193e+07	3.04242e+07	0.924123	-0.113843	0.638923	0.444444	0.190747
Com_12814_pos	Bilirubin	P	C33H36N4O6	584.263	585.27	1.11515	[M+H]+	6.056	-	3	C18	Organoheterocyclic compounds	Tetrapyrroles and derivatives	Bilirubins	"635-65-4"	HMDB0000054	C00486	map00860;map01100;map01110;map04976	-	-	O=C(O)CCC1=C(NC(C=C2N=C(O)C(=C2C=C)C)=C1C)CC=3NC(C=C4N=C(O)C(C=C)=C4C)=C(C3CCC(=O)O)C	BPYKTIZUTYGOLE-IFADSCNNSA-N	2.38998e+06	2.98166e+06	3.81285e+06	3.88148e+06	2.37151e+06	4.50473e+06	2.99444e+06	1.8928e+06	2.22568e+06	4.13948e+06	3.34877e+06	2.28295e+06	1.18112	0.240158	0.313477	0.694444	0.150295
Com_12818_pos	6,8a-Seco-6,8a-deoxy-5-oxoavermectin ''2a'' aglycone	P	C34H50O8	586.351	587.357	1.30141	[M+H]+	9.597	-	3	C18	Phenylpropanoids and polyketides	Macrolides and analogues	Milbemycins	-	-	C11969	map00522	-	-	CCC(C)C1C(C(CC2(O1)CC3CC(O2)CC=C(C(C(C=CC=C(C4(CC(=O)C(=CC4C(=O)O3)C)O)C)C)O)C)O)C	QCSFFKFCYQTXGW-ZGLBEODDSA-N	701164	408693	489738	264410	567566	140358	372003	344996	438584	253807	341807	465915	1.16004	0.214169	0.869849	0.638889	0.116723
Com_12820_pos	Glu-Ile-Leu-Asp-Val	P	C26H45N5O10	587.317	588.327	4.46986	[M+H]+	7.051	-	3	C18	Organic acids and derivatives	Peptidomimetics	Hybrid peptides	"-"	HMDB0252757	-	-	-	85047242	CCC(C)C(NC(=O)C(N)CCC(O)=O)C(=O)NC(CC(C)C)C(=O)NC(CC(O)=O)C(=O)NC(C(C)C)C(O)=O	VPKCCODFKUZEMT-UHFFFAOYSA-N	1.72234e+07	1.17565e+07	7.73616e+06	8.63875e+06	2.54169e+07	1.24572e+07	1.6582e+07	1.91788e+07	5.05328e+06	1.06796e+07	2.49552e+06	3.03032e+07	0.987383	-0.0183176	0.648973	0.472222	0.354809
Com_12825_pos	LysoPC(22:5(7Z,10Z,13Z,16Z,19Z)/0:0)	P	C30H52NO7P	569.348	592.337	1.23633	[M+Na]+	9.094	0.72	2	C18	Lipids and lipid-like molecules	Glycerophospholipids	Glycerophosphocholines	"-"	HMDB0010403	C04230	map00564;map04148;map05231	LMGP01050143	53480475	CC\C=C/C\C=C/C\C=C/C\C=C/C\C=C/CCCCCC(=O)OC[C@](O)([H])COP([O-])(=O)OCC[N+](C)(C)C	BIEOSECQPGGZMF-NAIWXXGBSA-N	5.46527e+08	4.55274e+08	2.8448e+08	3.10631e+08	4.65213e+08	2.38297e+08	2.32268e+08	2.12462e+08	1.62183e+08	3.01483e+08	3.00483e+08	3.91247e+08	1.43765	0.523712	0.0812823	0.805556	1.6369
Com_12835_pos	Asterinic acid	P	C40H50O4	594.371	595.381	4.49905	[M+H]+	8.542	0.74	2	C18	Lipids and lipid-like molecules	Prenol lipids	Triterpenoids	-	HMDB0036872	-	-	LMPR01070051	-	CC1=C(C(CC(C1=O)O)(C)C)C=CC(=CC=CC(=CC=CC=C(C)C=CC=C(C)C#CC2=C(C(=O)C(CC2(C)C)O)C)C)C	BZQRJBLJDFPOBX-AKKQMVQHSA-N	1.51204e+07	7.83493e+06	2.17521e+07	862691	9.31889e+06	3.00637e+06	1.52941e+06	2.00314e+06	2.03748e+06	69487.5	701950	2.50342e+06	6.54562	2.71053	0.0286503	0.888889	3.38147
Com_12836_pos	Hericenone H	P	C37H54O6	594.392	595.402	4.26811	[M+H]+	9.387	-	3	C18	Lipids and lipid-like molecules	Fatty Acyls	Lineolic acids and derivatives	"141973-37-7"	HMDB0039595	-	-	-	10416073	CCCCC\C=C\C\C=C\CCCCCCCC(=O)OCC1=CC(OC)=C2CCC(C)(CC(=O)C=C(C)C)OC2=C1C=O	WQODVCURNLADTH-IWCZYTNJSA-N	1.97151e+07	1.68061e+07	2.38407e+07	1.95032e+07	1.57588e+07	2.52093e+07	2.40801e+07	1.40638e+07	2.27775e+07	2.70779e+07	1.67196e+07	6.70094e+06	1.08449	0.117011	0.499183	0.444444	0.410991
Com_12841_pos	PC(18:1(12Z)-2OH(9,10)/2:0)	P	C28H54NO10P	595.349	596.359	4.9332	[M+H]+	9.581	0.65	2	C18	-	-	-	"-"	HMDB0288857	-	-	-	-	[H][C@@](COC(=O)CCCCCCC[C@@H](O)[C@H](O)C\C=C/CCCCC)(COP([O-])(=O)OCC[N+](C)(C)C)OC(C)=O	QMAQJRVGLHIMHT-RTGDZYTISA-N	1.24109e+07	1.46148e+07	1.01309e+07	1.1562e+07	1.17708e+07	9.32899e+06	7.2225e+06	5.70778e+06	6.01614e+06	9.47837e+06	1.06199e+07	1.43435e+07	1.30775	0.387084	0.0918201	0.777778	1.49125
Com_12843_pos	Methylanhydrovilangin	P	C36H52O7	596.371	597.373	8.67196	[M+H]+	9.413	-	3	C18	Organoheterocyclic compounds	Pyrans	-	-	-	-	-	-	-	CCCCCCCCCCCC1=C(C(=O)C2=C(C1=O)OC3=C(C2C)C(=O)C(=C(C3=O)CCCCCCCCCCC)O)O	PSIOYNVYDPZURD-UHFFFAOYSA-N	1.51965e+07	2.02029e+07	8.67032e+06	6.52061e+06	1.08227e+07	7.05362e+06	9.13744e+06	5.55916e+06	5.48389e+06	7.86695e+06	1.08919e+07	9.83015e+06	1.40388	0.48942	0.218192	0.666667	0.886527
Com_12862_pos	Hematoporphyrin_I	P	C34H38N4O6	598.279	599.289	4.77263	[M+H]+	5.438	0.52	2	C18	Organoheterocyclic compounds	Tetrapyrroles and derivatives	Porphyrins	-	-	-	-	-	11103	c(c52)(C([H])(C([H])([H])[H])O[H])c(c(n([H])5)c(c(c4C(O[H])(C([H])([H])[H])[H])n(c(c(C([H])([H])[H])4)c(c(n1)C(=C(c1c([H])c(C(C([H])([H])C(C(O[H])=O)([H])[H])=3)nc(C3C([H])([H])[H])c2[H])C(C(C(O[H])=O)([H])[H])([H])[H])C([H])([H])[H])[H])[H])[H])C([H])([H])[H]	KFKRXESVMDBTNQ-AMPAVEGJSA-N	4.33768e+06	3.97819e+06	4.7701e+06	3.36006e+06	4.16939e+06	3.4798e+06	2.27929e+06	3.03532e+06	3.84214e+06	5.31773e+06	82875.1	1.98876e+06	1.45625	0.542256	0.225722	0.777778	1.78179
Com_12863_pos	DG(TXB2/0:0/10:0)	P	C33H58O9	598.408	599.421	8.56178	[M+H]+	8.466	-	3	C18	-	-	-	"-"	HMDB0294484	-	-	-	-	CCCCCCCCCC(=O)OC[C@H](O)COC(=O)CCC\C=C/C[C@H]1[C@@H](O)CC(O)O[C@@H]1\C=C\[C@@H](O)CCCCC	PARFEDOXMKOIGA-IFNLFKLTSA-N	2.8318e+07	2.40564e+07	2.33564e+07	2.78688e+07	2.34976e+07	3.49548e+07	3.41443e+07	2.44861e+07	2.36256e+07	2.68238e+07	2.04658e+07	1.99844e+07	1.08374	0.116021	0.420196	0.638889	0.259447
Com_12865_pos	Hericenone G	P	C37H58O6	598.423	599.435	6.62933	[M+H]+	9.882	0.54	2	C18	Organoheterocyclic compounds	Benzopyrans	1-benzopyrans	-	HMDB0039594	-	-	-	-	CCCCCCCCCCCCCCCCCC(=O)OCC1=CC(=C2CCC(OC2=C1C=O)(C)CC(=O)C=C(C)C)OC	GGXBOOLRGQUWIV-UHFFFAOYSA-N	6.74902e+07	6.56729e+07	6.7583e+07	5.78034e+07	6.61169e+07	6.56119e+07	6.35193e+07	4.78127e+07	6.10789e+07	6.47877e+07	5.84144e+07	5.35695e+07	1.11769	0.160522	0.0636351	0.888889	0.381346
Com_12866_pos	PC(20:5(5Z,8Z,11Z,14Z,16E)-OH(18R)/2:0)	P	C30H50NO9P	599.322	600.329	1.0119	[M+H]+	7.32	0.69	2	C18	-	-	-	"-"	HMDB0288863	-	-	-	-	[H][C@@](COC(=O)CCC\C=C/C\C=C/C\C=C/C\C=C/C=C/[C@@H](O)CC)(COP([O-])(=O)OCC[N+](C)(C)C)OC(C)=O	CXCNJXJYKYDOID-DGMORMPRSA-N	1.83231e+08	6.59119e+07	5.33875e+07	2.08562e+08	4.57557e+07	1.76604e+08	6.60326e+07	9.865e+07	5.70868e+07	1.13084e+08	2.40893e+08	2.82322e+08	0.854771	-0.226391	0.688374	0.361111	0.267168
Com_12892_pos	Cycloviolaxanthin	P	C40H56O4	600.418	601.421	6.74188	[M+H]+	9.146	-	3	C18	Lipids and lipid-like molecules	Prenol lipids	Tetraterpenoids	-	HMDB0038106	-	-	LMPR01070063	-	CC(=CC=CC=C(C)C=CC=C(C)C=CC12C(CC(O1)CC2(C)O)(C)C)C=CC=C(C)C=CC34C(CC(O3)CC4(C)O)(C)C	RZEVGLVRLUDYEA-AOXVFRMFSA-N	648326	255180	430211	645761	580784	151615	188485	478172	112827	397161	406174	316915	1.4275	0.513494	0.32641	0.722222	0.414249
Com_12893_pos	PC(20:4(6E,8Z,11Z,14Z)-OH(5S)/2:0)	P	C30H52NO9P	601.338	602.344	2.1261	[M+H]+	6.816	0.66	2	C18	-	-	-	"-"	HMDB0288809	-	-	-	-	[H][C@@](COC(=O)CCC[C@H](O)\C=C\C=C/C\C=C/C\C=C/CCCCC)(COP([O-])(=O)OCC[N+](C)(C)C)OC(C)=O	PEZMAQPELDAZAY-XYBACXGZSA-N	1.00937e+08	5.7664e+07	4.00799e+07	5.70746e+07	7.18136e+07	8.14806e+07	5.13431e+07	9.07823e+07	4.41223e+07	8.27337e+07	9.61835e+07	1.52145e+08	0.790725	-0.338753	0.413904	0.638889	0.186419
Com_128_pos	Cyclo(Ala-Gly)	P	C5H8N2O2	128.059	129.066	0.34606	[M+H]+	1.384	0.73	1	C18	Organic acids and derivatives	Carboxylic acids and derivatives	Amino acids, peptides, and analogues	"4526-77-6"	HMDB0031547	-	-	-	107297	CC1NC(=O)CNC1=O	ICCHEGCKVBMSTF-UHFFFAOYSA-N	4.38848e+07	4.15765e+07	4.57581e+07	4.92866e+07	4.43589e+07	4.90013e+07	4.42993e+07	3.71054e+07	3.25059e+07	4.51242e+07	5.71879e+07	5.09933e+07	1.02489	0.0354649	0.665394	0.527778	0.474135
Com_12921_pos	trapoxin A	P	C34H42N4O6	602.31	603.313	7.74168	[M+H]+	6.451	0.50	2	C18	Organic acids and derivatives	Carboxylic acids and derivatives	Amino acids, peptides, and analogues	-	-	-	-	-	-	C1CCN2C(C1)C(=O)NC(C(=O)NC(C(=O)NC(C2=O)CC3=CC=CC=C3)CC4=CC=CC=C4)CCCCCC(=O)C5CO5	GXVXXETYXSPSOA-UFEOFEBPSA-N	2.98925e+07	2.55644e+07	5.0045e+07	3.02038e+07	5.76441e+07	5.13849e+07	2.89824e+07	3.95772e+07	8.94557e+07	8.46844e+07	1.22133e+07	3.49042e+07	0.844445	-0.243925	0.969464	0.472222	0.643428
Com_12922_pos	Avermectin A2b aglycone	P	C34H50O9	602.345	603.349	5.65248	[M+H]+	5.234	-	3	C18	Phenylpropanoids and polyketides	Macrolides and analogues	Milbemycins	-	-	C11956	map00522	-	-	CC1C=CC=C2COC3C2(C(C=C(C3OC)C)C(=O)OC4CC(CC=C(C1O)C)OC5(C4)CC(C(C(O5)C(C)C)C)O)O	COVVXXPWZYVADP-JVRRXQMPSA-N	4.12104e+07	3.6966e+07	4.14596e+07	3.6897e+07	4.15921e+07	4.55636e+07	4.92631e+07	6.66502e+07	5.68805e+07	5.74719e+07	4.15418e+07	3.77844e+07	0.787129	-0.345328	0.0521205	0.833333	0.88686
Com_12923_pos	Cycloartanyl ferulate	P	C40H60O4	604.449	605.452	7.72409	[M+H]+	9.885	-	3	C18	Lipids and lipid-like molecules	Steroids and steroid derivatives	Cycloartanols and derivatives	"20972-10-5"	HMDB0036295	-	-	-	59271038	COC1=CC(\C=C\C(=O)OC2CCC34CC33CCC5(C)C(CCC5(C)C3CCC4C2(C)C)C(C)CCCC(C)C)=CC=C1O	MFIVAYYVKCBONU-GHRIWEEISA-N	1.35917e+07	9.74189e+06	1.30792e+07	9.69349e+06	1.4375e+07	1.13247e+07	1.17073e+07	7.7521e+06	1.03545e+07	1.46864e+07	9.89788e+06	5.90276e+06	1.19079	0.251925	0.207634	0.638889	0.413438
Com_1292_pos	Dodecanoic acid	P	C12H24O2	200.178	223.169	9.95081	[M+Na]+	8.052	0.71	1	C18	Lipids and lipid-like molecules	Fatty Acyls	Fatty acids and conjugates	"143-07-7"	HMDB0000638	C02679	map00061;map00333;map01100;map01110	LMFA01010012	3893	CCCCCCCCCCCC(O)=O	POULHZVOKOAJMA-UHFFFAOYSA-N	1.62889e+07	2.06987e+07	1.75196e+07	2.28292e+07	1.25152e+07	1.98123e+07	1.49341e+07	2.258e+07	2.24968e+07	1.7506e+07	1.48072e+07	2.34049e+07	0.947592	-0.0776619	0.675118	0.555556	0.134032
Com_12930_pos	Reserpine	P	C33H40N2O9	608.273	609.278	4.79911	[M+H]+	5.438	0.52	2	C18	Alkaloids and derivatives	Yohimbine alkaloids	-	"50-55-5"	HMDB0014351	C06539	-	-	5770	O=C(OC1CC2CN3CCC=4C=5C=CC(OC)=CC5NC4C3CC2C(C(=O)OC)C1OC)C6=CC(OC)=C(OC)C(OC)=C6	QEVHRUUCFGRFIF-MDEJGZGSSA-N	5.30915e+07	3.21131e+07	3.66421e+07	3.27239e+07	4.49719e+07	4.33975e+07	4.22651e+07	6.00395e+07	3.92281e+07	5.57281e+07	5.84839e+07	3.82555e+07	0.826326	-0.275217	0.139581	0.75	0.448275
Com_12938_pos	Austrobuxusin I	P	C33H50O9	590.345	613.339	6.9111	[M+Na]+	5.583	-	3	C18	Organic acids and derivatives	Carboxylic acids and derivatives	Tricarboxylic acids and derivatives	-	-	-	-	LMPR0103540011	-	O=C(OC(C)C1C(=O)OC2(C1)C3OC3C4(O)C5C(=O)OC(C(O)C24C)C5C(=C)C)CCCCCCCCCCCCC	DKZOQKYOEKTNQN-HXEOHGHCSA-N	3.07896e+06	2.2582e+06	3.28358e+06	1.74104e+06	1.88637e+06	1.62453e+06	1.21277e+06	2.61284e+06	1.40997e+06	1.94045e+06	1.36574e+06	1.56771e+06	1.37224	0.456537	0.0901803	0.805556	1.11173
Com_1293_neg	Prostaglandin G2	N	C20H32O6	368.22	349.202	0.97489	[M-H-H2O]-	6.346	0.91	1	C18	Lipids and lipid-like molecules	Fatty Acyls	Eicosanoids	"51982-36-6"	HMDB0003235	C05956	map00590;map01100;map04611;map04726;map07034	LMFA03010009	5280883	CCCCCC(C=CC1C2CC(C1CC=CCCCC(=O)O)OO2)OO	SGUKUZOVHSFKPH-YNNPMVKQSA-N	8.90984e+07	1.37889e+08	1.56743e+08	1.5096e+08	1.21521e+08	1.11662e+08	1.6198e+08	3.99783e+07	1.00229e+08	1.03526e+08	5.76374e+06	5.06024e+07	1.66178	0.732728	0.130189	0.777778	1.29065
Com_12940_pos	Ferrioxamine B	P	C25H45FeN6O8	613.265	614.275	4.3908	[M+H]+	6.274	-	3	C18	Lipids and lipid-like molecules	Fatty Acyls	Fatty amides	"-"	HMDB0240270	C07597	-	-	123851	CC(=O)N1CCCCCNC(=O)CCC(=O)N2CCCCCNC(=O)CCC(=O)N(CCCCCN)O[Fe](O1)O2	SRMBQCVUAVULDJ-UHFFFAOYSA-N	4.03552e+06	2.33051e+06	5.31169e+06	1.13451e+06	1.27933e+07	951082	1.34092e+06	1.21972e+07	2.5294e+07	6.14265e+06	651583	710685	0.573117	-0.803099	0.908272	0.5	0.301173
Com_12943_pos	PC(PGJ2/2:0)	P	C30H50NO10P	615.317	616.324	1.58049	[M+H]+	6.209	0.70	2	C18	-	-	-	"-"	HMDB0288835	-	-	-	-	CCCCC[C@H](O)\C=C\[C@@H]1[C@@H](C\C=C/CCCC(=O)OC[C@H](COP([O-])(=O)OCC[N+](C)(C)C)OC(C)=O)C=CC1=O	HOMAYBMRGLABMS-JRXAHRHBSA-N	6.53184e+07	4.50221e+07	3.82963e+07	5.21587e+07	7.51234e+07	7.46266e+07	4.38637e+07	7.27742e+07	5.89699e+07	7.59134e+07	7.94733e+07	1.33186e+08	0.755191	-0.405086	0.209143	0.722222	0.234985
Com_12948_pos	PC(20:4(6Z,8E,10E,14Z)-2OH(5S,12R)/2:0)	P	C30H52NO10P	617.333	618.338	3.01232	[M+H]+	6.301	0.62	2	C18	-	-	-	"-"	HMDB0288839	-	-	-	-	[H][C@@](COC(=O)CCC[C@H](O)\C=C/C=C/C=C/[C@H](O)C\C=C/CCCCC)(COP([O-])(=O)OCC[N+](C)(C)C)OC(C)=O	IUBWSBMOTXNFNR-AHNZSSKOSA-N	5.44552e+07	3.34568e+07	2.52167e+07	3.68875e+07	5.36937e+07	6.04912e+07	4.51959e+07	5.78856e+07	4.02368e+07	6.66307e+07	4.91462e+07	7.47582e+07	0.791368	-0.337579	0.16584	0.722222	0.300209
Com_12954_pos	DG(i-14:0/0:0/PGJ2)	P	C37H62O7	618.45	619.453	6.83184	[M+H]+	9.357	-	3	C18	-	-	-	"-"	HMDB0298791	-	-	-	-	CCCCC[C@H](O)\C=C\[C@@H]1[C@@H](C\C=C/CCCC(=O)OC[C@H](O)COC(=O)CCCCCCCCCCC(C)C)C=CC1=O	PDYKXMQNEBUVKY-PDIOQASRSA-N	523377	319779	967139	1.69046e+06	882327	1.38466e+06	1.07529e+06	386642	895956	238871	1.66014e+06	205831	1.29242	0.370078	0.379345	0.638889	0.471763
Com_12957_pos	3beta,23,28-Trihydroxy-12-oleanene 23-caffeate	P	C39H56O6	620.408	621.412	4.46832	[M+H]+	9.469	0.60	2	C18	Lipids and lipid-like molecules	Prenol lipids	Triterpenoids	-	-	-	-	-	-	CC1(CCC2(CCC3(C(=CCC4C3(CCC5C4(CCC(C5(C)COC(=O)C=CC6=CC(=C(C=C6)O)O)O)C)C)C2C1)C)CO)C	DYOQDMIWQJGRQY-YIEOTUJOSA-N	1.57142e+07	2.2927e+07	2.44412e+07	1.03834e+08	1.62855e+07	4.49244e+07	2.14136e+07	9.95331e+06	2.26849e+06	2.13617e+07	5.52553e+07	8.05314e+06	1.92828	0.947318	0.15555	0.75	1.15207
Com_12961_pos	PC(2:0/20:5(5Z,8Z,10E,14Z,17Z)-OH(12))	P	C30H50NO9P	599.322	622.312	0.10032	[M+Na]+	7.284	-	3	C18	-	-	-	"-"	HMDB0288866	-	-	-	-	[H][C@@](COC(C)=O)(COP([O-])(=O)OCC[N+](C)(C)C)OC(=O)CCC\C=C/C\C=C/C=C/C(O)C\C=C/C\C=C/CC	AEESUUVGTZDUJB-BJBMSCDESA-N	3.58247e+07	2.88624e+07	1.62115e+07	5.41085e+07	1.64116e+07	3.74126e+07	1.67305e+07	3.66519e+07	1.80062e+07	3.6503e+07	7.80142e+06	6.21276e+07	1.06192	0.086675	0.64012	0.5	0.174945
Com_12973_pos	1,2-Dilauroyl-sn-glycero-3-phosphocholine	P	C32H64NO8P	621.437	622.44	7.02372	[M+H]+	10.435	0.55	2	C18	Lipids and lipid-like molecules	Glycerophospholipids	Glycerophosphocholines	"18194-25-7"	HMDB0244809	-	-	LMGP01010429	65262	CCCCCCCCCCCC(=O)OCC(COP([O-])(=O)OCC[N+](C)(C)C)OC(=O)CCCCCCCCCCC	IJFVSSZAOYLHEE-UHFFFAOYSA-N	1.74197e+06	2.25207e+06	1.32854e+06	682598	775910	2.32955e+06	1.3909e+06	932317	1.25795e+06	1.48644e+06	709324	1.57795e+06	1.23872	0.308851	0.581294	0.611111	0.411622
Com_12977_pos	Leukotriene C5	P	C30H45N3O9S	623.288	624.29	7.41054	[M+H]+	6.109	0.53	2	C18	Organic acids and derivatives	Carboxylic acids and derivatives	Amino acids, peptides, and analogues	"75207-09-9"	HMDB0012993	-	-	-	53481570	CC\C=C/C\C=C/C\C=C/C=C/C=C/[C@@H](SC[C@H](NC(=O)CC[C@@H](N)C(O)=O)C(=O)NCC(O)=O)[C@@H](O)CCCC(O)=O	OSBTVMNXIHRFGN-KERZFGRDSA-N	1.45088e+07	1.22688e+07	1.26702e+07	6.40946e+06	2.97406e+07	5.74123e+06	8.06792e+06	1.32474e+07	1.82801e+07	1.29696e+07	4.32794e+06	9.19551e+06	1.23076	0.29955	0.650677	0.527778	0.655881
Com_12978_pos	PC(2:0/20:3(5Z,11Z,14Z)-O(8,9))	P	C30H52NO9P	601.338	624.327	0.34065	[M+Na]+	6.852	-	3	C18	-	-	-	"-"	HMDB0288802	-	-	-	-	[H][C@@](COC(C)=O)(COP([O-])(=O)OCC[N+](C)(C)C)OC(=O)CCC\C=C/CC1OC1C\C=C/C\C=C/CCCCC	HOYUTXMYHFYKEI-MAEOVDLMSA-N	2.54918e+07	1.6853e+07	7.57964e+06	1.17588e+07	1.53039e+07	1.34118e+07	1.17743e+07	9.38109e+06	1.07906e+07	2.08465e+07	220500	1.74254e+07	1.28338	0.359945	0.346381	0.611111	1.62797
Com_129_pos	Naphthalene	P	C10H8	128.063	129.07	0.04112	[M+H]+	6.691	0.79	2	C18	Benzenoids	Naphthalenes	-	"91-20-3"	HMDB0029751	C00829	map00626;map00980;map01100;map01120;map01220;map07114	-	931	C1=CC=C2C=CC=CC2=C1	UFWIBTONFRDIAS-UHFFFAOYSA-N	7.03832e+07	6.57119e+07	9.02772e+07	7.38789e+07	8.81577e+07	9.25231e+07	7.2203e+07	8.27316e+07	7.49323e+07	6.84628e+07	1.32728e+08	1.11171e+08	0.886954	-0.173069	0.454324	0.416667	0.383633
Com_13006_pos	Dauricine	P	C38H44N2O6	624.32	625.331	5.85131	[M+H]+	5.224	-	3	C18	Organoheterocyclic compounds	Isoquinolines and derivatives	Benzylisoquinolines	"524-17-4"	HMDB0250881	C09419	-	-	-	CN1CCC2=CC(=C(C=C2C1CC3=CC=C(C=C3)OC4=C(C=CC(=C4)CC5C6=CC(=C(C=C6CCN5C)OC)OC)O)OC)OC	AQASRZOCERRGBL-ROJLCIKYSA-N	8.62348e+06	1.05474e+07	6.7013e+06	7.86662e+06	7.8244e+06	7.22927e+06	9.75793e+06	9.01012e+06	1.02867e+07	1.09586e+07	7.10374e+06	6.30854e+06	0.913278	-0.130873	0.474528	0.611111	0.46912
Com_13008_pos	23-O-beta-D-Glucopyranosyl-25-methyldolichosterone	P	C34H56O10	624.387	625.391	5.64106	[M+H]+	8.039	0.54	2	C18	Lipids and lipid-like molecules	Steroids and steroid derivatives	Steroidal glycosides	-	HMDB0301798	-	-	-	-	CC(C)C(=C)C(C(C(C)C1CCC2C1(CCC3C2CC(=O)C4C3(CC(C(C4)O)O)C)C)O)OC5C(C(C(C(O5)CO)O)O)O	XZPPJZLZJQPUHI-NIMUZDJVSA-N	2.27326e+06	2.86466e+06	8.37634e+06	1.36765e+06	3.52093e+06	1.11822e+06	676190	689331	1.42696e+06	1.33577e+06	585852	495812	3.74691	1.9057	0.00901085	0.916667	2.14693
Com_13009_pos	11-trans Leukotriene C4	P	C30H47N3O9S	625.303	626.31	1.08099	[M+H]+	6.577	-	3	C18	Benzenoids	Benzene and substituted derivatives	Diphenylmethanes	"-"	HMDB0254188	-	-	-	3907	CCCCCC=CCC=CC=CC=CC(SCC(NC(=O)CCC(N)C(O)=O)C(=O)NCC(O)=O)C(O)CCCC(O)=O	GWNVDXQDILPJIG-UHFFFAOYSA-N	2.15613e+07	1.96013e+07	2.89784e+07	1.82696e+07	4.2194e+07	1.2684e+07	1.20565e+07	1.76794e+07	3.73595e+07	3.28403e+07	1.82009e+06	1.6932e+07	1.20727	0.271754	0.379631	0.666667	1.8281
Com_1300_neg	7-hydroxy-3-(3-methoxyphenyl)-8-[(pyrrolidin-1-yl)methyl]-2H-chromen-2-one	N	C21H21NO4	351.147	350.136	9.69799	[M-H]-	5.315	-	3	C18	Phenylpropanoids and polyketides	Isoflavonoids	Hydroxyisoflavonoids	"951943-43-4"	-	-	-	-	17600068	COC1=CC=CC(=C1)C2=CC3=C(C(=C(C=C3)O)CN4CCCC4)OC2=O	KPPQXEPXCPOZAE-UHFFFAOYSA-N	6.22808e+06	7.11372e+06	7.36687e+06	3.67256e+06	1.2869e+07	8.39943e+06	1.45803e+07	1.10492e+07	1.52034e+07	1.02777e+07	4.78643e+06	1.92321e+07	0.607616	-0.718768	0.0943026	0.805556	0.800874
Com_13010_pos	LysoPC(24:1(15Z)/0:0)	P	C32H64NO7P	605.442	628.43	2.05523	[M+Na]+	8.038	0.54	2	C18	Lipids and lipid-like molecules	Glycerophospholipids	Glycerophosphocholines	"-"	HMDB0010406	C04230	map00564;map04148;map05231	LMGP01050144	53480477	CCCCCCCC\C=C/CCCCCCCCCCCCCC(=O)OC[C@@]([H])(O)COP([O-])(=O)OCC[N+](C)(C)C	GDXMCRNTFPQYOQ-RPUPUBLZSA-N	59697.3	1.6245e+06	1.28046e+06	1.41667e+06	756023	1.42375e+06	881979	2.3021e+06	2.09238e+06	1.79581e+06	1.57418e+06	1.7653e+06	0.630162	-0.666205	0.196488	0.861111	0.966555
Com_13013_pos	Thuggacin A	P	C35H53NO7S	631.354	632.357	6.50344	[M+H]+	5.88	-	3	C18	Organoheterocyclic compounds	Azoles	Thiazoles	-	-	-	-	-	-	CCCCCCC1=CC2=CSC(=N2)C(C(CC(C=CC=CCC(OC1=O)C(C(C(C)C(C(=CC(=CC)C)C)O)O)O)O)O)C	CGUNOWXWUXNOPE-IZQHEKLCSA-N	4.07565e+06	1.65287e+07	1.80682e+07	1.01109e+07	6.76543e+06	3.04406e+07	1.83064e+06	2.82429e+06	1.87021e+06	4.40823e+06	3.09704e+07	9.05593e+07	0.649158	-0.623359	0.508565	0.638889	0.711158
Com_13014_pos	Longithorone E	P	C42H48O5	632.35	633.36	4.69145	[M+H]+	8.141	-	3	C18	Lipids and lipid-like molecules	Prenol lipids	Diterpenoids	-	-	-	-	-	-	C12=CC(=O)C=C(C1=O)C[C@@H]1[C@@](CC/C=C(/CC[C@H]2C(=C)C)\C)([C@@H]2C=C(C1)CC/C=C(/C)\CC1=CC(=O)C(=CC1=O)C/C=C(/C2)\C)C=O	IQYUYMLTDIXDMM-GKANFHPJNA-N	1.29632e+06	1.0372e+06	2.862e+06	4.37485e+06	1.20915e+06	1.21323e+06	1.98362e+06	4.9059e+06	118784	1.02492e+06	2.73019e+07	5.66463e+06	0.292508	-1.77345	0.686752	0.611111	0.669749
Com_13015_pos	Flexirubin	P	C43H54O4	634.402	635.415	8.38072	[M+H]+	8.439	-	3	C18	Benzenoids	Phenol esters	-	-	-	-	-	-	-	CCCCCCCCCCCCC1=C(C=C(C=C1OC(=O)C=CC=CC=CC=CC=CC=CC=CC=CC2=CC(=C(C=C2)O)C)C)O	GFNJWVBJKYYUIN-CMUOTRNOSA-N	565754	71836.1	959311	1.17628e+06	1.06076e+06	55333.4	91372.4	592260	122827	619447	254164	1.28952e+06	1.3097	0.389239	0.874745	0.5	0.223942
Com_13016_pos	CE(8F4)	P	C43H70O3	634.532	635.541	2.41294	[M+H]+	9.694	-	3	C18	Lipids and lipid-like molecules	Steroids and steroid derivatives	Steroid esters	"-"	HMDB0112226	-	-	-	131819669	CCCCC1=CC=C(CCCCCCCC(=O)OC2CCC3(C)C4CCC5(C)C(CCC5C4CC=C3C2)C(C)CCCC(C)C)O1	WAZXXLLRONWTAP-UHFFFAOYSA-N	2.85933e+08	6.96354e+06	3.30441e+06	4.17536e+06	2.33119e+06	9.91434e+06	1.76217e+06	1.2933e+06	1.82693e+06	3.40334e+06	3.12034e+06	1.15108e+07	13.6415	3.76993	0.17459	0.777778	2.35394
Com_13026_pos	Wikstroelide B	P	C37H52O10	656.356	657.361	3.70022	[M+H]+	7.992	-	3	C18	Lipids and lipid-like molecules	Prenol lipids	Diterpenoids	-	-	-	-	-	-	[C@]12(O[C@@H]3[C@H]4[C@@]([C@H]5[C@]([C@@H]([C@@]6([C@H]4O6)CO)O)(C(=O)C(=C5)C)O)([C@@H]([C@H]([C@@]3(O1)C(=C)C)OC(=O)C)C)O2)/C=C/C=C/CCCCCCCCCC	IRCRDEQDVIBZMS-MZGPRIJBNA-N	4.92719e+06	2.21897e+06	8.55718e+06	8.1268e+06	9.57837e+06	7.5005e+06	944157	2.06564e+06	1.67387e+07	1.37202e+07	3.99437e+07	2.0491e+07	0.43565	-1.19876	0.635434	0.666667	0.772125
Com_13061_pos	SM(d18:1/14:1(9Z))	P	C37H73N2O6P	672.521	673.528	0.08516	[M+H]+	9.647	0.57	2	C18	Lipids and lipid-like molecules	Sphingolipids	Phosphosphingolipids	"222403-65-8"	HMDB0240612	-	-	-	-	[H][C@@](COP([O-])(=O)OCC[N+](C)(C)C)(NC(=O)CCCCCCC\C=C/CCCC)[C@H](O)\C=C\CCCCCCCCCCCCC	SOWIKWJDPCEPOJ-IOBGKIDWSA-N	1.17213e+06	115953	1.04615e+06	1.31199e+06	100338	1.38436e+06	1.4137e+06	1.17748e+06	1.01159e+06	1.58814e+06	1.23747e+06	115334	0.784101	-0.350888	0.509385	0.638889	0.521387
Com_1306_neg	4-Methylumbelliferyl glucuronide	N	C16H16O9	352.079	351.069	7.92437	[M-H]-	5.6	0.68	1	C18	Phenylpropanoids and polyketides	Coumarins and derivatives	Coumarin glycosides	"6160-80-1"	HMDB0240464	C11584	-	-	91553	CC1=CC(=O)OC2=C1C=CC(=C2)OC3C(C(C(C(O3)C(=O)O)O)O)O	ARQXEQLMMNGFDU-JHZZJYKESA-N	279377	32690.2	29669.8	50510.5	597717	181674	24157.8	346113	176569	107657	182446	69517.4	1.29254	0.370212	0.937892	0.5	0.344546
Com_13106_pos	Scopularide H	P	C38H61N5O7	699.457	700.465	0.5824	[M+H]+	9.077	-	3	C18	Organic acids and derivatives	Peptidomimetics	Depsipeptides	-	-	-	-	-	-	O=C1OC(CC(=O)NCC(=O)NC(C(=O)NC(C(=O)NC(C(=O)NC1CC=2C=CC=CC2)C)CC(C)C)C(C)C)C(C)CCCCCCCC	RALTUMFCLLNZRF-UHFFFAOYSA-N	468665	1.02114e+06	1.23868e+06	2.10551e+06	115480	1.38284e+06	95016.1	187661	822279	110290	438957	2.4089e+06	1.55849	0.64015	0.264145	0.722222	0.934609
Com_13117_pos	Subulatin	P	C32H34O18	706.175	707.185	4.72617	[M+H]+	1.409	0.53	2	C18	Organic oxygen compounds	Organooxygen compounds	Carbohydrates and carbohydrate conjugates	-	-	-	-	-	-	C1=CC(=C(C=C1C=CC(=O)OC2C(C=C(OC2C(CO)O)C(=O)O)OC(=O)C=CC3=CC(=C(C=C3)OC4C(C(C(C(O4)CO)O)O)O)O)O)O	LMMUFUFTSHITNC-YJGIVPHDSA-N	7.30336e+07	5.9768e+07	7.18736e+07	6.63038e+07	6.18077e+07	1.95745e+07	5.94581e+07	7.96814e+07	6.7485e+07	6.40201e+07	8.69467e+07	9.30357e+07	0.781935	-0.354879	0.199168	0.722222	0.961019
Com_1311_pos	Tetramethyluric acid	P	C9H12N4O3	224.091	225.097	4.88355	[M+H]+	6.091	0.71	1	C18	Organoheterocyclic compounds	Imidazopyrimidines	Purines and purine derivatives	"2309-49-1"	HMDB0004328	-	-	-	75324	CN1C2=C(N(C1=O)C)N(C(=O)N(C2=O)C)C	QGDOQULISIQFHQ-UHFFFAOYSA-N	6.96113e+06	5.68924e+06	4.60329e+06	3.6923e+06	6.11949e+06	3.55754e+06	2.87933e+06	1.5288e+06	2.59635e+06	2.49039e+06	2.81528e+08	1.18902e+06	0.104797	-3.25433	0.935288	0.833333	0.839974
Com_13123_pos	Trungapeptin A	P	C40H58N4O8	722.425	723.44	9.64726	[M+H]+	10.254	0.53	2	C18	Organic acids and derivatives	Peptidomimetics	Depsipeptides	-	-	-	-	-	-	CCC(C)C1C(=O)OC(C(C(=O)NC(C(=O)N(C(C(=O)OC(C(=O)N2CCCC2C(=O)N1)CC3=CC=CC=C3)C(C)C)C)C(C)C)C)CCCC#C	ZSVZJFSZXRBSGU-URWRVPRISA-N	439438	248731	635813	1.07324e+07	250427	2.82602e+06	2.65239e+08	175444	125144	549517	3.8318e+06	3.95628e+06	0.0552542	-4.17777	0.581489	0.527778	1.02068
[truncated: 3,302 more rows]
