# Supplementary material for: Gene dosage imbalance disrupts systemic metabolism in the Dp16 Down syndrome mouse model
Source: eLife. 2026 Aug 3;15:RP110476. doi: 10.7554/eLife.110476 (PMC13432951; doi:10.7554/eLife.110476)
Supplement: Figure 4—source data 4. — Differential metabolites criteria: VIP >1.0, fold change (FC)>1.2 or FC <0.833 and <i>P-value <0.05. Sample name notation: male WT liver (M_WT_L), male WT serum (M_WT_S), male Dp16 liver (M_16_L), male Dp16 serum (M_16_S), female WT liver (F_WT_L), female WT serum (F_WT_L), female Dp16 liver (F_16_L), female Dp16 serum (F_16_S). [file elife-110476-fig4-data4.xlsx]

## Sheet: Sheet1
Compound_ID	Name	IonMode	Formula	MolecularWeight	m/z	MassError	Adduct	RT (min)	Score	Level	Column	ClassI	ClassII	ClassIII	CAS	HMDB_ID	KEGG_ID	KEGG_MapID	Lipidmaps_ID	PubChemID	SMILES	InChIKey	all_F_16_1_S	all_F_16_2_S	all_F_16_3_S	all_F_16_4_S	all_F_16_5_S	all_F_16_6_S	all_F_WT1_S	all_F_WT2_S	all_F_WT3_S	all_F_WT4_S	all_F_WT5_S	all_F_WT6_S	FC	log2FC	Pvalue	ROC	VIP
Com_10003_pos	5-Hydroxy-6-methoxyindole glucuronide	P	C15H17NO8	339.095	340.103	0.0973	[M+H]+	5.447	0.51	2	C18	Organic oxygen compounds	Organooxygen compounds	Carbohydrates and carbohydrate conjugates	"77463-71-9"	HMDB0010363	-	-	-	196512	COC1=C(O[C@@H]2O[C@@H]([C@@H](O)[C@H](O)[C@H]2O)C(O)=O)C=C2C=CNC2=C1	MLRMPLSCFCMXGJ-DKBOKBLXSA-N	2.57698e+07	1.0221e+08	1.43303e+08	1.88129e+08	2.27325e+08	2.3813e+08	3.20285e+07	3.80119e+08	567561	1.23367e+08	2.44826e+06	7.14954e+07	1.51611	0.600375	0.163524	0.722222	0.89052
Com_10004_pos	(+)-Sinactine	P	C20H21NO4	339.147	340.158	9.25243	[M+H]+	6.696	-	3	C18	Alkaloids and derivatives	Protoberberine alkaloids and derivatives	-	-	-	-	-	-	-	COC1=C(C=C2C3CC4=C(CN3CCC2=C1)C5=C(C=C4)OCO5)OC	UWEHVAXMSWXKRW-MRXNPFEDSA-N	5.36698e+07	2.91586e+07	1.60242e+07	2.59363e+07	2.39691e+07	2.72399e+07	484673	2.25831e+06	291020	2.31476e+06	729267	2.77839e+06	19.8724	4.31269	0.000149815	1	3.03712
Com_10014_pos	(7Z,9E)-Dodeca-7,9-dienoylcarnitine	P	C19H33NO4	339.241	340.248	1.17377	[M+H]+	6.3	0.64	2	C18	Lipids and lipid-like molecules	Fatty Acyls	Fatty acid esters	"-"	HMDB0241240	-	-	-	-	CCC=CC=CCCCCCC(=O)OC(CC([O-])=O)C[N+](C)(C)C	CEFGCPSVFBVQLE-UHFFFAOYSA-N	1.99021e+07	1.94951e+07	1.99226e+07	1.30118e+07	2.20453e+07	2.75972e+07	1.96798e+07	6.31184e+07	3.18447e+07	2.53675e+07	1.22865e+07	2.52369e+07	0.687047	-0.54152	0.301189	0.666667	0.206223
Com_1001_pos	Acetylcarnitine	P	C9H17NO4	203.116	204.123	0.72038	[M+H]+	1.415	1.00	1	C18	Lipids and lipid-like molecules	Fatty Acyls	Fatty acid esters	"14992-62-2"	HMDB0240773	C02571	map04931	LMFA07070060	1	CC(=O)OC(CC([O-])=O)C[N+](C)(C)C	RDHQFKQIGNGIED-UHFFFAOYSA-N	6.33832e+09	6.82737e+09	3.71132e+08	4.59009e+09	4.88698e+09	7.64846e+09	5.56917e+09	1.25726e+10	8.26258e+09	1.0557e+10	8.15827e+09	1.15784e+10	0.540801	-0.88683	0.118625	0.916667	0.373664
Com_10022_pos	Docosanamide	P	C22H45NO	339.35	340.357	0.68726	[M+H]+	8.515	0.67	2	C18	Lipids and lipid-like molecules	Fatty Acyls	Fatty amides	"3061-75-4"	HMDB0000583	-	-	LMFA08010020	-	CCCCCCCCCCCCCCCCCCCCCC(=O)N	ORAWFNKFUWGRJG-UHFFFAOYSA-N	3.42115e+07	5.79507e+07	7.4456e+07	5.53303e+07	2.71217e+07	2.31146e+07	4.15832e+07	2.47092e+07	2.26823e+07	2.1297e+07	2.34788e+07	7.52488e+07	1.30232	0.381089	0.316853	0.694444	0.169262
Com_10028_pos	His Gln Gly	P	C13H20N6O5	340.15	341.154	8.88676	[M+H]+	5.577	-	3	C18	Organic acids and derivatives	Carboxylic acids and derivatives	Amino acids, peptides, and analogues	-	-	-	-	-	-	C1=C(NC=N1)CC(C(=O)NC(CCC(=O)N)C(=O)NCC(=O)O)N	HVCRQRQPIIRNLY-IUCAKERBSA-N	1.02242e+06	855929	1.67867e+06	1.87092e+06	1.26591e+06	1.93239e+06	987240	1.45815e+06	830415	1.39244e+06	1.69606e+06	1.41711e+06	1.10857	0.148698	0.635432	0.611111	0.163312
Com_10032_pos	Myricanene A	P	C21H24O4	340.167	341.178	9.50002	[M+H]+	10.439	0.55	2	C18	Phenylpropanoids and polyketides	Diarylheptanoids	Cyclic diarylheptanoids	-	-	-	-	-	-	COC1=C2C=C(CCCC=CCCC3=CC2=C(C=C3)O)C(=C1OC)O	DERKWAJDBPHDET-ARJAWSKDSA-N	8.93631e+07	8.58091e+07	8.60064e+07	9.35987e+07	8.49486e+07	1.19715e+08	3.40846e+07	1.21802e+08	7.27243e+07	1.25125e+08	8.50191e+07	1.15927e+08	1.00858	0.0123264	0.693354	0.5	0.149334
Com_10039_pos	Pentamidine	P	C19H24N4O2	340.19	341.198	2.75837	[M+H]+	11.097	-	3	C18	Benzenoids	Phenol ethers	-	"100-33-4"	HMDB0014876	D08333	-	-	-	N=C(N)C1=CC=C(OCCCCCOC2=CC=C(C=C2)C(=N)N)C=C1	XDRYMKDFEDOLFX-UHFFFAOYSA-N	1.02605e+07	1.14416e+07	1.06887e+07	1.97869e+07	1.44109e+07	1.23368e+07	6.48539e+06	1.30178e+07	9.18407e+06	1.90039e+07	9.83649e+06	1.13652e+07	1.14562	0.196133	0.380746	0.694444	0.20482
Com_1003_neg	Bergenin	N	C14H16O9	328.079	309.06	3.6699	[M-H-H2O]-	5.89	0.54	1	C18	Benzenoids	Benzene and substituted derivatives	Benzoic acids and derivatives	"477-90-7"	HMDB0249087	C09919	-	-	2356	COC1=C(O)C=C2C(=O)OC3C(O)C(O)C(CO)OC3C2=C1O	YWJXCIXBAKGUKZ-UHFFFAOYSA-N	567276	1.42934e+06	1.33495e+06	55495	974178	1.19991e+06	181944	63242.4	1.73509e+06	1.4013e+06	1.00126e+06	1.6799e+06	0.917267	-0.124586	0.931971	0.611111	0.103296
Com_10042_pos	3alpha-Hydroxy-3,5-dihydromonacolin L acid	P	C19H32O5	340.225	341.23	5.9746	[M+H]+	7.057	0.71	2	C18	Organic acids and derivatives	Hydroxy acids and derivatives	Medium-chain hydroxy acids and derivatives	-	-	C20852	map00997;map01100;map01110	-	-	CC1CCC2C(C(C(C=C2C1)O)C)CCC(CC(CC(=O)O)O)O	MRKCPMGQBNMKTA-GBRHIFDWSA-N	3.3985e+06	4.79844e+06	3.84492e+06	5.3584e+06	2.62083e+06	5.38747e+06	1.52874e+06	4.87216e+06	1.78212e+06	3.24278e+06	560544	6.79352e+06	1.35297	0.436129	0.197249	0.694444	1.08481
Com_10046_pos	5alpha,17alpha-Pregn-2-en-20-yn-17-ol acetate	P	C23H32O2	340.24	341.247	1.01264	[M+H]+	6.799	0.79	2	C18	Lipids and lipid-like molecules	Steroids and steroid derivatives	Steroid esters	-	-	C15186	-	-	-	CC(=O)OC1(CCC2C1(CCC3C2CCC4C3(CC=CC4)C)C)C#C	SQRBBVVZRKZEPF-OWNQEUAMSA-N	2.10653e+07	3.14335e+07	1.92105e+07	3.81385e+07	8.6355e+07	4.46147e+07	6.09227e+07	6.12451e+06	6.51531e+07	1.76516e+07	8.76992e+07	5.82853e+06	0.989472	-0.0152687	0.535758	0.444444	0.371149
Com_10047_pos	ent-13E-Labdene-2alpha,3alpha,8alpha,15-tetrol	P	C20H36O4	340.261	341.265	9.26368	[M+H]+	7.974	-	3	C18	Lipids and lipid-like molecules	Prenol lipids	Diterpenoids	-	-	-	-	-	-	CC(=CCO)CCC1C(CCC2C1(CC(C(C2(C)C)O)O)C)(C)O	QAOKXODNDNENDR-WFHIAVENSA-N	7.29459e+07	6.81319e+07	5.74248e+07	6.7427e+07	6.03639e+07	6.50913e+07	7.32891e+07	8.58447e+07	7.47353e+07	8.65729e+07	7.67212e+07	8.2668e+07	0.815672	-0.293939	0.00137143	1	0.310377
Com_1004_neg	3-Hydroxy-4-butanolide	N	C10H16O8	264.085	309.081	6.77949	[M+HCOOH-H]-	5.272	-	3	C18	Organic oxygen compounds	Organooxygen compounds	Carbohydrates and carbohydrate conjugates	"211107-44-7"	-	-	-	-	10445498	C1C(COC1=O)OC2C(C(C(C(O2)CO)O)O)O	MQEPWBMWFIVRPS-MBOSOLAWSA-N	2.33956e+06	1.18152e+07	5.67377e+06	8.27499e+06	5.71287e+06	7.8732e+06	2.92323e+06	2.27439e+06	1.1736e+06	2.08788e+06	3.6265e+06	5.33639e+06	2.39293	1.25878	0.0182883	0.916667	0.973257
Com_10050_pos	Glycidyl stearate	P	C21H40O3	340.298	341.305	0.23686	[M+H]+	10.014	0.93	2	C18	Lipids and lipid-like molecules	Fatty Acyls	Fatty acid esters	"7460-84-6"	-	C19427	-	-	-	CCCCCCCCCCCCCCCCCC(=O)OCC1CO1	OUQGOXCIUOCDNN-UHFFFAOYSA-N	2.68841e+08	2.26674e+08	2.59817e+08	3.24485e+08	2.19152e+08	2.7689e+08	1.47884e+08	2.87047e+08	1.74874e+08	3.10148e+08	2.01807e+08	3.71947e+08	1.055	0.0772411	0.556361	0.555556	0.154974
Com_10060_pos	Deca-5,8-dienedioylcarnitine	P	C17H27NO6	341.184	342.191	0.45992	[M+H]+	5.431	-	3	C18	Lipids and lipid-like molecules	Fatty Acyls	Fatty acid esters	"-"	HMDB0241114	-	-	-	-	C[N+](C)(C)CC(CC([O-])=O)OC(=O)CCCC=CCC=CC(O)=O	JWVCDIDYYDTFSO-UHFFFAOYSA-N	1.00376e+06	2.1756e+06	2.71108e+06	2.4762e+06	4.63725e+06	7.31366e+06	1.0654e+06	1.14056e+07	4.23304e+06	8.44919e+06	4.4372e+06	1.03947e+07	0.508127	-0.976739	0.207783	0.75	0.745442
Com_10073_pos	6-Dodecenoylcarnitine	P	C19H35NO4	341.257	342.263	1.59856	[M+H]+	6.516	0.73	2	C18	Lipids and lipid-like molecules	Fatty Acyls	Fatty acid esters	"-"	HMDB0241217	-	-	-	-	CCCCCC=CCCCCC(=O)OC(CC([O-])=O)C[N+](C)(C)C	MXTCDUJBLDBMTP-UHFFFAOYSA-N	1.06107e+08	9.02307e+07	1.15769e+08	1.19882e+08	1.45093e+08	1.93922e+07	1.64603e+08	1.42578e+08	1.52572e+08	5.18128e+07	1.08354e+08	5.93114e+07	0.878158	-0.187447	0.609454	0.611111	0.140193
Com_10082_pos	trans-2-Dodecenoylcarnitine	P	C19H35NO4	341.257	342.264	0.87203	[M+H]+	8.517	-	3	C18	Lipids and lipid-like molecules	Fatty Acyls	Fatty acid esters	"-"	HMDB0013326	-	-	-	53481671	CCCCCCCCC\C=C\C(=O)O[C@@H](CCC([O-])=O)[N+](C)(C)C	JEOZLTJHDSKQIT-CLVCIHKQSA-N	2.44388e+07	2.37007e+07	2.63968e+07	3.49383e+07	2.30576e+07	4.29345e+07	2.49683e+07	6.81954e+07	2.24378e+07	6.68167e+07	3.91062e+07	3.87459e+07	0.674171	-0.568814	0.168001	0.694444	0.944437
Com_10086_pos	Coniferin	P	C16H22O8	342.131	343.136	6.94929	[M+H]+	5.503	-	3	C18	Organic oxygen compounds	Organooxygen compounds	Carbohydrates and carbohydrate conjugates	-	HMDB0013682	C00761	map00940;map01110	-	-	COC1=C(C=CC(=C1)C=CCO)OC2C(C(C(C(O2)CO)O)O)O	SFLMUHDGSQZDOW-FAOXUISGSA-N	3.25528e+06	4.3353e+06	3.78715e+06	7.15384e+06	6.32218e+06	5.34039e+06	6.9021e+06	8.48503e+06	5.02665e+06	4.51978e+06	5.45979e+06	8.65734e+06	0.773204	-0.371079	0.146804	0.75	0.209581
Com_10088_pos	Anacine	P	C18H22N4O3	342.169	343.175	3.11077	[M+H]+	10.439	-	3	C18	Organoheterocyclic compounds	Diazanaphthalenes	Benzodiazines	-	-	-	-	-	-	CC(C)CC1C2=NC3=CC=CC=C3C(=O)N2C(C(=O)N1)CCC(=O)N	UAOSLESQKDQZRL-KBPBESRZSA-N	9.69011e+06	9.68729e+06	7.32445e+06	1.22591e+07	9.00307e+06	1.22908e+07	4.3064e+06	1.07503e+07	1.12578e+07	1.44611e+07	1.11444e+07	1.32117e+07	0.92512	-0.112287	0.886386	0.666667	0.104632
Com_10093_pos	Trigonochinene D	P	C21H26O4	342.183	343.193	7.19005	[M+H]+	10.243	0.75	2	C18	Organoheterocyclic compounds	Oxepanes	-	-	-	-	-	-	-	CC1=C(C23C(O2)CC(C(C3=CC1=O)(C)CCC(=O)OC)C(=C)C)C=C	OLVDZXLYEJAWNY-NSGGIEJNSA-N	1.08324e+08	1.01704e+08	9.3371e+07	1.23336e+08	9.42904e+07	1.22072e+08	4.27085e+07	1.19587e+08	8.45665e+07	1.26096e+08	8.8654e+07	1.16349e+08	1.1127	0.154063	0.392588	0.611111	0.193978
Com_100_neg	Pimelic acid	N	C7H12O4	160.074	159.066	1.1811	[M-H]-	5.493	0.90	1	C18	Lipids and lipid-like molecules	Fatty Acyls	Fatty acids and conjugates	"111-16-0"	HMDB0000857	C02656	map00780;map01100;map01240	LMFA01170051	385	OC(=O)CCCCCC(O)=O	WLJVNTCWHIRURA-UHFFFAOYSA-N	1.00657e+07	2.42384e+07	1.71347e+07	2.53492e+07	1.85707e+07	2.56912e+07	4.19816e+07	7.08917e+07	4.42019e+07	4.48432e+07	3.81011e+07	3.52264e+07	0.439787	-1.18512	0.00112075	1	2.04763
Com_10102_pos	13-Hydroxy-9-methoxy-10-oxo-11-octadecenoic acid	P	C19H34O5	342.241	343.251	7.68191	[M+H]+	10.59	-	3	C18	Lipids and lipid-like molecules	Fatty Acyls	Lineolic acids and derivatives	"150147-08-3"	HMDB0040901	-	-	LMFA02000288	6366720	CCCCCC(O)\C=C\C(=O)C(CCCCCCCC(O)=O)OC	VFSWPXFUIZSPGW-CCEZHUSRSA-N	2.78543e+06	2.88705e+06	4.24827e+06	764507	1.99401e+06	2.17882e+06	1.05804e+06	622238	516972	488571	2.31768e+06	1.84862e+06	2.16839	1.11663	0.0421962	0.861111	0.825895
Com_10103_pos	N-Myristoyl Asparagine	P	C18H34N2O4	342.252	343.256	8.5984	[M+H]+	8.061	-	3	C18	Organic acids and derivatives	Carboxylic acids and derivatives	Amino acids, peptides, and analogues	"-"	HMDB0242047	-	-	-	18318642	CCCCCCCCCCCCCC(=O)NC(CC(N)=O)C(O)=O	XCYGCBVZSVXYON-UHFFFAOYSA-N	2.70118e+07	9.51002e+06	1.91787e+07	2.92153e+07	1.17347e+07	7.61643e+06	1.41493e+07	3.22116e+07	1.36504e+07	3.08606e+07	1.38819e+07	3.98039e+07	0.721282	-0.471365	0.278551	0.75	0.238918
Com_10106_pos	Nostocyclyne A	P	C23H34O2	342.256	343.263	0.97793	[M+H]+	6.704	0.81	2	C18	Benzenoids	Phenols	1-hydroxy-4-unsubstituted benzenoids	-	-	-	-	-	-	CCCC1CCCCCCCCCCCC#CC2=CC(=C1C(=C2)O)O	HHFZKMAGUORSAM-UHFFFAOYSA-N	2.6087e+08	4.87432e+08	3.44372e+08	3.76782e+08	5.57608e+08	2.69883e+08	3.3349e+08	3.87341e+08	3.1026e+08	4.86038e+08	3.50346e+08	1.74809e+08	1.1247	0.169534	0.529993	0.583333	0.182871
Com_10113_pos	sinapoyltyramine	P	C19H21NO5	343.142	344.153	9.81501	[M+H]+	5.903	-	3	C18	Phenylpropanoids and polyketides	Cinnamic acids and derivatives	Hydroxycinnamic acids and derivatives	"-"	HMDB0304487	-	-	-	25202112	COC1=CC(C=CC(=O)NCCC2=CC=C(O)C=C2)=CC(OC)=C1O	IEDBNTAKVGBZEP-UHFFFAOYSA-N	87027.4	220970	331316	1.30265e+06	1.227e+06	1.20798e+06	101317	728705	77025.2	412844	210174	502212	2.15372	1.10683	0.29823	0.694444	0.53687
Com_10117_pos	N-Didesmethyl-tamoxifen	P	C24H25NO	343.194	344.203	5.20849	[M+H]+	8.053	-	3	C18	Phenylpropanoids and polyketides	Stilbenes	-	"-"	HMDB0061086	C16548	map00982	-	3036172	CC\C(=C(/C1=CC=CC=C1)C1=CC=C(OCCN)C=C1)C1=CC=CC=C1	MCJKBWHDNUSJLW-VHXPQNKSSA-N	1.88962e+07	1.04316e+07	8.79006e+06	1.55606e+07	3.07929e+06	8.13893e+06	871934	2.26627e+07	5.31394e+06	1.29202e+07	5.71029e+06	2.20482e+07	0.933398	-0.0994361	0.695566	0.5	0.16409
Com_10118_pos	Dec-5-enedioylcarnitine	P	C17H29NO6	343.199	344.207	0.17688	[M+H]+	5.518	0.57	2	C18	Lipids and lipid-like molecules	Fatty Acyls	Fatty acid esters	"-"	HMDB0241083	-	-	-	-	C[N+](C)(C)CC(CC([O-])=O)OC(=O)CCCC=CCCCC(O)=O	GRNYXWCXJUPIHO-UHFFFAOYSA-N	1.76799e+06	6.85925e+06	7.97084e+06	4.70612e+06	7.28297e+06	1.02982e+07	4.25333e+06	1.44179e+07	3.53611e+06	9.31442e+06	2.68828e+06	1.08167e+07	0.863607	-0.211553	0.816029	0.444444	0.176947
Com_10123_pos	(-)-Floridine	P	C17H29NO6	343.199	344.209	5.72023	[M+H]+	5.172	-	3	C18	Organoheterocyclic compounds	Pyrrolizidines	-	-	-	-	-	-	-	C1CC[C@@H]2N1CC[C@H]2COC(=O)[C@@]([C@@H](OC(=O)C)C)(C(C)(C)O)O	RNJSRENMQILLRT-ABJKBEJCNA-N	2.44388e+07	2.37007e+07	2.63968e+07	3.49383e+07	2.30576e+07	4.29345e+07	2.49683e+07	6.81954e+07	2.24378e+07	6.68167e+07	3.91062e+07	3.87459e+07	0.674171	-0.568814	0.168001	0.694444	0.424478
Com_10126_pos	Val Ile Leu	P	C17H33N3O4	343.247	344.255	0.64342	[M+H]+	5.648	0.87	2	C18	Organic acids and derivatives	Carboxylic acids and derivatives	Amino acids, peptides, and analogues	-	-	-	-	-	-	CCC(C)C(C(=O)NC(CC(C)C)C(=O)O)NC(=O)C(C(C)C)N	FTKXYXACXYOHND-XUXIUFHCSA-N	1.68241e+06	1.41307e+06	1.29632e+06	1.84063e+06	1.38426e+06	1.29405e+06	1.54631e+06	3.35038e+06	1.87178e+06	2.56127e+06	2.15549e+06	1.78913e+06	0.671274	-0.575026	0.0208487	0.916667	0.269559
Com_10127_pos	N-Palmitoyl Serine	P	C19H37NO4	343.272	344.279	0.3931	[M+H]+	9.139	0.72	2	C18	Organic acids and derivatives	Carboxylic acids and derivatives	Amino acids, peptides, and analogues	"-"	HMDB0241932	-	-	LMFA08020101	85997	CCCCCCCCCCCCCCCC(=O)NC(CO)C(O)=O	BFVRFWIQTACAPT-UHFFFAOYSA-N	2.8099e+06	1.90541e+06	1.61337e+06	1.07656e+06	2.06516e+06	243168	3.23306e+06	1.28734e+06	2.78399e+06	1.55289e+06	2.71799e+06	1.65743e+06	0.734058	-0.446034	0.26327	0.638889	0.538066
Com_10132_pos	Teuhircoside	P	C15H20O9	344.111	345.12	6.54536	[M+H]+	7.773	0.50	2	C18	Lipids and lipid-like molecules	Prenol lipids	Terpene glycosides	-	-	-	-	-	-	CC1=CC(=O)C2(C1C(OC=C2)OC3C(C(C(C(O3)CO)O)O)O)O	JTUGHXNNGQUKSQ-YTCZYKBUSA-N	5.24419e+06	7.78679e+06	8.9868e+06	873121	4.7429e+06	6.0329e+06	1.09314e+06	9.68468e+06	7.70426e+06	1.37642e+07	3.82513e+06	1.38736e+07	0.674075	-0.569019	0.567842	0.666667	0.253202
Com_10138_pos	(1'S,2'S)-Anethole glycol 2'-O-beta-D-glucopyranoside	P	C16H24O8	344.147	345.152	7.34239	[M+H]+	5.607	-	3	C18	Organic oxygen compounds	Organooxygen compounds	Carbohydrates and carbohydrate conjugates	-	-	-	-	-	-	CC(C(C1=CC=C(C=C1)OC)O)OC2C(C(C(C(O2)CO)O)O)O	JYWSARFDLXXOHT-GGWCFCNESA-N	1.14574e+07	5.69815e+06	8.70649e+06	1.23081e+07	1.25826e+07	9.83272e+06	2.11606e+07	1.15926e+07	9.23264e+06	1.23457e+07	1.30031e+07	1.45609e+07	0.73979	-0.434812	0.0995633	0.805556	0.223417
Com_10144_pos	Ficiolide I	P	C17H28O7	344.183	345.192	4.1307	[M+H]+	6.948	-	3	C18	Lipids and lipid-like molecules	Fatty Acyls	Fatty alcohols	"-"	-	-	-	-	-	[H][C@](C)(O)CC[C@]([H])(O)C=CC(=O)O[C@]([H])(C)CC[C@]([H])(O)C=CC(=O)OC	VEDYDEVHOOQRCN-KBXIAJHMSA-N	5.84023e+06	3.89466e+06	6.35338e+06	7.72118e+06	1.11593e+07	1.29782e+07	4.0143e+06	9.591e+06	1.15648e+07	1.08371e+07	1.13248e+07	1.4658e+07	0.773463	-0.370595	0.325059	0.694444	0.337819
Com_10147_pos	Asn Val Leu	P	C15H28N4O5	344.206	345.213	0.51317	[M+H]+	5.45	0.66	2	C18	Organic acids and derivatives	Carboxylic acids and derivatives	Amino acids, peptides, and analogues	-	-	-	-	-	-	CC(C)CC(C(=O)O)NC(=O)C(C(C)C)NC(=O)C(CC(=O)N)N	CBHVAFXKOYAHOY-NHCYSSNCSA-N	1.53253e+06	1.69897e+06	1.32932e+06	279763	1.54146e+06	241139	1.80777e+06	2.20904e+06	1.81446e+06	1.40107e+06	2.08203e+06	1.64802e+06	0.604173	-0.726968	0.0979736	0.888889	0.730927
Com_10148_pos	Oxyphencyclimine	P	C20H28N2O3	344.21	345.22	8.46028	[M+H]+	7.111	0.51	2	C18	Organoheterocyclic compounds	Diazines	Pyrimidines and pyrimidine derivatives	"125-53-1"	HMDB0014527	C07851	-	-	4642	CN1CCCN=C1COC(=O)C(O)(C1CCCCC1)C1=CC=CC=C1	DUDKAZCAISNGQN-UHFFFAOYSA-N	4.14328e+06	8.7164e+06	7.24488e+06	601596	7.73904e+06	5.17025e+06	3.44295e+06	7.64168e+06	4.29006e+06	2.87312e+06	2.00183e+06	485613	1.62117	0.697039	0.393764	0.75	0.358158
Com_10152_pos	5-(8Z,11Z-Heptadecadienyl)-1,3-benzenediol	P	C23H36O2	344.272	345.279	0.43866	[M+H]+	6.71	0.80	2	C18	Benzenoids	Phenols	Benzenediols	-	-	-	-	LMPK15030027	-	CCCCCC=CCC=CCCCCCCCC1=CC(=CC(=C1)O)O	LQLSZSURMCEKFF-HZJYTTRNSA-N	2.00677e+07	8.20923e+07	2.17961e+07	1.9892e+07	3.40111e+07	1.7991e+07	6.50999e+06	6.09936e+06	1.13799e+07	4.97069e+06	3.52243e+06	3.0873e+06	5.5061	2.46103	0.000369917	1	2.08901
Com_10153_pos	Cardanolide	P	C23H36O2	344.272	345.279	0.40381	[M+H]+	10.805	0.84	2	C18	Lipids and lipid-like molecules	Steroids and steroid derivatives	Steroid lactones	-	-	C19658	-	-	-	CC12CCCCC1CCC3C2CCC4(C3CCC4C5CC(=O)OC5)C	AQARKTASOBROAE-OCYOQFCJSA-N	1.18727e+06	1.30688e+06	4.56678e+06	1.79003e+06	795856	2.28198e+06	605029	875771	206679	653851	417159	1.00223e+06	3.17195	1.66537	0.00878081	0.944444	1.14049
Com_10155_pos	Phytophthora mating hormone alpha1	P	C20H40O4	344.293	345.301	4.44631	[M+H]+	7.312	0.59	2	C18	Lipids and lipid-like molecules	Prenol lipids	Diterpenoids	-	-	-	-	LMPR0104010014	-	CC(CCCC(C)(CCCC(C)CO)O)CCC(=O)C(C)CCO	KVWYIWRSDKQRFM-SOAMZJECSA-N	525201	517788	419684	544352	722908	185572	1.70717e+06	633170	1.16098e+06	198074	1.76593e+06	1.26257e+06	0.433346	-1.20641	0.11086	0.833333	0.573401
Com_1015_neg	2-(Dimethylamino)Guanosine	N	C12H17N5O5	311.123	310.113	9.82171	[M-H]-	4.957	0.81	1	C18	Nucleosides, nucleotides, and analogues	Purine nucleosides	-	"2140-67-2"	HMDB0004824	-	-	-	135501639	CN(C)C1=NC2=C(C(=O)N1)N=CN2C3C(C(C(O3)CO)O)O	RSPURTUNRHNVGF-IOSLPCCCSA-N	1.71909e+06	4.27813e+06	4.53435e+06	7.52281e+06	3.23931e+06	4.38827e+06	6.87891e+06	6.56205e+06	7.87841e+06	9.58158e+06	9.60883e+06	3.95547e+06	0.577574	-0.791922	0.0345899	0.833333	0.456375
Com_10160_pos	Europine N-oxide	P	C16H27NO7	345.179	346.186	0.81093	[M+H]+	5.163	-	3	C18	Alkaloids and derivatives	-	-	-	-	-	-	-	-	CC(C(C(=O)OCC1=CC[N+]2(C1C(CC2)O)[O-])(C(C)(C)O)O)OC	UPYLKTQCLCBJQP-QMIVUERCSA-N	1.47368e+06	1.12604e+06	1.42235e+06	1.42471e+06	1.44889e+06	1.18171e+06	1.50222e+06	113893	1.45262e+06	197287	1.83039e+06	306330	1.49505	0.580195	0.130551	0.527778	1.09797
Com_10164_pos	(R)-bevantolol	P	C20H27NO4	345.194	346.205	9.56331	[M+H]+	7.28	-	3	C18	Benzenoids	Benzene and substituted derivatives	Methoxybenzenes	-	-	-	-	-	-	CC1=CC(=CC=C1)OCC(CNCCC2=CC(=C(C=C2)OC)OC)O	HXLAFSUPPDYFEO-QGZVFWFLSA-N	7.76272e+06	1.1116e+07	1.75007e+07	1.75043e+07	2.39776e+07	3.84976e+07	8.41321e+06	2.75339e+07	1.84895e+07	2.40948e+07	1.87456e+07	3.73123e+07	0.864548	-0.209983	0.571792	0.666667	0.213442
Com_10166_pos	Ile Thr Ile	P	C16H31N3O5	345.226	346.234	1.02887	[M+H]+	5.616	0.72	2	C18	Organic acids and derivatives	Carboxylic acids and derivatives	Amino acids, peptides, and analogues	-	-	-	-	-	-	CCC(C)C(C(=O)NC(C(C)O)C(=O)NC(C(C)CC)C(=O)O)N	HJDZMPFEXINXLO-QPHKQPEJSA-N	2.44388e+07	2.37007e+07	2.63968e+07	3.49383e+07	2.30576e+07	4.29345e+07	2.49683e+07	6.81954e+07	2.24378e+07	6.68167e+07	3.91062e+07	3.87459e+07	0.674171	-0.568814	0.168001	0.694444	0.618063
Com_10167_pos	Broussonetine D	P	C18H35NO5	345.252	346.259	0.60746	[M+H]+	7.028	0.59	2	C18	Organoheterocyclic compounds	Pyrrolidines	-	-	-	-	-	-	-	C(CCCCC(=O)CCCCO)CCCC1C(C(C(N1)CO)O)O	HLJOKJJUFIWVNY-BRSBDYLESA-N	2.49752e+06	1.85839e+06	1.60627e+06	3.18893e+06	2.01104e+06	1.54692e+06	2.46957e+06	3.35262e+06	2.81775e+06	2.92283e+06	2.31884e+06	1.75993e+06	0.81252	-0.299525	0.160992	0.722222	0.168795
Com_10170_pos	Himbacine	P	C22H35NO2	345.267	346.274	0.72317	[M+H]+	9.689	0.55	2	C18	Organoheterocyclic compounds	Naphthofurans	-	-	HMDB0253171	C10598	-	-	-	CC1CCCC(N1C)C=CC2C3CCCCC3CC4C2C(OC4=O)C	FMPNFDSPHNUFOS-LPJDIUFZSA-N	1.13309e+09	1.03198e+09	1.11907e+09	4.65006e+06	7.59824e+08	4.41089e+07	1.52559e+09	2.41968e+07	1.40077e+09	4.09166e+07	1.72012e+09	1.20938e+09	0.691225	-0.532773	0.689572	0.722222	0.81944
Com_10171_pos	MG(16:1(9Z)/0:0/0:0)	P	C19H36O4	328.261	346.295	0.18708	[M+NH4]+	9.069	-	3	C18	Lipids and lipid-like molecules	Glycerolipids	Monoradylglycerols	"-"	HMDB0011565	-	-	-	53480976	[H][C@](O)(CO)COC(=O)CCCCCCC\C=C/CCCCCC	KVYUBFKSKZWZSV-ZEVQVBBLSA-N	1.54037e+06	1.2317e+06	1.33622e+06	1.25535e+06	1.17577e+06	445025	1.36675e+06	2.31225e+06	1.26113e+06	1.57992e+06	1.48593e+06	1.78715e+06	0.713198	-0.487626	0.0991553	0.888889	0.488061
Com_10177_pos	Nordercitin	P	C20H18N4S	346.125	347.133	1.70982	[M+H]+	1.13	0.55	2	C18	Organoheterocyclic compounds	Quinolines and derivatives	Benzoquinolines	-	-	-	-	-	-	CN(C)CCC1=C2C3=C(C=CN=C3C4=C1N=CS4)C5=CC=CC=C5N2	ZVRJUQHDRLLDGR-UHFFFAOYSA-N	9.66297e+06	3.91779e+06	139004	1.17359e+07	788207	5.43103e+06	301413	1.095e+07	1.8903e+06	5.97767e+06	7.94361e+06	314573	1.15697	0.210346	0.860053	0.527778	0.191364
Com_1017_neg	Histidylarginine	N	C12H21N7O3	311.171	310.163	0.16907	[M-H]-	6.398	-	3	C18	Organic acids and derivatives	Carboxylic acids and derivatives	Amino acids, peptides, and analogues	"77369-21-2"	HMDB0028879	-	-	-	7408563	C1=C(NC=N1)C[C@@H](C(=O)N[C@@H](CCCN=C(N)N)C(=O)O)N	NIKBMHGRNAPJFW-IUCAKERBSA-N	147348	2.14213e+06	1.73161e+06	2.63073e+06	1.47911e+06	1.5257e+06	2.68766e+06	3.24806e+06	2.48981e+06	3.05717e+06	3.35911e+06	3.31365e+06	0.531886	-0.910811	0.0902351	0.972222	1.06164
Com_10181_pos	Gly Arg Asp	P	C12H22N6O6	346.16	347.168	1.62538	[M+H]+	5.551	0.63	2	C18	Organic acids and derivatives	Carboxylic acids and derivatives	Amino acids, peptides, and analogues	-	-	-	-	-	-	C(CC(C(=O)NC(CC(=O)O)C(=O)O)NC(=O)CN)CN=C(N)N	CLODWIOAKCSBAN-BQBZGAKWSA-N	4.04443e+06	5.26722e+06	3.3131e+06	6.06981e+06	4.57104e+06	5.14168e+06	7.36877e+06	1.27022e+07	5.92325e+06	7.16503e+06	3.91397e+06	6.18984e+06	0.656617	-0.606876	0.069603	0.833333	0.40975
Com_10182_pos	Decapetaloside	P	C16H26O8	346.163	347.173	7.61516	[M+H]+	6.646	0.73	2	C18	Lipids and lipid-like molecules	Prenol lipids	Terpene glycosides	-	-	-	-	-	-	CC1=COC(C2C1CCC2CO)OC3C(C(C(C(O3)CO)O)O)O	KGZIIQVXEHGOPU-ZOKCKZQPSA-N	2.67305e+06	1.8785e+06	1.58152e+06	1.07698e+06	1.95753e+06	201261	3.04349e+06	1.78322e+06	2.64136e+06	1.5807e+06	2.51987e+06	1.66802e+06	0.707796	-0.498595	0.211644	0.666667	0.839243
Com_10186_pos	Gibberellin A37	P	C20H26O5	346.178	347.188	7.38878	[M+H]+	10.24	0.54	2	C18	Lipids and lipid-like molecules	Prenol lipids	Diterpenoids	"38231-54-8"	HMDB0035047	C14161	-	LMPR0104170016	14605568	[H][C@@]12CC[C@@H]3C[C@]1(CC3=C)[C@@H](C(O)=O)[C@@]1([H])[C@@]22CC[C@H](O)[C@@]1(C)C(=O)OC2	QYXZQZMPZUEEML-SQLMURCQSA-N	3.12811e+07	5.095e+07	4.53218e+07	3.84854e+06	4.44377e+07	2.96807e+06	3.77161e+07	8.23816e+06	3.35269e+07	6.76031e+06	3.91455e+07	4.99634e+07	1.01971	0.0281644	0.740763	0.5	0.339655
Com_10190_pos	Val Thr Gln	P	C14H26N4O6	346.185	347.196	9.95892	[M+H]+	9.352	0.54	2	C18	Organic acids and derivatives	Carboxylic acids and derivatives	Amino acids, peptides, and analogues	-	-	-	-	-	-	CC(C)C(C(=O)NC(C(C)O)C(=O)NC(CCC(=O)N)C(=O)O)N	UQMPYVLTQCGRSK-IFFSRLJSSA-N	2.54949e+06	2.48881e+06	905226	8.12493e+06	1.28797e+06	1.0464e+06	625290	1.90044e+06	4.14767e+06	5.75072e+06	3.3863e+06	1.0226e+07	0.629994	-0.666589	0.396999	0.666667	0.554318
Com_10192_pos	9-Fluoro-11beta-hydroxypregna-4,16-diene-3,20-dione	P	C21H27FO3	346.194	347.204	5.4021	[M+H]+	5.745	-	3	C18	Lipids and lipid-like molecules	Steroids and steroid derivatives	Oxosteroids	-	-	C15079	-	-	-	CC(=O)C1=CCC2C1(CC(C3(C2CCC4=CC(=O)CCC43C)F)O)C	WHFHAAOGZDECTE-OLGWUGKESA-N	7.59393e+06	1.06043e+06	7.42512e+06	7.19409e+06	7.03134e+06	4.08575e+06	5.83526e+06	2.54076e+06	6.88849e+06	3.0251e+06	5.81448e+06	2.32879e+06	1.30106	0.379683	0.640724	0.75	0.297515
Com_10196_pos	meso-chimonanthine	P	C22H26N4	346.216	347.225	6.80261	[M+H]+	10.698	-	3	C18	Organoheterocyclic compounds	Indoles and derivatives	Pyrroloindoles	-	-	-	-	-	-	CN1CCC2(C1NC3=CC=CC=C32)C45CCN(C4NC6=CC=CC=C56)C	HOYXPMHLHJOGHD-ZDNVTZCJSA-N	1.96622e+07	2.40122e+07	2.28596e+07	1.89936e+07	2.13769e+07	2.30296e+07	7.21954e+06	3.80521e+07	1.71615e+07	3.21125e+07	1.33982e+07	1.91322e+07	1.02249	0.0320872	0.549747	0.638889	0.418531
Com_10198_pos	Lys Leu Ser	P	C15H30N4O5	346.222	347.231	6.91855	[M+H]+	6.055	0.60	2	C18	Organic acids and derivatives	Carboxylic acids and derivatives	Amino acids, peptides, and analogues	-	-	-	-	-	-	CC(C)CC(C(=O)NC(CO)C(=O)O)NC(=O)C(CCCCN)N	WRODMZBHNNPRLN-SRVKXCTJSA-N	1.39201e+06	1.13801e+06	427420	1.54256e+06	1.10132e+06	170808	1.05297e+06	425593	486101	536559	1.33198e+06	1.52405e+06	1.07744	0.107614	0.941989	0.555556	0.0779955
Com_1019_neg	4,5-dibromobenzene-1,2-diol	N	C6H4Br2O2	265.858	310.857	4.05117	[M+HCOOH-H]-	11.986	0.77	2	C18	Benzenoids	Phenols	Benzenediols	"2563-26-0"	-	-	-	-	223326	C1=C(C(=CC(=C1Br)Br)O)O	IOZHUUKIHMKXRG-UHFFFAOYSA-N	1.97317e+06	4.32729e+06	4.21505e+06	5.05921e+06	2.69622e+06	3.75177e+06	6.32463e+06	5.58784e+06	6.74615e+06	6.70752e+06	7.43797e+06	7.94081e+06	0.540503	-0.887627	0.00460348	1	0.995694
Com_101_neg	D-Ala-D-Ala	N	C6H12N2O3	160.085	159.077	1.33552	[M-H]-	1.415	0.90	1	C18	Organic acids and derivatives	Carboxylic acids and derivatives	Amino acids, peptides, and analogues	"923-16-0"	HMDB0244385	C00993	map00470;map00550;map01100;map01502	-	601	CC(N)C(O)=NC(C)C(O)=O	DEFJQIDDEAULHB-UHFFFAOYSA-N	480875	1.2116e+06	1.22093e+06	1.22616e+06	773543	108144	546338	190889	207935	1.44459e+06	1.0455e+06	211828	1.37679	0.461308	0.478966	0.611111	0.290068
Com_10202_pos	Ginkgoic acid	P	C22H34O3	346.251	347.256	7.08136	[M+H]+	8.495	0.54	2	C18	Benzenoids	Benzene and substituted derivatives	Benzoic acids and derivatives	"22910-60-7"	HMDB0033897	C10794	-	-	5317600	CCCCCC\C=C\CCCCCCCC1=C(C(O)=O)C(O)=CC=C1	YXHVCZZLWZYHSA-BQYQJAHWSA-N	2.68537e+07	1.69385e+07	1.79554e+07	1.36522e+07	1.64612e+07	1.03317e+07	1.97852e+07	2.58852e+07	1.45745e+07	1.83283e+07	1.74447e+07	1.81421e+07	0.89517	-0.159766	0.385852	0.722222	0.446586
Com_10206_pos	Glu-Ile-Ser	P	C14H25N3O7	347.169	348.176	0.26944	[M+H]+	4.712	0.64	2	C18	Organic acids and derivatives	Carboxylic acids and derivatives	Amino acids, peptides, and analogues	-	-	-	-	-	-	CCC(C)C(C(=O)NC(CO)C(=O)O)NC(=O)C(CCC(=O)O)N	ZHNHJYYFCGUZNQ-KBIXCLLPSA-N	4.71303e+08	3.47357e+08	4.97956e+08	7.65955e+08	3.53891e+08	5.75562e+08	5.01763e+08	2.87731e+08	4.38172e+08	7.87574e+08	4.5245e+08	3.72187e+08	1.06062	0.0849047	0.713797	0.555556	0.0993015
Com_10209_pos	(-)-11-nor-9-carboxy-Delta9-THC-d3	P	C21H25D3O4	347.218	348.225	0.03676	[M+H]+	6.332	-	3	C18	Organoheterocyclic compounds	Benzopyrans	1-benzopyrans	"130381-15-6"	-	-	-	-	-	CCCCCC1=CC(=C2C3C=C(CCC3C(OC2=C1)(C)C)C(=O)O)O	YOVRGSHRZRJTLZ-FWHYEAKOSA-N	1.37087e+07	1.54474e+08	1.62361e+08	4.08277e+07	1.3443e+08	2.16575e+08	1.14481e+07	9.21154e+07	2.18996e+07	1.89197e+08	3.91454e+06	6.78734e+07	1.86928	0.902479	0.215284	0.722222	0.983677
Com_1020_neg	Pyrroloquinoline quinone	N	C14H6N2O8	330.012	310.997	9.18364	[M-H-H2O]-	5.05	0.62	1	C18	Organoheterocyclic compounds	Quinolines and derivatives	Pyrroloquinolines	"72909-34-3"	HMDB0013636	C00113	-	-	1024	OC(=O)C1=CC2=C(N1)C1=C(N=C(C=C1C(O)=O)C(O)=O)C(=O)C2=O	MMXZSJMASHPLLR-UHFFFAOYSA-N	86606.1	214574	38392	376167	106048	174503	569951	668721	401058	625387	576176	276384	0.319561	-1.64583	0.00724631	0.972222	1.81686
Com_1020_pos	7-Ethoxy-4-methylcoumarin	P	C12H12O3	204.079	205.086	0.00866	[M+H]+	7.482	0.61	1	C18	Phenylpropanoids and polyketides	Coumarins and derivatives	-	"87-05-8"	HMDB0035095	-	-	-	66595	CCOC1=CC2=C(C=C1)C(C)=CC(=O)O2	NKRISXMDKXBVRJ-UHFFFAOYSA-N	1.3133e+08	1.28523e+08	1.32287e+08	1.70949e+08	1.25797e+08	1.57691e+08	1.14839e+08	1.46882e+08	1.17761e+08	9.87849e+07	1.22134e+08	1.6468e+08	1.10652	0.146029	0.263812	0.75	0.195998
Com_10210_pos	3,6-Dihydroxydecanoylcarnitine	P	C17H33NO6	347.231	348.238	0.11506	[M+H]+	9.157	-	3	C18	Lipids and lipid-like molecules	Fatty Acyls	Fatty acid esters	"-"	HMDB0241142	-	-	-	-	CCCCC(O)CCC(O)CC(=O)OC(CC([O-])=O)C[N+](C)(C)C	OKPSUCHPAJXYIW-UHFFFAOYSA-N	1.4581e+06	1.11937e+06	1.50759e+06	933133	1.20259e+06	1.11533e+06	2.01063e+06	2.52658e+06	1.94083e+06	1.75767e+06	2.00536e+06	1.76859e+06	0.610852	-0.711106	0.000377297	1	0.519893
Com_1021_pos	L-Tryptophan	P	C11H12N2O2	204.09	205.097	0.54458	[M+H]+	5.268	1.00	1	C18	Organoheterocyclic compounds	Indoles and derivatives	Indolyl carboxylic acids and derivatives	"73-22-3"	HMDB0000929	C00078	map00260;map00380;map00400;map00404;map00901;map00966;map00970;map00996;map00997;map00999;map01060;map01061;map01063;map01070;map01100;map01110;map01210;map01230;map01240;map04361;map04726;map04974;map04978;map05143;map05230	-	6305	N[C@@H](CC1=CNC2=C1C=CC=C2)C(O)=O	QIVBCDIJIAJPQS-VIFPVBQESA-N	2.16709e+10	2.50024e+10	3.52945e+10	4.94307e+10	3.67779e+10	5.24509e+10	2.67517e+10	3.69633e+10	3.31354e+10	4.23067e+10	4.1264e+10	3.36138e+10	1.0308	0.0437651	0.957573	0.5	0.316223
Com_10223_pos	3(2'-Chlorophenyl)-7-hydroxy-4-phenylcoumarin	P	C21H13ClO3	348.055	349.06	8.30745	[M+H]+	7.047	-	3	C18	Phenylpropanoids and polyketides	Neoflavonoids	Neoflavones	-	-	-	-	-	6312947	O=C1OC2=CC(O)=CC=C2C(C=3C=CC=CC3)=C1C=4C=CC=CC4Cl	JBSCMIAEEWZQBR-UHFFFAOYSA-N	5.22623e+06	3.69324e+06	6.1833e+06	6.87974e+06	4.99925e+06	7.85077e+06	2.33747e+06	6.48518e+06	3.36761e+06	5.52362e+06	4.89993e+06	8.48078e+06	1.12021	0.163772	0.462882	0.611111	0.166158
Com_10234_pos	Leonotin	P	C20H28O5	348.194	349.199	6.29503	[M+H]+	6.262	0.83	2	C18	Organoheterocyclic compounds	Lactones	Gamma butyrolactones	-	-	-	-	-	-	CC12CCCC3(C1C(CC(C3(CCC4=COC=C4)O)(C)O)OC2=O)C	FJNCXZZQNBKEJT-LIFSKISDSA-N	2.58288e+07	5.86384e+07	5.11397e+07	7.09281e+07	3.351e+07	8.38937e+07	1.74171e+07	6.57023e+07	1.32113e+07	5.11806e+07	1.30343e+07	4.29593e+07	1.5918	0.670657	0.12499	0.75	0.646767
Com_10235_pos	Tricalysiolide B	P	C20H28O5	348.194	349.199	6.98385	[M+H]+	6.948	0.79	2	C18	Lipids and lipid-like molecules	Prenol lipids	Terpene lactones	-	-	-	-	-	-	CC12CCC3(C(=CC(=O)O3)C1CCC45C2CCC(C4)C(C5)(CO)O)O	RMWYNGTXQIWPHK-BIVJBNGQSA-N	2.52508e+07	2.17784e+07	2.52843e+07	2.60918e+07	2.14617e+07	2.06717e+07	1.83935e+07	8.11111e+06	1.14214e+07	6.7609e+06	1.20931e+07	4.56848e+06	2.29083	1.19587	0.00518713	1	1.21462
Com_10238_pos	Camellimidazole F	P	C15H24N8O2	348.202	349.211	4.67764	[M+H]+	9.8	0.55	2	C18	Organic acids and derivatives	Carboxylic acids and derivatives	Carboxylic acid derivatives	-	-	-	-	-	-	OC(=NC)C1=C(N=CN1C)N(C)CN(C=2N=CN(C2C(O)=NC)C)C	BPXOORRQZMHRRU-UHFFFAOYSA-N	9.256e+08	9.16401e+08	1.02224e+09	1.4551e+09	8.5701e+08	1.23739e+09	3.89343e+08	1.46587e+09	1.25923e+09	1.9189e+09	1.47256e+09	1.84651e+09	0.76789	-0.381028	0.525754	0.805556	0.267808
Com_10239_pos	Bexarotene	P	C24H28O2	348.209	349.214	7.80073	[M+H]+	8.112	0.57	2	C18	Lipids and lipid-like molecules	Prenol lipids	Retinoids	"153559-49-0"	HMDB0014452	-	-	-	-	O=C(O)C1=CC=C(C=C1)C(=C)C=2C=C3C(=CC2C)C(C)(C)CCC3(C)C	NAVMQTYZDKMPEU-UHFFFAOYSA-N	2.51005e+07	9.27354e+06	6.89731e+06	1.85113e+07	1.08074e+07	6.39482e+06	3.11889e+07	2.73345e+07	1.67959e+07	3.55566e+07	2.01929e+07	1.59352e+07	0.523693	-0.933207	0.0226773	0.861111	1.71716
Com_10242_pos	Kolavic acid 15-methyl ester	P	C21H32O4	348.23	349.24	8.87534	[M+H]+	9.162	0.54	2	C18	Lipids and lipid-like molecules	Prenol lipids	Diterpenoids	-	-	-	-	-	-	CC1CCC2(C(C1(C)CCC(=CC(=O)OC)C)CCC=C2C(=O)O)C	CCDSRPQULZAXRF-LIECZFJOSA-N	2.69433e+07	2.6066e+07	2.91151e+07	3.8473e+07	2.53924e+07	4.7304e+07	2.751e+07	7.55389e+07	2.47579e+07	7.38471e+07	4.31385e+07	4.27246e+07	0.672287	-0.572852	0.166614	0.694444	0.383652
Com_10244_pos	Aglatomin A	P	C22H36O3	348.266	349.272	6.02991	[M+H]+	9.118	0.82	2	C18	Lipids and lipid-like molecules	Steroids and steroid derivatives	Pregnane steroids	-	-	-	-	-	-	CCC1C(=O)CC2C1(CCC3C2CCC4C3(CC(C(C4)O)OC)C)C	VSYFJHFESQENRE-RUVDJVHTSA-N	8.05041e+06	6.08993e+06	1.90129e+06	5.2205e+06	2.27483e+06	6.62198e+06	358130	3.91115e+06	1.45622e+06	3.47151e+06	790637	4.03414e+06	2.15086	1.10492	0.0765248	0.833333	0.938078
Com_1024_neg	L-ALANYL-L-TYROSINE	N	C12H16N2O4	252.111	311.125	0.51188	[M+CH3COOH-H]-	5.406	-	3	C18	Organic acids and derivatives	Carboxylic acids and derivatives	Amino acids, peptides, and analogues	"3061-88-9"	HMDB0028699	-	-	-	92946	CC(C(=O)NC(CC1=CC=C(C=C1)O)C(=O)O)N	ALZVPLKYDKJKQU-XVKPBYJWSA-N	134182	549576	322072	264909	106408	1.32817e+06	754020	442910	2.73349e+06	457774	2.15885e+06	2.6229e+06	0.29502	-1.76112	0.0298191	0.861111	1.4671
Com_10251_pos	Cyclohexyladenosine	P	C16H23N5O4	349.175	350.18	5.37036	[M+H]+	2.318	-	3	C18	Nucleosides, nucleotides, and analogues	Purine nucleosides	-	"-"	HMDB0250660	-	-	-	17891077	NC1=NC=NC2=C1N=CN2C1(OC(CO)C(O)C1O)C1CCCCC1	CHMUHOFITZIING-UHFFFAOYSA-N	2.44388e+07	2.37007e+07	2.63968e+07	3.49383e+07	2.30576e+07	4.29345e+07	2.49683e+07	6.81954e+07	2.24378e+07	6.68167e+07	3.91062e+07	3.87459e+07	0.674171	-0.568814	0.168001	0.694444	0.793059
Com_10252_pos	Demethoxyfumitremorgin C	P	C21H23N3O2	349.179	350.186	0.06033	[M+H]+	5.37	0.59	2	C18	Nucleosides, nucleotides, and analogues	Pyrimidine nucleosides	-	"-"	HMDB0029565	-	-	-	-	[H][C@@]12CCCN1C(=O)[C@]1([H])CC3=C(NC4=CC=CC=C34)[C@]([H])(C=C(C)C)N1C2=O	LQXCSIKDOISJTI-BZSNNMDCSA-N	6.50241e+06	7.75692e+06	6.94552e+06	1.45271e+07	6.66533e+06	7.68453e+06	6.45764e+06	1.05001e+07	9.7507e+06	8.77617e+06	7.14946e+06	9.72677e+06	0.956474	-0.0642018	0.631231	0.638889	0.104287
Com_10254_pos	Ala Leu Phe	P	C18H27N3O4	349.2	350.205	6.03921	[M+H]+	5.47	0.68	2	C18	Organic acids and derivatives	Carboxylic acids and derivatives	Amino acids, peptides, and analogues	-	-	-	-	-	-	CC(C)CC(C(=O)NC(CC1=CC=CC=C1)C(=O)O)NC(=O)C(C)N	VHVVPYOJIIQCKS-QEJZJMRPSA-N	3.59081e+06	5.63962e+06	3.11288e+06	4.90999e+06	4.39582e+06	3.43601e+06	2.0789e+06	1.31172e+06	1.87192e+06	124937	2.36676e+06	1.91781e+06	2.59357	1.37494	0.0429977	1	1.55149
Com_10256_pos	Neovasipyridone A	P	C21H35NO3	349.262	350.266	8.20656	[M+H]+	7.506	0.59	2	C18	Organoheterocyclic compounds	Pyridines and derivatives	Hydropyridines	-	-	-	-	-	-	CCC(C)CN1C=C(C(=O)C(C1C(=CC(C)CC)C)(C)O)C(=O)CC	NAMOYKKVUOAEJB-WJDWOHSUSA-N	1.45642e+06	1.14386e+06	1.39621e+06	1.45242e+06	1.34829e+06	1.3155e+06	1.29683e+06	311411	1.24195e+06	1.69161e+06	1.64196e+06	1.79911e+06	1.01626	0.0232753	0.617154	0.555556	0.148314
Com_10258_pos	8,11,14-Eicosatrienoylethanolamide	P	C22H39NO2	349.298	350.303	6.26991	[M+H]+	10.248	0.52	2	C18	Organic nitrogen compounds	Organonitrogen compounds	Amines	-	HMDB0013627	C13828	-	LMFA08040011	-	CCCCCC=CCC=CCC=CCCCCCCC(=O)NCCO	ULQWKETUACYZLI-QNEBEIHSSA-N	3.73247e+07	3.62832e+07	1.43621e+06	3.75345e+07	1.57322e+06	4.64756e+07	3.17143e+06	2.76868e+07	4.42201e+06	2.93471e+07	1.65836e+07	2.94048e+07	1.45212	0.538162	0.993546	0.666667	0.15267
Com_1025_neg	phenylalanylphenylalanine	N	C18H20N2O3	312.147	311.14	0.79665	[M-H]-	5.587	0.74	1	C18	Organic acids and derivatives	Carboxylic acids and derivatives	Amino acids, peptides, and analogues	"2577-40-4"	HMDB0013302	-	-	-	6993090	C1=CC=C(C=C1)CC(C(=O)NC(CC2=CC=CC=C2)C(=O)O)N	GKZIWHRNKRBEOH-HOTGVXAUSA-N	488679	984303	1.03039e+06	1.31099e+06	794597	1.03213e+06	2.58211e+06	2.98484e+06	2.23281e+06	2.38791e+06	2.65637e+06	3.38594e+06	0.347572	-1.52462	0.000189535	1	1.6948
Com_10262_pos	8-Chloro-10-[3-(dimethylamino)propyl]phenothiazine-2,3-diol	P	C17H19ClN2O2S	350.086	351.096	7.99898	[M+H]+	2.68	-	3	C18	Organoheterocyclic compounds	Benzothiazines	Phenothiazines	"-"	HMDB0247296	-	-	-	159916	CN(C)CCCN1C2=CC(O)=C(O)C=C2SC2=C1C=C(Cl)C=C2	ZCBSXRWEKNAYOU-UHFFFAOYSA-N	2.56322e+07	3.65994e+07	9.61369e+07	758544	2.68495e+07	5.434e+07	5.98184e+06	7.15477e+07	1.14964e+08	2.95832e+08	5.57433e+08	8.4505e+08	0.127097	-2.976	0.0968409	0.833333	1.13843
Com_10266_pos	Fagaronine	P	C21H20NO4+	350.139	351.146	0.35615	[M+H]+	7.797	0.57	2	C18	Organoheterocyclic compounds	Quinolines and derivatives	Benzoquinolines	-	-	-	-	-	-	C[N+]1=CC2=CC(=C(C=C2C3=C1C4=CC(=C(C=C4C=C3)O)OC)OC)OC	OOKZVPUCASIEBL-UHFFFAOYSA-O	1.49929e+06	681242	299064	579836	1.34694e+06	504474	255673	166496	425006	211969	547935	283733	2.59722	1.37697	0.018275	0.916667	0.684443
Com_10268_pos	Hysterin acetate	P	C19H26O6	350.173	351.183	8.71657	[M+H]+	8.008	-	3	C18	Lipids and lipid-like molecules	Prenol lipids	Terpene lactones	-	-	-	-	-	-	CC(=O)OCC1CCC2C(C3(C1CCC3OC(=O)C)C)OC(=O)C2=C	IFKXXSFDNAVPTP-DFUGEXAVSA-N	1.34276e+07	1.93921e+07	1.15614e+07	3.05394e+06	1.43053e+07	5.79602e+06	1.27616e+07	2.53871e+07	1.583e+07	6.0786e+06	3.79122e+06	5.17863e+06	0.978402	-0.0315001	0.930972	0.5	0.64493
Com_1026_pos	Phosphorylcholine	P	C5H15NO4P+	184.074	206.055	0.16608	[M+Na]+	1.286	0.90	1	C18	Organic nitrogen compounds	Organonitrogen compounds	Quaternary ammonium salts	"3616-04-4"	HMDB0001565	-	-	-	1014	C[N+](C)(C)CCOP(O)(O)=O	YHHSONZFOIEMCP-UHFFFAOYSA-O	1.10311e+07	1.28069e+07	1.03565e+07	1.06663e+07	8.97519e+06	8.48513e+06	4.9417e+06	1.60906e+07	3.61662e+06	1.73571e+07	6.60021e+06	1.13957e+07	1.03865	0.0547107	0.507105	0.527778	0.206548
Com_10284_pos	Mefentanyl	P	C23H30N2O	350.236	351.24	7.9189	[M+H]+	7.718	0.69	2	C18	Organoheterocyclic compounds	Piperidines	Fentanyls	-	HMDB0243534	-	-	-	-	CCC(=O)N(C1CCN(CC1C)CCC2=CC=CC=C2)C3=CC=CC=C3	MLQRZXNZHAOCHQ-UHFFFAOYSA-N	1.47368e+06	105666	131103	394578	1.44889e+06	491149	1.50222e+06	379346	1.45262e+06	361213	1.83039e+06	166215	0.710657	-0.492775	0.470536	0.638889	0.419506
Com_10285_pos	2beta,3beta,4beta-Trihydroxypregnan-16-one	P	C21H34O4	350.246	351.25	7.62145	[M+H]+	9.08	0.64	2	C18	Lipids and lipid-like molecules	Steroids and steroid derivatives	Pregnane steroids	-	-	-	-	-	-	CCC1C(=O)CC2C1(CCC3C2CCC4C3(CC(C(C4O)O)O)C)C	JHBBZIAPXDEPET-MQQAWLCXSA-N	3.03673e+07	5.1553e+07	3.24976e+07	3.66578e+07	1.79004e+07	4.3809e+07	2.42462e+07	3.36023e+07	2.17427e+07	1.23996e+07	2.01281e+07	2.42183e+07	1.56073	0.642218	0.0549811	0.805556	0.520973
Com_10288_pos	MG(0:0/18:4(6Z,9Z,12Z,15Z)/0:0)	P	C21H34O4	350.246	351.255	5.27265	[M+H]+	9.686	-	3	C18	Lipids and lipid-like molecules	Fatty Acyls	Lineolic acids and derivatives	"-"	HMDB0011541	-	-	-	53480962	[H]C(CO)(CO)OC(=O)CCCC\C=C/C\C=C/C\C=C/C\C=C/CC	WNCUAIVHPMNYAK-LTKCOYKYSA-N	1.01749e+08	4.25137e+07	4.75272e+07	1.14234e+07	3.05328e+07	3.65031e+07	7.44338e+07	1.48454e+07	7.29659e+07	1.01334e+08	7.76032e+07	6.73396e+07	0.661529	-0.596123	0.276937	0.722222	0.795412
Com_10293_pos	Phe-Ala-Asp	P	C16H21N3O6	351.143	352.15	0.02434	[M+H]+	5.346	0.82	2	C18	Organic acids and derivatives	Carboxylic acids and derivatives	Amino acids, peptides, and analogues	-	-	-	-	-	-	CC(C(=O)NC(CC(=O)O)C(=O)O)NC(=O)C(CC1=CC=CC=C1)N	LSXGADJXBDFXQU-DLOVCJGASA-N	230748	1.28123e+06	1.38343e+06	1.38287e+06	1.31612e+06	1.45332e+06	1.21764e+06	3.43638e+06	498548	899249	317889	1.79104e+06	0.863612	-0.211545	0.996385	0.555556	0.12116
Com_10299_pos	Senecionine N-oxide	P	C18H25NO6	351.168	352.178	7.10365	[M+H]+	9.591	0.64	2	C18	Alkaloids and derivatives	-	-	"13354-33-1"	HMDB0258230	C15612	map00960;map01110	-	5380876	O=C1OC2CCN3(=O)CC=C(COC(=O)C(O)(C)C(C)CC1=CC)C23	PLGBHVNNYDZWGZ-GPUZEBNTSA-N	1.01946e+08	8.72177e+07	8.60173e+07	9.68921e+07	8.39013e+07	1.21932e+08	7.78583e+07	1.27196e+08	7.99919e+07	1.03783e+08	7.42261e+07	1.53844e+08	0.936792	-0.094199	0.799062	0.527778	0.0689611
Com_1029_neg	(-)-(E)-Guggulsterone	N	C21H28O2	312.209	311.204	7.99536	[M-H]-	9.701	0.60	2	C18	Lipids and lipid-like molecules	Steroids and steroid derivatives	Androstane steroids	"39025-24-6"	-	-	-	-	6439929	CC=C1C(=O)CC2C1(CCC3C2CCC4=CC(=O)CCC34C)C	WDXRGPWQVHZTQJ-AUKWTSKRSA-N	24836.3	1.03488e+06	884353	842682	456878	913802	1.68881e+06	1.26135e+06	1.60451e+06	1.02201e+06	374874	1.17433e+06	0.583427	-0.777376	0.21115	0.833333	0.807671
Com_102_neg	2-hydroxyoctanoic acid	N	C8H16O3	160.11	159.102	1.89112	[M-H]-	6.144	0.97	1	C18	Lipids and lipid-like molecules	Fatty Acyls	Fatty acids and conjugates	"617-73-2"	HMDB0000711	-	-	LMFA01050020	94180	CCCCCCC(O)C(O)=O	JKRDADVRIYVCCY-UHFFFAOYSA-N	2.64335e+07	4.50362e+07	6.18074e+07	4.20084e+07	2.90222e+07	4.97791e+07	1.25536e+08	1.58912e+08	1.89611e+08	1.73629e+08	1.33939e+08	1.02213e+08	0.28748	-1.79846	2.67972e-05	1	1.37841
Com_10324_pos	Melophlin E	P	C21H37NO3	351.277	352.284	0.80696	[M+H]+	9.129	0.97	2	C18	Organoheterocyclic compounds	Pyrrolidines	N-alkylpyrrolidines	-	-	-	-	-	-	CC(C)CCCCCCCCCCCCC(=C1C(=O)CN(C1=O)C)O	CPMHESKNPLZJEM-ZZEZOPTASA-N	1.36899e+06	1.64485e+06	1.87943e+06	2.36419e+06	1.61078e+06	1.98107e+06	1.59376e+06	2.88876e+06	234922	2.38249e+06	1.32185e+06	2.32833e+06	1.00923	0.0132522	0.571126	0.5	0.161433
Com_10325_pos	N-cis-11,14-eicosadienoyl ethanolamine	P	C22H41NO2	351.314	352.319	6.47533	[M+H]+	7.587	0.69	2	C18	Organic nitrogen compounds	Organonitrogen compounds	Amines	-	-	-	-	LMFA08040002	-	CCCCCC=CCC=CCCCCCCCCCC(=O)NCCO	MWQCBVWCBTUPDQ-HZJYTTRNSA-N	3.64664e+06	4.69238e+06	3.87747e+06	3.7173e+06	3.39836e+06	4.07477e+06	1.79841e+06	3.68064e+06	1.05929e+06	4.19311e+06	2.44508e+06	4.1263e+06	1.35278	0.435928	0.130708	0.666667	0.349071
Com_10333_pos	Asperorydine G	P	C20H20N2O4	352.142	353.152	7.84638	[M+H]+	5.283	-	3	C18	Organoheterocyclic compounds	Isoindoles and derivatives	Isoindolines	"-"	-	-	-	-	-	CC(O)CC(=O)N1C(=O)C2=C(C=C3C=CC=C4N(C)C(=O)C2=C34)C1(C)C	WQIRGFAZJZHHBZ-UHFFFAOYSA-N	2.44388e+07	2.37007e+07	2.63968e+07	3.49383e+07	2.30576e+07	4.29345e+07	2.49683e+07	6.81954e+07	2.24378e+07	6.68167e+07	3.91062e+07	3.87459e+07	0.674171	-0.568814	0.168001	0.694444	0.849099
Com_10335_pos	Lambicin	P	C18H24O7	352.152	353.161	3.51965	[M+H]+	6.694	0.72	2	C18	Organoheterocyclic compounds	Lactones	Gamma butyrolactones	-	-	-	-	-	-	CC(=C)C1C2C(C3(C4(CCC(O4)(C)O)C5C(C3(C1C(=O)O2)O)O5)C)O	TZFIHRBNTJVCHV-FXICXOMUSA-N	2.60558e+07	8.57366e+06	4.81565e+06	9.17773e+06	1.56741e+07	7.06419e+06	127552	1.10882e+07	361513	682847	266327	320868	5.55456	2.47367	0.00457649	0.888889	2.88514
Com_10338_pos	Desacetyltetraneurin D 4-O-isobutyrate	P	C19H28O6	352.189	353.194	6.19724	[M+H]+	6.048	0.81	2	C18	Lipids and lipid-like molecules	Prenol lipids	Terpene lactones	-	-	-	-	-	-	CC1CCC2C(C3(C1(CCC3OC(=O)C(C)C)O)CO)OC(=O)C2=C	YAQZXHLVANZHGK-IMSBPQIQSA-N	1.10206e+07	1.29353e+07	1.11095e+07	1.82683e+07	1.12964e+07	2.14879e+07	9.17126e+06	1.35283e+07	1.08084e+07	1.46156e+07	6.73015e+06	8.66493e+06	1.35579	0.439133	0.100656	0.777778	1.12458
Com_10343_pos	15-keto-PGE1	P	C20H32O5	352.225	353.234	5.72717	[M+H]+	9.992	0.65	2	C18	Lipids and lipid-like molecules	Fatty Acyls	Eicosanoids	"22973-19-9"	HMDB0001320	C04654	-	LMFA03010146	-	CCCCCC(=O)C=CC1C(CC(=O)C1CCCCCCC(=O)O)O	VXPBDCBTMSKCKZ-XQHNHVHJSA-N	4.48405e+07	3.51413e+07	3.08202e+07	1.96231e+07	2.12552e+07	3.11291e+07	3.04611e+07	2.67716e+07	3.08177e+07	1.65549e+07	3.12675e+07	4.87619e+07	0.990114	-0.0143328	0.995926	0.555556	0.0538432
Com_10346_pos	2,5-diamino-6-(5-phospho-D-ribosylamino)pyrimidin-4(3H)-one	P	C9H16N5O8P	353.074	354.079	6.80021	[M+H]+	5.105	-	3	C18	Organic oxygen compounds	Organooxygen compounds	Carbohydrates and carbohydrate conjugates	"-"	HMDB0304044	C01304	map00740;map00790;map01100;map01110;map01240	-	-	NC1=NC(N[C@@H]2O[C@H](COP(O)(O)=O)[C@@H](O)[C@H]2O)=C(N)C(=O)N1	OCLCLRXKNJCOJD-UMMCILCDSA-N	1.58931e+06	1.20706e+06	1.42574e+06	1.49265e+06	1.38672e+06	1.27926e+06	61898.3	192309	1.35596e+06	1.76551e+06	1.75762e+06	1.6007e+06	1.24454	0.315612	0.257961	0.555556	0.649077
Com_1034_neg	Phytanic acid	N	C20H40O2	312.303	311.295	1.13868	[M-H]-	11.381	0.69	1	C18	Lipids and lipid-like molecules	Prenol lipids	Diterpenoids	"14721-66-5"	HMDB0000801	C01607	-	-	26840	CC(C)CCCC(C)CCCC(C)CCCC(C)CC(=O)O	RLCKHJSFHOZMDR-UHFFFAOYSA-N	1.73533e+06	3.23338e+06	3.79118e+06	2.65211e+06	2.09121e+06	2.67679e+06	4.80402e+06	3.80533e+06	4.1038e+06	3.65353e+06	2.86172e+06	4.11004e+06	0.693277	-0.528497	0.020519	0.916667	0.204597
Com_10353_pos	PROADIFEN	P	C23H31NO2	353.235	354.239	9.97511	[M+H]+	10.445	-	3	C18	Benzenoids	Benzene and substituted derivatives	Diphenylmethanes	"78997-40-7"	HMDB0256783	-	-	-	-	CCCC(C1=CC=CC=C1)(C2=CC=CC=C2)C(=O)OCCN(CC)CC	SNTQPLDRUZOSDP-UHFFFAOYSA-N	2.10807e+07	2.35289e+07	2.36652e+07	2.49646e+07	2.44329e+07	3.13717e+07	1.94954e+07	3.14621e+07	1.95793e+07	3.12332e+07	2.37682e+07	3.05323e+07	0.95498	-0.066458	0.774815	0.527778	0.0652046
Com_10354_pos	Methyl tumonoate A	P	C20H35NO4	353.257	354.263	2.99691	[M+H]+	7.514	-	3	C18	Organic acids and derivatives	Carboxylic acids and derivatives	Amino acids, peptides, and analogues	-	-	-	-	-	-	CCCCCCCC=C(C)C(C(C)C(=O)N1CCCC1C(=O)OC)O	SZDORSKCYIOHRW-HOOHWIHRSA-N	1.21368e+07	7.19437e+06	8.72477e+06	9.98361e+06	9.10505e+06	4.44238e+06	1.26853e+07	1.34349e+07	9.47705e+06	9.81895e+06	1.48515e+07	1.48323e+07	0.686911	-0.541806	0.0380345	0.888889	0.507742
Com_10356_pos	N-Oleoyl Alanine	P	C21H39NO3	353.293	354.3	1.03145	[M+H]+	9.669	0.70	2	C18	Organic acids and derivatives	Carboxylic acids and derivatives	Amino acids, peptides, and analogues	"-"	HMDB0241953	-	-	LMFA08020124	73324759	CCCCCCCCC=CCCCCCCCC(=O)NC(C)C(O)=O	CHQZBIVWDKADIA-UHFFFAOYSA-N	1.9693e+06	1.32503e+06	1.54817e+06	307798	1.54939e+06	1.31931e+06	1.57527e+06	2.37038e+06	1.59237e+06	349374	1.6903e+06	1.83969e+06	0.851512	-0.231902	0.699161	0.75	0.17637
Com_10358_pos	Anandamide (20:l, n-9)	P	C22H43NO2	353.329	354.337	0.61594	[M+H]+	9.53	0.61	2	C18	Organic nitrogen compounds	Organonitrogen compounds	Amines	-	-	-	-	LMFA08040010	-	CCCCCCCCC=CCCCCCCCCCC(=O)NCCO	YDKRGMXLBRWZJR-KTKRTIGZSA-N	1.61171e+06	5.10433e+06	2.04346e+06	1.2329e+06	961911	2.30141e+06	2.00699e+06	412209	2.14415e+06	3.03297e+06	4.4518e+06	3.36167e+06	0.860215	-0.217231	0.828113	0.611111	0.230651
Com_1036_neg	Palmitoylglycine	N	C18H35NO3	313.262	312.254	1.49	[M-H]-	9.478	1.00	1	C18	Organic acids and derivatives	Carboxylic acids and derivatives	Amino acids, peptides, and analogues	"2441-41-0"	HMDB0013034	-	-	LMFA08020079	151008	CCCCCCCCCCCCCCCC(=O)NCC(O)=O	KVTFEOAKFFQCCX-UHFFFAOYSA-N	1.32658e+06	1.78649e+06	2.28407e+06	3.17041e+06	1.56115e+06	2.75374e+06	2.97529e+06	3.11181e+06	3.11603e+06	2.69085e+06	4.91221e+06	3.62326e+06	0.630582	-0.665244	0.0162156	0.861111	0.421686
Com_10377_pos	Tephrowatsin A	P	C22H26O4	354.183	355.193	6.00257	[M+H]+	10.443	-	3	C18	Phenylpropanoids and polyketides	Flavonoids	Flavans	-	-	C09970	-	LMPK12020160	-	CC(=CCC1=C2C(=C(C=C1OC)OC)C(CC(O2)C3=CC=CC=C3)O)C	ADIMMCHZVYYGPW-MSOLQXFVSA-N	7.40633e+06	4.58055e+06	5.26881e+06	2.83236e+06	3.31865e+06	3.23114e+06	7.27792e+06	6.00793e+06	4.84883e+06	3.24306e+06	4.61312e+06	8.8946e+06	0.76358	-0.389149	0.216943	0.722222	0.340157
Com_10383_pos	3,3-Difluoro-5alpha-androstan-17beta-yl acetate	P	C21H32F2O2	354.237	355.242	5.2403	[M+H]+	7.208	0.58	2	C18	Lipids and lipid-like molecules	Steroids and steroid derivatives	Steroid esters	-	-	C14477	-	-	-	CC(=O)OC1CCC2C1(CCC3C2CCC4C3(CCC(C4)(F)F)C)C	BUIQHUBDLNDWCY-RBZZARIASA-N	3.92296e+07	8.15773e+07	5.36894e+07	7.03861e+06	3.33532e+07	409754	6.12327e+06	5.61458e+06	9.21505e+06	699193	3.46869e+06	2.40622e+06	7.82133	2.96741	0.13195	0.805556	1.1462
Com_10400_pos	Agelasidine A	P	C18H33N3O2S	355.229	356.237	0.3442	[M+H]+	5.87	-	3	C18	Lipids and lipid-like molecules	Prenol lipids	Sesquiterpenoids	-	-	-	-	-	-	CC(=CCCC(=CCCC(C)(C=C)S(=O)(=O)CCN=C(N)N)C)C	HTMRIMAGHVWENK-QIPHDZALSA-N	2.70191e+06	1.46891e+06	1.6361e+06	2.78832e+06	2.26385e+06	1.74241e+06	2.77408e+06	2.40194e+06	2.70252e+06	2.91234e+06	2.73207e+06	2.00001e+06	0.811797	-0.300808	0.102535	0.777778	0.133162
Com_10401_pos	Tridec-7-enoylcarnitine	P	C20H37NO4	355.272	356.277	6.41181	[M+H]+	6.722	-	3	C18	Lipids and lipid-like molecules	Fatty Acyls	Fatty acid esters	"-"	HMDB0241317	-	-	-	-	CCCCCC=CCCCCCC(=O)OC(CC([O-])=O)C[N+](C)(C)C	YFJGZENZJUJIME-UHFFFAOYSA-N	2.25734e+07	2.00035e+07	1.69197e+07	9.59034e+06	3.30242e+07	2.14974e+06	5.86888e+06	157992	4.34548e+06	1.04046e+06	2.48104e+06	790321	7.10022	2.82786	0.00889251	0.916667	1.32959
Com_10412_pos	N-Palmitoyl Valine	P	C21H41NO3	355.309	356.316	0.55572	[M+H]+	9.837	-	3	C18	Organic acids and derivatives	Carboxylic acids and derivatives	Amino acids, peptides, and analogues	"-"	HMDB0241935	-	-	LMFA08020120	-	CCCCCCCCCCCCCCCC(=O)NC(C(C)C)C(O)=O	OGLNTVZUARMGNY-UHFFFAOYSA-N	734884	1.04896e+06	511851	1.79538e+06	1.76736e+06	6.01004e+06	1.12232e+06	850479	974019	1.48285e+06	463552	2.42763e+06	1.62119	0.697051	0.547321	0.583333	0.2421
Com_10426_pos	11-Hydroxyrankinidine	P	C20H24N2O4	356.174	357.183	6.4458	[M+H]+	7.954	0.61	2	C18	Alkaloids and derivatives	Gelsemium alkaloids	-	"122590-03-8"	-	-	-	-	-	CC=C1CNC2CC3(C4CC1C2CO4)C5=C(C=C(C=C5)O)N(C3=O)OC	FALAMCOLIJTCTR-QDEBKDIKSA-N	5.74855e+06	1.9752e+06	1.82992e+06	6.42256e+06	3.11245e+06	1.94915e+06	3.66283e+06	2.87473e+06	2.28604e+06	3.58018e+06	4.87867e+06	3.5913e+06	1.00786	0.0112962	0.694745	0.611111	0.139311
Com_10427_pos	Suspensoside B	P	C18H28O7	356.183	357.189	6.40751	[M+H]+	5.816	0.60	2	C18	Lipids and lipid-like molecules	Fatty Acyls	Fatty acyl glycosides	-	-	-	-	-	-	CC1=C(C(CCC1)(C)C=C)CC(=O)OC2C(C(C(C(O2)CO)O)O)O	MXCRQIIJWXVYNV-HMGSXCDBSA-N	3.85927e+06	3.61959e+06	2.62752e+06	6.49082e+06	5.12511e+06	6.43768e+06	3.81236e+06	6.20861e+06	3.72846e+06	5.14514e+06	3.49569e+06	3.67895e+06	1.0802	0.1113	0.78256	0.583333	0.0974203
Com_10433_pos	Leu-Gln-Pro	P	C16H28N4O5	356.206	357.213	0.91158	[M+H]+	4.915	0.69	2	C18	Organic acids and derivatives	Carboxylic acids and derivatives	Amino acids, peptides, and analogues	-	-	-	-	-	42641527	CC(C)CC(C(=O)NC(CCC(=O)N)C(=O)N1CCCC1C(=O)O)N	CQGSYZCULZMEDE-SRVKXCTJSA-N	1.47963e+06	1.21122e+06	196882	76245.4	1.28455e+06	1.16564e+06	1.42318e+06	2.42716e+06	1.2943e+06	1.72895e+06	1.60842e+06	1.93685e+06	0.519651	-0.944385	0.0917708	0.944444	0.716474
Com_10434_pos	5,7-Megastigmadien-9-ol glucoside	P	C19H32O6	356.22	357.227	0.07251	[M+H]+	8.05	0.52	2	C18	Lipids and lipid-like molecules	Fatty Acyls	Fatty acyl glycosides	"146610-77-7"	HMDB0041044	-	-	-	131753017	CC(OC1OC(CO)C(O)C(O)C1O)\C=C\C1=C(C)CCCC1(C)C	JGUNLOSHGIQYCT-BQYQJAHWSA-N	9.35376e+07	6.80207e+07	6.09795e+07	9.53856e+07	2.25923e+07	4.08889e+07	2.04052e+06	1.30804e+08	1.32248e+07	1.34199e+08	7.84904e+06	1.33468e+08	0.90469	-0.144504	0.395834	0.5	0.416804
Com_10439_pos	Dopexamine	P	C22H32N2O2	356.246	357.252	3.85334	[M+H]+	7.943	-	3	C18	Benzenoids	Phenols	Benzenediols	"86197-47-9"	HMDB0041882	-	-	-	55483	OC1=C(O)C=C(CCNCCCCCCNCCC2=CC=CC=C2)C=C1	RYBJORHCUPVNMB-UHFFFAOYSA-N	2.37384e+07	3.14069e+07	1.39832e+07	1.49321e+07	3.15917e+07	2.10022e+06	1.18857e+06	1.39493e+06	5.42312e+08	774346	1.50411e+06	7.62975e+08	0.0898772	-3.4759	0.770316	0.666667	0.262481
Com_10441_pos	Lagochilin	P	C20H36O5	356.256	357.267	9.16461	[M+H]+	10.468	0.83	2	C18	Lipids and lipid-like molecules	Prenol lipids	Diterpenoids	"23554-81-6"	-	-	-	-	-	OCCC1(OC2(CC1)C(C)CCC3C(C)(CO)C(O)CCC32C)CO	XYPPDQHBNJURHU-RHFXQVJCSA-N	2.06131e+07	2.23446e+07	2.62587e+07	2.21224e+07	1.43698e+07	2.55629e+07	9.18322e+06	2.42874e+07	1.41173e+07	3.34706e+07	1.76915e+07	2.14995e+07	1.09166	0.126522	0.487146	0.638889	0.35626
Com_10451_pos	Cinacalcet	P	C22H22F3N	357.17	358.174	9.24084	[M+H]+	5.589	-	3	C18	Benzenoids	Naphthalenes	-	"226256-56-0"	HMDB0015147	-	-	-	156419	C[C@@H](NCCCC1=CC(=CC=C1)C(F)(F)F)C1=CC=CC2=CC=CC=C12	VDHAWDNDOKGFTD-MRXNPFEDSA-N	1.54866e+06	1.22985e+06	1.21339e+06	1.68528e+06	1.17888e+06	1.0119e+06	1.55596e+06	3.06487e+06	1.7151e+06	2.41341e+06	2.02947e+06	1.69636e+06	0.63069	-0.664998	0.00726291	0.972222	0.368397
Com_10452_pos	Pro Glu Ile	P	C16H27N3O6	357.19	358.197	0.82345	[M+H]+	5.381	-	3	C18	Organic acids and derivatives	Carboxylic acids and derivatives	Amino acids, peptides, and analogues	-	-	-	-	-	-	CCC(C)C(C(=O)O)NC(=O)C(CCC(=O)O)NC(=O)C1CCCN1	WVOXLKUUVCCCSU-ZPFDUUQYSA-N	606921	285460	256601	151511	421574	344973	915957	598029	459461	1.10058e+06	648823	388128	0.50281	-0.991915	0.0184425	0.888889	0.483472
Com_10453_pos	Nalbuphine	P	C21H27NO4	357.194	358.198	9.91826	[M+H]+	5.384	-	3	C18	Benzenoids	Phenanthrenes and derivatives	-	"20594-83-6"	HMDB0014982	C07251	-	-	-	C1CC(C1)CN2CCC34C5C(CCC3(C2CC6=C4C(=C(C=C6)O)O5)O)O	NETZHAKZCGBWSS-CEDHKZHLSA-N	608045	282040	253526	256257	753041	525897	830790	1.35023e+06	372027	1.51937e+06	757935	692076	0.485078	-1.04371	0.0307928	0.888889	0.480448
Com_10455_pos	Enecadin	P	C21H28FN3O	357.222	358.23	2.53111	[M+H]+	8.041	-	3	C18	Organoheterocyclic compounds	Diazines	Pyrimidines and pyrimidine derivatives	"-"	HMDB0251807	-	-	-	6433114	CC1=NC(=CC(OCCCCCN2CCCCC2)=N1)C1=CC=C(F)C=C1	SZSHJTJCJOWMHM-UHFFFAOYSA-N	2.67012e+07	2.26137e+07	1.77796e+07	2.54663e+07	1.54491e+07	1.14943e+07	1.0468e+07	3.96293e+07	1.04413e+07	4.21168e+07	1.88393e+07	4.16546e+07	0.732483	-0.449133	0.575216	0.583333	0.169026
Com_10456_pos	N-(8-Amino-1-carboxyoctyl)-alanyl-proline	P	C17H31N3O5	357.226	358.232	3.71301	[M+H]+	5.869	-	3	C18	Nucleosides, nucleotides, and analogues	Purine nucleosides	-	"-"	HMDB0247737	-	-	-	15927695	CC(NC(CCCCCCCN)C(O)=O)C(=O)N1CCCC1C(O)=O	BVFMABDUHNUCMQ-UHFFFAOYSA-N	2.44388e+07	2.37007e+07	2.63968e+07	3.49383e+07	2.30576e+07	4.29345e+07	2.49683e+07	6.81954e+07	2.24378e+07	6.68167e+07	3.91062e+07	3.87459e+07	0.674171	-0.568814	0.168001	0.694444	0.545868
Com_10457_pos	(9E)-7-Hydroxydodec-9-enoylcarnitine	P	C19H35NO5	357.252	358.258	1.01711	[M+H]+	6.203	0.59	2	C18	Lipids and lipid-like molecules	Fatty Acyls	Fatty acid esters	"-"	HMDB0241224	-	-	-	-	CCC=CCC(O)CCCCCC(=O)OC(CC([O-])=O)C[N+](C)(C)C	CPNSTMOHZLXGCX-UHFFFAOYSA-N	7.08312e+07	7.40539e+07	7.51729e+07	5.45692e+07	7.55687e+07	8.8417e+07	4.17263e+07	1.12404e+08	7.54015e+07	8.00238e+07	5.4256e+07	4.63427e+07	1.06939	0.096783	0.50533	0.583333	0.0800428
Com_1045_neg	Oglufanide	N	C16H19N3O5	333.132	314.115	1.12776	[M-H-H2O]-	5.562	0.79	1	C18	Organic acids and derivatives	Carboxylic acids and derivatives	Amino acids, peptides, and analogues	"38101-59-6"	HMDB0028830	-	-	-	100094	N[C@@H](CCC(O)=O)C(=O)N[C@@H](CC1=CNC2=CC=CC=C12)C(O)=O	LLEUXCDZPQOJMY-AAEUAGOBSA-N	108926	392581	211355	54139.5	472977	120154	657893	1.34035e+06	460850	520620	1.45028e+06	814393	0.25935	-1.94703	0.00459965	0.972222	1.57005
Com_10465_pos	Ile Leu Leu	P	C18H35N3O4	357.263	358.27	0.45658	[M+H]+	5.699	0.91	2	C18	Organic acids and derivatives	Carboxylic acids and derivatives	Amino acids, peptides, and analogues	-	-	-	-	-	-	CCC(C)C(C(=O)NC(CC(C)C)C(=O)NC(CC(C)C)C(=O)O)N	HPCFRQWLTRDGHT-AJNGGQMLSA-N	1.47533e+06	90072.3	75080.2	597641	91564.6	1.1503e+06	1.49051e+06	2.51762e+06	1.30713e+06	1.8494e+06	1.69552e+06	2.05927e+06	0.318696	-1.64975	0.0235989	0.972222	1.19732
Com_10467_pos	20-Epikibataline	P	C23H35NO2	357.267	358.277	7.92113	[M+H]+	7.692	0.54	2	C18	Organoheterocyclic compounds	Lactones	Gamma butyrolactones	-	-	-	-	-	-	C1[C@H](CC2=CC[C@@H]3[C@@H]([C@]2(C1)C)CC[C@@]12[C@H]3CC[C@@H]1[C@H](OC2=O)C)N(C)C	AENSHGKORGDOBI-LMUZJLHONA-N	2.40601e+06	2.33797e+06	5.03275e+06	6.29397e+06	6.2807e+06	4.93355e+06	3.47048e+06	4.67321e+06	7.10304e+06	3.04402e+06	1.17405e+07	9.35782e+06	0.692704	-0.529689	0.29184	0.666667	0.343088
Com_1046_pos	alpha-Irone	P	C14H22O	206.167	207.174	0.0572	[M+H]+	8.042	0.88	1	C18	Lipids and lipid-like molecules	Prenol lipids	Sesquiterpenoids	"79-69-6"	HMDB0035631	-	-	-	5371002	CC1CC=C(C(C1(C)C)/C=C/C(=O)C)C	JZQOJFLIJNRDHK-CMDGGOBGSA-N	2.03203e+08	1.94651e+08	2.03421e+08	1.46062e+08	1.65445e+08	1.21553e+08	5.05757e+07	2.39264e+08	9.2787e+07	1.35203e+08	1.31959e+08	2.32655e+08	1.17213	0.229128	0.326195	0.611111	0.428338
Com_10471_pos	Margicassidin	P	C20H22O6	358.142	359.151	6.53789	[M+H]+	9.317	0.58	2	C18	Phenylpropanoids and polyketides	Flavonoids	Flavans	-	-	-	-	-	-	CCC(=CC)C1=C(C2=C(C=C1O)OC(C(C2O)O)C3=CC=C(C=C3)O)O	LNOFDVSWGARPID-ZGQPTZKZSA-N	1.61544e+06	1.16378e+06	1.58577e+06	4.76879e+06	840399	1.45703e+06	2.17334e+06	2.89741e+06	1.49243e+06	5.93694e+06	936014	7.51221e+06	0.545686	-0.873858	0.230894	0.722222	0.602931
Com_10476_pos	Loliolide beta-D-glucopyranoside	P	C17H26O8	358.163	359.168	6.51556	[M+H]+	5.483	-	3	C18	Organic oxygen compounds	Organooxygen compounds	Carbohydrates and carbohydrate conjugates	-	-	-	-	-	-	CC1(CC(CC2(C1=CC(=O)O2)C)OC3C(C(C(C(O3)CO)O)O)O)C	WFNLLLYWGLKLJX-URWUWABHSA-N	1.09808e+08	4.49244e+07	3.51988e+07	1.19795e+08	7.70023e+07	7.29738e+07	1.21415e+08	1.08979e+08	2.71279e+07	1.54856e+08	2.25897e+07	9.60918e+07	0.865633	-0.208173	0.989512	0.555556	0.0582122
Com_10481_pos	Myricanol	P	C21H26O5	358.178	359.188	8.61344	[M+H]+	8.041	0.67	2	C18	Phenylpropanoids and polyketides	Diarylheptanoids	Cyclic diarylheptanoids	"33606-81-4"	-	-	-	-	-	COC1=C2C=C(CCCCC(CCC3=CC2=C(C=C3)O)O)C(=C1OC)O	SBGBAZQAEOWGFT-OAHLLOKOSA-N	1.52223e+08	9.32632e+07	1.02643e+08	1.97422e+07	9.09399e+07	2.99981e+07	2.0023e+08	4.41279e+07	1.42308e+08	1.79698e+07	1.83226e+08	9.19025e+07	0.719086	-0.475764	0.613629	0.611111	0.281696
Com_1048_neg	Loureirin B	N	C18H20O5	316.131	315.124	1.51893	[M-H]-	5.623	-	3	C18	Phenylpropanoids and polyketides	Linear 1,3-diarylpropanoids	Chalcones and dihydrochalcones	"119425-90-0"	HMDB0254175	-	-	LMPK12120604	189670	COC1=CC(OC)=C(CCC(=O)C2=CC=C(O)C=C2)C(OC)=C1	ZPFRAPVRYLGYEC-UHFFFAOYSA-N	376733	1.10471e+06	800178	532009	610831	127438	969893	961161	1.36331e+06	833729	402630	485468	0.708087	-0.498002	0.24504	0.694444	0.592339
Com_10493_pos	16-Butyl-3-methoxy-estra-1,3,5(10)-triene-16beta,17beta-diol	P	C23H34O3	358.251	359.258	0.6063	[M+H]+	6.36	0.86	2	C18	Lipids and lipid-like molecules	Steroids and steroid derivatives	Estrane steroids	-	-	C14931	-	-	-	CCCCC1(CC2C3CCC4=C(C3CCC2(C1O)C)C=CC(=C4)OC)O	YGVYDWADHKYSHH-PZORDLPLSA-N	2.7996e+07	6.01045e+07	4.70975e+07	8.64872e+07	1.00525e+08	4.66483e+07	6.84214e+07	1.47994e+08	3.46381e+07	1.69641e+08	3.39314e+07	1.0436e+08	0.659871	-0.599743	0.386708	0.666667	0.427437
Com_10495_pos	Val Lys Leu	P	C17H34N4O4	358.258	359.262	9.62885	[M+H]+	6.206	0.52	2	C18	Organic acids and derivatives	Carboxylic acids and derivatives	Amino acids, peptides, and analogues	-	-	-	-	-	-	CC(C)CC(C(=O)O)NC(=O)C(CCCCN)NC(=O)C(C(C)C)N	ZRSZTKTVPNSUNA-IHRRRGAJSA-N	1.3429e+07	1.21641e+07	1.43771e+07	8.756e+06	1.25378e+07	1.88118e+07	6.74147e+06	2.10775e+07	1.38555e+07	1.45752e+07	9.14488e+06	8.21722e+06	1.08781	0.121431	0.521215	0.555556	0.0902393
Com_10496_pos	Lys Val Leu	P	C17H34N4O4	358.258	359.265	0.20249	[M+H]+	5.159	0.83	2	C18	Organic acids and derivatives	Carboxylic acids and derivatives	Amino acids, peptides, and analogues	-	-	-	-	-	-	CC(C)CC(C(=O)O)NC(=O)C(C(C)C)NC(=O)C(CCCCN)N	DRRXXZBXDMLGFC-IHRRRGAJSA-N	1.63089e+06	1.25361e+06	1.35266e+06	1.95492e+06	1.34054e+06	1.27513e+06	1.78247e+06	2.45806e+06	1.80144e+06	2.82336e+06	2.46776e+06	2.12142e+06	0.654632	-0.611244	0.0023047	0.944444	0.380121
Com_10498_pos	(3R)-3,21-dihydroxyhenicosanoic acid	P	C21H42O4	358.308	359.315	0.52634	[M+H]+	10.515	0.89	2	C18	Lipids and lipid-like molecules	Fatty Acyls	Fatty acids and conjugates	-	-	-	-	-	86289872	C(CCCCCCCCCO)CCCCCCCCC(CC(=O)O)O	IYEIGJVVRFAXMM-HXUWFJFHSA-N	4.47566e+08	3.03475e+08	3.30932e+08	3.88866e+08	5.96248e+08	6.87757e+08	5.8776e+07	4.5311e+08	1.92366e+08	3.04293e+08	1.68051e+08	3.59687e+08	1.79319	0.842527	0.0641278	0.805556	0.520822
Com_10499_pos	Taveuniamide I	P	C17H20Cl3NO	359.061	360.069	1.33303	[M+H]+	5.385	-	3	C18	Organic acids and derivatives	Carboxylic acids and derivatives	Carboxylic acid derivatives	-	-	-	-	-	-	CC(=O)NC(CCCC#CC=CCl)CCCC#CC=C(Cl)Cl	NBTAVNCNFWJBLH-GXDHUFHOSA-N	4.76123e+07	1.09607e+08	1.57228e+08	8.87335e+07	8.82821e+07	7.60041e+07	1.09155e+08	1.67424e+08	3.3313e+07	1.47737e+08	2.29148e+07	1.66772e+07	1.14128	0.190649	0.354337	0.583333	1.01605
Com_10505_pos	Pro-Pro-Phe	P	C19H25N3O4	359.185	360.192	1.22872	[M+H]+	5.476	-	3	C18	Organic acids and derivatives	Carboxylic acids and derivatives	Amino acids, peptides, and analogues	"-"	HMDB0304811	-	-	-	18223681	OC(=O)C(CC1=CC=CC=C1)N=C(O)C1CCCN1C(=O)C1CCCN1	NAIPAPCKKRCMBL-UHFFFAOYSA-N	80269.1	1.21786e+06	148432	1.08034e+06	1.227e+06	498783	75241.7	394709	1.27245e+06	398386	525338	321740	1.42332	0.50926	0.725192	0.583333	0.215715
Com_10514_pos	Val Ile Glu	P	C16H29N3O6	359.206	360.212	1.72903	[M+H]+	5.113	0.79	2	C18	Organic acids and derivatives	Carboxylic acids and derivatives	Amino acids, peptides, and analogues	-	-	-	-	-	-	CCC(C)C(C(=O)NC(CCC(=O)O)C(=O)O)NC(=O)C(C(C)C)N	VXDSPJJQUQDCKH-UKJIMTQDSA-N	2.34974e+06	1.96037e+06	2.25198e+06	1.99716e+06	1.93708e+06	1.74575e+06	2.43074e+06	4.14737e+06	2.63249e+06	3.26282e+06	2.51287e+06	2.21055e+06	0.711879	-0.490296	0.017766	0.944444	0.297271
Com_10517_pos	Aspergillimide	P	C20H29N3O3	359.221	360.232	9.58161	[M+H]+	5.57	-	3	C18	Organoheterocyclic compounds	Azaspirodecane derivatives	-	-	-	-	-	-	-	CC1CCN2C13CC4C(C5(CC(=O)N(C5=O)C)CC4(C2)N(C3=O)C)(C)C	RTNMRJRMTGSUAE-UXVBPGSQSA-N	3.34714e+06	2.43529e+06	2.18591e+06	3.90388e+06	1.87025e+06	2.14988e+06	3.08449e+06	3.6943e+06	2.23089e+06	1.92298e+06	2.90324e+06	2.92408e+06	0.94823	-0.0766906	0.672917	0.583333	0.164077
Com_10519_pos	Undecanedioylcarnitine	P	C18H33NO6	359.231	360.238	0.6867	[M+H]+	6.292	0.68	2	C18	Lipids and lipid-like molecules	Fatty Acyls	Fatty acid esters	"-"	HMDB0241206	-	-	-	-	C[N+](C)(C)CC(CC([O-])=O)OC(=O)CCCCCCCCCC(O)=O	AIPDYTVRMUCXDC-UHFFFAOYSA-N	2.44388e+07	2.37007e+07	2.63968e+07	3.49383e+07	2.30576e+07	4.29345e+07	2.49683e+07	6.81954e+07	2.24378e+07	6.68167e+07	3.91062e+07	3.87459e+07	0.674171	-0.568814	0.168001	0.694444	0.570395
Com_10524_pos	6-Hydroxydodecanoylcarnitine	P	C19H37NO5	359.267	360.274	0.50599	[M+H]+	6.42	0.68	2	C18	Lipids and lipid-like molecules	Fatty Acyls	Fatty acid esters	"-"	HMDB0241301	-	-	-	-	CCCCCCC(O)CCCCC(=O)OC(CC([O-])=O)C[N+](C)(C)C	HSSKJUUTLJONMC-UHFFFAOYSA-N	3.67429e+07	3.42996e+07	3.36125e+07	1.70453e+07	2.33015e+07	2.42374e+07	2.37101e+07	6.22098e+07	2.54785e+07	6.18058e+07	3.30633e+07	4.98009e+07	0.660914	-0.597465	0.117598	0.722222	0.329181
Com_1052_neg	13,14-dihydro-15-keto-PGA2	N	C20H30O4	334.214	315.196	0.81601	[M-H-H2O]-	7.757	0.60	1	C18	Lipids and lipid-like molecules	Fatty Acyls	Eicosanoids	"74872-89-2"	HMDB0001244	-	-	LMFA03010033	5283042	CCCCCC(=O)CCC1C=CC(=O)C1CC=CCCCC(=O)O	FMKLAIBZMCURLI-BFVRRIQPSA-N	4.1606e+06	3.90385e+06	3.31963e+06	7.61676e+06	4.00741e+06	5.01486e+06	1.04285e+07	1.10752e+07	7.80244e+06	1.47745e+07	1.16887e+07	1.34131e+07	0.405062	-1.30379	0.000137562	1	2.18417
Com_10538_pos	Kuanoniamine D	P	C20H16N4OS	360.104	361.108	9.44875	[M+H]+	6.993	-	3	C18	Organoheterocyclic compounds	Quinolines and derivatives	Benzoquinolines	-	-	-	-	-	-	CC(=O)NCCC1=C2C3=C(C=CN=C3C4=C1SC=N4)C5=CC=CC=C5N2	GUSIRVISUKPQFL-UHFFFAOYSA-N	4.20919e+06	3.21725e+06	4.9341e+06	8.18881e+06	4.5238e+06	5.76692e+06	4.72414e+06	5.20611e+06	4.09715e+06	6.56858e+06	5.72211e+06	3.65447e+06	1.02894	0.0411631	0.974448	0.5	0.0837681
Com_10541_pos	Yuheinoside	P	C16H24O9	360.142	361.147	7.28641	[M+H]+	8.046	-	3	C18	Lipids and lipid-like molecules	Prenol lipids	Terpene glycosides	-	-	-	-	-	-	CC1CCC2(C1C(OC=C2C=O)OC3C(C(C(C(O3)CO)O)O)O)O	QCCRICPXIMDIGF-FHZCTKOVSA-N	4.40181e+07	2.5613e+07	2.31411e+07	3.63776e+07	9.09565e+06	1.30346e+07	394320	5.27141e+07	8.53567e+06	5.21544e+07	9.52065e+06	5.08465e+07	0.868599	-0.203239	0.535548	0.527778	0.375526
Com_10547_pos	Asp Arg Ala	P	C13H24N6O6	360.176	361.182	2.3352	[M+H]+	10.182	0.61	2	C18	Organic acids and derivatives	Carboxylic acids and derivatives	Amino acids, peptides, and analogues	-	-	-	-	-	-	CC(C(=O)O)NC(=O)C(CCCN=C(N)N)NC(=O)C(CC(=O)O)N	OERMIMJQPQUIPK-FXQIFTODSA-N	1.0436e+07	9.64241e+06	8.75724e+06	8.65113e+06	7.98324e+06	8.9116e+06	1.56657e+07	1.07087e+07	9.09774e+06	1.40165e+07	8.04975e+06	4.61231e+06	0.874995	-0.192654	0.741902	0.638889	0.199588
Com_10552_pos	Cortisone	P	C21H28O5	360.194	361.203	5.98696	[M+H]+	10.244	0.68	2	C18	Lipids and lipid-like molecules	Steroids and steroid derivatives	Hydroxysteroids	"53-06-5"	HMDB0002802	C00762	map00140;map01100;map04960;map05200;map05215;map07225	LMST02030090	-	O=C1C=C2CCC3C(C(=O)CC4(C)C3CCC4(O)C(=O)CO)C2(C)CC1	MFYSYFVPBJMHGN-ZPOLXVRWSA-N	5.23593e+06	885980	4.47261e+06	2.50924e+06	3.15661e+06	5.26029e+06	4.69958e+06	2.58724e+06	3.10606e+06	3.08148e+06	2.76933e+06	2.09991e+06	1.1732	0.230446	0.895161	0.638889	0.0822888
Com_1055_pos	Dithranol	P	C14H10O3	226.063	209.061	6.06494	[M+H-H2O]+	5.646	0.71	1	C18	Benzenoids	Anthracenes	-	"1143-38-0"	HMDB0248463	C06831	-	-	2202	C1C2=C(C(=CC=C2)O)C(=O)C3=C1C=CC=C3O	NUZWLKWWNNJHPT-UHFFFAOYSA-N	2.69433e+07	2.6066e+07	2.91151e+07	3.8473e+07	2.53924e+07	4.7304e+07	2.751e+07	7.55389e+07	2.47579e+07	7.38471e+07	4.31385e+07	4.27246e+07	0.672287	-0.572852	0.166614	0.694444	0.440625
Com_10564_pos	Topiramate	P	C12H21NO8S	339.099	362.085	9.11982	[M+Na]+	5.446	-	3	C18	Organoheterocyclic compounds	Dioxolopyrans	-	"97240-79-4"	HMDB0005034	C07502	-	-	-	O=S(=O)(OCC12OCC3OC(OC3C2OC(O1)(C)C)(C)C)N	KJADKKWYZYXHBB-XBWDGYHZSA-N	1.06319e+08	4.77524e+07	6.82884e+07	8.63731e+07	1.04086e+08	1.09993e+08	5.90613e+07	1.7197e+08	1.41538e+07	5.97864e+07	1.71603e+07	3.48923e+07	1.46436	0.550273	0.128256	0.777778	0.431676
Com_10565_pos	Ofloxacin	P	C18H20FN3O4	361.144	362.15	4.16583	[M+H]+	8.048	0.58	2	C18	Organoheterocyclic compounds	Quinolines and derivatives	Quinoline carboxylic acids	"82419-36-1"	HMDB0015296	C07321	-	-	4583	O=C(O)C1=CN2C3=C(OCC2C)C(=C(F)C=C3C1=O)N4CCN(C)CC4	GSDSWSVVBLHKDQ-UHFFFAOYSA-N	8.14234e+06	5.16583e+06	5.52388e+06	2.5191e+06	3.5778e+06	1.53779e+06	5.5835e+06	1.16724e+07	6.02091e+06	1.05135e+07	8.76151e+06	9.24152e+06	0.511006	-0.968587	0.0244378	0.944444	0.617212
Com_10568_pos	4-Hydroxydecanedioylcarnitine	P	C17H31NO7	361.21	362.217	0.89411	[M+H]+	5.298	-	3	C18	Lipids and lipid-like molecules	Fatty Acyls	Fatty acid esters	"-"	HMDB0241131	-	-	-	-	C[N+](C)(C)CC(CC([O-])=O)OC(=O)CCC(O)CCCCCC(O)=O	JBGUBFZEOMPZPU-UHFFFAOYSA-N	122918	1.25849e+06	956739	1.58584e+06	406399	1.23671e+06	241773	2.57263e+06	256159	1.29804e+06	497477	798122	0.982856	-0.0249482	0.914818	0.527778	0.331912
Com_10576_pos	DG(8:0/8:0/0:0)	P	C19H36O5	344.256	362.29	1.0576	[M+NH4]+	6.814	-	3	C18	Lipids and lipid-like molecules	Glycerolipids	Diradylglycerols	"-"	HMDB0116368	-	-	-	148879	[H][C@](CO)(COC(=O)CCCCCCC)OC(=O)CCCCCCC	ZQBULZYTDGUSSK-KRWDZBQOSA-N	1.18567e+06	302715	1.37524e+06	1.39856e+06	1.27669e+06	1.11685e+06	1.43148e+06	1.84811e+06	1.36358e+06	1.84793e+06	1.51347e+06	1.70022e+06	0.685816	-0.544106	0.10642	0.944444	0.547296
Com_1057_neg	Oxyphenisatine	N	C20H15NO3	317.105	316.099	3.67405	[M-H]-	5.413	0.55	1	C18	Organoheterocyclic compounds	Indoles and derivatives	Indolines	"125-13-3"	-	-	-	-	31315	C1=CC=C2C(=C1)C(C(=O)N2)(C3=CC=C(C=C3)O)C4=CC=C(C=C4)O	SJDACOMXKWHBOW-UHFFFAOYSA-N	234131	541988	984876	1.86106e+06	524498	1.09871e+06	1.88161e+06	987947	1.65817e+06	2.51949e+06	1.79695e+06	1.17203e+06	0.523678	-0.933247	0.0434826	0.861111	0.790852
Com_1057_pos	Isosorbide mononitrate	P	C6H9NO6	191.043	209.078	7.07589	[M+NH4]+	1.221	-	3	C18	Organoheterocyclic compounds	Furofurans	Isosorbides	"16051-77-7"	HMDB0015155	C07714	-	-	27661	[H][C@]12OC[C@@H](O[N+]([O-])=O)[C@@]1([H])OC[C@@H]2O	YWXYYJSYQOXTPL-SLPGGIOYSA-N	7.57947e+06	9.50532e+06	8.82357e+06	1.27965e+07	6.93396e+06	1.36936e+07	7.91238e+06	1.19937e+07	7.18303e+06	1.42552e+07	7.58072e+06	1.86352e+07	0.878216	-0.187352	0.635972	0.583333	0.0721989
Com_10580_pos	2-amino-1,3,4,5-icosanetetrol	P	C20H43NO4	361.319	362.326	0.67608	[M+H]+	6.556	0.75	2	C18	Organic nitrogen compounds	Organonitrogen compounds	Amines	-	-	-	-	-	122391237	CCCCCCCCCCCCCCCC(C(C(C(CO)N)O)O)O	ILMFJEORWZZXPC-UHFFFAOYSA-N	1.9134e+06	2.66284e+06	7.42735e+06	1.97628e+06	2.79617e+06	3.20246e+06	1.57821e+06	4.76036e+06	2.598e+06	4.53906e+06	1.1565e+06	2.83775e+06	1.1436	0.193578	0.659402	0.555556	0.191527
Com_10583_pos	2,4,8-Eicosatrienoic acid isobutylamide	P	C24H43NO	361.334	362.339	7.23165	[M+H]+	8.507	0.55	2	C18	Organic acids and derivatives	Carboximidic acids and derivatives	Carboximidic acids	"64543-30-2"	HMDB0030385	-	-	-	131751008	CCCCCCCCCCC\C=C/CC\C=C\C=C/C(/O)=N/CC(C)C	WBBCNGSATYECFE-LSJCJZQESA-N	1.27194e+07	2.57594e+07	3.44531e+07	2.71453e+07	8.46212e+06	1.69851e+07	1.61768e+07	9.29973e+06	5.17125e+06	1.91612e+07	5.17725e+06	3.63615e+07	1.37414	0.458526	0.262941	0.666667	0.547091
Com_10589_pos	2,7-Dihydroxy-1-(4-hydroxybenzoyl)4-methoxy-9,10-dihydrophenanthrene	P	C22H18O5	362.115	363.126	9.11389	[M+H]+	4.641	0.56	2	C18	Benzenoids	Phenanthrenes and derivatives	Hydrophenanthrenes	-	-	-	-	-	-	COC1=C2C(=C(C(=C1)O)C(=O)C3=CC=C(C=C3)O)CCC4=C2C=CC(=C4)O	JJDDGXAZWOHMGF-UHFFFAOYSA-N	2.44388e+07	2.37007e+07	2.63968e+07	3.49383e+07	2.30576e+07	4.29345e+07	2.49683e+07	6.81954e+07	2.24378e+07	6.68167e+07	3.91062e+07	3.87459e+07	0.674171	-0.568814	0.168001	0.694444	0.446892
Com_10590_pos	5-Deoxylamiol	P	C16H26O9	362.158	363.162	7.19322	[M+H]+	9.786	0.53	2	C18	Lipids and lipid-like molecules	Prenol lipids	Terpene glycosides	-	-	-	-	-	-	CC1=COC(C2C1C(CC2(C)O)O)OC3C(C(C(C(O3)CO)O)O)O	PEOHBNHNHNTZQG-YTJLIUTRSA-N	9.30963e+07	9.00083e+07	9.94488e+07	1.50019e+08	2.39755e+07	1.14636e+08	4.2589e+07	1.63281e+08	1.29514e+08	2.11898e+08	7.58153e+07	1.7206e+08	0.718328	-0.477285	0.380463	0.694444	0.694633
Com_105_neg	1,5-Isoquinolinediol	N	C9H7NO2	161.048	160.04	1.05872	[M-H]-	5.754	0.87	1	C18	Organoheterocyclic compounds	Isoquinolines and derivatives	-	"5154-02-9"	HMDB0244237	-	-	-	1340	OC1=CC=CC2=C1C=CNC2=O	LFUJIPVWTMGYDG-UHFFFAOYSA-N	2.55233e+07	3.68102e+07	4.82228e+07	3.45896e+07	3.11842e+07	3.2153e+07	4.58041e+07	6.20718e+07	2.73517e+07	5.58836e+07	4.70601e+07	2.3082e+07	0.798012	-0.325518	0.349519	0.638889	0.418737
Com_105_pos	4-Amino-5-methyl-2(1H)-pyrimidinone	P	C5H7N3O	125.059	126.066	1.27809	[M+H]+	1.944	0.79	1	C18	Organoheterocyclic compounds	Diazines	Pyrimidines and pyrimidine derivatives	"554-01-8"	HMDB0002894	C02376	map00240;map01100	-	65040	CC1=C(NC(=O)N=C1)N	LRSASMSXMSNRBT-UHFFFAOYSA-N	1.63668e+07	223319	117753	2.18672e+07	3.74738e+06	1.90685e+07	1.29287e+07	1.86066e+07	1.62409e+07	1.5469e+07	1.86356e+07	3.59095e+06	0.718259	-0.477423	0.196361	0.527778	1.61389
Com_1060_pos	DL-BENZYLSUCCINIC ACID	P	C11H12O4	208.074	209.081	0.30059	[M+H]+	6.138	0.73	1	C18	Phenylpropanoids and polyketides	Phenylpropanoic acids	-	"884-33-3"	-	-	-	-	3858	C1=CC=C(C=C1)CC(CC(=O)O)C(=O)O	GTOFKXZQQDSVFH-UHFFFAOYSA-N	708673	3.15059e+06	1.29864e+06	1.58331e+06	969517	2.12055e+06	404692	627925	5.42312e+08	7.38007e+08	6.02793e+08	7.62975e+08	0.00371395	-8.07283	0.0571618	0.666667	2.61122
Com_10610_pos	JWH-018	P	C24H23NO	341.178	364.165	5.42364	[M+Na]+	9.791	-	3	C18	Organoheterocyclic compounds	Indoles and derivatives	Naphthoylindoles	"209414-07-3"	HMDB0243989	-	-	-	10382701	O=C(C1=CC=CC=2C=CC=CC21)C3=CN(C=4C=CC=CC34)CCCCC	JDNLPKCAXICMBW-UHFFFAOYSA-N	2.22112e+07	2.03363e+07	2.06114e+07	2.7135e+07	1.90239e+07	2.64741e+07	3.05649e+07	3.67971e+07	2.88574e+07	4.96428e+07	3.57667e+07	3.71363e+07	0.62072	-0.687986	0.000860511	1	0.825898
Com_10612_pos	Bucindolol	P	C22H25N3O2	363.195	364.202	1.32297	[M+H]+	5.137	-	3	C18	Organoheterocyclic compounds	Indoles and derivatives	Indoles	"71119-11-4"	HMDB0249420	-	-	-	-	CC(C)(CC1=CNC2=CC=CC=C12)NCC(O)COC1=CC=CC=C1C#N	FBMYKMYQHCBIGU-UHFFFAOYSA-N	3.70485e+06	4.70025e+06	4.56217e+06	7.20109e+06	5.42835e+06	5.79699e+06	2.56681e+06	5.24854e+06	2.92547e+06	4.17664e+06	1.81164e+06	2.01054e+06	1.67526	0.744383	0.0192787	0.888889	0.792935
Com_10613_pos	Consiculine	P	C20H29NO5	363.205	364.215	9.91358	[M+H]+	9.154	0.67	2	C18	Alkaloids and derivatives	Tropane alkaloids	-	-	-	-	-	-	-	CC(=CCC1=CC(C(CC1=O)O)(C(=O)OC2CC3CCC(C2)N3C)O)C	YNZLEIVXMIJPPH-CQKYQMMSSA-N	2.44388e+07	2.37007e+07	2.63968e+07	3.49383e+07	2.30576e+07	4.29345e+07	2.49683e+07	6.81954e+07	2.24378e+07	6.68167e+07	3.91062e+07	3.87459e+07	0.674171	-0.568814	0.168001	0.694444	0.998924
Com_10614_pos	Val Val Phe	P	C19H29N3O4	363.216	364.223	1.41157	[M+H]+	5.579	0.80	2	C18	Organic acids and derivatives	Carboxylic acids and derivatives	Amino acids, peptides, and analogues	-	-	-	-	-	-	CC(C)C(C(=O)NC(C(C)C)C(=O)NC(CC1=CC=CC=C1)C(=O)O)N	XNLUVJPMPAZHCY-JYJNAYRXSA-N	92088.5	931753	220687	712732	93163.1	2.00486e+06	1.44071e+06	1.23929e+06	1.27814e+06	1.03616e+06	1.79466e+06	1.28673e+06	0.50216	-0.993781	0.0583239	0.833333	1.19849
Com_10616_pos	Cardiopetalidine	P	C21H33NO4	363.241	364.247	3.76745	[M+H]+	6.489	-	3	C18	Lipids and lipid-like molecules	Prenol lipids	Diterpenoids	-	-	C08667	-	-	-	CCN1CC2(CCC(C34C2CC(C31)(C5(CCC6CC4C5C6O)O)O)O)C	AIQHURFKXYCRCF-DFKOQAFRSA-N	1.52365e+06	1.22945e+06	2.03675e+06	1.38462e+06	2.5439e+06	4.59204e+06	353883	5.52689e+06	1.31894e+06	1.84106e+06	2.01149e+06	3.09056e+06	0.941142	-0.0875158	0.781776	0.5	0.166016
Com_10618_pos	N-Palmitoyltaurine	P	C18H37NO4S	363.244	364.254	5.44319	[M+H]+	7.726	-	3	C18	Lipids and lipid-like molecules	Fatty Acyls	Fatty amides	"83982-06-3"	HMDB0240594	-	-	LMFA08020080	14504290	CCCCCCCCCCCCCCCC(=O)NCCS(O)(=O)=O	LPDJCYFKKSLKRO-UHFFFAOYSA-N	1.56698e+06	1.30133e+06	1.07738e+06	1.48299e+06	2.06843e+06	1.35902e+06	1.11866e+06	2.41455e+06	1.12034e+06	1.83546e+06	1.72809e+06	1.92686e+06	0.873046	-0.19587	0.468714	0.638889	0.12228
Com_1061_pos	L-Kynurenine	P	C10H12N2O3	208.085	209.092	1.78079	[M+H]+	4.814	0.97	1	C18	Organic oxygen compounds	Organooxygen compounds	Carbonyl compounds	"2922-83-0"	HMDB0000684	C00328	map00380;map01100;map01240;map05143	-	161166	N[C@@H](CC(=O)C1=CC=CC=C1N)C(O)=O	YGPSJZOEDVAXAB-QMMMGPOBSA-N	2.03086e+08	2.84761e+07	63805.8	233138	6.24743e+07	3.91954e+07	9.45991e+07	224146	2.95527e+08	8.42557e+07	2.67485e+08	1.41467e+08	0.377484	-1.40551	0.300968	0.777778	1.09752
Com_10626_pos	Gibberellin A79	P	C19H24O7	364.152	365.159	0.70348	[M+H]+	9.783	0.71	2	C18	Lipids and lipid-like molecules	Prenol lipids	Diterpenoids	"132043-65-3"	HMDB0039623	-	-	-	-	[H][C@@]12CC[C@@H]3C[C@]1(CC3=C)[C@@H](C(O)=O)[C@]1([H])[C@@]3(C)[C@@H](O)[C@@H](O)[C@@H](O)[C@@]21OC3=O	PVXFGQIIGNNJHW-GHKTWSAVSA-N	1.0844e+07	9.67605e+06	1.18049e+07	1.24198e+07	9.12792e+06	3.68955e+06	1.48453e+07	7.31332e+06	1.52961e+07	1.50833e+07	1.7698e+07	2.09955e+07	0.630947	-0.664408	0.0694257	0.861111	0.757523
Com_10628_pos	Malachite green	P	C23H25ClN2	364.171	365.178	1.17195	[M+H]+	10.178	0.52	2	C18	Benzenoids	Benzene and substituted derivatives	Diphenylmethanes	"569-64-2"	-	C18367	-	-	-	CN(C)C1=CC=C(C=C1)C(=C2C=CC(=[N+](C)C)C=C2)C3=CC=CC=C3.[Cl-]	FDZZZRQASAIRJF-UHFFFAOYSA-M	6.801e+06	1.05576e+07	9.74668e+06	7.02916e+06	4.91382e+06	9.87753e+06	1.11294e+07	1.26058e+07	8.24993e+06	1.23831e+07	4.45063e+06	4.76306e+06	0.913102	-0.131152	0.864192	0.583333	0.09352
Com_1062_neg	Agarotetrol	N	C17H18O6	318.11	317.101	4.84397	[M-H]-	2.888	0.56	2	C18	Organoheterocyclic compounds	Pyrans	Pyranones and derivatives	"69809-22-9"	-	-	-	-	13606036	C1=CC=C(C=C1)CCC2=CC(=O)C3=C(O2)C(C(C(C3O)O)O)O	CWMIROLCTHMEEO-JJXSEGSLSA-N	1.01048e+06	1.40983e+06	781651	5.52769e+06	3.75025e+06	5.38841e+06	5.83322e+06	6.3296e+06	7.45218e+06	6.13702e+06	2.83115e+06	5.49997e+06	0.524256	-0.931656	0.0551485	0.888889	0.770061
Com_10636_pos	Galbonolide C	P	C21H32O5	364.225	365.23	6.50901	[M+H]+	7.084	0.76	2	C18	Phenylpropanoids and polyketides	Macrolides and analogues	-	-	-	-	-	-	-	CCC1C(=CC(=C)CC(C=C(CC(=O)C(C(C(=O)O1)C)(CO)O)C)C)C	MFTGIGRQMUHIHT-KAVGSWPWSA-N	1.34457e+07	3.09712e+06	1.36546e+07	2.15616e+06	1.47638e+07	2.61788e+06	9.58554e+06	3.35315e+06	9.26747e+06	555467	8.43111e+06	440039	1.57227	0.65285	0.326475	0.666667	0.635469
Com_10638_pos	Quinestrol	P	C25H32O2	364.24	365.245	7.64155	[M+H]+	10.458	0.67	2	C18	Lipids and lipid-like molecules	Steroids and steroid derivatives	Estrane steroids	"152-43-2"	HMDB0015579	C07619	-	LMST02010037	-	CC12CCC3C(C1CCC2(C#C)O)CCC4=C3C=CC(=C4)OC5CCCC5	PWZUUYSISTUNDW-VAFBSOEGSA-N	1.15533e+08	9.84791e+07	1.63688e+08	6.25871e+07	7.71452e+07	1.09387e+08	8.02979e+07	6.43977e+07	5.22601e+07	1.12974e+08	1.14159e+08	1.01211e+08	1.19326	0.254909	0.387509	0.611111	0.201981
Com_10640_pos	10-Deacetoxybarbilycopodin	P	C22H36O4	364.261	365.266	8.61965	[M+H]+	6.665	0.78	2	C18	Organic acids and derivatives	Carboxylic acids and derivatives	Carboxylic acid derivatives	-	-	-	-	-	-	CC(=O)OC(C)(C)C1CCC2(C1CCC3(C(O3)CCC4(C(C2)O4)C)C)C	OFGUJMHNEOOMPM-SSEZJGRHSA-N	1.27504e+07	7.87163e+06	1.59296e+07	8.18469e+06	2.46771e+07	6.96259e+06	1.61531e+07	1.08838e+07	1.8839e+07	7.5452e+06	2.2158e+07	512684	1.00373	0.00537724	0.590984	0.527778	0.439879
Com_10642_pos	Hierridin B	P	C23H40O3	364.298	365.303	6.93171	[M+H]+	10.511	0.52	2	C18	Benzenoids	Phenols	Methoxyphenols	-	-	-	-	LMPK15010011	-	CCCCCCCCCCCCCCCC1=C(C(=CC(=C1)OC)OC)O	VNEAIGHVYDWTTQ-UHFFFAOYSA-N	2.19497e+07	2.55601e+07	2.41489e+07	2.81515e+07	1.97279e+07	3.1754e+07	1.25181e+07	3.39193e+07	2.24676e+07	3.61332e+07	4.2932e+07	6.01871e+07	0.726816	-0.460337	0.385991	0.722222	0.375004
Com_10644_pos	7-(2'-Hydroxy-3'-chloroprenyloxy)-4,8-dimethoxyfuroquinoline	P	C18H20ClNO5	365.103	366.108	5.04118	[M+H]+	1.346	-	3	C18	Organoheterocyclic compounds	Quinolines and derivatives	Furanoquinolines	-	-	-	-	-	-	CC(C)(C(COC1=C(C2=C(C=C1)C(=C3C=COC3=N2)OC)OC)O)Cl	GYELSEKKRALRGC-ZDUSSCGKSA-N	3.11313e+06	663904	5.35571e+06	3.24422e+06	2.67552e+06	5.57929e+06	3.65168e+06	6.16546e+06	2.09401e+06	4.37467e+06	1.07286e+06	2.51171e+06	1.03832	0.054247	0.988434	0.527778	0.0227977
Com_10650_pos	Ala Leu Tyr	P	C18H27N3O5	365.195	366.204	5.13521	[M+H]+	4.836	-	3	C18	Organic acids and derivatives	Carboxylic acids and derivatives	Amino acids, peptides, and analogues	-	-	-	-	-	-	CC(C)CC(C(=O)NC(CC1=CC=C(C=C1)O)C(=O)O)NC(=O)C(C)N	RGQCNKIDEQJEBT-CQDKDKBSSA-N	2.44388e+07	2.37007e+07	2.63968e+07	3.49383e+07	2.30576e+07	4.29345e+07	2.49683e+07	6.81954e+07	2.24378e+07	6.68167e+07	3.91062e+07	3.87459e+07	0.674171	-0.568814	0.168001	0.694444	0.361651
Com_10651_pos	allo-Protolichesterinic acid	P	C19H32O4	324.23	366.261	7.49515	[M+H+CH3CN]+	9.143	0.58	2	C18	Organoheterocyclic compounds	Lactones	Gamma butyrolactones	-	-	-	-	-	-	O=C1OC(CCCCCCCCCCCCC)C(C(=O)O)C1=C	WZYZDHVPSZCEEP-IRXDYDNUSA-N	218881	1.20386e+06	1.44931e+06	2.19057e+06	1.39747e+06	1.3715e+06	1.5794e+06	2.31233e+06	1.82848e+06	2.83943e+06	2.1213e+06	1.77602e+06	0.628692	-0.669575	0.115851	0.888889	0.6029
Com_1065_neg	L-Histidyl-L-tyrosine	N	C15H18N4O4	318.133	317.124	5.18069	[M-H]-	5.605	0.62	2	C18	Organic acids and derivatives	Carboxylic acids and derivatives	Amino acids, peptides, and analogues	"35979-00-1"	HMDB0028897	-	-	-	515713	C1=CC(=CC=C1CC(C(=O)O)NC(=O)C(CC2=CN=CN2)N)O	HTOOKGDPMXSJSY-STQMWFEESA-N	706336	1.54246e+06	1.4273e+06	2.51853e+06	1.19835e+06	1.75832e+06	3.69047e+06	4.76367e+06	4.21145e+06	1.95775e+06	4.98972e+06	7.16796e+06	0.341708	-1.54916	0.00144276	0.972222	1.02302
Com_10665_pos	Tetradeca-2,4,6-trienoylcarnitine	P	C21H35NO4	365.257	366.263	2.77776	[M+H]+	6.494	0.65	2	C18	Lipids and lipid-like molecules	Fatty Acyls	Fatty acid esters	"-"	HMDB0241406	-	-	-	-	CCCCCCCC=CC=CC=CC(=O)OC(CC([O-])=O)C[N+](C)(C)C	PVRSLSVNARWFMS-UHFFFAOYSA-N	2.10289e+07	1.33488e+06	1.80731e+07	2.93624e+06	2.42829e+07	486135	2.06498e+07	4.63962e+06	3.50646e+07	2.30059e+06	2.9112e+07	7.62975e+08	0.0797225	-3.64887	0.1823	0.75	1.68514
Com_10684_pos	Inumakilactone D	P	C18H22O8	366.131	367.141	7.11884	[M+H]+	7.051	-	3	C18	Organoheterocyclic compounds	Naphthopyrans	-	-	-	-	-	-	-	CC(C1C2=C(CC(=O)O1)C3(C4C(C2O)OC(=O)C4(C(C5C3O5)O)C)C)O	VDEMNXCAPLFHOS-WAVBSWJHSA-N	277529	617245	1.38607e+06	979065	1.31235e+06	1.23384e+06	683041	1.05909e+06	1.25353e+06	1.05305e+06	130084	1.64211e+06	0.997458	-0.00367176	0.826412	0.5	0.160164
Com_10687_pos	3-Oxovenalstonidine	P	C21H22N2O4	366.158	367.168	6.42823	[M+H]+	5.419	-	3	C18	Alkaloids and derivatives	Aspidofractine alkaloids	-	-	-	-	-	-	-	COC(=O)C1CC23CCC14C5(C2N(CC5)C(=O)C6C3O6)C7=CC=CC=C7N4	BDBSTVVWBDXWCX-UHFFFAOYSA-N	4.08515e+07	3.09033e+07	3.62443e+07	4.90854e+07	3.0129e+07	4.97475e+07	2.99123e+07	7.51249e+07	3.0848e+07	7.19276e+07	4.97697e+07	4.18813e+07	0.791284	-0.337732	0.343142	0.638889	0.120599
Com_10692_pos	3-geranyl-2,4,6-trihydroxybenzophenone	P	C23H26O4	366.183	367.193	7.71926	[M+H]+	9.691	0.51	2	C18	Benzenoids	Benzene and substituted derivatives	Benzophenones	-	-	-	-	-	6477676	CC(=CCCC(=CCC1=C(C(=C(C=C1O)O)C(=O)C2=CC=CC=C2)O)C)C	ZAIQNYMNZNXUAF-FOWTUZBSSA-N	2.30563e+08	1.92374e+08	1.92866e+08	2.71586e+08	1.45062e+08	2.419e+08	2.5952e+08	2.95075e+08	2.30444e+08	4.3667e+08	2.88871e+08	3.56526e+08	0.682528	-0.55104	0.0154569	0.888889	0.848933
Com_10697_pos	Ingol	P	C20H30O6	366.204	367.21	4.63522	[M+H]+	6.06	0.78	2	C18	Lipids and lipid-like molecules	Prenol lipids	Diterpenoids	-	-	-	-	LMPR0104310002	-	CC1CC23C(=O)C(C(C4C(C4(C)C)C(C(C(=CC2(C1O)O3)C)O)O)O)C	MXSMLDVUIRKKID-NZODWMOFSA-N	7.70545e+07	1.03804e+08	1.09335e+08	1.14537e+08	1.20669e+08	7.19156e+07	5.17888e+07	8.84564e+07	7.48648e+07	8.81643e+07	7.44456e+07	5.1429e+07	1.39186	0.477012	0.0313446	0.833333	0.540144
Com_106_neg	2,8-Quinolinediol	N	C9H7NO2	161.048	160.04	1.46125	[M-H]-	5.319	0.84	1	C18	Organoheterocyclic compounds	Quinolines and derivatives	Quinolones and derivatives	"15450-76-7"	HMDB0240311	C06342	-	-	97250	C1=CC2=C(C(=C1)O)NC(=O)C=C2	ZXZKYYHTWHJHFT-UHFFFAOYSA-N	3.85573e+07	7.43494e+07	7.79593e+07	4.09344e+07	4.18164e+07	3.65727e+07	1.03149e+08	1.39854e+08	7.07991e+07	1.00837e+08	9.41446e+07	2.7393e+07	0.578521	-0.789558	0.10733	0.777778	0.617194
Com_10706_pos	homo-Plakotenin	P	C25H34O2	366.256	367.266	8.79558	[M+H]+	7.428	0.78	2	C18	Lipids and lipid-like molecules	Prenol lipids	Monoterpenoids	-	-	-	-	-	-	CCC1=CC(C(C2C1C(CC2C)C)(CC)C=C(C)C(=O)O)C3=CC=CC=C3	CCCHOLIIPIWUMK-IHCILATKSA-N	1.39774e+06	1.03365e+06	1.34857e+06	158392	1.36673e+06	189601	1.38253e+06	373342	1.37019e+06	1.54419e+06	214371	208260	1.0789	0.109556	0.889667	0.388889	0.638506
Com_10708_pos	(+)-Plumosol	P	C22H38O4	366.277	367.283	2.99861	[M+H]+	7.31	0.53	2	C18	Lipids and lipid-like molecules	Prenol lipids	Diterpenoids	-	-	-	-	-	-	CC(=CCOC(=O)C)CCC1C2(CCCC(C2CCC1(C)O)(C)CO)C	SUHBMXFJOWKXEV-XWBXJPFHSA-N	3.46883e+06	4.25417e+06	3.72921e+06	5.72348e+06	1.57747e+06	6.06773e+06	5.69932e+06	6.48051e+06	1.43358e+06	4.36739e+06	1.20342e+06	2.39136e+06	1.15042	0.202155	0.495204	0.583333	0.206698
Com_10710_pos	(22E)-24nor-cholesta-1,4,22-trien-3-one	P	C26H38O	366.292	367.301	4.90343	[M+H]+	7.652	0.73	2	C18	Lipids and lipid-like molecules	Steroids and steroid derivatives	Pregnane steroids	-	-	-	-	-	51041520	CC(C)C=CC(C)C1CCC2C1(CCC3C2CCC4=CC(=O)C=CC34C)C	JSHASXVESQAJJO-MZXJRKPGSA-N	111582	91658	1.28994e+06	145389	1.28215e+06	132859	1.33934e+06	2.09281e+06	1.37273e+06	117626	1.54038e+06	133166	0.462942	-1.1111	0.23073	0.805556	0.988725
Com_10713_pos	O-Methylsakambullin	P	C18H25NO5S	367.145	368.15	6.35231	[M+H]+	7.08	-	3	C18	Benzenoids	Phenol ethers	Anisoles	-	-	-	-	-	-	CC(=CCOC1=C(C=C(C=C1)CCNC(=O)C=CS(=O)(=O)C)OC)C	FPQKZLMPABOCHA-FMIVXFBMSA-N	8.518e+06	1.11191e+07	1.64255e+07	1.45195e+07	1.12879e+07	1.95293e+07	8.14172e+06	2.85427e+07	8.8363e+06	2.09183e+07	8.96963e+06	2.83893e+07	0.784209	-0.35069	0.649846	0.555556	0.288361
Com_10716_pos	6-hydroxydeoxybrevianamide E	P	C21H25N3O3	367.19	368.2	9.28484	[M+H]+	5.566	-	3	C18	Organic acids and derivatives	Carboxylic acids and derivatives	Amino acids, peptides, and analogues	"-"	-	-	-	-	-	[H][C@@]12CCCN1C(=O)[C@]([H])(CC1=C(NC3=C1C=CC(O)=C3)C(C)(C)C=C)N=C2O	DHOZDQLRUFUUQZ-IRXDYDNUSA-N	1.61632e+06	1.32187e+06	91686	1.65155e+06	1.41704e+06	1.04865e+06	1.63778e+06	3.23255e+06	1.7962e+06	2.60982e+06	2.19957e+06	1.89024e+06	0.534717	-0.903154	0.109924	0.972222	0.619783
Com_10718_pos	N-Acetyl-S-trans,trans-farnesyl-L-cysteine	P	C20H33NO3S	367.218	368.227	5.46391	[M+H]+	7.95	0.54	2	C18	-	-	-	"-"	HMDB0247773	-	-	-	-	CC(C)=CCCC(C)=CCCC(C)=CCSCC(NC(C)=O)C(O)=O	XTURYZYJYQRJDO-UHFFFAOYSA-N	4.23234e+08	1.88467e+08	1.42383e+08	1.33807e+08	1.82959e+08	4.6105e+07	1.36435e+08	4.02797e+08	3.16451e+08	3.87605e+08	3.40405e+08	2.01145e+08	0.625802	-0.676223	0.117268	0.75	1.01017
Com_10719_pos	Val His Ile	P	C17H29N5O4	367.222	368.229	0.59198	[M+H]+	5.29	0.94	2	C18	Organic acids and derivatives	Carboxylic acids and derivatives	Amino acids, peptides, and analogues	-	-	-	-	-	-	CCC(C)C(C(=O)O)NC(=O)C(CC1=CN=CN1)NC(=O)C(C(C)C)N	DLMNFMXSNGTSNJ-PYJNHQTQSA-N	1.94498e+06	1.78205e+06	1.71049e+06	2.24731e+06	1.845e+06	1.55864e+06	1.89663e+06	3.73776e+06	2.4418e+06	2.80086e+06	2.30971e+06	2.52449e+06	0.705766	-0.502738	0.0136974	0.944444	0.324957
Com_10726_pos	3-(1,2-dihydroxypropyl)-1,6,8-trihydroxyanthracene-9,10-dione	P	C17H14O7	330.074	369.035	6.32853	[M+K]+	4.781	-	3	C18	Benzenoids	Anthracenes	Anthraquinones	-	-	-	-	-	-	O=C1C=2C=C(O)C=C(O)C2C(=O)C3=C(O)C=C(C=C13)C(O)C(O)C	BMKQPAJRQUUYGC-UHFFFAOYSA-N	963816	191032	328450	1.22101e+06	251359	1.1503e+06	993968	5.71319e+06	913437	3.78795e+06	1.2552e+06	2.05927e+06	0.278881	-1.84228	0.018129	0.861111	1.40964
Com_10728_pos	Tetrahydromonorden	P	C18H21ClO6	368.103	369.112	5.14455	[M+H]+	4.955	0.82	2	C18	Benzenoids	Benzene and substituted derivatives	Benzoic acids and derivatives	-	-	-	-	-	-	CC1CC2C(O2)CCCCC(=O)CC3=C(C(=CC(=C3Cl)O)O)C(=O)O1	ZGZOBNGYHLFQFW-TZTCFGBESA-N	1.28429e+07	2.33728e+07	1.76127e+07	7.46709e+07	5.16466e+07	7.02303e+07	2.53592e+07	3.76726e+07	1.30585e+07	4.35779e+07	7.51319e+06	3.89911e+07	1.50672	0.591416	0.406508	0.638889	0.854878
Com_10732_pos	Methyl (R)-9-hydroxy-10-undecene-5,7-diynoate glucoside	P	C18H24O8	368.147	369.157	6.60121	[M+H]+	7.015	-	3	C18	Lipids and lipid-like molecules	Fatty Acyls	Fatty acyl glycosides	"152141-44-1"	HMDB0040895	-	-	-	131752976	COC(=O)CCCC#CC#CC(OC1OC(CO)C(O)C(O)C1O)C=C	XCRGUWJZEOHKGC-UHFFFAOYSA-N	615202	1.25547e+06	1.18999e+06	746994	810689	2.65147e+06	1.37801e+06	1.04647e+06	1.36894e+06	198236	1.63092e+06	270367	1.23365	0.302932	0.433156	0.5	0.314592
Com_10735_pos	Kopsinol	P	C21H24N2O4	368.174	369.184	9.465	[M+H]+	5.445	0.53	2	C18	Alkaloids and derivatives	Aspidofractine alkaloids	-	-	-	-	-	-	-	COC(=O)C1(C(C23CCC14C5(C2N(CC5)CC=C3)C6=CC=CC=C6N4)O)O	CSEDGMWEUVRNCN-FOHMRKQQSA-N	1.65145e+06	1.96612e+06	1.90185e+06	2.02958e+06	2.11087e+06	1.32469e+06	2.47095e+06	2.91904e+06	2.92582e+06	3.03276e+06	2.83929e+06	1.39135e+06	0.705078	-0.504146	0.0476783	0.861111	0.283965
Com_10739_pos	Nimbothalin	P	C23H28O4	368.199	369.209	7.57973	[M+H]+	10.455	-	3	C18	Benzenoids	Benzene and substituted derivatives	Benzoic acids and derivatives	-	-	-	-	-	-	c1(c(ccc(c1C(=O)O)CC(=C)/C=C/C=C/C=C(/CC(C)C)\C)C(=O)O)C	PYOANWSKTRPYJI-UANUYKJMSA-N	3.86451e+07	3.17306e+07	3.38003e+07	7.32659e+07	4.47457e+07	6.13612e+07	2.78393e+07	6.66846e+07	3.08437e+07	7.01528e+07	4.53374e+07	6.35429e+07	0.931498	-0.102375	0.804728	0.527778	0.112088
Com_1073_pos	Methyl dihydrojasmonate	P	C13H22O3	226.157	209.153	0.50681	[M+H-H2O]+	7.154	0.72	1	C18	Lipids and lipid-like molecules	Fatty Acyls	Lineolic acids and derivatives	"24851-98-7"	HMDB0031740	-	-	-	102861	CCCCC[C@@H]1[C@@H](CC(=O)OC)CCC1=O	KVWWIYGFBYDJQC-GHMZBOCLSA-N	4.10349e+07	1.45867e+07	3.22361e+07	3.83592e+06	4.83769e+07	6.41897e+06	3.76471e+07	4.93038e+06	3.83694e+07	7.11233e+06	3.55382e+07	2.82219e+06	1.15876	0.212577	0.704096	0.583333	0.572565
Com_10740_pos	Pro-Val-Gly-Pro	P	C17H28N4O5	368.206	369.21	9.48087	[M+H]+	10.003	-	3	C18	Organic acids and derivatives	Carboxylic acids and derivatives	Amino acids, peptides, and analogues	-	-	-	-	-	-	CC(C)C(C(=O)NCC(=O)N1CCCC1C(=O)O)NC(=O)C2CCCN2	UCTIUWKCVNGEFH-OBJOEFQTSA-N	2.98513e+07	4.45345e+07	4.71777e+07	3.39261e+07	2.92505e+07	3.45886e+07	4.00857e+07	3.9031e+07	4.54532e+07	4.54068e+07	2.98606e+07	4.04259e+07	0.912869	-0.13152	0.361989	0.666667	0.416082
Com_10743_pos	Pro Pro Arg	P	C16H28N6O4	368.217	369.224	0.2129	[M+H]+	6.264	0.69	2	C18	Organic acids and derivatives	Carboxylic acids and derivatives	Amino acids, peptides, and analogues	-	-	-	-	-	-	C1CC(NC1)C(=O)N2CCCC2C(=O)NC(CCCN=C(N)N)C(=O)O	JLMZKEQFMVORMA-SRVKXCTJSA-N	1.97855e+08	2.52353e+08	6.55605e+07	4.2228e+08	4.04136e+08	3.98284e+08	8.79042e+07	1.2204e+08	9.45044e+07	4.68543e+07	2.22239e+07	1.21311e+07	4.51299	2.17408	0.00697034	0.916667	1.86921
Com_10746_pos	Platenolide A	P	C20H32O6	368.22	369.23	8.40375	[M+H]+	7.94	0.67	2	C18	Phenylpropanoids and polyketides	Macrolides and analogues	-	-	-	C12202	-	-	-	CCC1CC(C(=O)C=CC=CCC(OC(=O)CC(C(C1O)OC)O)C)C	VWVDRJWACDDRKD-SECFAUQFSA-N	5.50039e+07	2.38718e+07	1.77929e+07	3.6653e+07	2.1097e+07	1.53283e+07	7.52994e+07	5.85126e+07	4.01714e+07	6.55058e+07	4.16198e+07	3.1441e+07	0.543103	-0.880702	0.0211123	0.888889	1.47767
Com_10747_pos	Perindopril	P	C19H32N2O5	368.231	369.236	5.7576	[M+H]+	5.945	0.75	2	C18	Organic acids and derivatives	Carboxylic acids and derivatives	Amino acids, peptides, and analogues	"82834-16-0"	HMDB0014928	C07706	-	-	-	CCCC(C(=O)OCC)NC(C)C(=O)N1C2CCCCC2CC1C(=O)O	IPVQLZZIHOAWMC-QXKUPLGCSA-N	540591	1.05193e+07	1.07121e+07	1.49333e+07	4.07294e+06	1.33387e+07	1.33149e+06	1.34349e+07	1.09784e+06	1.3704e+07	534963	1.31226e+07	1.25196	0.324187	0.513272	0.555556	0.78639
Com_10753_pos	Cutamesine	P	C23H32N2O2	368.246	369.251	7.41688	[M+H]+	6.825	-	3	C18	Benzenoids	Benzene and substituted derivatives	Phenylpropylamines	"-"	HMDB0250596	-	-	-	9907323	COC1=C(OC)C=C(CCN2CCN(CCCC3=CC=CC=C3)CC2)C=C1	UVSWWUWQVAQPJR-UHFFFAOYSA-N	3.00366e+07	2.35056e+07	2.91151e+07	4.28674e+07	2.34588e+07	4.34811e+07	2.66246e+07	7.09227e+07	2.77714e+07	6.70974e+07	4.78232e+07	3.8541e+07	0.690381	-0.534535	0.145632	0.722222	0.401084
Com_10754_pos	3-[(Z)-heptadec-10-enyl]benzene-1,2-diol	P	C23H38O2	346.287	369.275	3.57571	[M+Na]+	8.341	-	3	C18	Benzenoids	Phenols	Benzenediols	-	-	-	-	-	-	OC1=CC=CC(=C1O)CCCCCCCCCC=CCCCCCC	FNLMCNKPGGHKQL-FPLPWBNLSA-N	2.44388e+07	2.37007e+07	2.63968e+07	3.49383e+07	2.30576e+07	4.29345e+07	2.49683e+07	6.81954e+07	2.24378e+07	6.68167e+07	3.91062e+07	3.87459e+07	0.674171	-0.568814	0.168001	0.694444	0.463328
Com_10755_pos	Didesmethyl tocotrienol	P	C25H36O2	368.272	369.279	0.52975	[M+H]+	7.339	0.63	2	C18	Lipids and lipid-like molecules	Prenol lipids	Diterpenoids	"-"	HMDB0251224	-	-	LMPR02020058	54447752	CC(C)=CCCC(C)=CCCC(C)=CCCC1CCC2=CC(O)=CC=C2O1	WSTGHGHPTQPFAP-UHFFFAOYSA-N	1.98855e+07	1.92324e+07	1.43147e+07	1.73747e+06	2.94078e+07	7.76563e+06	6.47834e+06	4.73808e+06	1.01806e+07	4.74911e+06	5.58688e+06	2.09984e+06	2.72941	1.44859	0.126708	0.805556	0.57027
Com_10769_pos	Rosmarinine N-oxide	P	C18H27NO7	369.179	370.187	3.61295	[M+H]+	5.437	-	3	C18	Organoheterocyclic compounds	Pyrrolizidines	-	-	-	-	-	-	-	CC=C1CC(C(C(=O)OCC2C(C[N+]3(C2C(CC3)OC1=O)[O-])O)(C)O)C	QTCRXZRCLRRRCO-LVBFENQHSA-N	4.0396e+06	7.51876e+06	3.43616e+06	5.35245e+06	4.78899e+06	4.19731e+06	1.57095e+06	249328	1.68022e+06	1.72038e+06	1.90418e+06	1.94243e+06	3.235	1.69376	0.00850671	1	1.98916
Com_10773_pos	Celafurine	P	C21H27N3O3	369.205	370.213	1.47909	[M+H]+	9.996	-	3	C18	Organoheterocyclic compounds	Furans	Furoic acid and derivatives	-	-	-	-	-	-	C1CCN(CCCNC(=O)CC(NC1)C2=CC=CC=C2)C(=O)C3=COC=C3	CNJPJUFFFBTCBZ-IBGZPJMESA-N	7.34225e+06	5.19625e+06	5.54831e+06	6.08462e+06	4.85404e+06	8.11014e+06	5.06744e+06	8.02886e+06	7.08745e+06	1.04103e+07	5.75555e+06	7.85222e+06	0.840138	-0.251301	0.247487	0.666667	0.197775
Com_10774_pos	Bulaquine	P	C21H27N3O3	369.205	370.216	8.2509	[M+H]+	5.806	-	3	C18	Organoheterocyclic compounds	Quinolines and derivatives	Aminoquinolines and derivatives	"-"	HMDB0249436	-	-	-	157576	COC1=CC(NC(C)CCCNC(C)=C2CCOC2=O)=C2N=CC=CC2=C1	ADCOUXIGWFEYJP-UHFFFAOYSA-N	2.44388e+07	2.37007e+07	2.63968e+07	3.49383e+07	2.30576e+07	4.29345e+07	2.49683e+07	6.81954e+07	2.24378e+07	6.68167e+07	3.91062e+07	3.87459e+07	0.674171	-0.568814	0.168001	0.694444	0.629924
Com_10788_pos	Dearabinosyl pneumonanthoside	P	C19H30O7	370.199	371.209	6.20013	[M+H]+	6.324	0.57	2	C18	Lipids and lipid-like molecules	Fatty Acyls	Fatty acyl glycosides	-	-	-	-	-	-	CC1=CC(=O)CC(C1C=CC(C)OC2C(C(C(C(O2)CO)O)O)O)(C)C	SZOPSAFLRCYJCX-UZOVYFIJSA-N	753308	1.16266e+07	1.13814e+07	149985	9.66159e+06	8.87179e+06	1.15572e+06	3.29004e+06	4.75246e+06	7.82187e+06	1.11902e+07	2.1321e+06	1.39886	0.484247	0.850872	0.611111	0.148523
Com_1078_neg	Agatholic acid	N	C20H32O3	320.235	319.231	8.33436	[M-H]-	9.985	0.62	2	C18	Lipids and lipid-like molecules	Prenol lipids	Diterpenoids	"25671-16-3"	-	-	-	-	101306703	C/C(=C\C(=O)O)/CC[C@H]1C(=C)CC[C@@H]2C1(CCC[C@]2(C)CO)C	YGILXMANNHJYJZ-MRCSFVJGSA-N	1.94729e+08	2.54835e+08	81574.3	3.0597e+08	1.6105e+08	1.42001e+08	65429.8	2.67744e+08	2.76421e+08	3.66564e+08	2.87653e+08	3.20032e+08	0.697188	-0.52038	0.882209	0.75	0.153713
Com_10797_pos	Aspidocarpine	P	C22H30N2O3	370.226	371.236	8.48282	[M+H]+	6.133	-	3	C18	Alkaloids and derivatives	Aspidospermatan-type alkaloids	-	-	-	-	-	-	632854	O=C(N1C2=C(O)C(OC)=CC=C2C34CCN5CCCC(CC)(CCC13)C54)C	CITPXCNSMZMNIW-UHFFFAOYSA-N	2.44388e+07	2.37007e+07	2.63968e+07	3.49383e+07	2.30576e+07	4.29345e+07	2.49683e+07	6.81954e+07	2.24378e+07	6.68167e+07	3.91062e+07	3.87459e+07	0.674171	-0.568814	0.168001	0.694444	0.800508
Com_107_neg	2-Aminoadipic acid	N	C6H11NO4	161.069	160.061	1.36406	[M-H]-	1.438	0.80	1	C18	Organic acids and derivatives	Carboxylic acids and derivatives	Amino acids, peptides, and analogues	"1118-90-7"	HMDB0000510	C00956	map00300;map00310;map00311;map01100;map01110;map01120;map01210;map01230	-	92136	N[C@@H](CCCC(O)=O)C(O)=O	OYIFNHCXNCRBQI-BYPYZUCNSA-N	4.83988e+06	1.25729e+07	8.84434e+06	1.40841e+07	7.2599e+06	1.04588e+07	2.63317e+07	5.83056e+07	2.60831e+07	2.61201e+07	2.77158e+07	4.65065e+07	0.275084	-1.86206	0.000138704	1	2.34791
Com_10807_pos	20-hydroxy-prefusarin	P	C22H29NO4	371.21	372.218	2.99855	[M+H]+	5.337	-	3	C18	Lipids and lipid-like molecules	Prenol lipids	Sesquiterpenoids	-	-	-	-	-	-	CC=C(CO)C=C(C)C=C(C)C=CC=C(C)C(=O)C1=CC(NC1=O)CCO	BXRAGMDRNOMBQY-FMKUDDBASA-N	2.1676e+06	3.05747e+06	1.88455e+06	3.45946e+06	1.86024e+06	2.05095e+06	1.83286e+06	2.07066e+06	2.55866e+06	4.1202e+06	1.31214e+06	2.04535e+06	1.03877	0.0548706	0.714404	0.583333	0.100589
Com_1080_neg	5-Pentadecylresorcinol	N	C21H36O2	320.272	319.264	1.55189	[M-H]-	10.715	0.60	1	C18	Benzenoids	Phenols	Benzenediols	"3158-56-3"	HMDB0031009	C10809	-	LMPK15030012	76617	CCCCCCCCCCCCCCCC1=CC(O)=CC(O)=C1	KVVSCMOUFCNCGX-UHFFFAOYSA-N	912209	2.3944e+06	1.88767e+06	1.84529e+06	936301	1.22478e+06	3.86028e+06	2.01025e+06	2.00085e+06	1.97495e+06	1.45008e+06	2.03963e+06	0.68991	-0.53552	0.0949495	0.805556	0.737559
Com_10836_pos	Medroxalol	P	C20H24N2O5	372.169	373.177	4.2269	[M+H]+	7.431	-	3	C18	Benzenoids	Benzene and substituted derivatives	Benzoic acids and derivatives	"-"	HMDB0254407	-	-	-	41835	CC(CCC1=CC2=C(OCO2)C=C1)NCC(O)C1=CC(C(N)=O)=C(O)C=C1	MPQWSYJGFLADEW-UHFFFAOYSA-N	2.44388e+07	2.37007e+07	2.63968e+07	3.49383e+07	2.30576e+07	4.29345e+07	2.49683e+07	6.81954e+07	2.24378e+07	6.68167e+07	3.91062e+07	3.87459e+07	0.674171	-0.568814	0.168001	0.694444	0.725603
Com_1083_neg	Vulpinic acid	N	C19H14O5	322.084	321.078	3.24484	[M-H]-	2.459	-	3	C18	Organoheterocyclic compounds	Dihydrofurans	Furanones	"521-52-8"	-	-	-	-	54690323	COC(=O)C(=C1C(=C(C(=O)O1)C2=CC=CC=C2)O)C3=CC=CC=C3	OMZRMXULWNMRAE-BMRADRMJSA-N	311312	1.03452e+06	834184	965382	550614	900305	1.64237e+06	804936	1.71895e+06	1.62799e+06	1.09288e+06	1.69724e+06	0.535429	-0.901233	0.0176695	0.888889	0.88686
Com_1084_neg	Indeno[1,2,3-cd]pyrene	N	C22H12	276.094	321.091	2.18748	[M+HCOOH-H]-	4.945	-	3	C18	Benzenoids	Pyrenes	-	"193-39-5"	HMDB0253452	C19251	-	-	9131	C1=CC=C2C(=C1)C3=C4C2=CC5=CC=CC6=C5C4=C(C=C6)C=C3	SXQBHARYMNFBPS-UHFFFAOYSA-N	9.06294e+06	2.23737e+07	2.07359e+07	1.42021e+07	1.20312e+07	1.4159e+07	2.52394e+07	2.02668e+07	2.31779e+07	2.09911e+07	1.8489e+07	1.15248e+07	0.773378	-0.370755	0.154986	0.722222	0.29146
Com_10853_pos	Lys Ile Leu	P	C18H36N4O4	372.274	373.281	0.11307	[M+H]+	5.342	0.83	2	C18	Organic acids and derivatives	Carboxylic acids and derivatives	Amino acids, peptides, and analogues	-	-	-	-	-	-	CCC(C)C(C(=O)NC(CC(C)C)C(=O)O)NC(=O)C(CCCCN)N	ZXFRGTAIIZHNHG-AJNGGQMLSA-N	127666	1.37594e+06	1.57576e+06	1.33333e+06	1.54984e+06	1.27036e+06	1.91938e+06	3.09928e+06	1.82838e+06	2.34208e+06	1.52729e+06	1.76363e+06	0.579557	-0.786978	0.120891	0.944444	0.792746
Com_10854_pos	Igernellin	P	C25H40O2	372.303	373.314	9.60166	[M+H]+	7.284	0.71	2	C18	Lipids and lipid-like molecules	Prenol lipids	Diterpenoids	-	-	-	-	-	-	CC1=CCCC(C1CCC(=CCCC(CCCC2=COC=C2)CO)C)(C)C	UJVZMYQCMKGVLL-DNTJNYDQSA-N	1.2151e+08	1.22565e+08	1.65575e+08	4.68974e+07	1.38982e+08	7.42411e+06	6.95387e+07	2.9159e+07	1.07217e+08	8.12816e+06	1.36936e+08	8.22184e+06	1.6786	0.747258	0.355421	0.694444	0.457164
Com_10856_pos	Leu Glu Leu	P	C17H31N3O6	373.221	374.229	0.6539	[M+H]+	5.662	0.79	2	C18	Organic acids and derivatives	Carboxylic acids and derivatives	Amino acids, peptides, and analogues	-	-	-	-	-	-	CC(C)CC(C(=O)NC(CCC(=O)O)C(=O)NC(CC(C)C)C(=O)O)N	QVFGXCVIXXBFHO-AVGNSLFASA-N	1.91588e+06	1.95695e+06	1.60729e+06	7.12308e+06	2.74936e+06	3.98322e+06	2.7041e+06	3.63991e+06	1.9468e+06	2.52408e+06	1.94944e+06	2.68002e+06	1.25197	0.324195	0.690219	0.472222	0.216905
Com_10857_pos	O-dodecanedioylcarnitine	P	C19H35NO6	373.246	374.254	0.00397	[M+H]+	5.852	0.60	2	C18	Organic acids and derivatives	Carboxylic acids and derivatives	Tricarboxylic acids and derivatives	-	-	-	-	-	-	C[N+](C)(C)C(CCC(=O)[O-])OC(=O)CCCCCCCCCCC(=O)O	VJPIDPQNAYWULC-UHFFFAOYSA-N	9.88173e+06	1.40917e+07	1.53659e+07	2.12934e+07	1.34808e+07	2.06284e+07	1.25884e+07	3.58269e+07	1.13392e+07	1.94239e+07	7.22047e+06	1.00625e+07	0.982176	-0.0259467	0.72688	0.638889	0.257365
Com_10860_pos	MG(18:1(11Z)/0:0/0:0)	P	C21H40O4	356.293	374.326	0.00246	[M+NH4]+	9.91	-	3	C18	Lipids and lipid-like molecules	Glycerolipids	Monoradylglycerols	"-"	HMDB0011566	-	-	-	53480977	[H][C@](O)(CO)COC(=O)CCCCCCCCC\C=C/CCCCCC	KJHYUSLWTPMFTN-AQWUKCDYSA-N	3.07051e+07	6.51446e+07	4.34101e+07	1.97842e+07	2.42567e+07	5.01144e+07	8.80546e+06	2.95178e+07	9.725e+06	1.01169e+07	1.61561e+07	1.97821e+07	2.48041	1.31058	0.00652836	0.944444	1.53096
Com_10864_pos	Dercitamide	P	C21H18N4OS	374.12	375.129	5.26626	[M+H]+	5.451	0.52	2	C18	Organoheterocyclic compounds	Quinolines and derivatives	Benzoquinolines	-	-	-	-	-	-	CCC(=O)NCCC1=C2C3=C(C=CN=C3C4=C1SC=N4)C5=CC=CC=C5N2	OHRPKUDJMIHDKF-UHFFFAOYSA-N	4.30416e+06	2.19393e+06	1.96789e+06	2.20431e+06	5.63641e+06	191212	6.4654e+06	200986	6.48076e+06	3.13173e+06	4.95891e+06	885500	0.745726	-0.423282	0.834513	0.638889	0.170154
Com_10866_pos	3,5,7,4'-Tetrahydroxy-8-(3-hydroxy-3-methylbutyl)flavanone	P	C20H22O7	374.137	375.146	5.04948	[M+H]+	7.963	-	3	C18	Phenylpropanoids and polyketides	Flavonoids	Flavans	-	-	-	-	-	-	c1c(c2c(c(c1O)CCC(C)(C)O)O[C@@H]([C@H](C2=O)O)c1ccc(cc1)O)O	YUENQIMBXUVCLX-ZVOYONDMNA-N	6.38403e+06	1.89014e+06	1.80323e+06	905086	1.68473e+06	750135	7.9609e+06	1.30903e+06	4.60823e+06	3.66879e+06	7.58748e+06	2.00918e+06	0.49431	-1.01651	0.0967491	0.805556	1.09517
Com_10869_pos	Liliflone	P	C21H26O6	374.173	375.183	7.21264	[M+H]+	7.523	0.62	2	C18	Benzenoids	Phenols	Methoxyphenols	-	-	-	-	-	-	CC1C(OC2(C1(C=C(C(=O)C2)CC=C)OC)OC)C3=CC(=C(C=C3)O)OC	ZJCOLWRTVHBIBE-MZNUGIIHSA-N	3.89968e+06	1.83822e+06	3.70824e+06	2.65141e+06	3.10086e+06	932788	4.70613e+06	6.23667e+06	3.51361e+06	6.00578e+06	6.12514e+06	5.8136e+06	0.497862	-1.00618	0.014752	0.944444	0.987525
Com_1086_neg	10-(Phosphonooxy)decyl methacrylate	N	C14H27O6P	322.155	321.147	0.57202	[M-H]-	7.048	0.78	1	C18	Organic acids and derivatives	Organic phosphoric acids and derivatives	Phosphate esters	"85590-00-7"	HMDB0247525	-	-	-	135071	CC(=C)C(=O)OCCCCCCCCCCOP(=O)(O)O	CFKBCVIYTWDYRP-UHFFFAOYSA-N	6.28719e+07	1.18075e+08	1.1496e+08	1.65734e+08	9.19051e+07	1.25525e+08	2.20423e+08	2.09539e+08	1.85015e+08	2.59702e+08	2.76552e+08	2.97265e+08	0.468812	-1.09292	0.000952932	1	0.409503
Com_10870_pos	Leu-Asp-Gln	P	C15H26N4O7	374.18	375.188	0.20116	[M+H]+	4.865	0.84	2	C18	Organic acids and derivatives	Carboxylic acids and derivatives	Amino acids, peptides, and analogues	-	-	-	-	-	-	CC(C)CC(C(=O)NC(CC(=O)O)C(=O)NC(CCC(=O)N)C(=O)O)N	PJYSOYLLTJKZHC-GUBZILKMSA-N	1.61202e+06	1.28132e+06	1.24615e+06	1.67101e+06	1.24694e+06	74365.6	1.70512e+06	3.32302e+06	1.80903e+06	2.73028e+06	2.28667e+06	2.01266e+06	0.514309	-0.959292	0.108968	1	0.645763
Com_10871_pos	Dictamnoside N	P	C18H30O8	374.194	375.199	5.64245	[M+H]+	5.878	0.63	2	C18	Organic oxygen compounds	Organooxygen compounds	Carbohydrates and carbohydrate conjugates	-	-	-	-	-	-	CC1(CCC2C1C=CC(CC2(C)OC3C(C(C(C(O3)CO)O)O)O)O)O	WBBGHNOGIHYRBE-IYPLLWOFSA-N	3.24034e+06	7.33479e+06	4.68801e+06	7.76228e+06	6.16992e+06	6.69961e+06	7.21108e+06	1.0059e+07	5.50467e+06	6.75188e+06	2.805e+06	1.8463e+06	1.05024	0.0707171	0.609579	0.555556	0.203327
Com_10876_pos	11,12-Dimethylrosmanol	P	C22H30O5	374.209	375.218	3.95747	[M+H]+	10.254	0.55	2	C18	Lipids and lipid-like molecules	Prenol lipids	Terpene lactones	"-"	HMDB0040525	-	-	-	14379072	COC1=C(C=C2C(O)C3OC(=O)C4(CCCC(C)(C)C34)C2=C1OC)C(C)C	WLRZIPVGEMNPES-UHFFFAOYSA-N	1.99046e+07	1.65495e+07	1.65235e+07	2.30938e+07	1.85374e+07	2.40319e+07	1.87644e+07	2.64414e+07	1.85463e+07	2.70736e+07	2.22402e+07	2.91606e+07	0.834167	-0.261592	0.118904	0.777778	0.112179
Com_10877_pos	Manglieside C	P	C19H34O7	374.23	375.235	7.56231	[M+H]+	6.041	0.59	2	C18	Lipids and lipid-like molecules	Prenol lipids	Terpene glycosides	-	-	-	-	-	-	CC1=C(C(CC(C1)OC2C(C(C(C(O2)CO)O)O)O)(C)C)CCC(C)O	UJRMJTIXXKZFGB-DUGRZFSGSA-N	1.53804e+06	409931	1.38103e+06	2.76457e+06	1.97074e+06	647568	898646	1.52373e+06	1.21602e+06	2.13227e+06	1.13085e+06	545358	1.16987	0.22635	0.875018	0.583333	0.117941
Com_10880_pos	MG(0:0/18:3(6Z,9Z,12Z)/0:0)	P	C21H36O4	352.261	375.25	2.31325	[M+Na]+	10.007	-	3	C18	Lipids and lipid-like molecules	Fatty Acyls	Lineolic acids and derivatives	"-"	HMDB0011539	-	-	-	11646044	[H]C(CO)(CO)OC(=O)CCCC\C=C/C\C=C/C\C=C/CCCCC	BXAXVVVVPFELOK-QNEBEIHSSA-N	493595	261680	536147	1.18942e+06	1.24853e+06	2.27116e+06	1.44071e+06	1.18417e+06	1.27814e+06	1.74588e+06	1.79466e+06	1.96415e+06	0.637832	-0.648752	0.0903876	0.777778	0.434729
Com_10882_pos	Glyceryl linolenate	P	C21H36O4	352.261	375.25	0.16174	[M+Na]+	8.337	-	3	C18	Lipids and lipid-like molecules	Fatty Acyls	Lineolic acids and derivatives	-	-	-	-	-	-	O=C(OCC(O)CO)CCCCCCCC=CCC=CCC=CCC	GGJRAQULURVTAJ-PDBXOOCHSA-N	1.47898e+07	8.45e+06	1.10535e+07	2.40011e+07	9.71248e+06	1.87465e+07	7.81218e+06	2.46437e+07	6.13907e+06	3.57161e+07	1.32724e+07	2.4211e+07	0.776008	-0.365856	0.693811	0.583333	0.165578
Com_10890_pos	4-HADNT O-glucoside	P	C13H17N3O10	375.091	376.101	7.05671	[M+H]+	4.985	-	3	C18	Benzenoids	Benzene and substituted derivatives	Toluenes	-	-	-	-	-	-	CC1=C(C=C(C=C1[N+](=O)[O-])NOC2C(C(C(C(O2)CO)O)O)O)[N+](=O)[O-]	YBIKXELGQAEZAC-HENWMNBSSA-N	1.59318e+06	226445	149580	1.41245e+06	1.40356e+06	1.63243e+06	1.03712e+06	2.20636e+06	1.25506e+06	1.17127e+06	132627	1.50557e+06	0.878166	-0.187434	0.717713	0.555556	0.219819
Com_10892_pos	Glu-Asp-Ile	P	C15H25N3O8	375.164	376.171	1.72116	[M+H]+	4.908	0.83	2	C18	Organic acids and derivatives	Carboxylic acids and derivatives	Amino acids, peptides, and analogues	-	-	-	-	-	-	CCC(C)C(C(=O)O)NC(=O)C(CC(=O)O)NC(=O)C(CCC(=O)O)N	IESFZVCAVACGPH-PEFMBERDSA-N	63668	168940	1.3335e+06	195352	1.227e+06	1.20798e+06	70785.6	130705	124222	1.60061e+06	1.45606e+06	1.75037e+06	0.81758	-0.290567	0.980724	0.583333	0.196393
Com_10893_pos	Phe-Pro-Ile	P	C20H29N3O4	375.216	376.223	0.97579	[M+H]+	5.637	-	3	C18	Organic acids and derivatives	Carboxylic acids and derivatives	Amino acids, peptides, and analogues	"-"	HMDB0304808	-	-	-	18223318	CCC(C)C(N=C(O)C1CCCN1C(=O)C(N)CC1=CC=CC=C1)C(O)=O	FZBGMXYQPACKNC-UHFFFAOYSA-N	2.44388e+07	2.37007e+07	2.63968e+07	3.49383e+07	2.30576e+07	4.29345e+07	2.49683e+07	6.81954e+07	2.24378e+07	6.68167e+07	3.91062e+07	3.87459e+07	0.674171	-0.568814	0.168001	0.694444	1.01418
Com_10894_pos	Bacithrocin B1	P	C19H29N5O3	375.227	376.231	8.10379	[M+H]+	6.415	-	3	C18	Benzenoids	Benzene and substituted derivatives	Phenethylamines	-	-	-	-	-	-	CC(C)C(=O)NC(CC1=CC=CC=C1)C(=O)NC(CCCN=C(N)N)C=O	JRHGBVMMQSXTNA-HOTGVXAUSA-N	8.61453e+06	1.77376e+07	2.56137e+07	1.44328e+07	2.55325e+07	2.67677e+07	3.38308e+06	2.75979e+07	5.12894e+06	5.48516e+06	3.34287e+06	2.89986e+07	1.60541	0.682946	0.104734	0.666667	1.88931
Com_10895_pos	Tuberostemonine N	P	C22H33NO4	375.241	376.248	1.34585	[M+H]+	7.33	-	3	C18	Alkaloids and derivatives	Stemona alkaloids	Stemoamide-type alkaloids	-	-	-	-	-	-	CCC1C2CCCCN3C2C(CC3C4CC(C(=O)O4)C)C5C1OC(=O)C5C	GYOGHROCTSEKDY-ISVJHBHWSA-N	2.69433e+07	2.6066e+07	2.91151e+07	3.8473e+07	2.53924e+07	4.7304e+07	2.751e+07	7.55389e+07	2.47579e+07	7.38471e+07	4.31385e+07	4.27246e+07	0.672287	-0.572852	0.166614	0.694444	0.751125
Com_10897_pos	Calyciphylline O	P	C23H37NO3	375.277	376.282	7.7027	[M+H]+	7.21	0.59	2	C18	Alkaloids and derivatives	Daphniphylline-type alkaloids	-	-	-	-	-	-	-	CC(C)C1CCC2(C3C(CC45C3NC1C2(C4CCC5)CCC(=O)OC)O)C	SCMNGYBPXCTRJK-WETHKJPGSA-N	1.58687e+07	3.47316e+07	2.27334e+07	2.97775e+06	1.36109e+07	3.45556e+06	1.79668e+06	1.46756e+06	2.32225e+06	260789	627884	306248	13.7697	3.78343	0.000969959	1	2.04515
Com_10905_pos	MG(i-18:0/0:0/0:0)	P	C21H42O4	358.308	376.342	0.81942	[M+NH4]+	10.522	-	3	C18	Lipids and lipid-like molecules	Glycerolipids	Monoradylglycerols	"-"	HMDB0072842	-	-	-	92939095	[H][C@@](O)(CO)COC(=O)CCCCCCCCCCCCCCC(C)C	ASKIVFGGGGIGKH-HXUWFJFHSA-N	5.34506e+07	3.83278e+07	4.82614e+07	9.28289e+06	8.32328e+07	9.02545e+07	1.9934e+07	4.75004e+07	2.35657e+07	2.81396e+07	1.92741e+07	4.78371e+07	1.7332	0.793438	0.307561	0.777778	0.268122
Com_10911_pos	5alpha-Hydroxytriptolide	P	C20H24O7	376.152	377.162	5.92796	[M+H]+	8.047	0.58	2	C18	Organoheterocyclic compounds	Oxepanes	-	"-"	HMDB0247016	-	-	-	73028726	CC(C)C12OC1C1OC11C3(OC3CC3(O)C4=C(CCC13C)C(=O)OC4)C2O	OKRSVUYYCJPECG-UHFFFAOYSA-N	1.23197e+08	7.98703e+07	7.4016e+07	1.09324e+08	1.9935e+07	4.23791e+07	2.21583e+06	1.58865e+08	1.08181e+07	1.72379e+08	3.30871e+06	1.58644e+08	0.886398	-0.173974	0.358704	0.5	0.766211
Com_10915_pos	Pro Phe Asn	P	C18H24N4O5	376.175	377.178	9.65157	[M+H]+	5.451	0.54	2	C18	Organic acids and derivatives	Carboxylic acids and derivatives	Amino acids, peptides, and analogues	-	-	-	-	-	-	C1CC(NC1)C(=O)NC(CC2=CC=CC=C2)C(=O)NC(CC(=O)N)C(=O)O	VGVCNKSUVSZEIE-IHRRRGAJSA-N	6.59883e+06	7.30953e+06	6.28009e+06	5.4857e+06	4.42221e+06	6.31915e+06	5.22183e+06	1.25872e+07	4.08134e+06	7.82355e+06	2.94108e+06	2.08947e+06	1.0481	0.0677706	0.470064	0.638889	0.192855
Com_10917_pos	MeTRH	P	C17H24N6O4	376.186	377.191	6.68286	[M+H]+	5.163	-	3	C18	Organic acids and derivatives	Carboxylic acids and derivatives	Amino acids, peptides, and analogues	"-"	HMDB0254684	-	-	-	44208946	CN1C(CCC1=O)C(=O)NC(CC1=CN=CN1)C(=O)N1CCCC1C(N)=O	DJLHRAHTTSWYAW-UHFFFAOYSA-N	2.05358e+06	2.70696e+06	3.1714e+06	3.92807e+06	2.59162e+06	3.45839e+06	1.58672e+06	3.05994e+06	106829	2.49442e+06	1.26196e+06	2.44457e+06	1.63495	0.709251	0.162756	0.861111	1.06761
Com_10918_pos	NORCAESALPININ E	P	C21H28O6	376.189	377.193	6.47165	[M+H]+	6.702	0.63	2	C18	Organoheterocyclic compounds	Naphthofurans	-	-	-	-	-	-	-	CC(=O)OC1CCC(C2(C1(C3CC4=C(C=CO4)C(=O)C3C(C2)O)C)O)(C)C	IBALQPBIWZLHPR-SJEMMDPOSA-N	2.84759e+07	3.38513e+07	3.11036e+07	4.02777e+07	3.39475e+07	3.98032e+07	2.70098e+07	3.26345e+07	2.17299e+07	3.14127e+07	6.89817e+06	2.05306e+07	1.47957	0.56518	0.0917935	0.888889	0.960716
Com_10920_pos	Desoximetasone	P	C22H29FO4	376.205	377.215	8.44775	[M+H]+	5.771	-	3	C18	Lipids and lipid-like molecules	Steroids and steroid derivatives	Hydroxysteroids	"382-67-2"	HMDB0014687	-	-	-	5311067	[H][C@@]12C[C@@H](C)[C@H](C(=O)CO)[C@@]1(C)C[C@H](O)[C@@]1(F)[C@@]2([H])CCC2=CC(=O)C=C[C@]12C	VWVSBHGCDBMOOT-IIEHVVJPSA-N	522227	2.24044e+06	2.91072e+06	2.99385e+06	1.04129e+06	2.40224e+06	476031	2.65127e+06	321721	3.35059e+06	1.001e+06	1.71872e+06	1.27223	0.347358	0.426193	0.638889	0.400905
Com_10922_pos	Resolvin D1	P	C22H32O5	376.225	377.233	2.78646	[M+H]+	9.997	0.60	2	C18	Lipids and lipid-like molecules	Fatty Acyls	Fatty acids and conjugates	-	HMDB0003733	C18178	map04148	LMFA04030011	-	CCC=CCC(C=CC=CC=CC=CC(C(CC=CCCC(=O)O)O)O)O	OIWTWACQMDFHJG-CCFUIAGSSA-N	3.16047e+06	2.07474e+06	1.01659e+06	1.08734e+06	1.60894e+06	1.55339e+06	2.4792e+06	4.28209e+06	2.86054e+06	2.83174e+06	3.94845e+06	2.8694e+06	0.544925	-0.87587	0.00982705	0.888889	1.43625
Com_10930_pos	Isariotin E	P	C21H31NO5	377.22	378.224	8.80096	[M+H]+	5.122	-	3	C18	Organic oxygen compounds	Organooxygen compounds	Carbonyl compounds	-	-	-	-	-	-	CCCCCCCCCC=CC(=O)NC1CC2(C3C(O3)C=CC2=O)OC1O	UDCRDQXRAIZJAO-YDEAKQCLSA-N	2.44388e+07	2.37007e+07	2.63968e+07	3.49383e+07	2.30576e+07	4.29345e+07	2.49683e+07	6.81954e+07	2.24378e+07	6.68167e+07	3.91062e+07	3.87459e+07	0.674171	-0.568814	0.168001	0.694444	0.53866
Com_10931_pos	Ile Val Phe	P	C20H31N3O4	377.231	378.239	0.80534	[M+H]+	5.687	0.64	2	C18	Organic acids and derivatives	Carboxylic acids and derivatives	Amino acids, peptides, and analogues	-	-	-	-	-	-	CCC(C)C(C(=O)NC(C(C)C)C(=O)NC(CC1=CC=CC=C1)C(=O)O)N	WIYDLTIBHZSPKY-HJWJTTGWSA-N	2.04437e+06	2.09029e+06	1.77734e+06	3.25158e+06	1.78206e+06	1.89025e+06	1.84855e+06	3.50841e+06	2.24024e+06	3.04307e+06	2.08214e+06	2.11131e+06	0.865318	-0.208698	0.328263	0.75	0.134424
Com_10935_pos	Enterolactone 3'-sulfate	P	C18H18O7S	378.077	379.085	0.57893	[M+H]+	5.667	-	3	C18	Lignans, neolignans and related compounds	Furanoid lignans	Tetrahydrofuran lignans	"-"	HMDB0240505	-	-	-	-	[H][C@@]1(CC2=CC(O)=CC=C2)COC(=O)[C@@]1([H])CC1=CC(OS(O)(=O)=O)=CC=C1	CGSFDOCYHBJLFW-PBHICJAKSA-N	1.45079e+06	2.40267e+06	1.74801e+06	3.41703e+06	3.50464e+06	3.4127e+06	2.2607e+06	4.40323e+06	1.24704e+06	6.72883e+06	2.2377e+06	2.70231e+06	0.813892	-0.29709	0.690638	0.472222	0.122601
Com_10938_pos	NNEI	P	C24H24N2O	356.189	379.175	8.69219	[M+Na]+	7.028	0.76	2	C18	Organoheterocyclic compounds	Indoles and derivatives	Indolecarboxylic acids and derivatives	-	-	-	-	-	-	OC(=NC1=CC=CC=2C=CC=CC12)C3=CN(C=4C=CC=CC34)CCCCC	GWCQNKRMTGVYIZ-UHFFFAOYSA-N	8.21173e+06	5.88481e+06	8.95205e+06	5.45794e+06	8.33406e+06	792191	6.08752e+06	1.69964e+06	4.01185e+06	1.81878e+06	1.70118e+06	347340	2.40215	1.26433	0.106933	0.805556	0.881359
Com_10940_pos	Plagiochiline U	P	C20H26O7	378.168	379.175	1.01556	[M+H]+	5.545	0.66	2	C18	Lipids and lipid-like molecules	Prenol lipids	Sesquiterpenoids	-	-	-	-	-	-	CC(=O)OCC1=COC(C2C1C3C(C3(C)C(=O)OC)CCC2=C)OC(=O)C	WGGIEUHNKMVGPD-DWGVPJFMSA-N	2.7476e+06	4.17148e+06	1.99378e+06	3.55997e+06	2.13079e+06	3.28078e+06	3.38317e+06	4.24787e+06	2.52375e+06	4.98052e+06	2.68417e+06	2.17157e+06	0.89462	-0.160652	0.575666	0.611111	0.209906
Com_10943_pos	Pawhuskin B	P	C24H26O4	378.183	379.193	7.42954	[M+H]+	5.314	-	3	C18	Phenylpropanoids and polyketides	Stilbenes	-	-	-	-	-	-	-	CC(=CCCC1(C=CC2=C(C=C(C=C2O1)C=CC3=CC(=C(C=C3)O)O)O)C)C	UAIWPLZXOFABMI-VOTSOKGWSA-N	5.68405e+06	2.59734e+06	4.46544e+06	4.58637e+06	1.44746e+06	7.77683e+06	572082	7.76016e+06	3.36065e+06	1.22425e+07	1.16288e+06	3.06097e+06	0.943117	-0.0844915	0.615888	0.583333	0.288245
Com_10944_pos	11alpha-Hydroxypoststerone	P	C21H30O6	378.204	379.211	0.15684	[M+H]+	5.832	0.65	2	C18	Lipids and lipid-like molecules	Steroids and steroid derivatives	Oxosteroids	-	-	-	-	LMST02030307	-	CC(=O)C1CCC2(C1(CC(C3C2=CC(=O)C4C3(CC(C(C4)O)O)C)O)C)O	AXUBMUAOVGJKLY-RUWUBIMMSA-N	8.56589e+06	4.28283e+07	5.01735e+07	1.93405e+07	3.27678e+07	4.46979e+07	1.91499e+07	4.9709e+07	3.39233e+07	3.57239e+07	4.53314e+07	1.88336e+07	0.978797	-0.0309186	0.752679	0.5	0.165524
Com_10945_pos	Nigakilactone A	P	C21H30O6	378.204	379.215	9.9018	[M+H]+	10.247	-	3	C18	Lipids and lipid-like molecules	Prenol lipids	Terpene lactones	-	-	C17012	-	-	-	CC1C=C(C(=O)C2(C1CC3C4(C2C(C(C(C4CC(=O)O3)C)O)O)C)C)OC	ZIVURVYGGHVTQO-CUCOLZSJSA-N	2.84054e+07	3.10313e+07	4.03142e+06	3.61469e+07	5.58958e+06	3.61979e+07	6.75051e+06	3.08587e+07	1.24759e+07	3.64162e+07	1.39403e+07	3.55091e+07	1.0401	0.0567228	0.848385	0.472222	0.205651
Com_10946_pos	Triptiliocoumarin	P	C25H30O3	378.219	379.224	6.71612	[M+H]+	8.514	-	3	C18	Phenylpropanoids and polyketides	Coumarins and derivatives	Pyranocoumarins	-	-	-	-	-	-	CC1=C2C(=CC=C1)OC(=O)C3=C2OC(CC3(C)C=C)C=C(C)CCC=C(C)C	CZZAJXDYJLEVJF-IVKXXKMFSA-N	8.49232e+06	3.24936e+06	3.05498e+06	5.83467e+06	2.25438e+06	2.19223e+06	753346	994181	525497	1.10758e+06	1.56406e+06	764353	4.39269	2.13511	0.000563395	1	0.994737
Com_10958_pos	Asp Val Phe	P	C18H25N3O6	379.174	380.182	0.22642	[M+H]+	5.528	0.72	2	C18	Organic acids and derivatives	Carboxylic acids and derivatives	Amino acids, peptides, and analogues	-	-	-	-	-	-	CC(C)C(C(=O)NC(CC1=CC=CC=C1)C(=O)O)NC(=O)C(CC(=O)O)N	SFJUYBCDQBAYAJ-YDHLFZDLSA-N	1.50978e+06	120759	359660	545581	89085.8	267017	334388	285890	1.26298e+06	310910	1.53598e+06	133137	0.748555	-0.41782	0.535769	0.611111	0.261694
Com_1095_pos	Bancroftinone	P	C11H14O4	210.089	211.097	0.65457	[M+H]+	6.059	0.66	1	C18	Organic oxygen compounds	Organooxygen compounds	Carbonyl compounds	"14964-98-8"	HMDB0041406	-	-	-	11287272	COC1=C(C)C(OC)=C(C(C)=O)C(O)=C1	DUTVTRPNMVUOIS-UHFFFAOYSA-N	5.8353e+07	3.6171e+07	5.52368e+07	6.87197e+07	3.98679e+07	7.36016e+07	3.41886e+07	9.0602e+07	3.73412e+07	2.87746e+07	4.41062e+07	2.26267e+07	1.28843	0.365613	0.187733	0.75	0.301059
Com_10962_pos	Ile Thr Phe	P	C19H29N3O5	379.211	380.215	8.90442	[M+H]+	5.832	0.66	2	C18	Organic acids and derivatives	Carboxylic acids and derivatives	Amino acids, peptides, and analogues	-	-	-	-	-	-	CCC(C)C(C(=O)NC(C(C)O)C(=O)NC(CC1=CC=CC=C1)C(=O)O)N	WXLYNEHOGRYNFU-URLPEUOOSA-N	1.66507e+06	9.57913e+06	1.08309e+07	3.73575e+06	7.06685e+06	1.25695e+07	3.80317e+06	1.0259e+07	7.20942e+06	7.84716e+06	1.02017e+07	4.27401e+06	1.0425	0.0600438	0.81719	0.5	0.205196
Com_10963_pos	Celabenzine	P	C23H29N3O2	379.226	380.237	9.14059	[M+H]+	5.959	-	3	C18	Phenylpropanoids and polyketides	Macrolactams	-	-	-	C10578	-	-	-	C1CCN(CCCNC(=O)CC(NC1)C2=CC=CC=C2)C(=O)C3=CC=CC=C3	LSYKFBZWBDMZLQ-NRFANRHFSA-N	2.44388e+07	2.37007e+07	2.63968e+07	3.49383e+07	2.30576e+07	4.29345e+07	2.49683e+07	6.81954e+07	2.24378e+07	6.68167e+07	3.91062e+07	3.87459e+07	0.674171	-0.568814	0.168001	0.694444	0.430139
Com_10964_pos	N-palmitoyl-phosphoethanolamine	P	C18H38NO5P	379.249	380.252	9.7304	[M+H]+	5.695	-	3	C18	Organic acids and derivatives	Organic phosphonic acids and derivatives	Organic phosphonic acids	"-"	HMDB0059630	-	-	-	131769777	CCCCCCCCCCCCCCCC(O)=NC(O)CP(O)(O)=O	REFUVLFHSVMCAO-UHFFFAOYSA-N	2.44388e+07	2.37007e+07	2.63968e+07	3.49383e+07	2.30576e+07	4.29345e+07	2.49683e+07	6.81954e+07	2.24378e+07	6.68167e+07	3.91062e+07	3.87459e+07	0.674171	-0.568814	0.168001	0.694444	0.405282
Com_10966_pos	Aurachin B	P	C25H33NO2	379.251	380.261	7.39886	[M+H]+	7.404	-	3	C18	Lipids and lipid-like molecules	Prenol lipids	Sesquiterpenoids	-	-	C21140	map00998;map01100;map01110	-	-	CC1=[N+](C2=CC=CC=C2C(=C1O)CC=C(C)CCC=C(C)CCC=C(C)C)[O-]	ZNSLRZHNFFXDSE-YEFHWUCQSA-N	3.66082e+06	1.03336e+06	4.8591e+06	9.68623e+06	4.9542e+06	6.5977e+06	2.17056e+06	2.32177e+06	4.23835e+06	4.30579e+06	8.89598e+06	1.35145e+07	0.868663	-0.203132	0.808995	0.527778	0.189613
Com_10967_pos	Leukotriene B4 ethanolamide	P	C22H37NO4	379.272	380.279	1.17232	[M+H]+	7.426	-	3	C18	Organic nitrogen compounds	Organonitrogen compounds	Amines	"877459-63-7"	HMDB0002304	-	-	LMFA03020012	5283127	CCCCC\C=C/C[C@@H](O)\C=C\C=C\C=C/[C@@H](O)CCCC(=O)NCCO	DQLVVNIINUTUIU-XLFGVTECSA-N	1.94498e+06	1.78205e+06	1.71049e+06	2.24731e+06	1.845e+06	1.55864e+06	1.89663e+06	3.73776e+06	2.4418e+06	2.80086e+06	2.30971e+06	2.52449e+06	0.705766	-0.502738	0.0136974	0.944444	0.402023
Com_10976_pos	Vomicine	P	C22H24N2O4	380.174	381.179	4.17959	[M+H]+	8.049	0.50	2	C18	Organoheterocyclic compounds	Indoles and derivatives	Carbazoles	"125-15-5"	-	C09255	-	-	-	CN1CCC23C4C5C(CC2=O)C(=CCOC5CC(=O)N4C6=C3C=CC=C6O)C1	ZMTYENXGROJCEA-LNKPQSDASA-N	1.11448e+07	7.83059e+06	7.03751e+06	9.82675e+06	5.63295e+06	3.25317e+06	1.66265e+07	2.04049e+07	1.11747e+07	1.58017e+07	1.48719e+07	2.16163e+07	0.44505	-1.16796	0.00331253	1	0.556989
Com_10977_pos	Pro Gln His	P	C16H24N6O5	380.181	381.188	0.7409	[M+H]+	6.017	0.68	2	C18	Organic acids and derivatives	Carboxylic acids and derivatives	Amino acids, peptides, and analogues	-	-	-	-	-	-	C1CC(NC1)C(=O)NC(CCC(=O)N)C(=O)NC(CC2=CN=CN2)C(=O)O	CMOIIANLNNYUTP-SRVKXCTJSA-N	8.02916e+06	6.68295e+06	5.40788e+06	9.33991e+06	8.56066e+06	8.20174e+06	9.04718e+06	4.48855e+06	8.25918e+06	7.48033e+06	7.90527e+06	4.53693e+06	1.10799	0.147939	0.430944	0.638889	0.203187
Com_10982_pos	Lys Pro His	P	C17H28N6O4	380.217	381.225	2.16531	[M+H]+	6.204	0.71	2	C18	Organic acids and derivatives	Carboxylic acids and derivatives	Amino acids, peptides, and analogues	-	-	-	-	-	-	C1CC(N(C1)C(=O)C(CCCCN)N)C(=O)NC(CC2=CN=CN2)C(=O)O	MSSABBQOBUZFKZ-IHRRRGAJSA-N	775053	3.97069e+06	2.38458e+06	3.42769e+06	982327	4.8195e+06	810958	2.81451e+06	921514	2.51368e+06	104115	446849	2.14932	1.10388	0.115149	0.777778	0.742308
Com_10983_pos	5-Methyl-4-hydroxy-3-farnesylcoumarin	P	C25H32O3	380.235	381.24	6.83644	[M+H]+	8.535	0.70	2	C18	Lipids and lipid-like molecules	Prenol lipids	Terpene lactones	-	-	-	-	-	-	CC1=C2C(=CC=C1)OC(=O)C(=C2O)CC=C(C)CCC=C(C)CCC=C(C)C	ZIVOEWOQKWIJDL-CFBAGHHKSA-N	7.17401e+07	4.34096e+07	3.62864e+07	6.99875e+07	2.28427e+07	1.60474e+07	1.93696e+07	8.69356e+06	1.22711e+07	1.13408e+07	1.34402e+07	1.04874e+07	3.44319	1.78374	0.004069	0.972222	1.94069
Com_10986_pos	Cycloschkuhriadiol acetate	P	C22H36O5	380.256	381.267	9.82722	[M+H]+	10.312	0.72	2	C18	Organoheterocyclic compounds	Naphthopyrans	-	-	-	-	-	-	-	C1CC([C@@H]2[C@@](C1)([C@H]1[C@](CC2)(O[C@]2(CC1)[C@H](CO[C@@H]2OC(=O)C)O)C)C)(C)C	OLZTYAABSYLPBY-XGMKRDNWNA-N	1.01594e+07	1.0059e+07	1.25608e+07	9.94856e+06	9.22889e+06	1.08494e+07	7.86892e+06	8.61721e+06	4.51003e+06	1.1642e+07	5.8294e+06	3.96586e+06	1.48011	0.565701	0.0407655	0.861111	0.949215
Com_10988_pos	Persin	P	C23H40O4	380.293	381.3	0.58159	[M+H]+	9.648	0.65	2	C18	Lipids and lipid-like molecules	Fatty Acyls	Fatty alcohols	-	HMDB0041103	-	-	LMFA05000720	-	CCCCCC=CCC=CCCCCCCCC(=O)CC(COC(=O)C)O	IBDVBNUJEGRVQN-NQLNTKRDSA-N	7.23991e+06	1.45841e+07	1.18033e+07	1.27773e+07	5.59838e+06	1.14074e+07	1.18698e+06	7.39797e+06	2.64928e+06	4.43663e+06	1.49059e+06	5.68589e+06	2.77539	1.47269	0.00943884	0.916667	2.03021
Com_10989_pos	24-methylene-19-norcholesta-1,3,5(10)-trien-3-ol	P	C27H40O	380.308	381.315	1.10142	[M+H]+	7.794	0.82	2	C18	Lipids and lipid-like molecules	Steroids and steroid derivatives	Cholestane steroids	-	-	-	-	-	51041306	CC(C)C(=C)CCC(C)C1CCC2C1(CCC3C2CCC4=C3C=CC(=C4)O)C	WURDLURTNDQONP-WQGNMAKJSA-N	2.90504e+07	1.97429e+07	1.99051e+07	1.83646e+07	1.36952e+07	2.05283e+07	2.2547e+07	2.89119e+07	2.20452e+07	2.95582e+07	3.4907e+07	3.27947e+07	0.710258	-0.493586	0.0195094	0.916667	0.254586
Com_1098_neg	Bis(2-ethylhexyl) hydrogen phosphate	N	C16H35O4P	322.227	321.219	2.53291	[M-H]-	8.82	0.77	1	C18	Organic acids and derivatives	Organic phosphoric acids and derivatives	Phosphate esters	"298-07-7"	HMDB0249242	-	-	-	9275	CCCCC(CC)COP(=O)(O)OCC(CC)CCCC	SEGLCEQVOFDUPX-UHFFFAOYSA-N	441167	9.47158e+06	726876	331625	321185	407179	557386	1.18564e+06	4.05952e+06	2.61859e+06	747900	975633	1.15328	0.205738	0.350108	0.805556	0.837844
Com_10993_pos	2-Methylthio-N6-(delta2-isopentenyl)adenosine	P	C16H23N5O4S	381.147	382.154	0.9318	[M+H]+	6.396	-	3	C18	Nucleosides, nucleotides, and analogues	Purine nucleosides	-	"20859-00-1"	HMDB0301782	-	-	-	161337	CSC1=NC(NCC=C(C)C)=C2N=CN([C@@H]3O[C@H](CO)[C@@H](O)[C@H]3O)C2=N1	VZQXUWKZDSEQRR-SDBHATRESA-N	3.72317e+06	2.28099e+06	3.23699e+06	2.49781e+06	4.27879e+06	1.24686e+06	1.6132e+06	1.91798e+06	647344	3.38807e+06	2.09012e+06	1.58305e+06	1.53603	0.619205	0.135809	0.777778	0.369417
Com_10997_pos	Petasitenine	P	C19H27NO7	381.179	382.189	7.28398	[M+H]+	9.16	-	3	C18	Organoheterocyclic compounds	Azaspirodecane derivatives	-	-	HMDB0030328	C10359	-	-	-	CC1CC2(C(O2)C)C(=O)OC3CCN(CC=C(C3=O)COC(=O)C1(C)O)C	CZQLULNMKQAIQL-PFDMWMSASA-N	2.44388e+07	2.37007e+07	2.63968e+07	3.49383e+07	2.30576e+07	4.29345e+07	2.49683e+07	6.81954e+07	2.24378e+07	6.68167e+07	3.91062e+07	3.87459e+07	0.674171	-0.568814	0.168001	0.694444	0.408695
Com_10_neg	Glutaric acid	N	C5H8O4	132.042	113.024	1.90959	[M-H-H2O]-	1.358	0.70	2	C18	Organic acids and derivatives	Carboxylic acids and derivatives	Dicarboxylic acids and derivatives	"110-94-1"	HMDB0000661	C00489	map00071;map00310;map01100;map01120	-	743	OC(=O)CCCC(O)=O	JFCQEDHGNNZCLN-UHFFFAOYSA-N	3.03362e+07	8.0477e+07	7.12762e+07	1.02505e+08	5.21628e+07	6.95147e+07	1.06891e+08	1.42981e+08	1.38246e+08	1.19152e+08	1.56411e+08	1.17352e+08	0.520172	-0.942939	0.00755616	1	1.79593
Com_11002_pos	Symphytine	P	C20H31NO6	381.215	382.226	9.30424	[M+H]+	7.697	0.53	2	C18	Alkaloids and derivatives	-	-	-	-	C10409	-	-	-	CC=C(C)C(=O)OC1CCN2C1C(=CC2)COC(=O)C(C(C)C)(C(C)O)O	MVWPTZQHBOWRTF-SMLWLWDZSA-N	1.67601e+06	1.31862e+06	1.46141e+06	833588	102729	1.0402e+06	1.37298e+06	3.01908e+06	1.52203e+06	2.37819e+06	1.97272e+06	2.64119e+06	0.498409	-1.0046	0.081212	0.916667	1.53284
Com_11004_pos	3-Hydroxytetradeca-8,10,12-trienoylcarnitine	P	C21H35NO5	381.252	382.258	1.06946	[M+H]+	6.297	0.54	2	C18	Lipids and lipid-like molecules	Fatty Acyls	Fatty acid esters	"-"	HMDB0241410	-	-	-	-	CC=CC=CC=CCCCCC(O)CC(=O)OC(CC([O-])=O)C[N+](C)(C)C	VKKFTWOLEPWQFQ-UHFFFAOYSA-N	2.24899e+07	2.63146e+07	2.54425e+07	2.90716e+07	1.97585e+07	3.37781e+07	3.34705e+07	3.9662e+07	2.37024e+07	3.87921e+07	1.59574e+07	2.48527e+07	0.889015	-0.16972	0.61975	0.583333	0.0524204
Com_1100_neg	5'-Cytidylic acid	N	C9H14N3O8P	323.052	322.044	1.57651	[M-H]-	1.443	0.93	1	C18	Nucleosides, nucleotides, and analogues	Pyrimidine nucleotides	Pyrimidine ribonucleotides	"63-37-6"	HMDB0000095	C00055	map00240;map01100;map01232	-	6131	C1=CN(C(=O)N=C1N)C2C(C(C(O2)COP(=O)(O)O)O)O	IERHLVCPSMICTF-XVFCMESISA-N	285807	1.2116e+06	1.22093e+06	471641	181895	146783	1.84892e+06	590760	1.73155e+06	1.44459e+06	256256	1.16967e+06	0.499686	-1.00091	0.118197	0.777778	0.579
Com_11025_pos	Pentadeca-5,12-dienoylcarnitine	P	C22H39NO4	381.288	382.295	1.37913	[M+H]+	6.762	0.60	2	C18	Lipids and lipid-like molecules	Fatty Acyls	Fatty acid esters	"-"	HMDB0241443	-	-	-	-	CCC=CCCCCCC=CCCCC(=O)OC(CC([O-])=O)C[N+](C)(C)C	AUVOHJRGGUIKCH-UHFFFAOYSA-N	1.72028e+06	816464	737939	855687	1.62523e+06	2.55806e+06	899960	3.49568e+06	3.28609e+06	1.95995e+06	6.62247e+06	1.04676e+07	0.311004	-1.685	0.0423088	0.888889	0.784754
Com_11033_pos	Bactobolin	P	C14H20Cl2N2O6	382.07	383.075	4.58161	[M+H]+	1.345	0.55	2	C18	Organic acids and derivatives	Carboxylic acids and derivatives	Amino acids, peptides, and analogues	"72615-20-4 "	-	-	-	-	-	CC(C(=O)NC1C2C(C(CC(=C2C(=O)OC1(C)C(Cl)Cl)O)O)O)N	RBCHRRIVFAIGFI-RGBMRXMBSA-N	2.41887e+06	1.55856e+06	2.39043e+06	1.95892e+06	2.04593e+06	2.32485e+06	1.55514e+06	2.73849e+06	1.97999e+06	2.42002e+06	2.0684e+06	2.38635e+06	0.965713	-0.0503335	0.781109	0.583333	0.0224753
Com_11036_pos	12a-Hydroxypachyrrhizone	P	C20H14O8	382.069	383.079	7.05786	[M+H]+	7.474	-	3	C18	Phenylpropanoids and polyketides	Isoflavonoids	Rotenoids	-	HMDB0030774	-	-	LMPK12060037	-	COC1=C2C(=CC3=C1OC4COC5=CC6=C(C=C5C4(C3=O)O)OCO6)C=CO2	DDGYXSWHWAQNRQ-UHFFFAOYSA-N	8.54161e+06	3.60612e+06	8.50942e+06	830948	6.47327e+06	3.45499e+06	7.34098e+06	1.87584e+06	8.11784e+06	2.32683e+06	8.90891e+06	4.08285e+06	0.96212	-0.0557106	0.811994	0.527778	0.295521
Com_11038_pos	Velloquercetin 4'-methyl ether	P	C21H18O7	382.105	383.115	7.21784	[M+H]+	1.325	-	3	C18	Phenylpropanoids and polyketides	Flavonoids	Flavones	-	-	-	-	LMPK12110605	-	CC(=C)C1CC2=C(O1)C=C3C(=C2O)C(=O)C(=C(O3)C4=CC(=C(C=C4)OC)O)O	NLTXDVGIENJDHL-UHFFFAOYSA-N	2.08327e+09	3.04556e+09	3.60586e+09	4.69341e+09	3.18615e+09	4.22015e+09	2.57539e+09	7.69833e+09	3.03604e+09	4.48509e+09	4.92922e+09	2.57855e+09	0.823409	-0.28032	0.514553	0.555556	0.132531
Com_1103_neg	Entadamide-A-beta-D-glucopyranoside	N	C12H21NO7S	323.104	322.095	5.5024	[M-H]-	4.944	-	3	C18	Lipids and lipid-like molecules	Fatty Acyls	Fatty acyl glycosides	"138916-58-2"	-	-	-	-	-	CSC=CC(=O)NCCOC1C(C(C(C(O1)CO)O)O)O	FISKBHZVUFLWDZ-IYYAVIMFSA-N	1.08383e+06	2.21301e+06	1.95315e+06	2.06769e+06	1.36952e+06	1.97882e+06	4.72124e+06	4.5757e+06	4.72812e+06	5.65277e+06	4.84912e+06	4.2641e+06	0.370463	-1.4326	0.000144137	1	0.548697
Com_11045_pos	Ochrephilone	P	C23H26O5	382.178	383.182	7.86246	[M+H]+	6.436	0.52	2	C18	Organic oxygen compounds	Organooxygen compounds	Carbonyl compounds	-	-	-	-	-	-	O=C1OC2(C(=O)C=C3C=C(OC=C3C2C1C(=O)C)C=CC(=CC(C)CC)C)C	GAIVGINVGXHEIA-ZAAJWPAISA-N	1.00279e+07	1.01307e+07	1.06673e+07	6.12718e+06	1.26606e+07	6.41568e+06	4.59401e+06	9.82435e+06	5.24525e+06	5.14485e+06	3.28075e+06	4.24977e+06	1.73256	0.792905	0.0138529	0.944444	1.19313
Com_1104_neg	His-Trp	N	C17H19N5O3	341.149	322.133	5.29263	[M-H-H2O]-	5.469	-	3	C18	Organic acids and derivatives	Carboxylic acids and derivatives	Amino acids, peptides, and analogues	"23403-90-9"	HMDB0028896	-	-	-	7009650	C1=CC=C2C(=C1)C(=CN2)C[C@@H](C(=O)O)NC(=O)[C@H](CC3=CN=CN3)N	FBTYOQIYBULKEH-ZFWWWQNUSA-N	20528	1.04664e+06	163280	971354	602965	999380	125872	1.74331e+06	2.22279e+06	1.88563e+06	2.31181e+06	2.93151e+06	0.339023	-1.56055	0.128181	0.861111	1.75827
Com_1104_pos	cyclo(leu-pro)	P	C11H18N2O2	210.137	211.144	0.62724	[M+H]+	5.663	0.97	1	C18	Organic acids and derivatives	Carboxylic acids and derivatives	Amino acids, peptides, and analogues	"2873-36-1"	HMDB0034276	-	-	-	7074739	CC(C)CC1C(=O)N2CCCC2C(=O)N1	SZJNCZMRZAUNQT-IUCAKERBSA-N	1.13314e+07	2.43115e+07	1.99916e+07	1.6076e+08	9.14004e+07	1.33055e+08	3.6607e+07	2.00097e+07	1.42349e+07	1.71389e+07	7.61064e+06	1.02473e+07	4.16492	2.05829	0.0638032	0.805556	1.87126
Com_11054_pos	Pleurogenin	P	C21H34O6	382.236	383.24	7.85143	[M+H]+	6.8	0.71	2	C18	Lipids and lipid-like molecules	Steroids and steroid derivatives	Pregnane steroids	-	-	-	-	-	-	CC(=O)C1C(C(C2(C1(CCC3C2(CCC4C3(CCC(C4)O)C)O)C)O)O)O	OFRHDDLUFVBVKA-HCFVSKJESA-N	9.95145e+06	8.24709e+06	9.30755e+06	1.14873e+07	1.06002e+07	1.04106e+07	5.9804e+06	6.07666e+06	6.97079e+06	4.05819e+06	8.63394e+06	4.68633e+06	1.64818	0.720874	0.00358769	0.972222	0.671946
Com_11056_pos	2,6,10,14-Tetramethyl-6,10,15-hexadecatriene-2,3,8,14-tetrol 8-acetate	P	C22H38O5	382.272	383.283	9.74429	[M+H]+	10.76	0.60	2	C18	Lipids and lipid-like molecules	Prenol lipids	Sesquiterpenoids	-	-	-	-	-	-	CC(=CC(CC(=CCCC(C)(C=C)O)C)OC(=O)C)CCC(C(C)(C)O)O	GELWQVJWIXTYEW-YVKNXETBSA-N	2.39632e+06	4.33157e+06	3.28245e+06	4.41021e+06	3.19139e+06	3.46345e+06	1.99273e+06	4.7499e+06	2.46266e+06	5.01544e+06	721002	1.24261e+06	1.30221	0.380961	0.203946	0.638889	0.673509
Com_11058_pos	Jaspaquinol	P	C26H38O2	382.287	383.294	0.75387	[M+H]+	7.613	0.84	2	C18	Lipids and lipid-like molecules	Prenol lipids	Diterpenoids	-	-	-	-	-	-	CC1=C(C(CCC1)(C)C)CCC(=CCCC(=CCC2=C(C=CC(=C2)O)O)C)C	KUTRNQZRJBENDY-ZQYJZOSASA-N	596427	154869	233889	1.06721e+06	873793	366486	1.17999e+06	2.23003e+06	1.13181e+06	223284	501450	1.60575e+06	0.479121	-1.06154	0.15472	0.777778	0.498603
Com_11067_pos	Meropenem	P	C17H25N3O5S	383.151	384.156	8.26001	[M+H]+	5.217	-	3	C18	Organoheterocyclic compounds	Lactams	Beta lactams	"96036-03-2"	HMDB0014898	-	-	-	-	O=C(O)C1=C(SC2CNC(C(=O)N(C)C)C2)C(C)C3N1C(=O)C3C(O)C	DMJNNHOOLUXYBV-PQTSNVLCSA-N	1.80786e+06	1.07407e+06	1.63846e+06	2.28634e+06	1.52977e+06	1.92446e+06	1.4603e+06	2.3035e+06	1.78175e+06	2.22838e+06	2.24656e+06	1.74651e+06	0.872011	-0.197581	0.276156	0.638889	0.134469
Com_11068_pos	Peniprequinolone	P	C22H25NO5	383.173	384.178	8.00259	[M+H]+	5.202	-	3	C18	Organoheterocyclic compounds	Quinolines and derivatives	Phenylquinolines	-	-	-	-	-	-	CC(=CCC1=C(C2=C(C=C1)NC(=O)C(C2(C3=CC=C(C=C3)OC)O)OC)O)C	ZRZQXSGEIJXJEO-RBBKRZOGSA-N	6.13677e+06	1.35821e+06	187934	2.13862e+06	1.42714e+06	231204	1.95362e+06	2.3408e+06	693652	849640	1.18264e+06	97728.8	1.61278	0.689545	0.775648	0.583333	0.37394
Com_11069_pos	Dihydrozeatin-O-glucoside	P	C16H25N5O6	383.18	384.186	5.78168	[M+H]+	4.991	-	3	C18	Lipids and lipid-like molecules	Fatty Acyls	Fatty acyl glycosides	"62512-96-3"	HMDB0012214	C16448	map00908;map01110	-	-	C[C@@H](CCNC1=C2N=CN=C2N=CN1)CO[C@@H]1O[C@H](CO)[C@@H](O)[C@H](O)[C@H]1O	QRZHDHJUYBONQQ-CBGBLGFFSA-N	2.91635e+06	3.87986e+06	3.80651e+06	6.52855e+06	4.47007e+06	4.97428e+06	2.27312e+06	4.45384e+06	2.64931e+06	4.18843e+06	1.92484e+06	2.22574e+06	1.50015	0.585109	0.0419527	0.833333	0.270133
Com_11072_pos	18-Aminoabieta-8,11,13-Triene Sulfate	P	C20H33NO4S	383.213	384.219	2.71279	[M+H]+	10.249	0.54	2	C18	Lipids and lipid-like molecules	Prenol lipids	Diterpenoids	-	-	-	-	-	-	O=S(=O)(O)O.NCC1(C)CCCC2(C3=CC=C(C=C3CCC21)C(C)C)C	FDYFHDKFDSGDKM-UHFFFAOYSA-N	5.57795e+06	4.06596e+06	5.04651e+06	2.94204e+06	5.01647e+06	5.45676e+06	4.46293e+06	8.81835e+06	2.37533e+06	6.35575e+06	5.85884e+06	5.31546e+06	0.846897	-0.239741	0.587967	0.666667	0.122366
Com_11074_pos	N-(1-Adamantyl)-1-(5-fluoropentyl)-1H-indazole-3-carboxamide	P	C23H30FN3O	383.237	384.244	2.55225	[M+H]+	6.986	-	3	C18	Organoheterocyclic compounds	Benzopyrazoles	Indazoles	"-"	HMDB0244594	-	-	-	-	FCCCCCN1N=C(C(=O)NC23CC4CC(CC(C4)C2)C3)C2=CC=CC=C12	UCMFSGVIEPXYIV-UHFFFAOYSA-N	181332	1.15488e+06	1.31924e+06	164869	1.30659e+06	919221	1.3552e+06	2.52622e+06	1.50476e+06	1.89358e+06	1.80859e+06	2.04342e+06	0.453309	-1.14143	0.0439008	1	1.02994
Com_11091_pos	N-oleoyl threonine	P	C22H41NO4	383.304	384.31	1.23319	[M+H]+	9.55	0.66	2	C18	Organic acids and derivatives	Carboxylic acids and derivatives	Amino acids, peptides, and analogues	-	HMDB0241967	-	-	LMFA08020108	-	CCCCCCCCC=CCCCCCCCC(=O)NC(C(C)O)C(=O)O	NEMXEZCVUJCXDQ-PCXBEVNGSA-N	2.44388e+07	2.37007e+07	2.63968e+07	3.49383e+07	2.30576e+07	4.29345e+07	2.49683e+07	6.81954e+07	2.24378e+07	6.68167e+07	3.91062e+07	3.87459e+07	0.674171	-0.568814	0.168001	0.694444	0.480911
Com_11093_pos	Asp Asn His	P	C14H20N6O7	384.139	385.147	0.33003	[M+H]+	5.727	0.60	2	C18	Organic acids and derivatives	Carboxylic acids and derivatives	Amino acids, peptides, and analogues	-	-	-	-	-	-	C1=C(NC=N1)CC(C(=O)O)NC(=O)C(CC(=O)N)NC(=O)C(CC(=O)O)N	VBVKSAFJPVXMFJ-CIUDSAMLSA-N	7.39775e+06	2.85525e+06	6.33568e+06	6.41397e+06	6.53395e+06	3.19621e+06	7.9552e+06	1.11623e+07	9.20659e+06	7.81591e+06	8.78069e+06	5.38244e+06	0.650711	-0.619911	0.0424736	0.888889	0.425831
Com_11097_pos	12-Dehydroporson	P	C22H24O6	384.157	385.166	4.77188	[M+H]+	6.421	0.58	2	C18	Lipids and lipid-like molecules	Fatty Acyls	Fatty acyl glycosides	"171438-25-8"	HMDB0041417	-	-	-	131753136	COC1=C2C=C(CC(=O)C(=O)CCCCC3=CC2=C(OC)C(OC)=C3O)C=C1	ACTVOSXZOZQENN-UHFFFAOYSA-N	2.69433e+07	2.6066e+07	2.91151e+07	3.8473e+07	2.53924e+07	4.7304e+07	2.751e+07	7.55389e+07	2.47579e+07	7.38471e+07	4.31385e+07	4.27246e+07	0.672287	-0.572852	0.166614	0.694444	0.474817
Com_11099_pos	Isomitraphylline N-oxide	P	C21H24N2O5	384.169	385.178	6.12249	[M+H]+	10.408	-	3	C18	Organoheterocyclic compounds	Indolizidines	-	-	-	-	-	-	-	CC1C2C[N+]3(CCC4(C3CC2C(=CO1)C(=O)OC)C5=CC=CC=C5NC4=O)[O-]	DTEXPPFMGPLSPX-JOZZOWJMSA-N	5.72964e+07	5.223e+07	3.88199e+07	8.17742e+07	4.72902e+07	6.66857e+07	3.42934e+07	7.13813e+07	4.50381e+07	9.20912e+07	4.92277e+07	7.24359e+07	0.944107	-0.0829777	0.867538	0.527778	0.126868
Com_110_neg	4-Trifluoromethylphenol	N	C7H5F3O	162.029	161.022	2.21328	[M-H]-	5.753	0.68	1	C18	Benzenoids	Benzene and substituted derivatives	Trifluoromethylbenzenes	"402-45-9"	HMDB0014023	-	-	-	67874	C1=CC(=CC=C1C(F)(F)F)O	BAYGVMXZJBFEMB-UHFFFAOYSA-N	2.15041e+06	7.61307e+06	5.67128e+06	7.3125e+06	3.96992e+06	6.21665e+06	1.07081e+07	1.14848e+07	1.02589e+07	1.02183e+07	1.23607e+07	1.27782e+07	0.485685	-1.04191	0.00875493	1	1.13903
Com_1110_neg	ethyl 4-[(3-amino-2-oxo-2H-chromen-4-yl)amino]benzoate	N	C18H16N2O4	324.111	323.106	7.53687	[M-H]-	7.99	-	3	C18	Phenylpropanoids and polyketides	Coumarins and derivatives	-	"313231-50-4"	-	-	-	-	767067	CCOC(=O)C1=CC=C(C=C1)NC2=C(C(=O)OC3=CC=CC=C32)N	UFMACHRLGGOBAI-UHFFFAOYSA-N	1.1607e+06	2.55888e+06	3.01835e+06	3.71249e+06	1.97687e+06	2.63312e+06	5.00162e+06	4.46722e+06	5.44983e+06	5.4987e+06	5.55921e+06	5.75115e+06	0.474677	-1.07498	0.00398585	1	1.10985
Com_11110_pos	Persicaxanthin	P	C25H36O3	384.266	385.273	0.85181	[M+H]+	8.582	0.73	2	C18	Lipids and lipid-like molecules	Prenol lipids	Diterpenoids	-	HMDB0034952	-	-	-	-	CC(=CC=CC=C(C)C=CC=C(C)C=CC12C(CC(CC1(O2)C)O)(C)C)CO	JQVNCYNADFKYNN-LKODNMENSA-N	2.60378e+08	1.86148e+08	2.18294e+08	2.74591e+08	2.06804e+08	2.50345e+08	1.89506e+08	2.86759e+08	1.77335e+08	2.8931e+08	2.60637e+08	4.98236e+08	0.820646	-0.285168	0.401218	0.666667	0.610039
Com_11112_pos	8Z,11Z,14Z,17Z,20Z,23Z-hexacosahexaenoic acid	P	C26H40O2	384.303	385.31	1.26591	[M+H]+	7.803	0.75	2	C18	Lipids and lipid-like molecules	Fatty Acyls	Fatty acids and conjugates	-	-	-	-	LMFA01030838	-	CCC=CCC=CCC=CCC=CCC=CCC=CCCCCCCC(=O)O	GLEIIPZRQAMQLG-KUBAVDMBSA-N	2.96921e+06	1.14472e+06	775995	739437	976826	1.09761e+06	396478	1.48658e+06	138427	470971	880119	1.1832e+06	1.691	0.757873	0.147858	0.666667	0.687815
Com_11113_pos	MG(20:1(11Z)/0:0/0:0)	P	C23H44O4	384.324	385.331	0.12556	[M+H]+	10.717	0.52	2	C18	Lipids and lipid-like molecules	Glycerolipids	Monoradylglycerols	"-"	HMDB0011573	-	-	-	53480982	[H][C@](O)(CO)COC(=O)CCCCCCCCC\C=C/CCCCCCCC	HPTOSMWVVSKAGZ-DYYZXQNHSA-N	1.65002e+06	1.044e+06	693602	1.86953e+06	1.49461e+06	2.13653e+06	1.25022e+06	1.5371e+06	1.28842e+06	1.53055e+06	1.77758e+06	1.84699e+06	0.962887	-0.054562	0.628567	0.5	0.085866
Com_11118_pos	O-Methylthaicanine	P	C22H27NO5	385.189	386.199	7.56163	[M+H]+	7.288	-	3	C18	Alkaloids and derivatives	Protoberberine alkaloids and derivatives	-	-	-	-	-	-	-	COC1=C(C2=C(CC3C4=CC(=C(C(=C4CCN3C2)OC)OC)OC)C=C1)OC	ODXIINJWIDRSBL-KRWDZBQOSA-N	7.07885e+06	4.58487e+06	6.38703e+06	1.33631e+07	2.26435e+07	2.14625e+07	7.41686e+06	7.53082e+06	1.41604e+07	3.44976e+06	8.12885e+06	9.59941e+06	1.50181	0.586698	0.37982	0.555556	0.218415
Com_11119_pos	Uncarine c	P	C21H24N2O4	368.174	386.211	9.28584	[M+NH4]+	5.73	-	3	C18	Organoheterocyclic compounds	Indolizidines	-	-	-	C17595	-	-	-	O=C(OC)C1=COC(C)C2CN3CCC4(C(O)=NC=5C=CC=CC54)C3CC12	JMIAZDVHNCCPDM-UHFFFAOYSA-N	2.44388e+07	2.37007e+07	2.63968e+07	3.49383e+07	2.30576e+07	4.29345e+07	2.49683e+07	6.81954e+07	2.24378e+07	6.68167e+07	3.91062e+07	3.87459e+07	0.674171	-0.568814	0.168001	0.694444	0.623091
Com_11120_pos	(6E)-Tridec-6-enedioylcarnitine	P	C20H35NO6	385.246	386.253	0.8672	[M+H]+	6.655	0.62	2	C18	Lipids and lipid-like molecules	Fatty Acyls	Fatty acid esters	"-"	HMDB0241322	-	-	-	-	C[N+](C)(C)CC(CC([O-])=O)OC(=O)CCCCC=CCCCCCC(O)=O	VUBKTBPRVRGGTM-UHFFFAOYSA-N	3.80807e+07	3.65442e+07	4.13188e+07	5.4253e+07	3.66054e+07	6.76341e+07	3.96314e+07	1.10659e+08	3.55275e+07	1.06466e+08	6.29782e+07	6.06473e+07	0.659846	-0.599798	0.152182	0.694444	0.825082
Com_1113_pos	Orciprenaline	P	C11H17NO3	211.121	212.128	0.10239	[M+H]+	6.043	0.61	1	C18	Benzenoids	Phenols	Benzenediols	"586-06-1"	HMDB0014954	C07144	-	-	4086	CC(C)NCC(C1=CC(=CC(=C1)O)O)O	LMOINURANNBYCM-UHFFFAOYSA-N	88727.9	1.24805e+06	2.20306e+06	575783	299567	804183	784498	1.80867e+06	545915	787377	358618	1.016e+06	0.984587	-0.0224091	0.560799	0.527778	0.441578
Com_11146_pos	10-Methyltetradecanoylcarnitine	P	C22H43NO4	385.319	386.326	1.13245	[M+H]+	7.554	0.72	2	C18	Lipids and lipid-like molecules	Fatty Acyls	Fatty acid esters	"-"	HMDB0240834	-	-	-	-	CCCCC(C)CCCCCCCCC(=O)OC(CC([O-])=O)C[N+](C)(C)C	GWAHQSMRZNEIRX-UHFFFAOYSA-N	2.25483e+07	2.17448e+07	3.04582e+07	2.34874e+07	3.36644e+07	3.03907e+07	1.09953e+07	4.63531e+07	9.99896e+06	1.73602e+07	2.80777e+07	6.31064e+07	0.922692	-0.116078	0.680825	0.583333	0.0963804
Com_1114_pos	TRPM8 agonist WS-3	P	C13H25NO	211.194	212.201	0.13891	[M+H]+	7.623	0.60	1	C18	Lipids and lipid-like molecules	Prenol lipids	Monoterpenoids	"39711-79-0"	HMDB0037834	-	-	-	62907	CCNC(=O)C1CC(C)CCC1C(C)C	VUNOFAIHSALQQH-UHFFFAOYSA-N	1.69851e+06	1.78673e+06	178770	2.38294e+06	2.06236e+06	2.43018e+06	1.73518e+06	3.33616e+06	1.65053e+06	2.14273e+06	1.54122e+06	1.87527e+06	0.858189	-0.220633	0.422005	0.527778	0.26304
Com_11169_pos	Coetsoidin A	P	C22H26O6	386.173	387.182	5.64031	[M+H]+	9.995	0.55	2	C18	Lipids and lipid-like molecules	Prenol lipids	Diterpenoids	-	-	-	-	-	-	CC(=O)OC1C(=C)C2CCC3C1(C2)C(=O)C(=C4C35COC(C4(C)C)CC5=O)O	UOYUDLWZKQVTAO-MHIONUQNSA-N	2.51993e+07	2.69181e+07	2.461e+07	1.43215e+07	1.62653e+07	1.37205e+07	1.9811e+07	1.39501e+07	2.64176e+07	1.51726e+07	2.70747e+07	3.42498e+07	0.885561	-0.175336	0.581868	0.638889	0.206839
Com_11175_pos	Anomalin	P	C22H30N2O4	386.221	387.231	7.77837	[M+H]+	5.926	-	3	C18	Alkaloids and derivatives	Aspidospermatan-type alkaloids	-	-	HMDB0256728	-	-	-	-	CCC12CCC3C4(C1N(CCC2O)CC4)C5=C(N3C(=O)C)C(=C(C=C5)OC)O	XYPHRTDTBOZCJF-BVKOHWRASA-N	2.69433e+07	2.6066e+07	2.91151e+07	3.8473e+07	2.53924e+07	4.7304e+07	2.751e+07	7.55389e+07	2.47579e+07	7.38471e+07	4.31385e+07	4.27246e+07	0.672287	-0.572852	0.166614	0.694444	0.637088
Com_11178_pos	Oleandolide	P	C20H34O7	386.23	387.239	4.19056	[M+H]+	7.416	-	3	C18	Phenylpropanoids and polyketides	Macrolides and analogues	-	-	-	C11990	map00522;map01100;map01110	LMPK04000031	-	CC1CC2(CO2)C(=O)C(C(C(C(OC(=O)C(C(C(C1O)C)O)C)C)C)O)C	PFDLUBNRHMFBGI-HRVFELILSA-N	1.62164e+06	1.1158e+06	201100	1.25234e+06	261111	224443	1.43037e+06	959468	1.2861e+06	459956	1.68887e+06	1.94407e+06	0.601947	-0.73229	0.128192	0.777778	0.703191
Com_11181_pos	Circinamide	P	C18H34N4O5	386.253	387.261	0.8284	[M+H]+	5.38	-	3	C18	Organic acids and derivatives	Carboxylic acids and derivatives	Amino acids, peptides, and analogues	-	-	-	-	-	-	CC(C)CC(C(=O)N(CCCCN)CCCCN)NC(=O)C1C(O1)C(=O)O	QQVXQLBKFHMJOV-KKUMJFAQSA-N	2.44388e+07	2.37007e+07	2.63968e+07	3.49383e+07	2.30576e+07	4.29345e+07	2.49683e+07	6.81954e+07	2.24378e+07	6.68167e+07	3.91062e+07	3.87459e+07	0.674171	-0.568814	0.168001	0.694444	0.462138
Com_11184_pos	5,10-Dihydroxyfurospinulosine 1	P	C25H38O3	386.282	387.289	0.71659	[M+H]+	7.341	0.80	2	C18	Lipids and lipid-like molecules	Prenol lipids	Diterpenoids	-	-	-	-	-	-	CC(=CCCC(=CCCC(=CCC(C(=CCC(C1=COC=C1)O)C)O)C)C)C	RUMJQSQIDIVFEE-UAEAPSCDSA-N	2.54747e+07	3.34102e+07	1.9929e+07	2.25247e+07	3.85288e+07	1.05675e+07	8.09239e+06	6.67276e+06	9.48461e+06	6.49274e+06	5.38783e+06	4.98431e+06	3.65891	1.87142	0.000439968	1	0.9935
Com_11186_pos	11Z,14Z,17Z,20Z,23Z-hexacosapentaenoic acid	P	C26H42O2	386.318	387.329	9.16208	[M+H]+	7.536	0.77	2	C18	Lipids and lipid-like molecules	Fatty Acyls	Fatty acids and conjugates	-	-	-	-	LMFA01030831	-	CCC=CCC=CCC=CCC=CCC=CCCCCCCCCCC(=O)O	HIFHGEKXHBBCMU-JLNKQSITSA-N	4.18155e+06	3.24109e+06	5.88014e+06	3.33763e+06	6.46715e+06	3.19004e+06	3.0923e+06	3.71981e+06	6.24209e+06	2.6942e+06	6.81253e+06	6.45039e+06	0.906459	-0.141686	0.737966	0.527778	0.0774702
Com_11187_pos	benzyladenine-7-N-glucoside	P	C18H21N5O5	387.154	388.165	7.98646	[M+H]+	9.686	-	3	C18	Organic oxygen compounds	Organooxygen compounds	Carbohydrates and carbohydrate conjugates	-	-	-	-	-	-	C1=CC=C(C=C1)CNC2=NC=NC3=C2N(C=N3)C4C(C(C(C(O4)CO)O)O)O	MFMRRPHRZQYKIJ-YYZLIPTLSA-N	1.90021e+07	1.36368e+07	1.42021e+07	5.79027e+06	1.01231e+07	9.56376e+06	1.72286e+07	8.42428e+06	1.80665e+07	2.04333e+07	2.02298e+07	1.83679e+07	0.703824	-0.506712	0.112702	0.777778	0.575327
Com_1118_pos	(-)-Hydroxycitric acid lactone	P	C6H6O7	190.011	213	0.35479	[M+Na]+	0.572	-	3	C18	Organic acids and derivatives	Carboxylic acids and derivatives	Tricarboxylic acids and derivatives	"27750-13-6"	-	-	-	-	-	C1C(=O)OC(C1(C(=O)O)O)C(=O)O	PFHZIWAVXDSFTB-CVYQJGLWSA-N	1.48085e+06	1.45511e+06	959757	2.15737e+06	1.28873e+06	2.57556e+06	1.80718e+06	3.78007e+06	2.11843e+06	2.87292e+06	2.33788e+06	2.92351e+06	0.626098	-0.67554	0.0232115	0.861111	0.761293
Com_11190_pos	Macrodaphniphyllamine	P	C23H33NO4	387.241	388.244	9.73674	[M+H]+	8.348	-	3	C18	Organoheterocyclic compounds	Azaspirodecane derivatives	-	-	-	-	-	-	-	CC1CN2CC3CCC4=C5C(CC4)C(CC56C3(C(CC1C62O)O)C)C(=O)OC	VSUPHZOFQVOSCQ-LTGXOXBDSA-N	2.44388e+07	2.37007e+07	2.63968e+07	3.49383e+07	2.30576e+07	4.29345e+07	2.49683e+07	6.81954e+07	2.24378e+07	6.68167e+07	3.91062e+07	3.87459e+07	0.674171	-0.568814	0.168001	0.694444	0.4892
Com_11192_pos	N-Palmitoyl Methionine	P	C21H41NO3S	387.281	388.287	1.42184	[M+H]+	9.707	0.60	2	C18	Organic acids and derivatives	Carboxylic acids and derivatives	Amino acids, peptides, and analogues	"-"	HMDB0241930	-	-	LMFA08020109	3977103	CCCCCCCCCCCCCCCC(=O)NC(CCSC)C(O)=O	FCVASHHBGGKTGT-UHFFFAOYSA-N	1.83256e+06	1.46774e+06	1.09773e+06	893721	1.28455e+06	2.17654e+06	1.42318e+06	2.42716e+06	843551	954762	1.60842e+06	1.93685e+06	0.952026	-0.0709268	0.902478	0.527778	0.0479372
Com_11193_pos	3-Hydroxytetradecanoyl carnitine	P	C21H41NO5	387.298	388.306	0.27534	[M+H]+	6.89	0.69	2	C18	Lipids and lipid-like molecules	Fatty Acyls	Fatty acid esters	"282523-64-2"	HMDB0061640	-	-	LMFA07070045	71464541	CCCCCCCCCCCC(O)CC(=O)OC(CC([O-])=O)C[N+](C)(C)C	GFAZJTUXMHGTOC-UHFFFAOYSA-N	4.06919e+07	4.13795e+07	5.46213e+07	2.22694e+07	1.04193e+07	3.72206e+07	2.45301e+06	7.39611e+07	1.45865e+06	6.18689e+07	5.32813e+06	7.14811e+07	0.954057	-0.0678524	0.343082	0.5	0.914367
Com_11199_pos	Tuberonic acid glucoside	P	C18H28O9	388.173	389.177	9.5249	[M+H]+	9.995	-	3	C18	Lipids and lipid-like molecules	Fatty Acyls	Fatty acyl glycosides	-	-	C08558	-	LMFA13010032	-	C1CC(=O)C(C1CC(=O)O)CC=CCCOC2C(C(C(C(O2)CO)O)O)O	JFDNMLUPLXZXGV-RKAGECJXSA-N	6.53804e+06	3.99322e+06	7.78616e+06	371513	5.08388e+06	3.52991e+06	7.8198e+06	1.59384e+06	7.50421e+06	4.61323e+06	6.43143e+06	5.3332e+06	0.820008	-0.286291	0.462243	0.638889	0.781349
Com_111_pos	2-(Methylthio)pyrazine	P	C5H6N2S	126.025	127.033	1.0647	[M+H]+	5.992	0.64	1	C18	Organosulfur compounds	Thioethers	Aryl thioethers	"21948-70-9"	HMDB0033152	-	-	-	519907	CSC1=NC=CN=C1	KBPBOWBQRUXMFV-UHFFFAOYSA-N	1.49929e+06	1.18676e+06	206793	122477	78140.2	203160	103056	2.2485e+06	213006	1.5233e+06	142193	1.68851e+06	0.556998	-0.844257	0.493478	0.694444	0.280037
Com_11205_pos	Isodoacetal	P	C22H28O6	388.189	389.193	6.5536	[M+H]+	6.562	0.70	2	C18	Lipids and lipid-like molecules	Prenol lipids	Terpene lactones	-	-	-	-	-	-	CC(=O)OC1C(=C)C2CC3C4C1(C2)C(=O)OC5C46COC(C6C(CC5)(C)C)O3	BZMAMKVTSYOXJO-OIHOHIAZSA-N	3.19816e+07	1.93779e+07	1.77749e+07	4.38533e+07	2.01569e+07	2.03412e+07	3.02606e+07	4.36575e+07	1.91487e+07	4.83803e+07	2.10483e+07	2.01097e+07	0.840535	-0.25062	0.486913	0.611111	0.142076
Com_11207_pos	Gomisin J	P	C22H28O6	388.189	389.199	8.13451	[M+H]+	7.398	0.62	2	C18	Phenylpropanoids and polyketides	Tannins	Hydrolyzable tannins	"66280-25-9"	HMDB0252912	-	-	-	73158	COC1=C(O)C=C2CC(C)C(C)CC3=CC(O)=C(OC)C(OC)=C3C2=C1OC	PICOUNAPKDEPCA-UHFFFAOYSA-N	2.69433e+07	2.6066e+07	2.91151e+07	3.8473e+07	2.53924e+07	4.7304e+07	2.751e+07	7.55389e+07	2.47579e+07	7.38471e+07	4.31385e+07	4.27246e+07	0.672287	-0.572852	0.166614	0.694444	0.274492
Com_11214_pos	5,6-Dihydroxyprostaglandin F1a	P	C20H36O7	388.246	389.25	8.48144	[M+H]+	6.212	-	3	C18	Lipids and lipid-like molecules	Fatty Acyls	Eicosanoids	"11000-26-3"	HMDB0012109	C06475	-	-	6439819	CCCCC[C@H](O)\C=C\[C@H]1[C@H](O)C[C@H](O)[C@@H]1CC(O)C(O)CCCC(O)=O	SAAOVBGAFHJPIF-NYNACFBQSA-N	3.45695e+07	2.59894e+07	2.9911e+07	4.03299e+07	3.38815e+07	2.93242e+07	1.80998e+07	2.18777e+07	1.98943e+07	1.91613e+07	1.41686e+07	9.039e+06	1.89754	0.924128	0.00250396	1	1.0644
Com_11221_pos	(+)-Desoxyscalarin	P	C25H40O3	388.298	389.305	0.64386	[M+H]+	9.339	0.63	2	C18	Lipids and lipid-like molecules	Prenol lipids	Sesterterpenoids	-	-	-	-	LMPR0105060002	-	CC1(CCCC2(C1CCC3(C2CC(C4(C3CC=C5C4C(OC5)O)C)O)C)C)C	TVZPMYDGQOHLDW-VMCJJPMPSA-N	1.58102e+06	1.32244e+06	675592	1.68498e+06	1.37884e+06	1.15641e+06	1.62874e+06	3.35261e+06	1.81889e+06	2.70042e+06	2.25126e+06	1.97104e+06	0.568338	-0.815179	0.00824829	0.972222	0.792035
Com_11224_pos	Glu Glu Ile	P	C16H27N3O8	389.18	390.187	0.95324	[M+H]+	4.987	0.70	2	C18	Organic acids and derivatives	Carboxylic acids and derivatives	Amino acids, peptides, and analogues	-	-	-	-	-	-	CCC(C)C(C(=O)O)NC(=O)C(CCC(=O)O)NC(=O)C(CCC(=O)O)N	AUTNXSQEVVHSJK-YVNDNENWSA-N	483666	68582.4	62116.1	1.30265e+06	1.227e+06	229989	71263.9	2.21579e+06	1.27245e+06	342849	256321	1.75037e+06	0.570991	-0.808461	0.444166	0.694444	0.327402
Com_11225_pos	Cilazaprilat	P	C20H27N3O5	389.195	390.205	6.59345	[M+H]+	5.79	-	3	C18	Organic acids and derivatives	Carboxylic acids and derivatives	Amino acids, peptides, and analogues	-	-	C17309	-	-	-	C1CC(C(=O)N2C(CCCN2C1)C(=O)O)NC(CCC3=CC=CC=C3)C(=O)O	UVAUYSRYXACKSC-ULQDDVLXSA-N	4.30008e+06	3.42898e+06	8.4063e+06	1.40662e+06	440671	6.40326e+06	3.37056e+06	5.05286e+06	2.63222e+06	5.32404e+06	2.98824e+06	4.69973e+06	1.01322	0.0189521	0.517469	0.5	0.264707
Com_11226_pos	6-Hydroxydodecanedioylcarnitine	P	C19H35NO7	389.241	390.248	1.35698	[M+H]+	7.088	-	3	C18	Lipids and lipid-like molecules	Fatty Acyls	Fatty acid esters	"-"	HMDB0241289	-	-	-	-	C[N+](C)(C)CC(CC([O-])=O)OC(=O)CCCCC(O)CCCCCC(O)=O	YBTIESRHTAYAFK-UHFFFAOYSA-N	7.54059e+06	9.69733e+06	9.13605e+06	7.59708e+06	7.72225e+06	4.65835e+06	2.64716e+06	1.23841e+06	2.19426e+06	3.76082e+06	824468	606941	4.11208	2.03987	0.00184931	1	1.39237
Com_11233_pos	NAGABA	P	C24H39NO3	389.293	390.298	6.58632	[M+H]+	7.542	-	3	C18	Organic acids and derivatives	Carboxylic acids and derivatives	Amino acids, peptides, and analogues	"128201-89-8"	-	-	-	LMFA08020074	-	CCCCCC=CCC=CCC=CCC=CCCCC(=O)NCCCC(=O)O	JKUDIEXTAYKJNX-DOFZRALJSA-N	9.5432e+06	1.60692e+07	8.53462e+06	7.56974e+06	8.28464e+06	1.43364e+07	2.97701e+06	1.19765e+07	3.9097e+06	7.169e+06	6.54616e+06	1.11858e+07	1.4701	0.555917	0.114053	0.777778	1.55051
Com_11235_pos	Chidamide	P	C22H19FN4O2	390.149	391.158	2.9105	[M+H]+	5.433	0.58	2	C18	Benzenoids	Benzene and substituted derivatives	Anilides	"743420-02-2"	HMDB0250075	-	-	-	-	C1=CC(=CN=C1)C=CC(=O)NCC2=CC=C(C=C2)C(=O)NC3=C(C=CC(=C3)F)N	WXHHICFWKXDFOW-BJMVGYQFSA-N	5.99058e+06	1.85313e+07	1.39946e+07	1.70861e+07	1.44349e+07	2.10623e+07	6.02477e+06	4.56241e+07	2.12938e+06	2.13804e+07	2.93189e+06	2.07682e+07	0.921516	-0.11792	0.488069	0.5	0.471899
Com_1123_neg	Honokiol	N	C18H18O2	266.131	325.148	9.49239	[M+CH3COOH-H]-	6.55	0.56	1	C18	Benzenoids	Benzene and substituted derivatives	Biphenyls and derivatives	"35354-74-6"	HMDB0253212	C10630	-	-	72303	OC1=C(CC=C)C=C(C=C1)C1=C(O)C=CC(CC=C)=C1	FVYXIJYOAGAUQK-UHFFFAOYSA-N	137480	359631	275795	207491	242885	536623	544705	680855	564467	826362	373684	1.52292e+06	0.389964	-1.35859	0.00652087	0.972222	0.680268
Com_11247_pos	Dilept	P	C21H30N2O5	390.215	391.222	2.70409	[M+H]+	8.185	-	3	C18	Organic acids and derivatives	Carboxylic acids and derivatives	Amino acids, peptides, and analogues	"-"	HMDB0251364	-	-	-	56694129	CCCCCC(=O)N1CCCC1C(=O)NC(CC1=CC=C(O)C=C1)C(=O)OC	HNWPAYLOEFDTJN-UHFFFAOYSA-N	7.63007e+06	3.64063e+06	2.82317e+06	5.13369e+06	2.86885e+06	1.59672e+06	5.98065e+06	7.26189e+06	4.6225e+06	1.42555e+07	6.131e+06	7.14775e+06	0.521883	-0.938202	0.0283496	0.833333	0.633181
Com_1124_neg	4-Dodecylbenzenesulfonic acid	N	C18H30O3S	326.192	325.184	0.91349	[M-H]-	8.981	1.00	1	C18	Benzenoids	Benzene and substituted derivatives	Benzenesulfonic acids and derivatives	"121-65-3"	HMDB0059915	-	-	-	8485	CCCCCCCCCCCCC1=CC=C(C=C1)S(=O)(=O)O	KWXICGTUELOLSQ-UHFFFAOYSA-N	3.25761e+08	6.10326e+08	5.87862e+08	9.77526e+08	4.09889e+08	5.4204e+08	1.20507e+09	9.69738e+08	1.21229e+09	1.31636e+09	1.21162e+09	1.37797e+09	0.47352	-1.0785	0.00248616	0.972222	2.12716
Com_11254_pos	S-HEXYL-GLUTATHIONE	P	C16H29N3O6S	391.178	392.182	7.31123	[M+H]+	5.33	-	3	C18	Organic acids and derivatives	Carboxylic acids and derivatives	Amino acids, peptides, and analogues	-	-	C02886	-	-	-	O=C(O)CNC(=O)C(NC(=O)CCC(N)C(=O)O)CSCCCCCC	HXJDWCWJDCOHDG-RYUDHWBXSA-N	1.47368e+06	1.12604e+06	213680	1.42471e+06	99331.3	1.18171e+06	1.50222e+06	142903	1.45262e+06	1.74431e+06	69301.4	122279	1.09645	0.132845	0.593527	0.472222	0.369212
Com_11255_pos	roquefortine D	P	C22H25N5O2	391.201	392.212	9.7507	[M+H]+	6.655	0.53	2	C18	Organoheterocyclic compounds	Indoles and derivatives	Pyrroloindoles	-	-	-	-	-	-	CC(C)(C=C)C12CC3C(=O)NC(C(=O)N3C1NC4=CC=CC=C24)CC5=CN=CN5	IQVNREJWRXOHEO-UHFFFAOYSA-N	1.83149e+06	370020	1.27555e+06	3.00607e+06	1.45004e+06	779975	1.99313e+06	2.62571e+06	756119	1.44366e+06	2.90806e+06	736980	0.832705	-0.264123	0.550682	0.555556	0.150325
Com_11257_pos	Leu-Pro-Tyr	P	C20H29N3O5	391.211	392.218	1.03039	[M+H]+	5.422	0.58	2	C18	Organic acids and derivatives	Carboxylic acids and derivatives	Amino acids, peptides, and analogues	-	-	-	-	-	-	CC(C)CC(C(=O)N1CCCC1C(=O)NC(CC2=CC=C(C=C2)O)C(=O)O)N	UCXQIIIFOOGYEM-ULQDDVLXSA-N	1.46163e+06	1.76355e+06	1.61132e+06	95751.2	1.70095e+06	1.04743e+06	1.88319e+06	2.63682e+06	2.10667e+06	1.47325e+06	1.89421e+06	256275	0.7493	-0.416384	0.51482	0.777778	0.459827
Com_11258_pos	Camellimidazole B	P	C17H29N9O2	391.244	392.249	7.29054	[M+H]+	6.972	-	3	C18	Organic nitrogen compounds	Organonitrogen compounds	Amines	-	-	-	-	-	-	O=C(NC)N(C=1N=CN(C1CN(C)CC2=C(N=CN2C)N(C(=O)NC)C)C)C	ZLFNHUDRRBAUSN-UHFFFAOYSA-N	937836	787695	161767	1.15752e+06	254589	201173	307222	682831	195107	649687	383306	736321	1.18484	0.244693	0.982093	0.555556	0.0191222
Com_11261_pos	Ile Phe Leu	P	C21H33N3O4	391.247	392.254	0.07765	[M+H]+	5.745	0.66	2	C18	Organic acids and derivatives	Carboxylic acids and derivatives	Amino acids, peptides, and analogues	-	-	-	-	-	-	CCC(C)C(C(=O)NC(CC1=CC=CC=C1)C(=O)NC(CC(C)C)C(=O)O)N	XLXPYSDGMXTTNQ-DKIMLUQUSA-N	1.66665e+06	1.32536e+06	1.51793e+06	111109	1.16078e+06	1.08767e+06	1.06924e+06	2.65987e+06	1.49281e+06	2.07845e+06	1.68776e+06	2.24352e+06	0.61162	-0.709293	0.15751	0.805556	0.920939
Com_11262_pos	Sachaconitine	P	C23H37NO4	391.272	392.277	6.39899	[M+H]+	9.378	-	3	C18	Lipids and lipid-like molecules	Prenol lipids	Diterpenoids	-	-	-	-	-	-	CCN1CC2(CCC(C34C2CC(C31)C5(CC(C6CC4C5C6O)OC)O)OC)C	NGWMZXLZSGJSRI-JPAZAREGSA-N	2.44388e+07	2.37007e+07	2.63968e+07	3.49383e+07	2.30576e+07	4.29345e+07	2.49683e+07	6.81954e+07	2.24378e+07	6.68167e+07	3.91062e+07	3.87459e+07	0.674171	-0.568814	0.168001	0.694444	0.588648
Com_11284_pos	Asp Ile Phe	P	C19H27N3O6	393.19	394.198	1.41279	[M+H]+	5.657	0.85	2	C18	Organic acids and derivatives	Carboxylic acids and derivatives	Amino acids, peptides, and analogues	-	-	-	-	-	-	CCC(C)C(C(=O)NC(CC1=CC=CC=C1)C(=O)O)NC(=O)C(CC(=O)O)N	PYXXJFRXIYAESU-PCBIJLKTSA-N	1.50978e+06	200218	197458	593599	396703	970509	133397	508836	1.26298e+06	1.57502e+06	1.53598e+06	1.74893e+06	0.571794	-0.806433	0.330573	0.722222	0.321428
Com_11286_pos	Tyr Leu Val	P	C20H31N3O5	393.226	394.234	0.73911	[M+H]+	5.374	0.50	2	C18	Organic acids and derivatives	Carboxylic acids and derivatives	Amino acids, peptides, and analogues	-	-	-	-	-	-	CC(C)CC(C(=O)NC(C(C)C)C(=O)O)NC(=O)C(CC1=CC=C(C=C1)O)N	CDKZJGMPZHPAJC-ULQDDVLXSA-N	2.97836e+06	272699	1.82224e+06	2.5173e+06	2.5343e+06	1.73744e+06	3.30256e+06	2.69621e+06	3.3567e+06	2.36696e+06	3.14843e+06	2.58285e+06	0.679645	-0.557147	0.165112	0.861111	1.43027
Com_11294_pos	(6Z,10Z,14Z)-Hexadeca-6,10,14-trienoylcarnitine	P	C23H39NO4	393.288	394.295	1.21545	[M+H]+	6.948	0.65	2	C18	Lipids and lipid-like molecules	Fatty Acyls	Fatty acid esters	"-"	HMDB0241499	-	-	-	-	CC=CCCC=CCCC=CCCCCC(=O)OC(CC([O-])=O)C[N+](C)(C)C	ZHQJBIQDKNBFDS-UHFFFAOYSA-N	1.09596e+08	1.11522e+08	1.64236e+08	8.85977e+07	1.27284e+08	1.25137e+08	8.97598e+07	1.55704e+08	1.34558e+08	1.96773e+08	1.96555e+08	1.23933e+08	0.809526	-0.304852	0.226272	0.722222	0.0953154
Com_11307_pos	Jasmolactone B	P	C19H22O9	394.126	395.131	6.65735	[M+H]+	5.005	-	3	C18	Benzenoids	Phenols	Tyrosols and derivatives	-	-	-	-	-	-	COC(=O)C1=COC(C2C1CC(=O)OCC2OCCC3=CC(=C(C=C3)O)O)O	NPXNCEUATMBJHB-XIANHYIHSA-N	2.08688e+06	2.99793e+06	3.38124e+06	3.96259e+06	2.53731e+06	3.19202e+06	1.06804e+06	559878	1.19483e+06	2.73158e+06	141111	1.87635e+06	2.39811	1.2619	0.0379941	0.944444	1.14469
Com_1130_neg	Acetaminophen glucuronide	N	C14H17NO8	327.095	326.088	1.31943	[M-H]-	5.301	0.71	1	C18	Organic oxygen compounds	Organooxygen compounds	Carbohydrates and carbohydrate conjugates	"16110-10-4"	HMDB0010316	-	-	-	83944	CC(=O)NC1=CC=C(O[C@@H]2O[C@@H]([C@@H](O)[C@H](O)[C@H]2O)C(O)=O)C=C1	IPROLSVTVHAQLE-BYNIDDHOSA-N	608130	2.85266e+06	1.53948e+06	6.96741e+06	4.62924e+06	7.19075e+06	3.72135e+06	4.18212e+06	1.47525e+06	1.16803e+06	4.52352e+06	3.31303e+06	1.29398	0.371818	0.879023	0.611111	0.250675
Com_11312_pos	Gly Arg Tyr	P	C17H26N6O5	394.196	395.204	0.05742	[M+H]+	7.085	0.76	2	C18	Organic acids and derivatives	Carboxylic acids and derivatives	Amino acids, peptides, and analogues	-	-	-	-	-	-	C1=CC(=CC=C1CC(C(=O)O)NC(=O)C(CCCN=C(N)N)NC(=O)CN)O	XUORRGAFUQIMLC-STQMWFEESA-N	6.44041e+08	100926	5.26658e+08	5.60482e+08	102702	6.21623e+08	314958	138936	136544	7.38007e+08	94446.2	81886.9	3.18502	1.6713	0.114201	0.666667	1.80799
Com_11315_pos	Arthrobotrisin A	P	C22H34O6	394.236	395.24	7.19404	[M+H]+	7.668	0.68	2	C18	Lipids and lipid-like molecules	Prenol lipids	Diterpenoids	-	-	-	-	-	-	CC(=CCCC(=CC(CC(=CC(C12C(C=C(C(C1O2)O)CO)O)O)C)O)C)C	GIACKNPQRFVICY-XMCVGHNMSA-N	2.88495e+06	699858	2.30125e+06	1.11671e+06	2.75159e+06	891572	2.86018e+06	1.27034e+06	3.25267e+06	1.18242e+06	2.82707e+06	929856	0.86394	-0.210997	0.612294	0.666667	0.59371
Com_11320_pos	Heteranthin	P	C26H34O3	394.251	395.256	6.00329	[M+H]+	9.917	0.59	2	C18	Lipids and lipid-like molecules	Prenol lipids	Diterpenoids	-	-	-	-	LMPR01070602	-	CC1=CC(=O)CC(C1C=CC(=CC=CC(=CC=CC=C(C)C(=O)OC)C)C)(C)C	NRLVZXUWVPUCFW-WFCITUQGSA-N	1.04784e+07	1.96336e+07	9.44792e+06	8.78823e+06	1.85576e+06	1.04294e+07	825844	2.70219e+06	861626	640154	390045	958223	9.50652	3.24892	0.00033687	0.972222	2.07426
Com_11321_pos	2-glyceryl-11,12-EET	P	C23H38O5	394.272	395.277	6.29796	[M+H]+	7.831	0.70	2	C18	Lipids and lipid-like molecules	Fatty Acyls	Eicosanoids	-	HMDB0260514	-	-	-	-	CCCCCC=CCC1C(O1)CC=CCC=CCCCC(=O)OC(CO)CO	OKCHDUJPLFYNPT-KROJNAHFSA-N	3.16471e+07	2.07253e+07	3.66116e+07	2.43871e+07	3.05507e+07	3.474e+07	4.12839e+06	1.79911e+07	1.23621e+07	1.60072e+07	4.73701e+06	1.75987e+07	2.45332	1.29474	0.0113099	1	1.38722
Com_11325_pos	Sargaol	P	C27H38O2	394.287	395.294	1.44292	[M+H]+	7.923	0.76	2	C18	Lipids and lipid-like molecules	Prenol lipids	Quinone and hydroquinone lipids	-	-	-	-	-	-	CC1=CC(=CC2=C1OC(C=C2)(C)CCC=C(C)CCC=C(C)CCC=C(C)C)O	FUBVHBMZMUOIOJ-QRCIITMISA-N	2.28317e+07	1.43593e+07	1.00032e+07	6.01421e+06	2.52165e+07	5.54581e+06	1.58845e+07	4.92571e+06	5.22361e+06	3.35413e+06	6.41405e+06	6.05246e+06	2.00626	1.00451	0.0823716	0.777778	1.19651
Com_11327_pos	Bisdihydrotrifarin	P	C24H42O4	394.308	395.315	1.37263	[M+H]+	8.115	0.55	2	C18	Lipids and lipid-like molecules	Prenol lipids	Diterpenoids	-	-	-	-	-	-	CC(C)CCCC(C)CCCC(C)CCCC(=COC(=O)C)C=COC(=O)C	LQQRNBWAERDXHO-DFFPVIJSSA-N	684734	312280	459116	215250	640613	197665	931977	1.06335e+06	881868	956241	257854	229116	0.580884	-0.783677	0.213336	0.777778	0.489904
Com_11328_pos	24(28)-Dehydroergosterol	P	C28H42O	394.324	395.331	0.29997	[M+H]+	7.428	0.81	2	C18	Lipids and lipid-like molecules	Steroids and steroid derivatives	Ergostane steroids	-	-	-	-	LMST01031015	-	CC(C)C(=C)C=CC(C)C1CCC2C1(CCC3C2=CC=C4C3(CCC(C4)O)C)C	SQFQJKZSFOZDJY-CVGLIYDESA-N	1.0299e+07	1.46621e+07	7.13228e+06	4.38315e+06	9.17871e+06	7.31198e+06	4.21072e+06	9.0577e+06	4.8957e+06	2.49076e+06	1.29678e+06	666086	2.34185	1.22765	0.0347738	0.888889	0.809044
Com_1132_neg	Bufothionine	N	C12H15N2O4S+	283.075	327.066	0.95201	[M+HCOOH-H]-	1.191	-	3	C18	Organoheterocyclic compounds	Quinolines and derivatives	Pyrroloquinolines	"475-39-8"	-	-	-	-	12302125	C[N+]1(CCC2=CNC3=C2C1=C(C=C3)OS(=O)(=O)O)C	VANPWLVSXXJWMF-UHFFFAOYSA-O	1.15909e+06	2.18609e+06	1.16224e+06	1.83563e+06	693592	1.59514e+06	3.02229e+06	3.86695e+06	4.65445e+06	1.35916e+06	4.63485e+06	3.08133e+06	0.418632	-1.25625	0.00654249	0.916667	1.468
Com_11334_pos	Saliniketal A	P	C22H37NO5	395.267	396.274	2.04299	[M+H]+	6.684	-	3	C18	Lipids and lipid-like molecules	Prenol lipids	Sesquiterpenoids	-	-	-	-	-	-	CC1C2CCC(O2)(OC1C(C)C(C(C)C(C(C)C=CC=C(C)C(=O)N)O)O)C	GRVRRAOIXXYICO-XVBWCICRSA-N	2.07164e+06	1.06696e+06	1.19919e+06	1.51827e+06	1.49138e+06	445610	2.09308e+06	2.481e+06	2.10575e+06	1.91709e+06	2.00866e+06	1.42469e+06	0.647787	-0.626409	0.0621611	0.861111	1.08093
Com_11341_pos	(6Z,9Z)-Hexadecadienoylcarnitine	P	C23H41NO4	395.304	396.311	0.56877	[M+H]+	7.126	0.67	2	C18	Lipids and lipid-like molecules	Fatty Acyls	Fatty acid esters	"-"	HMDB0241482	-	-	-	-	CCCCCCC=CCC=CCCCCC(=O)OC(CC([O-])=O)C[N+](C)(C)C	VFMSRANYBNFART-UHFFFAOYSA-N	1.18842e+08	1.4325e+08	1.82479e+08	1.01219e+08	1.62222e+08	1.89469e+08	1.23286e+08	3.54806e+08	2.23482e+08	2.14594e+08	2.44416e+08	3.62036e+08	0.589431	-0.762604	0.0311408	0.888889	0.346676
Com_11350_pos	14,15beta-Dihydroxyklaineanone	P	C20H28O8	396.178	397.183	6.04996	[M+H]+	5.95	-	3	C18	Lipids and lipid-like molecules	Prenol lipids	Terpene lactones	-	-	-	-	-	-	CC1C(C(C2C3(C(CC4C2(C1(C(C(=O)O4)O)O)C)C(=CC(=O)C3O)C)C)O)O	NWNMAVFXIRDAPM-RELKVJPISA-N	3.07059e+06	3.29846e+06	4.25987e+06	1.06498e+07	1.11944e+07	1.84514e+07	5.05706e+06	7.90381e+06	5.3653e+06	6.11642e+06	4.586e+06	5.31859e+06	1.48264	0.568169	0.588754	0.5	0.604749
Com_11352_pos	His Leu Gln	P	C17H28N6O5	396.212	397.216	8.8757	[M+H]+	10.243	0.70	2	C18	Organic acids and derivatives	Carboxylic acids and derivatives	Amino acids, peptides, and analogues	-	-	-	-	-	-	CC(C)CC(C(=O)NC(CCC(=O)N)C(=O)O)NC(=O)C(CC1=CN=CN1)N	UROVZOUMHNXPLZ-AVGNSLFASA-N	1.32033e+07	1.59764e+07	9.21283e+06	1.83793e+07	1.39294e+07	1.63841e+07	1.09938e+07	2.08439e+07	1.04867e+07	2.06641e+07	1.07768e+07	1.81148e+07	0.947814	-0.0773234	0.869033	0.444444	0.0457669
Com_11355_pos	Nassauvirevolutin A	P	C25H32O4	396.23	397.235	7.16958	[M+H]+	8.329	0.70	2	C18	Lipids and lipid-like molecules	Prenol lipids	Terpene lactones	-	-	-	-	-	-	CC1=C2C(=CC=C1)OC(=O)C=C2OCC=C(C)CCC3C(=C)CCC(C3(C)C)O	FVSURVHZCJNSAJ-KSBSASGMSA-N	290539	1.03365e+06	196773	1.29759e+06	1.36673e+06	1.16323e+06	227650	180818	1.37019e+06	1.54419e+06	1.73027e+06	216625	1.01495	0.0214063	0.708153	0.444444	0.289933
Com_11363_pos	Estradiol 17beta-cyclopentylpropionate	P	C26H36O3	396.266	397.271	6.05114	[M+H]+	10.529	0.67	2	C18	Lipids and lipid-like molecules	Steroids and steroid derivatives	Steroid esters	-	-	C14640	-	-	-	CC12CCC3C(C1CCC2OC(=O)CCC4CCCC4)CCC5=C3C=CC(=C5)O	UOACKFBJUYNSLK-XRKIENNPSA-N	6.28558e+07	5.20789e+07	3.41563e+07	4.75708e+07	5.87869e+07	7.9014e+07	1.77069e+07	5.40982e+07	3.4623e+07	4.73378e+07	3.31795e+07	6.69407e+07	1.31737	0.397664	0.181899	0.722222	0.184827
Com_11369_pos	Merresectine C	P	C25H35NO3	397.262	398.266	6.53321	[M+H]+	9.118	-	3	C18	Benzenoids	Benzene and substituted derivatives	Benzoic acids and derivatives	-	-	-	-	-	-	CC(=CCC1=CC(=CC(=C1O)CC=C(C)C)C(=O)OC2CC3CCC(C2)N3C)C	MYEROKWORYNFGZ-AIZNXBIQSA-N	2.44388e+07	2.37007e+07	2.63968e+07	3.49383e+07	2.30576e+07	4.29345e+07	2.49683e+07	6.81954e+07	2.24378e+07	6.68167e+07	3.91062e+07	3.87459e+07	0.674171	-0.568814	0.168001	0.694444	0.795067
Com_11383_pos	Glu Asn His	P	C15H22N6O7	398.155	399.162	0.42348	[M+H]+	5.801	-	3	C18	Organic acids and derivatives	Carboxylic acids and derivatives	Amino acids, peptides, and analogues	-	-	-	-	-	-	C1=C(NC=N1)CC(C(=O)O)NC(=O)C(CC(=O)N)NC(=O)C(CCC(=O)O)N	SVZIKUHLRKVZIF-GUBZILKMSA-N	2.64745e+06	452099	2.23733e+06	2.6714e+06	3.28652e+06	1.06834e+06	2.9263e+06	406565	3.03186e+06	2.63648e+06	3.58388e+06	1.29092e+06	0.890973	-0.166547	0.842826	0.583333	0.113475
Com_11387_pos	(+)-Vincinine	P	C22H26N2O5	398.184	399.188	8.28809	[M+H]+	4.785	-	3	C18	Alkaloids and derivatives	Eburnan-type alkaloids	-	-	-	-	-	-	-	CC(=O)C12CCCN3C1C4=C(CC3)C5=C(N4C(C2)(C(=O)OC)O)C=C(C=C5)OC	JSPRBHQBWMFUOZ-HJNYFJLDSA-N	2.44388e+07	2.37007e+07	2.63968e+07	3.49383e+07	2.30576e+07	4.29345e+07	2.49683e+07	6.81954e+07	2.24378e+07	6.68167e+07	3.91062e+07	3.87459e+07	0.674171	-0.568814	0.168001	0.694444	0.534713
Com_1138_pos	5-Methoxytryptophol	P	C11H13NO2	191.095	214.084	0.83494	[M+Na]+	5.801	0.57	1	C18	Organoheterocyclic compounds	Indoles and derivatives	Indoles	"712-09-4"	HMDB0001896	-	-	-	12835	COC1=CC=C2NC=C(CCO)C2=C1	QLWKTGDEPLRFAT-UHFFFAOYSA-N	5.5741e+06	7.69666e+06	7.95545e+06	1.51655e+07	9.57579e+06	1.49733e+07	6.23793e+06	6.75364e+06	7.64138e+06	1.47125e+07	5.78861e+06	6.48958e+06	1.27963	0.35573	0.292444	0.75	0.404745
Com_11392_pos	Cinncassiol E	P	C20H30O8	398.194	399.203	3.52262	[M+H]+	5.455	-	3	C18	Lipids and lipid-like molecules	Prenol lipids	Sesquiterpenoids	-	HMDB0036857	C17659	-	-	-	CC1CCC2(C1(C3(C4(C5(C(O3)(C6C2(C4(CC6(O5)C(C)C)O)C)O)C)O)O)O)O	KFWCNRCQYZWAFT-DEOAXKMISA-N	1.66011e+06	1.29896e+06	159893	1.70481e+06	1.34406e+06	155269	1.43379e+06	2.94307e+06	1.79493e+06	2.37214e+06	1.99688e+06	408444	0.577492	-0.792128	0.188249	0.833333	0.628663
Com_11396_pos	Blazeispirol B	P	C25H34O4	398.246	399.251	6.19445	[M+H]+	7.929	0.69	2	C18	Organoheterocyclic compounds	Naphthopyrans	-	-	-	-	-	-	-	CC1C2CCC3(C2(C=CC4=C3C=CC(=C4C)OC)C)OC15C(C(C(O5)(C)C)C)O	QJEDIZUTQZCCNK-XJOOGWOKSA-N	1.12367e+06	1.71018e+06	1.51996e+06	1.46598e+06	616232	1.33152e+06	1.28988e+06	1.56084e+06	1.26298e+06	2.73853e+06	534869	1.05437e+06	0.920165	-0.120035	0.945554	0.555556	0.0311261
Com_11399_pos	1-Methoxyallocryptopine	P	C22H25NO6	399.168	400.172	7.95219	[M+H]+	5.235	-	3	C18	Alkaloids and derivatives	Protopine alkaloids	-	-	-	-	-	-	-	CN1CCC2=CC3=C(C(=C2C(=O)CC4=C(C1)C(=C(C=C4)OC)OC)OC)OCO3	LLTCRRPEZHDFFY-UHFFFAOYSA-N	3.03625e+07	3.07097e+07	2.95777e+07	3.78734e+07	2.41978e+07	4.48568e+07	2.77664e+07	6.87617e+07	2.87741e+07	6.80734e+07	4.17726e+07	4.58283e+07	0.703182	-0.508029	0.135317	0.694444	0.279751
Com_113_pos	4-Hydroxy-6-methyl-2-pyrone	P	C6H6O3	126.032	127.039	0.24737	[M+H]+	1.393	0.76	2	C18	Organoheterocyclic compounds	Pyrans	Pyranones and derivatives	"675-10-5"	-	C02752	-	-	54675757	CC1=CC(=CC(=O)O1)O	NSYSSMYQPLSPOD-UHFFFAOYSA-N	6.91169e+07	9.72512e+07	1.26505e+08	1.66077e+08	1.10756e+08	1.42106e+08	9.74224e+07	1.72912e+08	1.15428e+08	1.54993e+08	1.28155e+08	4.99476e+08	0.609226	-0.71495	0.220065	0.722222	0.912278
Com_11400_pos	dorsomorphin	P	C24H25N5O	399.206	400.212	2.0265	[M+H]+	5.773	-	3	C18	Organoheterocyclic compounds	Pyrazolopyrimidines	Pyrazolo[1,5-a]pyrimidines	"866405-64-3"	HMDB0251590	-	-	-	-	C1CCN(CC1)CCOC2=CC=C(C=C2)C3=CN4C(=C(C=N4)C5=CC=NC=C5)N=C3	XHBVYDAKJHETMP-UHFFFAOYSA-N	1.88538e+06	2.4658e+06	2.37711e+06	3.92796e+06	2.89776e+06	3.15343e+06	2.05753e+06	4.48058e+06	2.09444e+06	3.39691e+06	1.81786e+06	2.02065e+06	1.05291	0.0743754	0.655534	0.611111	0.0826352
Com_11402_pos	Aspochalasin F	P	C24H33NO4	399.241	400.247	2.24898	[M+H]+	6.416	-	3	C18	Phenylpropanoids and polyketides	Macrolide lactams	-	-	-	-	-	-	-	CC1C2C(NC(=O)C23C(C=C(CCC4C(O4)C=CC(=O)O3)C)C=C1C)CC(C)C	VJOXDHDYUAEUMO-HUKVCQRGSA-N	1.23262e+08	1.35842e+08	1.14405e+08	1.63759e+08	1.32029e+08	1.54052e+08	1.25145e+08	1.54247e+08	1.32187e+08	1.79407e+08	1.09444e+08	1.44238e+08	0.974761	-0.0368802	0.820905	0.555556	0.0704293
Com_11403_pos	Cryptomaldamide	P	C18H33N5O5	399.248	400.254	4.30861	[M+H]+	7.929	-	3	C18	Organic acids and derivatives	Carboxylic acids and derivatives	Amino acids, peptides, and analogues	"-"	-	-	-	-	-	[H]\C(=C(\C)C(O)=O)[C@]([H])(C(C)C)N(C)C(=O)[C@@]([H])(N=C(O)[C@]([H])(CO)NC(N)=N)C(C)C	FUCBQNSQRCPSGC-BOUYHWOHSA-N	2.40692e+06	1.50571e+06	1.3784e+06	1.52687e+06	1.79038e+06	298798	2.48328e+06	2.01998e+06	2.4698e+06	173550	2.28832e+06	193057	0.925123	-0.112282	0.702594	0.611111	0.363568
Com_11404_pos	Myriocin-12-en	P	C21H37NO6	399.262	400.269	0.90877	[M+H]+	6.615	-	3	C18	Lipids and lipid-like molecules	Fatty Acyls	Eicosanoids	-	-	-	-	-	-	O=C(O)C(N)(CO)C(O)C(O)CC=CCCCCC=CC(=O)CCCCCC	AHRPEPPVBKPDJQ-LEBSLOHFSA-N	2.44388e+07	2.37007e+07	2.63968e+07	3.49383e+07	2.30576e+07	4.29345e+07	2.49683e+07	6.81954e+07	2.24378e+07	6.68167e+07	3.91062e+07	3.87459e+07	0.674171	-0.568814	0.168001	0.694444	0.599561
Com_11405_pos	N-Docosahexaenoyl Alanine	P	C25H37NO3	399.277	400.284	1.53641	[M+H]+	9.079	0.63	2	C18	Organic acids and derivatives	Carboxylic acids and derivatives	Amino acids, peptides, and analogues	"-"	HMDB0242007	-	-	-	73324766	CCC=CCC=CCC=CCC=CCC=CCC=CCCC(=O)NC(C)C(O)=O	BHZOQBQXELCPJM-UHFFFAOYSA-N	2.69433e+07	2.6066e+07	2.91151e+07	3.8473e+07	2.53924e+07	4.7304e+07	2.751e+07	7.55389e+07	2.47579e+07	7.38471e+07	4.31385e+07	4.27246e+07	0.672287	-0.572852	0.166614	0.694444	0.593835
Com_1140_pos	N,N-Dimethyldodecylamine	P	C14H31N	213.246	214.253	0.43762	[M+H]+	6.617	1.00	1	C18	Organic nitrogen compounds	Organonitrogen compounds	Amines	"112-18-5"	HMDB0255262	-	-	-	8168	CCCCCCCCCCCCN(C)C	YWFWDNVOPHGWMX-UHFFFAOYSA-N	1.81897e+07	2.5894e+07	2.75765e+07	3.94536e+07	2.18045e+07	3.77322e+07	3.13882e+07	2.92928e+07	2.88862e+07	3.99469e+07	2.63155e+07	3.89557e+07	0.876096	-0.19084	0.298233	0.722222	0.166668
Com_11410_pos	Kenusanone E	P	C22H24O7	400.152	401.162	5.32264	[M+H]+	7.983	-	3	C18	Phenylpropanoids and polyketides	Flavonoids	Flavans	-	-	-	-	LMPK12140476	-	CC(=CCC1=C(C=C(C2=C1OC(CC2=O)C3=C(C=C(C=C3O)OC)O)O)OC)C	SABJGAJVBSRRQW-UHFFFAOYSA-N	1.73276e+07	5.86197e+06	4.80234e+06	5.4576e+06	3.32018e+06	1.57607e+06	1.23351e+07	1.93645e+07	1.26078e+07	2.6156e+07	7.63658e+06	1.14405e+07	0.428251	-1.22347	0.0228706	0.888889	1.65519
Com_11413_pos	Jerantinine H	P	C22H28N2O5	400.2	401.204	8.88945	[M+H]+	5.387	0.53	2	C18	Alkaloids and derivatives	Plumeran-type alkaloids	-	-	-	-	-	-	-	CCC12CCCN3C1C4(CC3)C5=CC(=C(C=C5N=C4C(C2)(C(=O)OC)O)OC)O	ZDQBRHSZJRTENQ-JKLQHZFJSA-N	3.05412e+06	71849.5	1.92496e+06	2.75535e+06	2.66345e+06	1.83134e+06	3.46998e+06	2.82159e+06	3.56792e+06	2.49295e+06	3.17866e+06	2.5895e+06	0.678844	-0.558848	0.231269	0.805556	0.866298
Com_11414_pos	Odonticin	P	C20H32O8	400.21	401.215	6.11292	[M+H]+	4.834	-	3	C18	Lipids and lipid-like molecules	Prenol lipids	Sesquiterpenoids	-	-	-	-	-	-	CC(C(C)(C(=O)OC1CCC2(CC(=O)C(=CC2C1(C)O)C(C)(C)OO)C)O)O	MLLOCJWECGZDNQ-ZIUOMUFMSA-N	2.44388e+07	2.37007e+07	2.63968e+07	3.49383e+07	2.30576e+07	4.29345e+07	2.49683e+07	6.81954e+07	2.24378e+07	6.68167e+07	3.91062e+07	3.87459e+07	0.674171	-0.568814	0.168001	0.694444	0.60388
Com_11420_pos	Pumilaside B	P	C21H36O7	400.246	401.254	1.01384	[M+H]+	7.778	0.66	2	C18	Lipids and lipid-like molecules	Prenol lipids	Terpene glycosides	-	-	-	-	-	-	CC1(C2C1C3C(CC2)(C(CCC3(C)O)OC4C(C(C(C(O4)CO)O)O)O)C)C	CZHMUNBSEZSORM-IUFBKUIWSA-N	1.24357e+06	336245	1.17537e+06	879047	1.20768e+06	902771	127990	2.01659e+06	1.21926e+06	614462	1.33082e+06	1.34333e+06	0.863544	-0.211659	0.91278	0.666667	0.072627
Com_11425_pos	Kuguacin L	P	C25H36O4	400.261	401.272	8.95641	[M+H]+	6.615	0.58	2	C18	Lipids and lipid-like molecules	Prenol lipids	Terpene lactones	-	-	-	-	-	-	CC(CO)C1CCC2(C1(CCC34C2C=CC5(C3CCC(=O)C5(C)C)OC4=O)C)C	ZUDJUVFQGPNIMI-DMYKYEHPSA-N	2.69433e+07	2.6066e+07	2.91151e+07	3.8473e+07	2.53924e+07	4.7304e+07	2.751e+07	7.55389e+07	2.47579e+07	7.38471e+07	4.31385e+07	4.27246e+07	0.672287	-0.572852	0.166614	0.694444	0.701299
Com_11426_pos	Arg Leu Ile	P	C18H36N6O4	400.28	401.287	0.44068	[M+H]+	5.355	0.81	2	C18	Organic acids and derivatives	Carboxylic acids and derivatives	Amino acids, peptides, and analogues	-	-	-	-	-	-	CCC(C)C(C(=O)O)NC(=O)C(CC(C)C)NC(=O)C(CCCN=C(N)N)N	DNUKXVMPARLPFN-XUXIUFHCSA-N	3.6734e+06	2.74757e+06	2.95948e+06	3.60517e+06	2.80304e+06	2.34108e+06	2.08613e+06	287598	1.87469e+06	2.45509e+06	1.49207e+06	1.2755e+06	1.91422	0.936759	0.0502724	0.972222	1.20991
Com_11428_pos	3-hydroxy-24,25,26,27-tetranortirucall-7-ene-23(21)-lactone	P	C26H40O3	400.298	401.305	0.51544	[M+H]+	7.607	0.83	2	C18	Lipids and lipid-like molecules	Steroids and steroid derivatives	Steroid lactones	-	-	-	-	-	70698056	CC1(C(CCC2(C1CC=C3C2CCC4(C3(CCC4C5CC(=O)OC5)C)C)C)O)C	JUXMUKOXQMUUKD-NGKMTSHWSA-N	1.99283e+06	1.58433e+06	1.20958e+06	1.75558e+06	2.74725e+06	3.48718e+06	1.12872e+06	1.31642e+06	174410	123896	383172	459742	3.56259	1.83293	0.0085323	0.972222	1.13509
Com_11433_pos	Dihydrobrassicasterol	P	C28H48O	400.371	401.377	2.68491	[M+H]+	10.43	0.64	2	C18	Lipids and lipid-like molecules	Steroids and steroid derivatives	Ergostane steroids	"4651-51-8"	HMDB0002869	-	-	LMST01030096	5283637	[H][C@@]1(CC[C@@]2([H])[C@]3([H])CC=C4C[C@@H](O)CC[C@]4(C)[C@@]3([H])CC[C@]12C)[C@H](C)CC[C@H](C)C(C)C	SGNBVLSWZMBQTH-ZRUUVFCLSA-N	6.07623e+07	1.20328e+08	1.11092e+08	1.01917e+07	2.54711e+07	6.73773e+06	1.67225e+08	6.1547e+06	1.40647e+08	7.57629e+06	6.92e+07	1.26622e+08	0.646631	-0.628986	0.696888	0.638889	0.173352
Com_11441_pos	Spiramine F	P	C24H35NO4	401.257	402.267	8.63369	[M+H]+	8.452	-	3	C18	Lipids and lipid-like molecules	Prenol lipids	Diterpenoids	-	-	-	-	-	-	CC(=O)OC1C(=C)C2CCC13C(C2)C45CCCC6(C4CC3OC5N(C6)CCO)C	LGFAUCMASNAFPV-AZGARZPKSA-N	123979	1.21122e+06	141513	816759	1.28455e+06	248444	1.53818e+06	4.2329e+06	274721	1.17087e+06	344634	241772	0.49038	-1.02803	0.39159	0.666667	0.571246
Com_11443_pos	(Z)-N-hexadec-9-enoyl-L-phenylalanine	P	C25H39NO3	401.293	402.298	4.55771	[M+H]+	9.525	0.83	2	C18	Organic acids and derivatives	Carboxylic acids and derivatives	Amino acids, peptides, and analogues	-	-	-	-	-	-	O=C(O)C(N=C(O)CCCCCCCC=CCCCCCC)CC=1C=CC=CC1	OIDVFUQQVKYQTG-YLNCNTMDSA-N	342751	1.37594e+06	1.57576e+06	1.33333e+06	1.54984e+06	1.27036e+06	1.91938e+06	3.09928e+06	1.82838e+06	2.34208e+06	1.52729e+06	1.76363e+06	0.596791	-0.744702	0.057623	0.944444	0.630564
Com_11444_pos	Benzyl beta-primeveroside	P	C18H26O10	402.153	403.157	6.67631	[M+H]+	7.989	0.57	2	C18	Organic oxygen compounds	Organooxygen compounds	Carbohydrates and carbohydrate conjugates	-	HMDB0041190	-	-	-	-	C1C(C(C(C(O1)OCC2C(C(C(C(O2)OCC3=CC=CC=C3)O)O)O)O)O)O	WOGBNISMMIOPAZ-NWQIESHVSA-N	4.45734e+06	1.04497e+06	286508	1.13367e+06	1.18092e+06	4.07961e+06	8.90512e+06	5.90397e+06	3.94597e+06	8.50457e+06	4.46794e+06	3.3326e+06	0.347489	-1.52496	0.019979	0.888889	1.10026
Com_11451_pos	Ala-Leu-Leu-Ser	P	C18H34N4O6	402.248	403.255	0.35356	[M+H]+	5.48	0.58	2	C18	Organic acids and derivatives	Carboxylic acids and derivatives	Amino acids, peptides, and analogues	-	-	-	-	-	-	CC(C)CC(C(=O)NC(CC(C)C)C(=O)NC(CO)C(=O)O)NC(=O)C(C)N	ZKEHTYWGPMMGBC-XUXIUFHCSA-N	3.6265e+06	4.50485e+06	4.29627e+06	4.6453e+06	4.23155e+06	3.46836e+06	2.60238e+06	3.80381e+06	3.07745e+06	3.6229e+06	2.12417e+06	2.07821e+06	1.43122	0.517243	0.0139659	0.916667	0.589194
Com_11454_pos	MG(0:0/22:6(4Z,7Z,10Z,13Z,16Z,19Z)/0:0)	P	C25H38O4	402.277	403.282	6.40104	[M+H]+	9.661	0.51	2	C18	Lipids and lipid-like molecules	Glycerolipids	Monoradylglycerols	"-"	HMDB0011557	-	-	LMGL01010027	46896303	[H]C(CO)(CO)OC(=O)CC\C=C/C\C=C/C\C=C/C\C=C/C\C=C/C\C=C/CC	NHNGEAQTTQPSCX-KUBAVDMBSA-N	3.94252e+07	6.66239e+07	2.14471e+07	5.49691e+07	1.93854e+07	4.15639e+07	4.04046e+06	1.73674e+07	6.6023e+06	1.56154e+07	9.76003e+06	1.01123e+07	3.83343	1.93863	0.00112926	1	1.90713
Com_11455_pos	Gutierrezianolic acid isobutyrate methyl ester	P	C25H38O4	402.277	403.284	0.48398	[M+H]+	7.301	0.67	2	C18	Lipids and lipid-like molecules	Prenol lipids	Diterpenoids	-	-	-	-	-	-	CC(C)COC1C=C(C(C2(C1C(CCC2)(C)C)C)CCC3=COC=C3)C(=O)OC	VSFOZPUOGJXMFT-XOEOCAAJSA-N	857839	737884	338353	871647	3.10391e+06	609540	1.29462e+06	2.21579e+06	1.43575e+06	1.60061e+06	198556	1.75037e+06	0.767349	-0.382045	0.519506	0.694444	0.297059
Com_11460_pos	20-hydroxy-fusarin	P	C22H29NO6	403.199	404.206	0.7458	[M+H]+	6.435	0.83	2	C18	Lipids and lipid-like molecules	Prenol lipids	Sesquiterpenoids	-	-	-	-	-	-	CC=C(CO)C=C(C)C=C(C)C=CC=C(C)C(=O)C12C(O1)C(NC2=O)(CCO)O	ASBKGJSDHSLXIL-AYKBXPPYSA-N	3.70485e+06	4.70025e+06	4.56217e+06	7.20109e+06	5.42835e+06	5.79699e+06	2.56681e+06	5.24854e+06	2.92547e+06	4.17664e+06	1.81164e+06	2.01054e+06	1.67526	0.744383	0.0192787	0.888889	0.333109
Com_11461_pos	Aconasutine	P	C24H37NO4	403.272	404.283	8.75861	[M+H]+	9.089	-	3	C18	Organoheterocyclic compounds	Quinolidines	-	-	-	-	-	-	-	CCN1CC2(CCC(C34C2CC(C31)C5=CC(C6CC4C5C6OC)OC)O)COC	JWMZWHOQSOXWKZ-KLXBOODQSA-N	5.52209e+06	3.31542e+06	1.34078e+06	4.9678e+06	1.1401e+06	7.15703e+06	1.49137e+06	5.9451e+06	1.8664e+06	1.4175e+07	1.76949e+06	7.51877e+06	0.715472	-0.483033	0.708189	0.361111	0.233862
Com_11463_pos	N-Palmitoyl phenylalanine	P	C25H41NO3	403.309	404.314	3.80522	[M+H]+	10.045	0.51	2	C18	Organic acids and derivatives	Carboxylic acids and derivatives	Amino acids, peptides, and analogues	"-"	HMDB0062339	-	-	LMFA08020091	181534	[H][C@@](CC1=CC=CC=C1)(N=C(O)CCCCCCCCCCCCCCC)C(O)=O	BAHIJPSQSKWCJX-QHCPKHFHSA-N	1.11151e+06	1.55405e+06	2.25062e+06	1.34765e+06	3.62166e+06	4.83042e+06	2.43484e+06	1.11612e+06	1.08907e+06	1.6851e+06	1.0017e+06	3.58725e+06	1.34834	0.431187	0.411196	0.666667	0.259107
Com_11464_pos	Euchrenone a1	P	C25H24O5	404.162	405.167	6.85207	[M+H]+	6.552	0.59	2	C18	Phenylpropanoids and polyketides	Flavonoids	Pyranoflavonoids	-	-	-	-	LMPK12140309	-	CC1(C=CC2=C(O1)C=CC(=C2)C3CC(=O)C4=C(O3)C5=C(C=C4O)OC(C=C5)(C)C)C	SZOBYAPKYZKKGY-UHFFFAOYSA-N	2.8099e+06	1.90541e+06	1.61337e+06	1.07656e+06	2.06516e+06	304080	3.23306e+06	1.28734e+06	2.78399e+06	1.55289e+06	2.71799e+06	1.65743e+06	0.738661	-0.437015	0.260241	0.638889	0.544039
Com_11467_pos	alcaligin	P	C16H28N4O8	404.191	405.198	0.09467	[M+H]+	5.202	0.59	2	C18	Phenylpropanoids and polyketides	Macrolactams	-	-	-	-	-	-	-	C1CN(C(=O)CCC(=O)NCC(CCN(C(=O)CCC(=O)NCC1O)O)O)O	OZZLZFXDNDCIOU-RYUDHWBXSA-N	9.03065e+06	6.32443e+06	6.48535e+06	1.12346e+07	8.10755e+06	1.2267e+07	1.23685e+07	1.77142e+07	7.15221e+06	1.77137e+07	8.19136e+06	3.72713e+07	0.532306	-0.909674	0.105448	0.805556	1.57407
Com_11469_pos	Eryvarin E	P	C26H28O4	404.199	405.21	9.31319	[M+H]+	6.435	0.52	2	C18	Phenylpropanoids and polyketides	Isoflavonoids	Furanoisoflavonoids	-	-	-	-	-	-	CC(=CCC1=CC2=C(C=C1O)OCC3=C2OC4=C3C=CC(=C4CC=C(C)C)OC)C	NEMBSOAQFIXBRX-UHFFFAOYSA-N	2.44388e+07	2.37007e+07	2.63968e+07	3.49383e+07	2.30576e+07	4.29345e+07	2.49683e+07	6.81954e+07	2.24378e+07	6.68167e+07	3.91062e+07	3.87459e+07	0.674171	-0.568814	0.168001	0.694444	0.829309
Com_1146_neg	Octadecanal	N	C18H36O	268.277	327.29	1.25996	[M+CH3COOH-H]-	11.485	0.62	1	C18	Lipids and lipid-like molecules	Fatty Acyls	Fatty aldehydes	"638-66-4"	HMDB0002384	C01838	-	LMFA06000098	12533	CCCCCCCCCCCCCCCCCC=O	FWWQKRXKHIRPJY-UHFFFAOYSA-N	1.325e+06	2.32628e+06	1.83973e+06	2.18238e+06	1.64127e+06	2.3597e+06	4.22252e+06	4.62731e+06	4.62524e+06	3.49477e+06	5.31326e+06	5.95105e+06	0.413484	-1.2741	2.79732e-05	1	0.601706
Com_11471_pos	Estradiol-17-phenylpropionate	P	C27H32O3	404.235	405.246	8.26161	[M+H]+	5.916	0.69	2	C18	Lipids and lipid-like molecules	Steroids and steroid derivatives	Steroid esters	-	-	C14645	-	-	-	CC12CCC3C(C1CCC2OC(=O)CCC4=CC=CC=C4)CCC5=C3C=CC(=C5)O	LQWSQQKTZLDGME-RYIFMDQWSA-N	1.9229e+06	2.70293e+06	2.60367e+06	2.99731e+06	1.73338e+06	2.80577e+06	1.48873e+06	1.58649e+06	1.33485e+06	1.62172e+06	827691	1.1243e+06	1.84949	0.887131	0.00128331	1	1.29463
Com_11475_pos	Eliglustat	P	C23H36N2O4	404.268	405.273	5.62655	[M+H]+	8.339	-	3	C18	Organoheterocyclic compounds	Benzodioxanes	Benzo-1,4-dioxanes	"491833-29-5"	HMDB0251746	-	-	-	11531537	CCCCCCCC(=O)NC(CN1CCCC1)C(O)C1=CC2=C(OCCO2)C=C1	FJZZPCZKBUKGGU-UHFFFAOYSA-N	1.39267e+06	1.10777e+06	1.28994e+06	1.13395e+06	1.28215e+06	1.02172e+06	1.33934e+06	2.09281e+06	127109	1.52633e+06	1.54038e+06	247114	1.05167	0.072685	0.395774	0.638889	0.366563
Com_11478_pos	Bungeiquinone	P	C25H40O4	404.293	405.297	6.74109	[M+H]+	10.003	-	3	C18	Organic oxygen compounds	Organooxygen compounds	Carbonyl compounds	-	-	-	-	-	-	CCCCCCC=CCCCCCCCCCC1=C(C(=O)C=C(C1=O)OCC)O	KQAGTBCNTGBUAD-KTKRTIGZSA-N	1.7901e+06	3.43775e+06	2.90617e+06	1.26752e+06	524165	1.64329e+06	2.04427e+06	1.46252e+06	400111	2.52037e+06	994402	2.20553e+06	1.2017	0.265074	0.655822	0.416667	0.271412
Com_1147_neg	ethyl 5-(1-benzofuran-2-amido)-3-methylthiophene-2-carboxylate	N	C17H15NO4S	329.072	328.068	8.97271	[M-H]-	5.215	-	3	C18	Organoheterocyclic compounds	Benzofurans	-	"923413-52-9"	-	-	-	-	2670320	CCOC(=O)C1=C(C=C(S1)NC(=O)C2=CC3=CC=CC=C3O2)C	ZOTZANPRRDNUCK-UHFFFAOYSA-N	477515	1.09497e+06	82366.3	392159	113894	72225.5	484466	4.48423e+06	145928	309111	638269	332021	0.349252	-1.51766	0.232301	0.694444	0.858435
Com_11483_pos	Caryoptoside	P	C17H26O11	406.148	407.157	5.55407	[M+H]+	5.354	-	3	C18	Lipids and lipid-like molecules	Prenol lipids	Terpene glycosides	-	-	-	-	-	-	CC1(C(CC2C1C(OC=C2C(=O)OC)OC3C(C(C(C(O3)CO)O)O)O)O)O	VIXATJMNFXMPDC-BEZJANDHSA-N	5.69263e+06	4.42094e+06	5.53979e+06	8.5062e+06	6.34657e+06	6.44076e+06	7.79434e+06	9.42034e+06	9.89974e+06	6.77285e+06	4.8553e+06	5.36695e+06	0.837617	-0.255637	0.30064	0.666667	0.226802
Com_1148_neg	Lithospermoside	N	C14H19NO8	329.111	328.107	9.30093	[M-H]-	1.56	0.50	2	C18	Organic oxygen compounds	Organooxygen compounds	Carbohydrates and carbohydrate conjugates	"63492-69-3"	-	C17771	-	-	10065132	C1=CC(=CC#N)C(C(C1O)O)OC2C(C(C(C(O2)CO)O)O)O	WIIDBJNWXCWLKF-VVAXPEBGSA-N	511349	1.21304e+06	1.22945e+06	349254	62673.7	185114	1.99131e+06	1.48315e+06	1.78862e+06	127503	1.23311e+06	1.82569e+06	0.420253	-1.25067	0.136275	0.861111	0.753011
Com_11492_pos	Strophanthidol	P	C23H34O6	406.236	407.24	5.99868	[M+H]+	6.866	0.75	2	C18	Lipids and lipid-like molecules	Steroids and steroid derivatives	Steroid lactones	-	-	-	-	-	-	CC12CCC3C(C1(CCC2C4=CC(=O)OC4)O)CCC5(C3(CCC(C5)O)CO)O	ZNDMLUUNNNHNKC-HZXDTFASSA-N	2.93687e+07	2.98858e+07	3.21122e+07	4.90967e+07	1.57278e+07	3.03965e+07	1.34833e+07	4.46815e+07	1.11802e+07	3.58636e+07	9.12613e+06	3.5563e+07	1.24477	0.315875	0.301666	0.583333	0.358115
Com_11493_pos	Leu Lys Phe	P	C21H34N4O4	406.258	407.265	0.10615	[M+H]+	5.431	0.67	2	C18	Organic acids and derivatives	Carboxylic acids and derivatives	Amino acids, peptides, and analogues	-	-	-	-	-	-	CC(C)CC(C(=O)NC(CCCCN)C(=O)NC(CC1=CC=CC=C1)C(=O)O)N	QNTJIDXQHWUBKC-BZSNNMDCSA-N	1.7193e+06	1.84815e+06	1.45766e+06	1.47822e+06	1.7013e+06	126038	1.8415e+06	2.78315e+06	2.27004e+06	2.15489e+06	2.4366e+06	1.44845e+06	0.644059	-0.634735	0.175191	0.833333	1.20053
Com_11497_pos	Gymnasterone D	P	C28H38O2	406.287	407.292	6.00173	[M+H]+	11.02	0.54	2	C18	Lipids and lipid-like molecules	Steroids and steroid derivatives	Ergostane steroids	-	-	-	-	LMST01031194	-	CC(C)C(C)C=CC(C)C1CC(=O)C2=C3C=CC4=CC(=O)CCC4(C3CCC12C)C	GQXHQDCLIABAJK-FYQXRWMHSA-N	1.09139e+06	1.50436e+06	797689	1.83389e+06	753034	1.30096e+06	1.11447e+06	2.07972e+06	947548	435268	1.56305e+06	371916	1.11814	0.161107	0.469085	0.555556	0.254588
Com_11499_pos	3-(3,4-dihydroxyphenyl)propyl palmitate	P	C25H42O4	406.308	407.315	1.08483	[M+H]+	8.523	-	3	C18	Benzenoids	Phenols	Benzenediols	-	-	-	-	-	-	CCCCCCCCCCCCCCCC(=O)OCCCC1=CC(=C(C=C1)O)O	PVDSMCHCJKSFPO-UHFFFAOYSA-N	1.15162e+07	1.4092e+07	1.31e+07	4.10813e+06	1.03489e+07	1.82292e+06	7.5871e+06	9.95428e+06	7.98188e+06	3.40202e+06	2.79753e+06	3.18741e+06	1.57513	0.655471	0.389197	0.75	0.421139
Com_1149_neg	8-hydrazinyl-1,3-dimethyl-7-[2-(phenylamino)ethyl]-2,3,6,7-tetrahydro-1H-purine-2,6-dione	N	C15H19N7O2	329.16	328.151	4.63437	[M-H]-	4.931	-	3	C18	Organoheterocyclic compounds	Imidazopyrimidines	Purines and purine derivatives	"318271-90-8"	-	-	-	-	763133	CN1C2=C(C(=O)N(C1=O)C)N(C(=N2)NN)CCNC3=CC=CC=C3	KLFVNLHDKLXUQT-UHFFFAOYSA-N	10601.6	85696.6	53214.5	88745.5	803392	49171.2	197583	116976	1.88721e+06	102204	111382	73243.4	0.438328	-1.18992	0.260993	0.805556	0.409632
Com_114_neg	7-Hydroxy-3,4-dihydrocarbostyril	N	C9H9NO2	163.063	162.056	1.45433	[M-H]-	5.366	0.74	1	C18	Organoheterocyclic compounds	Quinolines and derivatives	Quinolones and derivatives	"22246-18-0"	-	-	-	-	2785758	C1CC(=O)NC2=C1C=CC(=C2)O	LKLSFDWYIBUGNT-UHFFFAOYSA-N	2.32748e+07	5.0692e+07	3.94305e+07	3.77997e+07	4.17362e+07	3.20865e+07	7.25525e+07	1.04666e+08	5.46764e+07	4.91029e+07	2.77464e+07	2.46995e+07	0.674837	-0.56739	0.274394	0.694444	0.310954
Com_114_pos	Thymine	P	C5H6N2O2	126.043	127.05	0.18796	[M+H]+	4.9	0.95	1	C18	Organoheterocyclic compounds	Diazines	Pyrimidines and pyrimidine derivatives	"65-71-4"	HMDB0000262	C00178	map00240;map01100;map01232	-	1135	CC1=CNC(=O)NC1=O	RWQNBRDOKXIBIV-UHFFFAOYSA-N	3.6339e+08	4.27742e+08	4.28538e+08	5.76968e+08	3.92555e+08	4.72865e+08	2.86704e+08	4.39671e+08	3.76828e+08	7.57841e+08	6.36222e+08	6.73135e+08	0.83966	-0.252123	0.472575	0.638889	0.133975
Com_11506_pos	Pinnarine	P	C23H34ClNO3	407.223	408.232	5.56636	[M+H]+	5.004	-	3	C18	Phenylpropanoids and polyketides	Macrolides and analogues	-	-	-	-	-	-	-	CC1C=CC(C=C(CCOC(=O)C(=CCC2CCCC3(C1CCC3)N2)C)Cl)O	YETAKRZPZUKKMS-IBSBDYNISA-N	2.7681e+06	5.17907e+06	3.90662e+06	1.4817e+06	4.38044e+06	3.48527e+06	3.15002e+06	4.39762e+06	4.17052e+06	2.80385e+06	3.74551e+06	1.43655e+06	1.07598	0.105652	0.806114	0.555556	0.10636
Com_11507_pos	Piepunensine A	P	C22H33NO6	407.231	408.235	8.78866	[M+H]+	4.904	-	3	C18	Lipids and lipid-like molecules	Prenol lipids	Diterpenoids	-	-	-	-	-	-	COCC12CCC(C34C1CC(C3NC2=O)C5(CC(C6CC4C5C6O)OC)O)OC	XGNLVYXRWSQUKE-QIZZOUNCSA-N	3.70485e+06	4.70025e+06	4.56217e+06	7.20109e+06	5.42835e+06	5.79699e+06	2.56681e+06	5.24854e+06	2.92547e+06	4.17664e+06	1.81164e+06	2.01054e+06	1.67526	0.744383	0.0192787	0.888889	0.741405
Com_11508_pos	3alpha,7alpha-Dihydroxy-12-oxo-5beta-cholanate	P	C24H38O5	406.272	408.283	9.20353	[M+2H]+	6.699	-	3	C18	Lipids and lipid-like molecules	Steroids and steroid derivatives	Bile acids, alcohols and derivatives	-	HMDB0000400	C01292	-	-	-	CC(CCC(=O)[O-])C1CCC2C1(C(=O)CC3C2C(CC4C3(CCC(C4)O)C)O)C	MIHNUBCEFJLAGN-DMMBONCOSA-M	8.04229e+07	1.71709e+08	8.36791e+07	5.04524e+07	8.73163e+07	2.72764e+07	2.94986e+07	2.9324e+07	5.82598e+07	9.58061e+06	6.80355e+06	1.80117e+07	3.30646	1.72529	0.0110666	0.888889	1.45906
Com_11511_pos	Khellol glucoside	P	C19H20O10	408.106	409.115	4.26782	[M+H]+	9.424	-	3	C18	Organoheterocyclic compounds	Benzopyrans	1-benzopyrans	-	-	C09011	-	-	-	COC1=C2C=COC2=CC3=C1C(=O)C=C(O3)COC4C(C(C(C(O4)CO)O)O)O	SJRACCTZSAUMGO-WIMVFMHDSA-N	9.8284e+06	9.1561e+06	4.63178e+06	1.10045e+07	5.6987e+06	1.03726e+07	7.79902e+06	7.71015e+06	6.32051e+06	1.02663e+07	6.23486e+06	1.51423e+07	0.947993	-0.0770515	0.804627	0.5	0.114323
Com_11514_pos	Ginkgolide A	P	C20H24O9	408.142	409.147	6.66426	[M+H]+	5.267	0.52	2	C18	Lipids and lipid-like molecules	Prenol lipids	Terpene lactones	"15291-75-5"	HMDB0036862	C07601	map00904;map01062;map01110	LMPR0104540001	-	CC1C(=O)OC2C1(C34C(=O)OC5C3(C2)C6(C(C5)C(C)(C)C)C(C(=O)OC6O4)O)O	FPUXKXIZEIDQKW-VKMVSBOZSA-N	2.69433e+07	2.6066e+07	2.91151e+07	3.8473e+07	2.53924e+07	4.7304e+07	2.751e+07	7.55389e+07	2.47579e+07	7.38471e+07	4.31385e+07	4.27246e+07	0.672287	-0.572852	0.166614	0.694444	1.02885
Com_11527_pos	Ser Phe Arg	P	C18H28N6O5	408.212	409.219	0.10629	[M+H]+	7.497	0.77	2	C18	Organic acids and derivatives	Carboxylic acids and derivatives	Amino acids, peptides, and analogues	-	-	-	-	-	-	C1=CC=C(C=C1)CC(C(=O)NC(CCCN=C(N)N)C(=O)O)NC(=O)C(CO)N	JAWGSPUJAXYXJA-IHRRRGAJSA-N	310323	500938	683973	801181	438240	2.82431e+07	1.24488e+06	836141	2.36849e+07	631758	2.22484e+07	553502	0.629634	-0.667415	0.402843	0.722222	0.517907
Com_1152_neg	Dihydrobonducellin	N	C17H16O4	284.105	329.103	0.50996	[M+HCOOH-H]-	5.887	0.50	1	C18	Phenylpropanoids and polyketides	Homoisoflavonoids	Homoisoflavans	"103680-87-1"	-	-	-	-	51136567	COC1=CC=C(C=C1)CC2COC3=C(C2=O)C=CC(=C3)O	UCRZVWKJRYPHMU-UHFFFAOYSA-N	1.20818e+07	2.01467e+07	1.18608e+07	9.97676e+06	1.05771e+07	4.7465e+06	1.23338e+07	1.24571e+07	1.21642e+07	1.60997e+07	1.09426e+07	5.32326e+06	1.00099	0.0014341	0.898635	0.666667	0.0663644
Com_11531_pos	Sarcrassin C	P	C23H36O6	408.251	409.256	6.63834	[M+H]+	7.48	0.75	2	C18	Lipids and lipid-like molecules	Prenol lipids	Diterpenoids	-	-	-	-	-	-	CC(C)C1=CC=C(CCC(C(CCC=C(CC1)C(=O)OC)(C)OC)O)C(=O)OC	ZCQHIVUOFDKQRZ-MGCHSLFTSA-N	2.97041e+06	3.03688e+06	2.51325e+06	3.26179e+06	3.67301e+06	2.27534e+06	1.42093e+06	1.22824e+06	553988	638469	693095	584847	3.46331	1.79215	0.000197846	1	0.90034
Com_11535_pos	N-Linoleoyl Glutamine	P	C23H40N2O4	408.299	409.306	0.37999	[M+H]+	8.639	0.67	2	C18	Organic acids and derivatives	Carboxylic acids and derivatives	Amino acids, peptides, and analogues	"-"	HMDB0241975	-	-	-	124027581	CCCCCC=CCC=CCCCCCCCC(=O)NC(CCC(N)=O)C(O)=O	HDRFYISWHFCNJB-UHFFFAOYSA-N	343121	1.14879e+06	1.29026e+06	1.24458e+06	1.22084e+06	603257	1.43815e+06	2.27024e+06	1.38997e+06	1.66788e+06	370242	3.24668e+06	0.563494	-0.827529	0.218199	0.861111	0.383869
Com_11543_pos	3-N-Methylspiperone	P	C24H28FN3O2	409.217	410.223	2.83483	[M+H]+	7.497	-	3	C18	Organic oxygen compounds	Organooxygen compounds	Carbonyl compounds	"-"	HMDB0245942	-	-	-	119146	CN1CN(C2=CC=CC=C2)C2(CCN(CCCC(=O)C3=CC=C(F)C=C3)CC2)C1=O	QHJLPOSPWKZACG-UHFFFAOYSA-N	5.67683e+07	1.08903e+08	4.55695e+07	4.60465e+07	2.3127e+07	8.06791e+07	1.5459e+07	5.49777e+07	2.28494e+07	3.1699e+07	1.36023e+07	2.73126e+07	2.17657	1.12206	0.027515	0.861111	0.986818
Com_1154_neg	4-[(E)-2-[(2,3,4-trimethoxyphenyl)methylidene]hydrazin-1-yl]benzoic acid	N	C17H18N2O5	330.122	329.112	5.87724	[M-H]-	5.451	-	3	C18	Benzenoids	Benzene and substituted derivatives	Benzoic acids and derivatives	"363605-33-8"	-	-	-	-	9635364	COC1=C(C(=C(C=C1)/C=N/NC2=CC=C(C=C2)C(=O)O)OC)OC	UUMIBDLOVCMGHK-VCHYOVAHSA-N	547541	1.42515e+06	1.19239e+06	1.30279e+06	694429	1.24485e+06	2.85765e+06	2.97965e+06	2.3983e+06	2.4104e+06	2.71633e+06	3.22511e+06	0.386265	-1.37234	0.00102958	1	1.58369
Com_11554_pos	Piperacetazine	P	C24H30N2O2S	410.203	411.21	1.07605	[M+H]+	8.23	-	3	C18	Organoheterocyclic compounds	Benzothiazines	Phenothiazines	"3819-00-9"	-	-	-	-	19675	O=C(C1=CC=C2SC=3C=CC=CC3N(C2=C1)CCCN4CCC(CCO)CC4)C	BTFMCMVEUCGQDX-UHFFFAOYSA-N	714374	1.06825e+06	658431	772927	479248	454050	330587	1.19464e+06	293443	447873	175237	1.25661e+06	1.12137	0.165268	0.373812	0.666667	0.620487
Com_11556_pos	Famitinib	P	C23H27FN4O2	410.212	411.223	9.64743	[M+H]+	5.084	-	3	C18	Organoheterocyclic compounds	Pyrrolopyridines	-	"-"	HMDB0252164	-	-	-	66606718	CCN(CC)CCN1CCC2=C(C(C)=C(N2)C=C2C(=O)NC3=C2C=C(F)C=C3)C1=O	GKEYKDOLBLYGRB-UHFFFAOYSA-N	2.44388e+07	2.37007e+07	2.63968e+07	3.49383e+07	2.30576e+07	4.29345e+07	2.49683e+07	6.81954e+07	2.24378e+07	6.68167e+07	3.91062e+07	3.87459e+07	0.674171	-0.568814	0.168001	0.694444	0.374033
Com_11563_pos	N-Oleoyl Glutamine	P	C23H42N2O4	410.314	411.322	0.1076	[M+H]+	9.171	0.65	2	C18	Organic acids and derivatives	Carboxylic acids and derivatives	Amino acids, peptides, and analogues	"-"	HMDB0241958	-	-	LMFA08020128	75955264	CCCCCCCCC=CCCCCCCCC(=O)NC(CCC(N)=O)C(O)=O	ZHVSXWCIYWYBQP-UHFFFAOYSA-N	674748	300599	1.2762e+06	316035	1.24853e+06	341026	1.44071e+06	1.41832e+06	252810	548303	338665	2.6328e+06	0.626868	-0.673765	0.499427	0.638889	0.376583
Com_11565_pos	Cephalimysin B	P	C22H21NO7	411.132	412.14	2.86552	[M+H]+	5.686	-	3	C18	Benzenoids	Phenols	Methoxyphenols	"-"	-	-	-	-	-	[H][C@@]1(O)[C@@](OC)(N=C(O)[C@]11OC(=C(C)C1=O)C1=CC=C(CC)O1)C(=O)C1=CC=CC=C1	PXIIDWGMSCTXAQ-KSEOMHKRSA-N	8.34403e+06	1.23035e+07	9.74108e+06	1.94964e+07	1.00451e+07	1.09245e+07	1.43806e+07	2.1643e+07	2.92014e+06	3.91725e+07	1.66822e+07	2.12069e+07	0.610788	-0.711256	0.464249	0.777778	0.21963
Com_1156_neg	Enalaprilat	N	C18H24N2O5	348.169	329.15	0.99308	[M-H-H2O]-	4.908	-	3	C18	Organic acids and derivatives	Carboxylic acids and derivatives	Amino acids, peptides, and analogues	"84680-54-6"	HMDB0041886	C11720	-	-	6917719	[H][C@@](C)(N[C@@]([H])(CCC1=CC=CC=C1)C(O)=O)C(=O)N1CCC[C@@]1([H])C(O)=O	LZFZMUMEGBBDTC-QEJZJMRPSA-N	499287	1.28316e+06	1.28982e+06	41584.3	50012.3	1.12651e+06	60984.6	40365.4	1.88721e+06	65506.6	1.14952e+06	69964	1.31062	0.390247	0.464083	0.555556	0.505458
Com_11573_pos	1,2-Dihexanoyl-sn-glycero-3-phosphoethanolamine	P	C17H34NO8P	411.202	412.21	1.01199	[M+H]+	5.585	-	3	C18	Lipids and lipid-like molecules	Glycerophospholipids	Glycerophosphoethanolamines	"-"	HMDB0244074	-	-	LMGP02010104	3080624	CCCCCC(=O)OCC(COP(O)(=O)OCCN)OC(=O)CCCCC	PELYUHWUVHDSSU-UHFFFAOYSA-N	5.98267e+06	4.85202e+06	8.7631e+06	9.41626e+06	9.59559e+06	6.95158e+06	1.60234e+07	8.9431e+06	2.29847e+06	1.34893e+07	2.79975e+06	7.92282e+06	0.885082	-0.176116	0.824846	0.527778	0.088896
Com_11574_pos	Lys Gln His	P	C17H29N7O5	411.223	412.226	9.551	[M+H]+	5.427	-	3	C18	Organic acids and derivatives	Carboxylic acids and derivatives	Amino acids, peptides, and analogues	-	-	-	-	-	-	C1=C(NC=N1)CC(C(=O)O)NC(=O)C(CCC(=O)N)NC(=O)C(CCCCN)N	LXNPMPIQDNSMTA-AVGNSLFASA-N	82502.8	1.37594e+06	1.57576e+06	1.33333e+06	1.54984e+06	1.27036e+06	1.91938e+06	3.09928e+06	1.82838e+06	2.34208e+06	1.52729e+06	1.76363e+06	0.575938	-0.796015	0.14306	0.944444	1.00346
Com_11575_pos	1-Decanoyl-2-Hydroxy-sn-Glycero-3-Phosphocholine	P	C18H38NO7P	411.239	412.244	5.00435	[M+H]+	5.127	0.81	2	C18	Lipids and lipid-like molecules	Glycerophospholipids	Glycerophosphocholines	"22248-63-1"	-	-	-	-	-	CCCCCCCCCC(=O)OCC(COP(=O)([O-])OCC[N+](C)(C)C)O	SECPDKKEUKDCPG-UHFFFAOYSA-O	1.61202e+06	1.28132e+06	111356	1.67101e+06	1.24694e+06	1.03331e+06	1.70512e+06	3.32302e+06	1.80903e+06	2.73028e+06	2.28667e+06	2.01266e+06	0.501628	-0.99531	0.0801038	1	0.805717
Com_11578_pos	Saliniketal B	P	C22H37NO6	411.262	412.273	8.83447	[M+H]+	7.949	-	3	C18	Lipids and lipid-like molecules	Prenol lipids	Sesquiterpenoids	-	-	-	-	-	-	CC1C2CCC(O2)(OC1C(C)C(C(C)C(C(C)C=CC=C(CO)C(=O)N)O)O)C	QWSYKJZSJYRUSS-RGQYTZIJSA-N	8.85196e+06	2.58722e+07	6.86545e+06	2.4325e+07	2.30667e+07	2.46263e+07	1.14458e+07	1.73983e+07	490728	3.88948e+07	1.54406e+07	2.55474e+07	1.0402	0.0568552	0.537988	0.527778	0.364901
Com_11579_pos	Ridleyamide	P	C26H37NO3	411.277	412.284	2.50776	[M+H]+	6.768	-	3	C18	Organoheterocyclic compounds	Benzodioxoles	-	-	-	-	-	-	-	CC(C)CNC(=O)C=CC=CCCCCCCC=CCCC1=CC2=C(C=C1)OCO2	HWFAZYWAXLPNDY-YHMCBUOZSA-N	2.28473e+08	9.97562e+07	7.46067e+07	7.33962e+07	2.6225e+08	1.15956e+07	2.38151e+06	2.10506e+06	2.72952e+06	1.11406e+06	2.20924e+06	220009	69.7137	6.12337	5.14022e-05	1	3.14338
Com_11581_pos	N-Linoleoyl Methionine	P	C23H41NO3S	411.281	412.288	0.3452	[M+H]+	9.386	0.74	2	C18	Organic acids and derivatives	Carboxylic acids and derivatives	Amino acids, peptides, and analogues	"-"	HMDB0241981	-	-	-	76065023	CCCCCC=CCC=CCCCCCCCC(=O)NC(CCSC)C(O)=O	CWHQRHLVBQMEQP-UHFFFAOYSA-N	2.44388e+07	2.37007e+07	2.63968e+07	3.49383e+07	2.30576e+07	4.29345e+07	2.49683e+07	6.81954e+07	2.24378e+07	6.68167e+07	3.91062e+07	3.87459e+07	0.674171	-0.568814	0.168001	0.694444	0.542312
Com_11585_pos	(10Z)-Heptadec-10-enoylcarnitine	P	C24H45NO4	411.335	412.342	0.34329	[M+H]+	7.739	0.64	2	C18	Lipids and lipid-like molecules	Fatty Acyls	Fatty acid esters	"-"	HMDB0241517	-	-	-	-	CCCCCCC=CCCCCCCCCC(=O)OC(CC([O-])=O)C[N+](C)(C)C	SKPHYNUKADBZMQ-UHFFFAOYSA-N	9.61727e+06	1.2371e+07	1.76091e+07	9.68274e+06	1.18492e+07	1.74041e+07	490189	3.61003e+07	1.04274e+06	2.65812e+07	1.03136e+06	5.6082e+07	0.647283	-0.627532	0.38603	0.5	0.742442
Com_11589_pos	Ziprasidone	P	C21H21ClN4OS	412.112	413.123	8.9364	[M+H]+	4.913	-	3	C18	Organoheterocyclic compounds	Diazinanes	Piperazines	"146939-27-7"	HMDB0014391	C07568	-	-	-	C1CN(CCN1CCC2=C(C=C3C(=C2)CC(=O)N3)Cl)C4=NSC5=CC=CC=C54	MVWVFYHBGMAFLY-UHFFFAOYSA-N	1.96817e+06	1.94634e+06	4.02541e+06	3.82763e+06	2.01091e+06	3.61962e+06	2.71817e+06	1.05693e+07	622608	2.9517e+06	2.22263e+06	1.99099e+06	0.825516	-0.276632	0.806832	0.527778	0.149049
Com_1158_pos	beta-Damascone	P	C13H20O	192.151	215.141	0.04791	[M+Na]+	7.392	0.55	1	C18	Organic oxygen compounds	Organooxygen compounds	Carbonyl compounds	"23726-91-2"	HMDB0032541	-	-	-	5374527	C\C=C\C(=O)C1=C(C)CCCC1(C)C	BGTBFNDXYDYBEY-FNORWQNLSA-N	1.43546e+06	1.17466e+06	1.27786e+06	295822	183324	1.0468e+06	347164	2.27154e+06	404866	665449	557768	336282	1.18129	0.240361	0.694965	0.555556	0.116748
Com_11594_pos	9-OH-Risperidone	P	C22H25FN4O3	412.191	413.198	0.39776	[M+H]+	10.315	0.61	2	C18	Organoheterocyclic compounds	Pyridopyrimidines	-	"144598-75-4"	HMDB0256085	-	-	-	57568992	O=C1C(=CN=C2N1CCCC2O)CCN3CCC(C4=NOC=5C=C(F)C=CC54)CC3	CSQXUYGPAMNXJT-UHFFFAOYSA-N	3.48287e+06	3.63319e+06	3.55763e+06	732146	2.79429e+06	2.04061e+06	3.61376e+06	1.46673e+06	1.66188e+06	1.92548e+06	1.66813e+06	1.079e+06	1.42276	0.50869	0.342756	0.722222	0.630488
Com_11598_pos	Hexa-methoxymethyl-melamine	P	C15H30N6O6	390.223	413.214	4.82476	[M+Na]+	10.764	0.60	2	C18	Organic nitrogen compounds	Organonitrogen compounds	Amines	-	-	-	-	-	-	N=1C(=NC(=NC1N(COC)COC)N(COC)COC)N(COC)COC	BNCADMBVWNPPIZ-UHFFFAOYSA-N	811540	1.20771e+06	1.12051e+06	1.0788e+06	393583	1.17003e+06	1.50516e+06	264653	1.32129e+06	411197	1.49705e+06	2.54225e+06	0.766703	-0.38326	0.867837	0.694444	0.307145
Com_115_neg	D-Erythronolactone	N	C4H6O4	118.027	163.025	1.24539	[M+HCOOH-H]-	1.356	0.65	1	C18	Organoheterocyclic compounds	Lactones	Gamma butyrolactones	"15667-21-7"	HMDB0000349	-	-	-	5325915	O[C@@H]1COC(=O)[C@@H]1O	SGMJBNSHAZVGMC-PWNYCUMCSA-N	2.02078e+06	4.96772e+06	3.75887e+06	7.35246e+06	3.67077e+06	5.44561e+06	1.31152e+07	2.01008e+07	1.96803e+07	1.79307e+07	2.49904e+07	2.56645e+07	0.224035	-2.15821	7.78312e-05	1	2.02669
Com_11600_pos	Conyzanol A	P	C22H36O7	412.246	413.251	6.47801	[M+H]+	6.078	-	3	C18	Lipids and lipid-like molecules	Prenol lipids	Diterpenoids	-	-	-	-	-	-	CC12CCCC(C1CCC(=C)C2CCC3(C(C(OC3OC)OC)O)O)(C)C(=O)O	ZVVJVAKXIGRPRA-PJDCONEWSA-N	5.4093e+06	1.05202e+07	5.85595e+06	1.10482e+07	1.00614e+07	8.55063e+06	6.05263e+06	4.54889e+06	5.31097e+06	3.33949e+06	1.46512e+06	299368	2.44787	1.29153	0.047914	0.944444	1.95247
Com_11610_pos	Leupeptin analogue LVR	P	C19H36N6O4	412.28	413.288	1.54993	[M+H]+	6.764	0.57	2	C18	Organic acids and derivatives	Carboxylic acids and derivatives	Amino acids, peptides, and analogues	-	-	-	-	-	-	O=CC(NC(=O)C(NC(=O)C(NC(=O)C)CC(C)C)C(C)C)CCCN=C(N)N	SEQYPUIPGIGBNQ-UHFFFAOYSA-N	5.94694e+07	2.57636e+07	1.48337e+07	2.66433e+07	6.29401e+07	1.04454e+07	9.49633e+06	276824	936330	2.70473e+07	9.861e+06	1.70199e+07	3.09565	1.63024	0.0667644	0.833333	1.48017
Com_11613_pos	N-Palmitoyl Arginine	P	C22H44N4O3	412.341	413.347	3.33421	[M+H]+	7.712	-	3	C18	Lipids and lipid-like molecules	Steroids and steroid derivatives	Androstane steroids	"-"	HMDB0241920	-	-	-	129671303	CCCCCCCCCCCCCCCC(=O)NC(CCCN=C(N)N)C(O)=O	DENIQPHQUIGDJZ-UHFFFAOYSA-N	5.69072e+06	5.27494e+06	4.19004e+06	6.54829e+06	5.78033e+06	9.04093e+06	5.55855e+06	8.81945e+06	3.10395e+06	1.18254e+07	7.09071e+06	1.73219e+07	0.67992	-0.556563	0.340594	0.666667	0.297711
Com_11614_pos	Bruceolline N	P	C19H27NO9	413.169	414.179	8.27698	[M+H]+	5.587	-	3	C18	Nucleosides, nucleotides, and analogues	Nucleoside and nucleotide analogues	1-pyranosylindoles	-	-	-	-	-	-	CC(C)(C(CC1(C2=CC=CC=C2N(C1=O)C3C(C(C(C(O3)CO)O)O)O)O)O)O	QKHYSKWZRQYVRE-JYHHGOMKSA-N	1.63089e+06	1.25361e+06	1.35266e+06	1.95492e+06	1.34054e+06	1.27513e+06	1.78247e+06	2.45806e+06	1.80144e+06	2.82336e+06	2.46776e+06	2.12142e+06	0.654632	-0.611244	0.0023047	0.944444	0.724483
Com_11615_pos	Ethacizine	P	C22H27N3O3S	413.177	414.188	9.04525	[M+H]+	5.4	-	3	C18	Organoheterocyclic compounds	Benzothiazines	Phenothiazines	"-"	HMDB0251995	-	-	-	107841	CCOC(=O)NC1=CC2=C(SC3=CC=CC=C3N2C(=O)CCN(CC)CC)C=C1	PQXGNJKJMFUPPM-UHFFFAOYSA-N	2.69433e+07	2.6066e+07	2.91151e+07	3.8473e+07	2.53924e+07	4.7304e+07	2.751e+07	7.55389e+07	2.47579e+07	7.38471e+07	4.31385e+07	4.27246e+07	0.672287	-0.572852	0.166614	0.694444	0.286005
Com_11618_pos	N-Docosahexaenoyl GABA	P	C26H39NO3	413.293	414.304	9.44249	[M+H]+	9.927	-	3	C18	Organic acids and derivatives	Carboxylic acids and derivatives	Amino acids, peptides, and analogues	"-"	HMDB0062332	-	-	LMFA08020105	-	[H]\C(CC)=C(/[H])C\C([H])=C(\[H])CC([H])=C([H])CC([H])=C([H])C\C([H])=C(\[H])CC([H])=C([H])CCC(O)=NCCCC(O)=O	HZMSBMNSIHSLPJ-ZPWIVGABSA-N	2.44388e+07	2.37007e+07	2.63968e+07	3.49383e+07	2.30576e+07	4.29345e+07	2.49683e+07	6.81954e+07	2.24378e+07	6.68167e+07	3.91062e+07	3.87459e+07	0.674171	-0.568814	0.168001	0.694444	0.521716
Com_11619_pos	(8Z)-10-Hydroxyhexadecenoylcarnitine	P	C23H43NO5	413.314	414.321	0.3881	[M+H]+	7.07	0.55	2	C18	Lipids and lipid-like molecules	Fatty Acyls	Fatty acid esters	"-"	HMDB0241480	-	-	-	-	CCCCCCC(O)C=CCCCCCCC(=O)OC(CC([O-])=O)C[N+](C)(C)C	RVVQPRSGYMIEEO-UHFFFAOYSA-N	3.91292e+07	4.70981e+07	6.20302e+07	2.62085e+07	5.03434e+07	4.0886e+07	2.70103e+07	7.61602e+07	6.15127e+07	5.51106e+07	8.2823e+07	1.12996e+08	0.639285	-0.645469	0.127448	0.805556	0.567647
Com_11629_pos	10-MethylHexadecanoylcarnitine	P	C24H47NO4	413.351	414.357	1.40322	[M+H]+	8.15	0.72	2	C18	Lipids and lipid-like molecules	Fatty Acyls	Fatty acid esters	"-"	HMDB0240857	-	-	-	-	CCCCCCC(C)CCCCCCCCC(=O)OC(CC([O-])=O)C[N+](C)(C)C	PJPFOKKABVRBSC-UHFFFAOYSA-N	2.3316e+07	7.96345e+06	2.43993e+07	1.29846e+06	2.20789e+07	947732	1.66861e+07	2.00959e+06	2.89151e+07	7.38007e+08	3.37966e+07	1.73707e+07	0.0956085	-3.38672	0.202083	0.722222	0.761559
Com_1162_neg	Ciprofloxacin	N	C17H18FN3O3	331.133	330.128	4.83404	[M-H]-	5.659	-	3	C18	Organoheterocyclic compounds	Quinolines and derivatives	Quinoline carboxylic acids	"85721-33-1"	HMDB0014677	C05349	map02010	-	2764	C1CC1N2C=C(C(=O)C3=CC(=C(C=C32)N4CCNCC4)F)C(=O)O	MYSWGUAQZAJSOK-UHFFFAOYSA-N	9.06294e+06	2.23737e+07	2.07359e+07	1.42021e+07	1.20312e+07	1.4159e+07	2.52394e+07	2.02668e+07	2.31779e+07	2.09911e+07	1.8489e+07	1.15248e+07	0.773378	-0.370755	0.154986	0.722222	0.28051
Com_1162_pos	Methylhippuric acid	P	C10H11NO3	193.074	216.063	1.32853	[M+Na]+	5.554	0.73	1	C18	Organic acids and derivatives	Carboxylic acids and derivatives	Amino acids, peptides, and analogues	"1205-08-9"	HMDB0000859	-	-	-	14566	COC(=O)CNC(=O)C1=CC=CC=C1	XTKVNQKOTKPCKM-UHFFFAOYSA-N	7.34714e+07	2.53559e+08	1.5377e+08	2.94503e+08	2.02326e+08	2.18851e+08	3.24562e+08	2.75783e+08	1.81925e+08	5.3995e+08	1.22825e+08	3.93951e+08	0.650616	-0.620122	0.204159	0.722222	0.295717
Com_11643_pos	Kadsulignan L	P	C23H26O7	414.168	415.178	7.68241	[M+H]+	6.749	0.66	2	C18	Phenylpropanoids and polyketides	Tannins	Hydrolyzable tannins	-	-	-	-	-	-	CC1C(C2C3=CC(=C(C(=C3C4=C(C5=C(C=C4C1O2)OCO5)OC)OC)OC)OC)C	RNIZTMIJCBCDBR-XJSVZPCESA-N	1.45642e+06	453008	1.39621e+06	1.45242e+06	1.34829e+06	599559	739589	436976	1.24195e+06	1.69161e+06	1.64196e+06	1.79911e+06	0.88806	-0.171271	0.750703	0.611111	0.139481
Com_11646_pos	19-Oxodesacetylcinobufagin	P	C24H30O6	414.204	415.214	6.13981	[M+H]+	10.755	0.55	2	C18	Lipids and lipid-like molecules	Steroids and steroid derivatives	Steroid lactones	-	-	-	-	LMST01130017	-	CC12CCC3C(C14C(O4)C(C2C5=COC(=O)C=C5)O)CCC6C3(CCC(C6)O)C=O	JNBBHUNHDKWCIR-DFJCLZAPSA-N	1.36662e+06	1.39527e+06	2.96665e+06	1.83859e+06	2.37807e+06	863759	1.80736e+06	3.13229e+06	1.20472e+06	2.45211e+06	622925	677063	1.0922	0.127242	0.586349	0.583333	0.285499
Com_11649_pos	Pro Ile Trp	P	C22H30N4O4	414.227	415.231	6.13547	[M+H]+	6.256	0.65	2	C18	Organic acids and derivatives	Carboxylic acids and derivatives	Amino acids, peptides, and analogues	-	-	-	-	-	-	CCC(C)C(C(=O)NC(CC1=CNC2=CC=CC=C21)C(=O)O)NC(=O)C3CCCN3	ZTMLZUNPFDGPKY-VKOGCVSHSA-N	1.31929e+06	2.0129e+06	764423	344683	1.33462e+06	1.30826e+06	765377	881741	150579	698789	1.01318e+06	749182	1.6634	0.734139	0.203934	0.777778	0.650201
Com_11650_pos	Feigrisolide D	P	C22H38O7	414.262	415.271	5.04933	[M+H]+	7.573	0.68	2	C18	Phenylpropanoids and polyketides	Macrolides and analogues	-	-	-	-	-	-	-	CCC1CC2CCC(O2)C(C(=O)OC(CCC(C(C(=O)O1)C)O)CC(CC)O)C	LCVDIZRTXONOQH-PVVXXXPESA-N	5.84354e+06	9.21728e+06	2.74526e+06	7.37064e+06	9.5702e+06	4.57114e+06	1.21939e+06	1.5551e+06	145377	1.54316e+06	970489	366905	6.77847	2.76096	0.00163047	1	2.09679
Com_11654_pos	13Z,16Z,19Z,22Z,25Z-octacosapentaenoic acid	P	C28H46O2	414.35	415.361	8.87332	[M+H]+	8.161	0.81	2	C18	Lipids and lipid-like molecules	Fatty Acyls	Fatty acids and conjugates	-	-	-	-	LMFA01030832	-	CCC=CCC=CCC=CCC=CCC=CCCCCCCCCCCCC(=O)O	RDROALZQSJZKED-JLNKQSITSA-N	3.52186e+06	3.40149e+06	3.65252e+06	1.94953e+06	4.7949e+06	2.27164e+06	4.2306e+06	7.09153e+06	6.21845e+06	5.40027e+06	6.41442e+06	1.3039e+07	0.462136	-1.11361	0.0045094	0.972222	0.84172
Com_11656_pos	Smenospongine C	P	C24H33NO5	415.236	416.246	6.57506	[M+H]+	6.453	-	3	C18	Organic acids and derivatives	Carboxylic acids and derivatives	Amino acids, peptides, and analogues	-	-	-	-	-	-	CC1CCC2(C(C1(C)CC3=C(C(=CC(=O)C3=O)NCCC(=O)O)O)CCCC2=C)C	BJPBLPIJEUNNFF-ZZWUPXSGSA-N	215128	1.21786e+06	1.3335e+06	1.30265e+06	1.227e+06	564752	334170	2.21579e+06	578492	1.60061e+06	2.68997e+06	1.75037e+06	0.63918	-0.645707	0.411027	0.75	0.357148
Com_11657_pos	Myxalamid A	P	C26H41NO3	415.309	416.313	6.43076	[M+H]+	9.726	-	3	C18	Lipids and lipid-like molecules	Prenol lipids	Monoterpenoids	-	-	C12158	-	-	-	CCC(C)C=C(C)C(C(C)C=C(C)C=CC=CC=CC=C(C)C(=O)NC(C)CO)O	GDEZZTBHSFKRJN-CCICZWJZSA-N	1.50294e+06	1.21786e+06	1.3335e+06	593942	351743	2.18149e+06	1.29462e+06	2.21579e+06	1.27245e+06	558063	1.45606e+06	1.75037e+06	0.840199	-0.251198	0.462593	0.611111	0.215914
Com_1165_neg	2-(6-Hydroxy-3-oxo-3H-xanthen-9-yl)benzoic acid	N	C20H12O5	332.068	331.06	2.55287	[M-H]-	5.151	-	3	C18	Organoheterocyclic compounds	Benzopyrans	1-benzopyrans	"518-45-6"	HMDB0244936	-	-	-	3383	C1=CC=C(C(=C1)C2=C3C=CC(=O)C=C3OC4=C2C=CC(=C4)O)C(=O)O	YKGGGCXBWXHKIZ-UHFFFAOYSA-N	411554	686169	715795	748603	554263	570451	959628	1.13128e+06	707604	1.08723e+06	871445	1.34572e+06	0.604111	-0.727114	0.00296403	0.944444	0.673495
Com_11675_pos	2-Phenylethyl beta-primeveroside	P	C19H28O10	416.168	417.176	2.21321	[M+H]+	5.391	0.54	2	C18	Organic oxygen compounds	Organooxygen compounds	Carbohydrates and carbohydrate conjugates	-	HMDB0041274	-	-	-	-	C1C(C(C(C(O1)OCC2C(C(C(C(O2)OCCC3=CC=CC=C3)O)O)O)O)O)O	ZRGXCWYRIBRSQA-BMVMOQKNSA-N	1.58931e+06	252782	1.42574e+06	1.49265e+06	1.38672e+06	569731	1.42789e+06	349888	1.35596e+06	1.76551e+06	1.75762e+06	1.6007e+06	0.813427	-0.297916	0.516049	0.694444	0.292488
Com_11676_pos	6-Acetoxy-7-hydroxymyrcene-7-O-beta-D-glucopyranoside-2'-O-acetate	P	C20H32O9	416.205	417.214	3.72732	[M+H]+	5.45	-	3	C18	Lipids and lipid-like molecules	Fatty Acyls	Fatty acyl glycosides	-	-	-	-	-	-	CC(=O)OC1C(C(C(OC1OC(C)(C)C(CCC(=C)C=C)OC(=O)C)CO)O)O	GTTUNXIKMRJZGS-SGYMCOKNSA-N	2.6292e+06	2.31058e+06	2.10467e+06	2.80782e+06	2.74926e+06	2.13928e+06	2.49805e+06	2.87033e+06	2.4135e+06	2.6194e+06	2.00388e+06	138277	1.17518	0.232883	0.376016	0.583333	0.727829
Com_11679_pos	CPA(18:2(9Z,12Z)/0:0)	P	C21H37O6P	416.233	417.24	0.54218	[M+H]+	9.839	0.51	2	C18	Lipids and lipid-like molecules	Fatty Acyls	Lineolic acids and derivatives	"-"	HMDB0007007	-	-	-	53477947	CCCCC\C=C/C\C=C/CCCCCCCC(=O)OCC1COP(O)(=O)O1	AZRMIMGGEACCGU-HZJYTTRNSA-N	4.76683e+07	4.48799e+07	4.66165e+07	6.89385e+07	4.17513e+07	6.70493e+07	3.45365e+07	4.6925e+07	4.35738e+07	4.57556e+07	2.43978e+07	3.81118e+07	1.35835	0.441856	0.0435882	0.833333	0.245023
Com_11680_pos	Arg Glu Leu	P	C17H32N6O6	416.238	417.245	0.97028	[M+H]+	5.161	0.70	2	C18	Organic acids and derivatives	Carboxylic acids and derivatives	Amino acids, peptides, and analogues	-	-	-	-	-	-	CC(C)CC(C(=O)O)NC(=O)C(CCC(=O)O)NC(=O)C(CCCN=C(N)N)N	NKBQZKVMKJJDLX-SRVKXCTJSA-N	3.70485e+06	4.70025e+06	4.56217e+06	7.20109e+06	5.42835e+06	5.79699e+06	2.56681e+06	5.24854e+06	2.92547e+06	4.17664e+06	1.81164e+06	2.01054e+06	1.67526	0.744383	0.0192787	0.888889	0.341144
Com_11683_pos	Plakortolide K	P	C26H40O4	416.293	417.299	1.53184	[M+H]+	7.578	0.75	2	C18	Organoheterocyclic compounds	Dioxanes	1,2-dioxanes	-	-	-	-	-	-	CC1(CC2(C(CC(=O)O2)OO1)C)CCCCCCCCCCCCC3=CC=CC=C3	CEXBAUGPNZWHBZ-DMTNHVFBSA-N	154781	967880	1.23612e+06	125347	1.1925e+06	154672	1.20323e+06	210371	1.20727e+06	1.37432e+06	1.50182e+06	1.40494e+06	0.555104	-0.849169	0.145442	0.861111	1.11125
Com_11685_pos	3beta,26-dihydroxy-5-cholesten-7-one	P	C27H44O3	416.329	417.34	8.18935	[M+H]+	7.437	0.71	2	C18	Lipids and lipid-like molecules	Steroids and steroid derivatives	Bile acids, alcohols and derivatives	-	-	-	-	LMST04030180	-	CC(CCCC(C)C1CCC2C1(CCC3C2C(=O)C=C4C3(CCC(C4)O)C)C)CO	LFNAJBFFWWMSEW-HNFKANRHSA-N	1.4704e+07	1.34688e+07	1.88275e+07	1.22601e+07	1.63698e+07	1.61877e+07	7.6093e+06	1.76949e+07	1.50246e+07	1.04608e+07	2.1587e+07	2.62721e+07	0.930756	-0.103525	0.994028	0.555556	0.0154888
Com_11686_pos	Myxopyronin A	P	C23H31NO6	417.215	418.221	2.9145	[M+H]+	6.436	0.84	2	C18	Organic oxygen compounds	Organooxygen compounds	Carbonyl compounds	-	-	-	-	-	-	CCCC(=CC=C(C)C(=O)C1=C(C=C(OC1=O)C(C)CCC=CNC(=O)OC)O)C	UQFNCSLGZUJVQP-JNZIYJEQSA-N	2.69433e+07	2.6066e+07	2.91151e+07	3.8473e+07	2.53924e+07	4.7304e+07	2.751e+07	7.55389e+07	2.47579e+07	7.38471e+07	4.31385e+07	4.27246e+07	0.672287	-0.572852	0.166614	0.694444	0.51258
Com_11687_pos	L-alanyl-gamma-D-glutamyl-L-lysyl-D-alanine	P	C17H31N5O7	417.222	418.228	3.88291	[M+H]+	6.329	-	3	C18	Organic acids and derivatives	Carboxylic acids and derivatives	Amino acids, peptides, and analogues	-	-	-	-	-	51351698	CC(C(=O)NC(CCC(=O)NC(CCCCN)C(=O)NC(C)C(=O)O)C(=O)O)N	XJIDMERGIYRDKC-WHOHXGKFSA-N	2.22859e+06	177238	250199	1.30265e+06	204534	1.20798e+06	1.53355e+06	1.14289e+06	954005	1.60061e+06	263708	1.75037e+06	0.741352	-0.431769	0.288551	0.666667	0.417611
Com_11690_pos	(Z)-N-(3-hydroxyhexadec-9-enoyl)-L-phenylalanine	P	C25H39NO4	417.288	418.292	7.02037	[M+H]+	7.119	-	3	C18	Organic acids and derivatives	Carboxylic acids and derivatives	Amino acids, peptides, and analogues	-	-	-	-	-	-	O=C(O)C(N=C(O)CC(O)CCCCCC=CCCCCCC)CC=1C=CC=CC1	QTGKGDHYIXMOSD-RRFIFIHZSA-N	3.16356e+06	5.19592e+06	7.19403e+06	3.42181e+06	3.96808e+06	8.89929e+06	4.24692e+06	1.44069e+07	7.4323e+06	9.82343e+06	8.58918e+06	1.28217e+07	0.555521	-0.848087	0.03804	0.861111	0.702334
Com_11691_pos	N-Linoleoyl Histidine	P	C24H39N3O3	417.299	418.306	0.69344	[M+H]+	7.687	0.58	2	C18	-	-	-	"-"	HMDB0241977	-	-	-	-	CCCCCC=CCC=CCCCCCCCC(=O)NC(CC1=CN=CN1)C(O)=O	PGFGQDBBWSVMED-UHFFFAOYSA-N	132859	1.21786e+06	226100	878364	475410	588063	286206	2.21579e+06	170814	1.60061e+06	174387	217805	0.754169	-0.407041	0.931151	0.527778	0.149783
Com_116_neg	p-Hydroxycinnamic acid	N	C9H8O3	164.047	163.04	0.56368	[M-H]-	2.436	0.92	2	C18	Phenylpropanoids and polyketides	Cinnamic acids and derivatives	Hydroxycinnamic acids and derivatives	"7400-08-0"	HMDB0002035	C00811	map00130;map00350;map00940;map00950;map01061;map01100;map01110;map01220	-	637542	OC(=O)\C=C\C1=CC=C(O)C=C1	NGSWKAQJJWESNS-ZZXKWVIFSA-N	6.1265e+06	1.50436e+07	1.34109e+07	2.40158e+07	1.54988e+07	1.61189e+07	2.2477e+07	1.79199e+07	2.39318e+07	3.5222e+07	2.11134e+07	1.8139e+07	0.649947	-0.621606	0.0532094	0.861111	1.03451
Com_11700_pos	Rhaphidecursinol A	P	C23H30O7	418.199	419.204	6.10466	[M+H]+	6.568	0.57	2	C18	Benzenoids	Benzene and substituted derivatives	Methoxybenzenes	-	-	-	-	-	-	c1(cc(c(c(c1)OC)O[C@@H](CO)Cc1cc(c(c(c1)OC)OC)OC)OC)CC=C	QHZHFPXYTHWXIJ-AGDOHHJYNA-N	195133	506245	871818	644665	406153	274817	398524	542453	358205	1.60061e+06	173048	203404	0.884802	-0.176574	0.885871	0.583333	0.0576691
Com_11701_pos	Fluorometholone 17-acetate	P	C24H31FO5	418.216	419.225	5.1306	[M+H]+	6.441	0.72	2	C18	Lipids and lipid-like molecules	Steroids and steroid derivatives	Pregnane steroids	-	-	C14629	-	-	-	CC1CC2C3CCC(C3(CC(C2(C4(C1=CC(=O)C=C4)C)F)O)C)(C(=O)C)OC(=O)C	YRFXGQHBPBMFHW-SBTZIJSASA-N	1.17699e+06	410986	1.65123e+06	1.5014e+06	1.39273e+06	1.33941e+06	1.6137e+06	2.80184e+06	1.69921e+06	1.87984e+06	239286	1.48763e+06	0.768682	-0.379542	0.743832	0.75	0.399416
Com_11702_pos	Phenylalanyl-prolyl-arginine	P	C20H30N6O4	418.233	419.236	9.13959	[M+H]+	6.124	-	3	C18	Organic acids and derivatives	Carboxylic acids and derivatives	Amino acids, peptides, and analogues	"-"	HMDB0253027	-	-	-	21151249	NC(CC1=CC=CC=C1)C(=O)N1CCCC1C(=O)NC(CCCN=C(N)N)C(O)=O	NTUPOKHATNSWCY-UHFFFAOYSA-N	3.20771e+06	4.21518e+06	4.22975e+06	6.67182e+06	4.7901e+06	5.43249e+06	2.05449e+06	4.69501e+06	2.48173e+06	3.94535e+06	1.76272e+06	1.96411e+06	1.68883	0.756028	0.0177995	0.888889	0.76771
Com_11704_pos	13,17-Epoxy-16-hydroxy macrolactin A	P	C24H34O6	418.236	419.242	1.74215	[M+H]+	8.009	0.62	2	C18	Phenylpropanoids and polyketides	Macrolides and analogues	-	-	-	-	-	-	70698115	CC1CCCC=CC2C(C(CC(O2)CC=CC=CC(CC=CC=CC(=O)O1)O)O)O	CTOADWSMRKKIPA-IOCDPXODSA-N	5.47123e+06	3.85267e+06	1.8807e+06	5.46098e+06	4.06863e+06	2.83968e+06	4.90232e+06	7.22266e+06	3.87325e+06	5.87825e+06	2.07365e+06	5.95865e+06	0.788193	-0.343379	0.374649	0.722222	0.665623
Com_11707_pos	Dendronobiloside B	P	C21H38O8	418.257	419.265	1.46012	[M+H]+	6.798	0.59	2	C18	Lipids and lipid-like molecules	Prenol lipids	Terpene glycosides	-	-	-	-	-	-	CC(C)C1CCC2(C(C1COC3C(C(C(C(O3)CO)O)O)O)CCC2(CO)O)C	NSBVLCNEJFYMMI-MQXSHROSSA-N	2.4242e+07	2.41585e+07	2.72926e+07	3.51863e+07	2.29757e+07	4.34556e+07	2.475e+07	6.90947e+07	2.2239e+07	6.70121e+07	3.87305e+07	3.88445e+07	0.68021	-0.555949	0.187222	0.694444	0.406939
Com_11708_pos	Putative smenopyrone	P	C25H38O5	418.272	419.277	6.07674	[M+H]+	8.575	0.53	2	C18	Lipids and lipid-like molecules	Prenol lipids	Sesquiterpenoids	-	-	-	-	-	-	O=C1C(=C(OC(=C1C)C(C)C(O)C(C=2OC(C(C(=O)C2C)C)C(C)CC)C)CC)C	IROKAOGBCSMTHR-UHFFFAOYSA-N	4.67645e+06	2.26815e+06	1.6098e+06	3.02341e+06	674390	2.51417e+06	1.94707e+06	4.65847e+06	1.19457e+06	3.435e+06	1.94246e+06	3.65739e+06	0.877125	-0.189146	0.600904	0.555556	0.272916
Com_11710_pos	Palmitoyl glucuronide	P	C22H42O7	418.293	419.299	4.07575	[M+H]+	8.464	-	3	C18	Lipids and lipid-like molecules	Fatty Acyls	Fatty acyl glycosides	"-"	HMDB0010331	C03033	map00040;map00053;map01100;map01240;map04976	-	161223	CCCCCCCCCCCCCCCCO[C@@H]1O[C@@H]([C@@H](O)[C@H](O)[C@H]1O)C(O)=O	QFUQXEVPTHAOHS-SXFAUFNYSA-N	2.44388e+07	2.37007e+07	2.63968e+07	3.49383e+07	2.30576e+07	4.29345e+07	2.49683e+07	6.81954e+07	2.24378e+07	6.68167e+07	3.91062e+07	3.87459e+07	0.674171	-0.568814	0.168001	0.694444	0.580834
Com_11711_pos	Maesaquinone	P	C26H42O4	418.308	419.315	1.08713	[M+H]+	7.613	0.77	2	C18	Organic oxygen compounds	Organooxygen compounds	Carbonyl compounds	-	-	-	-	-	-	CCCCC=CCCCCCCCCCCCCCC1=C(C(=O)C(=C(C1=O)O)C)O	UEFNZITZGVWLFK-VOTSOKGWSA-N	8.80849e+06	8.84706e+06	9.06886e+06	1.17858e+07	8.63321e+06	9.30769e+06	9.31621e+06	8.48315e+06	8.80325e+06	8.69267e+06	9.17953e+06	8.82882e+06	1.05905	0.0827672	0.335526	0.638889	0.086806
Com_11713_pos	roquefortine F	P	C23H25N5O3	419.196	420.207	9.23493	[M+H]+	6.569	-	3	C18	Organoheterocyclic compounds	Indoles and derivatives	Pyrroloindoles	-	-	-	-	-	-	CC(C)(C=C)C12CC3C(=O)NC(=CC4=CN=CN4)C(=O)N3C1N(C5=CC=CC=C25)OC	UGXLTDJSORIITQ-QTJDKHMESA-N	2.67305e+06	1.8785e+06	1.58152e+06	1.07698e+06	1.95753e+06	214833	3.04349e+06	1.78322e+06	2.64136e+06	1.5807e+06	2.51987e+06	1.66802e+06	0.708821	-0.496507	0.209108	0.666667	0.679674
Com_11714_pos	6-O-Methylhamatinine	P	C26H29NO4	419.21	420.22	7.27179	[M+H]+	6.703	-	3	C18	Organoheterocyclic compounds	Isoquinolines and derivatives	Naphthylisoquinolines	-	-	-	-	-	-	CC1CC2=C(C(=CC(=C2C(=N1)C)OC)OC)C3=C4C=CC=C(C4=C(C=C3C)OC)OC	XSHYHGPIMCKDFK-HNNXBMFYSA-N	7.12905e+07	2.62015e+07	2.00412e+07	1.66035e+07	4.45311e+07	1.36034e+07	1.73128e+07	1.70515e+07	1.57962e+07	2.73086e+07	1.8465e+07	2.69828e+07	1.56424	0.64546	0.320658	0.583333	0.443377
Com_11716_pos	ergotaman	P	C25H33N5O	419.269	420.279	6.42474	[M+H]+	7.145	-	3	C18	Organoheterocyclic compounds	Quinolines and derivatives	Indoloquinolines	-	-	-	-	-	-	CN1CC(C=C2C1CC3=CNC4=CC=CC2=C34)CNC5CN6CCN7CCCC7C6O5	UDPQLCFGLBGHDF-IZKMSSHQSA-N	3.41819e+06	2.72766e+06	1.15551e+07	1.19746e+07	3.13517e+06	149366	5.92997e+06	159878	443521	1.66567e+07	7.58868e+06	8.84199e+06	0.831891	-0.265533	0.967674	0.555556	0.228581
Com_11721_pos	8-Ethoxysachaconitine	P	C25H41NO4	419.304	420.311	0.22371	[M+H]+	9.062	0.88	2	C18	Lipids and lipid-like molecules	Prenol lipids	Diterpenoids	-	-	-	-	-	-	CCN1CC2(CCC(C34C2CC(C31)C5(CC(C6CC4C5C6O)OC)OCC)OC)C	JGYRCOIPRDVLMU-AMODQTQTSA-N	2.44388e+07	2.37007e+07	2.63968e+07	3.49383e+07	2.30576e+07	4.29345e+07	2.49683e+07	6.81954e+07	2.24378e+07	6.68167e+07	3.91062e+07	3.87459e+07	0.674171	-0.568814	0.168001	0.694444	0.731198
Com_11722_pos	N-Oleoyl Histidine	P	C24H41N3O3	419.315	420.322	0.63625	[M+H]+	8.098	0.55	2	C18	Organic acids and derivatives	Carboxylic acids and derivatives	Amino acids, peptides, and analogues	"-"	HMDB0241960	-	-	LMFA08020133	67643592	CCCCCCCCC=CCCCCCCCC(=O)NC(CC1=CN=CN1)C(O)=O	QJFAABXOMYWNGP-UHFFFAOYSA-N	605887	257904	1.33065e+06	228738	1.30792e+06	1.87708e+06	324191	855092	342751	664732	415777	2.04671e+06	1.20625	0.270531	0.787314	0.5	0.176662
Com_11724_pos	Arg Asp Met	P	C15H28N6O6S1	420.179	421.182	9.59638	[M+H]+	6.067	0.51	2	C18	Organic acids and derivatives	Peptidomimetics	Hybrid peptides	-	-	-	-	-	-	CSCCC(C(=O)O)NC(=O)C(CC(=O)O)NC(=O)C(CCCN=C(N)N)N	RRGPUNYIPJXJBU-GUBZILKMSA-N	1.87548e+06	2.27171e+06	747888	2.06744e+06	2.38421e+06	1.4143e+06	3.39752e+06	2.69651e+06	2.21177e+06	3.08153e+06	3.85319e+06	1.89233e+06	0.628092	-0.670951	0.0416483	0.861111	0.39359
Com_11725_pos	4'-Methoxy-7-O-[(E)-3-methyl-7-hydroxymethyl-2,6-octadienyl]isoflavone	P	C26H28O5	420.194	421.198	6.04632	[M+H]+	6.61	0.56	2	C18	Phenylpropanoids and polyketides	Isoflavonoids	O-methylated isoflavonoids	-	-	-	-	-	-	CC(=CCOC1=CC2=C(C=C1)C(=O)C(=CO2)C3=CC=C(C=C3)OC)CCC=C(C)CO	CNRIAECCBMEHQF-UDTDIJQYSA-N	2.51634e+06	3.74569e+06	4.5383e+06	5.42964e+06	3.47612e+06	5.09846e+06	1.31843e+06	4.76929e+06	1.33003e+06	4.20545e+06	218803	2.57862e+06	1.72007	0.782471	0.113938	0.777778	0.771461
Com_11729_pos	Armillane	P	C23H32O7	420.215	421.219	6.3513	[M+H]+	6.356	0.58	2	C18	Lipids and lipid-like molecules	Prenol lipids	Diterpenoids	-	HMDB0035779	-	-	-	-	CC1=CC(=C(C=C1O)O)C(=O)OC2CC3(C2(C(C(C4C3CC(C4)(C)C)O)CO)O)C	XAJFXYLALLZDAD-UHFFFAOYSA-N	2.17915e+06	2.5343e+06	877282	2.23469e+06	1.42579e+06	735841	3.22895e+06	2.95696e+06	2.56288e+06	4.25724e+06	4.54128e+06	1.74786e+06	0.517593	-0.950109	0.0220821	0.916667	0.485208
Com_11735_pos	CPA(18:0/0:0)	P	C21H41O6P	420.264	421.271	1.50348	[M+H]+	10.012	-	3	C18	Lipids and lipid-like molecules	Glycerophospholipids	Glycerophosphates	"-"	HMDB0007004	-	-	-	51040919	CCCCCCCCCCCCCCCCCC(=O)OCC1COP(O)(=O)O1	BAAJXXGEGGUMMX-UHFFFAOYSA-N	5.59805e+06	5.34297e+06	4.74997e+06	5.02412e+06	4.16899e+06	4.60994e+06	4.35501e+06	2.82067e+06	3.27814e+06	4.42213e+06	4.17204e+06	8.66101e+06	1.06442	0.0900691	0.470285	0.75	0.147241
Com_11737_pos	18-Isovaleryloxygrindelic acid	P	C25H40O5	420.288	421.294	1.02338	[M+H]+	6.635	0.60	2	C18	Lipids and lipid-like molecules	Prenol lipids	Diterpenoids	-	-	-	-	-	-	CC1=CCC2C(CCCC2(C13CCC(O3)(C)CC(=O)O)C)(C)COC(=O)CC(C)C	JKSCZMHBMZAASY-FUBBUTDDSA-N	320060	1.59674e+06	587200	5.60482e+08	443516	6.21623e+08	361676	364843	3.29898e+06	7.38007e+08	397106	1.0209e+06	1.59399	0.672642	0.618444	0.555556	1.0569
Com_11738_pos	3beta,5alpha,6beta-Cholestanetriol	P	C27H48O3	420.36	421.365	6.43755	[M+H]+	9.14	-	3	C18	Lipids and lipid-like molecules	Steroids and steroid derivatives	Cholestane steroids	-	HMDB0003990	C05425	-	LMST01010052	-	CC(C)CCCC(C)C1CCC2C1(CCC3C2CC(C4(C3(CCC(C4)O)C)O)O)C	YMMFNKXZULYSOQ-RUXQDQFYSA-N	8.95007e+06	2.75232e+06	5.74184e+06	4.15e+06	2.43056e+06	4.32026e+06	3.25434e+06	514067	4.10703e+06	1.06198e+06	626604	1.94447e+07	0.977123	-0.0333882	0.279243	0.722222	0.547149
Com_1173_pos	D-Pinitol	P	C7H14O6	194.079	217.067	7.36086	[M+Na]+	5.551	0.81	2	C18	Organic oxygen compounds	Organooxygen compounds	Alcohols and polyols	"12084-63-6"	HMDB0034219	C03844	-	-	-	CO[C@@H]1[C@@H](O)[C@@H](O)[C@H](O)[C@H](O)[C@H]1O	DSCFFEYYQKSRSV-KLJZZCKASA-N	8.42679e+06	2.75712e+07	1.70258e+07	3.04898e+07	2.24602e+07	2.52632e+07	3.5654e+07	3.00193e+07	3.89293e+06	5.97213e+07	3.0369e+06	4.44437e+07	0.742424	-0.429684	0.840648	0.638889	0.0918899
Com_11746_pos	(9Z,11E,13Z)-Octadeca-9,11,13-trienoylcarnitine	P	C25H43NO4	421.319	422.326	0.68334	[M+H]+	7.348	0.65	2	C18	Lipids and lipid-like molecules	Fatty Acyls	Fatty acid esters	"-"	HMDB0241550	-	-	-	-	CCCCC=CC=CC=CCCCCCCCC(=O)OC(CC([O-])=O)C[N+](C)(C)C	UYYGWAVLAWVNGG-UHFFFAOYSA-N	1.00279e+08	9.50768e+07	1.25136e+08	8.32758e+07	1.2714e+08	1.0044e+08	8.42205e+07	1.91787e+08	1.45107e+08	1.04819e+08	1.54082e+08	2.12993e+08	0.70699	-0.500239	0.0939779	0.805556	0.291382
Com_1174_pos	methyl-beta-glucopyranoside	P	C7H14O6	194.079	217.068	0.28945	[M+Na]+	1.4	0.76	1	C18	Organic oxygen compounds	Organooxygen compounds	Carbohydrates and carbohydrate conjugates	"709-50-2"	HMDB0029965	-	-	-	445238	COC1C(C(C(C(O1)CO)O)O)O	HOVAGTYPODGVJG-XUUWZHRGSA-N	5.43219e+07	6.07199e+07	5.25005e+07	7.70245e+07	4.53915e+07	8.88164e+07	6.96689e+07	8.05502e+07	7.35708e+07	1.06053e+08	6.09744e+07	6.41742e+07	0.832488	-0.264499	0.173404	0.75	0.141897
Com_11751_pos	Calealactone B	P	C21H26O9	422.158	423.162	5.96006	[M+H]+	5.515	-	3	C18	Lipids and lipid-like molecules	Prenol lipids	Terpene lactones	-	-	-	-	-	-	CC1CC2C(C(C(C(C(=O)C3C1O3)(C)O)OC(=O)C)OC(=O)C(=C)C)C(=C)C(=O)O2	BRBRVKOYZAMSBL-PXFMFDQNSA-N	1.22533e+06	1.31033e+06	590628	3.03381e+06	1.64847e+06	1.7427e+06	2.43995e+06	4.69674e+06	1.62686e+06	1.92442e+06	2.29347e+06	1.02648e+06	0.681847	-0.552479	0.225897	0.694444	0.648429
Com_11753_pos	Maoecrystal I	P	C22H30O8	422.194	423.199	5.9641	[M+H]+	6.206	-	3	C18	Lipids and lipid-like molecules	Prenol lipids	Diterpenoids	-	-	-	-	-	-	CC(=O)OCC1(C(CC(C23C1C(C(C45C2CCC(C4)C(=C)C5=O)(OC3)O)O)O)O)C	HMWUNMFAGJJPBJ-MAZUHHGLSA-N	5.30851e+06	5.4815e+06	8.03853e+06	6.0232e+06	6.92125e+06	3.57045e+06	4.6655e+06	7.49718e+06	5.48546e+06	4.78762e+06	4.43416e+06	2.26755e+06	1.21299	0.278567	0.289328	0.694444	0.18135
Com_11754_pos	1-Octen-3-ol-3-o-beta-D-xylopyranosyl(1->6)-beta-D-glucopyranoside	P	C19H34O10	422.215	423.223	1.16947	[M+H]+	5.054	-	3	C18	Lipids and lipid-like molecules	Fatty Acyls	Fatty acyl glycosides	-	-	C17614	-	-	-	CCCCCC(C=C)OC1C(C(C(C(O1)COC2C(C(C(CO2)O)O)O)O)O)O	VXNMHZVTDWLWRX-ZNGULQCWSA-N	1.49588e+06	1.6384e+06	1.32729e+06	61639.6	1.55613e+06	808910	1.69155e+06	2.12289e+06	1.77045e+06	1.43965e+06	1.99254e+06	1.62516e+06	0.647255	-0.627595	0.189461	0.888889	1.12953
Com_11755_pos	Arg Phe Thr	P	C19H30N6O5	422.228	423.235	0.36592	[M+H]+	6.272	0.66	2	C18	Organic acids and derivatives	Carboxylic acids and derivatives	Amino acids, peptides, and analogues	-	-	-	-	-	-	CC(C(C(=O)O)NC(=O)C(CC1=CC=CC=C1)NC(=O)C(CCCN=C(N)N)N)O	PRLPSDIHSRITSF-UNQGMJICSA-N	1.92328e+07	1.29183e+07	1.42051e+07	2.34118e+07	1.27959e+07	1.09567e+07	1.71943e+07	2.12836e+07	1.24999e+07	3.32928e+07	1.60651e+07	1.21897e+07	0.831107	-0.266895	0.43347	0.583333	0.210698
Com_11760_pos	Garcinielliptone FA	P	C29H42O2	422.318	423.329	7.99102	[M+H]+	7.351	0.80	2	C18	Organic oxygen compounds	Organooxygen compounds	Carbonyl compounds	-	-	-	-	-	-	CC(=CCC(CCC(=C)C)C(C(=C)C)C(C)(CC=C(C)C)C(=O)C1=CC(=CC=C1)O)C	MTCPKFHUPWTJSP-HWUUJZMBSA-N	2.41661e+07	1.00002e+07	3.37281e+07	1.95667e+07	3.4029e+07	1.53162e+07	1.8839e+07	2.59546e+07	3.50679e+07	1.33919e+07	4.08519e+07	2.20233e+07	0.876242	-0.190598	0.567227	0.611111	0.157193
Com_11761_pos	MG(0:0/21:0/0:0)	P	C24H48O4	400.355	423.344	0.16959	[M+Na]+	10.338	-	3	C18	Lipids and lipid-like molecules	Glycerolipids	Monoradylglycerols	"-"	HMDB0072868	-	-	-	131779650	[H]C(CO)(CO)OC(=O)CCCCCCCCCCCCCCCCCCCC	CIPMITAXICEYOT-UHFFFAOYSA-N	1.79262e+07	2.06922e+07	1.62225e+07	1.63278e+07	1.96496e+07	1.78152e+07	1.49016e+07	1.28973e+07	1.51702e+07	1.80732e+07	1.12548e+07	1.925e+07	1.18664	0.246884	0.0826612	0.777778	0.22413
Com_11765_pos	LysoPE(14:1(9Z)/0:0)	P	C19H38NO7P	423.239	424.249	7.47017	[M+H]+	8.456	-	3	C18	Lipids and lipid-like molecules	Glycerophospholipids	Glycerophosphoethanolamines	"-"	HMDB0011501	-	-	LMGP02050032	52925151	[H][C@@](O)(COC(=O)CCCCCCC\C=C/CCCC)COP(O)(=O)OCCN	ADNZOMZMSANELY-OOFWQKGWSA-N	2.44388e+07	2.37007e+07	2.63968e+07	3.49383e+07	2.30576e+07	4.29345e+07	2.49683e+07	6.81954e+07	2.24378e+07	6.68167e+07	3.91062e+07	3.87459e+07	0.674171	-0.568814	0.168001	0.694444	0.678133
Com_11775_pos	Briarellin N	P	C23H36O7	424.246	425.251	6.06108	[M+H]+	6.797	0.65	2	C18	Organoheterocyclic compounds	Lactones	-	-	-	-	-	-	-	CC1C2CCC(C3C2C4C(CCC(C(CC3O4)(C)O)OC)(OC1=O)C)(C)OC(=O)C	BFRZTCFDEPTFFN-UMVDAAAQSA-N	4.95652e+06	6.52458e+06	3.19433e+06	7.66832e+06	3.69483e+06	2.74375e+06	2.72797e+06	5.94579e+06	1.75206e+06	4.65611e+06	1.51139e+06	2.15723e+06	1.53501	0.618251	0.11301	0.805556	0.481924
Com_11778_pos	Sargaquinoic acid	P	C27H36O4	424.261	425.266	6.3896	[M+H]+	9.189	0.61	2	C18	Lipids and lipid-like molecules	Prenol lipids	Diterpenoids	-	-	-	-	-	-	CC1=CC(=O)C=C(C1=O)CC=C(C)CCC=C(C)CCC=C(CCC=C(C)C)C(=O)O	IKUIJYZNRMQNBM-PIIINLNPSA-N	1.21917e+07	1.28813e+07	1.2303e+07	7.61209e+06	3.606e+06	5.72667e+06	316295	273996	414291	1.75819e+06	2.1768e+06	2.13663e+06	7.67655	2.94046	0.00126738	1	1.60092
Com_11783_pos	9(11)-Dehydroaxinysterol	P	C28H40O3	424.298	425.308	7.77411	[M+H]+	6.585	0.67	2	C18	Lipids and lipid-like molecules	Steroids and steroid derivatives	Ergostane steroids	-	-	-	-	-	-	CC(C=CC(C)C(=C)C)C1CCC2C1(CC=C3C24C=CC5(C3(CCC(C5)O)C)OO4)C	UUHVMJGTJKDDFG-LEOBWYFPSA-N	6.70576e+06	6.51305e+06	1.47046e+07	1.11074e+06	8.75328e+06	1.84136e+06	1.81434e+06	733153	5.25014e+06	1.15599e+06	782658	573092	3.84395	1.94259	0.0285767	0.888889	1.09196
Com_11785_pos	4,4'-Methylenebis(2,6-di-tert-butylphenol)	P	C29H44O2	424.334	425.345	9.05383	[M+H]+	7.652	-	3	C18	Benzenoids	Benzene and substituted derivatives	Diphenylmethanes	"118-82-1"	-	C14287	-	-	-	CC(C)(C)C1=CC(=CC(=C1O)C(C)(C)C)CC2=CC(=C(C(=C2)C(C)(C)C)O)C(C)(C)C	MDWVSAYEQPLWMX-UHFFFAOYSA-N	1.66148e+08	1.74127e+08	2.19171e+08	9.53829e+07	2.19451e+08	1.53628e+07	1.83465e+08	2.05121e+08	3.3481e+08	4.79992e+06	3.46632e+08	3.62411e+08	0.618995	-0.692001	0.791364	0.722222	0.277216
Com_11787_pos	(+)-Cyclotryprostatin B	P	C23H27N3O5	425.195	426.205	6.54154	[M+H]+	5.419	-	3	C18	Organoheterocyclic compounds	Indoles and derivatives	Pyridoindoles	-	-	-	-	-	-	CC(=CC1C2=C(C(C3(N1C(=O)C4CCCN4C3=O)O)OC)C5=C(N2)C=C(C=C5)OC)C	DARSEBUZHJPBHI-OSAZLGQLSA-N	2.44388e+07	2.37007e+07	2.63968e+07	3.49383e+07	2.30576e+07	4.29345e+07	2.49683e+07	6.81954e+07	2.24378e+07	6.68167e+07	3.91062e+07	3.87459e+07	0.674171	-0.568814	0.168001	0.694444	0.765039
Com_1179_neg	4-({1,4-dioxa-8-azaspiro[4.5]decan-8-yl}methyl)-7,8-dihydroxy-2H-chromen-2-one	N	C17H19NO6	333.121	332.117	9.29722	[M-H]-	5.714	-	3	C18	Phenylpropanoids and polyketides	Coumarins and derivatives	Hydroxycoumarins	"887209-80-5"	-	-	-	-	7198552	C1CN(CCC12OCCO2)CC3=CC(=O)OC4=C3C=CC(=C4O)O	ASULXAUUTXWVIU-UHFFFAOYSA-N	22220	1.2116e+06	1.22093e+06	233324	30761.8	1.0639e+06	145103	1.41096e+06	1.73155e+06	1.44459e+06	1.0455e+06	81152.8	0.645645	-0.631187	0.382724	0.694444	0.651224
Com_1179_pos	(4-Methylphenoxy) acetic acid ethyl ester	P	C11H14O3	194.094	217.084	0.05004	[M+Na]+	6.85	0.68	1	C18	Benzenoids	Benzene and substituted derivatives	Phenoxyacetic acid derivatives	-	HMDB0034206	-	-	-	4047281	CCOC(=O)COC1=CC=C(C=C1)C	UMNOIMVMNARUSB-UHFFFAOYSA-N	4.46979e+07	4.35752e+07	5.57828e+07	5.9128e+07	3.99519e+07	6.28037e+07	2.02266e+06	1.83574e+07	2.44816e+06	1.87895e+07	2.94102e+06	1.81257e+07	4.88063	2.28707	0.00635968	1	1.07539
Com_117_neg	m-Coumaric acid	N	C9H8O3	164.047	163.04	0.98035	[M-H]-	5.572	0.98	1	C18	Phenylpropanoids and polyketides	Cinnamic acids and derivatives	Hydroxycinnamic acids and derivatives	"588-30-7"	HMDB0001713	C12621	map00360;map01100;map01120;map01220	-	637541	OC(=O)\C=C\C1=CC(O)=CC=C1	KKSDGJDHHZEWEP-SNAWJCMRSA-N	1.60849e+07	4.63734e+07	2.09669e+07	1.95913e+08	1.04036e+08	1.55203e+08	1.13103e+08	4.4091e+07	1.01097e+08	7.63096e+07	7.54219e+07	2.73094e+07	1.23151	0.300427	0.874871	0.472222	0.377229
Com_11805_pos	(+)-Cyanocycline A	P	C22H26N4O5	426.19	427.197	1.86045	[M+H]+	5.275	-	3	C18	Organoheterocyclic compounds	Isoquinolines and derivatives	Isoquinoline quinones	-	-	-	-	-	-	CC1=C(C(=O)C2=C(C1=O)C3C4C5C(CC(N5C)C(N4C2CO)C#N)C6N3CCO6)OC	KDWXMIJUXUSUMZ-UHFFFAOYSA-N	1.97813e+06	1.96163e+06	1.61681e+06	2.98212e+06	1.75395e+06	1.70437e+06	1.83777e+06	3.57544e+06	2.26313e+06	3.09935e+06	2.17891e+06	2.16185e+06	0.793639	-0.333445	0.130021	0.833333	0.297029
Com_11807_pos	Sinulaflexiolide C	P	C22H34O8	426.225	427.23	5.47227	[M+H]+	5.816	0.56	2	C18	Phenylpropanoids and polyketides	Macrolides and analogues	-	-	-	-	-	-	-	CC(=O)OC1CCC(C(CC2CCC(C(=O)CCC1(C)O)(OC(=O)C2=C)C)O)(C)O	XNUSUQRFMUYLKV-FCBXOSMNSA-N	2.54734e+06	1.62267e+06	190603	3.65713e+06	2.86211e+06	1.3396e+06	5.60239e+06	2.99604e+06	3.1732e+06	2.52275e+06	1.65623e+06	2.57989e+06	0.659424	-0.600723	0.206068	0.722222	0.779419
Com_11817_pos	Griffinisterone D	P	C28H42O3	426.313	427.324	8.75034	[M+H]+	7.209	0.60	2	C18	Lipids and lipid-like molecules	Steroids and steroid derivatives	Ergostane steroids	-	-	-	-	-	-	CC(C)C(=C)CCC(C1CCC2C1(CCC3C2CCC4C3(C=CC(=O)C4)C)C)C(=O)O	BJALYGAREJSWPE-CNMDJWEVSA-N	3.17415e+08	1.89664e+07	3.72771e+08	2.35412e+06	2.81868e+08	1.24928e+06	3.71205e+07	258536	4.80428e+07	1.28501e+06	2.18562e+07	722936	9.10111	3.18604	0.178956	0.722222	1.55614
Com_11820_pos	Moricizine	P	C22H25N3O4S	427.157	428.168	9.56336	[M+H]+	5.01	-	3	C18	Organoheterocyclic compounds	Benzothiazines	Phenothiazines	"31883-05-3"	HMDB0014818	C07743	-	-	34633	CCOC(=O)NC1=CC2=C(SC3=CC=CC=C3N2C(=O)CCN2CCOCC2)C=C1	FUBVWMNBEHXPSU-UHFFFAOYSA-N	148274	1.14709e+06	1.4752e+06	1.5297e+06	1.33769e+06	1.22733e+06	1.29258e+06	2.18425e+06	1.33043e+06	1.7974e+06	1.29836e+06	1.558e+06	0.725641	-0.462672	0.228746	0.75	0.555469
Com_11822_pos	Asp Phe Phe	P	C22H25N3O6	427.174	428.185	7.89181	[M+H]+	5.906	-	3	C18	Organic acids and derivatives	Carboxylic acids and derivatives	Amino acids, peptides, and analogues	-	-	-	-	-	-	C1=CC=C(C=C1)CC(C(=O)NC(CC2=CC=CC=C2)C(=O)O)NC(=O)C(CC(=O)O)N	UCHSVZYJKJLPHF-BZSNNMDCSA-N	3.70485e+06	4.70025e+06	4.56217e+06	7.20109e+06	5.42835e+06	5.79699e+06	2.56681e+06	5.24854e+06	2.92547e+06	4.17664e+06	1.81164e+06	2.01054e+06	1.67526	0.744383	0.0192787	0.888889	0.427974
Com_11826_pos	Tortifolisine	P	C27H41NO3	427.309	428.316	0.67926	[M+H]+	9.745	0.92	2	C18	Lipids and lipid-like molecules	Steroids and steroid derivatives	Steroidal alkaloids	-	-	-	-	-	-	CC1CC2C(C(C3(O2)CCC4C5CC(=O)C6CC(CCC6(C5CC4=C3C)C)O)C)NC1	KYELXPJVGNZIGC-ZAVURYGYSA-N	366809	326558	1.27897e+06	1.00884e+06	1.51333e+06	3.21882e+06	969813	2.44565e+06	1.28635e+06	1.68058e+06	1.54337e+06	2.31512e+06	0.75319	-0.408915	0.212869	0.722222	0.417333
Com_1182_pos	Lycoperodine	P	C12H12N2O2	216.09	217.097	0.5639	[M+H]+	5.445	0.80	1	C18	Organoheterocyclic compounds	Indoles and derivatives	Pyridoindoles	"42438-90-4"	-	-	-	-	449440	C1C(NCC2=C1C3=CC=CC=C3N2)C(=O)O	FSNCEEGOMTYXKY-JTQLQIEISA-N	8.70081e+06	1.09141e+07	1.28573e+07	4.28112e+07	2.13116e+07	1.90617e+07	1.52097e+07	2.1307e+07	9.32776e+06	9.78694e+06	1.07784e+07	1.61652e+06	1.70017	0.765682	0.188771	0.722222	0.771544
Com_11830_pos	Kopsiloscine B	P	C23H28N2O6	428.195	429.198	9.43528	[M+H]+	5.1	-	3	C18	Alkaloids and derivatives	Aspidofractine alkaloids	-	-	-	-	-	-	-	COC(=O)C1(C(C23CCCN4C2C5(C1(CC3)N(C6=CC=CC=C65)C(=O)OC)CC4)O)O	GMLJERYGIGLLSG-NQBQLGQDSA-N	3.59081e+06	5.63962e+06	3.11288e+06	4.90999e+06	4.39582e+06	3.43601e+06	2.0789e+06	1.31172e+06	1.87192e+06	132856	2.36676e+06	1.91781e+06	2.59145	1.37376	0.041034	1	2.3885
Com_11844_pos	N-Docosahexaenoyl Threonine	P	C26H39NO4	429.288	430.295	0.81299	[M+H]+	6.766	-	3	C18	-	-	-	"-"	HMDB0242022	-	-	-	-	CCC=CCC=CCC=CCC=CCC=CCC=CCCC(=O)NC(C(C)O)C(O)=O	SDSAVVMPWSOONF-UHFFFAOYSA-N	1.34729e+08	7.02587e+07	4.0084e+07	9.67124e+07	1.31005e+08	5.26528e+07	615852	3.30883e+06	2.62194e+06	7.24187e+06	2.94108e+06	428828	30.623	4.93654	0.000120527	1	2.89897
Com_11845_pos	Hexadecanedioic acid mono-L-carnitine ester	P	C23H43NO6	429.309	430.315	2.92354	[M+H]+	6.433	0.63	2	C18	Lipids and lipid-like molecules	Fatty Acyls	Fatty acid esters	"42150-38-9"	HMDB0000712	-	-	LMFA07070007	566787	C[N+](C)(C)CC(CC([O-])=O)OC(=O)CCCCCCCCCCCCCCC(O)=O	UNHCPLSWMNPZTD-UHFFFAOYSA-N	2.83068e+07	9.7149e+06	2.95018e+07	7.62298e+06	3.22072e+07	4.34474e+06	8.95675e+06	1.46591e+07	1.65877e+07	8.91609e+06	1.39007e+07	3.48695e+06	1.67949	0.748023	0.400752	0.638889	0.369816
Com_11848_pos	Ebeietinone	P	C27H43NO3	429.324	430.332	0.28144	[M+H]+	10.254	0.93	2	C18	Lipids and lipid-like molecules	Steroids and steroid derivatives	Steroidal alkaloids	-	-	-	-	-	-	CC1CCC(=NC1)C(C)C2CCC3C2(CCC4C3CC(=O)C5(C4(CCC(C5)O)C)O)C	OXSDZAAZDQVKSD-DQOWORQBSA-N	3.48928e+06	775201	1.25347e+06	4.2988e+06	3.44379e+06	9.79411e+06	3.24729e+06	3.24725e+06	882075	2.95494e+06	2.68566e+06	8.89938e+06	1.05193	0.073034	0.921509	0.611111	0.0657458
Com_11849_pos	Ningpeisine	P	C28H47NO2	429.361	430.368	0.12764	[M+H]+	5.897	-	3	C18	Organoheterocyclic compounds	Piperidines	-	-	-	-	-	-	-	CC1CCC(N(C1)C)C(C)C2CCC3C(C2C)CC4C3CC(=O)C5C4(CCC(C5)O)C	UBMXONPUBFQLKA-BQUVWSHHSA-N	2.44388e+07	2.37007e+07	2.63968e+07	3.49383e+07	2.30576e+07	4.29345e+07	2.49683e+07	6.81954e+07	2.24378e+07	6.68167e+07	3.91062e+07	3.87459e+07	0.674171	-0.568814	0.168001	0.694444	0.637576
Com_1184_pos	Tetraethylene glycol	P	C8H18O5	194.115	217.105	0.84518	[M+Na]+	5.084	0.93	1	C18	Organic oxygen compounds	Organooxygen compounds	Ethers	"112-60-7"	HMDB0094708	-	-	-	8200	C(COCCOCCOCCO)O	UWHCKJMYHZGTIT-UHFFFAOYSA-N	6.97917e+08	3.85886e+08	5.51352e+08	5.64412e+08	3.38962e+08	1.0014e+09	4.48728e+08	5.92948e+08	2.99009e+08	8.28909e+08	3.38736e+08	5.72119e+08	1.14916	0.200579	0.564164	0.583333	0.122117
Com_11852_pos	Phe Gln His	P	C20H26N6O5	430.196	431.204	0.13631	[M+H]+	6.318	0.55	2	C18	Organic acids and derivatives	Carboxylic acids and derivatives	Amino acids, peptides, and analogues	-	-	-	-	-	-	C1=CC=C(C=C1)CC(C(=O)NC(CCC(=O)N)C(=O)NC(CC2=CN=CN2)C(=O)O)N	CTNODEMQIKCZGQ-JYJNAYRXSA-N	4.38737e+06	2.04411e+06	1.16794e+06	2.06572e+06	1.46861e+06	1.15949e+06	1.45946e+06	1.32566e+06	1.08537e+06	1.73063e+06	308915	1.61697e+06	1.63322	0.707716	0.164944	0.722222	0.378567
Com_11854_pos	19-Hydroxyconopharyngine	P	C23H30N2O6	430.21	431.217	1.86842	[M+H]+	8.387	-	3	C18	Alkaloids and derivatives	Ibogan-type alkaloids	-	-	-	-	-	-	-	CCC1CC2CC3(C1N(C2O)CCC4(C3=NC5=CC(=C(C=C54)OC)OC)O)C(=O)OC	LXBNNYYLVRZZCZ-YBRYQPLPSA-N	5.14068e+07	6.35375e+07	5.63511e+07	7.50258e+07	4.82712e+07	7.6277e+07	7.11828e+06	1.24027e+08	1.39559e+07	9.12727e+07	1.62168e+07	5.83349e+07	1.19279	0.25434	0.233585	0.583333	1.02453
Com_11855_pos	Phe Lys His	P	C21H30N6O4	430.233	431.241	2.80711	[M+H]+	6.611	0.57	2	C18	Organic acids and derivatives	Carboxylic acids and derivatives	Amino acids, peptides, and analogues	-	-	-	-	-	-	C1=CC=C(C=C1)CC(C(=O)NC(CCCCN)C(=O)NC(CC2=CN=CN2)C(=O)O)N	ZIQQNOXKEFDPBE-BZSNNMDCSA-N	1.03504e+07	1.02123e+08	3.8073e+07	3.69703e+07	2.60402e+07	2.07018e+07	2.12736e+07	1.13627e+07	2.73004e+07	1.44287e+07	7.3512e+06	8.03903e+06	2.60996	1.38403	0.0564138	0.805556	0.953764
Com_11865_pos	Laurebiphenyl	P	C30H38O2	430.287	431.298	9.20334	[M+H]+	6.251	0.55	2	C18	Lipids and lipid-like molecules	Prenol lipids	Sesquiterpenoids	-	-	-	-	-	-	CC1=CC(=C(C=C1C2=CC(=C(C=C2C)O)C3(CCC4C3(C4)C)C)C5(CCC6C5(C6)C)C)O	XNIZFYLMUVNEOT-MUVIMXQCSA-N	1.03382e+07	1.54915e+07	5.12847e+06	1.28849e+07	1.99062e+07	8.56951e+06	210449	484665	313970	1.22112e+07	2.65197e+06	8.53564e+06	2.96292	1.56702	0.034788	0.888889	2.06023
Com_11871_pos	Diglyceryl monooleate	P	C24H46O6	430.329	431.335	3.83141	[M+H]+	10.257	-	3	C18	Lipids and lipid-like molecules	Fatty Acyls	Fatty acid esters	"-"	HMDB0251281	-	-	-	78410916	CCCCCCCCC=CCCCCCCCC(=O)OC(O)CCOCCC(O)O	PVTCPBFBMLIOTI-UHFFFAOYSA-N	404308	1.18934e+06	1.33571e+06	1.22512e+06	1.181e+06	2.03691e+06	1.37082e+06	2.17978e+06	1.37714e+06	1.54742e+06	1.55047e+06	2.13721e+06	0.725426	-0.4631	0.134731	0.888889	0.515177
Com_11873_pos	Myxopyronin B	P	C24H33NO6	431.231	432.238	0.25791	[M+H]+	6.745	0.53	2	C18	Organic oxygen compounds	Organooxygen compounds	Carbonyl compounds	-	-	-	-	-	-	CCCCC(=CC=C(C)C(=O)C1=C(C=C(OC1=O)C(C)CCC=CNC(=O)OC)O)C	SPQDIDVJAZFBRL-WXFBSNOUSA-N	9.45556e+07	1.25469e+08	1.3772e+08	7.19734e+07	8.65096e+07	1.13268e+08	8.58266e+07	7.06606e+07	4.61315e+07	5.1957e+07	4.13719e+07	4.28692e+07	1.85792	0.89369	0.00251858	0.972222	1.32724
Com_11877_pos	Glu Arg Glu	P	C16H28N6O8	432.197	433.208	7.73978	[M+H]+	5.667	0.56	2	C18	Organic acids and derivatives	Carboxylic acids and derivatives	Amino acids, peptides, and analogues	-	-	-	-	-	-	C(CC(C(=O)NC(CCC(=O)O)C(=O)O)NC(=O)C(CCC(=O)O)N)CN=C(N)N	CGYDXNKRIMJMLV-GUBZILKMSA-N	1.62026e+06	1.3276e+06	79266.4	1.65596e+06	1.45251e+06	1.51227e+06	1.49445e+06	136537	1.37605e+06	1.94325e+06	1.86342e+06	124078	1.10235	0.140581	0.723593	0.472222	0.247469
Com_11879_pos	1-Palmitoyl Lysophosphatidic Acid	P	C19H39O7P	410.243	433.232	0.35546	[M+Na]+	9.183	0.88	2	C18	Lipids and lipid-like molecules	Glycerophospholipids	Glycerophosphates	-	-	C04036	-	LMGP10050041	-	CCCCCCCCCCCCCCCC(=O)OCC(COP(=O)(O)O)O	YNDYKPRNFWPPFU-UHFFFAOYSA-N	5.97623e+07	5.27237e+07	5.57657e+07	6.7578e+07	5.16654e+07	7.00325e+07	2.55488e+07	7.41259e+07	4.48535e+07	5.75052e+07	4.88573e+07	9.1434e+07	1.04441	0.0626887	0.571529	0.583333	0.348579
Com_1187_pos	Efetaal	P	C12H18O2	194.131	217.12	0.34406	[M+Na]+	7.065	0.69	1	C18	Benzenoids	Benzene and substituted derivatives	-	"2556-10-7"	-	-	-	-	102849	CCOC(C)OCCC1=CC=CC=C1	QQDGMPOYFGNLMT-UHFFFAOYSA-N	1.65935e+07	2.42471e+07	3.36186e+07	2.79752e+07	2.91913e+07	4.62095e+07	2.0462e+07	6.82168e+07	4.51278e+07	6.29436e+07	5.39993e+07	4.19186e+07	0.607635	-0.718724	0.0615768	0.805556	0.334509
Com_11880_pos	Dictamnoside B	P	C21H36O9	432.236	433.241	4.25125	[M+H]+	6.743	0.60	2	C18	Lipids and lipid-like molecules	Prenol lipids	Terpene glycosides	-	-	-	-	-	-	CC(C)(C1CCC2(C(CCC(=C)C2C1OC3C(C(C(C(O3)CO)O)O)O)O)CO)O	ZIXZULZXIYSJAT-RTBJYZFLSA-N	2.23565e+07	3.09712e+07	3.29722e+07	1.07478e+07	2.2307e+07	1.61395e+07	2.41593e+07	1.30398e+07	9.83093e+06	9.67879e+06	9.91506e+06	8.41716e+06	1.8056	0.852479	0.0286829	0.861111	1.08778
Com_11888_pos	Arg Glu Met	P	C16H30N6O6S1	434.195	435.199	7.92729	[M+H]+	5.843	0.52	2	C18	Organic acids and derivatives	Carboxylic acids and derivatives	Amino acids, peptides, and analogues	-	-	-	-	-	-	CSCCC(C(=O)O)NC(=O)C(CCC(=O)O)NC(=O)C(CCCN=C(N)N)N	DJAIOAKQIOGULM-DCAQKATOSA-N	2.70231e+06	1.99896e+06	1.24822e+06	2.91423e+06	1.43522e+06	1.98198e+06	2.70329e+06	4.25264e+06	1.61073e+06	4.06648e+06	2.09773e+06	1.0288e+06	0.779263	-0.359818	0.516946	0.638889	0.152594
Com_11890_pos	9alpha-Fluoro-6alpha-methylprednisolone 21-acetate	P	C24H31FO6	434.21	435.217	2.07668	[M+H]+	6.316	0.73	2	C18	Lipids and lipid-like molecules	Steroids and steroid derivatives	Pregnane steroids	-	-	C14625	-	-	-	CC1CC2C3CCC(C3(CC(C2(C4(C1=CC(=O)C=C4)C)F)O)C)(C(=O)COC(=O)C)O	KYVZRGYRHWSJFB-OOACPSMNSA-N	994233	773014	1.09447e+06	1.29808e+06	1.04796e+06	683600	781115	207385	994145	1.18354e+06	121066	679532	1.48517	0.570629	0.14925	0.75	0.901833
Com_11891_pos	Lophanthoidin F	P	C24H34O7	434.23	435.235	6.52786	[M+H]+	6.532	0.68	2	C18	Lipids and lipid-like molecules	Prenol lipids	Diterpenoids	"120462-46-6"	-	-	-	-	-	CCOC1C(C2C(CCCC2(C3=C1C(=C(C(=O)C3=O)C(C)COC(=O)C)O)C)(C)C)O	KAFLKOPTWXVBHC-UHFFFAOYSA-N	2.26761e+06	1.10591e+06	1.1437e+06	1.3727e+06	1.36736e+06	1.88874e+06	1.74771e+06	2.8055e+06	926713	1.30835e+06	1.38846e+06	911224	1.00639	0.00918846	0.814567	0.555556	0.104625
Com_118_pos	2-Acetylthiazole	P	C5H5NOS	127.009	128.018	9.76049	[M+H]+	6.157	0.56	1	C18	Organic oxygen compounds	Organooxygen compounds	Carbonyl compounds	"24295-03-2"	HMDB0032964	-	-	-	520108	CC(=O)C1=NC=CS1	MOMFXATYAINJML-UHFFFAOYSA-N	1.96652e+07	1.31002e+07	4.22428e+06	7.78446e+06	9.39927e+06	8.19276e+06	4.23275e+06	4.16718e+06	3.68609e+06	6.29014e+06	4.66176e+06	3.65905e+06	2.33608	1.22409	0.0142153	0.916667	0.632784
Com_11909_pos	Leopersin N	P	C23H32O8	436.21	437.215	5.53892	[M+H]+	6.33	0.65	2	C18	Organic oxygen compounds	Organooxygen compounds	Carbonyl compounds	-	-	-	-	-	-	CC(=O)OC1(C(=O)C2C3C(CCCC3(C14CCC5(O4)CC(OC5)OC)C)(C(=O)O2)C)C	CHGSKJMRTUWQRQ-JTAQILMUSA-N	1.61172e+06	3.48591e+06	2.84262e+06	4.95708e+06	2.24351e+06	3.66924e+06	1.90146e+06	2.30426e+06	1.8968e+06	1.30751e+06	1.50702e+06	202629	2.06258	1.04445	0.0656689	0.888889	0.628507
Com_11910_pos	Lespedezaflavanone G	P	C27H32O5	436.225	437.229	7.49729	[M+H]+	6.75	0.66	2	C18	Phenylpropanoids and polyketides	Flavonoids	Flavans	-	-	-	-	LMPK12140345	-	CC1=C(C(=C2C(=C1O)C(=O)CC(O2)C3=CC(=C(C=C3)OC)CC=C(C)C)CC=C(C)C)O	BEIJZISKRUUKGP-UHFFFAOYSA-N	2.78437e+06	1.15828e+07	1.20296e+07	3.3493e+06	2.87384e+06	2.75218e+06	9.27211e+06	3.06399e+06	4.61432e+06	2.72631e+06	3.59944e+06	782231	1.47026	0.556071	0.403428	0.416667	0.658293
Com_11912_pos	HC Toxin	P	C21H32N4O6	436.232	437.236	8.19169	[M+H]+	5.456	0.57	2	C18	Organic acids and derivatives	Carboxylic acids and derivatives	Amino acids, peptides, and analogues	"83209-65-8"	-	-	-	-	-	CC1C(=O)NC(C(=O)N2CCCC2C(=O)NC(C(=O)N1)C)CCCCCC(=O)C3CO3	GNYCTMYOHGBSBI-SVZOTFJBSA-N	1.03898e+07	2.9174e+07	3.18801e+07	4.78334e+07	2.43036e+07	4.04301e+07	1.43567e+07	3.74703e+07	5.79116e+06	4.60252e+07	8.12104e+06	3.61026e+07	1.24444	0.315493	0.37245	0.611111	0.623198
Com_11917_pos	Erigerol	P	C25H40O6	436.282	437.289	2.77178	[M+H]+	7.332	0.54	2	C18	Lipids and lipid-like molecules	Prenol lipids	Diterpenoids	-	-	-	-	-	-	CC(=CC(=O)OCCC1(CCC2(O1)C3(C(CCC(C3C(C4C2(O4)C)O)(C)C)O)C)C)C	MWCGGWSXJQDZOY-DGNUCHATSA-N	2.99279e+06	4.08242e+06	3.93027e+06	6.08832e+06	3.55892e+06	5.77827e+06	2.52363e+06	8.14373e+06	2.63903e+06	6.42862e+06	2.54227e+06	7.83945e+06	0.877618	-0.188334	0.930046	0.5	0.16173
Com_11923_pos	beta-SITOSTEROL	P	C29H50O	414.386	437.374	3.90671	[M+Na]+	7.845	-	3	C18	Lipids and lipid-like molecules	Steroids and steroid derivatives	Stigmastanes and derivatives	"83-46-5"	HMDB0000852	C01753	map00100;map01060;map01062;map01100;map01110	LMST01040129	-	OC1CC2=CCC3C(CCC4(C)C(CCC34)C(C)CCC(CC)C(C)C)C2(C)CC1	KZJWDPNRJALLNS-VJSFXXLFSA-N	1.63321e+06	3.08694e+06	1.0264e+06	913455	396774	1.83429e+06	665560	1.64705e+06	491556	2.99972e+06	1.51516e+06	1.31052e+06	1.0303	0.0430681	0.977106	0.472222	0.123959
Com_11929_pos	Racemodine	P	C23H35NO7	437.241	438.25	3.47195	[M+H]+	6.004	-	3	C18	Organic acids and derivatives	Carboxylic acids and derivatives	Tricarboxylic acids and derivatives	-	-	-	-	-	-	CC=C(C)C(=O)OC1CCN2C1C(CC2)COC(=O)C(=CC)COC(=O)CC(C)(C)O	IFOJBJYZVQYKHB-HEWCMQNGSA-N	2.40639e+06	2.50608e+06	2.40227e+06	3.13209e+06	2.37099e+06	2.19245e+06	2.35309e+06	4.60483e+06	2.69658e+06	3.83439e+06	2.51417e+06	2.22368e+06	0.823529	-0.280108	0.251827	0.666667	0.202464
Com_1192_neg	N-acetylglucosaminylasparagine	N	C12H21N3O8	335.133	334.125	0.71368	[M-H]-	1.3	-	3	C18	Organic oxygen compounds	Organooxygen compounds	Carbohydrates and carbohydrate conjugates	"2776-93-4"	HMDB0000489	C04540	-	-	123826	CC(=O)NC1C(C(C(OC1NC(=O)CC(C(=O)O)N)CO)O)O	YTTRPBWEMMPYSW-HRRFRDKFSA-N	75885.3	213621	315913	661812	196782	371244	433447	321526	1.63081e+06	1.98771e+06	696631	2.77508e+06	0.233934	-2.09583	0.0158723	0.916667	1.02167
Com_11930_pos	Terpendole E	P	C28H39NO3	437.293	438.298	5.41777	[M+H]+	9.573	0.96	2	C18	Organoheterocyclic compounds	Naphthopyrans	-	-	-	C20536	map00403;map01110	-	-	CC12CCC3C(C1CCC4C2(C5=C(C4)C6=CC=CC=C6N5)C)(C(CC(O3)C(C)(C)O)O)C	SVYIMXYKHRBHSG-KYYKPQATSA-N	1.9057e+08	1.85169e+08	1.96759e+08	2.35475e+08	1.09906e+08	1.4096e+08	3.12065e+07	2.04621e+08	1.03199e+08	2.18479e+08	1.82292e+08	2.31707e+08	1.0899	0.124191	0.50415	0.472222	0.46074
Com_11931_pos	8-{3-[(2Z,5Z)-Octa-2,5-dien-1-yl]oxiran-2-yl}octanoylcarnitine	P	C25H43NO5	437.314	438.321	0.28213	[M+H]+	7.031	-	3	C18	Lipids and lipid-like molecules	Fatty Acyls	Fatty acid esters	"-"	HMDB0241889	-	-	-	-	CCC=CCC=CCC1OC1CCCCCCCC(=O)OC(CC([O-])=O)C[N+](C)(C)C	NFDSDDXSXIEBKH-UHFFFAOYSA-N	2.1362e+07	2.12619e+07	3.31932e+07	1.72009e+07	2.88701e+07	2.94343e+07	1.19117e+07	4.20997e+07	6.6577e+06	3.9549e+07	2.62733e+07	5.52236e+07	0.832746	-0.264052	0.949353	0.583333	0.0228064
Com_11942_pos	(5Z,9Z)-Nonadeca-5,9-dienoylcarnitine	P	C26H47NO4	437.351	438.358	0.13793	[M+H]+	7.74	-	3	C18	Lipids and lipid-like molecules	Fatty Acyls	Fatty acid esters	"-"	HMDB0241566	-	-	-	-	CCCCCCCCCC=CCCC=CCCCC(=O)OC(CC([O-])=O)C[N+](C)(C)C	AOVLYRQWSAKFMV-UHFFFAOYSA-N	4.23418e+06	2.66323e+06	4.23674e+06	4.98895e+06	5.24336e+06	9.78905e+06	1.55398e+06	9.27163e+06	2.89707e+06	1.16956e+07	8.09196e+06	3.75366e+07	0.43852	-1.18928	0.423917	0.638889	0.433833
Com_1194_neg	6-hydroxy-7-phenyl-4-[(piperidin-1-yl)methyl]-2H-chromen-2-one	N	C21H21NO3	335.152	334.142	8.70694	[M-H]-	5.042	-	3	C18	Phenylpropanoids and polyketides	Coumarins and derivatives	Hydroxycoumarins	"859141-72-3"	-	-	-	-	1767368	C1CCN(CC1)CC2=CC(=O)OC3=CC(=C(C=C23)O)C4=CC=CC=C4	UBFUFMRKRXNGPA-UHFFFAOYSA-N	511197	1.16514e+06	1.30752e+06	87116.8	98256.7	74353	1.90662e+06	38425	69331.3	1.68764e+06	61212.3	93552	0.841009	-0.249807	0.679019	0.611111	0.34571
Com_11950_pos	Phe Trp Ser	P	C23H26N4O5	438.19	439.199	3.62261	[M+H]+	6.748	0.71	2	C18	Organic acids and derivatives	Carboxylic acids and derivatives	Amino acids, peptides, and analogues	-	-	-	-	-	-	C1=CC=C(C=C1)CC(C(=O)NC(CC2=CNC3=CC=CC=C32)C(=O)NC(CO)C(=O)O)N	WDOCBGZHAQQIBL-IHPCNDPISA-N	4.39306e+07	1.41675e+08	1.34473e+08	5.20681e+07	4.64542e+07	4.38557e+07	9.01328e+07	7.94528e+07	4.8032e+07	5.98573e+07	4.39098e+07	5.29031e+07	1.23556	0.30517	0.701589	0.555556	0.367096
Com_11951_pos	Ebracteatoside D	P	C19H34O11	438.21	439.218	2.46432	[M+H]+	5.056	-	3	C18	Lipids and lipid-like molecules	Fatty Acyls	Fatty acyl glycosides	-	-	-	-	-	-	C=CC(CCCCCO)OC1C(C(C(C(O1)COC2C(C(C(CO2)O)O)O)O)O)O	KTXHXKVYQSVMQS-XXVXCGOISA-N	5.18398e+06	6.53015e+06	8.0994e+06	1.016e+07	3.94314e+06	1.25384e+07	69282.1	1.20976e+07	1.22542e+06	8.52602e+06	1.20571e+06	6.78507e+06	1.55321	0.635251	0.17409	0.666667	1.89832
Com_11953_pos	Thr Arg Tyr	P	C19H30N6O6	438.223	439.23	0.63618	[M+H]+	6.225	0.69	2	C18	Organic acids and derivatives	Carboxylic acids and derivatives	Amino acids, peptides, and analogues	-	-	-	-	-	-	CC(C(C(=O)NC(CCCN=C(N)N)C(=O)NC(CC1=CC=C(C=C1)O)C(=O)O)N)O	UNURFMVMXLENAZ-KJEVXHAQSA-N	2.91258e+06	6.70484e+06	4.61361e+06	6.33934e+06	3.09882e+06	5.75998e+06	2.27799e+06	6.96726e+06	1.0959e+06	5.84854e+06	388995	2.79572e+06	1.51897	0.603094	0.155239	0.722222	0.679246
Com_11954_pos	Ochrolifuanine A	P	C29H34N4	438.278	439.29	9.21023	[M+H]+	6.36	-	3	C18	Alkaloids and derivatives	Harmala alkaloids	-	-	-	C09229	-	-	-	CCC1CN2CCC3=C(C2CC1CC4C5=C(CCN4)C6=CC=CC=C6N5)NC7=CC=CC=C37	BYHWAEAVIGYEBJ-QJTMEEEXSA-N	2.27393e+06	1.88048e+06	947414	2.28662e+06	2.08224e+06	593404	334637	2.6958e+06	1.77285e+06	2.89108e+06	1.89781e+06	2.95635e+06	0.802013	-0.318302	0.747067	0.638889	0.199524
Com_11966_pos	(10Z)-Nonadec-10-enoylcarnitine	P	C26H49NO4	439.366	440.373	0.47275	[M+H]+	8.34	0.70	2	C18	Lipids and lipid-like molecules	Fatty Acyls	Fatty acid esters	"-"	HMDB0241564	-	-	-	-	CCCCCCCCC=CCCCCCCCCC(=O)OC(CC([O-])=O)C[N+](C)(C)C	NMJPCCCRCOPAFC-UHFFFAOYSA-N	5.06451e+06	5.21668e+06	6.38621e+06	4.68575e+06	5.07659e+06	3.61091e+06	6.68297e+06	1.02854e+07	5.64811e+06	5.7761e+06	1.47345e+07	1.77728e+07	0.493279	-1.01952	0.0269396	0.944444	0.570112
Com_11968_pos	Garajonone	P	C22H32O9	440.205	441.209	6.1193	[M+H]+	6.099	0.55	2	C18	Lipids and lipid-like molecules	Prenol lipids	Diterpenoids	-	-	-	-	-	-	CC1CC23C(CC1=O)(C4(CC(O2)(C5(C3(C4(C(C5(C(C)C)O)OC(=O)C)O)O)C)O)C)O	VQIXTEBDQIBFTP-TXJORZTCSA-N	6.4848e+06	7.42405e+06	7.64005e+06	1.17231e+07	6.41138e+06	1.10806e+07	5.91139e+06	7.8071e+06	4.46545e+06	5.22264e+06	4.6703e+06	4.35643e+06	1.56518	0.646329	0.0112042	0.888889	0.763225
Com_11972_pos	Phe Phe Lys	P	C24H32N4O4	440.242	441.245	9.78412	[M+H]+	6.065	0.51	2	C18	Organic acids and derivatives	Carboxylic acids and derivatives	Amino acids, peptides, and analogues	-	-	-	-	-	-	C1=CC=C(C=C1)CC(C(=O)NC(CC2=CC=CC=C2)C(=O)NC(CCCCN)C(=O)O)N	RBRNEFJTEHPDSL-ACRUOGEOSA-N	4.4216e+06	2.80995e+06	5.70681e+06	8.62447e+06	4.61564e+06	3.78643e+06	6.39091e+06	6.42595e+06	5.17247e+06	4.36999e+06	5.75399e+06	1.82758e+06	1.0008	0.00115667	0.9529	0.583333	0.0558385
Com_11974_pos	Simvastatin	P	C25H38O5	418.272	441.261	0.13132	[M+Na]+	6.424	0.55	2	C18	Organoheterocyclic compounds	Lactones	Delta valerolactones	"79902-63-9"	HMDB0005007	-	-	-	-	O=C1OC(CCC2C(C=CC3=CC(C)CC(OC(=O)C(C)(C)CC)C32)C)CC(O)C1	RYMZZMVNJRMUDD-XOWITSDISA-N	2.69433e+07	2.6066e+07	2.91151e+07	3.8473e+07	2.53924e+07	4.7304e+07	2.751e+07	7.55389e+07	2.47579e+07	7.38471e+07	4.31385e+07	4.27246e+07	0.672287	-0.572852	0.166614	0.694444	0.681472
Com_11975_pos	Klyxumine B	P	C24H40O7	440.277	441.28	9.64338	[M+H]+	8.457	0.58	2	C18	Lipids and lipid-like molecules	Prenol lipids	Diterpenoids	-	-	-	-	-	-	CC(C)C1CCC(C2C1C3C(CCCC(C(C2O3)O)(C)OC(=O)C)(C)O)(C)OC(=O)C	ULRJPFSIVFAPGP-MQBLNODSSA-N	2.44388e+07	2.37007e+07	2.63968e+07	3.49383e+07	2.30576e+07	4.29345e+07	2.49683e+07	6.81954e+07	2.24378e+07	6.68167e+07	3.91062e+07	3.87459e+07	0.674171	-0.568814	0.168001	0.694444	0.525743
Com_11979_pos	Pfaffic acid	P	C29H44O3	440.329	441.34	7.72188	[M+H]+	7.271	0.78	2	C18	Lipids and lipid-like molecules	Prenol lipids	Triterpenoids	-	-	C08965	-	LMPR0106250001	-	CC1(C2CCC3(C(C2(CCC1O)C)CC=C4C3(CC5C6(CCC5(C4C6)C(=O)O)C)C)C)C	AXDBORJNOUXIBC-FZVIGMKHSA-N	1.94752e+07	2.65882e+07	2.60525e+07	1.16548e+07	1.87653e+07	1.49702e+07	7.34005e+06	2.18643e+07	1.71916e+07	8.05423e+06	2.00445e+07	4.25464e+06	1.49216	0.577399	0.122656	0.722222	1.03236
Com_1197_pos	Procurcumenol	P	C15H22O2	234.162	217.159	0.02994	[M+H-H2O]+	9.789	0.87	2	C18	Lipids and lipid-like molecules	Prenol lipids	Sesquiterpenoids	"21698-40-8"	-	-	-	-	189061	CC1=CC(=O)C(=C(C)C)C[C@H]2[C@H]1CC[C@]2(C)O	RHBOHEXDGUVIIY-WHOFXGATSA-N	3.6101e+07	1.8434e+07	3.18945e+07	4.9005e+07	2.36901e+07	3.90833e+07	3.94023e+07	5.77005e+07	4.90385e+07	8.78985e+07	5.91064e+07	6.3685e+07	0.555467	-0.848228	0.00816204	0.972222	2.08528
Com_11982_pos	N-Stearoyl Arginine	P	C24H48N4O3	440.373	441.378	5.06905	[M+H]+	8.345	-	3	C18	Organic acids and derivatives	Carboxylic acids and derivatives	Amino acids, peptides, and analogues	"-"	HMDB0241937	-	-	LMFA08020136	10275032	CCCCCCCCCCCCCCCCCC(=O)NC(CCCN=C(N)N)C(O)=O	NKGQJPIKJYXDCX-UHFFFAOYSA-N	1.24302e+06	615692	740625	577646	944561	409823	2.69481e+06	3.16537e+06	1.49419e+06	3.3688e+06	3.06486e+06	3.70039e+06	0.259107	-1.94838	6.81576e-05	1	1.45533
Com_11983_pos	N-Acetoacetyl-N-deacetylcolchicine	P	C24H27NO7	441.179	442.185	2.66257	[M+H]+	5.636	0.51	2	C18	Benzenoids	Phenol ethers	Anisoles	-	-	-	-	-	-	C12=C([C@H](CCc3c1c(c(c(c3)OC)OC)OC)NC(=O)CC(=O)C)[C@@H]1[C@@H]2C=C(C1=O)OC	UMXLNCVITIMMEP-OCLQORDUNA-N	1.4522e+07	9.98509e+06	1.24445e+07	1.09469e+07	1.15539e+07	1.78299e+07	5.99136e+06	1.17051e+07	4.16272e+06	1.23238e+07	7.72716e+06	3.67961e+07	0.981907	-0.0263415	0.500961	0.666667	0.154908
Com_11984_pos	3-N-(2-Fluoroethyl)spiperone	P	C25H29F2N3O2	441.223	442.228	4.24036	[M+H]+	8.023	-	3	C18	Organic oxygen compounds	Organooxygen compounds	Carbonyl compounds	"-"	HMDB0245941	-	-	-	129198	FCCN1CN(C2=CC=CC=C2)C2(CCN(CCCC(=O)C3=CC=C(F)C=C3)CC2)C1=O	MNARAEXGMVEFDO-UHFFFAOYSA-N	6.03136e+06	4.53536e+06	2.54544e+06	9.57655e+06	4.26384e+06	5.0909e+06	1.02298e+06	9.39759e+06	1.63679e+06	4.4887e+06	1.54043e+06	9.38822e+06	1.16629	0.221925	0.343425	0.666667	0.91709
Com_11985_pos	N-(alpha-Linolenoyl) Tyrosine	P	C27H39NO4	441.288	442.295	0.3619	[M+H]+	8.307	0.86	2	C18	Organic acids and derivatives	Carboxylic acids and derivatives	Amino acids, peptides, and analogues	"259143-19-6"	-	-	-	-	-	CCC=CCC=CCC=CCCCCCCCC(=O)NC(CC1=CC=C(C=C1)O)C(=O)O	DEQLZTQITSWABQ-GMOGWPNXSA-N	2.44388e+07	2.37007e+07	2.63968e+07	3.49383e+07	2.30576e+07	4.29345e+07	2.49683e+07	6.81954e+07	2.24378e+07	6.68167e+07	3.91062e+07	3.87459e+07	0.674171	-0.568814	0.168001	0.694444	0.644529
Com_11986_pos	N-Arachidonoyl Histidine	P	C26H39N3O3	441.299	442.305	2.14153	[M+H]+	7.694	-	3	C18	Organic acids and derivatives	Carboxylic acids and derivatives	Amino acids, peptides, and analogues	"-"	HMDB0241996	-	-	LMFA08020131	75955266	CCCCCC=CCC=CCC=CCC=CCCCC(=O)NC(CC1=CN=CN1)C(O)=O	ABUCWBYLNFOFEI-UHFFFAOYSA-N	1.5589e+06	1.81908e+06	1.77185e+06	1.83189e+06	2.04232e+06	1.20014e+06	2.13319e+06	2.38608e+06	2.72734e+06	2.52115e+06	2.53483e+06	116791	0.823244	-0.280608	0.810484	0.833333	0.134801
Com_11987_pos	(12Z)-10-Hydroxyoctadecenoylcarnitine	P	C25H47NO5	441.345	442.353	0.18701	[M+H]+	7.615	0.68	2	C18	Lipids and lipid-like molecules	Fatty Acyls	Fatty acid esters	"-"	HMDB0241535	-	-	-	-	CCCCCC=CCC(O)CCCCCCCCC(=O)OC(CC([O-])=O)C[N+](C)(C)C	YJDCDSFTLGLFHU-UHFFFAOYSA-N	4.79715e+07	6.40916e+07	8.6953e+07	4.56369e+07	4.53316e+07	8.32156e+07	275621	1.37628e+08	8.69904e+06	1.08424e+08	1.45e+07	1.78827e+08	0.83238	-0.264686	0.353972	0.5	1.04075
Com_11997_pos	Trp Thr His	P	C21H26N6O5	442.196	443.205	2.16294	[M+H]+	9.146	-	3	C18	Organic acids and derivatives	Carboxylic acids and derivatives	Amino acids, peptides, and analogues	-	-	-	-	-	-	CC(C(C(=O)NC(CC1=CN=CN1)C(=O)O)NC(=O)C(CC2=CNC3=CC=CC=C32)N)O	MPYZGXUYLNPSNF-NAZCDGGXSA-N	4.19486e+06	1.95207e+06	1.22137e+06	3.44129e+06	672389	3.71282e+06	1.91646e+06	5.40022e+06	2.28617e+06	3.15265e+06	3.25218e+06	5.36492e+06	0.710947	-0.492185	0.2243	0.638889	0.392803
Com_11_neg	cyano-alanine	N	C4H6N2O2	114.043	113.036	0.97593	[M-H]-	1.315	0.64	1	C18	Organic acids and derivatives	Carboxylic acids and derivatives	Amino acids, peptides, and analogues	"6232-19-5"	HMDB0060245	C02512	map00460;map01100;map01110	-	439742	C(C#N)[C@@H](C(=O)O)N	BXRLWGXPSRYJDZ-VKHMYHEASA-N	428644	900400	959542	2.75691e+06	971426	3.00431e+06	1.31493e+06	1.2207e+06	1.72615e+06	1.94093e+06	2.21866e+06	636004	0.99601	-0.00576718	0.671998	0.583333	0.263327
Com_11_pos	Choline	P	C5H14NO	104.108	104.107	3.52952	[M+H]+	1.333	1.00	1	C18	Organic nitrogen compounds	Organonitrogen compounds	Quaternary ammonium salts	"62-49-7"	HMDB0000097	C00114	map00260;map00552;map00564;map00670;map01100;map02010;map04725;map04976;map04981;map05231	-	305	C[N+](C)(C)CCO	OEYIOHPDSNJKLS-UHFFFAOYSA-N	1.03966e+10	1.00154e+10	8.99315e+09	1.47143e+10	9.01646e+09	1.10782e+10	1.35578e+10	1.18795e+10	1.08068e+10	1.55445e+10	1.02758e+10	9.2422e+09	0.900535	-0.151145	0.356546	0.694444	0.614811
Com_12001_pos	Ascorbyl stearate	P	C24H42O7	442.293	443.298	4.32779	[M+H]+	8.307	-	3	C18	Lipids and lipid-like molecules	Fatty Acyls	Fatty acid esters	"10605-09-1"	HMDB0038242	C20340	-	LMFA07010789	54676866	CCCCCCCCCCCCCCCCCC(=O)OCC(O)C1OC(=O)C(O)=C1O	LITUBCVUXPBCGA-UHFFFAOYSA-N	1.39989e+06	1.25801e+06	497654	1.48309e+06	1.42032e+06	1.35286e+06	1.39492e+06	227641	147378	1.81907e+06	1.6097e+06	1.8145e+06	1.05684	0.0797516	0.468725	0.583333	0.640116
Com_12004_pos	DG(8:0/a-15:0/0:0)	P	C26H50O5	442.366	443.371	4.44782	[M+H]+	7.096	-	3	C18	Lipids and lipid-like molecules	Glycerolipids	Diradylglycerols	"-"	HMDB0092921	-	-	-	131802092	[H][C@](CO)(COC(=O)CCCCCCC)OC(=O)CCCCCCCCCCC(C)CC	SUFHSDJUHDNGCN-CGAIIQECSA-N	2.4418e+07	2.39526e+07	2.64597e+07	3.46588e+07	2.305e+07	4.28746e+07	2.49432e+07	6.83824e+07	2.27354e+07	6.67765e+07	3.89105e+07	3.90457e+07	0.672615	-0.572147	0.162849	0.694444	0.299703
Com_12005_pos	platensin A4	P	C24H29NO7	443.194	444.205	7.16155	[M+H]+	6.138	-	3	C18	Benzenoids	Benzene and substituted derivatives	Benzoic acids and derivatives	-	-	-	-	-	46885917	CC1(CC23CCC1CC2C(C(=O)C=C3)(C)CCC(=O)NC4=C(C=CC(=C4O)C(=O)O)O)O	PNAZDWJMYGFNNJ-NAXDPANMSA-N	1.37519e+06	1.97023e+06	2.26606e+06	2.16764e+06	1.24362e+06	1.8502e+06	1.35544e+06	4.00152e+06	1.55203e+06	2.89191e+06	1.65713e+06	1.56783e+06	0.83472	-0.260636	0.567253	0.472222	0.0939159
Com_12006_pos	Crenolanib	P	C26H29N5O2	443.232	444.236	7.5246	[M+H]+	6.138	-	3	C18	Organoheterocyclic compounds	Quinolines and derivatives	Aminoquinolines and derivatives	"670220-88-9"	HMDB0250534	-	-	-	10366136	CC1(COC2=CC=C3N(C=NC3=C2)C2=CC=C3C=CC=C(N4CCC(N)CC4)C3=N2)COC1	DYNHJHQFHQTFTP-UHFFFAOYSA-N	2.44388e+07	2.37007e+07	2.63968e+07	3.49383e+07	2.30576e+07	4.29345e+07	2.49683e+07	6.81954e+07	2.24378e+07	6.68167e+07	3.91062e+07	3.87459e+07	0.674171	-0.568814	0.168001	0.694444	0.343346
Com_12009_pos	Puqienine B	P	C28H45NO3	443.34	444.347	0.43264	[M+H]+	5.977	-	3	C18	Organoheterocyclic compounds	Piperidines	-	-	-	-	-	-	-	CC1CC(C(N(C1)C)C(C)C2CCC3C4CC(=O)C5CC(CCC5(C4CC3=C2C)C)O)O	RITHKXDOKOLLCZ-PXRUYVGHSA-N	2.44388e+07	2.37007e+07	2.63968e+07	3.49383e+07	2.30576e+07	4.29345e+07	2.49683e+07	6.81954e+07	2.24378e+07	6.68167e+07	3.91062e+07	3.87459e+07	0.674171	-0.568814	0.168001	0.694444	0.901381
Com_1200_pos	2,6-Di-tert-butyl-4-ethylphenol	P	C16H26O	234.198	217.195	1.39352	[M+H-H2O]+	10.437	0.61	1	C18	Benzenoids	Benzene and substituted derivatives	Phenylpropanes	"4130-42-1"	HMDB0040179	-	-	-	20087	CCC1=CC(=C(C(=C1)C(C)(C)C)O)C(C)(C)C	BVUXDWXKPROUDO-UHFFFAOYSA-N	1.21426e+08	1.61001e+08	1.23259e+08	1.0294e+07	2.52457e+07	4.72363e+06	1.9796e+08	5.39156e+06	1.60207e+08	5.51374e+06	8.68758e+07	1.5539e+08	0.729463	-0.455093	0.798146	0.583333	0.207491
Com_12010_pos	13-Hydroxyoctadecanoylcarnitine	P	C25H49NO5	443.361	444.368	1.27539	[M+H]+	8.087	0.61	2	C18	Lipids and lipid-like molecules	Fatty Acyls	Fatty acid esters	"-"	HMDB0241521	-	-	-	-	CCCCCC(O)CCCCCCCCCCCC(=O)OC(CC([O-])=O)C[N+](C)(C)C	DLMLREHNHPYYRN-UHFFFAOYSA-N	3.1215e+07	3.2107e+07	3.93292e+07	3.18257e+07	3.49763e+07	2.58137e+07	2.7728e+07	5.06739e+07	3.97923e+07	5.44783e+07	4.16486e+07	6.39755e+07	0.70165	-0.511176	0.0417294	0.861111	0.162614
Com_12021_pos	Aglacin D	P	C24H28O8	444.178	445.187	3.50904	[M+H]+	7.21	-	3	C18	Lignans, neolignans and related compounds	Aryltetralin lignans	-	-	-	-	-	-	-	COC1=CC(=CC(=C1OC)OC)C2C3COCC3C(=O)C4=CC(=C(C(=C24)OC)OC)OC	UDMGAFIGOTWFTR-SPYBWZPUSA-N	1.45939e+07	3.51323e+07	2.58441e+07	4.23184e+06	1.4401e+07	235215	3.72678e+06	3.22101e+06	5.82492e+06	729524	2.30329e+06	431523	5.81622	2.54008	0.151008	0.805556	1.00185
Com_12022_pos	Lovastatin hydroxy acid observed in lovastatin standard	P	C24H38O6	422.267	445.256	0.42998	[M+Na]+	8.417	-	3	C18	Organic acids and derivatives	Hydroxy acids and derivatives	Medium-chain hydroxy acids and derivatives	-	-	-	-	-	-	O=C(O)CC(O)CC(O)CCC1C(C=CC2=CC(C)CC(OC(=O)C(C)CC)C21)C	QLJODMDSTUBWDW-BXMDZJJMSA-N	1.46892e+06	1.03937e+06	1.25434e+06	1.19982e+06	1.39338e+06	1.11093e+06	1.25494e+06	200405	197702	1.52018e+06	1.70487e+06	228630	1.46214	0.548082	0.130243	0.555556	0.885057
Com_12026_pos	N-Nitrosotomatidine	P	C27H44N2O3	444.335	445.34	5.26166	[M+H]+	7.536	0.62	2	C18	Lipids and lipid-like molecules	Steroids and steroid derivatives	Steroidal alkaloids	"4847-05-6"	HMDB0034102	-	-	-	-	[H][C@]12C[C@@]3([H])[C@]4([H])CC[C@@]5([H])C[C@@H](O)CC[C@]5(C)[C@@]4([H])CC[C@]3(C)[C@@]1([H])[C@H](C)[C@]1(CC[C@H](C)CN1N=O)O2	SGPLNSURQYXVNX-VXPJTDKGSA-N	1.47368e+06	169509	1.42235e+06	1.42471e+06	1.44889e+06	1.18171e+06	1.50222e+06	191669	1.45262e+06	754377	1.83039e+06	1.53134e+06	0.980479	-0.0284408	0.994718	0.694444	0.0407935
Com_12031_pos	Platyphyllonol-5-O-beta-D-xylopyranoside	P	C24H30O8	446.194	447.199	5.91759	[M+H]+	5.717	-	3	C18	Phenylpropanoids and polyketides	Diarylheptanoids	Linear diarylheptanoids	-	-	-	-	-	-	C1C(C(C(C(O1)OC(CCC2=CC=C(C=C2)O)CC(=O)CCC3=CC=C(C=C3)O)O)O)O	GTGWRSYHHGXYAS-FCUGFLGKSA-N	403105	219179	495913	370577	86127.1	597438	325216	129263	112997	298318	167111	208119	1.75044	0.807719	0.20032	0.777778	0.269316
Com_12033_pos	Sacranoside A	P	C21H34O10	446.215	447.219	8.57038	[M+H]+	7.112	0.51	2	C18	Lipids and lipid-like molecules	Prenol lipids	Terpene glycosides	-	-	-	-	-	-	CC1(C2CC=C(C1C2)COC3C(C(C(C(O3)COC4C(C(C(CO4)O)O)O)O)O)O)C	ZNYZPDGJGQZDPM-LRXHGMJHSA-N	3.33284e+06	1.09289e+06	309425	760747	2.09476e+06	1.21794e+06	849852	224427	126414	183941	119915	662627	4.06455	2.0231	0.0127	0.916667	1.93056
Com_12034_pos	Trp Glu Ile	P	C22H30N4O6	446.217	447.222	4.61052	[M+H]+	5.451	-	3	C18	Organic acids and derivatives	Carboxylic acids and derivatives	Amino acids, peptides, and analogues	-	-	-	-	-	-	CCC(C)C(C(=O)O)NC(=O)C(CCC(=O)O)NC(=O)C(CC1=CNC2=CC=CC=C21)N	WCTYCXZYBNKEIV-SXNHZJKMSA-N	5.25609e+06	2.42205e+06	2.91189e+06	2.86744e+06	1.99969e+06	2.7991e+06	6.01267e+06	8.93753e+06	3.07952e+06	1.06268e+07	6.01212e+06	4.08859e+06	0.471042	-1.08607	0.0130101	0.944444	1.6496
Com_12035_pos	Atranone B	P	C25H34O7	446.23	447.235	5.39942	[M+H]+	6.904	-	3	C18	Organoheterocyclic compounds	Furofurans	-	-	-	-	-	-	-	CC1=C2C3C(C(=O)O2)C(OC3C(=CCC4C(=C(C(=O)OC4(CC1)C)OC)C(C)C)C)(C)O	BDGOANHBKYFDGC-OHCOVCQESA-N	1.66233e+06	1.08289e+06	1.60645e+06	1.23993e+06	1.87385e+06	1.53687e+06	1.63753e+06	847060	1.10956e+06	1.01218e+06	1.2882e+06	1.0605e+06	1.29436	0.372239	0.0598351	0.805556	0.888007
Com_12037_pos	Tyromycin A	P	C26H38O6	446.267	447.271	6.1452	[M+H]+	6.571	0.66	2	C18	Organic acids and derivatives	Carboxylic acids and derivatives	Tetracarboxylic acids and derivatives	-	-	-	-	-	-	CC1=C(C(=O)OC1=O)CCCCCCCCCCCCCCCCC2=C(C(=O)OC2=O)C	ZOXQKIRYCLFUCD-UHFFFAOYSA-N	1.38936e+07	3.29801e+07	2.33054e+07	9.39089e+06	2.98127e+07	1.0092e+07	2.10788e+07	1.2384e+07	2.89178e+07	8.31274e+06	1.76967e+07	4.98222e+06	1.27955	0.35564	0.43378	0.666667	0.298718
Com_12040_pos	Menahydroquinone-4	P	C31H42O2	446.318	447.329	6.9139	[M+H]+	7.316	-	3	C18	Lipids and lipid-like molecules	Prenol lipids	Diterpenoids	"-"	HMDB0254433	-	-	-	162393	CC(C)=CCCC(C)=CCCC(C)=CCCC(C)=CCC1=C(O)C2=CC=CC=C2C(O)=C1C	NIOZAZRLJCBEGX-UHFFFAOYSA-N	9.14819e+06	204923	4.24959e+06	403685	6.55129e+06	699692	7.59593e+06	1.97249e+06	9.09231e+06	269027	7.24621e+06	254969	0.804261	-0.314264	0.793457	0.555556	0.515601
Com_12042_pos	Glycoerysodin	P	C23H29NO8	447.189	448.193	8.18215	[M+H]+	5.845	-	3	C18	Alkaloids and derivatives	Erythrina alkaloids	Erythrinanes	-	-	-	-	-	-	COC1=C(C=C2CCN3CC=C4C3(C2=C1)CC(C=C4)OC5C(C(C(C(O5)CO)O)O)O)O	CVGQWSFZNXTOIQ-HWOUXBBMSA-N	66603.4	117546	1.11555e+06	118053	132353	787798	1.28028e+06	2.02938e+06	1.22085e+06	1.34605e+06	1.44808e+06	1.46618e+06	0.265948	-1.91078	0.00993454	1	1.71056
Com_12043_pos	Arginyl-glycyl-glutamyl-serine	P	C16H29N7O8	447.208	448.212	7.38402	[M+H]+	6.044	-	3	C18	Organic acids and derivatives	Carboxylic acids and derivatives	Amino acids, peptides, and analogues	"-"	HMDB0248575	-	-	-	3266821	NC(CCCN=C(N)N)C(=O)NCC(=O)NC(CCC(O)=O)C(=O)NC(CO)C(O)=O	DJXDNYKQOZYOFK-UHFFFAOYSA-N	1.1836e+06	88658.4	180541	199323	895172	121358	1.28047e+06	2.03068e+06	1.15015e+06	1.26411e+06	1.34849e+06	1.37755e+06	0.315763	-1.66308	0.0131649	0.972222	1.47293
Com_1204_neg	Prostaglandin E1	N	C20H34O5	354.241	335.22	7.78808	[M-H-H2O]-	8.622	0.58	2	C18	Lipids and lipid-like molecules	Fatty Acyls	Eicosanoids	"745-65-3"	HMDB0001442	C04741	-	LMFA03010134	5280723	CCCCC[C@H](O)\C=C\[C@H]1[C@H](O)CC(=O)[C@@H]1CCCCCCC(O)=O	GMVPRGQOIOIIMI-DWKJAMRDSA-N	4.08246e+06	1.34826e+07	1.24895e+07	4.99821e+06	7.7281e+06	7.21153e+06	7.24603e+06	1.74108e+07	1.24237e+07	9.35984e+06	1.01091e+07	1.15795e+07	0.73379	-0.446561	0.147816	0.694444	0.679521
Com_1204_pos	ISO-1	P	C12H13NO4	235.084	218.081	0.14281	[M+H-H2O]+	5.275	0.64	1	C18	Benzenoids	Phenols	1-hydroxy-2-unsubstituted benzenoids	"478336-92-4"	HMDB0253597	-	-	-	4633677	COC(=O)CC1CC(=NO1)C2=CC=C(C=C2)O	AIXMJTYHQHQJLU-UHFFFAOYSA-N	1.3959e+07	3.06421e+07	4.38312e+07	5.60972e+07	4.38007e+07	6.06113e+07	2.93003e+07	4.08112e+07	1.83132e+07	4.89269e+07	3.18339e+07	3.95143e+07	1.19282	0.254377	0.654285	0.666667	0.484484
Com_12055_pos	Phe Pro Trp	P	C25H28N4O4	448.211	449.219	2.19466	[M+H]+	7.873	0.53	2	C18	Organic acids and derivatives	Carboxylic acids and derivatives	Amino acids, peptides, and analogues	-	-	-	-	-	-	C1CC(N(C1)C(=O)C(CC2=CC=CC=C2)N)C(=O)NC(CC3=CNC4=CC=CC=C43)C(=O)O	BSJCSHIAMSGQGN-BVSLBCMMSA-N	3.27763e+07	3.86315e+07	1.70367e+07	5.5624e+06	1.94645e+07	1.11617e+06	1.92662e+06	2.13867e+06	730805	7.38007e+08	491120	7.62975e+08	0.0760737	-3.71646	0.902761	0.611111	0.257063
Com_12056_pos	Cubebinin	P	C24H32O8	448.21	449.219	4.4281	[M+H]+	7.114	0.53	2	C18	Lignans, neolignans and related compounds	Furanoid lignans	Tetrahydrofuran lignans	"96238-92-5"	HMDB0033273	-	-	-	75048911	COC1=CC(CC2COC(O)C2CC2=CC(OC)=C(OC)C(OC)=C2)=CC(OC)=C1OC	PIYHDSUVUSVLGU-UHFFFAOYSA-N	6.97765e+06	9.73684e+06	2.67789e+06	2.74107e+06	9.51576e+06	5.28406e+06	1.1597e+06	1.05137e+06	1.74587e+06	1.23177e+06	1.53174e+06	1.331e+06	4.58716	2.1976	0.00129497	1	1.11531
Com_12059_pos	(3S,5R,6S)-5,6-Epoxy-5,6-dihydro-3-hydroxy-8'-apo-beta,psi-carotenal	P	C30H40O3	448.298	449.309	8.76148	[M+H]+	6.261	-	3	C18	Lipids and lipid-like molecules	Prenol lipids	Triterpenoids	-	HMDB0302032	-	-	-	-	CC(=CC=CC=C(C)C=CC=C(C)C=O)C=CC=C(C)C=CC12C(CC(CC1(O2)C)O)(C)C	TUSQPOXZYYVVMH-WMRQXDNJSA-N	2.52009e+06	3.9169e+06	549551	2.91713e+06	6.2567e+06	2.93542e+06	2.99656e+06	3.23442e+06	3.02836e+06	3.06731e+06	3.17055e+06	3.09615e+06	1.02702	0.0384682	0.604873	0.666667	0.192339
Com_12063_pos	Hypognavine	P	C27H31NO5	449.22	450.224	7.22263	[M+H]+	5.871	0.61	2	C18	Lipids and lipid-like molecules	Prenol lipids	Diterpenoids	-	-	-	-	-	-	CC12CC(C(C34C1C5CC67C3(CC(CC6C4N5C2)C(=C)C7O)O)O)OC(=O)C8=CC=CC=C8	BYXPUNYKMOQXSI-CSRWUROZSA-N	3.79828e+06	784645	675172	3.55687e+06	1.68308e+06	789698	1.89485e+06	782940	705491	232570	1.23209e+06	2.05947e+06	1.63415	0.708539	0.34452	0.638889	0.597365
Com_12067_pos	Icosa-8,11,14-trienoylcarnitine	P	C27H47NO4	449.351	450.358	0.47192	[M+H]+	7.891	0.63	2	C18	Lipids and lipid-like molecules	Fatty Acyls	Fatty acid esters	"-"	HMDB0241578	-	-	-	-	CCCCCC=CCC=CCC=CCCCCCCC(=O)OC(CC([O-])=O)C[N+](C)(C)C	RDIZZXFTCZPSRY-UHFFFAOYSA-N	3.43517e+07	3.07854e+07	3.08306e+07	2.28937e+07	2.35358e+07	2.32097e+07	2.86707e+06	6.48637e+07	1.75049e+07	4.85552e+07	1.45943e+07	2.97872e+07	0.929475	-0.105512	0.546886	0.583333	0.300001
Com_1206_pos	Lysylalanine	P	C9H19N3O3	217.143	218.15	0.18144	[M+H]+	1.188	0.73	1	C18	Organic acids and derivatives	Carboxylic acids and derivatives	Amino acids, peptides, and analogues	"17043-71-9"	HMDB0028944	-	-	-	7010504	CC(C(=O)O)NC(=O)C(CCCCN)N	QOOWRKBDDXQRHC-BQBZGAKWSA-N	2.69433e+07	2.6066e+07	2.91151e+07	3.8473e+07	2.53924e+07	4.7304e+07	2.751e+07	7.55389e+07	2.47579e+07	7.38471e+07	4.31385e+07	4.27246e+07	0.672287	-0.572852	0.166614	0.694444	0.789035
Com_12070_pos	Oligandriortholactone	P	C23H30O9	450.189	451.2	8.57919	[M+H]+	7.407	0.52	2	C18	Lipids and lipid-like molecules	Prenol lipids	Sesquiterpenoids	-	-	-	-	-	-	CC12COC3(C(C4(C1(CCC4COC(=O)C5=CC=CC=C5)O)CC(C2(CO)O)O3)O)OC	XRNAKPZSMCAUJS-WFDMPSLSSA-N	2.49276e+07	2.42764e+07	2.69048e+07	3.62378e+07	2.39939e+07	4.40072e+07	2.55367e+07	6.87308e+07	2.31232e+07	6.77456e+07	3.97829e+07	3.95987e+07	0.681798	-0.552584	0.173085	0.694444	0.334658
Com_12071_pos	Arg Phe Glu	P	C20H30N6O6	450.223	451.229	1.39761	[M+H]+	6.445	0.53	2	C18	Organic acids and derivatives	Carboxylic acids and derivatives	Amino acids, peptides, and analogues	-	-	-	-	-	-	C1=CC=C(C=C1)CC(C(=O)NC(CCC(=O)O)C(=O)O)NC(=O)C(CCCN=C(N)N)N	DPLFNLDACGGBAK-KKUMJFAQSA-N	1.82401e+07	1.5847e+07	2.2447e+07	2.63543e+07	1.70917e+07	1.14043e+07	1.76632e+07	2.4671e+07	1.70711e+07	1.60125e+07	1.83691e+07	2.24362e+07	0.958367	-0.0613496	0.650401	0.555556	0.202057
Com_12072_pos	Teucrolin F	P	C24H34O8	450.225	451.23	5.49183	[M+H]+	6.149	0.51	2	C18	Organic acids and derivatives	Carboxylic acids and derivatives	Dicarboxylic acids and derivatives	-	-	-	-	-	-	CC1C(C(C2(C(C1(C)CCC3=COC=C3)CCC(C24CO4)O)COC(=O)C)OC(=O)C)O	RGEIXNHVBDLHCF-GVNJJBQVSA-N	317122	109018	210171	137638	1.227e+06	1.20798e+06	157976	465999	131030	1.60061e+06	112176	246873	1.18207	0.241319	0.735298	0.527778	0.153371
Com_12073_pos	Pallidin (sesquiterpene)	P	C25H38O7	450.262	451.27	1.98684	[M+H]+	6.154	-	3	C18	Lipids and lipid-like molecules	Prenol lipids	Sesquiterpenoids	-	-	-	-	-	-	CC(C)C1CCC2(C1(CCC(C(C2)OC(=O)C3=CC(=C(C(=C3)OC)OC)OC)(C)O)O)C	MXZWEUNFKTYREI-FGLAVKMOSA-N	7.13092e+07	1.90821e+07	1.5177e+07	1.30876e+07	4.41137e+07	6.38009e+06	2.14763e+07	2.01399e+07	2.06167e+07	2.43189e+07	2.03144e+07	1.59363e+07	1.37741	0.46196	0.971766	0.638889	0.288189
Com_1207_pos	3,4-Dihydroxyphenylpyruvic acid	P	C9H8O5	196.037	219.026	0.49406	[M+Na]+	1.314	-	3	C18	Benzenoids	Benzene and substituted derivatives	Phenylpyruvic acid derivatives	"4228-66-4"	HMDB0304103	C04045	map00350;map01100	-	165198	OC1=C(O)C=C(CC(=O)C([O-])=O)C=C1	LQQFFJFGLSKYIR-UHFFFAOYSA-M	2.30878e+09	1.0331e+09	1.07985e+08	3.76977e+09	1.70443e+09	3.59554e+09	2.0012e+09	5.64023e+09	2.09069e+09	3.50369e+09	2.56518e+09	2.79311e+09	0.673311	-0.570656	0.224268	0.666667	1.1541
Com_12082_pos	PF-1052_130138	P	C26H39NO4	429.288	452.281	8.66762	[M+Na]+	9.354	0.52	2	C18	Organoheterocyclic compounds	Pyrrolidines	N-alkylpyrrolidines	-	-	-	-	-	-	O=C1C(C(=O)C(N1C)C(C)CC)=C(O)C2C(C=CC3CC(C)CC(C)C32)C4(OC4C)C	NPWKEUKXVOMELT-LNVKXUELSA-N	2.44388e+07	2.37007e+07	2.63968e+07	3.49383e+07	2.30576e+07	4.29345e+07	2.49683e+07	6.81954e+07	2.24378e+07	6.68167e+07	3.91062e+07	3.87459e+07	0.674171	-0.568814	0.168001	0.694444	0.505469
Com_12083_pos	(11Z,14Z)-Eicosadienoylcarnitine	P	C27H49NO4	451.366	452.373	0.76278	[M+H]+	8.254	0.67	2	C18	Lipids and lipid-like molecules	Fatty Acyls	Fatty acid esters	"-"	HMDB0240747	-	-	LMFA07070011	71464509	[H]\C(CCCCC)=C(/[H])C\C([H])=C(\[H])CCCCCCCCCC(=O)OC(CC([O-])=O)C[N+](C)(C)C	OLZWDVKTOGTVLC-UTJQPWESSA-N	3.49237e+07	3.10339e+07	3.39858e+07	2.66999e+07	2.95672e+07	1.66748e+07	1.1054e+07	7.34915e+07	9.39821e+06	5.21087e+07	2.28538e+07	3.88229e+07	0.832263	-0.264888	0.887745	0.527778	0.0487855
Com_12088_pos	1,8-Bis(4-hydroxybenzyl)-2,7-dihydroxy-4-methoxyphenanthrene	P	C29H24O5	452.162	453.166	7.22523	[M+H]+	6.75	-	3	C18	Benzenoids	Phenanthrenes and derivatives	Phenanthrols	-	-	-	-	-	-	COC1=C2C3=C(C=CC2=C(C(=C1)O)CC4=CC=C(C=C4)O)C(=C(C=C3)O)CC5=CC=C(C=C5)O	GEUHSSNGWHSGHA-UHFFFAOYSA-N	2.30025e+07	4.65736e+07	6.27395e+07	1.51027e+07	2.31805e+07	9.88471e+06	6.60595e+07	4.16729e+07	3.40828e+07	4.10782e+07	4.2562e+07	554293	0.798565	-0.324518	0.848305	0.611111	0.180921
Com_12090_pos	3,4,5-Trimethoxy-3',4'-dithoxybibenzyl 3'-O-glucoside	P	C22H28O10	452.168	453.172	7.29912	[M+H]+	6.358	0.50	2	C18	Phenylpropanoids and polyketides	Stilbenes	Stilbene glycosides	-	-	-	-	-	-	COC1=CC(=CC(=C1OC)O)CCC2=CC(=C(C=C2)O)OC3C(C(C(C(O3)CO)O)O)O	DDEQISZAMYYNGL-UTNFEIGLSA-N	2.89046e+07	2.43071e+07	2.65058e+07	3.97207e+07	3.69819e+07	2.08178e+07	2.02081e+07	2.92665e+07	2.1544e+07	2.69095e+07	2.35944e+07	8.81483e+06	1.35984	0.443437	0.127387	0.75	0.276913
Com_120_pos	2-Chloroaniline	P	C6H6ClN	127.019	128.027	9.6958	[M+H]+	1.138	-	3	C18	Benzenoids	Benzene and substituted derivatives	Aniline and substituted anilines	-	HMDB0245064	-	-	-	7240	C1=CC=C(C(=C1)N)Cl	AKCRQHGQIJBRMN-UHFFFAOYSA-N	1.19792e+08	1.30672e+08	1.44614e+08	1.36453e+08	1.04236e+08	1.41177e+08	9.78393e+07	1.80505e+08	9.33466e+07	1.54731e+08	1.18173e+08	1.12942e+08	1.02562	0.0364916	0.693274	0.611111	0.122033
Com_12103_pos	(9Z)-Icos-9-enoylcarnitine	P	C27H51NO4	453.382	454.389	0.321	[M+H]+	8.651	0.76	2	C18	Lipids and lipid-like molecules	Fatty Acyls	Fatty acid esters	"-"	HMDB0241572	-	-	-	-	CCCCCCCCCCC=CCCCCCCCC(=O)OC(CC([O-])=O)C[N+](C)(C)C	JBEFEJXBJYXSLO-UHFFFAOYSA-N	2.90588e+07	2.98019e+07	3.37402e+07	3.67154e+07	3.49899e+07	4.24945e+07	4.35094e+07	8.38637e+07	4.95278e+07	6.08612e+07	6.36082e+07	8.7757e+07	0.531447	-0.912002	0.001739	1	0.3741
Com_12108_pos	(-)-10-Methoxyvincamedine N-oxide	P	C25H30N2O6	454.21	455.217	1.96097	[M+H]+	8.389	0.78	2	C18	Alkaloids and derivatives	Corynanthean-type alkaloids	-	-	-	-	-	-	-	CC=C1C[N+]2(C3CC1C4(C2CC5(C3N(C6=C5C=C(C=C6)OC)C)C4OC(=O)C)C(=O)OC)[O-]	KEYBIQDNZZMBOR-AWQYDBFJSA-N	4.86391e+06	3.80115e+06	2.954e+06	1.05632e+07	5.39625e+06	8.56863e+06	4.85099e+06	1.45874e+07	5.15668e+06	8.07229e+06	2.81828e+06	6.85807e+06	0.853661	-0.228265	0.682047	0.527778	0.3087
Com_12109_pos	Incaspitolide E	P	C23H34O9	454.22	455.225	6.00269	[M+H]+	6.248	0.62	2	C18	Lipids and lipid-like molecules	Prenol lipids	Terpene lactones	-	-	-	-	-	-	CC1CCC2C(C(C3C(C(C1(O2)O)OC(=O)C(C)C)C(=C)C(=O)O3)OC(=O)C(C)C)(C)O	DXYDSSOEDQWWLR-KCKDRGJWSA-N	1.42793e+07	1.58621e+07	1.10011e+07	1.87127e+07	1.19321e+07	1.69841e+07	1.87834e+07	1.84598e+07	1.4178e+07	2.08463e+07	1.46197e+07	1.27696e+07	0.890771	-0.166874	0.332386	0.666667	0.333848
Com_12113_pos	Laxifolone A	P	C31H50O2	454.381	455.392	7.51688	[M+H]+	8.64	-	3	C18	Lipids and lipid-like molecules	Prenol lipids	Triterpenoids	-	-	-	-	-	-	CC1(CCC2(CCC3(C(C2=C1)CC(=O)C4C3(CCC5C4(CCC(C5(C)C)OC)C)C)C)C)C	SKDYQHGGKFXAGK-GSNHWIIESA-N	7.88997e+06	7.33621e+06	8.1465e+06	8.12066e+06	9.31766e+06	1.22879e+07	1.23162e+07	1.61064e+07	1.33336e+07	9.41407e+06	1.96194e+07	2.12687e+07	0.576796	-0.793867	0.00650923	0.972222	0.519324
Com_12115_pos	Mycotrienol I	P	C26H33NO6	455.231	456.242	8.02985	[M+H]+	6.308	-	3	C18	Phenylpropanoids and polyketides	Macrolactams	-	-	-	-	-	-	-	CC1C(CC=CC=CC=CC(CC(=O)NC2=CC(=O)C=C(C2=O)CCC=C(C1O)C)OC)O	KDVQXJCAPWJRKD-VWMGDPEBSA-N	2.44388e+07	2.37007e+07	2.63968e+07	3.49383e+07	2.30576e+07	4.29345e+07	2.49683e+07	6.81954e+07	2.24378e+07	6.68167e+07	3.91062e+07	3.87459e+07	0.674171	-0.568814	0.168001	0.694444	0.704844
Com_12116_pos	(9Z,11E,13S)-13-Hydroperoxyoctadeca-9,11-dienoylcarnitine	P	C25H45NO6	455.325	456.332	0.53078	[M+H]+	6.658	0.62	2	C18	Lipids and lipid-like molecules	Fatty Acyls	Fatty acid esters	"-"	HMDB0241877	-	-	-	-	CCCCCC(OO)C=CC=CCCCCCCCC(=O)OC(CC([O-])=O)C[N+](C)(C)C	SMCYPFQUTNXECF-UHFFFAOYSA-N	8.61646e+07	9.12794e+07	8.03181e+07	8.57667e+07	1.11334e+08	1.08887e+08	6.65347e+07	9.85743e+07	7.24219e+07	8.16489e+07	4.19176e+07	4.93436e+07	1.37352	0.457882	0.0431459	0.861111	0.265204
Com_12121_pos	15-methylnonadecanoylcarnitine	P	C27H53NO4	455.397	456.404	2.11629	[M+H]+	9.099	0.73	2	C18	Lipids and lipid-like molecules	Fatty Acyls	Fatty acid esters	"-"	HMDB0240908	-	-	-	-	CCCCC(C)CCCCCCCCCCCCCC(=O)OC(CC([O-])=O)C[N+](C)(C)C	XOYWUVQOVHNRKI-UHFFFAOYSA-N	6.55191e+06	4.79976e+06	6.37788e+06	6.62834e+06	5.97044e+06	1.59546e+06	7.04298e+06	5.93192e+06	8.40921e+06	1.17229e+07	8.48181e+06	1.45764e+07	0.568391	-0.815045	0.0472973	0.888889	0.406336
Com_1212_neg	N-linoleoylglycine	N	C20H35NO3	337.262	336.254	2.37244	[M-H]-	9.155	1.00	1	C18	Organic acids and derivatives	Carboxylic acids and derivatives	Amino acids, peptides, and analogues	"2764-03-6"	-	-	-	-	6433346	CCCCCC=CCC=CCCCCCCCC(=O)NCC(=O)O	YCRHZEHWEYAHCO-HZJYTTRNSA-N	131912	1.2116e+06	109813	324987	69234	647536	268452	1.21144e+06	204891	313467	205707	910190	0.801207	-0.319754	0.433349	0.611111	0.289188
Com_12142_pos	3-(Glutathion-S-yl)acetaminophen	P	C18H24N4O8S	456.131	457.142	8.04304	[M+H]+	1.268	-	3	C18	Organic acids and derivatives	Carboxylic acids and derivatives	Amino acids, peptides, and analogues	"-"	HMDB0247733	-	-	-	12518950	CC(=O)NC1=CC(SCC(NC(=O)CCC(N)C(O)=O)C(=O)NCC(O)=O)=C(O)C=C1	VFNAXGMNFCUWCI-UHFFFAOYSA-N	4.03723e+06	3.18808e+06	3.07878e+06	8.76037e+06	945754	3.88402e+06	788896	8.71101e+06	3.26128e+06	5.27114e+06	3.03735e+06	1.21513e+06	1.07222	0.100602	0.711425	0.583333	0.225569
Com_12143_pos	1,7-Dideacetoxy-1,7-Dioxo-3-Deacetylkhivorin	P	C26H32O7	456.215	457.22	3.74326	[M+H]+	5.41	-	3	C18	Organoheterocyclic compounds	Naphthopyrans	-	-	-	-	-	-	-	O=C1OC(C2=COC=C2)C3(C)CCC4C5(C(=O)CC(O)C(C)(C)C5CC(=O)C4(C)C63OC16)C	BSZLLSHGSWKZRE-IYLQSFRJSA-N	2.32997e+06	2.58294e+06	2.05429e+06	2.85562e+06	2.49705e+06	2.19402e+06	1.79102e+06	3.79052e+06	2.29877e+06	3.13108e+06	2.06937e+06	1.78541e+06	0.976304	-0.0345976	0.934749	0.583333	0.024247
Com_12144_pos	Vindoline	P	C25H32N2O6	456.226	457.232	2.24534	[M+H]+	8.612	0.86	2	C18	Alkaloids and derivatives	Plumeran-type alkaloids	-	"2182-14-1"	HMDB0259814	C01626	map00901;map01063;map01100;map01110	-	-	CCC12C=CCN3C1C4(CC3)C(C(C2OC(=O)C)(C(=O)OC)O)N(C5=C4C=CC(=C5)OC)C	CXBGOBGJHGGWIE-ACSXSLCXSA-N	1.41055e+08	2.18517e+08	2.03228e+08	1.87831e+08	1.84904e+08	2.64888e+08	2.69677e+08	3.61535e+08	2.51983e+08	2.59929e+08	1.62415e+08	1.8628e+08	0.804671	-0.313529	0.195093	0.694444	0.257649
Com_12146_pos	Dendronpholide L	P	C24H40O8	456.272	457.276	7.29382	[M+H]+	6.809	0.63	2	C18	Lipids and lipid-like molecules	Prenol lipids	Sesquiterpenoids	-	-	-	-	-	-	CCOC(=O)C(=C)C1CCC(C2CCC(O2)(C(CCC(C(C1)O)(C)O)OC(=O)C)C)(C)O	LLASBBKHEICHEF-LHVTWODGSA-N	8.74658e+06	2.438e+07	2.11122e+06	2.88566e+06	7.17564e+06	4.97661e+06	628840	339384	761307	1.75607e+06	102717	1.17205e+06	10.5613	3.40071	0.00158034	1	2.21708
Com_12147_pos	Chaxalactin B	P	C28H40O5	456.288	457.293	4.99084	[M+H]+	7.546	0.73	2	C18	Phenylpropanoids and polyketides	Macrolides and analogues	-	-	-	-	-	-	-	CCC=CC1CC=CC=CC(C(C(C(C=CCC(C=CC=C(C=CC(=O)O1)C)C)C)O)O)O	OYPWVSHNWVXFOC-NUOKWNRSSA-N	141354	245417	152560	901857	448918	252016	1.0723e+06	1.87733e+06	1.18517e+06	2.3401e+06	731071	843397	0.266123	-1.90983	0.00227646	0.944444	1.50138
Com_12148_pos	3beta,23-Dihydroxy-30-nor-olean-12,20-dien-28-oic acid	P	C29H44O4	456.324	457.333	3.92145	[M+H]+	6.675	0.84	2	C18	Lipids and lipid-like molecules	Steroids and steroid derivatives	-	-	-	-	-	-	70698142	CC1=CCC2(CCC3(C(=CCC4C3(CCC5C4(CCC(C5(C)CO)O)C)C)C2C1)C)C(=O)O	PJWNQESEBNSLIQ-VZBPFLCRSA-N	1.258e+07	2.4793e+06	802927	1.87723e+06	2.41294e+07	2.85455e+06	1.77552e+07	1.98233e+06	2.08323e+07	2.35906e+06	1.23171e+07	1.33131e+06	0.790483	-0.339193	0.62677	0.527778	0.492981
Com_1214_neg	Chebulic acid	N	C14H12O11	356.038	337.02	0.67945	[M-H-H2O]-	5.746	-	3	C18	Organic acids and derivatives	Carboxylic acids and derivatives	Tetracarboxylic acids and derivatives	"23725-05-5"	-	-	-	-	-	C1=C2C(=C(C(=C1O)O)O)C(C(OC2=O)C(=O)O)C(CC(=O)O)C(=O)O	COZMWVAACFYLBI-XJEVXTIOSA-N	9.06294e+06	2.23737e+07	2.07359e+07	1.42021e+07	1.20312e+07	1.4159e+07	2.52394e+07	2.02668e+07	2.31779e+07	2.09911e+07	1.8489e+07	1.15248e+07	0.773378	-0.370755	0.154986	0.722222	0.448942
Com_12150_pos	O-(17-Carboxyheptadecanoyl)carnitine	P	C25H47NO6	457.34	458.348	0.45459	[M+H]+	6.834	0.67	2	C18	Lipids and lipid-like molecules	Fatty Acyls	Fatty acid esters	"-"	HMDB0240777	-	-	LMFA07070085	71464574	C[N+](C)(C)CC(CC([O-])=O)OC(=O)CCCCCCCCCCCCCCCCC(O)=O	ULCCGBCYWCYNIC-UHFFFAOYSA-N	1.58214e+07	1.43933e+07	1.82904e+07	1.54798e+07	1.88827e+07	1.99394e+07	3.84033e+06	1.38275e+07	5.71782e+06	1.51568e+07	3.79233e+06	1.01846e+07	1.9575	0.969015	0.0227456	0.972222	0.694837
Com_12155_pos	N-Eicosapentaenoyl Arginine	P	C26H42N4O3	458.326	459.329	9.25602	[M+H]+	7.701	-	3	C18	-	-	-	"-"	HMDB0242065	-	-	-	-	CCC=CCC=CCC=CCC=CCC=CCCCC(=O)NC(CCCN=C(N)N)C(O)=O	JHJCGMWZVCZDMS-UHFFFAOYSA-N	8.04191e+06	1.30327e+07	1.06156e+07	1.20221e+07	1.11151e+07	1.15217e+07	7.75093e+06	7.82645e+06	7.05937e+06	3.45283e+06	3.05123e+06	147193	2.2654	1.17977	0.0898664	1	1.3879
Com_12158_pos	Homaxisterol B2	P	C29H46O4	458.34	459.345	4.93842	[M+H]+	7.383	0.78	2	C18	Lipids and lipid-like molecules	Steroids and steroid derivatives	Stigmastanes and derivatives	-	-	-	-	-	-	CCC(C=CC(C)C1CCC2C1(CCC34C2(O3)C(C5C6(C4(CCC(C6)O)C)O5)O)C)C(C)C	NUKZQEACWUKJTB-PFRCSVQTSA-N	6.38702e+07	9.05832e+07	1.0732e+08	9.67762e+07	1.08018e+08	1.47228e+08	2.30122e+07	1.12464e+08	1.89337e+07	8.70627e+07	3.76214e+07	1.81517e+08	1.33257	0.414209	0.187262	0.666667	0.623398
Com_12162_pos	Theopederin E	P	C22H37NO9	459.247	460.252	5.24923	[M+H]+	9.294	-	3	C18	Organoheterocyclic compounds	Pyranodioxins	-	-	-	-	-	-	-	CC1C(OC(CC1=C)(C(C(=O)NC2C3C(C(C(C(O3)CO)(C)C)OC)OCO2)O)OC)C	OBDAALQFQJRDKI-SBZOUALISA-N	4.31323e+08	4.47229e+08	3.40148e+08	5.94324e+08	7.38505e+07	6.14935e+08	6.26192e+07	4.66193e+08	2.37099e+08	7.09707e+08	3.22337e+08	6.54606e+08	1.02008	0.0286831	0.85873	0.5	0.288458
Com_12164_pos	Eruberin A	P	C24H28O9	460.173	461.178	4.75297	[M+H]+	5.647	-	3	C18	Phenylpropanoids and polyketides	Flavonoids	O-methylated flavonoids	-	-	-	-	LMPK12020167	-	CC1=C(C(=C2C3=C1OC(CC3OC4C(C(C(OC4O2)CO)O)O)C5=CC=C(C=C5)OC)C)O	BVWNFYIRLQDZHV-MYWLWKOOSA-N	174404	1.21786e+06	1.3335e+06	117892	200151	1.20798e+06	256512	123602	1.27245e+06	111842	174974	1.75037e+06	1.15232	0.204546	0.672605	0.527778	0.259842
Com_12165_pos	Trp Gln Gln	P	C21H28N6O6	460.207	461.215	0.94566	[M+H]+	6.397	-	3	C18	Organic acids and derivatives	Carboxylic acids and derivatives	Amino acids, peptides, and analogues	-	-	-	-	-	-	C1=CC=C2C(=C1)C(=CN2)CC(C(=O)NC(CCC(=O)N)C(=O)NC(CCC(=O)N)C(=O)O)N	DQDXHYIEITXNJY-BPUTZDHNSA-N	1.27603e+06	510875	793141	763000	836344	878292	1.05436e+06	1.91673e+06	1.19516e+06	1.14963e+06	1.38109e+06	1.54903e+06	0.61335	-0.705217	0.00805725	0.916667	1.06992
Com_12166_pos	Zahavin A	P	C26H36O7	460.246	461.254	2.27298	[M+H]+	6.161	0.61	2	C18	Organic acids and derivatives	Carboxylic acids and derivatives	Tricarboxylic acids and derivatives	-	-	-	-	-	-	CC1=CCCC(=C)C2C(CC1)C(=COC2OC(=O)C)C(CC(C(=C)C)OC(=O)C)OC(=O)C	YHVXAZWWUIIDJA-NMOJJFKUSA-N	8.39476e+07	7.18691e+06	9.60712e+06	9.91954e+06	3.84586e+07	2.96764e+06	486111	933070	141413	230843	240899	129354	70.3558	6.1366	0.000125231	1	2.71074
Com_12167_pos	Vielanin B	P	C30H36O4	460.261	461.266	5.08057	[M+H]+	7.341	0.62	2	C18	Lipids and lipid-like molecules	Prenol lipids	Sesterterpenoids	-	-	-	-	-	-	CC1CC(=O)C(=C(C)C)CC2=C1C(=O)C3C2(C4(C3C(=O)C5=C4CC(=C(C)C)C(=O)CC5C)C)C	FXEYBYWAMYDRLK-JSVODMOHSA-N	141651	1.83622e+06	1.23849e+06	2.95631e+06	2.02702e+06	660438	1.15852e+06	1.79975e+06	1.10699e+06	1.38387e+06	150934	2.0826e+06	1.15326	0.205721	0.948116	0.555556	0.31617
Com_12172_pos	Biotin pantothenate	P	C19H31N3O8S	461.183	462.191	0.11533	[M+H]+	5.806	-	3	C18	Organoheterocyclic compounds	Biotin and derivatives	-	"-"	HMDB0249228	-	-	-	-	CC(C)(CO)C(O)C(=O)NCCC(=O)OOC(=O)CCCCC1SCC2NC(=O)NC12	PETSICGBKKBXMR-UHFFFAOYSA-N	2.01279e+06	1.958e+06	2.03153e+06	2.57249e+06	2.21668e+06	2.33147e+06	1.48495e+06	3.20718e+06	2.34966e+06	3.21846e+06	2.27516e+06	1.95296e+06	0.905758	-0.142802	0.615539	0.583333	0.0457842
Com_12174_pos	Pimozide	P	C28H29F2N3O	461.228	462.236	2.10624	[M+H]+	6.704	-	3	C18	Benzenoids	Benzene and substituted derivatives	Diphenylmethanes	"2062-78-4"	HMDB0015232	C07566	-	-	-	C1CN(CCC1N2C3=CC=CC=C3NC2=O)CCCC(C4=CC=C(C=C4)F)C5=CC=C(C=C5)F	YVUQSNJEYSNKRX-UHFFFAOYSA-N	1.05189e+08	5.15022e+06	1.28689e+07	2.71238e+07	6.32138e+07	2.47952e+07	2.62816e+07	3.66022e+07	2.55165e+07	3.86385e+07	3.15128e+07	3.51238e+07	1.23062	0.299387	0.656723	0.611111	0.449646
Com_12175_pos	(+)-Plicamine	P	C26H26N2O6	462.179	463.189	6.26255	[M+H]+	6.76	0.52	2	C18	Organoheterocyclic compounds	Isoquinolines and derivatives	Isoquinolones and derivatives	-	-	C12254	-	-	-	CN1C2CC(C=CC23C(C1=O)N(C(=O)C4=CC5=C(C=C34)OCO5)CCC6=CC=C(C=C6)O)OC	SWPVBBHHDCMHLN-IRJLPVGZSA-N	4.00926e+06	1.45742e+07	1.34682e+07	7.47671e+06	2.36284e+06	7.41233e+06	7.9094e+06	1.38402e+07	6.28609e+06	1.04358e+07	5.60124e+06	7.24767e+06	0.960701	-0.0578402	0.601754	0.527778	0.26113
Com_12176_pos	Aglacin K	P	C24H30O9	462.189	463.194	5.17806	[M+H]+	5.805	-	3	C18	Lignans, neolignans and related compounds	Furanoid lignans	Tetrahydrofuran lignans	-	-	-	-	-	-	COC1=CC(=CC(=C1OC)OC)C(C2COCC2C(=O)C3=CC(=C(C(=C3)OC)OC)OC)O	RXZQMOJDZOQMMZ-BLRYKZMTSA-N	2.04271e+06	2.04927e+06	1.77702e+06	3.14096e+06	1.84338e+06	1.77227e+06	1.74974e+06	3.33098e+06	2.223e+06	2.90151e+06	1.98496e+06	1.94174e+06	0.89341	-0.162606	0.449743	0.611111	0.0752731
Com_12183_pos	Briarellin L	P	C26H38O7	462.262	463.271	3.89881	[M+H]+	7.94	0.63	2	C18	Organic acids and derivatives	Carboxylic acids and derivatives	Tricarboxylic acids and derivatives	-	-	-	-	-	-	CCCC(=O)OC1(CCC2C(C(=O)OC3(CCC(C(=C)CC4C1C2C3O4)OC(=O)C)C)C)C	VFRMMXJTKVAFEN-HWEMHQRASA-N	9.184e+07	2.89312e+07	3.36507e+07	1.90905e+07	7.71852e+07	2.3263e+07	5.5598e+06	880624	2.05826e+06	954109	1.42687e+06	2.11296e+07	8.55878	3.09741	0.00167688	0.972222	2.48883
Com_12185_pos	Tupichigenin D	P	C27H42O6	462.298	463.303	5.74027	[M+H]+	8.559	0.59	2	C18	Lipids and lipid-like molecules	Prenol lipids	Triterpenoids	-	-	-	-	-	-	CC1C2C(CC3C2(CCC4C3CCC5(C4(C(CC(C5O)O)O)C)O)C)OC16CCC(=C)CO6	LLALJIDXOPBDFG-ZDTBLJLZSA-N	3.57308e+06	2.70035e+06	1.92001e+06	4.03198e+06	549970	3.68434e+06	1.7916e+06	3.24142e+06	1.84604e+06	4.09509e+06	1.13317e+06	3.11197e+06	1.0815	0.11304	0.991988	0.583333	0.105537
Com_12186_pos	Sarcophyton polyhydroxysterol	P	C29H50O4	462.371	463.378	0.60863	[M+H]+	10.244	0.84	2	C18	Lipids and lipid-like molecules	Steroids and steroid derivatives	Cholestane steroids	-	-	-	-	-	-	CC(C)C(C)C(C)CC(C)(C1=CCC2C1(CCC3C2CC(C4(C3(CCC(C4)O)C)O)O)C)O	FSVRNTKWAJDYID-RVFKALSBSA-N	667904	1.21786e+06	1.3335e+06	1.30265e+06	389693	1.20798e+06	1.29462e+06	2.21579e+06	289455	1.60061e+06	1.45606e+06	681664	0.811811	-0.300784	0.761462	0.666667	0.246883
Com_12192_pos	Cytochalasin T	P	C29H37NO4	463.272	464.283	7.01629	[M+H]+	6.442	0.58	2	C18	Organoheterocyclic compounds	Isoindoles and derivatives	Isoindolines	-	-	-	-	-	-	CC1CCCC(C=CC(=O)OC23C(C=CC1)C=C(C(C2C(NC3=O)CC4=CC=CC=C4)C)C)O	ILLALIWIXIHHKP-BRPPDSKZSA-N	2.99116e+09	1.32618e+09	4.58005e+08	1.33293e+09	2.05227e+09	1.36324e+09	2.00084e+07	5.82511e+07	2.42874e+07	2.46969e+07	2.44938e+07	1.62896e+07	56.68	5.82477	5.03833e-07	1	2.80176
Com_12195_pos	14-Acetyltalatizamine	P	C26H41NO6	463.293	464.301	0.02571	[M+H]+	6.268	0.56	2	C18	Lipids and lipid-like molecules	Prenol lipids	Diterpenoids	-	-	-	-	-	-	[C@@H]12C[C@H]3[C@@]45[C@H]6[C@H](C[C@@H]4[C@](CN6CC)(CC[C@H]5OC)COC)[C@]([C@H]3[C@@H]2OC(=O)C)(C[C@@H]1OC)O	ZHYCSYOPFIUANO-UHFFFAOYNA-N	1.5504e+06	387696	933470	773501	2.81425e+06	1.38454e+06	709209	864310	605500	552450	310426	432352	2.25771	1.17486	0.0616169	0.833333	0.744423
Com_12196_pos	(5Z,8Z,10E,12S,14Z)-12-Hydroxyicosa-5,8,10,14-tetraenoylcarnitine	P	C27H45NO5	463.33	464.335	4.52633	[M+H]+	7.302	0.56	2	C18	Lipids and lipid-like molecules	Fatty Acyls	Fatty acid esters	"-"	HMDB0241591	-	-	-	-	CCCCCC=CCC(O)C=CC=CCC=CCCCC(=O)OC(CC([O-])=O)C[N+](C)(C)C	NOARSWRROUOLCM-UHFFFAOYSA-N	1.0697e+07	7.73898e+06	1.31107e+07	5.82062e+06	1.48662e+07	9.81643e+06	5.21091e+06	305710	9.68103e+06	3.46701e+06	8.37693e+06	1.38375e+06	2.18291	1.12625	0.0721798	0.888889	1.73138
Com_12204_pos	Sorafenib	P	C21H16ClF3N4O3	464.086	465.093	0.73279	[M+H]+	6.971	-	3	C18	Organic oxygen compounds	Organooxygen compounds	Ethers	"284461-73-0"	HMDB0014542	-	-	-	216239	CNC(=O)C1=NC=CC(OC2=CC=C(NC(=O)NC3=CC(=C(Cl)C=C3)C(F)(F)F)C=C2)=C1	MLDQJTXFUGDVEO-UHFFFAOYSA-N	565785	286630	968830	248181	353976	147622	413737	1.24532e+06	607838	984897	119353	514523	0.661669	-0.595819	0.410139	0.694444	0.701632
Com_12210_pos	Tritoniopsin D	P	C26H40O7	464.277	465.286	2.85144	[M+H]+	6.441	0.61	2	C18	Lipids and lipid-like molecules	Prenol lipids	Sesquiterpenoids	-	-	-	-	-	-	CCCC(=O)OC1(CCC(C(=C)CC2C3C(C1O2)C4CC(C3(C)O)OCC4C)OC(=O)C)C	CAXUZJKWMCTHMI-UDQIIJQESA-N	8.96791e+08	3.74152e+08	1.66418e+08	4.01252e+08	4.37194e+08	3.20779e+08	4.7208e+06	1.17829e+07	4.61785e+06	911978	4.31483e+06	717457	95.936	6.584	1.73584e-05	1	3.4593
Com_12213_pos	Corticatic acid A	P	C31H44O3	464.329	465.334	5.9635	[M+H]+	7.781	0.53	2	C18	Lipids and lipid-like molecules	Fatty Acyls	Fatty acids and conjugates	-	-	-	-	LMFA01031231	-	C#CC(C=CCCCCCC#CCC=CCCCCCCCCCCCC=CC#CC(=O)O)O	ACNZSZPAYNDIRJ-SWFYLXDKSA-N	7.23393e+06	1.12264e+07	2.92914e+06	4.46646e+06	5.13945e+06	2.24112e+06	242753	423352	140068	394287	110076	409717	19.3207	4.27208	5.75133e-06	1	2.98516
Com_12214_pos	Gln Arg Tyr	P	C20H31N7O6	465.234	466.245	8.36947	[M+H]+	6.223	-	3	C18	Organic acids and derivatives	Carboxylic acids and derivatives	Amino acids, peptides, and analogues	-	-	-	-	-	-	C1=CC(=CC=C1CC(C(=O)O)NC(=O)C(CCCN=C(N)N)NC(=O)C(CCC(=O)N)N)O	MQANCSUBSBJNLU-KKUMJFAQSA-N	2.83677e+06	549382	1.84322e+06	2.52818e+06	2.50046e+06	1.69851e+06	3.20259e+06	2.5583e+06	3.3241e+06	2.30731e+06	2.97787e+06	2.5895e+06	0.704998	-0.504309	0.125311	0.861111	1.02588
Com_12215_pos	Dehydrodeltatsine	P	C25H39NO7	465.273	466.277	5.28345	[M+H]+	6.44	0.60	2	C18	Lipids and lipid-like molecules	Prenol lipids	Diterpenoids	-	-	-	-	-	-	CCN1C2C34C5CCC(C3C(C2(C6(CC(C7CC4C6C7O)OC)OC)O)OC)(C1O5)COC	QFIFNORRVIEXFE-SQTHGTQESA-N	5.70846e+07	2.17312e+07	8.42643e+06	2.54331e+07	3.40537e+07	1.6808e+07	247996	1.18509e+07	7.21544e+06	9.28933e+06	277978	5.85356e+06	4.70811	2.23515	0.029957	0.944444	2.38748
Com_12220_pos	N-Eicosapentaenoyl Tyrosine	P	C29H39NO4	465.288	466.298	6.07672	[M+H]+	8.059	0.59	2	C18	-	-	-	"-"	HMDB0242082	-	-	-	-	CCC=CCC=CCC=CCC=CCC=CCCCC(=O)NC(CC1=CC=C(O)C=C1)C(O)=O	UPULPUGMUYYOIO-UHFFFAOYSA-N	3.20692e+07	2.3696e+07	2.3163e+06	1.63339e+07	2.5852e+07	1.91484e+07	1.24943e+07	2.10112e+07	1.16493e+07	1.61096e+07	1.13418e+07	1.42681e+07	1.37458	0.458992	0.819747	0.777778	0.317694
Com_12224_pos	9-(3,4-Dimethyl-5-pentylfuran-2-yl)nonanoylcarnitine	P	C27H47NO5	465.345	466.352	0.846	[M+H]+	7.516	0.58	2	C18	Lipids and lipid-like molecules	Fatty Acyls	Fatty acid esters	"-"	HMDB0241803	-	-	-	-	CCCCCC1=C(C)C(C)=C(CCCCCCCCC(=O)OC(CC([O-])=O)C[N+](C)(C)C)O1	HGMOYXUZWHDRLG-UHFFFAOYSA-N	8.44881e+06	5.66734e+06	9.5963e+06	6.73604e+06	1.0699e+07	8.84046e+06	5.75319e+06	9.77363e+06	7.29373e+06	6.08503e+06	8.76365e+06	5.93854e+06	1.14631	0.196994	0.329657	0.638889	0.151462
Com_12232_pos	TERNSTROSIDE C	P	C22H26O11	466.148	467.152	5.45096	[M+H]+	6.464	-	3	C18	Organic oxygen compounds	Organooxygen compounds	Carbohydrates and carbohydrate conjugates	-	-	-	-	-	-	C1=CC(=C(C=C1CCOC2C(C(C(C(O2)CO)O)OC(=O)CC3=CC(=C(C=C3)O)O)O)O)O	FLSBWXVHDVCNEZ-OHLDOZIISA-N	1.31561e+07	1.35577e+07	1.11231e+07	2.51194e+07	1.19523e+07	1.6303e+07	6.99564e+06	2.32743e+07	7.58755e+06	2.66488e+07	2.05367e+07	2.47431e+07	0.830811	-0.267407	0.754301	0.583333	0.183244
Com_12234_pos	Rhodioloside E	P	C21H38O11	466.241	467.253	8.65052	[M+H]+	5.208	-	3	C18	Lipids and lipid-like molecules	Fatty Acyls	Fatty acyl glycosides	-	-	-	-	-	-	CC(=CCOC1C(C(C(C(O1)COC2C(C(C(CO2)O)O)O)O)O)O)CCCC(C)(C)O	QSGZRCKKGZPIIZ-QICAHTGLSA-N	396675	384929	772537	263994	85115.1	1.20798e+06	569598	483560	295471	1.07028e+06	348341	404554	0.980903	-0.0278169	0.608354	0.583333	0.173941
Com_1223_pos	4-Propyl-2,6-dimethoxyphenol	P	C11H16O3	196.11	219.099	0.5459	[M+Na]+	5.715	0.57	1	C18	Benzenoids	Phenols	Methoxyphenols	"6766-82-1"	HMDB0036226	-	-	-	524975	CCCC1=CC(=C(C(=C1)OC)O)OC	YHEWWEXPVKCVFY-UHFFFAOYSA-N	8.72271e+06	5.27076e+06	9.69252e+06	1.9042e+07	1.65393e+07	2.31829e+07	7.75977e+06	5.78567e+06	7.40818e+06	6.95625e+06	8.402e+06	6.10044e+06	1.94402	0.959041	0.0608176	0.833333	1.08933
Com_12243_pos	(8Z,11Z)-3-Icosa-8,11-dienoylcarnitine	P	C27H49NO5	467.361	468.368	1.13647	[M+H]+	7.855	0.62	2	C18	Lipids and lipid-like molecules	Fatty Acyls	Fatty acid esters	"-"	HMDB0241576	-	-	-	-	CCCCCCCCC=CCC=CCCCCC(O)CC(=O)OC(CC([O-])=O)C[N+](C)(C)C	XOLPEFXXTVQYCS-UHFFFAOYSA-N	8.3308e+06	8.58452e+06	8.42374e+06	4.19108e+06	6.58394e+06	4.04084e+06	5.65957e+06	7.26688e+06	1.0366e+07	5.25968e+06	1.02515e+07	1.02299e+07	0.818928	-0.288192	0.304397	0.694444	0.288404
Com_12249_pos	12-O-Nicotinoyllineolon	P	C27H35NO6	469.246	470.252	4.68007	[M+H]+	5.733	0.82	2	C18	Lipids and lipid-like molecules	Steroids and steroid derivatives	Pregnane steroids	-	-	-	-	-	-	CC(=O)C1CCC2(C1(C(CC3C2(CC=C4C3(CCC(C4)O)C)O)OC(=O)C5=CN=CC=C5)C)O	OQFVSKGDZKMZEH-DXKISFJISA-N	2.58183e+07	2.49402e+07	2.85866e+07	3.38294e+07	2.34132e+07	4.1674e+07	3.09855e+07	8.34632e+07	3.0707e+07	6.40645e+07	3.96707e+07	3.80874e+07	0.621168	-0.686945	0.0571842	0.833333	0.501947
Com_12250_pos	Linearilin	P	C24H39NO8	469.268	470.272	6.86516	[M+H]+	5.097	-	3	C18	Lipids and lipid-like molecules	Prenol lipids	Diterpenoids	-	-	-	-	-	-	CCN1CC2(CCC(C34C2C(C(C31)(C5(CC(C6CC4C5C6OC)OC)O)OO)OC)OC)O	OJTGVRVXRXFTNU-OYROXQJZSA-N	3.56907e+06	4.0369e+06	3.96864e+06	5.0946e+06	3.84183e+06	3.27926e+06	2.50898e+06	3.37738e+06	2.94272e+06	3.70621e+06	2.13776e+06	2.25517e+06	1.40536	0.490945	0.0109268	0.916667	0.648018
Com_12253_pos	3-Hydroxyicos-11-enoylcarnitine	P	C27H51NO5	469.377	470.384	0.09189	[M+H]+	8.25	-	3	C18	Lipids and lipid-like molecules	Fatty Acyls	Fatty acid esters	"-"	HMDB0241574	-	-	-	-	CCCCCCCCC=CCCCCCCCC(O)CC(=O)OC(CC([O-])=O)C[N+](C)(C)C	INGJNTZXUUXUIJ-UHFFFAOYSA-N	3.87195e+06	5.17207e+06	4.938e+06	4.28936e+06	3.29223e+06	4.56893e+06	3.52242e+06	9.99271e+06	1.62409e+06	9.0015e+06	938965	1.41418e+07	0.666281	-0.585796	0.980755	0.527778	0.0202498
Com_12261_pos	3beta-Hydroxy-3-deoxycarapin	P	C27H34O7	470.23	471.239	2.18103	[M+H]+	5.716	-	3	C18	Lipids and lipid-like molecules	Prenol lipids	Triterpenoids	-	-	-	-	-	-	CC1(C(C2(C3CCC4(C(OC(=O)CC4=C3CC(C1O)C2=O)C5=COC=C5)C)C)CC(=O)OC)C	WAIKPAHSFOBDTD-FGXHNJFHSA-N	4.49175e+06	3.76057e+06	4.69701e+06	3.87718e+06	3.66073e+06	3.27983e+06	3.4786e+06	1.23056e+06	3.22735e+06	3.44911e+06	3.83349e+06	1.22844e+07	0.864146	-0.210653	0.79477	0.694444	0.0803501
Com_12262_pos	Callyspongynic acid	P	C32H38O3	470.282	471.285	9.82824	[M+H]+	10.011	0.69	2	C18	Lipids and lipid-like molecules	Fatty Acyls	Fatty acids and conjugates	-	-	-	-	-	-	C#CC(C=CCCCCCC#CC#CCCCC#CCCCC#CCCCCCC#CC(=O)O)O	DDVIOADGWIMPIO-ISGQOPDGSA-N	6.94954e+06	8.10586e+06	4.99316e+06	1.38966e+07	3.41916e+06	1.35335e+07	3.36305e+06	2.37755e+07	6.33258e+06	3.13233e+07	1.56397e+07	1.90857e+07	0.511433	-0.967382	0.224813	0.722222	0.997274
Com_12267_pos	Cervonyl carnitine	P	C29H45NO4	471.335	472.342	0.68312	[M+H]+	7.593	0.57	2	C18	Lipids and lipid-like molecules	Fatty Acyls	Fatty acid esters	"-"	HMDB0006510	-	-	LMFA07070055	53477842	CC\C=C\C\C=C\C\C=C\C\C=C\C\C=C\C\C=C\CCC(=O)OC(CC([O-])=O)C[N+](C)(C)C	WLLMYDQRCSWAST-BUHCESQUSA-N	8.59509e+06	3.77004e+06	6.75717e+06	5.66307e+06	7.66847e+06	4.61729e+06	9.58862e+06	5.53889e+06	1.07378e+07	5.68195e+06	5.86055e+06	3.87752e+06	0.897925	-0.155333	0.677889	0.416667	0.517791
Com_12269_pos	Lys Tyr Tyr	P	C24H32N4O6	472.232	473.24	1.54175	[M+H]+	7.954	0.61	2	C18	Organic acids and derivatives	Carboxylic acids and derivatives	Amino acids, peptides, and analogues	-	-	-	-	-	-	C1=CC(=CC=C1CC(C(=O)NC(CC2=CC=C(C=C2)O)C(=O)O)NC(=O)C(CCCCN)N)O	FPQMQEOVSKMVMA-ACRUOGEOSA-N	3.27211e+07	5.10913e+07	2.27138e+07	4.6583e+07	5.07557e+07	3.14816e+07	6.43611e+06	1.38835e+07	2.56457e+06	5.4359e+06	4.87409e+06	4.51785e+06	6.24063	2.64169	7.30085e-05	1	1.18579
Com_12275_pos	LysoPE(0:0/18:4(6Z,9Z,12Z,15Z))	P	C23H40NO7P	473.254	474.259	5.4683	[M+H]+	8.562	0.50	2	C18	Lipids and lipid-like molecules	Glycerophospholipids	Glycerophosphoethanolamines	"-"	HMDB0011480	-	-	LMGP02050044	53480929	[H][C@@](CO)(COP(O)(=O)OCCN)OC(=O)CCCC\C=C/C\C=C/C\C=C/C\C=C/CC	SYKRNJVTCMUCGF-JVBHARQXSA-N	2.72087e+07	2.52741e+07	2.40736e+07	1.01808e+07	3.13943e+07	1.51653e+07	3.60022e+07	1.98923e+07	3.28253e+07	6.57104e+06	2.24209e+07	7.79354e+06	1.06208	0.0868944	0.610141	0.555556	0.302182
Com_12277_pos	5alpha,6beta,8alpha-Trihydroxy-28-norisotoonafolin	P	C25H30O9	474.189	475.194	4.97319	[M+H]+	5.731	-	3	C18	Lipids and lipid-like molecules	Prenol lipids	Triterpenoids	-	-	-	-	-	-	CC12CC3C(C4(C(O3)CC(=O)C5(C4(C(C(=O)O5)O)O)C)C)C(C16C(O6)CC2C7=COC=C7)(C)O	MOYKAXYISXRXMP-CQBJPGCWSA-N	2.69433e+07	2.6066e+07	2.91151e+07	3.8473e+07	2.53924e+07	4.7304e+07	2.751e+07	7.55389e+07	2.47579e+07	7.38471e+07	4.31385e+07	4.27246e+07	0.672287	-0.572852	0.166614	0.694444	0.842814
Com_1227_pos	cyclo(pro-val)	P	C10H16N2O2	196.121	219.109	7.82919	[M+Na]+	5.078	0.80	1	C18	Organic acids and derivatives	Carboxylic acids and derivatives	Amino acids, peptides, and analogues	"2854-40-2"	HMDB0240493	-	-	-	6992261	CC(C)C1C(=O)N2CCCC2C(=O)N1	XLUAWXQORJEMBD-YUMQZZPRSA-N	5.53638e+06	2.67403e+06	4.26399e+06	4.63854e+06	2.17455e+06	8.79054e+06	3.23622e+06	4.39818e+06	2.02262e+06	7.29388e+06	2.45575e+06	4.2672e+06	1.18604	0.246148	0.588728	0.611111	0.166021
Com_12280_pos	His Tyr Arg	P	C21H30N8O5	474.234	475.243	4.25312	[M+H]+	7.008	-	3	C18	Organic acids and derivatives	Carboxylic acids and derivatives	Amino acids, peptides, and analogues	-	-	-	-	-	-	C1=CC(=CC=C1CC(C(=O)NC(CCCN=C(N)N)C(=O)O)NC(=O)C(CC2=CN=CN2)N)O	FRDFAWHTPDKRHG-ULQDDVLXSA-N	9.42986e+06	5.90449e+06	5.02542e+06	4.31145e+06	6.99464e+06	4.24643e+06	4.54293e+06	6.02787e+06	4.2505e+06	5.40076e+06	3.73811e+06	3.65892e+06	1.30027	0.378811	0.149189	0.722222	0.317854
Com_12283_pos	Arzoxifene	P	C28H29NO4S	475.182	476.188	2.71448	[M+H]+	4.874	-	3	C18	Organic oxygen compounds	Organooxygen compounds	Ethers	"182133-25-1"	HMDB0248630	-	-	-	179337	COC1=CC=C(C=C1)C1=C(OC2=CC=C(OCCN3CCCCC3)C=C2)C2=C(S1)C=C(O)C=C2	MCGDSOGUHLTADD-UHFFFAOYSA-N	824634	940598	594193	579941	861099	462680	482409	250021	440738	816747	1.04315e+06	1.20839e+06	1.00511	0.00735833	0.693182	0.555556	0.128793
Com_12292_pos	Z-Leu-leu-leu-al	P	C26H41N3O5	475.305	476.314	4.2636	[M+H]+	8.617	-	3	C18	Organic acids and derivatives	Carboxylic acids and derivatives	Amino acids, peptides, and analogues	"-"	HMDB0254697	-	-	-	6914692	CC(C)CC(NC(=O)C(CC(C)C)NC(=O)C(CC(C)C)NC(=O)OCC1=CC=CC=C1)C=O	TZYWCYJVHRLUCT-UHFFFAOYSA-N	2.98257e+07	3.65165e+07	4.60731e+07	4.51303e+07	3.77714e+07	5.87027e+07	6.28333e+07	8.61445e+07	5.26134e+07	5.69506e+07	3.62366e+07	4.15755e+07	0.755216	-0.405039	0.127271	0.722222	0.42087
Com_12294_pos	(7Z,10Z,13Z,16Z)-Docosatetraenoylcarnitine	P	C29H49NO4	475.366	476.373	0.25076	[M+H]+	8.117	-	3	C18	Lipids and lipid-like molecules	Fatty Acyls	Fatty acid esters	"-"	HMDB0240758	-	-	LMFA07070022	71464592	[H]\C(CCCCC)=C(/[H])C\C([H])=C(\[H])C\C([H])=C(\[H])C\C([H])=C(\[H])CCCCCC(=O)OC(CC([O-])=O)C[N+](C)(C)C	OLORTLVEDIELGC-SNPVRQPZSA-N	3.09091e+06	2.99673e+06	2.76876e+06	643140	3.29114e+06	2.54212e+06	2.42089e+06	6.80147e+06	4.12143e+06	4.29289e+06	1.99379e+06	2.51332e+06	0.69242	-0.530281	0.245728	0.583333	0.466624
Com_12295_pos	tryptoquialanol	P	C25H24N4O6	476.17	477.175	4.26703	[M+H]+	5.109	0.68	2	C18	Organic acids and derivatives	Carboxylic acids and derivatives	Amino acids, peptides, and analogues	-	-	-	-	-	-	CC(C1=NC2=CC=CC=C2C(=O)N1C3CC4(C5N(C6=CC=CC=C64)C(=O)C(N5O)(C)C)OC3=O)O	ONUMRICZJQKTGF-INNWXOGQSA-N	2.0279e+06	852721	648856	2.28752e+06	1.84036e+06	821913	3.3022e+06	3.45077e+06	2.25956e+06	1.89979e+06	2.67414e+06	384896	0.606903	-0.720461	0.317027	0.75	0.28786
Com_12297_pos	Platyphylloside	P	C25H32O9	476.205	477.209	5.31708	[M+H]+	5.747	-	3	C18	Phenylpropanoids and polyketides	Diarylheptanoids	Linear diarylheptanoids	-	-	-	-	-	-	C1=CC(=CC=C1CCC(CC(=O)CCC2=CC=C(C=C2)O)OC3C(C(C(C(O3)CO)O)O)O)O	PVPDIJGSCANSAG-JSFAVJLPSA-N	96782.5	1.21786e+06	1.3335e+06	134736	1.227e+06	1.20798e+06	1.29462e+06	2.21579e+06	79465.1	134444	78291.1	129844	1.32687	0.40803	0.352663	0.638889	0.537421
Com_122_pos	L-beta-Homoleucine	P	C7H15NO2	145.11	128.107	1.57731	[M+H-H2O]+	5.684	-	3	C18	Organic acids and derivatives	Carboxylic acids and derivatives	Amino acids, peptides, and analogues	22818-43-5	-	-	-	-	2761525	CC(C)C[C@@H](CC(=O)O)N	MLYMSIKVLAPCAK-LURJTMIESA-N	1.65599e+07	3.89612e+07	2.81955e+07	4.40309e+07	3.19981e+07	5.30157e+07	3.08567e+07	4.45438e+07	3.36245e+07	4.43072e+07	2.9194e+07	4.14859e+07	0.949776	-0.074341	0.602348	0.583333	0.820503
Com_12301_pos	Hongdoushan B	P	C27H40O7	476.277	477.28	8.91701	[M+H]+	8.403	-	3	C18	Lipids and lipid-like molecules	Prenol lipids	Diterpenoids	-	-	-	-	-	-	CCC(=O)OC1CC(=C2C(CC3(CCC(C(=C)C3C(C1C2(C)C)OC(=O)C)OC(=O)C)C)O)C	CIQZPTJELMJHRG-ZNQIWVDCSA-N	3.20349e+07	2.90053e+07	2.204e+07	8.77348e+07	4.08193e+07	6.14774e+07	2.48493e+07	6.72806e+07	1.96501e+07	2.88661e+07	1.54172e+07	3.37249e+07	1.43903	0.5251	0.239411	0.722222	1.00804
Com_12303_pos	4-O-alpha-Cadinylangolensin	P	C31H40O4	476.293	477.297	5.34756	[M+H]+	7.467	0.55	2	C18	Phenylpropanoids and polyketides	Alpha-methyldeoxybenzoin flavonoids	-	-	-	-	-	LMPK12160053	-	CC1=CC2C(CCC(C2CC1)(C)OC3=CC(=C(C=C3)C(=O)C(C)C4=CC=C(C=C4)OC)O)C(C)C	RVLYYCCWEKBFCF-KFEYKLBZSA-N	1.68588e+06	2.25098e+06	2.36888e+06	2.42327e+06	1.65286e+06	2.51192e+06	2.35801e+06	2.01189e+06	3.31566e+06	5.79483e+06	3.86163e+06	6.15715e+06	0.548691	-0.865934	0.0358151	0.805556	0.571871
Com_12306_pos	Marcfortine A	P	C28H35N3O4	477.263	478.268	4.3051	[M+H]+	5.348	-	3	C18	Organoheterocyclic compounds	Piperazinopiperidines	-	-	-	-	-	-	-	CC1(C=COC2=C(O1)C=CC3=C2NC(=O)C34CC56CN7CCCCC7(CC5C4(C)C)C(=O)N6C)C	KYKUTNUWXQVSSU-UHFFFAOYSA-N	2.44388e+07	2.37007e+07	2.63968e+07	3.49383e+07	2.30576e+07	4.29345e+07	2.49683e+07	6.81954e+07	2.24378e+07	6.68167e+07	3.91062e+07	3.87459e+07	0.674171	-0.568814	0.168001	0.694444	0.433122
Com_12307_pos	Epothilone G1	P	C26H39NO7	477.273	478.279	1.46565	[M+H]+	9.189	-	3	C18	Phenylpropanoids and polyketides	Macrolides and analogues	-	-	-	-	-	-	-	CC1CCCC2C(O2)CC(OC(=O)CC(C(C(=O)C(C1O)C)(C)C)O)C(=CC3=COC(=N3)C)C	VKTJUSLRQGGFQY-KKQRBIROSA-N	1.99819e+07	1.72796e+07	1.91591e+07	2.08337e+07	2.11231e+07	2.27676e+07	1.04826e+07	1.71508e+07	1.47331e+07	2.03758e+07	1.87535e+07	3.36476e+07	1.05212	0.0733035	0.520725	0.722222	0.312499
Com_12309_pos	LysoPE(18:2w6/0:0)	P	C23H44NO7P	477.286	478.292	1.84573	[M+H]+	8.866	0.97	2	C18	Lipids and lipid-like molecules	Glycerophospholipids	Glycerophosphoethanolamines	-	HMDB0011507	-	-	LMGP02050011	-	CCCCCC=CCC=CCCCCCCCC(=O)OCC(COP(=O)(O)OCCN)O	DBHKHNGBVGWQJE-USWSLJGRSA-N	1.72746e+09	1.57217e+09	1.19016e+09	6.91408e+07	1.58186e+09	3.81298e+08	2.36656e+09	5.22678e+07	1.62934e+09	4.70498e+06	1.47597e+09	7.85471e+08	1.03291	0.0467102	0.503544	0.555556	0.625604
Com_12313_pos	Epimedoicarisoside A	P	C24H30O10	478.184	479.189	4.76079	[M+H]+	5.727	-	3	C18	Organic oxygen compounds	Organooxygen compounds	Carbohydrates and carbohydrate conjugates	-	-	-	-	-	-	COC1=C(C=C2C(=C1)CCC3=CC(=C(C(=C32)OC)OC)OC4C(C(C(C(O4)CO)O)O)O)OC	XRIJVHRTPWFICJ-UKMCQSRUSA-N	1.45492e+06	189380	168881	1.41526e+06	1.31235e+06	1.27967e+06	1.30088e+06	152075	161897	132024	179986	1.79553e+06	1.56363	0.644903	0.284996	0.722222	0.520336
Com_12316_pos	Pharboside G	P	C26H38O8	478.257	479.261	6.79538	[M+H]+	5.854	-	3	C18	Lipids and lipid-like molecules	Prenol lipids	Terpene glycosides	-	-	-	-	-	-	CC12CCCC(C1C(C34C2CCC(C3)C(=C)C4)C=O)(C)C(=O)OC5C(C(C(C(O5)CO)O)O)O	CWSYHNWOKDWRFO-IDWAZYJJSA-N	8.53635e+06	100926	1.92496e+06	1.07215e+07	3.00275e+06	2.55574e+06	4.98857e+06	5.47713e+06	8.70043e+06	2.87864e+06	1.18593e+07	2.4195e+06	0.738975	-0.436403	0.295988	0.666667	1.15157
Com_12318_pos	Striatin C	P	C26H38O8	478.257	479.267	5.82046	[M+H]+	7.209	0.59	2	C18	Lipids and lipid-like molecules	Prenol lipids	Diterpenoids	-	-	-	-	-	-	CC(C)C1=C2C3C(C=C4C5C(C3(CCC2(CC1)C)C)OC6C5(C(C(CO6)O)(OC4OC)O)O)O	BFGPGDSRRTWFPZ-IMCWKIMJSA-N	1.38677e+07	3.28974e+07	4.25508e+07	1.06312e+07	2.35809e+07	1.17342e+06	6.36311e+06	4.89348e+06	8.70295e+06	912443	3.91826e+06	404576	4.94949	2.30728	0.0525607	0.888889	1.12163
Com_12319_pos	Ditaxin	P	C31H42O4	478.308	479.313	4.83004	[M+H]+	7.496	0.60	2	C18	Lipids and lipid-like molecules	Prenol lipids	Triterpenoids	-	-	-	-	-	-	CC(=CC=CC=C(C)C=CC=C(C)C(=O)OC)C=CC=C(C)C=CC12C(CC(O1)CC2(C)O)(C)C	LTYWXDKNOZKXJR-WVZBASIFSA-N	2.62454e+07	4.06753e+07	1.65472e+07	3.14519e+07	3.44399e+07	3.10783e+07	6.96588e+06	1.4956e+07	9.21941e+06	2.29707e+07	8.34981e+06	1.65496e+07	2.28369	1.19137	0.00403308	0.944444	1.96945
Com_12321_pos	N-desmethylimatinib	P	C28H29N7O	479.243	480.255	8.51179	[M+H]+	5.715	-	3	C18	Benzenoids	Benzene and substituted derivatives	Anilides	"404844-02-6"	HMDB0013862	-	-	-	9869737	CC1=C(NC2=NC=CC(=N2)C2=CN=CC=C2)C=C(NC(=O)C2=CC=C(CN3CCNCC3)C=C2)C=C1	BQQYXPHRXIZMDM-UHFFFAOYSA-N	3.49802e+07	3.30175e+07	4.17022e+07	3.80625e+07	2.88276e+07	3.32702e+07	3.58087e+07	2.90089e+07	2.60365e+07	4.78154e+07	4.23155e+07	1.0055e+08	0.745415	-0.423883	0.389594	0.638889	0.16416
Com_12327_pos	Delcorine	P	C26H41NO7	479.288	480.298	4.23287	[M+H]+	8.632	-	3	C18	Lipids and lipid-like molecules	Prenol lipids	Diterpenoids	"52358-55-1"	-	C08675	-	-	-	CCN1CC2(CCC(C34C2C(C5(C31)C6(CC(C7CC4C6C7OC)OC)OCO5)O)OC)COC	XTLROSDJDZHIIK-VIGIWSGCSA-N	7.80826e+06	1.26684e+07	6.65154e+06	1.6758e+07	1.18765e+07	1.82188e+07	1.12284e+07	1.49069e+07	9.54414e+06	1.1388e+07	9.2799e+06	1.24599e+07	1.0752	0.104604	0.910321	0.583333	0.195981
Com_12332_pos	11-Oxo-androsterone glucuronide	P	C25H36O9	480.236	481.239	8.49079	[M+H]+	6.13	-	3	C18	Lipids and lipid-like molecules	Glycerolipids	Diradylglycerols	"-"	HMDB0010338	-	-	LMST05010032	53478031	CC12CC(=O)C3C(CCC4CC(CCC34C)OC3OC(C(O)C(O)C3O)C(O)=O)C1CCC2=O	QTXWOOLAHRQMGZ-UHFFFAOYSA-N	2.55917e+07	4.97292e+06	3.35163e+06	4.26993e+06	1.38509e+07	3.92167e+06	3.82525e+06	5.36376e+06	89216.6	144288	1.95122e+06	2.34244e+06	4.07976	2.02848	0.0480585	0.861111	1.72684
Com_12333_pos	Trp Tyr Leu	P	C26H32N4O5	480.237	481.24	9.74988	[M+H]+	6.694	-	3	C18	Organic acids and derivatives	Carboxylic acids and derivatives	Amino acids, peptides, and analogues	-	-	-	-	-	-	CC(C)CC(C(=O)O)NC(=O)C(CC1=CC=C(C=C1)O)NC(=O)C(CC2=CNC3=CC=CC=C32)N	DVLHKUWLNKDINO-PMVMPFDFSA-N	3.82492e+07	2.41728e+06	6.94655e+06	6.95313e+06	1.88327e+07	9.44241e+06	9.44451e+06	1.67988e+07	6.9705e+06	1.30561e+07	7.68521e+06	1.21073e+07	1.25398	0.326518	0.837533	0.611111	0.507257
Com_12335_pos	Vedelianin	P	C29H36O6	480.251	481.262	8.06793	[M+H]+	5.492	-	3	C18	Organoheterocyclic compounds	Benzopyrans	1-benzopyrans	-	-	-	-	-	-	OC=1C=C(C=CC2=CC(O)=C(C(O)=C2)CC=C(C)C)C=C3C1OC4(C)CC(O)C(O)C(C)(C)C4C3	OYMAGMAEFPAAGU-BQYQJAHWSA-N	1.61997e+07	1.91991e+07	2.66287e+07	3.34795e+07	1.56753e+07	2.44476e+07	1.2606e+07	2.71191e+07	3.58484e+06	3.20947e+07	4.76813e+06	2.47055e+07	1.29321	0.370959	0.243303	0.611111	0.502579
Com_12337_pos	Glucosilsteviol	P	C26H40O8	480.272	481.28	1.59693	[M+H]+	6.144	0.62	2	C18	Lipids and lipid-like molecules	Prenol lipids	Terpene glycosides	-	-	-	-	-	-	CC12CCCC(C1CCC34C2CCC(C3)(C(=C)C4)OC5C(C(C(C(O5)CO)O)O)O)(C)C(=O)O	QSIDJGUAAUSPMG-CULFPKEHSA-N	5.17835e+09	1.04069e+08	1.1901e+09	3.73105e+08	3.23865e+09	4.04968e+07	3.52158e+07	1.19525e+07	5.66728e+07	5.14317e+06	2.4353e+07	2.07522e+06	74.7698	6.22438	0.00353418	0.972222	2.23476
Com_1233_neg	methyl 4-[(7-ethoxy-4-oxo-4H-chromen-3-yl)oxy]benzoate	N	C19H16O6	340.095	339.09	7.62523	[M-H]-	7.504	-	3	C18	Organoheterocyclic compounds	Benzopyrans	1-benzopyrans	"304693-08-1"	-	-	-	-	928118	CCOC1=CC2=C(C=C1)C(=O)C(=CO2)OC3=CC=C(C=C3)C(=O)OC	MWGMLZDECMVYFR-UHFFFAOYSA-N	749238	1.87806e+06	3.37038e+06	732583	1.2749e+06	1.72546e+06	1.38055e+06	3.12459e+06	5.23577e+06	4.77881e+06	4.10611e+06	5.26856e+06	0.407235	-1.29607	0.0137045	0.888889	0.807281
Com_12341_pos	Kermadecin E	P	C31H44O4	480.324	481.328	5.88321	[M+H]+	8.429	0.66	2	C18	Benzenoids	Phenols	1-hydroxy-4-unsubstituted benzenoids	-	-	-	-	-	-	CC(=CCC1=C(C=C2CCCCCCCCCCCCCCC3=CC(=C(C2=C1O)C(=C3)O)O)O)C	WIHCRONGALFTQZ-UHFFFAOYSA-N	5.90912e+07	3.78069e+07	2.73679e+07	4.63712e+07	7.41155e+07	4.70858e+07	2.23286e+07	5.43023e+06	9.34819e+06	6.3218e+07	6.67193e+07	2.83933e+07	1.49326	0.578462	0.150658	0.694444	0.555593
Com_12342_pos	Certonardosterol A2	P	C28H48O6	480.345	481.348	9.25564	[M+H]+	9.648	-	3	C18	Lipids and lipid-like molecules	Steroids and steroid derivatives	Ergostane steroids	-	-	-	-	-	-	CC(CO)C(C)C=CC(C)C1CC(C2C1(CCC3C2(CC(C4C3(CCC(C4O)O)C)O)O)C)O	UZMSBSHNTQAMIG-OYNHBLERSA-N	1.42616e+08	1.23294e+08	1.41306e+08	4.81843e+06	9.09236e+07	1.9538e+07	1.90611e+08	7.50127e+07	1.66882e+08	7.2321e+07	1.86001e+08	1.69133e+08	0.607582	-0.718849	0.173028	0.777778	1.02006
Com_12343_pos	18-Demethylpubescenine	P	C25H39NO8	481.268	482.273	4.84164	[M+H]+	6.141	0.59	2	C18	Lipids and lipid-like molecules	Prenol lipids	Diterpenoids	-	-	-	-	-	-	CCN1CC2(CCC(C34C2C(C(C31)(C5(CC(C6CC4C5C6OC(=O)C)OC)OC)O)O)O)CO	OSSCNSALANKATQ-JOPURWDVSA-N	4.34966e+08	3.91091e+07	1.1935e+08	2.93366e+07	2.71938e+08	2.15638e+07	1.22851e+06	4.61467e+06	2.50576e+06	895480	1.09033e+06	730765	82.8035	6.37162	0.000129498	1	2.60008
Com_12363_pos	3-Ketodehydrosulfurenic acid	P	C31H46O4	482.34	483.344	5.85903	[M+H]+	6.373	-	3	C18	Lipids and lipid-like molecules	Steroids and steroid derivatives	Bile acids, alcohols and derivatives	-	-	-	-	-	-	CC(C)C(=C)CCC(C1CC(C2(C1(CC=C3C2=CCC4C3(CCC(=O)C4(C)C)C)C)C)O)C(=O)O	OSACBIMFKXGCAD-HOSBDSGNSA-N	123965	1.34701e+06	1.60697e+06	1.36139e+06	1.61216e+06	1.30515e+06	1.98405e+06	2.74963e+06	1.88067e+06	2.39886e+06	1.61513e+06	1.76366e+06	0.59366	-0.752291	0.127921	1	0.744057
Com_12365_pos	DG(10:0/16:1(9Z)/0:0)	P	C29H54O5	482.397	483.408	7.66862	[M+H]+	9.148	-	3	C18	Hydrocarbons	Unsaturated hydrocarbons	Branched unsaturated hydrocarbons	"-"	-	-	-	-	-	[H][C@](O)(COC(=O)CCCCCCCCC)COC(=O)CCCCCCC\C=C/CCCCCC	RRCKOPRDFJZIHY-OFQPSRFPSA-N	6.85492e+06	7.89964e+06	8.74673e+06	1.12715e+06	1.01726e+07	2.75422e+06	9.963e+06	2.57584e+06	1.08417e+07	2.51984e+06	9.36092e+06	8.12925e+06	0.865515	-0.208369	0.647902	0.611111	0.272421
Com_12369_pos	Withaphysalin N	P	C28H36O7	484.246	485.253	1.25085	[M+H]+	6.706	0.74	2	C18	Lipids and lipid-like molecules	Steroids and steroid derivatives	Steroid lactones	-	-	-	-	-	-	CC1=C(C(=O)OC(C1)C2(C3CCC4C3(CCC5C4CC6C7(C5(C(=O)CCC7O)C)O6)C(=O)O2)C)C	PGJRQHKPPYIVQE-BGDMQGTOSA-N	7.50856e+07	3.43536e+07	2.65166e+07	2.62689e+07	5.51523e+07	2.33761e+07	1.51777e+07	1.86995e+07	1.41101e+07	2.93612e+07	2.26505e+07	3.18338e+07	1.8262	0.868845	0.0441224	0.833333	1.02698
Com_1236_neg	Ferutinin	N	C22H30O4	358.214	339.199	8.47988	[M-H-H2O]-	9.497	0.58	1	C18	Lipids and lipid-like molecules	Prenol lipids	Sesquiterpenoids	"41743-44-6"	HMDB0252237	-	-	-	496289	CC(C)C1(O)CCC2(C)CC=C(C)CC(OC(=O)C3=CC=C(O)C=C3)C12	CYSHNJQMYORNJI-UHFFFAOYSA-N	1.51439e+08	3.53604e+08	2.36774e+08	1.70256e+08	9.47733e+07	1.30608e+08	4.80853e+08	2.10297e+08	3.09025e+08	2.98304e+08	2.91986e+08	3.43893e+08	0.588027	-0.766047	0.0263115	0.833333	1.71467
Com_12373_pos	Pubeside B	P	C26H44O8	484.304	485.308	5.48812	[M+H]+	7.33	0.60	2	C18	Lipids and lipid-like molecules	Prenol lipids	Terpene glycosides	-	-	-	-	-	-	CC1(CCC2C(=C1)CCC3C2(CCCC3(C)COC4C(C(C(C(O4)CO)O)O)O)C)C(CO)O	BINZUKMAXBYQAN-SHNINHJWSA-N	4.95093e+07	1.34689e+08	1.21719e+07	1.84475e+07	4.29838e+07	2.91847e+07	1.09942e+07	8.69654e+06	1.51853e+07	3.15764e+06	1.44106e+06	8.69414e+06	5.95791	2.57481	0.0060529	0.972222	1.32174
Com_12375_pos	Fomlactone B	P	C31H48O4	484.355	485.361	3.93949	[M+H]+	9.606	0.61	2	C18	Lipids and lipid-like molecules	Steroids and steroid derivatives	Steroid lactones	-	-	-	-	-	-	CC1CC2(C(C(C(=O)O2)C)C)OC3CC4=C(CCC5C4(CCC(C5(C)C)O)C)C6(C3(C1CC6)C)C	LSGLUPXTGXDHCT-ZBAFWHTDSA-N	3.09644e+06	2.62567e+06	2.91049e+06	2.01459e+06	1.51673e+06	1.69048e+06	428268	1.07334e+06	1.67017e+06	3.25395e+06	317369	2.93901e+06	1.43093	0.516952	0.163976	0.666667	1.30198
Com_12376_pos	Staplabin	P	C28H39NO6	485.278	486.282	6.23709	[M+H]+	6.271	0.54	2	C18	Organoheterocyclic compounds	Indoles and derivatives	Indolyl carboxylic acids and derivatives	-	-	-	-	-	-	CC(=CCCC(=CCCC1(C(CC2=C(C=C3C(=C2O1)CN(C3=O)CCCCC(=O)O)O)O)C)C)C	PREWWCBUIKRUIM-YBFXNURJSA-N	1.1121e+07	3.76004e+06	3.16859e+06	3.25965e+06	1.23433e+07	772010	484268	263282	465050	370205	470186	390035	14.091	3.8167	0.0020887	1	1.6332
Com_1237_pos	Cinnamyl isovalerate	P	C14H18O2	218.131	219.138	0.7066	[M+H]+	6.741	0.69	1	C18	Benzenoids	Benzene and substituted derivatives	Styrenes	"140-27-2"	-	-	-	-	5355855	CC(C)CC(=O)OC/C=C/C1=CC=CC=C1	FOCMOGKCPPTERB-RMKNXTFCSA-N	8.98467e+07	9.604e+07	9.7718e+07	1.25439e+08	9.35187e+07	1.32665e+08	7.73695e+07	1.11286e+08	8.10107e+07	1.17225e+08	8.13056e+07	9.99237e+07	1.11812	0.161075	0.282344	0.666667	0.722683
Com_12381_pos	1,3-DIDEACETYLDEOXYKHIVORIN	P	C28H38O7	486.262	487.27	2.37782	[M+H]+	9.493	0.54	2	C18	Organoheterocyclic compounds	Naphthopyrans	-	-	-	-	-	-	-	CC(=O)OC1CC2C(C(CC(C2(C3C1(C4=CC(=O)OC(C4(CC3)C)C5=COC=C5)C)C)O)O)(C)C	UWNQSONNONTGTF-ZDFRXJMOSA-N	2.76253e+07	2.77836e+07	2.84623e+07	3.15866e+07	3.01639e+07	3.45435e+07	2.52342e+07	3.41575e+07	2.45078e+07	3.9742e+07	2.51764e+07	2.31062e+07	1.04793	0.0675483	0.52518	0.694444	0.108415
Com_12394_pos	LysoPC(14:1(9Z)/0:0)	P	C22H44NO7P	465.286	488.275	0.03784	[M+Na]+	7.812	0.68	2	C18	Lipids and lipid-like molecules	Glycerophospholipids	Glycerophosphocholines	"-"	HMDB0010380	C04230	map00564;map04148;map05231	LMGP01050014	24779456	CCCC\C=C/CCCCCCCC(=O)OC[C@@]([H])(O)COP([O-])(=O)OCC[N+](C)(C)C	JXGLGTFMAQOJBB-HEDKFQSOSA-N	8.05316e+06	1.076e+07	8.74858e+06	7.548e+06	1.08356e+07	8.13164e+06	7.31184e+06	1.62673e+07	8.8003e+06	7.94674e+06	8.75723e+06	6.96237e+06	0.964871	-0.0515918	0.994595	0.583333	0.162294
Com_12397_pos	Cytochalasin Z	P	C29H32N2O5	488.231	489.235	6.85179	[M+H]+	7.207	-	3	C18	Alkaloids and derivatives	Cytochalasans	Chaetoglobosins	-	-	-	-	-	-	CC1CC=CC2C3C(O3)(C(C4C2(C(=O)C5C(O5)C(=O)C1)C(=O)NC4CC6=CNC7=CC=CC=C76)C)C	ZZBBNMBXFLZWMG-SMHQLWJLSA-N	1.97432e+07	1.38385e+08	9.30601e+07	1.51957e+07	3.63713e+07	1.55584e+06	1.13924e+07	1.90714e+07	1.54763e+07	5.40561e+06	6.91885e+06	894007	5.14399	2.36289	0.147376	0.805556	0.863282
Com_12403_pos	Moralbanone	P	C30H34O6	490.236	491.246	6.04739	[M+H]+	5.716	-	3	C18	Phenylpropanoids and polyketides	Flavonoids	Flavones	-	-	-	-	LMPK12110901	-	CC(=CCCC(=CCCC(=CCC1=C2C(=C(C=C1O)O)C(=O)C=C(O2)C3=C(C=C(C=C3)O)O)C)C)C	KVTGJUFKNDYOTO-VQCWNDBCSA-N	3.70288e+07	3.44749e+07	4.16433e+07	3.57579e+07	2.98725e+07	4.56541e+07	3.5645e+07	2.92931e+07	2.46186e+07	4.66566e+07	4.43466e+07	1.07182e+08	0.779975	-0.358501	0.571936	0.527778	0.0868594
Com_12407_pos	Lapidolidin	P	C26H36O9	492.236	493.247	8.17613	[M+H]+	6.728	0.53	2	C18	Benzenoids	Benzene and substituted derivatives	Benzoic acids and derivatives	-	-	-	-	-	-	[C@@]12([C@@H]([C@H](C[C@@]3([C@H]([C@H]1O)O3)C)OC(=O)c1cc(c(cc1)OC)OC)[C@@](C[C@@H]2OC(=O)C)(C(C)C)O)C	IBEZMJKOIASRKO-QDUOWLLBNA-N	5.96811e+07	2.00755e+08	1.08187e+08	1.03429e+08	9.36551e+07	6.42145e+07	5.49917e+07	5.20585e+07	6.66862e+07	4.00483e+07	2.31516e+07	3.67844e+07	2.30133	1.20247	0.00676198	0.944444	1.20555
Com_12409_pos	24(28)-Dehydromakisterone A	P	C28H44O7	492.309	493.312	8.51606	[M+H]+	8.111	-	3	C18	Lipids and lipid-like molecules	Steroids and steroid derivatives	Bile acids, alcohols and derivatives	-	-	-	-	-	-	CC12CCC3C(=CC(=O)C4C3(CC(C(C4)O)O)C)C1(CCC2C(C)(C(CC(=C)C(C)(C)O)O)O)O	XTSYLJLNVWBIFH-IJYGRGDZSA-N	2.6523e+07	2.18626e+07	3.08918e+07	2.58959e+07	1.55406e+07	2.48772e+07	2.5712e+07	4.05811e+07	2.81001e+07	3.28935e+07	1.94628e+07	2.70119e+07	0.83788	-0.255185	0.241964	0.722222	0.465408
Com_12413_pos	Delbrusine	P	C27H43NO7	493.304	494.308	6.79862	[M+H]+	4.857	-	3	C18	Lipids and lipid-like molecules	Prenol lipids	Diterpenoids	-	-	-	-	-	-	[C@@H]12[C@@]34[C@@H]([C@H]5[C@@](CN1CC)(CC[C@@H]([C@@]25[C@@H]1[C@@H]2[C@@]3(C[C@H]([C@@H]([C@@H]2OC)C1)OC)OCO4)OC)COC)OC	ZXIRRKBJKCADDR-UHFFFAOYNA-N	2.32345e+06	1.04168e+06	61441.8	1.55007e+06	1.51461e+06	1.13558e+06	2.24073e+06	2.8192e+06	2.08384e+06	1.94175e+06	2.0056e+06	1.91901e+06	0.586223	-0.770479	0.149816	0.861111	1.54208
Com_12414_pos	Vinylamycin	P	C26H43N3O6	493.315	494.324	2.89125	[M+H]+	8.622	0.95	2	C18	Organic acids and derivatives	Peptidomimetics	Depsipeptides	-	-	-	-	-	-	CCCCCCC(C)C1C(C(=O)NC(=C)C=CC(=O)NC(C(=O)NC(C(=O)O1)C(C)C)C)CCO	ONGSLGFACDWAIV-OIXFFAKGSA-N	5.45046e+09	6.86381e+09	6.93942e+09	3.3125e+08	3.99309e+09	8.36126e+08	7.92265e+08	1.81874e+09	8.94917e+09	1.83489e+08	5.37443e+09	1.48161e+09	1.31261	0.392439	0.568834	0.611111	0.444018
Com_12418_pos	Norselic acid E	P	C31H42O5	494.303	495.308	5.39646	[M+H]+	6.588	0.51	2	C18	Lipids and lipid-like molecules	Steroids and steroid derivatives	Stigmastanes and derivatives	-	-	-	-	LMST01040190	-	CCC(CCC(C)C1CCC2C1(CCC3C2C=CC4=CC(=O)C=CC34C)C(=O)O)(C(=C)C)OC(=O)C	JFWKHVJJUMJZAN-RKDCWTDHSA-N	2.59685e+07	3.0154e+07	1.84954e+07	1.60037e+07	4.0061e+07	1.5408e+07	2.76872e+07	1.41299e+07	2.34732e+07	1.3535e+07	1.19674e+07	1.31849e+07	1.40502	0.490589	0.148996	0.805556	0.379306
Com_1241_pos	Germacrone	P	C15H22O	218.167	219.174	0.11777	[M+H]+	8.016	0.92	1	C18	Lipids and lipid-like molecules	Prenol lipids	Sesquiterpenoids	"6902-91-6"	HMDB0252704	C16966	-	-	81323	CC(C)=C1CC=C(C)CCC=C(C)CC1=O	CAULGCQHVOVVRN-UHFFFAOYSA-N	9.93264e+07	1.01888e+08	8.70669e+07	7.78957e+07	3.8713e+07	2.12587e+07	1.50308e+06	8.41898e+07	8.92398e+06	5.5492e+07	5.64864e+06	8.06948e+07	1.80226	0.849809	0.129743	0.777778	1.9643
Com_12422_pos	Cytochalasin Z5	P	C29H37NO6	495.262	496.272	5.86428	[M+H]+	6.166	0.61	2	C18	Alkaloids and derivatives	Cytochalasans	-	-	-	-	-	-	-	CC1CCCC(C=CC(=O)OC23C(C=CC1)C(C(=C)C(C2C(NC3=O)CC4=CC=C(C=C4)O)C)O)O	AJMKPZXRIKVSAQ-LFOGIAMQSA-N	2.69428e+09	3.34533e+08	3.31192e+08	5.46469e+08	9.70616e+08	7.45377e+07	1.71521e+07	9.45502e+06	2.84654e+07	4.91047e+06	1.11145e+07	2.24268e+06	67.516	6.07716	0.000102804	1	2.78289
Com_12425_pos	Deoxycholylcysteine	P	C27H45NO5S	495.302	496.31	1.93548	[M+H]+	6.882	-	3	C18	-	-	-	"-"	HMDB0242415	-	-	-	-	CC(CCC(=O)NC(CS)C(O)=O)C1CCC2C3CCC4CC(O)CCC4(C)C3CC(O)C12C	CBETXCRGHYBMPS-UHFFFAOYSA-N	7.54083e+06	1.09599e+07	3.45663e+06	7.09963e+06	9.11192e+06	5.5541e+06	4.03814e+06	1.74756e+06	6.51641e+06	2.40976e+06	5.02658e+06	2.09848e+06	2.00225	1.00162	0.0217402	0.888889	0.853235
Com_1242_neg	Prunasin	N	C14H17NO6	295.106	340.104	0.38685	[M+HCOOH-H]-	4.705	-	3	C18	Organic oxygen compounds	Organooxygen compounds	Carbohydrates and carbohydrate conjugates	"99-18-3"	HMDB0034934	C00844	map00460;map01100;map01110	-	119033	C1=CC=C(C=C1)C(C#N)OC2C(C(C(C(O2)CO)O)O)O	ZKSZEJFBGODIJW-GMDXDWKASA-N	78582.3	571036	122023	353583	246880	466620	419848	3.67069e+06	79655.7	444984	317571	3.46846e+06	0.218864	-2.19189	0.212613	0.666667	0.784517
Com_1242_pos	2,6-Di-tert-butyl-4-hydroxymethylphenol	P	C15H24O2	236.178	219.174	1.03746	[M+H-H2O]+	7.342	0.81	1	C18	Benzenoids	Benzene and substituted derivatives	Phenylpropanes	"88-26-6"	HMDB0032048	-	-	-	6929	CC(C)(C)C1=CC(=CC(=C1O)C(C)(C)C)CO	HNURKXXMYARGAY-UHFFFAOYSA-N	1.57989e+08	1.59833e+08	1.63856e+08	1.09449e+08	1.4261e+08	2.14325e+07	1.42733e+08	4.61802e+07	1.41153e+08	2.20799e+08	1.60482e+08	1.61761e+08	0.864921	-0.209361	0.581071	0.611111	0.444929
Com_12430_pos	Glaucarubin	P	C25H36O10	496.231	497.24	4.13028	[M+H]+	7.212	-	3	C18	Lipids and lipid-like molecules	Prenol lipids	Terpene lactones	-	HMDB0035626	C08760	-	-	-	CCC(C)(C(=O)OC1C2C(C(C3(C4C2(CO3)C(CC5C4(C(C(C=C5C)O)O)C)OC1=O)O)O)C)O	LZKVXMYVBSNXER-YZPKDWIXSA-N	4.55262e+06	3.75256e+07	3.03275e+07	7.00602e+06	7.56079e+06	186003	4.45003e+06	6.73484e+06	5.14077e+06	3.2434e+06	4.29826e+06	284085	3.60884	1.85154	0.441509	0.777778	0.539797
Com_12432_pos	Pierisformoside E	P	C26H40O9	496.267	497.275	1.57804	[M+H]+	6.168	-	3	C18	Lipids and lipid-like molecules	Prenol lipids	Terpene glycosides	-	-	-	-	-	-	CC1(C(CC2C(=C)C3CCC4CC3(CC4(C)OC5C(C(C(C(O5)CO)O)O)O)CC2(C1=O)O)O)C	MOMFYZURGITBHF-CWUJBPFBSA-N	7.88162e+08	1.70712e+07	8.52739e+07	4.46039e+07	2.78553e+08	1.11499e+07	5.54427e+06	6.23451e+06	7.74054e+06	1.25544e+06	2.8303e+06	844432	50.0957	5.64661	0.00328331	1	2.21649
Com_12435_pos	Coronalolide methyl ester	P	C31H44O5	496.319	497.324	4.89147	[M+H]+	6.774	0.70	2	C18	Lipids and lipid-like molecules	Prenol lipids	Triterpenoids	-	-	-	-	-	-	CC(CCC=C(C)C=O)C1CCC2(C1(CCC34C2CC5C(C3(C4)CCC(=O)OC)C(=C)C(=O)O5)C)C	FPFAZZFTBDKRJL-PXERRMOCSA-N	3.28e+07	6.63603e+07	3.15827e+07	3.09211e+07	3.65982e+07	3.55259e+07	2.25677e+07	3.83715e+07	2.40837e+07	2.92631e+07	2.34043e+07	1.70978e+07	1.51038	0.594908	0.0313395	0.861111	0.338779
Com_1243_neg	Phellodendrine	N	C20H24NO4+	342.171	340.156	2.23477	[M-H]-	6.543	-	3	C18	Alkaloids and derivatives	Protoberberine alkaloids and derivatives	-	"104112-82-5"	-	C17046	-	-	3081405	C[N+]12CCC3=CC(=C(C=C3C1CC4=CC(=C(C=C4C2)OC)O)O)OC	RBBVPNQTBKHOEQ-KKSFZXQISA-O	1.64768e+06	6.28325e+06	8.68662e+06	4.78564e+06	5.90865e+06	8.93919e+06	7.12612e+06	1.25995e+07	1.76872e+07	9.62422e+06	1.86673e+07	1.13078e+07	0.470719	-1.08706	0.0228182	0.944444	0.622154
Com_12440_pos	N1,N10-Diferuloylspermidine	P	C27H35N3O6	497.253	498.259	1.97422	[M+H]+	8.399	-	3	C18	Phenylpropanoids and polyketides	Cinnamic acids and derivatives	Hydroxycinnamic acids and derivatives	"70185-61-4"	HMDB0033471	-	-	-	131751432	COC1=CC(\C=C\C(=O)NCCCCNCCCNC(=O)\C=C/C2=CC(OC)=C(O)C=C2)=CC=C1O	IGHVUFYLAJSILE-UQXQTEIVSA-N	5.6831e+07	4.59396e+07	3.87594e+07	1.50159e+08	7.32175e+07	9.90035e+07	1.46794e+07	1.19889e+08	8.60861e+06	4.97747e+07	2.60956e+07	5.73279e+07	1.67855	0.747214	0.126396	0.722222	1.70663
Com_12444_pos	Avapritinib	P	C26H27FN10	498.24	499.243	9.73781	[M+H]+	7.177	-	3	C18	Organoheterocyclic compounds	Diazinanes	Piperazines	"-"	HMDB0304850	-	-	-	-	CN1C=C(C=N1)C1=CN2N=CN=C(N3CCN(CC3)C3=NC=C(C=N3)[C@@](C)(N)C3=CC=C(F)C=C3)C2=C1	DWYRIWUZIJHQKQ-SANMLTNESA-N	3.82376e+06	4.85672e+06	1.3742e+06	7.79814e+06	1.75442e+06	2.85475e+06	4.63231e+06	4.37141e+06	1.90057e+06	2.21478e+06	1.79384e+06	163650	1.48986	0.575179	0.30967	0.611111	0.911569
Com_12445_pos	12,13-Deoxyroridin E	P	C29H38O7	498.262	499.264	9.29916	[M+H]+	7.212	0.61	2	C18	Organoheterocyclic compounds	Oxepanes	-	-	-	-	-	-	-	CC1=CC2C3(CC1)COC(=O)C=C(CCOC(C=CC=CC(=O)OC4C3(C(=C)C(C4)O2)C)C(C)O)C	QRZOAFBSHUOELI-YLAZPCKSSA-N	9.98273e+06	3.54272e+07	3.24767e+07	1.55725e+07	1.69221e+07	5.14323e+06	2.36156e+07	1.97366e+07	2.9632e+07	1.72411e+07	1.01607e+07	9.94589e+06	1.04706	0.0663486	0.839906	0.527778	0.0773516
Com_12446_pos	beta-D-glucopyranosyl ent-16beta,17-dihydroxykauran-19-oate	P	C26H42O9	498.283	499.291	1.16935	[M+H]+	6.157	0.55	2	C18	Lipids and lipid-like molecules	Prenol lipids	Terpene glycosides	-	-	-	-	-	-	CC12CCCC(C1CCC34C2CCC(C3)C(C4)(CO)O)(C)C(=O)OC5C(C(C(C(O5)CO)O)O)O	XKXZHTWOHXJEOL-DFTQOQLFSA-N	9.8423e+08	2.73638e+08	3.07707e+08	2.30084e+08	6.30522e+08	2.37255e+07	5.00294e+06	1.45341e+07	8.42521e+06	1.60678e+06	2.06494e+06	1.3613e+06	74.2502	6.21432	0.000107671	1	2.78535
Com_12449_pos	LysoPE(0:0/20:5(5Z,8Z,11Z,14Z,17Z))	P	C25H42NO7P	499.27	500.274	6.55283	[M+H]+	8.86	0.51	2	C18	Lipids and lipid-like molecules	Glycerophospholipids	Glycerophosphoethanolamines	"-"	HMDB0011489	-	-	LMGP02050053	53480938	[H][C@@](CO)(COP(O)(=O)OCCN)OC(=O)CCC\C=C/C\C=C/C\C=C/C\C=C/C\C=C/CC	MMHCCHGAKPRCIO-KOYQJJOGSA-N	5.52047e+08	5.86793e+08	4.74174e+08	1.12703e+09	6.17868e+08	8.5828e+08	6.79801e+08	1.06099e+09	5.02131e+08	7.80336e+08	5.0649e+08	9.10848e+08	0.949465	-0.0748131	0.753146	0.555556	0.125364
Com_12456_pos	Kadcoccilactone E	P	C29H40O7	500.277	501.286	2.38908	[M+H]+	6.71	-	3	C18	Organoheterocyclic compounds	Furofurans	-	-	-	-	-	-	-	CC1=CC(OC1=O)C(C(C)C2CC=C3C2(CCC4(C3CCC5C(OC6C5(C4)OC(=O)C6)(C)C)O)C)O	NBZDXWQJHKPYOE-HNBWECBUSA-N	5.07978e+07	1.11193e+07	8.04534e+06	1.43672e+07	3.66434e+07	4.84262e+06	309926	532707	6.26037e+06	1.11907e+07	200133	365369	6.67131	2.73797	0.00908668	0.888889	2.8326
Com_12457_pos	Acremolide B	P	C28H40N2O6	500.289	501.295	2.54873	[M+H]+	10.52	-	3	C18	Organic acids and derivatives	Peptidomimetics	Depsipeptides	-	-	-	-	-	-	CC1C(CC(OC(=O)C2CCCN2C(=O)C(NC1=O)CC3=CC=CC=C3)C(C)CCCCC(=O)C)O	AOQQOEQINNPMNK-HJZYFBBOSA-N	9.79524e+06	1.0653e+07	1.0934e+07	4.21308e+06	1.44495e+07	8.64262e+06	2.20183e+07	2.32643e+07	1.58364e+07	1.79732e+07	1.37455e+07	2.78959e+07	0.48609	-1.04071	0.00513322	0.972222	0.462499
Com_12458_pos	Tricalysioside T	P	C26H44O9	500.299	501.307	1.97359	[M+H]+	7.396	-	3	C18	Lipids and lipid-like molecules	Prenol lipids	Terpene glycosides	-	-	-	-	-	-	CC1(CCCC2(C1CCC34C2CCC(C3)C(C4O)(CO)O)C)COC5C(C(C(C(O5)CO)O)O)O	IKBFZZPRIOQBPZ-JLGYURFFSA-N	1.03525e+08	2.84096e+07	6.13241e+06	5.82957e+07	9.40575e+07	3.95804e+07	3.43783e+07	5.12815e+07	3.28142e+07	4.796e+07	4.13984e+07	133450	1.5868	0.666121	0.407318	0.638889	0.837536
Com_12459_pos	Officinalic acid	P	C30H44O6	500.314	501.317	8.50878	[M+H]+	8.386	-	3	C18	Organoheterocyclic compounds	Naphthopyrans	-	-	-	-	-	-	-	CC1(CCCC2(C1CC(=O)C34C2C(=O)OC5(O3)CC6C(CCCC6(C(C5CC4)C(=O)O)C)(C)C)C)C	ODGNNLIOBJLXBP-KCXSSTEISA-N	1.45734e+07	1.22157e+07	1.86481e+07	7.59382e+06	1.54604e+07	9.44624e+06	1.21545e+07	1.31564e+07	1.72682e+07	5.9468e+06	8.21473e+06	1.03005e+07	1.16254	0.217275	0.446602	0.638889	0.274008
Com_12462_pos	LysoPE(20:4(8Z,11Z,14Z,17Z)/0:0)	P	C25H44NO7P	501.286	502.292	1.78535	[M+H]+	8.8	0.93	2	C18	Lipids and lipid-like molecules	Glycerophospholipids	Glycerophosphoethanolamines	-	HMDB0011518	-	-	LMGP02050067	-	CCC=CCC=CCC=CCC=CCCCCCCC(=O)OCC(COP(=O)(O)OCCN)O	JPNPIRVRGLGTRE-YSKCIPFOSA-N	3.55026e+09	3.16319e+09	2.75038e+09	5.4217e+09	3.34714e+09	4.62317e+09	3.36722e+09	5.04335e+09	2.53287e+09	4.31577e+09	2.99357e+09	5.62405e+09	0.95724	-0.0630481	0.852853	0.527778	0.169476
Com_12467_pos	Isogosterone B	P	C29H42O7	502.293	503.296	8.67665	[M+H]+	8.803	0.54	2	C18	Benzenoids	Phenanthrenes and derivatives	-	-	-	-	-	-	-	CC(C)CCC(=O)C(C)C1(CCC2(O1)C3CCC4=CC(=O)C=CC4(C3CC(C2(C)O)OC(=O)C)C)O	UPGQWRBTEVLPHO-LPEWEYQVSA-N	8.25525e+08	7.55911e+08	1.6247e+08	1.52485e+09	1.57914e+07	1.30492e+09	4.61863e+07	1.39979e+09	1.92074e+07	1.17789e+09	4.33118e+08	1.54944e+09	0.992185	-0.0113195	0.856392	0.527778	0.503792
Com_12470_pos	25-O-Methylcimigenol	P	C31H50O5	502.366	503.37	5.34697	[M+H]+	10.236	-	3	C18	Lipids and lipid-like molecules	Steroids and steroid derivatives	Cycloartanols and derivatives	-	-	-	-	-	-	CC1CC2C(OC3(C1C4(CCC56CC57CCC(C(C7CCC6C4(C3O)C)(C)C)O)C)O2)C(C)(C)OC	ZBGCVOZXXHKPFL-XMFPADTQSA-N	2.44388e+07	2.37007e+07	2.63968e+07	3.49383e+07	2.30576e+07	4.29345e+07	2.49683e+07	6.81954e+07	2.24378e+07	6.68167e+07	3.91062e+07	3.87459e+07	0.674171	-0.568814	0.168001	0.694444	0.561745
Com_12471_pos	Mycalamide A	P	C24H41NO10	503.273	504.275	9.98062	[M+H]+	7.206	-	3	C18	Organoheterocyclic compounds	Pyranodioxins	-	-	-	C17008	-	-	-	CC1C(OC(CC1=C)(C(C(=O)NC2C3C(C(C(C(O3)CC(CO)O)(C)C)OC)OCO2)O)OC)C	IJASURGZDJYQGF-GBNRTHSESA-N	4.88422e+08	4.13571e+08	2.27736e+08	1.97174e+08	2.97941e+08	2.18739e+06	1.38367e+06	1.90919e+06	1.11425e+06	396188	250724	3.52229e+07	40.3962	5.33615	0.00220311	0.972222	2.66316
Com_12485_pos	Aglacin I	P	C26H32O10	504.2	505.204	4.76343	[M+H]+	6.264	-	3	C18	Lignans, neolignans and related compounds	Aryltetralin lignans	-	-	-	-	-	-	-	CC(=O)OC1C2COC(C2C(C3=C(C(=C(C=C13)OC)OC)OC)C4=CC(=C(C(=C4)OC)OC)OC)O	TWNCKWAXYQVTHI-HGKWAGPFSA-N	2.24883e+07	4.653e+07	2.53718e+07	2.71744e+07	1.8135e+07	3.76776e+07	1.54959e+06	5.27614e+06	5.0176e+06	3.82714e+06	883060	2.74889e+06	9.18937	3.19997	0.000139592	1	2.91209
Com_12487_pos	Furcatoside C	P	C23H36O12	504.221	505.232	8.75697	[M+H]+	8.755	0.51	2	C18	Lipids and lipid-like molecules	Prenol lipids	Terpene glycosides	-	-	-	-	-	-	CC(C)CC(=O)OC1C2C(CCC2(COC(=O)C)O)C(=CO1)COC3C(C(C(C(O3)CO)O)O)O	YYQCJTVJAARIPW-VRYXWLBUSA-N	5.18921e+07	3.12971e+07	8.43653e+07	3.13678e+07	4.58721e+07	2.75805e+07	4.89155e+07	3.00103e+07	4.67264e+07	2.5613e+07	6.67635e+07	4.07151e+07	1.05268	0.0740683	0.924719	0.472222	0.0967123
Com_12489_pos	Brosimone H	P	C31H36O6	504.251	505.254	8.25792	[M+H]+	9.377	0.54	2	C18	Phenylpropanoids and polyketides	Flavonoids	Flavones	-	-	-	-	LMPK12110899	-	CC(=CCCC(=CCC1=C(C=C(C2=C1OC(=C(C2=O)CC=C(C)C)C3=C(C=C(C=C3)O)O)O)OC)C)C	HLKOYMOJPUHOBW-RGVLZGJSSA-N	6.28672e+06	4.51979e+06	483245	1.21017e+07	3.39288e+06	7.40094e+06	4.32459e+06	6.23298e+06	903066	1.60602e+07	4.13491e+06	1.3206e+07	0.762014	-0.39211	0.671634	0.444444	0.33446
Com_1248_neg	alpha-Lactose	N	C12H22O11	342.116	341.109	1.06256	[M-H]-	1.399	0.95	1	C18	Organic oxygen compounds	Organooxygen compounds	Carbohydrates and carbohydrate conjugates	"14641-93-1"	HMDB0000186	C00243	map00052;map01100;map02010;map02060;map04973	-	84571	C(C1C(C(C(C(O1)OC2C(OC(C(C2O)O)O)CO)O)O)O)O	GUBGYTABKSRVRQ-XLOQQCSPSA-N	501513	1.09982e+06	1.21439e+06	1.3716e+06	871568	53177.8	2.48837e+06	2.39739e+06	2.51732e+06	1.78497e+06	2.47606e+06	2.84025e+06	0.352451	-1.50451	0.0385229	1	0.693473
Com_12490_pos	Daturolactone 6	P	C28H40O8	504.272	505.278	2.39539	[M+H]+	7.208	-	3	C18	Lipids and lipid-like molecules	Steroids and steroid derivatives	Steroid lactones	-	-	-	-	-	-	CC(C1CCC2C1(C(CC3C2C(C(C4(C3(C(=O)C=CC4)C)O)O)O)O)C)C5CC6(C(O6)(C(=O)O5)C)C	ZNDWVAWNGJHBAF-JXAVBFHVSA-N	2.71451e+08	1.17406e+08	6.53673e+07	7.02851e+07	1.42901e+08	1.64328e+07	379155	153664	2.18681e+06	5.24118e+06	1.29801e+06	2.5727e+06	57.7984	5.85296	0.000108707	1	3.61481
Com_12491_pos	Spongianolide B	P	C29H44O7	504.309	505.312	8.41901	[M+H]+	9.172	-	3	C18	Lipids and lipid-like molecules	Prenol lipids	Sesterterpenoids	-	-	-	-	-	-	CC(CC(=O)OCC1(CCC2C3(CCCC(C3CCC2(C1C=CC4=CC(=O)OC4O)C)(C)C)C)O)O	VEEYNOVEZPHQEL-JIDYQGDWSA-N	5.15459e+07	4.04466e+07	3.39675e+07	7.55239e+07	3.30102e+07	4.74257e+07	3.70459e+07	6.79415e+07	2.98794e+07	4.53608e+07	3.29779e+07	4.27938e+07	1.10125	0.139145	0.606155	0.638889	0.257295
Com_12492_pos	weigelic acid	P	C30H48O6	504.345	505.349	7.0006	[M+H]+	9.49	0.51	2	C18	Lipids and lipid-like molecules	Prenol lipids	Triterpenoids	-	-	-	-	-	-	CC1CCC2(CCC3(C(=CCC4C3(CCC5C4(C(C(C(C5(C)CO)O)O)O)C)C)C2C1C)C)C(=O)O	NFPZOORPDJBGME-BLOZSHLCSA-N	7.84399e+07	8.16202e+07	8.27968e+07	9.16811e+07	7.83194e+07	8.35309e+07	9.21353e+07	1.102e+08	8.31015e+07	9.64925e+07	6.30943e+07	5.32522e+07	0.996212	-0.0054753	0.835569	0.611111	0.0434366
Com_12494_pos	14-Acetylperegrine	P	C28H43NO7	505.304	506.313	2.89629	[M+H]+	10.022	-	3	C18	Lipids and lipid-like molecules	Prenol lipids	Diterpenoids	-	-	-	-	-	-	CCN1CC2(CCC(C34C2C(C(C31)C5(CC(C6CC4C5C6OC(=O)C)OC)OC)OC(=O)C)OC)C	XXYXSTFXDIDPHY-WDNGSBJXSA-N	1.81104e+07	1.66222e+07	1.9217e+07	2.56259e+07	2.07107e+07	2.38357e+07	1.43867e+07	1.94927e+07	9.36981e+06	1.54086e+07	1.86451e+07	2.87879e+07	1.16996	0.226457	0.264177	0.694444	0.293554
Com_12496_pos	LysoPE(0:0/20:2(11Z,14Z))	P	C25H48NO7P	505.317	506.324	0.37256	[M+H]+	9.67	0.88	2	C18	Lipids and lipid-like molecules	Glycerophospholipids	Glycerophosphoethanolamines	-	HMDB0011483	-	-	LMGP02050047	-	CCCCCC=CCC=CCCCCCCCCCC(=O)OC(CO)COP(=O)(O)OCCN	NHBRVTKHMMOYTG-XBJNFHHOSA-N	4.37005e+07	3.85188e+07	3.5762e+07	5.63508e+07	3.80205e+07	4.15114e+07	4.57079e+07	8.8356e+07	3.82613e+07	4.78288e+07	1.71565e+07	2.20944e+07	0.97864	-0.03115	0.680079	0.5	0.261994
Com_12497_pos	(-)-Terpendole D	P	C32H43NO4	505.319	506.324	4.26917	[M+H]+	8.514	0.89	2	C18	Organoheterocyclic compounds	Naphthopyrans	-	-	-	-	-	-	-	CC(=CCOC(C)(C)C1C(C2C3(O2)C4CCC5CC6=C(C5(C4(CCC3O1)C)C)NC7=CC=CC=C67)O)C	FDTNBKQWBBOKDI-ZMLJRVTGSA-N	4.49269e+07	4.89579e+07	4.1765e+07	5.9152e+07	2.55097e+07	5.45404e+07	8.62108e+06	7.09848e+07	8.01143e+06	4.7233e+07	2.88341e+07	3.24389e+07	1.40142	0.486893	0.174479	0.694444	1.16509
Com_1249_neg	Clozapine N-oxide	N	C18H19ClN4O	342.125	341.118	0.21628	[M-H]-	4.822	-	3	C18	Organoheterocyclic compounds	Benzodiazepines	Dibenzodiazepines	"34233-69-7"	HMDB0060900	-	-	-	135445691	C[N+]1([O-])CCN(CC1)C1=NC2=C(NC3=CC=CC=C13)C=CC(Cl)=C2	OGUCZBIQSYYWEF-UHFFFAOYSA-N	9.06294e+06	2.23737e+07	2.07359e+07	1.42021e+07	1.20312e+07	1.4159e+07	2.52394e+07	2.02668e+07	2.31779e+07	2.09911e+07	1.8489e+07	1.15248e+07	0.773378	-0.370755	0.154986	0.722222	0.238389
Com_1249_pos	N-benzoyl-L-aspartic acid	P	C11H11NO5	237.064	220.058	9.91742	[M+H-H2O]+	5.627	-	3	C18	Organic acids and derivatives	Carboxylic acids and derivatives	Amino acids, peptides, and analogues	"4631-12-3"	HMDB0034251	-	-	-	95664	OC(=O)CC(NC(=O)C1=CC=CC=C1)C(O)=O	DJLTZJGULPLVOA-UHFFFAOYSA-N	374527	182693	142215	1.86291e+06	848461	699661	1.54464e+06	241724	215186	1.25333e+06	2.48648e+06	1.95759e+06	0.533899	-0.905362	0.309463	0.722222	0.648668
Com_12502_pos	Isoamoritin	P	C31H38O6	506.267	507.269	9.23048	[M+H]+	10.63	0.55	2	C18	Phenylpropanoids and polyketides	Flavonoids	Flavans	-	-	-	-	LMPK12140384	-	CC(=CCC1=C(C(=CC(=C1)C2CC(=O)C3=C(C(=C(C(=C3O2)CC=C(C)C)O)CC=C(C)C)O)O)OC)C	YSSBXXIEFDCVDX-SANMLTNESA-N	8.66061e+06	2.4083e+06	4.19185e+06	3.24428e+06	9.66498e+06	1.79046e+06	6.9956e+07	7.59087e+06	4.70879e+07	3.49064e+07	4.91291e+07	5.10102e+07	0.115374	-3.11561	0.000517222	0.944444	1.94359
Com_12506_pos	Mucronine A	P	C29H38N4O4	506.289	507.298	2.88414	[M+H]+	9.399	-	3	C18	Organic acids and derivatives	Carboxylic acids and derivatives	Amino acids, peptides, and analogues	-	HMDB0029335	C10009	-	-	-	CCC(C)C1C(=O)NC(C(=O)NC=CC2=CC(=C(C=C2)OC)CC(C(=O)N1)N(C)C)CC3=CC=CC=C3	ZGVZGFFCCVLGFC-BTIMGDGLSA-N	4.47196e+06	4.27409e+06	4.25996e+06	8.37603e+06	6.00605e+06	7.07366e+06	4.82257e+06	8.845e+06	4.20903e+06	7.07635e+06	2.26327e+06	6.76342e+06	1.01419	0.0203249	0.781266	0.5	0.0859996
Com_12509_pos	Vielanin A	P	C32H42O5	506.303	507.315	8.07131	[M+H]+	8.027	0.55	2	C18	Lipids and lipid-like molecules	Prenol lipids	Sesterterpenoids	-	-	-	-	-	-	CC1CC(=O)C(CC2=C(C3C(C12C4C35C(CC(=O)C(=C(C)C)CC5=C(C4=O)C)C)OC(=O)C)C)C(C)C	JEOYUTDXYSTIFU-GRIICCFXSA-N	2.97836e+06	362691	1.82224e+06	2.5173e+06	2.5343e+06	1.73744e+06	3.30256e+06	2.69621e+06	3.3567e+06	2.36696e+06	3.14843e+06	2.58285e+06	0.684801	-0.546243	0.14795	0.861111	0.524457
Com_12511_pos	Iriomoteolide 1a	P	C29H46O7	506.324	507.328	6.64939	[M+H]+	8.525	0.57	2	C18	Phenylpropanoids and polyketides	Macrolides and analogues	-	-	-	C20009	-	-	-	CC1CC=CC(C2(CC(=C)CC(O2)CC=CC(C(C(=CC(=O)OC1CC(C)C(C)O)C)C)O)O)(C)O	LZLQZSMXUGFMJF-OMEQKXGASA-N	1.80779e+07	1.53527e+07	1.53195e+07	2.03277e+07	9.06633e+06	2.11535e+07	5.83938e+06	2.48471e+07	7.91152e+06	1.85256e+07	8.08482e+06	1.18709e+07	1.28825	0.365414	0.216131	0.694444	0.832047
Com_12512_pos	Sodwanone L	P	C30H50O6	506.361	507.364	7.49756	[M+H]+	10.125	-	3	C18	Organoheterocyclic compounds	Oxepanes	-	-	-	-	-	-	-	CC1CCC2C3(C1(C)CCC4(C(CCC5C46CCC(O5)(C(O6)(C)C)O)C)C)CCC(O3)(C(O2)(C)C)O	IMBQRCNWBRLBEQ-UWIHTFKWSA-N	1.95149e+08	1.83537e+08	1.89798e+08	2.30992e+08	1.5752e+08	2.20821e+08	2.30305e+08	2.23797e+08	1.9372e+08	3.29568e+08	2.51126e+08	3.26992e+08	0.75719	-0.401273	0.0320512	0.861111	0.223853
Com_12514_pos	Epothilone B	P	C27H41NO6S	507.265	508.269	6.74294	[M+H]+	6.615	0.54	2	C18	Phenylpropanoids and polyketides	Macrolides and analogues	Epothilones and analogues	"152044-54-7"	HMDB0251874	C12154	-	LMPK04000041	4456137	CC1CCCC2(C)OC2CC(OC(=O)CC(O)C(C)(C)C(=O)C(C)C1O)C(C)=CC1=CSC(C)=N1	QXRSDHAAWVKZLJ-UHFFFAOYSA-N	2.28278e+07	1.96547e+07	7.92461e+06	3.35519e+06	3.39499e+07	1.38661e+07	233723	1.26018e+07	766346	4.79012e+06	783067	3.62666e+06	4.45485	2.15538	0.019391	0.888889	2.65019
Com_12517_pos	Morusimic acid E	P	C24H45NO10	507.304	508.312	0.11539	[M+H]+	7.552	-	3	C18	Lipids and lipid-like molecules	Fatty Acyls	Fatty acyl glycosides	-	-	-	-	-	-	C1CC(C(NC1CCCCCCCCCC(CC(=O)O)OC2C(C(C(C(O2)CO)O)O)O)CO)O	OAVANBAUUXSKIH-LGKKHPCTSA-N	288502	1.6712e+06	298632	231463	1.52037e+06	1.4372e+06	150646	2.24351e+06	106554	217137	1.99267e+06	2.65061e+06	0.740018	-0.434369	0.899694	0.5	0.173912
Com_12518_pos	PC(17:1(10Z)/0:0)	P	C25H50NO7P	507.332	508.339	1.34724	[M+H]+	9.059	0.92	2	C18	Lipids and lipid-like molecules	Glycerophospholipids	Glycerophosphocholines	-	-	-	-	LMGP01050002	-	CCCCCCC=CCCCCCCCCC(=O)OCC(COP(=O)([O-])OCC[N+](C)(C)C)O	XBGIMYLOTRDXPK-AGXIJRPPSA-N	4.87807e+08	5.98477e+08	5.67394e+08	6.29485e+08	4.70646e+08	6.08253e+08	9.22226e+08	1.238e+09	8.6799e+08	6.89529e+08	4.09048e+08	3.74387e+08	0.746929	-0.420957	0.338428	0.666667	0.355035
Com_1251_neg	Medica 16	N	C20H38O4	342.277	341.269	2.41031	[M-H]-	9.457	0.74	1	C18	Lipids and lipid-like molecules	Fatty Acyls	Fatty acids and conjugates	"87272-20-6"	HMDB0254402	-	-	-	121871	CC(C)(CCCCCCCCCCC(C)(C)CC(=O)O)CC(=O)O	HYSMCRNFENOHJH-UHFFFAOYSA-N	4.46555e+06	1.06064e+07	8.88998e+06	7.17437e+06	6.4918e+06	8.0186e+06	9.10457e+06	1.38272e+07	1.27278e+07	7.00404e+06	1.15477e+07	1.46193e+07	0.663175	-0.592538	0.0325217	0.861111	0.506553
Com_12520_pos	LysoPC(P-18:0/0:0)	P	C26H54NO6P	507.369	508.376	0.79513	[M+H]+	10.485	0.54	2	C18	Lipids and lipid-like molecules	Glycerophospholipids	Glycerophosphocholines	"-"	HMDB0013122	C04230	map00564;map04148;map05231	LMGP01070009	24779527	CCCCCCCCCCCCCCCC\C=C/OC[C@](O)([H])COP([O-])(=O)OCC[N+](C)(C)C	WBOMIOWRFSPZMC-AYICAFKVSA-N	1.35191e+08	1.19072e+08	1.68595e+08	9.54589e+07	9.01843e+07	1.28501e+08	2.31487e+08	2.04248e+08	1.84179e+08	2.58368e+08	2.48634e+08	2.67604e+08	0.5285	-0.920025	0.000322609	1	0.73205
Com_12523_pos	Kirondrine	P	C30H28N4O4	508.211	509.22	3.46984	[M+H]+	6.738	-	3	C18	Alkaloids and derivatives	Harmala alkaloids	-	-	-	-	-	-	-	COC1=CC2=C(C=C1)C3=C(N2)C(=NC=C3OC)C4CCCC5=C6C(=C7C=CC(=CC7=N6)OC)C(=CN45)OC	ZLXVSSDCCKVREE-UHFFFAOYSA-N	1.45423e+07	2.32953e+07	2.01985e+07	1.23404e+07	1.37841e+07	6.23539e+06	1.27143e+07	3.89341e+06	7.47006e+06	5.19066e+06	2.20076e+06	5.96767e+06	2.41463	1.2718	0.0125791	0.916667	0.889749
Com_12524_pos	Ustilagic acid C	P	C24H44O11	508.288	509.295	0.90353	[M+H]+	6.723	-	3	C18	Lipids and lipid-like molecules	Saccharolipids	-	"-"	-	-	-	-	-	[H]C(O)(CCCCCCCCCCCCC([H])(O)C(O)=O)CO[C@]1([H])O[C@]([H])(COC(C)=O)[C@@]([H])(O)[C@]([H])(O)[C@@]1([H])O	YGXTZJOFTJKTTP-ZCCFEISWSA-N	1.62725e+07	6.81912e+07	4.24624e+07	2.77673e+07	3.53373e+07	1.25021e+07	2.96714e+07	5.03183e+06	3.37953e+07	3.81915e+06	1.14359e+07	1.8588e+06	2.36569	1.24226	0.0568909	0.833333	1.69827
Com_12526_pos	Omaezakianol	P	C30H52O6	508.376	509.379	9.25652	[M+H]+	10.011	0.63	2	C18	Lipids and lipid-like molecules	Prenol lipids	Triterpenoids	-	-	-	-	-	-	CC(=CCCC(C)(C1CCC(O1)(C)C2CCC(O2)C3(CCC(O3)C4(CCC(O4)C(C)(C)O)C)C)O)C	CWOPUWSCSNCMMR-KZYZLNOYSA-N	2.14515e+08	2.61494e+08	2.85412e+08	3.11014e+08	1.56145e+08	2.40987e+08	6.05001e+08	4.44833e+08	4.41204e+08	5.26781e+08	4.51561e+08	5.52301e+08	0.486341	-1.03996	0.000231222	1	1.07779
Com_12533_pos	Leukotriene D4 methyl ester	P	C26H42N2O6S	510.276	511.288	8.21697	[M+H]+	5.643	-	3	C18	Organic acids and derivatives	Carboxylic acids and derivatives	Amino acids, peptides, and analogues	-	-	-	-	-	-	CCCCCC=CCC=CC=CC=CC(C(CCCC(=O)OC)O)SCC(C(=O)NCC(=O)O)N	PVGJCQKBOXAJIF-YIWIDSIYSA-N	2.44388e+07	2.37007e+07	2.63968e+07	3.49383e+07	2.30576e+07	4.29345e+07	2.49683e+07	6.81954e+07	2.24378e+07	6.68167e+07	3.91062e+07	3.87459e+07	0.674171	-0.568814	0.168001	0.694444	0.363449
Com_12537_pos	3,11-Diketofusidic acid	P	C31H44O6	512.314	513.319	3.78277	[M+H]+	6.349	-	3	C18	Lipids and lipid-like molecules	Steroids and steroid derivatives	Steroid esters	-	-	-	-	-	-	CC1C2CCC3(C(C2(CCC1=O)C)C(=O)CC4C3(CC(C4=C(CCC=C(C)C)C(=O)O)OC(=O)C)C)C	XHWNFPOLQYKPKS-CNZZPSATSA-N	1.72156e+06	7.85401e+06	819507	359438	2.27413e+06	720932	2.25617e+06	3.20064e+06	2.66862e+06	5.10712e+06	1.42678e+06	1.57023e+06	0.847193	-0.239237	0.262967	0.694444	0.59737
Com_12539_pos	Maraviroc	P	C29H41F2N5O	513.328	514.34	8.92538	[M+H]+	7.018	-	3	C18	Alkaloids and derivatives	Tropane alkaloids	-	"376348-65-1"	HMDB0015584	-	-	-	-	O=C(NC(C=1C=CC=CC1)CCN2C3CCC2CC(N4C(=NN=C4C(C)C)C)C3)C5CCC(F)(F)CC5	GSNHKUDZZFZSJB-ILVMPNSOSA-N	6.19941e+06	2.56943e+06	3.97418e+06	2.38449e+06	4.68081e+06	3.2797e+06	4.53057e+06	3.46729e+06	4.51902e+06	1.69121e+06	3.98459e+06	3.20031e+06	1.07923	0.110007	0.751008	0.472222	0.149792
Com_12541_pos	Tricalysioside H	P	C26H42O10	514.278	515.284	1.76306	[M+H]+	6.161	-	3	C18	Lipids and lipid-like molecules	Prenol lipids	Terpene glycosides	-	-	-	-	-	-	CC1(CCC(C2(C1CCC34C2CCC(C3)C(C4)(CO)O)C)OC5C(C(C(C(O5)CO)O)O)O)C(=O)O	APRCBKBPYIBURE-FPVUTZDISA-N	5.55518e+07	730119	817726	1.22982e+06	3.30568e+07	1.59873e+06	215664	5.36376e+06	1.07834e+06	491718	384212	540059	11.5169	3.52569	0.114832	0.833333	1.2635
Com_12542_pos	Poricoic acid HM	P	C32H50O5	514.366	515.37	5.43011	[M+H]+	7.015	-	3	C18	Lipids and lipid-like molecules	Prenol lipids	Triterpenoids	-	-	-	-	-	-	CC(C)C(=C)CCC(C1C(CC2(C1(CCC3=C2CCC(C3(C)CCC(=O)OC)C(=C)C)C)C)O)C(=O)O	JCSGIMZUEZTOAC-GBVQTJPHSA-N	2.12724e+06	3.44899e+06	2.50735e+06	2.01493e+06	2.17959e+06	894626	685344	485204	610166	447738	157203	386029	4.75261	2.24872	0.000245793	1	1.27196
Com_12545_pos	LysoPC(16:1(9Z)/0:0)	P	C24H48NO7P	493.317	516.305	1.14593	[M+Na]+	8.619	0.74	2	C18	Lipids and lipid-like molecules	Glycerophospholipids	Glycerophosphocholines	"76790-27-7"	HMDB0010383	C04230	map00564;map04148;map05231	LMGP01050022	24779461	CCCCCC\C=C/CCCCCCCC(=O)OC[C@@H](O)COP([O-])(=O)OCC[N+](C)(C)C	LFUDDCMNKWEORN-ZXEGGCGDSA-N	2.3946e+09	4.57688e+07	2.97534e+09	5.60482e+08	3.28712e+09	6.21623e+08	4.29264e+09	7.60399e+06	4.83747e+09	1.73895e+07	2.98344e+09	1.93244e+07	0.813048	-0.298587	0.396224	0.527778	0.68443
Com_12548_pos	Silodosin	P	C25H32F3N3O4	495.234	518.224	0.62577	[M+Na]+	6.137	-	3	C18	Organoheterocyclic compounds	Indoles and derivatives	Indolecarboxylic acids and derivatives	"1277178-53-6"	HMDB0258291	-	-	-	-	O=C(N)C1=CC(=CC2=C1N(CC2)CCCO)CC(NCCOC=3C=CC=CC3OCC(F)(F)F)C	PNCPYILNMDWPEY-QGZVFWFLSA-N	9.83288e+06	2.71731e+07	1.16615e+07	1.90519e+07	1.8893e+07	1.89366e+07	5.01847e+08	395026	108254	774346	373895	7.62975e+08	0.0833408	-3.58483	0.424792	0.666667	0.871121
Com_12549_pos	Mycalamide B	P	C25H43NO10	517.289	518.291	9.66417	[M+H]+	6.255	-	3	C18	Organoheterocyclic compounds	Pyranodioxins	-	-	-	C17009	-	-	-	CC1C(OC(CC1=C)(C(C(=O)NC2C3C(C(C(C(O3)CC(CO)OC)(C)C)OC)OCO2)O)OC)C	AAABMNXUOFPYQK-GRMLSQNXSA-N	457155	365635	336199	364378	1.20525e+06	3.21879e+06	2.85749e+06	2.239e+06	8.06565e+06	1.15498e+07	2.83255e+06	1.28769e+07	0.147135	-2.76478	0.00179141	0.916667	1.82902
Com_12556_pos	Leuzeasterone	P	C29H42O8	518.288	519.298	5.28463	[M+H]+	6.711	-	3	C18	Lipids and lipid-like molecules	Prenol lipids	Triterpenoids	-	-	-	-	-	-	CC12CCC3C(=CC(=O)C4C3(CC(C(C4)O)O)C)C1(CCC2C(C)(C5CC(=CC(=O)O5)C(C)(C)O)O)O	MUCBZHHNTRNVMC-WNOPJWQXSA-N	2.16702e+07	1.15964e+06	2.36844e+06	3.37782e+06	1.23254e+07	3.24963e+06	3.41113e+06	2.56383e+06	3.73385e+06	1.53887e+06	4.02649e+06	1.06448e+06	2.70225	1.43416	0.261259	0.583333	0.827707
Com_12557_pos	Carthamosterone	P	C29H42O8	518.288	519.298	6.00001	[M+H]+	6.157	-	3	C18	Lipids and lipid-like molecules	Prenol lipids	Triterpenoids	-	-	-	-	LMST01010478	-	CC1(C(=CC(=O)O1)CC(C(C)(C2CCC3(C2(CCC4C3=CC(=O)C5C4(CC(C(C5)O)O)C)C)O)O)O)C	CCCCNNJVLKLLKV-UYQGPDJCSA-N	1.11782e+07	8.41132e+06	2.58104e+06	5.3181e+06	4.6842e+06	4.71194e+06	4.34325e+06	7.08686e+06	4.00082e+06	5.69002e+06	3.04468e+06	4.9683e+06	1.26604	0.340327	0.512753	0.611111	0.389763
Com_12558_pos	Hypercalin B	P	C33H42O5	518.303	519.313	4.79009	[M+H]+	6.54	-	3	C18	Lipids and lipid-like molecules	Prenol lipids	Monoterpenoids	-	-	C09941	-	-	-	CC(=CCC1(C(=O)C(=C(C(=C(C2=CC=CC=C2)O)C1=O)O)CC3C(CCC3(C)O)C(=C)C)CC=C(C)C)C	XMVYTWVWYJLUHK-LHHMKPCHSA-N	3.34784e+06	2.67428e+06	4.57764e+06	4.52502e+06	2.97959e+06	1.62058e+06	238584	3.87754e+06	355542	390231	2.00409e+06	3.29078e+06	1.94205	0.957581	0.0722032	0.777778	1.34917
Com_1255_neg	3-(4-chlorophenyl)-8-[(dimethylamino)methyl]-7-hydroxy-2-methyl-4H-chromen-4-one	N	C19H18ClNO3	343.098	342.087	8.54784	[M-H]-	5.225	-	3	C18	Phenylpropanoids and polyketides	Isoflavonoids	Isoflav-2-enes	"848058-59-3"	-	-	-	-	5423882	CC1=C(C(=O)C2=C(O1)C(=C(C=C2)O)CN(C)C)C3=CC=C(C=C3)Cl	UDWXFONPFWNBGP-UHFFFAOYSA-N	607920	1.38976e+06	1.43019e+06	871913	591187	1.06603e+06	1.62171e+06	3.4432e+06	1.96733e+06	2.68941e+06	2.21315e+06	3.04484e+06	0.397673	-1.33035	0.000876984	1	1.82142
Com_12560_pos	(-)-Terpendole C	P	C32H41NO5	519.298	520.303	5.71666	[M+H]+	8.93	0.88	2	C18	Organoheterocyclic compounds	Naphthopyrans	-	-	-	-	-	-	-	CC(=CC1OC2C(C(O1)(C)C)OC3CCC4(C5(C(CCC4(C36C2O6)O)CC7=C5NC8=CC=CC=C78)C)C)C	WUOATFFODCBZBE-SCGIUCFSSA-N	5.30081e+08	4.18173e+08	3.50346e+08	7.0293e+07	2.00493e+08	5.35545e+07	1.96307e+08	8.93077e+07	3.16603e+08	7.37543e+07	4.53305e+08	1.62657e+08	1.25621	0.329079	0.825277	0.555556	0.307519
Com_12565_pos	Tscheschamine	P	C29H36N4O5	520.269	521.273	5.40439	[M+H]+	6.704	-	3	C18	Organic acids and derivatives	Carboxylic acids and derivatives	Amino acids, peptides, and analogues	-	-	-	-	-	-	[C@H]1(NC(=O)[C@@H]2[C@H](Oc3cc(/C=C\NC1=O)c(cc3)OC)CCN2C(=O)[C@@H](N)[C@H](CC)C)Cc1ccccc1	KBOOVCBYCPJVOF-WYMLVPIENA-N	6.12814e+08	3.06348e+08	2.4915e+08	2.92906e+08	6.85976e+08	8.34578e+07	2.66115e+06	1.14398e+06	3.31263e+06	550391	1.07804e+06	423080	243.274	7.92644	2.6633e-07	1	3.20633
Com_12567_pos	Soraphen A	P	C29H44O8	520.304	521.309	3.23988	[M+H]+	6.774	-	3	C18	Phenylpropanoids and polyketides	Macrolides and analogues	-	-	-	C11300	map01052	-	-	CC1C=CC(C(CCCCC(OC(=O)C(C2(C(C(C(C1O2)C)O)OC)O)C)C3=CC=CC=C3)OC)OC	WPMGNXPRKGXGBO-OFQQMTDKSA-N	1.80436e+06	1.28869e+07	1.11124e+07	2.46496e+07	6.07093e+06	1.21589e+07	9.15837e+06	2.16037e+07	3.094e+07	3.64527e+07	3.8105e+07	1.3034e+07	0.460053	-1.12013	0.0682777	0.833333	1.51702
Com_12568_pos	Ochrocarpinone B	P	C33H44O5	520.319	521.331	9.84263	[M+H]+	8.469	-	3	C18	Organic oxygen compounds	Organooxygen compounds	Carbonyl compounds	-	-	-	-	-	-	CC(=CCC1CC2(C(=O)C3CC(OC3C(C2=O)(C1(C)C)C(=O)C4=CC=CC=C4)C(C)(C)O)CC=C(C)C)C	GZWCJSLMGNUPFP-LWVSLIMPSA-N	1.71117e+07	1.60831e+07	1.17944e+07	1.28045e+07	1.15573e+07	1.71026e+07	8.8259e+06	1.85602e+07	1.0189e+07	8.9815e+06	1.05034e+07	1.28368e+07	1.23687	0.306698	0.123884	0.75	0.70847
Com_12574_pos	Carmaphycin A enone analogue	P	C25H45N3O5S	499.308	522.299	4.24543	[M+Na]+	6.119	-	3	C18	Organic acids and derivatives	Carboxylic acids and derivatives	Amino acids, peptides, and analogues	-	-	-	-	-	-	O=C(NC(C(=O)NC(C(=O)NC(C(=O)C(=C)C)CC(C)C)CCS(=O)C)C(C)C)CCCCC	NHLBOKNHQIEJIH-IWHCYLEESA-N	1.94498e+06	1.78205e+06	1.71049e+06	2.24731e+06	1.845e+06	1.55864e+06	1.89663e+06	3.73776e+06	2.4418e+06	2.80086e+06	2.30971e+06	2.52449e+06	0.705766	-0.502738	0.0136974	0.944444	0.238332
Com_12579_pos	Sinensol F	P	C34H34O5	522.241	523.244	8.3177	[M+H]+	7.388	0.52	2	C18	Benzenoids	Phenanthrenes and derivatives	Hydrophenanthrenes	-	-	-	-	-	-	CC(=CCC1=C(C(=CC2=C1CCC3=C2C(=CC(=C3CC4=CC=C(C=C4)O)OC)O)CC5=CC=C(C=C5)O)O)C	RLRFDQCBCXUXFC-UHFFFAOYSA-N	5.82627e+07	3.60698e+07	1.87366e+07	7.72382e+07	3.51222e+07	1.83358e+07	1.7365e+07	1.01028e+07	8.00025e+06	1.04197e+07	1.09963e+07	3.59542e+06	4.03054	2.01097	0.00175135	1	1.36743
Com_1257_neg	Catalpol	N	C15H22O10	362.121	343.105	4.40752	[M-H-H2O]-	5.557	-	3	C18	Organic oxygen compounds	Organooxygen compounds	Carbohydrates and carbohydrate conjugates	"2415-24-9"	HMDB0242754	C09773	-	LMPR0102070007	3917786	OCC1OC(OC2OC=CC3C(O)C4OC4(CO)C23)C(O)C(O)C1O	LHDWRKICQLTVDL-UHFFFAOYSA-N	534206	1.5184e+06	1.43362e+06	1.32502e+06	838577	1.1808e+06	59600.9	1.82301e+06	2.42651e+06	2.00456e+06	2.33652e+06	2.78204e+06	0.597489	-0.743017	0.837391	0.833333	0.382493
Com_1257_pos	Nitroarginine	P	C6H13N5O4	219.097	220.106	6.54164	[M+H]+	5.114	-	3	C18	Organic acids and derivatives	Carboxylic acids and derivatives	Amino acids, peptides, and analogues	"2149-70-4"	-	C03417	-	-	440005	C(CC(C(=O)O)N)CN=C(N)N[N+](=O)[O-]	MRAUNPAHJZDYCK-BYPYZUCNSA-N	3.39878e+06	4.43962e+06	3.42011e+06	5.0722e+06	2.83332e+06	5.18792e+06	5.17613e+06	7.18156e+06	3.4321e+06	1.63706e+07	3.90899e+06	4.08827e+06	0.606408	-0.721638	0.206326	0.722222	0.373151
Com_12583_pos	Azadironol	P	C32H42O6	522.298	523.302	5.75373	[M+H]+	6.121	-	3	C18	Lipids and lipid-like molecules	Steroids and steroid derivatives	Steroid esters	-	-	-	-	-	-	CC1(C2CC(C3(C4CCC(C4(CCC3C2(C=CC1=O)C)C)O)C)OC(=O)C=CC5=CC(=C(C=C5)OC)O)C	SHLMROUFGOICOQ-GFIYGCGQSA-N	1.63963e+06	1.32851e+06	218792	1.75266e+06	1.35949e+06	1.09099e+06	1.50923e+06	3.02118e+06	1.77435e+06	2.48149e+06	2.04721e+06	1.70377e+06	0.58945	-0.762558	0.0912645	0.916667	0.52131
Com_12586_pos	Deoxynojirimycin Tetrabenzyl Ether	P	C34H37NO4	523.272	524.274	9.69352	[M+H]+	8.798	-	3	C18	Benzenoids	Benzene and substituted derivatives	Benzylethers	"69567-11-9"	-	-	-	-	-	C1C(C(C(C(N1)COCC2=CC=CC=C2)OCC3=CC=CC=C3)OCC4=CC=CC=C4)OCC5=CC=CC=C5	HHIIDKLQTCPFQA-KMKAFXEASA-N	1.24847e+09	9.45972e+08	9.21857e+08	3.60039e+08	1.21267e+09	1.81837e+08	1.46832e+09	5.22847e+08	1.08032e+09	1.46632e+08	1.03549e+09	1.1051e+09	0.908958	-0.137715	0.869691	0.555556	0.381618
Com_12587_pos	Pyrichalasin H	P	C31H41NO6	523.293	524.3	1.98435	[M+H]+	9.278	-	3	C18	Alkaloids and derivatives	Cytochalasans	Pyrichalasins	-	-	-	-	-	-	CC1CC=CC2C(C(=C)C(C3C2(C(C=CC(C1)(C)O)OC(=O)C)C(=O)NC3CC4=CC=C(C=C4)OC)C)O	AECZOENDDUTONS-PWSPGYJUSA-N	4.20197e+08	4.36248e+08	4.684e+08	5.85394e+08	3.72713e+08	5.65008e+08	4.53044e+08	6.56754e+08	4.64835e+08	6.29807e+08	5.37466e+08	6.89554e+08	0.829956	-0.268893	0.100947	0.777778	0.15444
Com_12588_pos	Broussonetine K	P	C24H45NO11	523.299	524.311	9.30289	[M+H]+	10.129	-	3	C18	Lipids and lipid-like molecules	Fatty Acyls	Fatty acyl glycosides	-	-	-	-	-	-	C(CCCCC(=O)CCCOC1C(C(C(C(O1)CO)O)O)O)CCCC(C2C(C(C(N2)CO)O)O)O	YDJUFHORKVAZOQ-OLJDYZOCSA-N	1.60055e+08	1.6759e+08	1.16547e+08	2.06485e+08	1.09693e+08	1.67791e+08	6.44609e+07	2.07388e+08	1.64385e+08	2.89028e+08	2.1547e+08	3.24204e+08	0.733762	-0.446616	0.420671	0.75	0.148674
Com_12596_pos	Ripromycin	P	C30H40N2O6	524.289	525.298	3.05047	[M+H]+	7.833	-	3	C18	Lipids and lipid-like molecules	Prenol lipids	Sesquiterpenoids	-	-	-	-	-	-	CC1CC2C3CC4C=CC(=C5C(=O)C(CCCNC(=O)C=CCC4C2C6C(C3C1C(C)OC)O6)NC5=O)O	RXSIXKMIYSTPGI-QMPRXWPASA-N	2.23894e+07	5.01126e+07	3.4812e+07	7.84791e+06	2.75713e+07	4.06136e+07	1.64602e+07	1.056e+08	3.46475e+07	3.77208e+07	3.09995e+07	2.36897e+07	0.735984	-0.442254	0.494005	0.527778	0.669725
Com_125_neg	Terephthalic acid	N	C8H6O4	166.027	165.019	0.89986	[M-H]-	5.453	1.00	1	C18	Benzenoids	Benzene and substituted derivatives	Benzoic acids and derivatives	"100-21-0"	HMDB0002428	C06337	map00624;map00627;map01100;map01120;map01220	-	7489	OC(=O)C1=CC=C(C=C1)C(O)=O	KKEYFWRCBNTPAC-UHFFFAOYSA-N	5.67054e+06	1.34504e+07	1.24106e+07	1.46131e+07	8.44879e+06	1.16849e+07	2.02172e+07	1.74893e+07	2.08894e+07	2.25701e+07	2.08941e+07	2.6053e+07	0.517342	-0.950809	0.00357413	1	1.50189
Com_125_pos	Barbituric acid	P	C4H4N2O3	128.022	129.03	6.09753	[M+H]+	0.554	0.52	1	C18	Organoheterocyclic compounds	Diazines	Pyrimidines and pyrimidine derivatives	"67-52-7"	HMDB0041833	C00813	map00240;map01100	-	6211	OC1=NC(=O)N=C(O)C1	HNYOPLTXPVRDBG-UHFFFAOYSA-N	5.38982e+07	1.32789e+08	1.0842e+08	8.63658e+07	6.88819e+07	7.54161e+07	5.24178e+07	7.39647e+07	9.7608e+07	7.50686e+07	8.11961e+07	8.49975e+07	1.13008	0.176421	0.558614	0.611111	0.205038
Com_12603_pos	Protoverine	P	C27H43NO9	525.294	526.3	2.67729	[M+H]+	7.829	-	3	C18	Lipids and lipid-like molecules	Steroids and steroid derivatives	Steroidal alkaloids	-	-	C10817	-	-	-	CC1CCC2C(C3C(CN2C1)C4CC56C(C4(C(C3O)O)O)C(C(C7C5(CCC(C7(O6)O)O)C)O)O)(C)O	CKJAABZFXLMMCS-MKKPLVDTSA-N	5.21255e+06	1.25275e+07	1.02733e+07	1.38362e+06	7.81756e+06	7.50899e+06	6.69429e+06	3.30588e+06	9.0188e+06	2.21545e+06	8.88397e+06	3.01295e+06	1.34989	0.432837	0.546374	0.638889	0.28473
Com_12609_pos	5-Ketomilbemycin A3	P	C31H42O7	526.293	527.295	9.6856	[M+H]+	8.75	0.55	2	C18	Phenylpropanoids and polyketides	Macrolides and analogues	Milbemycins	-	-	-	-	-	-	CC1CCC2(CC3CC(O2)CC=C(CC(C=CC=C4COC5C4(C(C=C(C5=O)C)C(=O)O3)O)C)C)OC1C	CZHVEYHEDZMISR-RHQGVJGDSA-N	1.27173e+09	1.08282e+09	1.20194e+09	1.701e+09	1.09569e+09	1.51456e+09	1.04071e+09	1.71217e+09	1.00489e+09	1.55892e+09	1.393e+09	2.22809e+09	0.880278	-0.183969	0.49648	0.583333	0.366623
Com_12611_pos	Oncostemonol F	P	C32H46O6	526.329	527.332	8.23783	[M+H]+	8.848	0.51	2	C18	Benzenoids	Phenol esters	-	-	-	-	-	-	-	CC(=O)OC1=CC(=CC(=C1)O)CCCCCCCCCCCCCCCCC2=CC(=CC(=C2)OC(=O)C)O	YJDPHCQLIXRAGR-UHFFFAOYSA-N	6.8624e+07	7.00959e+07	6.02561e+07	1.04307e+08	5.8784e+07	5.90538e+07	4.35871e+07	8.27657e+07	5.49999e+07	3.83753e+07	4.56996e+07	4.92261e+07	1.33836	0.42047	0.0591284	0.861111	0.745079
Com_12613_pos	Doramapimod	P	C31H37N5O3	527.29	528.298	1.70709	[M+H]+	8.75	-	3	C18	Organoheterocyclic compounds	Azoles	Pyrazoles	"285983-48-4"	HMDB0251587	-	-	-	-	CC1=CC=C(C=C1)N2C(=CC(=N2)C(C)(C)C)NC(=O)NC3=CC=C(C4=CC=CC=C43)OCCN5CCOCC5	MVCOAUNKQVWQHZ-UHFFFAOYSA-N	2.97313e+08	2.50862e+08	2.1525e+08	3.68914e+08	1.98701e+08	3.57189e+08	2.44908e+08	3.83822e+08	2.32552e+08	3.36971e+08	2.63241e+08	4.61047e+08	0.878124	-0.187504	0.432645	0.638889	0.402425
Com_12615_pos	LysoPE(0:0/22:5(7Z,10Z,13Z,16Z,19Z))	P	C27H46NO7P	527.301	528.306	5.11961	[M+H]+	9.664	0.51	2	C18	Lipids and lipid-like molecules	Glycerophospholipids	Glycerophosphoethanolamines	"-"	HMDB0011495	-	-	LMGP02050059	53480944	[H][C@@](CO)(COP(O)(=O)OCCN)OC(=O)CCCCC\C=C/C\C=C/C\C=C/C\C=C/C\C=C/CC	KZXGPOLABXFBDK-SCFYABBUSA-N	1.53639e+07	1.51823e+07	1.08831e+07	9.45273e+06	1.44996e+07	1.34223e+07	7.09883e+06	3.35294e+07	8.47252e+06	1.19952e+07	8.91669e+06	6.94425e+06	1.024	0.034217	0.485746	0.777778	0.312883
Com_12618_pos	Terpenoid EA-I	P	C30H40O8	528.272	529.281	2.03237	[M+H]+	8.591	-	3	C18	Lipids and lipid-like molecules	Prenol lipids	Diterpenoids	-	-	C09198	-	-	-	CCCCCC=CC=CC12OC3C4C5C(O5)(C(C6(C(C4(O1)C(CC3(O2)C(=C)C)C)C=C(C6=O)C)O)O)CO	CZCPFHFUOUQBDL-NBYZGKQKSA-N	1.76263e+06	2.97146e+06	3.13876e+06	2.5073e+06	2.69843e+06	4.38847e+06	4.61148e+06	5.71865e+06	2.47461e+06	3.31518e+06	3.1483e+06	5.9165e+06	0.693557	-0.527913	0.0929747	0.805556	0.906692
Com_1261_neg	Tyr-tyr	N	C18H20N2O5	344.137	343.129	2.94978	[M-H]-	7.048	0.65	2	C18	Organic acids and derivatives	Carboxylic acids and derivatives	Amino acids, peptides, and analogues	"1050-28-8"	-	-	-	-	70590	C1=CC(=CC=C1CC(C(=O)NC(CC2=CC=C(C=C2)O)C(=O)O)N)O	JAQGKXUEKGKTKX-HOTGVXAUSA-N	4.37053e+06	1.10115e+07	1.08756e+07	1.63415e+07	8.12442e+06	1.22494e+07	2.30091e+07	2.10244e+07	1.93506e+07	2.71343e+07	2.92328e+07	3.17337e+07	0.415704	-1.26637	0.00249645	1	0.502588
Com_1261_pos	2,2'-Dithiodipyridine	P	C10H8N2S2	220.013	221.018	7.89699	[M+H]+	1.297	-	3	C18	Organoheterocyclic compounds	Pyridines and derivatives	-	"2127-03-9"	HMDB0245356	-	-	-	65093	C1=CC=NC(=C1)SSC2=CC=CC=N2	HAXFWIACAGNFHA-UHFFFAOYSA-N	1.95146e+08	2.62718e+08	2.68266e+08	4.00756e+08	2.16501e+08	2.97094e+08	4.71782e+08	5.77113e+08	4.71305e+08	7.24493e+08	4.96287e+08	4.98248e+08	0.506442	-0.981532	0.000370073	1	1.0884
Com_12622_pos	LysoPE(0:0/22:4(7Z,10Z,13Z,16Z))	P	C27H48NO7P	529.317	530.324	0.03693	[M+H]+	9.497	-	3	C18	Lipids and lipid-like molecules	Glycerophospholipids	Glycerophosphoethanolamines	"-"	HMDB0011493	-	-	LMGP02050057	53480942	[H][C@@](CO)(COP(O)(=O)OCCN)OC(=O)CCCCC\C=C/C\C=C/C\C=C/C\C=C/CCCCC	VLFJNHPNIOTOOA-YMIVKDKMSA-N	2.73738e+07	2.5174e+07	4.13746e+07	9.79047e+06	3.25624e+07	1.56891e+07	2.10889e+07	2.64066e+07	2.26991e+07	2.23869e+07	1.68967e+07	2.87385e+07	1.09946	0.136801	0.979166	0.583333	0.31554
Com_12626_pos	Herbimycin B	P	C28H38N2O8	530.263	531.269	1.31138	[M+H]+	9.892	0.89	2	C18	Phenylpropanoids and polyketides	Macrolactams	-	-	-	-	-	-	-	CC1CC(C(C(C=C(C(C(C=CC=C(C(=O)NC2=CC(=O)C=C(C1)C2=O)C)OC)OC(=O)N)C)C)O)OC	ZRACUXWBSYZVLW-RJDZUQFESA-N	1.0501e+08	4.00486e+07	3.3018e+07	5.84106e+07	4.55144e+07	9.41862e+06	1.37801e+08	1.49389e+07	1.59576e+08	1.52158e+08	1.62334e+08	1.95648e+08	0.35433	-1.49683	0.077039	0.861111	1.17098
Com_12627_pos	Cordianol F	P	C32H50O6	530.361	531.366	4.60938	[M+H]+	8.042	0.51	2	C18	Lipids and lipid-like molecules	Prenol lipids	Triterpenoids	-	-	-	-	-	-	CC(=CC(C1C(O1)(C)C)O)C2CCC3(C2CC(C4C3(CCC5C46CCC(C5(C)C)(OC6)O)C)OC(=O)C)C	XINNAOZRAIWLII-IYQDLERJSA-N	2.44388e+07	2.37007e+07	2.63968e+07	3.49383e+07	2.30576e+07	4.29345e+07	2.49683e+07	6.81954e+07	2.24378e+07	6.68167e+07	3.91062e+07	3.87459e+07	0.674171	-0.568814	0.168001	0.694444	0.870361
Com_12628_pos	alpha-Tocopherol succinate	P	C33H54O5	530.397	531.406	3.31517	[M+H]+	9.945	-	3	C18	Lipids and lipid-like molecules	Prenol lipids	Quinone and hydroquinone lipids	"4345-03-3"	HMDB0033685	-	-	-	425400	CC(C)CCCC(C)CCCC(C)CCCC1(C)CCC2=C(C)C(OC(=O)CCC(O)=O)=C(C)C(C)=C2O1	IELOKBJPULMYRW-UHFFFAOYSA-N	2.47678e+07	2.95918e+07	3.09557e+07	1.08154e+07	1.87929e+07	5.66975e+06	2.83073e+07	9.95297e+06	2.44515e+07	1.58534e+07	1.88552e+07	2.7584e+07	0.964712	-0.0518297	0.694672	0.527778	0.179231
Com_1262_pos	Syringic acid	P	C9H10O5	198.053	221.042	1.59691	[M+Na]+	1.32	0.67	2	C18	Benzenoids	Benzene and substituted derivatives	Benzoic acids and derivatives	"530-57-4"	HMDB0002085	C10833	map00627;map01120	-	10742	COC1=CC(=CC(OC)=C1O)C(O)=O	JMSVCTWVEWCHDZ-UHFFFAOYSA-N	866756	1.46486e+06	1.34824e+06	1.94576e+06	1.40717e+06	413708	1.82996e+06	6.43041e+06	1.95833e+06	2.93309e+06	2.47424e+06	2.24892e+06	0.416588	-1.26331	0.0139067	0.972222	0.757417
Com_12630_pos	Staudine	P	C31H33NO7	531.226	532.232	1.26227	[M+H]+	5.956	-	3	C18	Organoheterocyclic compounds	Isoquinolines and derivatives	Benzylisoquinolines	-	-	-	-	-	-	COC1=C(C2=C(C=C1)C3CC(C2N4C3=C5C=C(C(=O)C=C5CC4)OC)C6=CC(=C(C=C6OC)OC)OC)OC	UYZSOWCTUAIRBG-JAOJVIEDSA-N	2.44388e+07	2.37007e+07	2.63968e+07	3.49383e+07	2.30576e+07	4.29345e+07	2.49683e+07	6.81954e+07	2.24378e+07	6.68167e+07	3.91062e+07	3.87459e+07	0.674171	-0.568814	0.168001	0.694444	0.69318
Com_12633_pos	LysoPC(O-18:0/0:0)	P	C26H56NO6P	509.385	532.374	0.03432	[M+Na]+	10.677	-	3	C18	Lipids and lipid-like molecules	Glycerophospholipids	Glycerophosphocholines	"74430-89-0"	HMDB0011149	C04317	map00565;map01100	LMGP01060014	2733532	CCCCCCCCCCCCCCCCCCOC[C@@H](O)COP([O-])(=O)OCC[N+](C)(C)C	XKBJVQHMEXMFDZ-AREMUKBSSA-N	6.39226e+07	5.10425e+07	7.83314e+07	6.90085e+07	5.68641e+07	7.59614e+07	6.07414e+07	1.14e+08	6.6349e+07	1.74445e+08	1.23887e+08	1.65543e+08	0.560496	-0.835224	0.0372821	0.805556	0.321956
Com_12638_pos	Roehybridine	P	C31H39N3O5	533.289	534.301	8.49031	[M+H]+	8.747	0.68	2	C18	Alkaloids and derivatives	Harmala alkaloids	-	-	-	-	-	-	-	CN1CCC2=CC(=C(C3=C2C1CC34CCC5(C(C4)OC)C6=C(CCN5)C7=CC(=C(C=C7N6)OC)OC)O)OC	ZEQJFLRBPFWVDX-LIDVWUJLSA-N	1.90981e+07	1.70014e+07	1.70997e+07	2.12688e+07	1.44718e+07	2.86026e+07	2.39516e+07	3.01219e+07	2.07851e+07	2.06645e+07	1.93815e+07	4.06543e+07	0.755613	-0.404281	0.107664	0.805556	0.435516
Com_12639_pos	Orlistat	P	C29H53NO5	495.392	534.355	0.50257	[M+K]+	9.358	-	3	C18	Organic acids and derivatives	Carboxylic acids and derivatives	Amino acids, peptides, and analogues	"96829-58-2"	HMDB0015215	-	-	-	-	O=CNC(C(=O)OC(CCCCCCCCCCC)CC1OC(=O)C1CCCCCC)CC(C)C	AHLBNYSZXLDEJQ-FWEHEUNISA-N	9.15674e+07	6.87755e+07	5.53585e+07	8.36487e+07	4.83979e+07	7.46776e+07	5.7334e+07	1.35727e+08	6.31317e+07	7.33694e+07	3.46187e+07	3.18677e+07	1.0666	0.0930184	0.517733	0.638889	0.347851
Com_1263_pos	3,4,5-Trimethoxycinnamic acid	P	C12H14O5	238.084	221.079	9.72347	[M+H-H2O]+	5.798	0.65	1	C18	Phenylpropanoids and polyketides	Cinnamic acids and derivatives	Hydroxycinnamic acids and derivatives	"90-50-6"	HMDB0002511	-	-	-	735755	COC1=CC(\C=C\C(O)=O)=CC(OC)=C1OC	YTFVRYKNXDADBI-SNAWJCMRSA-N	3.1076e+07	4.64934e+07	5.12964e+07	6.22009e+07	3.58623e+07	7.50592e+07	4.6846e+07	1.03235e+08	5.19328e+07	1.13019e+08	4.63794e+07	1.15901e+08	0.632683	-0.660445	0.102231	0.75	0.445243
Com_12640_pos	Concentricol D	P	C32H54O6	534.392	535.396	6.44146	[M+H]+	10.264	-	3	C18	Lipids and lipid-like molecules	Prenol lipids	Triterpenoids	-	-	-	-	-	-	CC(=CCCC1C2(CCC(C1(C)CCC=C(C)COC(=O)C)O2)C)CCC(C(C)(CCC=C(C)CO)O)O	MIYUGOVPVJJFCL-BWBHPFSHSA-N	9.14125e+06	1.13096e+07	7.78093e+06	7.87409e+06	5.16881e+06	7.94517e+06	1.56832e+07	2.20344e+07	9.77739e+06	2.51175e+07	1.76911e+07	2.2726e+07	0.43546	-1.19939	0.00117093	0.972222	0.9217
Com_12643_pos	Asperlicin	P	C31H29N5O4	535.222	536.226	5.68399	[M+H]+	5.559	-	3	C18	Organoheterocyclic compounds	Pyrimidodiazepines	-	-	-	C11688	map07117	-	-	CC(C)CC1C(=O)N2C(N1)C(C3=CC=CC=C32)(CC4C5=NC6=CC=CC=C6C(=O)N5C7=CC=CC=C7C(=O)N4)O	MGMRIOLWEROPJY-FPACPZPDSA-N	2.44388e+07	2.37007e+07	2.63968e+07	3.49383e+07	2.30576e+07	4.29345e+07	2.49683e+07	6.81954e+07	2.24378e+07	6.68167e+07	3.91062e+07	3.87459e+07	0.674171	-0.568814	0.168001	0.694444	0.381426
Com_12644_pos	(+)-Terpendole A	P	C32H41NO6	535.293	536.299	3.13996	[M+H]+	6.764	-	3	C18	Organoheterocyclic compounds	Naphthopyrans	-	-	-	-	-	-	-	CC1(C2C(C3C4(O3)C(O2)CCC5(C4(CCC6C5(C7=C(C6)C8=CC=CC=C8N7)C)O)C)OC(O1)C9C(O9)(C)C)C	XTBDVXSMPXFDAU-RYKDTHRLSA-N	1.91745e+06	1.69788e+06	1.68333e+06	5.07556e+06	3.80081e+06	5.52525e+06	1.9e+06	6.48837e+06	6.84727e+06	5.18951e+06	1.14969e+07	4.75361e+06	0.537149	-0.896606	0.0928179	0.805556	0.917443
Com_12645_pos	3-O-beta-D-quinovopyranosylstrophanthidin	P	C29H44O9	536.299	537.309	5.3626	[M+H]+	9.274	-	3	C18	Lipids and lipid-like molecules	Steroids and steroid derivatives	Steroid lactones	-	-	-	-	-	-	CC1C(C(C(C(O1)OC2CCC3(C4CCC5(C(CCC5(C4CCC3(C2)O)O)C6=CC(=O)OC6)C)C)O)O)O	RAWRNCRYFFPACC-XQTOAQGXSA-N	1.38461e+07	1.41928e+07	6.46467e+06	1.04957e+07	1.77473e+07	2.00257e+07	1.26784e+07	4.00504e+07	1.59691e+07	4.98592e+06	1.72843e+06	9.38612e+06	0.976106	-0.03489	0.505999	0.638889	0.716018
Com_12646_pos	Fungicide K 99-5278A	P	C30H48O8	536.335	537.339	5.92335	[M+H]+	8.102	-	3	C18	Phenylpropanoids and polyketides	Macrolides and analogues	-	-	-	-	-	-	-	CC1C=CC=CC=CC=CC=CC(CC(CC(CC(CCCC(CC(C(C(=O)OC1C)C)O)O)O)O)O)O	XZNYCRZDVXCORM-LWYGBUOPSA-N	1.44868e+07	2.70917e+06	3.45866e+06	4.52789e+06	3.06398e+06	4.44209e+06	2.43647e+06	8.03221e+06	5.51487e+06	9.96381e+06	9.2132e+06	1.90067e+07	0.603475	-0.728635	0.195605	0.722222	0.697775
Com_12647_pos	1-O-Palmitoyl-2-O-acetyl-sn-glycero-3-phosphorylcholine	P	C26H52NO8P	537.343	538.35	1.5739	[M+H]+	7.445	0.86	2	C18	Lipids and lipid-like molecules	Glycerophospholipids	Glycerophosphocholines	-	-	-	-	-	-	CCCCCCCCCCCCCCCC(=O)OCC(COP(=O)([O-])OCC[N+](C)(C)C)OC(=O)C	XPAXRSJGGFVTFM-VWLOTQADSA-N	2.26438e+07	2.76894e+07	1.96318e+07	1.85549e+07	1.74697e+07	1.85476e+07	2.09914e+07	7.13627e+06	2.05753e+07	7.54601e+06	9.40132e+06	5.10655e+06	1.76007	0.815634	0.0318469	0.777778	1.19811
Com_12653_pos	Batrachotoxin	P	C31H42N2O6	538.304	539.313	2.56762	[M+H]+	8.938	-	3	C18	Organoheterocyclic compounds	Pyrroles	Pyrrole carboxylic acids and derivatives	-	HMDB0248882	C13750	-	-	-	CC1=CNC(=C1C(=O)OC(C)C2=CCC34C2(CC(C56C3=CCC7C5(CCC(C7)(O6)O)C)O)CN(CCO4)C)C	ISNYUQWBWALXEY-OMIQOYQYSA-N	4.8377e+08	6.70286e+08	5.68387e+08	8.01726e+08	5.38845e+08	7.86665e+08	6.20199e+08	8.37791e+08	5.88037e+08	8.71002e+08	5.86126e+08	6.07417e+08	0.936531	-0.0946012	0.556343	0.333333	0.131219
Com_12654_pos	LysoPC(18:3(6Z,9Z,12Z)/0:0)	P	C26H48NO7P	517.317	540.306	0.84646	[M+Na]+	8.462	0.72	2	C18	Lipids and lipid-like molecules	Glycerophospholipids	Glycerophosphocholines	"-"	HMDB0010387	C04230	map00564;map04148;map05231	LMGP01050128	52924045	CCCCC\C=C/C\C=C/C\C=C/CCCCC(=O)OC[C@](O)([H])COP([O-])(=O)OCC[N+](C)(C)C	MRTUWVDDQVMUCR-ACHCNROVSA-N	2.20135e+09	2.02806e+09	1.72403e+09	2.418e+09	1.86119e+09	1.73438e+09	1.4644e+09	2.46623e+09	1.56929e+09	1.51948e+09	1.56144e+09	1.90013e+09	1.14178	0.19129	0.18257	0.75	0.370357
Com_12665_pos	Scutebarbatine I(rel)	P	C30H41NO8	543.283	544.291	0.46542	[M+H]+	8.859	-	3	C18	Organoheterocyclic compounds	Pyridines and derivatives	Pyridinecarboxylic acids and derivatives	-	-	-	-	-	24814211	CCOC1CC2CC(OC2O1)C3(C(CC(C4(C3CCCC45CO5)COC(=O)C)OC(=O)C6=CN=CC=C6)C)C	QKISVSHUNJJKNY-MSTMNAHCSA-N	3.1913e+08	3.41815e+08	2.76208e+08	4.52353e+08	2.85032e+08	3.95341e+08	1.284e+08	3.41907e+08	1.82578e+08	3.57044e+08	2.19554e+08	2.94698e+08	1.35803	0.441512	0.0912693	0.722222	0.937769
Com_12671_pos	Pharboside C	P	C27H44O11	544.288	545.293	4.94622	[M+H]+	5.39	-	3	C18	Lipids and lipid-like molecules	Prenol lipids	Terpene glycosides	-	-	-	-	-	-	CC12CCCC(C1C(C(C34C2CCC(C3)C(C4)(CO)OC5C(C(C(C(O5)CO)O)O)O)O)O)(C)C(=O)OC	JVEVLHMSSSKCCH-AUHLAWAESA-N	592851	108654	378926	451876	1.227e+06	144329	176556	355527	198418	1.60061e+06	149877	107448	1.12177	0.165779	0.590367	0.611111	0.267816
Com_12672_pos	chaetoglobosins	P	C32H36N2O5	528.262	546.297	1.4019	[M+NH4]+	6.236	-	3	C18	Alkaloids and derivatives	Cytochalasans	Chaetoglobosins	-	-	-	-	-	-	O=C1C=CC(=O)C23C(O)=NC(CC4=CNC=5C=CC=CC54)C3C(C)C6(OC6C2C=CCC(C=C(C)C1O)C)C	OUMWCYMRLMEZJH-RRFIZBDMSA-N	1.62026e+06	1.3276e+06	1.16487e+06	1.65596e+06	1.45251e+06	1.51227e+06	1.49445e+06	1.31608e+06	1.37605e+06	1.94325e+06	1.86342e+06	1.73444e+06	0.897794	-0.155543	0.254606	0.666667	0.0651986
Com_12682_pos	LysoPC(20:2)	P	C28H54NO7P	547.364	548.371	0.21108	[M+H]+	9.757	0.96	2	C18	Lipids and lipid-like molecules	Glycerophospholipids	Glycerophosphocholines	-	HMDB0010392	-	-	LMGP01050132	-	CCCCCC=CCC=CCCCCCCCCCC(=O)OCC(COP(=O)([O-])OCC[N+](C)(C)C)O	YYQVCMMXPIJVHY-ZOIJLGJPSA-N	2.72036e+09	3.03916e+09	2.61503e+09	3.04601e+09	1.73036e+09	2.55264e+09	4.3873e+09	5.31437e+09	3.44133e+09	3.69456e+09	1.78677e+09	1.36923e+09	0.785431	-0.348444	0.536566	0.694444	0.245287
Com_12684_pos	Antimycin A1	P	C28H40N2O9	548.273	549.278	5.07057	[M+H]+	8.75	-	3	C18	Benzenoids	Benzene and substituted derivatives	Benzoic acids and derivatives	-	-	C11339	-	-	-	O=C(OC1C(OC(=O)C(N=C(O)C=2C=CC=C(N=CO)C2O)C(OC(=O)C1CCCCCC)C)C)CC(C)C	UIFFUZWRFRDZJC-UHFFFAOYSA-N	4.4259e+08	3.84233e+08	4.18451e+08	6.28386e+08	3.49229e+08	5.45805e+08	2.77698e+08	5.88162e+08	2.95897e+08	6.26846e+08	5.02565e+08	9.24911e+08	0.860891	-0.216097	0.701431	0.555556	0.219595
Com_12686_pos	(+)-Reblastatin	P	C29H44N2O8	548.31	549.317	0.4862	[M+H]+	6.363	-	3	C18	Phenylpropanoids and polyketides	Macrolactams	-	-	-	-	-	-	-	CC1CC(C(C(C=C(C(C(CCC=C(C(=O)NC2=CC(=C(C(=C2)O)OC)C1)C)OC)OC(=O)N)C)C)O)OC	VFJOOSVDHSUNKR-DQJDZTSCSA-N	1.3694e+06	1.23208e+06	1.09133e+06	1.48585e+06	1.27405e+06	1.28617e+06	1.25504e+06	2.27187e+06	80908.1	1.76535e+06	329111	1.71958e+06	1.04272	0.0603458	0.397296	0.555556	0.361223
Com_12691_pos	Dhesn	P	C30H39N5O5	549.295	550.299	6.78509	[M+H]+	8.925	-	3	C18	Alkaloids and derivatives	Ergoline and derivatives	Lysergic acids and derivatives	"-"	HMDB0251109	-	-	-	12800620	CC(C)CC1N2C(=O)C(C)(NC(=O)C3CC4C(CC5=CNC6=CC=CC4=C56)N(C)C3)OC2(O)C2CCCN2C1=O	XWMMZDZUHSYSPU-UHFFFAOYSA-N	3.42947e+07	4.40991e+07	4.04375e+07	2.84247e+07	2.83587e+07	4.55357e+07	3.52797e+07	4.87351e+07	5.73148e+07	5.26217e+07	3.58219e+07	4.94989e+07	0.791882	-0.336643	0.0789282	0.833333	0.254427
Com_12693_pos	Butenoyl PAF	P	C28H56NO7P	549.379	550.386	0.95877	[M+H]+	10.302	0.83	2	C18	Lipids and lipid-like molecules	Glycerophospholipids	Glycerophosphocholines	-	-	-	-	-	-	CCCCCCCCCCCCCCCCOCC(COP(=O)([O-])OCC[N+](C)(C)C)OC(=O)C=CC	SRZBVCCSIMMDOV-QPSGOUHRSA-N	1.97946e+09	2.43475e+09	2.10401e+09	2.47868e+06	1.96526e+09	8.35226e+06	4.22491e+09	3.49436e+07	3.07575e+09	4.39308e+07	2.08957e+09	1.50586e+09	0.77397	-0.36965	0.60901	0.388889	0.769735
Com_12695_pos	Manumycin A	P	C31H38N2O7	550.268	551.278	5.21992	[M+H]+	8.755	-	3	C18	Organic oxygen compounds	Organooxygen compounds	Carbonyl compounds	"52665-74-4"	HMDB0242678	C12111	-	LMFA08020185	4010	CCCCC(C)C=C(C)C=C(C)C(=O)NC1=CC(O)(C=CC=CC=CC(=O)NC2=C(O)CCC2=O)C2OC2C1=O	TWWQHCKLTXDWBD-UHFFFAOYSA-N	1.31544e+07	1.30635e+07	1.10056e+07	2.3003e+07	6.78492e+06	1.75271e+07	1.01434e+07	1.69369e+07	1.16515e+07	1.0909e+07	1.22646e+07	2.11836e+07	1.01745	0.0249529	0.942257	0.583333	0.138405
Com_12696_pos	Rescinnaminol	P	C32H42N2O6	550.304	551.314	5.10524	[M+H]+	9.494	-	3	C18	Organoheterocyclic compounds	Indoles and derivatives	Pyridoindoles	-	-	-	-	-	-	COC1=CC2=C(C=C1)C3=C(N2)C4CC5CCC(CC5CN4CC3)OC(CCC6=CC(=C(C(=C6)OC)OC)OC)O	CACUDZIKDKWSSF-CCNLXKQESA-N	8.8322e+07	9.00731e+07	6.50396e+07	9.94875e+07	6.11611e+07	1.16164e+08	8.87809e+07	1.38987e+08	7.46247e+07	1.10377e+08	6.85519e+07	6.34973e+07	0.9549	-0.0665784	0.846442	0.472222	0.034716
Com_12697_pos	Manzamine J	P	C36H46N4O	550.367	551.38	9.56281	[M+H]+	9.756	-	3	C18	Alkaloids and derivatives	Harmala alkaloids	-	-	-	-	-	-	-	C1CCNC2C3(CCC=CC1)CN4CCCCC=CCCC2(C=C(C3CC4)C5=NC=CC6=C5NC7=CC=CC=C67)O	FDTXAASVSUUWOT-GSXVTLMESA-N	2.19173e+07	2.34509e+07	1.22603e+07	1.54796e+07	1.05939e+07	1.48375e+07	1.7915e+07	4.09236e+07	2.5692e+07	2.76254e+07	1.2901e+07	9.66077e+06	0.731452	-0.451165	0.367761	0.666667	0.254399
Com_12699_pos	Ipecosidic acid	P	C26H33NO12	551.2	552.207	1.87455	[M+H]+	6.148	-	3	C18	Lipids and lipid-like molecules	Prenol lipids	Terpene glycosides	-	-	-	-	-	-	CC(=O)N1CCC2=CC(=C(C=C2C1CC3C(C(OC=C3C(=O)O)OC4C(C(C(C(O4)CO)O)O)O)C=C)O)O	QCXXDKLITYYVTE-YVJMXFEMSA-N	2.48824e+07	1.17531e+07	1.08157e+07	1.30075e+07	1.42747e+07	4.19744e+06	99548.6	291714	805452	774346	144858	7.62975e+08	0.103165	-3.27697	0.1454	0.833333	1.40058
Com_12707_pos	Dihydronortoxiferine I	P	C38H40N4	552.325	553.328	7.7217	[M+H]+	10.122	-	3	C18	Alkaloids and derivatives	Strychnos alkaloids	-	-	-	-	-	-	-	CC=C1CN2CCC34C2CC1C5=CN6C7C(=CN(C53)C8=CC=CC=C48)C9CC1C7(CCN1CC9=CC)C1=CC=CC=C16	XISKMNBBUQQBBE-ANUZYNSFSA-N	1.03919e+08	1.12784e+08	1.09876e+08	1.49391e+08	1.05272e+08	1.38323e+08	1.19801e+08	1.47781e+08	1.03291e+08	2.18238e+08	1.37215e+08	1.72901e+08	0.800205	-0.321559	0.143592	0.694444	0.110116
Com_12708_pos	LysoPE(24:6(6Z,9Z,12Z,15Z,18Z,21Z)/0:0)	P	C29H48NO7P	553.317	554.326	3.10479	[M+H]+	6.261	-	3	C18	Lipids and lipid-like molecules	Glycerophospholipids	Glycerophosphoethanolamines	"-"	HMDB0011529	-	-	LMGP02050073	53480958	[H][C@@](O)(COC(=O)CCCC\C=C/C\C=C/C\C=C/C\C=C/C\C=C/C\C=C/CC)COP(O)(=O)OCCN	UOCKWCJPKZTDEK-RGSQNDLGSA-N	187418	1.06916e+06	1.39577e+06	1.38851e+06	249923	1.21433e+06	251504	774609	1.35002e+06	1.67781e+06	220858	658696	1.11587	0.158165	0.846134	0.527778	0.254446
Com_12709_pos	Gly-Pro-Arg-Pro-Lys	P	C24H43N9O6	553.334	554.345	7.12632	[M+H]+	6.71	-	3	C18	Organic acids and derivatives	Carboxylic acids and derivatives	Amino acids, peptides, and analogues	"-"	HMDB0252830	-	-	-	71330004	NCCCCC(NC(=O)C1CCCN1C(=O)C(CCCN=C(N)N)NC(=O)C1CCCN1C(=O)CN)C(O)=O	SQEGVOSYJNDGRT-UHFFFAOYSA-N	1.86583e+07	1.16316e+07	8.82089e+06	2.46387e+07	1.68655e+07	1.67654e+07	3.06153e+06	1.13567e+07	4.33897e+06	5.78749e+06	4.38887e+06	2.1099e+06	3.1369	1.64934	0.0018531	0.972222	1.46189
Com_12712_pos	Acrovestone	P	C32H42O8	554.288	555.293	4.57862	[M+H]+	10.444	0.79	2	C18	Benzenoids	Benzene and substituted derivatives	Diphenylmethanes	"24177-16-0"	-	C09916	-	-	-	CC(C)CC(C1=C(C(=C(C(=C1O)CC=C(C)C)O)C(=O)C)O)C2=C(C(=C(C(=C2O)CC=C(C)C)OC)C(=O)C)O	KLFWXYAHGSXKAW-UHFFFAOYSA-N	344513	632703	729726	1.55453e+06	1.37076e+06	1.53052e+06	1.83737e+06	305690	1.2851e+06	1.76523e+06	1.76697e+06	1.87945e+06	0.697158	-0.520443	0.382198	0.75	0.299134
Com_12714_pos	1-hydroxylycopene	P	C40H58O	554.449	555.459	5.67865	[M+H]+	9.689	-	3	C18	Lipids and lipid-like molecules	Prenol lipids	Tetraterpenoids	"-"	HMDB0304015	C15870	-	LMPR01070114	5365880	CC(C)=CCC\C(C)=C\C=C\C(\C)=C\C=C\C(\C)=C\C=C\C=C(/C)\C=C\C=C(/C)\C=C\C=C(/C)CCCC(C)(C)O	CNYVJTJLUKKCGM-RGGGOQHISA-N	1.92207e+07	1.23944e+07	4.0075e+06	1.47059e+07	6.57871e+06	1.44574e+07	6.76297e+06	2.38282e+07	1.03619e+07	4.44753e+07	2.07518e+07	2.58553e+07	0.540495	-0.887646	0.155624	0.777778	0.65765
Com_12715_pos	Nicotaxine	P	C30H37NO9	555.247	556.249	9.0601	[M+H]+	6.145	-	3	C18	Lipids and lipid-like molecules	Prenol lipids	Diterpenoids	-	-	-	-	-	-	C1(=O)C[C@@H]2C(C(=C1C)[C@H]([C@@H]([C@@]1([C@H]([C@@H]2OC(=O)C)[C@@]2([C@@H](CC1)O)CO2)C)OC(=O)c1cccnc1)OC(=O)C)(C)C	KKFCJNGKHYRAPZ-UHFFFAOYNA-N	6.96193e+07	5.79709e+07	2.62829e+07	5.17942e+07	3.79204e+07	4.99699e+07	5.01847e+08	408221	534115	7.38007e+08	6.02793e+08	7.62975e+08	0.112622	-3.15043	0.895241	0.666667	0.204022
Com_12716_pos	ciguatoxin IJKLM cyclic acetal	P	C28H44O11	556.288	557.292	5.96625	[M+H]+	5.499	-	3	C18	Organoheterocyclic compounds	Oxepanes	-	-	-	-	-	-	-	CC1CC2C(CC3C(O2)C(C(C4(C(O3)C(C(C5(O4)CCCO5)C)C)O)O)C)OC6COC(OC6C1)CC(=O)O	BCRACEMMSIEVIP-HDJBMSHGSA-N	2.44388e+07	2.37007e+07	2.63968e+07	3.49383e+07	2.30576e+07	4.29345e+07	2.49683e+07	6.81954e+07	2.24378e+07	6.68167e+07	3.91062e+07	3.87459e+07	0.674171	-0.568814	0.168001	0.694444	0.356726
Com_12717_pos	Dihydrocelastryl Diacetate	P	C33H44O6	536.314	559.299	6.51542	[M+Na]+	8.925	-	3	C18	Benzenoids	Phenanthrenes and derivatives	-	-	-	-	-	-	-	O=C(OC=1C=C2C(=C(C1OC(=O)C)C)CC=C3C2(C)CCC4(C)C5CC(C(=O)O)(C)CCC5(C)CCC34C)C	SAOOBRUHTPONGX-UANCAJPASA-N	1.48716e+08	1.59954e+08	1.28213e+08	1.46475e+08	1.09982e+08	1.1514e+08	1.06221e+08	1.69484e+08	1.05026e+08	1.56648e+08	9.773e+07	1.57697e+08	1.01977	0.0282449	0.770915	0.555556	0.0977934
Com_12718_pos	Protoxylocarpin C	P	C34H54O6	558.392	559.397	4.28479	[M+H]+	8.514	-	3	C18	Lipids and lipid-like molecules	Prenol lipids	Triterpenoids	-	-	-	-	-	25222953	CCOC1C(CC(O1)C(C(C)(C)OCC)O)C2CC=C3C2(CCC4C3(C(CC5C4(C=CC(=O)C5(C)C)C)O)C)C	OFUNGYZREUEBNU-YCDMDWGMSA-N	2.44388e+07	2.37007e+07	2.63968e+07	3.49383e+07	2.30576e+07	4.29345e+07	2.49683e+07	6.81954e+07	2.24378e+07	6.68167e+07	3.91062e+07	3.87459e+07	0.674171	-0.568814	0.168001	0.694444	0.502205
Com_12721_pos	LANEPITANT	P	C33H45N5O3	559.352	560.36	0.18525	[M+H]+	9.904	-	3	C18	Organoheterocyclic compounds	Indoles and derivatives	Tryptamines and derivatives	"-"	HMDB0253970	-	-	-	10257218	COC1=CC=CC=C1CN(CC(CC1=CNC2=CC=CC=C12)NC(=O)CN1CCC(CC1)N1CCCCC1)C(C)=O	CVXJAPZTZWLRBP-UHFFFAOYSA-N	9.65667e+06	7.32036e+06	6.41849e+06	6.10416e+06	7.61211e+06	1.42514e+07	6.17935e+06	2.19585e+07	6.87824e+06	1.54971e+07	2.06688e+06	5.90492e+06	0.878229	-0.187331	0.814446	0.583333	0.168934
Com_12722_pos	LPC 19:0-d5	P	C27H56NO7P	537.379	560.369	0.2618	[M+Na]+	10.459	-	3	C18	Lipids and lipid-like molecules	Glycerophospholipids	Glycerophosphocholines	-	-	-	-	-	-	[H]C(O)(C([H])([H])OC(=O)CCCCCCCCCCCCCCCCCC)C([H])([H])OP(=O)([O-])OCC[N+](C)(C)C	WYIMORDZGCUBAA-BMCNFRGNSA-N	4.15636e+08	3.97009e+08	3.20799e+08	4.02314e+08	4.37891e+08	5.45091e+08	2.59235e+08	1.06963e+09	4.86574e+08	8.00742e+08	5.08359e+08	7.63934e+08	0.647744	-0.626503	0.152822	0.777778	0.253645
Com_12723_pos	Lancifodilactone E	P	C29H36O11	560.226	561.232	1.36313	[M+H]+	5.392	-	3	C18	Lipids and lipid-like molecules	Fatty Acyls	Eicosanoids	-	-	-	-	-	-	CC1C2C3C(C(C(=O)O3)(C)O)OC45C2C(C1=O)(CCC6(O4)CC78C(CC(C6C5=O)O)C(OC7CC(=O)O8)(C)C)C	RBGYXAFWYMVSEF-CWXFUPFGSA-N	4.4146e+07	2.36184e+07	5.44289e+07	6.91152e+07	4.31619e+07	2.2823e+07	5.28826e+07	2.32574e+07	3.85969e+07	7.00257e+07	5.54016e+07	7.1939e+07	0.824386	-0.278608	0.434581	0.666667	1.05268
Com_12724_pos	(4'E,1S,6S,7R,10S,6'S,7'R)-aspergilloid A	P	C30H40O10	560.262	561.265	7.86379	[M+H]+	6.721	-	3	C18	Lipids and lipid-like molecules	Prenol lipids	Terpene lactones	"-"	-	-	-	-	-	-	GINWPXGJOUQXPN-AUWHNZDYSA-N	8.56516e+08	3.36962e+08	5.67396e+08	4.18341e+08	7.53782e+08	3.33945e+06	1.72718e+07	4.28746e+06	5.76609e+07	2.88093e+06	1.81463e+07	1.75272e+06	28.7875	4.84737	0.0108933	0.888889	2.43038
Com_12730_pos	(+)-Strempeliopidine	P	C38H48N4	560.388	561.397	3.03328	[M+H]+	7.887	0.61	2	C18	Alkaloids and derivatives	Eburnan-type alkaloids	-	-	-	-	-	-	-	CCC12CCCN3C1C4(CC3)C(CC2)NC5=C4C=C(C=C5)C6CN7C8=CC=CC=C8C9=C7C1C6(CCCN1CC9)CC	KRFPTFLBQUGVOL-DBULHXIHSA-N	4.67167e+07	4.91137e+07	5.12148e+07	7.26541e+07	4.90825e+07	7.46825e+07	4.31103e+07	9.24405e+07	3.36595e+07	1.10078e+08	5.52499e+07	7.84254e+07	0.831706	-0.265854	0.582848	0.611111	0.105243
Com_12731_pos	3-O-beta-D-glucosyl-brassicasterol	P	C34H56O6	560.408	561.412	5.81539	[M+H]+	9.783	-	3	C18	Lipids and lipid-like molecules	Steroids and steroid derivatives	Steroidal glycosides	"-"	HMDB0304143	-	-	-	75967394	CC(C)C(C)C=CC(C)C1CCC2C3CC=C4CC(CCC4(C)C3CCC12C)OC1OC(CO)C(O)C(O)C1O	ILUZPRRJJSFYEH-UHFFFAOYSA-N	4.6599e+07	5.07877e+07	8.80329e+07	1.74993e+07	5.62796e+07	1.61007e+07	5.74407e+07	3.90444e+07	7.28406e+07	4.31491e+07	3.91961e+07	5.95952e+07	0.884449	-0.177149	0.400858	0.583333	0.205284
Com_12732_pos	2-methylbacteriohopane-32,33,34,35-tetrol	P	C36H64O4	560.48	561.488	0.21739	[M+H]+	8.21	0.93	2	C18	Lipids and lipid-like molecules	Prenol lipids	Hopanoids	-	-	-	-	LMPR04000010	-	CC1CC(C2CCC3(C(C2(C1)C)CCC4C3(CCC5C4(CCC5C(C)CCC(C(C(CO)O)O)O)C)C)C)(C)C	PUIJQPKZJCMHTP-VNTKYKRPSA-N	1.49929e+06	1.18676e+06	204544	1.16958e+06	1.20146e+06	1.10149e+06	1.24691e+06	2.2485e+06	158435	171380	1.43538e+06	1.68851e+06	0.915676	-0.127091	0.753617	0.611111	0.180589
Com_12735_pos	Austrobuxusin F	P	C31H46O9	562.314	563.327	9.31401	[M+H]+	10.116	-	3	C18	Organic acids and derivatives	Carboxylic acids and derivatives	Tricarboxylic acids and derivatives	-	-	-	-	LMPR0103540006	-	O=C(OC1C2OC(=O)C(C2C(=C)C)C3(O)C4OC4C5(OC(=O)C(C5)C(O)C)C13C)CCCCCCCCCCC	DQJKVVGTJNBSOS-FNWZZRCQSA-N	8.02731e+07	8.75667e+07	1.2018e+08	9.04676e+07	1.09963e+08	1.07131e+08	1.07725e+08	9.46998e+07	8.54756e+07	1.18907e+08	1.31029e+08	1.43599e+08	0.874009	-0.194279	0.237997	0.694444	0.0847812
Com_12739_pos	Taurolithocholate sulfate	P	C26H45NO8S2	563.259	564.27	6.4988	[M+H]+	7.316	-	3	C18	Lipids and lipid-like molecules	Steroids and steroid derivatives	Bile acids, alcohols and derivatives	-	HMDB0002580	C03642	map04976	LMST05020003	-	CC(CCC(=O)NCCS(=O)(=O)O)C1CCC2C1(CCC3C2CCC4C3(CCC(C4)OS(=O)(=O)O)C)C	HSNPMXROZIQAQD-GBURMNQMSA-N	3.77524e+07	2.19364e+07	1.66268e+07	5.62292e+07	1.98454e+07	1.48154e+07	2.26566e+07	1.8751e+07	1.1919e+07	1.32835e+07	1.60784e+07	1.17416e+07	1.77068	0.824303	0.0796193	0.805556	1.11195
Com_1273_pos	Spathulenol	P	C15H24O	220.183	221.19	0.19113	[M+H]+	7.828	0.88	1	C18	Lipids and lipid-like molecules	Prenol lipids	Sesquiterpenoids	"6750-60-3"	HMDB0036420	-	-	-	92231	[H][C@@]12CC[C@](C)(O)[C@@]1([H])[C@H]1[C@@H](CCC2=C)C1(C)C	FRMCCTDTYSRUBE-BGPZULBFSA-N	6.69434e+07	3.33855e+07	2.98206e+07	3.44967e+07	2.86106e+07	3.83623e+07	8.49796e+06	3.9116e+07	1.87512e+07	4.70465e+07	1.82978e+07	4.47516e+07	1.31258	0.392404	0.237463	0.583333	0.783
Com_12740_pos	LysoPC(20:5(5Z,8Z,11Z,14Z,17Z)/0:0)	P	C28H48NO7P	541.317	564.305	1.03266	[M+Na]+	8.384	0.71	2	C18	Lipids and lipid-like molecules	Glycerophospholipids	Glycerophosphocholines	"-"	HMDB0010397	C04230	map00564;map04148;map05231	LMGP01050050	11757087	CC\C=C/C\C=C/C\C=C/C\C=C/C\C=C/CCCC(=O)OC[C@](O)([H])COP([O-])(=O)OCC[N+](C)(C)C	PDIGSOAOQOXRDU-WJPZTBRDSA-N	1.03691e+09	1.02601e+08	7.87519e+08	6.0876e+08	7.39248e+08	4.40963e+08	7.57735e+08	7.64431e+06	6.24042e+08	3.1912e+08	5.82929e+08	1.00628e+06	1.62095	0.696843	0.210504	0.722222	1.09842
Com_12743_pos	LysoPC(20:4(5Z,8Z,11Z,14Z)/0:0)	P	C28H50NO7P	543.332	566.321	1.48217	[M+Na]+	8.849	0.77	2	C18	Lipids and lipid-like molecules	Glycerophospholipids	Glycerophosphocholines	"60701-99-7"	HMDB0010395	C04230	map00564;map04148;map05231	LMGP01050048	24779476	CCCCC\C=C/C\C=C/C\C=C/C\C=C/CCCC(=O)OC[C@@H](O)COP([O-])(=O)OCC[N+](C)(C)C	LAXQYRRMGGEGOH-JXRLJXCWSA-N	1.65602e+10	1.2482e+10	1.55827e+10	1.60124e+08	1.50929e+10	2.58271e+08	9.34365e+09	1.24675e+08	9.41605e+09	3.89764e+09	1.01334e+10	5.08086e+09	1.58269	0.662376	0.989714	0.722222	0.506238
Com_1274_pos	Farnesal	P	C15H24O	220.183	221.19	0.20809	[M+H]+	8.397	0.95	1	C18	Lipids and lipid-like molecules	Prenol lipids	Sesquiterpenoids	"19317-11-4"	HMDB0060356	C03461	map00900;map00909;map00981;map01110	LMPR0103010012	5280598	CC(=CCC/C(=C/CC/C(=C/C=O)/C)/C)C	YHRUHBBTQZKMEX-YFVJMOTDSA-N	2.19713e+07	2.39366e+07	2.08454e+07	1.94109e+07	1.66951e+07	1.76733e+07	7.78061e+06	2.13062e+07	9.95358e+06	2.26544e+07	1.50087e+07	2.49501e+07	1.18572	0.245763	0.265395	0.583333	0.369933
Com_12755_pos	LysoPC(22:6(4Z,7Z,10Z,13Z,16Z,19Z)/0:0)	P	C30H50NO7P	567.332	568.339	1.5811	[M+H]+	8.79	0.75	2	C18	Lipids and lipid-like molecules	Glycerophospholipids	Glycerophosphocholines	"162440-05-3"	HMDB0010404	C04230	map00564;map04148;map05231	LMGP01050056	10415542	[H][C@@](O)(COC(=O)CC\C=C/C\C=C/C\C=C/C\C=C/C\C=C/C\C=C/CC)COP([O-])(=O)OCC[N+](C)(C)C	LSOWKZULVQWMLY-APPDJCNMSA-N	3.88184e+10	3.25203e+10	3.61921e+10	1.29508e+06	2.53462e+10	762380	2.626e+10	2.47599e+09	2.70811e+10	1.04011e+06	3.50281e+10	1.30535e+10	1.27892	0.354922	0.697727	0.583333	0.813394
Com_12761_pos	5-Oxoavermectin ''1b'' aglycone	P	C33H44O8	568.304	569.313	3.65969	[M+H]+	5.555	-	3	C18	Phenylpropanoids and polyketides	Macrolides and analogues	-	-	-	C11962	map00522;map01100;map01110	-	-	CC1C=CC=C2COC3C2(C(C=C(C3=O)C)C(=O)OC4CC(CC=C(C1O)C)OC5(C4)C=CC(C(O5)C(C)C)C)O	BEEFSSUBEICEFL-AWCHRDHNSA-N	1.09043e+07	707004	9.07239e+06	7.55687e+06	5.60049e+06	1.37645e+06	6.64591e+06	3.70431e+06	8.5446e+06	3.47015e+06	8.92232e+06	1.71416e+06	1.06715	0.0937622	0.75893	0.527778	0.494731
Com_12765_pos	LysoPC(22:5(4Z,7Z,10Z,13Z,16Z)/0:0)	P	C30H52NO7P	569.348	570.355	1.18837	[M+H]+	9.093	0.77	2	C18	Lipids and lipid-like molecules	Glycerophospholipids	Glycerophosphocholines	"-"	HMDB0010402	C04230	map00564;map04148;map05231	LMGP01050142	53480473	CCCCC\C=C/C\C=C/C\C=C/C\C=C/C\C=C/CCC(=O)OC[C@](O)([H])COP([O-])(=O)OCC[N+](C)(C)C	YBUXFQUGNPBZPS-YNBHEIDWSA-N	1.77241e+09	2.02774e+09	1.93942e+09	1.36073e+09	1.20231e+09	1.36076e+09	1.15372e+09	1.20291e+09	9.68766e+08	1.11826e+09	8.9841e+08	7.99161e+08	1.57352	0.653997	0.00286748	0.972222	1.28107
Com_12770_pos	1-(9Z-Eicosenoyl)-sn-glycero-3-phosphocholine	P	C28H56NO7P	549.379	572.368	1.00032	[M+Na]+	10.3	0.71	2	C18	Lipids and lipid-like molecules	Glycerophospholipids	Glycerophosphocholines	"-"	HMDB0243798	-	-	LMGP01050047	-	CCCCCCCCCCC=CCCCCCCCC(=O)OCC(O)COP([O-])(=O)OCC[N+](C)(C)C	GJTDRNFWIDPARY-UHFFFAOYSA-N	5.96089e+08	5.7274e+08	5.35939e+08	3.59268e+06	6.5033e+08	1.50594e+08	4.7547e+08	1.10057e+08	6.85657e+08	2.92237e+08	6.02543e+08	4.95513e+08	0.942816	-0.0849516	0.488906	0.5	0.723701
Com_12774_pos	LysoPC(22:4(7Z,10Z,13Z,16Z)/0:0)	P	C30H54NO7P	571.364	572.37	1.41282	[M+H]+	9.566	0.76	2	C18	Lipids and lipid-like molecules	Glycerophospholipids	Glycerophosphocholines	"-"	HMDB0010401	C04230	map00564;map04148;map05231	LMGP01050124	52924039	CCCCC\C=C/C\C=C/C\C=C/C\C=C/CCCCCC(=O)OC[C@](O)([H])COP([O-])(=O)OCC[N+](C)(C)C	ZOJBSSVHFSBHMP-JJJSWPRASA-N	9.74239e+08	9.5564e+08	9.41405e+08	7.11905e+08	6.82244e+08	7.28961e+08	5.01394e+08	5.6719e+08	4.45068e+08	4.02151e+08	3.50746e+08	3.16965e+08	1.93318	0.950975	0.000185375	1	1.96365
Com_12778_pos	Convallatoxin	P	C29H42O10	550.278	573.267	0.15764	[M+Na]+	7.154	-	3	C18	Lipids and lipid-like molecules	Steroids and steroid derivatives	Steroid lactones	"508-75-8"	HMDB0034362	C08858	-	LMST01120013	-	O=CC12CCC(OC3OC(C)C(O)C(O)C3O)CC2(O)CCC4C1CCC5(C)C(C6=CC(=O)OC6)CCC45O	HULMNSIAKWANQO-JQKSAQOKSA-N	1.97491e+07	2.21966e+07	1.2458e+07	1.71132e+07	1.90368e+07	2.22314e+07	5.34243e+06	5.87635e+06	7.59193e+06	4.8707e+06	1.94316e+06	2.44765e+06	4.01767	2.00636	0.00052076	1	1.72403
Com_12780_pos	Crenulatoside C	P	C29H48O11	572.32	573.33	5.35348	[M+H]+	7.501	0.56	2	C18	Lipids and lipid-like molecules	Prenol lipids	Terpene glycosides	-	-	-	-	-	-	CC1C(C(C(C(O1)OCC2C(C(C(C(O2)OCC=C(C)CCC=C(C)CCC=C(C)C)O)O)O)OC(=O)C)O)O	POHNOYDSEMHHEI-QTAXWOTGSA-N	2.44388e+07	2.37007e+07	2.63968e+07	3.49383e+07	2.30576e+07	4.29345e+07	2.49683e+07	6.81954e+07	2.24378e+07	6.68167e+07	3.91062e+07	3.87459e+07	0.674171	-0.568814	0.168001	0.694444	0.804036
Com_12781_pos	Ganoderic acid W	P	C34H52O7	572.371	573.375	7.14909	[M+H]+	9.565	0.59	2	C18	Lipids and lipid-like molecules	Prenol lipids	Triterpenoids	-	HMDB0033078	-	-	-	-	CC(CCC=C(C)C(=O)O)C1CC(C2(C1(CCC3=C2C(CC4C3(CCC(C4(C)C)OC(=O)C)C)O)C)C)OC(=O)C	DIXZQXARJMRUPX-NDENLUEZSA-N	2.92961e+08	2.86063e+08	3.05813e+08	2.28158e+08	1.93146e+08	2.31926e+08	1.66674e+08	1.76282e+08	1.44032e+08	1.52112e+08	1.09151e+08	9.48516e+07	1.82429	0.867338	0.000787266	1	1.58985
Com_12785_pos	Asclepin	P	C31H42O10	574.278	575.285	0.32611	[M+H]+	9.402	-	3	C18	Lipids and lipid-like molecules	Steroids and steroid derivatives	Steroid lactones	-	-	C08849	-	LMST01120051	-	CC1CC(C2(C(O1)OC3CC4CCC5C(C4(CC3O2)C=O)CCC6(C5(CCC6C7=CC(=O)OC7)O)C)O)OC(=O)C	OXKMZIABKYHLAR-SVDYBJNLSA-N	1.17303e+06	4.06634e+06	2.53458e+06	1.21258e+06	2.7915e+06	1.82686e+06	1.47488e+06	567005	1.40537e+06	1.39695e+06	464097	895004	2.19317	1.13302	0.0216273	0.833333	0.674491
Com_12786_pos	Irumanolide I	P	C34H54O7	574.387	575.39	7.73895	[M+H]+	10.037	0.61	2	C18	Lipids and lipid-like molecules	Prenol lipids	Terpene lactones	-	-	-	-	-	-	CCC(=O)C(=CC(C)CC(C)C1C(C(C(C=CC(CCCC=C(C2C(=CCC(O2)(CC(=O)O1)O)C)C)O)C)O)C)C	JNPVEFIKDSAQPB-UYXFAKHISA-N	1.28431e+07	1.35719e+07	1.29214e+07	9.62079e+06	7.37983e+06	8.82952e+06	6.38821e+06	1.19583e+07	6.4789e+06	8.52333e+06	7.32522e+06	3.85247e+06	1.46355	0.549468	0.0521886	0.888889	0.46405
Com_12789_pos	PC(18:2(10E,12Z)+=O(9)/2:0)	P	C28H50NO9P	575.322	576.329	1.61687	[M+H]+	6.723	0.70	2	C18	-	-	-	"-"	HMDB0288853	-	-	-	-	[H][C@@](COC(=O)CCCCCCCC(=O)\C=C\C=C/CCCCC)(COP([O-])(=O)OCC[N+](C)(C)C)OC(C)=O	HVMHEEONJVXLME-KODROVGXSA-N	3.82114e+07	1.88844e+07	2.04015e+07	2.76326e+07	3.75983e+07	1.51581e+07	1.01747e+07	1.87978e+07	9.59866e+06	2.02364e+07	1.4891e+07	6.34529e+06	1.97249	0.98002	0.0159161	0.916667	1.00088
Com_1278_neg	Adenosine-2'-monophosphate	N	C10H14N5O7P	347.063	346.056	0.74026	[M-H]-	2.867	1.00	1	C18	Organic oxygen compounds	Organooxygen compounds	Carbohydrates and carbohydrate conjugates	"130-49-4"	HMDB0011617	C00946	-	-	53481006	NC1=NC=NC2=C1N=CN2C1O[C@H](CO)[C@@H](O)[C@H]1OP(O)(O)=O	QDFHPFSBQFLLSW-VTHZCTBJSA-N	442971	1.15344e+06	18746.7	1.2294e+06	822397	1.13238e+06	62425	1.85671e+06	2.36002e+06	1.50004e+06	2.22331e+06	2.32342e+06	0.464786	-1.10536	0.344633	0.861111	0.356323
Com_1279_neg	N-{8-methanesulfonyl-8-azabicyclo[3.2.1]octan-3-yl}-1H-indole-5-carboxamide	N	C17H21N3O3S	347.13	346.126	7.98888	[M-H]-	1.521	-	3	C18	Organoheterocyclic compounds	Indoles and derivatives	Indolecarboxylic acids and derivatives	"2034486-84-3"	-	-	-	-	91624997	CS(=O)(=O)N1C2CCC1CC(C2)NC(=O)C3=CC4=C(C=C3)NC=C4	JMECHGJGHXXPLW-UHFFFAOYSA-N	1.59681e+06	1.72859e+06	3.08766e+06	3.65388e+06	1.17338e+06	321134	8.05247e+06	4.28329e+06	1.5761e+06	5.51009e+06	1.8616e+06	984143	0.519202	-0.945631	0.217696	0.694444	0.699865
Com_127_neg	D-Xylonic acid	N	C5H10O6	166.048	165.04	1.14516	[M-H]-	1.366	0.96	1	C18	Organic oxygen compounds	Organooxygen compounds	Carbohydrates and carbohydrate conjugates	"526-91-0"	HMDB0059750	C00502	map00040;map01100	-	6602431	OC[C@@H](O)[C@H](O)[C@@H](O)C(O)=O	QXKAIJAYHKCRRA-FLRLBIABSA-N	4.20837e+07	8.37031e+07	7.12011e+07	1.28061e+08	6.43179e+07	8.57167e+07	2.07676e+08	2.67079e+08	2.35353e+08	2.60772e+08	2.88865e+08	2.5303e+08	0.314048	-1.67094	0.000263859	1	0.96982
Com_12811_pos	Deserpidine	P	C32H38N2O8	578.263	579.269	1.36112	[M+H]+	9.655	-	3	C18	Alkaloids and derivatives	Yohimbine alkaloids	-	"131-01-1"	HMDB0015221	C06541	-	-	8550	[H][C@]12C[C@@H](OC(=O)C3=CC(OC)=C(OC)C(OC)=C3)[C@H](OC)[C@@H](C(=O)OC)[C@@]1([H])C[C@@]1([H])N(CCC3=C1NC1=CC=CC=C31)C2	CVBMAZKKCSYWQR-WCGOZPBSSA-N	2.05899e+07	1.02539e+07	6.82587e+06	5.8919e+07	7.12406e+06	1.5213e+07	3.29657e+06	1.7395e+07	1.17806e+07	5.87697e+07	1.68941e+07	3.89956e+07	0.808296	-0.307045	0.748315	0.583333	0.378149
Com_12814_pos	Bilirubin	P	C33H36N4O6	584.263	585.27	1.11515	[M+H]+	6.056	-	3	C18	Organoheterocyclic compounds	Tetrapyrroles and derivatives	Bilirubins	"635-65-4"	HMDB0000054	C00486	map00860;map01100;map01110;map04976	-	-	O=C(O)CCC1=C(NC(C=C2N=C(O)C(=C2C=C)C)=C1C)CC=3NC(C=C4N=C(O)C(C=C)=C4C)=C(C3CCC(=O)O)C	BPYKTIZUTYGOLE-IFADSCNNSA-N	7.87248e+08	1.7e+08	2.76971e+08	1.7314e+08	2.88174e+08	5.28743e+07	1.24264e+08	9.43556e+07	1.51073e+08	9.59618e+07	1.01653e+08	5.59554e+06	3.05184	1.60968	0.0955882	0.861111	0.681189
Com_12818_pos	6,8a-Seco-6,8a-deoxy-5-oxoavermectin ''2a'' aglycone	P	C34H50O8	586.351	587.357	1.30141	[M+H]+	9.597	-	3	C18	Phenylpropanoids and polyketides	Macrolides and analogues	Milbemycins	-	-	C11969	map00522	-	-	CCC(C)C1C(C(CC2(O1)CC3CC(O2)CC=C(C(C(C=CC=C(C4(CC(=O)C(=CC4C(=O)O3)C)O)C)C)O)C)O)C	QCSFFKFCYQTXGW-ZGLBEODDSA-N	6.56464e+06	5.34387e+06	4.5315e+06	3.31473e+06	5.79962e+06	5.77139e+06	4.53218e+06	3.96813e+06	4.15713e+06	3.34215e+06	3.92163e+06	7.76234e+06	1.13156	0.178319	0.388398	0.666667	0.152476
Com_12820_pos	Glu-Ile-Leu-Asp-Val	P	C26H45N5O10	587.317	588.327	4.46986	[M+H]+	7.051	-	3	C18	Organic acids and derivatives	Peptidomimetics	Hybrid peptides	"-"	HMDB0252757	-	-	-	85047242	CCC(C)C(NC(=O)C(N)CCC(O)=O)C(=O)NC(CC(C)C)C(=O)NC(CC(O)=O)C(=O)NC(C(C)C)C(O)=O	VPKCCODFKUZEMT-UHFFFAOYSA-N	3.76311e+06	4.29437e+06	3.8012e+06	4.5973e+06	4.91389e+06	3.90085e+06	3.20354e+06	4.05399e+06	2.61725e+06	1.90253e+06	124184	192602	2.08951	1.06316	0.0812239	0.916667	1.2065
Com_12825_pos	LysoPC(22:5(7Z,10Z,13Z,16Z,19Z)/0:0)	P	C30H52NO7P	569.348	592.337	1.23633	[M+Na]+	9.094	0.72	2	C18	Lipids and lipid-like molecules	Glycerophospholipids	Glycerophosphocholines	"-"	HMDB0010403	C04230	map00564;map04148;map05231	LMGP01050143	53480475	CC\C=C/C\C=C/C\C=C/C\C=C/C\C=C/CCCCCC(=O)OC[C@](O)([H])COP([O-])(=O)OCC[N+](C)(C)C	BIEOSECQPGGZMF-NAIWXXGBSA-N	8.57815e+08	1.01688e+09	9.74256e+08	6.15619e+08	6.36576e+08	7.0168e+08	4.64954e+08	5.85478e+08	4.5162e+08	5.19501e+08	4.1839e+08	3.92305e+08	1.69576	0.761935	0.0010089	1	1.55843
Com_12835_pos	Asterinic acid	P	C40H50O4	594.371	595.381	4.49905	[M+H]+	8.542	0.74	2	C18	Lipids and lipid-like molecules	Prenol lipids	Triterpenoids	-	HMDB0036872	-	-	LMPR01070051	-	CC1=C(C(CC(C1=O)O)(C)C)C=CC(=CC=CC(=CC=CC=C(C)C=CC=C(C)C#CC2=C(C(=O)C(CC2(C)C)O)C)C)C	BZQRJBLJDFPOBX-AKKQMVQHSA-N	2.25359e+06	350619	1.91913e+06	1.73872e+06	758832	2.89084e+06	1.4247e+06	3.39733e+06	432387	3.07828e+06	1.25178e+06	2.01942e+06	0.854172	-0.227401	0.708078	0.416667	0.206364
Com_12836_pos	Hericenone H	P	C37H54O6	594.392	595.402	4.26811	[M+H]+	9.387	-	3	C18	Lipids and lipid-like molecules	Fatty Acyls	Lineolic acids and derivatives	"141973-37-7"	HMDB0039595	-	-	-	10416073	CCCCC\C=C\C\C=C\CCCCCCCC(=O)OCC1=CC(OC)=C2CCC(C)(CC(=O)C=C(C)C)OC2=C1C=O	WQODVCURNLADTH-IWCZYTNJSA-N	1.17684e+07	6.82331e+06	6.31541e+06	4.52979e+06	6.3243e+06	7.84091e+06	5.32217e+06	1.07711e+07	8.71503e+06	5.78715e+06	5.60641e+06	1.83885e+07	0.798714	-0.324249	0.515613	0.527778	0.352673
Com_12841_pos	PC(18:1(12Z)-2OH(9,10)/2:0)	P	C28H54NO10P	595.349	596.359	4.9332	[M+H]+	9.581	0.65	2	C18	-	-	-	"-"	HMDB0288857	-	-	-	-	[H][C@@](COC(=O)CCCCCCC[C@@H](O)[C@H](O)C\C=C/CCCCC)(COP([O-])(=O)OCC[N+](C)(C)C)OC(C)=O	QMAQJRVGLHIMHT-RTGDZYTISA-N	2.14845e+07	1.992e+07	2.20293e+07	1.07936e+07	1.4926e+07	2.07314e+07	9.01422e+06	1.41078e+07	7.27399e+06	8.5892e+06	6.00394e+06	6.45991e+06	2.1358	1.09477	0.00112398	0.972222	2.42255
Com_12843_pos	Methylanhydrovilangin	P	C36H52O7	596.371	597.373	8.67196	[M+H]+	9.413	-	3	C18	Organoheterocyclic compounds	Pyrans	-	-	-	-	-	-	-	CCCCCCCCCCCC1=C(C(=O)C2=C(C1=O)OC3=C(C2C)C(=O)C(=C(C3=O)CCCCCCCCCCC)O)O	PSIOYNVYDPZURD-UHFFFAOYSA-N	4.28058e+07	3.569e+07	4.35839e+07	1.27566e+07	2.21705e+07	1.42135e+07	2.27258e+07	1.51997e+07	1.62712e+07	8.47046e+06	1.0837e+07	5.9172e+06	2.15585	1.10826	0.0324884	0.805556	1.55566
Com_12862_pos	Hematoporphyrin_I	P	C34H38N4O6	598.279	599.289	4.77263	[M+H]+	5.438	0.52	2	C18	Organoheterocyclic compounds	Tetrapyrroles and derivatives	Porphyrins	-	-	-	-	-	11103	c(c52)(C([H])(C([H])([H])[H])O[H])c(c(n([H])5)c(c(c4C(O[H])(C([H])([H])[H])[H])n(c(c(C([H])([H])[H])4)c(c(n1)C(=C(c1c([H])c(C(C([H])([H])C(C(O[H])=O)([H])[H])=3)nc(C3C([H])([H])[H])c2[H])C(C(C(O[H])=O)([H])[H])([H])[H])C([H])([H])[H])[H])[H])[H])C([H])([H])[H]	KFKRXESVMDBTNQ-AMPAVEGJSA-N	2.41268e+07	7.69356e+06	9.93501e+06	1.94099e+07	1.57159e+07	2.05096e+07	2.46023e+07	5.9706e+07	1.64836e+07	4.77491e+07	2.4668e+07	4.62952e+07	0.443685	-1.17239	0.0166804	0.916667	1.00799
Com_12863_pos	DG(TXB2/0:0/10:0)	P	C33H58O9	598.408	599.421	8.56178	[M+H]+	8.466	-	3	C18	-	-	-	"-"	HMDB0294484	-	-	-	-	CCCCCCCCCC(=O)OC[C@H](O)COC(=O)CCC\C=C/C[C@H]1[C@@H](O)CC(O)O[C@@H]1\C=C\[C@@H](O)CCCCC	PARFEDOXMKOIGA-IFNLFKLTSA-N	2.69433e+07	2.6066e+07	2.91151e+07	3.8473e+07	2.53924e+07	4.7304e+07	2.751e+07	7.55389e+07	2.47579e+07	7.38471e+07	4.31385e+07	4.27246e+07	0.672287	-0.572852	0.166614	0.694444	0.635704
Com_12865_pos	Hericenone G	P	C37H58O6	598.423	599.435	6.62933	[M+H]+	9.882	0.54	2	C18	Organoheterocyclic compounds	Benzopyrans	1-benzopyrans	-	HMDB0039594	-	-	-	-	CCCCCCCCCCCCCCCCCC(=O)OCC1=CC(=C2CCC(OC2=C1C=O)(C)CC(=O)C=C(C)C)OC	GGXBOOLRGQUWIV-UHFFFAOYSA-N	1.51449e+08	1.41706e+08	9.94287e+07	2.28191e+08	4.31268e+07	2.17317e+08	6.49516e+07	2.15954e+08	1.08215e+08	2.15573e+08	1.3479e+08	2.38125e+08	0.901402	-0.149757	0.679699	0.527778	0.422719
Com_12866_pos	PC(20:5(5Z,8Z,11Z,14Z,16E)-OH(18R)/2:0)	P	C30H50NO9P	599.322	600.329	1.0119	[M+H]+	7.32	0.69	2	C18	-	-	-	"-"	HMDB0288863	-	-	-	-	[H][C@@](COC(=O)CCC\C=C/C\C=C/C\C=C/C\C=C/C=C/[C@@H](O)CC)(COP([O-])(=O)OCC[N+](C)(C)C)OC(C)=O	CXCNJXJYKYDOID-DGMORMPRSA-N	6.71444e+06	5.91038e+06	4.21224e+06	8.82474e+06	2.83121e+06	6.98489e+06	869183	5.5372e+06	1.06773e+06	6.3458e+06	1.32659e+06	1.25213e+06	2.16347	1.11334	0.0324107	0.861111	0.78619
Com_12892_pos	Cycloviolaxanthin	P	C40H56O4	600.418	601.421	6.74188	[M+H]+	9.146	-	3	C18	Lipids and lipid-like molecules	Prenol lipids	Tetraterpenoids	-	HMDB0038106	-	-	LMPR01070063	-	CC(=CC=CC=C(C)C=CC=C(C)C=CC12C(CC(O1)CC2(C)O)(C)C)C=CC=C(C)C=CC34C(CC(O3)CC4(C)O)(C)C	RZEVGLVRLUDYEA-AOXVFRMFSA-N	1.19047e+07	2.08702e+07	4.04749e+07	5.53345e+06	1.79784e+07	1.48022e+06	3.47217e+07	1.82358e+07	3.85072e+07	1.56817e+06	2.88615e+07	7.45542e+06	0.759505	-0.396868	0.689439	0.611111	0.244651
Com_12893_pos	PC(20:4(6E,8Z,11Z,14Z)-OH(5S)/2:0)	P	C30H52NO9P	601.338	602.344	2.1261	[M+H]+	6.816	0.66	2	C18	-	-	-	"-"	HMDB0288809	-	-	-	-	[H][C@@](COC(=O)CCC[C@H](O)\C=C\C=C/C\C=C/C\C=C/CCCCC)(COP([O-])(=O)OCC[N+](C)(C)C)OC(C)=O	PEZMAQPELDAZAY-XYBACXGZSA-N	7.41745e+06	1.36757e+06	3.42273e+06	2.80765e+06	3.37856e+06	3.37751e+06	598744	2.70356e+06	1.94023e+06	2.98155e+06	783778	7.62975e+08	0.028202	-5.14806	0.814899	0.722222	0.176559
Com_128_pos	Cyclo(Ala-Gly)	P	C5H8N2O2	128.059	129.066	0.34606	[M+H]+	1.384	0.73	1	C18	Organic acids and derivatives	Carboxylic acids and derivatives	Amino acids, peptides, and analogues	"4526-77-6"	HMDB0031547	-	-	-	107297	CC1NC(=O)CNC1=O	ICCHEGCKVBMSTF-UHFFFAOYSA-N	3.00904e+07	2.96532e+07	3.64064e+07	4.30123e+07	3.07001e+07	5.29017e+07	2.9266e+07	4.69993e+07	2.74854e+07	3.49242e+07	2.37421e+07	3.95908e+07	1.10275	0.141106	0.490545	0.666667	0.593378
Com_12921_pos	trapoxin A	P	C34H42N4O6	602.31	603.313	7.74168	[M+H]+	6.451	0.50	2	C18	Organic acids and derivatives	Carboxylic acids and derivatives	Amino acids, peptides, and analogues	-	-	-	-	-	-	C1CCN2C(C1)C(=O)NC(C(=O)NC(C(=O)NC(C2=O)CC3=CC=CC=C3)CC4=CC=CC=C4)CCCCCC(=O)C5CO5	GXVXXETYXSPSOA-UFEOFEBPSA-N	2.44388e+07	2.37007e+07	2.63968e+07	3.49383e+07	2.30576e+07	4.29345e+07	2.49683e+07	6.81954e+07	2.24378e+07	6.68167e+07	3.91062e+07	3.87459e+07	0.674171	-0.568814	0.168001	0.694444	0.714552
Com_12922_pos	Avermectin A2b aglycone	P	C34H50O9	602.345	603.349	5.65248	[M+H]+	5.234	-	3	C18	Phenylpropanoids and polyketides	Macrolides and analogues	Milbemycins	-	-	C11956	map00522	-	-	CC1C=CC=C2COC3C2(C(C=C(C3OC)C)C(=O)OC4CC(CC=C(C1O)C)OC5(C4)CC(C(C(O5)C(C)C)C)O)O	COVVXXPWZYVADP-JVRRXQMPSA-N	2.44388e+07	2.37007e+07	2.63968e+07	3.49383e+07	2.30576e+07	4.29345e+07	2.49683e+07	6.81954e+07	2.24378e+07	6.68167e+07	3.91062e+07	3.87459e+07	0.674171	-0.568814	0.168001	0.694444	0.872441
Com_12923_pos	Cycloartanyl ferulate	P	C40H60O4	604.449	605.452	7.72409	[M+H]+	9.885	-	3	C18	Lipids and lipid-like molecules	Steroids and steroid derivatives	Cycloartanols and derivatives	"20972-10-5"	HMDB0036295	-	-	-	59271038	COC1=CC(\C=C\C(=O)OC2CCC34CC33CCC5(C)C(CCC5(C)C3CCC4C2(C)C)C(C)CCCC(C)C)=CC=C1O	MFIVAYYVKCBONU-GHRIWEEISA-N	3.91886e+07	3.83099e+07	3.84378e+07	2.50854e+07	3.58481e+07	3.16456e+07	3.47081e+07	2.41521e+07	3.84235e+07	1.47518e+07	3.06502e+07	5.42929e+07	1.05857	0.0821148	0.552343	0.638889	0.170581
Com_1292_pos	Dodecanoic acid	P	C12H24O2	200.178	223.169	9.95081	[M+Na]+	8.052	0.71	1	C18	Lipids and lipid-like molecules	Fatty Acyls	Fatty acids and conjugates	"143-07-7"	HMDB0000638	C02679	map00061;map00333;map01100;map01110	LMFA01010012	3893	CCCCCCCCCCCC(O)=O	POULHZVOKOAJMA-UHFFFAOYSA-N	4.36356e+07	3.67508e+07	4.328e+07	3.61344e+07	2.3083e+07	1.23665e+07	1.4773e+07	6.06523e+07	3.57114e+07	3.45108e+07	9.82546e+07	3.67516e+07	0.695698	-0.523467	0.404004	0.416667	0.461154
Com_12930_pos	Reserpine	P	C33H40N2O9	608.273	609.278	4.79911	[M+H]+	5.438	0.52	2	C18	Alkaloids and derivatives	Yohimbine alkaloids	-	"50-55-5"	HMDB0014351	C06539	-	-	5770	O=C(OC1CC2CN3CCC=4C=5C=CC(OC)=CC5NC4C3CC2C(C(=O)OC)C1OC)C6=CC(OC)=C(OC)C(OC)=C6	QEVHRUUCFGRFIF-MDEJGZGSSA-N	1.89898e+07	1.15943e+07	7.11279e+06	1.37502e+07	1.10981e+07	2.08048e+07	1.84492e+07	4.59121e+07	1.36909e+07	3.52991e+07	1.83294e+07	4.15468e+07	0.481159	-1.05541	0.0262416	0.805556	1.09048
Com_12938_pos	Austrobuxusin I	P	C33H50O9	590.345	613.339	6.9111	[M+Na]+	5.583	-	3	C18	Organic acids and derivatives	Carboxylic acids and derivatives	Tricarboxylic acids and derivatives	-	-	-	-	LMPR0103540011	-	O=C(OC(C)C1C(=O)OC2(C1)C3OC3C4(O)C5C(=O)OC(C(O)C24C)C5C(=C)C)CCCCCCCCCCCCC	DKZOQKYOEKTNQN-HXEOHGHCSA-N	5.99009e+06	721835	7.34723e+06	7.32089e+06	3.17081e+06	1.17126e+06	3.74381e+06	5.11951e+06	4.70926e+06	2.92315e+06	5.48686e+06	2.58286e+06	1.04709	0.0663793	0.588246	0.555556	0.610145
Com_1293_neg	Prostaglandin G2	N	C20H32O6	368.22	349.202	0.97489	[M-H-H2O]-	6.346	0.91	1	C18	Lipids and lipid-like molecules	Fatty Acyls	Eicosanoids	"51982-36-6"	HMDB0003235	C05956	map00590;map01100;map04611;map04726;map07034	LMFA03010009	5280883	CCCCCC(C=CC1C2CC(C1CC=CCCCC(=O)O)OO2)OO	SGUKUZOVHSFKPH-YNNPMVKQSA-N	3.52475e+06	8.91552e+06	7.94035e+06	6.20993e+06	5.00344e+06	6.04207e+06	9.76753e+06	8.20726e+06	9.66379e+06	8.29488e+06	7.55745e+06	5.77437e+06	0.763947	-0.388456	0.0937713	0.777778	0.275283
Com_12940_pos	Ferrioxamine B	P	C25H45FeN6O8	613.265	614.275	4.3908	[M+H]+	6.274	-	3	C18	Lipids and lipid-like molecules	Fatty Acyls	Fatty amides	"-"	HMDB0240270	C07597	-	-	123851	CC(=O)N1CCCCCNC(=O)CCC(=O)N2CCCCCNC(=O)CCC(=O)N(CCCCCN)O[Fe](O1)O2	SRMBQCVUAVULDJ-UHFFFAOYSA-N	2.44388e+07	2.37007e+07	2.63968e+07	3.49383e+07	2.30576e+07	4.29345e+07	2.49683e+07	6.81954e+07	2.24378e+07	6.68167e+07	3.91062e+07	3.87459e+07	0.674171	-0.568814	0.168001	0.694444	0.330466
Com_12943_pos	PC(PGJ2/2:0)	P	C30H50NO10P	615.317	616.324	1.58049	[M+H]+	6.209	0.70	2	C18	-	-	-	"-"	HMDB0288835	-	-	-	-	CCCCC[C@H](O)\C=C\[C@@H]1[C@@H](C\C=C/CCCC(=O)OC[C@H](COP([O-])(=O)OCC[N+](C)(C)C)OC(C)=O)C=CC1=O	HOMAYBMRGLABMS-JRXAHRHBSA-N	2.06372e+06	2.83846e+06	1.23178e+06	3.3965e+06	340966	2.82476e+06	1.78087e+06	1.388e+06	1.95802e+06	2.97581e+06	2.58599e+06	2.13402e+06	0.990132	-0.0143067	0.603507	0.527778	0.175437
Com_12948_pos	PC(20:4(6Z,8E,10E,14Z)-2OH(5S,12R)/2:0)	P	C30H52NO10P	617.333	618.338	3.01232	[M+H]+	6.301	0.62	2	C18	-	-	-	"-"	HMDB0288839	-	-	-	-	[H][C@@](COC(=O)CCC[C@H](O)\C=C/C=C/C=C/[C@H](O)C\C=C/CCCCC)(COP([O-])(=O)OCC[N+](C)(C)C)OC(C)=O	IUBWSBMOTXNFNR-AHNZSSKOSA-N	1.10821e+07	5.28819e+06	1.84747e+06	6.74459e+06	2.90024e+06	891988	2.27862e+06	2.32783e+06	749912	670915	1.14693e+06	3.93522e+06	2.58831	1.37201	0.107848	0.777778	0.665576
Com_12954_pos	DG(i-14:0/0:0/PGJ2)	P	C37H62O7	618.45	619.453	6.83184	[M+H]+	9.357	-	3	C18	-	-	-	"-"	HMDB0298791	-	-	-	-	CCCCC[C@H](O)\C=C\[C@@H]1[C@@H](C\C=C/CCCC(=O)OC[C@H](O)COC(=O)CCCCCCCCCCC(C)C)C=CC1=O	PDYKXMQNEBUVKY-PDIOQASRSA-N	2.03842e+07	3.13635e+07	4.74365e+07	3.09938e+07	2.36283e+07	3.30612e+07	4.42886e+07	6.54326e+07	4.28335e+07	3.34136e+07	2.98815e+07	3.9727e+07	0.73116	-0.451742	0.080602	0.777778	0.208291
Com_12957_pos	3beta,23,28-Trihydroxy-12-oleanene 23-caffeate	P	C39H56O6	620.408	621.412	4.46832	[M+H]+	9.469	0.60	2	C18	Lipids and lipid-like molecules	Prenol lipids	Triterpenoids	-	-	-	-	-	-	CC1(CCC2(CCC3(C(=CCC4C3(CCC5C4(CCC(C5(C)COC(=O)C=CC6=CC(=C(C=C6)O)O)O)C)C)C2C1)C)CO)C	DYOQDMIWQJGRQY-YIEOTUJOSA-N	1.79826e+06	1.35173e+06	412646	2.06908e+06	1.4001e+06	2.06334e+06	372219	3.00825e+06	1.58311e+06	2.61577e+06	2.20458e+06	2.06147e+06	0.767822	-0.381156	0.611552	0.694444	0.172845
Com_12961_pos	PC(2:0/20:5(5Z,8Z,10E,14Z,17Z)-OH(12))	P	C30H50NO9P	599.322	622.312	0.10032	[M+Na]+	7.284	-	3	C18	-	-	-	"-"	HMDB0288866	-	-	-	-	[H][C@@](COC(C)=O)(COP([O-])(=O)OCC[N+](C)(C)C)OC(=O)CCC\C=C/C\C=C/C=C/C(O)C\C=C/C\C=C/CC	AEESUUVGTZDUJB-BJBMSCDESA-N	3.9786e+06	770552	1.0971e+06	2.47868e+06	1.26557e+06	934779	5.01847e+08	1.01714e+06	141643	225762	176229	7.62975e+08	0.00831129	-6.91071	0.612181	0.611111	0.561503
Com_12973_pos	1,2-Dilauroyl-sn-glycero-3-phosphocholine	P	C32H64NO8P	621.437	622.44	7.02372	[M+H]+	10.435	0.55	2	C18	Lipids and lipid-like molecules	Glycerophospholipids	Glycerophosphocholines	"18194-25-7"	HMDB0244809	-	-	LMGP01010429	65262	CCCCCCCCCCCC(=O)OCC(COP([O-])(=O)OCC[N+](C)(C)C)OC(=O)CCCCCCCCCCC	IJFVSSZAOYLHEE-UHFFFAOYSA-N	5.69053e+06	6.64539e+06	5.25672e+06	5.20159e+06	7.76372e+06	5.83014e+06	3.96918e+06	5.73519e+06	7.97824e+06	6.91331e+06	3.11068e+06	7.05786e+06	1.0467	0.0658532	0.607457	0.527778	0.137035
Com_12977_pos	Leukotriene C5	P	C30H45N3O9S	623.288	624.29	7.41054	[M+H]+	6.109	0.53	2	C18	Organic acids and derivatives	Carboxylic acids and derivatives	Amino acids, peptides, and analogues	"75207-09-9"	HMDB0012993	-	-	-	53481570	CC\C=C/C\C=C/C\C=C/C=C/C=C/[C@@H](SC[C@H](NC(=O)CC[C@@H](N)C(O)=O)C(=O)NCC(O)=O)[C@@H](O)CCCC(O)=O	OSBTVMNXIHRFGN-KERZFGRDSA-N	2.44388e+07	2.37007e+07	2.63968e+07	3.49383e+07	2.30576e+07	4.29345e+07	2.49683e+07	6.81954e+07	2.24378e+07	6.68167e+07	3.91062e+07	3.87459e+07	0.674171	-0.568814	0.168001	0.694444	0.772773
Com_12978_pos	PC(2:0/20:3(5Z,11Z,14Z)-O(8,9))	P	C30H52NO9P	601.338	624.327	0.34065	[M+Na]+	6.852	-	3	C18	-	-	-	"-"	HMDB0288802	-	-	-	-	[H][C@@](COC(C)=O)(COP([O-])(=O)OCC[N+](C)(C)C)OC(=O)CCC\C=C/CC1OC1C\C=C/C\C=C/CCCCC	HOYUTXMYHFYKEI-MAEOVDLMSA-N	7.23243e+06	4.63692e+06	5.67641e+06	7.02881e+06	5.22811e+06	6.20248e+06	609724	2.86234e+06	2.76693e+06	3.10932e+06	1.67263e+06	494507	3.12668	1.64463	0.0090089	1	1.62801
Com_129_pos	Naphthalene	P	C10H8	128.063	129.07	0.04112	[M+H]+	6.691	0.79	2	C18	Benzenoids	Naphthalenes	-	"91-20-3"	HMDB0029751	C00829	map00626;map00980;map01100;map01120;map01220;map07114	-	931	C1=CC=C2C=CC=CC2=C1	UFWIBTONFRDIAS-UHFFFAOYSA-N	8.39255e+07	1.03759e+08	6.02352e+07	6.79275e+07	8.25991e+07	1.06906e+08	1.39671e+07	1.90967e+07	1.52582e+07	1.43778e+07	1.11605e+07	1.3014e+07	5.81705	2.54029	6.85168e-08	1	3.52223
Com_13006_pos	Dauricine	P	C38H44N2O6	624.32	625.331	5.85131	[M+H]+	5.224	-	3	C18	Organoheterocyclic compounds	Isoquinolines and derivatives	Benzylisoquinolines	"524-17-4"	HMDB0250881	C09419	-	-	-	CN1CCC2=CC(=C(C=C2C1CC3=CC=C(C=C3)OC4=C(C=CC(=C4)CC5C6=CC(=C(C=C6CCN5C)OC)OC)O)OC)OC	AQASRZOCERRGBL-ROJLCIKYSA-N	7.85274e+06	4.98737e+06	3.31853e+06	2.77973e+06	3.78071e+06	2.07876e+06	1.19472e+07	1.06103e+07	8.00098e+06	1.24169e+07	1.05269e+07	5.88238e+06	0.417579	-1.25988	0.00274669	0.972222	2.77814
Com_13008_pos	23-O-beta-D-Glucopyranosyl-25-methyldolichosterone	P	C34H56O10	624.387	625.391	5.64106	[M+H]+	8.039	0.54	2	C18	Lipids and lipid-like molecules	Steroids and steroid derivatives	Steroidal glycosides	-	HMDB0301798	-	-	-	-	CC(C)C(=C)C(C(C(C)C1CCC2C1(CCC3C2CC(=O)C4C3(CC(C(C4)O)O)C)C)O)OC5C(C(C(C(O5)CO)O)O)O	XZPPJZLZJQPUHI-NIMUZDJVSA-N	1.08101e+07	297660	590405	652181	489149	500026	623654	403695	818672	751299	889826	1.59816e+06	2.62314	1.3913	0.927144	0.694444	0.454414
Com_13009_pos	11-trans Leukotriene C4	P	C30H47N3O9S	625.303	626.31	1.08099	[M+H]+	6.577	-	3	C18	Benzenoids	Benzene and substituted derivatives	Diphenylmethanes	"-"	HMDB0254188	-	-	-	3907	CCCCCC=CCC=CC=CC=CC(SCC(NC(=O)CCC(N)C(O)=O)C(=O)NCC(O)=O)C(O)CCCC(O)=O	GWNVDXQDILPJIG-UHFFFAOYSA-N	2.44388e+07	2.37007e+07	2.63968e+07	3.49383e+07	2.30576e+07	4.29345e+07	2.49683e+07	6.81954e+07	2.24378e+07	6.68167e+07	3.91062e+07	3.87459e+07	0.674171	-0.568814	0.168001	0.694444	0.757365
Com_1300_neg	7-hydroxy-3-(3-methoxyphenyl)-8-[(pyrrolidin-1-yl)methyl]-2H-chromen-2-one	N	C21H21NO4	351.147	350.136	9.69799	[M-H]-	5.315	-	3	C18	Phenylpropanoids and polyketides	Isoflavonoids	Hydroxyisoflavonoids	"951943-43-4"	-	-	-	-	17600068	COC1=CC=CC(=C1)C2=CC3=C(C(=C(C=C3)O)CN4CCCC4)OC2=O	KPPQXEPXCPOZAE-UHFFFAOYSA-N	451252	1.30922e+06	1.13994e+06	108664	671765	924286	1.85181e+06	226180	1.81912e+06	2.30332e+06	1.25863e+06	2.42293e+06	0.466012	-1.10156	0.160151	0.833333	0.768707
Com_13010_pos	LysoPC(24:1(15Z)/0:0)	P	C32H64NO7P	605.442	628.43	2.05523	[M+Na]+	8.038	0.54	2	C18	Lipids and lipid-like molecules	Glycerophospholipids	Glycerophosphocholines	"-"	HMDB0010406	C04230	map00564;map04148;map05231	LMGP01050144	53480477	CCCCCCCC\C=C/CCCCCCCCCCCCCC(=O)OC[C@@]([H])(O)COP([O-])(=O)OCC[N+](C)(C)C	GDXMCRNTFPQYOQ-RPUPUBLZSA-N	2.42441e+07	2.73882e+07	2.37234e+07	2.01507e+07	2.21594e+07	1.66327e+07	3.56565e+07	3.08734e+07	1.8955e+07	2.29478e+07	2.65244e+07	2.47256e+07	0.841033	-0.249766	0.184656	0.722222	0.142094
Com_13013_pos	Thuggacin A	P	C35H53NO7S	631.354	632.357	6.50344	[M+H]+	5.88	-	3	C18	Organoheterocyclic compounds	Azoles	Thiazoles	-	-	-	-	-	-	CCCCCCC1=CC2=CSC(=N2)C(C(CC(C=CC=CCC(OC1=O)C(C(C(C)C(C(=CC(=CC)C)C)O)O)O)O)O)C	CGUNOWXWUXNOPE-IZQHEKLCSA-N	1.19296e+06	1.45167e+06	1.4841e+06	1.74271e+06	1.73091e+06	1.84943e+06	1.1453e+06	1.52105e+06	1.26561e+06	197580	963942	947236	1.56468	0.645868	0.106373	0.888889	0.435527
Com_13014_pos	Longithorone E	P	C42H48O5	632.35	633.36	4.69145	[M+H]+	8.141	-	3	C18	Lipids and lipid-like molecules	Prenol lipids	Diterpenoids	-	-	-	-	-	-	C12=CC(=O)C=C(C1=O)C[C@@H]1[C@@](CC/C=C(/CC[C@H]2C(=C)C)\C)([C@@H]2C=C(C1)CC/C=C(/C)\CC1=CC(=O)C(=CC1=O)C/C=C(/C2)\C)C=O	IQYUYMLTDIXDMM-GKANFHPJNA-N	2.63118e+06	3.2664e+06	433073	3.44153e+06	6.28064e+06	4.23514e+06	202402	748953	326985	1.51277e+06	336813	1.20076e+06	4.68687	2.22862	0.0117407	0.916667	1.09651
Com_13015_pos	Flexirubin	P	C43H54O4	634.402	635.415	8.38072	[M+H]+	8.439	-	3	C18	Benzenoids	Phenol esters	-	-	-	-	-	-	-	CCCCCCCCCCCCC1=C(C=C(C=C1OC(=O)C=CC=CC=CC=CC=CC=CC=CC=CC2=CC(=C(C=C2)O)C)C)O	GFNJWVBJKYYUIN-CMUOTRNOSA-N	1.84351e+06	1.88858e+06	4.34334e+06	2.37133e+06	811729	2.26057e+06	1.43275e+07	7.36778e+06	1.71035e+07	4.35272e+06	9.73355e+06	2.76283e+06	0.242939	-2.04133	0.00441008	0.972222	1.14204
Com_13016_pos	CE(8F4)	P	C43H70O3	634.532	635.541	2.41294	[M+H]+	9.694	-	3	C18	Lipids and lipid-like molecules	Steroids and steroid derivatives	Steroid esters	"-"	HMDB0112226	-	-	-	131819669	CCCCC1=CC=C(CCCCCCCC(=O)OC2CCC3(C)C4CCC5(C)C(CCC5C4CC=C3C2)C(C)CCCC(C)C)O1	WAZXXLLRONWTAP-UHFFFAOYSA-N	621407	1.25743e+06	1.35465e+06	1.29982e+06	718010	632139	1.59919e+06	2.37398e+06	1.47031e+06	2.18014e+06	1.47327e+06	1.79607e+06	0.540114	-0.888663	0.00625431	1	0.872768
Com_13026_pos	Wikstroelide B	P	C37H52O10	656.356	657.361	3.70022	[M+H]+	7.992	-	3	C18	Lipids and lipid-like molecules	Prenol lipids	Diterpenoids	-	-	-	-	-	-	[C@]12(O[C@@H]3[C@H]4[C@@]([C@H]5[C@]([C@@H]([C@@]6([C@H]4O6)CO)O)(C(=O)C(=C5)C)O)([C@@H]([C@H]([C@@]3(O1)C(=C)C)OC(=O)C)C)O2)/C=C/C=C/CCCCCCCCCC	IRCRDEQDVIBZMS-MZGPRIJBNA-N	1.61587e+06	1.48679e+06	1.67337e+06	1.74657e+06	1.27206e+06	1.33326e+06	396838	3.65603e+06	1.99022e+06	3.2626e+06	2.08376e+06	2.23456e+06	0.669988	-0.577793	0.53939	0.833333	0.262689
[truncated: 3,308 more rows]
