# Supplementary material for: Gene dosage imbalance disrupts systemic metabolism in the Dp16 Down syndrome mouse model
Source: eLife. 2026 Aug 3;15:RP110476. doi: 10.7554/eLife.110476 (PMC13432951; doi:10.7554/eLife.110476)
Supplement: Figure 4—source data 5. — Sample name notation: male WT liver (M_WT_L), male WT serum (M_WT_S), male Dp16 liver (M_16_L), male Dp16 serum (M_16_S), female WT liver (F_WT_L), female WT serum (F_WT_L), female Dp16 liver (F_16_L), female Dp16 serum (F_16_S). [file elife-110476-fig4-data5.xlsx]

## Sheet: Sheet1
ID	Name	M_S_Dp16.vs.M_S_WT	M_L_Dp16.vs.M_L_WT	F_S_Dp16.vs.F_S_WT	F_L_Dp16.vs.F_L_WT	M_S_Dp16.vs.M_S_WT_FC	M_S_Dp16.vs.M_S_WT_log2FC	M_S_Dp16.vs.M_S_WT_Pvalue	M_S_Dp16.vs.M_S_WT_ROC	M_S_Dp16.vs.M_S_WT_VIP	M_S_Dp16.vs.M_S_WT_Up.Down	M_L_Dp16.vs.M_L_WT_FC	M_L_Dp16.vs.M_L_WT_log2FC	M_L_Dp16.vs.M_L_WT_Pvalue	M_L_Dp16.vs.M_L_WT_ROC	M_L_Dp16.vs.M_L_WT_VIP	M_L_Dp16.vs.M_L_WT_Up.Down	F_S_Dp16.vs.F_S_WT_FC	F_S_Dp16.vs.F_S_WT_log2FC	F_S_Dp16.vs.F_S_WT_Pvalue	F_S_Dp16.vs.F_S_WT_ROC	F_S_Dp16.vs.F_S_WT_VIP	F_S_Dp16.vs.F_S_WT_Up.Down	F_L_Dp16.vs.F_L_WT_FC	F_L_Dp16.vs.F_L_WT_log2FC	F_L_Dp16.vs.F_L_WT_Pvalue	F_L_Dp16.vs.F_L_WT_ROC	F_L_Dp16.vs.F_L_WT_VIP	F_L_Dp16.vs.F_L_WT_Up.Down
Com_580_neg	phenylalanylserine	0	0	1	0													0.210432	-2.24857	0.0449482	0.861111	1.25525	down
Com_4592_neg	Erythronolide A	0	0	1	0													0.312526	-1.67795	0.0153079	1	1.42754	down
Com_2627_neg	N-3-Hydroxyoctanoyl-L-homoserine lactone	0	0	1	0													0.64759	-0.626847	0.00305069	1	1.22246	down
Com_8447_pos	Naramycin B	0	0	0	1																			1.36797	0.452041	0.0482779	0.833333	1.2107	up
Com_4160_neg	Desmethylazelastine	0	0	1	0													0.384132	-1.38033	0.00857112	0.916667	1.1675	down
Com_10401_pos	Tridec-7-enoylcarnitine	0	0	1	0													7.10022	2.82786	0.00889251	0.916667	1.32959	up
Com_9284_pos	Norclozapine	0	0	0	1																			1.80654	0.853226	0.0276487	0.861111	1.00972	up
Com_4677_neg	Effuside II	0	0	1	0													0.235664	-2.0852	0.020233	1	1.09491	down
Com_4836_neg	(+)-Aerocavin	0	0	1	0													3.34495	1.74198	0.0026563	0.944444	1.61293	up
Com_4996_neg	LysoPE(20:3(8Z,11Z,14Z)/0:0)	0	0	1	0													0.504652	-0.986638	0.00940788	0.888889	1.07431	down
Com_6634_pos	N-Acetyl-1-methyl-L-histidine	0	1	0	0							2.37986	1.25088	0.0199783	0.861111	1.01769	up
Com_10476_pos	Loliolide beta-D-glucopyranoside	1	0	0	0	3.69005	1.88364	0.005398	0.916667	1.01071	up
Com_2288_neg	Diethyl (2S,3R)-2-methyl-3-hydroxysuccinate	0	0	1	0													0.423281	-1.24031	0.00585653	0.972222	1.75618	down
Com_793_neg	Octyl gallate	0	0	1	0													0.415195	-1.26814	0.00371907	0.972222	1.64625	down
Com_4772_neg	Dihydrogeranylgeranyl diphosphate	0	1	0	0							2.8528	1.51238	0.00177651	0.972222	3.66353	up
Com_3675_neg	Antibiotic DO 248A	0	1	0	0							0.443207	-1.17395	0.00782859	0.944444	1.13388	down
Com_62_pos	1H-Benzotriazole	0	1	0	0							0.157663	-2.66509	0.0139301	0.944444	1.96939	down
Com_5214_neg	Notoginsenoside R10	0	0	0	1																			0.5533	-0.853867	0.0212201	0.944444	1.0432	down
Com_2913_neg	Glyceric acid 1,3-biphosphate	0	0	0	1																			1.70843	0.772675	0.0291289	0.916667	1.07162	up
Com_2249_neg	(S)-9-Hydroxy-10-undecenoic acid	0	1	1	0							1.58853	0.66769	0.0280296	0.833333	1.2009	up	0.372645	-1.42413	4.03359e-05	1	1.90242	down
Com_2571_neg	3-Methylcyclopentadecanone	0	0	1	0													0.543013	-0.880942	0.00281748	1	1.11379	down
Com_13008_pos	23-O-beta-D-Glucopyranosyl-25-methyldolichosterone	0	0	0	1																			3.74691	1.9057	0.00901085	0.916667	2.14693	up
Com_4293_neg	Amosulalol	0	1	0	0							2.05811	1.04132	0.0135945	0.916667	1.74872	up
Com_7943_pos	(Z)-3-Hexenyl beta-D-glucopyranoside	0	1	0	0							0.482645	-1.05096	0.0334688	0.944444	1.06871	down
Com_9068_pos	Thymidine-3',5'-cyclic monophosphate	0	0	1	0													26.2943	4.71668	0.0153856	0.805556	2.32094	up
Com_3398_neg	Chlorfenson	0	0	0	1																			2.40332	1.26503	0.0160475	0.916667	1.23338	up
Com_4670_pos	2-methoxyethyl 3,10-dioxo-1-azapentacyclo[11.8.0.0{2,11}.0{4,9}.0{15,20}]henicosa-2(11),4(9),5,7,12,14,16,18,20-nonaene-12-carboxylate	0	0	1	0													0.42374	-1.23875	0.0330852	0.972222	1.17778	down
Com_4176_neg	Dehydroepiandrosterone sulfate	0	0	1	0													0.396665	-1.33401	0.000458315	1	1.31475	down
Com_75_neg	D-alpha-Hydroxyglutaric acid	0	0	1	0													0.513296	-0.962137	0.00480799	1	1.44438	down
Com_2417_pos	Nifuroxazide	0	0	0	1																			0.449093	-1.15491	0.000347407	1	2.18119	down
Com_6594_pos	trans-1,2-Diphenylcyclobutane	1	0	1	0	3.97289	1.99019	0.0252691	0.833333	2.97958	up							47.7709	5.57806	6.1575e-05	1	2.90218	up
Com_11469_pos	Eryvarin E	1	0	0	0	1.41494	0.500742	0.0276272	0.888889	1.08913	up
Com_455_pos	5-Hydroxylysine	0	0	1	0													0.461489	-1.11563	0.00908824	0.916667	1.73695	down
Com_6568_pos	(6E,10E)-2,6,10-Trimethyldodeca-2,6,10-triene	0	0	1	0													1.74733	0.805153	0.0288931	0.916667	2.23066	up
Com_456_pos	Phosphorylethanolamine	0	1	0	0							2.41023	1.26917	0.00323883	1	2.47101	up
Com_129_pos	Naphthalene	1	0	1	0	1.99605	0.997149	0.0193234	0.888889	1.97597	up							5.81705	2.54029	6.85168e-08	1	3.52223	up
Com_12923_pos	Cycloartanyl ferulate	0	1	0	0							0.354559	-1.4959	0.00852553	0.833333	2.77223	down
Com_2480_neg	N-decanoylglycine	0	0	1	0													0.195503	-2.35474	0.00211484	1	2.51733	down
Com_3621_pos	Dibutyl sebacate	0	0	1	0													2.46942	1.30417	0.0402225	0.944444	2.12908	up
Com_4526_pos	Methyl cholate	1	0	1	0	2.66979	1.41673	0.0182072	0.833333	2.31429	up							9.41801	3.23542	0.0030945	0.972222	1.67806	up
Com_11865_pos	Laurebiphenyl	0	0	1	0													2.96292	1.56702	0.034788	0.888889	2.06023	up
Com_11514_pos	Ginkgolide A	1	0	0	0	1.42308	0.509019	0.0266977	0.888889	1.36997	up
Com_4082_neg	Sorgoleone 358	0	0	1	0													0.0863466	-3.53372	0.0053622	0.916667	1.07713	down
Com_10938_pos	NNEI	1	0	0	0	2.01598	1.01148	0.0356656	0.833333	1.08356	up
Com_8255_pos	H-Glu-Lys-OH	1	1	0	1	1.42308	0.509019	0.0266977	0.888889	1.26422	up	0.696293	-0.522233	0.0246441	0.972222	1.58122	down							0.763891	-0.388561	0.0102826	0.944444	1.17353	down
Com_1621_neg	propyl 4-({7-hydroxy-2-methyl-8-[(morpholin-4-yl)methyl]-4-oxo-4H-chromen-3-yl}oxy)benzoate	0	0	1	0													0.357527	-1.48388	8.01384e-05	1	1.22601	down
Com_806_neg	p-cresol glucuronide	0	1	0	0							0.147807	-2.75822	0.0195903	0.944444	2.10006	down
Com_2974_neg	Arolycoricidinol	0	0	1	0													0.480198	-1.0583	0.0373621	0.888889	1.14106	down
Com_11708_pos	Putative smenopyrone	0	0	0	1																			5.18783	2.37513	0.0407601	0.805556	2.98631	up
Com_3412_pos	Gliclazide	0	0	0	1																			1.99868	0.999045	0.0162579	0.916667	1.6757	up
Com_4474_neg	Myxalamid B	0	0	1	0													0.349725	-1.51571	0.000117952	1	1.36067	down
Com_12724_pos	(4'E,1S,6S,7R,10S,6'S,7'R)-aspergilloid A	1	0	1	0	2.59437	1.37539	0.0309499	0.777778	3.12819	up							28.7875	4.84737	0.0108933	0.888889	2.43038	up
Com_2979_pos	Paradol	0	1	0	0							0.374343	-1.41757	0.0172832	0.916667	1.97879	down
Com_141_neg	4-Chloro-2-hydroxybenzoic acid, 4-chloro salicylic acid	0	0	1	0													0.566694	-0.819359	0.0100036	1	1.02631	down
Com_8595_pos	Cyproheptadine	0	1	0	0							0.507111	-0.979626	0.0116682	0.916667	2.36342	down
Com_716_neg	2'-O-methyl-5-methyluridine	0	0	1	0													0.472069	-1.08293	0.00436157	0.972222	1.05355	down
Com_10519_pos	Undecanedioylcarnitine	0	1	0	0							2.02287	1.0164	0.0216961	0.916667	1.68244	up
Com_10106_pos	Nostocyclyne A	1	0	0	0	2.72497	1.44624	0.0106415	0.888889	1.85157	up
Com_3551_neg	9(S)-HpODE	1	0	0	0	0.568083	-0.815826	0.00458692	0.916667	1.68955	down
Com_110_neg	4-Trifluoromethylphenol	0	0	1	0													0.485685	-1.04191	0.00875493	1	1.13903	down
Com_360_neg	Glyceraldehyde 3-phosphate	0	0	1	0													0.362772	-1.46287	0.000788479	1	1.07151	down
Com_3358_neg	beta-D-3-Ribofuranosyluric acid	0	1	0	0							0.127405	-2.9725	0.0462237	0.861111	1.88407	down
Com_2841_pos	(2E)-3-(2-chlorophenyl)-N-(3-hydroxyphenyl)prop-2-enamide	0	0	0	1																			0.447765	-1.15919	0.0091611	0.888889	1.28791	down
Com_7287_pos	Campyrone C	0	1	0	0							0.441343	-1.18003	0.0134797	0.888889	1.89154	down
Com_3827_neg	11-deoxy-PGE2	0	0	1	0													0.436366	-1.19639	0.000882256	1	2.59797	down
Com_66_neg	7-Hydroxyheptanoic acid	0	0	1	0													0.466827	-1.09904	0.0138316	0.888889	1.37948	down
Com_12071_pos	Arg Phe Glu	0	0	0	1																			2.49296	1.31786	0.00377659	1	4.52036	up
Com_1948_pos	17beta-Trenbolone	1	0	0	0	4.09792	2.03489	0.0352441	0.75	3.07889	up
Com_5138_neg	Ganoderic acid N	0	0	1	0													0.492345	-1.02226	0.0133338	0.888889	1.81952	down
Com_5311_neg	Caucasicoside A	1	0	0	0	2.07824	1.05537	0.0250107	0.916667	2.631	up
Com_13831_pos	PC(MonoMe(11,3)/MonoMe(11,3))	1	0	1	1	4.20582	2.07239	0.0228209	0.833333	3.06949	up							87.5593	6.45219	0.00863131	0.916667	1.89842	up	0.01584	-5.98028	0.00535953	1	2.16837	down
Com_102_neg	2-hydroxyoctanoic acid	0	0	1	0													0.28748	-1.79846	2.67972e-05	1	1.37841	down
Com_4466_pos	Estradiol Benzoate	0	0	1	0													0.617293	-0.695972	0.0150282	0.916667	1.20424	down
Com_4586_neg	Ascleposide B	0	0	1	0													0.135095	-2.88796	0.0186814	0.888889	1.67868	down
Com_12825_pos	LysoPC(22:5(7Z,10Z,13Z,16Z,19Z)/0:0)	0	0	1	0													1.69576	0.761935	0.0010089	1	1.55843	up
Com_14216_pos	PC(LTE4/22:0)	0	1	0	0							2.52094	1.33396	0.0426	0.833333	2.79129	up
Com_1550_pos	Sulfaguanidine	1	1	0	0	4.86712	2.28307	0.00578274	0.944444	2.03924	up	0.584175	-0.775527	0.0405379	0.861111	1.03107	down
Com_2969_neg	2-keto palmitic acid	0	0	1	0													0.52063	-0.941669	0.00325733	1	2.25249	down
Com_5182_neg	Perindopril Acyl-beta-D-glucuronide	1	0	0	1	2.78531	1.47784	0.0319023	0.833333	2.17146	up													0.368677	-1.43957	0.000388183	1	1.68465	down
Com_3611_neg	(+)-Neomenthyl O-beta-D-glucoside	1	0	0	0	2.3333	1.22237	0.00497561	0.944444	1.54096	up
Com_3699_neg	2-Hydroxydesogestrel	0	1	1	0							0.415915	-1.26564	0.0457298	0.888889	2.35027	down	0.285516	-1.80836	0.000148425	1	2.8777	down
Com_11849_pos	Ningpeisine	0	0	0	1																			0.327131	-1.61206	5.09287e-08	1	3.22098	down
Com_4859_neg	1-heptadecanoyl-glycero-3-phosphoethanolamine	1	0	1	0	0.517596	-0.950102	0.0115804	0.944444	1.64367	down							0.475964	-1.07108	0.00236309	1	1.57469	down
Com_865_neg	6-Hydroxymelatonin	0	0	1	0													0.534679	-0.903255	0.0480864	0.861111	1.38039	down
Com_1724_neg	Glycochenodeoxycholate-3-sulfate	0	0	1	0													3.97088	1.98946	0.0118525	0.888889	2.18744	up
Com_3020_neg	Bakers yeast extract	0	1	1	0							0.54312	-0.880656	0.000547937	1	2.00952	down	0.431509	-1.21254	0.00114225	1	2.02913	down
Com_2250_neg	Isolauric acid	0	0	1	0													0.651498	-0.618168	0.00954508	0.916667	1.21492	down
Com_7988_pos	Farnesyl acetate	1	0	0	0	2.74705	1.45788	0.00836694	0.916667	1.81811	up
Com_10268_pos	Hysterin acetate	1	0	0	1	2.0739	1.05235	0.00520431	0.944444	1.86287	up													1.58481	0.664312	0.0112749	0.916667	1.49479	up
Com_1080_neg	5-Pentadecylresorcinol	0	0	0	1																			3.73458	1.90095	0.0290573	0.888889	3.22532	up
Com_9050_pos	N-Lauroyl Cysteine	1	1	0	0	2.21595	1.14793	0.00054319	1	1.40845	up	0.347561	-1.52466	0.00387542	1	2.23354	down
Com_4813_neg	Neovibsanin D	0	0	1	0													0.186589	-2.42207	0.000820325	1	1.43289	down
Com_9481_pos	Exemestane	0	1	0	0							0.226433	-2.14284	0.000856686	1	3.2125	down
Com_5312_neg	Somniferine	0	0	0	1																			1.91911	0.940435	0.00245902	1	1.3794	up
Com_4907_neg	Cytochalasin Z2	0	0	1	0													5.24576	2.39115	0.0054902	0.972222	2.41469	up
Com_11441_pos	Spiramine F	1	0	0	0	0.454813	-1.13666	0.00550787	0.916667	1.02667	down
Com_4738_pos	Ingenol Mebutate	0	0	1	0													5.76238	2.52667	0.000966188	1	1.2887	up
Com_9451_pos	Butenafine	1	0	0	0	0.292514	-1.77342	0.000719837	1	1.16873	down
Com_205_neg	Camphene	0	0	1	0													0.271423	-1.88138	0.00052768	1	2.50062	down
Com_2923_pos	Alimemazine	1	0	0	0	0.33979	-1.55728	0.0149178	1	1.345	down
Com_11760_pos	Garcinielliptone FA	0	1	0	0							0.352648	-1.5037	0.0383574	0.888889	2.04043	down
Com_3095_neg	N-(1-Deoxy-1-fructosyl)valine	0	0	1	0													0.227922	-2.13339	0.00214827	1	1.36275	down
Com_1547_neg	hyocholic acid	1	0	1	0	5.62846	2.49274	0.00301466	0.944444	3.06154	up							3.48221	1.80001	0.0377802	0.861111	1.656	up
Com_8647_pos	17a-Aza-D-homoandrost-5-en-3beta-ol	1	0	0	0	1.42308	0.509019	0.0266977	0.888889	1.15952	up
Com_6302_pos	4-Hydroxydebrisoquine	0	1	0	0							4.07072	2.02528	0.0210502	1	3.02335	up
Com_6070_pos	2-O-Methyl-L-fucose	1	0	0	0	1.35333	0.436512	0.029114	0.833333	1.10875	up
Com_5188_neg	Chaetoglobosin Q	1	0	1	0	4.15109	2.05349	0.0185312	0.888889	2.419	up							3.43417	1.77996	0.0351622	0.916667	1.12609	up
Com_7567_pos	2-Propenyl 3-(2-propenylsulfonyl)-1-propenyl disulfide	1	0	0	0	2.35851	1.23787	0.00379984	0.972222	1.18524	up
Com_12210_pos	Tritoniopsin D	1	0	1	0	2.50615	1.32547	0.0449089	0.833333	2.27056	up							95.936	6.584	1.73584e-05	1	3.4593	up
Com_5001_neg	Euchretin K	0	0	0	1																			3.20386	1.67981	0.0342151	0.861111	1.08256	up
Com_12765_pos	LysoPC(22:5(4Z,7Z,10Z,13Z,16Z)/0:0)	0	0	1	0													1.57352	0.653997	0.00286748	0.972222	1.28107	up
Com_4806_neg	LysoPA(20:3(8Z,11Z,14Z)/0:0)	0	0	1	0													0.523348	-0.934158	0.00426355	1	2.14678	down
Com_2188_neg	2-hydroxyoctanedioic Acid	0	0	1	0													0.303716	-1.7192	0.00140043	1	3.10241	down
Com_5004_neg	Alternapyrone F	1	0	0	0	5.14348	2.36274	0.0125149	0.944444	3.78693	up
Com_1024_neg	L-ALANYL-L-TYROSINE	0	0	1	0													0.29502	-1.76112	0.0298191	0.861111	1.4671	down
Com_3410_neg	Viridamine	0	0	1	0													0.510846	-0.96904	0.00330292	1	2.56891	down
Com_3921_neg	Griseolutein B	0	1	1	0							0.56752	-0.817257	0.0188926	0.833333	1.17925	down	0.301887	-1.72792	0.0326098	0.833333	2.1582	down
Com_11226_pos	6-Hydroxydodecanedioylcarnitine	0	0	1	0													4.11208	2.03987	0.00184931	1	1.39237	up
Com_12146_pos	Dendronpholide L	1	0	1	0	29.6739	4.89112	0.000470653	1	3.76757	up							10.5613	3.40071	0.00158034	1	2.21708	up
Com_3106_neg	Albifylline	1	0	1	0	2.00535	1.00385	0.0357022	0.861111	1.87557	up							0.24021	-2.05763	0.0176216	0.861111	2.05677	down
Com_13014_pos	Longithorone E	0	0	1	0													4.68687	2.22862	0.0117407	0.916667	1.09651	up
Com_10726_pos	3-(1,2-dihydroxypropyl)-1,6,8-trihydroxyanthracene-9,10-dione	0	0	1	0													0.278881	-1.84228	0.018129	0.861111	1.40964	down
Com_7560_pos	2-amino-10-methanesulfinyldecanoic acid	0	1	0	0							3.27639	1.71211	0.0328545	0.833333	2.393	up
Com_520_neg	5-Fluorouridine	0	1	0	0							4.46714	2.15935	0.00425144	1	1.66837	up
Com_8178_pos	16-hydroxy hexadecanoic acid	1	0	0	0	1.92483	0.944729	0.0252635	0.861111	2.2729	up
Com_5017_neg	Ajugalide A	0	1	0	1							1.92376	0.943932	0.00157531	1	1.10422	up							2.84333	1.50758	0.00706877	1	1.99017	up
Com_6563_pos	3-Keto-beta-ionone	1	0	0	0	1.8978	0.924328	0.0010502	0.972222	2.79359	up
Com_5964_pos	Isoboonein	0	0	1	0													0.451542	-1.14707	0.0498015	0.805556	2.04643	down
Com_3085_neg	(x)-2-Heptanol glucoside	0	0	0	1																			2.13828	1.09645	0.022853	0.833333	1.26862	up
Com_8527_pos	Asperic acid	1	0	0	1	1.76718	0.821446	0.0399356	0.777778	1.08189	up													1.97872	0.984567	0.0432801	0.944444	1.8027	up
Com_1346_pos	2-Hydroxyglutaric acid diethyl ester	0	0	0	1																			1.94228	0.957753	0.000890705	0.972222	1.99553	up
Com_704_neg	Heptadecanoic acid	0	0	1	0													0.490929	-1.02641	0.00426942	1	1.1314	down
Com_2978_neg	3-hydroxy-C10-homoserine lactone	0	0	0	1																			2.04637	1.03307	0.0461977	0.861111	1.21645	up
Com_11499_pos	3-(3,4-dihydroxyphenyl)propyl palmitate	0	0	0	1																			2.59406	1.37521	0.00563763	0.972222	1.52761	up
Com_218_neg	alpha-glutamylglycine	0	0	1	0													0.383794	-1.3816	0.00374597	0.944444	1.05759	down
Com_2794_pos	cis-11-Eicosenoic acid	1	0	0	0	0.471363	-1.08509	0.00349662	0.944444	1.03188	down
Com_3472_neg	Tenulin	0	1	0	0							0.174912	-2.5153	0.0200648	0.833333	1.62542	down
Com_6538_pos	LIPOAMIDE	1	0	0	0	0.306366	-1.70667	0.0162168	1	1.30518	down
Com_5254_neg	14-hydro-15-hydroxyajugapitin	0	0	1	0													64.8047	6.01803	0.000105566	1	4.10078	up
Com_2238_neg	cis-5-dodecenoic acid	0	0	1	0													0.624597	-0.679003	0.0427452	0.833333	1.16597	down
Com_1579_neg	Regaloside F	1	0	0	0	3.34693	1.74284	0.00114485	1	1.27882	up
Com_10210_pos	3,6-Dihydroxydecanoylcarnitine	1	0	0	0	0.233991	-2.09548	0.000837652	1	1.82937	down
Com_11072_pos	18-Aminoabieta-8,11,13-Triene Sulfate	1	0	0	0	0.277938	-1.84717	0.00561828	0.944444	1.46038	down
Com_3996_neg	Bis(2-hydroxy-1-naphthyl) disulfide	0	0	1	0													0.400475	-1.32022	0.000136198	1	1.21923	down
Com_10626_pos	Gibberellin A79	1	0	0	0	0.424278	-1.23692	0.042117	0.888889	2.01147	down
Com_1973_neg	Cleroindicin E	1	0	1	0	0.595834	-0.747016	0.0265466	0.805556	2.35753	down							0.521684	-0.938753	0.00293573	0.972222	2.32485	down
Com_2878_neg	Lanceolatin B (flavonoid)	1	0	0	0	0.263365	-1.92487	0.0151625	0.861111	1.31395	down
Com_5061_neg	Cytoglobosin D	1	0	1	0	2.79763	1.48421	0.0167295	0.833333	3.26377	up							38.888	5.28125	2.45735e-08	1	3.00298	up
Com_1428_neg	23-Nordeoxycholic acid	1	1	1	1	0.438202	-1.19033	0.00316974	0.972222	1.18387	down	0.514657	-0.958318	0.0065595	0.944444	1.08183	down	0.263759	-1.92271	0.0399986	0.861111	1.57667	down	0.169219	-2.56304	0.0349584	0.833333	2.7225	down
Com_2180_neg	(2S)-2-{[1-(R)-Carboxyethyl]amino}pentanoate	0	0	1	0													0.196024	-2.3509	0.00487966	0.888889	1.22548	down
Com_1507_neg	Bisindolylmaleimide I	1	0	1	1	0.479715	-1.05975	0.00522968	0.972222	1.16557	down							0.425905	-1.2314	0.00233013	1	1.14105	down	2.0458	1.03266	0.0495437	0.888889	1.72258	up
Com_3367_neg	Metaphit	1	0	0	0	0.524007	-0.932342	0.00967161	0.916667	2.05126	down
Com_4002_pos	Licochalcone A	0	0	0	1																			2.9212	1.54656	0.000604479	1	1.82584	up
Com_699_neg	N-(3-Indolylacetyl)-L-leucine	0	0	1	0													0.539013	-0.891607	0.00239378	1	1.24086	down
Com_5198_pos	Ginsenoside Rh1	1	0	0	0	0.632637	-0.660549	0.0317585	0.833333	1.41512	down
Com_10743_pos	Pro Pro Arg	1	0	1	0	4.37522	2.12936	0.0056249	0.944444	2.50347	up							4.51299	2.17408	0.00697034	0.916667	1.86921	up
Com_4757_pos	gamma-Tocotrienol	0	1	0	0							0.389153	-1.36159	0.0193829	0.861111	1.08841	down
Com_1580_neg	N-[4-(1,3-benzothiazol-2-yl)phenyl]-3-{[1,2,4]triazolo[4,3-a]pyridin-3-ylsulfanyl}propanamide	1	0	1	0	0.546036	-0.872931	0.0390767	0.861111	1.01055	down							0.316956	-1.65765	0.0297063	0.944444	2.77077	down
Com_5847_pos	Dimaprit	0	0	0	1																			1.83822	0.878308	0.0405987	0.861111	1.52199	up
Com_1809_neg	o-Cresol	1	0	0	0	0.309197	-1.6934	0.00779795	0.888889	1.20189	down
Com_7238_pos	Bombykal	0	0	1	0													1.49009	0.575402	0.0383635	0.888889	1.54758	up
Com_5150_neg	Multifidoside C	0	0	1	1													8.36092	3.06366	0.00522348	0.944444	1.9126	up	0.106178	-3.23544	0.0025211	0.944444	2.89997	down
Com_1924_neg	3-Trimethylsilylpropionic acid	0	0	1	0													0.218579	-2.19377	0.0112382	0.944444	2.02762	down
Com_5023_pos	Eflucimibe	0	0	0	1																			1.8473	0.885418	0.00532981	0.944444	1.39742	up
Com_3598_pos	Glucovanillin	0	0	1	0													1.9871	0.990664	0.0473662	0.888889	1.32786	up
Com_12373_pos	Pubeside B	1	0	1	0	12.4122	3.63369	0.00342165	0.916667	2.38401	up							5.95791	2.57481	0.0060529	0.972222	1.32174	up
Com_228_neg	1-Hydroxy-2-naphthoate	0	0	1	0													0.375017	-1.41497	0.0071314	0.916667	1.76951	down
Com_1819_neg	2-Methylcyclohexanone	0	0	0	1																			2.44083	1.28737	0.00140943	0.972222	1.035	up
Com_9201_pos	Fulvine	1	1	1	0	2.82443	1.49796	0.00754606	0.916667	1.46082	up	0.315978	-1.6621	0.00686129	0.944444	2.15855	down	3.06963	1.61806	0.00217613	1	1.30304	up
Com_4948_neg	1-(7Z,10Z,13Z,16Z-docosatetraenoyl)-glycero-3-phosphate	1	0	1	0	0.313092	-1.67534	0.0287048	0.888889	1.11706	down							0.146644	-2.76961	0.00605774	1	1.60136	down
Com_5338_neg	Unnarmicin A	0	0	1	0													0.270811	-1.88464	0.0231768	0.888889	1.21398	down
Com_1831_neg	3H-Indole	0	0	1	0													0.514995	-0.957369	0.0120716	1	1.78454	down
Com_3790_neg	9,10,18-Trihydroxyoctadecanoic acid	1	0	0	0	5.00743	2.32407	0.000983631	1	1.88859	up
Com_3025_neg	2-Fluoropalmitic Acid	0	0	1	0													0.334598	-1.5795	0.00014498	1	1.87453	down
Com_4068_neg	(S)-Laudanosine	0	0	1	0													0.301607	-1.72926	0.000216321	1	1.67538	down
Com_2224_neg	Geranyl acetate	0	0	1	0													0.385992	-1.37336	0.00199302	1	1.33863	down
Com_3587_pos	8-benzyl-3-phenyl-1,4,8-triazaspiro[4.5]dec-3-ene-2-thione	0	0	0	1																			0.364739	-1.45506	0.0184065	0.861111	3.42898	down
Com_28_neg	(R)-5-Oxopyrrolidine-2-carboxylic acid	0	0	1	0													0.469643	-1.09036	0.0018554	1	2.01101	down
Com_12862_pos	Hematoporphyrin_I	0	0	1	0													0.443685	-1.17239	0.0166804	0.916667	1.00799	down
Com_12150_pos	O-(17-Carboxyheptadecanoyl)carnitine	0	0	0	1																			3.29896	1.72201	0.0261705	0.861111	1.5547	up
Com_2242_neg	2-octenoylglycine	0	0	1	0													0.366107	-1.44966	0.00379214	1	1.0114	down
Com_4872_neg	Kushenol H	0	0	1	0													0.32798	-1.60832	0.000669531	1	1.55433	down
Com_11334_pos	Saliniketal A	0	1	0	0							0.647224	-0.627662	0.0469067	0.833333	1.11441	down
Com_51_neg	Threonic acid	1	0	1	0	0.526404	-0.925758	0.0364394	0.833333	1.80271	down							0.360083	-1.4736	0.00213566	1	2.44018	down
Com_5275_neg	Hordatine B	0	0	0	1																			2.80198	1.48645	0.0107902	0.888889	1.35734	up
Com_3636_neg	Gabexate	0	0	1	0													0.295555	-1.7585	0.0341421	1	1.60488	down
Com_5864_pos	Ethyl 3-(methylthio)butanoate	0	0	1	0													0.247874	-2.01232	0.00320618	0.972222	1.19892	down
Com_3231_pos	cis-4,7,10,13,16-Docosapentaenoic acid	0	0	1	1													1.97011	0.978273	0.00576245	1	1.24909	up	3.87834	1.95544	0.000737498	1	3.2922	up
Com_1179_pos	(4-Methylphenoxy) acetic acid ethyl ester	0	0	1	0													4.88063	2.28707	0.00635968	1	1.07539	up
Com_3973_neg	Asp Thr Leu	0	0	1	0													0.295035	-1.76104	0.0404042	1	1.12308	down
Com_2686_pos	11beta,17beta-Dihydroxy-4-androsten-3-one	0	0	1	0													3.02114	1.59509	0.00303404	0.916667	1.43988	up
Com_9597_pos	yanuthone I	0	0	0	1																			1.34658	0.429304	0.0179358	0.861111	1.76133	up
Com_2574_pos	5-Bromo-L-tryptophan	0	0	0	1																			2.57529	1.36473	0.0232667	0.888889	1.18909	up
Com_5335_neg	urushiol dimer	1	0	1	0	0.190829	-2.38965	0.00333165	0.972222	1.47323	down							0.153006	-2.70834	0.00197355	1	1.38867	down
Com_7757_pos	Isoelaeocarpine	0	0	1	0													2.11947	1.0837	0.0370324	0.944444	1.29702	up
Com_12332_pos	11-Oxo-androsterone glucuronide	1	0	1	0	3.21778	1.68607	0.025598	0.833333	2.84994	up							4.07976	2.02848	0.0480585	0.861111	1.72684	up
Com_2545_neg	Carbazochrome	1	0	0	0	0.317485	-1.65524	0.00964878	0.916667	1.07085	down
Com_1200_pos	2,6-Di-tert-butyl-4-ethylphenol	0	0	0	1																			3.45304	1.78787	0.00659779	0.944444	1.36671	up
Com_2701_neg	Prenyl glucoside	0	0	1	0													0.57694	-0.793506	0.0135768	1	1.13157	down
Com_4820_neg	LysoPE(P-18:1(9Z)/0:0)	0	0	1	0													0.404586	-1.30548	0.000977949	1	1.17941	down
Com_8628_pos	Arginine ornithine	0	0	0	1																			0.527366	-0.923123	0.0204702	0.861111	1.07107	down
Com_3582_pos	Prostaglandin D2	1	0	0	0	2.23005	1.15708	0.00408627	0.972222	1.27576	up
Com_7892_pos	Serylarginine	1	0	0	1	1.6613	0.732314	0.0244409	0.861111	2.67641	up													1.50002	0.584977	0.0118316	0.888889	2.35144	up
Com_8847_pos	Solorinine	0	1	0	0							2.54522	1.34779	0.0112836	0.972222	3.00585	up
Com_160_neg	Suberic acid	0	0	1	0													0.497756	-1.00649	0.00510481	1	2.18251	down
Com_3814_neg	Dendrine	0	0	0	1																			1.89069	0.91891	0.00727233	0.972222	2.73007	up
Com_3627_neg	(plusmn)alpha-CMBHC	0	0	0	1																			1.88803	0.916881	0.00810291	0.944444	2.45887	up
Com_4705_pos	6,7-Diketolithocholic acid	1	0	0	1	4.5049	2.17149	0.0400242	0.861111	2.17741	up													0.241712	-2.04864	0.0086195	0.944444	1.56367	down
Com_4496_neg	Murrastifoline B	0	0	1	0													0.229332	-2.12449	0.021138	1	3.02282	down
Com_877_neg	Norbergenin	0	0	0	1																			2.09152	1.06455	0.0472537	0.805556	3.07108	up
Com_11983_pos	N-Acetoacetyl-N-deacetylcolchicine	0	0	0	1																			0.436434	-1.19616	0.0395354	0.75	1.24126	down
Com_1124_neg	4-Dodecylbenzenesulfonic acid	1	0	1	0	0.550005	-0.862483	0.0109115	0.916667	2.02605	down							0.47352	-1.0785	0.00248616	0.972222	2.12716	down
Com_11614_pos	Bruceolline N	0	1	0	0							2.88879	1.53046	0.0428192	0.805556	2.9758	up
Com_3392_neg	Tryptophyl-Proline	0	1	0	0							0.462182	-1.11347	0.0116099	0.916667	2.02493	down
Com_2939_pos	Imipenem	0	1	0	0							0.552141	-0.856891	0.0113663	0.888889	1.67835	down
Com_9195_pos	Sporovexin C	0	0	0	1																			0.459284	-1.12254	0.0133199	0.944444	1.38681	down
Com_5018_neg	Kadlongilactone E	0	0	1	0													0.218769	-2.19252	0.000783374	0.972222	2.82375	down
Com_1344_neg	Eupalinolide K	0	0	0	1																			2.17418	1.12047	0.013924	0.916667	1.52468	up
Com_11508_pos	3alpha,7alpha-Dihydroxy-12-oxo-5beta-cholanate	0	0	1	0													3.30646	1.72529	0.0110666	0.888889	1.45906	up
Com_1926_neg	3-hydroxyheptanoic acid	0	0	1	0													0.503829	-0.988995	0.00518388	1	1.54652	down
Com_4961_neg	ryanodine	0	0	0	1																			2.2419	1.16472	0.00113166	0.972222	3.5726	up
Com_393_neg	N-Acetyl-L-tyrosine	0	1	0	0							0.294379	-1.76425	0.031566	1	3.57485	down
Com_297_pos	5-Amino-3H-imidazole-4-Carboxamide	1	1	0	0	2.10918	1.07668	0.0346942	0.861111	2.09059	up	1.87502	0.906906	0.0208373	0.888889	1.70255	up
Com_4370_pos	Cortolone	0	1	1	1							0.545009	-0.875648	0.0193837	0.916667	1.42513	down	0.44848	-1.15689	0.0465516	0.861111	1.2306	down	1.66445	0.735046	0.0440609	0.833333	1.49009	up
Com_12556_pos	Leuzeasterone	0	0	0	1																			0.312125	-1.6798	0.0372034	0.805556	2.17515	down
Com_1404_pos	Arglabin	0	0	1	1													3.42043	1.77418	0.00170003	1	2.90191	up	1.96494	0.974485	0.0115578	0.888889	2.50537	up
Com_2466_pos	Cyclo(Tyr-Leu)	1	1	1	0	2.19056	1.1313	0.0294791	0.888889	2.27787	up	0.680106	-0.556169	0.0117536	0.944444	1.12971	down	2.92951	1.55066	0.0304592	0.888889	2.46277	up
Com_4177_neg	Quercetol B	0	0	1	0													0.322125	-1.63431	0.000360792	1	1.23439	down
Com_3903_neg	(-)-11-Hydroxy-9,15,16-trioxooctadecanoic acid	1	0	1	0	0.578698	-0.789117	0.0152128	0.916667	1.99947	down							0.542406	-0.882554	0.00500641	0.972222	1.82919	down
Com_8878_pos	Tetranor-PGD1	0	0	0	1																			1.61268	0.68946	0.0464724	0.861111	1.61565	up
Com_12277_pos	5alpha,6beta,8alpha-Trihydroxy-28-norisotoonafolin	1	1	0	0	1.42308	0.509019	0.0266977	0.888889	1.12225	up	2.247	1.168	0.000346245	1	2.97553	up
Com_304_pos	Methyl 3-Hydroxyphenylacetate	0	0	1	0													2.03111	1.02227	0.00103015	1	1.13822	up
Com_4219_pos	(2E)-2-[(4-methoxyphenyl)methylidene]-9a,11a-dimethyl-hexadecahydro-1H-cyclopenta[a]phenanthren-1-one	1	0	0	0	1.41494	0.500742	0.0276272	0.888889	1.00584	up
Com_4581_neg	Colupox a	0	0	1	0													0.340996	-1.55217	0.0266191	0.888889	1.81607	down
Com_3483_neg	Tolnaftate	0	0	1	0													0.386024	-1.37324	0.0348496	0.805556	1.65862	down
Com_2029_neg	(1alpha,4alpha,7S*)-5-methylethyl)-2,3-dioxabicyclo[2.2.2]oct-5-ene	0	0	1	0													0.328799	-1.60472	0.000697949	1	1.37221	down
Com_11207_pos	Gomisin J	0	0	0	1																			2.31694	1.21222	0.0179114	0.888889	1.35028	up
Com_4332_neg	4'-Methylepicatechin 7-sulfate	0	1	0	0							0.32436	-1.62433	0.00453048	0.972222	1.44	down
Com_2355_neg	3-Oxododecanoic acid	0	0	1	0													0.44461	-1.16939	0.00518762	1	1.8021	down
Com_3993_neg	S-(Formylmethyl)glutathione	0	1	0	0							0.0491605	-4.34636	0.00295612	0.944444	3.02486	down
Com_8274_pos	Arctic acid B	0	1	0	0							4.64327	2.21514	0.0201779	0.888889	1.64526	up
Com_4792_neg	Wilforic acid B	1	0	0	0	2.48036	1.31055	0.0397688	0.833333	1.66127	up
Com_3839_neg	H-D-Tyr-val-gly-OH	0	1	0	0							0.635218	-0.654675	0.0103721	0.944444	1.15658	down
Com_3552_pos	gamma-glutamyltryptophan	1	0	0	0	2.75388	1.46147	0.0269362	0.916667	1.7274	up
Com_113_pos	4-Hydroxy-6-methyl-2-pyrone	0	1	0	1							2.3968	1.26111	8.64845e-06	1	2.97121	up							1.44206	0.528127	0.0130878	0.861111	1.26099	up
Com_363_neg	Undecanedioic acid	0	0	1	0													0.389165	-1.36155	0.00197462	1	2.41649	down
Com_2003_neg	Chloral hydrate	0	0	1	0													0.53489	-0.902686	0.00283789	1	1.27946	down
Com_3764_neg	Nizatidine	0	0	0	1																			1.58992	0.668957	0.031625	0.861111	1.20032	up
Com_7050_pos	Thymol Sulfate	1	0	1	1	0.507037	-0.979838	0.00245189	0.944444	1.32011	down							0.241038	-2.05267	0.0115296	0.888889	2.13206	down	0.556713	-0.844993	0.0207545	0.944444	1.4815	down
Com_9111_pos	Arginylmethionine	0	0	0	1																			2.56684	1.35999	0.0269578	0.833333	1.45782	up
Com_10866_pos	3,5,7,4'-Tetrahydroxy-8-(3-hydroxy-3-methylbutyl)flavanone	0	1	0	0							0.518825	-0.946679	0.010708	0.888889	1.34046	down
Com_3789_pos	(2E)-9a,11a-dimethyl-2-(phenylmethylidene)-hexadecahydro-1H-cyclopenta[a]phenanthren-1-ol	0	0	0	1																			1.6966	0.762647	0.00587647	0.916667	1.15096	up
Com_8915_pos	Dehydroabietamide	0	0	1	1													2.57363	1.36381	0.00662044	1	1.20219	up	1.80867	0.854931	0.0373067	0.833333	1.11406	up
Com_10514_pos	Val Ile Glu	1	0	0	0	0.359744	-1.47496	0.0462354	1	1.55597	down
Com_4199_neg	Asn Thr His	0	0	1	0													0.32136	-1.63774	0.00120663	1	1.05488	down
Com_5299_pos	1H-1,2,4-Triazole-3-carboxamide	0	1	0	0							1.52214	0.606103	0.047038	0.861111	1.20986	up
Com_6312_pos	(5S,6R)-Methyl 5,6,7-trihydroxyheptanoate	0	0	1	0													1.72425	0.785969	0.0103407	0.944444	1.46153	up
Com_7625_pos	Descurainolide A	0	0	0	1																			1.43988	0.525944	0.0163309	0.916667	1.6169	up
Com_4861_neg	Trp Thr Tyr	1	0	0	0	2.59414	1.37526	0.0254761	0.861111	1.62144	up
Com_2791_neg	PALMITIC ACID	0	0	1	0													0.460568	-1.11851	0.00101762	1	1.10995	down
Com_1366_neg	6-[4-(isoquinoline-1-carbonyl)piperazin-1-yl]-3-methyl-1,2,3,4-tetrahydropyrimidine-2,4-dione	0	1	0	0							2.97691	1.57382	0.0194722	0.833333	3.03536	up
Com_1648_neg	3beta-Glycocholic acid	1	0	1	0	3.39594	1.76381	0.0256392	0.805556	3.00606	up							13.2386	3.72668	1.75334e-06	1	2.45845	up
Com_14166_pos	PC(22:4(7Z,10Z,13Z,16Z)/22:6(4Z,8Z,10Z,13Z,16Z,19Z)-OH(7))	0	0	1	1													2.45566	1.29611	0.00319214	1	1.34206	up	2.32432	1.21681	0.00350947	1	1.88176	up
Com_12249_pos	12-O-Nicotinoyllineolon	0	1	0	0							11.5466	3.5294	0.000174606	1	4.30369	up
Com_6798_pos	8-MeSO-octyl-CONH2	0	0	1	0													0.53163	-0.911506	0.0383545	0.861111	1.24793	down
Com_2895_pos	1-(3,4-Dimethoxycinnamoyl)piperidine	0	1	0	0							3.59831	1.84732	0.0134996	0.916667	1.28799	up
Com_6255_pos	(+/-)-2-Phenyl-4-methyl-2-hexenal	0	0	1	0													0.606534	-0.721339	0.0033861	1	1.656	down
Com_1854_neg	1,5Z-Octadien-3R-ol	0	0	1	1													0.436891	-1.19465	0.00344987	1	2.23496	down	1.75413	0.810756	0.045869	0.888889	2.38928	up
Com_3984_neg	Kankanoside E	0	0	1	0													0.412209	-1.27855	0.0109918	0.888889	1.4545	down
Com_12490_pos	Daturolactone 6	0	0	1	0													57.7984	5.85296	0.000108707	1	3.61481	up
Com_7443_pos	5'-Deoxy-5-fluorocytidine	1	0	0	0	2.24894	1.16924	0.0303564	0.916667	1.49768	up
Com_8668_pos	Fluasterone	0	1	1	0							0.318942	-1.64863	0.00060468	1	3.14403	down	0.435481	-1.19932	0.0314572	0.861111	2.03727	down
Com_4465_neg	Corchoionoside B	0	0	1	1													0.44097	-1.18125	0.0425114	0.888889	2.07952	down	0.646098	-0.630176	0.0194869	0.888889	1.22864	down
Com_9891_pos	(+)-Schizozygine	0	1	0	0							4.23057	2.08085	0.013828	0.944444	3.29711	up
Com_1312_neg	3-(2,3-dihydro-1,4-benzodioxin-6-yl)-8-[(dimethylamino)methyl]-7-hydroxy-4H-chromen-4-one	1	0	0	1	0.33921	-1.55975	0.0241874	0.833333	2.40009	down													4.26296	2.09186	0.00522983	0.944444	2.06104	up
Com_6260_pos	Quisqualic acid	0	0	1	0													0.112655	-3.15002	0.0110581	0.944444	1.86181	down
Com_11646_pos	19-Oxodesacetylcinobufagin	0	0	0	1																			2.58834	1.37203	0.0196633	0.944444	2.06051	up
Com_5005_neg	Clethric acid	1	0	0	0	2.66424	1.41372	0.00511347	0.944444	1.10026	up
Com_5714_pos	Oxypurinol	1	0	0	0	2.80065	1.48576	0.00870734	0.944444	1.14194	up
Com_6775_pos	(2R)-Pterosin B	0	0	1	0													0.528618	-0.919701	0.000911827	1	1.78822	down
Com_10004_pos	(+)-Sinactine	1	0	1	0	2.16362	1.11345	0.0220259	0.833333	2.48743	up							19.8724	4.31269	0.000149815	1	3.03712	up
Com_219_neg	Pegamine	0	0	1	0													0.492675	-1.02129	0.00927324	1	2.43811	down
Com_5038_pos	Bryodulcosigenin	0	0	1	1													3.88869	1.95928	0.00725231	0.972222	1.91986	up	2.32478	1.21709	0.00585453	0.944444	1.53673	up
Com_6637_pos	4-Ethyl-2-heptylthiazole	0	0	1	0													6.55162	2.71185	0.0222223	0.861111	2.15043	up
Com_3739_pos	Cocamidopropyl betaine	0	1	0	0							6.1035	2.60964	0.00829797	0.888889	1.97828	up
Com_3894_neg	Irisoid E	0	0	1	0													0.360208	-1.4731	0.0313784	0.861111	1.74642	down
Com_5057_neg	Kermadecin G	0	0	1	0													0.374182	-1.41819	0.00388073	0.944444	1.61472	down
Com_6075_pos	Didesmethylisoproturon	0	1	0	0							0.338874	-1.56118	0.00726591	0.916667	1.98952	down
Com_4010_pos	Idebenone	0	1	0	0							0.212516	-2.23436	0.000135713	1	1.7453	down
Com_5181_neg	Gadenine	1	0	1	0	0.421236	-1.2473	0.0272166	0.861111	2.2865	down							0.416048	-1.26518	0.00506044	0.972222	1.58818	down
Com_2641_pos	19-Hydroxyandrost-4-ene-3,17-dione	1	0	1	0	3.43676	1.78105	0.0403765	0.805556	2.10429	up							2.94324	1.5574	0.00808	0.972222	1.02836	up
Com_12471_pos	Mycalamide A	0	0	1	0													40.3962	5.33615	0.00220311	0.972222	2.66316	up
Com_10493_pos	16-Butyl-3-methoxy-estra-1,3,5(10)-triene-16beta,17beta-diol	0	0	0	1																			0.212102	-2.23717	5.76255e-05	1	3.22382	down
Com_12204_pos	Sorafenib	1	1	0	0	0.526423	-0.925705	0.0210683	0.861111	1.16185	down	3.59629	1.84651	0.039575	0.861111	3.21901	up
Com_9601_pos	Quinine	0	1	0	0							0.546524	-0.871643	0.0210005	0.944444	1.43981	down
Com_12165_pos	Trp Gln Gln	0	0	1	1													0.61335	-0.705217	0.00805725	0.916667	1.06992	down	1.96585	0.975157	0.0427624	0.833333	2.89319	up
Com_2840_neg	Pertilide	0	0	1	0													0.391569	-1.35266	6.7428e-05	1	1.26522	down
Com_1261_pos	2,2'-Dithiodipyridine	0	0	1	1													0.506442	-0.981532	0.000370073	1	1.0884	down	0.526813	-0.924638	0.00191578	0.944444	1.56986	down
Com_11713_pos	roquefortine F	0	0	0	1																			3.7364	1.90165	0.000375271	1	2.23605	up
Com_3363_neg	dapdiamide A	0	0	1	0													0.369412	-1.4367	0.023675	0.888889	1.08572	down
Com_2849_neg	3-Gonal	0	0	1	0													0.153862	-2.70029	0.00288212	0.972222	2.23172	down
Com_4731_neg	Spiramine E	0	0	1	0													0.243288	-2.03926	0.000378985	1	1.75777	down
Com_9574_pos	Dihydrocodeine	0	0	1	0													0.360867	-1.47046	0.0379618	0.944444	1.19724	down
Com_5198_neg	LysoPC(18:4(6Z,9Z,12Z,15Z)/0:0)	1	1	1	0	3.01152	1.59049	0.0137689	0.888889	3.04303	up	1.99216	0.994331	0.0213617	0.888889	1.4821	up	2.21629	1.14814	0.0370246	0.861111	1.46939	up
Com_4789_neg	strongylophorine-26	0	0	1	0													0.225548	-2.14849	0.00442108	0.944444	2.8583	down
Com_12183_pos	Briarellin L	1	0	1	0	3.28548	1.7161	0.0213337	0.833333	2.87622	up							8.55878	3.09741	0.00167688	0.972222	2.48883	up
Com_10708_pos	(+)-Plumosol	0	1	0	0							2.67988	1.42217	0.0234028	0.861111	1.29188	up
Com_437_neg	N2,N6-diacetyllysine	0	0	1	0													0.58496	-0.77359	0.0177558	0.944444	1.01316	down
Com_11787_pos	(+)-Cyclotryprostatin B	1	0	0	0	1.41494	0.500742	0.0276272	0.888889	1.00472	up
Com_3463_neg	Samandarine	0	0	1	0													0.27274	-1.8744	0.00970695	0.944444	1.47807	down
Com_12611_pos	Oncostemonol F	0	1	0	0							1.39796	0.483321	0.0478044	0.777778	1.31666	up
Com_4073_neg	N1-(5-Phospho-a-D-ribosyl)-5,6-dimethylbenzimidazole	0	0	0	1																			2.14911	1.10374	0.0460893	0.833333	1.18433	up
Com_4913_neg	Triptohypol B	0	0	1	0													0.263409	-1.92462	0.000427586	1	1.10481	down
Com_7130_pos	trans-Pentadec-10-en-6,8-diynoic acid	1	0	1	0	0.590243	-0.760618	0.00487042	0.944444	1.89622	down							0.534208	-0.904526	0.0126914	1	2.00573	down
Com_2276_neg	3,4-Bis(trifluoromethyl)-1H-pyrazole	0	0	0	1																			4.65809	2.21974	0.00565027	0.944444	1.80856	up
Com_3616_neg	2-[(1r,3s)-3-Hydroxycyclohexyl]-5-(2-methyloctan-2-yl)phenol	1	0	0	0	0.443327	-1.17356	0.00554059	1	1.22717	down
Com_5102_neg	Chenodeoxycholylmethionine	0	1	0	0							1.87393	0.906066	0.000317061	1	1.22566	up
Com_3304_neg	Sterculic acid	0	0	1	0													0.525298	-0.928792	0.00156108	0.972222	1.55954	down
Com_4413_neg	6alpha-malonyloxymanoyl oxide	0	0	1	1													0.174957	-2.51493	0.000644042	1	1.5219	down	0.0811363	-3.62351	0.000735904	1	2.83606	down
Com_11701_pos	Fluorometholone 17-acetate	1	0	0	0	0.401092	-1.318	0.0106366	1	2.60642	down
Com_12549_pos	Mycalamide B	0	0	1	0													0.147135	-2.76478	0.00179141	0.916667	1.82902	down
Com_4735_neg	Mitoxantrone	0	0	1	0													0.42155	-1.24622	0.000163153	1	1.05914	down
Com_93_neg	Allantoin	0	1	1	0							0.391871	-1.35155	0.0260468	0.916667	2.60379	down	0.459007	-1.12341	0.00148753	1	1.93116	down
Com_3080_pos	5beta-Androstane-3,17-dione	0	1	0	0							0.316451	-1.65995	0.0181814	0.888889	1.37548	down
Com_12397_pos	Cytochalasin Z	1	0	0	0	3.64731	1.86683	0.0185957	0.833333	2.34246	up
Com_3657_neg	15(S)-HETrE	0	0	1	0													0.34949	-1.51668	0.000497787	1	2.62954	down
Com_2138_neg	Diphenyl sulfide	0	1	0	0							0.11109	-3.1702	0.000144008	1	1.4459	down
Com_8185_pos	(3E)-Glutaconylcarnitin	0	0	0	1																			3.14772	1.65431	0.0204263	0.861111	1.27437	up
Com_11880_pos	Dictamnoside B	0	0	1	0													1.8056	0.852479	0.0286829	0.861111	1.08778	up
Com_267_neg	2-Keto-L-gulonate	0	1	1	0							0.455223	-1.13535	0.0127379	0.916667	1.39795	down	0.272223	-1.87714	0.000138409	1	1.83587	down
Com_4447_neg	24-Methylenepollinastanone	0	0	1	0													0.258847	-1.94983	0.0153241	1	2.29304	down
Com_2449_neg	Porphobilinogen	0	0	1	0													0.484353	-1.04587	0.00702325	0.944444	1.53113	down
Com_2508_neg	1-Pyrenemethanol	0	0	1	0													0.368373	-1.44076	0.0136234	0.972222	1.24183	down
Com_3977_neg	Flustrabromine	0	0	1	0													0.174545	-2.51833	4.24372e-05	1	1.06915	down
Com_5179_neg	Phoenistatin	1	1	0	1	1.94067	0.956554	0.00109244	0.972222	1.16784	up	1.61181	0.68868	0.0297167	0.861111	1.03142	up							2.34169	1.22755	0.0217089	0.861111	1.99526	up
Com_3913_neg	1-O-Octadec-9-enyl glycerol	0	0	1	0													0.388131	-1.36538	0.017761	0.944444	1.65669	down
Com_10517_pos	Aspergillimide	0	0	0	1																			0.516563	-0.952983	0.0160406	0.888889	2.38815	down
Com_3716_neg	12-Methoxy-8,11,13-abietatrien-20,11-olide	0	1	0	0							2.72303	1.44522	0.0353913	0.861111	2.76247	up
Com_3252_neg	Leu-Ala-Ser	0	1	0	0							0.633401	-0.65881	0.00232941	0.972222	1.60103	down
Com_6291_pos	2,2,6,7-Tetramethylbicyclo[4.3.0]nona-1(9),4-dien	0	0	1	0													5.85896	2.55064	0.00267629	1	1.53669	up
Com_1946_neg	(S)-2-Amino-4-methylsulfanyl-butane-1-thiol	0	0	1	0													0.62681	-0.673901	0.0235352	0.944444	1.04616	down
Com_3738_neg	Val Val Ile	0	1	0	0							0.729557	-0.454908	0.0348041	0.833333	1.17322	down
Com_1057_pos	Isosorbide mononitrate	0	0	0	1																			4.0036	2.0013	0.0054426	0.944444	1.04574	up
Com_3985_neg	Gibberellin A53	0	0	1	0													0.539861	-0.88934	0.0142568	0.916667	1.17008	down
Com_12485_pos	Aglacin I	1	0	1	1	5.22191	2.38458	0.0087751	0.944444	3.01111	up							9.18937	3.19997	0.000139592	1	2.91209	up	0.330179	-1.59868	0.0266208	0.861111	1.75075	down
Com_417_neg	Traumatic Acid	0	0	1	0													0.541768	-0.884254	0.00916602	1	1.26203	down
Com_4019_neg	4-(4-Deoxy-beta-D-gluc-4-enuronosyl)-D-galacturonate	1	0	1	1	0.371288	-1.42939	0.0412129	0.805556	1.67808	down							0.191592	-2.38389	3.37634e-05	1	2.15717	down	0.502598	-0.992523	0.017584	0.861111	1.43624	down
Com_8601_pos	Prosopinine	0	0	0	1																			2.69206	1.42871	0.0223966	0.861111	2.02333	up
Com_1574_neg	LPE(14:0)	0	0	1	0													0.499758	-1.0007	0.00742988	1	1.01286	down
Com_4762_neg	Cytochalasin II	1	0	1	0	0.485662	-1.04198	0.00491188	0.944444	1.78202	down							0.538225	-0.89372	0.00553598	0.972222	1.33451	down
Com_3233_neg	Leu-Val-Gly	0	1	0	0							0.283951	-1.81629	0.0144835	0.972222	1.51284	down
Com_5148_neg	Hanburin	0	0	1	0													0.317892	-1.65339	0.0192368	0.888889	2.33352	down
Com_269_pos	3-Methyldioxyindole	1	0	0	0	1.56047	0.641981	0.0109255	0.916667	1.52474	up
Com_10918_pos	NORCAESALPININ E	1	0	0	0	1.95818	0.969514	0.0300285	0.861111	1.43026	up
Com_1601_neg	Folic acid	0	0	1	0													0.325497	-1.61929	5.05507e-05	1	1.3224	down
Com_1593_neg	Blinin	0	0	1	0													0.514938	-0.957531	0.00220932	0.916667	1.39605	down
Com_1613_neg	Glycoursodeoxycholic acid	1	0	0	0	0.40384	-1.30815	0.0403226	0.861111	1.5958	down
Com_4034_neg	Pretomentol	0	0	1	0													0.481931	-1.0531	0.00347332	0.972222	1.25238	down
Com_11807_pos	Sinulaflexiolide C	1	0	0	0	2.36725	1.24321	0.0116812	0.916667	1.35086	up
Com_5336_neg	3-hydroxy-4-methyl-anthranilate pentapeptide lactone	1	0	0	0	3.02626	1.59754	0.00409077	1	3.04115	up
Com_4167_pos	Anacardic Acid	0	1	0	0							0.206709	-2.27433	0.0126255	0.944444	2.55733	down
Com_4249_neg	Peucephyllin	0	1	0	0							3.83968	1.94099	0.00578092	0.944444	1.63624	up
Com_3994_neg	Neovasipyridone B	0	1	0	0							0.203128	-2.29954	0.011084	0.888889	2.64972	down
Com_4714_neg	Dendronpholide H	1	0	1	0	0.413031	-1.27568	0.00928362	0.944444	1.21316	down							0.136799	-2.86987	0.000343404	1	2.19913	down
Com_105_neg	1,5-Isoquinolinediol	0	1	0	0							0.577088	-0.793138	0.0245724	0.888889	1.95338	down
Com_2750_neg	Valienone 7-phosphate	0	0	1	0													0.409314	-1.28872	0.00131484	1	1.28825	down
Com_4363_neg	Rhodomollein XIV	0	0	1	0													0.138437	-2.85269	0.000138493	1	1.34571	down
Com_12537_pos	3,11-Diketofusidic acid	0	1	0	0							3.00707	1.58836	0.0119631	0.888889	1.23079	up
Com_208_neg	Tyrosol	0	0	1	0													0.519717	-0.944201	0.00427919	1	2.28753	down
Com_4900_neg	1'-O-Acetylpaxilline	0	0	1	0													0.210657	-2.24704	0.0102089	1	1.43525	down
Com_12565_pos	Tscheschamine	0	0	1	0													243.274	7.92644	2.6633e-07	1	3.20633	up
Com_3242_neg	Pyrisoxazole	0	0	1	0													0.412233	-1.27847	0.000841859	1	1.45557	down
Com_10735_pos	Kopsinol	0	1	0	0							3.04178	1.60492	0.0136165	0.944444	1.33627	up
Com_10871_pos	Dictamnoside N	1	0	0	0	1.9821	0.987031	0.000691802	1	1.01203	up
Com_456_neg	MURAMIC ACID	0	1	1	0							0.519334	-0.945267	0.0167698	0.861111	1.02309	down	0.343661	-1.54094	0.0416735	0.833333	1.08111	down
Com_1735_neg	Lucidenic acid E2	0	0	1	0													120.466	6.91249	1.45535e-05	1	3.18601	up
Com_3164_pos	10-Nitrooleate	0	0	0	1																			3.09811	1.63139	0.041046	0.805556	1.86563	up
Com_1966_neg	OROTATE	0	1	0	0							0.527572	-0.922559	0.0100829	0.888889	2.41908	down
Com_4816_neg	Norquadrangularic acid A	0	0	1	0													0.330206	-1.59856	0.00191716	1	1.54176	down
Com_4519_neg	1-(9Z-hexadecenoyl)-glycero-3-phosphate	0	0	0	1																			2.00342	1.00246	0.015029	0.888889	1.18231	up
Com_4205_neg	1-Naphthylacetylspermine	0	0	1	0													0.0718078	-3.79972	0.000251696	1	1.70876	down
Com_683_neg	Arabinosylhypoxanthine	0	0	1	0													0.60731	-0.719494	0.0133728	0.916667	1.10489	down
Com_3471_pos	Pirimiphos-methyl	0	0	1	0													0.317868	-1.6535	0.00249749	1	1.02537	down
Com_3342_pos	Prostaglandin B1	1	0	0	0	4.26869	2.09379	0.00204492	0.972222	1.89356	up
Com_11844_pos	N-Docosahexaenoyl Threonine	0	0	1	0													30.623	4.93654	0.000120527	1	2.89897	up
Com_3003_neg	Stepronin	1	1	0	0	0.484192	-1.04635	0.0323679	0.777778	1.13595	down	0.237654	-2.07307	0.00114601	0.972222	2.80707	down
Com_7288_pos	3-[(3aS,4S,7aS)-7a-Methyl-1,5-dioxo-octahydro-1H-inden-4-yl]propanoate	1	0	1	1	3.54307	1.825	0.0253502	0.805556	2.46416	up							4.76863	2.25357	0.0306565	0.888889	1.29344	up	0.189698	-2.39822	0.00146553	1	1.89216	down
Com_4344_neg	S-inosyl-L-homocysteine	0	0	0	1																			0.508597	-0.975405	0.00281747	0.888889	1.16259	down
Com_332_neg	2-Naphthalenesulfonic acid	1	0	1	0	0.655304	-0.609764	0.0456442	0.833333	1.33363	down							0.48819	-1.03449	0.00829684	1	1.97489	down
Com_7312_pos	Dehydrofalcarinone	1	0	1	0	0.618467	-0.693231	0.00325364	0.944444	1.47587	down							0.532505	-0.909133	0.0285453	0.972222	1.91803	down
Com_8821_pos	4-O-Methylhymenoxon	1	0	0	0	1.57352	0.653999	0.0446714	0.833333	1.2137	up
Com_1385_neg	3-(2,5-dimethoxyphenyl)-8-[(dimethylamino)methyl]-7-hydroxy-4-methyl-2H-chromen-2-one	0	0	1	1													0.380039	-1.39578	3.04013e-05	1	1.16646	down	0.423453	-1.23973	0.028771	0.888889	1.83138	down
Com_4072_pos	Tetrahydrocortisone	0	0	0	1																			1.73533	0.795209	0.0301308	0.888889	1.16938	up
Com_3136_neg	Thr-Tyr	0	0	1	0													0.429101	-1.22061	0.011706	0.972222	1.67161	down
Com_3732_neg	20-hydroxyicosanoic acid	0	0	0	1																			4.94268	2.30529	0.0114419	0.888889	4.41916	up
Com_3059_neg	Stearidonic Acid	1	0	1	1	0.589958	-0.761317	0.0408365	0.861111	1.32391	down							0.330113	-1.59897	0.00430228	1	1.76253	down	3.00518	1.58745	0.0137764	0.916667	2.557	up
Com_4333_neg	Isofraxidin glucoside	0	1	0	0							0.273604	-1.86984	0.0311092	1	2.1878	down
Com_4887_neg	(+)-Lucidenic acid B	1	0	0	0	3.16785	1.6635	0.0249428	0.888889	1.75852	up
Com_8952_pos	MG(14:1(9Z)/0:0/0:0)	1	0	0	0	1.64509	0.71817	0.016296	0.888889	1.82162	up
Com_3711_neg	Paeonoside	0	0	1	0													4.32062	2.11124	0.0104652	0.916667	2.75317	up
Com_5256_neg	(-)-Helvolic acid	0	0	1	0													0.53897	-0.891723	0.00585191	1	1.06968	down
Com_6980_pos	Streptenol E	0	1	0	0							0.368584	-1.43994	0.0237947	0.916667	1.42919	down
Com_11120_pos	(6E)-Tridec-6-enedioylcarnitine	1	1	0	1	1.46746	0.553325	0.0221086	0.916667	1.15749	up	1.74422	0.80258	0.0303422	0.833333	1.87655	up							1.5832	0.662846	0.0277657	0.833333	1.61416	up
Com_4795_pos	Acetylarenobufagin	0	1	0	0							0.0934444	-3.41975	0.0238622	0.861111	3.86519	down
Com_2895_neg	Ancistroquinone E	1	0	0	0	0.386121	-1.37287	0.0295731	0.833333	2.32453	down
Com_12034_pos	Trp Glu Ile	0	0	1	0													0.471042	-1.08607	0.0130101	0.944444	1.6496	down
Com_1132_neg	Bufothionine	0	0	1	0													0.418632	-1.25625	0.00654249	0.916667	1.468	down
Com_5195_neg	(+)-N(6)-Acetoxyaphelandrine	1	1	1	0	3.77829	1.91773	0.00318351	1	3.15066	up	2.10367	1.07291	0.000526551	0.972222	1.8563	up	1.9353	0.952554	0.00971374	0.888889	1.18912	up
Com_10254_pos	Ala Leu Phe	0	0	1	0													2.59357	1.37494	0.0429977	1	1.55149	up
Com_888_neg	trans-10-Nonadecenoic acid(C19-1T)	0	0	1	0													0.444603	-1.16941	0.000312426	1	1.32651	down
Com_3943_neg	3,3'-Bisjuglone	0	0	1	0													0.493528	-1.0188	0.00346871	1	1.18243	down
Com_4974_neg	Jatamanvaltrate L	1	0	1	1	2.79854	1.48468	2.77039e-05	1	1.19018	up							3.28017	1.71377	0.00518204	1	1.22619	up	3.45987	1.79072	0.0295028	0.833333	1.85214	up
Com_3959_neg	Sorbitan laurate	1	0	0	0	3.42454	1.77591	0.0014838	1	2.46459	up
Com_7788_pos	Tensyuic acid B	0	0	0	1																			1.80887	0.855085	0.0101302	0.916667	1.37116	up
Com_2347_pos	N-Dodecanoyl-N-methylglycine	0	0	0	1																			1.83007	0.871898	0.0380062	0.861111	1.56712	up
Com_12526_pos	Omaezakianol	0	0	1	0													0.486341	-1.03996	0.000231222	1	1.07779	down
Com_11387_pos	(+)-Vincinine	0	0	0	1																			0.565545	-0.822286	0.0304956	0.833333	1.70937	down
Com_3848_neg	5-Aminoimidazole-4-carboxamide-1-beta-D-ribofuranosyl 5'-monophosphate	0	0	1	0													0.289348	-1.78912	0.00412881	0.916667	2.45302	down
Com_9319_pos	Moupinamide	0	0	1	0													10.05	3.32913	0.00744437	1	2.41838	up
Com_4115_neg	Benzetimide	0	0	1	0													0.378704	-1.40086	0.000557283	1	1.22879	down
Com_10988_pos	Persin	0	0	1	0													2.77539	1.47269	0.00943884	0.916667	2.03021	up
Com_2079_neg	Metaldehyde	0	0	1	0													0.583142	-0.778081	0.0180162	0.972222	1.8274	down
Com_9649_pos	Roccellaric acid	0	0	1	0													0.38622	-1.37251	0.0260164	0.861111	2.11455	down
Com_2659_neg	Debromohymenialdisine	0	1	1	0							0.349668	-1.51594	0.0058233	0.916667	2.67193	down	0.440473	-1.18287	0.00825305	1	1.60264	down
Com_3134_neg	8-Hydroxynevirapine	0	0	1	0													0.368202	-1.44143	7.84468e-05	1	1.92242	down
Com_4821_pos	Ginkgolide B	1	0	0	0	0.54051	-0.887606	0.0197256	0.916667	1.24345	down
Com_242_pos	1-Naphthalenemethanol	0	1	0	0							0.405402	-1.30258	0.0243993	0.944444	2.54868	down
Com_591_pos	N-acetylleucine	0	1	0	0							0.782753	-0.353372	0.0216525	0.888889	1.15971	down
Com_3214_pos	2-[(E)-2-(2-aminophenyl)ethenyl]-5,7-dimethylquinolin-8-ol	0	0	0	1																			2.7312	1.44954	0.0198818	0.916667	2.0501	up
Com_11600_pos	Conyzanol A	1	0	1	0	2.3739	1.24726	0.00509017	0.944444	1.76511	up							2.44787	1.29153	0.047914	0.944444	1.95247	up
Com_10238_pos	Camellimidazole F	0	1	0	0							0.577811	-0.79133	0.0465566	0.805556	1.49071	down
Com_2577_neg	Methyl 3-(chlorosulfonyl)thiophene-2-carboxylate	0	0	1	0													0.567356	-0.817674	0.00454351	1	1.06739	down
Com_202_neg	Hydroxyphenyllactic acid	0	0	1	0													0.400293	-1.32087	0.00246821	1	1.02371	down
Com_7578_pos	(R)-3-Acetyl-7-hydroxy-5-methoxy-3,4-dimethylisobenzofuran-1(3H)-one	0	0	0	1																			2.03667	1.02621	0.0104985	0.916667	1.77631	up
Com_4054_neg	14-Acetoxy-3-oxofloridanolide	0	0	1	0													0.430516	-1.21586	0.0295908	0.888889	1.03207	down
Com_12435_pos	Coronalolide methyl ester	0	0	0	1																			2.37349	1.24701	0.000447981	1	1.09289	up
Com_3937_neg	Becocalcidiol	0	0	0	1																			0.142893	-2.80699	0.00949928	0.916667	2.26823	down
Com_10797_pos	Aspidocarpine	1	0	0	0	1.41494	0.500742	0.0276272	0.888889	1.0513	up
Com_39_pos	Cinnamyl Alcohol	1	0	0	0	1.57162	0.65225	0.00619739	0.916667	1.04636	up
Com_553_neg	Selisistat	0	1	0	1							1.63285	0.707397	0.00291813	0.944444	1.07841	up							2.9021	1.5371	0.000853799	1	2.51196	up
Com_4837_neg	Ascochalasin	1	0	1	1	0.384369	-1.37943	0.0105619	0.916667	1.98735	down							0.330657	-1.59659	0.00883913	0.888889	1.79736	down	2.39737	1.26145	0.0368975	0.861111	1.94853	up
Com_3450_neg	2-Piperidinecarboxamide, 1-butyl-N-(4-hydroxy-2,6-dimethylphenyl)-	0	0	1	0													0.193624	-2.36867	0.000191604	1	1.78808	down
Com_4561_neg	Herdmanine C	1	0	1	0	2.90502	1.53855	0.00115917	0.972222	1.07079	up							3.7528	1.90797	0.0267818	0.861111	1.12555	up
Com_9700_pos	2-palmitoleoyl-glycerol	0	0	1	0													3.10111	1.63278	0.0147254	0.972222	1.38222	up
Com_1555_pos	(R,R)-(+)-Hydrobenzoin	0	0	0	1																			2.49987	1.32185	0.00894134	0.944444	2.05968	up
Com_7684_pos	Daldiniapyrone	0	1	0	1							1.43821	0.524271	0.0110258	0.916667	1.35761	up							1.69199	0.758725	0.000858099	0.972222	2.1938	up
Com_9504_pos	pyranonigrin I	1	0	0	0	0.46295	-1.11107	0.0291925	0.833333	1.69805	down
Com_2419_neg	2E,4E,8E,10E-Dodecatetraenedioic acid	0	0	1	0													0.368992	-1.43834	0.00079996	1	1.80749	down
Com_5252_neg	Casearborin B	0	0	1	0													0.38981	-1.35916	0.00795987	0.944444	1.50151	down
Com_13006_pos	Dauricine	0	0	1	0													0.417579	-1.25988	0.00274669	0.972222	2.77814	down
Com_4222_neg	Glu Ile Leu	0	0	1	0													8.6258	3.10866	7.80751e-06	1	1.83594	up
Com_3915_neg	Clothiapine	0	1	0	0							2.11913	1.08347	0.0265256	0.861111	1.46581	up
Com_415_neg	1,2,3-Trimethoxybenzene	0	0	0	1																			1.89823	0.924655	0.00101237	0.972222	1.31406	up
Com_4211_neg	Macrosphelide J	0	1	0	0							0.225195	-2.15076	0.0009339	0.972222	2.30838	down
Com_2933_pos	Cannabigerol	1	0	0	0	1.82315	0.866435	0.0446138	0.916667	1.17131	up
Com_8258_pos	Arginylthreonine	1	0	0	0	1.41494	0.500742	0.0276272	0.888889	1.41258	up
Com_2458_neg	Dexelvucitabine	0	0	1	0													0.526944	-0.924278	0.0140015	0.972222	2.04642	down
Com_5411_neg	PC(20:3(8Z,11Z,14Z)/18:3(9Z,12Z,15Z))	0	0	1	0													0.547912	-0.867983	0.00729253	1	1.54442	down
Com_8816_pos	Acerogenin C	1	1	0	0	1.86522	0.899349	0.0101567	0.916667	1.94316	up	0.394139	-1.34322	0.0320992	0.916667	2.93979	down
Com_7466_pos	Isopentenyl pyrophosphate	1	0	0	0	1.75259	0.809489	0.0116486	0.916667	1.46879	up
Com_11493_pos	Leu Lys Phe	0	0	0	1																			0.61677	-0.697196	0.0199789	0.888889	1.11159	down
Com_510_pos	3-(2-Hydroxyphenyl)propanoic acid	1	0	1	0	0.663954	-0.590846	0.0451272	0.777778	1.34549	down							0.525703	-0.927679	0.00662544	0.944444	1.73158	down
Com_2316_pos	Ritodrine	1	0	0	0	2.10906	1.0766	0.045853	0.861111	1.10882	up
Com_3366_neg	Cycloparvifloralone	0	0	1	0													0.387815	-1.36656	0.00379869	0.916667	1.26922	down
Com_4989_pos	Mupirocin	0	0	1	0													8.64649	3.11211	0.00785955	0.944444	1.94128	up
Com_3405_neg	Altiloxin B	0	0	1	0													0.483428	-1.04863	0.00109079	1	1.23179	down
Com_5204_neg	Carbazomarine A	1	0	1	0	0.608629	-0.716364	0.041024	0.833333	2.19928	down							0.525462	-0.928342	0.00647076	0.972222	2.13559	down
Com_6967_pos	Dihydrocuscohygrine	0	0	1	0													1.76451	0.819268	0.00139394	1	2.14732	up
Com_7710_pos	Meteloidine	0	0	0	1																			1.9929	0.994869	0.00522583	0.916667	1.02327	up
Com_4144_neg	Arnottin II	0	0	0	1																			0.0407538	-4.61692	3.12973e-05	1	4.89486	down
Com_3955_neg	17alpha-Hydroperoxyprogesterone	0	0	1	0													0.57164	-0.806821	0.0038769	1	2.00407	down
Com_4146_neg	N,N-Didesmethylgrossularine 1	0	1	0	0							2.00375	1.00271	0.000641091	1	1.54327	up
Com_721_neg	2-Hydroxyhexadecanoic acid	0	0	1	0													0.381414	-1.39057	0.00877074	0.916667	1.10508	down
Com_9490_pos	2-Chlorooctadecanoic acid	1	0	1	0	3.82324	1.9348	0.0249999	0.805556	3.30192	up							17.9113	4.1628	1.51746e-05	1	2.39594	up
Com_10335_pos	Lambicin	0	0	1	0													5.55456	2.47367	0.00457649	0.888889	2.88514	up
Com_7229_pos	9-Methoxy-1,7-dimethylphenanthrene	0	1	0	0							4.24803	2.08679	0.00961324	1	2.82718	up
Com_902_neg	Cinnavalininate	0	0	1	0													0.38373	-1.38184	0.00157551	1	1.30627	down
Com_1853_neg	Autoinducer III	0	0	1	0													0.572521	-0.804599	0.0120629	0.888889	1.45377	down
Com_6274_pos	Norharman	1	0	1	0	5.80299	2.5368	0.0042725	0.972222	2.30138	up							7.18797	2.84558	0.00148194	1	2.23418	up
Com_3812_neg	Docosatrienoic Acid	0	0	0	1																			4.26425	2.09229	0.0265426	0.861111	2.91379	up
Com_5545_pos	LEVULINIC ACID	0	1	0	0							0.399284	-1.32451	0.0275631	0.888889	1.09288	down
Com_559_pos	2-Butyl-3-phenyl-2-propen-1-al	1	0	0	0	1.58274	0.662425	0.0202285	0.861111	1.38767	up
Com_10613_pos	Consiculine	1	0	0	1	1.41494	0.500742	0.0276272	0.888889	1.31188	up													1.54276	0.625517	0.0243513	0.888889	1.90744	up
Com_5043_pos	Mogrol	0	0	1	1													2.89845	1.53528	0.0104964	1	1.15822	up	8.28299	3.05015	0.00180309	0.972222	2.73893	up
Com_2528_pos	1-Methylpseudouridine	1	1	0	0	1.69279	0.759404	0.00857555	0.916667	2.00681	up	0.596086	-0.746408	0.0313357	0.944444	2.2077	down
Com_12147_pos	Chaxalactin B	0	0	1	0													0.266123	-1.90983	0.00227646	0.944444	1.50138	down
Com_4397_neg	Biriperone	0	1	0	0							2.9294	1.55061	0.006699	0.916667	2.16083	up
Com_10182_pos	Decapetaloside	0	0	0	1																			3.75206	1.90768	0.000564957	1	2.78979	up
Com_3545_neg	Oseltamivir	1	0	0	0	0.451869	-1.14602	0.00405571	0.972222	1.66471	down
Com_12063_pos	Hypognavine	1	1	0	0	4.2646	2.09241	0.00516504	1	3.03713	up	1.83546	0.876143	0.0323506	0.916667	1.28004	up
Com_4312_neg	Hesperetin 7-sulfate	0	0	1	0													0.539387	-0.890608	0.00877753	0.916667	1.76686	down
Com_10616_pos	Cardiopetalidine	0	1	0	0							1.91574	0.9379	0.00746938	0.944444	1.24025	up
Com_12709_pos	Gly-Pro-Arg-Pro-Lys	0	0	1	0													3.1369	1.64934	0.0018531	0.972222	1.46189	up
Com_5303_neg	Mooniine A	0	0	1	0													0.190536	-2.39186	0.00038194	1	1.14136	down
Com_6604_pos	3-Carbamoyl-2-phenylpropionic acid	0	1	0	0							2.94238	1.55698	0.00560501	0.972222	1.75825	up
Com_3728_neg	N-Lauroyl Lysine	1	0	1	0	0.515657	-0.955517	0.0301373	0.861111	1.96486	down							0.351108	-1.51001	0.00011611	1	2.37831	down
Com_10441_pos	Lagochilin	0	0	0	1																			1.78366	0.834844	0.0379958	0.805556	1.90082	up
Com_4675_pos	Marinobufagenin	0	1	0	0							2.45083	1.29327	0.0432964	0.861111	2.48978	up
Com_3709_neg	Masuda's compound V	0	1	1	0							0.392772	-1.34824	0.0159585	0.888889	1.69954	down	0.447801	-1.15907	0.00841471	0.916667	1.2388	down
Com_291_neg	L-Cysteine S-sulfate	1	0	1	0	2.36096	1.23937	0.00851399	0.944444	1.32459	up							2.37779	1.24962	0.0283866	0.916667	1.14791	up
Com_5293_neg	Aromoline	1	0	1	0	0.523765	-0.933008	0.0316915	0.805556	2.24643	down							0.470678	-1.08719	0.00130572	1	2.05362	down
Com_4122_neg	Dimethyl ent-16alpha-kaurane-17,19-dioate	0	0	1	0													0.213233	-2.2295	0.000620795	1	2.22993	down
Com_12009_pos	Puqienine B	1	0	0	1	1.41494	0.500742	0.0276272	0.888889	1.18378	up													0.740056	-0.434294	0.00773525	0.916667	1.25988	down
Com_13015_pos	Flexirubin	0	1	1	0							2.37199	1.2461	0.0295919	0.944444	1.36923	up	0.242939	-2.04133	0.00441008	0.972222	1.14204	down
Com_2208_neg	2-Aminoanthracene	0	0	1	0													0.265031	-1.91577	0.000628176	1	1.169	down
Com_4641_neg	Isomajdine	0	0	1	0													4.37798	2.13027	0.0334814	0.805556	1.15223	up
Com_5151_neg	Ganoderic acid I	1	0	1	0	5.49582	2.45833	0.0184673	0.833333	2.20813	up							51.6845	5.69166	6.1016e-07	1	2.90962	up
Com_3566_pos	cotinine-glucuronide	0	0	1	0													0.34458	-1.53709	0.025866	1	1.4817	down
Com_12739_pos	Taurolithocholate sulfate	1	1	0	0	2.85973	1.51588	0.0108703	0.888889	3.28972	up	0.575882	-0.796154	0.0490145	0.805556	2.11452	down
Com_8189_pos	N-Desmethylzolmitriptan	0	0	0	1																			2.07246	1.05134	0.00128728	1	2.17848	up
Com_7371_pos	Isokokusagine	0	0	0	1																			2.34945	1.23233	0.0427849	0.861111	1.08162	up
Com_4678_pos	Calcidiol	0	1	0	1							2.0164	1.01178	0.0435366	0.833333	1.71301	up							1.89586	0.922856	0.00758547	0.944444	1.20578	up
Com_2349_neg	(-)-Pestalotin	0	0	1	0													0.160212	-2.64194	5.624e-05	1	1.12603	down
Com_2335_neg	(+)-dihydrocanadensolide	0	0	1	0													0.435037	-1.20079	0.0354057	0.888889	1.06239	down
Com_11400_pos	dorsomorphin	0	1	0	0							4.35791	2.12364	0.0100711	1	2.03551	up
Com_11205_pos	Isodoacetal	0	0	0	1																			2.11254	1.07898	0.00388085	0.916667	1.03614	up
Com_5299_neg	Cinnafragrin D	0	0	1	0													0.435157	-1.20039	0.00745578	0.916667	1.06721	down
Com_3589_pos	Armepavine	0	1	0	0							0.409759	-1.28715	0.0288741	0.861111	2.37182	down
Com_9656_pos	Cropodine	0	0	1	0													3.40015	1.7656	0.0375961	1	2.63065	up
Com_12185_pos	Tupichigenin D	0	0	0	1																			8.00278	3.0005	0.0458504	0.833333	2.91638	up
Com_8158_pos	Stryspinolactone	0	1	0	0							0.289285	-1.78944	0.0209049	0.777778	1.55786	down
Com_2931_neg	(R)-hydroprene	0	0	1	0													0.572147	-0.805542	0.00789323	0.972222	1.06428	down
Com_11261_pos	Ile Phe Leu	0	0	0	1																			0.593035	-0.753811	0.0280276	0.833333	1.03238	down
Com_2556_neg	Iodouracil	0	0	1	0													0.480514	-1.05735	0.000758074	1	1.40408	down
Com_4822_neg	Perfluorononanoic acid	1	1	1	0	0.388849	-1.36272	0.0019196	0.944444	1.71946	down	0.549886	-0.862796	0.0147021	0.944444	1.19513	down	0.344889	-1.5358	0.00094187	1	1.71075	down
Com_12977_pos	Leukotriene C5	1	0	0	0	1.41494	0.500742	0.0276272	0.888889	1.01488	up
Com_40_neg	4,4-Dimethoxy-2-butanone	1	0	1	0	0.526236	-0.926218	0.0439161	0.777778	2.36414	down							0.427872	-1.22475	0.00036226	1	2.48367	down
Com_279_neg	Harmol	1	0	0	0	0.244409	-2.03263	0.00849066	0.972222	1.92675	down
Com_4754_neg	Vanoxerine	1	0	1	0	2.0141	1.01014	0.0467426	0.861111	1.02927	up							5.00258	2.32267	0.000466675	1	1.62407	up
Com_2070_neg	2-hydroxynonanoic acid	0	0	1	0													0.404149	-1.30704	0.000682107	1	2.19427	down
Com_4909_neg	Glycerophospho-N-Oleoyl Ethanolamine	0	0	1	0													0.438754	-1.18852	0.00168794	1	1.32189	down
Com_12432_pos	Pierisformoside E	0	0	1	0													50.0957	5.64661	0.00328331	1	2.21649	up
Com_944_neg	3-Methyluridine	0	0	0	1																			2.41929	1.27458	0.000710306	1	1.84591	up
Com_3637_pos	LYC-N	0	1	0	0							1.99995	0.999963	0.0320743	0.916667	1.1264	up
Com_12109_pos	Incaspitolide E	1	0	0	1	1.6642	0.734831	0.0152652	0.888889	1.70364	up													1.88524	0.914752	0.00365189	1	2.74398	up
Com_5006_neg	Stachybotrin C	0	1	1	0							1.70389	0.768834	0.0458062	0.833333	1.24191	up	0.50413	-0.988131	0.00926489	0.916667	1.26063	down
Com_12175_pos	(+)-Plicamine	1	0	0	0	0.527335	-0.923209	0.0240513	0.805556	1.0822	down
Com_4928_pos	Aripiprazole	0	0	1	0													0.249815	-2.00107	0.0112421	1	1.40705	down
Com_5135_neg	20-Dihydrochaetoglobosin A	0	0	1	0													3.94867	1.98137	0.00538514	0.944444	1.81729	up
Com_3907_neg	(13S,14S)-epoxymaresin	0	0	1	0													0.304015	-1.71778	0.000421623	1	1.785	down
Com_7447_pos	3-Oxobutanoylcarnitine	0	0	0	1																			1.7272	0.788439	0.0100302	0.916667	1.10492	up
Com_2381_neg	Malonylglycine	0	0	1	0													0.343344	-1.54227	9.99853e-05	1	2.99719	down
Com_2143_neg	5,7-Dichloropyrazolo[1,5-a]pyrimidine	0	0	0	1																			2.3451	1.22965	0.0483851	0.833333	1.01937	up
Com_5222_neg	Turnagainolide A	0	0	1	0													0.554869	-0.849781	0.00664167	0.944444	1.90711	down
Com_2538_neg	Benzene-1,4-disulfonamide	0	0	1	0													0.626063	-0.675621	0.0198507	1	1.60997	down
Com_967_neg	urolithin M6	0	0	1	0													0.270491	-1.88635	0.0237876	0.888889	2.4268	down
Com_7117_pos	4-(Glutamylamino) butanoate	0	0	1	0													0.200935	-2.3152	0.0100873	0.972222	1.44727	down
Com_4987_pos	Lucidenic acid LM1	0	0	1	0													6.53172	2.70746	1.19038e-05	1	1.31775	up
Com_3092_neg	Cyprofuram	0	0	0	1																			2.35124	1.23342	0.0227973	0.888889	1.13177	up
Com_4003_pos	Triptolide	0	0	0	1																			2.04367	1.03117	0.00272356	0.972222	2.41887	up
Com_12215_pos	Dehydrodeltatsine	0	0	1	0													4.70811	2.23515	0.029957	0.944444	2.38748	up
Com_10860_pos	MG(18:1(11Z)/0:0/0:0)	0	0	1	0													2.48041	1.31058	0.00652836	0.944444	1.53096	up
Com_4299_neg	Euperfolitin	0	0	1	0													0.423859	-1.23834	0.00724446	0.944444	1.4488	down
Com_5144_neg	Lignocerylferulate	0	0	1	0													0.532185	-0.910001	0.013367	0.944444	1.78092	down
Com_2909_neg	Linolenyl alcohol	0	0	1	0													0.616416	-0.698025	0.0468187	0.916667	1.2053	down
Com_1539_neg	7-KETODEOXYCHOLIC ACID	1	0	0	0	3.10506	1.63462	0.0340083	0.833333	2.50739	up
Com_1903_neg	Santene hydrate	0	0	1	0													0.219714	-2.1863	0.00137571	1	1.34574	down
Com_2055_neg	5-Fluoroorotic acid	1	1	0	0	0.152899	-2.70935	0.00221274	0.972222	1.50988	down	3.3096	1.72666	0.0108886	0.833333	1.66803	up
Com_8627_pos	Micrandrol D	1	0	1	0	4.31258	2.10855	0.0100246	0.916667	1.52634	up							4.74367	2.246	0.0238673	0.944444	1.72675	up
Com_2858_neg	Dehydroxymethylepoxyquinomicin	1	0	0	0	0.43363	-1.20546	0.016719	0.888889	1.47195	down
Com_2960_neg	D-erythro-L-galacto-Nonulose	0	0	1	0													0.454298	-1.13829	0.00788896	0.944444	1.9038	down
Com_5328_neg	Coagulin Q	1	0	1	0	0.330498	-1.59729	0.0178375	0.916667	1.65386	down							0.281839	-1.82706	0.000784231	1	1.44395	down
Com_956_neg	cytidine 2',3'-cyclic monophosphate	0	0	1	0													0.0352183	-4.82753	0.00210973	1	1.84656	down
Com_3214_neg	Avadomide	0	0	1	0													0.400901	-1.31868	0.000240414	1	1.25005	down
Com_2407_neg	N(epsilon)-(Carboxymethyl)hydroxylysine	0	0	1	0													0.349725	-1.51571	0.000117952	1	1.11746	down
Com_4149_neg	(1R*,2R*,4R*,8S*)-p-Menthane-1,2,8,9-tetrol 9-glucoside	0	0	1	0													0.292697	-1.77252	0.0151296	1	2.17893	down
Com_4473_neg	Clivacetine	0	1	1	0							1.9289	0.947782	0.01127	0.972222	1.10616	up	0.377722	-1.4046	0.000756682	1	1.17107	down
Com_820_pos	Amyl salicylate	1	0	0	0	6.36655	2.67051	0.00432967	1	4.15507	up
Com_12055_pos	Phe Pro Trp	1	0	0	0	3.79803	1.92525	0.0254369	0.888889	1.85422	up
Com_7064_pos	Piscrocin E	0	0	0	1																			1.59978	0.677877	0.0076046	0.944444	2.41964	up
Com_4610_neg	Adenolin D	0	0	1	0													0.169357	-2.56186	0.000381641	1	1.83417	down
Com_6490_pos	2-(2-Aminoethyl)benzenesulfonyl fluoride	1	0	0	0	0.0985791	-3.34257	0.00018639	1	3.15216	down
Com_4341_neg	N-Palmitoyl Glutamine	0	0	1	0													0.404981	-1.30407	0.00518416	1	1.33332	down
Com_4938_neg	Ardisiaquinone E	0	0	1	0													0.183458	-2.44648	0.00959023	0.888889	2.10997	down
Com_9596_pos	Istamycin FU-10	0	0	0	1																			1.39343	0.47864	0.0122718	0.944444	1.07439	up
Com_1065_neg	L-Histidyl-L-tyrosine	1	1	1	0	0.386967	-1.36972	0.00988879	0.861111	1.02118	down	0.473051	-1.07993	0.00328826	0.944444	1.03372	down	0.341708	-1.54916	0.00144276	0.972222	1.02302	down
Com_634_neg	Sulfotyrosine	0	0	1	0													0.417977	-1.2585	0.006233	0.916667	2.64251	down
Com_856_neg	alpha-glutamyltyrosine	0	1	1	0							0.579799	-0.786375	0.00352211	1	1.35882	down	0.218779	-2.19245	9.60555e-07	1	2.81362	down
Com_8397_pos	1,1,1,2,2-Pentafluoro-7-phenylheptan-3-one	0	0	0	1																			0.521737	-0.938605	0.00234814	0.944444	1.2013	down
Com_8494_pos	Pristanal	1	0	0	0	1.41494	0.500742	0.0276272	0.888889	1.13505	up
Com_13123_pos	Trungapeptin A	0	1	0	0							104.382	6.70573	0.0312907	0.888889	3.69853	up
Com_2178_neg	Asparaginylglycine	0	1	0	0							0.675173	-0.566672	0.0417443	0.888889	1.69548	down
Com_2345_neg	1-Deoxy-D-xylulose 5-phosphate	0	0	1	0													0.505048	-0.985508	0.0112115	0.972222	2.00207	down
Com_4911_neg	Pingpeimine B	0	0	1	1													6.41011	2.68035	0.0035687	0.916667	2.57317	up	0.312145	-1.67971	0.011587	0.916667	1.91507	down
Com_2042_pos	19-Nortestosterone	1	0	0	0	1.67257	0.742066	0.00850588	0.916667	1.15882	up
Com_1644_neg	Adenylosuccinic acid	0	0	1	1													0.373845	-1.41949	0.0431988	1	1.00719	down	3.35535	1.74647	0.0256338	0.861111	1.26622	up
Com_2254_neg	3-ethylphenyl Sulfate	1	0	0	1	0.0110449	-6.50047	3.66425e-06	1	2.53008	down													8.19747	3.03518	0.0493595	0.805556	1.92469	up
Com_3071_neg	Hadranthine B	0	0	1	0													0.434505	-1.20256	0.00458639	0.972222	1.20665	down
Com_4094_neg	3-Methoxytyramine-betaxanthin	0	1	1	0							0.514003	-0.960152	0.0105115	0.944444	1.2664	down	0.461318	-1.11616	0.00372243	0.916667	1.09929	down
Com_9989_pos	3beta-Hydroxy-17-(1H-imidazol-1-yl)androsta-5,16-diene	0	0	1	0													2.72733	1.44749	0.0270549	0.916667	2.00566	up
Com_7034_pos	Asparaginyl-Proline	1	0	0	0	1.41494	0.500742	0.0276272	0.888889	1.2092	up
Com_10897_pos	Calyciphylline O	1	0	1	1	3.64086	1.86428	0.00799468	0.833333	2.25103	up							13.7697	3.78343	0.000969959	1	2.04515	up	0.0998584	-3.32397	0.0078337	0.944444	2.32946	down
Com_389_neg	Gly-Phe	0	0	1	0													0.127651	-2.96972	0.00506748	0.916667	1.49134	down
Com_4782_pos	2-(3,4-diethoxyphenyl)-N-[2-(3,4-diethoxyphenyl)ethyl]acetamide	0	1	0	0							5.44935	2.44609	0.0133244	1	2.59832	up
Com_4392_pos	6-Keto-prostaglandin E1	0	0	0	1																			1.84851	0.886366	0.0281549	0.861111	1.00393	up
Com_3308_pos	19-Nordeoxycorticosterone	1	0	0	0	2.72596	1.44676	0.00428597	0.916667	1.00663	up
Com_4619_neg	Methyldehydrograviphane	0	0	1	0													0.080082	-3.64238	0.0222405	0.944444	1.35036	down
Com_5411_pos	Hydroxyminaline	0	1	0	0							2.26657	1.18051	0.00534123	0.888889	1.0746	up
Com_680_neg	Adenosine	0	0	1	1													0.284599	-1.813	0.0323673	1	1.66074	down	1.85511	0.891503	0.01927	0.944444	1.00441	up
Com_2946_neg	Pectinolide C	1	0	0	0	0.416434	-1.26384	0.0269081	0.861111	1.77396	down
Com_11817_pos	Griffinisterone D	1	0	0	1	3.13333	1.6477	0.0204161	0.805556	2.37002	up													0.173389	-2.52791	0.0162472	0.972222	1.53271	down
Com_10499_pos	Taveuniamide I	1	0	0	0	2.73237	1.45015	0.0210073	0.861111	3.08298	up
Com_2478_neg	N-Hydroxy-meIQX	0	0	1	0													0.113136	-3.14387	0.000713912	0.972222	3.30598	down
Com_2744_neg	Hydnocarpic acid	0	0	1	1													0.481027	-1.05581	0.0178539	0.888889	1.2026	down	4.70706	2.23483	0.0461242	0.861111	3.25678	up
Com_2944_neg	Musk ambrette	0	0	1	0													0.0975068	-3.35835	0.00553426	1	1.23452	down
Com_8576_pos	(2E,4E,8E,10E)-Heptadecatetraen-6-yn-1-yn acetate	0	0	1	0													0.403931	-1.30782	0.000660947	1	1.97459	down
Com_4334_neg	Acetyl-maltose	0	1	1	0							5.48112	2.45447	0.0022142	1	1.29495	up	0.166906	-2.58289	0.00369537	1	1.01237	down
Com_845_neg	Uridine	0	0	1	0													0.355452	-1.49227	0.000720761	1	1.08513	down
Com_6875_pos	Sulcatin	0	0	1	0													1.99634	0.997357	0.00506846	0.944444	1.56566	up
Com_98_neg	2-Chlorobenzene-1,3,5-triol	0	0	1	0													0.529109	-0.918363	0.00185894	0.916667	1.12295	down
Com_3262_neg	N2-Malonyl-D-tryptophan	0	0	1	0													0.409583	-1.28777	0.000131204	1	1.25639	down
Com_1236_neg	Ferutinin	0	0	1	0													0.588027	-0.766047	0.0263115	0.833333	1.71467	down
Com_2360_pos	Nicotinic acid riboside	0	1	0	0							0.319407	-1.64653	0.0115996	0.944444	1.04169	down
Com_2156_neg	2-Oxosuberate	0	0	1	0													0.342304	-1.54665	0.000661651	1	2.6151	down
Com_5072_neg	Tricalysioside M	1	0	1	0	4.15388	2.05446	0.0182674	0.861111	2.75598	up							71.3998	6.15785	3.82001e-07	1	2.68544	up
Com_1306_neg	4-Methylumbelliferyl glucuronide	0	0	1	0													0.0352439	-4.82648	0.0167124	0.888889	1.58688	down
Com_7358_pos	A Factor	0	1	0	0							2.07585	1.0537	0.039038	0.944444	1.67894	up
Com_797_neg	Petroselinic acid	0	0	1	0													0.561458	-0.83275	0.00411704	1	1.57994	down
Com_1356_neg	7-hydroxy-2-methyl-8-[(3-methylpiperidin-1-yl)methyl]-3-phenyl-4H-chromen-4-one	0	1	0	0							0.637071	-0.650473	0.0377077	0.805556	1.60364	down
Com_12166_pos	Zahavin A	0	0	1	1													70.3558	6.1366	0.000125231	1	2.71074	up	0.13506	-2.88832	0.0390875	0.833333	1.76733	down
Com_6829_pos	Lidamidine	0	0	1	0													0.488557	-1.0334	0.0433015	0.861111	1.24447	down
Com_6235_pos	p-Cresol sulfate	1	0	0	0	1.92529	0.945078	0.0381311	0.833333	1.65167	up
Com_10465_pos	Ile Leu Leu	0	0	1	0													0.318696	-1.64975	0.0235989	0.972222	1.19732	down
Com_4696_neg	Cryogenine	0	1	1	0							2.45861	1.29785	0.0283895	0.833333	1.16963	up	0.153121	-2.70726	0.0004381	0.972222	1.876	down
Com_3311_neg	Aspartyl-Tyrosine	1	0	0	0	0.353932	-1.49846	0.0432661	0.944444	2.70982	down
Com_3883_neg	Ethylhydrocupreine	0	0	1	0													0.154087	-2.69818	3.28977e-05	1	1.99343	down
Com_3496_neg	(R)-1-O-b-D-glucopyranosyl-1,3-octanediol	0	0	1	0													0.546065	-0.872856	0.0381013	0.861111	1.68759	down
Com_442_neg	3-hydroxytridecanoic acid	0	0	1	0													0.527707	-0.922192	0.00587379	1	1.73984	down
Com_10650_pos	Ala Leu Tyr	0	0	0	1																			0.462945	-1.11109	0.0356144	0.888889	1.06363	down
Com_2296_neg	Triacsin B	0	0	1	0													2.54836	1.34957	0.0309414	0.805556	2.09939	up
Com_368_pos	Iminodiacetic acid	0	0	1	0													0.445617	-1.16613	0.0459981	0.888889	1.16891	down
Com_4634_pos	Beta-Hyodeoxycholic acid	0	0	1	0													9.92591	3.3112	0.0290022	0.916667	1.85944	up
Com_82_neg	Hydroxypyruvic acid	0	1	0	1							2.46586	1.30209	0.0224071	0.888889	1.90308	up							3.14197	1.65167	0.0333865	0.861111	1.87472	up
Com_3426_neg	(3R)-3,17-dihydroxymargaric acid	1	0	1	0	0.481991	-1.05292	0.0466587	0.75	1.51503	down							0.267727	-1.90116	9.82542e-05	1	1.99912	down
Com_12430_pos	Glaucarubin	1	1	0	0	13.2233	3.72501	0.00959788	0.861111	2.97658	up	0.329206	-1.60294	0.0149111	0.944444	1.53272	down
Com_3334_neg	N-Acetylserotonin sulfate	0	0	1	0													0.328783	-1.60479	0.0138286	0.916667	2.50608	down
Com_11320_pos	Heteranthin	0	0	1	0													9.50652	3.24892	0.00033687	0.972222	2.07426	up
Com_1496_pos	Nalidixic acid	0	0	0	1																			2.55034	1.35069	0.00155711	0.972222	1.13966	up
Com_4623_neg	Mometasone	0	0	0	1																			2.90802	1.54004	0.000767364	1	1.84587	up
Com_1570_neg	lithocholic acid	0	0	1	0													10.8259	3.43642	0.000284836	0.972222	2.48547	up
Com_2961_neg	Pentamethoxyacetophenone	1	0	1	0	0.558826	-0.839528	0.0341459	0.861111	1.96793	down							0.567798	-0.816551	0.0148973	0.972222	1.9319	down
Com_969_neg	Skimmin	0	0	1	0													0.140122	-2.83524	0.0225404	0.916667	1.04591	down
Com_4613_neg	6alpha-Angeloyloxy-4alpha-hydroxy-3,4,13,14-tetrahydrokolavenic acid	0	0	0	1																			0.481939	-1.05308	0.000802743	1	1.7079	down
Com_9579_pos	LSD	0	1	0	0							4.19849	2.06987	0.0107448	0.944444	1.00783	up
Com_4038_neg	Dihydronaringenin-O-sulphate	0	0	0	1																			0.323842	-1.62664	0.0168374	0.916667	1.71451	down
Com_11968_pos	Garajonone	1	0	0	0	1.60303	0.680797	0.0308283	0.833333	1.07955	up
Com_2811_neg	TETRADECANEDIOIC ACID	0	0	0	1																			1.94796	0.961964	0.028774	0.861111	1.55716	up
Com_5282_neg	FAHFA 38:5	0	0	1	0													0.187506	-2.41499	3.12381e-05	1	1.62239	down
Com_12781_pos	Ganoderic acid W	1	0	1	1	1.67986	0.748341	0.000917248	1	1.6196	up							1.82429	0.867338	0.000787266	1	1.58985	up	1.435	0.521047	0.0297861	0.888889	1.41912	up
Com_1375_neg	ethyl 3-(2,3-dihydro-1,4-benzodioxin-6-yl)-7-hydroxy-4-oxo-4H-chromene-2-carboxylate	0	0	1	0													0.494893	-1.01481	0.00136696	0.972222	1.22145	down
Com_11573_pos	1,2-Dihexanoyl-sn-glycero-3-phosphoethanolamine	0	1	0	0							2.28191	1.19024	0.000618072	1	1.35906	up
Com_4270_pos	Sweroside	0	0	0	1																			1.7993	0.847438	0.0229188	0.833333	1.29845	up
Com_3010_neg	D-Glucuronic acid 1-phosphate	0	0	0	1																			2.76464	1.46709	0.00278967	1	1.34723	up
Com_1407_neg	Malvidin	0	1	0	0							3.7327	1.90022	0.0129043	0.972222	2.75044	up
Com_1025_neg	phenylalanylphenylalanine	0	0	1	0													0.347572	-1.52462	0.000189535	1	1.6948	down
Com_1052_neg	13,14-dihydro-15-keto-PGA2	0	0	1	0													0.405062	-1.30379	0.000137562	1	2.18417	down
Com_3928_neg	Taxuside	0	1	1	0							1.5857	0.665119	0.0301035	0.833333	1.68328	up	0.394691	-1.3412	4.278e-05	1	2.47488	down
Com_3098_neg	SULFAMETHOXYPYRIDAZINE	0	0	1	0													0.438934	-1.18792	0.00200519	0.972222	1.20087	down
Com_6196_pos	3-Phospho-D-glycerate	0	0	0	1																			1.59444	0.673048	0.00462794	0.944444	1.05835	up
Com_9651_pos	Corycularicine	0	0	0	1																			2.69102	1.42815	0.00505436	0.972222	2.42226	up
Com_11235_pos	Chidamide	1	0	0	0	2.353	1.2345	0.0457856	0.861111	2.11392	up
Com_3779_neg	Glutaminyltryptophan	0	0	1	0													0.468969	-1.09243	0.00108896	1	1.18353	down
Com_165_pos	2-Acetyl-3-ethylpyrazine	0	1	0	0							2.76545	1.46751	0.00983009	0.972222	2.47906	up
Com_9871_pos	Phe Gly Ile	0	0	0	1																			0.680171	-0.556031	0.0146517	0.944444	1.21346	down
Com_3208_neg	Asenapine	1	0	0	0	0.265556	-1.91291	0.00133603	0.972222	1.18299	down
Com_4440_pos	Endoxifen	0	0	0	1																			1.81324	0.858571	0.0378962	0.833333	1.0279	up
Com_9385_pos	Oct-5-enedioylcarnitine	0	0	1	0													0.330312	-1.5981	0.0304619	0.833333	1.7625	down
Com_6283_pos	3-HYDROXYSUBERIC ACID	0	0	1	0													2.57919	1.36692	0.0124563	0.944444	1.83542	up
Com_215_neg	Phosphonoacetic acid	0	1	0	0							0.257037	-1.95995	0.000739216	0.972222	3.29892	down
Com_224_neg	Pivagabine	0	0	1	0													0.220841	-2.17892	0.000171365	1	2.88344	down
Com_5392_neg	PE-NMe2(15:0/22:2(13Z,16Z))	0	0	1	0													14.315	3.83945	0.000224469	1	2.82832	up
Com_12059_pos	(3S,5R,6S)-5,6-Epoxy-5,6-dihydro-3-hydroxy-8'-apo-beta,psi-carotenal	0	0	0	1																			0.151172	-2.72573	0.0327337	0.888889	2.01086	down
Com_14111_pos	PC(18:4(6Z,9Z,12Z,15Z)/TXB2)	0	1	0	0							13.6903	3.77509	0.0131375	0.916667	3.1775	up
Com_12283_pos	Arzoxifene	0	1	0	1							2.29612	1.1992	0.00870787	0.916667	1.37511	up							0.22485	-2.15296	0.00576883	0.916667	2.6073	down
Com_46_pos	Guanidoacetic acid	1	0	1	0	1.98308	0.987742	0.00819438	0.861111	2.88097	up							2.0111	1.00799	0.000865889	1	2.20976	up
Com_1192_neg	N-acetylglucosaminylasparagine	0	0	1	0													0.233934	-2.09583	0.0158723	0.916667	1.02167	down
Com_4692_neg	Dictamnoside I	0	0	1	0													0.269728	-1.89042	0.0139134	1	2.76971	down
Com_7831_pos	Ifosfamide	1	0	0	0	2.12087	1.08466	0.0118524	0.972222	2.16873	up
Com_11184_pos	5,10-Dihydroxyfurospinulosine 1	1	0	0	0	3.85964	1.94847	0.0452534	0.888889	1.94767	up
Com_3652_neg	3alpha-Hydroxyayapanonic acid	1	0	0	0	1.91292	0.935775	0.000946977	0.972222	1.38737	up
Com_10922_pos	Resolvin D1	0	0	1	0													0.544925	-0.87587	0.00982705	0.888889	1.43625	down
Com_8820_pos	Benesudon	0	0	1	0													2.04512	1.03218	0.00163196	1	1.39195	up
Com_331_pos	Hydrocinnamic acid	0	1	1	1							2.34329	1.22854	0.0137271	0.916667	2.69605	up	3.07506	1.62062	0.00042538	1	2.96535	up	1.6182	0.694388	0.023555	0.888889	1.68736	up
Com_1444_neg	7-(acetyloxy)-3-(4-methoxyphenyl)-2-methyl-4-oxo-4H-chromen-5-yl acetate	0	0	1	0													0.361204	-1.46911	0.0487682	0.888889	1.85758	down
Com_12558_pos	Hypercalin B	1	0	0	1	3.00647	1.58807	0.0207904	0.888889	1.6479	up													0.47986	-1.05931	0.0305095	0.861111	1.26359	down
Com_230_neg	N-Acetylglutamine	0	0	1	0													0.472928	-1.08031	0.00509037	0.972222	1.15834	down
Com_3678_neg	9-deacetylfumigaclavine C	0	0	1	0													0.576981	-0.793405	0.0103076	1	1.67466	down
Com_3273_neg	Glutamine-glutamate	0	1	0	0							0.484688	-1.04487	0.0299499	0.861111	2.59086	down
Com_2650_neg	(2R,4S)-1-Tert-Butyl 2-methyl 4-aminopyrrolidine-1,2-dicarboxylate	0	0	1	0													0.444026	-1.17128	0.000384764	1	1.81629	down
Com_2784_neg	Muurolane-4beta,5beta,10beta-triol	0	0	1	0													0.642058	-0.639225	0.0279235	0.833333	1.30614	down
Com_3916_neg	N-cis-Feruloyldopamine	0	1	0	1							1.92203	0.942629	0.0194621	0.888889	1.6113	up							1.77528	0.828051	0.00243405	1	1.39588	up
Com_4703_pos	Desoxyrhaponticin	1	0	0	0	1.41494	0.500742	0.0276272	0.888889	1.12047	up
Com_5870_pos	(S1)-Methoxy-3-heptanethiol	0	0	0	1																			1.29352	0.3713	0.011671	0.888889	1.15619	up
Com_4320_neg	BCA 6	0	0	1	0													0.472335	-1.08212	0.000775285	0.944444	1.05115	down
Com_5313_neg	Blechnoside B	0	1	1	0							1.74217	0.80089	0.0146623	0.916667	1.6293	up	0.452497	-1.14402	0.00128082	1	1.62335	down
Com_11778_pos	Sargaquinoic acid	0	0	1	0													7.67655	2.94046	0.00126738	1	1.60092	up
Com_3028_neg	Sarmentosin	0	1	0	0							0.494187	-1.01687	0.0179539	0.916667	1.0445	down
Com_12789_pos	PC(18:2(10E,12Z)+=O(9)/2:0)	1	0	1	0	3.29005	1.71811	0.00300671	1	2.07755	up							1.97249	0.98002	0.0159161	0.916667	1.00088	up
Com_5015_neg	Gymnodimine	0	0	1	0													0.374942	-1.41526	0.000378676	1	1.66781	down
Com_3819_neg	Agar	1	0	0	0	0.299388	-1.73991	0.00968154	0.888889	1.00895	down
Com_8853_pos	2-(Undec-3-enyl)-4-quinolinone	1	0	0	0	1.41494	0.500742	0.0276272	0.888889	1.09858	up
Com_12056_pos	Cubebinin	0	0	1	0													4.58716	2.1976	0.00129497	1	1.11531	up
Com_3200_neg	Pisiferin	0	0	1	0													0.17014	-2.55521	0.00365968	0.944444	1.74355	down
Com_12021_pos	Aglacin D	1	0	0	0	16.1223	4.01098	0.00545349	0.861111	2.98409	up
Com_12716_pos	ciguatoxin IJKLM cyclic acetal	0	0	0	1																			0.369342	-1.43697	0.000857423	0.972222	1.63232	down
Com_11775_pos	Briarellin N	1	0	0	0	3.03871	1.60346	0.007651	0.972222	1.44393	up
Com_12043_pos	Arginyl-glycyl-glutamyl-serine	0	0	1	0													0.315763	-1.66308	0.0131649	0.972222	1.47293	down
Com_9646_pos	2,3-Dinor-8-iso prostaglandin F2alpha	1	0	0	0	0.454487	-1.13769	0.0124964	0.916667	1.5871	down
Com_2222_pos	Agomelatine	0	0	1	0													22.1268	4.46772	0.0302227	0.861111	1.57107	up
Com_5278_neg	15-epi-lupulin B	1	0	1	1	0.55366	-0.852927	0.010637	0.888889	1.06678	down							0.491547	-1.0246	0.00610221	1	1.09917	down	1.96646	0.975599	0.00915795	0.916667	1.54347	up
Com_12037_pos	Tyromycin A	1	0	0	0	4.26536	2.09267	0.0328124	0.833333	3.0751	up
Com_3141_neg	(+)-Aspidospermidine	0	1	0	0							0.275608	-1.85931	0.0122992	0.916667	2.78169	down
Com_5218_neg	Piperaduncin C	0	0	1	0													0.513762	-0.960828	0.00454638	0.944444	1.53123	down
Com_7504_pos	Tinidazole	1	0	0	0	2.55462	1.35311	0.0148001	0.972222	1.20063	up
Com_2364_neg	Isoketocamphoric acid	0	0	1	0													0.386104	-1.37294	0.000218543	1	2.89985	down
Com_1918_neg	5-Chlorouracil	0	0	1	0													0.497741	-1.00653	0.000892617	1	1.48858	down
Com_12835_pos	Asterinic acid	0	0	0	1																			6.54562	2.71053	0.0286503	0.888889	3.38147	up
Com_3174_neg	2-Nonadecanone	0	0	0	1																			2.05534	1.03938	0.0247229	0.916667	2.80091	up
Com_10093_pos	Trigonochinene D	1	0	0	0	0.462304	-1.11309	0.00394636	1	1.05981	down
Com_967_pos	L-Rhamnonate	0	1	0	0							2.02034	1.0146	0.0114331	0.888889	1.40948	up
Com_11045_pos	Ochrephilone	0	0	1	1													1.73256	0.792905	0.0138529	0.944444	1.19313	up	1.71833	0.781008	0.0277594	0.944444	1.99688	up
Com_4903_pos	Demethylzeylasteral	0	0	1	0													38.4865	5.26628	3.12263e-05	1	2.42686	up
Com_7425_pos	Arnebinol	1	0	0	0	0.659365	-0.600851	0.00171232	0.972222	1.40285	down
Com_495_neg	cis-10-Pentadecenoic acid	0	0	1	0													0.584641	-0.774378	0.0123325	0.916667	1.68657	down
Com_142_neg	Glycerophosphoric acid	0	0	1	0													0.398001	-1.32916	0.00231515	1	1.79379	down
Com_275_neg	Calcium D-galactonate	0	0	1	0													0.264242	-1.92007	0.000129333	1	1.12163	down
Com_8956_pos	1,5-Dihydroxy-2,3-dimethoxy-10-methyl-9-acridone	0	0	1	0													1.82458	0.867566	0.0115364	0.861111	1.10321	up
Com_12627_pos	Cordianol F	1	0	0	0	1.41494	0.500742	0.0276272	0.888889	1.14304	up
Com_1907_neg	Alloxan	0	0	1	0													0.538612	-0.892683	0.00733126	1	1.10606	down
Com_1765_neg	3-Sulfo-glycocholic Acid	1	0	0	1	4.7005	2.23281	0.0143772	0.944444	2.34832	up													0.421343	-1.24693	0.0248618	0.888889	1.33318	down
Com_3567_pos	Benzyl butyl phthalate	0	0	0	1																			0.0180994	-5.78791	0.043611	0.861111	3.75142	down
Com_4582_neg	7a,12a-Dihydroxy-cholestene-3-one	0	1	1	0							13.648	3.77062	0.0122827	0.888889	2.1678	up	0.147343	-2.76275	0.0303917	0.833333	1.25248	down
Com_11972_pos	Phe Phe Lys	1	0	0	0	2.30781	1.20652	0.0085258	0.944444	1.63795	up
Com_2436_neg	Myristic Acid Alkyne	0	0	1	0													0.445709	-1.16582	0.000919132	0.972222	1.6957	down
Com_740_neg	Epsilon-(gamma-glutamyl)-lysine	0	0	1	0													0.276436	-1.85498	0.00259438	0.944444	1.37447	down
Com_1692_pos	Dioctylamine	0	1	0	0							194.928	7.6068	0.0109556	1	2.87638	up
Com_11451_pos	Ala-Leu-Leu-Ser	0	0	0	1																			0.600946	-0.734694	0.041404	0.777778	1.32791	down
Com_3615_neg	Bilobol	0	0	0	1																			2.55869	1.3554	0.0107081	0.916667	2.17833	up
Com_58_pos	4-Propylphenol	0	0	1	0													3.01319	1.59129	0.0160086	1	2.77647	up
Com_4106_neg	N-hydroxy-4-aminobiphenyl glucuronide	0	1	1	1							2.32278	1.21585	0.0302138	0.861111	1.86629	up	0.180249	-2.47193	0.00202833	1	2.95159	down	2.37361	1.24708	0.000346404	1	2.00228	up
Com_5826_pos	2-Methyl-4-propyl-1,3-oxathiane	0	1	0	0							2.40102	1.26365	0.00392747	1	1.77108	up
Com_4784_neg	20-Hydroxy-leukotriene E4	0	0	0	1																			2.31982	1.21401	0.0260552	0.861111	2.65671	up
Com_5332_neg	Hanburinone	1	0	1	1	0.530481	-0.914627	0.0468797	0.833333	1.02543	down							0.429975	-1.21768	0.00153553	1	1.17537	down	1.93712	0.953911	0.0398526	0.833333	1.27986	up
Com_8235_pos	Dicranin	1	0	0	0	0.646773	-0.628669	0.0458851	0.805556	1.28248	down
Com_1729_pos	7-Hydroxy-4-methyl-8-nitrocoumarin	1	0	0	0	1.94259	0.957983	0.0107621	0.916667	1.35819	up
Com_11954_pos	Ochrolifuanine A	0	0	0	1																			0.369998	-1.43441	0.00188689	1	1.68702	down
Com_4847_neg	CARDIVIN C	0	0	1	0													0.412326	-1.27814	0.0412092	1	1.2431	down
Com_2000_neg	Valerophenone	0	1	0	0							2.8774	1.52477	0.0345036	0.833333	1.41197	up
Com_3703_pos	Rankinidine	0	1	0	0							0.44551	-1.16647	0.0425395	0.861111	3.45252	down
Com_10893_pos	Phe-Pro-Ile	1	0	0	1	1.41494	0.500742	0.0276272	0.888889	1.33191	up													0.739276	-0.435816	0.0450404	0.805556	1.54901	down
Com_12665_pos	Scutebarbatine I(rel)	0	1	0	0							1.6507	0.723081	0.0254059	0.944444	1.77174	up
Com_2910_pos	Meisoindigo	0	0	0	1																			3.1745	1.66653	0.00818064	0.972222	1.77186	up
Com_1442_neg	3-(3,4-dimethoxyphenyl)-7-hydroxy-8-[(pyrrolidin-1-yl)methyl]-4H-chromen-4-one	0	1	0	0							0.550152	-0.862098	0.00404189	0.972222	2.21992	down
Com_2415_pos	Iobenguane	0	0	1	1													2.505	1.32481	0.00737484	1	1.14606	up	0.524044	-0.93224	0.0175841	0.916667	1.07183	down
Com_12042_pos	Glycoerysodin	0	1	1	0							2.3054	1.20502	0.0289628	0.888889	1.32712	up	0.265948	-1.91078	0.00993454	1	1.71056	down
Com_3846_pos	11-Dehydro-thromboxane B2	1	0	1	0	2.26699	1.18078	0.0116227	0.916667	1.07659	up							3.14668	1.65383	0.0390297	0.861111	1.38272	up
Com_4042_neg	Alangiobussinine	0	0	1	0													0.564211	-0.825695	0.0104491	1	1.68164	down
Com_2891_pos	5'-Methylthioadenosine	0	1	0	1							1.4485	0.534555	0.000605971	1	1.57101	up							1.81286	0.85827	0.00024595	1	2.66898	up
Com_1599_pos	N-Nonanoylglycine	0	1	0	0							0.650086	-0.621297	0.0188993	0.888889	2.87192	down
Com_78_pos	4-Pyridinecarbonitrile	1	0	0	0	0.178454	-2.48637	0.0156554	1	2.04794	down
Com_11725_pos	4'-Methoxy-7-O-[(E)-3-methyl-7-hydroxymethyl-2,6-octadienyl]isoflavone	0	0	0	1																			2.67916	1.42178	0.0139602	0.944444	1.4377	up
Com_3386_neg	2-(Acetylamino)-2-Deoxy-6-O-Sulfo-alpha-D-Glucopyranose	0	0	1	0													0.409987	-1.28635	0.000629215	1	2.55346	down
Com_12318_pos	Striatin C	1	0	0	1	3.6645	1.87361	0.0267006	0.833333	2.63025	up													0.129413	-2.94994	0.00411563	0.944444	2.24514	down
Com_7967_pos	Victoxinine	0	0	0	1																			1.45692	0.542918	0.0364474	0.833333	1.04518	up
Com_2705_neg	Rigidiusculamide B	0	0	0	1																			2.54716	1.34889	0.0171722	0.972222	2.45944	up
Com_7436_pos	Falcarinol	0	0	1	0													0.338381	-1.56328	0.0107882	0.916667	1.85761	down
Com_3714_pos	3-({4-[(5-chloropyrimidin-2-yl)(methyl)amino]piperidin-1-yl}methyl)benzonitrile	1	0	0	0	2.612	1.38516	0.037612	0.888889	1.20486	up
Com_728_neg	Ferulic acid 4-sulfate	0	0	1	0													0.419637	-1.25279	0.000920887	1	1.24239	down
Com_3026_pos	9-Octadecynoic acid	0	1	0	0							2.39348	1.25911	0.0326067	0.833333	1.48841	up
Com_7123_pos	Mofebutazone	1	0	1	1	3.57925	1.83966	0.0326734	0.75	2.65446	up							4.71102	2.23604	0.0229477	0.888889	1.32203	up	0.219134	-2.19012	0.00239251	0.972222	1.80474	down
Com_1095_pos	Bancroftinone	0	1	0	0							2.93876	1.55521	0.0334959	1	1.84633	up
Com_1446_neg	8-Gingerol	0	0	1	0													0.450885	-1.14917	0.0024271	0.972222	1.64572	down
Com_2889_neg	Hamabiwalactone B	0	0	1	0													0.576767	-0.79394	0.020759	0.888889	1.18773	down
Com_5175_neg	Isariin D	0	0	1	0													9.81884	3.29555	0.000415987	1	2.84077	up
Com_10710_pos	(22E)-24nor-cholesta-1,4,22-trien-3-one	1	0	0	0	0.429169	-1.22038	0.0427356	0.805556	1.77389	down
Com_11873_pos	Myxopyronin B	0	0	1	0													1.85792	0.89369	0.00251858	0.972222	1.32724	up
Com_2814_pos	Arbutin	0	0	1	0													0.445491	-1.16653	0.0475249	0.944444	1.1225	down
Com_2244_neg	5-formyl-2-hydroxyhepta-2,4-dienedioic acid	0	1	0	0							0.356362	-1.48858	0.0469702	0.861111	1.9025	down
Com_3475_pos	2-(2-(5-hydroxy-1H-indol-3-yl)ethyl)isoindole-1,3-dione	0	0	0	1																			2.494	1.31846	0.0489002	1	1.52739	up
Com_5120_neg	Pentagyline	1	0	1	0	0.501156	-0.996669	0.0414318	0.805556	2.53008	down							0.483124	-1.04953	0.00122593	1	2.18476	down
Com_4284_neg	3,4-Dimethyl-5-propyl-2-furanpentadecanoic acid	0	0	0	1																			0.0813865	-3.61907	0.00309572	0.944444	2.58364	down
Com_6474_pos	9-methanesulfinylnonanoic acid	0	0	1	0													0.498335	-1.00481	0.0393431	0.861111	1.15642	down
Com_12973_pos	1,2-Dilauroyl-sn-glycero-3-phosphocholine	1	1	0	0	0.485587	-1.0422	0.00550177	0.944444	1.30649	down	0.377301	-1.40621	0.0464842	0.805556	1.72272	down
Com_2159_pos	Thiochrome	0	1	0	0							4.05458	2.01955	0.017437	0.888889	1.08508	up
Com_2536_neg	3,5-Dichlororsellinic acid	0	0	1	0													0.481243	-1.05516	5.31752e-05	1	1.592	down
Com_5190_neg	Methyl ganoderate G	1	0	0	0	2.54903	1.34995	0.0115429	0.972222	2.71237	up
Com_1505_neg	Ajugol	0	0	1	0													0.418237	-1.25761	0.000253849	1	1.18413	down
Com_5625_pos	trans-5-Hydroxypipecolic acid	0	0	1	0													0.298653	-1.74346	0.0376603	0.888889	2.19672	down
Com_125_neg	Terephthalic acid	0	0	1	0													0.517342	-0.950809	0.00357413	1	1.50189	down
Com_3647_neg	ent-8beta,16-Dihydroxy-17-nor-6,13E-labdadien-15-oic acid	0	0	0	1																			1.62514	0.700564	0.0281302	0.861111	1.79767	up
Com_10552_pos	Cortisone	1	0	0	0	0.226503	-2.1424	0.00379322	0.972222	1.7808	down
Com_8377_pos	Niazirin	0	0	0	1																			0.684551	-0.54677	0.0375875	0.833333	1.11753	down
Com_3336_neg	2-Phenylethanol glucuronide	1	1	0	0	0.0200426	-5.64079	1.14912e-06	1	2.90523	down	0.141022	-2.826	0.0029729	0.972222	1.61279	down
Com_1614_pos	Efaroxan	0	0	0	1																			3.38924	1.76096	0.000349048	1	1.62627	up
Com_4483_pos	Finerenone	1	0	1	0	3.37561	1.75515	0.0157641	0.972222	1.58596	up							3.28074	1.71402	0.00303851	1	1.19947	up
Com_3308_neg	Nitrothal-isopropyl	0	0	0	1																			2.57962	1.36716	0.00015309	1	1.69168	up
Com_1908_neg	1-Naphthylamine	0	0	1	0													0.5271	-0.923851	0.0138918	1	1.82737	down
Com_10697_pos	Ingol	0	1	0	0							1.74304	0.801606	0.0300791	0.888889	1.17493	up
Com_3631_neg	Pregnanediol	0	1	0	1							2.49595	1.31959	0.0410015	0.944444	1.10705	up							0.264776	-1.91715	0.0274334	0.888889	1.09619	down
Com_452_neg	Melatonine	0	0	1	0													0.181044	-2.46559	0.0127173	1	2.75885	down
Com_1154_neg	4-[(E)-2-[(2,3,4-trimethoxyphenyl)methylidene]hydrazin-1-yl]benzoic acid	0	0	1	0													0.386265	-1.37234	0.00102958	1	1.58369	down
Com_1197_pos	Procurcumenol	0	0	1	0													0.555467	-0.848228	0.00816204	0.972222	2.08528	down
Com_2583_neg	Propyl 1-(propylsulfinyl)propyl disulfide	1	0	1	0	0.485062	-1.04376	0.0397525	0.833333	1.13536	down							0.465293	-1.10379	0.00735066	0.944444	1.03108	down
Com_1577_neg	Garcinone D	1	0	1	1	0.289009	-1.79081	0.0114033	0.888889	1.86928	down							0.228342	-2.13073	0.0198499	0.944444	1.27842	down	0.235985	-2.08323	0.0200173	0.916667	1.93813	down
Com_5681_pos	Dehydrocarvacrol	1	0	1	0	0.674696	-0.56769	0.0446286	0.888889	1.54535	down							0.576297	-0.795117	0.00053086	1	1.48474	down
Com_6158_pos	Kinabalurine F	0	1	0	0							4.6221	2.20855	0.0372475	0.944444	1.29876	up
Com_4609_neg	Phe-Trp-Ala	0	0	1	0													0.414932	-1.26905	0.00904016	0.916667	1.16017	down
Com_4663_neg	Cinegalline	0	0	1	0													0.313912	-1.67157	0.00876448	1	1.91289	down
Com_3824_neg	Deisobutyryl bakkenolide H	0	0	1	0													0.304271	-1.71657	0.000635575	1	1.61009	down
Com_1461_neg	Wushanicaritin	1	0	1	0	2.01772	1.01273	0.0451141	0.833333	1.88315	up							2.96914	1.57005	0.0287365	0.861111	1.24061	up
Com_10774_pos	Bulaquine	0	1	0	0							4.44143	2.15102	0.00455156	1	4.81608	up
Com_2083_pos	5-methyl-4-[(1R,6R)-3-methyl-6-prop-1-en-2-ylcyclohex-2-en-1-yl]benzene-1,3-diol	1	0	1	1	3.10503	1.63461	0.0262188	0.833333	2.76265	up							4.90389	2.29393	0.00167439	1	1.81254	up	0.392808	-1.3481	0.0393126	0.916667	1.43395	down
Com_488_neg	6-phospho-D-glucono-1,5-lactone	0	0	1	0													0.439829	-1.18499	0.00338387	1	1.10279	down
Com_4891_neg	Epothilone C5	0	0	1	0													0.239111	-2.06425	0.00467335	1	1.24179	down
Com_4906_neg	Terragine D	1	0	0	1	4.20413	2.07181	0.0177893	0.888889	2.40878	up													0.179017	-2.48183	0.000931791	1	2.35792	down
Com_115_neg	D-Erythronolactone	0	0	1	0													0.224035	-2.15821	7.78312e-05	1	2.02669	down
Com_12316_pos	Pharboside G	0	0	0	1																			2.14501	1.10099	0.0128644	0.944444	1.86448	up
Com_175_neg	N-formylmethionine	0	1	1	0							0.627262	-0.672861	0.0229582	0.888889	1.68736	down	0.472261	-1.08234	0.000976428	1	1.94387	down
Com_22_neg	5H-Pyrrolo[3,2-d]pyrimidine	0	1	0	0							0.15037	-2.73341	0.028201	0.916667	2.60846	down
Com_7512_pos	Threonylglutamine	1	0	0	0	1.42308	0.509019	0.0266977	0.888889	1.1598	up
Com_5343_neg	2-(S-Glutathionyl)acetyl glutathione	0	0	1	0													0.206793	-2.27374	0.00439986	1	1.16019	down
Com_10836_pos	Medroxalol	0	0	0	1																			1.78143	0.833036	0.00412166	0.972222	1.93497	up
Com_3998_neg	Sulfometuron	0	0	1	0													0.232651	-2.10376	0.00940551	0.972222	2.13129	down
Com_10739_pos	Nimbothalin	1	0	0	0	0.440573	-1.18255	0.00927668	0.916667	1.24864	down
Com_4546_pos	(2E)-9a,11a-dimethyl-2-[(4-nitrophenyl)methylidene]-hexadecahydro-1H-cyclopenta[a]phenanthren-1-one	1	0	0	0	1.41494	0.500742	0.0276272	0.888889	1.0157	up
Com_9518_pos	Nigerapyrone B	0	0	1	0													0.555061	-0.849282	0.0234037	0.861111	1.14294	down
Com_12843_pos	Methylanhydrovilangin	0	0	1	0													2.15585	1.10826	0.0324884	0.805556	1.55566	up
Com_8909_pos	Non-7-enoylcarnitine	1	0	0	0	0.338451	-1.56298	0.000679679	1	1.78563	down
Com_9179_pos	Menaquinone	1	0	0	0	1.41494	0.500742	0.0276272	0.888889	1.10395	up
Com_8263_pos	4-Hydroxyhexanoycarnitine	0	0	0	1																			1.62553	0.700908	0.0181645	0.888889	2.28977	up
Com_2227_neg	2,4-Dinitroanisole	0	0	1	0													0.460641	-1.11828	0.0142506	1	1.07564	down
Com_3276_neg	Carboxyphosphamide	0	0	0	1																			2.15682	1.1089	0.012261	0.944444	1.5898	up
Com_3244_pos	4-(1-benzofuran-2-yl)-6-hydroxy-7-methyl-2H-chromen-2-one	0	0	1	0													0.425235	-1.23367	0.00537625	1	1.02323	down
Com_59_neg	butyrylglycine	0	0	1	0													0.302753	-1.72379	0.00575485	0.944444	2.42918	down
Com_5304_pos	N-METHYLCYCLOHEXYLAMINE	0	1	0	0							2.43495	1.28389	0.0325795	0.833333	1.54514	up
Com_3940_neg	Inolin	0	0	1	0													0.409771	-1.28711	0.000714492	1	1.55911	down
Com_7366_pos	3-Oxotetradecanoic acid	0	0	0	1																			2.12506	1.0875	0.0139255	0.861111	1.18463	up
Com_9705_pos	N-Lauroyl Glutamic acid	0	0	0	1																			2.27777	1.18762	0.00299637	1	1.85391	up
Com_6183_pos	Chokol G	0	1	0	1							1.62027	0.696231	0.00150902	1	2.07575	up							1.39249	0.477663	0.0103195	0.888889	1.55942	up
Com_4091_pos	N-[2-(1-benzothiophen-3-yl)-2-hydroxyethyl]-3-(3,5-dimethyl-1,2-oxazol-4-yl)propanamide	0	1	0	0							2.41281	1.27071	0.0285782	0.861111	1.15876	up
Com_2616_neg	Phaeofuran B	0	0	1	0													0.488549	-1.03342	0.00768557	0.916667	2.15101	down
Com_8536_pos	N-[3-(Dimethylamino)propyl]dodecanamide	0	1	0	0							17.2053	4.10478	0.000882639	1	3.1545	up
Com_265_neg	Phenylacetylglycine	1	0	1	0	0.261314	-1.93614	0.0186303	0.861111	2.1554	down							0.401736	-1.31568	0.0197029	0.944444	1.27418	down
Com_4944_pos	ethyl 2-{[3-(3,4-dimethoxyphenyl)-2-methyl-4-oxo-4H-chromen-7-yl]oxy}-2-phenylacetate	0	1	0	0							3.46263	1.79187	0.0492113	0.944444	1.81608	up
Com_5011_neg	Platanionoside H	1	0	1	0	3.36995	1.75273	0.0100802	0.944444	1.9246	up							7.76918	2.95776	0.000650267	1	2.36318	up
Com_11507_pos	Piepunensine A	0	0	0	1																			3.40065	1.76581	0.00965069	0.944444	2.28048	up
Com_8520_pos	Clonostachydiol	0	0	0	1																			1.60895	0.686119	0.0424566	0.833333	1.21008	up
Com_5181_pos	Cucurbitacin E	0	1	0	0							0.53485	-0.902793	0.0034718	0.972222	3.1813	down
Com_4599_neg	15-Acetoxyeremantholide B	0	1	0	0							2.63882	1.39989	0.00191265	1	4.18384	up
Com_4442_neg	Rubescensin O	0	0	1	0													0.098933	-3.3374	0.0117035	0.888889	1.45838	down
Com_5140_neg	Kukoamine A	0	0	1	0													0.396651	-1.33406	0.000159296	1	1.51668	down
Com_8791_pos	Stemaphylline N-oxide	0	1	0	0							0.0140152	-6.15687	0.045688	0.888889	3.00641	down
Com_3990_neg	Carbocyclic thromboxane A2	0	0	1	0													0.439152	-1.18721	0.00113828	1	1.11422	down
Com_3911_pos	Linezolide	0	0	1	0													6.2886	2.65274	0.00785909	0.972222	3.09091	up
Com_1387_neg	Ophiopogonanone D	0	1	1	0							0.107121	-3.22268	0.000542348	1	4.04017	down	0.296941	-1.75175	0.000376322	1	1.46173	down
Com_5055_neg	Isochaetoglobosin J	0	0	1	0													16.4692	4.0417	2.70693e-06	1	2.19414	up
Com_5949_pos	2-Amino-3-phosphonopropionic acid	0	0	1	0													2.39462	1.2598	0.00159036	1	1.01974	up
Com_2373_neg	Benzeneacetonitrile, alpha-((((dimethylamino)carbonyl)oxy)imino)-C145	0	1	0	0							0.248375	-2.00941	0.00187366	0.972222	2.13649	down
Com_9846_pos	Lipoyllysine	0	1	0	0							0.427573	-1.22576	0.0439872	0.833333	1.54046	down
Com_10153_pos	Cardanolide	0	0	1	0													3.17195	1.66537	0.00878081	0.944444	1.14049	up
Com_4233_neg	Excisusin E	0	0	1	0													0.50797	-0.977184	0.0198427	0.944444	1.85748	down
Com_54_pos	Tetrahydrothiophene-3-ol 1,1-dioxide	1	0	0	0	0.574553	-0.799489	0.00716766	0.916667	1.73896	down
Com_1714_neg	(7S,8S)-Dihydrodehydrodiconiferyl alcohol 9'-beta-D-glucopyranoside	1	0	1	1	4.06515	2.02331	0.00729658	0.944444	3.04448	up							5.0378	2.33279	0.0015338	0.972222	2.34724	up	0.546986	-0.870423	0.0402637	0.833333	1.45571	down
Com_12001_pos	Ascorbyl stearate	0	1	0	0							0.500429	-0.998763	0.0417402	0.888889	1.86934	down
Com_4647_neg	Palau'imide	0	0	1	0													7.56463	2.91927	0.0019651	1	1.85871	up
Com_8099_pos	Methyl red	0	1	1	0							1.92602	0.945625	0.0448251	0.833333	1.18744	up	2.57786	1.36618	0.0308837	1	1.4238	up
Com_3251_neg	6,7-Dimethoxy-2-(piperazin-1-yl)quinazolin-4-amine	0	0	1	0													0.312463	-1.67824	0.0359756	0.777778	1.54267	down
Com_4271_neg	4R-Hydroxy solifenacin	0	1	0	0							0.1894	-2.40049	0.00351469	0.944444	1.78524	down
Com_3898_neg	Luzonidial A	0	1	0	0							0.341347	-1.55069	0.0137659	0.888889	2.41819	down
Com_305_neg	N3,N4-Dimethyl-L-arginine	0	1	0	0							0.148288	-2.75352	0.00425738	0.944444	1.84754	down
Com_1255_neg	3-(4-chlorophenyl)-8-[(dimethylamino)methyl]-7-hydroxy-2-methyl-4H-chromen-4-one	0	0	1	0													0.397673	-1.33035	0.000876984	1	1.82142	down
Com_12542_pos	Poricoic acid HM	1	0	1	0	3.09772	1.63121	0.0180408	0.944444	1.40366	up							4.75261	2.24872	0.000245793	1	1.27196	up
Com_10439_pos	Dopexamine	1	0	0	0	21.1779	4.40449	0.0145532	0.888889	1.8217	up
Com_2509_neg	Jioglutin C	0	0	1	0													0.220565	-2.18072	0.000200639	1	2.17267	down
Com_4501_neg	Wikstroemioidin B	0	0	1	1													0.428232	-1.22353	0.000409883	1	1.19691	down	0.520029	-0.943337	0.0161182	0.888889	1.63705	down
Com_3613_pos	all-trans-4-Oxoretinoic acid	0	1	0	0							0.477926	-1.06514	0.0253888	0.833333	1.88119	down
Com_260_neg	Citric Acid	0	0	0	1																			3.389	1.76086	0.0243604	0.861111	1.36518	up
Com_2873_neg	Fenthion oxon	0	0	0	1																			2.31915	1.2136	0.0205524	0.833333	1.76272	up
Com_12647_pos	1-O-Palmitoyl-2-O-acetyl-sn-glycero-3-phosphorylcholine	0	0	1	0													1.76007	0.815634	0.0318469	0.777778	1.19811	up
Com_11594_pos	9-OH-Risperidone	0	0	0	1																			2.17625	1.12184	0.00936957	0.916667	1.98516	up
Com_3607_pos	Propofol glucuronide	0	0	0	1																			1.60103	0.679001	0.00789011	0.972222	2.52139	up
Com_1857_neg	1-Oxa-2-oxo-3-methylcycloheptane	0	0	1	0													0.540182	-0.888482	0.00485355	1	1.37831	down
Com_11820_pos	Moricizine	0	1	0	0							3.54627	1.8263	0.00892183	1	2.02125	up
Com_2168_neg	(3Z)-4-(2,3,6-trimethylphenyl)-3-buten-2-one	0	1	0	0							3.3837	1.7586	0.00391308	1	3.80477	up
Com_3578_neg	Bromazepam	0	1	0	0							0.498175	-1.00528	0.017292	0.861111	2.19993	down
Com_4186_neg	6-Hydroxyprotopine	0	0	1	0													0.272911	-1.8735	0.00843105	1	2.3458	down
Com_912_pos	2-(3-Phenylpropyl)pyridine	0	0	0	1																			3.09132	1.62822	0.0178874	0.861111	1.62289	up
Com_12269_pos	Lys Tyr Tyr	1	0	1	0	2.39149	1.25791	0.0456002	0.805556	1.09006	up							6.24063	2.64169	7.30085e-05	1	1.18579	up
Com_4680_neg	Mizolastine	0	1	1	0							0.647059	-0.628031	0.0407247	0.888889	1.18917	down	0.554478	-0.850799	0.00763438	0.944444	1.36271	down
Com_11478_pos	Bungeiquinone	1	0	0	0	0.369836	-1.43504	0.0236563	0.861111	1.58367	down
Com_7333_pos	Valeroidine	1	1	0	0	3.27792	1.71278	0.00578198	0.972222	2.11311	up	2.69109	1.42819	0.0135064	0.944444	1.54271	up
Com_4105_neg	N(6)-methyl-AMP	1	0	0	0	0.261485	-1.9352	0.0162445	0.888889	1.21064	down
Com_409_pos	Hydroxyectoine	1	0	0	0	2.17505	1.12105	0.000359289	1	2.08968	up
Com_2329_neg	Ethylene bisdithiocarbamate	0	0	0	1																			0.213167	-2.22994	0.00238896	0.972222	1.18746	down
Com_3078_pos	Arachidonic acid	0	0	1	0													0.525747	-0.927559	0.000279265	1	2.00068	down
Com_12778_pos	Convallatoxin	1	1	1	0	6.96084	2.79926	0.00396638	0.972222	3.3843	up	2.00283	1.00204	0.0249855	0.833333	1.28676	up	4.01767	2.00636	0.00052076	1	1.72403	up
Com_2331_neg	(4S)-4-Hydroxy-5-phosphonooxypentane-2,3-dione	0	1	1	0							0.522887	-0.935428	0.0124844	0.916667	1.33055	down	0.420367	-1.25028	0.0302056	0.861111	1.20774	down
Com_11579_pos	Ridleyamide	0	0	1	0													69.7137	6.12337	5.14022e-05	1	3.14338	up
Com_414_neg	2'-Deoxyuridine	0	0	1	0													0.36458	-1.45569	0.00191432	1	2.51662	down
Com_7862_pos	Asparaginyl-Lysine	1	0	0	0	1.41494	0.500742	0.0276272	0.888889	1.43427	up
Com_311_pos	4H-thieno[3,2-b]pyrrole-5-carboxylic acid	0	0	0	1																			1.81676	0.861367	0.0304286	1	1.25274	up
Com_4660_neg	Sesartemin	0	0	1	0													0.191098	-2.38762	0.010756	1	1.36258	down
Com_2241_neg	Dictamnine	0	0	1	0													0.359774	-1.47484	0.021229	0.861111	1.21729	down
Com_1537_pos	Tyrosylalanine	1	1	0	0	2.97457	1.57268	0.0217379	0.944444	3.15895	up	0.566641	-0.819492	0.0376934	0.861111	1.94519	down
Com_1510_neg	23-Norcholic acid	0	0	1	1													0.202234	-2.3059	0.0034758	0.916667	1.81611	down	0.04248	-4.55707	7.70725e-06	1	4.86248	down
Com_10935_pos	Enterolactone 3'-sulfate	0	1	0	0							0.195473	-2.35496	0.0374683	0.861111	1.94106	down
Com_395_neg	Anisylacetone	0	0	1	0													0.402818	-1.3118	0.00172556	1	1.51033	down
Com_14157_pos	TG(20:3n6/O-18:0/18:3(9Z,12Z,15Z))	0	0	0	1																			2.45112	1.29344	0.000839329	1	1.67536	up
Com_4072_neg	oxametacin	0	0	0	1																			4.65178	2.21778	0.0016297	0.972222	2.77211	up
Com_3027_neg	lavendustin c	0	0	1	0													0.472242	-1.0824	0.0480442	0.861111	1.4664	down
Com_12444_pos	Avapritinib	0	1	0	0							0.502813	-0.991906	0.0268168	0.861111	1.48102	down
Com_3952_neg	Arg Gly Asp	0	0	1	0													0.174067	-2.52228	0.000204859	1	1.21584	down
Com_3312_pos	(2E)-1-(4-chlorophenyl)-3-(1-methyl-1H-indol-3-yl)prop-2-en-1-one	0	0	1	0													0.162464	-2.62181	0.0204478	1	1.36241	down
Com_5793_pos	(1,2,3-Trimethyl-2-cyclopropen-1-yl)benzene	0	0	1	0													3.68405	1.88129	0.0012671	1	2.77961	up
Com_2973_neg	Brassica oleracea Alkaloid	0	0	0	1																			1.58629	0.665657	0.0369446	0.833333	2.06263	up
Com_3026_neg	3-Hydroxyhippuric acid sulfate	1	0	0	0	0.293587	-1.76814	0.0130269	0.944444	3.25762	down
Com_10706_pos	homo-Plakotenin	0	0	0	1																			1.66181	0.732754	0.0496768	0.861111	1.12268	up
Com_9874_pos	Myristyltrimethylaminium bromide	1	0	0	0	2.3202	1.21425	0.0082764	0.916667	1.12817	up
Com_5271_neg	3-demethylubiquinol-6	0	0	1	0													0.616607	-0.697576	0.0414943	0.805556	1.10677	down
Com_911_pos	L-Histidine trimethylbetaine	1	0	0	0	2.24214	1.16488	0.0349126	0.944444	1.2244	up
Com_203_neg	D-Mannitol	0	0	1	0													0.315093	-1.66615	0.000176309	1	2.39989	down
Com_12780_pos	Crenulatoside C	1	0	0	0	1.41494	0.500742	0.0276272	0.888889	1.05594	up
Com_3761_neg	(3R)-3,19-dihydroxynonadecanoic acid	0	0	1	0													0.505247	-0.984939	0.00174816	1	1.26497	down
Com_6531_pos	3',4',5,6,7-Pentahydroxyflavone	0	1	0	0							0.433572	-1.20565	0.00544087	0.972222	1.57928	down
Com_12948_pos	PC(20:4(6Z,8E,10E,14Z)-2OH(5S,12R)/2:0)	1	0	0	0	5.64759	2.49764	0.000501258	0.972222	1.74689	up
Com_7964_pos	Acanthomine A	0	0	1	0													0.498674	-1.00383	0.0168576	0.888889	1.15971	down
Com_4487_neg	Sericetin	0	0	1	0													0.247794	-2.01279	8.78115e-05	1	1.9119	down
Com_4728_pos	8-{[bis(2-methoxyethyl)amino]methyl}-4,7-dihydroxy-3-(2-methoxyphenyl)-2H-chromen-2-one	0	1	0	0							2.18807	1.12966	0.0333272	0.888889	2.6168	up
Com_204_neg	1-Phenyl-1-propanol	0	0	1	0													0.495898	-1.01189	0.0239038	0.888889	1.84488	down
Com_3289_neg	Distichonic acid B	0	0	0	1																			2.33999	1.2265	0.00417384	0.972222	3.67885	up
Com_1173_pos	D-Pinitol	0	1	0	0							0.185213	-2.43274	0.00125531	0.972222	1.51383	down
Com_5238_pos	Maltohexaose	0	1	0	0							5.7919	2.53404	0.00054649	1	3.89732	up
Com_2980_neg	Tridecanoylglycine	0	0	1	0													0.586164	-0.770624	0.01478	0.944444	1.09416	down
Com_4473_pos	3beta-Hydroxy-5-cholestenoic acid	0	0	1	0													4.12522	2.04447	0.00896225	0.944444	1.54181	up
Com_10235_pos	Tricalysiolide B	0	0	1	0													2.29083	1.19587	0.00518713	1	1.21462	up
Com_3066_neg	4',6-Dichloroflavan	1	0	0	0	0.338945	-1.56088	0.0460264	0.861111	2.4833	down
Com_4380_pos	N'-[(6-hexyl-7-hydroxy-2-oxo-2H-chromen-3-yl)carboximidoyl]benzohydrazide	0	1	0	0							2.17147	1.11867	0.0150478	0.944444	1.48746	up
Com_1720_neg	LPG(18:1(9Z))	0	0	1	0													0.292609	-1.77296	0.0204658	0.888889	1.59466	down
Com_1519_neg	7-hydroxy-3-(4-methoxyphenoxy)-2-methyl-8-[(morpholin-4-yl)methyl]-4H-chromen-4-one	0	1	1	0							2.06641	1.04713	0.00282857	0.972222	1.34445	up	0.266517	-1.9077	0.0251366	1	2.18999	down
Com_1533_neg	7,12-diketolithocholic acid	1	0	0	0	4.19217	2.0677	0.0413711	0.861111	1.74758	up
Com_10046_pos	5alpha,17alpha-Pregn-2-en-20-yn-17-ol acetate	0	0	0	1																			0.0383106	-4.70611	0.000161059	1	4.44818	down
Com_167_neg	Oct-1-en-3-ol	0	0	1	0													0.510438	-0.970193	0.0247232	0.972222	1.62284	down
Com_2_neg	(S)-3-Hydroxybutanoic acid	0	0	1	0													0.203726	-2.2953	0.0132061	0.888889	1.66722	down
Com_4306_neg	Xaliproden	0	0	0	1																			2.23226	1.1585	0.00115358	0.972222	1.70582	up
Com_4590_pos	Roquefortine C	1	0	0	0	1.41494	0.500742	0.0276272	0.888889	1.06605	up
Com_3281_neg	4-Acetoxy-10-hydroxy-2,8-neolemnadien-5-one	0	0	1	0													0.497596	-1.00695	0.00333161	1	1.44605	down
Com_2408_neg	Threonylthreonine	1	0	0	0	0.0797542	-3.6483	0.0384798	0.861111	1.51569	down
Com_4270_neg	Gibberellin A52	0	0	1	0													0.424656	-1.23563	0.00113305	0.972222	1.66411	down
Com_4090_neg	trichosetin	1	0	0	0	3.09792	1.6313	0.00784146	1	1.19395	up
Com_11328_pos	24(28)-Dehydroergosterol	1	0	0	0	3.82793	1.93657	0.00474973	0.916667	1.29365	up
Com_1589_pos	2,4-D	1	0	0	0	3.1858	1.67166	0.0150128	1	4.45018	up
Com_12407_pos	Lapidolidin	1	0	1	0	5.12914	2.35872	0.0111382	0.916667	3.25196	up							2.30133	1.20247	0.00676198	0.944444	1.20555	up
Com_3592_neg	Pregnenolone	1	0	1	0	0.546074	-0.872832	0.022861	0.833333	1.29122	down							0.489524	-1.03055	0.000572374	1	1.18167	down
Com_3730_neg	Beilcyclone A	0	0	1	0													0.287921	-1.79626	3.9168e-05	1	2.42786	down
Com_1775_neg	1-[(3alpha,5beta,7alpha)-3,7-Dihydroxycholan-24-oate] beta-D-Glucopyranuronic Acid	0	0	0	1																			2.13018	1.09098	0.0364047	0.861111	2.18677	up
Com_4962_neg	Imatinib	0	0	0	1																			2.44052	1.28719	0.0424407	0.861111	2.20127	up
Com_908_pos	BU224	1	0	0	0	1.35949	0.443063	0.0286491	0.861111	2.1028	up
Com_12115_pos	Mycotrienol I	0	0	0	1																			1.65987	0.731072	0.0466513	0.805556	1.81159	up
Com_5749_pos	2,5-Furandicarboxylate	1	0	0	0	1.68093	0.749259	0.00331634	0.916667	3.37145	up
Com_4119_neg	1alpha-Hydroxycorticosterone	0	0	1	0													0.373337	-1.42145	0.0499481	0.916667	1.72467	down
Com_3714_neg	Thymoquinol 2-O-beta-glucopyranoside	1	1	0	0	0.349729	-1.51569	0.0187722	0.861111	1.63316	down	0.0529585	-4.23899	1.01826e-05	1	3.79228	down
Com_354_neg	Perfluorobutyric acid	0	0	1	0													0.465652	-1.10267	0.000240903	1	1.37025	down
Com_4328_neg	Thalihazine	1	0	1	0	0.302233	-1.72626	0.0198709	0.888889	1.89018	down							0.183096	-2.44933	0.0108704	0.861111	2.19722	down
Com_473_neg	L-Alanyl-L-Phenylalanine	0	0	1	0													0.15443	-2.69497	0.0100003	0.944444	1.30926	down
Com_1755_pos	6-Fluorotryptophan	0	0	0	1																			2.91712	1.54455	0.0236439	0.888889	1.86616	up
Com_4493_neg	3beta-Hydroxy-15-[3-methylvaleryloxy]-ent-labda-7,13E-dien	0	0	1	1													4.33167	2.11492	0.00876207	0.944444	1.92835	up	0.317192	-1.65657	0.0358955	0.861111	1.58656	down
Com_3385_pos	Palmitoylethanolamide	1	0	0	0	1.8455	0.884011	0.00829861	0.888889	2.16317	up
Com_11974_pos	Simvastatin	0	1	0	0							2.47265	1.30606	0.0233321	0.888889	2.75005	up
Com_23_neg	DL-Threonine	0	0	1	0													0.523426	-0.933943	0.0101332	0.916667	1.00235	down
Com_12502_pos	Isoamoritin	0	0	1	0													0.115374	-3.11561	0.000517222	0.944444	1.94359	down
Com_11428_pos	3-hydroxy-24,25,26,27-tetranortirucall-7-ene-23(21)-lactone	1	0	1	0	2.80845	1.48977	0.00875628	0.916667	1.11658	up							3.56259	1.83293	0.0085323	0.972222	1.13509	up
Com_4950_neg	Zhankuic acid C	1	0	0	0	2.4447	1.28966	0.03119	0.916667	1.0379	up
Com_10568_pos	4-Hydroxydecanedioylcarnitine	0	0	0	1																			3.2257	1.68961	0.000301517	1	1.40713	up
Com_4409_pos	Nomegestrol acetate	0	1	0	0							7.20647	2.84929	0.00206653	0.944444	1.82287	up
Com_11464_pos	Euchrenone a1	0	0	0	1																			2.22718	1.15522	0.0048089	1	1.37753	up
Com_2358_pos	Arborine	0	0	0	1																			2.8281	1.49983	0.039864	0.972222	3.75361	up
Com_7_neg	4-Carboxypyrazole	0	0	1	0													0.377449	-1.40565	0.0201723	0.916667	1.56177	down
Com_4262_neg	Chlorflavonin	0	0	1	0													0.412372	-1.27798	0.000813749	1	1.32508	down
Com_2053_neg	3-chloro-2-hydroxypropane-1-sulfonate	0	0	1	0													0.48676	-1.03872	0.0137171	0.944444	1.21496	down
Com_665_neg	Ornidazole	0	1	0	0							0.045198	-4.4676	0.000726575	1	4.30261	down
Com_4824_pos	Ponasterone A	1	0	1	0	2.0646	1.04586	0.0243642	0.888889	1.33269	up							2.25906	1.17573	0.0221356	0.944444	1.28876	up
Com_11746_pos	(9Z,11E,13Z)-Octadeca-9,11,13-trienoylcarnitine	0	1	0	0							0.41266	-1.27697	0.0348763	0.888889	1.44425	down
Com_5958_pos	1,2,4,6-Tetrathiepane	1	0	0	0	2.23734	1.16179	0.0387536	0.861111	1.85925	up
Com_3024_neg	(3R)-3,15-dihydroxypentadecanoic acid	0	0	0	1																			2.057	1.04054	0.00227559	0.972222	3.10574	up
Com_4013_neg	2-(3,4,5-Trimethoxybenzoyl)-4,4-diethyl-3,5-isoxazolidinedione	0	1	0	0							2.55416	1.35285	0.030063	0.833333	1.10436	up
Com_3768_neg	Cocapropylene	0	0	1	0													0.409781	-1.28707	0.00432589	1	1.88792	down
Com_392_neg	naphthionate	0	0	0	1																			2.07822	1.05535	0.00967861	0.944444	1.60205	up
Com_7408_pos	(-)-2,3-Dihydro-6-methoxy-2-methyl-naphtho[1,2-b]furan-4,5-dione	1	0	0	0	2.7798	1.47498	0.00707837	0.888889	1.83363	up
Com_4429_neg	isoadenolin C	0	1	1	1							1.91404	0.936621	0.00135613	1	1.01868	up	0.266295	-1.9089	0.0271979	0.861111	1.51307	down	1.96519	0.974667	0.0207703	0.861111	1.31367	up
Com_2626_pos	Obtusifolin	0	0	0	1																			0.0912075	-3.4547	0.0016235	1	3.69224	down
Com_2851_neg	5alpha-Androstane	0	0	1	0													0.264719	-1.91746	0.000345317	1	2.51939	down
Com_11986_pos	N-Arachidonoyl Histidine	1	0	0	0	0.424113	-1.23748	0.0205166	1	1.11832	down
Com_3965_neg	Irisresorcinol	1	0	0	0	2.16371	1.11351	0.0408564	0.861111	1.07417	up
Com_1793_neg	Thymopentin	1	0	1	0	0.375149	-1.41446	0.0108411	1	1.53571	down							2.52515	1.33637	0.0280065	0.888889	1.03663	up
Com_2098_neg	8-Hydroxy-7-methylguanine	0	0	1	0													0.0627177	-3.99498	0.00343922	0.916667	2.1545	down
Com_2382_neg	(S)-3-[(Cyanophenylmethyl)amino]-3-oxopropanoic acid	0	0	1	0													0.456894	-1.13007	0.0450154	0.972222	1.74436	down
Com_778_neg	(-)-Sparteine	0	0	1	0													0.419426	-1.25351	0.00342512	0.944444	1.93467	down
Com_12192_pos	Cytochalasin T	0	0	1	0													56.68	5.82477	5.03833e-07	1	2.80176	up
Com_1206_pos	Lysylalanine	1	0	0	0	1.42308	0.509019	0.0266977	0.888889	1.05064	up
Com_2286_pos	Sphingosine (d17:1)	0	1	0	0							6.24642	2.64303	0.0147831	0.944444	1.69557	up
Com_7834_pos	Suprofen	0	0	1	0													0.214978	-2.21774	0.0132258	0.972222	1.66275	down
Com_8386_pos	Micropine	0	1	0	0							0.492472	-1.02189	0.0197156	0.833333	1.54448	down
Com_12213_pos	Corticatic acid A	1	0	1	0	2.64225	1.40177	0.0171885	0.916667	1.48183	up							19.3207	4.27208	5.75133e-06	1	2.98516	up
Com_9559_pos	Lonchocarpene	1	0	0	0	0.361003	-1.46992	0.0172995	0.888889	2.16959	down
Com_12307_pos	Epothilone G1	0	0	0	1																			1.44198	0.528054	0.0415382	0.861111	1.50761	up
Com_1589_neg	Paxilline	0	0	1	1													0.559757	-0.837127	0.000401127	0.972222	1.1949	down	1.80007	0.848055	0.0118321	0.944444	1.87326	up
Com_4161_neg	Isatidine	0	1	0	0							4.53113	2.17987	0.00213873	1	2.31143	up
Com_6280_pos	(-)-Chrysogine	0	1	0	0							9.91624	3.30979	0.0168778	0.888889	1.99988	up
Com_2308_pos	Androstenedione	1	0	0	1	1.35761	0.441067	0.048577	0.805556	1.48907	up													1.54299	0.625727	0.0395261	0.916667	2.62769	up
Com_2690_neg	5-Methoxysalicylic acid sulfate	0	1	0	0							0.587653	-0.766963	0.00369294	0.972222	1.38944	down
Com_11888_pos	Arg Glu Met	1	0	0	0	2.38567	1.25439	0.032413	0.861111	1.17924	up
Com_11751_pos	Calealactone B	1	0	0	0	1.78832	0.838601	0.0400774	0.861111	1.49802	up
Com_7995_pos	5'-Dehydroadenosine	0	0	1	0													2.8615	1.51677	0.0296323	1	2.30384	up
Com_573_neg	Damascenone	1	0	1	0	0.623069	-0.682536	0.0241345	0.833333	1.28357	down							0.528634	-0.91966	0.00428257	1	1.40998	down
Com_5939_pos	3-HYDROXY-4-METHOXYBENZOIC ACID	1	0	0	0	2.00767	1.00552	0.0314344	0.833333	1.49202	up
Com_2540_neg	2-Hydroxy-3-carboxybenzalpyruvate	0	0	1	0													0.558515	-0.840333	0.0205069	0.916667	1.98425	down
Com_5258_neg	Pipercyclobutanamide A	0	0	1	0													0.580493	-0.78465	0.00858503	0.972222	1.87825	down
Com_2186_pos	11-Maleimidoundecanoic acid	0	0	1	0													0.290069	-1.78553	0.00286788	1	2.61983	down
Com_185_neg	L-Gulose	0	0	1	0													0.515189	-0.956827	0.0095164	1	1.74799	down
Com_12333_pos	Trp Tyr Leu	0	0	0	1																			0.430453	-1.21607	0.0469455	0.861111	1.51842	down
Com_3988_neg	Alfadolone	1	0	1	0	0.447935	-1.15864	0.0328618	0.777778	1.3454	down							0.231458	-2.11118	0.000945305	1	2.02427	down
Com_3983_neg	Foeniculoside VII	0	0	1	0													0.500595	-0.998284	0.00318383	1	2.61764	down
Com_9384_pos	Maremycin D2	0	0	0	1																			1.79877	0.847013	0.0215174	0.888889	2.10587	up
Com_2982_neg	5-(Hydroxyphenyl)-gamma-valerolactone-O-sulphate	0	0	1	0													0.295678	-1.7579	0.000431013	1	1.88447	down
Com_8132_pos	Bupranolol	0	1	0	0							2.9364	1.55405	0.00422517	0.944444	2.31335	up
Com_9232_pos	Spiranthol A	1	0	0	0	0.375143	-1.41449	0.00787029	0.944444	1.28072	down
Com_4266_neg	Abafungin	0	0	1	0													0.619808	-0.690107	0.0218357	0.888889	1.12231	down
Com_11650_pos	Feigrisolide D	0	0	1	0													6.77847	2.76096	0.00163047	1	2.09679	up
Com_5989_pos	1,1,5-trimethyl-1,2-dihydronaphthalene	1	0	1	0	3.21233	1.68362	0.00743278	0.944444	1.93718	up							7.78812	2.96128	0.00152612	1	3.03158	up
Com_1733_neg	Tauro-omega-muricholic acid	1	0	1	0	3.02566	1.59725	0.0200547	0.861111	2.90874	up							51.3263	5.68163	6.87439e-06	1	2.71846	up
Com_10718_pos	N-Acetyl-S-trans,trans-farnesyl-L-cysteine	0	1	0	1							0.253936	-1.97747	0.0314593	0.944444	3.71544	down							0.587876	-0.766417	0.0391212	0.861111	1.15457	down
Com_12930_pos	Reserpine	0	0	1	0													0.481159	-1.05541	0.0262416	0.805556	1.09048	down
Com_4167_neg	Orotidylic acid	0	0	1	0													0.118405	-3.07819	0.0020914	1	1.81775	down
Com_8004_pos	Esprocarb	0	0	0	1																			2.24285	1.16533	0.000507248	1	2.77498	up
Com_4206_neg	N-Palmitoyl Asparagine	0	0	1	0													0.377722	-1.4046	0.000756682	1	1.45403	down
Com_1084_neg	Indeno[1,2,3-cd]pyrene	0	0	0	1																			2.20716	1.14219	0.00120393	0.972222	1.19617	up
Com_11912_pos	HC Toxin	1	0	0	0	2.04582	1.03268	0.0188154	0.861111	1.49243	up
Com_5225_neg	Phomalide	0	1	0	0							2.7491	1.45896	0.00630958	1	1.71429	up
Com_3992_neg	m-Carboxyphenyl phenylacetamidomethylphosphonate	0	0	1	0													0.434166	-1.20368	0.00149035	1	1.75324	down
Com_822_neg	2-[4-(1-benzofuran-2-yl)-1,3-thiazol-2-yl]acetonitrile	1	0	1	0	0.517816	-0.949489	0.0388612	0.805556	1.32192	down							0.426474	-1.22947	0.000484029	1	1.24965	down
Com_7200_pos	8-Dehydro-3-deoxy-D-manno-octulosonate	0	1	0	0							0.263	-1.92687	0.0204375	0.916667	2.28314	down
Com_12811_pos	Deserpidine	0	1	0	0							0.483099	-1.04961	0.0487873	0.888889	2.04972	down
Com_3692_neg	Fortunolide B	0	0	1	0													0.525618	-0.927912	0.00504019	1	1.55681	down
Com_4127_neg	Stemocurtisine N-Oxide	0	0	1	0													6.66223	2.73601	0.000121568	1	1.94792	up
Com_9219_pos	Sulfadimethoxine	0	0	1	0													4.5381	2.18209	0.00323799	1	1.40376	up
Com_3210_pos	2-[3-(1,3-benzoxazol-2-yl)phenyl]-1,3-benzoxazole	0	0	0	1																			1.99583	0.996991	0.00290727	1	1.73549	up
Com_9158_pos	Fingolimod	0	0	1	0													0.488113	-1.03471	0.000257236	1	1.58211	down
Com_2783_neg	Lyngbic acid	0	0	1	0													0.516068	-0.954366	0.00372507	1	1.24652	down
Com_154_neg	Phenol sulfate	1	0	0	0	0.234829	-2.09032	0.00970658	0.916667	1.18303	down
Com_5096_neg	Trilobolide	0	0	1	0													6.54028	2.70935	3.45319e-05	1	1.61306	up
Com_726_pos	Methyl geranate	0	0	0	1																			1.56686	0.647876	0.00776859	0.972222	1.49421	up
Com_430_neg	Mukanadin C	0	0	1	0													0.366702	-1.44732	0.00335871	1	1.02139	down
Com_5182_pos	Biliverdin	0	0	1	0													1.84703	0.885204	0.0188315	0.888889	2.643	up
Com_5134_neg	Miotoxin A	1	0	1	0	0.311737	-1.6816	0.022224	0.972222	1.53618	down							0.143433	-2.80155	0.0029211	1	2.14639	down
Com_861_neg	pentyl 6-nitro-2-oxo-2,3-dihydro-1,3-benzoxazole-3-carboxylate	0	1	1	0							0.386002	-1.37332	0.0136368	0.888889	1.62085	down	0.469189	-1.09176	0.00400638	0.972222	1.07047	down
Com_9837_pos	2-(alpha-D-Glucosyl)-sn-glycerol 3-phosphate	0	1	0	0							0.50603	-0.982705	0.0252081	0.888889	2.15008	down
Com_10946_pos	Triptiliocoumarin	1	0	0	0	3.46094	1.79116	0.0248837	0.888889	1.10339	up
Com_11454_pos	MG(0:0/22:6(4Z,7Z,10Z,13Z,16Z,19Z)/0:0)	0	0	1	0													3.83343	1.93863	0.00112926	1	1.90713	up
Com_4791_neg	N-Docosahexaenoyl Glutamine	0	1	0	0							0.43155	-1.2124	0.0225348	0.861111	1.10188	down
Com_4618_neg	Toxin HT 2	1	0	0	0	0.449231	-1.15447	0.0497702	0.861111	1.30146	down
Com_1788_neg	L(-)-Glutathione	0	0	1	0													0.185135	-2.43335	0.000880482	1	1.07299	down
Com_1649_neg	Glycohyocholic acid	1	0	1	0	3.26904	1.70887	0.0209786	0.833333	3.26192	up							11.5107	3.52491	1.23522e-05	1	2.46085	up
Com_8845_pos	Phenyl 2-acetamido-2-deoxy-alpha-D-glucopyranoside	1	1	0	0	1.41494	0.500742	0.0276272	0.888889	1.01645	up	0.721393	-0.471143	0.0404727	0.888889	1.18659	down
Com_2131_neg	Pseudoecgonine	0	0	1	0													0.396268	-1.33545	0.00668954	0.944444	1.08814	down
Com_603_pos	1H-Indole-3-acetamide	1	1	0	0	1.60112	0.679079	0.0352402	1	1.1675	up	1.45666	0.542661	0.0377146	0.888889	1.20078	up
Com_4139_neg	Ciprostene	0	0	1	0													0.419318	-1.25388	0.000153906	1	1.34357	down
Com_4562_neg	Dichotomoside E	0	0	1	0													0.26791	-1.90018	0.0233532	1	2.0598	down
Com_5582_pos	2-Methylnaphthalene	0	0	1	0													0.602768	-0.730326	0.00168251	1	1.38617	down
Com_12337_pos	Glucosilsteviol	1	0	1	0	1.94723	0.961421	0.0302399	0.833333	2.7788	up							74.7698	6.22438	0.00353418	0.972222	2.23476	up
Com_2899_neg	3beta-Chlorodehydrocostuslactone	0	0	0	1																			2.20394	1.14008	0.00196001	0.972222	3.26992	up
Com_5178_neg	Pulcherrin C	1	0	0	1	3.89535	1.96175	0.0308286	0.888889	1.78935	up													0.102633	-3.28443	0.00785126	0.916667	2.36939	down
Com_3344_neg	3-(8,11,14-Pentadecatrienyl)phenol	0	0	1	0													0.291886	-1.77652	3.9814e-06	1	2.28653	down
Com_9847_pos	(-)-Tetrodecamycin	0	1	0	0							0.24232	-2.04502	0.0092046	0.944444	2.4679	down
Com_5097_neg	Communesin C	1	0	0	0	5.93223	2.56857	0.0131306	0.944444	3.51183	up
Com_9647_pos	12alpha-Methylpregna-4,9(11)-diene-3,20-dione	0	0	1	0													0.507921	-0.977324	0.000537541	1	1.33408	down
Com_2546_neg	Carboxyibuprofen	1	1	1	0	0.475569	-1.07227	0.0181246	0.888889	1.28584	down	3.08438	1.62498	0.00288081	1	2.07851	up	0.521511	-0.93923	0.0222414	1	1.08309	down
Com_1212_neg	N-linoleoylglycine	0	0	0	1																			4.17042	2.06019	0.0120731	0.916667	1.21931	up
Com_2661_neg	[(1R,5R)-5-(6-Aminopurin-9-yl)cyclohex-3-en-1-yl]methanol	0	0	1	0													0.312336	-1.67883	0.000109065	1	2.87694	down
Com_1910_neg	Triacetate	0	1	1	0							2.69322	1.42933	0.000239701	1	2.22915	up	0.525524	-0.928173	0.0252003	0.833333	1.28421	down
Com_2800_neg	4'-Thiothymidine	0	0	1	0													0.275582	-1.85945	0.00368201	1	1.177	down
Com_2020_pos	Emodin anthrone	0	0	0	1																			0.261274	-1.93636	0.0200019	0.916667	3.11917	down
Com_2285_neg	gamma-Glutamylglycine	0	0	1	0													0.456792	-1.13039	0.00404391	0.972222	2.3185	down
Com_3216_neg	Speradine G	0	0	1	0													0.516283	-0.953766	0.00843962	1	2.33796	down
Com_2257_neg	7-Hydroxy-10-deoxyeucommiol	0	0	1	0													0.495126	-1.01413	0.0226925	0.888889	1.61913	down
Com_12978_pos	PC(2:0/20:3(5Z,11Z,14Z)-O(8,9))	0	0	1	0													3.12668	1.64463	0.0090089	1	1.62801	up
Com_12922_pos	Avermectin A2b aglycone	1	0	0	0	1.41494	0.500742	0.0276272	0.888889	1.14577	up
Com_12785_pos	Asclepin	1	0	0	0	5.07149	2.34241	0.0165393	0.944444	1.68832	up
Com_3566_neg	Ficiolide G	1	0	1	0	0.573589	-0.80191	0.0149651	0.916667	2.06463	down							0.583568	-0.777026	0.0235278	0.833333	1.90332	down
Com_5649_pos	3-(Methylthio)hexanal	0	0	1	0													0.198284	-2.33436	0.035122	0.916667	2.58848	down
Com_4681_neg	Epigrandisin	1	0	0	1	0.176292	-2.50396	0.0026151	0.972222	1.21272	down													0.18912	-2.40263	0.00561164	1	1.4958	down
Com_12319_pos	Ditaxin	1	1	1	0	2.05611	1.03992	0.00762204	0.888889	1.953	up	1.92821	0.947264	0.0192827	0.888889	2.10825	up	2.28369	1.19137	0.00403308	0.944444	1.96945	up
Com_4413_pos	6,15-diketo-13,14-dihydro Prostaglandin F1alpha	1	0	0	0	2.25438	1.17273	0.000801943	0.972222	2.20104	up
Com_3625_neg	Rengyoside B	1	0	0	0	0.248251	-2.01013	0.0133544	0.888889	1.28597	down
Com_1389_neg	THROMBOXANE B2	0	0	1	0													0.486352	-1.03993	0.00296465	0.972222	1.02589	down
Com_10434_pos	5,7-Megastigmadien-9-ol glucoside	0	1	0	0							0.114617	-3.1251	0.0072923	0.944444	1.6269	down
Com_8727_pos	Chlorantene B	0	0	1	1													0.257278	-1.9586	0.0283833	0.916667	1.61591	down	1.86373	0.898189	0.004779	0.916667	1.1714	up
Com_10746_pos	Platenolide A	0	1	1	0							0.370612	-1.43202	0.000503457	1	2.91685	down	0.543103	-0.880702	0.0211123	0.888889	1.47767	down
Com_2836_neg	Phorbazole D	1	0	0	0	2.68893	1.42703	0.0431185	0.888889	2.07259	up
Com_4360_pos	Droloxifene	0	0	0	1																			0.53043	-0.914766	0.0149156	1	1.12434	down
Com_6423_pos	N-Methyldodecylamine	0	1	0	0							40.1075	5.3258	0.00498181	1	2.30241	up
Com_53_pos	2-Diethylaminoethanol	0	0	0	1																			2.46424	1.30114	0.000562998	1	1.99533	up
Com_4979_neg	LysoPE(20:5(5Z,8Z,11Z,14Z,17Z)/0:0)	1	0	1	0	0.470781	-1.08687	0.0478272	0.75	1.88782	down							0.477289	-1.06706	0.00994135	0.944444	1.54529	down
Com_4076_neg	Veranisatin D	0	0	1	0													0.315297	-1.66522	0.0359268	1	2.20571	down
Com_10895_pos	Tuberostemonine N	1	0	0	0	1.42308	0.509019	0.0266977	0.888889	1.00016	up
Com_10963_pos	Celabenzine	0	1	0	0							3.13105	1.64665	0.0241041	0.916667	2.59481	up
Com_9214_pos	Melophlin M	0	0	0	1																			1.66554	0.735989	0.0483799	0.861111	1.5318	up
Com_4127_pos	Calycanthine	1	0	0	0	0.429301	-1.21994	0.00215437	1	1.26679	down
Com_3838_neg	3alpha-(3,4,5-Trimethoxybenzoyloxy)nortropan-6beta-ol	0	0	1	0													0.395356	-1.33878	0.00174456	1	1.21603	down
Com_6408_pos	(-)-Hydroxydihydrobovolide	0	1	0	0							1.66981	0.739681	0.0260273	0.833333	1.05024	up
Com_1889_neg	1,2,3,4-Tetrahydroquinoline	0	0	1	0													0.509781	-0.97205	0.0299998	0.916667	2.1551	down
Com_1968_neg	Nonane-4,6-dione	0	0	1	0													0.384894	-1.37747	0.00209109	1	1.30378	down
Com_25_neg	Taurine	0	0	1	1													0.510778	-0.969231	0.00602699	1	1.53532	down	1.75438	0.810962	0.00462535	0.972222	1.83521	up
Com_638_neg	Cidofovir	0	0	1	0													0.559146	-0.838702	0.0189813	0.916667	1.63832	down
Com_9997_pos	3-(2,4-Cyclopentadien-1-ylidene)-5alpha-androstan-17beta-ol	0	0	1	0													12.6755	3.66397	5.11814e-05	1	2.44795	up
Com_4480_neg	Botcinic acid	0	0	1	0													0.250162	-1.99907	0.000451721	1	1.04001	down
Com_5002_neg	Millewanin B	1	0	1	0	0.524141	-0.931974	0.0058266	0.916667	1.75527	down							0.630557	-0.665302	0.013372	0.888889	1.21451	down
Com_4978_neg	Malycorin B	0	0	1	1													0.198836	-2.33035	0.00161186	1	2.10964	down	0.212335	-2.23559	0.042073	0.861111	2.18526	down
Com_9904_pos	17-(1h-Imidazol-1-yl)androsta-4,16-diene-3-one	1	0	0	0	2.954	1.56267	0.00230311	0.972222	2.12064	up
Com_1140_pos	N,N-Dimethyldodecylamine	0	1	0	0							21.9912	4.45885	0.0026562	1	2.94567	up
Com_440_neg	Undecylenic acid	0	0	1	0													0.502187	-0.993702	0.00254189	0.944444	1.81152	down
Com_7075_pos	(1S)-7-Methoxy-1,2-dihydrocadalene	1	0	1	0	2.23752	1.1619	0.0330891	0.777778	2.33348	up							3.20941	1.68231	0.00229066	0.972222	2.07255	up
Com_1370_neg	Di-O-methyldemethoxycurcumin	1	0	1	0	0.501603	-0.995383	0.00798113	0.916667	1.54232	down							0.598637	-0.740246	0.0418468	0.833333	1.21067	down
Com_1902_neg	Myrothenone B	0	0	1	0													0.433343	-1.20642	0.00108986	1	2.39833	down
Com_4057_neg	1alpha,5alpha-Dimercaptoandrostane-3alpha,17beta-diol	0	1	0	0							0.179735	-2.47606	0.042653	0.888889	1.47463	down
Com_4264_neg	Enterolactone 3''-sulfate	0	0	1	1													0.482889	-1.05024	0.00117643	1	1.36369	down	0.476715	-1.0688	0.00140551	0.944444	2.19292	down
Com_11716_pos	ergotaman	0	1	0	0							2.93029	1.55104	0.00183842	1	1.79446	up
Com_4747_neg	Xenortide B	0	0	1	0													0.125788	-2.99093	0.00138768	1	2.35958	down
Com_4975_neg	Virescenoside N	1	0	1	0	3.03952	1.60385	0.0275702	0.777778	3.0178	up							29.7822	4.89638	2.30834e-07	1	3.05348	up
Com_9400_pos	(-)-Arborescidine B	0	1	0	0							0.621676	-0.685766	0.0142078	0.944444	1.60192	down
Com_100_neg	Pimelic acid	0	0	1	0													0.439787	-1.18512	0.00112075	1	2.04763	down
Com_10976_pos	Vomicine	0	1	0	0							2.5346	1.34176	0.0159882	0.888889	1.16318	up
Com_4752_neg	Cajaisoflavone	0	0	1	0													0.444405	-1.17005	0.00776032	0.916667	1.18032	down
Com_3065_neg	2-C-Methyl-D-erythritol 2,4-cyclodiphosphate	0	0	1	0													0.117104	-3.09413	0.0108799	0.972222	1.70438	down
Com_5203_neg	Nonadecylresorcinol glucuronide	0	1	0	0							0.343086	-1.54336	0.00753357	1	1.8744	down
Com_584_pos	Quinoline-4-carboxylic acid	0	1	0	0							2.48897	1.31555	0.0289647	0.916667	1.71743	up
Com_10541_pos	Yuheinoside	0	1	0	0							0.213496	-2.22772	0.0152406	0.972222	1.93623	down
Com_11369_pos	Merresectine C	1	0	0	0	1.41494	0.500742	0.0276272	0.888889	1.04416	up
Com_3897_neg	Zapotin	0	1	0	0							0.245304	-2.02736	0.00843573	1	3.00932	down
Com_6972_pos	Osilodrostat	1	0	0	1	2.06876	1.04877	0.0341682	0.861111	1.14844	up													2.22971	1.15685	0.000652631	1	1.2653	up
Com_5187_neg	Vittarin E	0	0	1	0													4.37283	2.12857	0.00012326	1	1.3908	up
Com_11461_pos	Aconasutine	1	0	0	0	0.408096	-1.29302	0.0359602	0.944444	1.90612	down
Com_7057_pos	H-Pro-Asp-OH	0	1	1	1							1.5578	0.639514	0.00194955	1	1.5709	up	0.342948	-1.54394	0.000382399	1	2.80832	down	1.50107	0.585995	0.0035696	1	1.59521	up
Com_9361_pos	dapdiamide C	0	0	1	0													2.62238	1.39088	0.0272559	0.944444	1.86949	up
Com_3109_neg	12-HHTrE	0	1	1	0							0.624524	-0.679172	0.0401621	0.861111	1.55734	down	0.580783	-0.783929	0.0240074	0.888889	1.31317	down
Com_147_neg	1,2-Cyclohexanedione	0	0	1	0													0.467969	-1.09552	0.00140171	1	1.73328	down
Com_4886_neg	Macimorelin	0	1	0	0							3.56278	1.833	0.0217782	0.888889	1.71191	up
Com_6169_pos	(+/-)-3-[(2-methyl-3-furyl)thio]-2-butanone	0	1	0	1							1.95652	0.96829	0.00573796	0.944444	1.28516	up							2.33495	1.22339	0.020075	0.861111	2.31792	up
Com_3584_neg	cis-6,6a-Dihydroxymaackiain	0	0	1	0													0.444137	-1.17092	0.00245537	1	1.49875	down
Com_4424_pos	Cyclopamine	0	1	0	0							19.5172	4.28667	0.00773956	0.944444	2.36329	up
Com_9702_pos	Crassifolazonine	1	0	0	0	1.41494	0.500742	0.0276272	0.888889	1.00507	up
Com_4767_neg	Leucopelargonidin 3-O-glucoside	0	1	0	0							2.08059	1.05699	0.0355196	0.861111	2.51111	up
Com_3338_neg	Pseudoanisatin	0	0	1	0													0.40065	-1.31959	0.00148476	1	2.11414	down
Com_4218_neg	Nabilone	0	0	1	0													0.50453	-0.986989	0.0178496	0.916667	1.52927	down
Com_1152_neg	Dihydrobonducellin	0	1	0	0							0.254819	-1.97246	0.0311782	0.888889	1.49915	down
Com_1110_neg	ethyl 4-[(3-amino-2-oxo-2H-chromen-4-yl)amino]benzoate	0	0	1	0													0.474677	-1.07498	0.00398585	1	1.10985	down
Com_4147_neg	Tryptophan 2-C-mannoside	0	0	1	0													0.429256	-1.22009	0.00176422	1	1.43781	down
Com_3393_neg	(Ac)2-L-Lys-D-Ala	1	0	0	0	3.02048	1.59478	0.0211413	0.861111	2.02125	up
Com_11410_pos	Kenusanone E	0	1	1	0							0.25993	-1.9438	0.000578837	1	2.73752	down	0.428251	-1.22347	0.0228706	0.888889	1.65519	down
Com_10202_pos	Ginkgoic acid	1	0	0	0	1.60722	0.684565	0.00621352	0.944444	1.34552	up
Com_49_neg	2,6-Dihydroxyacetophenone	0	0	0	1																			0.461294	-1.11624	0.0296985	0.833333	1.30283	down
Com_5340_neg	Oxygambogic acid	0	0	1	0													0.260445	-1.94095	0.00218232	0.944444	2.42783	down
Com_8375_pos	Dibenzo[a,j]acridine	0	0	0	1																			0.346314	-1.52985	0.0110169	0.916667	2.06615	down
Com_11119_pos	Uncarine c	0	1	0	0							3.24892	1.69996	0.0205278	0.944444	3.81696	up
Com_2915_pos	Combretastatin A4	1	0	0	0	0.728848	-0.456309	0.0435608	0.861111	1.19136	down
Com_13864_pos	PC(20:3(8Z,11Z,14Z)/20:4(5Z,8Z,11Z,14Z)-OH(20))	0	1	0	0							71.1443	6.15268	0.0146376	0.972222	3.1786	up
Com_2361_neg	5-Methoxypsoralen	0	0	1	0													0.529487	-0.917334	0.016149	1	1.44508	down
Com_5828_pos	Isoputreanine	0	0	0	1																			1.24663	0.318034	0.00989443	0.944444	1.13094	up
Com_5230_neg	Annomuricatin C	0	0	1	0													0.296141	-1.75564	0.00724536	0.861111	2.42897	down
Com_2832_pos	Norgestrel	1	0	1	0	2.63089	1.39555	0.0491352	0.75	3.00242	up							4.5374	2.18186	8.74708e-06	1	2.35591	up
Com_4812_neg	saccharumoside D	0	0	1	0													0.316924	-1.65779	0.008501	0.916667	1.11309	down
Com_10377_pos	Tephrowatsin A	1	0	0	0	0.251823	-1.98952	2.69239e-05	1	2.00147	down
Com_9352_pos	Cynanoneside A	0	0	1	0													2.28582	1.19271	0.000745568	1	1.46935	up
Com_5179_pos	Epoxomicin	1	0	1	1	3.09457	1.62974	0.017578	1	2.26361	up							0.407962	-1.29349	0.0032397	0.972222	1.29828	down	0.223583	-2.16112	0.000558011	1	2.89701	down
Com_2748_neg	Shikimic acid 3-phosphate	0	0	1	0													0.20877	-2.26002	0.000705341	1	1.3068	down
Com_5150_pos	Cucurbitacin IIb	0	0	1	0													5.1289	2.35865	0.000181333	1	1.03762	up
Com_12456_pos	Kadcoccilactone E	0	0	1	0													6.67131	2.73797	0.00908668	0.888889	2.8326	up
Com_4354_neg	Melisimplexin	0	1	0	0							0.246841	-2.01835	0.00167502	1	1.3864	down
Com_9701_pos	N-(2-Hydroxyphenyl)acetamide glucuronide	0	0	1	0													0.236593	-2.07952	0.0153792	0.916667	1.40467	down
Com_4636_pos	AUDA	0	1	0	1							0.562532	-0.829993	0.0272244	0.972222	1.35369	down							0.526536	-0.925395	0.0172657	0.888889	1.50229	down
Com_10481_pos	Myricanol	0	1	0	0							0.212524	-2.2343	0.00130356	1	1.51083	down
Com_8080_pos	Histidylhydroxyproline	0	0	0	1																			2.34648	1.2305	0.0471388	1	1.53617	up
Com_6948_pos	Chloriolide	0	0	0	1																			1.71975	0.7822	0.00358079	1	1.83491	up
Com_2598_neg	Parvistemoamide	0	0	1	0													0.540645	-0.887246	0.0242488	0.944444	1.9343	down
Com_5016_neg	Difluprednate	0	0	0	1																			2.14103	1.0983	0.00210531	0.972222	2.17367	up
Com_5191_neg	Kurramine 2'beta-N-oxide	0	1	0	0							2.79271	1.48167	0.0150489	0.888889	1.87256	up
Com_2575_neg	Trimetaphosphoric acid	1	0	1	0	0.627848	-0.671513	0.0368789	0.833333	1.49332	down							0.356898	-1.48642	0.000333978	1	2.41989	down
Com_10383_pos	3,3-Difluoro-5alpha-androstan-17beta-yl acetate	1	0	0	1	3.40502	1.76766	0.017874	0.805556	2.62645	up													0.0802887	-3.63866	0.0095614	0.944444	2.22365	down
Com_3635_neg	Makaluvamine K	1	1	0	0	0.2298	-2.12155	0.011711	0.888889	1.02125	down	0.313494	-1.67349	0.0383228	0.833333	1.00104	down
Com_12618_pos	Terpenoid EA-I	0	0	0	1																			1.41042	0.496122	0.0443988	0.888889	1.36403	up
Com_4303_pos	Desacetylcinobufagin	1	0	0	0	1.90961	0.933277	0.012394	0.888889	1.03306	up
Com_3520_neg	Abealpha1-3Manalpha	0	0	1	0													0.445995	-1.1649	0.0212522	0.888889	1.25499	down
Com_1485_neg	5-trans Latanoprost(free acid)	0	0	1	0													0.301443	-1.73005	0.0493563	1	2.09183	down
Com_6610_pos	Labienoxime	0	0	1	0													1.88315	0.913148	0.0370624	0.861111	1.61052	up
Com_2781_neg	(6R,8Z)-6-Hydroxy-3-oxotetradecenoic acid	1	0	0	0	1.91717	0.938977	0.00797959	0.972222	1.67141	up
Com_12841_pos	PC(18:1(12Z)-2OH(9,10)/2:0)	1	0	1	0	1.62137	0.697215	0.0281318	0.861111	1.84891	up							2.1358	1.09477	0.00112398	0.972222	2.42255	up
Com_4858_neg	N-Arachidonoyl tyrosine	0	0	0	1																			2.56286	1.35775	0.00566785	0.972222	1.03279	up
Com_2975_neg	Carbutamide	0	0	1	0													0.464717	-1.10558	0.0178174	0.888889	1.71348	down
Com_1554_neg	2-(3,4-dimethoxyphenyl)-1-{3-[(3,5-dimethylpiperidin-1-yl)methyl]-2,4-dihydroxyphenyl}ethan-1-one	1	0	1	0	0.557908	-0.841901	0.0409388	0.805556	1.15715	down							0.324285	-1.62467	9.31403e-05	1	1.35714	down
Com_4558_neg	Grayanotoxin I	0	0	1	0													0.197687	-2.33871	0.0300838	1	1.14813	down
Com_3285_neg	Hydroxysteroid	0	0	1	0													0.44765	-1.15956	0.00572898	0.972222	1.79653	down
Com_10986_pos	Cycloschkuhriadiol acetate	0	0	0	1																			2.34413	1.22905	0.0129663	0.944444	2.4866	up
Com_3498_neg	5-O-Methylembelin	0	0	1	0													0.559034	-0.838993	0.0310364	0.916667	1.59804	down
Com_4712_neg	Adenolin C	0	0	1	0													0.475487	-1.07252	0.0149367	0.916667	1.16938	down
Com_2365_neg	Prolyl-Threonine	0	0	1	0													0.357527	-1.48388	8.01384e-05	1	1.90706	down
Com_5223_neg	Hemsine A	1	0	1	1	0.183008	-2.45002	0.0427612	0.805556	2.3599	down							0.379642	-1.39729	0.024852	0.888889	1.04318	down	0.173662	-2.52565	0.0406409	0.861111	2.53661	down
Com_10983_pos	5-Methyl-4-hydroxy-3-farnesylcoumarin	1	0	1	0	4.5128	2.17402	0.000171068	1	3.30683	up							3.44319	1.78374	0.004069	0.972222	1.94069	up
Com_5260_neg	Mucronulatol-(4->5')-vestitol	0	0	1	0													0.500925	-0.997333	0.0321391	0.833333	2.30965	down
Com_3619_neg	Chloroquine	0	0	1	0													0.513042	-0.962852	0.0344557	0.888889	1.03527	down
Com_10857_pos	O-dodecanedioylcarnitine	1	0	0	0	1.58328	0.662915	0.0263069	0.888889	1.45862	up
Com_7457_pos	beta-Alanyl-L-arginine	1	0	0	0	1.41494	0.500742	0.0276272	0.888889	1.14335	up
Com_11315_pos	Arthrobotrisin A	0	0	0	1																			1.91352	0.93623	0.0362551	0.861111	2.32615	up
Com_10426_pos	11-Hydroxyrankinidine	1	0	0	0	3.13816	1.64992	0.0108575	0.944444	2.04019	up
Com_5186_pos	Ganoderic acid H	1	0	0	1	1.41494	0.500742	0.0276272	0.888889	1.23123	up													1.51662	0.600855	0.0465285	0.861111	2.25683	up
Com_6224_pos	N-Methylquinolinium-2-carboxylate	0	0	0	1																			0.73371	-0.446719	0.0133001	0.916667	1.29625	down
Com_12514_pos	Epothilone B	0	0	1	0													4.45485	2.15538	0.019391	0.888889	2.65019	up
Com_2539_neg	Methylspinazaline	0	0	1	0													0.571731	-0.806591	0.0270541	0.916667	1.96231	down
Com_8270_pos	Ametoctradin	1	0	1	1	2.54202	1.34598	0.0194435	0.861111	2.00071	up							2.59689	1.37678	0.00701517	0.972222	1.47433	up	2.00142	1.00102	0.0293606	0.805556	1.40224	up
Com_13061_pos	SM(d18:1/14:1(9Z))	0	1	0	0							0.405689	-1.30155	0.0283047	0.944444	1.16616	down
Com_11578_pos	Saliniketal B	1	0	0	0	2.48775	1.31484	0.025427	0.833333	1.63074	up
Com_3766_neg	Drupacine	0	1	1	1							4.24905	2.08714	0.0149317	1	3.50112	up	0.278655	-1.84345	0.00486577	1	2.17628	down	2.76327	1.46638	0.0108421	0.944444	2.70801	up
Com_2866_neg	Epidermin	0	0	1	0													0.129994	-2.94349	0.00906646	0.944444	2.00416	down
Com_1955_neg	Hydroxyacetone phosphate	0	0	1	1													0.535311	-0.901552	0.0115555	1	1.0684	down	1.65605	0.727745	0.00412381	1	1.17592	up
Com_153_neg	Hexanoyl Glycine	0	0	1	0													0.364883	-1.4545	0.000776936	1	2.24733	down
Com_9878_pos	Neovasipyridone C	1	1	0	0	1.42308	0.509019	0.0266977	0.888889	1.07127	up	0.610932	-0.710917	0.0285762	0.861111	1.91068	down
Com_297_neg	Sebacic acid	0	0	1	0													0.323355	-1.62881	0.000271305	1	1.75758	down
Com_4041_pos	NORETHINDRONE ACETATE	1	0	0	0	0.392938	-1.34763	0.0353315	0.916667	2.1292	down
Com_4701_neg	Artonin J	0	1	0	0							0.543048	-0.880848	0.00101828	0.972222	1.19784	down
Com_6640_pos	Elaeokanine C	0	0	1	0													2.49691	1.32015	0.00464415	1	1.38883	up
Com_10769_pos	Rosmarinine N-oxide	0	0	1	0													3.235	1.69376	0.00850671	1	1.98916	up
Com_4478_neg	Lariciresinol acetate	1	0	0	0	4.14259	2.05053	1.22311e-05	1	1.47825	up
Com_6171_pos	Fuberidazole	0	1	0	0							1.60463	0.682238	0.0179752	0.833333	1.59943	up
Com_3219_neg	Huperzine D	0	1	0	0							0.160194	-2.64211	0.000584644	1	2.62386	down
Com_3981_pos	Prostaglandin A1	0	0	0	1																			1.64868	0.721307	0.0381964	0.777778	1.16334	up
Com_4670_neg	Lupulone C	0	0	1	0													3.08911	1.62719	0.0202897	0.888889	1.25383	up
Com_2333_pos	Ethylene brassylate	0	0	0	1																			2.89544	1.53378	0.0400065	0.861111	3.06853	up
Com_1373_pos	Celestolide	1	0	1	0	4.27358	2.09545	0.036905	0.777778	3.19949	up							5.96342	2.57614	0.0112467	0.861111	1.98599	up
Com_11982_pos	N-Stearoyl Arginine	0	0	1	0													0.259107	-1.94838	6.81576e-05	1	1.45533	down
Com_168_pos	Menthofuran	0	0	1	0													7.67239	2.93968	0.0007698	0.972222	3.19964	up
Com_2738_neg	3alpha-Hydroxyoreadone	0	0	1	0													0.469211	-1.09169	0.00124673	1	1.25807	down
Com_3736_neg	Sinomenine	0	1	1	0							3.22602	1.68976	0.00586904	0.944444	2.20822	up	0.393884	-1.34416	0.00315689	1	1.18112	down
Com_4809_neg	Lys Trp Lys	0	0	1	0													4.08615	2.03074	0.000103472	1	1.31982	up
Com_712_neg	Toralactone	0	0	0	1																			0.226459	-2.14268	0.0010588	1	3.10782	down
Com_169_neg	N-Acetyl-L-aspartic acid	0	0	1	0													0.485125	-1.04357	0.0148904	0.888889	1.63763	down
Com_685_pos	Guaifenesin	0	0	1	0													0.603037	-0.729681	0.00352575	0.916667	1.38793	down
Com_9560_pos	16beta-Chloro-17beta-hydroxyandrost-4-en-3-one	0	0	0	1																			0.720721	-0.472486	0.0316807	0.861111	1.01844	down
Com_9374_pos	Longithorone J	0	0	1	0													3.54869	1.82729	0.00302604	1	1.84282	up
Com_9108_pos	zeleplon	0	1	0	0							2.07152	1.05069	0.00464526	0.944444	2.13982	up
Com_6184_pos	O-PHOSPHO-DL-SERINE	1	0	0	0	1.42308	0.509019	0.0266977	0.888889	1.04638	up
Com_3549_pos	Dhurrin	1	0	0	0	0.254904	-1.97197	0.0172105	1	2.44231	down
Com_2379_neg	butane-1,4-disulfonic acid	0	0	1	0													0.514894	-0.957652	0.00324371	1	1.256	down
Com_8217_pos	Sterequinone A	0	1	0	0							0.601558	-0.733225	0.0323075	0.888889	3.12893	down
Com_6174_pos	Benzidine	0	1	0	0							3.31654	1.72968	0.00371517	1	1.46946	up
Com_620_pos	5,6-Dihydroxyindole-2-carboxylic acid	0	0	1	0													0.0290896	-5.10335	0.0260044	0.972222	2.43287	down
Com_4543_neg	Briarellin M	0	0	0	1																			1.37538	0.459833	0.0405245	0.861111	1.0359	up
Com_5869_pos	Caudoxirene	0	0	1	0													3.22966	1.69138	0.00121302	0.972222	2.15873	up
Com_1702_neg	Taurochenodeoxycholic acid	1	0	1	0	4.13728	2.04868	0.0194866	0.861111	2.54626	up							33.5753	5.06933	3.96917e-06	1	2.75442	up
Com_3034_neg	2-(2-Chloro-phenyl)-5-(5-methylthiophen-2-yl)-[1,3,4]oxadiazole	1	0	0	0	6.59886	2.72222	0.00122219	1	2.42315	up
Com_2046_neg	1,2,3,4-Tetrahydro-beta-carboline	1	0	1	0	0.417649	-1.25964	0.0469238	0.944444	1.56569	down							0.311215	-1.68402	0.0190231	1	1.45062	down
Com_4922_neg	Paraensidimerin A	1	0	1	1	3.53785	1.82287	0.00342438	0.944444	3.0632	up							3.62047	1.85618	0.000318998	0.972222	2.19238	up	0.438699	-1.1887	0.00432566	0.944444	2.02689	down
Com_5041_neg	9-Hydroxy-10-epi-ryanodine	0	0	0	1																			2.43896	1.28627	0.00917624	1	1.11389	up
Com_4272_neg	Divinorin F	0	0	1	0													0.141553	-2.82059	0.00331051	1	2.38707	down
Com_5329_neg	Coccinone C	0	0	1	0													0.122441	-3.02984	0.00360488	0.944444	1.72368	down
Com_3225_neg	ent-19-Trachylobanal	1	0	1	0	0.5282	-0.920844	0.0455909	0.75	1.51085	down							0.28635	-1.80415	0.000156007	1	2.28503	down
Com_1626_neg	Deoxylimonin	0	0	1	0													0.236635	-2.07927	5.02008e-05	1	1.18516	down
Com_406_neg	Myristoleic acid	0	0	1	0													0.446217	-1.16418	0.00124418	1	1.94774	down
Com_4608_neg	2,3-bis[(4-hydroxy-3,5-dimethoxyphenyl)-methyl]-1,4-butanediol	0	1	0	0							1.985	0.989142	0.0127066	0.944444	2.92931	up
Com_2078_neg	L-Cladinose	0	0	1	0													0.540062	-0.888804	0.000859206	1	1.40535	down
Com_560_neg	Coumestrol	0	0	0	1																			3.23698	1.69465	0.00161511	0.972222	1.04654	up
Com_10333_pos	Asperorydine G	1	0	0	0	1.41494	0.500742	0.0276272	0.888889	1.11512	up
Com_3201_neg	12-(2,3-Dihydroxycyclopentyl)-2-dodecanone	0	0	1	0													0.597337	-0.743383	0.0329324	0.861111	1.36814	down
Com_996_neg	N-Acetylneuraminic acid	0	0	1	0													0.364424	-1.45631	0.0285046	1	1.47256	down
Com_4856_pos	7beta-1alpha-3,14-dehydro-Z-notonipetranone	1	0	0	1	3.41614	1.77237	0.0205241	0.805556	1.92433	up													0.28881	-1.79181	0.045161	0.861111	1.16141	down
Com_3942_neg	Guan-fu base K	0	0	1	0													0.465703	-1.10252	0.0249124	0.944444	1.47599	down
Com_2314_neg	Coronafacic acid	0	1	1	0							1.76286	0.817914	0.0293632	0.888889	1.66604	up	0.229431	-2.12387	4.79756e-06	1	2.81607	down
Com_4237_neg	Calcitroic acid	0	0	1	0													0.167318	-2.57934	0.0440651	0.861111	2.05044	down
Com_4662_neg	Ptilosteroid B	0	0	1	0													0.309724	-1.69094	0.00907816	0.972222	1.01593	down
Com_4392_neg	(3R,5R)-3-(((3R,5R)-3,5-dihydroxy decanoyl)oxy)-5-hydroxydecanoic acid	0	0	1	0													0.114782	-3.12303	0.00416619	0.861111	1.30764	down
Com_4407_neg	Leu-Phe-Asn	0	0	1	0													2.36433	1.24143	0.0329814	0.777778	2.01643	up
Com_2439_neg	ANCITABINE	0	0	1	0													0.466309	-1.10064	0.0012803	1	1.35	down
Com_11783_pos	9(11)-Dehydroaxinysterol	0	0	1	0													3.84395	1.94259	0.0285767	0.888889	1.09196	up
Com_3277_neg	Yerrinquinone	0	0	1	0													0.260931	-1.93826	0.000824045	1	3.11965	down
Com_530_neg	2-HydroxyMyristic Acid	0	0	0	1																			1.54834	0.630724	0.0262399	0.861111	2.63943	up
Com_5123_neg	LysoPE(22:5(7Z,10Z,13Z,16Z,19Z)/0:0)	0	0	0	1																			3.46221	1.79169	0.0151093	0.944444	2.60588	up
Com_11714_pos	6-O-Methylhamatinine	0	0	0	1																			0.323488	-1.62821	0.0258342	0.833333	1.74327	down
Com_2723_neg	Phenylacetylaspartic acid	0	1	0	0							0.243625	-2.03727	0.0146107	0.972222	2.24197	down
Com_6313_pos	Ibufenac	1	0	1	0	0.628556	-0.669886	0.0215628	0.944444	1.1473	down							0.381661	-1.38964	0.043864	0.972222	2.55388	down
Com_8866_pos	Amlexanox	0	1	0	1							0.564349	-0.825341	0.000929976	1	2.39177	down							0.64122	-0.641108	0.0169164	0.861111	2.03028	down
Com_5344_neg	FAHFA(22:6(4Z,7Z,10Z,13Z,16Z,19Z)/14-O-22:6(4Z,7Z,10Z,13Z,16Z,19Z))	1	0	1	0	0.459283	-1.12255	0.0304838	0.777778	1.98873	down							0.225626	-2.148	2.73998e-05	1	2.91791	down
Com_2283_neg	3,5,6-Trihydroxy-5-(hydroxymethyl)-2-methoxy-2-cyclohexen-1-one	1	0	1	0	0.498394	-1.00464	0.0351594	0.916667	2.06339	down							0.463016	-1.11087	0.00118705	0.972222	1.79691	down
Com_2863_neg	Annomontine	0	0	0	1																			2.22488	1.15373	0.00151941	0.972222	3.47291	up
Com_7905_pos	Cryptophorine	1	0	0	1	1.41494	0.500742	0.0276272	0.888889	1.00739	up													1.63009	0.704955	0.0325735	0.888889	1.56097	up
Com_2367_neg	Sakacin P	0	0	1	0													0.476198	-1.07037	0.0212051	0.916667	2.02755	down
Com_4644_neg	Stachybotrydial acetate	0	0	1	0													0.514605	-0.958462	0.00100143	1	1.4113	down
Com_4548_neg	(3beta,22E,24R)-3-Hydroxyergosta-5,8,22-trien-7-one	0	0	1	0													0.487451	-1.03667	0.00400167	1	1.10528	down
Com_7798_pos	Phomallenic acid B	0	0	1	0													0.574347	-0.800006	0.00185118	1	1.69665	down
Com_528_neg	Tridecanedioic acid	0	0	1	0													0.651108	-0.619031	0.046687	0.861111	1.2668	down
Com_4683_neg	Erinacine E	0	0	1	0													0.31933	-1.64688	0.00114907	1	1.641	down
Com_7495_pos	(S)-3-Methylthiohexyl hexanoate	1	0	0	1	1.41494	0.500742	0.0276272	0.888889	1.10673	up													1.66807	0.738179	0.00589569	1	2.10763	up
Com_9183_pos	Callyspongenol A	0	1	1	0							0.276857	-1.85278	0.00162275	1	3.90361	down	0.439391	-1.18642	0.00757867	0.916667	1.95548	down
Com_2031_neg	Diethylthiophosphoric acid	0	1	1	0							1.56085	0.642328	0.0121891	0.944444	1.55136	up	0.372728	-1.4238	0.00369112	1	2.65607	down
Com_12033_pos	Sacranoside A	0	0	1	1													4.06455	2.0231	0.0127	0.916667	1.93056	up	2.24224	1.16494	0.00541696	0.916667	1.54334	up
Com_4860_pos	Eburicoic acid	0	1	0	1							0.355109	-1.49367	0.0243004	0.916667	1.62212	down							3.12559	1.64413	0.0319692	0.916667	1.39643	up
Com_3976_neg	Engelharquinone	0	1	0	0							0.540761	-0.886937	0.00873119	0.888889	2.46492	down
Com_1984_pos	Fructosyl-glycine	0	1	0	1							1.39183	0.476986	0.0195728	0.833333	1.71433	up							1.64344	0.71672	0.0098168	0.972222	2.74992	up
Com_4718_neg	Pongamoside A	0	0	0	1																			1.96197	0.972304	0.00776919	0.944444	1.56817	up
Com_146_pos	Anethole	1	0	0	0	2.29096	1.19595	0.0283978	0.805556	1.8895	up
Com_10719_pos	Val His Ile	0	1	0	0							0.367141	-1.44559	0.0078495	0.916667	1.51385	down
Com_9767_pos	Kisantamine	0	1	0	0							5.19778	2.3779	0.0235562	0.833333	1.69962	up
Com_6836_pos	Pulicatin C	1	0	0	0	0.122125	-3.03356	0.000148866	1	1.61318	down
Com_7701_pos	18-Nor-4(19),8,11,13-abietatetraene	1	0	1	0	4.17306	2.06111	0.0469506	0.805556	2.7978	up							3.55587	1.8302	0.00225127	1	1.80706	up
Com_1609_neg	Sisomicin	0	0	1	1													0.0740164	-3.75601	0.0275957	0.861111	1.73283	down	0.0569293	-4.13469	0.00746263	0.916667	3.24247	down
Com_3380_neg	12-Methylferruginol	0	1	1	0							0.294805	-1.76217	0.0173287	0.888889	2.08585	down	0.305864	-1.70904	0.00777308	0.944444	1.95054	down
Com_3455_neg	3-Pentadecylphenol	1	0	1	0	0.453996	-1.13925	0.0317381	0.833333	1.97697	down							0.318733	-1.64958	0.000493018	1	2.3231	down
Com_9326_pos	10-(2-(Diethylamino)propyl)-10H-pyrido(3,2-b)(1,4)benzothiazine	1	0	0	0	1.42308	0.509019	0.0266977	0.888889	1.15096	up
Com_12579_pos	Sinensol F	1	0	1	0	4.97532	2.31479	0.00236325	0.972222	1.85373	up							4.03054	2.01097	0.00175135	1	1.36743	up
Com_9843_pos	Melampodin B	1	0	0	0	1.41494	0.500742	0.0276272	0.888889	1.12575	up
Com_11074_pos	N-(1-Adamantyl)-1-(5-fluoropentyl)-1H-indazole-3-carboxamide	0	0	1	0													0.453309	-1.14143	0.0439008	1	1.02994	down
Com_405_neg	6-Pentyl-2H-pyran-2-one	0	1	1	0							1.78039	0.832196	0.0199028	0.944444	1.60778	up	0.308802	-1.69524	0.000180345	1	2.35411	down
Com_148_neg	9-Oxononanoic acid	0	0	1	0													0.425621	-1.23236	0.00042715	1	1.49567	down
Com_6378_pos	Lactarazulene	1	0	1	0	2.11175	1.07844	0.0497629	0.777778	3.20094	up							7.03329	2.8142	3.44127e-06	1	2.28999	up
Com_11286_pos	Tyr Leu Val	0	0	0	1																			0.65733	-0.60531	0.0447301	0.833333	1.55795	down
Com_12446_pos	beta-D-glucopyranosyl ent-16beta,17-dihydroxykauran-19-oate	0	0	1	0													74.2502	6.21432	0.000107671	1	2.78535	up
Com_3953_neg	Jasminoside G	0	0	1	0													0.402639	-1.31244	0.000496454	1	2.25541	down
Com_5420_pos	1,1,1-Trifluoro-3-hydroxypropan-2-one	1	0	0	0	1.72943	0.7903	0.0294785	0.888889	1.53502	up
Com_10547_pos	Asp Arg Ala	1	0	0	0	0.32108	-1.63899	0.00663882	0.944444	3.06324	down
Com_4885_neg	tryptoquialanone	0	0	0	1																			0.299358	-1.74006	0.00157811	1	2.348	down
Com_4083_neg	Asn Ile Leu	0	0	1	0													0.404763	-1.30485	0.000880454	0.944444	1.24902	down
Com_5175_pos	20-Hydroxyganoderic acid G	1	1	1	0	2.2555	1.17344	0.00444591	0.972222	2.0022	up	0.526134	-0.926499	0.0198358	0.916667	1.74328	down	1.67023	0.740046	0.0274208	0.861111	1.14896	up
Com_6191_pos	(+)-Epilupinine-N-oxide	1	0	0	0	0.768608	-0.37968	0.0485175	0.833333	1.02636	down
Com_4855_pos	Fluocinolone	1	0	1	1	2.56701	1.36009	0.028447	0.972222	1.70168	up							0.414172	-1.2717	0.0405526	0.888889	1.28362	down	2.02932	1.021	0.0105499	0.944444	1.54586	up
Com_10640_pos	10-Deacetoxybarbilycopodin	0	0	0	1																			2.51802	1.33229	0.0275386	0.861111	2.05896	up
Com_11755_pos	Arg Phe Thr	1	0	0	0	1.80702	0.853609	0.0433674	0.833333	1.02097	up
Com_11563_pos	N-Oleoyl Glutamine	0	1	0	0							0.396299	-1.33534	0.0365963	0.833333	1.16268	down
Com_12343_pos	18-Demethylpubescenine	0	0	1	0													82.8035	6.37162	0.000129498	1	2.60008	up
Com_4241_neg	Haloperidol	0	0	1	0													10.7835	3.43075	0.000227499	1	2.09585	up
Com_6178_pos	Chamazulene	1	0	1	0	2.81824	1.49479	0.0179261	0.833333	2.32072	up							7.49573	2.90607	0.0017482	1	3.23674	up
Com_10911_pos	5alpha-Hydroxytriptolide	0	1	0	0							0.347545	-1.52473	0.033629	0.861111	1.15902	down
Com_9192_pos	Icosadienoic acid	0	1	0	0							4.0845	2.03016	0.00424105	1	2.79962	up
Com_3228_pos	Deoxycorticosterone	0	0	1	0													2.53331	1.34102	0.00103829	1	1.58829	up
Com_34_neg	N-Acetyl-L-alanine	0	0	1	0													0.488896	-1.0324	0.00208743	1	1.31528	down
Com_1683_neg	Taurolithocholic acid	0	0	1	0													108.278	6.75859	2.55189e-05	1	3.26337	up
Com_2703_neg	4-Methoxy-1,9-cadinadien-3-one	0	0	1	0													0.548771	-0.865723	0.00867379	1	1.25468	down
Com_8272_pos	Lanyuamide III	1	0	0	0	0.361689	-1.46718	0.0331329	1	1.32178	down
Com_12070_pos	Oligandriortholactone	0	1	0	1							2.44857	1.29194	0.0308882	0.861111	1.5323	up							2.8559	1.51395	0.00247358	0.944444	1.6227	up
Com_4716_neg	LysoPE(0:0/15:0)	1	0	0	0	0.391398	-1.35329	0.00871712	0.916667	1.72248	down
Com_1355_neg	8'-[(dimethylamino)methyl]-7'-hydroxy-2H,2'H-[3,4'-bichromene]-2,2'-dione	0	0	1	0													0.364195	-1.45722	0.000105425	1	1.11867	down
Com_246_pos	2,4-Dihydroxybutanoic acid	0	0	0	1																			0.458498	-1.12501	0.0119771	1	1.06274	down
Com_4736_neg	Radiosumin B	0	0	1	0													0.203241	-2.29874	0.0131821	1	2.02267	down
Com_11556_pos	Famitinib	0	0	0	1																			0.57112	-0.808134	0.0112193	0.916667	1.00244	down
Com_929_pos	Atractylon	1	0	1	0	3.31352	1.72836	0.018791	0.861111	2.60351	up							9.90792	3.30858	1.16616e-05	1	3.10365	up
Com_12487_pos	Furcatoside C	1	0	0	0	0.577287	-0.79264	0.00509855	0.972222	1.41661	down
Com_1179_neg	4-({1,4-dioxa-8-azaspiro[4.5]decan-8-yl}methyl)-7,8-dihydroxy-2H-chromen-2-one	1	1	0	0	0.268418	-1.89745	0.0497754	0.888889	1.30738	down	3.19719	1.6768	0.00447743	0.944444	1.10857	up
Com_3431_neg	Leu-Asp-Gly	0	1	0	0							0.322765	-1.63144	0.00437257	1	1.47246	down
Com_11420_pos	Pumilaside B	1	0	0	0	0.501281	-0.996309	0.0395168	0.916667	1.06257	down
Com_3498_pos	NECA	0	0	0	1																			0.311685	-1.68184	0.0371262	0.861111	2.51576	down
Com_3018_pos	7-Keto-dehydroepiandrosterone	1	1	0	0	2.17712	1.12242	0.000541517	1	1.70267	up	0.334348	-1.58058	0.000658156	1	2.72433	down
Com_4091_neg	N-Methylrosmaricine	0	0	1	0													0.384557	-1.37873	0.000754927	1	2.0307	down
Com_208_pos	Prolinamide	0	0	0	1																			0.682705	-0.550666	0.000303202	1	1.92849	down
Com_4235_pos	8-Isoprostaglandin F2a	1	0	0	0	1.88714	0.916199	0.023747	1	1.09972	up
Com_4690_neg	6-hydroxy-2-[(4-glucosyl-hydroxyphenyl)methyl]-1-benzofuran-3-one	0	0	0	1																			0.450542	-1.15027	0.0386047	0.833333	1.41056	down
Com_5100_pos	Andropanoside	0	0	1	0													42.4973	5.4093	0.000126616	1	2.86802	up
Com_1204_neg	Prostaglandin E1	0	0	0	1																			1.76828	0.822347	0.0355836	0.833333	1.56266	up
Com_7429_pos	Ethyl N2-acetyl-L-argininate	1	0	0	0	0.564238	-0.825625	0.0438483	0.805556	1.07007	down
Com_4162_neg	R-Bambuterol	0	1	0	0							2.32357	1.21634	0.0174042	0.916667	1.94728	up
Com_11444_pos	Benzyl beta-primeveroside	0	0	1	0													0.347489	-1.52496	0.019979	0.888889	1.10026	down
Com_7285_pos	Aspergillitine	1	0	0	0	1.30427	0.383248	0.0290516	0.833333	1.0071	up
Com_7382_pos	Atanine	0	0	1	0													19.8142	4.30846	0.0140685	0.888889	2.7933	up
Com_8806_pos	5-Hydroxy-4-methoxy-3-methyl-2,6-canthinedione	0	1	0	0							0.38157	-1.38998	0.00129961	0.972222	1.60739	down
Com_697_pos	N-Isovalerylglycine	0	0	1	0													0.380867	-1.39264	0.0312332	0.833333	1.60896	down
Com_5087_pos	Coreoside B	1	0	1	0	7.48907	2.90479	0.00894052	0.944444	3.86899	up							2.52311	1.33521	0.0281644	0.861111	1.04976	up
Com_8718_pos	Colnelenic acid	1	0	1	0	4.92714	2.30075	0.00296471	0.944444	1.75643	up							4.1585	2.05606	0.0302513	0.916667	1.40887	up
Com_3075_neg	Dibenz[a,c]anthracene	0	0	0	1																			2.18568	1.12808	0.00153893	0.972222	2.81489	up
Com_11830_pos	Kopsiloscine B	0	0	1	0													2.59145	1.37376	0.041034	1	2.3885	up
Com_4040_pos	Canrenone	0	1	0	0							0.2119	-2.23854	0.0054804	0.972222	2.85495	down
Com_162_neg	N6-formyllysine	0	1	0	0							0.51859	-0.947334	0.0464209	0.944444	1.10271	down
Com_1794_neg	Stachyose	0	1	0	0							2.7299	1.44885	0.00193948	1	1.74297	up
Com_670_pos	Tiglylglycine	0	1	1	0							0.267794	-1.9008	0.0397483	0.861111	1.18766	down	0.120318	-3.05508	0.00142141	0.944444	1.49551	down
Com_9590_pos	D-Fructofuranose 1,2':2,3'-dianhydride	0	1	0	0							4.03619	2.01299	0.0155086	0.916667	1.33114	up
Com_10964_pos	N-palmitoyl-phosphoethanolamine	0	1	0	1							0.608395	-0.716921	0.0460239	0.833333	1.01226	down							0.569936	-0.811128	0.0113621	0.888889	1.07649	down
Com_6_neg	Citraconic acid	0	0	0	1																			2.52841	1.33823	0.0140065	0.861111	1.07787	up
Com_5251_neg	Fischeroside C	0	1	0	1							1.74988	0.807256	0.00381528	0.944444	1.61089	up							2.55264	1.35199	0.00252718	0.972222	2.81161	up
Com_2718_pos	Testosterone	1	0	1	0	3.95578	1.98396	0.00814379	0.944444	2.98636	up							2.85054	1.51123	0.00129431	1	1.79729	up
Com_3978_neg	Angeloside	1	0	1	0	0.431174	-1.21366	0.021923	0.861111	1.00891	down							0.376989	-1.40741	0.00696575	0.972222	1.07747	down
Com_9706_pos	Val Val Leu	1	0	0	1	1.42308	0.509019	0.0266977	0.888889	1.22463	up													0.601402	-0.733598	0.00605078	0.916667	2.13995	down
Com_3432_neg	7-Hydroxyetodolac	0	0	1	0													0.227873	-2.1337	0.00089695	1	1.67691	down
Com_10251_pos	Cyclohexyladenosine	1	0	0	0	1.41494	0.500742	0.0276272	0.888889	1.04152	up
Com_2091_neg	2-Deoxy-D-gluconate	0	0	1	0													0.382618	-1.38602	0.00295422	0.944444	1.74502	down
Com_5093_neg	LysoPC(0:0/18:1(9Z))	0	0	1	0													0.354977	-1.4942	0.00148264	0.972222	1.14293	down
Com_433_neg	2',3'-Dideoxy-3'-fluorouridine	0	1	0	0							0.330098	-1.59903	0.00228494	1	2.22776	down
Com_2928_neg	Juvenile hormone II acid	0	0	1	0													0.517832	-0.949443	0.00135855	1	2.16027	down
Com_687_pos	Dulcin	0	0	1	0													2.40232	1.26443	0.0106465	0.944444	1.03405	up
Com_744_neg	Dihydroferulic acid 4-O-sulfate	0	0	1	0													0.469563	-1.09061	0.00552015	0.972222	1.58017	down
Com_232_neg	Azelaic acid	0	0	1	0													0.501757	-0.994939	0.0093901	1	1.92587	down
Com_2792_neg	Validamine 7-phosphate	0	0	1	0													0.511761	-0.966459	0.00586435	1	1.12009	down
Com_3579_neg	(S)-3-Hydroxy-N-methylcoclaurine	0	0	1	0													0.260142	-1.94263	0.00697207	0.972222	1.60259	down
Com_4868_neg	Dendronpholide N	1	0	1	0	3.76139	1.91127	0.0318529	0.944444	2.12196	up							6.58074	2.71825	1.98194e-05	1	1.55805	up
Com_356_pos	3-Acetyl-2,5-dimethylthiophene	0	1	0	1							1.78748	0.837923	0.00868775	0.916667	1.45638	up							2.36294	1.24059	0.0183644	0.861111	3.03513	up
Com_2338_neg	Butethal	0	0	1	0													0.408762	-1.29067	0.000643215	1	1.81551	down
Com_4585_pos	3-Oxo-7-hydroxychol-4-enoic acid	0	0	1	1													50.0303	5.64473	1.74694e-07	1	2.83816	up	0.283787	-1.81712	0.0158993	0.888889	1.20814	down
Com_1376_neg	2-(4-methoxyphenyl)-2-oxoethyl 8-methoxy-2-oxo-2H-chromene-3-carboxylate	0	0	1	0													0.307623	-1.70076	0.0100604	0.916667	1.05526	down
Com_3818_neg	Licoagrochalcone B	0	0	0	1																			2.92662	1.54924	0.0214358	0.944444	2.08056	up
Com_11425_pos	Kuguacin L	0	0	0	1																			2.20726	1.14226	0.0148889	0.888889	2.66903	up
Com_2816_neg	Androst-5-ene group	1	0	1	0	0.409771	-1.28711	0.0225072	0.833333	1.59712	down							0.263799	-1.92249	0.00422372	0.888889	1.49803	down
Com_10181_pos	Gly Arg Asp	1	0	0	0	2.45359	1.29489	0.0428288	0.805556	1.11976	up
Com_4846_neg	Interiotherin D	0	0	1	0													0.276005	-1.85723	0.0115393	1	1.51542	down
Com_3359_neg	Methyl-3-[(2-nitrobenzoyl)amino]benzoate	0	0	1	0													0.54062	-0.887314	0.00999326	1	1.57711	down
Com_4585_neg	Liatrin	0	0	1	0													0.359184	-1.47721	0.00108608	0.972222	2.38362	down
Com_5860_pos	Glutamine hydroxamate	1	0	0	0	1.41494	0.500742	0.0276272	0.888889	1.3873	up
Com_5302_neg	3'-N-Acetyl-4'-O-(9-octadecenoyl)fusarochromanone	0	0	1	0													0.193687	-2.3682	0.000956132	0.972222	1.41985	down
Com_306_pos	Tetrahydrolachnophyllum lactone	0	0	1	0													2.53996	1.34481	0.0434882	0.888889	2.57	up
Com_10239_pos	Bexarotene	0	1	1	0							0.658766	-0.602161	0.0476523	0.833333	1.25986	down	0.523693	-0.933207	0.0226773	0.861111	1.71716	down
Com_4958_neg	N-Docosahexaenoyl Tyrosine	0	0	1	0													0.597885	-0.742059	0.0239639	0.888889	1.27316	down
Com_3469_pos	6alpha-Methyl-11beta-hydroxyprogesterone	0	1	1	0							0.38966	-1.35971	0.000589885	1	3.54048	down	0.493292	-1.01949	0.00660921	0.916667	2.00049	down
Com_2402_neg	(2R)-2-Amino-3-methyl-3-(2-nitrosoacetyl)sulfanylbutanoic acid	0	0	1	0													0.304455	-1.7157	0.000552548	0.972222	2.78952	down
Com_511_pos	Ethylparaben	0	0	1	0													3.40061	1.76579	8.59364e-06	1	1.23532	up
Com_668_neg	Palifosfamide	0	0	1	0													0.387978	-1.36595	0.00314421	1	1.2687	down
Com_4017_neg	Bisphenol A bis(chloroformate)	0	0	0	1																			0.238893	-2.06557	0.00274909	1	2.39736	down
Com_812_neg	Isostearic acid	0	1	1	0							2.13824	1.09642	0.0215082	0.833333	1.28811	up	0.401782	-1.31552	0.00219755	1	1.21876	down
Com_4257_neg	9'-Carboxy-gamma-chromanol	1	0	1	0	0.164499	-2.60385	0.00530621	1	1.43396	down							0.0748908	-3.73907	0.0236223	0.861111	1.45128	down
Com_1663_neg	Cholan-24-oic acid, 12-hydroxy-3-(sulfooxy)-, disodium salt, (3alpha,5beta,12alpha)- (9CI)	0	0	1	0													3.85818	1.94792	0.000934922	0.972222	1.9843	up
Com_8667_pos	Tuberatolide A	1	0	0	0	3.0878	1.62658	0.00352669	1	1.03672	up
Com_4625_neg	Naucleidinal	0	0	1	0													0.327153	-1.61196	0.00124761	1	1.92103	down
Com_4423_neg	N-Palmitoyl Histidine	1	0	1	0	2.17753	1.12269	0.0440826	0.833333	1.06681	up							3.92161	1.97145	0.000296804	1	1.63897	up
Com_3229_pos	5Alpha-Androstan-17-Beta-Ol-3-One	1	0	1	0	2.91574	1.54386	0.0367842	0.777778	3.48494	up							7.89195	2.98038	0.0232309	0.833333	1.71841	up
Com_9239_pos	(9Z,12Z,15Z)-(7S,8S)-Dihydroxyoctadeca-9,12,15-trienoic acid	1	0	0	0	6.59427	2.72121	0.0169285	0.916667	1.56172	up
Com_1462_neg	Chitobiose	0	1	0	0							2.46698	1.30275	0.00899981	0.944444	1.21744	up
Com_10166_pos	Ile Thr Ile	0	0	0	1																			0.512287	-0.964977	0.0049013	0.916667	1.85452	down
Com_10358_pos	Anandamide (20:l, n-9)	0	0	0	1																			2.87261	1.52236	0.00747999	0.944444	2.13745	up
Com_170_neg	6-methylquinoline-2,4-diol	0	0	1	0													0.530452	-0.914705	0.0149737	0.916667	1.90509	down
Com_2888_neg	9-(2,3-dihydroxypropoxy)-9-oxononanoic acid	0	0	1	0													0.543	-0.880976	0.0064293	1	1.54704	down
Com_3046_neg	Flutamide	0	0	1	0													0.585575	-0.772073	0.0367385	0.861111	1.24696	down
Com_10082_pos	trans-2-Dodecenoylcarnitine	1	0	0	0	1.41494	0.500742	0.0276272	0.888889	1.24032	up
Com_12548_pos	Silodosin	1	0	0	0	38.0632	5.25033	0.0289738	0.861111	1.83666	up
Com_872_pos	Quinaldic acid	1	0	0	0	2.35615	1.23643	0.024124	0.916667	1.88971	up
Com_3404_neg	Xanthocillin X monomethyl ether	0	0	1	0													0.451011	-1.14877	0.00601874	0.944444	1.3135	down
Com_11404_pos	Myriocin-12-en	0	0	0	1																			2.11367	1.07975	0.0154362	0.888889	2.18161	up
Com_8101_pos	2-(4-Methyl-5-thiazolyl)ethyl octanoate	0	1	0	0							2.31239	1.20939	0.0496355	0.833333	1.19404	up
Com_2674_pos	Phenylalanylvaline	1	1	0	0	0.230172	-2.11922	0.00604111	1	2.24822	down	0.220566	-2.18071	0.00592777	0.972222	3.14955	down
Com_2299_neg	Pisonin D	1	0	1	0	0.355621	-1.49159	0.00215557	0.916667	2.01418	down							0.497862	-1.00618	0.00902078	0.888889	1.31228	down
Com_343_neg	2-Ethyl-1-hexanol sulfate	1	0	0	0	0.387841	-1.36646	0.00289543	0.972222	1.25999	down
Com_4959_neg	Scupolin J	1	0	0	1	5.47953	2.45405	0.015045	0.944444	2.56175	up													0.308239	-1.69788	0.00424045	0.944444	1.64211	down
Com_1045_neg	Oglufanide	0	0	1	0													0.25935	-1.94703	0.00459965	0.972222	1.57005	down
Com_2516_neg	H-Thr-Leu-OH	0	0	1	0													0.250549	-1.99683	0.0186217	1	1.20514	down
Com_11214_pos	5,6-Dihydroxyprostaglandin F1a	0	0	1	0													1.89754	0.924128	0.00250396	1	1.0644	up
Com_2476_neg	(E)-3-(2-(1H-Tetrazol-5-YL)vinyl)-6-fluoro-1H-indole	0	0	1	0													0.392038	-1.35094	0.000743749	1	2.10979	down
Com_5354_neg	PA(16:0/18:2(10E,12Z)+=O(9))	0	0	1	0													0.170959	-2.54828	0.00144274	1	1.45133	down
Com_7643_pos	Dehydroepiandrosterone	1	0	1	0	5.54187	2.47037	0.025612	0.861111	3.11838	up							5.6305	2.49326	0.000347442	0.972222	1.89856	up
Com_2549_neg	2-Methoxy-6-heptyl-1,4-benzoquinone	0	0	1	0													0.51293	-0.963167	0.00720829	1	1.35569	down
Com_9379_pos	(plusmn)12,13-DiHOME	0	0	1	0													2.16869	1.11682	0.0261193	0.861111	1.40864	up
Com_4796_neg	1-Lyso-2-arachidonoyl-phosphatidate	0	0	1	0													0.671969	-0.573533	0.0285652	0.861111	1.27371	down
Com_4864_neg	Lactose-lysine	1	0	1	0	7.12168	2.83222	0.000730893	0.972222	3.4289	up							3.32755	1.73446	0.0359402	0.888889	1.88897	up
Com_12376_pos	Staplabin	1	1	1	0	8.66835	3.11576	0.00987156	0.861111	3.20998	up	0.19469	-2.36075	0.0397373	0.833333	1.46501	down	14.091	3.8167	0.0020887	1	1.6332	up
Com_760_neg	1-[(5-Chloro-1H-indol-2-yl)carbonyl]-4-methyl-piperazine	0	0	1	0													0.238147	-2.07007	0.0122009	0.944444	1.14469	down
Com_107_neg	2-Aminoadipic acid	0	0	1	0													0.275084	-1.86206	0.000138704	1	2.34791	down
Com_4567_neg	3-Methoxy-scilliphaeosidin	0	0	1	0													0.537235	-0.896376	0.0032378	1	1.42542	down
Com_1104_neg	His-Trp	0	1	0	1							2.34552	1.22991	0.0291928	0.805556	1.66499	up							1.96252	0.972707	0.00229712	1	1.29876	up
Com_4373_neg	Corticosterone acetate	0	0	1	0													0.313292	-1.67442	0.000371992	1	1.9745	down
Com_832_neg	2-Pyrimidinamine, 4-(5-bromo-1H-indol-3-yl)-	0	0	1	0													0.515164	-0.956896	0.00599165	1	1.00622	down
Com_1913_neg	Milacemide	0	0	1	0													0.244075	-2.0346	0.0161674	1	1.12392	down
Com_9_neg	Parabanic acid	0	0	1	0													0.489014	-1.03205	0.0013048	1	1.16979	down
Com_12699_pos	Ipecosidic acid	1	0	0	0	26.8743	4.74815	0.0105987	0.861111	2.77122	up
Com_8965_pos	Ractopamine	0	1	0	0							2.54173	1.34581	0.00190222	1	1.87734	up
Com_2220_neg	(+)-Loliolide	0	0	1	0													0.57848	-0.78966	0.0188996	0.888889	1.16018	down
Com_9142_pos	Corrin	0	0	0	1																			1.22458	0.292281	0.0292913	0.888889	1.07638	up
Com_9653_pos	Clofibride	1	0	0	1	2.19925	1.13701	0.0495805	0.972222	1.54209	up													2.00458	1.0033	0.0102404	0.944444	1.41209	up
Com_11979_pos	Pfaffic acid	0	0	0	1																			0.495846	-1.01203	0.0312653	0.888889	1.89692	down
Com_2861_neg	Dihydromaleimide beta-D-glucoside	0	0	1	0													0.339538	-1.55836	0.00187513	1	1.38186	down
Com_12820_pos	Glu-Ile-Leu-Asp-Val	1	0	0	0	2.37184	1.24601	0.0369521	0.972222	1.29088	up
Com_11471_pos	Estradiol-17-phenylpropionate	1	0	1	0	1.58935	0.668439	0.00418744	0.972222	1.14533	up							1.84949	0.887131	0.00128331	1	1.29463	up
Com_9207_pos	(2E,5Z,7E)-Decatrienoylcarnitine	0	1	0	0							0.200992	-2.31479	0.021176	0.888889	1.04769	down
Com_2414_neg	Hyrtioerectine C	0	0	0	1																			1.78813	0.838454	0.0096525	0.888889	1.6391	up
Com_4058_neg	7,8-Dehydrocyclospongiaquinone	0	1	0	0							0.388843	-1.36274	0.0454985	0.833333	3.24255	down
Com_3835_neg	Sauvagnine	0	0	1	0													0.412641	-1.27704	0.0106521	0.944444	1.4435	down
Com_8711_pos	Carteolol	0	0	1	0													1.70665	0.771171	0.0336807	0.861111	1.57359	up
Com_423_neg	Tetradecanoic acid	0	0	1	1													0.429099	-1.22062	0.00177016	1	1.94906	down	1.77945	0.831434	0.0205841	0.888889	1.9416	up
Com_9898_pos	Tephrowatsin B	1	0	0	0	0.396103	-1.33605	0.0106962	1	1.67998	down
Com_8679_pos	Desethylchloroquine	1	0	0	0	1.96591	0.9752	0.0214026	0.861111	1.81336	up
Com_1546_neg	(3b,5b,7a,12a)-3,7,12-trihydroxy-Cholan-24-oic acid	1	0	1	1	4.97507	2.31472	0.0208881	0.805556	2.50025	up							9.4813	3.24509	0.0171235	0.861111	1.47042	up	0.096363	-3.37538	0.042485	0.722222	2.04721	down
Com_7551_pos	4Z,7Z,10Z,13Z-hexadecatetraenoic acid	0	0	1	0													0.734409	-0.445345	0.0269119	0.888889	1.10331	down
Com_19_neg	Indan	0	0	1	0													0.0724522	-3.78683	0.00224094	0.916667	1.72266	down
Com_4587_neg	Acanthoglabrolide	0	1	0	0							2.76596	1.46778	0.0241416	0.861111	1.00407	up
Com_2437_neg	2-Trifluoromethyl-benzenesulfonamide	1	0	0	0	0.278032	-1.84668	0.0242107	0.888889	1.09721	down
Com_4240_neg	Malassezindole B	0	0	1	0													0.354219	-1.49728	9.01544e-05	1	1.23501	down
Com_285_neg	(3R)-3-Hydroxydecanedioic acid	0	1	1	0							2.93257	1.55217	0.000390342	1	3.18248	up	0.328366	-1.60662	0.000635314	1	2.34769	down
Com_8371_pos	Crepenynic acid	1	0	0	0	1.81256	0.858033	0.0118564	0.888889	1.19445	up
Com_12774_pos	LysoPC(22:4(7Z,10Z,13Z,16Z)/0:0)	1	0	1	0	1.70022	0.765719	0.000787808	1	1.89169	up							1.93318	0.950975	0.000185375	1	1.96365	up
Com_1020_neg	Pyrroloquinoline quinone	1	0	1	0	0.251306	-1.99248	0.000527261	0.972222	2.3008	down							0.319561	-1.64583	0.00724631	0.972222	1.81686	down
Com_3014_neg	1,3,5,6-Tetrahydroxy-8-methylxanthone	0	0	1	0													0.228722	-2.12833	0.00776282	0.944444	1.55172	down
Com_11056_pos	2,6,10,14-Tetramethyl-6,10,15-hexadecatriene-2,3,8,14-tetrol 8-acetate	0	0	0	1																			2.68643	1.42569	0.0300098	0.833333	1.97654	up
Com_1954_neg	2-Phosphonopropionic acid	0	0	1	0													0.365399	-1.45246	0.00128397	1	1.2997	down
Com_172_neg	L-Ascorbic acid	0	0	1	0													0.0581709	-4.10356	0.000116761	1	1.68418	down
Com_4401_neg	N-Stearoyltaurine	0	1	0	0							2.48763	1.31477	0.0487961	0.916667	1.64941	up
Com_11854_pos	19-Hydroxyconopharyngine	0	0	0	1																			1.633	0.707528	0.0030417	0.916667	1.15291	up
Com_4201_pos	Apocholic acid	1	0	0	1	3.57342	1.8373	0.0173083	0.805556	2.11901	up													0.167579	-2.57709	0.0186432	0.972222	1.30649	down
Com_7879_pos	1-beta-D-Arabinofuranosyl-5-fluorocytosine	0	1	0	0							0.308716	-1.69565	0.0166856	0.916667	2.98524	down
Com_3060_neg	3-Androstanol	0	0	1	0													0.334361	-1.58052	0.00120004	1	1.10946	down
Com_6216_pos	3,6-Dihydrochamazulene	1	0	0	0	1.79919	0.847346	0.0106714	0.861111	3.02208	up
Com_57_neg	Indole-3-carboxaldehyde	0	0	1	0													0.422879	-1.24168	0.00153917	1	1.9643	down
Com_4869_neg	19alpha-19-Hydroxy-3,11-dioxo-12-ursen-28-oic acid	1	0	1	0	3.45329	1.78797	0.0329124	1	3.02773	up							4.68204	2.22714	0.00313666	0.944444	2.01914	up
Com_2574_neg	Carbazolepropanoic acid	0	1	1	0							1.49635	0.581449	0.0258941	0.916667	2.07466	up	0.436731	-1.19518	0.000153368	1	2.6958	down
Com_11984_pos	3-N-(2-Fluoroethyl)spiperone	0	0	0	1																			0.429176	-1.22036	0.0015763	0.972222	2.49704	down
Com_11325_pos	Sargaol	1	0	0	0	2.29524	1.19865	0.0210267	0.861111	1.99292	up
Com_12422_pos	Cytochalasin Z5	1	0	1	0	1.33283	0.414489	0.0345691	0.833333	2.99769	up							67.516	6.07716	0.000102804	1	2.78289	up
Com_2185_neg	2-O-Methylascorbic acid	0	0	1	0													0.373417	-1.42114	0.000238958	1	1.66771	down
Com_1985_neg	Tryptamine	0	0	1	0													0.54189	-0.883927	0.016495	1	1.80856	down
Com_5075_pos	Calcimycin	0	0	0	1																			1.56756	0.648523	0.0194054	0.888889	1.60548	up
Com_2837_neg	Khellin	0	1	1	0							0.407928	-1.29362	0.0124198	0.972222	1.5399	down	0.318789	-1.64932	0.0303109	1	2.24483	down
Com_3293_neg	Ethyl (S)-3-hydroxybutyrate glucoside	0	1	0	0							0.372126	-1.42614	0.00289582	1	1.39375	down
Com_154_pos	3-Methylindole	1	0	0	0	1.74604	0.804086	0.0195161	0.888889	1.51782	up
Com_5342_neg	8,8a-Dihydro-8-hydroxygambogenic acid	0	0	0	1																			2.49858	1.32111	0.0429674	0.888889	2.39439	up
Com_4905_neg	Virescenoside T	0	0	1	0													0.186557	-2.42231	0.0280036	0.888889	1.88087	down
Com_2368_pos	Gemfibrozil	0	0	0	1																			2.1343	1.09376	0.0449557	0.944444	2.87511	up
Com_9514_pos	Alangimarine	1	0	1	0	1.70643	0.770977	0.0371738	0.833333	1.04861	up							2.57526	1.36472	0.012207	0.888889	1.42454	up
Com_147_pos	Cuminaldehyde	0	0	1	0													0.538728	-0.892372	0.0097315	1	1.55848	down
Com_4107_neg	(+)-Galwesine	0	0	1	1													0.239496	-2.06193	0.00145741	1	2.78747	down	1.54634	0.628858	0.0416536	0.888889	1.34719	up
Com_3209_neg	Isothipendyl	0	0	1	0													0.477764	-1.06563	0.000558336	1	1.24174	down
Com_11321_pos	2-glyceryl-11,12-EET	0	0	1	0													2.45332	1.29474	0.0113099	1	1.38722	up
Com_1672_pos	2,3-Dihydroxypropyl octanoate	0	0	1	1													0.643045	-0.637009	0.00103871	1	1.2665	down	1.5981	0.676359	0.0415795	0.833333	2.44925	up
Com_8714_pos	13-epi-12-oxo Phytodienoic Acid	0	0	1	0													2.14277	1.09948	0.0463733	0.888889	2.58407	up
Com_10152_pos	5-(8Z,11Z-Heptadecadienyl)-1,3-benzenediol	1	0	1	0	6.28026	2.65082	0.0106683	1	3.68013	up							5.5061	2.46103	0.000369917	1	2.08901	up
Com_2245_neg	Dehydrotremetone	0	0	1	0													0.527525	-0.922688	0.023904	0.888889	1.27113	down
Com_654_neg	Indole-3-pyruvic acid	0	0	1	0													0.26469	-1.91762	0.0159895	1	2.81217	down
Com_1781_neg	Ouabain	0	0	1	0													131.777	7.04196	0.000159946	1	2.95434	up
Com_2295_neg	N-Acetyl-L-rhamnosamine	0	0	1	0													0.530592	-0.914325	0.0154377	1	1.85709	down
Com_8726_pos	N-Acetylmuramate	0	0	0	1																			1.70634	0.770903	0.0214158	0.916667	1.24523	up
Com_12369_pos	Withaphysalin N	0	0	1	0													1.8262	0.868845	0.0441224	0.833333	1.02698	up
Com_3861_pos	Palmatine	0	0	0	1																			0.301692	-1.72885	0.0239334	0.916667	1.40759	down
Com_1204_pos	ISO-1	1	0	0	0	1.62393	0.699492	0.0186097	0.916667	1.29088	up
Com_4993_neg	Penisimplicin B	0	0	1	0													0.242494	-2.04398	0.00870791	1	1.78585	down
Com_97_neg	Pregabalin	1	0	1	0	0.494589	-1.0157	0.0278421	0.833333	1.29158	down							0.448765	-1.15597	0.00131254	1	1.29284	down
Com_817_neg	5-(2,5-dichlorophenyl)furan-2-carbaldehyde	0	0	1	0													0.417962	-1.25856	0.00109418	1	1.53158	down
Com_4997_neg	Phomopsichalasin	0	0	1	0													0.630501	-0.665429	0.0123029	1	1.72007	down
Com_1526_neg	ethyl 2-[1-(1,3-benzoxazol-2-yl)pyrrolidine-2-amido]-4-methyl-1,3-thiazole-5-carboxylate	1	0	1	0	0.342183	-1.54716	0.00575636	0.944444	1.97998	down							0.479479	-1.06046	0.0407215	0.888889	1.08248	down
Com_3378_neg	Roccellic acid	0	0	0	1																			1.6417	0.715193	0.0186103	0.916667	2.67505	up
Com_7441_pos	3'-thiacytidine	0	0	0	1																			0.483719	-1.04776	0.0128875	0.888889	2.40812	down
Com_4932_neg	25-Hydroxyhalisulfate 9	1	0	0	0	0.220061	-2.18402	0.00357565	0.972222	1.92056	down
Com_5245_neg	Javanicolide D	0	0	1	0													0.380206	-1.39515	0.00405423	1	1.28173	down
Com_11307_pos	Jasmolactone B	0	0	1	0													2.39811	1.2619	0.0379941	0.944444	1.14469	up
Com_4015_neg	Sphingosine 1-phosphate (d16:1-P)	0	0	1	0													0.374683	-1.41626	2.19574e-05	1	2.46226	down
Com_6205_pos	(E)-2-Tridecene-4,6,8-triyn-1-ol	0	1	0	0							0.336618	-1.57082	0.00728015	0.944444	2.19635	down
Com_10103_pos	N-Myristoyl Asparagine	0	1	0	0							0.18363	-2.44513	0.00357161	1	1.62091	down
Com_3567_neg	Pregna-5,16-dien-20-one, 3beta-hydroxy-	0	0	1	0													0.3021	-1.7269	0.00380652	0.944444	1.34117	down
Com_10_neg	Glutaric acid	0	1	1	0							1.44421	0.530277	0.0026544	0.972222	1.33335	up	0.520172	-0.942939	0.00755616	1	1.79593	down
Com_2350_pos	Myristoyl Ethanolamide	0	0	0	1																			1.75145	0.808546	0.0307971	0.888889	1.13278	up
Com_4445_neg	BCA 7	0	0	1	0													0.345922	-1.53148	0.0035057	1	1.3786	down
Com_4173_neg	Drosopterin	0	0	1	0													0.328948	-1.60407	0.0008092	1	1.40459	down
Com_5980_pos	3-Phenyl-1H-pyrazole-4-carbaldehyde	0	0	1	0													6.47527	2.69494	0.00194292	1	1.19119	up
Com_291_pos	N-formylanthranilic acid	0	0	1	0													3.3775	1.75596	0.0361954	1	2.59862	up
