# Supplementary material for: Gene dosage imbalance disrupts systemic metabolism in the Dp16 Down syndrome mouse model
Source: eLife. 2026 Aug 3;15:RP110476. doi: 10.7554/eLife.110476 (PMC13432951; doi:10.7554/eLife.110476)
Supplement: Figure 5—source data 1. [file elife-110476-fig5-data1.xls]

gene_id	MGW7	MGW8	MGW9	MGW10	MGW11	MGW12	MGW1	MGW2	MGW3	MGW4	MGW5	MGW6	M_gWAT_Dp16	M_gWAT_WT	log2FoldChange	pvalue	padj	gene_name	gene_chr	gene_start	gene_end	gene_strand	gene_length	gene_biotype	gene_description	tf_family	MGW7_count	MGW8_count	MGW9_count	MGW10_count	MGW11_count	MGW12_count	MGW1_count	MGW2_count	MGW3_count	MGW4_count	MGW5_count	MGW6_count	MGW7_fpkm	MGW8_fpkm	MGW9_fpkm	MGW10_fpkm	MGW11_fpkm	MGW12_fpkm	MGW1_fpkm	MGW2_fpkm	MGW3_fpkm	MGW4_fpkm	MGW5_fpkm
ENSMUSG00000089774	2833.69230947711	2428.38489436062	2767.32706686951	3011.54854671348	2485.03843692604	2726.29470056321	1219.88205909617	1039.54206007735	1297.54652749161	1229.78709703768	1987.14130824241	995.61557674463	2708.71432581833	1294.91910478164	1.06501242186253	2.91694399644403e-12	4.92876027079148e-08	Slc5a3	16	91855210	91884361	+	10913	protein_coding	solute carrier family 5 (inositol transporters), member 3 [Source:MGI Symbol;Acc:MGI:1858226]	-	2595	3070	2609	2515	2465	3151	1205	1069	1167	1235	1851	1127	16.2629559989597	14.0189913325606	15.9524942814899	17.3060389999631	13.6091356294731	15.6917586276964	6.91296792471977	5.99062443178859	7.42096920992332	7.02500356950416	11.4450811341337
ENSMUSG00000003228	941.288158292588	987.965059627498	1068.10975712442	1036.97854530969	960.747111720291	973.367673162046	619.558356984941	625.28114558441	647.105466152627	686.091748873655	833.0749082637	701.436351317867	994.742717539421	685.424662862867	0.537301511325155	8.35577553441995e-12	7.05937696025469e-08	Grk5	19	60878187	61084406	+	7055	protein_coding	G protein-coupled receptor kinase 5 [Source:MGI Symbol;Acc:MGI:109161]	-	862	1249	1007	866	953	1125	612	643	582	689	776	794	8.35634818962762	8.822424840787	9.52425744741496	9.21774559860192	8.13867406682015	8.66608362512604	5.43095312232926	5.57381433527456	5.72479441758613	6.06241902280867	7.42200624356037
ENSMUSG00000044026	504.495509432918	384.428357869467	312.902063904372	490.948272028837	521.202787785299	475.003424503078	234.865259510631	192.543805327703	260.176424535592	194.176910058582	319.917941575493	242.940801778858	448.163402587329	240.770190464477	0.896837068228913	2.6774464467726e-08	6.46297323015951e-05	Slc35g1	19	38384428	38394058	+	4642	protein_coding	solute carrier family 35, member G1 [Source:MGI Symbol;Acc:MGI:2444789]	-	462	486	295	410	517	549	232	198	234	195	298	275	6.80680202567753	5.21739454887505	4.24048521743663	6.6325810307226	6.71031922252642	6.42738891596918	3.12899233219554	2.60854658788601	3.49820011820966	2.60767355112357	4.33179344865539
ENSMUSG00000019787	37.1273751530719	15.8200970316653	86.9761669157916	100.58452402542	15.121937750057	44.1260011833461	4.04940102604536	6.80710422875719	4.44746024847166	11.9493483112973	4.29420055806031	1.76684219475533	49.9593503432254	5.5523927612312	3.16748334692227	6.11490821674939e-08	9.39305492167405e-05	Trdn	10	32956550	33352705	+	9352	protein_coding	triadin [Source:MGI Symbol;Acc:MGI:1924007]	-	34	20	82	84	15	51	4	7	4	12	4	2	0.248645554463576	0.106573209383165	0.585070266889688	0.674494840323083	0.0966372437767146	0.296369187219701	0.02677793871503	0.0457753933835618	0.0296817444757541	0.0796526987189288	0.0288610485481458
ENSMUSG00000039680	1666.36395539964	1738.62866378002	1637.69758192661	1957.80591406622	1844.87640550696	1880.11373669433	771.410895461642	674.875762108212	891.715779818569	829.483928609223	1562.01545299444	860.452148845847	1787.58104289563	931.658994639655	0.940459458876025	8.82252808160446e-08	0.000105656517245456	Mrps6	16	91855158	91909115	+	1533	protein_coding	mitochondrial ribosomal protein S6 [Source:MGI Symbol;Acc:MGI:2153111]	-	1526	2198	1544	1635	1830	2173	762	694	802	833	1455	974	68.0798607473614	71.4509619642754	67.2053449947532	80.0902125140318	71.9228202632615	77.0344422736822	31.1196329976477	27.6857223346017	36.3049750193209	33.7307962602402	64.0438527988238
ENSMUSG00000022940	673.75266086604	711.113361573355	556.859605253544	656.194275784885	706.698557519332	689.576920453467	475.80462056033	415.233357954188	463.647730903171	436.151213362352	578.643525198627	421.391863449147	665.699230241771	465.145385237969	0.519208072579602	9.37946238197219e-08	0.000105656517245456	Pigp	16	94159622	94172701	-	1987	protein_coding	phosphatidylinositol glycan anchor biosynthesis, class P [Source:MGI Symbol;Acc:MGI:1860433]	-	617	899	525	548	701	797	470	427	417	438	539	477	21.2370200425835	22.5467719195287	17.6303165476511	20.7103069307187	21.2558229882129	21.7985610111438	14.8088604611967	13.1422145014128	14.5637131603717	13.6835880233059	18.3040633525413
ENSMUSG00000032261	198.74065523115	166.111018832486	197.287403004113	219.130570198237	192.552674017393	178.234436152339	142.741386168099	84.6025811288393	113.410236336027	113.518808957325	141.70861841599	112.194479366964	192.00945957262	118.029351728874	0.700383449267903	2.33937522226367e-07	0.000222155791138711	Sh3bgrl2	9	83430380	83520854	+	7865	protein_coding	SH3 domain binding glutamic acid-rich protein like 2 [Source:MGI Symbol;Acc:MGI:1915350]	-	182	210	186	183	191	206	141	87	102	114	132	127	1.58262834977185	1.33058650586005	1.57802140897018	1.74725465692848	1.46316200233752	1.42342918018274	1.12238546991982	0.676486398443504	0.899985212409399	0.899766607118183	1.13248332596752
ENSMUSG00000027499	499.035601322172	479.348940059459	512.31083683326	541.240534041547	537.332854718694	507.881621463219	282.445721566664	315.071681445333	384.705311492799	330.598636612559	441.229107340697	273.860540187077	512.858398073058	337.985166440855	0.603138663696608	2.36657645765331e-07	0.000222155791138711	Pkia	3	7431729	7510426	+	3721	protein_coding	protein kinase inhibitor, alpha [Source:MGI Symbol;Acc:MGI:104747]	-	457	606	483	452	533	587	279	324	346	332	411	310	8.39968133156739	8.11587783412688	8.66136088733357	9.12184332651573	8.63028848025284	8.5732562036442	4.69424965861099	5.32505237344319	6.45283198875901	5.5386275363981	7.45313116065229
ENSMUSG00000022892	20874.3206890036	19678.6186976885	23254.457115388	25783.1663251827	17792.4719567171	19516.6707586811	11616.7191934676	12255.7049421467	13843.8318884302	14785.3269771786	16818.2364856432	9795.37312772356	21149.9509237768	13185.865435765	0.681669650673946	3.73113657501299e-07	0.000331815866884182	App	16	84746573	84970654	-	12996	protein_coding	amyloid beta (A4) precursor protein [Source:MGI Symbol;Acc:MGI:88059]	-	19116	24878	21924	21532	17649	22557	11475	12603	12451	14848	15666	11088	100.598985062516	95.3955920667031	112.566396723025	124.416652539587	81.8216389174274	94.3276485060042	55.2795681527484	59.3065658539711	66.4857327095476	70.9221680161305	81.3401617548615
ENSMUSG00000034424	1443.59970448121	1358.15533016847	1394.80072553983	1521.93964328939	1821.6894342902	1468.2710589831	876.695322138821	920.903957804722	1112.97692718003	1061.50044165358	1202.37615625689	1151.0976898831	1501.40931612537	1054.25841581952	0.509980347084245	4.35531581248717e-07	0.000367958856417979	Gcsh	8	117708549	117720276	-	1579	protein_coding	glycine cleavage system protein H (aminomethyl carrier) [Source:MGI Symbol;Acc:MGI:1915383]	-	1322	1717	1315	1271	1807	1697	866	947	1001	1066	1120	1303	57.2605618579131	54.1889470290652	55.5702430820476	60.4459579153289	68.9499247357527	58.4072936728019	34.3366097149024	36.6780630181985	43.9932327440768	41.9081820221186	47.8621832085071
ENSMUSG00000044442	536.162976475244	480.930949762625	450.791109014773	532.858490372762	544.389759002053	489.712091564194	290.544523618755	301.457472987818	355.796819877733	351.50999615733	442.302657480212	358.668965535332	505.807562698609	350.046739276197	0.531110822807766	4.9212992442479e-07	0.000377978151500258	N6amt1	16	87151073	87165630	+	6135	protein_coding	N-6 adenine-specific DNA methyltransferase 1 (putative) [Source:MGI Symbol;Acc:MGI:1915018]	-	491	608	425	445	540	566	287	310	320	353	412	406	5.47360186798787	4.93868764241259	4.62245866932983	5.44689856654277	5.30318730836089	5.01382573662947	2.92879503592786	3.09019346760163	3.61967301499269	3.57177328935148	4.53147158602979
ENSMUSG00000058240	560.186572162526	564.777464030451	621.561387959193	546.030273280853	575.641763685505	591.807545282524	380.643696448264	435.65467064046	371.362930747384	377.400250831807	532.480869199478	418.741600157014	576.667501066842	419.380669670735	0.45996739506044	8.78390594127924e-07	0.000645311559520849	Cryzl1	16	91486210	91525863	-	4529	protein_coding	crystallin, zeta (quinone reductase)-like 1 [Source:MGI Symbol;Acc:MGI:1913859]	-	513	714	586	456	571	684	376	448	334	379	496	474	7.74678181523739	7.85630685652538	8.63364066171956	7.56077590053483	7.59611553204837	8.20769391586678	5.19765170879185	6.04942694879146	5.11773831025845	5.19470196807538	7.38985586812987
ENSMUSG00000042032	1130.20097892439	1150.91205905365	1195.39195261094	1147.14254781372	1139.18597717096	1113.53261809738	1002.22675394623	977.305678557282	1009.57347640307	963.914097111318	1039.1965350506	1019.46794637383	1146.06102227851	1001.94741457372	0.193669019495864	9.47852594966243e-07	0.000667327720714359	Mat2b	11	40570141	40586030	-	5001	protein_coding	methionine adenosyltransferase II, beta [Source:MGI Symbol;Acc:MGI:1913667]	-	1035	1455	1127	958	1130	1287	990	1005	908	968	968	1154	14.154344944131	14.4986873804262	15.0371570374177	14.3850871857533	13.6137998972714	13.9858563590686	12.3936717673631	12.289883061036	12.5997788591394	12.0155111176098	13.0609604673839
ENSMUSG00000062762	1527.68228938669	1408.7796406698	1585.72401876961	1386.62950977901	1294.43787140488	1492.49709884847	1173.31394729664	1127.06197158994	1184.13629115558	1156.09944911802	1285.03951699955	1178.48374390181	1449.29173814308	1184.02248667692	0.291857800679157	1.04419004928866e-06	0.000705747170513217	Ei24	9	36690455	36708689	-	4868	protein_coding	etoposide induced 2.4 mRNA [Source:MGI Symbol;Acc:MGI:108090]	-	1399	1781	1495	1158	1284	1725	1159	1159	1065	1161	1197	1334	19.6550170516661	18.2320665267417	20.4922335467282	17.8633058327471	15.8917684316487	19.2577658097929	14.9057734612865	14.5603364265711	15.1821391315311	14.8048972302956	16.5920555489238
ENSMUSG00000022961	6108.54519430248	6103.39343481647	6416.08333748321	5788.39987070097	5371.31228882026	6013.24918086775	3280.01483109675	3476.48537397242	3391.18843945964	3569.86780800008	5662.97698594203	3867.61756431942	5966.83055116519	3874.69183379839	0.62294932589993	1.1343968867521e-06	0.000737227084440391	Son	16	91444394	91476109	+	14907	protein_coding	Son DNA binding protein [Source:MGI Symbol;Acc:MGI:98353]	-	5594	7716	6049	4834	5328	6950	3240	3575	3050	3585	5275	4378	25.664835830326	25.7943456075397	27.0764676730492	24.3511927598371	21.534348571121	25.3373928029687	13.6074393988729	14.6664274420452	14.1985343584997	14.9287228468372	23.8774984028882
ENSMUSG00000045659	235.868030384222	194.587193489483	278.960145107966	249.066440443898	221.78842033417	246.586477201052	160.963690785303	167.260275335177	160.10856894498	187.206456876991	155.664770229686	128.979480217139	237.809451160132	160.030540398213	0.570037128052298	1.20312676346074e-06	0.00075293455267393	Plekha7	7	115722720	115907611	-	12933	protein_coding	pleckstrin homology domain containing, family A member 7 [Source:MGI Symbol;Acc:MGI:2445094]	-	216	246	263	208	220	285	159	172	144	188	145	146	1.14224891334563	0.947890949204492	1.35692281491615	1.20772456885294	1.02489925428987	1.19760321609322	0.769696473656745	0.81333172476575	0.772675502678502	0.90236515904309	0.756528575605576
ENSMUSG00000033722	196.556691986851	161.364989722986	193.044663154562	219.130570198237	187.512028100707	258.699497133735	161.976041041815	108.913667660115	92.284800155787	99.5779025941444	130.973117020839	94.5260574194103	202.718073382846	114.708597648685	0.821861529132643	1.36123928814394e-06	0.000821459294706003	BC034090	1	155088217	155120190	-	8222	protein_coding	cDNA sequence BC034090 [Source:MGI Symbol;Acc:MGI:2672904]	-	180	204	182	183	186	299	160	112	83	100	122	107	1.49727410162765	1.23644625058913	1.47704113108693	1.67138869821728	1.36299180821187	1.9763373899407	1.21832781738244	0.83306539318525	0.700542598211868	0.754998822690568	1.0012417956311
ENSMUSG00000075703	674.844642488189	590.089619281116	640.653717282172	723.250625135165	595.804347352247	624.685742242664	485.928123125444	517.339921385546	500.339277953062	440.134329466118	509.936316269662	545.954238179398	641.554782296926	499.938701063205	0.356810239953195	1.5343482638741e-06	0.000893995952230368	Selenoi	5	30437579	30477425	+	13135	protein_coding	selenoprotein I [Source:MGI Symbol;Acc:MGI:107898]	-	618	746	604	604	591	722	480	532	450	442	475	618	3.21784171894175	2.83029234867496	3.06835450817053	3.45311232349746	2.710910487226	2.98727009750984	2.2878777269551	2.47696630362797	2.37747722595667	2.08889177123071	2.44017034374902
ENSMUSG00000041836	405.125181817344	307.70088726589	394.574806008225	411.917574580293	297.398109084455	384.155775007954	258.149315410392	258.669960692773	237.939123293234	194.176910058582	257.652033483619	160.782639722735	366.81205562736	227.894997110222	0.686864198761603	2.03212764215749e-06	0.00106327465376479	Ptpre	7	135139210	135288022	+	10201	protein_coding	protein tyrosine phosphatase, receptor type, E [Source:MGI Symbol;Acc:MGI:97813]	-	371	389	372	344	295	444	255	266	214	195	240	182	2.48735310437381	1.90033164623507	2.43331798481531	2.53232556199591	1.74235659001373	2.36541634645992	1.56501708484597	1.5946942651776	1.45581085942976	1.1866307836796	1.5875415705652
ENSMUSG00000042589	184.54489414321	102.830630705824	190.923293229786	231.104918296501	105.853564250399	158.334474834359	77.9509697513733	61.2639380588147	27.7966265529479	43.8142771414235	92.3253119982967	26.50263292133	162.265295910014	54.9422927373643	1.56214605361025	2.42039554808022e-06	0.00117952834521544	Cux2	5	121994429	122188165	-	10082	protein_coding	cut-like homeobox 2 [Source:MGI Symbol;Acc:MGI:107321]	CUT	169	130	180	193	105	183	77	63	25	44	86	30	1.14642669837634	0.642568166235253	1.19130917267604	1.43752186725208	0.62748071083107	0.986442483235104	0.478151675769886	0.382148711595679	0.172078750705001	0.270912928076891	0.57558354587171
ENSMUSG00000022967	1474.17518990138	1621.55994574569	1524.20429095113	1633.30108060325	1428.51905278872	1626.60553381746	808.867854952562	969.526130867273	943.973437738111	971.880329318849	1481.49919253081	901.972940422597	1551.39418230127	1012.95331430503	0.615438288012147	2.46397247989703e-06	0.00117952834521544	Ifnar1	16	91282126	91304329	+	5940	protein_coding	interferon (alpha and beta) receptor 1 [Source:MGI Symbol;Acc:MGI:107658]	-	1350	2050	1437	1364	1417	1880	799	997	849	976	1380	1021	15.5436712924021	17.19847593443	16.1424331616234	17.2437520412474	14.3727932759188	17.2004090615034	8.42135517708357	10.2647235326191	9.91870957543463	10.1996934553501	15.6765052992727
ENSMUSG00000048490	2115.16840210295	1764.73182388226	2477.76007213767	2402.05422851182	2618.11148912654	2358.57802403532	1673.41497401325	1188.32590964875	1372.04148665351	1382.14128800672	1686.54726917819	1821.61430279275	2289.40067329943	1520.68087171553	0.589878066572979	2.51305086274226e-06	0.00117952834521544	Nrip1	16	76084288	76170715	-	11457	protein_coding	nuclear receptor interacting protein 1 [Source:MGI Symbol;Acc:MGI:1315213]	-	1937	2231	2336	2006	2597	2726	1653	1222	1234	1388	1571	2062	11.5628525522288	9.7040093017879	13.6050643121414	13.1481260654571	13.6571100949531	12.9307081475717	9.03282487938539	6.52287169720311	7.47443166038598	7.52042353529253	9.25255944795692
ENSMUSG00000024165	1025.37074319807	1055.20047201208	1191.14921276139	1265.68859398654	1297.46225895489	849.641826706781	633.7312605761	592.218067901875	762.73943261289	760.775175819263	920.032469564421	604.260030606324	1114.08551793663	712.292739513479	0.645387087244963	2.68977623118075e-06	0.00122835537779084	Jpt2	17	25156393	25179663	-	4840	protein_coding	Jupiter microtubule associated homolog 2 [Source:MGI Symbol;Acc:MGI:1196260]	-	939	1334	1123	1057	1287	982	626	609	686	764	857	684	13.2686430396051	13.7351376098958	15.4822140790025	16.3996080880152	16.0210493855425	11.0263937586243	8.09749375373003	7.69503278229486	9.83586779934684	9.79877405909846	11.9479135744358
ENSMUSG00000023147	493.575693211427	464.319847879377	496.400562397445	428.681661917863	766.178179336223	469.812130246214	352.297889265947	288.815707991555	250.169638976531	272.843453107956	388.625150504458	228.806064220816	519.828012498091	296.926317344544	0.808609988812064	2.9653433416279e-06	0.00126911821262692	Get1	16	95946607	95959052	+	4368	protein_coding	guided entry of tail-anchored proteins factor 1 [Source:MGI Symbol;Acc:MGI:2136882]	-	452	587	468	358	760	543	348	297	225	274	362	259	7.07721004265783	6.69696483501427	7.1492732612618	6.15466247307018	10.4830760514022	6.75592113279782	4.98790604603424	4.15826691654081	3.57465239960403	3.89396173929567	5.59219816964618
ENSMUSG00000110594	13.1037794657901	16.6111018832486	22.2743842101417	19.1589569572229	13.1056793833828	14.7086670611154	1.01235025651134	3.88977384500411	2.22373012423583	6.97045318159011	4.29420055806031	6.18394768164366	16.4937614934836	4.09574260784089	1.98623508429576	3.00436340800596e-06	0.00126911821262692	Gm33103	8	69423797	69454335	-	527	lncRNA	predicted gene, 33103 [Source:MGI Symbol;Acc:MGI:5592262]	-	12	21	21	16	13	17	1	4	2	7	4	7	1.55731659248355	1.98578043047234	2.658932749919	2.27988641789156	1.48624535729258	1.75309591326922	0.118798521282239	0.464181598181697	0.263362119864565	0.824538941956982	0.512160390934079
ENSMUSG00000022895	1784.29797059175	1860.44341092384	2665.5013104803	2261.95435576213	1551.51081315585	2324.8346113657	1200.64740422245	1224.30631771504	918.400541309399	1051.54265139416	1704.79762154994	844.550569093049	2074.75707871326	1157.37418421401	0.842210881054588	3.13296712266464e-06	0.00128473120141179	Ets2	16	95502942	95522095	+	5780	protein_coding	E26 avian leukemia oncogene 2, 3' domain [Source:MGI Symbol;Acc:MGI:95456]	ETS	1634	2352	2513	1889	1539	2687	1186	1259	826	1056	1588	956	19.3343908518779	20.2783225135293	29.0110417390672	24.5418876370058	16.0423709844054	25.2642958975063	12.8463130395965	13.3209879378187	9.91713300184127	11.3412213461781	18.5386997977227
ENSMUSG00000036782	776.398933348063	686.592211174274	732.933309009902	868.140237124163	487.934524735174	726.781195960994	278.396320540619	367.583628352888	322.440868014196	372.4213557021	596.893877570383	417.858179059636	713.130068558762	392.599038206637	0.860838315281755	3.26263278177406e-06	0.00128473120141179	Klhl13	X	23085510	23231321	-	4253	protein_coding	kelch-like 13 [Source:MGI Symbol;Acc:MGI:1914705]	-	711	868	691	725	484	840	275	378	290	374	556	473	11.4335342749003	10.1706073807122	10.8412994011203	12.8010757570526	6.85658324067905	10.7337450226971	4.04817204251788	5.43544318406908	4.7319107428758	5.45883498645787	8.8213696489758
ENSMUSG00000058743	192.188765498255	159.78298001982	214.258362402316	292.174093597649	98.7966599670393	311.477655411855	51.6298630820784	37.92529498879	52.2576579195421	67.7129737640182	141.70861841599	30.9197384082183	211.446419482822	63.6923577631062	1.73336193960099	3.26942307277665e-06	0.00128473120141179	Kcnj14	7	45465884	45474206	-	2717	protein_coding	potassium inwardly-rectifying channel, subfamily J, member 14 [Source:MGI Symbol;Acc:MGI:2384820]	-	176	202	202	244	98	360	51	39	47	68	132	35	4.43026096755106	3.70496643611657	4.96089922288023	6.74378990393448	2.17317255238336	7.2007914582571	1.17517403625423	0.877836252063712	1.20044467186703	1.55361362447923	3.27824120674809
ENSMUSG00000022636	1223.01941680707	1357.36432531688	1264.33647516614	1723.10869134024	1530.34010030577	1269.27144580331	868.596520086731	716.690830942007	877.261534011036	716.96089867784	1251.75946267458	795.962408737277	1394.57340912324	871.205275854912	0.678901388931751	3.38780526796208e-06	0.0012965443833047	Alcam	16	52069359	52274437	-	7121	protein_coding	activated leukocyte cell adhesion molecule [Source:MGI Symbol;Acc:MGI:1313266]	-	1120	1716	1192	1439	1518	1467	858	737	789	720	1166	901	10.7568055229543	12.0087787847474	11.1695054237642	15.174823626135	12.8436528836601	11.1958352545632	7.54341415167884	6.32943647493937	7.68900151144824	6.27646711208613	11.048776202147
ENSMUSG00000032905	978.41553344566	1029.09731190983	1010.83276915548	1147.14254781372	1043.41370475394	1007.97630154114	733.953935970722	741.974360934533	770.522488047716	718.952456729723	951.165423610359	871.053202014379	1036.14636143663	797.936977884572	0.376421156487778	3.47728057652839e-06	0.0012965443833047	Atg12	18	46863211	46874647	-	7711	protein_coding	autophagy related 12 [Source:MGI Symbol;Acc:MGI:1914776]	-	896	1301	953	958	1035	1165	725	763	693	722	886	986	7.94700683480304	8.40793102743429	8.24671282166212	9.32950603241505	8.08699958010487	8.21074554632578	5.88638892736501	6.05135147226231	6.23672306820502	5.81232969933453	7.75317578964214
ENSMUSG00000022867	1799.58571330184	1778.96991121076	1790.43621651044	1881.17008623732	1441.6247321721	1693.22714344722	1005.26380471576	1146.51084081496	1175.24137065864	1162.07412327367	1616.76651010971	1112.22716159848	1730.83563381328	1203.01396852854	0.525007381120328	3.52968228869127e-06	0.0012965443833047	Usp25	16	76810594	76913668	+	5411	protein_coding	ubiquitin specific peptidase 25 [Source:MGI Symbol;Acc:MGI:1353655]	-	1648	2249	1688	1571	1430	1957	993	1179	1057	1167	1506	1259	20.8298409305981	20.7125928588653	20.815822794325	21.802309224745	15.9226840440309	19.6553446258185	11.4892945796951	13.3252330873696	13.5559944453186	13.3880420876527	18.7803659300279
ENSMUSG00000020695	710.880036019112	521.272197193372	1102.05167592082	1848.83934637201	610.926285102304	1205.24548330198	315.853280031538	368.556071814139	428.068048915398	456.066793881181	549.65767143172	318.915016153337	999.869170651601	406.186147037886	1.29943275131343	4.82206416020422e-06	0.0016628248594892	Mrc2	11	105183469	105241965	+	6674	protein_coding	mannose receptor, C type 2 [Source:MGI Symbol;Acc:MGI:107818]	-	651	659	1039	1544	606	1393	312	379	385	458	512	361	6.67115553640346	4.92064188706731	10.3879061890235	17.3726046935997	5.47071632506942	11.3431136983376	2.92677975176969	3.47289418450798	4.00321076640103	4.25993549091119	5.17654949518268
ENSMUSG00000041078	123.393923302857	161.364989722986	213.197677439928	269.422832210947	125.008018733805	157.469259124882	20.2470051302268	41.8150688337941	60.0407133543675	52.7762883748965	112.722764649083	19.4352641423087	174.976116755901	51.1728507474461	1.77664249600777	5.13461866428466e-06	0.00172815590029057	Grid1	14	34542065	35305336	+	5962	protein_coding	glutamate receptor, ionotropic, delta 1 [Source:MGI Symbol;Acc:MGI:95812]	-	113	204	201	225	124	182	20	43	54	53	105	22	1.29626188637745	1.70514274947062	2.24958682289955	2.83396439954599	1.25310507068299	1.6590015334896	0.210019526050789	0.441077624806921	0.628544046218199	0.551832970427001	1.18837618384507
ENSMUSG00000051579	592.946020827001	696.875274244857	719.144404498862	684.932711220719	756.096887502852	604.785780924685	476.816970816842	471.635078706748	510.346063512123	499.881071022605	593.673227151838	544.187395984642	675.796846536496	516.0899678658	0.389035599944705	6.04000802407935e-06	0.0019256192391699	Tceal8	X	135069733	135073091	-	2563	protein_coding	transcription elongation factor A (SII)-like 8 [Source:MGI Symbol;Acc:MGI:1913934]	-	543	881	678	572	750	699	471	485	459	502	553	616	14.4896369300847	17.1297036345561	17.6514245795024	16.7591221555526	17.6307355403791	14.8216290849125	11.5051941307505	11.5726195461618	12.4279073859538	12.1584680480735	14.5590533447434
ENSMUSG00000031119	1587.7412786049	1541.66845573578	1535.87182553739	1963.79308811535	1556.55145907254	1497.68839310533	964.769794455308	1062.88070314737	1217.49224301912	1175.0192506109	1373.07062843978	1285.3776966845	1613.88575002855	1179.7683860595	0.4515178477051	6.20530033829464e-06	0.0019256192391699	Gpc4	X	51141898	51254129	-	2651	protein_coding	glypican 4 [Source:MGI Symbol;Acc:MGI:104902]	-	1454	1949	1448	1640	1544	1731	953	1093	1095	1180	1279	1455	37.5112000981788	36.6374010362315	36.4466409033822	46.4555882981732	35.0909674806223	35.4858090539192	22.506337284836	25.2144197048508	28.6641006600614	27.630963326258	32.5549797041183
ENSMUSG00000028657	1318.02181793405	1424.59973770146	1203.87743231004	1356.69363953335	1357.95000995512	1290.90183854024	1089.2888760062	1078.43979852739	1107.41760186944	1147.13743788454	1191.64065486174	1155.51479536999	1325.34074599571	1128.23986075322	0.232958975055908	6.26792082348016e-06	0.0019256192391699	Ppt1	4	122730035	122752968	+	3674	protein_coding	palmitoyl-protein thioesterase 1 [Source:MGI Symbol;Acc:MGI:1298204]	-	1207	1801	1135	1133	1347	1492	1076	1109	996	1152	1110	1308	22.4685164669813	24.4285172853374	20.6136730396389	23.1576561844258	22.089516886561	22.0697311324247	18.3355849456005	18.4599677317709	18.8128293168143	19.4642231051346	20.3863952017357
ENSMUSG00000022974	894.332948540173	868.523327038425	918.55317742775	791.504409295271	1042.4055755706	870.407003734238	583.113747750533	664.178884034451	604.854593792146	625.349228291227	836.295558682245	633.412926819787	897.621073601076	657.867489895065	0.448840290204157	6.59575175234703e-06	0.00195523539227031	Paxbp1	16	90810925	90841431	-	5508	protein_coding	PAX3 and PAX7 binding protein 1 [Source:MGI Symbol;Acc:MGI:1914617]	GCFC	819	1098	866	661	1034	1006	576	683	544	628	779	717	10.1694215448984	9.93415553974392	10.4911388307357	9.01179640991819	11.3105671136411	9.92593484953051	6.54711850622119	7.58342359436811	6.85391788487042	7.07765613845614	9.54333432150237
ENSMUSG00000053110	2293.16140651326	1854.90637696276	1862.5627939528	2119.45961339278	2147.3151605081	2088.63072267838	1811.09460889879	1399.34614074023	1484.33985792742	1500.63899209376	1778.87258117648	1368.419279838	2061.00601233468	1557.11857677911	0.404492003309422	8.93989208407256e-06	0.00251950355475615	Yap1	9	7932000	8004597	-	9257	protein_coding	yes-associated protein 1 [Source:MGI Symbol;Acc:MGI:103262]	-	2100	2345	1756	1770	2130	2414	1789	1439	1335	1507	1657	1549	15.5151261468938	12.6239460623579	12.6576453030039	14.3584264053221	13.8633157113078	14.1721053876622	12.0993412834027	9.50668433417643	10.0079454801834	10.1057077697784	12.0783846715697
ENSMUSG00000008976	968.587698846317	1055.99147686366	1002.34728945638	1050.15032821778	804.487088303035	1015.76324292644	536.545635951011	643.75757134818	638.210545655684	656.218378095412	913.591168727331	674.933718396537	982.887854102268	677.209503029026	0.537831026893859	8.94366468734322e-06	0.00251950355475615	Gabpa	16	84631813	84660667	+	5687	protein_coding	GA repeat binding protein, alpha [Source:MGI Symbol;Acc:MGI:95610]	ETS	887	1335	945	877	798	1174	530	662	574	659	851	764	10.6671074942829	11.6982415446814	11.0878477517723	11.5803106287883	8.45429576264308	11.2189507064393	5.83464304191002	7.11890675593641	7.00426538902684	7.19326289957211	10.0972461598797
ENSMUSG00000045827	500.127582944322	519.690187490205	595.044263899501	632.245579588356	508.097108401917	594.403192410956	434.298260043365	467.745304861744	428.068048915398	453.079456803357	438.008456922152	393.122388333061	558.267985789209	435.720319313179	0.356819601975854	8.946571183368e-06	0.00251950355475615	Serpinb9	13	33187233	33201940	+	3494	protein_coding	serine (or cysteine) peptidase inhibitor, clade B, member 9 [Source:MGI Symbol;Acc:MGI:106603]	-	458	657	561	528	504	687	429	481	385	455	408	445	8.964970345864	9.37054856579052	10.7136791058863	11.3478834268896	8.69091314472652	10.6856564581839	7.68698514225888	8.41900406255609	7.64665960359488	8.08373825321592	7.87941318095892
ENSMUSG00000022962	952.20797451408	969.771948041083	942.948931562667	1020.21445797212	1097.85268065414	906.746063532288	641.83006262819	599.025172130632	610.413919102736	723.93135185943	938.282821936178	689.951877051957	981.623676046063	700.572534118187	0.486696170950001	1.13778383749307e-05	0.00307099753248759	Gart	16	91418074	91443840	-	5144	protein_coding	phosphoribosylglycinamide formyltransferase [Source:MGI Symbol;Acc:MGI:95654]	-	872	1226	889	852	1089	1048	634	616	549	727	874	781	11.5936932376922	11.8771449649063	11.5318630131758	12.4377687740448	12.755124256584	11.0720412189523	7.71631499490265	7.32349341859063	7.40636844922003	8.77318318965332	11.4648158895536
ENSMUSG00000052299	1040.65848590816	1128.76392320932	1035.2285232904	989.081152916633	960.747111720291	934.432966235564	603.360752880759	572.769198676855	678.237687891929	671.155063484533	944.724122773268	784.477934471368	1014.81869388006	709.120793363119	0.517470241090648	1.29305773192999e-05	0.00336814871390822	Ltn1	16	87173539	87229500	-	7844	protein_coding	listerin E3 ubiquitin protein ligase 1 [Source:MGI Symbol;Acc:MGI:1926163]	-	953	1427	976	826	953	1080	596	589	610	674	880	888	8.30924559705516	9.06585847446447	8.3025386573076	7.90762937819536	7.32003385280675	7.48261743705427	4.75696903959474	4.5921519830569	5.39667393376223	5.33391460452459	7.57010144376557
ENSMUSG00000001773	431.332740748924	390.756396682133	461.39795863865	641.825058066967	705.690428335995	406.651383454366	240.939361049699	226.579326471489	262.400154659828	322.632404405028	391.845800923003	273.860540187077	506.275660987839	286.376264616021	0.821382644259642	1.33076171939366e-05	0.00340695163221131	Folh1	7	86368185	86425151	-	3210	protein_coding	folate hydrolase 1 [Source:MGI Symbol;Acc:MGI:1858193]	-	395	494	435	536	700	470	238	233	236	324	365	310	8.41585691781773	7.66910110826745	9.04238300334047	12.5390201759086	13.1386511455843	7.95719858452729	4.64187642689911	4.43904381793838	5.10200522925167	6.26561527642505	7.67263333318729
ENSMUSG00000031289	21.8396324429835	26.1031601022478	24.3957541349171	37.1204791046194	52.4227175335311	38.9347069264818	7.08645179557939	3.88977384500411	2.22373012423583	9.95779025941444	21.4710027903015	5.300526584266	33.4694083741301	8.32154589980022	2.01529999664138	1.39367718985363e-05	0.00341636145432147	Il13ra2	X	146166472	146212188	-	2281	protein_coding	interleukin 13 receptor, alpha 2 [Source:MGI Symbol;Acc:MGI:1277954]	-	20	33	23	31	52	45	7	4	2	10	20	6	0.59966816033818	0.720960052323428	0.672823612487593	1.02056401822376	1.37352267127258	1.07214765410371	0.19212965585716	0.107244060605767	0.0608469255452109	0.272143810616477	0.591645168834414
ENSMUSG00000051989	274.087387159443	278.433707757309	290.62767969423	282.594615119038	234.894099717553	323.590675344538	192.346548737155	200.323353017711	192.352655746399	159.324644150631	252.284282786043	185.51843044931	280.704694132018	197.024985814542	0.512983941958247	1.4187309701325e-05	0.00342461388604697	Smim11	16	92098174	92109929	+	972	protein_coding	small integral membrane protein 11 [Source:MGI Symbol;Acc:MGI:1916186]	-	251	352	274	236	233	374	190	206	173	160	235	210	17.660936805894	18.0467476471851	18.809747757339	18.2326410471971	14.4426680648396	20.9108991959294	12.2379587818834	12.9610294912041	12.3513311883602	10.2182721319537	16.3139155388969
ENSMUSG00000043542	680.304550598935	595.626653242199	640.653717282172	692.117320079677	608.91002673563	561.524995450816	361.409041574549	383.142723732904	510.346063512123	507.847303230136	519.598267525298	453.195022954743	629.856210564905	455.923070421626	0.465776312182376	1.65449802883551e-05	0.00383512671758687	Zc2hc1a	3	7568543	7618896	+	3508	protein_coding	zinc finger, C2HC-type containing 1A [Source:MGI Symbol;Acc:MGI:1914556]	-	623	753	604	578	604	649	357	394	459	510	484	513	12.1460409768337	10.696900065222	11.4888359363797	12.3729169435625	10.3737344791923	10.0543149028117	6.3713326669097	6.86870999738108	9.08002469503981	9.02473250650668	9.30984368548843
ENSMUSG00000022897	871.401334475041	771.229730293684	831.577010511958	854.968454216072	944.617044786896	800.324531266571	578.051996467976	510.532817156789	537.030825002953	577.551835046037	796.574203520187	660.798980838494	845.686350925037	610.090109672073	0.470661441490052	1.71885986871051e-05	0.00383512671758687	Dyrk1a	16	94370869	94496376	+	8251	protein_coding	dual-specificity tyrosine-(Y)-phosphorylation regulated kinase 1a [Source:MGI Symbol;Acc:MGI:1330299]	-	798	975	784	714	937	925	571	525	483	580	742	748	6.61458473419978	5.88871553628393	6.3402757900545	6.49823583165222	6.84212143223404	6.09259790485941	4.33262569733216	3.89126904850688	4.06232319430653	4.36360221269407	6.06811678307225
ENSMUSG00000052085	1455.61150232485	985.592045072749	1470.10935786936	1387.82694458883	778.275729536269	970.772026033614	529.459184155431	645.702458270682	490.332492394001	731.897584066961	883.531764820909	358.668965535332	1174.69793423761	606.598741540553	0.953416253668959	2.11108360937397e-05	0.00445887246844899	Dock8	19	24976898	25179796	+	10070	protein_coding	dedicator of cytokinesis 8 [Source:MGI Symbol;Acc:MGI:1921396]	-	1333	1246	1386	1159	772	1122	523	664	441	735	823	406	9.05330097956277	6.16610788020154	9.18401180811149	8.64286658914622	4.61897491515043	6.05523158444193	3.25157569357816	4.03252577677569	3.03908640473506	4.5308701443088	5.51476457091161
ENSMUSG00000021796	1723.1469997514	1571.72664009595	1466.92730298219	1539.90116543679	1381.13698117188	1405.11031219126	1280.62307448685	1224.30631771504	1338.68553478997	1201.90528431132	1289.33371755761	1220.00453547856	1514.65823360491	1259.14307738989	0.266577799902283	2.26418772790071e-05	0.00472320741214054	Bmpr1a	14	34132691	34225298	-	6351	protein_coding	bone morphogenetic protein receptor, type 1A [Source:MGI Symbol;Acc:MGI:1338938]	-	1578	1987	1383	1286	1370	1624	1265	1259	1204	1207	1201	1381	16.9930433817362	15.5911554385038	14.5304391838084	15.2055698207596	12.9967937879155	13.8966872394309	12.4701036380745	12.1233365266245	13.1558315187392	11.7974706131875	12.7602007460531
ENSMUSG00000022964	1607.39694780358	1839.08627993109	1797.86101124715	1829.68038941479	3354.04579296265	1752.92702740116	1064.99246984993	1024.95540815858	1092.96335606191	1082.41180119835	1615.69295997019	1176.71690170705	2030.16624146007	1176.28881615767	0.787450795937378	2.35498440884035e-05	0.00485270384831408	Tmem50b	16	91371391	91394688	-	2446	protein_coding	transmembrane protein 50B [Source:MGI Symbol;Acc:MGI:1925225]	-	1472	2325	1695	1528	3327	2026	1052	1054	983	1087	1505	1332	41.1583197982953	47.368436649671	46.2393716243507	46.9105738278231	81.9509744655778	45.0142853347453	26.9265639382497	26.3525533690525	27.8888748848649	27.5865149142107	41.5180224512981
ENSMUSG00000029716	336.330339621946	172.439057645152	333.055078189738	437.063705586648	172.39009035065	442.990443252416	76.9386194948619	69.0434857488229	54.4813880437779	103.56101869791	237.254580832832	114.844742659097	315.711452441092	109.35397257955	1.52945317172469	2.46690736255267e-05	0.0049375528993996	Tfr2	5	137568102	137585743	+	4336	protein_coding	transferrin receptor 2 [Source:MGI Symbol;Acc:MGI:1354956]	-	308	218	314	365	171	512	76	71	49	104	221	130	4.85811423788362	2.50547323114617	4.83213487953673	6.32131503565398	2.37609943342208	6.41723670097074	1.09735202361537	1.00140007259943	0.784225094702799	1.48890782586908	3.43921726538972
ENSMUSG00000039982	648.637083556609	427.933624706546	969.46605562236	811.860801062321	1305.52729242159	532.972877038063	524.397432872875	384.115167194155	277.966265529479	257.906767718834	399.360651899609	212.904484468018	782.732955734582	342.775128280495	1.19109475606307	2.48382551014361e-05	0.0049375528993996	Dtx4	19	12443702	12478818	-	5226	protein_coding	deltex 4, E3 ubiquitin ligase [Source:MGI Symbol;Acc:MGI:2672905]	-	594	541	914	678	1295	616	518	395	250	259	372	241	7.77362022384659	5.15882037787873	11.6701238233328	9.74235907519089	14.9299425618164	6.40587821656891	6.20557465188546	4.6223862603087	3.31974352202033	3.07648006682342	4.80319420590703
ENSMUSG00000022629	304.662872579619	306.118877562724	391.392751121062	404.732965721334	342.763922334626	323.590675344538	231.828208741097	257.697517231522	261.28828959771	285.788580445194	271.608185297315	232.339748610326	345.543677443984	256.758421653861	0.426324838416386	2.57255393214614e-05	0.00499637284959464	Kif21a	15	90817479	90934151	-	6476	protein_coding	kinesin family member 21A [Source:MGI Symbol;Acc:MGI:109188]	-	279	387	369	338	340	374	229	265	235	287	253	263	2.9464809880409	2.9780135666814	3.80205329088722	3.91934689694016	3.16322329927881	3.13857226967934	2.2138607078296	2.50252011635519	2.51822743473032	2.7510520257666	2.63615106098022
ENSMUSG00000025616	809.158382012538	795.750880692765	840.06249021106	922.024803566352	865.9829684866	839.259238193053	497.063975947069	530.95412984306	538.142690065071	566.598265760682	826.63360742661	636.06319011192	845.373127193728	599.242643192402	0.496268550589967	2.7348331133354e-05	0.00514573678657919	Usp16	16	87251591	87280405	+	9454	protein_coding	ubiquitin specific peptidase 16 [Source:MGI Symbol;Acc:MGI:1921362]	-	741	1006	792	770	859	970	491	546	484	569	770	720	5.36054430735646	5.30279611844862	5.58995429947612	6.11616187272725	5.47438503465241	5.57600953162742	3.25152834476713	3.53195846795002	3.55274218265364	3.73611654555965	5.49581037225354
ENSMUSG00000035594	48.0471913745636	22.1481358443314	10.606849623877	29.9358702456608	28.2276171334398	140.164944935335	5.06175128255671	8.75199115125924	6.6711903727075	6.97045318159011	17.1768022322412	3.53368438951066	46.5217681928679	8.02764543497758	2.54427661208707	2.87793709316345e-05	0.00528570685469379	Chrna5	9	54888164	54915063	+	3126	protein_coding	cholinergic receptor, nicotinic, alpha polypeptide 5 [Source:MGI Symbol;Acc:MGI:87889]	-	44	28	10	25	28	162	5	9	6	7	16	4	0.962653474794963	0.44636651177604	0.213456655273332	0.600557892588797	0.539668204444346	2.81639401037685	0.100138868707198	0.176072722342913	0.133197540468931	0.139005765326721	0.345372394142367
ENSMUSG00000057375	742.547503061438	727.724463456604	741.418788709004	820.242844731106	605.885639185619	629.011820790051	419.113006195695	485.249287164262	524.800309319656	510.834640307961	644.130083709046	512.384236479046	711.13850998897	516.085260529278	0.462150928863734	2.93478788739054e-05	0.00533216246593957	Yipf1	4	107171560	107217020	+	6783	protein_coding	Yip1 domain family, member 1 [Source:MGI Symbol;Acc:MGI:1915532]	-	680	920	699	685	601	727	414	499	472	513	600	580	6.85635625930521	6.7590951040782	6.87628759493911	7.5835507650262	5.33839160434125	5.82478587606495	3.82120356425128	4.49901324703802	4.82896558628862	4.69482377155098	5.96878651088589
ENSMUSG00000031204	37.1273751530719	28.4761746569976	53.0342481193851	43.1076531537515	37.300779783474	27.686902703276	27.3334569258062	11.6693215350123	14.4542458075329	10.9535692853559	19.3239025112714	11.4844742659097	37.7888555949927	15.8698283884814	1.24950434567515	3.03868240499843e-05	0.00544968177036638	Asb12	X	94513807	94601593	-	1594	protein_coding	ankyrin repeat and SOCS box-containing 12 [Source:MGI Symbol;Acc:MGI:1917642]	-	34	36	50	36	37	32	27	12	13	11	18	13	1.45880378001466	1.12547727570417	2.09305365239785	1.69596946048614	1.3985280485401	1.09101075656403	1.06046685026661	0.460395926427392	0.565964204263531	0.428378943047556	0.761975136198349
ENSMUSG00000020839	41.4953016416686	42.7142619854963	39.245343608345	56.2794360618423	53.4308467168682	44.1260011833461	14.1729035911588	13.6142084575144	25.5728964287121	23.8986966225947	32.2065041854523	28.2694751160853	46.2151985329277	22.9557807335863	1.00824774773435	3.14157926802657e-05	0.00544968177036638	Tmigd1	11	76792985	76807413	+	1495	protein_coding	transmembrane and immunoglobulin domain containing 1 [Source:MGI Symbol;Acc:MGI:1913851]	-	38	54	37	47	53	51	14	14	23	24	30	32	1.73839587965862	1.8000108135175	1.65142633192134	2.36080713565033	2.13595673138868	1.85394290225996	0.586284608709272	0.572697630666315	1.06762951668174	0.996537844039361	1.35405615061334
ENSMUSG00000034194	434.608685615371	453.245779957211	445.487684202835	470.591880261788	402.243544151517	419.629619096526	333.063234392231	343.272541821612	383.593446430681	371.425576676159	372.521898411732	366.619755411731	437.634532214208	361.749408857358	0.274443575667309	3.14422113059387e-05	0.00544968177036638	R3hcc1	14	69934756	69945033	-	2766	protein_coding	R3H domain and coiled-coil containing 1 [Source:MGI Symbol;Acc:MGI:1919093]	-	398	573	420	393	399	485	329	353	345	373	347	415	9.84095342272402	10.3234531964701	10.132014166358	10.6695037033609	8.69117498231222	9.52921079392726	7.44672596365817	7.80478731845077	8.655673142295	8.37105900007365	8.46513544194903
ENSMUSG00000020380	1407.56431095029	1283.00986926806	1406.46826012609	1757.8343008252	1079.70635535407	1525.37529580861	705.608128788405	811.990290144607	1037.37010295602	902.175797502948	1124.00699607229	1067.17268563222	1409.99306538872	941.38733351608	0.582596258267064	3.19298393363479e-05	0.00544968177036638	Rad50	11	53540346	53598146	-	5375	protein_coding	RAD50 double strand break repair protein [Source:MGI Symbol;Acc:MGI:109292]	-	1289	1622	1326	1468	1071	1763	697	835	933	906	1047	1208	16.4013927631606	15.0381678607768	16.4612848151397	20.5093280092088	12.005182766755	17.8254792461215	8.11850307699923	9.50050192427279	12.0458403793793	10.4634156094263	13.1439175230375
ENSMUSG00000040820	762.203172260123	762.528676926268	758.389748107207	785.517235246139	640.162031419081	603.05534950573	402.915402091514	490.111504470517	428.068048915398	508.843082256078	679.557238313044	418.741600157014	718.642702244091	488.039479367261	0.558367720255107	3.41235217226165e-05	0.00576585146547051	Hlcs	16	93929741	94114430	-	8923	protein_coding	holocarboxylase synthetase (biotin- [propriony-Coenzyme A-carboxylase (ATP-hydrolysing)] ligase) [Source:MGI Symbol;Acc:MGI:894646]	-	698	964	715	656	635	697	398	504	385	511	633	474	5.34996338375271	5.38379714558954	5.34679856141288	5.52073359087559	4.28766263149834	4.24511301109584	2.79250416282243	3.45428515997546	2.99422040288698	3.55495210534877	4.78684570693966
ENSMUSG00000027080	319.950615289708	316.401940633306	324.569598490637	300.556137266434	349.820826617986	289.84726267492	277.383970284107	237.27620454525	260.176424535592	245.957419407537	249.063632367498	260.609223726412	316.857730162165	255.077812477733	0.312400338130338	3.48931023952922e-05	0.00583751238785398	Med19	2	84508746	84518559	+	2059	protein_coding	mediator complex subunit 19 [Source:MGI Symbol;Acc:MGI:1914234]	-	293	400	306	251	347	335	274	244	234	247	232	295	9.73234629925442	9.68113311463193	9.91662187186193	9.15421732939053	10.1538537095206	8.84210833380325	8.33135933759728	7.24722964387908	7.88666583231143	7.44670849480319	7.60305707104957
ENSMUSG00000029998	3331.63592917713	3432.17005101979	3528.89886986388	4074.87065783935	3477.03755332978	2836.17709566683	2444.82586947489	2273.5728124049	2602.87611041804	2798.13906289546	3089.67730152439	2375.51933084854	3446.79835948279	2597.43508126104	0.408049197674984	3.69643704893678e-05	0.00606395114717328	Pcyox1	6	86362988	86374136	-	4932	protein_coding	prenylcysteine oxidase 1 [Source:MGI Symbol;Acc:MGI:1914131]	-	3051	4339	3327	3403	3449	3278	2415	2338	2341	2810	2878	2689	42.308284853553	43.8418759769134	45.0120099977091	51.8134755677816	42.1335352339231	36.120458336292	30.6560162263813	28.9907854745145	32.9391414042735	35.3677147194947	39.3753415395409
ENSMUSG00000026872	4056.71172628418	3466.97426448945	3610.57161196774	3829.39652182493	2658.43665646003	3754.17096342233	2261.59047304634	2763.68431687542	2447.21500172153	2285.31286453561	3205.62071659202	2336.64880256393	3562.71029074144	2550.01202922247	0.482485829420971	4.69647390552656e-05	0.00734780736867428	Zeb2	2	44873644	45007407	-	20203	protein_coding	zinc finger E-box binding homeobox 2 [Source:MGI Symbol;Acc:MGI:1344407]	zf-C2H2	3715	4383	3404	3198	2637	4339	2234	2842	2201	2295	2986	2645	12.5761941763899	10.811305853451	11.2427450226433	11.8868406141658	7.86415454972088	11.6718892341697	6.92291429386544	8.60293720946229	7.56028395802964	7.05164714882515	9.97310868067202
ENSMUSG00000038624	50.231154618862	68.8174220877441	57.2769879689359	76.6358278288916	55.4471050835425	115.938905069968	35.4322589778969	42.7875122950452	23.3491663044762	40.8269400635992	32.2065041854523	36.2202649924843	70.7245671096574	35.137107803159	1.00983839111541	5.15182197316531e-05	0.00784237260185353	Nepn	10	52265068	52280721	+	1999	protein_coding	nephrocan [Source:MGI Symbol;Acc:MGI:1913900]	-	46	87	54	64	55	134	35	44	21	41	30	41	1.5738064380101	2.16884744650245	1.80251812089842	2.40420238565053	1.6577066102715	3.64300171271654	1.09616744624858	1.34610341403667	0.729021655963268	1.27319466296466	1.01266330423559
ENSMUSG00000028557	5783.13467090202	5240.40714173913	4923.69959540371	6753.53232742108	4895.47531428513	5162.74213845149	3353.91639982207	3145.85459714707	3764.77510033126	3890.50865435322	4754.75356791228	4524.88286076841	5459.83186470043	3905.78186338905	0.483106548717609	5.70577470830137e-05	0.00845705923212002	Rnf11	4	109308295	109341925	-	4263	protein_coding	ring finger protein 11 [Source:MGI Symbol;Acc:MGI:1352759]	-	5296	6625	4642	5640	4856	5967	3313	3235	3386	3907	4429	5122	84.9647773690058	77.4449487890305	72.6588428654128	99.3499413876777	68.6311252240519	76.0690646842133	48.6550309714396	46.4084961735911	55.1195356149387	56.8920817519877	70.1046716955541
ENSMUSG00000001313	187.820839009658	172.439057645152	196.226718041725	228.710048676848	195.577061567404	192.943103213454	126.543782063918	112.803441505119	140.094997826857	155.341528046865	171.768022322412	111.311058269586	195.61947135904	136.31047167246	0.521444972322496	5.76295691278507e-05	0.00846753764828951	Rnd2	11	101355825	101362679	+	1990	protein_coding	Rho family GTPase 2 [Source:MGI Symbol;Acc:MGI:1338755]	-	172	218	185	191	194	223	125	116	126	156	160	126	5.91128162517083	5.45916177399487	6.20322202568444	7.20749143108387	5.87362786389173	6.09002615499003	3.93258924093845	3.56486802261853	4.3939124329766	4.86625954746356	5.42529700547256
ENSMUSG00000034640	817.894234989731	1076.55760300482	980.072905246237	1129.18102566633	1206.73063245455	1184.48030627453	873.658271369287	692.379744410731	681.573283078283	773.720303156502	915.738269006361	708.503720096888	1065.8194512727	774.262265186342	0.461668273649802	6.18269355885544e-05	0.00863379942677524	Tiparp	3	65435831	65462939	+	4358	protein_coding	TCDD-inducible poly(ADP-ribose) polymerase [Source:MGI Symbol;Acc:MGI:2159210]	-	749	1361	924	943	1197	1369	863	712	613	777	853	802	11.7544109938597	15.5630046156494	14.1476210658838	16.2490625591126	16.5487310700383	17.0719682109299	12.3978169521991	9.99151422648745	9.76128914460391	11.0677041045566	13.2074330367707
ENSMUSG00000025613	2593.45635260429	2893.49574709158	2707.9287089758	2860.67176067535	2466.89211162597	2634.5818353586	1592.42695349234	1536.46066877662	1792.32648013408	1564.36884975401	2763.31805911181	1789.81114328715	2692.83775272193	1839.78535909267	0.549796744748884	6.69789423034483e-05	0.00908353281446893	Cct8	16	87280214	87292761	-	3088	protein_coding	chaperonin containing Tcp1, subunit 8 (theta) [Source:MGI Symbol;Acc:MGI:107183]	-	2375	3658	2553	2389	2447	3045	1573	1580	1612	1571	2574	2026	52.6008306365293	59.0321983304026	55.1660891416277	58.0955278453838	47.7435218004792	53.5892126726193	31.8913630135555	31.2909204616234	36.2261077583914	31.5807645821706	56.2455105230972
ENSMUSG00000032932	855.021610142803	1059.15549626999	969.46605562236	1010.63497949351	914.373169286782	840.989669612008	423.162407221741	547.485668684328	668.230902332867	526.767104723024	884.605314960424	639.59687450143	941.606830071242	614.974712070636	0.615046339573021	6.77354047832802e-05	0.00908353281446893	Hspa13	16	75542319	75563992	-	6834	protein_coding	heat shock protein 70 family, member 13 [Source:MGI Symbol;Acc:MGI:1309463]	-	783	1339	914	844	907	972	418	563	601	529	824	724	7.83597546628386	9.7640085155741	8.92421233548981	9.27409021108749	7.99631854400986	7.72962921548556	3.82933143973945	5.03816009518978	6.10286026765761	4.8051222847024	8.13596083707719
ENSMUSG00000021175	124.485904925006	107.576659815324	133.64630526085	114.953741743337	79.6422054836337	154.008396286973	50.6175128255671	65.1537119038188	61.1525784164854	59.7467415564866	105.207913672478	57.4223713295483	119.052202252521	66.550138284064	0.842193898647802	7.08021290496247e-05	0.00934643417618366	Cdca7l	12	117768024	117842441	+	3258	protein_coding	cell division cycle associated 7 like [Source:MGI Symbol;Acc:MGI:2384982]	-	114	136	126	96	79	178	50	67	55	60	98	65	2.39309561702545	2.08022530639326	2.58058482358621	2.21270744425203	1.4609447268301	2.96917840682001	0.960816769732046	1.25765715547863	1.1715087544927	1.14320447885117	2.02969886051116
ENSMUSG00000032192	879.045205830085	887.507443476424	762.632487956758	828.624888399891	779.283858719606	822.820139712983	583.113747750533	727.387709015768	644.881736028391	677.129737640182	739.676046125888	698.786088025734	826.652337349291	678.495844097749	0.285215672893245	7.48745079745349e-05	0.00973195816342858	Gnb5	9	75213570	75253158	+	3115	protein_coding	guanine nucleotide binding protein (G protein), beta 5 [Source:MGI Symbol;Acc:MGI:101848]	-	805	1122	719	692	773	951	576	748	580	680	689	791	17.6743767954056	17.9497065482797	15.4017302617146	16.6821448319094	14.9513089874216	16.5916599098202	11.5767347455109	14.6852752228597	12.9212304266137	13.5511018225042	14.9251183330126
ENSMUSG00000022898	940.196176670439	1033.05233616774	1022.50030374174	956.750413051319	767.18630851956	1013.16759579801	566.916143646351	595.135398285628	628.203760096623	609.416763876164	954.386074028904	529.169237329222	955.475522324802	647.204562877149	0.562881231908946	7.88896824474091e-05	0.0101484504458274	Vps26c	16	94298642	94327689	-	3675	protein_coding	VPS26 endosomal protein sorting factor C [Source:MGI Symbol;Acc:MGI:1206040]	-	861	1306	964	799	761	1171	560	612	565	612	889	599	16.0233045779963	17.7095848479139	17.5032366320162	16.3265070347084	12.476279263341	17.3167713598874	9.54008696620802	10.1843337259832	10.6690323809896	10.3375548188818	16.32303943087
ENSMUSG00000022890	2290.97744326897	2399.11771485204	2287.89746387027	2196.09544122168	2160.42083989148	2730.62077911059	1542.82179092328	1391.56659305022	1564.39414239991	1494.66431793811	2318.86830135257	1771.25930024222	2344.18828036917	1680.59574098438	0.480446942598326	7.99114832571377e-05	0.0101484504458274	Atp5j	16	84624754	84632513	-	3130	protein_coding	ATP synthase, H+ transporting, mitochondrial F0 complex, subunit F [Source:MGI Symbol;Acc:MGI:107777]	-	2098	3033	2157	1834	2143	3156	1524	1431	1407	1501	2160	2005	45.8424084455025	48.2892677322854	45.9837601583778	44.0006242182051	41.2511069785526	54.7974095113763	30.4833210130313	27.9597857753954	31.1949065329484	29.7687159123417	46.5656881955336
ENSMUSG00000025648	1124.74107081365	1175.43320945273	1000.2259195316	1199.82967944608	864.974839303263	1200.05418904512	419.113006195695	343.272541821612	285.749320964304	382.379145961514	1142.25734844404	356.902123340577	1094.20981793207	488.278914454624	1.1644880012866	8.47560608785499e-05	0.0104534537274807	Pfkfb4	9	108820846	108861296	+	4875	protein_coding	6-phosphofructo-2-kinase/fructose-2,6-biphosphatase 4 [Source:MGI Symbol;Acc:MGI:2687284]	-	1030	1486	943	1002	858	1387	414	353	257	384	1064	404	14.4500345224957	15.1903134776299	12.907310166862	15.4346556732475	10.6040176445847	15.4621261503255	5.31676385155209	4.42831625083791	3.65841047716276	4.8896790214198	14.7273164968043
ENSMUSG00000031137	1374.80486228581	1534.54941207153	1563.44963455947	2046.41608999337	791.381408919652	1537.48831574129	193.358898993666	286.870821069053	592.624078108849	508.843082256078	1186.27290416416	610.443978287967	1474.68162059519	563.068960479962	1.38916483980879	8.63103071323731e-05	0.0105680091276501	Fgf13	X	58107505	58613431	-	4019	protein_coding	fibroblast growth factor 13 [Source:MGI Symbol;Acc:MGI:109178]	-	1259	1940	1474	1709	785	1777	191	295	533	511	1105	691	21.4246632225407	24.0550503738944	24.4724895113873	31.9321308638515	11.7681833040204	24.0290606056884	2.97534281082517	4.48892710632729	9.20329052138313	7.89271899378628	18.5524335191961
ENSMUSG00000044667	151.785445478735	113.90469862799	148.495894734278	264.633092971641	120.975502000456	194.673534632409	32.3952082083629	77.7954769000821	48.9220627331883	53.772067400838	137.41441785793	38.8705282846173	165.744694740918	64.8616268975031	1.35419256513234	8.8845712621959e-05	0.0107443948047998	Plppr4	3	117112788	117154525	-	7144	protein_coding	phospholipid phosphatase related 4 [Source:MGI Symbol;Acc:MGI:106530]	-	139	144	140	221	120	225	32	80	44	54	128	44	1.3306983989968	1.00448531773373	1.30763116760668	2.32302921536058	1.01203975789455	1.71162429941949	0.280433687416529	0.68483679239013	0.427410472803719	0.469219509082783	1.20899675709859
ENSMUSG00000098470	5.45990811074587	10.2830630705824	3.18205488716311	5.98717404913216	115.934856083771	138.43451351638	5.06175128255671	5.83466076750616	4.44746024847166	4.97889512970722	1.07355013951508	1.76684219475533	46.5469282862957	3.86052662708536	3.59451639009073	8.90226237007734e-05	0.0107443948047998	C1rb	6	124547253	124558130	+	2429	protein_coding	complement component 1, r subcomponent B [Source:MGI Symbol;Acc:MGI:3779804]	-	5	13	3	5	115	160	5	6	4	5	1	2	0.14078253126095	0.266709438122018	0.0824123718877441	0.154577519327508	2.85251606798356	3.57980886365391	0.128873653181845	0.151064451775476	0.114278993140079	0.127780986417494	0.0277797988907225
ENSMUSG00000023031	401.849236950896	453.245779957211	425.334669917468	595.125100483737	420.389869451586	545.085896970746	243.976411819233	183.791814176444	291.308646274894	299.729486808375	429.420055806031	279.161066771343	473.505092288607	287.897913609387	0.718461207556728	9.11013477049464e-05	0.010840418818102	Cela1	15	100572302	100585802	-	2306	protein_coding	chymotrypsin-like elastase family, member 1 [Source:MGI Symbol;Acc:MGI:95314]	-	368	573	401	497	417	630	241	189	262	301	400	316	10.9142725744395	12.3827717005362	11.6033593780641	16.1845612176859	10.8951829165808	14.8473387624232	6.54303720403008	5.01234602381739	7.88453194669991	8.10272201374118	11.7046195152758
ENSMUSG00000027835	471.736060768443	555.285405811452	442.305629315672	523.279011894151	469.788199435105	546.816328389701	389.754848756866	365.638741430386	443.634159785048	370.429797650217	436.934906782637	387.821861748795	501.535105935754	399.035719358992	0.333134705238578	9.18538063126733e-05	0.0108535228340227	Pdcd10	3	75423797	75464163	-	2939	protein_coding	programmed cell death 10 [Source:MGI Symbol;Acc:MGI:1928396]	-	432	702	417	437	466	632	385	376	399	372	407	439	10.0528786636945	11.9030997484562	9.46749626840113	11.1656933088212	9.55309517456557	11.6865107631067	8.2013017950187	7.82396325645625	9.42122201944229	7.85718720347128	9.34440031397241
ENSMUSG00000006932	4694.4289936193	4549.85990630694	5161.29302697856	4950.19550382247	4869.26395551837	5064.10754757107	4386.51366146364	4395.44444485464	4211.74485530267	4590.54130959006	4253.40565275874	4020.44941416576	4881.52482230278	4309.68322302258	0.179624726116407	9.37538526545655e-05	0.0110011031132236	Ctnnb1	9	120758282	120789573	+	5192	protein_coding	catenin (cadherin associated protein), beta 1 [Source:MGI Symbol;Acc:MGI:88276]	-	4299	5752	4866	4134	4830	5853	4333	4520	3788	4610	3962	4551	56.6290193949465	55.2086007962115	62.5368633346429	59.7915252789637	56.0493035869697	61.2648270014075	52.2487199848425	53.2405207113218	50.6301501535781	55.1175606239332	51.4916015071356
ENSMUSG00000055116	80.8066400390389	57.7433541655784	225.925896988581	117.34861136299	128.032406283816	73.5433353055768	73.9015687253279	41.8150688337941	41.1390072983629	38.8353820117163	40.7949053015729	21.202106337064	113.90004069093	42.948006417973	1.40662805006822	9.99901109707184e-05	0.0115721431854262	Arntl	7	112806672	112913333	+	7523	protein_coding	aryl hydrocarbon receptor nuclear translocator-like [Source:MGI Symbol;Acc:MGI:1096381]	bHLH	74	73	213	98	127	85	73	43	37	39	38	24	0.672739515194223	0.483564427442836	1.8892403620083	0.978225225462145	1.0171158756044	0.614037981053357	0.607510024225579	0.349555336846851	0.341306525005926	0.321808337745995	0.340838893687554
ENSMUSG00000015002	1171.69628056606	1300.41197600289	1272.82195486524	1312.38855156977	1152.29165655435	1167.17599208498	921.23873342532	1038.5696166161	1010.68534146519	968.892992241025	1139.0366980255	1093.67531855355	1229.46440194055	1028.68311672111	0.256971160799452	0.000103918046789275	0.0119449199768598	Efr3a	15	65658883	65745665	+	11399	protein_coding	EFR3 homolog A [Source:MGI Symbol;Acc:MGI:1923990]	-	1073	1644	1200	1096	1143	1349	910	1068	909	973	1061	1238	6.43782620455207	7.18716485404348	7.02446359559015	7.22017367687309	6.04139526182537	6.4315043422235	4.99800042559203	5.72984722331331	5.53389683245377	5.29870612467539	6.28065940235147
ENSMUSG00000040681	2071.48913721698	2259.90086097339	2014.24074357425	2040.42891594424	2938.69656942775	2109.39589970584	1609.63690785303	1345.86175037142	1410.95676382764	1325.38188352806	2151.39447958821	1329.54875155339	2239.02535447374	1528.79675612029	0.550776761193928	0.000106311983084295	0.012056064283056	Hmgn1	16	95921818	95928929	-	3221	protein_coding	high mobility group nucleosomal binding domain 1 [Source:MGI Symbol;Acc:MGI:96120]	-	1897	2857	1899	1704	2915	2438	1590	1384	1269	1331	2004	1505	40.2793901097244	44.2020144816893	39.339869382988	39.7267200084982	54.5262472022461	41.1348906963867	30.9049503067454	26.2774917651807	27.3403976043133	25.6514002674183	41.9820464256914
ENSMUSG00000035067	77.5306951725913	86.2195288225759	105.007811276382	104.1768284549	91.7397556836794	86.5215709477374	58.7163148776578	50.5670599850534	57.8169832301316	58.7509625305452	81.5898106031459	60.956055719059	91.866031726311	61.3995311575988	0.580187389639328	0.000111052222706369	0.0124268172653611	Xkr6	14	63843952	64058258	+	7258	protein_coding	X-linked Kx blood group related 6 [Source:MGI Symbol;Acc:MGI:2447765]	-	71	109	99	87	91	100	58	52	52	59	76	69	0.669033192580109	0.748397074280091	0.91015823827582	0.900131857725183	0.755409082812391	0.748773399164315	0.500302507786295	0.438152125811905	0.497187622814036	0.504613418144874	0.7065668220478
ENSMUSG00000022973	764.387135504422	754.618628410435	754.147008257656	675.353232742107	663.349002635835	684.385626196603	497.063975947069	561.099877141842	538.142690065071	534.733336930555	705.322441661406	553.021606958419	716.04010562451	564.897321450727	0.342811542910677	0.000112647783027511	0.0125224315119464	Synj1	16	90732980	90808196	-	8085	protein_coding	synaptojanin 1 [Source:MGI Symbol;Acc:MGI:1354961]	-	700	954	711	564	658	791	491	577	484	537	657	626	5.92139858758177	5.88018374805439	5.86797493651618	5.23845145498664	4.90347136260805	5.31696535427021	3.80209634773388	4.36449833622425	4.15431349348268	4.1230443684934	5.48329936909785
ENSMUSG00000020059	209.660471452641	159.78298001982	148.495894734278	279.002310689559	148.194989950559	259.564712843212	66.8151169297485	63.2088249813167	82.2780145967258	76.6749849974912	159.958970787747	133.396585704028	200.783559948345	97.0554163328427	1.04785185920877	0.000125191968234687	0.0134736859061243	Sycp3	10	88295431	88309098	+	1264	protein_coding	synaptonemal complex protein 3 [Source:MGI Symbol;Acc:MGI:109542]	-	192	202	140	233	147	300	66	65	74	77	149	151	10.3886815726435	7.96391915105119	7.39059894096684	13.8424413142466	7.00693412756201	12.8985696150346	3.26902703104339	3.14488541252256	4.0627357399044	3.78152867604796	7.95418717905789
ENSMUSG00000022324	1874.93244523013	1680.09430476286	1733.15922854151	2394.86961965286	1515.21816255572	1682.84455493349	1484.10547604563	1106.64065890367	1197.478671901	1425.95556514815	1472.91079141469	1190.85163926509	1813.51971927943	1312.99046711304	0.465524070951468	0.000130510745301217	0.0139572155908523	Matn2	15	34306823	34436419	+	6263	protein_coding	matrilin 2 [Source:MGI Symbol;Acc:MGI:109613]	-	1717	2124	1634	2000	1503	1945	1466	1138	1077	1432	1372	1348	18.7496930991282	16.9003090964193	17.4087790861275	23.9801241862696	14.4588696600261	16.8773619815692	14.654574352431	11.1121576381573	11.9334830457137	14.1933317235698	14.7818336940181
ENSMUSG00000002881	975.139588579212	1007.74018091708	1005.52934434354	1028.5965016409	878.080518686645	933.567750526087	857.460667265106	837.273820137134	831.675066464201	814.547243220101	892.120165937029	841.016884703538	971.442314115578	845.682307954518	0.199623282070582	0.000135274985502565	0.0143757322643826	Nab1	1	52496453	52539838	-	4100	protein_coding	Ngfi-A binding protein 1 [Source:MGI Symbol;Acc:MGI:107564]	-	893	1274	948	859	871	1079	847	861	748	818	831	952	14.8961446931967	15.4848897730345	15.4284804428401	15.7330582648565	12.7994725172302	14.3022695616932	12.9336529624956	12.8427443676921	12.6605236831869	12.3849196631522	13.6764625075913
ENSMUSG00000022548	511.047399165813	255.494567061395	393.514121045837	498.132880887796	1293.42974222155	1040.85449850128	473.779920047308	246.02819569651	118.969561646617	159.324644150631	207.19517692641	122.795532535496	665.412201480611	221.348838500495	1.58801054375778	0.000138591935064099	0.014636174542363	Apod	16	31115010	31133626	-	2577	protein_coding	apolipoprotein D [Source:MGI Symbol;Acc:MGI:88056]	-	468	323	371	416	1283	1203	468	253	107	160	193	139	12.4204609721826	6.24612470490665	9.60634466925205	12.1222365921421	29.9964604676029	25.3698897530265	11.3698067888888	6.00405477950756	2.88139824932925	3.85415619412455	5.05358416009858
ENSMUSG00000042396	917.264562605306	980.846015963249	889.914683443282	932.80171685479	923.446331936816	860.02441522051	807.85550469605	800.320968609595	763.851297675008	817.534580297926	811.603905473399	840.13346360616	917.382954337326	806.883286726356	0.184710972279935	0.00014049411423982	0.0147449009211816	Rbm7	9	48400001	48406599	-	4941	protein_coding	RNA binding motif protein 7 [Source:MGI Symbol;Acc:MGI:1914260]	-	840	1240	839	779	916	994	798	823	687	821	756	951	11.6270813796232	12.5063154335932	11.3304140493532	11.8393115107806	11.1696198810045	10.9329887616834	10.1113626656872	10.1864656418217	9.6488557108729	10.3145919102467	10.324369847846
ENSMUSG00000013483	100.462309237724	90.1745530804922	93.3402766901178	132.915263890734	155.251894233919	70.9476881771447	57.7039646211464	40.8426253725431	38.9152771741271	37.8396029857749	93.3988621378117	33.5700017003513	107.181997551689	50.3783889986258	1.09015372118325	0.000145118095488266	0.0148609724816075	Card14	11	119198594	119236201	+	4605	protein_coding	caspase recruitment domain family, member 14 [Source:MGI Symbol;Acc:MGI:2386258]	-	92	114	88	111	154	82	57	42	35	38	87	38	1.36635790209867	1.23366647745119	1.27512191934485	1.81007757583337	2.01487848838472	0.967724171884988	0.774937845992875	0.557773913906281	0.5274391206191	0.512244977559501	1.27481225645693
ENSMUSG00000022978	156.153371967332	146.335897542904	194.105348116949	140.099872749693	196.585190750742	191.2126717945	83.01272103393	101.134119970107	123.417021895089	116.506146035149	149.223469392596	83.9250042508783	170.74872548702	109.536413762958	0.644505606697898	0.000155165273663369	0.0156995666412571	Mis18a	16	90516200	90524292	-	2863	protein_coding	MIS18 kinetochore protein A [Source:MGI Symbol;Acc:MGI:1913828]	-	143	185	183	117	195	221	82	104	111	117	139	95	3.41602444190689	3.22012645857494	4.26509211674298	3.06879838981784	4.10365684575545	4.19506116025409	1.79313981791502	2.22152157117905	2.69051587944769	2.53681186677938	3.27604655231349
ENSMUSG00000039156	825.538106344775	762.528676926268	852.790709759712	813.058235872147	615.96693101899	870.407003734238	517.310981077295	583.466076750616	615.973244413325	630.328123420934	688.145639429165	631.646084625031	790.048277276022	611.145024952728	0.370435237469745	0.000164572130308091	0.0164542916320462	Stim2	5	54155841	54278399	+	5133	protein_coding	stromal interaction molecule 2 [Source:MGI Symbol;Acc:MGI:2151156]	-	756	964	804	679	611	1006	511	600	554	633	641	715	10.0729530853393	9.35897563415068	10.4516163164833	9.93350132200212	7.17179256863042	10.6510908145751	6.23262914197218	7.14855938754396	7.48983808605287	7.65519384894302	8.42642534484066
ENSMUSG00000045975	889.965022051577	924.684671500837	977.951535321461	874.127411173295	764.161920969549	861.754846639465	524.397432872875	539.70612099432	644.881736028391	575.560276994155	856.693011333032	702.319772415245	882.107567942697	640.593058439669	0.461862309648733	0.000173247430134312	0.0170455855183219	C2cd2	16	97656409	97763798	-	7767	protein_coding	C2 calcium-dependent domain containing 2 [Source:MGI Symbol;Acc:MGI:1891883]	-	815	1169	922	730	758	996	518	555	580	578	798	795	7.17646520594233	7.50038839128967	7.92093208500642	7.05786584127608	5.87995055903416	6.96904717627148	4.17540017133429	4.36996764336854	5.18213374261639	4.61953519383745	6.93276051775986
ENSMUSG00000012076	336.330339621946	343.296105587137	359.572202249431	355.63813851845	383.089089668112	325.321106763493	306.742127722936	291.733038375308	270.183210094654	291.763254600843	301.667589203737	293.295804329385	350.541163734761	292.564170721144	0.258479164861665	0.00017590282472576	0.0170455855183219	Brms1l	12	55883109	55916521	+	3455	protein_coding	breast cancer metastasis-suppressor 1-like [Source:MGI Symbol;Acc:MGI:1196337]	-	308	434	339	297	380	376	303	300	243	293	281	332	6.09689821576364	6.25985429669594	6.54712028903975	6.45523773954357	6.62663910166787	5.91435194357919	5.49055475452077	5.31021061306269	4.88081279768106	5.26433254358154	5.4880098272254
ENSMUSG00000022883	188.912820631807	172.439057645152	170.77027894442	190.392134762403	88.715368133668	121.99541503631	75.9262692383506	65.1537119038188	62.2644434786033	78.6665430493741	138.487967997445	71.557108887591	155.537512525627	82.0093407591971	0.923506405705645	0.000177547674215817	0.0170455855183219	Robo1	16	72105194	72842983	+	16511	protein_coding	roundabout guidance receptor 1 [Source:MGI Symbol;Acc:MGI:1274781]	-	173	218	161	159	88	141	75	67	56	79	129	81	0.716603633200685	0.657969349539688	0.650655600544449	0.723148668366495	0.321119788158946	0.464101643564883	0.284386866554449	0.248164678853455	0.235368629442283	0.297014369385734	0.527197018001204
ENSMUSG00000024768	36.0353935309227	30.0581843601641	65.7624676680375	59.8717404913216	21.1707128500799	55.3738054065519	4.04940102604536	10.6968780737613	14.4542458075329	30.8691498041848	17.1768022322412	9.71763207115433	44.7120507178463	14.4940181691533	1.62543749133358	0.000185892175954785	0.0175475983078659	Lipf	19	33938587	33954210	+	1411	protein_coding	lipase, gastric [Source:MGI Symbol;Acc:MGI:1914967]	-	33	38	62	50	21	64	4	11	13	31	16	11	1.59953300613522	1.3420822415929	2.9319958378338	2.66101200883427	0.896705956994875	2.46501934225807	0.177482128180695	0.476764834276984	0.639367074129035	1.36382430846929	0.765155282841275
ENSMUSG00000030986	1755.90644841587	1710.9434939746	1628.15141726512	2191.30570198237	1393.23453137192	1216.49328752519	1011.33790625483	853.805358978401	876.149668948918	1202.90106333726	1499.74954490256	924.941888954417	1649.33914675585	1061.4809052294	0.635635181303889	0.000190065179614763	0.0177432670715506	Dhx32	7	133322671	133384455	-	4172	protein_coding	DEAH (Asp-Glu-Ala-His) box polypeptide 32 [Source:MGI Symbol;Acc:MGI:2141813]	-	1608	2163	1535	1830	1382	1406	999	878	788	1208	1397	1047	26.3601589472684	25.8365646084538	24.5506363669729	32.93901696247	19.9582067473853	18.3150619548783	14.9914223142436	12.8703026467078	13.1073786779575	17.9740680411206	22.5948112927311
ENSMUSG00000022956	1443.59970448121	1343.91724283997	1247.36551576794	1272.8732028455	1055.51125495398	1292.6322699592	706.620479044916	754.616125930797	885.044589445861	872.302426724705	1288.26016741809	833.066094827139	1275.98319847463	889.984980565252	0.520181007792657	0.000193503489638868	0.017964991562791	Atp5o	16	91722102	91728575	-	1972	protein_coding	ATP synthase, H+ transporting, mitochondrial F1 complex, O subunit [Source:MGI Symbol;Acc:MGI:106341]	-	1322	1699	1176	1063	1047	1494	698	776	796	876	1200	943	45.8491010008341	42.9347575913579	39.7923039125809	40.4790394012826	31.988770266343	41.1728621334437	22.1600207198715	24.0654149264201	28.0117399559397	27.5753442214086	41.0611347904046
ENSMUSG00000022899	131.037794657901	51.4153153529122	90.1582218029547	156.863960087263	140.129956483862	83.9259238193053	48.5928123125444	26.2559734537777	20.0135711181225	47.7973932451893	35.4271546039976	81.2747409587453	108.921862034033	43.2269409487295	1.32545920451947	0.000195934515705637	0.0179693389319783	Slc15a2	16	36570539	36605324	-	7361	protein_coding	solute carrier family 15 (H+/peptide transporter), member 2 [Source:MGI Symbol;Acc:MGI:1890457]	-	120	65	85	131	139	97	48	27	18	48	33	92	1.11493797614296	0.440047021599227	0.770514439242996	1.33640570771617	1.13772095302429	0.716147182611134	0.408249883759751	0.224318705356859	0.169695222730286	0.404788500703395	0.302505819818454
ENSMUSG00000050549	566.738461895421	605.909716312781	441.244944353284	578.361013146167	447.609357401688	542.490249842314	381.656046704776	329.658333364098	344.678169256554	370.429797650217	509.936316269662	356.902123340577	530.392290491943	382.210131097647	0.473779358100893	0.000196740705593655	0.0179693389319783	Fam241a	3	127662707	127689973	-	2265	protein_coding	family with sequence similarity 241, member A [Source:MGI Symbol;Acc:MGI:1917867]	-	519	766	416	483	444	627	377	339	310	372	475	404	15.6713146857967	16.853228544811	12.2552957979658	16.0133711008978	11.810615678797	15.0441171153262	10.4206496290658	9.15313852758882	9.49789614178235	10.1952641019877	14.1508333179441
ENSMUSG00000032434	1882.57631658518	1729.9276104126	1659.97196613675	1812.91630207722	1613.00669333942	1893.95718804597	1388.94455193356	1631.76012797922	1374.26521677774	1361.22992846195	1601.7368081565	1522.13455078172	1765.39267943286	1480.01186401512	0.254153427934755	0.00022796850279932	0.0201732108727325	Cmtm6	9	114560184	114578412	+	3440	protein_coding	CKLF-like MARVEL transmembrane domain containing 6 [Source:MGI Symbol;Acc:MGI:2447165]	-	1724	2187	1565	1514	1600	2189	1372	1678	1236	1367	1492	1723	34.2756026033854	31.682021724259	30.3567009988849	33.0499857437224	28.0233024434057	34.5823649937606	24.9699296575568	29.8312915960512	24.9341149332008	24.6679931327362	29.2662442460183
ENSMUSG00000033208	124.485904925006	138.425849027071	109.250551125933	185.602395523097	68.5527844669252	241.395182944187	29.3581574388289	44.7323992175472	27.7966265529479	49.7889512970722	126.678916462779	30.0363173108407	144.618778002037	51.3985613800027	1.49483069755577	0.000253888576777114	0.022048447516754	S100b	10	76089687	76096993	+	1484	protein_coding	S100 protein, beta polypeptide, neural [Source:MGI Symbol;Acc:MGI:98217]	-	114	175	103	155	68	279	29	46	25	50	118	34	5.25384469020817	5.87660763060942	4.63129022584884	7.84335082738679	2.76078626497703	10.2173359527396	1.22344865280085	1.89566885160389	1.16906870930446	2.09150954183351	5.36543228952605
ENSMUSG00000022200	1240.49112276146	1361.3193495748	1359.79812178103	1368.66798763161	1261.16960835476	1288.30619141181	1241.1414144829	1080.38468544989	1140.77355373298	1179.99814574061	1154.06639997871	1175.83348060967	1313.29206358591	1162.03294666579	0.176498514107578	0.00025717935958877	0.0221712226478135	Golph3	15	12321536	12351677	+	3257	protein_coding	golgi phosphoprotein 3 [Source:MGI Symbol;Acc:MGI:1913879]	-	1136	1721	1282	1143	1251	1489	1226	1111	1026	1185	1075	1331	23.8543096677749	26.3321098832436	26.2644880755556	26.3531367548276	23.1418100758079	24.8453037336795	23.566460607153	20.8609865820225	21.8606731555128	22.5852206920227	22.2713897354873
ENSMUSG00000033446	673.75266086604	820.272031091846	934.463451863566	681.34040679124	518.178400235288	685.25084190608	466.693468251728	458.020870249233	464.759595965289	595.475857512983	578.643525198627	472.630287097051	718.876298792343	506.037267379152	0.50695506866753	0.000270661209789125	0.0230504268434996	Lpar6	14	73475335	73480734	+	5400	protein_coding	lysophosphatidic acid receptor 6 [Source:MGI Symbol;Acc:MGI:1914418]	-	617	1037	881	569	514	792	461	471	418	598	539	535	7.81443681937284	9.56990316995331	10.8863131363461	7.91265718666917	5.73491695003846	7.97074275233074	5.34476747221411	5.33415572943826	5.37175814226719	6.87434257677183	6.73521738546287
ENSMUSG00000025512	566.738461895421	596.417658093782	583.376729313236	575.966143526514	698.633524052635	544.220681261268	414.051254913139	402.591592957925	523.688444257538	462.04146803683	500.274365014026	517.684763063312	594.225533023809	470.055314707128	0.338459904378284	0.000271979913648211	0.0230504268434996	Chid1	7	141073049	141119770	-	10855	protein_coding	chitinase domain containing 1 [Source:MGI Symbol;Acc:MGI:1915288]	-	519	754	550	481	693	629	409	414	471	464	466	586	3.26997031444768	3.46149784076519	3.38089384994417	3.32750787892721	3.84645964767871	3.14911259445754	2.35893041665018	2.3324323520978	3.01109881650957	2.65345605578544	2.89676124197082
ENSMUSG00000017843	1431.58790663757	1506.07323741454	1569.8137443338	1441.71151103102	1449.6897656388	1470.00149040206	1335.28998833846	1285.57025577386	1332.01434441726	1404.04842657744	1346.23187495191	1324.24822496912	1478.14627590963	1337.90051917134	0.144510698158571	0.00027283454865952	0.0230504268434996	Ppp2r5c	12	110413554	110549496	+	8286	protein_coding	protein phosphatase 2, regulatory subunit B', gamma [Source:MGI Symbol;Acc:MGI:1349475]	-	1311	1904	1480	1204	1438	1699	1319	1322	1198	1410	1254	1499	10.8209164232552	11.4510302528614	11.9183314806778	10.911523739165	10.4561482216121	11.1433512739533	9.96601454550582	9.75719690935311	10.0333466647365	10.5632590531357	10.2119626970768
ENSMUSG00000020149	3382.95906541814	3905.98195711816	3688.00161422204	4026.97326544629	3143.34679364519	3390.78036544183	2818.38311412757	2615.87291076526	3166.59169691182	2798.13906289546	3286.13697705565	2921.47356902794	3589.67384354861	2934.43288846395	0.290895566043562	0.000274697152712281	0.0230915532759424	Rab1a	11	20151432	20176856	+	3799	protein_coding	RAB1A, member RAS oncogene family [Source:MGI Symbol;Acc:MGI:97842]	-	3098	4938	3477	3363	3118	3919	2784	2690	2848	2810	3061	3307	55.772280105552	64.7745402237352	61.0708649314209	66.4754701618127	49.4498058936191	56.0626136896986	45.8798075474126	43.3033534502711	52.0241053245916	45.9156538553693	54.368912750338
ENSMUSG00000106825	76.4387135504422	63.2803881266612	59.3983578937113	91.0050455468088	57.4633634502167	92.578080914079	38.469309747431	36.952851527539	48.9220627331883	34.8522659079505	62.2659080918745	40.6373704793726	73.3606582469865	43.6832947478927	0.750857440064169	0.000285714817444897	0.0236826538944444	2510016D11Rik	5	120690120	120691104	-	985	TEC	RIKEN cDNA 2510016D11 gene [Source:MGI Symbol;Acc:MGI:1917539]	-	70	80	56	76	57	107	38	38	44	35	58	46	4.86035609955316	4.04740164122379	3.79359068482521	5.79403621887009	3.48655402481155	5.90357273534418	2.41528851492195	2.35931489471743	3.09991920579672	2.2057463066565	3.97327271809418
ENSMUSG00000099061	10.9198162214917	7.11904366424939	11.6675345862647	20.3563917670493	7.05690428335995	10.3825885137285	1.01235025651134	4.86221730625513	1.11186506211792	3.98311610376578	4.29420055806031	1.76684219475533	11.2503798393573	2.83843191357763	1.96751243458206	0.00028832762542434	0.0237218260824588	Gm28050	5	106648759	106722589	-	990	lncRNA	predicted gene, 28050 [Source:MGI Symbol;Acc:MGI:5547786]	-	10	9	11	17	7	12	1	5	1	4	4	2	0.690829835217873	0.453033024614253	0.741406115982705	1.28948878900824	0.426010809871976	0.658739070440557	0.063239212844182	0.308868310911306	0.070096887458902	0.250812134147954	0.272634874769959
ENSMUSG00000064345	59225.8072405047	68504.9751713687	53613.3821088488	65684.0890582191	66835.9404677021	68538.0624262502	36393.9917215827	35333.733164556	43011.3880629695	41311.8844492327	58599.7343654305	56591.9554980133	63733.7094121489	45207.1145436308	0.495509817400456	0.000294903400146381	0.0239566478474682	mt-Nd2	MT	3914	4951	+	1038	protein_coding	mitochondrially encoded NADH dehydrogenase 2 [Source:MGI Symbol;Acc:MGI:102500]	-	54237	86605	50546	54854	66297	79215	35950	36335	38684	41487	54585	64060	3573.58886271529	4157.84370003749	3249.2873010227	3968.39407525418	3848.17042051494	4147.41452394824	2168.31907970218	2140.75197999859	2586.2347924042	2481.06661351209	3548.40002238079
ENSMUSG00000036446	894.332948540173	1684.84033387235	1247.36551576794	1398.60385787727	641.170160602418	1765.04004733384	570.965544672396	659.316666728196	976.21752453953	560.623591605033	818.045206310489	628.112400235521	1271.892143999	702.213489015194	0.857592887808902	0.000300590613139256	0.0243018162211196	Lum	10	97400990	97408565	+	2448	protein_coding	lumican [Source:MGI Symbol;Acc:MGI:109347]	-	819	2130	1176	1168	636	2040	564	678	878	563	762	711	22.8811984760214	43.3601461058495	32.0549114851346	35.8290483589486	15.6532123207161	45.2883110927883	14.4241204590186	16.9377931086509	24.8895492308116	14.2764664225945	21.0039110323695
ENSMUSG00000092035	305.754854201769	269.732654389893	517.614261645199	344.861225230012	186.50389891737	179.099651861816	169.062492837394	136.142084575144	184.569600311574	170.278213435987	184.650623996593	138.697112288294	300.594424374343	163.900021240831	0.874373264948809	0.000311320179289727	0.0248130993842383	Peg10	6	4747306	4760517	+	6667	protein_coding	paternally expressed 10 [Source:MGI Symbol;Acc:MGI:2157785]	-	280	341	488	288	185	207	167	140	166	171	172	157	2.87232683849399	2.5488628698486	4.88413928512981	3.24388818960842	1.67185668919523	1.68735810341212	1.5682224478069	1.2842102262579	1.72787197915044	1.59216987362783	1.74082295169599
ENSMUSG00000046070	1579.00542562771	1350.24528165263	1431.9246992234	2051.20582923268	824.649671969777	1463.07976472624	628.669509293543	611.666937126896	902.834430439748	748.825827507966	1312.95182062694	780.944250081857	1450.01844540541	830.982129179491	0.803209576727622	0.000317494366398654	0.0248365847640651	Igfals	17	25084971	25100984	+	3167	protein_coding	insulin-like growth factor binding protein, acid labile subunit [Source:MGI Symbol;Acc:MGI:107973]	-	1446	1707	1350	1713	818	1691	621	629	812	752	1223	884	31.2267301012881	26.8601234707352	28.4435879671294	40.6174957301473	15.5619141165828	29.0176952540215	12.2762348166955	12.1462195066359	17.7927015757695	14.739865616551	26.0576355640372
ENSMUSG00000022914	817.894234989731	707.949342167022	737.176048859453	664.57631945367	1191.60869470449	814.167982618209	521.360382103341	502.753269466781	483.661302021293	453.079456803357	746.117346962979	581.291082074504	822.22877046543	548.043806572043	0.585425302498837	0.000334659758776923	0.0255870857196998	Brwd1	16	95793292	95883726	-	20280	protein_coding	bromodomain and WD repeat domain containing 1 [Source:MGI Symbol;Acc:MGI:1890651]	-	749	895	695	555	1182	941	515	517	435	455	695	658	2.5259232303373	2.19926534878073	2.2867333606863	2.05508067966288	3.51161826920251	2.52167459990023	1.58986748859005	1.5590539208455	1.48852192229665	1.39273084106195	2.31245593670452
ENSMUSG00000060843	34.9434119087736	17.4021067348318	7.42479473671391	28.7384354358344	37.300779783474	63.1607467918483	6.07410153906805	1.94488692250205	2.22373012423583	5.97467415564866	13.956151813696	14.1347375580427	31.4950458985793	7.38471368553221	2.08799290425474	0.000337336087599756	0.0256755309557346	Ctnna3	10	63265877	64839446	+	7227	protein_coding	catenin (cadherin associated protein), alpha 3 [Source:MGI Symbol;Acc:MGI:2661445]	-	32	22	7	24	37	73	6	2	2	6	13	16	0.302829516807835	0.151700556187421	0.0646306701354787	0.249377364514083	0.30846183885055	0.548949225367131	0.0519774352143961	0.0169242910088387	0.019204626701069	0.0515367398934151	0.121378540137311
ENSMUSG00000025544	2772.54133863675	3012.93747968066	2874.45624807067	2999.57419861521	3042.53387531148	2714.18168063052	2308.15858484586	2352.34073276623	2704.05583107077	2543.21963225445	2603.35908832406	2674.1156617622	2902.70413682422	2530.87492183726	0.197787509054	0.000355149041074114	0.0265883909583886	Tm9sf2	14	122344450	122397016	+	3107	protein_coding	transmembrane 9 superfamily member 2 [Source:MGI Symbol;Acc:MGI:1915309]	-	2539	3809	2710	2505	3018	3137	2280	2419	2432	2554	2425	3027	55.8891786965561	61.0931145745497	58.2004994168593	60.5438899316719	58.5242364224418	54.8707171798173	45.9425655718981	47.6138345448024	54.3195603466525	51.02739368424	52.665607950111
ENSMUSG00000021994	595.1299840713	546.584352444036	610.954538335316	607.099448582001	449.625615768363	544.220681261268	350.273188752924	407.45381026418	368.02733556103	471.003479270303	521.745367804328	391.355546138306	558.935770077047	418.309787965179	0.417639301557164	0.000357197416556443	0.0265883909583886	Wnt5a	14	28226707	28249405	+	7823	protein_coding	wingless-type MMTV integration site family, member 5A [Source:MGI Symbol;Acc:MGI:98958]	-	545	691	576	507	446	629	346	419	331	473	486	443	4.76463297445741	4.40176916795723	4.91301202256723	4.86674367338319	3.43494116233948	4.3696302202271	2.76900932732278	3.27551231111131	2.93621999890165	3.75328512263397	4.19198337104749
ENSMUSG00000035186	62.2429524625029	57.7433541655784	161.224114282931	101.781958835247	50.4064591668568	148.817102030108	50.6175128255671	47.6497296013003	41.1390072983629	35.848044933892	52.6039568362388	40.6373704793726	97.035990157204	44.7492703291223	1.11674080762872	0.000382352297794067	0.0281258165159139	Ubd	17	37504783	37506986	+	931	protein_coding	ubiquitin D [Source:MGI Symbol;Acc:MGI:1344410]	-	57	73	152	85	50	172	50	49	37	36	49	46	4.18727471550425	3.90747066342906	10.8941306838275	6.8560359888193	3.23577337558122	10.0402872283045	3.36234268075941	3.21873292423361	2.75794735512307	2.40036102605614	3.5514279739771
ENSMUSG00000051375	1146.58070325663	902.536535656506	1340.70579245806	1381.8397705397	974.86092028701	1047.7762241771	709.65752981445	926.738618572228	671.566497519221	899.188460425124	926.473770401512	777.410565692346	1132.38332439583	818.505907070814	0.467259465990338	0.000383249894963607	0.0281258165159139	Pcdh1	18	38318967	38345106	-	8797	protein_coding	protocadherin 1 [Source:MGI Symbol;Acc:MGI:104692]	-	1050	1141	1264	1154	967	1211	701	953	604	903	863	880	8.16321034112742	6.46358700913208	9.5876275723761	9.85088072732248	6.62292223996393	7.48129745140843	4.98890318537386	6.62516733648949	4.76470783504888	6.37201669785853	6.61961628842816
ENSMUSG00000022971	1287.44633251388	1355.78231561372	1299.33907892493	1266.88602879636	970.828403553662	1263.21493583697	650.941214936792	653.48200596069	770.522488047716	771.728745104619	1322.61377188258	708.503720096888	1240.58284920659	812.965324338213	0.610216516067992	0.000384509890227621	0.0281258165159139	Ifnar2	16	91169671	91202477	+	3329	protein_coding	interferon (alpha and beta) receptor 2 [Source:MGI Symbol;Acc:MGI:1098243]	-	1179	1714	1225	1058	963	1460	643	672	693	775	1232	802	24.2217930899566	25.6578090900485	24.5539273917372	23.8657845914337	17.4289115481975	23.8345211879138	12.0925760649507	12.3450832011459	14.4461915226581	14.4514576393074	24.9720114193019
ENSMUSG00000027716	100.462309237724	94.1295773384086	97.5830165396686	158.061394897089	88.715368133668	132.378003550038	71.8768682123052	69.0434857488229	34.4678169256554	73.6876479196669	79.4427103241157	64.4897401085696	111.888278282766	65.5013782065226	0.768302465181352	0.000391508879977559	0.0282679135663846	Trpc3	3	36674631	36744316	-	5419	protein_coding	transient receptor potential cation channel, subfamily C, member 3 [Source:MGI Symbol;Acc:MGI:109526]	-	92	119	92	132	88	153	71	71	31	74	74	73	1.16111425339812	1.09433517110179	1.1328368039005	1.82918918128585	0.978410928638562	1.53440374914854	0.820277591957474	0.801267893484248	0.396987170347611	0.847688547134115	0.921444497400222
ENSMUSG00000070465	384.377530996509	361.489217173552	268.353295484089	687.327580840372	275.219267051038	148.817102030108	44.543411286499	31.1181907600328	77.8305543482541	87.6285542828471	314.550190877918	65.3731612059473	354.263998929278	103.507343793583	1.77574760914266	0.000399878366281679	0.0282679135663846	Gm9696	3	59859730	59881015	+	3050	transcribed_unprocessed_pseudogene	predicted gene 9696 [Source:MGI Symbol;Acc:MGI:3819177]	-	352	457	253	574	273	172	44	32	70	88	293	74	7.89312724513851	7.46687545815033	5.53502205276269	14.1323992139213	5.39287782595311	3.06475652772181	0.903180364423792	0.641635940306241	1.59269321341046	1.79104533827621	6.48222935446902
ENSMUSG00000090386	200.924618475448	215.944324482231	204.712197740826	199.971613241014	214.73151605081	235.338672977846	160.963690785303	145.866519187654	141.206862888975	115.510367009207	212.562927623985	132.51316460665	211.937157161363	151.437255350296	0.488709996691563	0.000399962180796983	0.0282679135663846	Mir99ahg	16	77033184	77570315	+	22436	lncRNA	Mir99a and Mirlet7c-1 host gene (non-protein coding) [Source:MGI Symbol;Acc:MGI:1919929]	-	184	273	193	167	213	272	159	150	127	116	198	150	0.5608912586169	0.606372870795419	0.57399822760829	0.558952475241292	0.571994622658123	0.658856513669375	0.443683566313188	0.40886917605927	0.392818758254936	0.320949205356915	0.595492602874927
ENSMUSG00000027599	656.280954911653	720.605419792355	648.078512018886	668.168623883149	654.275839985801	695.633430419809	616.521306215407	530.95412984306	615.973244413325	580.539172123862	600.114527988928	578.640818782371	673.840463501942	587.123866561159	0.201829880538986	0.000399979872773681	0.0282679135663846	Armc1	3	19185566	19217229	-	3673	protein_coding	armadillo repeat containing 1 [Source:MGI Symbol;Acc:MGI:1921502]	-	601	911	611	558	649	804	609	546	554	583	559	655	11.1907662307727	12.3600433968403	11.0998971733975	11.4081996896899	10.6458794076793	11.8960420752306	10.3804938240909	9.09097069316621	10.4670130399427	9.85306557760512	10.2694572588105
ENSMUSG00000022951	823.354143100477	878.806390109008	927.038657126852	880.114585222427	626.048222852361	861.754846639465	613.484255445873	500.808382544279	577.057967239198	502.868408100429	823.412957008064	468.213181610163	832.852807508432	580.974191991334	0.520361079474829	0.000402182679728618	0.0282679135663846	Rcan1	16	92188841	92267755	-	3085	protein_coding	regulator of calcineurin 1 [Source:MGI Symbol;Acc:MGI:1890564]	-	754	1111	874	735	621	996	606	515	519	505	767	530	16.7156187616445	17.9465691857724	18.904053511572	17.8910576284077	12.1281401158227	17.5457340091088	12.2981307467548	10.2091739590359	11.6747104522718	10.161549956829	16.7763241052733
ENSMUSG00000031521	497.943619700023	481.721954614209	543.070700742503	573.571273906861	586.731184702213	473.272993084124	376.594295422219	331.6032202866	438.074834474459	437.146992388294	466.994310689059	426.692390033413	526.051954458322	412.851007215674	0.348683056033252	0.000421149659113236	0.0292833012027643	Aga	8	53964762	53976456	+	2321	protein_coding	aspartylglucosaminidase [Source:MGI Symbol;Acc:MGI:104873]	-	456	609	512	479	582	547	372	341	394	439	435	483	13.4368039987401	13.0756925113782	14.7195147886614	15.497591774225	15.1079527563264	12.8079480402009	10.0343547204892	8.98499380271847	11.7802636459368	11.7412173224948	12.6465110749335
ENSMUSG00000021546	5574.56618107153	5700.77196536059	5712.84920742016	5552.50521316516	5638.4665224046	5469.02849960648	4882.5652871542	4616.18911055862	4961.14190717014	5281.61195359342	5216.38012790376	5373.85053534834	5608.03126483809	5055.28982028808	0.149626486222075	0.000422863555274574	0.0292833012027643	Hnrnpk	13	58538956	58551157	-	6466	protein_coding	heterogeneous nuclear ribonucleoprotein K [Source:MGI Symbol;Acc:MGI:99894]	-	5105	7207	5386	4637	5593	6321	4823	4747	4462	5304	4859	6083	53.9965890148371	55.5445392705601	55.5813796259599	53.8524218944786	52.1154981003452	53.1272652800832	46.6985302060029	44.8974912829264	47.8881207428402	50.9203713240619	50.7069876253541
ENSMUSG00000031432	1913.15180200535	2047.12055589749	2065.15362176886	2642.73862528693	1284.35657957151	3619.19731274386	792.67025084838	1212.63699618003	1507.68902423189	1113.28095100253	1644.6788137371	1432.90901994657	2261.953082879	1283.97750932442	0.817075877592062	0.000436167512906546	0.0297934102423585	Prps1	X	139357362	139376889	+	1993	protein_coding	phosphoribosyl pyrophosphate synthetase 1 [Source:MGI Symbol;Acc:MGI:97775]	-	1752	2588	1947	2207	1274	4183	783	1247	1356	1118	1532	1622	60.1219534665678	64.7112099584474	65.1864494248116	83.1570124780191	38.5141132577685	114.063826573688	24.596658615366	38.2646458473994	47.2156877071392	34.8223640639285	51.869024318377
ENSMUSG00000024576	3923.48996838198	4075.25699535698	4017.87463752462	3983.86561229254	4043.60615436525	3915.9663010946	3409.5956639302	3380.21347130857	3762.55137020703	3603.72429488209	3628.59947156096	3882.63572297484	3993.34327816933	3611.21999914395	0.145116640453535	0.000436778252662014	0.0297934102423585	Csnk1a1	18	61688345	61723132	+	10502	protein_coding	casein kinase 1, alpha 1 [Source:MGI Symbol;Acc:MGI:1934950]	-	3593	5152	3788	3327	4011	4526	3368	3476	3384	3619	3380	4395	23.3986867449861	24.4470458683479	24.0678130890139	23.7894625618655	23.0111552195844	23.4212412118789	20.0780586717399	20.2416679916287	22.3610539410889	21.3914545407215	21.7170733659121
ENSMUSG00000019810	481.563895367786	466.692862434126	567.466454877421	544.832838471026	699.641653235972	384.155775007954	430.24885901732	353.969419895374	344.678169256554	367.442460572393	402.581302318154	361.319228827465	524.058913232381	376.706573314543	0.475184678108959	0.000437282697526479	0.0297934102423585	Fuca2	10	13375284	13394779	+	6161	protein_coding	fucosidase, alpha-L- 2, plasma [Source:MGI Symbol;Acc:MGI:1914098]	-	441	590	535	455	694	444	425	364	310	369	375	409	4.89546173929186	4.77225179312856	5.79430360080624	5.54579780792614	6.78681538318547	3.91650903266314	4.31876299370063	3.6131726836552	3.49176022742039	3.71791027128668	4.10711318204623
ENSMUSG00000005312	4002.11264517672	3490.70441003695	3613.7536668549	4006.61687367924	4096.02887189878	3661.59288250825	2887.22293157034	3240.18161288842	3347.82570203705	3311.96104028124	3296.8724784508	3553.11965365297	3811.80155835914	3272.8639031468	0.219416240392328	0.00044169143259147	0.0299729322750926	Ubqln1	13	58323970	58363467	-	4406	protein_coding	ubiquilin 1 [Source:MGI Symbol;Acc:MGI:1860276]	-	3665	4413	3407	3346	4063	4232	2852	3332	3011	3326	3071	4022	56.8899780438668	49.9128055239439	51.5972213671759	57.0276253389942	55.5597270379593	52.1997637434444	40.5253410534024	46.2486481995873	47.4242194410727	46.8599152629558	47.03183632628
ENSMUSG00000027710	1042.84244915246	928.639695758753	808.241941339429	1087.2708073224	735.934303836109	954.332927553544	600.323702111225	594.162954824377	712.705504817584	662.19305225106	837.36910882176	745.60740618675	926.210354160449	692.060288168793	0.420243914106617	0.000449267406456996	0.0303650854676154	Acad9	3	36120128	36147002	+	8192	protein_coding	acyl-Coenzyme A dehydrogenase family, member 9 [Source:MGI Symbol;Acc:MGI:1914272]	-	955	1174	762	908	730	1103	593	611	641	665	780	844	7.97296225227952	7.14168515608944	6.20674211841967	8.32338050189054	5.36896645323795	7.31733502959163	4.53196346245531	4.56131231902197	5.43002732086726	5.03912867786576	6.42482453300057
ENSMUSG00000070605	66.6108789510996	60.9073735719114	78.4906872166899	74.2409582092388	77.6259471169595	57.9694525349841	49.6051625690557	36.952851527539	37.8034121120091	51.7805093489551	57.9717075338142	37.103686089862	69.3075496001472	45.2028881968725	0.614025418935459	0.000457844250002971	0.030699183699604	Zfp992	4	146533480	146554749	+	4550	protein_coding	zinc finger protein 992 [Source:MGI Symbol;Acc:MGI:3700963]	zf-C2H2	61	77	74	62	77	67	49	38	34	52	54	42	0.916905796677085	0.843338399666533	1.08522301811974	1.02325561563446	1.01961708121007	0.800259387222018	0.674227300015663	0.510752784900366	0.518562908102559	0.709440036589926	0.80082749479132
ENSMUSG00000022913	406.217163439493	391.547401533716	404.120970669714	450.235488494738	412.324835984889	396.268794940637	298.643325670846	301.457472987818	319.105272827842	313.670393171555	419.758104550395	282.694751160853	410.119109177198	322.554886728218	0.347043811990569	0.000466814651569561	0.0311769453263671	Psmg1	16	95781133	95792160	-	1344	protein_coding	proteasome (prosome, macropain) assembly chaperone 1 [Source:MGI Symbol;Acc:MGI:1860263]	-	372	495	381	376	409	458	295	310	287	315	391	320	18.9299711096755	18.3539049034569	18.9157855037552	21.0083730226027	18.3350379491137	18.5196843575866	13.7418244874578	14.1059054492083	14.8189201143585	14.5490632503793	19.6306238234196
ENSMUSG00000022965	873.585297719339	1078.93061755957	1016.13619396742	986.68628329698	758.113145869526	950.006849006157	424.174757478252	543.595894839324	588.176617860378	513.821977385785	1010.21068128369	492.948972336738	943.909731236499	595.488150197361	0.665235285668917	0.000476377479852336	0.0316903554215154	Ifngr2	16	91343960	91362511	+	3767	protein_coding	interferon gamma receptor 2 [Source:MGI Symbol;Acc:MGI:107654]	-	800	1364	958	824	752	1098	419	559	529	516	941	558	14.5244818022977	18.0443522731942	16.9694811043347	16.4261367997839	12.0276281896731	15.8406898582049	6.96369999466289	9.07516920315508	9.74527234698741	8.50311060579643	16.8558483532616
ENSMUSG00000029195	425.872832638178	361.489217173552	540.949330817728	498.132880887796	344.7801807013	417.899187677572	336.100285161765	325.768559519094	313.545947517252	334.581752716325	310.255990319857	335.700017003513	431.520604982688	325.992092039635	0.401745709578176	0.000479478897882442	0.031771587990273	Klb	5	65505657	65541350	+	4549	protein_coding	klotho beta [Source:MGI Symbol;Acc:MGI:1932466]	-	390	457	510	416	342	483	332	335	282	336	289	380	5.86347327715148	5.00636846501616	7.48088386977493	6.86722437853377	4.52968438923637	5.77030228827877	4.56923817929781	4.50367884430577	4.30196725451226	4.58508179286521	4.28685227634827
ENSMUSG00000022385	64.4269157068013	68.8174220877441	82.7334270662408	68.2537841601066	35.2845214167998	57.9694525349841	41.506360516965	25.2835299925267	42.2508723604808	33.8564868820091	41.868455441088	20.3186852396863	62.9142538287794	34.1807317387927	0.886305539575092	0.000482310094501185	0.0318343502608849	Gtse1	15	85743946	85760774	+	2742	protein_coding	G two S phase expressed protein 1 [Source:MGI Symbol;Acc:MGI:1352755]	-	59	87	78	57	35	67	41	26	38	34	39	23	1.47160359865339	1.58115464827075	1.89812944354434	1.56102999879295	0.769056713663852	1.32792859659379	0.93613408072405	0.579888426174837	0.961723160541172	0.769724328539398	0.959740382464271
ENSMUSG00000009030	376.733659641465	465.11085273096	468.822753375364	458.617532163523	461.723165968408	441.260011833461	373.557244652685	322.851229135341	384.705311492799	359.476228364861	390.772250783488	386.938440651418	445.377995952197	369.716784180099	0.269949708938672	0.000494172280100114	0.0323644535536885	Pdcl	2	37240086	37249344	-	3751	protein_coding	phosducin-like [Source:MGI Symbol;Acc:MGI:1914716]	-	345	588	442	383	458	510	369	332	346	361	364	438	6.290400698978	7.81183045375897	7.86273934785178	7.66753123289873	7.35658382191992	7.38908194849012	6.15886879341725	5.41289450441632	6.40122309522055	5.97425677306966	6.54803408904975
ENSMUSG00000038412	687.94842195398	779.9307836611	704.294815025434	874.127411173295	655.283969169138	801.189746976048	509.212179025205	511.50526061804	581.50542748767	553.653138423443	667.748186778378	679.350823883425	750.462524659833	583.82916936936	0.362002562973155	0.000501542708253945	0.0327011355750799	Higd1a	9	121677629	121687428	-	3040	protein_coding	HIG1 domain family, member 1A [Source:MGI Symbol;Acc:MGI:1930666]	-	630	986	664	730	650	926	503	526	523	556	622	769	14.1733739547825	16.1631453452835	14.574483385239	18.0323828911814	12.8824227515327	16.5540695020745	10.3589575065846	10.581584488418	11.9388373090775	11.3533742697697	13.806176248836
ENSMUSG00000042348	305.754854201769	276.06069320256	321.387543603474	258.645918922509	395.186639868157	306.28636115499	252.075213871324	205.185570323967	203.471306367579	263.881441874483	252.284282786043	213.787905565395	310.553668492243	231.780953464798	0.422486203674887	0.000505323107333983	0.0327011355750799	Arl15	13	113931041	114293997	+	3515	protein_coding	ADP-ribosylation factor-like 15 [Source:MGI Symbol;Acc:MGI:2442308]	-	280	349	303	216	392	354	249	211	183	265	235	242	5.44802362225873	4.94791971975567	5.75196153139356	4.61458091609943	6.71921459439612	5.47325022822659	4.43502087004816	3.67109538926104	3.61293118091871	4.67998317167252	4.51127337234929
ENSMUSG00000100600	21.8396324429835	23.730145547498	13.7889045110401	19.1589569572229	13.1056793833828	20.765177027457	3.03705076953402	7.77954769000821	6.6711903727075	10.9535692853559	12.8826016741809	4.41710548688833	18.731415978264	7.62351087977915	1.31284721656979	0.000506190676202512	0.0327011355750799	A230077H06Rik	7	40467900	40550361	-	5229	lncRNA	RIKEN cDNA A230077H06 gene [Source:MGI Symbol;Acc:MGI:2443592]	-	20	30	13	16	13	24	3	8	6	11	12	5	0.261587889411243	0.285907244449615	0.165891213558953	0.229776275048547	0.149789883972689	0.249436481061829	0.0359190021318073	0.0935642387614284	0.0796281337743121	0.13058635211662	0.154852854860734
ENSMUSG00000047419	61.1509708403537	57.7433541655784	68.9445225552006	64.6614797306273	38.3089089668112	83.0607081098279	46.5681117995217	37.92529498879	33.3559518635375	31.8649288301262	40.7949053015729	37.103686089862	62.3116573947332	37.9354798122351	0.717315664929609	0.000507245016516199	0.0327011355750799	Cmya5	13	93177221	93281232	-	11850	protein_coding	cardiomyopathy associated 5 [Source:MGI Symbol;Acc:MGI:1923719]	-	56	73	65	54	38	96	46	39	30	32	38	42	0.323203426704463	0.306991998958013	0.36601061421931	0.342199407596825	0.193207072542299	0.440271176193183	0.243030696449287	0.201272666401444	0.175685869833704	0.167631401050784	0.216382362633879
ENSMUSG00000031148	576.566296494764	633.594886118196	587.619469162787	615.481492250786	582.698667968865	596.133623829911	512.249229794739	524.147025614303	473.654516462232	504.859966152312	547.510571152689	560.08897573744	598.682405970885	520.418380818953	0.201697562095778	0.000531124198503776	0.0336120059255367	Gpkow	X	7563370	7576501	+	3737	protein_coding	G patch domain and KOW motifs [Source:MGI Symbol;Acc:MGI:1859610]	-	528	801	554	514	578	689	506	539	426	507	510	634	9.66311403438819	10.6814931224945	9.89202808212408	10.3286572301584	9.31885414675416	10.0199024917092	8.47713440785778	8.82072354216656	7.91080045943734	8.421871453899	9.2088137725015
ENSMUSG00000031309	4243.44058367169	4310.18543627721	4402.90327887135	4764.59310829937	2898.37140209427	3676.30154956936	2437.73941767931	2964.00766989313	2785.22198060538	2797.14328386952	3775.67584067453	2968.29488718896	4049.29922646388	2954.68051331847	0.454609077411067	0.000543113241282649	0.033918975962981	Rps6ka3	X	157993303	158151240	+	8322	protein_coding	ribosomal protein S6 kinase polypeptide 3 [Source:MGI Symbol;Acc:MGI:104557]	-	3886	5449	4151	3979	2875	4249	2408	3048	2505	2809	3517	3360	31.9360621516473	32.6295919999444	33.2830943126627	35.9045982480819	20.8145924331052	27.7476616918901	18.1155039994595	22.3988537741188	20.8888219242615	20.9530753416662	28.5168314714097
ENSMUSG00000068036	2442.7628887477	2318.43521999055	3297.66954806337	2767.27184550888	2262.24188740853	2625.92967826383	1997.36705609688	2128.6787366785	1904.62485140799	2114.03887207369	2307.0592498179	2043.35299823454	2619.05184466381	2082.52029405158	0.330405377617194	0.000543199429314391	0.033918975962981	Afdn	17	13980801	14126412	+	10325	protein_coding	afadin, adherens junction formation factor [Source:MGI Symbol;Acc:MGI:1314653]	-	2237	2931	3109	2311	2244	3035	1973	2189	1713	2123	2149	2313	14.8177479706398	14.146477236405	20.0922852603507	16.8079105852959	13.0945496337487	15.9748212106475	11.9635116002087	12.9656485280194	11.5133373883708	12.7639084549188	14.0443927947176
ENSMUSG00000042662	19.6556691986851	52.9973250560788	59.3983578937113	68.2537841601066	40.3251673334854	141.895376354289	16.1976041041815	21.3937561475226	12.2305156832971	17.924022466946	17.1768022322412	44.1710548688833	63.7542799993928	21.5156259171786	1.56287959355126	0.000552171773095948	0.0341759943223525	Dusp15	2	152782917	152793618	-	4391	protein_coding	dual specificity phosphatase-like 15 [Source:MGI Symbol;Acc:MGI:1934928]	-	18	67	56	57	40	164	16	22	11	18	16	50	0.280359545970906	0.760385650514017	0.850987662161885	0.974799420790317	0.54885083355338	2.02977445298582	0.228127791266646	0.306406368100581	0.173845389302538	0.254467788118682	0.245874312022099
ENSMUSG00000029176	821.170179856179	896.999501695423	833.698380436734	859.758193455378	890.178068886691	874.733082281625	760.275042640017	741.001917473282	777.193678420423	798.614778805038	800.868404078248	769.459775815947	862.756234435338	774.568932872159	0.157674129590867	0.000563657907449341	0.0347595900079253	Anapc4	5	52991354	53025139	+	6081	protein_coding	anaphase promoting complex subunit 4 [Source:MGI Symbol;Acc:MGI:1098673]	-	752	1134	786	718	883	1011	751	762	699	802	746	871	8.45763847595794	9.29309973530373	8.62474406259112	8.86652176986017	8.74869898432554	9.0353196871848	7.73190632420997	7.66334735685812	7.97693588068324	8.18696835515508	8.27790496680668
ENSMUSG00000029238	838.641885810565	779.139778809516	1129.6294849429	1082.48106808309	797.430184019675	805.515825523435	740.02803750979	587.35585059562	592.624078108849	744.8427114042	746.117346962979	630.762663527654	905.473037864865	673.621781351515	0.425737935461807	0.00056875458526452	0.034946349917144	Clock	5	76357715	76452639	-	13727	protein_coding	circadian locomotor output cycles kaput [Source:MGI Symbol;Acc:MGI:99698]	bHLH	768	985	1065	904	791	931	731	604	533	748	695	714	3.82641320254137	3.5758817088187	5.17693423304016	4.94534552603847	3.47183137614759	3.6858819226971	3.33398309486458	2.69091418653055	2.69454539268878	3.38259272927884	3.41637695027083
ENSMUSG00000022035	487.023803478532	517.317172935455	493.218507510281	525.673881513804	649.235194069116	493.172954402103	419.113006195695	365.638741430386	473.654516462232	366.446681546451	422.978754968941	451.428180759987	527.606918984882	416.543313560615	0.341293483061453	0.000581665133744522	0.0356101295829029	Ccdc25	14	66074751	66104056	+	4897	protein_coding	coiled-coil domain containing 25 [Source:MGI Symbol;Acc:MGI:1914429]	-	446	654	465	439	644	570	414	376	426	368	394	511	6.22889535311619	6.65533914452714	6.33609270040356	6.73190936336616	7.92343568779653	6.32575143709765	5.29287804294801	4.69565611817948	6.03689224360166	4.66489058162051	5.42903610643099
ENSMUSG00000058914	37.1273751530719	39.5502425791633	36.0632887211819	40.7127835340987	43.3495548834968	22.4956084464117	22.2717056432495	18.4764257637695	23.3491663044762	17.924022466946	22.5445529298166	22.0855274344417	36.5498088862374	21.1085667571166	0.788115891157358	0.000588891392405665	0.0357931577607141	C1qtnf3	15	10952418	10980236	+	2557	protein_coding	C1q and tumor necrosis factor related protein 3 [Source:MGI Symbol;Acc:MGI:1932136]	-	34	50	34	34	43	26	22	19	21	18	21	25	0.909398993094783	0.974455078364644	0.887251746150598	0.99850911311549	1.01320074731829	0.552598868242079	0.538658606079892	0.454424163335289	0.569931282859043	0.436983988122461	0.554172765591265
ENSMUSG00000001436	290.46711149168	333.804047368138	328.812338340188	341.268920800533	309.495659284501	307.151576864468	240.939361049699	264.504621460279	273.518805281007	267.864557978248	271.608185297315	285.345014452986	318.499942358251	267.296757586589	0.252121526140053	0.000600427470606484	0.0361047080812731	Slc19a1	10	76868075	76896836	+	4644	protein_coding	solute carrier family 19 (folate transporter), member 1 [Source:MGI Symbol;Acc:MGI:103182]	-	266	422	310	285	307	355	238	272	246	269	253	323	3.91738003458817	4.5283791995249	4.45418403012866	4.60846711529961	3.98294159728035	4.15435411833071	3.20853215554396	3.58191467537453	3.6760111911587	3.59570302782846	3.67607973103099
ENSMUSG00000027654	43.679264885967	30.0581843601641	64.7017827056498	58.6743056814952	167.349444433965	64.0259625013257	43.5310610299877	16.5315388412675	23.3491663044762	26.886033700419	32.2065041854523	21.202106337064	71.414824094761	27.2844017331111	1.3885727149409	0.000602743030908183	0.0361154219618992	Fam83d	2	158610013	158628557	+	3991	protein_coding	family with sequence similarity 83, member D [Source:MGI Symbol;Acc:MGI:1919128]	-	40	38	61	49	166	74	43	17	21	27	30	24	0.685463830484284	0.474487106711997	1.01987461206341	0.92197298561159	2.50601770033864	1.00766775871701	0.674541040034284	0.260498805945241	0.365150160428607	0.419957926946555	0.50721973068578
ENSMUSG00000026150	979.507515067809	1071.81157389532	1018.25756389219	1004.64780544438	1010.14544170381	1059.02402840031	856.448317008595	848.943141672146	878.373399073154	862.34463646529	1015.57843198126	919.641362370151	1023.8989880673	896.888214761766	0.192586227964867	0.000606593064371185	0.0362176784759008	Mff	1	82702611	82730115	+	9757	protein_coding	mitochondrial fission factor [Source:MGI Symbol;Acc:MGI:1922984]	-	897	1355	960	839	1002	1224	846	873	790	866	946	1041	6.28756399065828	6.92062850453566	6.56528527425497	6.4572782318464	6.18741421070298	6.81761518223711	5.42844832689517	5.47187896015813	5.6188147669988	5.50966678001452	6.54231489230956
ENSMUSG00000046314	311.214762312515	465.11085273096	399.878230820164	367.612486616715	399.219156601506	351.277578047814	307.754477979448	222.689552626485	254.617099225003	267.864557978248	346.75669506337	181.101324962422	382.385511188279	263.463951305829	0.539994559912905	0.000618464129033504	0.0366673276781723	Stxbp6	12	44899267	45121492	-	5297	protein_coding	syntaxin binding protein 6 (amisyn) [Source:MGI Symbol;Acc:MGI:2384963]	-	285	588	377	307	396	406	304	229	229	269	323	205	3.67977417418771	5.53184369115535	4.74908618374423	4.35223409080915	4.50425518223818	4.1654644448568	3.59306654664622	2.64389408218623	3.0001256099316	3.15243437063156	4.11461458869123
ENSMUSG00000078578	4093.83910143725	4273.79921310438	4118.63970895145	4331.1217071422	3945.81762358155	3982.58791072435	3440.97852188205	3441.47740936738	3724.74795809502	3580.82137728543	3902.35475713731	3941.82493649915	4124.3008774902	3672.03416004439	0.16744794650196	0.000626840912810021	0.0369049857273551	Ube2d3	3	135143910	135173959	+	24499	protein_coding	ubiquitin-conjugating enzyme E2D 3 [Source:MGI Symbol;Acc:MGI:1913355]	-	3749	5403	3883	3617	3914	4603	3399	3539	3350	3596	3635	4462	10.4658224487101	10.9902901146573	10.5759090310819	11.0867433733054	9.6256537977674	10.2108051411129	8.68609264103844	8.83427162571502	9.48921699895704	9.11160894375363	10.011811625892
ENSMUSG00000019856	79.7146584168897	61.6983784234947	117.736030825035	131.717829080907	150.211248317233	126.321493583697	84.0250712904413	64.1812684425677	24.4610313665942	28.8775917523019	57.9717075338142	55.655529134793	111.233273107876	52.5286999200854	1.07928942337774	0.000657720473511204	0.038087110230037	Fam184a	10	53509241	53627219	-	5368	protein_coding	family with sequence similarity 184, member A [Source:MGI Symbol;Acc:MGI:1923156]	-	73	78	111	110	149	146	83	66	22	29	54	63	0.930072134709309	0.724110162293274	1.37977777545962	1.53880653461687	1.67236679168126	1.47811328305822	0.968026475299261	0.751917117546376	0.284409502394725	0.335358437564631	0.67879379681455
ENSMUSG00000076431	353.802045576332	329.849023110222	461.39795863865	500.527750507448	600.844993268933	322.725459635061	392.7918995264	271.311725689036	232.379797982644	196.168468110464	265.166884460224	174.0339561834	428.191205122774	255.308788658695	0.74561880312935	0.000658189985628857	0.038087110230037	Sox4	13	29132902	29137696	-	4795	protein_coding	SRY (sex determining region Y)-box 4 [Source:MGI Symbol;Acc:MGI:98366]	HMG	324	417	435	418	596	373	388	279	209	197	247	197	4.62128421156382	4.33381122816597	6.05339925771072	6.54623383018326	7.48885500541817	4.2275386955437	5.06599508607032	3.55839483448642	3.02476475164159	2.55035925562437	3.47588143521888
ENSMUSG00000012422	840.825849054864	972.935967447416	947.191671412218	1010.63497949351	891.186198070028	903.285200694379	685.361123658178	722.525491709513	876.149668948918	782.682314389975	824.486507147579	793.312145445144	927.676644362069	780.752875216551	0.24929801533453	0.00067197899062999	0.0384895898463557	Tmem167	13	90237242	90292026	+	10807	protein_coding	transmembrane protein 167 [Source:MGI Symbol;Acc:MGI:1913324]	-	770	1230	893	844	884	1044	677	743	788	786	768	898	4.87294886079934	5.67182087816309	5.51372347011474	5.86463704104487	4.92838795446812	5.25004128222867	3.9219781275614	4.20457598699046	5.06005217400191	4.51482728939318	4.79526575333338
ENSMUSG00000073000	93.910419504829	98.0846015963249	77.4300022543023	114.953741743337	135.089310567176	64.0259625013257	85.0374215469527	40.8426253725431	38.9152771741271	58.7509625305452	59.0452576733293	34.453422797729	97.2490063612159	52.8408278492044	0.879768472564541	0.000701963016197912	0.0391454425237496	Gm10451	12	76491271	76498110	+	2494	lncRNA	predicted gene 10451 [Source:MGI Symbol;Acc:MGI:3641898]	-	86	124	73	96	134	74	84	42	35	59	55	39	2.35835012712308	2.47769464945406	1.95310271932894	2.89053763166524	3.23717459260032	1.61251083602229	2.10864993589502	1.02989128850779	0.973880172594609	1.4685181190439	1.48806825693908
ENSMUSG00000032324	3363.30339621946	3447.19914319987	3095.07872024731	3446.21738268047	3988.15904928171	3647.74943115661	2667.54292590738	2696.5857180491	3065.41197625909	2940.53546360508	3263.59242412584	3030.1343640054	3497.95118713091	2943.96714532531	0.248989056954984	0.0007061454083928	0.0391746326064619	Tspan3	9	56039009	56072761	-	4274	protein_coding	tetraspanin 3 [Source:MGI Symbol;Acc:MGI:1928098]	-	3080	4358	2918	2878	3956	4216	2635	2773	2757	2953	3040	3430	49.2858758433865	50.8130489797802	45.5564048150159	50.5661764350526	55.7672897992848	53.6084753113324	38.5982621867046	39.6783765978232	44.7647514124827	42.8896671629339	47.9949648518758
ENSMUSG00000025939	1454.5195207027	1570.14463039278	1490.26237215472	1521.93964328939	1086.76325963743	1514.1274915854	889.855875473469	881.03377589343	1173.0176405344	956.943643929728	1373.07062843978	1104.27637172208	1439.62615296041	1063.03298933215	0.437895588467349	0.000735308662013171	0.0402087717218012	Ube2w	1	16611014	16689713	-	4930	protein_coding	ubiquitin-conjugating enzyme E2W (putative) [Source:MGI Symbol;Acc:MGI:1914049]	-	1332	1985	1405	1271	1078	1750	879	906	1055	961	1279	1250	18.4783668783997	20.0648602280978	19.0163901350939	19.359871713652	13.1743626923086	19.2911669969281	11.1625548497232	11.2387968676993	14.8504450520183	12.1004136058327	17.5057304656425
ENSMUSG00000046836	956.575901002676	1053.61846230891	1061.74564735009	1035.78111049986	976.877178653685	1010.57194866957	848.349514956504	924.793731649726	922.84800155787	895.205344321358	967.268675703085	852.501358969448	1015.8617080808	901.827771192999	0.173100358991771	0.000743045953308274	0.0404662203416201	Brox	1	183057916	183078813	-	5010	protein_coding	BRO1 domain and CAAX motif containing [Source:MGI Symbol;Acc:MGI:1918928]	-	876	1332	1001	865	969	1168	838	951	830	899	901	965	11.9583885487894	13.249181390515	13.3319914149465	12.9652897084326	11.6531631028881	12.6698796063178	10.4719592334911	11.6086397620713	11.4967290269421	11.1389874008493	12.1351088795437
ENSMUSG00000027508	259.891626071503	292.671795085808	394.574806008225	328.097137892442	269.170491951015	353.008009466769	145.778436937633	202.268239940214	227.932337734173	176.252887591636	298.446938785191	219.088432149661	316.235644412627	211.627878856418	0.580231723583145	0.000747201322517931	0.0404662203416201	Pag1	3	9752539	9898739	-	9580	protein_coding	phosphoprotein associated with glycosphingolipid microdomains 1 [Source:MGI Symbol;Acc:MGI:2443160]	-	238	370	372	274	267	408	144	208	205	177	278	248	1.69909525860162	1.924681012714	2.59105185418591	2.14777556739761	1.67920425549447	2.31452579447068	0.941062858357681	1.32781132740827	1.48498573171025	1.14691571677312	1.95810465120533
ENSMUSG00000031924	6464.53120312311	6397.64723960545	6528.51594349631	8756.84076426069	7415.79827262797	5560.74136481108	5344.19700412337	3830.45479386779	5034.52500126992	4950.01753795492	5994.70397905219	5507.24712105237	6854.0124646541	5110.19090622009	0.423458038298897	0.000771739549344184	0.0415289272779257	Cyb5b	8	107877272	107914103	+	4374	protein_coding	cytochrome b5 type B [Source:MGI Symbol;Acc:MGI:1913677]	-	5920	8088	6155	7313	7356	6427	5279	3939	4528	4971	5584	6234	92.5655120769298	92.1477872288086	93.8961860879332	125.551133689409	101.325957353324	79.8540398884363	75.5604496018272	55.0738890678024	71.839213385864	70.5486538443634	86.1436447935698
ENSMUSG00000028436	816.802253367582	870.105336741592	875.065093969854	864.547932694684	830.6984470698	853.967905254168	757.237991870483	738.084587089529	737.166536184178	716.96089867784	840.589759240306	753.558196063149	851.864494849613	757.266328187581	0.170730672785271	0.000787293543179592	0.0422314253939859	Dcaf12	4	41291300	41314889	-	3442	protein_coding	DDB1 and CUL4 associated factor 12 [Source:MGI Symbol;Acc:MGI:1916220]	-	748	1100	825	722	824	987	748	759	663	720	783	853	14.8626760480982	15.925913997189	15.9934352445427	15.751799511353	14.4236149357169	15.5838104759728	13.6054334385165	13.4855745207359	13.3670813542706	12.9851023547837	15.3499691949033
ENSMUSG00000021477	8824.30348858747	9138.47905034146	9451.76369983681	9480.09138939586	6924.83936034279	8678.97878176754	5313.82649642803	5581.82546758089	6984.73632022475	6695.61817043027	8250.23282217337	7167.19536302501	8749.74262837866	6665.57243997705	0.39252387214782	0.000811793733683392	0.0432871962661119	Ctsl	13	64507151	64518704	-	6489	protein_coding	cathepsin L [Source:MGI Symbol;Acc:MGI:88564]	-	8081	11553	8911	7917	6869	10031	5249	5740	6282	6724	7685	8113	85.1713659949403	88.723679869091	91.6320374413577	91.6192462824185	63.7783847495872	84.0105498976902	50.6431194231654	54.096935231456	67.1821791565194	64.3240939324523	79.9139706611599
ENSMUSG00000071660	547.082792696736	531.555260263954	548.374125554442	522.081577084324	532.292208802008	523.455504233811	451.508214404058	434.682227179209	441.410429660813	470.007700244362	497.053714595481	503.55002550527	534.140244772546	466.368718598199	0.194450017466181	0.000821125628455267	0.0435134805931798	Ttc9c	19	8786439	8796697	-	3984	protein_coding	tetratricopeptide repeat domain 9C [Source:MGI Symbol;Acc:MGI:1917637]	-	501	672	517	436	528	605	446	447	397	472	463	570	8.60051932654902	8.40567298681868	8.65904281543054	8.21809208728318	7.98495304562103	8.25283982263161	7.0086952909689	6.86162116604319	6.91520574246291	7.35438592147689	7.84184535318187
ENSMUSG00000053414	76.4387135504422	34.8042134696637	46.6701383450589	99.3870892155938	85.6909805836566	83.9259238193053	40.4940102604536	37.92529498879	37.8034121120091	41.8227190895406	37.5742548830277	38.8705282846173	71.1528431639534	39.0817032697397	0.858439011375186	0.000821728253551942	0.0435134805931798	Hunk	16	90182901	90296441	+	8402	protein_coding	hormonally upregulated Neu-associated kinase [Source:MGI Symbol;Acc:MGI:1347352]	-	70	44	44	83	85	97	40	39	34	42	35	44	0.569798947638641	0.260971178187692	0.349436826861642	0.741821231589165	0.6095285076806	0.627417211521133	0.298056751800715	0.283870637569282	0.280821379655635	0.310306133595332	0.281087788942487
ENSMUSG00000037824	1569.17759102836	1423.80873284988	1311.0066135112	1350.70646548421	1640.22618128952	1459.61890188833	1164.20279498804	1240.83785655631	1247.5125996963	1217.83774872639	1362.33512704463	1265.9424325422	1459.09074767525	1249.77809325898	0.223715718212249	0.000858362307759554	0.0450426953857553	Tspan14	14	40628402	40688764	-	2650	protein_coding	tetraspanin 14 [Source:MGI Symbol;Acc:MGI:1196325]	-	1437	1800	1236	1128	1627	1687	1150	1276	1122	1223	1269	1433	37.0866131500378	33.8492599523102	31.1222703177042	31.9644377460883	36.9912879668511	34.5968516891474	27.1689976690948	29.4471551000452	29.3819700572072	28.6486611002187	32.3126339171932
ENSMUSG00000033268	39.3113383973703	49.8333056497457	59.3983578937113	64.6614797306273	22.178842033417	30.2825498317081	7.08645179557939	7.77954769000821	28.9084916150658	15.9324644150631	28.9858537669071	16.7850008501757	44.2776455894299	17.5796350221332	1.33707396230467	0.00090071202157498	0.0468287108570844	Duox1	2	122146153	122178453	+	5267	protein_coding	dual oxidase 1 [Source:MGI Symbol;Acc:MGI:2139422]	-	36	63	56	54	22	35	7	8	26	16	27	19	0.467461084624359	0.596073449891167	0.709452596269762	0.769899939248599	0.251661706013498	0.361137092442967	0.0832063309303552	0.0928891977375183	0.342565764798203	0.188573391157375	0.34590517384664
ENSMUSG00000028221	520.875233765156	522.063202044955	461.39795863865	547.227708090679	491.967041468522	450.777384637712	423.162407221741	406.481366802929	429.179913977516	422.210306999172	446.596858038272	439.943706494078	499.051421440946	427.929093255618	0.220333674014261	0.000903630365262461	0.0468363260179135	Pip4p2	4	14864076	14915176	+	2339	protein_coding	phosphatidylinositol-4,5-bisphosphate 4-phosphatase 2 [Source:MGI Symbol;Acc:MGI:1919769]	-	477	660	435	457	488	521	418	418	386	424	416	498	13.9474379258203	14.0616492462569	12.4095978797447	14.6720170211251	12.5703501169822	12.1052809299749	11.1883929282511	10.9291051236697	11.4522550549572	11.2527684298787	12.0010631493437
ENSMUSG00000033590	22.9316140651326	10.2830630705824	36.0632887211819	35.923044294793	91.7397556836794	46.7216483117782	21.2593553867382	9.72443461251027	5.55932531058958	7.96623220753155	18.2503523717563	14.1347375580427	40.6104023578579	12.8157395745281	1.66121769033984	0.000913334930207713	0.0470506716942675	Myo5c	9	75139302	75212733	+	9697	protein_coding	myosin VC [Source:MGI Symbol;Acc:MGI:2442485]	-	21	13	34	30	91	54	21	10	5	8	17	16	0.14811129497968	0.0668080050735673	0.233959236352179	0.232320590561936	0.565407767665498	0.302638193133204	0.135582472417298	0.0630668511502925	0.0357821587007904	0.0512125426021397	0.118295476497329
ENSMUSG00000040471	9.82783459934256	7.11904366424939	23.3350691725294	3.5923044294793	8.06503346669709	7.78694138529637	4.04940102604536	0.972443461251026	2.22373012423583	2.98733707782433	1.07355013951508	2.650263292133	9.95437111959902	2.32612085350077	2.08937594431192	0.000915816387589902	1	Ggt6	11	72326352	72329226	+	1818	protein_coding	gamma-glutamyltransferase 6 [Source:MGI Symbol;Acc:MGI:1918772]	-	9	9	22	3	8	9	4	1	2	3	1	3	0.338575018250344	0.246701152017663	0.807472007505917	0.123917093876738	0.265126953809999	0.269039471838346	0.137748780452674	0.0336391229705383	0.07634314475722	0.102435648847555	0.0371161339414549
ENSMUSG00000033068	794.962620924599	900.954525953339	887.793313518507	912.445325087741	1024.25925027053	879.059160829012	667.138819040974	687.517527104476	754.956377178065	675.138179588299	844.883959798366	817.164515074341	899.912366097288	741.133229630753	0.28021413056234	0.000916383691198586	0.0470642408212234	Entpd6	2	150590962	150613595	+	4775	protein_coding	ectonucleoside triphosphate diphosphohydrolase 6 [Source:MGI Symbol;Acc:MGI:1202295]	-	728	1139	837	762	1016	1016	659	707	679	678	787	925	10.4271178814288	11.8870173097214	11.6963607784245	11.9835485389841	12.8197071952619	11.5634573579743	8.64039682757545	9.05491924004819	9.86802695680597	8.8141424441251	11.1213617790324
ENSMUSG00000047187	2086.77687992707	2459.23408357237	2306.98979319325	2346.97222725981	2360.03041819224	2373.28669109644	1991.29295455781	1913.76873174202	2174.80806150264	2010.47785337578	2151.39447958821	2123.74431809591	2322.2150155402	2060.9143998104	0.173043358370304	0.000937630354307927	0.0478644715913626	Rab2a	4	8535644	8607778	+	2133	protein_coding	RAB2A, member RAS oncogene family [Source:MGI Symbol;Acc:MGI:1928750]	-	1911	3109	2175	1960	2341	2743	1967	1968	1956	2019	2004	2404	61.2739829793878	72.6360825540687	68.0404346946154	69.0031727252856	66.1254030440823	69.8879534894618	57.7344661733994	56.4251577604047	63.6373261842082	58.7582983891551	63.396236069926
ENSMUSG00000036613	245.695864983564	246.002508842395	245.018226311559	264.633092971641	274.211137867701	300.229851188649	220.692355919472	215.882448397728	225.708607609937	225.046059862766	216.857128182046	202.303431299486	262.631780360918	217.748338545239	0.273085921956702	0.00095124363525452	0.0484131436894447	Eipr1	12	28801802	28919864	+	4998	protein_coding	EARP complex and GARP complex interacting protein 1 [Source:MGI Symbol;Acc:MGI:1289332]	-	225	311	231	221	272	347	218	222	203	226	202	229	3.07887846728254	3.10089231133526	3.08400023034823	3.32047233183994	3.27891702058897	3.7731197957257	2.7307496830795	2.71640965874697	2.81860173521719	2.80695812796434	2.72716697961667
ENSMUSG00000022947	343.97421097699	311.655911523806	218.501102251867	241.881831584939	550.438534102076	326.18632247297	196.3959497632	122.527876117629	117.857696584499	150.362632917158	318.844391435978	109.544216074831	332.106318818775	169.255460482216	0.973658878232527	0.000966603262660564	0.0489002854166933	Cbr3	16	93480103	93487878	+	1254	protein_coding	carbonyl reductase 3 [Source:MGI Symbol;Acc:MGI:1309992]	-	315	394	206	202	546	377	194	126	106	151	297	124	17.1798472179182	15.6574571664926	10.9614588439548	12.096442819489	26.2332972394848	16.3384624707954	9.68558470402997	6.14485376444599	5.86600268735022	7.47486162954099	15.981425882897
ENSMUSG00000022257	2607.65211369223	2873.720625802	2224.25636612701	2853.48715181639	2110.01438072463	2527.29508738341	1497.26602938027	1521.87401685786	2005.80457206072	1695.81168117828	2449.84141837341	2023.03431299486	2532.73762092428	1865.60533847423	0.441209303289289	0.000977739154772503	0.049315995516988	Laptm4b	15	34238174	34284448	+	1938	protein_coding	lysosomal-associated protein transmembrane 4B [Source:MGI Symbol;Acc:MGI:1890494]	-	2388	3633	2097	2383	2093	2921	1479	1565	1804	1703	2282	2290	84.2726847283425	93.4187758651156	72.2010197468607	92.3366498623372	65.0688647214673	81.9115521374828	47.7788894935912	49.3854610433883	64.5976455759033	54.5487272715977	79.4544964374092
ENSMUSG00000003038	750.191374416482	784.676812770599	721.265774423637	734.027538423603	893.202456436702	858.293983801555	675.237621093064	591.245624440624	652.664791463217	743.846932378259	653.792034964682	662.56582303325	790.276323378763	663.225471228849	0.254038244808212	0.000988773822948227	0.0494299150483911	Hmgn2	4	133692049	133695961	-	3060	protein_coding	high mobility group nucleosomal binding domain 2 [Source:MGI Symbol;Acc:MGI:96136]	-	687	992	680	613	886	992	667	608	587	747	609	750	15.3547090139455	16.1552168777475	14.8281223196541	15.0432922219421	17.4449636681188	17.6180410211945	13.6466501364048	12.1512427257342	13.3122235977097	15.1538478403951	13.4292722506173
ENSMUSG00000039607	627.889432735775	681.055177213191	717.023034574087	779.530061197007	570.601117768819	635.068330756393	408.989503630582	478.442182935505	530.359634630246	541.703790112145	633.394582313896	519.451605258068	668.527859040879	518.723549813407	0.365810453459344	0.000997701583441713	0.0496339880279031	Rbms3	9	116401814	117701749	-	11096	protein_coding	RNA binding motif, single stranded interacting protein [Source:MGI Symbol;Acc:MGI:2444477]	-	575	861	676	651	566	734	404	492	477	544	590	588	3.54411394824959	3.86686713781687	4.06517196254396	4.4057351331053	3.07331982186197	3.59498417542609	2.27948409959977	2.71167225808722	2.98322396942297	3.04338011370588	3.58791524768235
ENSMUSG00000022894	11270.3423222016	10078.983818874	11402.3633456678	9860.87565892066	5497.3284367374	7471.13765133713	4648.71237790008	4196.09353529818	3970.47013682308	5683.90668007376	9438.65282661656	3102.57489399036	9263.5052056231	5173.40174178367	0.840472309662734	0.000998730894803046	0.0496339880279031	Adamts5	16	85653061	85698716	-	10791	protein_coding	a disintegrin-like and metallopeptidase (reprolysin type) with thrombospondin type 1 motif, 5 (aggrecanase-2) [Source:MGI Symbol;Acc:MGI:1346321]	-	10321	12742	10750	8235	5453	8635	4592	4315	3571	5708	8792	3512	65.4133461402172	58.8434943897535	66.4730254112934	57.3067467754065	30.4460936596577	43.4878583582126	26.641694071604	24.4544359923355	22.9647692766733	32.8356803145991	54.9771976829698
ENSMUSG00000025607	1108.36134648141	1110.5708116229	1352.37332704432	1341.1269870056	1184.55179042113	1198.32375762616	922.251083681832	913.124410114714	1016.24466677578	1166.05723937743	1012.35778156272	1033.60268393187	1215.88467003359	1010.60631090739	0.265935953837062	0.00100946025192695	0.0500200876152778	Copg2	6	30747553	30873729	-	5121	protein_coding	coatomer protein complex, subunit gamma 2 [Source:MGI Symbol;Acc:MGI:1858683]	-	1015	1404	1275	1120	1175	1385	911	939	914	1171	943	1170	13.5555625838446	13.6626479830942	16.6132301911766	16.4235520320288	13.8242272598426	14.6981396282394	11.1374367647021	11.2137110137184	12.3858366698032	14.1946884883998	12.4254901405483
ENSMUSG00000041079	128.853831413603	133.679819917572	132.585620298463	161.653699326568	105.853564250399	140.164944935335	75.9262692383506	64.1812684425677	114.522101398145	64.7256366861939	123.458266044234	60.956055719059	133.798580023657	83.9615995880917	0.676538648694836	0.0010272050987452	0.0504554783531909	Rwdd2b	16	87230295	87237461	-	3917	protein_coding	RWD domain containing 2B [Source:MGI Symbol;Acc:MGI:1858215]	-	118	169	125	135	105	162	75	66	103	65	115	69	2.06032017743559	2.15008525084988	2.12938953403253	2.58811780700943	1.61507800015288	2.24765067052286	1.19875199225951	1.03045470691574	1.82480970492322	1.03010983101997	1.98107483358181
ENSMUSG00000037058	2137.00803454593	2170.51731274448	2133.03745936167	2261.95435576213	2134.20948112472	2321.37374852779	1816.15636018135	1670.65786642926	2013.58762749555	1787.42335156489	2041.89236535768	2076.03957883752	2193.01673201112	1900.95952497771	0.206356019254632	0.00104563114837988	0.0510636691161123	Paip2	18	35731670	35750240	+	3541	protein_coding	polyadenylate-binding protein-interacting protein 2 [Source:MGI Symbol;Acc:MGI:1915119]	-	1957	2744	2011	1889	2117	2683	1794	1718	1811	1795	1902	2350	37.7982052427609	38.6171951848535	37.8952535813922	40.0599013108991	36.020746183644	41.1777030201472	31.7189032375142	29.6712454427658	35.4916714363713	31.4675023289763	36.244423644051
ENSMUSG00000060802	25765.3063746098	29743.3644292339	26935.0339348733	26513.6015591769	24608.4333652595	32320.1328275273	19637.570275807	22349.6680699323	23301.3561068052	20251.1580505711	26896.7251954107	22113.7969095577	27647.6454151134	22425.045768014	0.302102092462515	0.00105782602779051	0.0515103354224102	B2m	2	121978167	121983564	+	860	protein_coding	beta-2 microglobulin [Source:MGI Symbol;Acc:MGI:88127]	-	23595	37602	25394	22142	24410	37355	19398	22983	20957	20337	25054	25032	1876.41030957512	2178.88867101159	1970.29537422539	1933.40233642669	1710.12203160884	2360.57422447131	1412.14780028364	1634.35655483205	1691.0817043854	1467.95311292013	1965.78145667491
ENSMUSG00000028005	319.950615289708	347.251129845053	360.632887211819	336.479181561227	223.804678700844	348.681930919382	227.778807715052	271.311725689036	192.352655746399	243.965861355654	272.68173543683	225.272379831305	322.800070588006	238.893860962379	0.434388934347803	0.00107930391666772	0.0524051674710762	Gucy1b1	3	81939313	81981996	-	3927	protein_coding	guanylate cyclase 1, soluble, beta 1 [Source:MGI Symbol;Acc:MGI:1860604]	-	293	439	340	281	222	403	225	279	173	245	254	255	5.10285231223958	5.57091030267947	5.77719051415095	5.37340113264431	3.40604080882036	5.57713960898203	3.58709820754814	4.344920608954	3.05716677236724	3.8728344243434	4.36444904568716
ENSMUSG00000084350	88.4505113940831	102.830630705824	76.3693172919145	94.5973499762881	96.7804016003651	71.8129038866221	57.7039646211464	59.3190511363126	61.1525784164854	58.7509625305452	82.663360742661	53.8886869400376	88.4735191425162	62.2464340645314	0.511599920392846	0.00110121760117356	0.0526761600321512	Znf41-ps	4	145551807	145556512	+	2413	unprocessed_pseudogene	ZNF41, pseudogene [Source:MGI Symbol;Acc:MGI:1917255]	-	81	130	72	79	96	83	57	61	55	59	77	61	2.29579960572405	2.68477921756478	1.99101186554825	2.4585192508309	2.39702015098174	1.86933932235463	1.47890127674977	1.5460055777815	1.58175529305313	1.51781358843576	2.15322798422234
ENSMUSG00000001864	67.7028605732488	98.0846015963249	102.886441351607	111.361437313858	79.6422054836337	135.838866387948	33.4075584648743	65.1537119038188	83.3898796588437	58.7509625305452	59.0452576733293	57.4223713295483	99.2527354511034	59.5282902601599	0.741389967127748	0.00110724895963259	0.0526761600321512	Aif1l	2	31840151	31863454	+	4032	protein_coding	allograft inflammatory factor 1-like [Source:MGI Symbol;Acc:MGI:1919598]	-	62	124	97	93	79	157	33	67	75	59	55	65	1.05166506164864	1.53258195826846	1.60527663505184	1.73207330771458	1.18049551587611	2.1161502504666	0.512407014786564	1.01623189795372	1.29084669985701	0.908354213515747	0.920446982342775
ENSMUSG00000079477	4698.79692010789	4806.9364830715	4687.16684879126	4920.25963357681	4542.63010011713	4508.6390620866	4328.80969684249	3972.43153921044	4165.04652269371	4495.94230212562	4438.05627675533	4293.42653325546	4694.07150795853	4282.28547848051	0.132285109218714	0.00111113807922011	0.0526761600321512	Rab7	6	87976088	88022252	-	2610	protein_coding	RAB7, member RAS oncogene family [Source:MGI Symbol;Acc:MGI:105068]	-	4303	6077	4419	4109	4506	5211	4276	4085	3746	4515	4134	4860	112.755339966785	116.030262821414	112.974952638882	118.222320029175	104.017989172977	108.504546714722	102.569641908239	95.7172244882727	99.6004256769488	107.384350366018	106.877571511113
ENSMUSG00000027674	38.2193567752211	11.865072773749	59.3983578937113	34.7256094849665	26.2113587667655	51.9129425686424	20.2470051302268	16.5315388412675	6.6711903727075	17.924022466946	15.0297019532111	14.1347375580427	37.0554497105093	15.0896993870669	1.28903952198576	0.00111236423658216	0.0526761600321512	Pex5l	3	33003557	33197396	-	8846	protein_coding	peroxisomal biogenesis factor 5-like [Source:MGI Symbol;Acc:MGI:1916672]	-	35	15	56	29	26	60	20	17	6	18	14	16	0.270599748929452	0.0845019772341757	0.422415422174184	0.246181212727763	0.177085983109471	0.368613881831422	0.141548317241104	0.117527779168828	0.0470693546807459	0.126313368486224	0.106791752326239
ENSMUSG00000022889	604.957818670642	626.475842453946	574.891249614134	621.468666299918	493.983299835197	659.294370621759	371.532544139662	397.72937565167	349.125629505026	398.311610376578	644.130083709046	410.790810280615	596.845207915933	428.603342277099	0.478352840416698	0.0011129424827767	0.0526761600321512	Mrpl39	16	84514464	84532630	-	2533	protein_coding	mitochondrial ribosomal protein L39 [Source:MGI Symbol;Acc:MGI:1351620]	-	554	792	542	519	490	762	367	409	314	400	600	465	14.9582523262375	15.5816174908779	14.2778485344005	15.3863643361817	11.6551713873383	16.3488478733698	9.07094480958414	9.87476255594923	8.60257340524054	9.80276402710123	15.9835289788152
ENSMUSG00000002332	749.099392794333	687.383216025857	768.996597731084	700.499363748463	652.259581619127	721.58990170413	678.274671862599	601.942502514385	618.196974537561	586.513846279511	643.056533569531	603.376609508946	713.304675603832	621.893523045422	0.197651944480786	0.00112809227543028	0.0530957525848062	Dhrs1	14	55976477	55983147	-	2760	protein_coding	dehydrogenase/reductase (SDR family) member 1 [Source:MGI Symbol;Acc:MGI:1196314]	-	686	869	725	585	647	834	670	619	556	589	599	683	16.9989193583285	15.6903720372741	17.5278076332868	15.9166119384936	14.123845965181	16.4219354136458	15.1980325650529	13.7157673630114	13.9797575119123	13.2473789441135	14.6444933955918
ENSMUSG00000001700	404.033200195194	404.994484010632	434.880834578958	475.381619501093	495.999558201871	332.242832439312	281.433371310153	288.815707991555	257.952694411357	306.699939989965	429.420055806031	295.062646524141	424.588754821177	309.8974026722	0.4534575870313	0.00114795637480013	0.0537390095220789	Gramd3	18	56533409	56636864	+	5679	protein_coding	GRAM domain containing 3 [Source:MGI Symbol;Acc:MGI:1914815]	-	370	512	410	397	492	384	278	297	232	308	400	334	4.4559071780297	4.49283675757611	4.81737729877827	5.24955490034396	5.21976568491541	3.67474093177617	3.06474663831234	3.19832891203562	2.83498029786241	3.36668585773878	4.75274742071244
ENSMUSG00000032009	775.306951725913	776.766764254766	742.479473671391	847.783845357114	623.02383530235	879.059160829012	555.780290824726	545.540781761826	587.06475279826	507.847303230136	770.809000171826	612.210820482723	774.070005190091	596.542158211583	0.376299648044538	0.00114811992883177	0.0537390095220789	Sesn3	9	14186363	14244397	+	15269	protein_coding	sestrin 3 [Source:MGI Symbol;Acc:MGI:1922997]	-	710	982	700	708	618	1016	549	561	528	510	718	693	3.18019707364361	3.20496609593501	3.05904678151224	3.48198187789814	2.43857239875258	3.61618369797154	2.25104097013173	2.24693655376292	2.39970168396865	2.07340111551676	3.17300284373539
ENSMUSG00000027122	301.386927713172	287.925765976309	301.234529318107	318.517659413831	335.707018051266	310.612439702377	258.149315410392	270.339282227785	253.505234162885	280.809685315487	266.240434599739	250.00817055788	309.23072336251	263.175353712361	0.23092579076062	0.00116483303184472	0.053979774215735	Arl14ep	2	106792872	106804769	-	5313	protein_coding	ADP-ribosylation factor-like 14 effector protein [Source:MGI Symbol;Acc:MGI:1926020]	-	276	364	284	266	333	359	255	278	228	282	248	283	3.55283915254906	3.41416192462916	3.56678718699754	3.75963483240253	3.77626263586605	3.6721634516795	3.00484458545337	3.19995243850968	2.97802925601795	3.29483020945914	3.14969482653493
ENSMUSG00000037720	998.071202644345	1051.24544775416	922.795917277301	1080.08619846344	994.015374770416	964.715516067272	738.003336996768	692.379744410731	911.729350936691	765.75407094897	924.326670122482	906.390045909485	1001.82160949616	823.097203220855	0.283715452066869	0.00117672640780431	0.053979774215735	Tmem33	5	67417908	67448804	+	8961	protein_coding	transmembrane protein 33 [Source:MGI Symbol;Acc:MGI:1915128]	-	914	1329	870	902	986	1115	729	712	820	769	861	1026	6.97583176760679	7.39079320035238	6.47830586781005	7.55881827007605	6.6294608692976	6.76216496397174	5.09322311145794	4.85916962381791	6.35025702925306	5.32713385359275	6.48340701108039
ENSMUSG00000020623	66.6108789510996	94.9205821899918	81.6727421038531	69.451218969933	42.3414257001597	64.8911782108031	39.4816600039423	31.1181907600328	28.9084916150658	48.7931722711308	52.6039568362388	14.1347375580427	69.98133768764	35.8400348407422	0.97161855525068	0.00117821116401238	0.053979774215735	Map2k6	11	110289948	110416348	+	3444	protein_coding	mitogen-activated protein kinase kinase 6 [Source:MGI Symbol;Acc:MGI:1346870]	-	61	120	77	58	42	75	39	32	26	49	49	16	1.21135928422786	1.73636350897449	1.4918537699652	1.26464518454692	0.734757320162468	1.18349245015997	0.708962255491831	0.568231596380382	0.523894855746846	0.883195167502702	0.960040488900314
ENSMUSG00000022864	200.924618475448	230.973416662313	229.107951875744	209.551091719626	186.50389891737	193.808318922932	117.432629755316	143.921632265152	166.779759317687	167.290876358163	196.459675531259	154.598692041092	208.478216095572	157.747210878111	0.404545824804892	0.00117955967909048	0.053979774215735	D16Ertd472e	16	78337226	78373596	-	6548	protein_coding	DNA segment, Chr 16, ERATO Doi 472, expressed [Source:MGI Symbol;Acc:MGI:1196400]	-	184	292	216	175	185	224	116	148	150	168	183	175	1.9218320522799	2.22226950986711	2.20112017329013	2.00693460684607	1.70224015682111	1.85911698560499	1.10910067242301	1.38226588010765	1.58970491564553	1.59266471256443	1.88581476260207
ENSMUSG00000063415	224.94821416273	385.21936272105	399.878230820164	583.150752385472	511.121495951928	481.925150178897	235.877609767142	196.433579172707	229.044202796291	157.333086098748	426.199405387486	182.868167157177	431.04053437004	237.959341729925	0.857809486964261	0.00120826798221405	0.0548820002566419	Cyp26b1	6	84548396	84570890	-	5352	protein_coding	cytochrome P450, family 26, subfamily b, polypeptide 1 [Source:MGI Symbol;Acc:MGI:2176159]	-	206	487	377	487	507	557	233	202	206	158	397	207	2.63243341917663	4.53456261744872	4.70028204695314	6.83308306784205	5.7075487347598	5.65596172167782	2.72559589438854	2.30820197369368	2.67106861516601	1.83258753846333	5.00531039008021
ENSMUSG00000057000	227.132177407028	29.2671795085808	113.493290975484	191.589569572229	979.901566203696	89.1172180761695	84.0250712904413	45.7048426787982	4.44746024847166	52.7762883748965	53.6775069757539	41.5207915767503	271.750166957198	47.0253268575187	2.53018987577238	0.00121366557159558	0.0549793757727896	Nxf3	X	134972848	134986004	-	3048	protein_coding	nuclear RNA export factor 3 [Source:MGI Symbol;Acc:MGI:2685230]	-	208	37	107	160	972	103	83	47	4	53	50	47	4.66718109147193	0.604935830111552	2.34243467746504	3.94192960048836	19.213614647713	1.83649450494378	1.70484452736431	0.943021161857157	0.0910707592969986	1.07940556748221	1.10690832522252
ENSMUSG00000039031	1256.8708470937	1460.98596087429	1698.15662478271	1509.96529519113	1174.47049858776	1384.3451351638	1227.98086114826	1109.55798928742	1138.54982360875	1133.19653152136	1245.31816183749	1075.12347550862	1414.13239361557	1154.95447381865	0.292190247195312	0.00124813072491421	0.056108732405405	Arhgap18	10	26629417	26794644	+	6602	protein_coding	Rho GTPase activating protein 18 [Source:MGI Symbol;Acc:MGI:1921160]	-	1151	1847	1601	1261	1165	1600	1213	1141	1024	1138	1160	1217	11.9235639038536	13.9416418677488	16.1813400866325	14.3431126869754	10.6318338071979	13.1707902602474	11.5028890530434	10.5693594462982	10.7636202105932	10.7001653504153	11.8560243178515
ENSMUSG00000022982	7694.10250966308	7661.67299243551	7309.18007581366	7021.7577248222	6287.70171647372	9262.13416995529	4406.76066659387	4571.45671134108	5313.60313186152	4605.47799497918	7682.32479836989	6080.58741325048	7539.42486486057	5443.36845273267	0.470029872075374	0.00124949038865942	0.056108732405405	Sod1	16	90017642	90023217	+	3970	protein_coding	superoxide dismutase 1, soluble [Source:MGI Symbol;Acc:MGI:98351]	-	7046	9686	6891	5864	6237	10705	4353	4701	4779	4625	7156	6883	121.383152361604	121.58402176461	115.821828481439	110.919345623898	94.6548804231666	146.54247967203	68.646723066906	72.4166262114917	83.5373035048947	72.3177619162432	121.628804295673
ENSMUSG00000020098	494.667674833576	432.679653816046	420.03124510553	565.189230238076	548.422275735402	343.490636662518	374.569594909196	170.17760571893	229.044202796291	257.906767718834	443.376207619727	234.990011902459	467.413452731858	285.010731777573	0.713646799872522	0.00131563069696903	0.057397244156825	Pcbd1	10	60925110	60930103	+	817	protein_coding	pterin 4 alpha carbinolamine dehydratase/dimerization cofactor of hepatocyte nuclear factor 1 alpha (TCF1) 1 [Source:MGI Symbol;Acc:MGI:94873]	-	453	547	396	472	544	397	370	175	206	259	413	266	37.9212308690526	33.3647455214683	32.342367164778	43.3834200682388	40.1175698137177	26.4080188550849	28.3531501405433	13.0994944590903	17.4976245145269	19.6789287995339	34.1102268198266
ENSMUSG00000046079	872.49331609719	824.227055349762	887.793313518507	1143.55024338424	743.999337302806	882.520023666922	547.681488772636	700.159292100739	594.847808233085	749.821606533907	737.528945846858	767.692933621192	892.430548219905	682.955345851403	0.384592630370167	0.00132421896988512	0.057397244156825	Lrrc8d	5	105847835	105980302	+	12573	protein_coding	leucine rich repeat containing 8D [Source:MGI Symbol;Acc:MGI:1922368]	-	799	1042	837	955	738	1020	541	720	535	753	687	869	4.34624439637071	4.13001235037666	4.44206813942394	5.70385267949452	3.53651268487647	4.40888354231869	2.69389087785059	3.50212887962426	2.95290037720571	3.71774679160254	3.68701100328665
ENSMUSG00000050530	749.099392794333	643.086944337195	633.228922545458	759.173669429958	713.755461802692	687.846489034513	529.459184155431	564.017207525595	568.163046742255	665.180389328885	628.02683161632	575.990555490238	697.698479990691	588.472869143121	0.244213979054457	0.00132818384715148	0.057397244156825	Fam171a1	2	3115261	3228843	+	4442	protein_coding	family with sequence similarity 171, member A1 [Source:MGI Symbol;Acc:MGI:2442917]	-	686	813	597	634	708	795	523	580	511	668	585	652	10.5621380974756	9.12083372157872	8.96797627459495	10.7180196163481	9.60312268783255	9.72648554311573	7.3713118492418	7.98524016772949	7.98318649180187	9.3351576178931	8.88656504519484
ENSMUSG00000028780	1615.04081915863	1849.36934300167	1871.04827365191	2072.75965580955	1699.70580310641	1335.89305543307	1508.4018822019	1047.32160776736	1483.2279928653	961.922539059435	1462.17529001954	1149.33084768834	1740.63615836021	1268.73002660031	0.45629335337938	0.00136418746739237	0.0577711168835308	Sema3c	5	17779279	17935266	+	7140	protein_coding	sema domain, immunoglobulin domain (Ig), short basic domain, secreted, (semaphorin) 3C [Source:MGI Symbol;Acc:MGI:107557]	-	1479	2338	1764	1731	1686	1544	1490	1077	1334	966	1362	1301	14.1669461207894	16.3180718865958	16.4853830494978	18.205503730726	14.2271245135996	11.7521264415572	13.0650088048253	9.22478036815019	12.9655679819991	8.39851808021897	12.8716881107254
ENSMUSG00000028675	1197.90383949764	1279.05484501014	1129.6294849429	1192.64507058713	1669.4619276063	1303.8800741824	945.535139581593	1046.3491643061	1008.46161134095	1039.59330308287	1086.43274118926	1141.38005781194	1295.42920697109	1044.62533621879	0.310583247278136	0.0013729080963898	0.0578504441513675	Pnrc2	4	135598229	135601161	-	2213	protein_coding	proline-rich nuclear receptor coactivator 2 [Source:MGI Symbol;Acc:MGI:106512]	-	1097	1617	1065	996	1656	1507	934	1076	907	1044	1012	1292	33.9024819675403	36.4125549426739	32.1119639480083	33.7972814522124	45.085479448487	37.0083062721186	26.4233034561687	29.7350998206199	28.4419783804663	29.2848383834115	30.8571428303803
ENSMUSG00000040785	1037.38254104172	1038.58937012883	1017.19687892981	1064.5195459357	1486.99054542228	1077.19355829933	942.498088812059	926.738618572228	819.444550780904	845.416393024286	983.371927795811	784.477934471368	1120.31207329294	883.657918909443	0.342537375165489	0.00140017540479325	0.0582728172778119	Ttc3	16	94171477	94270202	+	16220	protein_coding	tetratricopeptide repeat domain 3 [Source:MGI Symbol;Acc:MGI:1276539]	-	950	1313	959	889	1475	1245	931	953	737	849	916	888	4.00570567214803	4.03400491646342	3.94517644084262	4.11580466415478	5.47897027581076	4.17143876526669	3.59352343319076	3.59319340684945	3.15319309473728	3.2492309937222	3.81066907885928
ENSMUSG00000027848	390.929420729404	272.896673796227	558.980975178319	516.094403035192	383.089089668112	410.112246292275	345.211437470367	242.138421851506	189.017060560046	333.585973690384	299.520488924707	189.052114838821	422.017134783255	266.420916222638	0.662582726965972	0.00144796110732975	0.0600172734599166	Olfml3	3	103629538	103645317	-	6161	protein_coding	olfactomedin-like 3 [Source:MGI Symbol;Acc:MGI:1914877]	-	358	345	527	431	380	474	341	249	170	335	279	214	3.9740936568401	2.79055401462602	5.70765980864465	5.2532722092663	3.71612369684507	4.1811380213566	3.4651721902398	2.47164834678611	1.91483625374667	3.37533859317354	3.0556922074424
ENSMUSG00000035849	80.8066400390389	94.9205821899918	116.675345862647	134.11269870056	56.4552342668796	75.2737667245316	39.4816600039423	58.3466076750616	45.5864675468346	55.7636254527209	68.7072089289649	65.3731612059473	93.0407112972749	55.5431218022453	0.7389834738516	0.00144919497967959	0.0600172734599166	Krt222	11	99123587	99134911	-	3292	protein_coding	keratin 222 [Source:MGI Symbol;Acc:MGI:2442728]	-	74	120	110	112	56	87	39	60	41	56	64	74	1.5373691897953	1.81653582166104	2.22962349581676	2.55483019307471	1.02491057539066	1.43623927037883	0.741696843230214	1.11462804788163	0.864286956852015	1.05597089285864	1.31182758698547
ENSMUSG00000063383	51.3231362410112	61.6983784234947	79.5513721790776	69.451218969933	54.4389759002053	37.2042755075271	20.2470051302268	35.980408066288	41.1390072983629	25.8902546744775	42.9420055806031	38.8705282846173	58.9445595368748	34.1782015057626	0.783460268905572	0.00145897147822346	0.0602744280379995	Zfp947	17	22363340	22385171	-	2872	protein_coding	zinc finger protein 947 [Source:MGI Symbol;Acc:MGI:3646759]	zf-C2H2	47	78	75	58	54	43	20	37	37	26	40	44	1.11923092732199	1.3534203869047	1.74251089236882	1.5165174148954	1.13283614682431	0.813675784257617	0.435980645652786	0.787872300047433	0.894028199031887	0.561969388315488	0.939792917904804
ENSMUSG00000120351	8.73585297719339	13.4470824769155	22.2743842101417	10.7769132884379	19.1544544834056	19.0347456085022	7.08645179557939	7.77954769000821	5.55932531058958	7.96623220753155	7.51485097660554	5.300526584266	15.5705721740994	6.86782242743004	1.18906800422363	0.00147594542351956	0.0606789533362775	ENSMUSG00000120351	11	103004376	103006277	-	616	lncRNA	novel transcript	-	8	17	21	9	19	22	7	8	5	8	7	6	0.888209788137266	1.37527882472184	2.27476876494694	1.09714907468138	1.85836348183949	1.94092761826236	0.711441144497047	0.794232799486216	0.563278559937605	0.806181859761279	0.76678558529051
ENSMUSG00000026577	347.250155843437	378.891323908384	380.785901497185	423.891922678557	403.251673334854	412.707893420707	322.939731827118	293.67792529781	309.098487268781	322.632404405028	338.168293947249	375.453966385508	391.129811780521	326.995134855249	0.256723348484174	0.00149890192139512	0.0609643652905146	Blzf1	1	164117369	164135058	-	5336	protein_coding	basic leucine zipper nuclear factor 1 [Source:MGI Symbol;Acc:MGI:1201607]	-	318	479	359	354	400	477	319	302	278	324	315	425	4.07584424144098	4.47344641434127	4.4892862832461	4.98185731761869	4.51649926936449	4.85813891857422	3.74279906452794	3.46122367302333	3.61545452894284	3.76923257820922	3.98337639135175
ENSMUSG00000060935	404.033200195194	425.560610151797	499.582617284608	537.648229612068	450.6337449517	437.799148995551	350.273188752924	346.189872205365	383.593446430681	324.623962456911	430.493605945546	390.472125040928	459.209591865153	370.941033472059	0.30651482597991	0.0015001781859366	0.0609643652905146	Tmem263	10	84938491	84956482	+	4014	protein_coding	transmembrane protein 263 [Source:MGI Symbol;Acc:MGI:2143652]	-	370	538	471	449	447	506	346	356	345	326	401	442	6.30420948281781	6.6792462373372	7.82964754770974	8.39987487326784	6.70946557380047	6.85078786635303	5.39660188531293	5.42389374676536	5.9645221503707	5.04154883999194	6.74098897203077
ENSMUSG00000021248	3017.14522199817	3382.33674537004	3094.01803528493	3177.99198527935	3584.90737594686	3118.23741695646	2624.0118648774	2676.16440536282	3092.09673774992	2880.7887220486	2841.68721929641	2908.22225256728	3229.1061301393	2837.16186698374	0.187056073978686	0.00153073845664783	0.0613666347861686	Tmed10	12	85387388	85421621	-	5811	protein_coding	transmembrane p24 trafficking protein 10 [Source:MGI Symbol;Acc:MGI:1915831]	-	2763	4276	2917	2654	3556	3604	2592	2752	2781	2893	2647	3292	32.5189331674396	36.6698698085631	33.4953274185062	34.2968225937379	36.869619084635	33.7055391178955	27.9258095500255	28.9625033801974	33.2111597974487	30.9044703600555	30.7368726716968
ENSMUSG00000001482	620.245561380731	654.16101225936	617.318648109643	649.009666925926	600.844993268933	610.842290891026	510.224529281716	509.560373695538	555.932531058958	567.594044786623	614.070679802624	497.366077823626	625.403695472603	542.458039408181	0.207013268476144	0.00153162496693157	0.0613666347861686	Def8	8	124150266	124190009	+	4408	protein_coding	differentially expressed in FDCP 8 [Source:MGI Symbol;Acc:MGI:1346331]	-	568	827	582	542	596	706	504	524	500	570	572	563	8.81278205398626	9.34945876795795	8.81008447258941	9.2333977581675	8.14633841900638	8.70423256756131	7.15831162448571	7.26989677714833	7.87158786119703	8.02706937951963	8.75610690135734
ENSMUSG00000038628	475.012005634891	445.335731441378	474.126178187303	445.445749255433	464.74755351842	455.968678894576	371.532544139662	361.748967585382	385.817176554917	403.290505506285	447.670408177787	415.207915767503	460.105982822	397.544586288589	0.210416417396638	0.00153176736302581	0.0613666347861686	Polr3k	2	181506130	181512623	+	3124	protein_coding	polymerase (RNA) III (DNA directed) polypeptide K [Source:MGI Symbol;Acc:MGI:1914255]	-	435	563	447	372	461	527	367	372	347	405	417	470	9.52323522844357	8.98090115696566	9.54762101343926	8.94202250538438	8.89093989013495	9.16783864759262	7.35489859240609	7.28233172486657	7.70818942021658	8.04762525501136	9.00703067791952
ENSMUSG00000033184	1624.86865375797	1907.90370201884	1839.22772478028	1731.49073500902	1973.91694097411	1680.24890780506	1383.882800651	1371.14528036395	1710.04846553735	1549.43216436489	1601.7368081565	1536.26928833976	1792.94277739088	1525.41913456891	0.233787236892123	0.0015407800840896	0.0614022667001461	Tmed7	18	46693302	46730602	-	8839	protein_coding	transmembrane p24 trafficking protein 7 [Source:MGI Symbol;Acc:MGI:1913926]	-	1488	2412	1734	1446	1958	1942	1367	1410	1538	1556	1492	1739	11.5134658542386	13.5986788200762	13.0901502953118	12.2848258121883	13.3464980536266	11.9402511789381	9.68248941265039	9.75561206473792	12.0749997491428	10.9277362803166	11.3899626888
ENSMUSG00000027642	3990.10084733308	4509.5186588762	4320.16985180511	4394.585752063	5056.77598361907	4170.33971968094	3368.08930341323	3531.91465126373	3962.68708138825	3886.52553824946	4120.28543545887	3768.67440141312	4406.9151355629	3773.02940186444	0.224210092167232	0.00154969798078289	0.0616123453677375	Rpn2	2	157120937	157168239	+	4430	protein_coding	ribophorin II [Source:MGI Symbol;Acc:MGI:98085]	-	3654	5701	4073	3670	5016	4820	3327	3632	3564	3903	3838	4266	56.4119479843622	64.1312731525608	61.3492640938556	62.2108566870751	68.2199780746422	59.130381796995	47.0187116300829	50.1395759899578	55.8300347256188	54.691340969733	58.459871493986
ENSMUSG00000042487	205.292544964045	224.645377849647	295.931104506169	255.05361449303	236.910358084227	235.338672977846	229.803508228074	163.370501490172	187.905195497928	180.236003695401	192.165474973199	173.150535086023	242.195278812494	187.771869828466	0.366778855559268	0.00156787389093562	0.0621886505519699	Leo1	9	75348806	75373714	+	4846	protein_coding	Leo1, Paf1/RNA polymerase II complex component [Source:MGI Symbol;Acc:MGI:2685031]	-	188	284	279	213	235	272	227	168	169	181	179	196	2.6532655577951	2.92050179301471	3.84166478999706	3.30065428052447	2.92174444067906	3.05037241863106	2.93267608387805	2.12013939210765	2.42012179957674	2.31856305808769	2.49244872874456
ENSMUSG00000036960	96.0943827491273	168.484033387235	323.508913528249	131.717829080907	70.5690428335995	122.860630745787	40.4940102604536	71.960816132576	91.1729350936691	46.8016142192479	94.4724122773268	75.9742143744793	152.205805387484	70.1460003929588	1.11834959616274	0.00159257253166868	0.0627364648882092	Clca2	3	144776024	144805204	-	4646	protein_coding	chloride channel accessory 2 [Source:MGI Symbol;Acc:MGI:2139758]	-	88	213	305	110	70	142	40	74	82	47	88	86	1.29541746113175	2.28466719042444	4.38045585099554	1.7779409121445	0.907771635327715	1.66102630439327	0.539016966988723	0.974071995581674	1.22480958327888	0.627975064674143	1.27808600354923
ENSMUSG00000030268	316.67467042326	298.208829046891	223.804527063805	371.204791046194	193.56080320073	397.134010650115	118.444980011827	100.161676508856	106.73904596332	119.493483112973	342.46249450531	114.844742659097	300.097938571833	150.357737126897	0.998145026393136	0.00159728672271565	0.0627364648882092	Bcat1	6	144939561	145021910	-	9322	protein_coding	branched chain aminotransferase 1, cytosolic [Source:MGI Symbol;Acc:MGI:104861]	-	290	377	211	310	192	459	117	103	96	120	319	130	2.12762546332387	2.0153700419173	1.51033063103535	2.49721789912937	1.24093748644474	2.67590664555973	0.78577537263909	0.675719838309931	0.714654385764219	0.799090365178526	2.30907583675984
ENSMUSG00000019373	612.601690025686	697.66627909644	614.13659322248	701.696798558289	603.869380818944	582.290172478273	521.360382103341	445.37910525297	521.464714133303	507.847303230136	558.24607254784	605.143451703701	635.376819033352	526.573504828549	0.270374679747665	0.00160024953345672	0.0627364648882092	Cops3	11	59708621	59730664	-	3454	protein_coding	COP9 signalosome subunit 3 [Source:MGI Symbol;Acc:MGI:1349409]	-	561	882	579	586	599	673	515	458	469	510	520	685	11.1082797389014	12.7253225385278	11.1854871754079	12.740284513356	10.4487000728836	10.5891256625755	9.33483285136253	8.10926864698346	9.4228968778352	9.16582560301837	10.1586880089443
ENSMUSG00000027963	398.573292084448	399.457450049549	323.508913528249	392.75861762307	382.080960484774	379.829696460567	328.001483109675	345.217428744114	305.762892082427	306.699939989965	336.021193668219	318.915016153337	379.368155038443	323.436325624623	0.23067596324689	0.00161537300023825	0.0631827721875595	Extl2	3	115801111	115822666	+	3447	protein_coding	exostosin-like glycosyltransferase 2 [Source:MGI Symbol;Acc:MGI:1889574]	-	365	505	305	328	379	439	324	355	275	308	313	361	7.24198900365473	7.30083681964658	5.9041479210111	7.14556220356584	6.6245395984941	6.92134676056887	5.88471421871187	6.29833291962742	5.53637296509604	5.54668087789339	6.12716627828309
ENSMUSG00000028394	657.372936533803	617.77478908653	622.622072921581	638.232753637488	720.812366086052	659.294370621759	469.730519021262	528.036799459307	537.030825002953	584.522288227628	612.997129663109	586.59160865877	652.684881481202	553.151528338838	0.238317627322581	0.00162072807568408	0.0632458251612791	Pole3	4	62440886	62443305	-	2040	protein_coding	polymerase (DNA directed), epsilon 3 (p17 subunit) [Source:MGI Symbol;Acc:MGI:1933378]	-	602	781	587	533	715	762	464	543	483	587	571	664	20.1823904506445	19.0784642865738	19.2002377977286	19.6200850431366	21.1170694515321	20.2998194427675	14.2399827510311	16.2782684212344	16.4305042530506	17.8620656271324	18.8869814165086
ENSMUSG00000029767	4472.75672432302	5064.01305983606	5217.50932998511	5466.28990685766	3976.06149908166	4503.44776782973	3645.47327369734	3475.51293051117	4279.56862409186	3991.08233597331	4410.14397312794	3567.25439121102	4783.34638131887	3894.83925476877	0.296527503359798	0.00166282471852305	0.0641478293810138	Calu	6	29348068	29377109	+	4663	protein_coding	calumenin [Source:MGI Symbol;Acc:MGI:1097158]	-	4096	6402	4919	4565	3944	5205	3601	3574	3849	4008	4108	4038	60.0759728715823	68.4183822847629	70.3898566602409	73.5155499313037	50.9599818569812	60.6628331729693	48.3480938017114	46.8735316219189	57.2817693825907	53.3563415895533	59.4458623686169
ENSMUSG00000004654	12.0117978436409	0	1.0606849623877	16.76408733757	14.1138085667199	4.32607854738687	1.01235025651134	0.972443461251026	1.11186506211792	0	0	0	8.04607620961757	0.516109796646714	3.97966379155793	0.00168581907056238	1	Ghrhr	6	55353280	55365515	+	3487	protein_coding	growth hormone releasing hormone receptor [Source:MGI Symbol;Acc:MGI:95710]	-	11	0	1	14	14	5	1	1	1	0	0	0	0.215748118885077	0	0.0191358045421404	0.301494873659376	0.241898882577147	0.0779265461877631	0.0179543506497677	0.0175382637110521	0.0199013245151457	0	0
ENSMUSG00000060181	281.731258514487	263.404615577227	270.474665408864	316.122789794178	228.84532461753	324.455891054015	221.704706175984	235.331317622748	215.701822050876	222.058722784942	243.695881669923	223.50553763655	280.839090827717	226.999664656837	0.306311092298995	0.00168658906550969	0.0645022712656078	Slc35e3	10	117569584	117582270	-	3526	protein_coding	solute carrier family 35, member E3 [Source:MGI Symbol;Acc:MGI:2448489]	-	258	333	255	264	227	375	219	242	194	223	227	253	5.00430392828557	4.70635272025527	4.82565807198046	5.62244819817812	3.87883515527628	5.77984684961847	3.88851212046146	4.19731536744928	3.81815320628381	3.9259639007263	4.34410347469179
ENSMUSG00000078435	66.6108789510996	63.2803881266612	62.5804127808744	76.6358278288916	88.715368133668	69.2172567581899	58.7163148776578	51.5395034463044	56.7051181680137	33.8564868820091	44.0155557201182	48.5881603557716	71.1733554298975	48.9035232416458	0.540033394834047	0.00171590384255415	0.0650321291405134	AU041133	10	81963847	81988899	+	2634	protein_coding	expressed sequence AU041133 [Source:MGI Symbol;Acc:MGI:2143755]	zf-C2H2	61	80	59	64	88	80	58	53	51	34	41	55	1.58387295933209	1.51354996833919	1.49463419736832	1.82460158273174	2.0129114739151	1.65059903755037	1.37858602942784	1.23054823640974	1.34365673796506	0.801284779367893	1.05032740764167
ENSMUSG00000053460	656.280954911653	791.004851583265	715.962349611699	814.255670681974	603.869380818944	671.407390554442	496.051625690557	501.78082600553	657.112251711688	563.610928682857	637.688782871956	545.954238179398	708.79676636033	567.033108856998	0.322748832572754	0.00171782066244063	0.0650321291405134	Ggcx	6	72391291	72407695	+	3244	protein_coding	gamma-glutamyl carboxylase [Source:MGI Symbol;Acc:MGI:1927655]	-	601	1000	675	680	599	776	490	516	591	566	594	618	12.6706795208472	15.3617856681775	13.8842236578142	15.7409852172399	11.1250955769852	13.0001465134416	9.45664061365989	9.72763797447174	12.6427212957241	10.830769979074	12.3555536727206
ENSMUSG00000017057	210.752453074791	310.864906672223	229.107951875744	237.092092345633	238.926616450901	208.516985984047	173.111893863439	182.819370715193	184.569600311574	172.26977148787	222.224878879621	150.181586554203	239.21016773389	180.862850301983	0.408059160251669	0.00172038596945076	0.0650321291405134	Il13ra1	X	35375763	35434912	+	3712	protein_coding	interleukin 13 receptor, alpha 1 [Source:MGI Symbol;Acc:MGI:105052]	-	193	393	216	198	237	241	171	188	166	173	207	170	3.55594980105278	5.27602846284326	3.8827949608577	4.00553994075486	3.84678711207904	3.52838889225064	2.88409653620462	3.09733674713428	3.10337351427693	2.89308958886854	3.76286805540192
ENSMUSG00000085519	40.4033200195194	45.8782813918294	94.4009616525055	71.8460885895859	11.0894210167085	8.65215709477374	8.09880205209073	5.83466076750616	15.5661108696508	13.9409063631802	24.6916532088468	10.601053168532	45.3783716274871	13.1221977383011	1.79110812069199	0.00173762022664502	0.0652979179712366	Gm13703	2	73187612	73194677	+	449	lncRNA	predicted gene 13703 [Source:MGI Symbol;Acc:MGI:3651307]	-	37	58	89	60	11	10	8	6	14	14	23	12	5.63587903430528	6.43730667491968	13.226420910961	10.0348007424459	1.47606036255355	1.21037802475158	1.11548901052544	0.817228403925683	2.16379256164896	1.93555466552931	3.45651230429397
ENSMUSG00000044229	398.573292084448	392.3384063853	479.429602999241	399.943226482028	517.170271051951	358.199303723633	342.174386700833	348.134759127867	295.756106523366	370.429797650217	354.271546039976	287.995277745119	424.275683787767	333.126978964563	0.348215929920879	0.00174496140930183	0.0653760818912926	Nxpe4	9	48073321	48311325	+	5911	protein_coding	neurexophilin and PC-esterase domain family, member 4 [Source:MGI Symbol;Acc:MGI:1924792]	-	365	496	452	334	513	414	338	358	266	372	330	326	4.2231663162913	4.18160748146738	5.10241935343875	4.24315944324603	5.22894627473428	3.80633276110594	3.5799535445644	3.70391158021266	3.12287503695267	3.90666100338388	3.76712119723167
ENSMUSG00000048424	89.5424930162323	91.7565627836588	92.2795917277301	98.1896544057674	197.593319934079	89.1172180761695	75.9262692383506	57.3741642138106	54.4813880437779	53.772067400838	80.5162604636308	70.6736877902133	109.746473323939	65.4573061917702	0.744753775394681	0.00177014615770078	0.0660268424429803	Ranbp3l	15	8997433	9067417	+	6890	protein_coding	RAN binding protein 3-like [Source:MGI Symbol;Acc:MGI:2444654]	-	82	116	87	82	196	103	75	59	49	54	75	80	0.813955965500536	0.838998750954699	0.842555861849722	0.893713821324073	1.71393608848348	0.812428918877886	0.681496597050873	0.52368644529258	0.493526852050992	0.486517296500348	0.734511591134596
ENSMUSG00000112327	140.865629257243	105.203645260574	156.98137443338	205.958787290146	84.6828514003194	174.77357331443	8.09880205209073	14.5866519187654	32.2440868014196	60.7425205824281	105.207913672478	78.6244776666123	144.744310159349	49.9174087822989	1.53510993835735	0.00179053379822499	0.0662817654522809	Gm36827	10	56846178	56858328	-	1496	lncRNA	predicted gene, 36827 [Source:MGI Symbol;Acc:MGI:5595986]	-	129	133	148	172	84	202	8	15	29	61	98	89	5.89745175505846	4.43039649071292	6.60128974925778	8.63377441775411	3.38302701957158	7.33815949792239	0.334795832704493	0.613194440779799	1.34524173726275	2.53117392733872	4.42029337402765
ENSMUSG00000039771	240.235956872818	240.465474881313	225.925896988581	239.486961965286	325.625726217895	237.934320106278	212.593553867382	189.62647494395	186.79333043581	199.155805188289	216.857128182046	194.352641423087	251.612389505362	199.89648900676	0.332246947033301	0.00181121681824886	0.0666463420743431	Polr2j	5	136145485	136151801	+	1106	protein_coding	polymerase (RNA) II (DNA directed) polypeptide J [Source:MGI Symbol;Acc:MGI:109582]	-	220	304	213	200	323	275	210	195	168	200	202	220	13.6042258689379	13.6974903644671	12.8505924442934	13.5793415713026	17.5956441065308	13.5127872157506	11.887371021976	10.7824642715059	10.5411521900222	11.2253170346507	12.3240330597867
ENSMUSG00000040818	544.898829452438	624.89383275078	573.830564651747	595.125100483737	694.601007319287	598.729270958343	434.298260043365	496.918608699275	525.912174381774	503.864187126371	580.790625477657	492.948972336738	605.346434269388	505.78880467753	0.260800716267055	0.00181739986822825	0.0666463420743431	Dennd6a	14	26295011	26355477	+	8343	protein_coding	DENN/MADD domain containing 6A [Source:MGI Symbol;Acc:MGI:2442980]	-	499	790	541	497	689	692	429	511	473	506	541	558	4.09057709332352	4.71875462531207	4.32686848701881	4.47340263310364	4.97570646944014	4.50766073731888	3.21926478329768	3.74573630125664	3.93434849459188	3.76488764473438	4.37553975122985
ENSMUSG00000063171	468.460115901996	427.142619854963	433.82014961657	558.004621379117	651.25145243579	599.59448666782	402.915402091514	393.839601806666	416.949398294218	433.163876284528	405.801952736699	394.005809430439	523.045574309376	407.779340107344	0.359002028013184	0.00181830879423993	0.0666463420743431	Rps4l	6	148256098	148257431	+	1334	transcribed_processed_pseudogene	ribosomal protein S4-like [Source:MGI Symbol;Acc:MGI:1913434]	-	429	540	409	466	646	693	398	405	375	435	378	446	21.994178359474	20.1725349790755	20.4581402768541	26.2321526554837	29.1765852800946	28.2322035268087	18.6787965853558	18.566828974496	19.5078481777491	20.2421749570495	19.1202066784884
ENSMUSG00000031776	1066.86604483974	1138.25598142832	1051.13879772621	1093.25798137153	1078.69822617074	1052.10230272449	818.991357517675	823.659611679619	973.993794415294	928.066052177426	1066.03528853847	956.745048460012	1080.05322237684	927.915192131416	0.219810891837345	0.00185350589177865	0.0671217335042518	Arl2bp	8	95393228	95401053	+	2802	protein_coding	ADP-ribosylation factor-like 2 binding protein [Source:MGI Symbol;Acc:MGI:1349429]	-	977	1439	991	913	1070	1216	809	847	876	932	993	1083	23.8469429520979	25.5926472042078	23.599575833154	24.4684517722819	23.007711374395	23.5848335284071	18.0759878511898	18.4864628657	21.6955120199351	20.6476927137432	23.9132018504732
ENSMUSG00000020952	710.880036019112	816.31700683393	703.234130063046	821.440279540932	724.844882819401	790.80715846232	572.990245185419	671.958431724459	661.55971196016	679.121295692065	706.395991800921	639.59687450143	761.253915623123	655.270425144076	0.217430904001516	0.00185562618518872	0.0671217335042518	Scfd1	12	51424293	51496884	+	13162	protein_coding	Sec1 family domain containing 1 [Source:MGI Symbol;Acc:MGI:1924233]	-	651	1032	663	686	719	914	566	691	595	682	658	724	3.38271478878261	3.90733239281341	3.36116873884577	3.91386708692159	3.29127959900766	3.77391122979564	2.69225501634318	3.2106628599197	3.13710466172817	3.21651984375504	3.37334390903067
ENSMUSG00000111763	22.9316140651326	11.865072773749	19.0923293229786	27.5410006260079	3.02438755001141	12.9782356421606	2.02470051302268	0.972443461251026	2.22373012423583	4.97889512970722	11.8090515346659	1.76684219475533	16.2387733300067	3.96261049293966	2.04263340820986	0.00189897015119406	0.0681250502011168	Gm34973	9	15292663	15298721	+	572	lncRNA	predicted gene, 34973 [Source:MGI Symbol;Acc:MGI:5594132]	-	21	15	18	23	3	15	2	1	2	5	11	2	2.51090074723419	1.30682603254112	2.09978655225871	3.01950429100345	0.315997029300642	1.42515664278005	0.218904967537553	0.106915953776991	0.242643071973122	0.542622405608553	1.29763714433779
ENSMUSG00000020738	85.1745665276356	150.29092180082	93.3402766901178	524.476446703977	531.284079618671	102.960669427808	104.272076420668	83.6301376675883	102.291585714848	102.565239671969	78.3691601846006	78.6244776666123	247.921160128171	91.6254462210477	1.43531951153362	0.00191742288211654	0.0686413017778035	Sumo2	11	115413928	115427102	-	1736	protein_coding	small ubiquitin-like modifier 2 [Source:MGI Symbol;Acc:MGI:2158813]	-	78	190	88	438	527	119	103	86	92	103	73	89	3.07291934766844	5.45414182859326	3.38245186554322	18.9464668165408	18.2902090054729	3.7253288156971	3.71457519223573	3.02961382384661	3.67766388810875	3.68308083511907	2.83746002298746
ENSMUSG00000048814	95.0024011269781	134.470824769155	85.9154819534039	65.8589145404537	166.341315250627	88.2520023666922	54.6669138516124	63.2088249813167	76.7186892861362	36.8438239598334	79.4427103241157	54.7721080374153	105.973490001218	60.9421784067383	0.803643579534028	0.00193240864339692	0.0687951870332507	Lonrf2	1	38832726	38875792	-	7506	protein_coding	LON peptidase N-terminal domain and ring finger 2 [Source:MGI Symbol;Acc:MGI:1920209]	-	87	170	81	55	165	102	54	65	69	37	74	62	0.792714810915473	1.12865941384047	0.720070688184642	0.550247367294388	1.32444265145193	0.73851442549391	0.450408782127627	0.529594346046964	0.637932105291446	0.305996818339979	0.665242170451879
ENSMUSG00000040998	69.8868238175471	49.0423007981624	39.245343608345	79.0306974485445	111.902339350422	72.6781195960994	56.6916143646351	31.1181907600328	33.3559518635375	36.8438239598334	45.0891058596332	30.0363173108407	70.2976041031868	38.8558340197521	0.855167962890744	0.00195337311876085	0.0690505137818036	Npnt	3	132587506	132656052	-	5026	protein_coding	nephronectin [Source:MGI Symbol;Acc:MGI:2148811]	-	64	62	37	66	111	84	56	32	30	37	42	34	0.870890934329575	0.614740395517152	0.491222118229687	0.98610984613888	1.33063293436506	0.908289247543387	0.697569033044458	0.389373183035025	0.414221559397013	0.456986095992814	0.563875750742882
ENSMUSG00000023068	1278.71047953668	1372.39341749697	1570.87442929619	1375.85259649057	1355.93375158845	1514.99270729488	940.473388299036	1061.90825968612	1234.17021895089	1069.46667386111	1267.86271476731	1337.49954142979	1411.45956361729	1151.89679949904	0.293268480251314	0.00198157240691594	0.0696104552175856	Nus1	10	52293643	52316279	+	4867	protein_coding	NUS1 dehydrodolichyl diphosphate synthase subunit [Source:MGI Symbol;Acc:MGI:1196365]	-	1171	1735	1481	1149	1345	1751	929	1092	1110	1074	1181	1514	16.4551493665446	17.7648146183748	20.3045040475313	17.7281136149187	16.6501715308647	19.5520442301555	11.9502232268179	13.7214445679061	15.8268891778482	13.6983002750233	16.3736372114387
ENSMUSG00000032180	269.719460670846	300.581843601641	277.899460145578	323.307398653137	304.455013367815	241.395182944187	242.964061562722	209.075344168971	265.735749846182	209.113595447703	241.548781390892	222.622116539172	286.226393230534	231.84327482594	0.304207016357499	0.00200361831379887	0.0702388768636088	Tmed1	9	21418849	21421548	-	1519	protein_coding	transmembrane p24 trafficking protein 1 [Source:MGI Symbol;Acc:MGI:106201]	-	247	380	262	270	302	279	240	215	239	210	225	252	11.1210414487048	12.4666098939274	11.5091219321081	13.3478044108702	11.9786242768291	9.98191346534926	9.89179524145993	8.65603949670461	10.9187785000993	8.58193592649104	9.9949668128717
ENSMUSG00000042742	306.846835823918	337.759071626054	283.202884957516	330.492007512095	303.446884184478	258.699497133735	208.544152841336	221.717109165234	253.505234162885	236.995408174064	275.902385855375	269.443434700188	303.407863539633	244.35128748318	0.311899222597323	0.00204268405459329	0.0710968321809415	Bmt2	6	13625672	13677965	-	5632	protein_coding	base methyltransferase of 25S rRNA 2 [Source:MGI Symbol;Acc:MGI:2141466]	-	281	427	267	276	301	299	206	228	228	238	257	305	3.41232158841016	3.77822463887278	3.16335031375433	3.68002085466046	3.22004264493076	2.88519993254482	2.28995118384987	2.47577255464844	2.80935181768881	2.62324019211385	3.07912336593221
ENSMUSG00000044244	102.646272482022	81.4734997130763	96.5223315772809	143.692177179172	125.008018733805	112.478042232059	75.9262692383506	58.3466076750616	82.2780145967258	99.5779025941444	67.6336587894499	65.3731612059473	110.303390319569	74.8559356832799	0.556010045274536	0.00204913045346029	0.0710968321809415	Il20rb	9	100339772	100368841	-	4206	protein_coding	interleukin 20 receptor beta [Source:MGI Symbol;Acc:MGI:2143266]	-	94	103	91	120	124	130	75	60	74	100	63	74	1.52849796636651	1.22036713477877	1.44367952684222	2.14247528928112	1.77627494802947	1.67973764395506	1.11638410691405	0.872409779749481	1.22094578583908	1.47589165957248	1.010713096731
ENSMUSG00000031661	518.691270520858	476.975925504709	703.234130063046	631.048144778529	578.666151235516	558.064132612906	539.582686720545	306.319690294073	430.291779039633	366.446681546451	500.274365014026	299.479752011029	577.779959119261	407.06582577096	0.505560339280039	0.00206923638042384	0.0713867788008836	Nkd1	8	89247982	89321512	+	4558	protein_coding	naked cuticle 1 [Source:MGI Symbol;Acc:MGI:2135954]	-	475	603	663	527	574	645	533	315	387	368	466	339	7.12730868826689	6.59273376978136	9.70594623534182	8.68240696240956	7.58744132194099	7.69046792141688	7.32106964490774	4.22644066510271	5.8921062948945	5.01184053931453	6.89871506836184
ENSMUSG00000001155	20.7476508208343	24.5211503990812	88.0368518781793	33.5281746751401	162.308798517279	25.0912555748438	11.1358528216248	1.94488692250205	6.6711903727075	8.962011233473	18.2503523717563	37.9871071872396	59.0389803108929	14.1585668182172	2.05392529869256	0.00207246461423211	0.0713867788008836	Ftcd	10	76411482	76426172	+	3192	protein_coding	formiminotransferase cyclodeaminase [Source:MGI Symbol;Acc:MGI:1339962]	-	19	31	83	28	161	29	11	2	6	9	17	43	0.407096152896247	0.483973249979513	1.73505754586178	0.658717183239502	3.03893049523336	0.493744744996564	0.215750322015395	0.0383182490980192	0.130443455985551	0.175026324816594	0.359370687842921
ENSMUSG00000053746	78.6226767947405	64.0713929782445	55.1556180441605	69.451218969933	48.3902008001825	42.3955697643913	35.4322589778969	33.0630776825349	45.5864675468346	39.8311610376578	40.7949053015729	40.6373704793726	59.6811128919421	39.224206837645	0.601336039917706	0.00209103854994105	0.0715228307254127	Ptrh1	2	32665798	32667609	+	1135	protein_coding	peptidyl-tRNA hydrolase 1 homolog [Source:MGI Symbol;Acc:MGI:1913779]	-	72	81	52	58	48	49	35	34	41	40	38	46	4.3385330972978	3.55640903023172	3.05707543858948	3.83739032209655	2.54802186093346	2.34621382577617	1.93060680621225	1.83198367317613	2.50681291802364	2.187700553361	2.25914625304975
ENSMUSG00000024878	180.176967654614	215.944324482231	183.498498493072	238.28952715546	192.552674017393	192.943103213454	122.494381037872	134.197197652642	155.661108696508	163.307760254397	162.106071066777	186.401851546688	200.567515836037	154.028061709147	0.379009181408813	0.00209948965389468	0.071666821579512	Cbwd1	19	24897280	24938974	-	2911	protein_coding	COBW domain containing 1 [Source:MGI Symbol;Acc:MGI:2385089]	-	165	273	173	199	191	223	121	138	140	164	151	211	3.87657346557333	4.67350797978909	3.96554215934412	5.13351357573732	3.95320135636708	4.16322639932331	2.60234466046189	2.89918163082808	3.337488355137	3.49723961699259	3.50018785892831
ENSMUSG00000065947	306.846835823918	872.478351296342	173.952333831583	299.358702456608	264.12984603433	358.199303723633	121.482030781361	156.563397261415	155.661108696508	162.311981228455	264.093334320709	235.873432999837	379.160895527735	182.664214214714	1.0548335332011	0.00211136841593353	0.0717822779155511	mt-Nd4l	MT	9877	10173	+	297	protein_coding	mitochondrially encoded NADH dehydrogenase 4L [Source:MGI Symbol;Acc:MGI:102497]	-	281	1103	164	250	262	414	120	161	140	163	246	267	64.7077278987408	185.072380055378	36.8456372791405	63.2102347553057	53.1499200887894	75.7549931006641	25.2956851376728	33.1518653711469	32.7118808141543	34.0686482217637	55.8901493278416
ENSMUSG00000000753	2520.29358392029	3092.82896969057	2897.7913172432	3521.65577569954	1641.23431047286	5078.81621463219	1161.16574421851	1492.70071302033	2232.62504473278	1902.9337185741	2500.29827493062	1840.16614583768	3125.43669527644	1854.98160688567	0.752801333483707	0.00211644349188357	0.0718103326954954	Serpinf1	11	75300595	75313527	-	2359	protein_coding	serine (or cysteine) peptidase inhibitor, clade F, member 1 [Source:MGI Symbol;Acc:MGI:108080]	-	2308	3910	2732	2941	1628	5870	1147	1535	2008	1911	2329	2083	66.913561131243	82.5983484046589	77.2772089011563	93.6204938081563	41.579975927261	135.231396073591	30.4408746761144	39.7941270603108	59.0703707152609	50.2870886470085	66.6190077475459
ENSMUSG00000001418	1252.5029206051	1500.53620345345	1395.86141050222	1333.94237814664	1413.39711503866	1251.96713161376	1149.01754114037	1087.19178967865	1206.37359239794	1138.17542665107	1341.93767439385	1083.9576864824	1358.03452655997	1167.77561845738	0.218935687530076	0.00220869966248422	0.0736739460576404	Glmp	3	88232330	88238620	+	6291	protein_coding	glycosylated lysosomal membrane protein [Source:MGI Symbol;Acc:MGI:1913318]	NCU-G1	1147	1897	1316	1114	1402	1447	1135	1118	1085	1143	1250	1227	12.4695279412645	15.0269275546425	13.9583755169276	13.2974801148758	13.42721992611	12.5001785696261	11.2953014643721	10.868276073211	11.9686173365092	11.2784726847004	13.4074732764197
ENSMUSG00000020841	2138.10001616808	2377.7605838593	2270.92650447207	2187.71339755289	2320.71338004209	2107.66546828688	1707.83488273463	1760.12266486436	1811.22818619009	1956.70578597494	1992.50905893998	2251.84037721567	2233.81322506355	1913.37349265328	0.223194023682747	0.00221061079784717	0.0736739460576404	Cpd	11	76669250	76737844	-	8332	protein_coding	carboxypeptidase D [Source:MGI Symbol;Acc:MGI:107265]	-	1958	3006	2141	1827	2302	2436	1687	1810	1629	1965	1856	2549	16.0719919489082	17.9788646086113	17.14612871924	16.4661902893371	16.6461510781503	15.8889571515169	12.6761529701697	13.2851926625533	13.5676849944606	14.639863933171	15.0309116747874
ENSMUSG00000014791	413.861034794537	363.071226876719	382.90727142196	396.350922052549	414.341094351563	355.603656595201	285.482772336198	314.099237984082	329.112058386903	318.649288301262	388.625150504458	289.762119939874	387.689201015421	320.955104575463	0.272409007473666	0.00226061206833446	0.0747197233278275	Elmo3	8	106032233	106037392	+	3485	protein_coding	engulfment and cell motility 3 [Source:MGI Symbol;Acc:MGI:2679007]	-	379	459	361	331	411	411	282	323	296	320	362	328	7.43776936792247	6.56345406392357	6.91198987325053	7.13229101645893	7.10553549615939	6.40923817244281	5.06603255146018	5.66811017389431	5.89417271189574	5.69994864405105	7.00910232568565
ENSMUSG00000033111	397.481310462299	456.409799363544	399.878230820164	469.394445451961	447.609357401688	428.2817761913	344.199087213856	312.15435106158	365.803605436794	347.526880053564	400.434202039124	406.373704793726	433.175819948493	362.748638433107	0.256158782735341	0.00227523668143306	0.0747197233278275	3830406C13Rik	14	10166532	10185590	-	4621	protein_coding	RIKEN cDNA 3830406C13 gene [Source:MGI Symbol;Acc:MGI:1917937]	-	364	577	377	392	444	495	340	321	329	349	373	460	5.38730663101304	6.22246398447666	5.44382374275983	6.37021282938906	5.78901634115454	5.8215227849202	4.6064313013096	4.24822594782532	4.94076113703505	4.68827637250917	5.44665008690234
ENSMUSG00000025995	405.125181817344	388.383382127383	439.123574428509	428.681661917863	380.0647021181	353.873225176246	328.001483109675	333.548107209102	344.678169256554	300.725265834316	376.816098969792	338.350280295646	399.208621264241	337.019900779181	0.242236233420829	0.00228051619909959	0.0747197233278275	Wdr75	1	45834326	45862779	+	4900	protein_coding	WD repeat domain 75 [Source:MGI Symbol;Acc:MGI:1920924]	-	371	491	414	358	377	409	324	343	310	302	351	383	5.17826306484026	4.99353339988078	5.63771262888074	5.48644197599399	4.63556893785766	4.53622511925316	4.13971630855098	4.2809147892307	4.39035403288511	3.82590876875281	4.83356595070475
ENSMUSG00000006764	29.4835037980277	38.75923772758	82.7334270662408	64.6614797306273	11.0894210167085	121.99541503631	10.1235025651134	12.6417649962633	21.1254361802404	21.9071385707118	38.6478050225428	7.950789876399	58.1204140625823	18.7327395352118	1.63916756468397	0.00228645275588758	0.0747197233278275	Tph2	10	114914546	115020927	-	2879	protein_coding	tryptophan hydroxylase 2 [Source:MGI Symbol;Acc:MGI:2651811]	-	27	49	78	54	11	141	10	13	19	22	36	9	0.641399148849384	0.848158389256973	1.8078051178182	1.40849704064688	0.230201841884872	2.6616124476901	0.217460301200904	0.276146937230185	0.457979316812069	0.474356398206185	0.843757115040061
ENSMUSG00000027706	2190.51513403124	2258.31885127022	2111.82376011391	2329.01070511241	2240.06304537512	2194.18703923462	1995.34235558385	1938.0798182733	2058.06222998026	2137.93756869628	1983.92065782386	2123.74431809591	2220.65308918959	2039.51449140891	0.122357878678727	0.0022906324604258	0.0747197233278275	Sec62	3	30847024	30875412	+	4343	protein_coding	SEC62 homolog (S. cerevisiae) [Source:MGI Symbol;Acc:MGI:1916526]	-	2006	2855	1991	1945	2222	2536	1971	1993	1851	2147	1848	2404	31.5898365865205	32.7596180935082	30.5900441913288	33.6305229195705	30.8256326877463	31.7341442131184	28.4130885633718	28.0644162196533	29.5767546165239	30.6878146152141	28.712350684385
ENSMUSG00000021643	143.049592501542	142.380873284988	166.527539094869	159.258829706915	148.194989950559	187.75180895659	114.395578985782	112.803441505119	114.522101398145	90.6158913606714	135.2673175789	145.764481067315	157.860605582577	118.894801982655	0.408037531855785	0.00230611455168572	0.0749882781569476	Serf1	13	100244520	100251079	+	1300	protein_coding	small EDRK-rich factor 1 [Source:MGI Symbol;Acc:MGI:1337114]	-	131	180	157	133	147	217	113	116	103	91	126	165	6.89182471764661	6.90004145181709	8.0585141683351	7.68266917867486	6.81289595172183	9.07159708350929	5.44197749298357	5.4569902807776	5.49829201091095	4.3453202241133	6.54009120746245
ENSMUSG00000030061	845.193775543461	877.224380405841	884.611258631344	929.209412425311	783.316375452955	847.046179578349	675.237621093064	662.233997111949	741.61399643265	670.159284458592	807.309704915338	833.066094827139	861.100230339543	731.603449806456	0.234493881309298	0.0023119815948266	0.0749882781569476	Uba3	6	97160631	97182608	-	6368	protein_coding	ubiquitin-like modifier activating enzyme 3 [Source:MGI Symbol;Acc:MGI:1341217]	-	774	1109	834	776	777	979	667	681	667	673	752	943	8.31273978539648	8.67862730412889	8.73899859699464	9.15087262847037	7.35149621495469	8.35501065826126	6.55759255926487	6.54007306951299	7.26869938689333	6.5604821222816	7.96840497678782
ENSMUSG00000025978	101.554290859873	111.53168407324	92.2795917277301	79.0306974485445	75.6096887502852	135.838866387948	74.9139189818392	56.4017207525595	55.5932531058958	55.7636254527209	91.2517618587816	61.8394768164366	99.3074698746035	65.9606261613723	0.597340870978784	0.00231619784261896	0.0749882781569476	Rftn2	1	55209318	55265941	-	5871	protein_coding	raftlin family member 2 [Source:MGI Symbol;Acc:MGI:1921263]	-	93	141	87	66	75	157	74	58	50	56	85	70	1.08337085553585	1.19682204254251	0.988794053507849	0.844181244539944	0.769674249531455	1.4532988945463	0.789116800028065	0.604163461506632	0.591005949449097	0.592106315668649	0.976930025204057
ENSMUSG00000002289	9393.22591372719	7819.08295790058	9855.88467050653	9799.80648361952	5455.99514022058	9695.60724040345	5462.6419841352	5300.78930727934	7282.71615687235	6019.48421181603	7405.348862375	6462.22532731763	8669.93373439631	6322.20097496593	0.455592028976463	0.0023204926866106	0.0749882781569476	Angptl4	17	33992724	34000804	-	3541	protein_coding	angiopoietin-like 4 [Source:MGI Symbol;Acc:MGI:1888999]	-	8602	9885	9292	8184	5412	11206	5396	5451	6550	6045	6898	7315	166.142136687905	139.114786589751	175.098307448183	173.557560787929	92.085157461446	171.985590772929	95.4042373855221	94.1431658373202	128.365791224866	105.972730684491	131.447967558708
ENSMUSG00000026878	2533.39736338608	2818.35028619117	2458.66774281469	2646.33092971641	2786.46906274384	2522.10379312655	2203.88650842519	2189.94267473731	2363.82512206269	2271.37195817243	2514.25442674431	2476.2293359496	2627.55319632979	2336.58500434859	0.169653321795698	0.00234488433099823	0.0756135697344984	Rab14	2	35070217	35091132	-	13589	protein_coding	RAB14, member RAS oncogene family [Source:MGI Symbol;Acc:MGI:1915615]	-	2320	3563	2318	2210	2764	2915	2177	2252	2126	2281	2342	2803	11.6763409046171	13.0662472100275	11.38215791569	12.2126136688027	12.2548588638003	11.6578491575961	10.029807101197	10.134899136221	10.8569963139487	10.4198515934132	11.629365073665
ENSMUSG00000033855	282.823240136636	228.600402107564	252.443021048273	263.435658161815	222.796549517507	204.19090743666	199.433000532734	177.957153408938	194.576385870635	221.062943759001	183.577073857078	190.818957033576	242.381629734743	194.570919076994	0.312427886641776	0.00236006372881486	0.0758136821782978	Ston1	17	88905112	88970014	+	4521	protein_coding	stonin 1 [Source:MGI Symbol;Acc:MGI:1924307]	-	259	289	238	220	221	236	197	183	175	222	171	216	3.91806410192911	3.18556068402723	3.51270050969908	3.65419751286147	2.9452050776342	2.8369054858389	2.72805655408113	2.47545551372711	2.68619459240318	3.04819126537476	2.55222063425163
ENSMUSG00000021282	3542.38838225192	3564.26786123419	3621.17846159161	3750.36582437638	3903.47619788139	3792.24045463933	3117.02643979842	2951.36590489687	3174.37475234665	3268.14676313982	3367.7267876588	3715.66913557046	3695.65286366247	3265.71829723517	0.178178442362262	0.00240939289420538	0.0768141730818648	Eif5	12	111504450	111513186	+	6820	protein_coding	eukaryotic translation initiation factor 5 [Source:MGI Symbol;Acc:MGI:95309]	-	3244	4506	3414	3132	3872	4383	3079	3035	2855	3282	3137	4206	32.5313997887436	32.9252711114811	33.4024110259305	34.4858728506301	34.2065085309185	34.9264517629955	28.2648681794375	27.2152835888462	29.0506374718788	29.872938784122	31.0375016910494
ENSMUSG00000051483	800.422529035344	892.253472585923	829.455640587183	866.942802314337	1497.07183725565	1100.55438245522	785.583799052801	504.698156389283	620.420704661797	550.665801345619	874.943363704788	730.58924753133	997.783444038942	677.816845447603	0.558128861639509	0.0024547169222105	0.077870131267116	Cbr1	16	93402741	93407393	+	2554	protein_coding	carbonyl reductase 1 [Source:MGI Symbol;Acc:MGI:88284]	-	733	1128	782	724	1485	1272	776	519	558	553	815	827	19.6286016649395	22.0095292459423	20.4307605492807	21.2873459028408	35.0318711339795	27.0665928159875	19.0222759888075	12.4275353820938	15.1616768089454	13.4408887120184	21.5324440787139
ENSMUSG00000085569	6.55188973289504	7.11904366424939	16.9709593982032	26.3435658161815	8.06503346669709	6.92172567581899	4.04940102604536	0	0	3.98311610376578	5.36775069757539	3.53368438951066	11.9953696256742	2.82232536948287	2.06964069689125	0.00245922148781833	0.077870131267116	Gm12602	4	89018103	89046466	-	2883	lncRNA	predicted gene 12602 [Source:MGI Symbol;Acc:MGI:3651757]	-	6	9	16	22	8	8	4	0	0	4	5	4	0.142335387485056	0.15556805215682	0.37031731079261	0.573035967937797	0.167187236221498	0.150803949528535	0.086863434916046	0	0	0.0861269555346771	0.117025895777948
ENSMUSG00000044921	168.165169810973	99.6666112994914	156.98137443338	132.915263890734	77.6259471169595	92.578080914079	85.0374215469527	73.905703055078	56.7051181680137	68.7087527899596	97.693062695872	75.0907932771016	121.322074577603	76.190141922163	0.666923058303375	0.00246134885911178	0.077870131267116	Rassf9	10	102348083	102385597	+	7326	protein_coding	Ras association (RalGDS/AF-6) domain family (N-terminal) member 9 [Source:MGI Symbol;Acc:MGI:2384307]	-	154	126	148	111	77	107	84	76	51	69	91	85	1.43767290031828	0.857089506026966	1.34801111996856	1.1377842255955	0.633259311971856	0.793750906949771	0.717850524177201	0.634432206196196	0.483100170324865	0.584663420817865	0.838168027164402
ENSMUSG00000021619	187.820839009658	215.944324482231	184.55918345546	219.130570198237	183.479511367359	238.799535815755	122.494381037872	122.527876117629	127.86448214356	157.333086098748	197.533225670774	176.684219475533	204.95566072145	150.739545090686	0.444035442083377	0.00247782127197644	0.0779743080232135	Atg10	13	91083475	91372087	-	1718	protein_coding	autophagy related 10 [Source:MGI Symbol;Acc:MGI:1914045]	-	172	273	174	183	182	276	121	126	115	158	184	200	6.84717720261347	7.91884850358907	6.75810231448729	7.99892775130529	6.38272307689445	8.73078500228841	4.40944429953699	4.48524250326849	4.64524484120838	5.70896886254699	7.22688719267983
ENSMUSG00000033544	79.7146584168897	94.1295773384086	74.2479473671391	85.0178714976767	56.4552342668796	90.8476494951243	17.2099543606928	26.2559734537777	72.2712290376645	25.8902546744775	45.0891058596332	59.1892135243036	80.0688230636863	40.9842884850916	0.968885680411871	0.0024786960718502	0.0779743080232135	Angptl1	1	156666132	156688648	+	2841	protein_coding	angiopoietin-like 1 [Source:MGI Symbol;Acc:MGI:1919963]	-	73	119	70	71	56	105	17	27	65	26	42	67	1.75734854597662	2.08736441119344	1.64408959193631	1.87668316830008	1.18761197261037	2.00856289957456	0.374627227091722	0.581207317892236	1.58772780991916	0.568101402056347	0.997549990578573
ENSMUSG00000056054	90.6344746383814	60.1163687203282	76.3693172919145	99.3870892155938	55.4471050835425	110.747610813104	28.3458071823176	30.1457472987818	31.1322217393016	53.772067400838	82.663360742661	34.453422797729	82.1169942938107	43.4187711936048	0.920645410076796	0.00248269975241101	0.0779743080232135	S100a8	3	90576285	90577342	+	694	protein_coding	S100 calcium binding protein A8 (calgranulin A) [Source:MGI Symbol;Acc:MGI:88244]	-	83	76	72	83	55	128	28	31	28	54	77	39	8.17946506626119	5.45728542618899	6.9226392385705	8.98095387292819	4.774863852929	10.023464818231	2.52592360236416	2.73174883627319	2.79983533193194	4.83012128658127	7.48665580104971
ENSMUSG00000004098	12700.838247217	9188.31235599121	14081.6535606591	14408.7330666415	7865.42388839633	12558.6060230641	4843.08362715026	6011.64547745385	8153.30650051068	7291.09402794325	11619.0331599717	7908.38566372487	11800.5945236615	7637.75807612576	0.62762810133877	0.00249154356882331	0.0780843871917445	Col5a3	9	20681346	20726363	-	6809	protein_coding	collagen, type V, alpha 3 [Source:MGI Symbol;Acc:MGI:1858212]	-	11631	11616	13276	12033	7802	14515	4784	6182	7333	7322	10823	8952	116.826132989938	85.0150503056408	130.101583730471	132.707181776323	69.0367575527127	115.851344193595	43.9875209728449	55.5244429159394	74.736418119954	66.7528999034	107.255837022284
ENSMUSG00000059775	33.8514302866244	76.7274706035767	78.4906872166899	88.610175927156	163.316927700616	41.530354054914	27.3334569258062	50.5670599850534	54.4813880437779	15.9324644150631	25.7652033483619	9.71763207115433	80.4211742982628	30.6328674648695	1.39542622217066	0.00249544706655276	0.0780843871917445	Rps26-ps1	8	108165763	108166211	-	449	transcribed_processed_pseudogene	ribosomal protein S26, pseudogene 1 [Source:MGI Symbol;Acc:MGI:3704322]	-	31	97	74	74	162	48	27	52	49	16	24	11	4.72195270441793	10.7658404735726	10.9972488473159	12.3762542490166	21.7383435212433	5.80981451880759	3.76477541052335	7.08264616735592	7.57327396577135	2.21206247489064	3.60679544795893
ENSMUSG00000030315	626.797451113626	601.163687203282	728.690569160351	672.958363122455	806.503346669709	687.846489034513	579.064346724487	657.371779805694	448.08162003352	478.969711477835	596.893877570383	434.643179909812	687.326651050656	532.504085920288	0.36804866340541	0.00251459200028938	0.0783931015293168	Vgll4	6	114837589	114946955	-	5396	protein_coding	vestigial like family member 4 [Source:MGI Symbol;Acc:MGI:2652840]	-	574	760	687	562	800	795	572	676	403	481	556	492	7.27522168570994	7.01882150810815	8.49539291164023	7.82110683761831	8.93255748751999	8.00686597155672	6.63660145467075	7.66149104500677	5.18283083570759	5.53346136767578	6.95279561102559
ENSMUSG00000022757	995.887239400046	1179.38823371065	1087.20208644739	1337.53468257612	1120.03152268756	1087.57614681306	906.05347957765	949.104818181002	926.183596744224	964.909876137259	1103.6095434215	889.60504505931	1134.60331860581	956.577726520158	0.246232463662207	0.00253811215916802	0.0786671521575748	Tfg	16	56510695	56537813	-	2292	protein_coding	Trk-fused gene [Source:MGI Symbol;Acc:MGI:1338041]	-	912	1491	1025	1117	1111	1257	895	976	833	969	1028	1007	27.2136318333994	32.4179521670958	29.8406257414505	36.5967402614972	29.205000602723	29.8049251537356	24.4472532899596	26.0419648110768	25.2211170073005	26.244174128433	30.2646122110474
ENSMUSG00000073125	203.108581719746	191.42317408315	265.171240596925	180.812656283791	189.528286467382	243.125614363142	77.9509697513733	77.7954769000821	110.074641149674	157.333086098748	224.371979158651	89.2255308351443	212.194925585689	122.791947315612	0.791049449797245	0.00253857617084878	0.0786671521575748	Xlr3b	X	72235813	72246536	+	3780	protein_coding	X-linked lymphocyte-regulated 3B [Source:MGI Symbol;Acc:MGI:109505]	-	186	242	250	151	188	281	77	80	99	158	209	101	3.36532819727564	3.19040717334165	4.4131316427542	2.99977714081608	2.99656583270492	4.04000489430905	1.275324125691	1.29430530286643	1.81751215339867	2.59471124493538	3.73087843509605
ENSMUSG00000087248	6.55188973289504	0.791004851583265	2.1213699247754	2.39486961965286	2.01625836667427	5.19129425686424	0	0	0	0	1.07355013951508	0	3.17778112540752	0.178925023252513	3.61540082016131	0.00254193561772737	1	Gm16120	5	140193140	140196506	+	868	lncRNA	predicted gene 16120 [Source:MGI Symbol;Acc:MGI:3802132]	-	6	1	2	2	2	6	0	0	0	0	1	0	0.472756822718222	0.0574120192483501	0.153747812070146	0.173027094214984	0.138825115791065	0.375663409986263	0	0	0	0	0.0777386307667799
ENSMUSG00000087128	29.4835037980277	36.3862231728302	41.3667135331204	37.1204791046194	31.2520046834512	45.8564326023008	13.1605533346474	24.3110865312757	15.5661108696508	30.8691498041848	25.7652033483619	22.9689485318193	36.9108928157249	22.10684206999	0.739214812242185	0.00254814286711875	0.078701216579522	Gm12655	4	94348510	94365475	-	2376	lncRNA	predicted gene 12655 [Source:MGI Symbol;Acc:MGI:3651648]	-	27	46	39	31	31	53	13	25	14	31	24	26	0.777183564620107	0.964792552419243	1.09525903497445	0.979758638707239	0.786091375359004	1.21226287268575	0.342545736239319	0.643475647731888	0.408898510176928	0.8099141831861	0.681587186924898
ENSMUSG00000041958	1110.54530972571	1060.73750597316	1214.48428193392	1256.10911550793	1034.3405421039	1004.51543870323	754.200941100949	859.640019745907	968.434469104705	995.779025941444	1041.34363532963	888.721623961932	1113.45536565797	918.019952530761	0.277903559355641	0.00255242153551388	0.078701216579522	Pigs	11	78219241	78233608	+	2501	protein_coding	phosphatidylinositol glycan anchor biosynthesis, class S [Source:MGI Symbol;Acc:MGI:2687325]	-	1017	1341	1145	1049	1026	1161	745	884	871	1000	970	1006	27.8108037981772	26.7200725553173	30.5485406845333	31.4967425329384	24.7167544421866	25.2281787342954	18.6493728241609	21.616088842634	24.1678708864201	24.8204730914108	26.1706587606549
ENSMUSG00000037106	3.27594486644752	5.53703396108286	3.18205488716311	8.38204366878502	24.1951004000913	7.78694138529637	4.04940102604536	0	1.11186506211792	0	2.14710027903015	1.76684219475533	8.72651986147769	1.51253476032479	2.53239073234013	0.00260291239640622	1	Fer1l6	15	58381897	58536941	+	8053	protein_coding	fer-1-like 6 (C. elegans) [Source:MGI Symbol;Acc:MGI:3645398]	-	3	7	3	7	24	9	4	0	1	0	2	2	0.0254782641325852	0.0433174505094965	0.024857773663893	0.0652745948373429	0.179560711049266	0.0607368384207269	0.0310973901481387	0	0.00861739955101366	0	0.0167582594078145
ENSMUSG00000022664	367.997806664272	476.975925504709	410.485080444041	481.368793550226	414.341094351563	463.755620279873	336.100285161765	368.556071814139	368.02733556103	351.50999615733	399.360651899609	373.687124190753	435.820720132447	366.206910797438	0.252844034584248	0.00260812129776866	0.0799808086540781	Slc35a5	16	44959936	44979069	-	8105	protein_coding	solute carrier family 35, member A5 [Source:MGI Symbol;Acc:MGI:1921352]	-	337	603	387	402	411	536	332	379	331	353	372	423	2.84369596451251	3.70754849138352	3.1860795829337	3.72457631998765	3.05524876053245	3.59400884575959	2.56452368632026	2.8597280428632	2.83405910566411	2.70361864653564	3.09703799137201
ENSMUSG00000109901	735.995613328543	688.174220877441	645.957142094111	714.86858146638	738.958691386121	658.429154912282	525.409783129386	539.70612099432	602.63086366791	600.454752642691	650.571384546137	659.915559741117	697.063900677479	596.448077453593	0.223980791887493	0.00262995752711241	0.0803587564839393	Chmp1b	18	67338437	67340960	+	2524	protein_coding	charged multivesicular body protein 1B [Source:MGI Symbol;Acc:MGI:1914314]	-	674	870	609	597	733	761	519	555	542	603	606	747	18.2631979337353	17.1772030331157	16.1000274235389	17.7618756168439	17.4973547883064	16.3856123969629	12.8735895211843	13.4475192892407	14.9019761777724	14.8303605113217	16.2009277703535
ENSMUSG00000021991	84.0825849054864	46.6692862434126	74.2479473671391	108.966567694205	114.926726900433	91.7128652046017	65.8027666732372	35.980408066288	12.2305156832971	60.7425205824281	46.1626559991483	22.9689485318193	86.7676630525464	40.6479692560363	1.09178010046086	0.00266628763443731	0.0813217728503381	Cacna2d3	14	28626900	29443821	-	8720	protein_coding	calcium channel, voltage-dependent, alpha2/delta subunit 3 [Source:MGI Symbol;Acc:MGI:1338890]	-	77	59	70	91	114	106	65	37	11	61	43	26	0.603921540580946	0.33717710203515	0.535648914070074	0.783661933363141	0.787673328999856	0.660627657225077	0.466679282858155	0.259491885978925	0.0875407229847985	0.434247270103065	0.33274273563524
ENSMUSG00000040605	404.033200195194	386.010367572633	424.273984955081	338.87405118088	274.211137867701	255.238634295825	198.420650276223	242.138421851506	179.010275000984	215.088269603352	345.683144923855	120.145269243363	347.106896011219	216.747671816547	0.680108625076724	0.00272389259210543	0.0820826149509415	Bace2	16	97157942	97244136	+	7887	protein_coding	beta-site APP-cleaving enzyme 2 [Source:MGI Symbol;Acc:MGI:1860440]	-	370	488	400	283	272	295	196	249	161	216	322	136	3.20845655686962	3.08340468635642	3.38412833464909	2.69450155517596	2.07785308341621	2.03271993493687	1.55584339549703	1.93075002720289	1.41660236998534	1.70006551179784	2.75486704003955
ENSMUSG00000023456	7389.43963708346	7618.95873045001	6769.29142995831	8898.13807182021	5982.23857392256	8137.3537476347	4728.68804816447	4514.08254712726	5974.05097875956	5762.57322312314	7146.62327875187	6207.80005127286	7465.90336514488	5722.30302119986	0.38373294634084	0.00274060263272367	0.0822521539700388	Tpi1	6	124787549	124791259	-	2753	protein_coding	triosephosphate isomerase 1 [Source:MGI Symbol;Acc:MGI:98797]	-	6767	9632	6382	7431	5934	9405	4671	4642	5373	5787	6657	7027	168.111043950968	174.354358968142	154.685377732708	202.695867165424	129.867088595429	185.660689790486	106.224649314647	103.118709208702	135.43925555885	130.488133137583	163.165733538883
ENSMUSG00000047146	17.4717059543868	15.8200970316653	24.3957541349171	33.5281746751401	40.3251673334854	33.7434126696176	23.2840558997608	7.77954769000821	13.342380745415	12.9451273372388	11.8090515346659	9.71763207115433	27.5473852998687	13.1462992130405	1.06792333550727	0.00276414853309993	0.0824629727320343	Tet1	10	62640349	62744775	-	15457	protein_coding	tet methylcytosine dioxygenase 1 [Source:MGI Symbol;Acc:MGI:1098693]	-	16	20	23	28	40	39	23	8	12	13	11	11	0.0707947505327755	0.0644803425083365	0.0992890379817688	0.136030617124959	0.155916672713521	0.137121883880604	0.0931588844188409	0.0316521578885624	0.0538753330537462	0.052208581330209	0.0480202139199854
ENSMUSG00000023075	1228.47932491782	1200.7453647034	1285.55017441389	1398.60385787727	989.982858037067	1108.34132384052	938.448687786013	939.380383568492	957.315818483526	1064.4877787314	1133.66894732792	937.309784317704	1201.95048396499	995.101900035843	0.27192717617374	0.00278903435792086	0.0828230466534074	Akirin1	4	123628352	123644138	-	3450	protein_coding	akirin 1 [Source:MGI Symbol;Acc:MGI:1915300]	-	1125	1518	1212	1168	982	1281	927	966	861	1069	1056	1061	22.3017892456205	21.9267983913299	23.4413272844619	25.4230464877409	17.1494488257283	20.1788961773432	16.822180522751	17.1236591569228	17.3188075075633	19.2345644702986	20.6538698173555
ENSMUSG00000064341	63188.6085472841	67356.4361268698	56824.0754899964	66918.6443471501	68292.6871376243	74847.2153797592	46047.7637676749	43146.3439322468	51456.003209755	49012.2436568379	61526.2320457486	65073.6814539363	66237.9445047806	52710.3780110332	0.329573665659879	0.00285055384605223	0.084034273650103	mt-Nd1	MT	2751	3707	+	957	protein_coding	mitochondrially encoded NADH dehydrogenase 1 [Source:MGI Symbol;Acc:MGI:101787]	-	57866	85153	53573	55885	67742	86507	45486	44369	46279	49220	57311	73661	4135.40268048801	4434.15185574454	3735.3620550039	4385.17734120032	4264.85087916464	4912.54661781046	2975.6884504453	2835.34719037733	3355.87640142468	3192.66549381783	4040.94240722616
ENSMUSG00000041891	1243.76706762791	1280.63685471331	1292.97496915061	1356.69363953335	1273.2671585548	1179.28901201766	1046.77016523273	994.8096608598	1226.38716351606	1089.38225437994	1186.27290416416	1156.39821646737	1271.10478359961	1116.67006077001	0.186700905225106	0.00287679973521186	0.0841253680642651	Lman1	18	66113809	66155651	-	8822	protein_coding	lectin, mannose-binding, 1 [Source:MGI Symbol;Acc:MGI:1917611]	-	1139	1619	1219	1133	1263	1363	1034	1023	1103	1094	1105	1309	8.83004568680601	9.14539235474409	9.22009351444827	9.6442109296736	8.62569447063547	8.39645903688104	7.33795654274261	7.09164722833016	8.6764563816025	7.69793102500234	8.4518510897358
ENSMUSG00000070868	20.7476508208343	37.9682328759967	56.2163030065482	37.1204791046194	20.1625836667427	27.686902703276	6.07410153906805	20.4213126862716	18.9017060560046	14.9366853891217	22.5445529298166	11.4844742659097	33.3170253630029	15.727138811032	1.08739227341741	0.00289356941233791	0.0843193974823833	Skint3	4	112089442	112157665	+	3843	protein_coding	selection and upkeep of intraepithelial T cells 3 [Source:MGI Symbol;Acc:MGI:3045331]	-	19	48	53	31	20	32	6	21	17	15	21	13	0.338134509509451	0.622434132178834	0.92024646714481	0.605752413626958	0.313557638580913	0.452529572199602	0.0977467926865576	0.334185385576167	0.306981685124465	0.242295094463772	0.368727494565929
ENSMUSG00000000392	168.165169810973	220.690353591731	248.200281198722	273.015136640426	108.877951800411	312.342871121332	77.9509697513733	134.197197652642	143.430593013211	117.50192506109	166.400271624837	151.948428748959	221.881960693933	131.904897642019	0.750747696997524	0.00293579219518327	0.0850465583993942	Fap	2	62331287	62404419	-	5662	protein_coding	fibroblast activation protein [Source:MGI Symbol;Acc:MGI:109608]	-	154	279	234	228	108	361	77	138	129	118	155	172	1.86018927370747	2.455595818688	2.75768505874175	3.02390975393167	1.14924246332724	3.4650117211932	0.851417378154714	1.49055417296724	1.58107974167721	1.29370688410296	1.84721924820957
ENSMUSG00000025130	6297.45801493429	6619.12859804876	6627.15964499836	6590.68119328468	7831.14749616287	6181.96624421584	5945.53305649111	5506.94732106456	6294.26811664952	6007.53486350473	5729.53709459197	5794.35897770011	6691.25686527413	5879.696571667	0.18657165116618	0.0030517860224394	0.0874376558001771	P4hb	11	120451124	120464079	-	2861	protein_coding	prolyl 4-hydroxylase, beta polypeptide [Source:MGI Symbol;Acc:MGI:97464]	-	5767	8368	6248	5504	7768	7145	5873	5663	5661	6033	5337	6559	137.860031566042	145.755972910496	145.72089728745	144.465588579771	163.587129943309	135.722467427322	128.517951088271	121.050683833892	137.312231774133	130.899869736234	125.87397792562
ENSMUSG00000021890	614.785653269985	681.055177213191	704.294815025434	627.45584034905	743.999337302806	675.733469101829	555.780290824726	599.997615591883	577.057967239198	627.34078634311	607.629378965534	598.07608292468	674.554048710383	594.313686981522	0.183755105237522	0.00305309918459516	0.0874376558001771	Eaf1	14	31216356	31231815	+	5490	protein_coding	ELL associated factor 1 [Source:MGI Symbol;Acc:MGI:1921677]	-	563	861	664	524	738	781	549	617	519	630	566	677	7.01362158935129	7.81543857217048	8.07038788545109	7.16741888123768	8.09919380454497	7.73118491004758	6.26068207157401	6.87307943001651	6.56037918857166	7.12347577723491	6.95665873081052
ENSMUSG00000090744	4.3679264885967	0.791004851583265	2.1213699247754	0	36.2926506001369	0.865215709477374	0	0	0	0	1.07355013951508	0	7.40636126242827	0.178925023252513	4.84187103800723	0.00314336462282861	1	Gm6871	7	41195098	41223086	-	1892	protein_coding	predicted gene 6871 [Source:MGI Symbol;Acc:MGI:3643456]	zf-C2H2	4	1	2	0	36	1	0	0	0	0	1	0	0.144592291092113	0.026339129338038	0.07053546557975	0	1.14640782723023	0.0287240873738615	0	0	0	0	0.0356644458274656
ENSMUSG00000026837	5263.35141875902	4170.17757754697	6295.16525177101	5976.39713584372	3214.92396566213	5154.08998135672	2833.56836797524	3316.032202866	3688.05641104513	3774.99828734401	4661.35470577447	2922.35699012532	5012.35088848993	3532.72782752169	0.504682738051943	0.0031682192001378	0.0902755477651405	Col5a1	2	27776437	27929526	+	8559	protein_coding	collagen, type V, alpha 1 [Source:MGI Symbol;Acc:MGI:88457]	-	4820	5272	5935	4991	3189	5957	2799	3410	3317	3791	4342	3308	38.5150345565212	30.6955148538729	46.2696666493939	43.7893387798238	22.4486002696396	37.8243910521893	20.4739445242852	24.3651952519098	26.8940602808933	27.4950494377072	34.231300969408
ENSMUSG00000107182	31.667467042326	53.788329907662	39.245343608345	46.6999575832308	44.357684066834	44.1260011833461	29.3581574388289	23.3386430700246	33.3559518635375	29.8733707782433	30.0594039064222	29.152896213463	43.3141305652907	29.1897372117532	0.580495827990834	0.00319840148668189	0.0909821379132389	Gm43268	5	54062506	54066560	+	4055	TEC	predicted gene 43268 [Source:MGI Symbol;Acc:MGI:5663405]	-	29	68	37	39	44	51	29	24	30	30	28	33	0.489117745230706	0.835681140348857	0.608848918920446	0.722233439379242	0.653761876978097	0.683512857923217	0.447742984156958	0.361958622305925	0.513410001856816	0.459255264130347	0.465933337153099
ENSMUSG00000041390	1253.59490222725	1156.44909301473	1512.53675636486	1459.67303317842	884.129293786668	1212.1672089778	848.349514956504	1024.95540815858	946.197167862347	973.871887370732	1113.27149467714	849.851095677315	1246.42504792496	959.416094783769	0.377259839919482	0.00325064565020564	0.0920036173392373	Mdfic	6	15720660	15802168	+	7427	protein_coding	MyoD family inhibitor domain containing [Source:MGI Symbol;Acc:MGI:104611]	-	1148	1462	1426	1219	877	1401	838	1054	851	978	1037	962	10.5714544812416	9.80971738500932	12.8116414333136	12.3252042663337	7.11449278607294	10.2516101533857	7.06402528070422	8.67892090220847	7.95151834054805	8.17427374864453	9.42154104904683
ENSMUSG00000029390	2765.98944890386	2895.07775679475	2710.05007890058	2845.1051081476	2723.96505337694	2742.73379904328	2408.38126024048	2217.17109165234	2674.03547439359	2466.54464725696	2670.99274711351	2566.33828788212	2780.4868741945	2500.57725142317	0.153477869059462	0.00326912325805261	0.0922646621479916	Tmed2	5	124678758	124688569	+	2527	protein_coding	transmembrane p24 trafficking protein 2 [Source:MGI Symbol;Acc:MGI:1929269]	-	2533	3660	2555	2376	2702	3170	2379	2280	2405	2477	2488	2905	68.5545410716582	72.1769274672332	67.4659027978722	70.6065576260326	64.4225448692034	68.1744105251155	58.9400975396699	55.1782787011476	66.0455813989999	60.8477482906249	66.4357353327446
ENSMUSG00000039197	1002.43912913294	1121.64487954507	1109.47647065754	1075.29645922414	1134.14533125428	1076.32834258985	841.263063160925	929.655948955981	998.454825781889	1044.57219821257	994.107429190962	957.62846955739	1086.5551020673	960.946989143287	0.178076555759533	0.00327078964470894	0.0922646621479916	Adk	14	21102642	21498637	+	8526	protein_coding	adenosine kinase [Source:MGI Symbol;Acc:MGI:87930]	-	918	1418	1046	898	1125	1244	831	956	898	1049	926	1084	7.36382794795575	8.28807074587512	8.18625049948533	7.90924178777789	7.94996044862628	7.92943828281895	6.10207225132302	6.85726774991547	7.30911739253027	7.63754719194204	7.32862113231915
ENSMUSG00000031775	20.7476508208343	30.8491892117473	7.42479473671391	22.7512613867022	37.300779783474	23.3608241558891	11.1358528216248	9.72443461251027	12.2305156832971	6.97045318159011	16.1032520927262	9.71763207115433	23.7390833492268	10.9803567438171	1.12482096106871	0.00330055347898547	0.0927944295081822	Pllp	8	95401522	95422906	-	2083	protein_coding	plasma membrane proteolipid [Source:MGI Symbol;Acc:MGI:1915051]	-	19	39	7	19	37	27	11	10	11	7	15	11	0.623836255422381	0.933034889868049	0.224237087407155	0.684964675418512	1.07021301458134	0.704436523958877	0.330616912085042	0.293595417956979	0.366469085178801	0.208608748157143	0.485913092934937
ENSMUSG00000017639	361.445916931377	209.616285669565	286.38493984468	355.63813851845	901.2674899034	339.164558115131	304.717427209914	208.10290070772	82.2780145967258	177.248666617577	263.019784181194	113.077900464341	408.919554830434	191.407448962912	1.09503702576747	0.0033131050315794	0.0928383676925325	Rab11fip4	11	79482038	79588849	+	7451	protein_coding	RAB11 family interacting protein 4 (class II) [Source:MGI Symbol;Acc:MGI:2442920]	-	331	265	270	297	894	392	301	214	74	178	245	128	3.0382234425251	1.77236782546041	2.41795310943226	2.99326887533526	7.22904168923234	2.8591627349413	2.52914414648205	1.75645793449656	0.689209230336755	1.48295914238197	2.21874878792959
ENSMUSG00000072676	1707.85925704131	1434.09179592046	1815.89265560775	1896.73673876507	2775.37964172714	1914.72236507343	1739.21774068648	1269.03871693259	1312.00077329914	1590.25910442849	1350.52607550997	1057.45505356107	1924.11374235586	1386.41624406962	0.47280995909599	0.0033442115905047	0.0934002367681948	Tmem254	14	25923724	25928096	-	2569	protein_coding	transmembrane protein 254 [Source:MGI Symbol;Acc:MGI:1196450]	-	1564	1813	1712	1584	2753	2213	1718	1305	1180	1597	1258	1197	41.6369514853229	35.1686944720983	44.4670511290834	46.3014846557634	64.5654052150239	46.8149626072435	41.8678544140294	31.0659723068791	31.8751202528179	38.5890919085188	33.0425190478788
ENSMUSG00000005609	986.059404800704	913.610603578671	1030.98578344085	917.235064327047	828.682188703126	873.867866572148	775.460296487687	732.249926322023	802.766574849135	716.96089867784	886.752415239454	843.667147995671	925.07348523709	792.976209928635	0.221799452642012	0.00336205623379572	0.0937436702680631	Ctr9	7	110628158	110655584	+	8000	protein_coding	CTR9 homolog, Paf1/RNA polymerase II complex component [Source:MGI Symbol;Acc:MGI:109345]	-	903	1155	972	766	822	1010	766	753	722	720	826	955	7.71976434737153	7.19473072215511	8.10727587827088	7.19022741365078	6.19069780102887	6.86117913055743	5.99460308353212	5.75630149337628	6.26298165223425	5.58684028814567	6.96701382794958
ENSMUSG00000027018	272.995405537293	246.793513693979	256.685760897824	269.422832210947	328.650113767906	269.082085647463	257.136965153881	230.469100316493	222.373012423583	199.155805188289	231.886830135257	206.720536786374	273.938285292569	224.623708333979	0.286039285599254	0.0034166444981414	0.0944861572587482	Hat1	2	71219302	71271966	+	2886	protein_coding	histone aminotransferase 1 [Source:MGI Symbol;Acc:MGI:96013]	-	250	312	242	225	326	311	254	237	200	200	216	234	5.92447623757532	5.3874197521695	5.59522702914183	5.85450303191033	6.80579788031292	5.85640945940007	5.51009440810741	5.02216020714621	4.80914196703486	4.30187132374349	5.05026348066598
ENSMUSG00000044820	3.27594486644752	1.58200970316653	6.36410977432621	3.5923044294793	1.00812918333714	1.73043141895475	0	0	0	0.995779025941444	0	0	2.92548822928524	0.165963170990241	3.48337415205488	0.00342497163949368	1	AY074887	9	54857514	54858282	-	769	protein_coding	cDNA sequence AY074887 [Source:MGI Symbol;Acc:MGI:3575512]	-	3	2	6	3	1	2	0	0	0	1	0	0	0.266809442210284	0.129606326937758	0.52062328040398	0.292953545732002	0.078348634919795	0.141341933189456	0	0	0	0.0807230210684246	0
ENSMUSG00000114251	138.681666012945	137.634844175488	123.039455636973	137.70500313004	168.357573617302	183.425730409203	105.284426677179	112.803441505119	100.067855590612	106.548355775735	119.164065486174	135.163427898783	148.140712163659	113.171928822267	0.388841300920435	0.00344790176095683	0.0948846841284814	Tmed10-ps	13	36174844	36175503	-	660	processed_pseudogene	transmembrane p24 trafficking protein 10, pseudogene [Source:MGI Symbol;Acc:MGI:3782198]	-	127	174	116	115	167	212	104	116	90	107	111	153	13.1603083609005	13.1379577138133	11.7276967437264	13.0845185943483	15.2451011247043	17.4565853666748	9.86531720369239	10.7486172197135	9.46307980695177	10.0638368826866	11.3484266622996
ENSMUSG00000029804	511.047399165813	469.85688184046	406.24234059449	513.699533415539	416.357352718237	449.912168928235	400.890701578491	334.520550670353	267.959479970418	371.425576676159	433.714256364091	372.803703093375	461.185946110462	363.552378058814	0.342085254263025	0.003515343758261	0.0959592301830955	Herc3	6	58808450	58897383	+	9127	protein_coding	hect domain and RLD 3 [Source:MGI Symbol;Acc:MGI:1921248]	-	468	594	383	429	413	520	396	344	241	373	404	422	3.50690565632897	3.24325384335437	2.80007327905378	3.52966172493821	2.72633849070035	3.09629737283882	2.71636912495158	2.30498941522854	1.83241112948608	2.53690689100512	2.98682602478889
ENSMUSG00000048970	290.46711149168	347.251129845053	327.7516533778	330.492007512095	303.446884184478	269.082085647463	224.741756945518	211.992674552724	292.420511337012	261.8898838226	284.490786971495	229.689485318193	311.415145343095	250.87084982459	0.314079309898444	0.00353660153902811	0.0963838003305773	C1galt1c1	X	37719662	37723964	-	1449	protein_coding	C1GALT1-specific chaperone 1 [Source:MGI Symbol;Acc:MGI:1913493]	-	266	439	309	276	301	311	222	218	263	263	265	260	12.55508135309	15.0979742985661	14.2294714185501	14.303573121772	12.5157213086612	11.6643186334221	9.59193526493741	9.2008224790722	12.5956705228946	11.2670730448762	12.3405381980502
ENSMUSG00000019087	2784.55313648039	3200.40562950589	2891.42720746888	2867.8563695343	3113.10291814508	2870.78572404593	2550.11029615207	2460.2819569651	2636.23206228158	2598.98325770717	2845.98141985447	2809.27908966098	2954.68849753008	2650.14468043689	0.157419368067949	0.00355330085534603	0.0966829702943347	Atp6ap1	X	73340703	73348327	+	3026	protein_coding	ATPase, H+ transporting, lysosomal accessory protein 1 [Source:MGI Symbol;Acc:MGI:109629]	-	2550	4046	2726	2395	3088	3318	2519	2530	2371	2610	2651	3180	57.6338373763226	66.63148642922	60.1112281874412	59.4347496827102	61.4845702519033	59.5901980988255	52.1171782494876	51.131689249144	54.3746605959703	53.5420913272387	59.1149622013393
ENSMUSG00000032561	46.9552097524145	34.0132086180804	56.2163030065482	91.0050455468088	257.07294175097	67.4868253392352	76.9386194948619	24.3110865312757	33.3559518635375	14.9366853891217	20.3974526507865	12.3678953632873	92.1249223356761	30.3846152154784	1.60103488372653	0.00356868627051342	0.0966982219530253	Acpp	9	104165450	104214947	-	7330	protein_coding	acid phosphatase, prostate [Source:MGI Symbol;Acc:MGI:1928480]	-	43	43	53	76	255	78	76	25	30	15	19	14	0.401209087110844	0.292339182322704	0.48247028284277	0.778598318633976	2.0960130374621	0.578306400857433	0.649129382591576	0.208580919373938	0.284021494888048	0.127031384450788	0.174906616453715
ENSMUSG00000028357	0	0	0	11.9743480982643	70.5690428335995	7.78694138529637	1.01235025651134	0	0	0	0	0	15.0550553861934	0.16872504275189	5.86560303850497	0.0035694677712058	0.0966982219530253	Kif12	4	63083867	63090368	-	3402	protein_coding	kinesin family member 12 [Source:MGI Symbol;Acc:MGI:1098232]	-	0	0	0	10	70	9	1	0	0	0	0	0	0	0	0	0.220734153113766	1.23971399698194	0.143772416167582	0.0184029455366667	0	0	0	0
ENSMUSG00000019302	3380.77510217384	3072.2628435494	3354.9465360323	3647.38643073131	3041.52574612814	2762.63376036126	2787.00025617572	2221.06086549734	2669.58801414512	2956.46792802015	2781.56841148357	2780.12619344752	3209.92173649604	2699.3019447949	0.249532222014477	0.00357102979811137	0.0966982219530253	Atp6v0a1	11	100900278	100954545	+	6556	protein_coding	ATPase, H+ transporting, lysosomal V0 subunit A1 [Source:MGI Symbol;Acc:MGI:103286]	-	3096	3884	3163	3046	3017	3193	2753	2284	2401	2969	2591	3147	32.2974539068973	29.5231588523785	32.1928125437457	34.889504206348	27.7264418035805	26.4683790090189	26.2898989369177	21.3056946278282	25.4148261929432	28.1122107238568	26.667670489768
ENSMUSG00000028766	158.33733521163	151.081926652404	81.6727421038531	199.971613241014	545.397888185391	213.708280240911	127.556132320429	99.1892330476047	77.8305543482541	105.552576749793	142.782168555505	84.808425348256	225.028297605867	106.28651506164	1.08241141066966	0.00361265990570036	0.0972752861259423	Alpl	4	137469044	137523695	-	4033	protein_coding	alkaline phosphatase, liver/bone/kidney [Source:MGI Symbol;Acc:MGI:87983]	-	145	191	77	167	541	247	126	102	70	106	133	96	2.45892940355878	2.36008525840453	1.27397579562612	3.10951096814124	8.08214833549402	3.3284045147291	1.95597803376723	1.54671569728855	1.20449152018396	1.63155376627115	2.225256258428
ENSMUSG00000097199	3.27594486644752	8.70105336741592	26.5171240596926	15.5666525277436	2.01625836667427	8.65215709477374	1.01235025651134	0	2.22373012423583	0.995779025941444	6.44130083709046	1.76684219475533	10.7881983804579	2.07333373975574	2.39470645620343	0.00362812382536956	0.0973133188650049	Gm26991	14	16297772	16315771	+	620	unprocessed_pseudogene	predicted gene, 26991 [Source:MGI Symbol;Acc:MGI:5504106]	-	3	11	25	13	2	10	1	0	2	1	6	2	0.330929775902755	0.884145096424591	2.69058671122756	1.57454655735636	0.194355162107491	0.876547956634612	0.100978743089903	0	0.223857801884881	0.100122585809062	0.653004498440951
ENSMUSG00000070873	31.667467042326	23.730145547498	15.9102744358155	23.9486961965286	21.1707128500799	23.3608241558891	7.08645179557939	11.6693215350123	5.55932531058958	6.97045318159011	24.6916532088468	9.71763207115433	23.2980200380229	10.9491395171288	1.09309176689876	0.0036332062082861	0.0973133188650049	Lilra5	7	4240753	4246462	+	2109	protein_coding	leukocyte immunoglobulin-like receptor, subfamily A (with TM domain), member 5 [Source:MGI Symbol;Acc:MGI:3647196]	-	29	30	15	20	21	27	7	12	5	7	23	11	0.940432649080376	0.708871020022303	0.474584284768446	0.712126684583245	0.599929874499654	0.695752147655923	0.207798835946032	0.347971126944174	0.164523277819614	0.206036994979293	0.735881472085345
ENSMUSG00000031352	293.743056358128	307.70088726589	298.052474430944	332.886877131748	238.926616450901	320.995028216106	246.001112332256	236.303761083999	246.834043790177	236.995408174064	264.093334320709	263.259487018545	298.71748997562	248.914524453292	0.262901460494155	0.00363405954925834	0.0973133188650049	Hccs	X	168033189	168103368	-	5151	protein_coding	holocytochrome c synthetase [Source:MGI Symbol;Acc:MGI:106911]	-	269	389	281	278	237	371	243	243	222	238	246	298	3.57163450624872	3.76340188764199	3.64010108196518	4.05281789385096	2.77213623763102	3.91426055105986	2.95349591029409	2.88504948770852	2.99085496519462	2.86819816773155	3.2225537469169
ENSMUSG00000020962	905.252764761665	882.761414366924	920.674547352525	883.706889651907	861.950451753251	865.215709477374	711.682230327473	718.635717864509	751.620781991711	781.686535364033	812.677455612914	894.905571643576	886.593629560608	778.534715467369	0.186258181122638	0.00364970365624567	0.0975775991765555	Gtf2a1	12	91522036	91557261	-	6241	protein_coding	general transcription factor II A, 1 [Source:MGI Symbol;Acc:MGI:1933277]	-	829	1116	868	738	855	1000	703	739	676	785	757	1013	9.0846171136302	8.91112547695013	9.28034702460646	8.87985804523406	8.25409961810457	8.70789509875757	7.05217031936634	7.2415044046089	7.51668658275846	7.80798950701338	8.18461601501565
ENSMUSG00000107476	306.846835823918	233.346431217063	293.809734581393	283.792049928864	220.780291150833	277.734242742237	195.383599506689	219.772222242732	210.142496740286	253.923651615068	215.783578042531	197.886325812597	269.384930907385	215.481978993317	0.31968416353514	0.00370332025491275	0.098068396435539	Zfp862-ps	6	48481271	48511766	+	8709	transcribed_unitary_pseudogene	zinc finger protein 862, pseudogene [Source:MGI Symbol;Acc:MGI:1889827]	-	281	295	277	237	219	321	193	226	189	255	201	224	2.20670515397015	1.68801488675307	2.12231650837626	2.04354355916464	1.51507313761369	2.00310683579539	1.38742868275782	1.58700645041441	1.50600856727927	1.817588795087	1.55734337267408
ENSMUSG00000047246	321.042596911857	412.113527674881	416.849190218367	362.822747377409	316.552563567861	318.399381087674	160.963690785303	198.378466095209	326.888328262667	229.029175966532	318.844391435978	274.743961284454	357.963334473008	251.474668971691	0.510549845288667	0.00370868824775459	0.098068396435539	H2bc6	13	23767653	23805107	-	4446	protein_coding	H2B clustered histone 6 [Source:MGI Symbol;Acc:MGI:2448380]	-	294	521	393	303	314	368	159	204	294	230	297	311	4.5225580710417	5.8397036978504	5.89823084172476	5.11772580824536	4.25518026980279	4.49827219491123	2.2389753697262	2.80607485702417	4.58893388749168	3.21130920746115	4.50758165927863
ENSMUSG00000027104	894.332948540173	982.428025666415	898.400163142384	1005.8452402542	851.86915991988	896.36347501856	774.447946231176	750.726352085792	803.878439911253	782.682314389975	850.251710495941	894.022150546198	921.539835423602	809.334818943389	0.186827939873478	0.0037193829876639	0.0981669669236539	Atf2	2	73646853	73722983	-	8187	protein_coding	activating transcription factor 2 [Source:MGI Symbol;Acc:MGI:109349]	TF_bZIP	819	1242	847	840	845	1036	765	772	723	786	792	1012	6.84172149374623	7.55995747194324	6.90330868710903	7.70474624001645	6.21855804495632	6.877052442965	5.85003271620144	5.76674905736639	6.12840468260148	5.95966025607331	6.52765215004366
ENSMUSG00000028988	471.736060768443	416.068551932798	682.020430815292	575.966143526514	375.024056201415	559.794564031861	371.532544139662	393.839601806666	375.810390995856	382.379145961514	435.861356643121	363.086071022221	513.434967879387	387.084851761507	0.406764661979765	0.00373334652381745	0.0981669669236539	Ctnnbip1	4	149602693	149650894	+	2792	protein_coding	catenin beta interacting protein 1 [Source:MGI Symbol;Acc:MGI:1915756]	-	432	526	643	481	372	647	367	405	338	384	406	411	10.5821670460595	9.38842793846014	15.3671819240398	12.9369978602274	8.02759215409596	12.5937839299573	8.22947822445438	8.87111384383153	8.40108183434735	8.53767379277275	9.81221897967742
ENSMUSG00000028031	9.82783459934256	18.1931115864151	12.7282195486524	22.7512613867022	20.1625836667427	51.9129425686424	16.1976041041815	6.80710422875719	3.33559518635375	8.962011233473	6.44130083709046	8.83421097377666	22.5959922260829	8.42963776060542	1.42448438792116	0.00374358560160719	0.0981669669236539	Dkk2	3	131791053	131886065	+	3705	protein_coding	dickkopf WNT signaling pathway inhibitor 2 [Source:MGI Symbol;Acc:MGI:1890663]	-	9	23	12	19	20	60	16	7	3	9	6	10	0.166134786283165	0.309358583609733	0.216118381986861	0.385096199432324	0.325236708519959	0.880096733786979	0.270366837099013	0.115544258818642	0.0561910271937757	0.150791910611219	0.109274706891603
ENSMUSG00000000402	25.115577309431	8.70105336741592	9.54616466148932	31.1333050554872	54.4389759002053	27.686902703276	19.2346548737155	8.75199115125924	5.55932531058958	0.995779025941444	7.51485097660554	2.650263292133	26.1036631662175	7.45114410504071	1.80987210128538	0.00375888494855074	0.0981669669236539	Egfl6	X	165306003	165368716	-	2704	protein_coding	EGF-like-domain, multiple 6 [Source:MGI Symbol;Acc:MGI:1858599]	-	23	11	9	26	54	32	19	9	5	1	7	3	0.581737993635761	0.202725576842917	0.222092808411979	0.722055373935607	1.20321945772167	0.643147613152023	0.439914790532198	0.203551527383117	0.128320855370401	0.0229571017757465	0.174681923276241
ENSMUSG00000071172	2159.93964861107	2505.90336981578	2411.99760446963	2290.69279119796	2723.96505337694	2508.26034177491	2253.49167099425	2262.87593433114	1825.68243199762	2006.49473727201	2227.61653949379	1847.2335146167	2433.45980154105	2070.56580478425	0.233366225100986	0.00379944481254822	0.0983422075837559	Srsf3	17	29251602	29262347	+	7899	protein_coding	serine and arginine-rich splicing factor 3 [Source:MGI Symbol;Acc:MGI:98285]	-	1978	3168	2274	1913	2702	2899	2226	2327	1642	2015	2075	2091	17.1261779962064	19.9864474512691	19.2095424353742	18.1863983738748	20.6096684244179	19.9454331725018	17.6430918993844	18.0161841725713	14.4256359432133	15.8353141475201	17.7256675369094
ENSMUSG00000020486	677.028605732488	692.92024998694	1045.83537291427	823.835149160585	680.487198752567	699.094293257718	457.582315943126	641.812684425678	554.82066599684	683.104411795831	634.468132453411	419.625021254391	769.866811634095	565.235538644879	0.445605497668781	0.00381969748908315	0.0983422075837559	Septin4	11	87457479	87481365	+	5432	protein_coding	septin 4 [Source:MGI Symbol;Acc:MGI:1270156]	-	620	876	986	688	675	808	452	660	499	686	591	475	7.80617365347442	8.03649894179482	12.1119990302477	9.51113882839481	7.48689574208258	8.08386348224734	5.20955135558073	7.43058005704887	6.37491961958251	7.83949524968894	7.34149203236172
ENSMUSG00000037315	149.601482234437	127.351781104906	303.355899242883	161.653699326568	547.414146552065	173.908357604952	176.148944632973	125.445206501382	104.515315839084	100.573681620086	100.913713114417	128.096059119762	243.880894344302	122.615486804617	0.991334022755815	0.00382652254867688	0.0983422075837559	Jade3	X	20291927	20386178	+	5209	protein_coding	jade family PHD finger 3 [Source:MGI Symbol;Acc:MGI:2148019]	-	137	161	286	135	543	201	174	129	94	101	94	145	1.7987569696794	1.54026010096341	3.66361939439333	1.94618111922748	6.28063053130237	2.09705137945489	2.09130097994601	1.51451610621935	1.25229724456238	1.20362379024064	1.21767140747228
ENSMUSG00000070423	81.898621661188	101.248621002658	112.432606013096	95.7947847861145	70.5690428335995	122.860630745787	56.6916143646351	59.3190511363126	44.4746024847166	86.6327752569056	80.5162604636308	32.6865806029736	97.4673845070739	60.0534807181957	0.702528953664533	0.00382746392885377	0.0983422075837559	Olfr558	7	102351422	102361271	+	3041	protein_coding	olfactory receptor 558 [Source:MGI Symbol;Acc:MGI:3030392]	-	75	128	106	80	70	142	56	61	40	87	75	37	1.68675157069803	2.09756822971677	2.325884362537	1.9755017136285	1.38688162372001	2.53769424867186	1.1529042946667	1.22673839499729	0.912803927449036	1.77593300839882	1.66418443371173
ENSMUSG00000001366	1019.91083508733	898.581511398589	889.914683443282	959.145282670972	920.421944386805	955.198143263021	808.867854952562	814.90762052836	783.864868793131	905.163134580773	892.120165937029	829.532410437629	940.528733375	839.076009204914	0.163722651922614	0.0038413963251664	0.0984948007683408	Fbxo9	9	77988781	78016347	-	3103	protein_coding	f-box protein 9 [Source:MGI Symbol;Acc:MGI:1918788]	-	934	1136	839	801	913	1104	799	838	705	909	831	939	20.5859721376912	18.2439596377045	18.0417582397209	19.3844991525401	17.7274706836234	19.3354671400986	16.1208023692802	16.5158445438761	15.766716919736	18.1846880149118	18.0707367970108
ENSMUSG00000030754	1645.6163045788	1876.26350795551	1690.731830046	1882.36752104715	1834.79511367359	1685.44020206192	1517.5130345105	1416.85012304275	1618.87553044369	1610.17468494731	1589.92775662183	1685.56745379659	1769.20241322716	1573.15143056044	0.169451163945549	0.00386126685297412	0.0988542818404603	Copb1	7	113814794	113853946	-	5582	protein_coding	coatomer protein complex, subunit beta 1 [Source:MGI Symbol;Acc:MGI:1917599]	-	1507	2372	1594	1572	1820	1948	1499	1457	1456	1617	1481	1908	18.4641661780115	21.1761692551686	19.0544825150267	21.1478661723369	19.6444253781882	18.965595845665	16.8125446529729	15.9627702510855	18.1011210065854	17.9822460008988	17.9028362163636
ENSMUSG00000007682	107.014198970619	105.203645260574	35.0026037587942	122.138350602296	78.6340763002966	47.5868640212556	13.1605533346474	32.0906342212839	7.78305543482541	9.95779025941444	84.8104610216911	18.551843044931	82.596623152306	27.7257228861322	1.57626071057305	0.00388539464419903	0.0993215027277323	Dio2	12	90691326	90705812	-	6415	protein_coding	deiodinase, iodothyronine, type II [Source:MGI Symbol;Acc:MGI:1338833]	-	98	133	33	102	78	55	13	33	7	10	79	21	1.04480608905437	1.03318365551154	0.343254273494721	1.19400832528588	0.732581109861129	0.465943652708344	0.126872746579053	0.314597902337408	0.0757243071068107	0.0967669574460148	0.830973248470714
ENSMUSG00000025269	220.580287674133	185.095135270484	142.131784959952	189.194699952576	297.398109084455	216.303927369344	150.84018822019	155.590953800164	110.074641149674	163.307760254397	155.664770229686	151.948428748959	208.450657385157	147.904457067178	0.494210862240078	0.00402771463305558	0.102340291962015	Apex2	X	149302515	149372864	-	8744	protein_coding	apurinic/apyrimidinic endonuclease 2 [Source:MGI Symbol;Acc:MGI:1924872]	-	202	234	134	158	295	250	149	160	99	164	145	172	1.57996512404929	1.33360819459868	1.0225706494455	1.35690918395584	2.03268293398103	1.55380756265285	1.06683626334004	1.11904712827884	0.785704018738219	1.16428002345213	1.1189597516362
ENSMUSG00000001225	27.2995405537293	0.791004851583265	5.30342481193851	57.4768708716687	98.7966599670393	43.2607854738687	18.2223046172041	8.75199115125924	3.33559518635375	0	1.07355013951508	1.76684219475533	38.8213810883046	5.52504721484792	2.81158329287777	0.00404070524305876	0.102516210948895	Slc26a3	12	31440870	31523916	+	6369	protein_coding	solute carrier family 26, member 3 [Source:MGI Symbol;Acc:MGI:107181]	-	25	1	5	48	98	50	18	9	3	0	1	2	0.268457189851505	0.00782440457019436	0.0523838518122496	0.565944485270302	0.927070156198083	0.426644475673936	0.176938730237608	0.0864191128974639	0.0326876677269491	0	0.0105946194858792
ENSMUSG00000052459	2198.15900538629	2223.51463780056	2294.2615736446	2435.58240318696	1877.13653937375	1990.86134750744	1529.66123758864	1550.07487723414	1826.79429705974	1722.6977148787	2139.58542805355	1934.69220325709	2169.91925114993	1783.91762634531	0.282414816103532	0.00405472852414653	0.102717762927292	Atp6v1a	16	43905765	43960068	-	6044	protein_coding	ATPase, H+ transporting, lysosomal V1 subunit A [Source:MGI Symbol;Acc:MGI:1201780]	-	2013	2811	2163	2034	1862	2301	1511	1594	1643	1730	1993	2190	22.7785250448485	23.177091585204	23.8798028786157	25.2714602218469	18.5614968020659	20.6899544323969	15.651705178935	16.1288129290766	18.8645754854444	17.7682802016545	22.2504836351077
ENSMUSG00000039470	317.76665204541	253.121552506645	422.152615030305	322.10996384331	179.44699463401	444.72087467137	121.482030781361	204.213126862716	204.583171429697	265.872999926366	217.930678321561	208.487378981129	323.219775455175	203.761564383805	0.665507669008156	0.0040862501416056	0.103206829062347	Zdhhc2	8	40876856	40963309	+	5528	protein_coding	zinc finger, DHHC domain containing 2 [Source:MGI Symbol;Acc:MGI:1923452]	-	291	320	398	269	178	514	120	210	184	267	203	236	3.60023819153251	2.88472548234836	4.80411850117592	3.65416446114735	1.94003578963303	5.05315309009259	1.35904820656455	2.32321714321493	2.3098496779149	2.99824400413027	2.47790479298656
ENSMUSG00000073591	120.117978436409	119.441732589073	140.010415035177	111.361437313858	105.853564250399	126.321493583697	79.9756702643959	92.3821288188475	101.17972065273	82.6496591531399	100.913713114417	108.660794977453	120.517770201435	94.2936144968306	0.354261544765243	0.00410791635463332	0.103444802748493	Pcdhb22	18	37650924	37657532	+	6609	protein_coding	protocadherin beta 22 [Source:MGI Symbol;Acc:MGI:2136760]	-	110	151	132	93	105	146	79	95	91	83	94	123	1.13831697768537	1.13858050217018	1.33271367194349	1.0566983774709	0.957219023543478	1.20056167399856	0.748364175600465	0.879075946170626	0.955519532633149	0.779589690684572	0.9597292119115
ENSMUSG00000011171	14.1957610879393	24.5211503990812	21.213699247754	31.1333050554872	37.300779783474	33.7434126696176	22.2717056432495	6.80710422875719	10.0067855590612	9.95779025941444	16.1032520927262	15.901579752798	27.0180180405589	13.5080362560011	1.0010822255543	0.0041507441669727	0.104190657487387	Vipr2	12	116041346	116109881	+	4463	protein_coding	vasoactive intestinal peptide receptor 2 [Source:MGI Symbol;Acc:MGI:107166]	-	13	31	20	26	37	39	22	7	9	10	15	18	0.199215325549048	0.346144435118665	0.299021064030668	0.437472043719893	0.499496685945088	0.474903194968069	0.308615293691751	0.0959201162722542	0.139942475298861	0.139090305179517	0.226788476940057
ENSMUSG00000049115	262.075589315802	370.981275392551	328.812338340188	281.397180309211	223.804678700844	293.30812551283	170.074843093905	225.606883010238	207.91876661605	262.885662848541	234.033930414287	230.572906415571	293.396531261904	221.848832066432	0.404839260768769	0.00417018227671852	0.104236050191883	Agtr1a	13	30520424	30566850	+	2786	protein_coding	angiotensin II receptor, type 1a [Source:MGI Symbol;Acc:MGI:87964]	-	240	469	310	235	222	339	168	232	187	264	218	261	5.89164281578488	8.38907887288203	7.42470589946787	6.33418282088523	4.80097711997041	6.61280866925567	3.77528567130091	5.09266860374076	4.65794571976544	5.88229176067024	5.27997654996883
ENSMUSG00000066000	194.372728742553	151.081926652404	312.902063904372	264.633092971641	172.39009035065	247.451692910529	102.247375907645	155.590953800164	132.311942392032	182.227561747284	163.179621206292	162.549481917491	223.805265922025	149.684489495151	0.577845864232303	0.00420550664205329	0.104698375677342	Zfp979	4	147696394	147726970	-	4111	protein_coding	zinc finger protein 979 [Source:MGI Symbol;Acc:MGI:2148252]	zf-C2H2	178	191	295	221	171	286	101	160	119	183	152	184	2.96127544544134	2.31530621433847	4.78821026011696	4.03690603613136	2.50614622800246	3.78081935466917	1.53813886944533	2.38018683767214	2.00878479969186	2.76329569104748	2.49489758911357
ENSMUSG00000010064	169.257151433122	225.436382701231	337.297818039289	463.407271402829	202.633965850764	214.573495950389	50.6175128255671	61.2639380588147	90.0610700315512	48.7931722711308	222.224878879621	223.50553763655	268.767680896271	116.077684950539	1.21016856189854	0.0042419151969161	0.105275745432643	Slc38a3	9	107527833	107546729	-	5277	protein_coding	solute carrier family 38, member 3 [Source:MGI Symbol;Acc:MGI:1923507]	-	155	285	318	387	201	248	50	63	81	49	207	253	2.00886560951644	2.69141279546273	4.02104283483514	5.50716025964759	2.29491570038237	2.55406507129312	0.59320466852132	0.730116223291194	1.06520170652442	0.57641162722746	2.64691419777372
ENSMUSG00000031253	1067.95802646189	1221.31149084456	986.437015020563	1214.198897164	650.243323252453	1429.33635205662	406.964803117559	567.9069813706	692.691933699462	846.412172050227	950.091873470843	801.262935321543	1094.91418413335	710.888449838372	0.623332991447856	0.00424292967033376	0.105275745432643	Srpx2	X	132809175	132833195	+	2922	protein_coding	sushi-repeat-containing protein, X-linked 2 [Source:MGI Symbol;Acc:MGI:1916042]	-	978	1544	930	1014	645	1652	402	584	623	850	885	907	22.891008318092	26.3323507530749	21.2374031169584	26.05923049752	13.2995601175198	30.7253757393373	8.61325870216548	12.2228133221411	14.7959128261557	18.0577011366789	20.4371188851557
ENSMUSG00000054752	228.224159029177	238.092460326563	217.440417289479	245.474136014418	384.097218851449	237.934320106278	220.692355919472	153.646066877662	185.681465373692	178.244445643518	216.857128182046	177.567640572911	258.543785269561	188.781517094884	0.454454298406852	0.00426700810680681	0.10556315663355	Fsd1l	4	53631471	53707009	+	9739	protein_coding	fibronectin type III and SPRY domain containing 1-like [Source:MGI Symbol;Acc:MGI:2442443]	-	209	301	205	205	381	275	218	158	167	179	202	201	1.46770306196663	1.54019133843084	1.40455312043135	1.58067774641207	2.3570477663534	1.53456645041792	1.40140537180731	0.992158973051576	1.18997005889519	1.14093896427659	1.39956674854955
ENSMUSG00000116775	7.64387135504422	9.49205821899918	14.8495894734278	11.9743480982643	10.0812918333714	14.7086670611154	2.02470051302268	5.83466076750616	3.33559518635375	8.962011233473	5.36775069757539	0.883421097377666	11.458304340037	4.40135658255144	1.39018986347868	0.00430610517419503	0.106219356391786	Gm49769	12	19484530	19485162	+	633	lncRNA	predicted gene, 49769 [Source:MGI Symbol;Acc:MGI:6215281]	-	7	12	14	10	10	17	2	6	3	9	5	1	0.756311336186392	0.944713416257211	1.47578468584235	1.18631530630811	0.951818329436372	1.45952850915147	0.197809860081327	0.579677019530224	0.328890609404327	0.882597201918747	0.532994719633214
ENSMUSG00000070923	1138.93683190159	1271.93580134589	1228.27318644496	1137.56306933511	1069.6250635207	1175.82814917975	949.584540607638	994.8096608598	1109.64133199368	990.800130811737	1035.97588463205	1121.94479366964	1170.360350288	1033.79272376242	0.179839468258975	0.00431393924656014	0.10625748024654	Klhl9	4	88636529	88640702	-	4174	protein_coding	kelch-like 9 [Source:MGI Symbol;Acc:MGI:2180122]	-	1043	1608	1158	950	1061	1359	938	1023	998	995	965	1270	17.0898457822453	19.1980070421105	18.5120616693142	17.0912963451936	15.3151308981253	17.6943406157449	14.0692855369823	14.9886228673523	16.5925076059282	14.7977056026858	15.6002472215789
ENSMUSG00000042961	372.365733152868	427.142619854963	388.210696233899	477.776489120746	370.991539468066	536.433739875972	270.297518488528	346.189872205365	328.000193324785	356.488891287037	395.066451341548	325.982384932359	428.820136284419	337.004218596604	0.348731933256124	0.00434689085568744	0.106757870332196	Egflam	15	7235601	7427876	-	6121	protein_coding	EGF-like, fibronectin type III and laminin G domains [Source:MGI Symbol;Acc:MGI:2146149]	-	341	540	366	399	368	620	267	356	295	358	368	369	3.81011671411864	4.39636687830202	3.98985745147367	4.89501875458781	3.62228996785209	5.50473835207229	2.73092977145934	3.55685500727269	3.34451821309791	3.63065008106182	4.05678555694297
ENSMUSG00000096111	21.8396324429835	8.70105336741592	22.2743842101417	17.9615221473965	11.0894210167085	20.765177027457	8.09880205209073	10.6968780737613	1.11186506211792	9.95779025941444	7.51485097660554	6.18394768164366	17.1051983686838	7.2606890176056	1.21917869408462	0.00439226934367611	0.107489871555008	Gm21917	15	99829592	99850925	+	1241	lncRNA	predicted gene, 21917 [Source:MGI Symbol;Acc:MGI:5434081]	-	20	11	21	15	11	24	8	11	1	10	7	7	1.10221037367558	0.441716325369256	1.12913582530807	0.907660260547581	0.534046013526628	1.05100995928469	0.403589496958841	0.542075085547804	0.0559193542178187	0.500209534259617	0.380612345317449
ENSMUSG00000040550	972.955625334914	991.920083885415	941.888246600279	1001.0555010149	784.324504636292	885.980886504831	693.459925710269	694.324631333233	800.5428447249	766.749849974912	892.120165937029	844.550569093049	929.687474662771	781.957997795565	0.249544658882795	0.00442436336794542	0.107910651809667	Otud6b	4	14809498	14826587	-	3387	protein_coding	OTU domain containing 6B [Source:MGI Symbol;Acc:MGI:1919451]	-	891	1254	888	836	778	1024	685	714	720	770	831	956	17.9915585871666	18.4503617996133	17.494294889087	18.5350996254672	13.8395565388499	16.4305511280833	12.661845937491	12.8920374520677	14.7520110365236	14.1123479377757	16.5555052498153
ENSMUSG00000036022	95.0024011269781	98.0846015963249	102.886441351607	107.769132884379	86.6991097669937	134.97365067847	82.0003707774186	95.2994592026006	74.4949591619004	62.734078634311	71.9278593475102	77.7410565692346	104.235889567459	77.3662972821626	0.431119278966511	0.0044257608867905	0.107910651809667	Fam122b	X	52332292	52358682	-	4409	protein_coding	family with sequence similarity 122, member B [Source:MGI Symbol;Acc:MGI:1926005]	-	87	124	97	90	86	156	81	98	67	63	67	88	1.34953898179441	1.40153559894271	1.46801437798345	1.5328732819318	1.17521175363704	1.92287862022453	1.15018200906667	1.3593288058342	1.05455353711703	0.887001179791782	1.02539528484301
ENSMUSG00000000838	4668.22143468772	4103.73317001398	9073.0991682644	5957.2381788865	3718.98855733069	4745.7081664834	3389.34865879997	3668.05673583887	4141.69735638924	3813.83366935573	3995.75361927512	2533.65170727915	5377.83144594445	3590.39029115635	0.582864020332864	0.0045581241884853	0.110341868786298	Fmr1	X	67722147	67761569	+	8966	protein_coding	FMRP translational regulator 1 [Source:MGI Symbol;Acc:MGI:95564]	-	4275	5188	8554	4975	3689	5485	3348	3772	3725	3830	3722	2868	32.6094643107388	28.8352539021707	63.6603739070316	41.6675719913321	24.7894958548412	33.2464492095397	23.3780544006578	25.7283238025847	28.8311171901144	26.5169632235332	28.011363312928
ENSMUSG00000002617	155.061390345183	153.454941207153	154.860004508605	160.456264516742	265.137975217667	119.399767907878	95.1609241120661	103.079006892609	123.417021895089	138.413284605861	124.531816183749	109.544216074831	168.061723950538	115.691044960701	0.538262123244282	0.00459203875260577	0.110557567140555	Zfp40	17	23392843	23412226	-	4482	protein_coding	zinc finger protein 40 [Source:MGI Symbol;Acc:MGI:99185]	zf-C2H2	142	194	146	134	263	138	94	106	111	139	116	124	2.16681968395646	2.15701132201432	2.17360025970833	2.24510568745351	3.53542533838103	1.67330306045644	1.3130390779294	1.44634719085375	1.71864055396224	1.9251594031738	1.74639608537384
ENSMUSG00000023723	545.990811074587	623.311823047613	587.619469162787	596.322535293563	528.259692068659	550.27719122761	473.779920047308	437.599557562962	540.366420189307	497.889512970722	545.363470873659	476.163971486562	571.963586979136	495.193808855087	0.209927118985118	0.00459313552180541	0.110557567140555	Mrps23	11	88095214	88102333	+	1560	protein_coding	mitochondrial ribosomal protein S23 [Source:MGI Symbol;Acc:MGI:1928138]	-	500	788	554	498	524	636	468	450	486	500	508	539	21.9205620790287	25.172373444592	23.6964800916011	23.9722384146622	20.2378541876544	22.1564352730872	18.782046214722	17.6411323732034	21.6194977128052	19.8961548723136	21.9733223107865
ENSMUSG00000007989	92.8184378826798	114.695703479573	117.736030825035	107.769132884379	221.78842033417	130.647572131084	98.1979748816001	108.913667660115	71.1593639755466	52.7762883748965	84.8104610216911	72.4405299849686	130.909216256153	81.383047649803	0.68643329314581	0.00460963718043909	0.110795219684039	Fzd3	14	65429898	65499912	-	12804	protein_coding	frizzled class receptor 3 [Source:MGI Symbol;Acc:MGI:108476]	-	85	145	111	90	220	151	97	112	64	53	79	82	0.454024762836489	0.564345262620848	0.578463534728774	0.527838042802037	1.03522509026327	0.640912368792037	0.474294096331365	0.534947177660819	0.346871195672917	0.256953152896422	0.4163303177866
ENSMUSG00000064358	5109.38201003598	4944.57132724699	2873.39556310828	3102.55359226028	3344.97263031262	4689.46914536737	1364.64814577729	1627.87035413422	1362.03470109445	1383.13706703267	2757.95030841423	4645.91155110915	4010.72404472192	2190.258687927	0.872688658725781	0.00464642310126208	0.110907464011435	mt-Co3	MT	8607	9390	+	784	protein_coding	mitochondrially encoded cytochrome c oxidase III [Source:MGI Symbol;Acc:MGI:102502]	-	4679	6251	2709	2591	3318	5420	1348	1674	1225	1389	2569	5259	408.172049871758	397.334232213019	230.564062675693	248.17337918646	254.987031429239	375.708131820785	107.645400924512	130.580381872671	108.431122787989	109.979041386541	221.108100558414
ENSMUSG00000026074	3198.41417127493	2929.09096541283	3739.97517737904	3585.11982062034	2727.99757011029	3042.96365023192	2472.1593264007	2749.09766495665	2600.65238029381	2918.62832503437	2938.30673185277	2420.57380681481	3203.92689250489	2683.23637255885	0.255600922173919	0.00464712579274996	0.110907464011435	Map4k4	1	39940073	40065470	+	9579	protein_coding	mitogen-activated protein kinase kinase kinase kinase 4 [Source:MGI Symbol;Acc:MGI:1349394]	-	2929	3703	3526	2994	2706	3517	2442	2827	2339	2931	2737	2740	20.9124771007372	19.2644265493396	24.5618349353744	23.4712093239977	17.0202287593162	19.9535220937471	15.9605236650838	18.0486273681345	16.9450938061079	18.994129385525	19.2801867554788
ENSMUSG00000031639	322.134578534006	303.745863007974	373.361106760471	340.071485990707	249.007908284273	330.512401020357	202.470051302268	292.705481836559	240.16285341747	236.995408174064	299.520488924707	214.671326662773	319.805557266298	247.754268386307	0.368231682114886	0.00467932742840451	0.111495942559664	Tlr3	8	45848702	45864117	-	5207	protein_coding	toll-like receptor 3 [Source:MGI Symbol;Acc:MGI:2156367]	-	295	384	352	284	247	382	200	301	216	238	279	243	3.87472351402688	3.67507489143577	4.510801950131	4.09576099953181	2.8580324107107	3.98697173131058	2.40471752317035	3.53522826842559	2.87872448899781	2.83735140426065	3.61554055887317
ENSMUSG00000020483	4839.66254936514	4734.95504157743	4875.96877209627	5472.27708090679	4341.00426344971	4761.28204925399	3714.31309114011	3655.41497084261	3982.70065250638	3882.54242214569	4751.53291749373	4627.35970806422	4837.52495944155	4102.31062703212	0.237649317707203	0.00468498071949824	0.111495942559664	Dynll2	11	87870351	87878359	-	2736	protein_coding	dynein light chain LC8-type 2 [Source:MGI Symbol;Acc:MGI:1915347]	-	4432	5986	4597	4570	4306	5503	3669	3759	3582	3899	4426	5238	110.78728988994	109.029285594847	112.113286683306	125.430730308522	94.82343994547	109.307708747199	83.9562957624454	84.0223407096816	90.8538670939361	88.4628422818387	109.157084811268
ENSMUSG00000022800	998.071202644345	1074.18458845007	1017.19687892981	1019.01702316229	1316.6167134383	1016.62845863591	867.584169830219	867.419567435916	891.715779818569	892.218007243534	941.503472354723	1024.76847295809	1073.61914421012	914.201578273509	0.231766421795775	0.00469674071297401	0.111618604538849	Fyttd1	16	32697870	32729245	+	6633	protein_coding	forty-two-three domain containing 1 [Source:MGI Symbol;Acc:MGI:1917955]	-	914	1358	959	851	1306	1175	857	892	802	896	877	1160	9.42415625953935	10.2026342856742	9.64733331380481	9.63437190031615	11.8629022962218	9.62709462397581	8.08895603096477	8.22419502486224	8.39070205105066	8.38536090285696	8.92167108855426
ENSMUSG00000042331	246.787846605713	148.708912097654	347.904667663166	219.130570198237	161.300669333942	163.525769091224	127.556132320429	161.42561456767	123.417021895089	171.273992461928	137.41441785793	119.261848145985	214.559739164989	140.058171208172	0.612721057191574	0.00470521006723498	0.111620289138165	Specc1	11	61847589	62113839	+	14840	protein_coding	sperm antigen with calponin homology and coiled-coil domains 1 [Source:MGI Symbol;Acc:MGI:2442356]	-	226	188	328	183	160	189	126	166	111	172	128	135	1.0415516666553	0.631315562602612	1.47481863502759	0.926021420265666	0.64959676822989	0.692142112927519	0.53156734569968	0.684089194274448	0.519066506931182	0.719479282390727	0.58201299411808
ENSMUSG00000008859	698.868238175471	719.023410089188	780.664132317349	789.109539675619	725.853012002738	901.554769275424	690.422874940735	639.867797503175	721.600425314527	629.332344394993	662.380436080803	651.08134876734	769.178850255965	665.780871166929	0.20936801625668	0.00473128836100557	0.111865530232923	Rala	13	18055156	18118824	-	2899	protein_coding	v-ral simian leukemia viral oncogene A (ras related) [Source:MGI Symbol;Acc:MGI:1927243]	-	640	909	736	659	720	1042	682	658	649	632	617	737	15.0986472436718	15.6256544088235	16.9405798974455	17.0702956564508	14.9638055130707	19.5338062057339	14.728475932437	13.8808551289302	15.5356851194271	13.5329541301907	14.3612935974245
ENSMUSG00000026821	1124.74107081365	1315.44106818297	1217.66633682108	1172.28867882008	1355.93375158845	996.728497317935	958.69569291624	897.565314734697	860.583558079267	908.150471658597	1265.71561448828	763.275828134304	1197.13323392403	942.331080001897	0.345794320061753	0.00474023315658241	0.111865530232923	Ralgds	2	28403137	28443093	+	6345	protein_coding	ral guanine nucleotide dissociation stimulator [Source:MGI Symbol;Acc:MGI:107485]	-	1030	1663	1148	979	1345	1152	947	923	774	912	1179	864	11.1022723872603	13.0612027096431	12.0728258318886	11.5865705205087	12.7716918582693	9.86707033170537	9.34415432904743	8.89628357640423	8.46531772801548	8.9225082616038	12.5383038684099
ENSMUSG00000022969	719.615888996306	842.420166936177	805.059886452266	783.122365626486	575.641763685505	804.650609813958	533.508585181477	589.300737518122	557.044396121076	544.69112718997	794.427103241157	483.231340265583	755.085113585116	583.700548252898	0.372432912398192	0.00479142577333261	0.112266798214985	Il10rb	16	91203052	91222722	+	3808	protein_coding	interleukin 10 receptor, beta [Source:MGI Symbol;Acc:MGI:109380]	-	659	1065	759	654	571	930	527	606	501	547	740	547	11.8357219746453	13.9371898197373	13.2997509933767	12.8968798092448	9.03435064197664	13.2725197425294	8.6643367954819	9.73227176723367	9.13008277592983	8.91690487166106	13.1126778661024
ENSMUSG00000115553	8.73585297719339	16.6111018832486	12.7282195486524	9.57947847861145	10.0812918333714	18.1695298990249	3.03705076953402	4.86221730625513	11.1186506211792	5.97467415564866	4.29420055806031	4.41710548688833	12.6509124366837	5.6173164829276	1.20481187097526	0.00481371278310857	0.112266798214985	Gm49124	14	45802988	45823577	+	440	lncRNA	predicted gene, 49124 [Source:MGI Symbol;Acc:MGI:6118528]	-	8	21	12	8	10	21	3	5	10	6	4	5	1.24349370339217	2.37842337922483	1.81981501195755	1.3653410707146	1.36932046030278	2.59378508985969	0.426864686698228	0.694953699550439	1.5771799678253	0.846490952749343	0.613428468232408
ENSMUSG00000021361	968.587698846317	911.237589023922	915.371122540587	916.03762951722	859.934193386577	855.698336673123	708.645179557939	710.8561701745	841.681852023262	750.817385559849	825.560057287095	885.187939572422	904.477761664624	787.124764029178	0.199850296367605	0.00481393642794609	0.112266798214985	Tmem14c	13	41169768	41176062	+	914	protein_coding	transmembrane protein 14C [Source:MGI Symbol;Acc:MGI:1913404]	-	887	1152	863	765	853	989	700	731	757	754	769	1002	66.3718165426555	62.8100053382037	63.0032965299526	62.8519973198216	56.2290322933085	58.8054350163251	47.9483309639148	48.9113584077469	57.4756130944474	51.2093067987093	56.772334931925
ENSMUSG00000053012	1591.01722347135	1616.81391663619	1635.57621200184	1811.71886726739	1258.14522080475	1611.89686675635	950.596890864149	1217.49921348629	1342.02112997632	1159.08678619584	1452.5133387639	1447.92717860199	1587.52805115631	1261.60742298142	0.33134226553182	0.00483246689610838	0.112348758353717	Krcc1	6	71248661	71262303	+	1913	protein_coding	lysine-rich coiled-coil 1 [Source:MGI Symbol;Acc:MGI:1889377]	-	1457	2044	1542	1513	1248	1863	939	1252	1207	1164	1353	1639	52.0895807220761	53.2461815234024	53.7858550842027	59.3919797174677	39.3058678077085	52.9255349080175	30.730687220115	40.0246831163979	43.785088202439	37.7712847499655	47.7242859001722
ENSMUSG00000030224	1548.42994020753	1553.53352850953	1470.10935786936	1676.408733757	1440.61660298877	1520.18400155175	1288.72187653894	1237.92052617256	1372.04148665351	1279.57604833476	1409.5713331833	1533.61902504763	1534.88036081399	1353.57504932178	0.180698369415897	0.00490496857452207	0.113377912453761	Strap	6	137712076	137728930	+	3090	protein_coding	serine/threonine kinase receptor associated protein [Source:MGI Symbol;Acc:MGI:1329037]	-	1418	1964	1386	1400	1429	1757	1273	1273	1234	1285	1313	1736	31.3851371933836	31.6741924393732	29.9297731092824	34.0230622799432	27.8632340653714	30.9015777048657	25.7923892463227	25.1946580059671	27.7134509815671	25.8147780304465	28.6723215750184
ENSMUSG00000005804	459.724262924802	499.12406134904	455.033848864324	434.668835966995	444.584969851677	449.046953218757	376.594295422219	416.205801415439	408.054477797275	370.429797650217	435.861356643121	410.790810280615	457.030488695933	402.989423201481	0.184244052018798	0.00492692894194316	0.113630592400099	Bloc1s6	2	122580423	122591395	+	3899	protein_coding	biogenesis of lysosomal organelles complex-1, subunit 6, pallidin [Source:MGI Symbol;Acc:MGI:1927580]	-	421	631	429	363	441	519	372	428	367	372	406	465	7.38473883099403	8.06489413656715	7.34180306183438	6.99128865781407	6.81464329615674	7.23404979445719	5.97325911932684	6.71319213641132	6.53200875107537	5.92261430905414	7.02634403469078
ENSMUSG00000034663	417.136979660984	436.634678073962	535.645906005789	419.102183439251	546.406017368728	494.038170111581	423.162407221741	391.894714884164	373.58666087162	431.172318232645	392.919351062518	370.153439801242	474.827322443383	397.148148678988	0.25833970899642	0.00498168286965416	0.114680511510281	Bmp2k	5	97145548	97239726	+	8480	protein_coding	BMP2 inducible kinase [Source:MGI Symbol;Acc:MGI:2155456]	-	382	552	505	350	542	571	418	403	336	433	366	419	3.08087296088084	3.2438874120964	3.97369197776108	3.09938863340284	3.85089084166282	3.65938098594087	3.0860437569787	2.90634882085575	2.7496496042841	3.16968271064868	2.91233845884867
ENSMUSG00000032757	412.769053172388	516.526168083872	512.31083683326	492.145706838663	523.219046151974	487.981660145239	394.816600039423	353.969419895374	476.990111648586	387.358041091222	435.861356643121	429.342653325546	490.825411870899	413.056363773879	0.25078621017733	0.00499474159885562	0.114688919708946	Bet1	6	4076899	4086972	-	3730	protein_coding	Bet1 golgi vesicular membrane trafficking protein [Source:MGI Symbol;Acc:MGI:1343104]	-	378	653	483	411	519	564	390	364	429	389	406	486	6.93089385885342	8.72422577963587	8.64046216133196	8.27440614034949	8.38332494141402	8.21746084386036	6.54602146893798	5.96803134155487	7.98146087739149	6.47387808188461	7.34469581535103
ENSMUSG00000020843	354.894027198481	348.83313954822	320.326858641086	348.453529659492	323.609467851221	339.164558115131	282.445721566664	259.642404154024	320.21713788996	325.619741482852	293.079188087616	274.743961284454	339.213596835605	292.624692410928	0.21510993729936	0.00502342149644824	0.115014570495238	Timm22	11	76297778	76307118	+	3183	protein_coding	translocase of inner mitochondrial membrane 22 [Source:MGI Symbol;Acc:MGI:1929742]	-	325	441	302	291	321	392	279	267	288	327	273	311	6.98317623252751	6.90437701037934	6.33095137681745	6.86531066188728	6.07611755617859	6.69293796357136	5.48768551042774	5.1299504004515	6.27898980593218	6.37727082844149	5.78738828181565
ENSMUSG00000024587	1699.12340406411	1846.99632844692	1798.92169620954	1917.09313053212	1761.20168328998	1875.78765814695	1605.58750682699	1495.61804340408	1725.61457640701	1660.95941527033	1666.1498165274	1734.15561415236	1816.52065011494	1648.01416209803	0.140682032900488	0.00504209470729851	0.115285892109909	Nars	18	64632718	64649723	-	4355	protein_coding	asparaginyl-tRNA synthetase [Source:MGI Symbol;Acc:MGI:1917473]	-	1556	2335	1696	1601	1747	2168	1586	1538	1552	1668	1552	1963	24.4358647844551	26.7190659867212	25.9858161983008	27.6062245652754	24.1692135803798	27.0544363120547	22.8000959024486	21.5976609671538	24.7307613416426	23.7756081148794	24.0469593792507
ENSMUSG00000051256	507.771454299366	564.777464030451	443.366314278059	496.935446077969	478.86136208514	478.464287340988	387.730148243844	364.666297969135	448.08162003352	399.307389402519	446.596858038272	467.329760512785	495.029388018662	418.952012366679	0.242157528322813	0.00507732178701309	0.115507852964042	Jagn1	6	113419530	113425190	+	3412	protein_coding	jagunal homolog 1 [Source:MGI Symbol;Acc:MGI:1915017]	-	465	714	418	415	475	553	383	375	403	401	416	529	9.32073606806999	10.428257254749	8.17458912170849	9.13361956009989	8.38768980666123	8.80812521722577	7.0276706723706	6.72141620315489	8.19652848460672	7.29556778541882	8.22698906984613
ENSMUSG00000052248	46.9552097524145	77.51847545516	47.7308233074466	44.305087963578	42.3414257001597	66.6216096297578	34.4199087213856	35.980408066288	32.2440868014196	38.8353820117163	35.4271546039976	41.5207915767503	54.2454386347528	36.4046219635929	0.585932171761914	0.0050913381517788	0.115507852964042	Zeb2os	2	45000719	45004099	+	1990	lncRNA	zinc finger E-box binding homeobox 2, opposite strand [Source:MGI Symbol;Acc:MGI:3652108]	-	43	98	45	37	42	77	34	37	29	39	33	47	1.47782040629271	2.45411859564907	1.50889184408541	1.39621561753981	1.27161015610027	2.10283414320283	1.06966427353526	1.13706997273177	1.01129730600255	1.21656488686589	1.11896750737871
ENSMUSG00000022546	4930.29702400352	4407.47903302195	4548.21711871847	4887.92889371149	2748.16015377703	4508.6390620866	2169.4665997038	2406.79756659629	2999.81193759414	2805.10951607705	4709.66446205264	2887.90356732759	4338.45354755318	2996.45894155859	0.533965963037013	0.00509469578469615	0.115507852964042	Gpt	15	76579916	76583886	+	2941	protein_coding	glutamic pyruvic transaminase, soluble [Source:MGI Symbol;Acc:MGI:95802]	-	4515	5572	4288	4082	2726	5211	2143	2475	2698	2817	4387	3269	104.995094829943	94.4144853609548	97.2878096837966	104.22737973007	55.8455536520084	96.2927123173832	45.6193188690347	51.4657993070675	63.6620837607876	59.4587218697584	100.653579025812
ENSMUSG00000075225	48.0471913745636	18.1931115864151	23.3350691725294	52.687131632363	206.666482584113	25.9564712843212	38.469309747431	19.4488692250205	17.7898409938867	11.9493483112973	21.4710027903015	11.4844742659097	62.4809096057175	20.1021408889744	1.63612458035413	0.00511843978446129	0.115710941178571	Ccdc162	10	41414842	41592630	-	10197	protein_coding	coiled-coil domain containing 162 [Source:MGI Symbol;Acc:MGI:1923223]	-	44	23	22	44	205	30	38	20	16	12	20	13	0.295111774267829	0.112403015815834	0.143962352618001	0.324029164570888	1.21126513209092	0.159888123893339	0.233309717289215	0.119948858606332	0.108888368868197	0.0730520779071709	0.132347026587359
ENSMUSG00000074656	1065.77406321759	1178.59722885907	1169.93551351364	1268.08346360619	1320.64923017165	1123.91520661111	1041.70841395017	944.242600874747	1045.15315839084	1024.65661769375	1056.37333728284	1142.26347890932	1187.82578432987	1042.39960118361	0.187754038480193	0.00520504643825778	0.116836476673247	Eif2s2	2	154713330	154734855	-	6755	protein_coding	eukaryotic translation initiation factor 2, subunit 2 (beta) [Source:MGI Symbol;Acc:MGI:1914454]	-	976	1490	1103	1059	1310	1299	1029	971	940	1029	984	1293	9.88167905227117	10.9921706490416	10.8955418406518	11.7726559087745	11.6843273622283	10.4508392792655	9.53699755980705	8.79088137959821	9.6568709799044	9.45613727527246	9.82938525558488
ENSMUSG00000020326	2733.23000023938	2883.212684021	2975.2213194975	3629.42490858391	2386.241776959	2184.66966643037	1638.99506529186	1743.59112602309	2303.78440870832	2033.38077097243	2651.66884460224	2283.64353672127	2798.6667259552	2109.1772920532	0.407909156619243	0.005207327892447	0.116836476673247	Ccng1	11	40639379	40646138	-	3512	protein_coding	cyclin G1 [Source:MGI Symbol;Acc:MGI:102890]	-	2503	3645	2805	3031	2367	2525	1619	1793	2072	2042	2470	2585	48.7430411951832	51.7208403243408	53.2938422493833	64.8089929366395	40.6070578871338	39.0727740920127	28.8611739005647	31.2222592624904	40.9420111921118	36.0931658706449	47.4568664062487
ENSMUSG00000050931	184.54489414321	215.944324482231	246.078911273947	274.212571450253	493.983299835197	163.525769091224	219.680005662961	104.05145035386	167.891624379805	146.379516813392	117.016965207143	171.383692891267	263.04829504601	154.400542551405	0.76793847952448	0.00529768363993158	0.117974073483272	Sgms2	3	131112634	131197172	-	6227	protein_coding	sphingomyelin synthase 2 [Source:MGI Symbol;Acc:MGI:1921692]	-	169	273	232	229	490	189	217	107	151	147	109	194	1.85615448418664	2.18477304145913	2.48603817275075	2.7615980063675	4.7410549420472	1.64949236483771	2.18173760965402	1.05085659787489	1.68279808996808	1.46542034216122	1.1811477973513
ENSMUSG00000015305	2940.70650844772	2328.71828306113	2712.17144882535	2621.18479871006	1924.51861099059	1895.68761946493	1581.29110067071	1561.74419876915	1677.80437873594	2201.66742635653	2268.41144479536	1604.29271283784	2403.8312115833	1815.86854369426	0.404520879110144	0.00532748097515806	0.118289679418194	Sash1	10	8597983	8761814	-	8568	protein_coding	SAM and SH3 domain containing 1 [Source:MGI Symbol;Acc:MGI:1917347]	-	2693	2944	2557	2189	1909	2191	1562	1606	1509	2211	2113	1816	21.4962733284234	17.1230409303314	19.9136075479809	19.1853686051219	13.4240711232017	13.897295462787	11.4136150744615	11.4631671860486	12.2220402828815	16.0189125908939	16.6408938925372
ENSMUSG00000052712	1398.82845797309	1416.68968918563	1256.91168042943	1440.5140762212	1445.65724890545	1352.33215391314	1118.64703344503	1008.42386931731	1217.49224301912	1244.7237824268	1325.83442230112	1292.44506546353	1385.15555110466	1201.26106932882	0.205547846692637	0.00536213939940183	0.118645026971208	BC004004	17	29487762	29533039	+	19180	protein_coding	cDNA sequence BC004004 [Source:MGI Symbol;Acc:MGI:2136782]	-	1281	1791	1185	1203	1434	1563	1105	1037	1095	1250	1235	1463	4.56779712578183	4.65339083312065	4.12257363240644	4.70999957997037	4.5046216769168	4.42871513480885	3.60691016115187	3.3065012933355	3.96186292230567	4.04562064661226	4.3448517940236
ENSMUSG00000035443	331.962413133349	383.637353017884	407.303025556878	421.497053058904	500.032074935219	397.999226359592	371.532544139662	300.485029526567	379.145986182209	296.74214973055	320.991491715008	304.780278595295	407.071857676971	328.946246648215	0.308327851894873	0.00537021795145127	0.118645026971208	Thyn1	9	26911006	26918632	+	2813	protein_coding	thymocyte nuclear protein 1 [Source:MGI Symbol;Acc:MGI:1925112]	-	304	485	384	352	496	460	367	309	341	298	299	345	7.39111792417956	8.59200563923584	9.10877901470398	9.39673058266432	10.6235512711155	8.88700594497659	8.16804237564047	6.71780341207804	8.41237406230029	6.57612831641746	7.17229375050263
ENSMUSG00000052544	45.8632281302653	98.0846015963249	92.2795917277301	88.610175927156	87.7072389503308	102.960669427808	46.5681117995217	67.0985988263208	54.4813880437779	53.772067400838	75.1485097660554	39.753949381995	85.9175842932691	56.1371042030848	0.620465096726977	0.0053934292590306	0.118972290065065	St6galnac3	3	152903903	153430811	-	8994	protein_coding	ST6 (alpha-N-acetyl-neuraminyl-2,3-beta-galactosyl-1,3)-N-acetylgalactosaminide alpha-2,6-sialyltransferase 3 [Source:MGI Symbol;Acc:MGI:1341828]	-	42	124	87	74	87	119	46	69	49	54	70	45	0.319376301404927	0.687054753806806	0.645453623320501	0.617849472738318	0.582806173230937	0.719053905275758	0.32020388624906	0.469174879216174	0.378074272918761	0.372704488868957	0.525172248764681
ENSMUSG00000067916	105.92221734847	99.6666112994914	106.06849623877	120.94091579247	87.7072389503308	66.6216096297578	61.7533656471918	73.905703055078	63.3763085407212	51.7805093489551	96.619512556357	51.2384236479046	97.8211815432149	66.4456371327013	0.55681272114556	0.00541769003623275	0.119351640863396	Zfp991	4	147216495	147265036	+	2917	protein_coding	zinc finger protein 991 [Source:MGI Symbol;Acc:MGI:3701604]	zf-C2H2	97	126	100	101	87	77	61	76	57	52	90	58	2.27426770915229	2.15256692531832	2.28750601434499	2.60009244011643	1.79696905109326	1.43456974459158	1.30922731013375	1.5933665898503	1.35603954724232	1.10659998851017	2.08191355347989
ENSMUSG00000089736	61.1509708403537	34.8042134696637	40.3060285707327	52.687131632363	98.7966599670393	64.0259625013257	29.3581574388289	38.8977384500411	30.0203566771837	27.8818127263604	48.3097562781785	30.9197384082183	58.628494496913	34.2312599964685	0.775867888546216	0.00542561422796352	0.119370577617057	Tgfbr3l	8	4298214	4301423	+	2930	protein_coding	transforming growth factor, beta receptor III-like [Source:MGI Symbol;Acc:MGI:3833469]	-	56	44	38	44	98	74	29	40	27	28	45	35	1.30715379059655	0.748354893902043	0.865395534696537	1.12768784680182	2.01519106649337	1.37256041810225	0.619657952476609	0.834893181712473	0.639484573985137	0.593217778035945	1.03633819718444
ENSMUSG00000038187	413.861034794537	333.804047368138	404.120970669714	395.153487242722	333.690759684592	399.729657778547	350.273188752924	326.741002980345	283.525590840069	292.759033626785	330.653442970644	333.933174808758	380.059992923042	319.647572329921	0.246667168835674	0.00551343371721287	0.120580189822909	Btbd10	7	112914833	112968599	-	5801	protein_coding	BTB (POZ) domain containing 10 [Source:MGI Symbol;Acc:MGI:1916065]	-	379	422	381	330	331	462	346	336	255	294	308	378	4.4683030938131	3.62520134504286	4.38248848768264	4.2718394127685	3.4378181664971	4.32819163417374	3.73417686048028	3.54221530568995	3.05050150646437	3.1460687711215	3.58265066431891
ENSMUSG00000029059	2130.45614481304	2153.11520600965	1901.80813756115	2448.75418609505	1404.32395238863	2171.69143078821	1030.57256112855	1131.92418889619	1614.42807019521	1408.0315426812	2138.51187791403	1284.49427558713	2035.02484294262	1434.66041940039	0.504522615226645	0.00552341048250766	0.120580189822909	Prxl2b	4	154979961	154983592	-	1027	protein_coding	peroxiredoxin like 2B [Source:MGI Symbol;Acc:MGI:1913719]	-	1951	2722	1793	2045	1393	2510	1018	1164	1452	1414	1992	1454	129.925113770688	132.080962249269	116.495330999152	149.529441994766	81.7218983961811	132.822193779434	62.0581728224182	69.314018843574	98.1138011532838	85.4678369299791	130.880667925107
ENSMUSG00000029500	484.839840234233	462.73783817621	482.611657886404	458.617532163523	502.048333301894	436.933933286074	412.026554400116	365.638741430386	444.746024847166	386.36226206528	453.038158875363	406.373704793726	471.298189174723	411.364241068673	0.196883962989058	0.00554151768041873	0.120698933313951	Pgam5	5	110406996	110417779	-	2373	protein_coding	phosphoglycerate mutase family member 5 [Source:MGI Symbol;Acc:MGI:1919792]	-	444	585	455	383	498	505	407	376	400	388	422	460	12.7965091600661	12.2851559772133	12.7941763377546	12.1200630655723	12.6441424046163	11.565409406755	10.7378744337574	9.69010872765483	11.6975842535715	10.1498058332187	11.9997258724603
ENSMUSG00000015671	1045.02641239676	1114.52583588082	1077.65592178591	1054.94006745709	1109.95023085419	1128.2412851585	967.806845224842	884.923549738434	1017.35653183789	983.829677630147	1054.22623700381	1015.05084088694	1088.38995892221	987.198947053677	0.14243887375962	0.00562078828812009	0.121450715734482	Psma2	13	14787825	14848821	+	3673	protein_coding	proteasome subunit alpha 2 [Source:MGI Symbol;Acc:MGI:104885]	-	957	1409	1016	881	1101	1304	956	910	915	988	982	1149	17.8195728499992	19.1166862197014	18.457439489643	18.0118708362309	18.0602669150307	19.2940781916676	16.2951594348619	15.1516178219437	17.287575688714	16.6978195380341	18.0404419108262
ENSMUSG00000055027	263.167570937951	291.089785382642	368.057681948533	411.917574580293	167.349444433965	335.703695277221	34.4199087213856	51.5395034463044	80.05428447249	44.810056167365	261.946234041679	257.075539336901	306.214292093434	121.640921031021	1.3313323113574	0.00565363068846666	0.121848721610996	Smyd1	6	71190924	71299217	-	4546	protein_coding	SET and MYND domain containing 1 [Source:MGI Symbol;Acc:MGI:104790]	-	241	368	347	344	166	388	34	53	72	45	244	291	3.62571690243362	4.03404681838649	5.09329366523095	5.68241378308849	2.20006965289298	4.63841567197585	0.468242829814159	0.712992532930762	1.0990994584405	0.614478694252713	3.62173781068144
ENSMUSG00000041845	157.245353589481	133.679819917572	184.55918345546	149.679351228304	126.016147917142	87.3867866572148	90.0991728295094	89.4647984350944	97.8441254663766	104.556797723852	124.531816183749	85.6918464456336	139.761107127529	98.6980928473691	0.49967446738871	0.00569593532501	0.122292527556155	Rhod	19	4475487	4489460	-	1714	protein_coding	ras homolog family member D [Source:MGI Symbol;Acc:MGI:108446]	-	144	169	174	125	125	101	89	92	88	105	116	97	5.74589855943174	4.91358455518026	6.77387384847676	5.47649933556762	4.39396880493891	3.20241733048188	3.25087925536807	3.28258176870499	3.56291764026811	3.80278899426484	4.56671368415725
ENSMUSG00000053617	13282.8644518226	8371.2043443057	10622.7598983128	10961.3182491512	7997.4888114135	10452.6709861962	6060.9409857334	9019.41310310327	7416.1399643265	6594.04870978424	8954.48171369526	8774.13833915498	10281.384456867	7803.19380263294	0.39782164363293	0.00574233015844131	0.122937394565645	Sh3pxd2a	19	47248613	47452840	-	11593	protein_coding	SH3 and PX domains 2A [Source:MGI Symbol;Acc:MGI:1298393]	-	12164	10583	10015	9154	7933	12081	5987	9275	6670	6622	8341	9932	71.7607312553636	45.4920499391176	57.6439577884078	59.2951150584561	41.2286763831283	56.6336326726793	32.3321862869953	48.9279055958827	39.9267469125651	35.4582328302525	48.5488444654461
ENSMUSG00000036112	1430.49592501542	1444.37485899104	1414.95373982519	1502.78068633217	1496.06370807231	1408.57117502917	1273.53662269127	1271.95604731634	1297.54652749161	1329.36499963183	1326.90797244064	1458.52823177053	1449.54001554422	1326.30673355703	0.126860965631844	0.00574912843633751	0.122937394565645	Metap2	10	93694351	93732955	-	7654	protein_coding	methionine aminopeptidase 2 [Source:MGI Symbol;Acc:MGI:1929701]	-	1310	1826	1334	1255	1484	1628	1258	1308	1167	1335	1236	1651	11.7054770485244	11.8887135254793	11.6296339541264	12.3128648296414	11.6816238275321	11.5593473413733	10.2899634779724	10.4509995601063	10.5807469281282	10.8272098607474	10.8964900105668
ENSMUSG00000031880	126.669868169304	105.203645260574	86.9761669157916	102.979393645073	101.821047517051	173.043141895475	85.0374215469527	59.3190511363126	27.7966265529479	71.696089867784	103.060813393447	28.2694751160853	116.115543900545	62.5299129355883	0.89540052374987	0.00575608094691331	0.122937394565645	Rrad	8	105354702	105357959	-	1577	protein_coding	Ras-related associated with diabetes [Source:MGI Symbol;Acc:MGI:1930943]	-	116	133	82	86	101	200	84	61	25	72	96	32	5.0307481468878	4.20283649340934	3.46961137346377	4.09515742833232	3.85875721343409	6.89232381881369	3.33479577686885	2.36557479973796	1.10012553240826	2.83416121148797	4.10767572893737
ENSMUSG00000022983	1006.80705562154	806.824948614931	829.455640587183	828.624888399891	963.771499270302	905.880847822811	708.645179557939	718.635717864509	640.43427577992	742.851153352317	865.281412449152	819.814778366474	890.227480052776	749.277086228385	0.247956205712958	0.00576234932212763	0.122937394565645	Scaf4	16	90022568	90081391	-	5546	protein_coding	SR-related CTD-associated factor 4 [Source:MGI Symbol;Acc:MGI:2146350]	-	922	1020	782	692	956	1047	700	739	576	746	806	928	11.3699180849291	9.16521914203376	9.40861205244551	9.36979465405658	10.3857006567213	10.2596887949836	7.90205093779627	8.14897745927951	7.20736550749446	8.34992758536015	9.80644933167784
ENSMUSG00000030523	10.9198162214917	6.32803881266612	3.18205488716311	5.98717404913216	47.3820716168454	5.19129425686424	5.06175128255671	4.86221730625513	2.22373012423583	0.995779025941444	3.22065041854523	1.76684219475533	13.1650749740271	3.02182839204828	2.12370430470543	0.00578563883149572	0.123097948719216	Trpm1	7	63803583	63919523	+	14746	protein_coding	transient receptor potential cation channel, subfamily M, member 1 [Source:MGI Symbol;Acc:MGI:1330305]	-	10	8	3	5	47	6	5	5	2	1	3	2	0.0463801394863485	0.0270357426868671	0.013575183189701	0.0254624165500146	0.19203544770827	0.0221128333017819	0.0212284079464737	0.0207364456667702	0.00941216853171205	0.0042096841992146	0.0137278851564285
ENSMUSG00000039349	5540.71475078491	5525.95989316069	5982.26318786664	6154.81492250786	3709.91539468066	4675.62569401573	3170.68100339352	3227.53984789216	3858.17176554917	4155.38587525365	5344.13259450606	3866.73414322205	5264.88230716941	3937.10753830277	0.419250206728434	0.00578851357820828	0.123097948719216	C130074G19Rik	1	184604123	184615415	-	3035	protein_coding	RIKEN cDNA C130074G19 gene [Source:MGI Symbol;Acc:MGI:2444831]	-	5074	6986	5640	5140	3680	5404	3132	3319	3470	4173	4978	4377	114.339963033164	114.707663293268	123.999256827948	127.176909618128	73.0544872923315	96.7662734018167	64.607763585403	66.8785887759788	79.3422858278636	85.3519477299354	110.675835464482
ENSMUSG00000005610	13695.6335049949	15015.6450976051	14861.2570080141	15783.3882283222	13127.8582254162	13074.2745859126	11467.9037057605	11488.4470512196	12452.8886957207	11872.6733262998	13490.2310531465	13836.141227129	14259.6761083775	12434.714176546	0.197509193433467	0.00579843518502168	0.123097948719216	Eif4g2	7	110666957	110682237	-	10166	protein_coding	eukaryotic translation initiation factor 4, gamma 2 [Source:MGI Symbol;Acc:MGI:109207]	-	12542	18983	14011	13181	13022	15111	11328	11814	11200	11923	12566	15662	84.3767845304893	93.0544805909661	91.9639679513114	97.3648274562173	77.1765498228176	80.7812318225211	69.7629416749857	71.069850931637	76.454287639613	72.8046612406942	83.4072038657219
ENSMUSG00000120376	4.3679264885967	8.70105336741592	5.30342481193851	3.5923044294793	10.0812918333714	6.05650996634162	4.04940102604536	1.94488692250205	0	2.98733707782433	0	0.883421097377666	6.35041848285723	1.64417435395824	1.94738770328275	0.00579851431219342	1	ENSMUSG00000120376	5	121757080	121757710	+	631	lncRNA	novel transcript	-	4	11	5	3	10	7	4	2	0	3	0	1	0.433547725429917	0.868732107421944	0.528736532792738	0.357022625464199	0.954835186265013	0.602887184119527	0.396873665392964	0.193838115880947	0	0.295131552464113	0
ENSMUSG00000069972	68.7948421953979	56.9523493139951	91.2189067653424	51.4896968225366	89.7234973170051	72.6781195960994	56.6916143646351	54.4568338300575	38.9152771741271	44.810056167365	37.5742548830277	59.1892135243036	71.8095686683961	48.6062083239193	0.557554988742056	0.00581329479847759	0.123097948719216	Rps13-ps2	7	88179654	88180106	-	453	processed_pseudogene	ribosomal protein S13, pseudogene 2 [Source:MGI Symbol;Acc:MGI:3704295]	-	63	72	86	43	89	84	56	56	35	45	35	67	9.51149157230436	7.9205773839843	12.6677336373204	7.12810514843275	11.83721616456	10.0773990246204	7.73947452556611	7.56011441806747	5.36171556390939	6.16649038426674	5.21346490661098
ENSMUSG00000020986	816.802253367582	927.057686055587	1043.7140029895	936.39402128427	722.828624452726	898.959122146992	757.237991870483	740.029474012031	752.732647053829	755.796280689556	769.73545003231	786.244776666123	890.959285049443	760.296103387389	0.228654759246381	0.00585465766716228	0.123530333720963	Sec23a	12	59005169	59058803	-	4840	protein_coding	SEC23 homolog A, COPII coat complex component [Source:MGI Symbol;Acc:MGI:1349635]	-	748	1172	984	782	717	1039	748	761	677	759	717	890	10.5696964788335	12.0671523829069	13.5658937255017	12.132917242032	8.92547972760994	11.6664186509274	9.67559956515984	9.61563209741607	9.70682580197932	9.73464595661745	9.99609572096902
ENSMUSG00000025930	33.8514302866244	26.894164953831	33.9419187964065	31.1333050554872	26.2113587667655	35.4738440885723	15.1852538476701	18.4764257637695	26.68476149083	17.924022466946	21.4710027903015	22.0855274344417	31.2510036579478	20.3044989656598	0.623091067071655	0.0058561258746216	0.123530333720963	Msc	1	14823570	14826216	-	2546	protein_coding	musculin [Source:MGI Symbol;Acc:MGI:1333884]	bHLH	31	34	32	26	26	41	15	19	24	18	20	25	0.832740284479047	0.665492345662729	0.838668348008716	0.766864780487778	0.615279892610519	0.875170819232201	0.368854010501218	0.456387504182378	0.654164197181269	0.438871978644593	0.530063876713
ENSMUSG00000032402	531.795049986648	515.735163232289	583.376729313236	542.437968851374	524.227175335311	578.829309640363	452.52056466057	502.753269466781	424.732453729044	486.935943685366	521.745367804328	490.298709044605	546.066899393203	479.831051398449	0.18544978425336	0.00586398775712019	0.123530333720963	Smad3	9	63554049	63665276	-	5542	protein_coding	SMAD family member 3 [Source:MGI Symbol;Acc:MGI:1201674]	MH1	487	652	550	453	520	669	447	517	382	489	486	555	6.00992039793564	5.8627803185374	6.62208638418331	6.13812211780122	5.65320319951779	6.56034935858724	5.04966597977911	5.705090854339	4.78333469852175	5.47729440014281	5.91733776826138
ENSMUSG00000020916	6.55188973289504	11.0740679221657	7.42479473671391	10.7769132884379	15.121937750057	25.9564712843212	2.02470051302268	2.91733038375308	3.33559518635375	1.99155805188289	5.36775069757539	10.601053168532	12.8176791190985	4.37299800018663	1.54338746501429	0.00587787111982328	0.123530333720963	Krt36	11	99992833	99996452	-	1671	protein_coding	keratin 36 [Source:MGI Symbol;Acc:MGI:109364]	-	6	14	7	9	15	30	2	3	3	2	5	12	0.2455732627884	0.417516970619958	0.279524747497968	0.40445471574131	0.540844706044186	0.975690723722549	0.074933358127756	0.109795198492708	0.124588722772555	0.074298028966629	0.201906437778471
ENSMUSG00000028687	163.797243322376	158.200970316653	109.250551125933	155.666525277436	204.650224217439	132.378003550038	95.1609241120661	97.2443461251027	86.7254748451975	117.50192506109	156.738320369201	74.207372179724	153.990586301646	104.596393782064	0.559809135567562	0.00590757756777232	0.123878126150383	Mutyh	4	116664920	116676637	+	2612	protein_coding	mutY DNA glycosylase [Source:MGI Symbol;Acc:MGI:1917853]	-	150	200	103	130	203	153	94	100	78	118	146	84	3.92757391002504	3.8157452302885	2.63125371177629	3.7374382295595	4.68253076241364	3.18335907987593	2.25307854030612	2.34134477643333	2.07231303582558	2.80435236515734	3.77169264923908
ENSMUSG00000005763	197.648673609	249.166528248729	219.561787214254	195.181874001708	153.235635867245	199.864828889273	135.65493437252	126.417649962633	101.17972065273	146.379516813392	205.04807664738	63.606319011192	202.443221305035	129.714369576641	0.644813021042138	0.00591701328752185	0.123890673505894	Cd247	1	165616250	165704846	+	5329	protein_coding	CD247 antigen [Source:MGI Symbol;Acc:MGI:88334]	-	181	315	207	163	152	231	134	130	91	147	191	72	2.32294610945188	2.94569230678999	2.5919301821651	2.29691925294735	1.71852415809814	2.35577403545148	1.57427546930178	1.49188784440927	1.1850306982872	1.71236113166409	2.41848979500148
ENSMUSG00000032423	1600.84505807069	1555.1155382127	1507.23333155292	1559.06012239401	1413.39711503866	1494.22753026743	1392.99395295961	1335.16487229766	1386.49573246104	1396.0821943699	1367.70287774221	1493.86507566563	1521.64644925607	1395.38411758268	0.124102625045721	0.00595005271380607	0.124055503952335	Syncrip	9	88329062	88364627	-	12297	protein_coding	synaptotagmin binding, cytoplasmic RNA interacting protein [Source:MGI Symbol;Acc:MGI:1891690]	-	1466	1966	1421	1302	1402	1727	1376	1373	1247	1402	1274	1691	8.15344371021475	7.96722142824091	7.71069595617046	7.95088835275862	6.86920716883451	7.6323896811169	7.00552860899882	6.82825776973914	7.03722131207923	7.07738118961284	6.99079983232412
ENSMUSG00000021716	321.042596911857	355.952183212469	289.566994731843	389.16631319359	269.170491951015	357.334088014156	233.85290925412	306.319690294073	283.525590840069	254.91943064101	258.725583623134	271.210276894943	330.372111335822	268.092246924558	0.301453372800693	0.00595425304523545	0.124055503952335	Srek1ip1	13	104928992	104975782	+	3254	protein_coding	splicing regulatory glutamine/lysine-rich protein 1interacting protein 1 [Source:MGI Symbol;Acc:MGI:1914538]	-	294	450	273	325	267	413	231	315	255	256	241	307	6.17925420524014	6.89155953239261	5.59814021809929	7.50014494131025	4.94369292183069	6.89762967965147	4.44443011227289	5.92013415843213	5.43821734449902	4.88366835267804	4.99753801255106
ENSMUSG00000019813	100.462309237724	94.1295773384086	117.736030825035	119.743480982643	107.869822617074	96.9041594614659	84.0250712904413	80.7128072838352	87.8373399073154	82.6496591531399	76.2220599055705	91.8757941272773	106.140896743725	83.8871219445966	0.330464411875936	0.00597013923128357	0.124082997500653	Cep57l1	10	41594836	41685867	-	5851	protein_coding	centrosomal protein 57-like 1 [Source:MGI Symbol;Acc:MGI:1915511]	-	92	119	111	100	107	112	83	83	79	83	71	104	1.07538508616722	1.01353653942926	1.26587713188638	1.28343460757654	1.10182203505478	1.0402920886807	0.888115898035623	0.867534066230799	0.936981296899799	0.880585928171994	0.818813251904821
ENSMUSG00000062170	40.4033200195194	21.3571309927482	38.1846586459573	26.3435658161815	25.2032295834284	32.8781969601402	4.04940102604536	5.83466076750616	6.6711903727075	16.9282434410045	32.2065041854523	12.3678953632873	30.7283503363292	13.0096491926672	1.2417883391494	0.00597896684004862	0.124082997500653	Fmr1nb	X	67805445	67848173	+	937	protein_coding	Fmr1 neighbor [Source:MGI Symbol;Acc:MGI:2672032]	-	37	27	36	22	25	38	4	6	6	17	30	14	2.70065067919218	1.4359744750313	2.56366682581	1.7631405502291	1.60752668765534	2.20399891764263	0.267264976374558	0.391606780536427	0.444370876740531	1.12624552233459	2.1604204324087
ENSMUSG00000040852	197.648673609	249.166528248729	281.081515032741	294.568963217302	163.316927700616	198.134397470319	145.778436937633	154.618510338913	194.576385870635	139.409063631802	212.562927623985	143.99763887256	230.652834213118	165.157160545921	0.482427502874776	0.00601571969706118	0.124082997500653	Plekhh2	17	84819323	84929566	+	8013	protein_coding	pleckstrin homology domain containing, family H (with MyTH4 domain) member 2 [Source:MGI Symbol;Acc:MGI:2146813]	-	181	315	265	246	162	229	144	159	175	140	198	163	1.54486207628467	1.95901588704404	2.20673104532479	2.30538683224368	1.21808514177439	1.55312965035545	1.12509449433004	1.21350207963431	1.51557291304814	1.08456763362369	1.66734956172493
ENSMUSG00000105419	97.1863643712765	105.203645260574	74.2479473671391	119.743480982643	62.5040093669024	100.365022299375	42.5187107734763	64.1812684425677	57.8169832301316	58.7509625305452	89.1046615797514	63.606319011192	93.2084116079851	62.663150927944	0.573573413722623	0.00605708737014428	0.124660907787245	Gm43205	3	36151326	36153293	+	1968	TEC	predicted gene 43205 [Source:MGI Symbol;Acc:MGI:5663342]	-	89	133	70	100	62	116	42	66	52	59	83	72	3.09293784456539	3.3678217226151	2.37340372494464	3.81573978096053	1.89812307708637	3.20331956509966	1.33612117381153	2.05096091818544	1.83363199511396	1.86101838866641	2.84583430638307
ENSMUSG00000027398	5.45990811074587	9.49205821899918	14.8495894734278	9.57947847861145	6.04877510002282	21.6303927369344	2.02470051302268	4.86221730625513	1.11186506211792	5.97467415564866	6.44130083709046	3.53368438951066	11.1767003531236	3.99140704394092	1.49111987879177	0.00609118153412023	0.124941979566508	Il1b	2	129206490	129213059	-	1907	protein_coding	interleukin 1 beta [Source:MGI Symbol;Acc:MGI:96543]	-	5	12	14	8	6	25	2	5	1	6	6	4	0.179318703950103	0.313583425532677	0.489864554870587	0.31502363456446	0.189565076832687	0.712453766535737	0.0656600112383221	0.160345898165807	0.0363900988905679	0.195309920928008	0.212303507621075
ENSMUSG00000110652	26.2075589315802	26.1031601022478	27.5778090220803	34.7256094849665	18.1463253000684	22.4956084464117	14.1729035911588	18.4764257637695	7.78305543482541	14.9366853891217	18.2503523717563	17.6684219475533	25.8760118812258	15.2146407496975	0.749755166823315	0.00615872216560681	0.12501629844943	Gm33023	8	105357464	105363124	+	1681	lncRNA	predicted gene, 33023 [Source:MGI Symbol;Acc:MGI:5592182]	-	24	33	26	29	18	26	14	19	7	15	17	20	0.97644954698255	0.97829261115392	1.03205848387836	1.29549018904806	0.645152768923142	0.840568296308742	0.52141314099962	0.691232948035892	0.288977650261863	0.553920314113193	0.682398117545868
ENSMUSG00000061482	18.563687576536	19.7751212895816	26.5171240596926	22.7512613867022	16.1300669333942	11.2478042232059	5.06175128255671	6.80710422875719	5.55932531058958	8.962011233473	17.1768022322412	12.3678953632873	19.1641775781854	9.32248160848417	1.02976639890355	0.00617827498034767	0.125034690673765	H4c4	13	23765581	23766718	+	1138	protein_coding	H4 clustered histone 4 [Source:MGI Symbol;Acc:MGI:2448423]	-	17	25	25	19	16	13	5	7	5	9	16	14	1.02167540656562	1.09476346018383	1.46587325216264	1.25376223101649	0.84710158528397	0.620823948196395	0.275073904726451	0.376178803974578	0.304902981477649	0.490934998958319	0.948711866510579
ENSMUSG00000038515	182.360930898912	204.870256560066	236.532746612458	257.448484112683	168.357573617302	188.617024666068	191.334198480643	132.25231073014	145.654323137447	158.32886512469	181.429973578048	134.280006801405	206.364502744581	157.213279642062	0.39153395951993	0.00617884634625044	0.125034690673765	Grtp1	8	13222022	13250620	-	4093	protein_coding	GH regulated TBC protein 1 [Source:MGI Symbol;Acc:MGI:1914040]	-	167	259	223	215	167	218	189	136	131	159	169	152	2.79049344384488	3.15341091406305	3.6354802706506	3.94457809948697	2.45828652389563	2.89455709305483	2.89095751655873	2.03205616325914	2.22107630944173	2.41145480309244	2.78613125444429
ENSMUSG00000029673	466.276152657697	367.026251134635	424.273984955081	443.05087963578	540.357242268705	397.999226359592	390.767199013378	351.052089511621	314.65781257937	413.248295765699	338.168293947249	333.933174808758	439.830622835248	356.971144271012	0.299041425746049	0.00626629106609668	0.126350262701475	Auts2	5	131466171	132572183	-	22884	protein_coding	autism susceptibility candidate 2 [Source:MGI Symbol;Acc:MGI:1919847]	-	427	464	400	370	536	460	386	361	283	415	315	378	1.27615144311157	1.01043548227196	1.1663441782633	1.21415359155052	1.41120668308778	1.09242910868813	1.05603184741635	0.964747820630936	0.858199832169226	1.12574468312671	0.928827845842202
ENSMUSG00000020793	18.563687576536	17.4021067348318	7.42479473671391	22.7512613867022	30.2438755001141	14.7086670611154	8.09880205209073	6.80710422875719	3.33559518635375	4.97889512970722	17.1768022322412	7.06736877902133	18.5157321660022	7.91076126802857	1.22786143959539	0.00635697096977525	0.127873498186062	Galr2	11	116171765	116174764	+	2456	protein_coding	galanin receptor 2 [Source:MGI Symbol;Acc:MGI:1337018]	-	17	22	7	19	30	17	8	7	3	5	16	8	0.473398457928209	0.446392475393523	0.190181536265922	0.580937059811385	0.735953993322341	0.376173268034561	0.203931012103388	0.174304348095713	0.0847670015280696	0.126376228016324	0.439590433261009
ENSMUSG00000085282	18.563687576536	25.3121552506645	10.606849623877	19.1589569572229	23.1869712167541	17.3043141895475	11.1358528216248	5.83466076750616	8.89492049694333	8.962011233473	17.1768022322412	7.950789876399	19.0221558024337	9.99250623803125	0.945747912663494	0.0063725632577354	0.127941065399376	Gm15663	10	105409814	105466166	+	4104	lncRNA	predicted gene 15663 [Source:MGI Symbol;Acc:MGI:3783105]	-	17	32	10	16	23	20	11	6	8	9	16	9	0.28330083154768	0.388566336901114	0.162589060522523	0.29276319255089	0.337658943914818	0.26484392451923	0.167805806011974	0.0894092478953781	0.135274695096127	0.136131585968462	0.263068738813119
ENSMUSG00000112160	25.115577309431	38.75923772758	25.4564390973048	38.3179139144458	29.2357463167769	35.4738440885723	25.3087564127835	19.4488692250205	24.4610313665942	20.9113595447703	19.3239025112714	11.4844742659097	32.0597930756852	20.1563988877249	0.684213221656703	0.00638121114177621	0.127941065399376	BC024063	10	81919187	81947050	+	2726	protein_coding	cDNA sequence BC024063 [Source:MGI Symbol;Acc:MGI:2670978]	zf-C2H2	23	49	24	32	29	41	25	20	22	21	18	13	0.577043116210967	0.895762290047992	0.587467795496201	0.881511476323442	0.640958513333216	0.817382577316649	0.574163799667463	0.448686174324568	0.560055102294529	0.478208388567127	0.445556994534178
ENSMUSG00000074093	501.219564566471	442.171712035045	449.730424052386	472.986749881441	412.324835984889	524.320719943289	355.334940035481	325.768559519094	390.264636803388	419.222969921348	427.272955527001	429.342653325546	467.12566774392	391.201119188643	0.255783337731578	0.00638553090285545	0.127941065399376	Svip	7	51646919	51655766	-	3561	protein_coding	small VCP/p97-interacting protein [Source:MGI Symbol;Acc:MGI:1922994]	-	459	559	424	395	409	606	351	335	351	421	398	486	8.81550085429244	7.82280277549296	7.94497539620894	8.32969243506733	6.92004802123247	9.24843016755846	6.17101771166099	5.75322523525609	6.84020427494913	7.33894898845307	7.54167322078485
ENSMUSG00000078622	1534.23417911959	1519.52031989145	1635.57621200184	1662.03951603909	1562.60023417256	1505.47533449063	1360.59874475124	1305.01912499888	1359.81097097021	1344.30168502095	1428.89523569457	1609.59323942211	1569.90763261919	1401.36983347633	0.162525323673573	0.00649443099216041	0.129101647617099	Ccdc47	11	106088234	106107170	-	6414	protein_coding	coiled-coil domain containing 47 [Source:MGI Symbol;Acc:MGI:1914413]	-	1405	1921	1542	1388	1550	1740	1344	1342	1223	1350	1331	1822	14.9814430822623	14.9252273824817	16.0418367284191	16.2504111846512	14.559971218062	14.7430610479797	13.1187351172365	12.7956426726081	13.2321809212059	13.0655759778898	14.002504214828
ENSMUSG00000027661	141.957610879393	159.78298001982	204.712197740826	214.340830958931	388.129735584797	111.612826522581	175.136594376462	103.079006892609	105.627180901202	119.493483112973	121.311165765204	75.0907932771016	203.422696951058	116.623037387592	0.802406478023968	0.00650358669489345	0.129131732530687	Slc2a10	2	165345707	165361837	+	3570	protein_coding	solute carrier family 2 (facilitated glucose transporter), member 10 [Source:MGI Symbol;Acc:MGI:2156687]	-	130	202	193	179	385	129	173	106	95	120	113	85	2.4904705824241	2.81971815320132	3.60734572398308	3.76520527764293	6.49755983124065	1.96376206083015	3.03388795065071	1.81583420431554	1.84667010238368	2.08658834291155	2.13583077314533
ENSMUSG00000026029	964.21977235772	838.465142678261	1079.77729171068	1074.09902441431	788.35702136964	943.085123330338	676.249971349576	837.273820137134	788.312329041602	702.024213288718	856.693011333032	841.900305800916	948.000562643492	783.742275158496	0.273367532346618	0.00656302532467156	0.129385093871094	Casp8	1	58834533	58886662	+	2893	protein_coding	caspase 8 [Source:MGI Symbol;Acc:MGI:1261423]	-	883	1060	1018	897	782	1090	668	861	709	705	798	953	20.8746186329903	18.2591257068863	23.4799959717717	23.283477954962	16.286062356757	20.4760148321352	14.4560512402746	18.2009166635111	17.0071573716826	15.1274048590187	18.6127725342001
ENSMUSG00000031749	1296.18218549107	1134.3009571704	1234.63729621929	1458.47559836859	1107.93397248751	1046.04579275815	1024.49845958948	1040.5145035386	885.044589445861	1116.26828808036	1064.96173839896	769.459775815947	1212.92930041583	983.4578924782	0.301936066380239	0.00657746986064038	0.129385093871094	St3gal2	8	111646554	111699112	+	5041	protein_coding	ST3 beta-galactoside alpha-2,3-sialyltransferase 2 [Source:MGI Symbol;Acc:MGI:99427]	-	1187	1434	1164	1218	1099	1209	1012	1070	796	1121	992	871	16.1042424967185	14.1760423135593	15.4075986332768	18.1440583866636	13.1352628800637	13.0339777293032	12.5685583345227	12.9809244891231	10.9579748448945	13.8042451079179	13.2785785466218
ENSMUSG00000028836	61.1509708403537	18.1931115864151	22.2743842101417	100.58452402542	585.723055518876	65.7563939202804	104.272076420668	27.2284169150287	18.9017060560046	18.9198014928874	8.58840111612062	11.4844742659097	142.280406683581	31.5658127111032	2.17216068255515	0.00657760523378526	0.129385093871094	Slc30a2	4	134070492	134081795	+	3564	protein_coding	solute carrier family 30 (zinc transporter), member 2 [Source:MGI Symbol;Acc:MGI:106637]	-	56	23	21	84	581	76	103	28	17	19	8	13	1.07462418811669	0.321597517473081	0.393169909990829	1.76988657314856	9.82191589427056	1.15889280910839	1.8093441452641	0.480461816973143	0.331013079667037	0.330932677000772	0.151463819316644
ENSMUSG00000026037	423.688869393879	481.721954614209	412.606450368816	457.420097353697	365.95089355138	373.773186494226	292.569224131778	282.008603762798	368.02733556103	370.429797650217	390.772250783488	344.53422797729	419.193575296035	341.390239977767	0.297051283483447	0.006651964406097	0.129989881942229	Orc2	1	58501930	58544268	-	3857	protein_coding	origin recognition complex, subunit 2 [Source:MGI Symbol;Acc:MGI:1328306]	-	388	609	389	382	363	432	289	290	331	372	364	390	6.87999886709591	7.86846832224756	6.72974542923374	7.43733883736423	5.67041389472544	6.08697445436906	4.69104775391467	4.5981898917623	5.95541847327135	5.98710738682968	6.3680777464417
ENSMUSG00000001119	9394.31789534934	10280.6900560277	13289.3218937555	11762.402136925	6471.18122784108	11752.2249818312	6265.43573754869	6281.98475968163	9393.03604477215	8046.89030863281	9162.75044076119	5759.90555490238	10491.6896986216	7485.00047438314	0.487216047273885	0.00665450955080949	0.129989881942229	Col6a1	10	76544626	76562002	-	4380	protein_coding	collagen, type VI, alpha 1 [Source:MGI Symbol;Acc:MGI:88459]	-	8603	12997	12529	9823	6419	13583	6189	6460	8448	8081	8535	6520	134.332807800355	147.873909657594	190.87144987289	168.412327299001	88.2980350516155	168.534556047491	88.4642952990219	90.1980089316058	133.848566255771	114.528808646639	131.487972009132
ENSMUSG00000022639	198.74065523115	219.899348740148	215.319047364704	173.628047424833	224.812807884181	211.112633112479	160.963690785303	180.874483792691	192.352655746399	162.311981228455	186.797724275623	139.580533385671	207.252089959582	170.480178202357	0.288638506017333	0.00670154526773536	0.130456233166964	Dubr	16	50530732	50553159	-	7026	lncRNA	Dppa2 upstream binding RNA [Source:MGI Symbol;Acc:MGI:1915440]	-	182	278	203	145	223	244	159	186	173	163	174	158	1.77161570893192	1.97178336076058	1.92790915727356	1.549757335461	1.91229324743679	1.88733525305557	1.41680678818712	1.61898692773151	1.70872387063566	1.44013500168856	1.67108182208487
ENSMUSG00000028664	294.835037980277	291.089785382642	348.965352625554	397.548356862375	197.593319934079	406.651383454366	191.334198480643	174.067379563934	227.932337734173	294.750591678667	263.019784181194	204.070273494241	322.780539373215	225.862427522142	0.515310701136092	0.00675253520455464	0.130943215948962	Ephb2	4	136374850	136563299	-	12608	protein_coding	Eph receptor B2 [Source:MGI Symbol;Acc:MGI:99611]	-	270	368	329	332	196	470	189	179	205	296	245	231	1.46461623535642	1.4545349648148	1.74119884948032	1.97740545298609	0.936629096577663	2.0259047792142	0.938506433635381	0.868251163968791	1.12834417114405	1.45736809546947	1.31122281240985
ENSMUSG00000022186	6700.39923350733	7293.85573644929	6651.55539913328	7511.50856204121	4724.09335311782	6290.98342360999	3858.06682756472	4317.64896795456	5282.47091012222	4721.98414101433	6588.37720620403	5274.02395134467	6528.73261797649	5007.09533403409	0.382854890282065	0.00675294300653301	0.130943215948962	Oxct1	15	4055865	4184826	+	3701	protein_coding	3-oxoacid CoA transferase 1 [Source:MGI Symbol;Acc:MGI:1914291]	-	6136	9221	6271	6273	4686	7271	3811	4440	4751	4742	6137	5970	113.389423134502	124.159937097131	113.061928613747	127.279964742664	76.2853201262006	106.768325303106	64.4676016610877	73.3672816774784	89.0840338270929	79.5364515487909	111.890612280371
ENSMUSG00000041479	144.141574123691	120.232737440656	150.617264659054	126.928089841602	108.877951800411	109.017179394149	94.1485738555547	102.106563431358	54.4813880437779	65.7214157121353	121.311165765204	40.6373704793726	126.63579954326	79.7344128812337	0.668123037056961	0.00675755958498521	0.130943215948962	Syt15	14	33941552	33952377	+	5164	protein_coding	synaptotagmin XV [Source:MGI Symbol;Acc:MGI:2442166]	-	132	152	142	106	108	126	93	105	49	66	113	46	1.74821151948628	1.4668303972793	1.83485092220352	1.54142882305696	1.26007181010047	1.32602491038528	1.12750471079857	1.24348802940474	0.658481799115286	0.793380366248416	1.47655225796453
ENSMUSG00000025584	538.346939719543	560.822439772535	684.141800740068	693.314754889504	791.381408919652	643.720487851166	476.816970816842	518.312364846797	565.939316618019	569.585602838506	519.598267525298	576.873976587616	651.954638648745	537.854416538846	0.276570172737535	0.00679981695129681	0.13136782469561	Pde8a	7	80863344	80984281	+	4045	protein_coding	phosphodiesterase 8A [Source:MGI Symbol;Acc:MGI:1277116]	-	493	709	645	579	785	744	471	533	509	572	484	653	8.33555791532231	8.73474551042413	10.6399567448198	10.7488965134503	11.6925410874804	9.99589719249479	7.28994129965726	8.0583704137735	8.73239123842158	8.77811466781849	8.07390152007254
ENSMUSG00000059201	30972.9667306392	27762.6882808694	28778.5043995031	37551.5556361569	17154.3261836647	26338.8966279102	13458.1843100618	13419.7197652642	16153.1756224491	27718.504966106	25494.6687132041	14120.6028204846	28093.1563097906	18394.142699595	0.610969765001803	0.00681745272496056	0.131500569284998	Lep	6	29060219	29073876	+	3354	protein_coding	leptin [Source:MGI Symbol;Acc:MGI:104663]	-	28364	35098	27132	31360	17016	30442	13294	13800	14528	27836	23748	15984	578.376579357739	521.48504495236	539.780789056604	702.128884546377	305.669560498072	493.261812624924	248.149992425477	251.625454005382	300.591504231634	515.190108861137	477.771889980368
ENSMUSG00000053062	2126.08821832444	2152.32420115806	2171.22211800763	2036.83661151476	1367.02317260516	2026.33519159601	1036.64666266761	1335.16487229766	1333.12620947938	1480.72341157493	2148.17382916967	1345.45033130619	1979.97158553434	1446.54755274924	0.453020502218663	0.00682639221450422	0.131517601574465	Jam2	16	84571011	84622816	+	6045	protein_coding	junction adhesion molecule 2 [Source:MGI Symbol;Acc:MGI:1933820]	-	1947	2721	2047	1701	1356	2342	1024	1373	1199	1487	2001	1523	22.0280435447065	22.4313175512477	22.5954092220833	21.130601136593	13.5151589650132	21.055131430136	10.6053572229806	13.8903367732808	13.7643848441011	15.269977958777	22.3361025876982
ENSMUSG00000031072	378.917622885763	356.743188064053	369.11836691092	399.943226482028	370.991539468066	368.581892237361	335.087934905254	326.741002980345	317.993407765724	358.48044933892	327.432792552099	324.215542737603	374.049306008032	331.658521713324	0.170280746913602	0.00687241998080835	0.13195648938084	LTO1	7	144468837	144485438	+	7061	protein_coding	ABCE maturation factor [Source:MGI Symbol;Acc:MGI:1919534]	-	347	451	348	334	368	426	331	336	286	360	305	367	3.36100797751588	3.18297243324077	3.28860495008899	3.55209113001378	3.14007037150866	3.27876853570789	2.93483326114006	2.91012476820668	2.81082463038005	3.16490031901751	2.91467569879582
ENSMUSG00000045362	34.9434119087736	25.3121552506645	28.638493984468	35.923044294793	21.1707128500799	32.0129812506628	11.1358528216248	18.4764257637695	14.4542458075329	27.8818127263604	15.0297019532111	19.4352641423087	29.6667999232403	17.7355505358012	0.730072912889168	0.00688328290879636	0.13195648938084	Tnfrsf26	7	143161396	143182459	-	3218	protein_coding	tumor necrosis factor receptor superfamily, member 26 [Source:MGI Symbol;Acc:MGI:2651928]	-	32	32	27	30	21	37	11	19	13	28	14	22	0.680095996883226	0.495548864711675	0.559856078880663	0.700066117675294	0.393179647395826	0.624860476233624	0.214007155958092	0.361082220524653	0.280343984336877	0.540126814681578	0.293561168762557
ENSMUSG00000027099	666.108789510996	665.235080181526	671.413581191415	664.57631945367	573.62550531883	680.924763358693	498.07632620358	395.784488729168	549.26134068625	489.92328076319	646.277183988077	601.609767314191	653.647339835855	530.155397947409	0.302441248979995	0.00688381197993536	0.13195648938084	Mtx2	2	74656147	74708775	+	3675	protein_coding	metaxin 2 [Source:MGI Symbol;Acc:MGI:1859652]	-	610	841	633	555	569	787	492	407	494	492	602	681	11.3521670064782	11.404104791038	11.493307871438	11.3406901179764	9.32851892357562	11.6381716995998	8.38164783459705	6.77291474914245	9.32832211718384	8.3105832857677	11.0533967799592
ENSMUSG00000025016	3863.43097916378	4366.34678073962	4086.81916007982	4003.02456924976	3939.76884848153	3908.1793597093	3447.05262342112	3505.65867780995	3770.33442564185	3572.8551450779	3704.82153146653	4013.38204538674	4027.92828290397	3669.01740813402	0.134823329579259	0.00688794600425526	0.13195648938084	Tm9sf3	19	41199283	41252436	-	8096	protein_coding	transmembrane 9 superfamily member 3 [Source:MGI Symbol;Acc:MGI:1914262]	-	3538	5520	3853	3343	3908	4517	3405	3605	3391	3588	3451	4543	29.887776648108	33.977476846069	31.7561016352918	31.0077119524383	29.0831758633873	30.3212402973505	26.3310554023092	27.2316096399927	29.066398211389	27.5109559643537	28.7627940743212
ENSMUSG00000003131	1418.48412717178	1563.02558672853	1484.95894734278	1514.75503443044	1416.42150258868	1408.57117502917	1248.22786627848	1252.50717809132	1384.27200233681	1282.56338541258	1376.29127885833	1432.90901994657	1467.70272888189	1329.46178848735	0.142869381153351	0.00692473932855782	0.132511121670036	Pafah1b2	9	45874157	45923988	-	8266	protein_coding	platelet-activating factor acetylhydrolase, isoform 1b, subunit 2 [Source:MGI Symbol;Acc:MGI:108415]	-	1299	1976	1400	1265	1405	1628	1233	1288	1245	1288	1282	1622	10.7478112314123	11.9128064638464	11.3013755884129	11.4920886758975	10.2409134836581	10.7035137371003	9.33876239323828	9.52925624508165	10.4522040451814	9.67262183930373	10.4652410585693
ENSMUSG00000006273	2047.4655415297	2328.71828306113	2753.53816235847	2501.44131772742	2107.99812235795	2428.66049650299	1863.73682223738	1991.5642086421	2201.49282299347	1950.73111181929	2154.61513000676	2035.40220835814	2361.30365392294	2032.92371734286	0.216110695840987	0.006973731917345	0.133091717829413	Atp6v1b2	8	69541298	69566363	+	5305	protein_coding	ATPase, H+ transporting, lysosomal V1 subunit B2 [Source:MGI Symbol;Acc:MGI:109618]	-	1875	2944	2596	2089	2091	2807	1841	2048	1980	1959	2007	2304	24.1725331125952	27.6550828823902	32.6526154454664	29.5703793251186	23.7479659999429	28.7557298934869	21.7265140316075	23.6092998205049	25.9008329494703	22.923070739297	25.5281061134154
ENSMUSG00000032507	29.4835037980277	26.1031601022478	23.3350691725294	33.5281746751401	48.3902008001825	32.0129812506628	21.2593553867382	20.4213126862716	14.4542458075329	13.9409063631802	27.912303627392	18.551843044931	32.1421816331317	19.423327819341	0.725312669606232	0.00697870994832576	0.133091717829413	Fbxl2	9	113792705	113875259	-	4444	protein_coding	F-box and leucine-rich repeat protein 2 [Source:MGI Symbol;Acc:MGI:1919429]	-	27	33	22	28	48	37	21	21	13	14	26	21	0.415523886034513	0.370051728026494	0.330329457616057	0.47313799480209	0.650766159351816	0.452475475364492	0.295846812563129	0.288990647337806	0.203003362195335	0.195558965981696	0.394780697377292
ENSMUSG00000064357	5172.71694412064	7584.94552183193	9048.70341412949	4019.78865658733	5353.16596352019	5927.59282562949	3807.44931473915	2519.60100810141	3984.92438263061	2749.34589062433	4119.21188531935	6502.862697797	6184.48555430318	3947.23252986864	0.64781368817495	0.0070156029578572	0.133644468070928	mt-Atp6	MT	7927	8607	+	681	protein_coding	mitochondrially encoded ATP synthase 6 [Source:MGI Symbol;Acc:MGI:99927]	-	4737	9589	8531	3357	5310	6851	3761	2591	3584	2761	3837	7361	475.732205599529	701.695600635636	835.894569442528	370.175842278107	469.791530609606	546.73166395893	345.76248562687	232.679887117616	365.220223503932	251.676717826239	380.190533901399
ENSMUSG00000041815	1001.34714751079	1012.48621002658	1012.95413908026	1025.00419721143	1144.22662308765	921.454730593403	1011.33790625483	863.529793590911	930.631056992696	879.272879906295	864.207862309637	856.035043358959	1019.57884125168	900.835757068888	0.178472470015089	0.00704637818640656	0.133928742649844	Poldip3	15	83010177	83033585	-	5681	protein_coding	polymerase (DNA-directed), delta interacting protein 3 [Source:MGI Symbol;Acc:MGI:1921076]	-	917	1280	955	856	1135	1065	999	888	837	883	805	969	11.03953616099	11.2281376281793	11.2170138476876	11.3149546927026	12.0372933968528	10.1880763204688	11.0093669943715	9.5593138351821	10.2243238611283	9.64849688910916	9.56153685301527
ENSMUSG00000045064	61.1509708403537	47.4602910949959	26.5171240596926	80.2281322583709	261.105458484318	68.3520410487126	43.5310610299877	36.952851527539	30.0203566771837	23.8986966225947	36.5007047435126	54.7721080374153	90.8023362977407	37.6126297730388	1.26960949023309	0.00706087735898225	0.134053533409801	Zc2hc1c	12	85321060	85346132	+	4632	protein_coding	zinc finger, C2HC-type containing 1C [Source:MGI Symbol;Acc:MGI:1919600]	-	56	60	25	67	259	79	43	38	27	24	34	62	0.826848144742636	0.645513377041035	0.360138981209216	1.08620074386514	3.36890672832696	0.926885123401626	0.581194579183253	0.501710960988054	0.404509888120995	0.321637322288179	0.495298460964855
ENSMUSG00000020311	761.111190637974	714.277380979688	809.302626301817	791.504409295271	1177.49488613777	761.389824340089	633.7312605761	569.851868293101	650.441061338981	655.22259906947	714.984392917042	737.656616310351	835.846719615436	660.314633084174	0.339665311424813	0.00711981816618918	0.135020839005722	Erlec1	11	30880774	30904335	-	3260	protein_coding	endoplasmic reticulum lectin 1 [Source:MGI Symbol;Acc:MGI:1914003]	-	697	903	763	661	1168	880	626	586	585	658	666	835	14.6224942084475	13.8036105321883	15.6172877253167	15.226065836144	21.5865389864664	14.6700786852713	12.0220459411207	10.9930590117844	12.4529485803138	12.5294509529647	13.7852053934682
ENSMUSG00000044864	594.038002449151	484.885974020542	565.345084952645	586.743056814952	484.910137185162	563.255426869771	496.051625690557	489.139061009266	418.061263356336	488.927501737249	468.067860828574	473.513708194429	546.52961371537	472.293503469402	0.207536725654928	0.00719259550338642	0.13612781736977	Ankrd50	3	38503408	38538993	-	8490	protein_coding	ankyrin repeat domain 50 [Source:MGI Symbol;Acc:MGI:2139777]	-	544	613	533	490	481	651	490	503	376	491	436	536	4.38225342820892	3.59811741457469	4.18907554578214	4.33403319855813	3.41346268808575	4.1671647380078	3.6133500766446	3.62325448255602	3.07336459219101	3.5900256268545	3.46525669451429
ENSMUSG00000028618	2983.29379171154	3482.79436152112	3484.3501014436	3142.06894098456	3005.233095528	3248.88498908754	2591.61665666903	2631.43200614528	3079.86622206663	2946.51013776073	2975.88098673579	2935.60830658598	3224.43754671273	2860.15238599391	0.173402497274968	0.00726016112394086	0.13708100907688	Tmem59	4	107035596	107058193	+	2056	protein_coding	transmembrane protein 59 [Source:MGI Symbol;Acc:MGI:1929278]	-	2732	4403	3285	2624	2981	3755	2560	2706	2770	2959	2772	3323	90.8790680309862	106.72056654252	106.613189781268	95.839505508527	87.3567844626235	99.2554133191168	77.9540180118165	80.4902405479314	93.4954739681649	89.3399287322905	90.9759769131449
ENSMUSG00000028199	301.386927713172	374.145294798884	283.202884957516	367.612486616715	290.341204801095	322.725459635061	207.531802584825	205.185570323967	264.623884784064	200.15158421423	345.683144923855	248.241328363124	323.235709753741	245.236219199011	0.400141229510484	0.00726090448741242	0.13708100907688	Cryz	3	154302348	154328819	+	6195	protein_coding	crystallin, zeta [Source:MGI Symbol;Acc:MGI:88527]	-	276	473	267	307	288	373	205	211	238	201	322	281	3.04701120540648	3.80489237621947	2.87586585424769	3.72135334608815	2.80097318368956	3.27216271914964	2.07173498736509	2.08295404249436	2.66605788911485	2.0140882394714	3.5072859313627
ENSMUSG00000028551	4236.88869393879	4285.66428587813	3351.76448114514	4442.48314445606	2996.15993287797	3825.98386730895	2380.03545305816	2540.99476424893	2399.40480405046	2171.79405557829	4357.5400162917	2987.73015133127	3856.49073426751	2806.24987409314	0.458672252390695	0.00729794024375895	0.137473017055513	Cdkn2c	4	109518073	109524386	-	2686	protein_coding	cyclin dependent kinase inhibitor 2C [Source:MGI Symbol;Acc:MGI:105388]	-	3880	5418	3160	3710	2972	4422	2351	2613	2158	2181	4059	3382	98.7943247594525	100.520708119733	78.5018240452276	103.722206060802	66.6654124917625	89.4705487649933	54.7984495542461	59.4938322745443	55.7544275148725	50.4049750494155	101.969350998171
ENSMUSG00000025350	87.3585297719339	105.994650112158	89.097536840567	88.610175927156	86.6991097669937	89.9824337856469	67.8274671862599	71.960816132576	56.7051181680137	82.6496591531399	71.9278593475102	77.7410565692346	91.2904060340758	71.4686627594557	0.354003059794131	0.00733253713726673	0.137970913149661	Rdh5	10	128749462	128758757	-	2809	protein_coding	retinol dehydrogenase 5 [Source:MGI Symbol;Acc:MGI:1201412]	-	80	134	84	74	86	104	67	74	51	83	67	88	1.94780074579051	2.37725410566539	1.99538278278008	1.97826207113152	1.84460969091695	2.0120972674902	1.49329191454418	1.61108525862316	1.25994725802775	1.8342144057438	1.60945810283832
ENSMUSG00000016481	1166.23637245532	1340.75322343363	1271.76126990285	1304.00650790098	1219.83631183793	1254.56277874219	1054.86896728482	1092.0540069849	1082.95657050285	1173.02769255902	1219.55295848913	1195.26874475198	1259.52607737882	1136.28815676212	0.148838541902587	0.00740271923131806	0.138366976605731	Cr1l	1	194779690	194813894	-	10349	protein_coding	complement component (3b/4b) receptor 1-like [Source:MGI Symbol;Acc:MGI:88513]	-	1068	1695	1199	1089	1210	1450	1042	1123	974	1178	1136	1353	7.05795923637609	8.16194873314596	7.73071156398625	7.90193288534652	7.04441214673109	7.61442277528763	6.30363389562288	6.63620682233767	6.5312227945812	7.06595147081907	7.40690128421314
ENSMUSG00000023106	725.075797107051	718.232405237605	698.991390213496	671.760928312628	646.210806519104	745.815941569497	633.7312605761	537.761234071818	547.037610562015	552.657359397501	695.66049040577	656.381875351606	701.014544826563	603.871638394135	0.215699490217793	0.00742203435821654	0.138574712210812	Denr	5	124045238	124066898	+	6094	protein_coding	density-regulated protein [Source:MGI Symbol;Acc:MGI:1915434]	-	664	908	659	561	641	862	626	553	492	555	648	743	7.45198392646572	7.4251622084791	7.21575266474143	6.91296336345571	6.33743259966846	7.6872709212964	6.43122247588666	5.54959416391903	5.60268984960321	5.65345943171944	7.17511998943322
ENSMUSG00000066877	505.587491055067	383.637353017884	589.740839087562	502.922620127101	518.178400235288	462.890404570395	501.113376973114	394.812045267917	381.369716306445	344.53954297574	388.625150504458	308.313962984805	493.826184682216	386.462299168746	0.352869093125361	0.0074558961865085	0.138899975593643	Nck2	1	43483739	43609675	+	4455	protein_coding	non-catalytic region of tyrosine kinase adaptor protein 2 [Source:MGI Symbol;Acc:MGI:1306821]	-	463	485	556	420	514	535	495	406	343	346	362	349	7.10787141568612	5.42521029476328	8.32771314113907	7.07954629259424	6.9514144848951	6.52639634603145	6.95631341286002	5.57335707688846	5.34294053297853	4.82116657862177	5.48299025926251
ENSMUSG00000042962	56.783044351757	60.1163687203282	45.6094533826712	49.0948272028837	29.2357463167769	31.1477655411855	37.4569594909196	16.5315388412675	34.4678169256554	18.9198014928874	32.2065041854523	20.3186852396863	45.3312009192671	26.6502176959781	0.772518393198481	0.00751022426451584	0.139757994931194	Gm5436	12	84305105	84305747	-	643	processed_pseudogene	predicted pseudogene 5436 [Source:MGI Symbol;Acc:MGI:3643291]	-	52	76	43	41	29	36	37	17	31	19	30	23	5.53093622348618	5.89013388145437	4.46227320194879	4.78824901160409	2.71734511251376	3.04269835024643	3.60256977679998	1.61687517033819	3.34568192241633	1.8342831428161	3.14823319621609
ENSMUSG00000083563	82.9906032833372	135.261829620738	66.8231526304252	116.151176553164	110.894210167085	157.469259124882	50.6175128255671	52.5119469075554	54.4813880437779	73.6876479196669	82.663360742661	104.243689490565	111.598371896605	69.7009243216321	0.680039021050399	0.0075233460719194	0.139848161251069	Gm13340	2	22478115	22479659	-	1545	unprocessed_pseudogene	predicted gene 13340 [Source:MGI Symbol;Acc:MGI:3650227]	-	76	171	63	97	110	182	50	54	49	74	77	118	3.36427422665325	5.51556711520654	2.72088846448022	4.71462434450641	4.28965115072198	6.4019204806893	2.02611070277476	2.13748866036484	2.20090615574844	2.97321957082186	3.36293794558479
ENSMUSG00000027787	318.858633667559	311.655911523806	284.263569919904	336.479181561227	289.333075617758	328.781969601402	232.840558997608	235.331317622748	277.966265529479	257.906767718834	261.946234041679	310.964226276939	311.562056981943	262.825895031215	0.244101787269735	0.00758116374648947	0.140768048158717	Nmd3	3	69629318	69663706	+	10155	protein_coding	NMD3 ribosome export adaptor [Source:MGI Symbol;Acc:MGI:2140103]	-	292	394	268	281	287	380	230	242	250	259	244	352	1.96656906710766	1.93347624685197	1.76097641728241	2.07792676000928	1.70278471420025	2.03362578614589	1.41797821414281	1.45738394737825	1.70841749345921	1.58322844206984	1.62131167773095
ENSMUSG00000016194	2846.7960889429	1702.24244060719	1971.81334507874	2617.59249428058	2149.33141887477	3896.93155548609	1223.93146012221	1827.22126369068	1327.56688416879	2004.50317922013	1607.10455885407	2296.89485318193	2530.78455721171	1714.5370332063	0.561601000350416	0.00767018496190166	0.141797719147979	Hsd11b1	1	192903942	192946383	-	4251	protein_coding	hydroxysteroid 11-beta dehydrogenase 1 [Source:MGI Symbol;Acc:MGI:103562]	-	2607	2152	1859	2186	2132	4504	1209	1879	1194	2013	1497	2600	41.942682818369	25.227470615546	29.1801122712459	38.6156097228927	30.2171756622167	57.5803960936961	17.8056095613573	27.0317534998975	19.4915847540978	29.3951998223613	23.7622361476901
ENSMUSG00000031483	1312.56190982331	1360.52834472322	1244.18346088077	1465.66020722755	2209.819169875	1290.90183854024	1078.15302318458	964.663913561018	1190.80748152829	1196.92638918162	1266.78916462779	1137.84637342243	1480.60915517835	1139.19772425095	0.37820263111934	0.00770106150367822	0.141962444034994	Erlin2	8	27513289	27530356	+	5829	protein_coding	ER lipid raft associated 2 [Source:MGI Symbol;Acc:MGI:2387215]	-	1202	1720	1173	1224	2192	1492	1065	992	1071	1202	1180	1288	14.1031684219002	14.7047260691399	13.4277309425792	15.7685299160246	22.6570972302766	13.9104807309192	11.4387140268079	10.4077334287108	12.7505624985073	12.8007129607729	13.6598070297764
ENSMUSG00000050556	957.667882624825	749.872599300935	1178.42099321274	1016.62215354264	665.36526100251	818.494061165596	679.28702211911	639.867797503175	640.43427577992	710.986224522191	844.883959798366	639.59687450143	897.740491808207	692.509359037365	0.373781091985228	0.00771270187750041	0.141962444034994	Kcnb1	2	166937889	167032075	-	11488	protein_coding	potassium voltage gated channel, Shab-related subfamily, member 1 [Source:MGI Symbol;Acc:MGI:96666]	-	877	948	1111	849	660	946	671	658	576	714	787	724	5.22109320883717	4.11231579097966	6.45309867140588	5.54966933295773	3.46144378196316	4.4752168134169	3.65678766541275	3.50283765831899	3.47946109893491	3.85813599285825	4.62260641494425
ENSMUSG00000056260	312.306743934664	330.640027961805	345.783297738391	299.358702456608	404.259802518192	315.803733959242	255.112264640858	305.347246832822	274.630670343125	261.8898838226	309.182440180342	284.461593355608	334.69205142815	281.770683195893	0.248990320364431	0.00773867146987915	0.142006784713196	Lrif1	3	106592303	106643893	+	9192	protein_coding	ligand dependent nuclear receptor interacting factor 1 [Source:MGI Symbol;Acc:MGI:2445214]	-	286	418	326	250	401	365	252	314	247	263	288	322	2.12795430312868	2.26615083461307	2.36649863391347	2.04236724568383	2.62840406892757	2.15799393588352	1.71637498045763	2.08909493320036	1.86475107597099	1.77610844669557	2.11416600017436
ENSMUSG00000064289	863.757463119996	957.906875267334	1133.87222479245	1104.03489465997	679.47906956923	915.398220627062	617.533656471918	725.442822093266	676.013957767693	793.635883675331	839.516209100791	803.913198613676	942.408124672674	742.675954620446	0.343069597765733	0.00776263987547521	0.142006784713196	Tank	2	61408929	61484515	+	6096	protein_coding	TRAF family member-associated Nf-kappa B activator [Source:MGI Symbol;Acc:MGI:107676]	-	791	1211	1069	922	674	1058	610	746	608	797	782	910	8.87437558498629	9.8996931116904	11.7012274308885	11.3576846614071	6.66151042827088	9.43209313704135	6.2647901306761	7.48397645473872	6.9213777065719	8.11590789889927	8.65602310324012
ENSMUSG00000021497	935.828250181842	912.028593875505	1087.20208644739	1045.36058897847	791.381408919652	1008.84151725062	830.1272103393	788.651647074582	866.142883389857	830.479707635164	888.899515518484	758.858722647415	963.440407608914	827.1932811008	0.219965646786538	0.00776429841736284	0.142006784713196	Txndc15	13	55862463	55874040	+	4386	protein_coding	thioredoxin domain containing 15 [Source:MGI Symbol;Acc:MGI:1916922]	-	857	1153	1025	873	785	1166	820	811	779	834	828	859	13.3634463541701	13.1003598978171	15.5938700865036	14.9468425696219	10.7834766755262	14.4476527316529	11.7048775619943	11.3081294184942	12.3254492880027	11.8037817305403	12.7385008861395
ENSMUSG00000017421	2240.7462886501	2479.00920486195	2456.54637288992	2400.856793702	2272.3231792419	2417.41269227978	2146.18254380404	2180.2182401248	2202.60468805559	2187.72651999335	2134.21767735597	2355.20064560886	2377.81575527094	2201.02505249044	0.111544188714202	0.0077909070572487	0.142316709779818	Zfp207	11	80274105	80296559	+	6658	protein_coding	zinc finger protein 207 [Source:MGI Symbol;Acc:MGI:1340045]	-	2052	3134	2316	2005	2254	2794	2120	2242	1981	2197	1988	2666	21.078506963779	23.4572852065962	23.2109778935769	22.6138459857394	20.3970750932695	22.8060452736408	19.9348843372438	20.593509328102	20.6478393985467	20.483775763586	20.147872849664
ENSMUSG00000026675	205.292544964045	208.825280817982	166.527539094869	203.563917670493	317.560692751198	175.638789023907	181.21069591553	134.197197652642	160.10856894498	147.375295839334	181.429973578048	126.329216925006	212.901460720416	155.108491475923	0.458277426826173	0.00784368181198928	0.142704825171704	Hsd17b7	1	169777104	169796810	-	5104	protein_coding	hydroxysteroid (17-beta) dehydrogenase 7 [Source:MGI Symbol;Acc:MGI:1330808]	-	188	264	157	170	315	203	179	138	144	148	169	143	2.51914672669966	2.57760169177075	2.05252124193488	2.50116359936942	3.71841331892565	2.16148757488308	2.19565456663744	1.65351052651656	1.95787858074864	1.80000949722562	2.23425455024304
ENSMUSG00000000355	517.599288898708	520.481192341789	569.587824802196	540.043099231721	577.658022052179	506.151190044264	473.779920047308	420.095575260443	476.990111648586	482.9528275816	480.950462502755	519.451605258068	538.586769561809	475.703417049793	0.177377210280562	0.0078815245936211	0.142890687830918	Mcts1	X	37689455	37702303	+	1571	protein_coding	malignant T cell amplified sequence 1 [Source:MGI Symbol;Acc:MGI:1916245]	-	474	658	537	451	573	585	468	432	429	485	448	588	20.6351883179083	20.8723935847102	22.8085026005373	21.5577881980113	21.9753707480291	20.2370428944223	18.6505360248036	16.8169063285229	18.9502540246151	19.1641384804487	19.2423646814087
ENSMUSG00000030980	610.417726781388	537.88329907662	603.529743598602	634.640449208009	552.45479246875	538.164171294927	497.063975947069	522.202138691801	475.878246586468	465.028805114654	559.319622687355	523.868710744956	579.515030404716	507.226916628717	0.189028264120727	0.00790368619648084	0.143106250597474	Knop1	7	118441445	118455477	-	5880	protein_coding	lysine rich nucleolar protein 1 [Source:MGI Symbol;Acc:MGI:1913606]	-	559	680	569	530	548	622	491	537	428	467	521	593	6.50190712768577	5.76307317026295	6.45704204072693	6.76865513798141	5.61514539775861	5.74884275504374	5.22788247813408	5.58515850781557	5.0512675432119	4.93018596856392	5.97884107387744
ENSMUSG00000029502	808.066400390389	812.361982576013	843.244545098223	831.019758019544	878.080518686645	792.537589881275	692.447575453757	646.674901731933	779.417408544659	760.775175819263	736.455395707343	803.913198613676	827.551799108682	736.613942645105	0.167298277159056	0.00800707285831475	0.144701080306892	Golga3	5	110324567	110374336	+	12671	protein_coding	golgi autoantigen, golgin subfamily a, 3 [Source:MGI Symbol;Acc:MGI:96958]	-	740	1027	795	694	871	916	684	665	701	764	686	910	3.99417518175846	4.03907669407878	4.18653678467071	4.11294046793279	4.14157030389423	3.92872792622468	3.37961213555096	3.20958807495002	3.83920281963566	3.74288268061215	3.65316961666937
ENSMUSG00000038622	203.108581719746	228.600402107564	242.896856386784	197.576743621361	223.804678700844	227.551731592549	177.161294889485	171.150049180181	172.339084628277	201.147363240172	198.606775810289	202.303431299486	220.589832354808	187.117999841315	0.239215327289135	0.00812197243380146	0.146132880691522	Med30	15	52575804	52593960	+	1185	protein_coding	mediator complex subunit 30 [Source:MGI Symbol;Acc:MGI:1917040]	-	186	289	229	165	222	263	175	176	155	202	185	229	10.7349709583982	12.1535188628583	12.8948354855726	10.456093009903	11.287360553787	12.0615957644591	9.24573301709242	9.08307417606514	9.07710327474136	10.5817321913308	10.5344044966494
ENSMUSG00000004043	1099.62549350422	1104.24277281024	965.223315772809	1057.33493707674	1310.56793833828	1172.36728634184	936.423987272991	1030.79006892609	859.471693017149	892.218007243534	1067.10883867799	962.045575044279	1118.22695730735	958.009695030338	0.22344622634654	0.00813578823941917	0.146132880691522	Stat5a	11	100750177	100775995	+	7133	protein_coding	signal transducer and activator of transcription 5A [Source:MGI Symbol;Acc:MGI:103036]	STAT	1007	1396	910	883	1300	1355	925	1060	773	896	994	1089	9.65525007183169	9.75294423941746	8.51271006574843	9.29591884189748	10.9806715728752	10.3236778125436	8.11878720903682	9.08808090481774	7.52040446735931	7.79757449441332	9.40309388988245
ENSMUSG00000030105	1659.81206566674	1869.93546914284	1643.00100673855	1990.13665393153	1608.97417660607	1790.99651861816	1423.36446065495	1421.712340349	1542.15684115755	1541.46593215736	1630.7226619234	1697.93534915987	1760.47598178398	1542.89293090035	0.190194811000796	0.00817607662316027	0.14665728949208	Arl8b	6	108760060	108802239	+	4479	protein_coding	ADP-ribosylation factor-like 8B [Source:MGI Symbol;Acc:MGI:1914416]	-	1520	2364	1549	1662	1596	2070	1406	1462	1387	1548	1519	1922	23.2096614430868	26.3020111008463	23.07645158052	27.8646633788841	21.4688903782769	25.116357391044	19.6528666948718	19.9620368763923	21.489649269132	21.4542650047121	22.8840729531041
ENSMUSG00000079224	25.115577309431	30.0581843601641	39.245343608345	19.1589569572229	23.1869712167541	33.7434126696176	13.1605533346474	22.3661996087736	8.89492049694333	16.9282434410045	24.6916532088468	8.83421097377666	28.4180743535891	15.8126301773321	0.854315763859393	0.00825014658438688	0.147297515711955	Gm6565	6	100581644	100582081	+	438	processed_pseudogene	predicted gene 6565 [Source:MGI Symbol;Acc:MGI:3644755]	-	23	38	37	16	23	39	13	23	8	17	23	10	3.59136880089292	4.3234658513415	5.63671773110139	2.74315100965491	3.16381804983199	4.83902502087327	1.85819330891466	3.21138421892714	1.26750536227056	2.40934259001716	3.54331969093149
ENSMUSG00000002413	533.979013230946	528.391240857621	515.492891720423	535.253359992415	575.641763685505	513.072915720083	471.755219534285	511.50526061804	401.383287424568	466.024584140596	443.376207619727	510.617394284291	533.638530867832	467.443658936918	0.188394432198785	0.00826278057599438	0.147297515711955	Braf	6	39580171	39702397	-	13862	protein_coding	Braf transforming gene [Source:MGI Symbol;Acc:MGI:88190]	-	489	668	486	447	571	593	466	526	361	468	413	578	2.41262178276818	2.40144760125922	2.33942457892682	2.42150557087855	2.48180689977255	2.32485659887665	2.10465866783544	2.32058987482259	1.80723752769708	2.09577041540596	2.01039210155809
ENSMUSG00000056380	4.3679264885967	0	42.4273984955081	28.7384354358344	107.869822617074	0	7.08645179557939	2.91733038375308	0	2.98733707782433	3.22065041854523	0	30.5672638395021	2.701961612617	3.5002137054866	0.00826407320204376	0.147297515711955	Gpr50	X	70707273	70712863	+	3069	protein_coding	G-protein-coupled receptor 50 [Source:MGI Symbol;Acc:MGI:1333877]	-	4	0	40	24	107	0	7	3	0	3	3	0	0.0891393335764998	0	0.8696845935281	0.587243471275098	2.10060629752541	0	0.142798222551379	0.0597809634021883	0	0.0606803550357952	0.0659600503475708
ENSMUSG00000120082	34.9434119087736	46.6692862434126	35.0026037587942	33.5281746751401	24.1951004000913	51.0477268591651	16.1976041041815	32.0906342212839	14.4542458075329	19.9155805188289	32.2065041854523	20.3186852396863	37.5643839742295	22.530542346161	0.744782628071661	0.00831199236393429	0.147839721024629	ENSMUSG00000120082	16	95259464	95259978	-	515	lncRNA	novel transcript, sense intronic to KO:Ergand Erg	-	32	59	33	28	24	59	16	33	13	20	30	23	4.24960954945674	5.70909578591554	4.27568187275463	4.08276747359318	2.80777166229075	6.22604354440663	1.94506627466377	3.91872921066888	1.75174163416712	2.41071857093664	3.93070668964456
ENSMUSG00000043061	525.243160253753	508.61611956804	497.461247359832	525.673881513804	438.536194751654	458.564326023008	400.890701578491	389.949827961662	458.088405592581	472.995037322186	418.68455441088	431.109495520301	492.349154911682	428.619670397684	0.199152810882135	0.00833944315752831	0.148171998982919	Tmem18	12	30634425	30641214	+	3257	protein_coding	transmembrane protein 18 [Source:MGI Symbol;Acc:MGI:2387176]	-	481	643	469	439	435	530	396	401	412	475	390	488	10.1002842871477	9.83820258856805	9.60845936617439	10.1216334517667	8.04691237647996	8.84352651366699	7.61200522058124	7.5294830057525	8.77835998057628	9.05314753477703	8.07985302031634
ENSMUSG00000089712	7.64387135504422	0	2.1213699247754	10.7769132884379	29.2357463167769	6.05650996634162	1.01235025651134	0	0	2.98733707782433	2.14710027903015	1.76684219475533	9.30573514189601	1.31893830135353	2.80604237255163	0.00834356840257323	1	Gm15889	8	95104458	95106951	+	2494	lncRNA	predicted gene 15889 [Source:MGI Symbol;Acc:MGI:3802159]	-	7	0	2	9	29	7	1	0	0	3	2	2	0.19195873127746	0	0.0535096635432586	0.270987902968616	0.700582561085143	0.15253480881292	0.0251029754273216	0	0	0.0746704128327408	0.054111572979603
ENSMUSG00000064349	160.521298455929	149.499916949237	150.617264659054	190.392134762403	88.715368133668	173.908357604952	92.1238733425321	77.7954769000821	88.9492049694333	125.468157268622	120.237615625689	129.862901314517	152.27572342754	105.739538236812	0.524057597149313	0.00837855000964469	0.148710461673284	mt-Tc	MT	5192	5257	-	66	Mt_tRNA	mitochondrially encoded tRNA cysteine [Source:MGI Symbol;Acc:MGI:102490]	-	147	189	142	159	88	201	91	80	80	126	112	147	152.327978665541	142.70540275349	143.563184276651	180.907691869685	80.3334670044298	165.50819144819	86.3215255323084	74.1283946187135	84.1162649506824	118.508733384908	114.506647403383
ENSMUSG00000022759	14.1957610879393	1.58200970316653	8.48547969910162	37.1204791046194	87.7072389503308	31.1477655411855	13.1605533346474	12.6417649962633	1.11186506211792	4.97889512970722	0	0.883421097377666	30.0397890143905	5.4627499366856	2.45540335895109	0.00838962934605818	0.148750857356081	Lrrc74b	16	17362329	17379111	-	3941	protein_coding	leucine rich repeat containing 74B [Source:MGI Symbol;Acc:MGI:1921935]	-	13	2	8	31	87	36	13	13	1	5	0	1	0.225602130912307	0.0252898415161471	0.135451003173699	0.590689298545648	1.33005803654886	0.496436193658578	0.206518312434565	0.201732309638595	0.0176087080904118	0.0787566648079403	0
ENSMUSG00000021368	212.936416319089	249.957533100312	235.47206165007	209.551091719626	194.568932384067	218.034358788298	185.260096941575	138.086971497646	157.884838820744	207.12203739582	203.974526507865	174.0339561834	220.08673232691	177.727071224508	0.310948621889161	0.0084550915130995	0.149597572038578	Tbc1d7	13	43305216	43324977	-	4042	protein_coding	TBC1 domain family, member 7 [Source:MGI Symbol;Acc:MGI:1914296]	-	195	316	222	175	193	252	183	142	142	208	190	197	3.299473025453	3.89594951400085	3.66484270097339	3.25121420228304	2.87686030403048	3.38822000852528	2.83449979984672	2.14847635566113	2.43795656580219	3.19441085253257	3.17185922465545
ENSMUSG00000028111	538.346939719543	524.436216599705	643.835772169335	484.961097979705	335.707018051266	1182.74987485557	441.384711838945	405.508923341678	380.257851244327	393.33271524687	433.714256364091	228.806064220816	618.339486562521	380.500753709455	0.701409654268379	0.00849267321871999	0.150013847409525	Ctsk	3	95406567	95416673	+	1512	protein_coding	cathepsin K [Source:MGI Symbol;Acc:MGI:107823]	-	493	663	607	405	333	1367	436	417	342	395	404	259	22.2998225975388	21.851652437247	26.787709071518	20.1143997024919	13.269367317696	49.1342232252711	18.05328957147	16.8664159779781	15.6966958702613	16.2169452808461	18.0296039207991
ENSMUSG00000034035	121.209960058558	131.306805362822	127.282195486524	102.979393645073	117.951114450445	98.6345908804207	97.1856246250887	86.5474680513414	93.3966652179049	105.552576749793	91.2517618587816	89.2255308351443	116.560676647307	93.8599378896757	0.315172112708591	0.00860597411841869	0.151023905957848	Ccdc17	4	116453851	116457463	+	2634	protein_coding	coiled-coil domain containing 17 [Source:MGI Symbol;Acc:MGI:1915667]	-	111	166	120	86	117	114	96	89	84	106	85	101	2.88212948337479	3.14061618430382	3.03993396074913	2.45180837679578	2.67625730054621	2.35210362850928	2.28179756594953	2.06639232151824	2.21308168606009	2.49812313567637	2.17750804023273
ENSMUSG00000025813	103.738254104172	113.113693776407	70.0052075175883	85.0178714976767	61.4958801835653	59.6998839539388	61.7533656471918	50.5670599850534	55.5932531058958	47.7973932451893	73.0014094870253	47.704739258394	82.1784651722246	56.0695367881249	0.555503088265629	0.00861614756130468	0.151023905957848	Homer2	7	81250229	81357275	-	12621	protein_coding	homer scaffolding protein 2 [Source:MGI Symbol;Acc:MGI:1347354]	-	95	143	66	71	61	69	61	52	50	48	68	54	0.514797131782275	0.564631128847334	0.348938462002795	0.4224432993535	0.29120165719457	0.297113711946983	0.302592192667788	0.251969584751035	0.274922425260728	0.23608653463891	0.363556369731274
ENSMUSG00000045312	2532.30538176393	2863.43756273142	3362.37133076902	3777.90682500239	1783.38052532339	3682.3580595357	2001.41645712292	2104.36765014722	2081.41139628474	2475.50665849043	2614.09458971921	1341.0332258193	3000.29328085431	2102.97166293064	0.512764709563085	0.00872502938818433	0.151829888333832	Lhfpl2	13	94194304	94331917	+	8415	protein_coding	lipoma HMGIC fusion partner-like 2 [Source:MGI Symbol;Acc:MGI:2145236]	-	2319	3620	3170	3155	1769	4256	1977	2164	1872	2486	2435	1518	18.8474633867088	21.4376411647529	25.1364426488254	28.1545822098338	12.6657667674542	27.4862106254413	14.7086969168174	15.7268476426369	15.4378086262429	18.3387931027004	19.5254682372015
ENSMUSG00000045071	108.106180592768	127.351781104906	128.342880448912	120.94091579247	158.27628178393	102.960669427808	125.531431807406	69.0434857488229	70.0474989134287	104.556797723852	81.5898106031459	89.2255308351443	124.329784858466	89.9990926052999	0.464841929239074	0.00875850700983257	0.152093766263555	E130308A19Rik	4	59626211	59761439	+	12734	protein_coding	RIKEN cDNA E130308A19 gene [Source:MGI Symbol;Acc:MGI:2442164]	-	99	161	121	101	157	119	124	71	63	105	76	101	0.531712204725175	0.630062420756905	0.634043709993063	0.595607793923325	0.742835380852176	0.507866406788925	0.609647068380067	0.340982465430434	0.343328323449954	0.511856473705823	0.402722003645589
ENSMUSG00000026750	976.231570201361	920.729647242921	854.912079684488	938.788890903922	861.950451753251	931.837319107132	790.645550335357	709.883726713249	810.549630283961	803.593673934745	880.311114402364	876.353728598645	914.074993148846	811.889570711387	0.170895482510691	0.00877009290838867	0.152093766263555	Psmb7	2	38478048	38534099	-	3421	protein_coding	proteasome (prosome, macropain) subunit, beta type 7 [Source:MGI Symbol;Acc:MGI:107637]	-	894	1164	806	784	855	1077	781	730	729	807	820	992	17.8727230037396	16.9559627218968	15.7210171450995	17.2094437209043	15.0581221036512	17.1092117089505	14.2928754688667	13.0499344224262	14.7879639426963	14.6434769318054	16.1739981977677
ENSMUSG00000026434	1280.89444278098	1301.99398570605	1298.27839396255	1254.9116806981	1526.30758357242	1199.18897333564	1222.9191098657	1122.19975428368	1217.49224301912	1161.07834424772	1174.46385262949	1102.50952952733	1310.26251000929	1166.77713892884	0.167680440716591	0.0088594239291398	0.153046428613373	Nucks1	1	131838272	131864059	+	6779	protein_coding	nuclear casein kinase and cyclin-dependent kinase substrate 1 [Source:MGI Symbol;Acc:MGI:1934811]	-	1173	1646	1224	1048	1514	1386	1208	1154	1095	1166	1094	1248	11.8341932843112	12.1000382706383	12.0479860948008	11.6091251388095	13.4560631042233	11.1113024058896	11.1563710613091	10.4106709096838	11.2094012169675	10.6771824359179	10.8895090525281
ENSMUSG00000030614	634.44132246867	716.650395534438	657.624676680375	736.422408043255	574.633634502168	721.58990170413	484.915772868932	492.056391393019	611.525784164854	577.551835046037	637.688782871956	600.726346216813	673.560389822173	567.410818760269	0.248188170225719	0.00888551497128007	0.153046428613373	Tmem126b	7	90116646	90125209	-	4740	protein_coding	transmembrane protein 126B [Source:MGI Symbol;Acc:MGI:1915722]	-	581	906	620	615	570	834	479	506	550	580	594	680	8.38308888014701	9.52516270739588	8.72794541599893	9.74317757740959	7.24526522033623	9.56213960794568	6.3267230216961	6.52845956404682	8.05226903404475	7.59579786011366	8.45599496082396
ENSMUSG00000031714	679.212568976786	691.338240283774	625.804127808744	720.855755515512	763.153791786212	695.633430419809	597.286651341691	599.997615591883	629.31562515874	686.091748873655	615.144229942139	528.285816231844	695.999652465139	609.353614523326	0.19275624446404	0.00891345058648171	0.153194295444627	Gab1	8	81491067	81607148	-	5082	protein_coding	growth factor receptor bound protein 2-associated protein 1 [Source:MGI Symbol;Acc:MGI:108088]	-	622	874	590	602	757	804	590	617	566	689	573	598	8.37070436699059	8.57036501110081	7.74668728033877	8.89540394556484	8.97468041947363	8.5978281271787	7.26840303468845	7.42487329216659	7.72886460423478	8.41605002084123	7.60810632677857
ENSMUSG00000050608	1367.16099093077	1387.42250967705	1365.10154659297	1299.21676866168	1357.95000995512	1382.61470374484	1079.16537344109	1050.23893815111	1318.67196367185	1252.69001463434	1322.61377188258	1205.86979792051	1359.9110882604	1204.87497661691	0.175623536903959	0.00892311228620938	0.153194295444627	Micos10	4	138829125	138858424	-	2766	protein_coding	mitochondrial contact site and cristae organizing system subunit 10 [Source:MGI Symbol;Acc:MGI:1913628]	-	1252	1754	1287	1085	1347	1598	1066	1080	1186	1258	1232	1365	30.9569690584183	31.6009370097882	31.0473862669113	29.4565178578792	29.3408839628435	31.3972759766923	24.1282974992693	23.8786694162233	29.7554444833677	28.2326869225004	30.0548900993695
ENSMUSG00000024091	1118.18918108075	1319.39609244089	1227.21250148257	1224.97581045244	1250.08018733805	1168.90642350393	1099.41237857132	988.975000092294	1120.75998261486	1064.4877787314	1161.58125095531	1147.56400549359	1218.12669938311	1097.13006607646	0.151852781657416	0.00893923998835094	0.153194295444627	Vapa	17	65885322	65920550	-	3492	protein_coding	vesicle-associated membrane protein, associated protein A [Source:MGI Symbol;Acc:MGI:1353561]	-	1024	1668	1157	1023	1240	1351	1086	1017	1008	1069	1082	1299	20.0554310925106	23.803693973718	22.1084246441235	21.9991166505605	21.3946518654409	21.0256042221158	19.4705060988814	17.8108752276535	20.031811550111	19.0032209113775	20.907862625722
ENSMUSG00000058927	204.200563341896	194.587193489483	168.648909019645	202.366482860667	193.56080320073	203.325691727183	153.877238989724	116.693215350123	150.101783385919	130.447052398329	190.018374694169	181.984746059799	194.448273939934	153.853735146344	0.337925166102516	0.00894116828107715	0.153194295444627	Gm10053	19	24853050	24853995	+	946	protein_coding	predicted gene 10053 [Source:MGI Symbol;Acc:MGI:3704493]	-	187	246	159	169	192	235	152	120	135	131	177	206	13.5193792171126	12.9588516343147	11.2151390271802	13.4152698227191	12.2283501571225	13.5003210657149	10.0594468803303	7.75762269265606	9.90322305378674	8.59614843489643	12.6252138229228
ENSMUSG00000036902	25.115577309431	22.9391406959147	22.2743842101417	31.1333050554872	22.178842033417	21.6303927369344	11.1358528216248	13.6142084575144	21.1254361802404	15.9324644150631	16.1032520927262	13.251316460665	24.211940340221	15.1937550713056	0.671990541593303	0.00894849793477226	0.153194295444627	Neto2	8	86363217	86427553	-	6129	protein_coding	neuropilin (NRP) and tolloid (TLL)-like 2 [Source:MGI Symbol;Acc:MGI:1921763]	-	23	29	21	26	22	25	11	14	19	16	15	15	0.25665190647595	0.235793008405852	0.228627436646649	0.318557306432025	0.216267287579229	0.221675531535919	0.112363359091718	0.139693744141971	0.215128479866527	0.162051892841556	0.165142269959777
ENSMUSG00000022057	3.27594486644752	1.58200970316653	1.0606849623877	0	12.0975502000456	1.73043141895475	0	0	0	0	0	0	3.29110352516702	0	4.15424421276171	0.00901788101461917	1	Adamdec1	14	68800829	68819544	-	2442	protein_coding	ADAM-like, decysin 1 [Source:MGI Symbol;Acc:MGI:1917650]	-	3	2	1	0	12	2	0	0	0	0	0	0	0.0840198448237954	0.0408137860012841	0.0273245497290923	0	0.296069288714115	0.044509396651389	0	0	0	0	0
ENSMUSG00000100862	1894.58811442882	2707.60960696952	1646.18306162571	3133.68689731577	2872.1600433275	3696.20151088734	1533.71063861468	1574.38596376541	1653.34334736934	1786.42757253895	2122.40862582131	2486.83038911813	2658.40487242578	1859.51775620464	0.515655171906729	0.00903996732268606	0.154447247574749	Gm10925	1	24653055	24653732	-	678	unprocessed_pseudogene	predicted gene 10925 [Source:MGI Symbol;Acc:MGI:3809095]	-	1735	3423	1552	2617	2849	4272	1515	1619	1487	1794	1977	2815	175.015319537165	251.59369433334	152.742782124579	289.853048692192	253.174831300465	342.427725643171	139.895771953313	146.034577407596	152.200193119282	164.254203161805	196.758538328174
ENSMUSG00000031434	1160.77646434457	1109.77980677132	1297.21770900016	1400.99872749693	838.763480536497	585.751035316182	425.187107734763	550.402999068081	651.552926401099	644.269029784114	1117.5656952352	723.521878752309	1065.54787057761	685.416606162594	0.636332581691057	0.00905144534669694	0.154454377657344	Morc4	X	138722381	138772426	-	6051	protein_coding	microrchidia 4 [Source:MGI Symbol;Acc:MGI:1922996]	-	1063	1403	1223	1170	832	677	420	566	586	647	1041	819	12.0146850716945	11.5545507666035	13.4864602852779	14.5198641382391	8.28426432172603	6.08035431032577	4.34554035706674	5.72041875181098	6.72054342925259	6.63744407064075	11.6086091385379
ENSMUSG00000029047	138.681666012945	164.529009129319	183.498498493072	223.920309437543	201.625836667427	172.177926185997	137.679634885542	128.362536885135	137.871267702622	134.430168502095	159.958970787747	159.899218625358	180.738874321051	143.033632898083	0.334021127974008	0.00905866652414203	0.154454377657344	Pex10	4	155151473	155156890	+	3298	protein_coding	peroxisomal biogenesis factor 10 [Source:MGI Symbol;Acc:MGI:2684988]	-	127	208	173	187	200	199	136	132	124	135	149	181	2.63365782843976	3.14293377900974	3.50021019583103	4.25789354526977	3.6537356126939	3.27921427803452	2.58172456559753	2.44772048938081	2.60918553803966	2.54101286604563	3.04854232696458
ENSMUSG00000071398	25.115577309431	6.32803881266612	18.0316443605909	44.305087963578	6.04877510002282	34.608628379095	12.1482030781361	11.6693215350123	6.6711903727075	8.962011233473	6.44130083709046	2.650263292133	22.406291987564	8.09038172475873	1.4652610767738	0.00910281263311614	0.154661481434782	2410004P03Rik	12	17053320	17061728	-	3537	protein_coding	RIKEN cDNA 2410004P03 gene [Source:MGI Symbol;Acc:MGI:1920917]	-	23	8	17	37	6	40	12	12	6	9	6	3	0.444732692901074	0.112713899253758	0.320710024725343	0.785543986119372	0.102205428758817	0.614599641632411	0.212406516423207	0.207484056184694	0.117719963671438	0.157954206619894	0.11446502375838
ENSMUSG00000026109	385.469512618658	423.97860044863	439.123574428509	385.574008764111	164.325056883953	298.499419769694	162.988391298326	225.606883010238	254.617099225003	245.957419407537	310.255990319857	157.248955333225	349.495028818926	226.112456432364	0.629021256805561	0.00914918365200442	0.154903563294508	Tmeff2	1	50939806	51226429	+	6707	protein_coding	transmembrane protein with EGF-like and two follistatin-like domains 2 [Source:MGI Symbol;Acc:MGI:1861735]	-	353	536	414	322	163	345	161	232	229	247	289	178	3.59958703613523	3.98252976461255	4.1188000419734	3.60521699155444	1.46425620117661	2.79549139591686	1.5028624027485	2.11542787088441	2.36941484356757	2.28608510374232	2.90754301552233
ENSMUSG00000091337	813.526308501135	995.084103291748	865.518929308365	777.135191577354	800.454571569686	927.511240559745	681.311722632133	752.671239008294	764.963162737126	766.749849974912	818.045206310489	739.423458505107	863.205057468005	753.860773194677	0.19802732505324	0.00926704689245377	0.156161855723993	Eid1	2	125515015	125516705	+	1691	protein_coding	EP300 interacting inhibitor of differentiation 1 [Source:MGI Symbol;Acc:MGI:1889651]	-	745	1258	816	649	794	1072	673	774	688	770	762	837	30.131374628323	37.0731578628743	32.1992106196155	28.8207270958946	28.2901121236771	34.4523260731892	24.9168482209894	27.9921267792901	28.234412765232	28.2664236932266	30.4066080468601
ENSMUSG00000028525	435.70066723752	545.00234274087	481.550972924017	405.93040053116	322.601338667884	533.83809274754	283.458071823176	388.00494103916	261.28828959771	328.607078560677	462.700110130998	253.54185494739	454.103969141498	329.600057683185	0.463770985033687	0.00934537497165471	0.156543972113942	Pde4b	4	101944740	102464456	+	10560	protein_coding	phosphodiesterase 4B, cAMP specific [Source:MGI Symbol;Acc:MGI:99557]	-	399	689	454	339	320	617	280	399	235	330	431	287	2.58413535236186	3.25145577040855	2.86873616468308	2.41068032798047	1.82576061373704	3.175328175483	1.66002933715978	2.31072105100521	1.54432205182893	1.93987510005058	2.75403822716842
ENSMUSG00000039763	206.384526586194	236.510450623396	220.622472176642	231.104918296501	216.747774417484	300.229851188649	106.296776933691	160.453171106419	153.437378572272	151.358411943099	249.063632367498	193.469220325709	235.266665548144	169.013098541448	0.478520535698961	0.00935896487729868	0.156543972113942	Dnajc28	16	91411142	91415914	-	3565	protein_coding	DnaJ heat shock protein family (Hsp40) member C28 [Source:MGI Symbol;Acc:MGI:2181053]	-	189	299	208	193	215	347	105	165	138	152	232	219	3.6258392838041	4.17959500127989	3.89316198911536	4.06538442233815	3.63359650896614	5.28977636438627	1.84395965642432	2.83049865847752	2.68629362261857	2.64671879008303	4.39121865618262
ENSMUSG00000086968	92.8184378826798	98.0846015963249	95.4616466148932	143.692177179172	156.260023417256	94.3085123330338	97.1856246250887	101.134119970107	71.1593639755466	74.6834269456083	69.78075906848	56.5389502321706	113.437566503893	78.4137074695002	0.530281744806729	0.00937546363526116	0.156543972113942	4933431E20Rik	3	107796166	107803529	-	6821	lncRNA	RIKEN cDNA 4933431E20 gene [Source:MGI Symbol;Acc:MGI:3584041]	-	85	124	90	120	155	109	96	104	64	75	65	64	0.85226991106266	0.90593321444633	0.880426556144248	1.32110410009037	1.36911970961222	0.868451999844115	0.881139831214053	0.93244630674177	0.651127223192498	0.682553912933791	0.643016206987497
ENSMUSG00000085218	14.1957610879393	6.32803881266612	28.638493984468	15.5666525277436	82.6665930336451	18.1695298990249	15.1852538476701	4.86221730625513	16.6779759317687	7.96623220753155	5.36775069757539	4.41710548688833	27.5941782242478	9.07942257961488	1.60856832703997	0.00942200424550515	0.157160518989438	BB218582	2	106473257	106480752	-	2968	lncRNA	expressed sequence BB218582 [Source:MGI Symbol;Acc:MGI:2139448]	-	13	8	27	13	82	21	15	5	15	8	5	5	0.299561320055729	0.134322460128215	0.607013767465625	0.32891471211622	1.66459171858909	0.384523396070844	0.316409134345048	0.103025481065429	0.350720612791339	0.167320763346681	0.113674412913688
ENSMUSG00000064337	3979.18103111159	3559.52183212469	3587.23654279521	3817.42217372666	3246.17597034558	5239.74633659498	3168.6563028805	3222.6776305859	3156.58491135276	2941.53124263103	3562.03936291103	3237.73832188915	3904.88064778312	3214.87129537506	0.280674314705798	0.00944098628557117	0.157321839514099	mt-Rnr1	MT	70	1024	+	955	Mt_rRNA	mitochondrially encoded 12S rRNA [Source:MGI Symbol;Acc:MGI:102493]	-	3644	4500	3382	3188	3220	6056	3130	3314	2839	2954	3318	3665	260.964406318177	234.818164590634	236.302820505566	250.679479936229	203.146934885548	344.627449605771	205.193035434834	212.22066733748	206.298442786246	192.013103096944	234.43887155546
ENSMUSG00000034220	672.660679243891	536.301289373454	1021.43961877936	1003.45037063455	505.072720851905	929.2416719787	474.792270303819	405.508923341678	552.596935872604	695.053760107128	618.364880360685	469.096602707541	778.027725143643	535.902228782242	0.537592512283276	0.00945777729146119	0.157439302268671	Gpc1	1	92759367	92788501	+	5159	protein_coding	glypican 1 [Source:MGI Symbol;Acc:MGI:1194891]	-	616	678	963	838	501	1074	469	417	497	698	576	531	8.16622730585904	6.54917677374123	12.4554502950613	12.1978232117147	5.85099829946007	11.3137381927477	5.69152915597638	4.9432101102351	6.68535986361767	8.39873041960258	7.53379099577542
ENSMUSG00000024924	2025.62590908672	2240.91674453539	1932.56800147039	2542.15410126151	1306.53542160493	2187.2653135588	933.386936503457	1224.30631771504	1563.28227733779	1587.27176735066	1874.41854359333	1632.56218795393	2039.17758191962	1469.20467174237	0.472972135719203	0.00949665238641654	0.157782630652193	Vldlr	19	27193884	27231631	+	10068	protein_coding	very low density lipoprotein receptor [Source:MGI Symbol;Acc:MGI:98935]	-	1855	2833	1822	2123	1296	2528	922	1259	1406	1594	1746	1848	12.6010573190888	14.0225150437564	12.0754643324239	15.8347288559784	7.7556744068639	13.6458701361822	5.73336200833457	7.64752783875568	9.69116622264045	9.82808393954906	11.7019340096063
ENSMUSG00000033880	5463.18405561232	5147.85957410389	4661.71040969395	5575.25647455187	3529.46027086331	6231.28353965605	3828.70867012589	3843.09655886406	4178.38890343913	3921.37780415741	4777.29812084209	4000.13072892607	5101.45905408023	4091.50013105911	0.31836141540685	0.00953488577938535	0.158262244611271	Lgals3bp	11	118283577	118292918	-	2847	protein_coding	lectin, galactoside-binding, soluble, 3 binding protein [Source:MGI Symbol;Acc:MGI:99554]	-	5003	6508	4395	4656	3501	7202	3782	3952	3758	3938	4450	4528	120.18473652754	113.9154484232	103.00779388021	122.808760586089	74.0904815549285	137.477941618656	83.1678946072811	84.8922437003349	91.6016375271683	85.8641730270368	105.470051000971
ENSMUSG00000027519	1037.38254104172	1081.30363211432	1017.19687892981	1071.70415479466	954.698336620268	982.885045966297	969.831545737865	902.427532040953	865.031018327739	923.087157047719	994.107429190962	936.426363220326	1024.19509824451	931.81850759426	0.136096789642977	0.00954751647596312	0.158316374773649	Rab22a	2	173501553	173549136	+	7206	protein_coding	RAB22A, member RAS oncogene family [Source:MGI Symbol;Acc:MGI:105072]	-	950	1367	959	895	947	1136	958	928	778	927	926	1060	9.01645101335567	9.45359088415838	8.8802056439727	9.32679908491901	7.9179634942959	8.56744736076728	8.32324927084083	7.8757561643196	7.49237089350479	7.98563071994176	8.67108295505872
ENSMUSG00000017697	49.1391729967128	33.2222037664971	40.3060285707327	51.4896968225366	50.4064591668568	37.2042755075271	36.4446092344083	33.0630776825349	23.3491663044762	30.8691498041848	31.1329540459372	24.7357907265747	43.6279728051438	29.9324579663527	0.531968831381387	0.00957612594086008	0.158555817722579	Ada	2	163568504	163592159	-	2002	protein_coding	adenosine deaminase [Source:MGI Symbol;Acc:MGI:87916]	-	45	42	38	43	50	43	36	34	21	31	29	28	1.53728617177604	1.04546082603289	1.26653792041002	1.61290291320681	1.50474775857448	1.1672711550389	1.12579697590742	1.03861212240505	0.727929215919367	0.961216832792295	0.977440965864826
ENSMUSG00000038700	124.485904925006	94.9205821899918	167.588224057257	161.653699326568	210.698999317461	150.547533449063	143.75373642461	78.7679203613331	123.417021895089	101.569460646027	86.9575613007213	75.0907932771016	151.649157210891	101.592748984147	0.5777675666483	0.00959949112447168	0.158555817722579	Hoxb5	11	96194162	96196947	+	2786	protein_coding	homeobox B5 [Source:MGI Symbol;Acc:MGI:96186]	Homeobox	114	120	158	135	209	174	142	81	111	102	81	85	2.79853033749782	2.14645941310414	3.78420494230943	3.63878587582769	4.51983882015232	3.3941849806799	3.19101526979006	1.77804377975432	2.76487687109072	2.27270363480441	1.96182614930034
ENSMUSG00000022376	79.7146584168897	3.16401940633306	38.1846586459573	174.825482234659	492.975170651859	103.825885137285	65.8027666732372	35.007964605037	4.44746024847166	6.97045318159011	5.36775069757539	0	148.781645748831	19.5993992343185	2.92403752701555	0.0096660232018069	0.159202346595129	Adcy8	15	64568933	64794145	-	8152	protein_coding	adenylate cyclase 8 [Source:MGI Symbol;Acc:MGI:1341110]	-	73	4	36	146	489	120	65	36	4	7	5	0	0.612442004308092	0.0244522240959607	0.294670733045138	1.34490785056897	3.61411911480307	0.799989793591943	0.499195700015102	0.270070328775244	0.0340509904731663	0.0533037318954035	0.0413868569096939
ENSMUSG00000054277	565.646480273272	569.523493139951	686.263170664843	690.919885269851	504.064591668568	718.994254575698	474.792270303819	443.434218330468	501.45114301518	458.058351933064	607.629378965534	552.138185861041	622.568645932031	506.250591401518	0.298229422991035	0.00967584877024033	0.159202346595129	Arfgap3	15	83183940	83234448	-	3841	protein_coding	ADP-ribosylation factor GTPase activating protein 3 [Source:MGI Symbol;Acc:MGI:1913501]	-	518	720	647	577	500	831	469	456	451	460	566	625	9.22341463411689	9.34137348332436	11.2398016489646	11.280681822215	7.84302268332756	11.7577463737903	7.64451937403856	7.2603754375319	8.14828411390918	7.43425188043335	9.94325863893511
ENSMUSG00000027822	362.537898553526	491.214012833208	406.24234059449	440.656010016127	486.926395551837	491.442522983149	353.310239522458	336.465437592855	356.908684939851	373.417134728042	444.449757759242	371.920281995997	446.503196755389	372.745256089741	0.26316223601337	0.00967632182950803	0.159202346595129	Slc33a1	3	63840928	63872189	-	3548	protein_coding	solute carrier family 33 (acetyl-CoA transporter), member 1 [Source:MGI Symbol;Acc:MGI:1332247]	-	332	621	383	368	483	568	349	346	321	375	414	421	6.39971674857414	8.72229027942493	7.20300699490526	7.78875514973607	8.20202886763097	8.70025728321435	6.15833721245584	5.96390931339114	6.27849207033948	6.56102063151267	7.87359989946558
ENSMUSG00000020022	762.203172260123	255.494567061395	218.501102251867	261.040788542162	613.950672652316	369.447107946839	231.828208741097	201.295796478962	244.610313665942	235.003850122181	238.328130972347	310.964226276939	413.43956845245	243.671754376245	0.762158400147285	0.00970729075968551	0.159556509694948	Ndufa12	10	94034582	94057305	+	1569	protein_coding	NADH:ubiquinone oxidoreductase subunit A12 [Source:MGI Symbol;Acc:MGI:1913664]	-	698	323	206	218	609	427	229	207	220	236	222	352	30.4255725132094	10.2589313986899	8.76078355023541	10.4336771433194	23.3857941709836	14.7901406016219	9.13764304901497	8.06837258827966	9.73046659563343	9.33711711636837	9.54743352086387
ENSMUSG00000107610	1.09198162214917	2.3730145547498	2.1213699247754	5.98717404913216	2.01625836667427	0.865215709477374	0	0	1.11186506211792	0	0	0	2.40916903782636	0.185310843686319	3.19986710340961	0.00974007671253794	1	D530018E20Rik	6	72871945	72872902	-	958	TEC	RIKEN cDNA D530018E20 gene [Source:MGI Symbol;Acc:MGI:1926117]	-	1	3	2	5	2	1	0	0	1	0	0	0	0.0713905570841017	0.156055217247081	0.139303863128275	0.391929848065257	0.125783090299212	0.0567285733938893	0	0	0.0724383283761096	0	0
ENSMUSG00000019814	450.988409947609	494.378032239541	500.643302246995	507.712359366407	419.381740268249	385.886206426909	364.446092344083	382.170280271653	372.474795809502	363.459344468627	422.978754968941	434.643179909812	459.831675082618	390.028741295436	0.235629242702701	0.00986023729702187	0.161285991875875	Ltv1	10	13053884	13068912	-	2317	protein_coding	LTV1 ribosome biogenesis factor [Source:MGI Symbol;Acc:MGI:2447810]	-	413	625	472	424	416	446	360	393	335	365	394	492	12.1907464275154	13.4423912137376	13.5929787686428	13.7418013677447	10.8174543398283	10.4610721177645	9.72743006373174	10.3730162905707	10.0335057081333	9.77891289106204	11.4743158451414
ENSMUSG00000028194	72.0707870618455	64.0713929782445	134.706990223238	136.507568320213	543.381629818716	120.264983617355	97.1856246250887	81.6852507450862	66.711903727075	71.696089867784	74.0749596265403	85.6918464456336	178.500558669935	79.5076125062013	1.16609587680406	0.00996865236950361	0.162155848998095	Ddah1	3	145464430	145600032	+	3983	protein_coding	dimethylarginine dimethylaminohydrolase 1 [Source:MGI Symbol;Acc:MGI:1916469]	-	66	81	127	114	539	139	96	84	60	72	69	97	1.13328700560221	1.01343817457017	2.12761032028178	2.14930668174255	8.15335275835821	1.89658305053404	1.5089768487851	1.28975589934141	1.04538165078051	1.12213714047616	1.16894854980768
ENSMUSG00000040594	70.9788054396963	49.8333056497457	56.2163030065482	80.2281322583709	76.6178179336223	80.4650609813958	54.6669138516124	38.8977384500411	17.7898409938867	54.7678464267794	38.6478050225428	55.655529134793	69.0565708782299	43.4042789799426	0.66199434037749	0.00998059317973719	0.162155848998095	Ranbp17	11	33161795	33463746	-	8893	protein_coding	RAN binding protein 17 [Source:MGI Symbol;Acc:MGI:1929706]	-	65	63	53	67	76	93	54	40	16	55	36	63	0.499886426360847	0.353032594240051	0.39767313316513	0.56575754476367	0.514900215816091	0.568331892269783	0.380160611565272	0.275074443092044	0.124854908056787	0.383917707870125	0.273156047925372
ENSMUSG00000056579	1114.91323621431	1183.34325796856	1029.92509847846	1131.57589528598	1094.82829310413	1151.60210931438	940.473388299036	1107.61310236492	1014.02093665154	956.943643929728	988.739678493386	1055.68821136631	1117.69798172764	1010.57982685082	0.145774108990351	0.0100052428583288	0.162400181150031	Tug1	11	3589785	3599673	-	9734	protein_coding	taurine upregulated gene 1 [Source:MGI Symbol;Acc:MGI:2144114]	-	1021	1496	971	945	1086	1331	929	1139	912	961	921	1195	7.17365819950559	7.65883650406015	6.65620304866741	7.29028170848485	6.72196516078776	7.43111675338006	5.97511161340894	7.15600978152246	6.50185717576468	6.12852260907699	6.38447073316471
ENSMUSG00000096712	5.45990811074587	8.70105336741592	6.36410977432621	8.38204366878502	9.07316265003422	7.78694138529637	7.08645179557939	0	1.11186506211792	3.98311610376578	2.14710027903015	0.883421097377666	7.6278698261006	2.53532572297848	1.60101854635499	0.0100555023437238	1	Gm15454	1	134445819	134446301	+	483	processed_pseudogene	predicted gene 15454 [Source:MGI Symbol;Acc:MGI:3644262]	-	5	11	6	7	9	9	7	0	1	4	2	1	0.707993309384777	1.13492745296738	0.828901247682528	1.08831534622179	1.12267267552775	1.01265788778906	0.90734522776435	0	0.143676850071041	0.514086983036178	0.279408412031325
ENSMUSG00000039131	16.3797243322376	1.58200970316653	4.24273984955081	37.1204791046194	50.4064591668568	24.2260398653665	10.1235025651134	10.6968780737613	1.11186506211792	0.995779025941444	3.22065041854523	6.18394768164366	22.3262420036329	5.38877047118716	2.0407870809183	0.010060219696846	0.162823306721846	Gipc2	3	151799170	151871867	-	3839	protein_coding	GIPC PDZ domain containing family, member 2 [Source:MGI Symbol;Acc:MGI:1889209]	-	15	2	4	31	50	28	10	11	1	1	3	7	0.267226440557057	0.0259617779148569	0.0695249288235931	0.606383570088148	0.784710865503026	0.396375944964232	0.163081064641157	0.175231878396672	0.01807656123582	0.0161698367287363	0.0527302408222701
ENSMUSG00000030768	396.38932884015	412.904532526464	226.986581950968	441.853444825953	349.820826617986	342.62542095304	193.358898993666	285.898377607802	209.030631678168	226.041838888708	390.772250783488	198.769746909975	361.763355952427	250.645290810301	0.529954033350512	0.0102412605429754	0.164963374065448	Disp1	1	182867830	183003086	-	5224	protein_coding	dispatched RND transporter family member 1 [Source:MGI Symbol;Acc:MGI:1916147]	-	363	522	214	369	347	396	191	294	188	227	364	225	4.7523644311303	4.9795475255265	2.73343832194236	5.30428733349021	4.00206446935353	4.11964116219238	2.28903192126845	3.441776821357	2.49740288932826	2.69740672411321	4.70169905590077
ENSMUSG00000115389	2.18396324429835	7.11904366424939	2.1213699247754	1.19743480982643	29.2357463167769	6.05650996634162	2.02470051302268	0.972443461251026	0	0	1.07355013951508	3.53368438951066	7.98567798771136	1.26739641721658	2.62853647587752	0.0103137305658753	1	Gm48936	14	49458355	49460821	+	2467	TEC	predicted gene, 48936 [Source:MGI Symbol;Acc:MGI:6118253]	-	2	9	2	1	29	7	2	1	0	0	1	4	0.0554456049343895	0.18180084895343	0.0540952982881585	0.0304393023466977	0.708250063780441	0.154204220988821	0.0507554282251643	0.0247895928497927	0	0	0.0273518976512221
ENSMUSG00000035615	55.6910627296079	29.2671795085808	27.5778090220803	43.1076531537515	23.1869712167541	32.0129812506628	20.2470051302268	28.2008603762798	12.2305156832971	24.8944756485361	19.3239025112714	20.3186852396863	35.1406094802396	20.8692407648829	0.738563813809286	0.0103677064278037	0.165635582116505	Frmpd1	4	45184875	45285936	+	5324	protein_coding	FERM and PDZ domain containing 1 [Source:MGI Symbol;Acc:MGI:2446274]	-	51	37	26	36	23	37	20	29	11	25	18	23	0.655146475960752	0.34632689898197	0.325862192223804	0.507771472579811	0.260284054437719	0.377686140593501	0.235187155205635	0.333118302263847	0.143379997075027	0.291491374913686	0.228134554301309
ENSMUSG00000047735	848.469720409908	871.687346444758	853.8513947221	820.242844731106	769.202566886235	680.059547649216	611.45955493285	656.399336344443	681.573283078283	562.615149656916	868.502062867698	592.775556340414	807.25223680722	662.220823870101	0.286218374881127	0.0103841833539327	0.165686068112749	Samd9l	6	3372257	3399572	-	5427	protein_coding	sterile alpha motif domain containing 9-like [Source:MGI Symbol;Acc:MGI:1343184]	-	777	1102	805	685	763	786	604	675	613	565	809	671	9.79191144545135	10.1191566691984	9.89771017190842	9.47839042549709	8.47076220624377	7.87100332093568	6.96784958767405	7.60645840303963	7.83852922280889	6.4626758446498	10.0587800604389
ENSMUSG00000038633	3360.02745135301	3827.67247681142	3455.71160745913	4013.8014825382	2259.21749985852	3125.15914263228	2068.23157405267	2079.08412015469	2780.77452035691	2540.23229517662	3292.57827789274	2550.43670812932	3340.26494344209	2551.88958262716	0.388454672254537	0.010439306449813	0.166251612707343	Degs1	1	182103337	182110369	-	2591	protein_coding	delta(4)-desaturase, sphingolipid 1 [Source:MGI Symbol;Acc:MGI:1097711]	-	3077	4839	3258	3352	2241	3612	2043	2138	2501	2551	3067	2887	81.2206317613177	93.0702233392207	83.903937216692	97.1494711682533	52.1113371932441	75.7613491318339	49.3653935632023	50.463669952998	66.9854080970153	61.1176704621107	79.8735477914194
ENSMUSG00000010517	841.917830677013	980.846015963249	820.970160888081	963.935021910278	955.706465803605	847.046179578349	694.47227596678	693.352187871982	826.115741153612	767.745629000853	868.502062867698	833.949515924517	901.736945803429	780.689568797574	0.208450979569357	0.0106282322098517	0.167707533086937	Faf1	4	109533785	109821157	+	5093	protein_coding	Fas-associated factor 1 [Source:MGI Symbol;Acc:MGI:109419]	-	771	1240	774	805	948	979	686	713	743	771	809	944	10.3534950897988	12.1330658859973	10.1406538463293	11.8693257227349	11.2148232947476	10.4466341786389	8.43280561771014	8.56158942167539	10.1239284327792	9.39732936745491	10.7184369503244
ENSMUSG00000031628	328.686468266901	320.356964891222	336.237133076902	360.427877757756	594.79621816891	308.882008283423	320.915031314095	275.20149953404	261.28828959771	234.008071096239	319.917941575493	242.057380681481	374.897778407519	275.564702299843	0.444049533448833	0.010629496291744	0.167707533086937	Casp3	8	47070326	47092724	+	3357	protein_coding	caspase 3 [Source:MGI Symbol;Acc:MGI:107739]	-	301	405	317	301	590	357	317	283	235	235	298	274	6.13227234425302	6.01210046069854	6.30095814387447	6.73316098471262	10.5890852396366	5.77941986063465	5.91193391924028	5.15553379017103	4.85792102094535	4.3455051392256	5.98992707436948
ENSMUSG00000076441	161.613280078078	135.261829620738	809.302626301817	380.784269524805	99.8047891503765	196.403966051364	159.951340528792	47.6497296013003	52.2576579195421	63.7298576602524	108.428564091023	257.958960434279	297.195126787863	114.996018372531	1.36834726668561	0.0106438458252643	0.167707533086937	Ass1	2	31360219	31410684	+	2414	protein_coding	argininosuccinate synthetase 1 [Source:MGI Symbol;Acc:MGI:88090]	-	148	171	763	318	99	227	158	49	47	64	101	292	4.19305664689821	3.53005434672498	21.09045484032	9.89221844523547	2.47090303441546	5.11041256904538	4.09771237493245	1.24135888668662	1.35112186141786	1.64575981976122	2.8231939859412
ENSMUSG00000059854	42.5872832638178	23.730145547498	21.213699247754	63.4640449208009	44.357684066834	81.3302766908732	28.3458071823176	6.80710422875719	5.55932531058958	7.96623220753155	23.6181030693317	37.9871071872396	46.1138556229296	18.3806131976279	1.32150184931912	0.0106506417724837	0.167707533086937	Hydin	8	110993609	111336885	+	18037	protein_coding	HYDIN, axonemal central pair apparatus protein [Source:MGI Symbol;Acc:MGI:2389007]	-	39	30	20	53	44	94	28	7	5	8	22	43	0.147879026100583	0.0828856783959104	0.0739885240765576	0.22065583085508	0.146975905701956	0.283224565685342	0.0971886111903711	0.0237340732340783	0.0192371011211158	0.0275327396802655	0.0823028714931767
ENSMUSG00000051627	176.901022788166	146.335897542904	152.738634583829	187.99726514275	103.837305883725	140.164944935335	78.9633200078846	55.4292772913085	92.284800155787	108.539913827617	165.326721485322	93.6426363220326	151.329178479451	99.031111514992	0.611853612381465	0.0106556315190726	0.167707533086937	H1f4	13	23804612	23806541	-	1930	protein_coding	H1.4 linker histone, cluster member [Source:MGI Symbol;Acc:MGI:1931527]	-	162	185	144	157	103	162	78	57	83	109	154	106	5.74068854778459	4.77679899010366	4.9785612762362	6.10866328788632	3.21541985807886	4.56168273390572	2.53022384239779	1.806159459557	2.98438406347045	3.50584681294115	5.38418562272383
ENSMUSG00000063406	2690.64271697556	2730.54874766543	2962.49309994885	3224.69194286258	1919.47796507391	2792.91631019296	1482.0807755326	1749.4257867906	2068.06901553932	2036.36810805025	2491.70987381449	2599.02486848509	2720.12846378655	2071.11307136873	0.393131764012963	0.0106696808941503	0.167707533086937	Tmed5	5	108254232	108280486	-	7688	protein_coding	transmembrane p24 trafficking protein 5 [Source:MGI Symbol;Acc:MGI:1921586]	-	2464	3452	2793	2693	1904	3228	1464	1799	1860	2045	2321	2942	21.9196496726986	22.3758715018892	24.2413183369631	26.3043044600538	14.9214608327687	22.8185226130365	11.9220064422273	14.3105502189424	16.789335141366	16.5121522564139	20.3712828075463
ENSMUSG00000085939	290.46711149168	298.999833898474	299.113159393332	294.568963217302	265.137975217667	317.534165378196	259.161665666903	243.110865312757	231.267932920527	229.029175966532	288.784987529556	272.093697992321	294.303534766109	253.908054231433	0.213684786928681	0.0106857478708914	0.167708051715656	Cd63-ps	18	50267793	50268667	+	875	transcribed_processed_pseudogene	CD63 antigen, pseudogene [Source:MGI Symbol;Acc:MGI:105972]	-	266	378	282	246	263	367	256	250	208	230	269	308	20.7912147207171	21.5281293296693	21.5050139698755	21.1120739277355	18.1094587047129	22.7942539488731	18.3169669751194	17.4731215886967	16.4964012177567	16.3171208415683	20.7443981428537
ENSMUSG00000056204	460.816244546951	471.438891543626	477.308233074466	383.179139144458	533.300337985345	455.968678894576	391.779549269889	366.611184891637	361.356145188323	406.277842584109	468.067860828574	353.368438951066	463.66858753157	391.243503618933	0.247132131600288	0.0106935527596418	0.167708051715656	Pgpep1	8	71099085	71113038	-	5319	protein_coding	pyroglutamyl-peptidase I [Source:MGI Symbol;Acc:MGI:1913772]	-	422	596	450	320	529	527	387	377	325	408	436	400	5.42611183600908	5.58391522724393	5.64522423337085	4.51776703225738	5.99216075089444	5.38453241870264	4.55514939217737	4.33460874906662	4.24020935136336	4.76161107468704	5.53112038661897
ENSMUSG00000033721	206.384526586194	198.5422177474	246.078911273947	223.920309437543	196.585190750742	162.660553381746	149.827837963678	131.279867268889	164.556029193452	181.231782721343	199.680325949804	146.647902164693	205.695284862928	162.203957543643	0.341557854065959	0.0107445863527886	0.167816128614262	Vav3	3	109247969	109593014	+	6005	protein_coding	vav 3 oncogene [Source:MGI Symbol;Acc:MGI:1888518]	-	189	251	232	187	195	188	148	135	148	182	186	166	2.15255904192533	2.08297115896745	2.57794499612305	2.33847342419645	1.95649784336351	1.70142264488477	1.54301573121225	1.37486260627131	1.7103407078232	1.88140426023223	2.09004936886512
ENSMUSG00000021565	12.0117978436409	1.58200970316653	1.0606849623877	9.57947847861145	19.1544544834056	17.3043141895475	4.04940102604536	0.972443461251026	4.44746024847166	0	2.14710027903015	2.650263292133	10.1154566101266	2.3777780511552	2.09677639351888	0.0107530037063926	1	Slc6a19	13	73827864	73852984	-	5006	protein_coding	solute carrier family 6 (neurotransmitter transporter), member 19 [Source:MGI Symbol;Acc:MGI:1921588]	-	11	2	1	8	19	20	4	1	4	0	2	3	0.150282399231375	0.0199095616090962	0.0133293149097969	0.120006007014468	0.228675969798866	0.217123345231107	0.0500254260613185	0.0122165252817496	0.0554501946338897	0	0.0269585023993468
ENSMUSG00000041278	437.884630481819	466.692862434126	451.851793977161	441.853444825953	409.300448434877	468.946914536737	433.285909786854	391.894714884164	384.705311492799	391.341157194987	398.287101760094	403.723441501593	446.088349115112	400.539606103415	0.157093149943591	0.0107727277980206	0.167816128614262	Ttc1	11	43620339	43638835	-	2032	protein_coding	tetratricopeptide repeat domain 1 [Source:MGI Symbol;Acc:MGI:1914077]	-	401	590	426	369	406	542	428	403	346	393	371	457	13.4966799351941	14.4694110715871	13.9889323261697	13.6366127116894	12.0381597947091	14.4958255584397	13.1868697176854	12.1288572838862	11.8164310187856	12.0058411703918	12.3198896597267
ENSMUSG00000036632	509.955417543664	518.899182638622	493.218507510281	584.348187195299	544.389759002053	463.755620279873	443.409412351967	410.371140647933	451.417215219874	414.244074791641	484.1711129213	500.899762213137	519.094445694965	450.752119690975	0.201552178187515	0.0107938795030033	0.167914245788596	Alg5	3	54642960	54658739	+	3728	protein_coding	asparagine-linked glycosylation 5 (dolichyl-phosphate beta-glucosyltransferase) [Source:MGI Symbol;Acc:MGI:1913498]	-	467	656	465	488	540	536	438	422	406	416	451	567	8.56736474560835	8.76900833051623	8.32292005200542	9.82986972585299	8.72721409248768	7.81369144176004	7.35562968709608	6.92269329037154	7.55760272136027	6.92693597957975	8.16314010434812
ENSMUSG00000027206	1337.67748713274	1447.53887839738	1361.91949170581	1513.55759962061	1343.8362013884	1371.36689952164	1119.65938370154	1078.43979852739	1261.96684550383	1136.18386859919	1283.96596686003	1432.90901994657	1395.98275962776	1218.85414718976	0.195405336627683	0.0108020823324971	0.167914245788596	Cops2	2	125672224	125701059	-	3549	protein_coding	COP9 signalosome subunit 2 [Source:MGI Symbol;Acc:MGI:1330276]	-	1225	1830	1284	1264	1333	1585	1106	1109	1135	1141	1196	1622	23.6067591620309	25.6961250647645	24.1411357461148	26.7451426418933	22.6298629579258	24.2711658772847	19.5106068502701	19.1101497454287	22.193397462157	19.9573738103823	22.7395461483955
ENSMUSG00000001166	92.8184378826798	75.9364657519935	70.0052075175883	113.756306933511	62.5040093669024	77.8694138529637	69.8521676992825	45.7048426787982	43.3627374225987	65.7214157121353	68.7072089289649	54.7721080374153	82.1483068842731	58.0200800798658	0.496222585439573	0.0108638384204521	0.168673179788214	Oas1c	5	120938259	120950579	-	2405	protein_coding	2'-5' oligoadenylate synthetase 1C [Source:MGI Symbol;Acc:MGI:2149633]	-	85	96	66	95	62	90	69	47	39	66	64	62	2.41718630493073	1.98920113926258	1.83116520953733	2.9662815361679	1.55322503771559	2.03373704699424	1.79620400390273	1.19514698600441	1.12533922028616	1.70354104420242	1.79564923757013
ENSMUSG00000021109	1307.10200171256	1445.95686869421	1329.03825787179	1406.98590154606	1179.51114450445	1184.48030627453	1159.14104370549	1126.08952812869	1151.89220435416	1224.80820190798	1230.28845988428	1107.81005611159	1308.84574676727	1166.6715823487	0.166054094251046	0.0108728384847047	0.168673179788214	Hif1a	12	73948149	73994304	+	5896	protein_coding	hypoxia inducible factor 1, alpha subunit [Source:MGI Symbol;Acc:MGI:106918]	-	1197	1828	1253	1175	1170	1369	1145	1158	1036	1230	1146	1254	13.8849063708995	15.4504546454264	14.1805236939229	14.9652589374035	11.9560070041362	12.6186630704262	12.1582106037182	12.011289314618	12.1937197512463	12.9500481577325	13.1154668767601
ENSMUSG00000109603	102.646272482022	93.3385724868253	77.4300022543023	99.3870892155938	53.4308467168682	121.99541503631	20.2470051302268	31.1181907600328	60.0407133543675	30.8691498041848	70.8543092079951	85.6918464456336	91.3713663653203	49.8035357837401	0.875294416279372	0.0108997473773628	0.168673179788214	Gm32389	8	27498495	27502931	+	1621	lncRNA	predicted gene, 32389 [Source:MGI Symbol;Acc:MGI:5591548]	-	94	118	73	83	53	141	20	32	54	31	66	97	3.9659854697949	3.62761792689266	3.00495877976951	3.8450228178977	1.96992924949172	4.72719447063528	0.772446893469959	1.20727305239607	2.31177026746015	1.18714133204823	2.74737241170098
ENSMUSG00000121191	148.509500612288	180.349106160984	151.677949621441	231.104918296501	81.658463850308	285.521184127534	41.506360516965	74.878146516329	101.17972065273	104.556797723852	148.149919253081	134.280006801405	179.803520444843	100.758491910727	0.835923857948154	0.0109389870362959	0.169108933167696	ENSMUSG00000121191	2	61363828	61372359	+	2396	lncRNA	novel transcript	-	136	228	143	193	81	330	41	77	91	105	138	152	3.88202541793549	4.74209860489377	3.98242767641795	6.04887122939713	2.03683560956557	7.48504640765617	1.0713187184246	1.96536154764348	2.63565467077316	2.72035907185724	3.88641241559598
ENSMUSG00000039942	243.511901739266	278.433707757309	169.709593982032	203.563917670493	212.715257684136	327.051538182447	140.716685655076	211.020231091473	179.010275000984	150.362632917158	198.606775810289	183.751588254555	239.164319502614	177.244698121589	0.435356758627765	0.0111350552780328	0.171200208401201	Ptger4	15	5236142	5273668	-	6648	protein_coding	prostaglandin E receptor 4 (subtype EP4) [Source:MGI Symbol;Acc:MGI:104311]	-	223	352	160	170	211	378	139	217	161	151	185	208	2.29414113599654	2.63860389787363	1.6059338252333	1.92026760095992	1.91227002909913	3.09006887961624	1.30901746081346	1.99621477837172	1.68061716186438	1.4099693867997	1.87774809394247
ENSMUSG00000039983	291.559093113829	340.132086180804	290.62767969423	364.020182187235	284.292429701072	297.634204060217	255.112264640858	262.559734537777	291.308646274894	261.8898838226	278.049486134405	259.725802629034	311.377612489565	268.107636339928	0.216679633690876	0.0111518230484416	0.171302140045016	Ccdc32	2	118848260	118859874	-	2214	protein_coding	coiled-coil domain containing 32 [Source:MGI Symbol;Acc:MGI:2685477]	-	267	430	274	304	282	344	252	270	262	263	259	294	8.24783425217436	9.67861881854299	8.25793803980737	10.3109768303289	7.67413201058577	8.44399946662286	7.12597959366148	7.45803970249251	8.21216380717706	7.37397870010193	7.89366624206925
ENSMUSG00000120842	14.1957610879393	3.95502425791633	9.54616466148932	9.57947847861145	7.05690428335995	14.7086670611154	5.06175128255671	0.972443461251026	3.33559518635375	3.98311610376578	7.51485097660554	0.883421097377666	9.84033330507195	3.62519635131841	1.45714911413385	0.0111627695155751	0.171314547234034	ENSMUSG00000120842	1	155120328	155122270	+	1943	lncRNA	novel transcript	-	13	5	9	8	7	17	5	1	3	4	7	1	0.457590323173136	0.128238890137848	0.309078205839419	0.309186861098521	0.21706160667692	0.47549230380488	0.1611086482649	0.0314750002884399	0.10714758402107	0.127794139375437	0.24309826069941
ENSMUSG00000022108	25848.2969778931	28408.1482397614	25761.9163664725	28789.9251326569	62879.0334231038	26910.8042118748	23028.94363512	21545.4573274777	23244.6509886372	23723.439514029	24583.2246447558	22066.0921702993	33099.6873919604	23031.9680467198	0.523181353710138	0.0112007824566923	0.171486463027752	Itm2b	14	73599666	73622729	-	2732	protein_coding	integral membrane protein 2B [Source:MGI Symbol;Acc:MGI:1309517]	-	23671	35914	24288	24043	62372	31103	22748	22156	20906	23824	22899	24978	592.573451652557	655.097029670422	593.211733912487	660.863559654289	1375.5194923134	618.71259440073	521.295738521836	495.962916075065	531.036264247309	541.324560862137	565.577904226183
ENSMUSG00000079316	607.141781914941	643.086944337195	571.709194726971	641.825058066967	607.901897552293	687.846489034513	472.767569790796	540.678564455571	515.905388822713	533.737557904614	623.73263105826	588.358450853526	626.58522760548	545.863360480913	0.19966236913885	0.011204424139951	0.171486463027752	Rab9	X	165240249	165262863	-	1749	protein_coding	RAB9, member RAS oncogene family [Source:MGI Symbol;Acc:MGI:1890695]	-	556	813	539	536	603	795	467	556	464	536	581	666	21.7415880215738	23.1645188057477	20.5635281225392	23.0132960346864	20.7723330204422	24.7027151415209	16.7166296593772	19.4412204754739	18.4103523288286	19.0238637599014	22.4152163549075
ENSMUSG00000026914	1091.98162214917	1216.56546173506	1029.92509847846	1312.38855156977	1000.06414987044	1104.01524529313	883.781773934401	907.289749347208	1009.57347640307	980.842340552322	1084.28564091023	985.897944673475	1125.82335484934	975.278487636784	0.207190483283701	0.011229505275106	0.171486463027752	Psmd14	2	61542038	61630720	+	2820	protein_coding	proteasome (prosome, macropain) 26S subunit, non-ATPase, 14 [Source:MGI Symbol;Acc:MGI:1913284]	-	1000	1538	971	1096	992	1276	873	933	908	985	1010	1116	24.252536768287	27.1787684766806	22.9757022963577	29.1853757952753	21.1943615075517	24.590589342297	19.3814732215749	20.2335030311664	22.3445014448781	21.6825755863809	24.167341425752
ENSMUSG00000053253	490.299748344979	557.658420366202	544.131385704891	578.361013146167	562.536084302122	588.346682444614	438.347661069411	463.85553101674	568.163046742255	509.838861282019	466.994310689059	438.176864299322	553.555555718163	480.896045849801	0.205078650238789	0.0112399594255964	0.171486463027752	Ndfip2	14	105496008	105546732	+	11553	protein_coding	Nedd4 family interacting protein 2 [Source:MGI Symbol;Acc:MGI:1923523]	-	449	705	513	483	558	680	433	477	511	512	435	496	2.65801757164976	3.0410032942816	2.96292914177456	3.13946901614589	2.91002821270266	3.19875892423745	2.34646874144512	2.52500445705265	3.06944641189162	2.7510528554686	2.54068659265305
ENSMUSG00000022858	1131.29296054654	1267.18977223639	1181.6030480999	1208.21172311487	1365.00691423848	1307.34093702031	1144.96814011433	1101.77844159741	1072.94978494379	955.947864903786	1136.88959774647	1197.91900804412	1243.44089254275	1101.74213955832	0.175006033392712	0.0112550426361584	0.171486463027752	Tra2b	16	22063299	22084755	-	9235	protein_coding	transformer 2 beta [Source:MGI Symbol;Acc:MGI:106016]	-	1036	1602	1114	1009	1354	1511	1131	1133	965	960	1059	1356	7.67236288243486	8.64466481835666	8.04909336095572	8.20461318021732	8.83363678863004	8.89190749035666	7.66738648938842	7.50294138169756	7.25144141135485	6.45294673238265	7.73776743523479
ENSMUSG00000028224	430.240759126774	408.949508268548	398.817545857776	417.904748629425	436.51993638498	408.381814873321	363.433742087571	320.906342212839	374.698525933738	400.30316842846	397.213551620579	358.668965535332	416.802385523471	369.204049303087	0.17549585460611	0.0112610613435191	0.171486463027752	Nbn	4	15957925	15992589	+	2533	protein_coding	nibrin [Source:MGI Symbol;Acc:MGI:1351625]	-	394	517	376	349	433	472	359	330	337	402	370	406	10.6381794522339	10.1713336398786	9.90492813456563	10.3465147462956	10.2993657361581	10.1268454018773	8.87321304261773	7.96741233120598	9.23269820880911	9.85177784723673	9.85650953693605
ENSMUSG00000120085	10.9198162214917	16.6111018832486	6.36410977432621	27.5410006260079	10.0812918333714	19.8999613179796	8.09880205209073	2.91733038375308	5.55932531058958	3.98311610376578	10.7355013951508	8.83421097377666	15.2362136094042	6.68804770318777	1.18689654115906	0.0112696925851092	0.171486463027752	ENSMUSG00000120085	16	49840013	49891286	-	2600	lncRNA	novel transcript	-	10	21	6	23	10	23	8	3	5	4	10	10	0.263046744948344	0.402502418022664	0.153984347165639	0.664290944020759	0.231731154820471	0.480752840831138	0.192636371433047	0.0705645294928138	0.133453689585217	0.0955015433871054	0.259527428867557
ENSMUSG00000050666	227.132177407028	254.703562209811	286.38493984468	276.607441069906	236.910358084227	221.495221626208	180.198345659019	146.838962648905	199.023846119107	199.155805188289	266.240434599739	189.935535936198	250.53895004031	196.898821691876	0.348056008809196	0.0113137295288652	0.171486463027752	Vstm4	14	32578713	32661448	+	2745	protein_coding	V-set and transmembrane domain containing 4 [Source:MGI Symbol;Acc:MGI:2444633]	-	208	322	270	231	235	256	178	151	179	200	248	215	5.18235627206063	5.84569389137955	6.56326725624034	6.31936550215994	5.15802315465601	5.06833120863554	4.05975012291503	3.36413288146675	4.5252711936583	4.52284176332375	6.09629457682335
ENSMUSG00000063172	52.4151178631603	77.51847545516	63.6410977432621	76.6358278288916	81.658463850308	73.5433353055768	44.543411286499	36.952851527539	47.8101976710704	48.7931722711308	71.9278593475102	56.5389502321706	70.9020530077265	51.0944070559867	0.476774083386927	0.0113150591976744	0.171486463027752	Hspb11	4	107110790	107137135	+	2071	protein_coding	heat shock protein family B (small), member 11 [Source:MGI Symbol;Acc:MGI:1920188]	-	48	98	60	64	81	85	44	38	43	49	67	64	1.58513924527056	2.3581342372485	1.93316901318523	2.32061833361439	2.35647422526273	2.2305203918225	1.3301304256362	1.12212707450346	1.44086166061104	1.4687224321001	2.18298783721528
ENSMUSG00000038816	509.955417543664	566.359473733618	508.068096983709	475.381619501093	455.674390868385	543.355465551791	428.224158504297	426.902679489201	355.796819877733	484.944385633483	488.46531347936	424.925547838657	509.79907736371	434.876484137122	0.230815660247954	0.0113355786051145	0.171628379651094	Ctnnal1	4	56810935	56865188	-	7661	protein_coding	catenin (cadherin associated protein), alpha-like 1 [Source:MGI Symbol;Acc:MGI:1859649]	-	467	716	479	397	452	628	423	439	320	487	455	481	4.16905570703928	4.65747043709941	4.17204250881274	3.89142700418397	3.55476377946765	4.45493685413461	3.45681832172798	3.504431708789	2.89866779101686	3.94609235859395	4.0075831921462
ENSMUSG00000022297	291.559093113829	293.462799937391	312.902063904372	336.479181561227	578.666151235516	291.577694093875	282.445721566664	248.945526080263	263.512019721946	255.915209666951	275.902385855375	203.186852396863	350.774497307702	254.984619214677	0.460351978515317	0.0113978776037024	0.172262914015886	Fzd6	15	38869429	38901583	+	4818	protein_coding	frizzled class receptor 6 [Source:MGI Symbol;Acc:MGI:108474]	-	267	371	295	281	574	337	279	256	237	257	257	230	3.79010067129806	3.83733452355909	4.0855816478499	4.37968996427858	7.17799035811686	3.80128538935733	3.62542610620413	3.24946387369703	3.41362239611502	3.31123553815192	3.59934055561025
ENSMUSG00000028522	837.549904188416	871.687346444758	901.582218029547	972.317065579063	814.568380136406	864.350493767897	756.225641613972	775.037438617068	650.441061338981	787.661209519682	836.295558682245	825.998726048118	877.009234691014	771.943272636678	0.182492244189585	0.0114129966325102	0.172306453517345	Mier1	4	102971587	103022951	+	12513	protein_coding	MEIR1 treanscription regulator [Source:MGI Symbol;Acc:MGI:1918398]	MYB	767	1102	850	812	808	999	747	797	585	791	779	935	4.19218268022047	4.38876874000957	4.5326914307262	4.87302263390987	3.89052033922196	4.3388178165136	3.73749660949875	3.8952507529505	3.24435486069073	3.92408843063056	4.20080599718973
ENSMUSG00000045094	257.707662827205	177.976091606235	251.382336085885	199.971613241014	549.430404918739	227.551731592549	169.062492837394	146.838962648905	147.878053261683	236.995408174064	183.577073857078	166.966587404379	277.336640045271	175.219763030584	0.662029501326077	0.0114211533372449	0.172306453517345	Arhgef37	18	61624728	61669665	-	5870	protein_coding	Rho guanine nucleotide exchange factor (GEF) 37 [Source:MGI Symbol;Acc:MGI:3045339]	-	236	225	237	167	545	263	167	151	133	238	171	189	2.74966750767128	1.91014776136333	2.6940702647208	2.13639825119483	5.59391901840897	2.4349218025356	1.78114805102702	1.57317627932304	1.57234364083707	2.51688053866869	1.96568815799857
ENSMUSG00000026353	1406.47232932814	1486.29811612496	1506.17264659054	1447.69868508016	1440.61660298877	1418.08854783342	1315.04298320823	1254.45206501382	1339.79739985209	1239.7448872971	1387.02678025348	1450.57744189413	1450.89115465766	1331.10692625314	0.124194021257519	0.0114761001948893	0.172826795893978	Ubxn4	1	128171701	128207115	+	4659	protein_coding	UBX domain protein 4 [Source:MGI Symbol;Acc:MGI:1915062]	-	1288	1879	1420	1209	1429	1639	1299	1290	1205	1245	1292	1642	18.9072964044433	20.0981746850225	20.3373474184567	19.4866611927812	18.4798010864987	19.1184911477347	17.4557330134678	16.9330637417827	17.948504377355	16.5882429675928	18.7122674190148
ENSMUSG00000067430	110.290143837067	122.605751995406	110.311236088321	134.11269870056	132.064923017165	112.478042232059	98.1979748816001	112.803441505119	76.7186892861362	96.5905655163201	96.619512556357	101.593426198432	120.31046597843	97.087268323994	0.3042675690019	0.0115032549475445	0.172927490078879	Zfp763	17	33235837	33252376	-	3557	protein_coding	zinc finger protein 763 [Source:MGI Symbol;Acc:MGI:1920701]	zf-C2H2	101	155	104	112	131	130	97	116	69	97	90	115	1.94197568803585	2.17155273254794	1.95095902322129	2.36449282980094	2.21893818756964	1.98621774823587	1.70729873753916	1.99440184565951	1.34616766441316	1.69282325289767	1.70732129195975
ENSMUSG00000043004	412.769053172388	314.028926078556	311.841378941984	422.69448786873	273.203008684364	467.216483117782	295.606274901312	312.15435106158	242.386583541706	322.632404405028	283.41723683198	225.272379831305	366.958889643967	280.244871762152	0.388626291884677	0.0115581017488427	0.173277834805601	Gng2	14	19922627	20027695	-	4390	protein_coding	guanine nucleotide binding protein (G protein), gamma 2 [Source:MGI Symbol;Acc:MGI:102705]	-	378	397	294	353	271	540	292	321	218	324	264	255	5.88889159305769	4.50659503072994	4.46870292230123	6.03829086285285	3.71931142793858	6.684926102079	4.16428055785789	4.47176585533048	3.44608433972215	4.58146356203289	4.05785027732782
ENSMUSG00000054302	477.195968879189	503.87009045854	512.31083683326	516.094403035192	540.357242268705	539.894602713881	464.668767738706	480.387069858007	494.779952642473	421.214527973231	424.052305108456	477.04739258394	514.953857364795	460.358335984135	0.162091016966566	0.0115647559832859	0.173277834805601	Eapp	12	54717125	54742682	-	4448	protein_coding	E2F-associated phosphoprotein [Source:MGI Symbol;Acc:MGI:1913516]	-	437	637	483	431	536	624	459	494	445	423	395	540	6.71928308476413	7.13669605097139	7.24571129985796	7.27639615136908	7.26035380750467	7.6240753925989	6.46055096864315	6.79204748805231	6.94271217851153	5.90336091598126	5.99223627353825
ENSMUSG00000050332	329.77844988905	267.359639835144	330.933708264963	331.689442321922	289.333075617758	379.829696460567	312.816229262004	191.571361866452	234.60352810688	208.117816421762	300.594039064222	258.842381531656	321.487335398234	251.090892708829	0.356459388949303	0.0115675799053511	0.173277834805601	Amer1	X	94463924	94488478	-	8496	protein_coding	APC membrane recruitment 1 [Source:MGI Symbol;Acc:MGI:1919595]	-	302	338	312	277	287	439	309	197	211	209	280	293	2.43107702605273	1.98255271364853	2.45041004434962	2.44832523685699	2.03528469546887	2.80813115391724	2.27701360653998	1.41804582573051	1.72346266728932	1.52705798836373	2.22382260140751
ENSMUSG00000045854	216.212361185536	229.391406959147	264.110555634538	223.920309437543	240.942874817576	205.921338855615	184.247746685064	151.70117995516	205.695036491814	197.164247136406	198.606775810289	212.904484468018	230.083141148326	191.719911757792	0.262353009390396	0.0116292884296167	0.174047906638825	Lyrm2	4	32800253	32801559	+	1140	protein_coding	LYR motif containing 2 [Source:MGI Symbol;Acc:MGI:1917573]	-	198	290	249	187	239	238	182	156	185	198	185	241	11.8786372192463	12.6769767413988	14.574483385239	12.3180113265787	12.6313806671439	11.3459137264038	9.99512400900413	8.36870560300739	11.2616183667525	10.7816216087022	10.9502362530961
ENSMUSG00000028673	1979.76268095645	1790.04397913293	1802.10375109671	1979.35974064309	2440.68075285921	2031.52648585287	1787.81055299903	1642.45700605298	1766.75358370537	1853.14476727703	1777.79903103697	1629.91192466179	2003.91289842354	1742.97947762219	0.201278465973343	0.0116498808974776	0.174201803119186	Fuca1	4	135648046	135667622	+	3276	protein_coding	fucosidase, alpha-L- 1, tissue [Source:MGI Symbol;Acc:MGI:95593]	-	1813	2263	1699	1653	2421	2348	1766	1689	1589	1861	1656	1845	37.8495038564562	34.4241486011069	34.6057415124895	37.8907153370019	44.525486176219	38.9512653647864	33.7495865030516	31.5300238924239	33.6599861509381	35.2635659213102	34.1093192225933
ENSMUSG00000036295	22.9316140651326	15.8200970316653	27.5778090220803	28.7384354358344	19.1544544834056	29.4173341222307	12.1482030781361	17.5039823025185	5.55932531058958	15.9324644150631	17.1768022322412	15.0181586554203	23.9399573600581	13.8898226656615	0.770583388282457	0.0116799147536411	0.174342331795295	Lrrn3	12	41501667	41536430	-	3865	protein_coding	leucine rich repeat protein 3, neuronal [Source:MGI Symbol;Acc:MGI:106036]	-	21	20	26	24	19	34	12	18	5	16	16	17	0.371600317572564	0.257871320608372	0.44887200812407	0.466300184564884	0.296184192707147	0.478075832493082	0.194380814641367	0.284814142325458	0.0897747976511164	0.256976986086907	0.279336120074784
ENSMUSG00000114241	9.82783459934256	10.2830630705824	8.48547969910162	3.5923044294793	34.2763922334626	3.4608628379095	5.06175128255671	5.83466076750616	1.11186506211792	3.98311610376578	1.07355013951508	3.53368438951066	11.6543228116463	3.43310462416205	1.75200993625647	0.0117246068980052	0.17457900806651	Gm30108	14	20844243	20846633	+	2391	lncRNA	predicted gene, 30108 [Source:MGI Symbol;Acc:MGI:5589267]	-	9	13	8	3	34	4	5	6	1	4	1	4	0.257435961179057	0.270948233039892	0.223259056255771	0.0942205255825636	0.856755921628172	0.0909175630470029	0.130921833366249	0.153465308809131	0.0290238053468478	0.103849440738801	0.0282213013406796
ENSMUSG00000032018	1843.26497818781	2082.71577421874	2263.50170973536	2132.63139630087	1561.59210498922	2224.46958906633	1973.0706499406	1582.16551145542	1359.81097097021	1698.7990182561	1819.66748647806	1363.11875325374	2018.02925874972	1632.77206505902	0.305775551252615	0.0117345224871264	0.17457900806651	Sc5d	9	42162891	42175552	-	4866	protein_coding	sterol-C5-desaturase [Source:MGI Symbol;Acc:MGI:1353611]	-	1688	2633	2134	1781	1549	2571	1949	1627	1223	1706	1695	1543	23.7250216652136	26.9650544428743	29.2631439859512	27.4849947763767	19.1794914287703	28.7142411392253	25.0761803483308	20.448148558741	17.4416786741913	21.7635966835103	23.5046728117412
ENSMUSG00000017831	941.288158292588	1112.94382617765	966.284000735197	1026.20163202125	1012.16170007048	1078.05877400881	761.287392896529	848.943141672146	909.505620812455	907.154692632655	972.63642640066	985.897944673475	1022.82301521766	897.570869847987	0.189368031383286	0.0117520483913044	0.17457900806651	Rab5a	17	53786262	53814708	+	5270	protein_coding	RAB5A, member RAS oncogene family [Source:MGI Symbol;Acc:MGI:105926]	-	862	1407	911	857	1004	1246	752	873	818	911	906	1116	11.1867241893402	13.3047288841647	11.5347035008391	12.2116416258317	11.4783872209366	12.8491618113733	8.9336488004244	10.1307633803155	10.7715107024607	10.730785373183	11.6004328546569
ENSMUSG00000026888	1873.84046360798	2181.59138066665	645.957142094111	2161.36983173671	1365.00691423848	2937.40733367569	599.311351854714	494.001278315521	435.851104350223	515.813535437668	2170.71838209949	700.552930220489	1860.86217766994	819.374763713017	1.18351206439776	0.0117633425646973	0.17457900806651	Grb14	2	64742820	64855331	-	7185	protein_coding	growth factor receptor bound protein 14 [Source:MGI Symbol;Acc:MGI:1355324]	-	1716	2758	609	1805	1354	3395	592	508	392	518	2022	793	16.3341594608425	19.1289017407755	5.65573684300795	18.8648900202077	11.3540202843422	25.6791342229672	5.15841863099766	4.32389842515001	3.78610996312466	4.47534720367966	18.9893889915452
ENSMUSG00000060743	3470.31759519007	3767.55610809109	3329.490096935	3491.71990545387	3680.67964836388	3761.95790480762	3539.17649676365	3315.05975940475	3300.01550436597	3246.23962456911	3294.72537817177	3249.22279615506	3583.62020980692	3324.07325990505	0.109260623558642	0.0117652987862409	0.17457900806651	H3f3a	1	180628397	180641508	-	3504	protein_coding	H3.3 histone A [Source:MGI Symbol;Acc:MGI:1097686]	-	3178	4763	3139	2916	3651	4348	3496	3409	2968	3260	3069	3678	62.0291850502048	67.7390389800644	59.7758681011056	62.4924089387009	62.7777157605251	67.4361563806314	62.4638827689006	59.4978739256665	58.7805611752971	57.7533591430583	59.1002615840693
ENSMUSG00000096225	1.09198162214917	1.58200970316653	4.24273984955081	2.39486961965286	3.02438755001141	25.9564712843212	2.02470051302268	0	0	1.99155805188289	1.07355013951508	0	6.38207660480867	0.848301450736775	2.93257189897769	0.0117776026195991	1	Lhx8	3	154011931	154036296	-	2532	protein_coding	LIM homeobox protein 8 [Source:MGI Symbol;Acc:MGI:1096343]	Homeobox	1	2	4	2	3	30	2	0	0	2	1	0	0.027011119149514	0.0393630590107171	0.105413191845882	0.0593157653154054	0.0713863747077279	0.643909636390355	0.0494524650203319	0	0	0.0490331778843748	0.0266497359816607
ENSMUSG00000018593	63829.6017594857	72315.2455414453	75519.708637042	84535.3052693166	38481.2990571618	83463.8986304444	36555.9677626245	40780.388991023	56090.2567886625	57015.3196883293	62840.2574165151	46787.748159316	69690.8431491493	50011.6564677451	0.478708123497925	0.0118311314800825	0.175053089858979	Sparc	11	55285326	55314009	-	3788	protein_coding	secreted acidic cysteine rich glycoprotein [Source:MGI Symbol;Acc:MGI:98373]	-	58453	91422	71199	70597	38171	96466	36110	41936	50447	57257	58535	52962	1055.36603997916	1202.71657058904	1254.18787346007	1399.52325668113	607.129508122906	1383.985919074	596.81422810068	677.041946753578	924.185824926831	938.301403198276	1042.70694104494
ENSMUSG00000023087	496.851638077874	563.986459178868	868.700984195528	555.609751759464	408.29231925154	744.085510150542	487.952823638466	429.820009872954	432.515509163869	443.121666543943	494.906614316451	444.360811980966	606.254443768969	455.446239252775	0.412987591941011	0.0118583495916624	0.175302303631076	Noct	3	51131868	51159065	+	10658	protein_coding	nocturnin [Source:MGI Symbol;Acc:MGI:109382]	-	455	713	819	464	405	860	482	442	389	445	461	503	2.91972508232211	3.33377557895439	5.12751405602226	3.2692347649312	2.28948119746627	4.38520707897894	2.83134617986365	2.53620933549576	2.53284033864681	2.59183912785891	2.91864867930807
ENSMUSG00000068240	499.035601322172	498.333056497457	533.524536081014	414.312444199945	724.844882819401	503.555542915832	467.70581850824	401.619149496674	371.362930747384	378.396029857749	464.847210410028	447.011075273099	528.934343972637	421.823702382196	0.326692627478499	0.0119756520210611	0.176052102158029	Gm11808	4	3973092	3973595	-	504	protein_coding	predicted gene 11808 [Source:MGI Symbol;Acc:MGI:3649356]	-	457	630	503	346	719	582	462	413	334	380	433	506	62.0143139578616	62.2920408844598	66.5941564891609	51.5524614597201	85.9520279407515	62.7566596571495	57.3895856560951	50.1138834453594	45.9885650935725	46.803335747252	57.9714244879159
ENSMUSG00000050097	5.45990811074587	5.53703396108286	2.1213699247754	11.9743480982643	0	15.5738827705927	3.03705076953402	1.94488692250205	0	0.995779025941444	1.07355013951508	0.883421097377666	6.77775714424353	1.32244799247838	2.35115688766399	0.0121827010811969	1	Ces2b	8	105558204	105566725	+	3408	protein_coding	carboxyesterase 2B [Source:MGI Symbol;Acc:MGI:2448547]	-	5	7	2	10	0	18	3	2	0	1	1	1	0.100340601065976	0.102357813659911	0.0391587737314809	0.220345536647016	0	0.287038591433165	0.0551116379539966	0.0358896276763137	0	0.0182147896718364	0.0197996277891916
ENSMUSG00000045519	113.566088703514	147.126902394487	140.010415035177	122.138350602296	166.341315250627	127.186709293174	116.420279498804	97.2443461251027	101.17972065273	96.5905655163201	110.575664370053	128.979480217139	136.061630213213	108.498342730025	0.327374200886783	0.0122048424233526	0.178241333126524	Zfp560	9	20256432	20296473	-	5096	protein_coding	zinc finger protein 560 [Source:MGI Symbol;Acc:MGI:1915280]	zf-C2H2	104	186	132	102	165	147	115	100	91	97	103	146	1.39575823850142	1.81888847794498	1.72839573349186	1.50305404370269	1.95079798700906	1.56767230705806	1.41283053028063	1.20007703219071	1.23921283186273	1.18158797302924	1.36384312108971
ENSMUSG00000065999	5.45990811074587	26.1031601022478	26.5171240596926	19.1589569572229	12.0975502000456	19.8999613179796	10.1235025651134	8.75199115125924	8.89492049694333	2.98733707782433	13.956151813696	3.53368438951066	18.2061101246557	8.04126458239116	1.19628923290667	0.01232859747811	0.1798780980525	Zfp985	4	147637734	147669655	+	2871	protein_coding	zinc finger protein 985 [Source:MGI Symbol;Acc:MGI:3651986]	zf-C2H2	5	33	25	16	12	23	10	9	8	3	13	4	0.119108592278944	0.572800375949056	0.581039275848515	0.418495347345472	0.251829050170626	0.435373523567035	0.218066251186834	0.191711365393224	0.193370724024557	0.0648652071072294	0.30553908379392
ENSMUSG00000105008	3.27594486644752	3.95502425791633	2.1213699247754	8.38204366878502	7.05690428335995	4.32607854738687	1.01235025651134	0.972443461251026	3.33559518635375	1.99155805188289	0	0	4.85289425811185	1.21865782599983	2.0218917213336	0.0123296801801577	1	Gm43652	3	127656833	127657507	-	675	TEC	predicted gene 43652 [Source:MGI Symbol;Acc:MGI:5663789]	-	3	5	2	7	7	5	1	1	3	2	0	0	0.303965127495864	0.369138020056058	0.197708297595388	0.778750092185366	0.624815854478898	0.402562765269229	0.0927508455048002	0.0906013712006498	0.308426304819169	0.183928898375166	0
ENSMUSG00000057497	330.8704315112	363.071226876719	312.902063904372	378.389399905152	443.57684066834	298.499419769694	312.816229262004	274.229056072789	284.637455902187	260.894104796658	314.550190877918	311.847647374316	354.551563772579	293.162447380979	0.273444236972947	0.0123480425608569	0.1798780980525	Fam136a	6	86342628	86347040	+	2702	protein_coding	family with sequence similarity 136, member A [Source:MGI Symbol;Acc:MGI:1913738]	-	303	459	295	316	440	345	309	282	256	262	293	353	7.66943840378628	8.46544685890957	7.28509710560356	8.78224567321236	9.81126725072606	6.93906765078252	7.15969933425748	6.38266876685555	6.57489087993491	6.01921274567878	7.31709827206903
ENSMUSG00000078868	27.2995405537293	23.730145547498	29.6991789468557	31.1333050554872	25.2032295834284	13.843451351638	8.09880205209073	13.6142084575144	8.89492049694333	15.9324644150631	13.956151813696	23.852369629197	25.1514751731061	14.0581528107508	0.816513216626501	0.0123488544558738	0.1798780980525	Gm14412	2	177006313	177016100	-	1581	protein_coding	predicted gene 14412 [Source:MGI Symbol;Acc:MGI:3652251]	zf-C2H2	25	30	28	26	25	16	8	14	8	16	13	27	1.08146985589136	0.945609728796354	1.18174788885289	1.23493847635793	0.95272138287986	0.549990874751129	0.316796056752638	0.541545197878647	0.351149493152754	0.628220146252939	0.554840423511919
ENSMUSG00000084957	219.488306051984	195.378198341067	245.018226311559	235.894657535807	259.089200117644	238.799535815755	188.297147711109	179.90204033144	202.359441305461	192.185352006699	195.386125391744	220.855274344417	232.278020695636	196.497563515145	0.237611973752211	0.0125126584313328	0.181481879411357	Bbip1	19	53918292	53933058	-	4402	protein_coding	BBSome interacting protein 1 [Source:MGI Symbol;Acc:MGI:1913610]	-	201	247	231	197	257	276	186	185	182	193	182	250	3.1228584486598	2.79620792339147	3.50155228334404	3.36062482989385	3.51755469448065	3.40742585959371	2.64535862179184	2.57016043359408	2.869163376271	2.72164212128859	2.78983142526416
ENSMUSG00000060402	75.346731928293	75.1454609004102	53.0342481193851	80.2281322583709	29.2357463167769	90.8476494951243	22.2717056432495	42.7875122950452	42.2508723604808	33.8564868820091	52.6039568362388	50.355002550527	67.3063281697267	40.6875894279251	0.727016849087061	0.0125675636185651	0.181842612820714	Chst8	7	34373893	34512136	-	6634	protein_coding	carbohydrate sulfotransferase 8 [Source:MGI Symbol;Acc:MGI:1916197]	-	69	95	50	67	29	105	22	44	38	34	49	57	0.711344378108727	0.713626033647716	0.502913403967768	0.758408478381567	0.263378490706414	0.860163882678825	0.207619845605409	0.40561663018681	0.397504508019881	0.318146534346553	0.498399072018794
ENSMUSG00000021461	211.84443469694	183.513125567318	189.862608267399	214.340830958931	176.422607083999	188.617024666068	134.642584116008	168.232718796428	175.674679814631	158.32886512469	180.356423438533	162.549481917491	194.100105206776	163.297458867963	0.246844230729346	0.0125726650862037	0.181842612820714	Fancc	13	63432857	63645092	-	8359	protein_coding	Fanconi anemia, complementation group C [Source:MGI Symbol;Acc:MGI:95480]	-	194	232	179	179	175	218	133	173	158	159	168	184	1.58728051384071	1.38310836082734	1.4288853365811	1.60806111271507	1.26136709466819	1.41732529990112	0.996136757410389	1.26569866275343	1.3117065601533	1.18077335914073	1.35616199221616
ENSMUSG00000038005	292.651074735979	314.81993093014	336.237133076902	338.87405118088	434.503678018306	311.477655411855	287.507472849221	243.110865312757	326.888328262667	245.957419407537	293.079188087616	260.609223726412	338.09392055901	276.192082941035	0.292711319567611	0.0125956432947367	0.181842612820714	Hpf1	8	61343452	61361705	+	4612	protein_coding	histone PARylation factor 1 [Source:MGI Symbol;Acc:MGI:1919862]	-	268	398	317	283	431	360	284	250	294	247	273	295	3.97421881786657	4.30047394137294	4.58636524045676	4.60787809316409	5.63048421708194	4.24209678926378	3.85523353930403	3.31504366654589	4.42376410749957	3.32453876643534	3.99420140958786
ENSMUSG00000040732	762.203172260123	750.663604152519	997.04386464444	848.98128016694	566.56860103547	885.980886504831	482.89107235591	592.218067901875	594.847808233085	743.846932378259	761.14704891619	487.648445752472	801.906901460721	610.433229256298	0.393839814865522	0.0126038269960213	0.181842612820714	Erg	16	95160028	95387452	-	3466	protein_coding	ETS transcription factor [Source:MGI Symbol;Acc:MGI:95415]	ETS	698	949	940	709	562	1024	477	609	535	747	709	552	13.7731457799266	13.6445809115643	18.0966409152155	15.3610718558904	9.7693468962398	16.0560521266065	8.61611468015235	10.7455160606772	10.7117185350858	13.378757758687	13.8030254580051
ENSMUSG00000102869	2830.41636461066	2940.165033335	2657.01583078119	2840.3153689083	3151.41182711189	2777.34242742237	2469.12227563116	2583.78227654398	2820.80166259315	2449.61640381595	2764.39160925132	2521.28381191586	2866.11114202823	2601.4996732919	0.14024546098011	0.0126302523462045	0.181842612820714	Norad	2	156229980	156234921	-	4942	lncRNA	non-coding RNA activated by DNA damage [Source:MGI Symbol;Acc:MGI:1914767]	-	2592	3717	2505	2372	3126	3210	2439	2657	2537	2460	2575	2854	35.870591330552	37.481103353709	33.822340924383	36.0425730646352	38.1104438267676	35.2995901111737	30.8980242261615	32.879662932838	35.6247360276006	30.8998316220116	35.158562045089
ENSMUSG00000075054	200.924618475448	224.645377849647	226.986581950968	219.130570198237	233.885970534216	178.234436152339	183.235396428553	177.957153408938	193.464520808517	150.362632917158	157.811870508716	201.420010202108	213.967925860143	177.375264045665	0.268422320990202	0.0126462176697592	0.181842612820714	Yae1d1	13	18155915	18167934	-	11223	protein_coding	Yae1 domain containing 1 [Source:MGI Symbol;Acc:MGI:1914258]	-	184	284	214	183	232	206	181	183	174	151	147	228	1.12128274777945	1.26104888968629	1.27234088869526	1.22446385785819	1.24548010859581	0.997529225887666	1.00969745607671	0.997196326967858	1.07590571448547	0.835202395388434	0.883822358666849
ENSMUSG00000060716	24.0235956872818	13.4470824769155	8.48547969910162	43.1076531537515	109.886080983748	36.3390597980497	34.4199087213856	13.6142084575144	4.44746024847166	10.9535692853559	4.29420055806031	7.950789876399	39.214825299808	12.6133561911978	1.63375540888779	0.0126656292781742	0.181842612820714	Plekhh1	12	79075937	79128429	+	6718	protein_coding	pleckstrin homology domain containing, family H (with MyTH4 domain) member 1 [Source:MGI Symbol;Acc:MGI:2144989]	-	22	17	8	36	109	42	34	14	4	11	4	9	0.22396954169463	0.126104756777114	0.079460018384571	0.402407758263607	0.977561912416215	0.339763453271291	0.316855002133844	0.12744610864039	0.0413193918334701	0.101642756061001	0.0401769166451711
ENSMUSG00000006345	48.0471913745636	1.58200970316653	8.48547969910162	80.2281322583709	721.820495269389	72.6781195960994	63.7780661602145	18.4764257637695	3.33559518635375	0	2.14710027903015	1.76684219475533	155.473571316782	14.9173382640205	3.38149038802713	0.0127157428806058	0.182237410902117	Ggt1	10	75397438	75422034	+	3411	protein_coding	gamma-glutamyltransferase 1 [Source:MGI Symbol;Acc:MGI:95706]	-	44	2	8	67	716	84	63	19	3	0	2	2	0.882220686663458	0.0292193683421682	0.156497333188962	1.47501666537183	12.6470453771266	1.33833531461538	1.15632650398465	0.340651593564448	0.0610342291858513	0	0.0395644277370653
[truncated: 730 more rows]
[truncated: 1 more columns]
