# Supplementary material for: Gene dosage imbalance disrupts systemic metabolism in the Dp16 Down syndrome mouse model
Source: eLife. 2026 Aug 3;15:RP110476. doi: 10.7554/eLife.110476 (PMC13432951; doi:10.7554/eLife.110476)
Supplement: Figure 5—source data 2. [file elife-110476-fig5-data2.xls]

gene_id	MGW7	MGW8	MGW9	MGW10	MGW11	MGW12	MGW1	MGW2	MGW3	MGW4	MGW5	MGW6	M_gWAT_Dp16	M_gWAT_WT	log2FoldChange	pvalue	padj	gene_name	gene_chr	gene_start	gene_end	gene_strand	gene_length	gene_biotype	gene_description	tf_family	MGW7_count	MGW8_count	MGW9_count	MGW10_count	MGW11_count	MGW12_count	MGW1_count	MGW2_count	MGW3_count	MGW4_count	MGW5_count	MGW6_count	MGW7_fpkm	MGW8_fpkm	MGW9_fpkm	MGW10_fpkm	MGW11_fpkm	MGW12_fpkm	MGW1_fpkm	MGW2_fpkm	MGW3_fpkm	MGW4_fpkm	MGW5_fpkm
ENSMUSG00000091575	399.665273706598	381.264338463134	225.925896988581	264.633092971641	360.910247634695	343.490636662518	793.682601104891	1099.83355467491	729.383480749353	1242.73222437492	456.258809293908	1401.98928153836	329.314914404528	953.979991956057	-1.53423763974247	6.91134657380499e-10	3.8927007685861e-06	2010016I18Rik	3	106389298	106393229	-	3697	lncRNA	RIKEN cDNA 2010016I18 gene [Source:MGI Symbol;Acc:MGI:1916456]	-	366	482	213	221	358	397	784	1131	656	1248	425	1587	6.77076771687434	6.4971087273594	3.84440228384865	4.48896962795131	5.83433483654027	5.83590787249239	13.276642532091	18.7090483659335	12.3136928837731	20.9550586950554	7.75704108462675
ENSMUSG00000030935	29.4835037980277	75.1454609004102	48.7915082698343	28.7384354358344	29.2357463167769	31.1477655411855	145.778436937633	272.284169150287	193.464520808517	206.126258369879	54.7510571152689	274.743961284454	40.4237367103448	191.191400611007	-2.23630086527432	2.41777405917565e-09	1.02132820694727e-05	Acsm3	7	119360146	119386736	+	4936	protein_coding	acyl-CoA synthetase medium-chain family member 3 [Source:MGI Symbol;Acc:MGI:99538]	-	27	95	46	24	29	36	144	280	174	207	51	311	0.374106189128317	0.959115702434957	0.621843865512237	0.365123625069545	0.35398154524845	0.396364473097337	1.82645506139923	3.46913678219668	2.44629048494134	2.60326836765296	0.697190783384078
ENSMUSG00000076549	5.45990811074587	11.865072773749	5.30342481193851	0	4.03251673334854	1.73043141895475	72.8892184688166	133.224754191391	14.4542458075329	19.9155805188289	191.091924833684	76.857635471857	4.73189230812277	84.7388932153516	-4.13738818547006	3.99798669743311e-09	1.35107962453054e-05	Igkv4-68	6	69281818	69282389	-	394	IG_V_gene	immunoglobulin kappa variable 4-68 [Source:MGI Symbol;Acc:MGI:2686265]	-	5	15	5	0	4	2	72	137	13	20	178	87	0.867920732063064	1.89721951932365	0.846783635005628	0	0.61167614470378	0.275867884829167	11.4408403338408	21.2648776694926	2.28971304973621	3.15106615236642	30.4845924060674
ENSMUSG00000118642	570.014406761869	548.166362147203	581.255359388461	383.179139144458	583.706797152202	589.211898154092	994.127951894137	979.250565479784	1201.92613214947	859.357299387466	712.837292638011	880.770834085533	542.588993791381	938.045012605733	-0.788630057494192	1.25063196021498e-08	3.52198803862541e-05	AY036118	17	40158994	40159718	-	714	pseudogene	cDNA sequence AY036118 [Source:MGI Symbol;Acc:MGI:2158419]	-	522	693	548	320	579	681	982	1007	1081	863	664	997	50.0009863086684	48.3679376279335	51.2130947342675	33.6554661688754	48.8582745751732	51.8341846288888	86.1062996398555	86.2521247049884	105.065809509303	75.030239163861	62.7518421844469
ENSMUSG00000020087	638.809248957267	508.61611956804	568.527139839808	574.768708716687	555.479180018762	593.537976701479	777.48499700071	761.423230159554	778.305543482541	727.914467963196	668.821736917893	732.356089726085	573.289728967007	741.051010874997	-0.372196007664553	3.15846837058934e-08	6.67108000723101e-05	Tysnd1	10	61531293	61538552	+	2286	protein_coding	trypsin domain containing 1 [Source:MGI Symbol;Acc:MGI:1919017]	-	585	643	536	480	551	686	768	783	700	731	623	829	17.5019290930197	14.0170716670893	15.645420400265	15.7677184019534	14.5222245142522	16.3085466717337	21.0332626026634	20.9471083612526	21.2498438359664	19.8502004988553	18.3894369763635
ENSMUSG00000055148	702.144183041919	604.327706609615	695.809335326333	641.825058066967	453.658132501711	750.142020116883	897.95467752556	1106.64065890367	1323.11942392032	1024.65661769375	993.033879051447	1491.2148123735	641.317739277238	1139.43667824471	-0.82940748752567	3.5577687668398e-08	6.67951320592134e-05	Klf2	8	73072877	73075500	+	1847	protein_coding	Kruppel-like factor 2 (lung) [Source:MGI Symbol;Acc:MGI:1342772]	zf-C2H2	643	764	656	536	450	867	887	1138	1190	1029	925	1688	23.8095045048534	20.6133705406507	23.6993054074818	21.7922332239667	14.6792339545182	25.5105353876215	30.0661884000333	37.6802616609524	44.7109599974729	34.5837613938633	33.7933658054399
ENSMUSG00000025461	29.4835037980277	15.8200970316653	10.606849623877	27.5410006260079	27.2194879501027	9.51737280425112	123.506731294384	109.886111121366	55.5932531058958	80.658101101257	44.0155557201182	57.4223713295483	20.0313853056553	78.5136872787615	-1.98327922785362	5.5144386678186e-08	9.31774701701308e-05	Scart1	7	139798180	139811058	+	3851	protein_coding	scavenger receptor family member expressed on T cells 1 [Source:MGI Symbol;Acc:MGI:2443796]	-	27	20	10	23	27	11	122	113	50	81	41	65	0.479508737870001	0.25880879100269	0.173270710045296	0.448495573735127	0.422423450231032	0.155233888970347	1.98338928260719	1.79450002293679	0.90101166689578	1.30567547632592	0.718401036543277
ENSMUSG00000105547	18.563687576536	5.53703396108286	7.42479473671391	19.1589569572229	12.0975502000456	6.92172567581899	104.272076420668	62.2363815200657	23.3491663044762	43.8142771414235	57.9717075338142	40.6373704793726	11.6172915179034	55.3801632333034	-2.27703200796952	8.02577067985604e-08	0.000105656517245456	Iglc3	16	18883980	18884431	-	452	IG_C_gene	immunoglobulin lambda constant 3 [Source:MGI Symbol;Acc:MGI:99886]	-	17	7	7	16	12	8	103	64	21	44	54	46	2.57227126697274	0.771759798568529	1.03337578112634	2.65818615537356	1.59956018371652	0.961875633829132	14.2665985259319	8.65924609705326	3.22414665989065	6.04279677183897	8.0614272152666
ENSMUSG00000076523	8.73585297719339	6.32803881266612	0	0	9.07316265003422	5.19129425686424	49.6051625690557	66.1261553650698	30.0203566771837	12.9451273372388	55.824607254784	57.4223713295483	4.88805811612633	45.3239634221467	-3.19433854063198	8.51068929607856e-08	0.000105656517245456	Igkv15-103	6	68414424	68414909	+	375	IG_V_gene	immunoglobulin kappa chain variable 15-103 [Source:MGI Symbol;Acc:MGI:96513]	-	8	8	0	0	9	6	49	68	27	13	52	65	1.45903261198015	1.06311749776145	0	0	1.44600240607974	0.869535572981536	8.18062457352338	11.0896078349595	4.99650613807053	2.15196811098944	9.356828902105
ENSMUSG00000024247	331.962413133349	225.436382701231	241.836171424396	313.727920174525	274.211137867701	243.99083007262	517.310981077295	448.296435636723	382.481581368563	395.324273298753	368.227697853672	437.293443201945	271.86080922897	424.822402072825	-0.648204010359607	1.98915553739134e-07	0.000210067256970634	Pkdcc	17	83522721	83532499	+	2712	protein_coding	protein kinase domain containing, cytoplasmic [Source:MGI Symbol;Acc:MGI:2147077]	-	304	285	228	262	272	282	511	461	344	397	343	495	7.66637710940896	5.23694149028645	5.60975424040012	7.25463304904035	6.04278291626242	5.65101934874615	11.7964916614097	10.3956053404728	8.80243215081256	9.08708453946997	8.53416523097668
ENSMUSG00000023078	99.3703276155748	55.3703396108286	15.9102744358155	15.5666525277436	26.2113587667655	98.6345908804207	290.544523618755	438.572001024213	395.823962113978	110.5314718795	521.745367804328	129.862901314517	51.8439239728581	314.513371292548	-2.59781386205748	4.78096213005176e-07	0.000377978151500258	Cxcl13	5	96104810	96108927	+	1150	protein_coding	chemokine (C-X-C motif) ligand 13 [Source:MGI Symbol;Acc:MGI:1888499]	-	91	70	15	13	26	114	287	451	356	111	486	147	5.41190085693723	3.03335155611283	0.870346310066654	0.848885970052992	1.36217617964033	5.38733996303777	15.6244848221021	23.9837586328329	21.4825626226221	5.99168378728666	28.516422531917
ENSMUSG00000030410	658.464918155952	556.076410663036	604.59042856099	529.266185943283	545.397888185391	645.450919270121	731.9292354577	811.017846683356	714.92923494182	741.855374326376	713.910842777526	772.11003910808	589.874458463129	747.625428882476	-0.342095648056222	1.66224353453522e-06	0.000936230966768056	Dmwd	7	18810152	18816701	+	2556	protein_coding	dystrophia myotonica-containing WD repeat motif [Source:MGI Symbol;Acc:MGI:94907]	-	603	703	570	442	541	746	723	834	643	745	665	874	16.134768651409	13.7061986672223	14.8803340179627	12.9856969597308	12.7524664464192	15.8615399414179	17.7092063292176	19.9546329880304	17.4575804576343	18.0933577406908	17.5556699730832
ENSMUSG00000057729	82.9906032833372	63.2803881266612	56.2163030065482	53.8845664421894	40.3251673334854	64.0259625013257	188.297147711109	295.622812220312	195.688250932753	157.333086098748	62.2659080918745	121.02869034074	60.1204984489245	170.039315899256	-1.49976323870414	1.91927319134037e-06	0.00104612771335736	Prtn3	10	79710310	79719008	+	1732	protein_coding	proteinase 3 [Source:MGI Symbol;Acc:MGI:893580]	-	76	80	53	45	40	74	186	304	176	158	58	137	3.0010413857848	2.30178442067288	2.04186326399394	1.95105031756273	1.39145728067719	2.32194112300208	6.7233652731684	10.7340654563356	7.05177925568076	5.6628224629652	2.25962680561361
ENSMUSG00000037709	1533.14219749744	1849.36934300167	1032.04646840323	1374.65516168074	1084.74700127076	1686.3054177714	1852.60096941575	4894.30794047642	5785.03391819952	3918.39046707958	1596.36905745892	8779.43886573925	1426.71093160421	4471.02353639491	-1.64785245414266	2.07658540416868e-06	0.00106327465376479	Fam13a	6	58909075	59001534	-	10505	protein_coding	family with sequence similarity 13, member A [Source:MGI Symbol;Acc:MGI:1889842]	-	1404	2338	973	1148	1076	1949	1830	5033	5203	3935	1487	9938	9.14065528566811	11.0910074507657	6.18038396731133	8.20634318942599	6.17126205355305	10.0828464525286	10.9062810004573	29.3001212132972	34.3709628171519	23.252648510078	9.55149876713708
ENSMUSG00000052392	104.830235726321	140.798863581821	106.06849623877	81.4255670681974	93.7560140503536	101.230238008853	178.173645145996	230.469100316493	253.505234162885	368.438239598334	111.649214509568	362.202649924843	104.684902445719	250.739680609687	-1.25863217741695	2.80924754395898e-06	0.00124915409869144	Acot4	12	84085153	84095375	+	6674	protein_coding	acyl-CoA thioesterase 4 [Source:MGI Symbol;Acc:MGI:2159621]	-	96	178	100	68	93	117	176	237	228	370	104	410	0.9837648717277	1.32909598770559	0.999798478250577	0.765114714484959	0.839565376619565	0.952723835395187	1.65100396253675	2.17170427896673	2.37073260971282	3.44143260182782	1.05148661620898
ENSMUSG00000032855	1563.71768291762	1449.12088810054	1508.29401651531	1406.98590154606	1204.71437408788	1286.57575999286	1754.40299453415	1874.87099329198	1790.10275000984	2074.20771103603	1681.17951848061	1697.93534915987	1403.23477052671	1812.11655275208	-0.36928203146792	3.87573606594639e-06	0.00139336834694247	Pkd1	17	24768808	24815482	+	17415	protein_coding	polycystin 1, transient receptor potential channel interacting [Source:MGI Symbol;Acc:MGI:97603]	-	1432	1832	1422	1175	1195	1487	1733	1928	1610	2083	1566	1922	5.62374757847645	5.24233219180387	5.44847285233802	5.06661881682063	4.13430202714443	4.64039404616546	6.2301246224736	6.77052107266871	6.41558592711708	7.42488169216028	6.06771105011281
ENSMUSG00000024914	2012.52212962093	1801.1180470551	1939.99279620711	1818.90347612635	1881.1690561071	1898.28326659336	2700.95048437226	2554.60897270645	2231.51317967066	2655.74266218583	2111.67312442616	2167.03195186742	1891.99812861832	2403.58672920479	-0.345498811048727	4.44154858576346e-06	0.00156351763445094	Drap1	19	5472833	5475007	-	1741	protein_coding	Dr1 associated protein 1 (negative cofactor 2 alpha) [Source:MGI Symbol;Acc:MGI:1913806]	-	1843	2277	1829	1519	1866	2194	2668	2627	2007	2667	1967	2453	72.399046090952	65.1758654078874	70.0992881975377	65.5183341486798	64.5759259464098	68.4865396008576	95.94198602504	92.2783552253143	79.9986264208594	95.0928779659486	76.2363685648743
ENSMUSG00000029650	297.019001224575	248.375523397145	243.957541349171	208.353656909799	191.544544834056	209.382201693525	390.767199013378	378.280506426649	306.874757144545	372.4213557021	287.711437390041	342.767385782534	233.105411568045	346.470440243208	-0.572787453223545	5.21607095430071e-06	0.00172815590029057	Slc46a3	5	147815247	147831625	-	2458	protein_coding	solute carrier family 46, member 3 [Source:MGI Symbol;Acc:MGI:1918956]	-	272	314	230	174	190	242	386	389	276	374	268	388	7.56821228752925	6.36605397484797	6.24373742914646	5.31583158939738	4.65724940932923	5.35057995986401	9.83166509205683	9.67846014768536	7.79221868562668	9.44525028372877	7.35714859377193
ENSMUSG00000027466	1226.29536167352	1167.5231609369	1243.12277591839	1082.48106808309	1018.21047517051	1219.08893465362	1430.45091245053	1452.83053110903	1434.30593013211	1478.73185352304	1292.55436797615	1381.67059629867	1159.45362940601	1411.75736524826	-0.283668612107918	5.7705864395159e-06	0.00187510767439423	Rbck1	2	152158254	152174573	-	4601	protein_coding	RanBP-type and C3HC4-type zinc finger containing 1 [Source:MGI Symbol;Acc:MGI:1344372]	-	1123	1476	1172	904	1010	1409	1413	1494	1290	1485	1204	1564	16.6929773071109	15.9866207077527	16.9970695748437	14.7543486276744	13.2259511531962	16.6427899142983	19.2270023193525	19.8580640702663	19.4567996030784	20.0353976862429	17.6575671229516
ENSMUSG00000076580	0	4.74602910949959	2.1213699247754	2.39486961965286	6.04877510002282	0	87.0621220599753	28.2008603762798	5.55932531058958	5.97467415564866	47.2362061386634	35.3368438951066	2.55184062565845	34.8950053227106	-3.76187086996872	6.5756463426091e-06	0.00195523539227031	Igkv8-27	6	70148793	70149254	-	360	IG_V_gene	immunoglobulin kappa chain variable 8-27 [Source:MGI Symbol;Acc:MGI:4439868]	-	0	6	2	2	6	0	86	29	5	6	44	40	0	0.830560545126131	0.370703057991353	0.417187549385018	1.00416833755537	0	14.956073837649	4.92644955903533	0.963832202559903	1.03460005336031	8.24720496179127
ENSMUSG00000109674	849.561702032057	571.896507694701	732.933309009902	603.507144152522	493.983299835197	502.690327206354	844.300113930459	1312.79867268889	1039.59383308025	1038.59752405693	888.899515518484	1757.12456268418	625.762048321789	1146.88570365986	-0.874928737644554	1.00083735041561e-05	0.00277231946065123	Gm45470	8	27718714	27730360	+	7624	lncRNA	predicted gene 45470 [Source:MGI Symbol;Acc:MGI:5791306]	-	778	723	691	504	490	581	834	1350	935	1043	828	1989	6.97915734104814	4.72582849522187	6.04775004629649	4.9642254040148	3.87231756612381	4.1415281340362	6.84864749172708	10.8290266928898	8.51064846226818	8.49229687031586	7.32831386235674
ENSMUSG00000076535	0	0	0	2.39486961965286	0	0	60.7410153906805	5.83466076750616	0	15.9324644150631	13.956151813696	23.852369629197	0.399144936608811	20.0527770026905	-5.81805514754587	1.14501298778906e-05	0.00307099753248759	Igkv1-88	6	68839249	68840015	-	362	IG_V_gene	immunoglobulin kappa chain variable 1-88 [Source:MGI Symbol;Acc:MGI:4439828]	-	0	0	0	2	0	0	60	6	0	16	13	27	0	0	0	0.414882645797255	0	0	10.3768211131061	1.01363412531114	0	2.74369074924281	2.42321190489598
ENSMUSG00000066571	553.634682429631	520.481192341789	650.199881943661	584.348187195299	481.885749635151	556.333701193952	623.607758010986	902.427532040953	880.597129197389	1165.06146035149	703.175341382376	1227.07190425758	557.813899123247	916.990187540129	-0.717918172554274	1.29567181395534e-05	0.00336814871390822	Garre1	7	33936132	34012976	-	8239	protein_coding	granule associated Rac and RHOG effector 1 [Source:MGI Symbol;Acc:MGI:1924311]	-	507	658	613	488	478	643	616	928	792	1170	655	1389	4.20862021108031	3.97991629100372	4.96460437174	4.44784007015171	3.49551498010536	4.24134735273643	4.68088379183104	6.88829941984307	6.67090272105545	8.8152595880439	5.36442785970931
ENSMUSG00000015653	149.601482234437	104.412640408991	108.189866163546	118.546046172817	148.194989950559	66.6216096297578	224.741756945518	227.55176993274	200.135711181225	256.910988692893	140.635068276475	236.756854097215	115.927772426684	214.455358187677	-0.89196173114944	1.36708308426231e-05	0.00341636145432147	Steap2	5	5714829	5744578	-	12144	protein_coding	six transmembrane epithelial antigen of prostate 2 [Source:MGI Symbol;Acc:MGI:1921301]	-	137	132	102	99	147	77	222	234	180	258	131	268	0.771551799659092	0.541669920734433	0.560450275421709	0.612177382249754	0.729311984291698	0.344584975705998	1.14449227593003	1.17839975141161	1.02859563119041	1.31880836841383	0.727890664297513
ENSMUSG00000023990	228.224159029177	191.42317408315	167.588224057257	195.181874001708	149.203119133896	182.560514699726	273.334569258062	296.595255681563	277.966265529479	249.940535511302	217.930678321561	262.376065921167	185.696844167486	263.023895037189	-0.503848403244691	1.39509345060177e-05	0.00341636145432147	Tfeb	17	48047955	48103344	+	5669	protein_coding	transcription factor EB [Source:MGI Symbol;Acc:MGI:103270]	bHLH	209	242	158	163	148	211	270	305	250	251	203	297	2.52142531672129	2.12731330309251	1.85972745974141	2.15916082183038	1.57294317119275	2.02275540107497	2.98180306813368	3.29027293983662	3.06032450980389	2.74847006590338	2.41627406872988
ENSMUSG00000041130	1088.70567728273	982.428025666415	863.39755938359	826.230018780238	791.381408919652	923.185162012358	1097.38767805829	1531.59845147037	1226.38716351606	1488.68964378246	1070.32948909653	1313.64717180059	912.554642007497	1288.00659962072	-0.497117452931594	1.657170264558e-05	0.00383512671758687	Zfp598	17	24888661	24900990	+	3895	protein_coding	zinc finger protein 598 [Source:MGI Symbol;Acc:MGI:2670965]	-	997	1242	814	690	785	1067	1084	1575	1103	1495	997	1487	17.5062842684236	15.8904677337097	13.944906818201	13.3028738468855	12.1428315016324	14.8875875540966	17.4238237884114	24.7292895398436	19.6517838763793	23.8263478270654	17.2720667807569
ENSMUSG00000022565	2236.37836216151	1775.80589180443	1821.19608041968	1596.18060149863	1602.92540150605	1328.10611404777	3327.59529315278	2651.85331883155	2330.46917019915	2560.14787569545	2457.35626935001	2142.29616114084	1726.76540857301	2578.28634806163	-0.578524682107693	1.66627074049395e-05	0.00383512671758687	Plec	15	76055174	76116774	-	18113	protein_coding	plectin [Source:MGI Symbol;Acc:MGI:1277961]	-	2048	2245	1717	1333	1590	1535	3287	2727	2096	2571	2289	2425	7.73296145034474	6.17658617724783	6.32526291077168	5.52641641911562	5.28888971472327	4.60559095858864	11.3613768946413	9.20732120594689	8.03035639334842	8.8112076536941	8.52730933673263
ENSMUSG00000027901	409.49310830594	471.438891543626	287.445624807067	267.027962591294	327.641984584569	346.951499500427	521.360382103341	733.222369783274	568.163046742255	714.969340625957	404.728402597184	909.923730298996	351.666511888821	642.061212025168	-0.867809862804898	1.69956107328855e-05	0.00383512671758687	Dennd2d	3	106389721	106410346	+	6868	protein_coding	DENN/MADD domain containing 2D [Source:MGI Symbol;Acc:MGI:2181193]	-	375	596	271	223	325	401	515	754	511	718	377	1030	3.73428328952585	4.32452607654491	2.63292008864563	2.43825105304523	2.85108948490532	3.17308318256403	4.69459998086869	6.71397319053156	5.16326651085963	6.48959963581277	3.70397183715754
ENSMUSG00000045392	188.912820631807	267.359639835144	167.588224057257	142.494742369345	114.926726900433	83.0607081098279	253.087564127835	343.272541821612	491.444357456119	401.298947454402	259.799133762649	363.969492119598	160.723810317302	352.145339457036	-1.13027671481169	1.72497857925432e-05	0.00383512671758687	Olfr1033	2	85850977	85875515	+	4261	protein_coding	olfactory receptor 1033 [Source:MGI Symbol;Acc:MGI:3030867]	-	173	338	158	119	114	96	250	353	442	403	242	412	2.77677601215126	3.95300818004176	2.47425368910445	2.09719720906526	1.61194823489292	1.22441056979329	3.67324693239499	5.06642612598799	7.19854400710311	5.87107000475294	3.83230833709146
ENSMUSG00000050069	179.084986032465	208.825280817982	96.5223315772809	82.6230018780238	147.186860767222	24.2260398653665	406.964803117559	819.769837834615	664.895307146514	256.910988692893	174.988672740958	483.231340265583	123.078083489723	467.79349163302	-1.92585999621574	1.77729268252404e-05	0.00390011876059852	Grem2	1	174661351	174749385	-	3745	protein_coding	gremlin 2, DAN family BMP antagonist [Source:MGI Symbol;Acc:MGI:1344367]	-	164	264	91	69	146	28	402	843	598	258	163	547	2.99501020149463	3.51297170488596	1.62139281439208	1.38356992346113	2.34886906194528	0.406325034103521	6.72041172970028	13.7662070086648	11.0811106310866	4.27653106168694	2.93692187861337
ENSMUSG00000028862	816.802253367582	866.941317335259	671.413581191415	813.058235872147	799.446442386349	879.924376538489	1182.42509960525	1097.88866775241	1213.04478277065	2220.58722784942	1009.13713114417	1502.69928663941	807.93103444854	1370.96369929355	-0.762819998517188	1.84267503288928e-05	0.0039917538500936	Map3k6	4	132968129	132980240	+	4604	protein_coding	mitogen-activated protein kinase kinase kinase 6 [Source:MGI Symbol;Acc:MGI:1855691]	-	748	1096	633	679	793	1017	1168	1129	1091	2230	940	1701	11.1114967327441	11.8630889329918	9.17417602683204	11.0748614869324	10.3775693963694	12.0047469282448	15.8828771928724	14.9967506424273	16.4446019060568	30.0672213596024	13.7768252856714
ENSMUSG00000042010	1758.09041166017	984.801040221165	634.289607507846	944.776064953055	892.194327253365	840.989669612008	1370.72224731636	2415.54955774755	2378.27936787022	3059.03316769212	1377.36482899784	5625.62554810098	1009.19018686793	2704.42911962084	-1.42231504773087	1.95038012009443e-05	0.00417159150496652	Acacb	5	114284596	114388822	+	9632	protein_coding	acetyl-Coenzyme A carboxylase beta [Source:MGI Symbol;Acc:MGI:2140940]	-	1610	1245	598	789	885	972	1354	2484	2139	3072	1283	6368	11.4318280144702	6.44132814793625	4.14269904092496	6.15126409506439	5.53585327286028	5.48424896788084	8.80083422436796	15.7715239921231	15.4109084148511	19.7983266025096	8.98807721362539
ENSMUSG00000033768	42.5872832638178	32.4311989149139	38.1846586459573	35.923044294793	26.2113587667655	42.3955697643913	87.0621220599753	131.279867268889	87.8373399073154	64.7256366861939	51.5304066967237	51.2384236479046	36.2888522751065	78.9456327111669	-1.12181531795369	2.45392877193507e-05	0.0049375528993996	Nrxn2	19	6468761	6594199	+	13812	protein_coding	neurexin II [Source:MGI Symbol;Acc:MGI:1096362]	-	39	41	36	30	26	49	86	135	79	65	48	58	0.193114248028975	0.14792781212064	0.173918028944683	0.163105471088843	0.113416058976715	0.192799934278595	0.389819474482599	0.597744711168492	0.396921341453861	0.292132942955778	0.234499153798662
ENSMUSG00000024462	556.910627296079	484.885974020542	503.825357134158	397.548356862375	442.568711485003	450.777384637712	618.546006728429	781.844542845825	583.729157611906	722.935572833488	557.172522408325	630.762663527654	472.752735239311	649.165077659271	-0.457751977616728	2.51431042038405e-05	0.00494003525270107	Gabbr1	17	37356858	37385959	+	7764	protein_coding	gamma-aminobutyric acid (GABA) B receptor, 1 [Source:MGI Symbol;Acc:MGI:1860139]	-	510	613	475	332	439	521	611	804	525	726	519	714	4.49252941526924	3.93457197961606	4.08231729240864	3.21111900454001	3.40672256713144	3.64686399989841	4.92694068229228	6.33299383701605	4.69253699855285	5.80463399335073	4.51064287112161
ENSMUSG00000097885	72.0707870618455	87.8015385257424	67.8838375928129	65.8589145404537	93.7560140503536	68.3520410487126	155.901939502747	142.949188803901	107.850911025438	145.383737787451	83.736910882176	127.212638022384	75.9538554699868	127.172554337349	-0.741895128013031	2.72091199722122e-05	0.00514573678657919	5031434O11Rik	3	51467456	51474538	+	3731	lncRNA	RIKEN cDNA 5031434O11 gene [Source:MGI Symbol;Acc:MGI:1923230]	-	66	111	64	55	93	79	154	147	97	146	78	144	1.20983171892618	1.48258730381668	1.14459909623704	1.1069838485424	1.50181166538702	1.15071881307862	2.58414644605306	2.40952051926681	1.80418228428795	2.42913333353961	1.4106717387923
ENSMUSG00000052934	670.476715999593	539.465308779787	537.767275930565	563.991795428249	564.552342668796	530.37722990963	815.954306748141	903.399975502204	761.627567550772	865.331973543115	580.790625477657	750.024511673639	567.771778119437	779.521493415921	-0.458427198443814	2.74081973600123e-05	0.00514573678657919	Fbxo31	8	122276179	122305545	-	5482	protein_coding	F-box protein 31 [Source:MGI Symbol;Acc:MGI:1354708]	-	614	682	507	471	560	613	806	929	685	869	541	849	7.66012082516484	6.19966025292982	6.1711713010381	6.45187165940566	6.15469831117485	6.07699409701844	9.20487002861849	10.3637093844669	8.67132510584721	9.84021283878265	6.65908940979763
ENSMUSG00000102091	19.6556691986851	16.6111018832486	19.0923293229786	14.3692177179172	5.04064591668568	12.1130199326832	29.3581574388289	38.8977384500411	53.36952298166	37.8396029857749	23.6181030693317	33.5700017003513	14.4803306620331	36.1088544376646	-1.31996163708015	2.8730555485803e-05	0.00528570685469379	Olfr1034	2	85876205	85881086	+	4882	protein_coding	olfactory receptor 1034 [Source:MGI Symbol;Acc:MGI:3030868]	-	18	21	18	12	5	14	29	40	48	38	22	38	0.252162795239297	0.214360157078846	0.246021693546084	0.184581136147406	0.0617063705994698	0.155846707570431	0.371896313141431	0.501072720691836	0.682303173299267	0.483180688582856	0.304075561884971
ENSMUSG00000028654	269.719460670846	75.1454609004102	73.1872624047514	166.443438565874	153.235635867245	89.1172180761695	144.766086681122	878.116445509677	767.186892861362	683.104411795831	119.164065486174	759.742143744793	137.808079414216	558.680007679826	-2.02071835114347	3.10961218882015e-05	0.00544968177036638	Mycl	4	122889445	122896278	+	4038	protein_coding	v-myc avian myelocytomatosis viral oncogene lung carcinoma derived [Source:MGI Symbol;Acc:MGI:96799]	bHLH	247	95	69	139	152	103	143	903	690	686	111	860	4.18347250138253	1.17241087350643	1.14020108475795	2.58495108608547	2.26795820666295	1.3862395371641	2.21713109518347	13.6760279299346	11.8581435916731	10.5458489837321	1.85486914242638
ENSMUSG00000020160	185.63687576536	214.362314779065	190.923293229786	199.971613241014	173.398219533987	144.491023482721	510.224529281716	318.961455290337	320.21713788996	277.822348237663	247.990082227983	238.52369629197	184.797223338656	318.956541536605	-0.787424151018234	3.16362496577228e-05	0.00544968177036638	Meis1	11	18829817	18968985	-	10532	protein_coding	Meis homeobox 1 [Source:MGI Symbol;Acc:MGI:104717]	Homeobox	170	271	180	167	172	167	504	328	288	279	231	270	1.10393715597387	1.28227444585557	1.14040819207366	1.19071949625082	0.983955302276058	0.861733530478046	2.99599673763132	1.90459016177591	1.89764760276131	1.64443646916555	1.47998645820219
ENSMUSG00000042429	567.83044351757	650.205988001444	644.896457131723	590.335361244431	600.844993268933	735.433353055768	1071.066571389	765.313004004558	817.220820656668	1136.18386859919	703.175341382376	1000.9161033289	631.591099369978	915.645951560114	-0.535402338516097	3.66276393856441e-05	0.00606395114717328	Adora1	1	134126961	134163169	-	5785	protein_coding	adenosine A1 receptor [Source:MGI Symbol;Acc:MGI:99401]	-	520	822	608	493	596	850	1058	787	735	1141	655	1133	6.14760932014107	7.08094141497334	7.01292008065231	6.39951998831918	6.2072704841798	7.9851473318313	11.4499596054024	8.31974302784186	8.8169403905739	12.2435124724368	7.64002093969663
ENSMUSG00000104350	113.566088703514	84.6375191194094	41.3667135331204	59.8717404913216	102.829176700388	65.7563939202804	121.482030781361	210.047787630222	153.437378572272	210.109374473645	105.207913672478	301.246594205784	78.004605411339	183.588513222627	-1.23563043892535	3.84937841933689e-05	0.00622817771813854	Gm38244	3	106385599	106388184	+	2586	TEC	predicted gene, 38244 [Source:MGI Symbol;Acc:MGI:5611472]	-	104	107	39	50	102	76	120	216	138	211	98	341	2.75049651330364	2.06194845309736	1.0063168859626	1.45192882616596	2.37645407031666	1.5971747763582	2.90518889632205	5.10815155493223	3.70326247665707	5.06497937955975	2.55713800755814
ENSMUSG00000042672	290.46711149168	281.597727163642	253.503706010661	251.461310063551	198.601449117416	336.568910986699	322.939731827118	529.981686381809	396.935827176096	759.779396793322	358.565746598036	590.125293048281	268.700035805608	493.054613637444	-0.875561008444215	3.87026490148871e-05	0.00622817771813854	Dcst1	3	89257526	89272560	-	5241	protein_coding	DC-STAMP domain containing 1 [Source:MGI Symbol;Acc:MGI:1925022]	-	266	356	239	210	197	389	319	545	357	763	334	668	3.47115300145535	3.38499775689643	3.04286310909903	3.00890848440253	2.26469562104646	4.03369273385109	3.81064220727363	6.35946945820245	4.72702593676774	9.03720481641575	4.30020261836647
ENSMUSG00000030122	4394.13404752828	3508.89752162336	4237.43642473887	4182.63979072373	3557.68788799675	4296.66121326464	5252.07313078084	5276.47822074807	5192.40984009067	5155.14801729886	4372.56971824491	4843.79787692174	4029.57614764594	5015.41280068085	-0.316005296697057	4.13167776183871e-05	0.00658612822092347	Ptms	6	124890644	124897066	-	1619	protein_coding	parathymosin [Source:MGI Symbol;Acc:MGI:1916452]	-	4024	4436	3995	3493	3529	4966	5188	5426	4670	5177	4073	5483	169.98766302332	136.542306788617	164.652605930563	162.015132674698	131.329588507705	166.696790280509	200.620250693799	204.961119265559	200.172291407499	198.497509928832	169.755624843833
ENSMUSG00000022091	875.769260963637	1056.78248171524	1044.77468795189	972.317065579063	657.300227535813	848.776610997304	1146.99284062735	1412.96034919774	1417.62795420034	1378.15817190296	1144.40444872307	1180.25058609656	909.286722457158	1280.06572512467	-0.493226729466421	4.31834327520554e-05	0.00681935012347178	Sorbs3	14	70417917	70449438	-	3630	protein_coding	sorbin and SH3 domain containing 3 [Source:MGI Symbol;Acc:MGI:700013]	-	802	1336	985	812	652	981	1133	1453	1275	1384	1066	1336	15.1103325775837	18.3409733601407	18.1062402704867	16.7978325669736	10.8217810923323	14.6868870023224	19.5409167688522	24.4792175865888	24.3745995027546	23.6675450223251	19.8155983980529
ENSMUSG00000027678	799.330547413195	793.377866138015	721.265774423637	714.86858146638	818.600896869754	663.620449169146	909.090530347184	981.195452402286	982.888714912238	893.213786269475	838.442658961275	888.721623961932	751.844019246688	915.592127809065	-0.284087820463597	4.82113633593741e-05	0.00747364593287472	Ncoa3	2	165834556	165915162	+	7895	protein_coding	nuclear receptor coactivator 3 [Source:MGI Symbol;Acc:MGI:1276535]	-	732	1003	680	597	812	767	898	1009	884	897	781	1006	6.34110911951474	6.33098589052445	5.74718863814333	5.67840076718353	6.19671708748546	5.27971646989264	7.12107979768647	7.81587446364567	7.77023331583695	7.05284038908826	6.67506519390072
ENSMUSG00000040857	207.476508208343	166.111018832486	220.622472176642	154.46909046761	236.910358084227	197.269181760841	259.161665666903	286.870821069053	261.28828959771	274.835011159839	261.946234041679	262.376065921167	197.143104921691	267.746347909392	-0.442397010491253	4.9561037877914e-05	0.00761302597293739	Erf	7	24941986	24950186	-	3607	protein_coding	Ets2 repressor factor [Source:MGI Symbol;Acc:MGI:109637]	ETS	190	210	208	129	235	228	256	295	235	276	244	297	3.60258087065378	2.90132045150797	3.84782991161526	2.68563762038262	3.92536001095945	3.43523202522509	4.44340063854435	5.0016628889186	4.52122009074398	4.74992428157658	4.5645744628106
ENSMUSG00000038022	134.313739524348	105.994650112158	155.920689470992	91.0050455468088	121.983631183793	115.938905069968	168.050142580883	236.303761083999	204.583171429697	245.957419407537	136.340867718415	189.935535936198	120.859443484678	196.861816359455	-0.705060952217235	5.29039458591031e-05	0.00798141047483273	Mindy4	6	55180368	55297207	+	4785	protein_coding	MINDY lysine 48 deubiquitinase 4 [Source:MGI Symbol;Acc:MGI:3583959]	-	123	134	147	76	121	134	166	243	184	247	127	215	1.75804282203721	1.3955500068577	2.04990656519356	1.1927117399346	1.52356575353229	1.52191440412129	2.17193986182087	3.10572411937024	2.66851599153889	3.20434123109713	1.79092909116128
ENSMUSG00000020153	1101.80945674852	1127.97291835774	1045.83537291427	1092.06054656171	1104.9095849375	1240.71932739055	1361.61109500775	1212.63699618003	1455.43136631235	1349.28058015066	1244.24461169797	1347.21717350094	1118.88453448505	1328.40363714162	-0.246338639205274	5.37789110628995e-05	0.00804161292238773	Ndufs7	10	80084955	80092628	+	1718	protein_coding	NADH:ubiquinone oxidoreductase core subunit S7 [Source:MGI Symbol;Acc:MGI:1922656]	-	1009	1426	986	912	1096	1434	1345	1247	1309	1355	1159	1525	40.1674523106802	41.3636555535459	38.295913115428	39.8635087933903	38.4366180894303	45.3621220771072	49.0140709328699	44.3896619172683	52.8750043229719	48.9598279034884	45.521534001717
ENSMUSG00000028957	1331.12559739984	1430.13677166254	655.5033067556	923.222238376179	932.519494586851	1238.9888959716	1466.89552168493	1804.85506408191	1796.77394038255	2349.04272219587	1478.27854211226	2322.51406500588	1085.24938412544	1869.72664257723	-0.784440506767396	5.91812213143548e-05	0.00857413035106219	Per3	4	151088109	151129122	-	9608	protein_coding	period circadian clock 3 [Source:MGI Symbol;Acc:MGI:1277134]	-	1219	1808	618	771	925	1432	1449	1856	1616	2359	1377	2629	8.6771477252215	9.37751956029171	4.29194506358848	6.02594588922281	5.80051443945911	8.09985780410569	9.44184879445332	11.8136342464794	11.67191969528	15.241183550439	9.67069214021262
ENSMUSG00000024085	1620.50072726937	1440.41983473313	1453.13839847115	1276.46550727498	1105.91771412084	1138.62387367222	1564.08114631002	1952.66647019206	2081.41139628474	2054.2921305172	1539.47090006462	2115.79352821951	1339.17767592361	1884.61926193136	-0.493190499168197	6.00937863368979e-05	0.00857413035106219	Man2a1	17	64907731	65062105	+	7223	protein_coding	mannosidase 2, alpha 1 [Source:MGI Symbol;Acc:MGI:104669]	-	1484	1821	1370	1066	1097	1316	1545	2008	1872	2063	1434	2395	14.0514960640827	12.5636224782613	12.656150366976	11.0826452964138	9.15054132325829	9.9016061024133	13.3916015514078	17.0013981067923	17.9854851986479	17.7298621909095	13.3964012984882
ENSMUSG00000079484	66.6108789510996	49.8333056497457	43.4880834578958	58.6743056814952	39.3170381501483	43.2607854738687	66.8151169297485	95.2994592026006	86.7254748451975	136.421726553978	65.4865585104197	106.893952782698	50.1973995607089	92.9403814707736	-0.895272890912822	6.03508942689465e-05	0.00857413035106219	Phyhd1	2	30156215	30172161	+	2657	protein_coding	phytanoyl-CoA dioxygenase domain containing 1 [Source:MGI Symbol;Acc:MGI:3612860]	-	61	63	41	49	39	50	66	98	78	137	61	121	1.57016235411394	1.18160288316777	1.02965320586232	1.38486796596758	0.884363534015646	1.02269426630309	1.55515625413581	2.25565702104742	2.0372155248688	3.20075741009474	1.54915507031971
ENSMUSG00000043822	216.212361185536	240.465474881313	242.896856386784	204.76135248032	158.27628178393	209.382201693525	278.396320540619	331.6032202866	438.074834474459	395.324273298753	319.917941575493	237.640275194592	211.999088068568	333.492810895086	-0.651641059165736	6.03847731417649e-05	0.00857413035106219	Adamtsl5	10	80174944	80184246	-	4722	protein_coding	ADAMTS-like 5 [Source:MGI Symbol;Acc:MGI:1913798]	-	198	304	229	171	157	242	275	341	394	397	298	269	2.86777772764522	3.20826436745037	3.23599746937814	2.71940549980323	2.00323289702914	2.78520235945483	3.64609819924366	4.41638513682964	5.79034136429888	5.21901170500689	4.25840431780143
ENSMUSG00000032786	2781.27719161395	2829.42435411334	2531.85500521944	2557.72075378926	2209.819169875	2895.01176391129	3778.09115730032	3870.32497577909	4099.44648402876	6549.23865361688	2774.05356050696	4133.5273146301	2634.18470642038	4200.78035764368	-0.673265144093992	6.12786423678207e-05	0.00862854350074222	Alas1	9	106110654	106125853	-	6174	protein_coding	aminolevulinic acid synthase 1 [Source:MGI Symbol;Acc:MGI:87989]	-	2547	3577	2387	2136	2192	3346	3732	3980	3687	6577	2584	4679	28.2142558211358	28.8718665686703	25.797906688786	25.9799593436268	21.3910300866995	29.4528063977589	37.8439674297282	39.4234829495539	41.4419747036544	66.1279353833892	28.2411577276287
ENSMUSG00000055866	594.038002449151	906.491559914422	296.991789468557	468.197010642135	340.747663967952	564.120642579248	668.151169297485	931.600835878483	1362.03470109445	1497.65165501593	892.120165937029	1504.46612883417	528.431111503577	1142.67077600959	-1.11187283619876	6.25609143172893e-05	0.00866468663294457	Per2	1	91343704	91387046	-	5856	protein_coding	period circadian clock 2 [Source:MGI Symbol;Acc:MGI:1195265]	-	544	1146	280	391	338	652	660	958	1225	1504	831	1703	6.35336946815126	9.75227853191133	3.19047713845017	5.0139446252933	3.47755018538643	6.05081533452828	7.05609659706088	10.0046749806865	14.5167350180641	15.9430172157162	9.57539212450896
ENSMUSG00000076598	1.09198162214917	3.95502425791633	3.18205488716311	0	1.00812918333714	0.865215709477374	41.506360516965	11.6693215350123	0	9.95779025941444	88.0311114402363	13.251316460665	1.68373427667385	27.4026500353822	-3.99120676162959	6.46828874996601e-05	0.00888574593562404	Igkv3-7	6	70584421	70585020	+	359	IG_V_gene	immunoglobulin kappa variable 3-7 [Source:MGI Symbol;Acc:MGI:1330852]	-	1	5	3	0	1	1	41	12	0	10	82	15	0.190507391884595	0.694061736874204	0.557603485558024	0	0.167827577307305	0.151381541257231	7.1500825887057	2.04420921093388	0	1.72913657943227	15.4126038536388
ENSMUSG00000071637	270.811442292995	356.743188064053	312.902063904372	276.607441069906	266.146104401004	438.664364705029	465.681117995217	433.709783717958	542.590150313543	692.066423029304	378.963199248822	600.726346216813	320.312434072893	518.956170086943	-0.694479199958798	6.77004940381346e-05	0.00908353281446893	Cebpd	16	15705150	15708895	+	3746	protein_coding	CCAAT/enhancer binding protein (C/EBP), delta [Source:MGI Symbol;Acc:MGI:103573]	TF_bZIP	248	451	295	231	264	507	460	446	488	695	353	680	4.52783078330732	5.99972459987002	5.25476037889504	4.63071497688976	4.24613626985507	7.35542137449344	7.68797050967444	7.28124474104528	9.04036526138407	11.5170374332955	6.35862985089813
ENSMUSG00000007659	616.969616514283	560.822439772535	585.498099238011	686.130146030545	617.983189385664	634.203115046915	740.02803750979	806.155629377101	1051.82434876355	1074.44556899082	645.203633848561	1092.79189745617	616.934434331326	901.741519324332	-0.548348363454685	6.93892668170446e-05	0.0092320507197449	Bcl2l1	2	152622588	152673648	-	4586	protein_coding	BCL2-like 1 [Source:MGI Symbol;Acc:MGI:88139]	-	565	709	552	573	613	733	731	829	946	1079	601	1237	8.42598491777404	7.70432742905923	8.03163014435691	9.38262621970578	8.0534913770795	8.6863494193669	9.97941254758091	11.0550070409079	14.3149888750022	14.605322166277	8.84294723830015
ENSMUSG00000052957	699.96021979762	652.579002556194	563.22371502787	707.683972607421	591.771830618899	303.690714026558	1231.01791191779	1245.70007386256	1353.1397805975	911.137808736421	883.531764820909	702.319772415245	586.48490910576	1054.47451872507	-0.846766336705196	7.47028902836671e-05	0.00973195816342858	Gas1	13	60322219	60325179	-	2961	protein_coding	growth arrest specific 1 [Source:MGI Symbol;Acc:MGI:95655]	-	641	825	531	591	587	351	1216	1281	1217	915	823	795	14.8055962556876	13.8847507543882	11.966159501119	14.988318643559	11.9442110262412	6.44222783933888	25.7108726748869	26.4575280793387	28.5224022009824	19.1825541808446	18.7550419551097
ENSMUSG00000025909	2.18396324429835	2.3730145547498	1.0606849623877	2.39486961965286	1.00812918333714	0.865215709477374	5.06175128255671	18.4764257637695	17.7898409938867	7.96623220753155	5.36775069757539	7.06736877902133	1.6476462123172	10.2882282873902	-2.64673685519717	7.54971123727081e-05	1	Sntg1	1	8431699	9370103	-	10908	protein_coding	syntrophin, gamma 1 [Source:MGI Symbol;Acc:MGI:1918346]	-	2	3	1	2	1	1	5	19	16	8	5	8	0.0125398154907535	0.0137056195565368	0.00611721217807513	0.0137685659863042	0.00552347820437498	0.00498221244145086	0.028697662594307	0.106523889406705	0.101790859676293	0.0455269550433579	0.030930111617879
ENSMUSG00000021495	1167.32835407747	990.338074182248	1244.18346088077	1035.78111049986	1104.9095849375	1160.25426640916	1359.58639449473	1515.0669126291	1365.3702962808	1452.84159884857	1203.4497063964	1328.66533045601	1117.1324751645	1370.83003985094	-0.295861050099214	8.01830855380386e-05	0.0101484504458274	Fam193b	13	55687129	55718933	-	11540	protein_coding	family with sequence similarity 193, member B [Source:MGI Symbol;Acc:MGI:2385851]	-	1069	1252	1173	865	1096	1341	1343	1558	1228	1459	1121	1504	6.33546033717008	5.40656049825606	6.78251678200123	5.62877828762975	5.7221932302982	6.31524698531325	7.28604507983007	8.25657989802109	7.38459168297542	7.84825725053392	6.55475428229968
ENSMUSG00000039958	331.962413133349	412.904532526464	276.83877518319	307.740746125393	309.495659284501	311.477655411855	365.458442600594	496.918608699275	583.729157611906	533.737557904614	380.036749388337	648.431085475207	325.069963610792	501.385266946655	-0.624270955316197	8.09204287287685e-05	0.0101484504458274	Etfbkmt	6	149041347	149052669	+	2496	protein_coding	electron transfer flavoprotein beta subunit lysine methyltransferase [Source:MGI Symbol;Acc:MGI:2443575]	-	304	522	261	257	307	360	361	511	525	536	354	734	8.32981359003089	10.4219376095154	6.97741573094301	7.73200962922713	7.41056922186296	7.83836153529028	9.05491277178774	12.5203036704263	14.5964972983831	13.3304237644501	9.57007393949118
ENSMUSG00000029675	1819.24138250052	1407.19763096663	1513.59744132725	1379.44490092005	1110.95836003752	1322.04960408143	1732.1312888909	2087.83611130595	2150.34703013605	2739.38810036491	1718.75377336364	2036.28562945552	1425.4148866389	2077.4569889195	-0.543684186844452	8.10818967974608e-05	0.0101484504458274	Eln	5	134731447	134776177	-	8098	protein_coding	elastin [Source:MGI Symbol;Acc:MGI:95317]	-	1666	1779	1427	1152	1102	1528	1711	2147	1934	2751	1601	2305	14.0703047717739	10.9476454169873	11.7583091474017	10.6826389528868	8.19901339579664	10.2544637218741	13.2279908921501	16.2140988118377	16.5734386937591	21.088056903884	13.3404405458643
ENSMUSG00000055322	25802.4337497628	21073.1602510298	21407.804595871	21198.1884383573	14388.0197045876	20152.604305147	30484.903274326	28845.5903910892	28924.0577259355	42436.1189695206	24018.5372713708	32276.6732137904	20670.3685074593	31164.3134743387	-0.592347356605945	8.28144042600636e-05	0.0102890807998698	Tns1	1	73949390	74163608	-	16465	protein_coding	tensin 1 [Source:MGI Symbol;Acc:MGI:104552]	-	23629	26641	20183	17703	14272	23292	30113	29663	26014	42616	22373	36536	98.1499058281172	80.6327245042402	81.7942282113031	80.7400433414719	52.2252918806812	76.8798305719934	114.502228497606	110.177237770986	109.642601035671	160.669963707268	91.6893934511997
ENSMUSG00000028670	529.611086742349	488.049993426875	528.221111269076	489.750837219011	512.129625135265	519.994641395902	639.805362115168	637.922910580673	608.1901889785	580.539172123862	546.437021013174	585.708187561393	511.292882531413	599.767140395462	-0.23097113746281	8.9922954353809e-05	0.0107760862391228	Lypla2	4	135695535	135699937	-	2054	protein_coding	lysophospholipase 2 [Source:MGI Symbol;Acc:MGI:1347000]	-	485	617	498	409	508	601	632	656	547	583	509	663	16.149072316449	14.9694992115722	16.1781022971494	14.9529441994766	14.9011932466834	15.9016212074581	19.2636371433047	19.5317853786016	18.4808020767377	17.6194303147729	16.7214507966565
ENSMUSG00000024677	234.776048762072	178.767096457818	114.553975937872	168.838308185527	143.154344033873	158.334474834359	213.605904123893	283.9534906853	236.827258231116	262.885662848541	242.622331530407	295.946067621518	166.404041368587	255.973452506796	-0.622651823091417	9.91093123898045e-05	0.0115493106996588	Ms4a6b	19	11493876	11508620	+	4485	protein_coding	membrane-spanning 4-domains, subfamily A, member 6B [Source:MGI Symbol;Acc:MGI:1917024]	-	215	226	108	141	142	183	211	292	213	264	226	335	3.27855363268951	2.51112619663553	1.60679318781536	2.36080713565033	1.90758399910184	2.21746111838937	2.94538220089658	3.98161209891819	3.29572589932189	3.65397209481099	3.40018544487351
ENSMUSG00000027082	303.57089095747	381.264338463134	343.661927813615	246.671570824245	268.162362767678	270.812517066418	471.755219534285	508.587930234287	450.305350157756	568.589823812565	312.403090598888	433.759758812434	302.357267982094	457.566862191702	-0.596492686250909	0.000105687948683116	0.012056064283056	Tfpi	2	84263199	84307119	-	5463	protein_coding	tissue factor pathway inhibitor [Source:MGI Symbol;Acc:MGI:1095418]	-	278	482	324	206	266	313	466	523	405	571	291	491	3.48032559488675	4.39681694399555	3.95742309025365	2.83165190027393	2.93364939911839	3.11372682527023	5.34043171399138	5.85475911918532	5.14467271218136	6.48826612266596	3.5943337485117
ENSMUSG00000027221	2779.09322836965	3012.14647482907	2996.43501874526	1682.39590780614	1591.83598048934	2721.10340630634	2929.74164234382	4697.87436130371	4749.88754536774	4767.78997620763	3188.44391435978	4842.03103472699	2463.83500275763	4195.96141238495	-0.767950857903983	0.000108021502594408	0.0121682621955847	Chst1	2	92430052	92445595	+	2680	protein_coding	carbohydrate sulfotransferase 1 [Source:MGI Symbol;Acc:MGI:1924219]	-	2545	3808	2825	1405	1579	3145	2894	4831	4272	4788	2970	5481	64.9470265419102	70.8083855785143	70.3367555927622	39.3681832983101	35.4981001119388	63.7754052478295	67.6060220714	110.240401635253	110.619165743353	110.902949003489	74.7787614072865
ENSMUSG00000022181	876.861242585787	852.70323000676	1287.67154433867	702.894233368115	473.820716168454	520.859857105379	1635.95801452233	1688.16184873178	1345.35672516268	1504.62210819752	1108.97729411907	1227.07190425758	785.801803928861	1418.35798249849	-0.852237582200862	0.000115385262158088	0.0127429070240864	C6	15	4756657	4844449	+	3556	protein_coding	complement component 6 [Source:MGI Symbol;Acc:MGI:88233]	-	803	1078	1214	587	470	602	1616	1736	1210	1511	1033	1389	15.4440099579064	15.1070461357588	22.7800990529444	12.3959607615357	7.96331471289693	9.20030256845621	28.4512436098527	29.8556486987968	23.6133468748647	26.3770643525438	19.6017651420834
ENSMUSG00000027313	50.231154618862	66.4444075329943	76.3693172919145	62.2666101109744	60.4877510002282	90.8476494951243	89.086822572998	110.858554582617	147.878053261683	168.286655384104	85.8840111612062	115.728163756474	67.7744816750163	119.620376786514	-0.815524223962049	0.00011631199623961	0.0127504894218123	Chac1	2	119181710	119184862	+	1637	protein_coding	ChaC, cation transport regulator 1 [Source:MGI Symbol;Acc:MGI:1916315]	-	46	84	72	52	60	105	88	114	133	169	80	131	1.9218320522799	2.55713203875119	2.93482689772018	2.38538513270847	2.20831155479495	3.48584434800936	3.36554686804223	4.25887325222358	5.63815343415616	6.40857943865212	3.29759958487794
ENSMUSG00000030972	186.728857387509	203.288246856899	155.920689470992	183.207525903444	165.33318606729	210.247417403002	198.420650276223	323.823672596592	332.447653573257	417.231411869465	221.151328740106	570.690028905972	184.120987181523	343.960790993602	-0.90176192342675	0.000116963121286673	0.0127504894218123	Acsm5	7	119118686	119144774	+	3799	protein_coding	acyl-CoA synthetase medium-chain family member 5 [Source:MGI Symbol;Acc:MGI:2444086]	-	171	257	147	153	164	243	196	333	299	419	206	646	3.0784570361683	3.37121442638719	2.58194338364075	3.02430774152761	2.6009519456554	3.47619676616401	3.2300439221598	5.36060100332352	5.46180038344553	6.84649785245542	3.65893369048338
ENSMUSG00000020097	1785.3899522139	1924.51480390208	1639.81895185139	1688.38308185527	1437.59221543876	1524.51008009913	1944.72484275829	2211.33643088483	1931.30961289882	2213.61677466783	1918.43409931344	2228.87142868385	1666.70151422675	2074.71553153451	-0.316005953203971	0.000118792011272248	0.0128668500927383	Sgpl1	10	60934421	60983482	-	6143	protein_coding	sphingosine phosphate lyase 1 [Source:MGI Symbol;Acc:MGI:1261415]	-	1635	2433	1546	1410	1426	1762	1921	2274	1737	2223	1787	2523	18.2030231609215	19.7371363140994	16.792975252781	17.2362363721174	13.9861049912482	15.588084807845	19.5780079106197	22.6385438262148	19.6224500375959	22.4637726057623	19.6291118346809
ENSMUSG00000030852	863.757463119996	912.028593875505	805.059886452266	725.645494754818	518.178400235288	784.750648495978	1289.73422679545	1040.5145035386	1159.67525978899	1348.28480112472	862.060762030607	1068.0561067296	768.236747822309	1128.05427666799	-0.553825335437464	0.000143712545057623	0.0148609724816075	Tacc2	7	130179168	130366515	+	15793	protein_coding	transforming, acidic coiled-coil containing protein 2 [Source:MGI Symbol;Acc:MGI:1928899]	-	791	1153	759	606	514	907	1274	1070	1043	1354	803	1209	3.4254539078121	3.63820543986739	3.20682908774638	2.88145494123458	1.96090366176203	3.121116810827	5.05040774975324	4.14340786105675	4.58303951645909	5.32203560659732	3.43089575121691
ENSMUSG00000042404	432.424722371073	344.878115290304	386.089326309124	326.899703082616	289.333075617758	353.873225176246	474.792270303819	527.064355998056	503.674873139416	452.083677777416	413.316803713305	437.293443201945	355.58302797452	468.037570688993	-0.396919707058813	0.000144852611572981	0.0148609724816075	Dennd4b	3	90172492	90187976	+	6031	protein_coding	DENN/MADD domain containing 4B [Source:MGI Symbol;Acc:MGI:2446201]	-	396	436	364	273	287	409	469	542	453	454	385	495	4.49068029512212	3.60263038642009	4.0272698324645	3.39920347815947	2.86714952291552	3.68554188100489	4.86861199066193	5.49602249274709	5.21246080561993	4.67294071522713	4.30752704852305
ENSMUSG00000002763	942.380139914737	823.436050498179	1007.65071426832	808.268496632841	994.015374770416	958.659006100931	1026.5231601025	1099.83355467491	1112.97692718003	1131.20497346948	1146.5515490021	1106.04321391684	922.401630364237	1103.85556305764	-0.259084238117817	0.000144981795228828	0.0148609724816075	Pex6	17	47022389	47036467	+	3796	protein_coding	peroxisomal biogenesis factor 6 [Source:MGI Symbol;Acc:MGI:2385054]	-	863	1041	950	675	986	1108	1014	1131	1001	1136	1068	1252	15.5485849924946	13.6661779896149	16.6992157314334	13.3530788330558	15.6497889488345	15.8628394175372	16.723739780232	18.221114807391	18.2996086677812	18.5770125492726	18.9846091801747
ENSMUSG00000024948	834.273959321969	666.026085033109	798.69577667794	666.971189073322	658.30835671915	709.476881771447	878.720022651844	1007.45142585606	863.919153265621	942.006958540606	853.472360914487	829.532410437629	722.292041432823	895.850388611042	-0.311564483964555	0.000149974891088171	0.015265817679017	Map4k2	19	6391165	6405645	+	6654	protein_coding	mitogen-activated protein kinase kinase kinase kinase 2 [Source:MGI Symbol;Acc:MGI:1346883]	-	764	842	753	557	653	820	868	1036	777	946	795	939	7.85266086813031	6.3059691523553	7.55111098288968	6.28602700651366	5.91273150968132	6.69727954843759	8.16692521509805	9.52172210408993	8.10349094379489	8.82535302505728	8.06196566680555
ENSMUSG00000036833	465.184171035548	520.481192341789	521.857001494749	441.853444825953	383.089089668112	433.473070448164	464.668767738706	683.627753259472	794.98351941431	762.766733871146	562.5402731059	699.669509123112	460.989661635719	661.376092752108	-0.520369644433654	0.000163120973226267	0.0164062802655014	Pnpla7	2	24866045	24944069	+	7496	protein_coding	patatin-like phospholipase domain containing 7 [Source:MGI Symbol;Acc:MGI:2385325]	-	426	658	492	369	380	501	459	703	715	766	524	792	3.88674726126982	4.37440372486388	4.37959749409208	3.69658444905988	3.05430070654516	3.63224821624658	3.83358200487256	5.73540763993975	6.61927451811416	6.34341228020808	4.71691794409232
ENSMUSG00000078695	250.063791472161	286.343756273142	317.144803753923	227.512613867022	171.381961167313	279.464674161192	344.199087213856	439.544444485464	620.420704661797	421.214527973231	273.755285576345	480.58107697345	255.318600115792	429.952521147357	-0.751020594732638	0.000175039732480706	0.0170455855183219	Cisd3	11	97576652	97579447	+	833	protein_coding	CDGSH iron sulfur domain 3 [Source:MGI Symbol;Acc:MGI:101788]	-	229	362	299	190	170	323	340	452	558	423	255	544	18.801684506872	21.6563926052096	23.9510667240031	17.1282283180884	12.2959388272086	21.0729284268484	25.5538043737715	33.1842477230711	46.4861015246658	31.5223881804137	20.6562647466015
ENSMUSG00000087543	36.0353935309227	25.3121552506645	23.3350691725294	17.9615221473965	29.2357463167769	25.0912555748438	36.4446092344083	50.5670599850534	61.1525784164854	58.7509625305452	31.1329540459372	56.5389502321706	26.1618569988557	49.0978524074334	-0.90810564358596	0.000175216864208367	0.0170455855183219	Gm16576	15	79626899	79641595	+	5404	lncRNA	predicted gene 16576 [Source:MGI Symbol;Acc:MGI:4414996]	-	33	32	22	15	29	29	36	52	55	59	29	64	0.417642685354699	0.295091829504473	0.271647688683523	0.208439375155357	0.323325852580745	0.291641973728541	0.417069864131504	0.588473006873207	0.706287106243008	0.677735786250091	0.362108958856659
ENSMUSG00000020773	373.457714775017	353.57916865772	364.875627061369	343.663790420186	259.089200117644	376.368833622658	454.545265173592	534.843903688065	524.800309319656	527.762883748965	455.185259154393	361.319228827465	345.172389109099	476.409474985356	-0.463837565383927	0.000176042453161582	0.0170455855183219	Trim47	11	115996578	116018036	-	2735	protein_coding	tripartite motif-containing 47 [Source:MGI Symbol;Acc:MGI:1917374]	-	342	447	344	287	257	435	449	550	472	530	424	409	8.55214499481051	8.14465587578897	8.39266301675486	7.8800397810713	5.66152678797215	8.64369228169488	10.2780484465694	12.2982665660845	11.9761877776218	12.0293534540614	10.4608057617402
ENSMUSG00000035890	402.941218573045	344.878115290304	391.392751121062	429.879096727689	374.015927018077	410.112246292275	450.495864147547	458.020870249233	479.213841772822	473.990816348127	450.891058596332	527.402395134467	392.203225837075	473.335807708088	-0.275410337412867	0.000177345368278099	0.0170455855183219	Rnf126	10	79594349	79602786	-	1704	protein_coding	ring finger protein 126 [Source:MGI Symbol;Acc:MGI:1917544]	-	369	436	369	359	371	474	445	471	431	476	420	597	14.8102727173381	12.7508590730631	14.4495875069165	15.8208095312558	13.1178328603184	15.11736581548	16.3497859263523	16.9040146355438	17.5526061677458	17.3404797675883	16.6316873429209
ENSMUSG00000076563	5.45990811074587	5.53703396108286	8.48547969910162	0	5.04064591668568	0	20.2470051302268	6.80710422875719	12.2305156832971	121.485041164856	23.6181030693317	28.2694751160853	4.087177947936	35.4428740654257	-3.11516274055636	0.000180198314082412	0.0172023215426582	Igkv5-48	6	69703557	69704122	-	360	IG_V_gene	immunoglobulin kappa variable 5-48 [Source:MGI Symbol;Acc:MGI:3642817]	-	5	7	8	0	5	0	20	7	11	122	22	32	0.949891023424576	0.968987302647153	1.48281223196541	0	0.83680694796281	0	3.47815670643001	1.18914299700853	2.12043084563179	21.0368677516596	4.12360248089563
ENSMUSG00000042286	2581.44455476065	2417.31082643846	2150.00841875987	2173.34417983497	1603.93353068938	1874.05722672799	2430.65296588373	3063.19690294073	2992.02888215931	3046.08804035488	2768.68580980938	2877.30251415906	2133.34978953522	2862.99251921785	-0.424472570371535	0.00018263789485608	0.0173372612886696	Stab1	14	30860970	30890598	-	10288	protein_coding	stabilin 1 [Source:MGI Symbol;Acc:MGI:2178742]	-	2364	3056	2027	1815	1591	2166	2401	3150	2691	3059	2579	3257	15.7153043657708	14.802836465234	13.1468427039974	13.2479755427766	9.31744843536507	11.4418135879059	14.6110980305688	18.7248411270783	18.1516734943999	18.457474124587	16.9151946105027
ENSMUSG00000051495	579.842241361211	433.470658667629	502.764672171771	495.738011268143	628.064481219036	570.17715254559	581.08904723751	654.454449421941	759.403837426537	811.559906142277	708.543092079951	876.353728598645	535.009536205563	731.90067681781	-0.452892996330216	0.000189279713333656	0.0177432670715506	Irf2bp2	8	127315035	127320725	-	5080	protein_coding	interferon regulatory factor 2 binding protein 2 [Source:MGI Symbol;Acc:MGI:2443921]	-	531	548	474	414	623	659	574	673	683	815	660	992	7.1488648833796	5.37575407947779	6.22606002122485	6.11984570475817	7.38893946020075	7.04999929373563	7.07407777378639	8.10195627995575	9.33019928997751	9.9590438207321	8.76671393576237
ENSMUSG00000110884	30.5754854201769	26.1031601022478	40.3060285707327	22.7512613867022	18.1463253000684	10.3825885137285	114.395578985782	112.803441505119	60.0407133543675	124.472378242681	20.3974526507865	38.8705282846173	24.7108082156094	78.4966821705587	-1.67134280851713	0.000196090712502785	0.0179693389319783	Gm47416	9	102648694	102667459	+	1730	lncRNA	predicted gene, 47416 [Source:MGI Symbol;Acc:MGI:6096354]	-	28	33	38	19	18	12	113	116	54	125	19	44	1.10692503076529	0.950583745288867	1.46566989402361	0.82472914387096	0.626879655814915	0.376966288864828	4.0893472490628	4.10062853468837	2.16611537777624	4.48526034693775	0.741078322893488
ENSMUSG00000033039	503.403527810769	343.296105587137	337.297818039289	370.007356236367	419.381740268249	392.807932102728	494.026925177534	617.501597894402	538.142690065071	739.863816274493	422.978754968941	690.835298149335	394.36574667409	583.891513754963	-0.567443086718395	0.000200242821566089	0.0181908761075387	Micall1	15	78993098	79021100	+	8341	protein_coding	microtubule associated monooxygenase, calponin and LIM domain containing -like 1 [Source:MGI Symbol;Acc:MGI:105870]	-	461	434	318	309	416	454	488	635	484	743	394	782	3.77997636368643	2.59295007733898	2.54394473557428	2.78191721577685	3.00492047780627	2.95804722255738	3.66288556639266	4.65579819336752	4.02681028591386	5.52960920498772	3.18738638211157
ENSMUSG00000001998	163.797243322376	178.767096457818	172.891648869195	185.602395523097	161.300669333942	134.97365067847	183.235396428553	215.882448397728	282.413725777951	235.003850122181	216.857128182046	227.03922202606	166.22211736415	226.738628489086	-0.448885051684475	0.000202131835736561	0.0182642867831052	Ap4e1	2	126850637	126909829	+	9810	protein_coding	adaptor-related protein complex AP-4, epsilon 1 [Source:MGI Symbol;Acc:MGI:1336993]	-	150	226	163	155	160	156	181	222	254	236	202	257	1.04575158542155	1.14805310824774	1.1087082284879	1.18649670008583	0.98267237925908	0.864217312596327	1.15513094286942	1.38395672522094	1.79679544550617	1.49336766111947	1.38943736637351
ENSMUSG00000079260	79.7146584168897	44.2962716886629	59.3983578937113	56.2794360618423	60.4877510002282	44.9912168928235	78.9633200078846	91.4096853575965	90.0610700315512	94.5990074644372	76.2220599055705	90.9923730298996	57.5279486590263	87.0412526328233	-0.610079219179353	0.000218434608867136	0.0195797842540999	Tmppe	9	114230173	114236344	+	2921	protein_coding	transmembrane protein with metallophosphoesterase domain [Source:MGI Symbol;Acc:MGI:5317335]	-	73	56	56	47	60	52	78	94	81	95	71	103	1.70921849336514	0.95538631688593	1.27924916965178	1.20828711667143	1.23759192577862	0.967473677572746	1.67180144328235	1.96804416387581	1.92436473992788	2.01890458889208	1.64014937928624
ENSMUSG00000003477	1926.25558147114	791.004851583265	1585.72401876961	1106.42976427962	1347.86871812175	1319.453956953	4954.4421553665	5341.63193265189	2992.02888215931	5939.82188974071	1181.9787036061	1142.26347890932	1346.1228151964	3592.02784040564	-1.41607699437525	0.000219008062024317	0.0195797842540999	Inmt	6	55147611	55152028	-	1600	protein_coding	indolethylamine N-methyltransferase [Source:MGI Symbol;Acc:MGI:102963]	-	1764	1000	1495	924	1337	1525	4894	5493	2691	5965	1101	1293	75.4023494394428	31.1460204422299	62.3476205659206	43.3666457585726	50.3464900241825	51.7985058123766	191.49861286427	209.955936939681	116.715260568991	231.427099436034	46.4327011172669
ENSMUSG00000031807	626.797451113626	537.88329907662	639.593032319784	568.781534667555	646.210806519104	548.546759808655	723.830433405609	701.13173556199	762.73943261289	759.779396793322	622.659080918745	760.625564842171	594.635480584224	721.794274022454	-0.281547907906869	0.000228033572627798	0.0201732108727325	Pgls	8	72044820	72053736	+	3770	protein_coding	6-phosphogluconolactonase [Source:MGI Symbol;Acc:MGI:1913421]	-	574	680	603	475	641	634	715	721	686	763	580	861	10.4130228689896	8.98855974566211	10.6727082001012	9.46141524467348	10.2441151889601	9.13934935792927	11.8737073771231	11.6958679917974	12.6274801455806	12.5633926904071	10.3810971547023
ENSMUSG00000023353	750.191374416482	590.089619281116	680.959745852905	647.812232116099	734.926174652772	736.298568765245	789.633200078846	837.273820137134	845.017447209616	876.285542828471	787.985802404067	811.863988490075	690.046285847437	824.676633524702	-0.258015617443032	0.000235850531933456	0.0207560751983313	Agap3	5	24657175	24707045	+	5321	protein_coding	ArfGAP with GTPase domain, ankyrin repeat and PH domain 3 [Source:MGI Symbol;Acc:MGI:2183446]	-	687	746	642	541	729	851	780	861	760	880	734	919	8.83018409747664	6.98663597065319	8.05082604425497	7.63497905640162	8.25452416550873	8.69167887388751	9.17747043004648	9.89574363983042	9.91183952717118	10.266281303782	9.30806512405274
ENSMUSG00000109293	143.049592501542	116.27771318274	100.765071426832	104.1768284549	118.959243633782	132.378003550038	130.593183089963	183.791814176444	166.779759317687	204.134700317996	159.958970787747	257.075539336901	119.267742124972	183.72232783779	-0.624458507383319	0.00023842431801074	0.0208738637379662	Dcst2	3	89269282	89284856	+	2285	protein_coding	DC-STAMP domain containing 2 [Source:MGI Symbol;Acc:MGI:2685606]	-	131	147	95	87	118	153	129	189	150	205	149	291	3.92095060522564	3.20592735580415	2.77418918671866	2.85914968199973	3.11138373299433	3.63892075126299	3.53447696819715	5.05841134832512	4.55553076045818	5.56918190649094	4.40004052268235
ENSMUSG00000035953	733.811650084245	722.187429495521	728.690569160351	729.237799184297	799.446442386349	723.320333123085	888.843525216958	869.364454358418	882.820859321625	818.530359323867	808.383255054853	795.0789876399	739.449037238975	843.83690681927	-0.190245467034958	0.000254450332352905	0.022048447516754	Pip4p1	14	51163525	51168313	-	4491	protein_coding	phosphatidylinositol-4,5-bisphosphate 4-phosphatase 1 [Source:MGI Symbol;Acc:MGI:2448501]	-	672	913	687	609	793	836	878	894	794	822	753	900	10.2336956752115	10.1309522738832	10.2073347030084	10.1830548126443	10.6386839235993	10.1165071672868	12.2397658847517	12.1739918617306	12.2690624261733	11.3619404657605	11.3138009404788
ENSMUSG00000020496	1639.06441484591	1457.03093661637	1624.96936237796	1447.69868508016	1863.02273080703	1588.53604260046	1941.68779198875	1878.76076713698	2014.69949255766	1887.00125415904	1791.75518285066	1866.66877875901	1603.38702872131	1896.76221124202	-0.242452028649607	0.000271733394628839	0.0230504268434996	Rnf187	11	58823114	58829742	-	1949	protein_coding	ring finger protein 187 [Source:MGI Symbol;Acc:MGI:1914224]	-	1501	1842	1532	1209	1848	1836	1918	1932	1812	1895	1669	2113	52.6714328802159	47.0977688288045	52.4500129664933	46.5820187260993	57.1278528825755	51.1950779885229	61.6110221307284	60.6224977848986	64.5179089147127	60.3560934156322	57.7831362148732
ENSMUSG00000047153	406.217163439493	420.023576190714	444.426999240447	360.427877757756	375.024056201415	383.290559298477	498.07632620358	490.111504470517	446.969754971402	508.843082256078	511.009866409177	434.643179909812	398.23503868805	481.608952370094	-0.272544762611183	0.000276054551798565	0.0230915532759424	Khnyn	14	56122404	56136232	+	6502	protein_coding	KH and NYN domain containing [Source:MGI Symbol;Acc:MGI:2451333]	-	372	531	419	301	372	443	492	504	402	511	476	492	3.91293158588186	4.06977221896625	4.29997302886924	3.47634903501696	3.44709893790156	3.702747797128	4.73739707661399	4.74047777337143	4.29055048767976	4.87862775085005	4.93988228185926
ENSMUSG00000015854	89.5424930162323	47.4602910949959	30.7598639092434	22.7512613867022	30.2438755001141	25.0912555748438	126.543782063918	153.646066877662	200.135711181225	62.734078634311	76.2220599055705	61.8394768164366	40.9748400803553	113.520195913187	-1.46971499965832	0.000285924211070999	0.0236826538944444	Cd5l	3	87265188	87278380	+	2036	protein_coding	CD5 antigen-like [Source:MGI Symbol;Acc:MGI:1334419]	-	82	60	29	19	30	29	125	158	180	63	71	70	2.75449734886969	1.46857463774758	0.950427290135001	0.700776728338291	0.887771614734612	0.774083116910134	3.84373899286224	4.74589206215584	6.13519908898641	1.92081935250588	2.35308268020388
ENSMUSG00000024066	5746.00729574895	5882.70308122474	5315.09234652478	5347.74386068484	4103.08577618214	4547.57376901308	5752.17415749744	6912.1281225723	6926.91933699462	8320.72954076671	6048.38148602795	7114.19009718235	5157.03435489642	6845.75379017356	-0.408707847076722	0.000290078393878352	0.0237218260824588	Xdh	17	74190890	74257191	-	9175	protein_coding	xanthine dehydrogenase [Source:MGI Symbol;Acc:MGI:98973]	-	5262	7437	5011	4466	4070	5256	5682	7108	6230	8356	5634	8053	39.2239250897797	40.39375765081	36.4432418797864	36.5524498310221	26.7267474693212	31.1326905421727	38.7718752378022	47.3783453824085	47.1211523466234	56.5348319076539	41.4350036950793
ENSMUSG00000039716	3.27594486644752	3.16401940633306	0	1.19743480982643	0	0.865215709477374	13.1605533346474	41.8150688337941	4.44746024847166	4.97889512970722	9.6619512556357	5.300526584266	1.4171024653474	13.227409231087	-3.20016708834891	0.000290608865423979	0.0237218260824588	Dock3	9	106770024	107109108	-	14448	protein_coding	dedicator of cyto-kinesis 3 [Source:MGI Symbol;Acc:MGI:2429763]	-	3	4	0	1	0	1	13	43	4	5	9	6	0.014201028589404	0.0137966867961151	0	0.00519751930296949	0	0.00376148763229139	0.056332272238692	0.182011683215591	0.0192126020443834	0.0214825592475147	0.0420330968680845
ENSMUSG00000042745	448.80444670331	381.264338463134	530.342481193851	399.943226482028	210.698999317461	356.468872304678	576.027295954953	709.883726713249	969.546334166823	665.180389328885	447.670408177787	640.480295598808	387.92039407741	668.131408323418	-0.784708686695963	0.000306605126143492	0.0246700324592694	Id1	2	152578171	152579330	+	1160	protein_coding	inhibitor of DNA binding 1, HLH protein [Source:MGI Symbol;Acc:MGI:96396]	bHLH	411	482	500	334	209	412	569	730	872	668	417	725	24.2320475561897	20.7067335905584	28.7614441545015	21.6218236801959	10.8554059939176	19.3021905209263	30.7097249890139	38.4860566026898	52.1665870737249	35.7472156367941	24.2568653774315
ENSMUSG00000032661	19.6556691986851	21.3571309927482	23.3350691725294	23.9486961965286	14.1138085667199	23.3608241558891	64.7904164167258	35.980408066288	75.6068242240183	27.8818127263604	60.1188078128443	23.852369629197	20.9618663805167	48.0384398125723	-1.19134919937133	0.000308202084255734	0.0246809981880054	Oas3	5	120891163	120915726	-	7069	protein_coding	2'-5' oligoadenylate synthetase 3 [Source:MGI Symbol;Acc:MGI:2180850]	-	18	27	22	20	14	27	64	37	68	28	56	27	0.174148927197376	0.190339239369689	0.207665031779001	0.212459354616786	0.119324006726059	0.207574095261896	0.566818011855619	0.320097502579747	0.66755162876408	0.245880335216483	0.534547936668784
ENSMUSG00000075590	1325.6656892891	1123.22688924824	913.249752615811	1065.71698074552	1159.34856083771	1404.24509648178	2401.2948084449	1705.6658310343	1623.32299069216	1740.62173734564	1155.13995011822	1763.30851036582	1165.24216153636	1731.55897133351	-0.571338646016901	0.000313333753854076	0.0248365847640651	Nrbp2	15	75957367	75963476	-	3894	protein_coding	nuclear receptor binding protein 2 [Source:MGI Symbol;Acc:MGI:2385017]	-	1214	1420	861	890	1150	1623	2372	1754	1460	1748	1076	1996	21.3220530496906	18.1725111568429	14.7538674698253	17.1631857759322	17.7934297101491	22.6511337145132	38.1364608982372	27.5468652883948	26.0190141584738	27.8656532091498	18.6454528762167
ENSMUSG00000095633	8.73585297719339	38.75923772758	0	0	1.00812918333714	0	566.916143646351	76.8230334388311	196.800115994871	60.7425205824281	78.3691601846006	279.161066771343	8.08386998135175	209.802006769737	-4.687010655082	0.000314982193435252	0.0248365847640651	Igkv4-58	6	69477238	69477770	-	358	IG_V_gene	immunoglobulin kappa variable 4-58 [Source:MGI Symbol;Acc:MGI:2685923]	-	8	49	0	0	1	0	560	79	177	61	73	316	1.52831628349876	6.82080447673415	0	0	0.168296369422688	0	97.9324569855153	13.4953020091471	34.3102725961547	10.5771960762534	13.7593033516934
ENSMUSG00000035969	745.823447927886	654.16101225936	640.653717282172	619.073796680265	532.292208802008	654.968292074372	929.337535477411	858.667576284656	1022.91585714848	1006.7325952268	697.8075906848	698.786088025734	641.162079171011	869.041207141314	-0.438351124586257	0.000316404670214719	0.0248365847640651	Rusc2	4	43381979	43427088	+	7923	protein_coding	RUN and SH3 domain containing 2 [Source:MGI Symbol;Acc:MGI:2140371]	-	683	827	604	517	528	757	918	883	920	1011	650	791	5.89572648844212	5.20161734812049	5.08681515395934	4.90009760769529	4.01515245913848	5.19246520215687	7.25395196479231	6.81568626402465	8.05808975104985	7.92109544829437	5.53579900020411
ENSMUSG00000079419	75.346731928293	91.7565627836588	47.7308233074466	56.2794360618423	53.4308467168682	73.5433353055768	97.1856246250887	108.913667660115	113.410236336027	119.493483112973	123.458266044234	79.50789876399	66.3479560172809	106.994862757071	-0.678317780778588	0.000320750427064111	0.0249756680465543	Ms4a6c	19	11446730	11459556	+	2050	protein_coding	membrane-spanning 4-domains, subfamily A, member 6C [Source:MGI Symbol;Acc:MGI:2385644]	-	69	116	45	47	53	85	96	112	102	120	115	90	2.30197980701136	2.81985433857457	1.46472915596583	1.72166178916939	1.55768551874443	2.25336962510459	2.93183160424929	3.34120178671665	3.4528700954146	3.63371726058255	3.78530249909267
ENSMUSG00000078794	31.667467042326	30.0581843601641	29.6991789468557	25.1461310063551	40.3251673334854	20.765177027457	265.235767205971	84.6025811288393	52.2576579195421	41.8227190895406	48.3097562781785	56.5389502321706	29.6102176194405	91.4612386423738	-1.62763166326926	0.000324556867703112	0.0251561348329334	Dact3	7	16609242	16621387	+	2989	protein_coding	dishevelled-binding antagonist of beta-catenin 3 [Source:MGI Symbol;Acc:MGI:3654828]	-	29	38	28	21	40	24	262	87	47	42	45	64	0.663557195353133	0.633549027396313	0.62507307202289	0.527590811868641	0.806291070636632	0.436367801763902	5.48778421797388	1.78004868643632	1.09120380510629	0.872262340069581	1.01588187278368
ENSMUSG00000056724	562.370535406825	374.145294798884	478.368918036854	383.179139144458	505.072720851905	355.603656595201	607.410153906805	701.13173556199	581.50542748767	709.99044549625	549.65767143172	546.837659276775	443.123377472354	616.088848860202	-0.4768743563217	0.000330291227062015	0.0253959411400372	Nbeal2	9	110453857	110483229	-	9554	protein_coding	neurobeachin-like 2 [Source:MGI Symbol;Acc:MGI:2448554]	-	515	473	451	320	501	411	600	721	523	713	512	619	3.68661912796559	2.46716645077241	3.14985076907452	2.5151771869978	3.15944109555312	2.33788936895156	3.93176600684992	4.6151792264053	3.79883456349128	4.63263452823467	3.61610752887264
ENSMUSG00000006850	163.797243322376	147.126902394487	161.224114282931	146.087046798825	222.796549517507	144.491023482721	214.618254380404	256.725073770271	252.393369100767	238.986966225947	195.386125391744	207.603957883752	164.253813299808	227.618957792147	-0.471515924989279	0.00033065674680761	0.0253959411400372	Tmco6	18	36868092	36875450	+	3363	protein_coding	transmembrane and coiled-coil domains 6 [Source:MGI Symbol;Acc:MGI:1919233]	-	150	186	152	122	221	167	212	264	227	240	182	235	3.0504974882502	2.75618664395112	3.01588928535338	2.72418631712607	3.95934348973661	2.69871470205019	3.94666844833093	4.80082198868742	4.68417291663367	4.43004483151604	3.65175079810075
ENSMUSG00000017009	549.266755941034	713.486376128105	574.891249614134	605.902013772174	515.154012685276	583.15538818775	764.324443666063	855.750245900903	957.315818483526	1171.03613450714	672.042387336438	669.633191812271	590.309299388079	848.35037028439	-0.522388507891797	0.000346182123939496	0.0262306697228953	Sdc4	2	164266167	164285807	-	2547	protein_coding	syndecan 4 [Source:MGI Symbol;Acc:MGI:1349164]	-	503	902	542	506	511	674	755	880	861	1176	626	758	13.5065776616979	17.6481887327154	14.1993680163472	14.9185088331321	12.0878685627985	14.3813058546711	18.5583626385488	21.1296484072187	23.458926541458	28.6617117256001	16.5844854034094
ENSMUSG00000031706	293.743056358128	232.55542636548	281.081515032741	308.938180935219	315.544434384524	249.182124329484	386.717797987332	377.308062965398	389.152771741271	321.636625379086	362.859947156096	317.148173958582	280.174122900929	359.137229864628	-0.361517289704904	0.000353641201682398	0.0265883909583886	Rfx1	8	84793463	84823621	+	6431	protein_coding	regulatory factor X, 1 (influences HLA class II expression) [Source:MGI Symbol;Acc:MGI:105982]	RFX	269	294	265	258	313	288	382	388	350	323	338	359	2.86075094723794	2.27819748344347	2.74957796084396	3.0126247540725	2.93240264022545	2.4337801762817	3.71883152128949	3.68970597379104	3.77679544464462	3.11779645997866	3.54645785241501
ENSMUSG00000005373	1307.10200171256	1215.77445688348	1135.99359471723	1096.85028580101	1254.1127040714	1245.91062164742	1458.79671963284	1572.44107684291	1228.6108936403	1711.74414559334	1404.20358248572	1798.64535426093	1209.29061080552	1529.07362874267	-0.338816779220232	0.0003566263286827	0.0265883909583886	Mlxipl	5	135118744	135167236	+	5538	protein_coding	MLX interacting protein-like [Source:MGI Symbol;Acc:MGI:1927999]	bHLH	1197	1537	1071	916	1244	1440	1441	1617	1105	1719	1308	2036	14.7824860893506	13.8306777666182	12.9043220512049	12.4207084042257	13.5339697932707	14.1311306551712	16.2904349316326	17.8564701392613	13.8466034733958	19.2684451974688	15.9371773220078
ENSMUSG00000050830	7.64387135504422	10.2830630705824	6.36410977432621	11.9743480982643	4.03251673334854	11.2478042232059	19.2346548737155	36.952851527539	40.027142236245	16.9282434410045	9.6619512556357	23.852369629197	8.5909522091286	24.4428688272228	-1.50356423804423	0.000368555019075676	0.0273134831461478	Vwc2	11	11064223	11218931	+	6041	protein_coding	von Willebrand factor C domain containing 2 [Source:MGI Symbol;Acc:MGI:2442987]	-	7	13	6	10	4	13	19	38	36	17	9	27	0.0792493090226761	0.10724006376401	0.0662736802897965	0.124306834777857	0.0398941236572239	0.116950447450339	0.196909384803685	0.384692132311979	0.413549589312244	0.174688305649315	0.100528750794584
ENSMUSG00000074785	82.9906032833372	54.5793347592453	74.2479473671391	65.8589145404537	57.4633634502167	46.7216483117782	105.284426677179	135.169641113893	71.1593639755466	87.6285542828471	121.311165765204	97.1763207115433	63.6436352853617	102.954912087702	-0.702025755629132	0.000389842337843826	0.0282679135663846	Plxnc1	10	94626728	94780697	-	8349	protein_coding	plexin C1 [Source:MGI Symbol;Acc:MGI:1890127]	-	76	69	70	55	57	54	104	139	64	88	113	110	0.622566017508597	0.411848204194776	0.559451255322918	0.494688793737175	0.411337371474353	0.351501085017689	0.779866972623904	1.01816668498035	0.531960568858071	0.654292523864227	0.91327295006933
ENSMUSG00000031605	2400.17560548388	2657.77630131977	2143.64430898555	2254.76974690317	1987.0226203575	2291.95641440556	2387.12190485374	3560.11551164001	3068.74757144545	3253.2100777507	2497.07762451207	3437.3914898965	2289.22416624257	3033.94403001641	-0.406275797471623	0.000397939172876867	0.0282679135663846	Klhl2	8	65192709	65302669	-	9247	protein_coding	kelch-like 2, Mayven [Source:MGI Symbol;Acc:MGI:1924363]	-	2198	3360	2021	1883	1971	2649	2358	3661	2760	3267	2326	3891	16.2567269171709	18.1076031034312	14.5835793701843	15.2916132787453	12.8423215744888	15.5685609713156	15.9648408400254	24.2123762816877	20.7129593698177	21.9316862181992	16.9732678578938
ENSMUSG00000020196	916.172580983157	783.885807919016	746.722213520942	687.327580840372	647.218935702441	606.516212343639	1027.53551035901	990.919887014796	812.773360408197	1028.63973379751	953.312523889389	890.488466156688	731.307221884928	950.611580270932	-0.378906550359721	0.000398903428814731	0.0282679135663846	Cabin1	10	75481946	75600175	-	12151	protein_coding	calcineurin binding protein 1 [Source:MGI Symbol;Acc:MGI:1298375]	-	839	991	704	574	642	701	1015	1019	731	1033	888	1008	4.72232877483596	4.06428524509915	3.86597740997977	3.54734734609991	3.18332354231199	3.13525860351029	5.22968669463223	5.12862218303736	4.17483470373902	5.27730321021084	4.93125609225098
ENSMUSG00000008658	5.45990811074587	2.3730145547498	2.1213699247754	1.19743480982643	5.04064591668568	1.73043141895475	15.1852538476701	53.4843903688065	15.5661108696508	6.97045318159011	5.36775069757539	6.18394768164366	2.98713412262299	17.1263177744894	-2.52579438356634	0.000400190851449139	0.0282679135663846	Rbfox1	16	5703219	7229390	+	4400	protein_coding	RNA binding protein, fox-1 homolog (C. elegans) 1 [Source:MGI Symbol;Acc:MGI:1926224]	-	5	3	2	1	5	2	15	55	14	7	5	7	0.0777183564620107	0.033977476846069	0.0303302501992925	0.0170667633839325	0.068466023015139	0.0247027151415209	0.213432343349114	0.764449069505483	0.220805195495541	0.0987572778207567	0.076678558529051
ENSMUSG00000029778	470.644079146294	486.467983723708	787.028242091675	499.330315697622	331.674501317918	357.334088014156	1194.57330268338	1181.51880542	806.102170035489	3198.44223132392	522.818917943843	636.946611209297	488.746534998562	1256.73367310265	-1.36271529723342	0.000403182054181138	0.0282679135663846	Adcyap1r1	6	55428963	55478436	+	6601	protein_coding	adenylate cyclase activating polypeptide 1 receptor 1 [Source:MGI Symbol;Acc:MGI:108449]	-	431	615	742	417	329	413	1180	1215	725	3212	487	721	4.46553828797325	4.64288503486657	7.50054543634678	4.74384145687614	3.00292122153356	3.40022526550309	11.1916449696369	11.2565443956875	7.62188168059793	30.2057449301013	4.97824012168007
ENSMUSG00000002020	744.731466305736	449.290755699295	291.688364656618	610.69175301148	437.528065568317	509.612052882173	633.7312605761	1021.06563431358	956.203953421408	1027.64395477157	559.319622687355	1388.73796507769	507.257076353937	931.117065141284	-0.876933362542703	0.000412129990459004	0.0287758696230818	Ltbp2	12	84829986	84923306	-	8184	protein_coding	latent transforming growth factor beta binding protein 2 [Source:MGI Symbol;Acc:MGI:99502]	-	682	568	275	510	434	589	626	1050	860	1032	521	1572	5.69934614054745	3.45863922017333	2.24215559268963	4.67959641172344	3.19508107403982	3.91126323074081	4.78884039199088	7.84625144653721	7.29233748564384	7.82776579961758	4.29564827888555
ENSMUSG00000005364	8.73585297719339	1.58200970316653	5.30342481193851	3.5923044294793	3.02438755001141	0.865215709477374	30.3705076953402	10.6968780737613	6.6711903727075	10.9535692853559	15.0297019532111	16.7850008501757	3.85053253021108	15.0844747050919	-2.01405544443613	0.000426720394936754	0.0294297735234544	Il5ra	6	106687318	106725998	-	3575	protein_coding	interleukin 5 receptor, alpha [Source:MGI Symbol;Acc:MGI:96558]	-	8	2	5	3	3	1	30	11	6	11	14	19	0.153045378879037	0.0278789553608771	0.0933238467670538	0.0630157417252894	0.0505595246881027	0.0152016708563206	0.525371922090127	0.188172078647503	0.116468674547099	0.191003086774211	0.264246109392422
ENSMUSG00000056501	351.618082332034	272.105668944643	285.324254882292	238.28952715546	235.90222890089	391.942716393251	351.285539009435	424.957792566699	406.942612735157	475.98237440001	383.257399806883	507.08370989478	295.863746434762	424.918238068827	-0.52163401290952	0.000454580647963099	0.0306017896758266	Cebpb	2	167530835	167532338	+	1504	protein_coding	CCAAT/enhancer binding protein (C/EBP), beta [Source:MGI Symbol;Acc:MGI:88373]	TF_bZIP	322	344	269	199	234	453	347	437	366	478	357	574	14.6424690738533	11.3981181192841	11.9344694600674	9.93594283176285	9.37401825749829	16.3688337167817	14.4445257901342	17.7693746475477	16.8875706129379	19.7289425068974	16.0168457097651
ENSMUSG00000004328	96.0943827491273	97.2935967447416	51.9735631569974	80.2281322583709	82.6665930336451	55.3738054065519	151.852538476701	130.307423807638	102.291585714848	465.028805114654	98.7666128353871	189.935535936198	77.2716788915724	189.697083647571	-1.29615850027761	0.00049074279923509	0.0322649069209156	Hif3a	7	16765432	16796352	-	6710	protein_coding	hypoxia inducible factor 3, alpha subunit [Source:MGI Symbol;Acc:MGI:1859778]	bHLH	88	123	49	67	82	64	150	134	92	467	92	215	0.896946277856648	0.913492820123822	0.487272872054207	0.749818456867856	0.736290345867725	0.518352055428635	1.39955634983026	1.2212956818329	0.951479062556899	4.32034180255676	0.925170804547239
ENSMUSG00000042744	667.200771133145	572.687512546284	700.052075175883	617.876361870439	532.292208802008	579.694525349841	732.941585714211	806.155629377101	701.586854196405	861.348857439349	684.924989010619	735.889774115596	611.633909146267	753.80794830888	-0.303323571538912	0.000508989681969937	0.0327011355750799	Hectd4	5	121358282	121506640	+	16443	protein_coding	HECT domain E3 ubiquitin protein ligase 4 [Source:MGI Symbol;Acc:MGI:3647820]	-	611	724	660	516	528	670	724	829	631	865	638	833	2.54136142446597	2.19421942956146	2.6783143762922	2.35652737255248	1.93468667115211	2.2144257202823	2.7566343245269	3.08327326458697	2.66306784812391	3.26556849537189	2.61816030533056
ENSMUSG00000023571	623.521506247178	571.896507694701	515.492891720423	522.081577084324	435.511807201643	541.625034132836	934.399286759968	627.226032506912	691.580068637344	744.8427114042	604.408728546989	689.951877051957	535.021554013518	715.401450817895	-0.419014211682058	0.000523299875234292	0.033464623683038	C1qtnf12	4	156046775	156051086	+	1366	protein_coding	C1q and tumor necrosis factor related 12 [Source:MGI Symbol;Acc:MGI:1914639]	-	571	723	486	436	432	626	923	645	622	748	563	781	28.5885210505352	26.3760735340934	23.7401929085531	23.9684325591041	19.0542044725002	24.9052557049067	42.3031445978244	28.8766998436917	31.5990200288746	33.9918377707252	27.8108528826011
ENSMUSG00000046694	27.2995405537293	45.0872765402461	40.3060285707327	34.7256094849665	47.3820716168454	29.4173341222307	154.889589246235	82.6576942063373	98.9559905284945	52.7762883748965	39.7213551620579	60.956055719059	37.3696434814585	81.6594955395134	-1.12530785196256	0.000524834306445231	0.033464623683038	Tent5b	4	133207443	133215249	+	2287	protein_coding	terminal nucleotidyltransferase 5B [Source:MGI Symbol;Acc:MGI:2140500]	-	25	57	38	29	47	34	153	85	89	53	37	69	0.747618645458783	1.24202757513396	1.10870525433356	0.952216444158195	1.23819620109582	0.807941885695568	4.18838809335734	2.272957443217	2.70058450109482	1.43857812404276	1.09167200074591
ENSMUSG00000036062	64.4269157068013	43.5052668370796	38.1846586459573	33.5281746751401	28.2276171334398	26.8216869937986	135.65493437252	121.555432656378	64.4881736028391	58.7509625305452	65.4865585104197	53.00526584266	39.1157199987028	83.156887919227	-1.09004148273384	0.000529825723782489	0.0336120059255367	Phf24	4	42916660	42944752	+	7118	protein_coding	PHD finger protein 24 [Source:MGI Symbol;Acc:MGI:2140712]	-	59	55	36	28	28	31	134	125	58	59	61	60	0.56689197351891	0.385058977088541	0.337476231495359	0.295395511225132	0.237005170988062	0.236685188627666	1.17860550378044	1.07396609933336	0.565462668992716	0.514538380007796	0.578267072469719
ENSMUSG00000044716	52.4151178631603	7.91004851583265	13.7889045110401	44.305087963578	23.1869712167541	19.0347456085022	110.346177959736	132.25231073014	57.8169832301316	149.366853891217	21.4710027903015	65.3731612059473	26.7734792798112	89.4377483012455	-1.74952807494919	0.000542278876736364	0.033918975962981	Dok7	5	35214110	35245183	+	4275	protein_coding	docking protein 7 [Source:MGI Symbol;Acc:MGI:3584043]	-	48	10	13	37	23	22	109	136	52	150	20	74	0.767911901042183	0.116569901070334	0.202911147532109	0.649934287462975	0.324152586158225	0.279675184292307	1.59629086737209	1.94554523420343	0.84411409739983	2.17810537549539	0.315682486575742
ENSMUSG00002074891	89.5424930162323	124.978766550156	50.9128781946097	68.2537841601066	60.4877510002282	54.5085896970746	70.8645179557939	137.114528036395	163.444164131334	225.046059862766	128.826016741809	187.285272644065	74.7807104364012	152.096759895361	-1.02158804329162	0.000544004408236246	0.033918975962981	7SK	19	32947350	32947708	-	359	misc_RNA	7SK RNA [Source:RFAM;Acc:RF00100]	-	82	158	48	57	60	63	70	141	147	226	120	212	15.6216061345368	21.9323508852249	8.92165576892838	11.9229645033155	10.0696546384383	9.53703709920556	12.207458078278	24.0194582284731	28.4155989746351	39.0784866951693	22.5550300297153
ENSMUSG00000024299	845.193775543461	889.880458031173	1012.95413908026	785.517235246139	561.527955118785	770.90719714434	1071.066571389	1219.44410040879	1112.97692718003	1553.41528046865	1058.52043756187	953.211364070502	810.996793360692	1161.43911351314	-0.518074663555442	0.000546585717628958	0.0339546282013842	Adamts10	17	33743178	33772756	+	8254	protein_coding	a disintegrin-like and metallopeptidase (reprolysin type) with thrombospondin type 1 motif, 10 [Source:MGI Symbol;Acc:MGI:2449112]	-	774	1125	955	656	557	891	1058	1254	1001	1560	986	1079	6.4133180219778	6.79220218027791	7.72036051232294	5.96819794419468	4.06582333912049	5.86652074393134	8.0249595732073	9.29119586295009	8.41595765724464	11.7323194808002	8.06063141076896
ENSMUSG00000051726	1.09198162214917	0	0	0	1.00812918333714	0	109.333827703225	26.2559734537777	2.22373012423583	0	0	0.883421097377666	0.350018467581052	23.1161587297693	-6.02234362364201	0.000584586333279445	0.0356597663300461	Kcnf1	12	17222101	17226889	-	4789	protein_coding	potassium voltage-gated channel, subfamily F, member 1 [Source:MGI Symbol;Acc:MGI:2687399]	-	1	0	0	0	1	0	108	27	2	0	0	1	0.0142810928558299	0	0	0	0.0125809355300318	0	1.41188904516599	0.344792230138201	0.0289813817432921	0	0
ENSMUSG00000042190	1447.9676309698	2201.36650195623	1931.50731650801	1386.62950977901	881.104906236657	1538.35353145077	2013.56466020106	2941.64147028435	3566.86311927427	4397.36017855742	1923.80185001102	2093.70800078507	1564.48823281675	2822.82321318553	-0.851244311915522	0.000594858845661091	0.0360262720972597	Cmklr1	5	113750415	113788487	-	3408	protein_coding	chemokine-like receptor 1 [Source:MGI Symbol;Acc:MGI:109603]	-	1326	2783	1821	1158	874	1778	1989	3025	3208	4416	1792	2370	26.6103274026969	40.6945422022187	35.6540634825134	25.5160131437245	15.451463503933	28.3530341982316	36.5390159634997	54.2830618604245	65.3233881509613	80.4365111908296	35.4809329982313
ENSMUSG00000027273	3.27594486644752	2.3730145547498	1.0606849623877	2.39486961965286	1.00812918333714	16.4390984800701	1.01235025651134	365.638741430386	13.342380745415	2.98733707782433	67.6336587894499	0.883421097377666	4.42529027777419	75.2496482328274	-4.07704001193525	0.000600189707981196	0.0361047080812731	Snap25	2	136555373	136624348	+	6791	protein_coding	synaptosomal-associated protein 25 [Source:MGI Symbol;Acc:MGI:98331]	-	3	3	1	2	1	19	1	376	12	3	63	1	0.0302129967692105	0.0220145631162868	0.00982573265181026	0.0221156704135777	0.00887205128159657	0.152050286101542	0.00921908713234283	3.38604447220217	0.122625684437013	0.0274227668391777	0.625984285797466
ENSMUSG00000097222	26.2075589315802	25.3121552506645	29.6991789468557	19.1589569572229	15.121937750057	9.51737280425112	29.3581574388289	39.8701819112921	34.4678169256554	45.8058351933064	44.0155557201182	45.054475966261	20.8361934401052	39.7620038592437	-0.939700407587569	0.000617466880316947	0.0366673276781723	Gata6os	18	10987944	11052936	-	7622	lncRNA	GATA binding protein 6, opposite strand [Source:MGI Symbol;Acc:MGI:1915684]	-	24	32	28	16	15	11	29	41	31	46	41	51	0.215351835276524	0.209220184550272	0.24512508689011	0.157635809791243	0.118571438441332	0.0784316067206515	0.238204906947844	0.328967849380475	0.282245273696366	0.374638696834748	0.362970662782493
ENSMUSG00000036561	499.035601322172	495.960041942707	477.308233074466	476.57905431092	511.121495951928	474.138208793601	522.372732359852	602.914945975636	530.359634630246	610.412542902105	545.363470873659	575.107134392861	489.023772565966	564.421743522393	-0.207800178139433	0.00062390415312578	0.0368605191446374	Ppp6r2	15	89095756	89171213	+	9345	protein_coding	protein phosphatase 6, regulatory subunit 2 [Source:MGI Symbol;Acc:MGI:1918724]	-	457	627	450	398	507	548	516	620	477	613	508	651	3.3445922134577	3.34357278840504	3.21315652191542	3.19821466430633	3.26878553541299	3.18690137770119	3.4569416253956	4.05742898314306	3.54219937557167	4.07197324372308	3.66809874851011
ENSMUSG00000095589	20.7476508208343	14.2380873284988	3.18205488716311	1.19743480982643	7.05690428335995	0	199.433000532734	32.0906342212839	12.2305156832971	2.98733707782433	91.2517618587816	71.557108887591	7.73702202161376	68.2583930435853	-3.13908060433424	0.000651849740073077	0.038087110230037	Ighv1-55	12	115171715	115172211	-	415	IG_V_gene	immunoglobulin heavy variable 1-55 [Source:MGI Symbol;Acc:MGI:4439716]	-	19	18	3	1	7	0	197	33	11	3	85	81	3.13120703625258	2.16145876803909	0.48236060557911	0.180948816600731	1.01626675126086	0	29.7193823638574	4.86300130962524	1.83940989018661	0.448742191818929	13.8206172963205
ENSMUSG00000006462	25.115577309431	22.1481358443314	23.3350691725294	40.7127835340987	12.0975502000456	34.608628379095	34.4199087213856	58.3466076750616	56.7051181680137	61.7382996083695	36.5007047435126	63.606319011192	26.3362907399219	51.8861596545892	-0.985739080398023	0.000651981003126723	0.038087110230037	A530013C23Rik	2	167532597	167571092	+	6088	lncRNA	RIKEN cDNA A530013C23 gene [Source:MGI Symbol;Acc:MGI:3041178]	-	23	28	22	34	12	40	34	60	51	62	34	72	0.258380344085266	0.229195419811416	0.241127481873482	0.419380388015162	0.118758410486181	0.357069469851156	0.34964387390525	0.602719371489211	0.581339002595263	0.632180058886391	0.376843375688109
ENSMUSG00000117679	306.846835823918	271.31466409306	254.564390973048	293.371528407476	323.609467851221	298.499419769694	301.68037644038	395.784488729168	428.068048915398	471.999258296244	314.550190877918	460.262391733764	291.367717819736	395.390792498812	-0.441543508521511	0.000658076506223617	0.038087110230037	Apbb3	18	36804207	36812419	-	3477	protein_coding	amyloid beta (A4) precursor protein-binding, family B, member 3 [Source:MGI Symbol;Acc:MGI:108404]	-	281	343	240	245	321	345	298	407	385	474	293	521	5.52723473854645	4.91600115579401	4.60580158332656	5.29133475061239	5.56234747808929	5.39239597135875	5.3657844616884	7.15860273313158	7.68404620505047	8.46247498348207	5.68616610041142
ENSMUSG00000100510	4.3679264885967	11.0740679221657	6.36410977432621	4.78973923930573	10.0812918333714	1.73043141895475	24.2964061562722	26.2559734537777	23.3491663044762	8.962011233473	19.3239025112714	12.3678953632873	6.40126111278674	19.0925591704263	-1.55955875752182	0.000661152910400588	0.0381082447181228	Hand2os1	8	57734152	57777268	-	13996	lncRNA	Hand2, opposite strand 1 [Source:MGI Symbol;Acc:MGI:5578769]	-	4	14	6	4	10	2	24	27	21	9	18	14	0.019546199967582	0.0498478749575557	0.0286052659781838	0.021461491537383	0.0430480853481869	0.00776592930999514	0.107356651698897	0.117977278517565	0.104123627484322	0.0399174070316209	0.0867811065375942
ENSMUSG00000038034	577.658278116913	473.020901246793	560.041660140707	445.445749255433	340.747663967952	395.40357923116	709.65752981445	612.639380588147	673.790227643457	615.391438031812	658.086235522742	541.537132692509	465.386305326493	635.183657382186	-0.449129897387307	0.000663065866551938	0.0381082447181228	Igsf8	1	172089208	172147408	+	5217	protein_coding	immunoglobulin superfamily, member 8 [Source:MGI Symbol;Acc:MGI:2154090]	-	529	598	528	372	338	457	701	630	606	618	613	613	6.93491456779667	5.71219328332865	6.75323339687525	5.35458660280253	3.9034950902095	4.76061142481984	8.41237901509179	7.38513189631519	8.06094051410651	7.35345408828834	7.9285952871212
ENSMUSG00000026269	1433.77186988187	1054.40946716049	1459.50250824548	1198.63224463626	1288.38909630486	1309.07136843927	1373.75929808589	1668.71297950676	1511.02461941825	1697.80323923016	1621.06071066777	1722.67113988645	1290.62942577804	1599.17199779921	-0.310101515884355	0.00068148716855295	0.0389023266454027	Rnpepl1	1	92838505	92852106	+	9467	protein_coding	arginyl aminopeptidase (aminopeptidase B)-like 1 [Source:MGI Symbol;Acc:MGI:1914170]	-	1313	1333	1376	1001	1278	1513	1357	1716	1359	1705	1510	1950	9.48546506712429	7.01681973161381	9.69850358120822	7.94009217790139	8.13347714415823	8.68548194993836	8.97406313629021	11.085197872791	9.96187317588268	11.1798442440857	10.7626986979405
ENSMUSG00000023806	214.028397941238	220.690353591731	213.197677439928	238.28952715546	295.381850717781	198.999613179796	308.766828235959	250.890413002765	336.895113821729	331.594415638501	294.152738227131	289.762119939874	230.097903337656	302.01027147766	-0.392869505609288	0.000688024048563705	0.0390342211090481	Rsph3b	17	7171812	7216081	-	3114	protein_coding	radial spoke 3B homolog (Chlamydomonas) [Source:MGI Symbol;Acc:MGI:3630308]	-	196	279	201	199	293	230	305	258	303	333	274	328	4.30470845297611	4.46486304605377	4.30701240787641	4.79886256229009	5.66900429486944	4.01399289069029	6.13201037838816	5.06686859171264	6.75239670232718	6.63818531346788	5.9372941658718
ENSMUSG00000021453	419.320942905283	347.251129845053	231.229321800519	348.453529659492	456.682520051723	488.846875854716	659.040016988883	536.788790610567	550.373205748368	768.741408026795	419.758104550395	632.529505722409	381.964053352798	594.53850527457	-0.63800753511466	0.000691239229365948	0.0390342211090481	Gadd45g	13	52000714	52002504	+	1173	protein_coding	growth arrest and DNA-damage-inducible 45 gamma [Source:MGI Symbol;Acc:MGI:1346325]	-	384	439	218	291	453	565	651	552	495	772	391	716	22.3892472426621	18.6504388394052	12.4010127839562	18.6293979853259	23.2679415300554	26.1768754653968	34.7459848985054	28.7792590872652	29.2847226762446	40.8547949459928	22.4923771685216
ENSMUSG00000005089	16.3797243322376	3.95502425791633	9.54616466148932	7.18460885895859	7.05690428335995	23.3608241558891	4.04940102604536	395.784488729168	33.3559518635375	7.96623220753155	93.3988621378117	12.3678953632873	11.2472084249751	91.1538052212302	-3.01799792020851	0.000693947664847935	0.0390342211090481	Slc1a2	2	102489004	102621129	+	13133	protein_coding	solute carrier family 1 (glial high affinity glutamate transporter), member 2 [Source:MGI Symbol;Acc:MGI:101931]	-	15	5	9	6	7	27	4	407	30	8	87	14	0.0781148484960437	0.0189726767332551	0.045727476886164	0.0343076641541018	0.032113812668336	0.111729329125588	0.0190685511964487	1.895260923102	0.158522619167699	0.0378137535683353	0.447004526078135
ENSMUSG00000067149	1272.15858980379	777.55776910635	825.212900737632	228.710048676848	755.088758319515	404.920952035411	2779.91380438014	1424.62967073275	733.830940997825	1097.34848658747	2728.96445464733	1803.94588084519	710.608169779924	1761.43887303179	-1.30961784388247	0.000694096747333036	0.0390342211090481	Jchain	5	88667668	88675750	-	2517	protein_coding	immunoglobulin joining chain [Source:MGI Symbol;Acc:MGI:96493]	-	1165	983	778	191	749	468	2746	1465	660	1102	2542	2042	31.6554863110264	19.4622411408579	20.6250521418788	5.6984139641863	17.9290127492008	10.1048532021096	68.3028723422417	35.5953241740336	18.1967843725255	27.178289840359	68.1473453663671
ENSMUSG00000095200	2.18396324429835	0	0	1.19743480982643	4.03251673334854	1.73043141895475	7.08645179557939	0.972443461251026	17.7898409938867	39.8311610376578	12.8826016741809	4.41710548688833	1.52405770107135	13.8299340749073	-3.19627624206354	0.000695459131808782	0.0390342211090481	Ighv1-7	12	114502115	114502585	-	388	IG_V_gene	immunoglobulin heavy variable V1-7 [Source:MGI Symbol;Acc:MGI:3704122]	-	2	0	0	1	4	2	7	1	16	40	12	5	0.352536874673038	0	0	0.19354061569408	0.621135054157962	0.280133883048175	1.12950449744892	0.157618364846491	2.86168736430157	6.39958795892974	2.08692159295562
ENSMUSG00000019261	481.563895367786	398.666445197966	441.244944353284	395.153487242722	390.145993951472	448.18173750928	565.90379338984	590.273180979373	504.786738201534	548.674243293736	505.642115711601	440.827127591455	425.826083937085	526.017866527923	-0.304769586869182	0.000697658446761705	0.0390342211090481	Map1s	8	71358576	71370173	+	7963	protein_coding	microtubule-associated protein 1S [Source:MGI Symbol;Acc:MGI:2443304]	-	441	504	416	330	387	518	559	607	454	551	471	499	3.78763528516603	3.15410660361851	3.48590292382174	3.11201060322367	2.92814125304982	3.53525231386126	4.39497837248509	4.66176652206282	3.95651727204296	4.29535071758028	3.99117530316728
ENSMUSG00000066364	27.2995405537293	48.2512959465792	65.7624676680375	63.4640449208009	22.178842033417	15.5738827705927	89.086822572998	119.610545733876	81.1661495346079	79.6623220753155	80.5162604636308	75.9742143744793	40.4216789821928	87.6693857924846	-1.12276616410721	0.000707123332246604	0.0391746326064619	Serpina3b	12	104094255	104105804	+	2070	protein_coding	serine (or cysteine) peptidase inhibitor, clade A, member 3B [Source:MGI Symbol;Acc:MGI:2182835]	-	25	61	62	53	22	18	88	123	73	80	75	86	0.82599219428224	1.4685273406578	1.99857300830121	1.92269044499182	0.640339229745455	0.472573680968226	2.66154600144209	3.6339028231565	2.4472956795434	2.39907258750217	2.44482360527409
ENSMUSG00000033685	2632.76769100166	2884.00368887258	2742.9313127346	2398.46192408234	1802.5349798068	2392.32143670494	2889.24763208337	3599.01325009005	4406.3212411733	3937.31026857247	2884.62922487701	2953.27672853354	2475.50350553382	3444.96639088829	-0.476601526530861	0.000717277475486737	0.0395470733755884	Ucp2	7	100142544	100151227	+	6989	protein_coding	uncoupling protein 2 (mitochondrial, proton carrier) [Source:MGI Symbol;Acc:MGI:109354]	-	2411	3646	2586	2003	1788	2765	2854	3701	3963	3954	2687	3343	23.5932869564056	25.9970560669327	24.6894919779389	21.5213620053333	15.413818751315	21.5004458729248	25.5658701277325	32.3849020602637	39.3498390827919	35.119261218944	25.9423454507731
ENSMUSG00000076587	5.45990811074587	1.58200970316653	0	0	5.04064591668568	0	9.11115230860207	194.488692250205	11.1186506211792	0	44.0155557201182	3.53368438951066	2.01376062176635	43.7112892149359	-4.44467252955516	0.000718527047778046	0.0395470733755884	Igkv6-20	6	70312825	70313491	-	375	IG_V_gene	immunoglobulin kappa variable 6-20 [Source:MGI Symbol;Acc:MGI:1330836]	-	5	2	0	0	5	0	9	200	10	0	41	4	0.911895382487593	0.265779374440362	0	0	0.803334670044298	0	1.50256369717776	32.6164936322339	1.85055782891501	0	7.3774997112751
ENSMUSG00000052040	1261.2387735823	1487.88012582812	1091.44482629695	1215.39633197383	998.047891503765	1384.3451351638	1396.03100372914	1610.3663718317	1740.06882221454	2336.09759485863	1581.33935550571	1570.72271113749	1239.72551405813	1705.7709765462	-0.459884071148979	0.000729066901461716	0.0399968942662293	Klf13	7	63536099	63588663	-	7531	protein_coding	Kruppel-like factor 13 [Source:MGI Symbol;Acc:MGI:1354948]	zf-C2H2	1155	1881	1029	1015	990	1600	1379	1656	1565	2346	1473	1778	10.4890369815413	12.4468281931928	9.11719830051233	10.1208558322457	7.92027609225722	11.5460838266038	11.4639232196263	13.4476447653813	14.4210081774598	19.3374456926035	13.1979570717962
ENSMUSG00000076677	7.64387135504422	23.730145547498	0	1.19743480982643	5.04064591668568	12.1130199326832	50.6175128255671	73.905703055078	4.44746024847166	20.9113595447703	64.4130083709046	108.660794977453	8.28751959362292	53.8259731703741	-2.67975772909845	0.000746655913129738	0.0404662203416201	Ighv6-3	12	114355332	114355789	-	356	IG_V_gene	immunoglobulin heavy variable 6-3 [Source:MGI Symbol;Acc:MGI:4439854]	-	7	30	0	1	5	14	50	76	4	21	60	123	1.34478953878086	4.19946343041302	0	0.210937524969953	0.846209273220819	2.1372011976372	8.79309279715451	13.0557593893071	0.779729422295651	3.66178670571345	11.3725502537469
ENSMUSG00000025034	968.587698846317	792.586861286432	719.144404498862	757.976234620131	725.853012002738	797.728884138139	905.041129321139	1273.90093423884	903.946295501866	1019.67772256404	1055.29978714332	943.493731999347	793.646182565436	1016.89326679476	-0.357823622327913	0.000768064373824398	0.0414632067875746	Trim8	19	46490141	46505287	+	3709	protein_coding	tripartite motif-containing 8 [Source:MGI Symbol;Acc:MGI:1933302]	-	887	1002	678	633	720	922	894	1310	813	1024	983	1068	16.3558480237226	13.4627392755414	12.1975198698476	12.8159475268075	11.6958943603106	13.5095679140094	15.0904550336672	21.5999629237462	15.2113458638572	17.1382656453107	17.8835320221004
ENSMUSG00000045038	856.113591764952	871.687346444758	738.236733821841	839.401801688329	545.397888185391	814.167982618209	813.929606235118	1046.3491643061	1234.17021895089	1489.6854228084	912.517618587816	1317.1808561901	777.500890753913	1135.63881451307	-0.546632543077529	0.000812099261191779	0.0432871962661119	Prkce	17	86475213	86965347	+	7261	protein_coding	protein kinase C, epsilon [Source:MGI Symbol;Acc:MGI:97599]	-	784	1102	696	701	541	941	804	1076	1110	1496	850	1491	7.38458180557367	7.56323691554053	6.39604449871322	7.24978997127139	4.48909299504853	7.04304653435843	6.93236246459924	9.0626326818664	10.6086585358198	12.7896571807769	7.89912708714091
ENSMUSG00000044927	77.5306951725913	58.5343590171616	84.8547969910162	39.5153487242722	65.5283969169138	83.0607081098279	75.9262692383506	118.638102272625	108.962776087556	135.425947528036	103.060813393447	109.544216074831	68.1707174886305	108.593020765808	-0.669161910708013	0.000824070177535511	0.0435134805931798	H1f10	6	87957403	87958619	-	1217	protein_coding	H1.10 linker histone [Source:MGI Symbol;Acc:MGI:2685307]	-	71	74	80	33	65	96	75	122	98	136	96	124	3.99001060948762	3.03014693538211	4.38629748157394	2.03623175295563	3.21795933974195	4.28694612809303	3.85826750507848	6.13066796908259	5.58816764277952	6.93700610963034	5.32276468737406
ENSMUSG00000015337	129.945813035752	111.53168407324	111.371921050709	130.520394271081	106.861693433736	112.478042232059	160.963690785303	160.453171106419	169.003489441923	164.303539280338	139.56151813696	122.795532535496	117.118258016096	152.84682354774	-0.386111519616575	0.00084841319556093	0.0446593076803521	Endog	2	30061505	30064081	+	1063	protein_coding	endonuclease G [Source:MGI Symbol;Acc:MGI:1261433]	-	119	141	105	109	106	130	159	165	152	165	130	139	7.65631823960655	6.61010556139894	6.59105154848219	7.70011262364445	6.00800623410364	6.64626202302444	9.36451974957919	9.49268835133807	9.92302880979828	9.63550378952686	8.2521421408499
ENSMUSG00000050295	72.0707870618455	85.4285239709926	112.432606013096	82.6230018780238	83.6747222169823	52.7781582781198	198.420650276223	118.638102272625	140.094997826857	115.510367009207	101.987263253932	118.378427048607	81.5012999031767	132.171634614575	-0.699551056598183	0.000889655812985291	0.0465131888004007	Foxc1	13	31990616	31996459	+	5844	protein_coding	forkhead box C1 [Source:MGI Symbol;Acc:MGI:1347466]	Fork_head	66	108	106	69	83	61	196	122	126	116	95	134	0.77239598619329	0.92095009110495	1.21030361849333	0.886630623436331	0.85570813159236	0.567266319642728	2.09974963386124	1.27669796686747	1.49621590376855	1.23217254814985	1.09690751078519
ENSMUSG00000037885	405.125181817344	469.065876988876	342.601242851228	314.925354984352	407.284190068203	389.347069264818	411.014204143605	544.568338300575	554.82066599684	560.623591605033	446.596858038272	682.884508272936	388.05815266247	533.41802772621	-0.457850358801164	0.000891890464066391	0.0465131888004007	Stk35	2	129642437	129674207	+	6195	protein_coding	serine/threonine kinase 35 [Source:MGI Symbol;Acc:MGI:1914583]	-	371	593	323	263	404	450	406	560	499	563	416	773	4.09580129422393	4.77019276764935	3.47904371131836	3.18799977205597	3.92914293823119	3.94764939307598	4.10304587741574	5.52821925970067	5.58976002801811	5.64145113841989	4.5311520107046
ENSMUSG00000046085	6.55188973289504	7.91004851583265	6.36410977432621	8.38204366878502	9.07316265003422	6.05650996634162	14.1729035911588	16.5315388412675	10.0067855590612	19.9155805188289	15.0297019532111	21.202106337064	7.38962738470246	16.1431028000986	-1.13963659541648	0.000910005938919587	0.0470225392964045	4931422A03Rik	2	103797288	103858706	-	1602	protein_coding	RIKEN cDNA 4931422A03 gene [Source:MGI Symbol;Acc:MGI:1918236]	-	6	10	6	7	9	7	14	17	9	20	14	24	0.256150388339211	0.311071365215779	0.249912173926755	0.328125038842149	0.338483709288328	0.237466799737467	0.54712577404517	0.648970495959711	0.389864711147826	0.774981313378508	0.589687790935024
ENSMUSG00000069171	81.898621661188	68.8174220877441	94.4009616525055	53.8845664421894	49.3983299835197	64.0259625013257	218.66765540645	141.004301881399	118.969561646617	83.6454381790813	82.663360742661	112.194479366964	68.7376440547454	126.190799537195	-0.876830243660847	0.000920956871167252	0.0471557825821608	Nr2f1	13	78337092	78347876	-	5093	protein_coding	nuclear receptor subfamily 2, group F, member 1 [Source:MGI Symbol;Acc:MGI:1352451]	RXR-like	75	87	89	45	49	74	216	145	107	84	77	127	1.00714932780143	0.851271558130455	1.16604417612831	0.663502680152885	0.579669136542862	0.789633226985981	2.65522742481835	1.74113669865769	1.45795470027911	1.02383354976162	1.02017261455498
ENSMUSG00000028865	20.7476508208343	26.1031601022478	16.9709593982032	23.9486961965286	19.1544544834056	18.1695298990249	41.506360516965	28.2008603762798	45.5864675468346	65.7214157121353	19.3239025112714	50.355002550527	20.8490751500407	41.7823348690022	-1.00331424209574	0.000966558514513135	0.0489002854166933	Cd164l2	4	132939442	132951866	+	1827	protein_coding	CD164 sialomucin-like 2 [Source:MGI Symbol;Acc:MGI:1916905]	-	19	33	16	20	19	21	41	29	41	66	18	57	0.711248451037121	0.900114876491374	0.584359500281935	0.822044432285749	0.626574660543582	0.624666359900529	1.40496970407518	0.970728977149819	1.55732493812634	2.2424828742785	0.664799325177979
ENSMUSG00000026390	16.3797243322376	18.9841164379984	24.3957541349171	20.3563917670493	17.1381961167313	21.6303927369344	27.3334569258062	94.3270157413496	147.878053261683	15.9324644150631	36.5007047435126	37.9871071872396	19.814095920978	59.9931337124423	-1.59625413497209	0.000983644823928205	0.0494299150483911	Marco	1	120402267	120432753	-	1925	protein_coding	macrophage receptor with collagenous structure [Source:MGI Symbol;Acc:MGI:1309998]	-	15	24	23	17	17	25	27	97	133	16	34	43	0.532925872882359	0.62130243375669	0.797252290952831	0.663165662918522	0.532078807431937	0.705791861186312	0.878121641207784	3.08162326200652	4.7946271021889	0.515956390247219	1.19180388113725
ENSMUSG00000031489	10733.0873641042	8278.65677667045	9209.92752841242	8439.52053965669	6485.2950364078	7434.79859153908	9043.32484141581	16836.8860881003	15114.693654431	10296.3551282345	9521.31618735922	15644.5042134611	8430.21430613178	12742.8466855003	-0.596090409819259	0.000988570877937916	0.0494299150483911	Adrb3	8	27715804	27740644	-	3376	protein_coding	adrenergic receptor, beta 3 [Source:MGI Symbol;Acc:MGI:87939]	-	9829	10466	8683	7048	6433	8593	8933	17314	13594	10340	8869	17709	199.11921759043	154.490165852312	171.619264649587	156.771567728616	114.807137123703	138.327887637558	165.659576259984	313.641497379572	279.433684015151	190.126147246663	177.267381316012
ENSMUSG00000006281	929.276360448947	915.192613281838	985.376330058175	870.535106743816	647.218935702441	841.854885321485	1079.16537344109	1060.93581622487	1091.85149099979	1094.36114950965	1020.94618267884	1038.90321051614	864.909038592784	1064.3605372284	-0.299442606861666	0.00101408903994756	0.0501025219531984	Tep1	14	51061516	51108017	-	9568	protein_coding	telomerase associated protein 1 [Source:MGI Symbol;Acc:MGI:109573]	-	851	1157	929	727	642	973	1066	1091	982	1099	951	1176	6.08295597693046	6.02607786817057	6.47877982413399	5.70580713968681	4.04270112485712	5.52661287959235	6.97521643843844	6.97336065911774	7.12236538981975	7.13017637108891	6.70680937100671
ENSMUSG00000032202	101.554290859873	133.679819917572	94.4009616525055	70.6486537797595	67.5446552835881	84.7911395287827	203.48240155878	132.25231073014	110.074641149674	225.046059862766	147.076369113566	120.145269243363	92.1032535036801	156.346175276381	-0.759484329770636	0.00102178112773123	0.0503353810940951	Rab27a	9	72952136	73004911	+	3879	protein_coding	RAB27A, member RAS oncogene family [Source:MGI Symbol;Acc:MGI:1861441]	-	93	169	89	59	67	98	201	136	99	226	137	136	1.63971907523871	2.17114821541092	1.53097782650721	1.14218400991722	1.04066942948507	1.37300989546582	3.24412760089295	2.14416238108266	1.77112553231425	3.61669933579938	2.38318304105759
ENSMUSG00000117604	13.1037794657901	37.1772280244135	23.3350691725294	23.9486961965286	34.2763922334626	9.51737280425112	46.5681117995217	53.4843903688065	90.0610700315512	43.8142771414235	26.8387534878769	75.9742143744793	23.5597563161626	56.1234695339432	-1.2490092521028	0.00104055346574269	0.0509629910453746	Gm33228	18	26140614	26348706	+	2459	lncRNA	predicted gene, 33228 [Source:MGI Symbol;Acc:MGI:5592387]	-	12	47	22	20	34	11	46	55	81	44	25	86	0.333755935030026	0.952493183105201	0.596984184483837	0.610766644077293	0.833063606593314	0.243109274674585	1.17117273400734	1.36786332079062	2.28591679761259	1.11075402231444	0.686022077120424
ENSMUSG00000039852	2638.2275991124	2462.3981029787	2095.9134856781	2508.62592658637	2286.43698780862	2664.86438519031	2688.80228129412	3040.83070333196	2745.19483836913	2946.51013776073	2711.78765241509	3249.22279615506	2442.74441455909	2897.05806822102	-0.246235265598952	0.00108375039273737	0.0524702876392074	Rere	4	150366103	150706423	+	8528	protein_coding	arginine glutamic acid dipeptide (RE) repeats [Source:MGI Symbol;Acc:MGI:2683486]	zf-GATA	2416	3113	1976	2095	2268	3080	2656	3127	2469	2959	2526	3678	19.375638286439	18.1909121269534	15.4610299796393	18.4476342487207	16.0233615589277	19.6277670964993	19.4985595474913	22.4243174516289	20.0912902186525	21.5388008294546	19.9867769914466
ENSMUSG00000026288	363.629880175675	367.026251134635	324.569598490637	338.87405118088	202.633965850764	303.690714026558	395.828950295934	549.43055560683	509.234198450006	508.843082256078	426.199405387486	346.301070172045	316.737410143192	455.972877028063	-0.525199173522792	0.0010902454904366	0.0525002172841949	Inpp5d	1	87548034	87648229	+	7602	protein_coding	inositol polyphosphate-5-phosphatase D [Source:MGI Symbol;Acc:MGI:107357]	-	333	464	306	283	201	351	391	565	458	511	397	392	2.99586782131382	3.04167397741535	2.68591481638565	2.79551878001484	1.59303737844222	2.509265539632	3.22010877398769	4.54526413333962	4.18091695759213	4.17269634780677	3.52386493129562
ENSMUSG00000035964	0	0.791004851583265	0	2.39486961965286	2.01625836667427	3.4608628379095	15.1852538476701	35.007964605037	0	3.98311610376578	15.0297019532111	11.4844742659097	1.44383261263665	13.4484184625989	-3.2099026191909	0.00109058272277638	0.0525002172841949	Tmem59l	8	70936517	70940008	-	1663	protein_coding	transmembrane protein 59-like [Source:MGI Symbol;Acc:MGI:1915187]	-	0	1	0	2	2	4	15	36	0	4	14	13	0	0.0299661050556632	0	0.0903111952968168	0.0724595312727869	0.130717915361025	0.564703734657909	1.32388052926987	0	0.149310891645505	0.568057631435904
ENSMUSG00000040249	11062.8658139933	10458.6661476339	10332.1322186186	10103.9549253154	6730.27042795872	9381.53393786317	10851.3823995451	13864.1264270559	13692.6182399821	14619.0318798463	11138.0826974689	12553.4137937366	9678.23724523052	12786.4425729392	-0.40181462486698	0.0011042350747059	0.0526761600321512	Lrp1	10	127374030	127457017	-	17717	protein_coding	low density lipoprotein receptor-related protein 1 [Source:MGI Symbol;Acc:MGI:96828]	-	10131	13222	9741	8438	6676	10843	10719	14257	12315	14681	10375	14210	39.1082524693026	37.1902856950648	36.6869858227058	35.7645841569081	22.703034898187	33.2603368863196	37.8778862816514	49.2126223804918	48.2367634117409	51.438607157135	39.5143218022372
ENSMUSG00000070462	469.552097524145	355.952183212469	479.429602999241	413.115009390119	390.145993951472	400.594873488024	508.199828768693	617.501597894402	525.912174381774	511.830419333902	457.332359433423	503.55002550527	418.131626760912	520.721067552911	-0.319125357976372	0.00112509915396237	0.0530957525848062	Tlnrd1	7	83529081	83533513	-	4433	protein_coding	talin rod domain containing 1 [Source:MGI Symbol;Acc:MGI:1891420]	-	430	450	452	345	387	463	502	635	473	514	426	570	6.63402347963566	5.05868141628819	6.80360947398521	5.84420185355506	5.25982151997197	5.6761077471584	7.08969636799042	8.76021040624375	7.40452729311528	7.19762365116894	6.48438033416888
ENSMUSG00000004677	958.759864246975	768.856715738934	960.980575923258	786.714670055966	760.1294042362	700.824724676673	1142.9434396013	1203.88500502877	1156.33966460263	1051.54265139416	922.179569843451	875.470307501267	822.710992479668	1058.72677299527	-0.364444623696386	0.00115546581290692	0.0539334415488624	Myo9b	8	71725358	71813357	+	7500	protein_coding	myosin IXb [Source:MGI Symbol;Acc:MGI:106624]	-	878	972	906	657	754	810	1129	1238	1040	1056	859	991	8.00644145824106	6.45843879890079	8.06056729296397	6.57821327870296	6.05714341213401	5.86936511762537	9.42441341174275	10.0948047791764	9.62290071035807	8.74030125078789	7.72838079510403
ENSMUSG00000079442	278.455313648039	239.674470029729	289.566994731843	275.410006260079	222.796549517507	261.295144262167	334.075584648743	344.244985282863	345.790034318672	305.704160964023	304.888239622282	283.578172258231	261.199746408227	319.713529515802	-0.293472046102511	0.00117334588487669	0.053979774215735	St6galnac4	2	32477107	32489710	+	6482	protein_coding	ST6 (alpha-N-acetyl-neuraminyl-2,3-beta-galactosyl-1,3)-N-acetylgalactosaminide alpha-2,6-sialyltransferase 4 [Source:MGI Symbol;Acc:MGI:1341894]	-	255	303	273	230	221	302	330	354	311	307	284	321	2.69052748998383	2.32946478099245	2.81029748066879	2.6645425091854	2.0541919401395	2.53200924715003	3.18732657145854	3.33989473131677	3.32954808388172	2.94003902852467	2.95641859728177
ENSMUSG00000040327	731.627686839946	521.272197193372	650.199881943661	595.125100483737	722.828624452726	639.39440930378	800.769052900471	867.419567435916	763.851297675008	928.066052177426	690.292739708195	792.428724347767	643.407983369537	807.137905707464	-0.328459707212846	0.00117782783402121	0.053979774215735	Cul9	17	46811498	46857314	-	12198	protein_coding	cullin 9 [Source:MGI Symbol;Acc:MGI:1925559]	-	670	659	613	497	717	739	791	892	687	932	643	897	3.75657837104456	2.69227446747723	3.35328540898228	3.05964897261712	3.54150859826464	3.29248026537831	4.05984548173065	4.47213359566415	3.90842728868856	4.74297712607874	3.55695979325121
ENSMUSG00000002668	204.200563341896	171.648052793569	170.77027894442	176.022917044485	161.300669333942	149.682317739586	230.815858484586	308.264577216575	233.491663044762	193.18113103264	237.254580832832	192.585799228331	172.270799866316	232.598934973288	-0.434628858756309	0.00117816324293276	0.053979774215735	Dennd1c	17	57372905	57385514	-	5109	protein_coding	DENN/MADD domain containing 1C [Source:MGI Symbol;Acc:MGI:1918035]	-	187	217	161	147	160	173	228	317	210	194	221	218	2.50329472291808	2.11663697348644	2.10275486799558	2.16065424872334	1.88686945400892	1.84025315773397	2.79396263910526	3.79456418137777	2.85244527357716	2.35716277571227	2.91885810583869
ENSMUSG00000040761	613.693671647836	514.944158380706	584.437414275624	592.730230864084	548.422275735402	511.342484301128	622.595407754475	825.604498602121	668.230902332867	828.488149583281	635.541682592926	1199.68585023887	560.92837253413	796.691081850757	-0.507648682056597	0.0011820155329243	0.053979774215735	Spen	4	141195201	141265908	-	14089	protein_coding	spen family transcription repressor [Source:MGI Symbol;Acc:MGI:1891706]	-	562	651	551	495	544	591	615	849	601	832	592	1358	2.72811344821151	2.30262579974637	2.60957692466338	2.63832852936369	2.32635776405759	2.27968416686816	2.73285504579319	3.68524244451788	2.96024892250494	3.66578427594198	2.83529433254982
ENSMUSG00000076680	3.27594486644752	1.58200970316653	0	0	1.00812918333714	0.865215709477374	20.2470051302268	11.6693215350123	3.33559518635375	0	6.44130083709046	26.50263292133	1.12188324373809	11.3659759350022	-3.33086130680004	0.00119773821486326	1	Ighv6-6	12	114398408	114398864	-	357	IG_V_gene	immunoglobulin heavy variable 6-6 [Source:MGI Symbol;Acc:MGI:4439619]	-	3	2	0	0	1	1	20	12	3	0	6	30	0.574723980559407	0.279180015168447	0	0	0.168767787824432	0.152229617118616	3.50738491404707	2.05566136337609	0.583158979700109	0	1.13406943706832
ENSMUSG00000076749	3.27594486644752	3.95502425791633	10.606849623877	7.18460885895859	10.0812918333714	4.32607854738687	20.2470051302268	21.3937561475226	15.5661108696508	10.9535692853559	18.2503523717563	10.601053168532	6.57163299799295	16.1686411621741	-1.31605991111104	0.00119915580181834	0.0546149207097695	Trgc1	13	19398273	19401194	+	924	TR_C_gene	T cell receptor gamma, constant 1 [Source:MGI Symbol;Acc:MGI:98625]	-	3	5	10	6	10	5	20	22	14	11	17	12	0.222052447034316	0.269662514651341	0.722148814268869	0.487621810969501	0.652057362048943	0.294079942160963	1.35512598951818	1.45609346572473	1.05145331188353	0.739000038114506	1.24146237618464
ENSMUSG00000020091	3310.88827835629	3202.77864406064	3404.79872926452	3236.66629096084	2936.68031106108	3275.70667608134	3460.21317675576	3728.34823043644	3708.06998216325	3806.86321617414	3300.09312886935	3698.88413472029	3227.91982163079	3617.0786448532	-0.164462820589835	0.00122177002951539	0.0551985245687742	Eif4ebp2	10	61264270	61288440	-	5784	protein_coding	eukaryotic translation initiation factor 4E binding protein 2 [Source:MGI Symbol;Acc:MGI:109198]	-	3032	4049	3210	2703	2913	3786	3418	3834	3335	3823	3074	4187	35.8514885853524	34.8852660499554	37.0318511250698	35.0930896054264	30.3438004906515	35.5729348127171	36.9969075391424	40.5380045986725	40.0130339693437	41.0298340663533	35.8618088257446
ENSMUSG00000020576	461.908226169101	473.811906098376	431.698779691795	472.986749881441	468.780070251768	426.551344772345	513.26158005125	485.249287164262	510.346063512123	542.699569138087	517.451167246267	560.972396834818	455.956179477471	521.663343991135	-0.195679056142774	0.00125187856523866	0.056108732405405	Nbas	12	13319134	13633812	+	9515	protein_coding	neuroblastoma amplified sequence [Source:MGI Symbol;Acc:MGI:1918419]	-	423	599	407	395	465	493	507	499	459	545	482	635	3.04044992216699	3.13718822825362	2.85419926730914	3.11739724238305	2.94443474700945	2.81582394561152	3.33595986367633	3.20723140879231	3.34763285656328	3.55558820229975	3.41817944148001
ENSMUSG00000021400	274.087387159443	323.520984297555	307.598639092434	268.225397401121	318.568821934535	303.690714026558	345.211437470367	368.556071814139	405.830747673039	350.514217131388	338.168293947249	340.117122490401	299.281990651941	358.066315087764	-0.253624724146594	0.00125773629741536	0.0562221434323473	Wrnip1	13	32986021	33006592	+	4378	protein_coding	Werner helicase interacting protein 1 [Source:MGI Symbol;Acc:MGI:1926153]	-	251	409	290	224	316	351	341	379	365	352	315	385	3.92106682853562	4.65554037857361	4.41998620994715	3.84216582713657	4.34879663774551	4.35711206767529	4.87641065876368	5.29422014330887	5.78563505785158	4.99103543329596	4.85502430887459
ENSMUSG00000030806	478.287950501338	449.290755699295	374.421791722859	380.784269524805	497.007687385208	507.881621463219	562.866742620306	853.805358978401	562.603721431665	757.787838741439	443.376207619727	638.713453404053	447.945679382787	636.525553799265	-0.506640371173746	0.00126223586263407	0.0562744046726328	Stx1b	7	127403072	127423721	-	4802	protein_coding	syntaxin 1B [Source:MGI Symbol;Acc:MGI:1930705]	-	438	568	353	318	493	587	556	878	506	761	413	723	6.23818478024103	5.89452381880436	4.90513792269274	4.9728894891292	6.1856100426672	6.64329161469389	7.24893634276375	11.181778975857	7.31243956760982	9.83753403507532	5.80342676214042
ENSMUSG00000080942	2.18396324429835	3.95502425791633	1.0606849623877	1.19743480982643	3.02438755001141	0.865215709477374	12.1482030781361	10.6968780737613	6.6711903727075	8.962011233473	2.14710027903015	9.71763207115433	2.04778508898626	8.39050251804373	-2.0068322077734	0.00126679331931115	1	Zfp36l1-ps	X	37269605	37270503	+	899	processed_pseudogene	zinc finger protein 36, C3H type-like 1, pseudogene [Source:MGI Symbol;Acc:MGI:3707318]	-	2	5	1	1	3	1	12	11	6	9	2	11	0.152151621104715	0.277161472233414	0.0742230816890361	0.0835303213451648	0.201057064249129	0.0604515832161802	0.835686149709546	0.748292748792909	0.46315407286527	0.621450532607972	0.150115976653092
ENSMUSG00000027488	1073.41793457264	876.433375554258	1029.92509847846	1021.41189278195	856.909805836566	789.076727043365	1629.88391298326	1356.55862844518	1221.93970326759	2399.82745251888	1014.50488184175	1096.32558184568	941.195805711205	1453.17336015039	-0.627003899930004	0.00126982540654469	0.0564637891957518	Snta1	2	154218233	154250019	-	3094	protein_coding	syntrophin, acidic 1 [Source:MGI Symbol;Acc:MGI:101772]	-	983	1108	971	853	850	912	1610	1395	1099	2410	945	1241	21.7289874188422	17.8460455849984	20.9410085571198	20.7029658476327	16.5522253443193	16.0192397090975	32.5782098747064	27.5735346337466	24.6496814880931	48.3526721770849	20.6095311159531
ENSMUSG00000020593	5740.54738763821	6258.4303857268	4604.43342172501	5580.04621379117	3571.80169656347	4947.30342679163	5014.17082050067	7071.60885021746	7689.65876960751	11593.8551990362	6258.7973133729	11782.1871757259	5117.09375537271	8235.04635474345	-0.686471603461605	0.00127739969636818	0.0565440004928648	Lpin1	12	16585670	16696967	-	9930	protein_coding	lipin 1 [Source:MGI Symbol;Acc:MGI:1891340]	-	5257	7912	4341	4660	3543	5718	4953	7272	6916	11643	5830	13337	36.2072056324568	39.7063143990208	29.1701868533014	35.240374262251	21.4970901508078	31.2940861424246	31.2277525684855	44.7860917095176	48.3325451086716	72.7845826058856	39.616483049088
ENSMUSG00000031344	10.9198162214917	21.3571309927482	8.48547969910162	5.98717404913216	9.07316265003422	6.92172567581899	10.1235025651134	30.1457472987818	40.027142236245	22.9029175966532	21.4710027903015	40.6373704793726	10.4574148813878	27.5512804944113	-1.37779689172438	0.0012783220801488	0.0565440004928648	Gabrq	X	71868784	71886208	+	5352	protein_coding	gamma-aminobutyric acid (GABA) A receptor, subunit theta [Source:MGI Symbol;Acc:MGI:1888498]	-	10	27	8	5	9	8	10	31	36	23	20	46	0.127788030057118	0.251402855587506	0.0997407330918438	0.070154856959364	0.101317433161416	0.0812346387314588	0.116978364566032	0.354229015764872	0.466788690029011	0.266769072054788	0.252156694714368
ENSMUSG00000042524	3059.73250526198	2482.17322426829	2502.15582627259	2388.88244560373	2363.05480574225	2738.40772049589	2838.6301192578	3407.4418882236	3287.78498868268	3725.20933604694	2635.56559250951	3549.58596926346	2589.06775460745	3240.70298233067	-0.324008427055459	0.00128315664066591	0.0566096547188821	Sun2	15	79608271	79626737	-	5420	protein_coding	Sad1 and UNC84 domain containing 2 [Source:MGI Symbol;Acc:MGI:2443011]	-	2802	3138	2359	1995	2344	3165	2804	3504	2957	3741	2455	4018	35.3569768689608	28.8520183461897	29.0420539638908	27.6405994435719	26.056500921363	31.7352408727694	32.3892113075526	39.5369673733906	37.8604670209988	42.8461859736633	30.5639036616535
ENSMUSG00000038550	55.6910627296079	104.412640408991	21.213699247754	35.923044294793	39.3170381501483	83.0607081098279	74.9139189818392	85.5750245900903	177.898409938867	130.447052398329	108.428564091023	254.425276044768	56.6030321568537	138.614707674153	-1.28634751455865	0.00129254518734636	0.056875354246332	Ciart	3	95785815	95789563	-	2261	protein_coding	circadian associated repressor of transcription [Source:MGI Symbol;Acc:MGI:2684975]	-	51	132	20	30	39	96	74	88	160	131	101	288	1.54268015834367	2.9093496317554	0.590239278535546	0.996378932631179	1.03925427239256	2.30748051211376	2.0490511866275	2.38023947338284	4.9108124606325	3.5966193805449	3.01423718799737
ENSMUSG00000035064	1146.58070325663	978.473001408499	651.260566906049	809.465931442668	680.487198752567	810.7071197803	1158.12869344897	1154.29038850497	1156.33966460263	1546.44482728706	932.915071238602	1236.78953632873	846.162420257786	1197.48469690183	-0.50099097124198	0.0013034831545023	0.0572076749652607	Eef2k	7	120442054	120506673	+	7408	protein_coding	eukaryotic elongation factor-2 kinase [Source:MGI Symbol;Acc:MGI:1195261]	-	1050	1237	614	676	675	937	1144	1187	1040	1553	869	1400	9.69381228008881	8.32130178985711	5.53052132413665	6.85250823557896	5.4898511974882	6.87394397850043	9.66822393342423	9.79914735964371	9.74240757663141	13.0135033709657	7.9154464468596
ENSMUSG00000040272	232.592085517774	287.134761124725	258.807130822599	289.779223977996	232.877841350878	221.495221626208	309.77917849247	342.300098360361	305.762892082427	338.564868820091	270.534635157799	409.023968085859	253.78104407003	329.327606833168	-0.378278608184265	0.00131652833538307	0.057397244156825	Accs	2	93663812	93680288	-	8364	protein_coding	1-aminocyclopropane-1-carboxylate synthase (non-functional) [Source:MGI Symbol;Acc:MGI:1919717]	-	213	363	244	242	231	256	306	352	275	340	252	463	1.74169401425625	2.16279395897264	1.94658994583695	2.17272712233517	1.66400922507382	1.66338703583268	2.29049344081976	2.57375487772291	2.28166877220063	2.52341476429344	2.03302691767125
ENSMUSG00000005514	6756.09029623694	6909.42737857982	4956.58082923773	5972.80483141424	4745.2640659679	7570.63745792702	6078.15094009409	8954.25939119945	8759.27295936494	10363.0723229726	7558.86653232566	10394.3326317456	6151.80080989394	8684.65912961706	-0.497414201028282	0.00131850532767843	0.057397244156825	Por	5	135698887	135764180	+	4021	protein_coding	cytochrome p450 oxidoreductase [Source:MGI Symbol;Acc:MGI:97744]	-	6187	8735	4673	4988	4707	8750	6004	9208	7878	10407	7041	11766	105.233089992242	108.255852201096	77.5461751302776	93.1528647947884	70.5290280756996	118.260946648664	93.4820570945794	140.045700711395	135.961463965983	160.662761830202	118.156300156847
ENSMUSG00000078866	563.462517028974	519.690187490205	418.970560143142	455.025227734044	318.568821934535	346.951499500427	459.607016456149	614.584267510649	836.122526712673	918.108261918011	473.435611526149	1174.06663841492	437.111468971888	745.987387089758	-0.771585021152958	0.00132583520651101	0.057397244156825	Zfp970	2	177156526	177169922	+	2172	protein_coding	zinc finger protein 970 [Source:MGI Symbol;Acc:MGI:3652255]	zf-C2H2	516	657	395	380	316	401	454	632	752	922	441	1329	16.2478597155938	15.0739855841953	12.1348929204352	13.1379504502464	8.7656683609806	10.0334877061923	13.0863244037505	17.7949101999066	24.0265795466866	26.3508632375195	13.7004673084503
ENSMUSG00000022346	153.969408723033	169.275038238819	143.19246992234	110.164002504032	165.33318606729	185.156161828158	212.593553867382	185.736701098946	222.373012423583	206.126258369879	190.018374694169	206.720536786374	154.515044547279	203.928072873389	-0.39259138731616	0.0013423781919542	0.0577148270109469	Myc	15	61857240	61862223	+	2717	protein_coding	myelocytomatosis oncogene [Source:MGI Symbol;Acc:MGI:97250]	bHLH	141	214	135	92	164	214	210	191	200	207	177	234	3.54924316150397	3.92506345212349	3.31545245093481	2.54274045558185	3.63673774072317	4.28047047796395	4.83895191398801	4.29914677292741	5.10827519943415	4.72938265098823	4.39582343632131
ENSMUSG00000044700	432.424722371073	410.531517971715	395.635490970613	385.574008764111	362.926506001369	420.494834806004	435.310610299877	493.02883485427	453.64094534411	543.695348164028	433.714256364091	535.353185010866	401.264513480814	482.457196672874	-0.266535762009902	0.00134238535861838	0.0577148270109469	Tmem201	4	149799832	149822501	-	8944	protein_coding	transmembrane protein 201 [Source:MGI Symbol;Acc:MGI:1196277]	-	396	519	373	322	360	486	430	507	408	546	404	606	3.02809624998675	2.89173248828575	2.78275976224725	2.70350965589844	2.42509348067934	2.95305713655122	3.00994330364135	3.46668764078068	3.16564565992841	3.78952345126159	3.04793840879341
ENSMUSG00000046808	240.235956872818	245.211503990812	295.931104506169	208.353656909799	178.438865450673	203.325691727183	268.272817975505	305.347246832822	330.223923449021	396.320052324695	287.711437390041	285.345014452986	228.582796576242	312.203415404178	-0.449644611687675	0.00134577983324336	0.0577148270109469	Atp10d	5	72360672	72456118	+	7844	protein_coding	ATPase, class V, type 10D [Source:MGI Symbol;Acc:MGI:2450125]	-	220	310	279	174	177	235	265	314	297	398	268	323	1.91818891012816	1.96945769242045	2.3733691448656	1.66577180606052	1.35954458756222	1.62816212750718	2.11509529445068	2.44810818791149	2.62756091529079	3.14970031543143	2.30543998514679
ENSMUSG00000032503	0	0	0	0	0	1.73043141895475	2.02470051302268	66.1261553650698	2.22373012423583	1.99155805188289	7.51485097660554	0	0.288405236492458	13.3134991718028	-5.2270701568113	0.00135176279087343	0.0577711168835308	Arpp21	9	111894159	112065006	-	17428	protein_coding	cyclic AMP-regulated phosphoprotein, 21 [Source:MGI Symbol;Acc:MGI:107562]	-	0	0	0	0	0	2	2	68	2	2	7	0	0	0	0	0	0	0.00623662764647073	0.00718462482393162	0.238616188782983	0.00796372717286125	0.00712370934147562	0.027102359452545
ENSMUSG00000103965	49.1391729967128	60.1163687203282	35.0026037587942	45.5025227734044	24.1951004000913	51.9129425686424	47.580462056033	75.8505899775801	78.942419410372	96.5905655163201	68.7072089289649	87.458688640389	44.3114518696622	75.8549890882765	-0.770249224938385	0.00135696398872199	0.0577711168835308	Gm30173	3	52424385	52457640	+	1128	lncRNA	predicted gene, 30173 [Source:MGI Symbol;Acc:MGI:5589332]	-	45	76	33	38	24	60	47	78	71	97	64	99	2.72841038643229	3.35758518242479	1.95210652878425	2.52975428882404	1.28191702666643	2.89074326124181	2.60861752982251	4.22886719300905	4.36800551372892	5.33809601999734	3.82848973081219
ENSMUSG00000022575	355.986008820631	414.486542229631	405.181655632102	314.925354984352	229.853453800867	279.464674161192	515.286280564273	580.548746366863	534.807094878718	406.277842584109	466.994310689059	373.687124190753	333.316281604796	479.600233212296	-0.524073837496136	0.00136023025196095	0.0577711168835308	Gsdmd	15	75734176	75739257	+	2377	protein_coding	gasdermin D [Source:MGI Symbol;Acc:MGI:1916396]	-	326	524	382	263	228	323	509	597	481	408	435	423	9.37982419092202	10.9856220188328	10.7234086106375	8.30864896419299	5.77914297760096	7.384833563132	13.4063406581034	15.3597339333537	14.0426743117604	10.6550312605218	12.348570553185
ENSMUSG00000052911	4882.24983262896	3995.36550534707	4539.73163901936	4188.62696477286	3464.94000312974	4070.83991309105	5004.04731793556	5394.14387955944	4983.3792084125	6112.09166122858	4632.36885200756	4823.47919168206	4190.29230966484	5158.25168513762	-0.300000383650592	0.00136311665621659	0.0577711168835308	Lamb2	9	108356935	108367729	+	6082	protein_coding	laminin, beta 2 [Source:MGI Symbol;Acc:MGI:99916]	-	4471	5051	4280	3498	3437	4705	4943	5547	4482	6138	4315	5460	50.2764418172726	41.3860044074195	46.956533356879	43.189406214203	34.0479438623263	42.0417304225391	50.8821957905136	55.7763760413931	51.1398400353323	62.6475678479997	47.8730388764408
ENSMUSG00000036622	892.148985295875	696.084269393273	832.637695474346	793.899278914924	650.243323252453	851.372258125736	1061.9554190804	1123.17219774494	943.973437738111	994.783246915503	915.738269006361	842.783726898293	786.064301742768	980.401049563933	-0.319270714977254	0.00136894466855261	0.0578276451613337	Atp13a2	4	140714184	140734641	+	6000	protein_coding	ATPase type 13A2 [Source:MGI Symbol;Acc:MGI:1922022]	-	817	880	785	663	645	984	1049	1155	849	999	853	954	9.31273159365454	7.30893279710995	8.73005701569636	8.297860357268	6.47688577723215	8.91273962306074	10.9457591551352	11.7725156703844	9.81952247968029	10.3356545330695	9.59299886237448
ENSMUSG00000058706	642.085193823714	681.055177213191	553.677550366381	609.494318201654	622.015706119013	673.137821973397	628.669509293543	845.053367827142	764.963162737126	793.635883675331	716.057943056557	848.967674579937	630.244294616225	766.224590194939	-0.281201696851919	0.00138081916403247	0.0580386510237169	0610030E20Rik	6	72324300	72330131	+	5832	protein_coding	RIKEN cDNA 0610030E20 gene [Source:MGI Symbol;Acc:MGI:1915614]	-	588	861	522	509	617	778	621	869	688	797	667	961	6.8955052070821	7.35712581639505	5.97243815652735	6.5539648962029	6.37419613448215	7.24985720785788	6.66646702065752	9.11256846913943	8.18662414026189	8.4832946762157	7.71729196059873
ENSMUSG00000034958	0	0.791004851583265	0	0	0	2.59564712843212	18.2223046172041	35.007964605037	3.33559518635375	1.99155805188289	3.22065041854523	0.883421097377666	0.564441996669231	10.4435823294001	-4.09677633371734	0.00138322770724181	1	Atcay	10	81040342	81066667	-	3996	protein_coding	ataxia, cerebellar, Cayman type [Source:MGI Symbol;Acc:MGI:2448730]	-	0	1	0	0	0	3	18	36	3	2	3	1	0	0.0124708790559479	0	0	0	0.0408002802637733	0.282012705926757	0.550954284328276	0.0520990379762109	0.0310690706714807	0.05065850713631
ENSMUSG00000043079	500.127582944322	360.698212321969	526.0997413443	411.917574580293	380.0647021181	342.62542095304	533.508585181477	583.466076750616	602.63086366791	567.594044786623	445.523307898757	609.56055719059	420.255539043671	557.047239245995	-0.408882066601466	0.00138424432517949	0.0580386510237169	Synpo	18	60727045	60793214	-	9533	protein_coding	synaptopodin [Source:MGI Symbol;Acc:MGI:1099446]	-	458	456	496	344	377	396	527	600	542	570	415	690	3.28580786619625	2.38373403069872	3.47176849024105	2.70977164144763	2.38270091214754	2.25752705667607	3.46100855105371	3.84910892019964	3.94551430532861	3.71166703293009	2.93748133586588
ENSMUSG00000023977	1030.83065130882	942.086778235669	1040.53194810234	877.719715602774	1149.26726900434	917.993867755494	1138.89403857526	1182.49124888125	1246.40073463418	1381.14550898078	1025.2403832369	1429.37533555706	993.071705001571	1233.92454164424	-0.313817865580147	0.00139474196375558	0.0582728172778119	Ubr2	17	47239221	47321482	-	9814	protein_coding	ubiquitin protein ligase E3 component n-recognin 2 [Source:MGI Symbol;Acc:MGI:1861099]	-	944	1191	981	733	1140	1061	1125	1216	1121	1387	955	1618	6.57858091299384	6.04767236139325	6.66993539638405	5.6086942394395	6.99868700721291	5.87539002275709	7.17675497301892	7.57750208696692	7.9267194551676	8.77312170783013	6.56619732910276
ENSMUSG00000032842	168.165169810973	187.468149825234	219.561787214254	149.679351228304	195.577061567404	197.269181760841	231.828208741097	209.075344168971	243.498448603824	235.999629148122	231.886830135257	244.707643973614	186.286783567835	232.832684128481	-0.317889735604366	0.0013969172059501	0.0582728172778119	Abcc10	17	46614147	46639278	-	6856	protein_coding	ATP-binding cassette, sub-family C (CFTR/MRP), member 10 [Source:MGI Symbol;Acc:MGI:2386976]	-	154	237	207	125	194	228	229	215	219	237	216	277	1.5362298231814	1.72266204079545	2.01464351527973	1.3691248338919	1.7048598963163	1.80730483007393	2.09115547606542	1.91781271812927	2.21670160005317	2.14585950390659	2.12588395641803
ENSMUSG00000019254	1530.95823425314	1152.49406875682	1539.05388042456	1319.57316042873	1196.64934062118	1457.0232547599	1987.24355353176	1701.7760571893	1733.39763184183	1716.72304072305	1594.22195717989	1459.4116528679	1365.95865654072	1698.79564888896	-0.314869577819058	0.0014666971156298	0.0604458077141386	Ppp1r12c	7	4484519	4504679	-	4960	protein_coding	protein phosphatase 1, regulatory subunit 12C [Source:MGI Symbol;Acc:MGI:1924258]	-	1402	1457	1451	1102	1187	1684	1963	1750	1559	1724	1485	1652	19.331814408986	14.6386296078481	19.5202065899559	16.6841375596799	14.4187235888495	18.4513344871586	24.7776590856851	21.5771914779773	21.8121445711581	21.5764172418529	20.2023266705169
ENSMUSG00000066306	2129.36416319089	1851.74235755642	2059.85019695692	1845.24704194253	2156.38832315813	1880.97895240381	2292.97333099819	2398.04557544503	2245.96742547819	2298.25799187285	2070.87821912458	2256.25748270256	1987.26183920145	2260.3966709369	-0.186394194917657	0.00148688582295259	0.0609643652905146	Numa1	7	101583318	101664171	+	7919	protein_coding	nuclear mitotic apparatus protein 1 [Source:MGI Symbol;Acc:MGI:2443665]	-	1950	2341	1942	1541	2139	2174	2265	2466	2020	2308	1929	2554	16.8411036354098	14.7317254916551	16.3635510735519	14.6128908256619	16.2741462863817	14.9195789845771	17.9068631040727	19.0441359302995	17.7016991463963	18.0921095326854	16.4368464041211
ENSMUSG00000076670	0	20.5661261411649	0	0	5.04064591668568	21.6303927369344	261.186366179926	33.0630776825349	80.05428447249	22.9029175966532	60.1188078128443	146.647902164693	7.87286079913082	100.662225984857	-3.66241842432723	0.00149774164046185	0.0609643652905146	Ighv3-5	12	114226272	114226707	-	353	IG_V_gene	immunoglobulin heavy variable 3-5 [Source:MGI Symbol;Acc:MGI:3648045]	-	0	26	0	0	5	25	258	34	72	23	56	166	0	3.67046586514664	0	0	0.853400853446492	3.84886496539277	45.7579596166033	5.89037243358332	14.154408323146	4.04461210662104	10.7045874343106
ENSMUSG00000042942	21.8396324429835	23.730145547498	21.213699247754	21.5538265768758	19.1544544834056	14.7086670611154	40.4940102604536	40.8426253725431	26.68476149083	39.8311610376578	47.2362061386634	21.202106337064	20.3667375599387	36.0484784395353	-0.822759060764171	0.00150092773633509	0.0609643652905146	Greb1l	18	10325177	10562940	+	11022	protein_coding	growth regulation by estrogen in breast cancer-like [Source:MGI Symbol;Acc:MGI:3576497]	-	20	30	20	18	19	17	40	42	24	40	44	24	0.124101168003211	0.135638630124028	0.121078843110948	0.122635425513288	0.10386063371558	0.0838215883045619	0.227206752733588	0.233038366316315	0.151107062785657	0.225280360013132	0.269369786449361
ENSMUSG00000051451	781.858841458808	653.370007407777	720.20508946125	660.98401502419	823.64154278644	822.820139712983	866.571819573708	978.278122018533	943.973437738111	977.855003474498	746.117346962979	964.695838336411	743.813272641908	912.915261350707	-0.295783117165588	0.00150478585177863	0.0609745000899365	Crebzf	7	90091937	90097202	+	4174	protein_coding	CREB/ATF bZIP transcription factor [Source:MGI Symbol;Acc:MGI:2675296]	TF_bZIP	716	826	679	552	817	951	856	1006	849	982	695	1092	11.7318596165749	9.86166282138262	10.8546544675858	9.93094271847038	11.7930838301304	12.3821323955654	12.8393479953698	14.7395450679926	14.1152694964259	14.6043687455653	11.2354112113962
ENSMUSG00000024413	505.587491055067	490.423007981624	487.915082698343	550.820012520159	382.080960484774	397.134010650115	612.471905189361	709.883726713249	625.980029972387	746.834269456083	449.817508456817	626.345558040765	468.993427565014	628.555499638111	-0.423903785370192	0.00151922762657925	0.0613666347861686	Npc1	18	12322749	12369457	-	11317	protein_coding	NPC intracellular cholesterol transporter 1 [Source:MGI Symbol;Acc:MGI:1097712]	-	463	620	460	460	379	459	605	730	563	750	419	709	2.79805311980928	2.73012744355325	2.71222171968578	3.0523220896951	2.01774215746303	2.20418854377554	3.34692290651434	3.94484630724752	3.45231971043282	4.11389965549296	2.49826969168788
ENSMUSG00000045374	757.835245771527	651.787997704611	618.37933307203	595.125100483737	594.79621816891	621.224879404755	698.521676992825	803.238298993348	810.549630283961	843.424834972403	754.705748079099	687.301613759824	639.858129100928	766.290300513577	-0.259685507339777	0.0015340229265156	0.0613666347861686	Wdr81	11	75331770	75345543	-	7038	protein_coding	WD repeat domain 81 [Source:MGI Symbol;Acc:MGI:2681828]	-	694	824	583	497	590	718	690	826	729	847	703	778	6.74398332743382	5.83445770830292	5.52736273168692	5.30286987325713	5.05080408489062	5.5442467799867	6.13792359958237	7.17743599217424	7.18806829326004	7.47064147652328	6.74004311571642
ENSMUSG00000020572	1724.23898137355	1798.74503250035	1276.00400975241	1463.2653376079	1498.07996643898	1554.79262993084	1749.3412432516	1732.89424794933	1962.44183463812	2439.65861355654	1832.55008815224	2619.34355372478	1552.520992934	2056.03826354543	-0.405170830508532	0.00153625415840382	0.0613666347861686	Nampt	12	32869544	32903348	+	5054	protein_coding	nicotinamide phosphoribosyltransferase [Source:MGI Symbol;Acc:MGI:1929865]	-	1579	2274	1203	1222	1486	1797	1728	1782	1765	2450	1707	2965	21.3674734212689	22.4221766476077	15.8828730070138	18.1568210056843	17.7150077119978	19.3232516898474	21.4057352981399	21.5630904924222	24.2350210331049	30.0922453193442	22.7905547051839
ENSMUSG00000047907	1681.65169810973	1234.75857332148	1357.67675185626	1383.03720534953	1178.50301532111	1160.25426640916	1763.51414684276	1815.55194215567	1563.28227733779	1809.3304901356	1422.45393485748	1644.93008331721	1332.64691839454	1669.84381244108	-0.326347012546079	0.00157300130098538	0.0622459086247072	Tshz2	2	169474933	169913736	+	7781	protein_coding	teashirt zinc finger family member 2 [Source:MGI Symbol;Acc:MGI:2153084]	zf-C2H2	1540	1561	1280	1155	1169	1341	1742	1867	1406	1817	1325	1862	13.5360386425031	9.99746827612305	10.9767362242909	11.1468052328936	9.05184002006603	9.3661419111316	14.0163323077778	14.6739638891324	12.5396043605634	14.4958357302841	11.490451001783
ENSMUSG00000108575	31.667467042326	22.9391406959147	24.3957541349171	20.3563917670493	18.1463253000684	22.4956084464117	33.4075584648743	35.007964605037	48.9220627331883	46.8016142192479	25.7652033483619	43.2876337715056	23.3334478977812	38.8653395237025	-0.739133057305366	0.00159330347950028	0.0627364648882092	Gm35665	7	34834471	34840874	-	1140	lncRNA	predicted gene, 35665 [Source:MGI Symbol;Acc:MGI:5594824]	-	29	29	23	17	18	26	33	36	44	47	24	49	1.7398004007987	1.26769767413988	1.34623742112649	1.11981921150715	0.951317372420879	1.23946956675	1.81230270492932	1.93123975454017	2.67843896290331	2.55927381620708	1.42057118959084
ENSMUSG00000044854	24.0235956872818	28.4761746569976	37.1239736835696	40.7127835340987	37.300779783474	31.1477655411855	56.6916143646351	51.5395034463044	56.7051181680137	40.8269400635992	45.0891058596332	47.704739258394	33.1308454811012	49.7595035267633	-0.593856772488116	0.00163747459621667	0.0637520927471729	1700056E22Rik	1	183765227	183766498	-	1272	protein_coding	RIKEN cDNA 1700056E22 gene [Source:MGI Symbol;Acc:MGI:1920613]	-	22	36	35	34	37	36	56	53	51	41	42	54	1.1828831612457	1.41038583134626	1.83602929665528	2.00722311496565	1.75255794762022	1.53809358428338	2.75627512585019	2.54816356501828	2.78238352814462	2.00087746168739	2.22801849310828
ENSMUSG00000016356	29.4835037980277	22.1481358443314	29.6991789468557	26.3435658161815	33.2682630501255	48.452079730733	57.7039646211464	56.4017207525595	56.7051181680137	53.772067400838	35.4271546039976	50.355002550527	31.5657878643758	51.727504682847	-0.708762679437691	0.00164534162776571	0.0639111206536948	Col20a1	2	180628328	180660156	+	5142	protein_coding	collagen, type XX, alpha 1 [Source:MGI Symbol;Acc:MGI:1920618]	-	27	28	28	22	33	56	57	58	51	54	33	57	0.359118659964484	0.271361671686484	0.363349555090707	0.321287961019967	0.386669254834624	0.591865909263978	0.694007930921273	0.689817907916266	0.688290907779067	0.651906684731116	0.433050435566636
ENSMUSG00000087528	19.6556691986851	23.730145547498	12.7282195486524	21.5538265768758	8.06503346669709	13.843451351638	29.3581574388289	28.2008603762798	27.7966265529479	39.8311610376578	25.7652033483619	31.803159505596	16.5960576150077	30.4591947099454	-0.875367507083668	0.00166053581891226	0.0641478293810138	9830144P21Rik	2	129047878	129072499	-	4889	lncRNA	RIKEN cDNA 9830144P21 gene [Source:MGI Symbol;Acc:MGI:3041171]	-	18	30	12	18	8	16	29	29	25	40	24	36	0.25180175216982	0.305790341834125	0.163779628811888	0.276475283290541	0.0985888324865164	0.17785550684834	0.371363837340246	0.362757586674723	0.35485742781915	0.507883028853496	0.331243844576306
ENSMUSG00000087057	17.4717059543868	19.7751212895816	16.9709593982032	15.5666525277436	8.06503346669709	27.686902703276	14.1729035911588	36.952851527539	63.3763085407212	68.7087527899596	28.9858537669071	40.6373704793726	17.5893958899814	42.1390067826097	-1.25212234267674	0.00166135811490387	0.0641478293810138	Gm11730	11	116985774	116987893	-	829	lncRNA	predicted gene 11730 [Source:MGI Symbol;Acc:MGI:3650941]	-	16	25	16	13	8	32	14	38	57	69	27	46	1.31999331602547	1.5028236642813	1.28784657058516	1.177586086322	0.581424369151482	2.09779390345364	1.05729250907161	2.80328729951347	4.77149259264878	5.1667602182288	2.19768703335374
ENSMUSG00000085213	67.7028605732488	26.894164953831	10.606849623877	63.4640449208009	20.1625836667427	12.1130199326832	36.4446092344083	182.819370715193	300.203566771837	60.7425205824281	36.5007047435126	121.912111438118	33.4905872785306	123.10381391425	-1.88251379842688	0.00166751533163292	0.0641822472861081	Gm13091	4	150651326	150653178	-	876	lncRNA	predicted gene 13091 [Source:MGI Symbol;Acc:MGI:3649653]	-	62	34	10	53	20	14	36	188	270	61	34	138	4.84054055772523	1.93418209138962	0.761718612310999	4.54334385974095	1.37557306514435	0.868542952464433	2.57288304311261	13.1247876773544	21.3891529883156	4.32264405856019	2.61897542373197
ENSMUSG00000018076	646.453120312311	550.539376701953	588.680154125175	575.966143526514	611.934414285642	558.929348322384	637.780661602145	736.139700167027	798.319114600664	919.104040943953	578.643525198627	848.967674579937	588.75042621233	753.159119515392	-0.356339792538553	0.00167167686261649	0.06419619079007	Med13l	5	118698744	118903503	+	15427	protein_coding	mediator complex subunit 13-like [Source:MGI Symbol;Acc:MGI:2670178]	-	592	696	555	481	607	646	630	757	718	923	539	961	2.62449957752312	2.24827953357537	2.40054680063111	2.34135593607019	2.37063660165727	2.27571781675825	2.55670558442447	3.00090981067298	3.22980939544543	3.71401769333596	2.35756620739609
ENSMUSG00000030376	5.45990811074587	2.3730145547498	1.0606849623877	9.57947847861145	9.07316265003422	12.9782356421606	83.01272103393	69.0434857488229	7.78305543482541	11.9493483112973	10.7355013951508	14.1347375580427	6.75408073311494	32.7764749136782	-2.28085419206234	0.00168728199676858	0.0645022712656078	Slc8a2	7	15863751	15894988	+	5261	protein_coding	solute carrier family 8 (sodium/calcium exchanger), member 2 [Source:MGI Symbol;Acc:MGI:107996]	-	5	3	1	8	9	15	82	71	7	12	10	16	0.0649991956724667	0.0284168215401451	0.0126832447136369	0.114189331137507	0.103069930104524	0.15494955325417	0.975814350634992	0.825331821857278	0.0923344288329578	0.141591339748987	0.128259136106377
ENSMUSG00000104876	7.64387135504422	8.70105336741592	5.30342481193851	7.18460885895859	12.0975502000456	5.19129425686424	16.1976041041815	28.2008603762798	18.9017060560046	17.924022466946	16.1032520927262	8.83421097377666	7.68696714171119	17.6936093449858	-1.19806726621831	0.00170113266968374	0.0648849632497656	Trdc	14	54380308	54386325	+	3865	TR_C_gene	T cell receptor delta, constant region [Source:MGI Symbol;Acc:MGI:98612]	-	7	11	5	6	12	6	16	29	17	18	15	10	0.123866772524188	0.141829226334605	0.0863215400238596	0.116575046141221	0.187063700657146	0.0843663233811322	0.259174419521822	0.458867229302127	0.305234312013796	0.289099109347771	0.26187761257011
ENSMUSG00000022212	3.27594486644752	0.791004851583265	2.1213699247754	0	0	0.865215709477374	46.5681117995217	46.6772861400493	2.22373012423583	1.99155805188289	5.36775069757539	0	1.17558922538059	17.1380728022108	-3.8760294339299	0.00171474235563245	0.0650321291405134	Cpne6	14	55747902	55754888	+	4257	protein_coding	copine VI [Source:MGI Symbol;Acc:MGI:1334445]	-	3	1	2	0	0	1	46	48	2	2	5	0	0.0481974303640377	0.0117062797057947	0.0313490958132222	0	0	0.0127662610550496	0.6765125094959	0.689566461569428	0.0326032034692567	0.0291642016451109	0.0792543240610347
ENSMUSG00000051378	10.9198162214917	12.6560776253322	11.6675345862647	11.9743480982643	6.04877510002282	6.05650996634162	18.2223046172041	17.5039823025185	22.2373012423583	15.9324644150631	17.1768022322412	26.50263292133	9.88717693295291	19.5959146217859	-0.99666159752162	0.00172773061762106	0.0651639826918372	Kif18b	11	102796355	102815950	-	3572	protein_coding	kinesin family member 18B [Source:MGI Symbol;Acc:MGI:2446979]	-	10	16	11	10	6	7	18	18	20	16	16	30	0.191467395539108	0.223218959496385	0.205484897766763	0.210228888267926	0.101203975789455	0.106501067519435	0.315487898343595	0.308176556575558	0.388554975276109	0.27805600538239	0.302249189274647
ENSMUSG00000059824	982.783459934256	1322.56011184722	438.062889466121	722.053190325338	681.495327935904	1199.18897333564	1231.01791191779	1545.21265992788	1777.87223432655	1352.26791722848	1374.1441785793	1478.84691701021	891.023992140747	1459.89363649837	-0.711538748613669	0.00173901065793078	0.0652979179712366	Dbp	7	45354512	45359627	+	2993	protein_coding	D site albumin promoter binding protein [Source:MGI Symbol;Acc:MGI:94866]	TF_bZIP	900	1672	413	603	676	1386	1216	1589	1599	1358	1280	1674	20.5656325819955	27.8389020671746	9.20750595759344	15.1291468794687	13.6081081761597	25.1665616470182	25.4359819546742	32.4680139377003	37.0745318464138	28.1654568485793	28.8575771223265
ENSMUSG00000061780	63990.1230579416	58181.5708533555	36811.0716196652	44302.6930939583	49901.3864460049	87899.8595729349	83430.8216898692	111287.402149029	82652.7131226595	87242.1920207818	61462.8925875172	99757.6771580808	56847.7841073101	87638.9497879895	-0.624461082294765	0.00175014911416981	0.0654253751816976	Cfd	10	79726687	79728489	+	922	protein_coding	complement factor D (adipsin) [Source:MGI Symbol;Acc:MGI:87931]	-	58600	73554	34705	36998	49499	101593	82413	114441	74337	87612	57252	112922	4346.83319526352	3975.55642101133	2511.65394031039	3013.36105356447	3234.62007856746	5988.25430219042	5596.11270677472	7590.83001850559	5595.10238590247	5898.70151030391	4190.02248693775
ENSMUSG00000020519	235.868030384222	238.883465178146	235.47206165007	229.907483486675	228.84532461753	250.047340038961	255.112264640858	282.008603762798	311.322217393017	287.780138497077	256.578483344104	284.461593355608	236.503950892601	279.54388349891	-0.23903788980907	0.00178262627964087	0.0662121913946061	Sap30l	11	57692463	57701043	+	1151	protein_coding	SAP30-like [Source:MGI Symbol;Acc:MGI:1354709]	-	216	302	222	192	227	289	252	290	280	289	239	322	12.8346700228488	13.0753753932976	12.8699341419066	12.5265001796231	11.8825132558681	13.645513715881	13.707140591109	15.4085303323434	16.8817178137338	15.5864160949329	14.01132443947
ENSMUSG00000087259	66.6108789510996	86.2195288225759	77.4300022543023	67.0563493502802	74.6015595669481	77.0041981434863	119.457330268338	145.866519187654	156.772973758626	119.493483112973	68.7072089289649	87.458688640389	74.820419514782	116.292700649491	-0.631726030407587	0.00178295242259252	0.0662121913946061	2610035D17Rik	11	112934701	113092720	-	7307	lncRNA	RIKEN cDNA 2610035D17 gene [Source:MGI Symbol;Acc:MGI:1919636]	-	61	109	73	56	74	89	118	150	141	120	64	99	0.570948593797829	0.743378399497044	0.666626273711013	0.575509853264127	0.610169347029677	0.66193945869848	1.01103118166927	1.25542477542983	1.33910284937568	1.0194498951956	0.591013605632428
ENSMUSG00000028041	3203.87407938568	2974.96924680466	3142.80954355476	2960.05884989094	2320.71338004209	2728.02513198216	3331.64469417882	3494.96179973619	3486.80883480178	3947.26805883188	3159.45806059287	3432.09096331223	2888.40837194338	3475.37206857563	-0.267088980507434	0.00179267129145365	0.0662817654522809	Adam15	3	89245849	89257303	-	6145	protein_coding	a disintegrin and metallopeptidase domain 15 (metargidin) [Source:MGI Symbol;Acc:MGI:1333882]	-	2934	3761	2963	2472	2302	3153	3291	3594	3136	3964	2943	3885	32.6546100758983	30.500291718985	32.1742504392365	30.2085877907823	22.5705013479492	27.8849233280185	33.5295438528073	35.7680059339652	35.4150692726453	40.0438204542255	32.3165497186131
ENSMUSG00000034614	156.153371967332	208.034275966399	130.464250373687	190.392134762403	227.837195434193	180.830083280771	312.816229262004	234.358874161497	301.315431833955	413.248295765699	252.284282786043	180.217903865044	182.285218630797	282.373502945707	-0.629649475515099	0.00179663069410483	0.0662831197342561	Pik3ip1	11	3280401	3292971	+	4272	protein_coding	phosphoinositide-3-kinase interacting protein 1 [Source:MGI Symbol;Acc:MGI:1917016]	-	143	263	123	159	226	209	309	241	271	415	235	204	2.2893440957817	3.06794133944063	1.92119983706193	2.79492220585187	3.18738826246509	2.65878006134628	4.52844279053457	3.45004168072699	4.40222236337753	6.03032334472652	3.7118740411535
ENSMUSG00000035863	2236.37836216151	1813.77412468043	2107.58102026436	1978.16230583327	1355.93375158845	1888.76589378911	1961.93479711898	2700.4754918941	2675.14733945571	2952.48481191638	2341.41285428238	2404.67222706201	1896.76590971952	2506.02125362159	-0.402055348031166	0.00183628874932693	0.0671217335042518	Palm	10	79629406	79656730	+	5655	protein_coding	paralemmin [Source:MGI Symbol;Acc:MGI:1261814]	-	2048	2293	1987	1652	1345	2183	1938	2777	2406	2965	2181	2722	24.7687233864004	20.2066348007875	23.445739296408	21.9372041883517	14.3300415279785	20.979179440967	21.4557061975428	30.0318311726504	29.5254783578881	32.5473650738813	26.0243366602364
ENSMUSG00000030924	134.313739524348	125.769771401739	119.85740074981	129.322959461255	120.975502000456	145.356239192199	143.75373642461	193.516248788954	190.128925622164	147.375295839334	154.591220090171	257.075539336901	129.265935388301	181.073494350356	-0.48786135506715	0.00184452313548519	0.0671217335042518	Rexo5	7	119393229	119448166	+	4782	protein_coding	RNA exonuclease 5 [Source:MGI Symbol;Acc:MGI:1919402]	-	123	159	113	108	120	168	142	199	171	148	144	291	1.75914573472356	1.6569526558978	1.57676708480638	1.69596946048614	1.51192221463795	1.90926882398706	1.85909003380073	2.54496637108475	2.48153535715548	1.92121465366783	2.03193369652893
ENSMUSG00000037003	5946.9319142244	5205.60292826947	4040.14902173476	4422.12675268901	3739.15114099744	5780.50615501834	5169.06040974691	7304.02283745646	6742.34973668304	7379.71836125204	5802.53850407899	6653.92770544858	4855.74465215557	6508.60292577767	-0.422580877267109	0.00185096602649667	0.0671217335042518	Tns2	15	102008848	102024836	+	5452	protein_coding	tensin 2 [Source:MGI Symbol;Acc:MGI:2387586]	-	5446	6581	3809	3693	3709	6681	5106	7511	6064	7411	5405	7532	68.3168871931506	60.153179906182	46.6180173551048	50.8659669072261	40.9881918267741	66.5967438908845	58.6336072220413	84.2520463837958	77.1857759162278	84.3810087540709	66.8954320960342
ENSMUSG00000047284	767.663080370869	685.010201471108	779.603447354961	775.937756767528	844.81225563652	765.715902887476	957.683342659729	867.419567435916	814.997090532432	906.158913606714	857.766561472547	872.820044209134	769.790440748077	879.474253319412	-0.194075377990634	0.00185667135628086	0.0671217335042518	Neurl4	11	69791898	69804646	+	5889	protein_coding	neuralized E3 ubiquitin protein ligase 4 [Source:MGI Symbol;Acc:MGI:1921092]	-	703	866	735	648	838	885	946	892	733	910	799	988	8.16432060479849	7.32822651125043	8.32807175619901	8.26299129907768	8.57354118055427	8.16712283588745	10.0570644247054	9.2632171166431	8.63766485350678	9.59231837552604	9.15507353930147
ENSMUSG00000030551	548.174774318885	443.753721738212	441.244944353284	484.961097979705	519.186529418625	508.746837172696	1264.42547038267	651.537119038188	570.386776866491	653.231041017587	591.526126872808	670.516612909649	491.011317496901	733.603857847898	-0.579528782930869	0.00186510064273132	0.0671217335042518	Nr2f2	7	70001692	70016483	-	8625	protein_coding	nuclear receptor subfamily 2, group F, member 2 [Source:MGI Symbol;Acc:MGI:1352452]	RXR-like	502	561	416	405	515	588	1249	670	513	656	551	759	3.98062158268497	3.24135280567485	3.21834724433536	3.52614172175858	3.59754221802446	3.70497765879089	9.06619351582138	4.75066320295581	4.12754854884088	4.72137485220426	4.31071298081928
ENSMUSG00000027947	516.507307276559	620.938808492863	613.075908260092	512.502098605713	374.015927018077	472.407777374646	554.767940568215	882.006219354681	828.339471277847	1069.46667386111	539.995720176084	747.374248381506	518.241304504659	770.325045603241	-0.571745228763799	0.00186544052421036	0.0671217335042518	Il6ra	3	89771366	89820503	-	8642	protein_coding	interleukin 6 receptor, alpha [Source:MGI Symbol;Acc:MGI:105304]	-	473	785	578	428	371	546	548	907	745	1074	503	846	3.74328728231281	4.52666068912761	4.46284958961124	3.71906142150217	2.58652941379109	3.43356878361431	3.96997659711011	6.41847078029598	5.98240677450974	7.71460627615578	3.92744702005313
ENSMUSG00000018707	4234.7047306945	3892.53487464125	4091.06189992937	4120.37318061275	3924.64691073147	4044.01822609725	4285.27863581251	4372.10580178462	4694.29429226184	4717.00524588462	4118.13833517984	4855.28235118765	4051.22330378443	4507.01744368518	-0.154251029707219	0.00186703052299215	0.0671217335042518	Dync1h1	12	110567886	110633379	+	15658	protein_coding	dynein cytoplasmic 1 heavy chain 1 [Source:MGI Symbol;Acc:MGI:103147]	-	3878	4921	3857	3441	3893	4674	4233	4496	4222	4737	3836	5496	16.9386110612158	15.6617260540261	16.4366014204289	16.5025944781002	14.9797956499032	16.2225749940753	16.9251930061137	17.560163578984	18.7118130197324	18.7797948119854	16.5309922375365
ENSMUSG00000011751	4.3679264885967	1.58200970316653	2.1213699247754	2.39486961965286	2.01625836667427	6.05650996634162	3.03705076953402	54.4568338300575	4.44746024847166	9.95779025941444	13.956151813696	8.83421097377666	3.08982401153456	15.7815829824917	-2.3508846108611	0.00193292957767141	0.0687951870332507	Sptbn4	7	27055808	27147111	-	9563	protein_coding	spectrin beta, non-erythrocytic 4 [Source:MGI Symbol;Acc:MGI:1890574]	-	4	2	2	2	2	7	3	56	4	10	13	10	0.0286069867976867	0.0104221756159297	0.0139551501492091	0.0157050630323754	0.0126006692990322	0.0397805932426458	0.0196403285733787	0.358123165469472	0.029026840357341	0.0649126876520114	0.0917288204091126
ENSMUSG00000027875	684.672477087532	603.536701758031	1015.07550900503	649.009666925926	523.219046151974	754.46809866427	1104.47412985387	1143.59351043121	1108.52946693156	1192.94327307785	606.555828826019	1175.83348060967	704.996916598794	1055.32161495503	-0.582360273383966	0.00193633620872263	0.0687951870332507	Hmgcs2	3	98187751	98218054	+	3290	protein_coding	3-hydroxy-3-methylglutaryl-Coenzyme A synthase 2 [Source:MGI Symbol;Acc:MGI:101939]	-	627	763	957	542	519	872	1091	1176	997	1198	565	1331	13.0340061888994	11.5571616279253	19.4095163433406	12.3710690936177	9.50449909771255	14.4041607074449	20.7611068087758	21.859990413093	21.0297054190152	22.6039671232641	11.5880180245119
ENSMUSG00000023952	1587.7412786049	1457.82194146796	1499.80853681621	1475.23968570616	1393.23453137192	1554.79262993084	1714.92133453021	1721.22492641432	1632.2179111891	1591.25488345443	1559.86835271541	1693.51824367299	1494.77310064967	1652.16760866274	-0.144980928615297	0.00194148117221654	0.0687951870332507	Gtpbp2	17	46471958	46480296	+	5305	protein_coding	GTP binding protein 2 [Source:MGI Symbol;Acc:MGI:1860138]	-	1454	1843	1414	1232	1382	1797	1694	1770	1468	1598	1453	1917	18.7449936777138	17.3126079321485	17.7853614175229	17.4393046091652	15.6956905843716	18.4089941640884	19.9916973218593	20.4045218175262	19.2032438231426	18.6988601538523	18.4814838977542
ENSMUSG00000028883	32.7594486644752	34.0132086180804	23.3350691725294	16.76408733757	23.1869712167541	18.1695298990249	42.5187107734763	51.5395034463044	38.9152771741271	44.810056167365	60.1188078128443	26.50263292133	24.7047191514057	44.0674980492412	-0.824511455877494	0.00194207872491333	0.0687951870332507	Sema3a	5	13175381	13652533	+	13868	protein_coding	sema domain, immunoglobulin domain (Ig), short basic domain, secreted, (semaphorin) 3A [Source:MGI Symbol;Acc:MGI:107558]	-	30	43	22	14	23	21	42	53	35	45	56	30	0.147949568113433	0.154517320913284	0.105854060401338	0.0758085249819905	0.0999244523959052	0.0822948831510142	0.189608196572043	0.233722530624693	0.175141127087608	0.201429199889878	0.272477600541652
ENSMUSG00000015627	14.1957610879393	37.9682328759967	23.3350691725294	20.3563917670493	5.04064591668568	0.865215709477374	51.6298630820784	64.1812684425677	114.522101398145	31.8649288301262	63.3394582313896	32.6865806029736	16.960219421613	59.7040334312135	-1.81172650362447	0.00195991291797192	0.0691370533924248	Gata5	2	179966926	179976492	-	3277	protein_coding	GATA binding protein 5 [Source:MGI Symbol;Acc:MGI:109497]	zf-GATA	13	48	22	17	5	1	51	66	103	32	59	37	0.271314616394691	0.729940302094372	0.447965855857723	0.389561764149574	0.0919287461906047	0.0165840626522264	0.974350886940112	1.23170310863258	2.18119609831683	0.606173970842781	1.21487664291374
ENSMUSG00000036427	3989.00886571093	4163.05853388272	3694.36572399637	4096.42448441622	4051.67118783195	3973.0705379201	4861.30593176746	4145.52647531313	4545.30437393804	4210.15372168043	4417.65882410454	4447.14180419917	3994.59988895972	4437.84852183379	-0.151590183838438	0.00196636000678248	0.0692199688220906	Gpi1	7	33900755	33929761	-	6452	protein_coding	glucose-6-phosphate isomerase 1 [Source:MGI Symbol;Acc:MGI:95797]	-	3653	5263	3483	3421	4019	4592	4802	4263	4088	4228	4115	5034	38.7223399592434	40.6500943800263	36.0211678823773	39.8164521327195	37.5302468874926	38.6789692259301	46.5960869617148	40.4072707167002	43.9693916882628	40.6784472313148	43.0360192413825
ENSMUSG00000029674	280.639276892338	242.047484584479	235.47206165007	215.538265768758	281.268042151061	209.382201693525	301.68037644038	342.300098360361	335.783248759611	360.472007390803	310.255990319857	242.940801778858	244.057888790038	315.572087174978	-0.370182736891151	0.00203606006975275	0.0710968321809415	Limk1	5	134684893	134717452	-	7162	protein_coding	LIM-domain containing, protein kinase [Source:MGI Symbol;Acc:MGI:104572]	-	257	306	222	180	279	242	298	352	302	362	289	275	2.45417250732314	2.1291666585473	2.06831809513187	1.88730474728771	2.34707874485855	1.83632023755176	2.60497522665325	3.00570871226953	2.92621717571384	3.13760306604104	2.72282756284673
ENSMUSG00000006288	428.056795882476	401.039459752715	437.002204503733	427.484227108036	432.487419651631	432.607854738687	489.977524151489	482.331956780509	484.773167083411	495.897954918839	473.435611526149	453.195022954743	426.446326939547	479.935206235857	-0.171406628492315	0.00203926561958198	0.0710968321809415	Ttc5	14	51002872	51022976	-	4065	protein_coding	tetratricopeptide repeat domain 5 [Source:MGI Symbol;Acc:MGI:2683584]	-	392	507	412	357	429	500	484	496	436	498	441	513	6.59525811688443	6.21541249267821	6.76293696940682	6.59495004267681	6.35849766511077	6.68462156351119	7.45429304462933	7.46207603394282	7.44320307570983	7.60488304905437	7.32039729248564
ENSMUSG00000121195	19.6556691986851	16.6111018832486	12.7282195486524	20.3563917670493	23.1869712167541	13.843451351638	34.4199087213856	29.1733038375308	23.3491663044762	30.8691498041848	24.6916532088468	35.3368438951066	17.7303008276713	29.6400042952551	-0.756823144977338	0.00204555186203723	0.0710968321809415	ENSMUSG00000121195	8	123196945	123198087	+	1143	lncRNA	novel transcript, antisense to KO:Rnf166and Rnf166	-	18	21	12	17	23	16	34	30	21	31	23	40	1.07704179033968	0.915578553682349	0.700541211952163	1.1168800534717	1.21238171988313	0.760748532792245	1.86232012627748	1.60514240316112	1.27499063015798	1.68360113670181	1.35780754560629
ENSMUSG00000085558	104.830235726321	105.203645260574	107.129181201158	102.979393645073	153.235635867245	125.456277874219	136.667284629031	158.508284183917	152.325513510154	185.214898825109	134.193767439385	170.50027179389	116.472394929098	156.235003396914	-0.423696793722085	0.00205846485548369	0.0712743456211226	4930412C18Rik	4	9770585	9823414	+	7084	lncRNA	RIKEN cDNA 4930412C18 gene [Source:MGI Symbol;Acc:MGI:2443490]	-	96	133	101	86	152	145	135	163	137	186	125	193	0.926827605012799	0.935611681268567	0.951352568362901	0.911640777029937	1.29277459606225	1.11238934643495	1.19310005598884	1.40717332952449	1.34207239498177	1.62988941212606	1.19066084672439
ENSMUSG00000001229	643.177175445863	611.446750273864	653.381936830824	622.666101109744	707.706686702669	634.203115046915	706.620479044916	764.340560543307	819.444550780904	759.779396793322	668.821736917893	719.10477326542	645.43029423498	739.685249557627	-0.19681830757048	0.00207496540140729	0.0713867788008836	Dpp9	17	56493807	56525905	-	7883	protein_coding	dipeptidylpeptidase 9 [Source:MGI Symbol;Acc:MGI:2443967]	-	589	773	616	520	702	733	698	786	737	763	623	814	5.1101076393999	4.88664189812888	5.2142020893164	4.95353984808292	5.36541549890045	5.05335512333079	5.54351907390418	6.09774926937774	6.48798579178469	6.00837123466129	5.33277342737117
ENSMUSG00000071076	395.297347218001	288.716770827892	317.144803753923	268.225397401121	351.83708498466	386.751422136386	505.162777999159	449.268879097974	502.563008077298	403.290505506285	419.758104550395	355.135281145822	334.662137720331	439.196426062822	-0.390777690295759	0.00207861130200833	0.0713867788008836	Jund	8	71151599	71153265	+	1667	protein_coding	jun D proto-oncogene [Source:MGI Symbol;Acc:MGI:96648]	TF_bZIP	362	365	299	224	349	447	499	462	452	405	391	402	14.851805419639	10.9113832863001	11.968349478761	10.0905830781067	12.613848223401	14.5726755070016	18.7407339754975	16.9490327588018	18.8164098380981	15.0814524874958	15.8269696572741
ENSMUSG00000005057	698.868238175471	685.010201471108	514.432206758035	625.060970729397	388.129735584797	630.742252209006	610.447204676339	855.750245900903	701.586854196405	1392.09907826614	812.677455612914	1239.43979962087	590.373934154636	935.333439712261	-0.664006305596339	0.00209045793618209	0.0715228307254127	Sh2b2	5	136247001	136275410	-	5406	protein_coding	SH2B adaptor protein 2 [Source:MGI Symbol;Acc:MGI:1345171]	-	640	866	485	522	385	729	603	880	631	1398	757	1403	8.09674035505077	7.98296816958079	5.98638123615336	7.25100668520464	4.2908413979891	7.32856354864433	6.98333571801541	9.95508962138106	8.10004155136912	16.0529508834374	9.44879551419028
ENSMUSG00000024206	151.785445478735	165.320013980902	188.801923305011	168.838308185527	152.227506683908	185.156161828158	170.074843093905	233.386430700246	236.827258231116	210.109374473645	197.533225670774	236.756854097215	168.68822657704	214.114664377817	-0.343886460283575	0.00210611845603896	0.0717481523219564	Rfx2	17	57082897	57138013	-	7311	protein_coding	regulatory factor X, 2 (influences HLA class II expression) [Source:MGI Symbol;Acc:MGI:106583]	RFX	139	209	178	141	151	214	168	240	213	211	184	268	1.30030219702273	1.42459707781175	1.62458295418451	1.4482587885914	1.24439408264966	1.59075889599618	1.43864668037811	2.00758065032215	2.02179327841043	1.79155200048441	1.69823446820188
ENSMUSG00000066640	340.698266110542	297.417824195308	308.659324054821	311.333050554872	305.463142551152	275.138595613805	374.569594909196	355.914306817876	326.888328262667	365.45090252051	375.742548830277	342.767385782534	306.451700513417	356.88884452051	-0.223259404456528	0.00212156813658354	0.0718399535147337	Fbxl18	5	142852701	142881176	-	12927	protein_coding	F-box and leucine-rich repeat protein 18 [Source:MGI Symbol;Acc:MGI:2444450]	-	312	376	291	260	303	318	370	366	294	367	350	388	1.65068089658928	1.4494813876418	1.50208294094431	1.51035640993416	1.41222096207602	1.33689328637797	1.79194891814217	1.73149754429648	1.57827802767758	1.76234959193889	1.82695103480682
ENSMUSG00000031765	1033.01461455312	1426.97275225621	1217.66633682108	872.929976363469	2011.21772075759	1281.38446573599	2273.73867612447	1552.01976415664	2208.16401336618	2558.15631764357	1329.05507271967	2394.07117389348	1307.19764441458	2052.53416965067	-0.650696705421379	0.00212779875299019	0.0719068310585505	Mt1	8	94905710	94906955	+	1246	protein_coding	metallothionein 1 [Source:MGI Symbol;Acc:MGI:97171]	-	946	1804	1148	729	1995	1481	2246	1596	1986	2569	1238	2710	51.9253430076201	72.1507812234771	61.4783947859816	43.9352730580273	96.4678571471734	64.5958157898101	112.853065270909	78.3345563358427	110.610188048512	127.988163904461	67.0438914958984
ENSMUSG00000014361	760.019209015825	737.216521675603	749.904268408105	746.001886521867	715.771720169367	554.603269774997	712.694580583984	970.498574328524	1035.14637283178	1366.20882359166	818.045206310489	932.892678830815	710.586145927627	972.581039412876	-0.453289622761377	0.00213333773749525	0.0719501152703738	Mertk	2	128540876	128644814	+	4336	protein_coding	MER proto-oncogene tyrosine kinase [Source:MGI Symbol;Acc:MGI:96965]	-	696	932	707	623	710	641	704	998	931	1372	762	1056	10.978076329763	10.7114727129735	10.8799979612499	10.7895322389382	9.86567601011505	8.03407954164501	10.1649450608582	14.0760179218906	14.9002767993532	19.6421301643498	11.8582966345112
ENSMUSG00000026796	1373.71288066366	1392.95954363813	1392.67935561505	1142.35280857442	1046.43809230395	948.276417587202	1505.36483143236	1555.90953800164	1871.26889954445	2182.74762486365	1426.74813541554	1356.05138447472	1216.0698497304	1649.68173562206	-0.43988406449649	0.0021671282620508	0.0729441558642876	Niban2	2	32766126	32815266	+	4672	protein_coding	niban apoptosis regulator 2 [Source:MGI Symbol;Acc:MGI:2442910]	-	1258	1761	1313	954	1038	1096	1487	1600	1683	2192	1329	1535	18.4155242589264	18.7836102735503	18.7525600868314	15.3337855266257	13.3860453901859	12.7489697665315	19.9264431516065	20.9438101234379	24.9985725550939	29.1247001322662	19.194586423565
ENSMUSG00000086454	4.3679264885967	2.3730145547498	5.30342481193851	5.98717404913216	4.03251673334854	3.4608628379095	9.11115230860207	6.80710422875719	11.1186506211792	17.924022466946	6.44130083709046	16.7850008501757	4.25415324594587	11.3645385521251	-1.45667315390294	0.00217758402296873	0.0731503722387728	Platr14	2	104389493	104401774	+	2231	lncRNA	pluripotency associated transcript 14 [Source:MGI Symbol;Acc:MGI:1922209]	-	4	3	5	5	4	4	9	7	10	18	6	19	0.122621521625405	0.0670107118434351	0.149544039530353	0.16829618756007	0.108023487679646	0.0974378723645827	0.252560011851932	0.191883226769642	0.311052974380605	0.500837318524936	0.181471442865706
ENSMUSG00000033249	43.679264885967	36.3862231728302	37.1239736835696	25.1461310063551	29.2357463167769	48.452079730733	55.6792641081238	58.3466076750616	61.1525784164854	41.8227190895406	55.824607254784	62.7228979138143	36.6705697993719	55.9247790763016	-0.600079289999422	0.00219400963284103	0.0735559142184819	Hsf4	8	105996433	106002477	+	1753	protein_coding	heat shock transcription factor 4 [Source:MGI Symbol;Acc:MGI:1347058]	HSF	40	46	35	21	29	56	55	60	55	42	52	71	1.56057395748019	1.30767090961102	1.33224715650058	0.899582964446872	0.996721567225526	1.73609498313484	1.96427560716812	2.09318627132134	2.17728210047759	1.48727446347289	2.00160344454614
ENSMUSG00000099757	62.2429524625029	35.5952183212469	25.4564390973048	23.9486961965286	24.1951004000913	40.6651383454366	52.6422133385897	56.4017207525595	56.7051181680137	50.7847303230136	75.1485097660554	79.50789876399	35.3505908038519	61.865031852037	-0.806294879428481	0.00220625659155867	0.0736739460576404	BE692007	19	11447462	11461994	-	5818	lncRNA	expressed sequence BE692007 [Source:MGI Symbol;Acc:MGI:3035348]	-	57	45	24	20	24	47	52	58	51	51	70	90	0.670050319720601	0.385444048099098	0.275255622296776	0.258142863146453	0.248539430402155	0.439027285258381	0.559565946582758	0.609667185030155	0.608317608765892	0.54415197031326	0.81185960903911
ENSMUSG00000020893	1026.46272482022	1483.13409671862	739.297418784228	1106.42976427962	1458.76292828884	1996.0526417643	1456.77201911982	1788.32352524064	2386.06242330505	3000.28220516157	1641.45816331855	2847.26619684822	1301.68992910931	2186.69408883231	-0.748047056840832	0.00222067201584183	0.0738635729363768	Per1	11	68986043	69000786	+	5631	protein_coding	period circadian clock 1 [Source:MGI Symbol;Acc:MGI:1098283]	-	940	1875	697	924	1447	2307	1439	1839	2146	3013	1529	3223	11.4169107557051	16.5935111572882	8.25935103100606	12.3222577186496	15.4824889125479	22.2653454855754	15.9991502415113	19.9726064829776	26.447103761665	33.2152366624892	18.3222401122374
ENSMUSG00000054675	252.247754716459	353.57916865772	179.255758643522	246.671570824245	140.129956483862	193.808318922932	325.976782596652	474.552409090501	617.085109475443	309.687277067789	400.434202039124	238.52369629197	227.61542137479	394.376579426913	-0.791381405727764	0.00223529684228204	0.0742039503812173	Tmem119	5	113931790	113938577	-	2315	protein_coding	transmembrane protein 119 [Source:MGI Symbol;Acc:MGI:2385228]	-	231	447	169	206	139	224	322	488	555	311	373	270	6.82444384518252	9.6223040260401	4.8711822998259	6.68220921433972	3.61760861132259	5.25853046295529	8.70816253583945	12.8916162736475	16.6370344770167	8.33936803270123	10.8721252922573
ENSMUSG00000024176	12.0117978436409	7.91004851583265	6.36410977432621	16.76408733757	4.03251673334854	10.3825885137285	28.3458071823176	37.92529498879	12.2305156832971	13.9409063631802	18.2503523717563	24.7357907265747	9.57752478640781	22.5714445526526	-1.25637054724817	0.00225221903402334	0.0746191078782203	Sox8	17	25784866	25789660	-	3118	protein_coding	SRY (sex determining region Y)-box 8 [Source:MGI Symbol;Acc:MGI:98370]	HMG	11	10	6	14	4	12	28	39	11	14	17	28	0.241280850080906	0.159825634084567	0.128402598662816	0.337175312524132	0.0772932652383866	0.209157049306014	0.562216478524928	0.764939415284511	0.244822034774677	0.278724837980327	0.367899690697435
ENSMUSG00000051550	258.799644449354	210.407290521149	275.778090220803	267.027962591294	254.048554200958	248.316908620006	330.026183622697	386.060054116658	321.329002952078	310.68305609373	271.608185297315	277.394224576587	252.396408433927	316.183451109844	-0.328265686125562	0.00226448139271635	0.0747197233278275	Zfp579	7	4986482	4999157	-	4159	protein_coding	zinc finger protein 579 [Source:MGI Symbol;Acc:MGI:1915740]	zf-C2H2	237	266	260	223	252	287	326	397	289	312	253	314	3.89731676453882	3.18724364034938	4.17141214570697	4.0264266007008	3.65064324689522	3.75025110371635	4.90738724533092	5.83767791476175	4.8221737126392	4.65681966792618	4.10476419112958
ENSMUSG00000090039	5.45990811074587	11.865072773749	2.1213699247754	5.98717404913216	6.04877510002282	4.32607854738687	3.03705076953402	13.6142084575144	27.7966265529479	36.8438239598334	16.1032520927262	21.202106337064	5.96806308430202	19.76617802827	-1.70949083622288	0.0022692562508748	0.0747197233278275	Gm15894	8	111481624	111485602	+	2067	lncRNA	predicted gene 15894 [Source:MGI Symbol;Acc:MGI:3801859]	-	5	15	2	5	6	5	3	14	25	37	15	24	0.165438204370028	0.361637392652887	0.0645636675746913	0.181649150675625	0.174891437600355	0.13146099010969	0.0908662129401163	0.414215267463058	0.839331381039102	1.11118147966129	0.489674394089731
ENSMUSG00000094356	1.09198162214917	0	0	0	0	0.865215709477374	3.03705076953402	0.972443461251026	2.22373012423583	4.97889512970722	4.29420055806031	6.18394768164366	0.326199555271091	3.61504462073868	-3.35284630130348	0.00226996432296224	1	Igkv8-28	6	70120577	70121150	-	370	IG_V_gene	immunoglobulin kappa variable 8-28 [Source:MGI Symbol;Acc:MGI:3642251]	-	1	0	0	0	0	1	3	1	2	5	4	7	0.18484365861235	0	0	0	0	0.146881008949584	0.507622870668163	0.165286285298483	0.375113073428719	0.83886490812998	0.729482502762864
ENSMUSG00000010362	170.349133055271	215.153319630648	214.258362402316	162.851134136395	189.528286467382	213.708280240911	259.161665666903	276.173942995291	270.183210094654	241.974303303771	205.04807664738	227.922643123438	194.30808598882	246.743973638573	-0.339507713811405	0.00228801790068586	0.0747197233278275	Rdm1	11	101518021	101526926	+	1575	protein_coding	RAD52 motif 1 [Source:MGI Symbol;Acc:MGI:1913849]	-	156	272	202	136	188	247	256	284	243	243	191	258	6.77407998419354	8.60618926759267	8.55794488162894	6.48428648186999	7.19175799849181	8.52282883041426	10.1760927639552	11.0274811804219	10.706798867294	9.577440493964	8.18294102702406
ENSMUSG00000003526	913.988617738858	745.917575043019	595.044263899501	767.555713098743	930.503236220177	758.794177211657	1030.57256112855	1061.90825968612	806.102170035489	1543.45749020924	905.00276761121	1385.20428068818	785.300597201992	1122.04125489313	-0.51528854032649	0.00232105518589593	0.0749882781569476	Prodh	16	17878221	17908067	-	7797	protein_coding	proline dehydrogenase [Source:MGI Symbol;Acc:MGI:97770]	-	837	943	561	641	923	877	1018	1092	725	1550	843	1568	7.34182796404497	6.02707652215423	4.80102536821429	6.17354103476252	7.1323384037215	6.11278935411702	8.17413665366467	8.5651238568679	6.45274348770385	12.3403623140322	7.2955267229949
ENSMUSG00000096780	119.02599681426	88.5925433773257	118.796715787423	96.992219595941	86.6991097669937	114.208473651013	127.556132320429	127.390093423884	123.417021895089	137.417505579919	144.929268834535	143.114217775182	104.052509832159	133.970706638173	-0.368391144248567	0.002357528782117	0.0758136821782978	Tmem181b-ps	17	6705923	6734421	-	4187	transcribed_unprocessed_pseudogene	transmembrane protein 181B, pseudogene [Source:MGI Symbol;Acc:MGI:3779544]	-	109	112	112	81	86	132	126	131	111	138	135	162	1.78045014373921	1.33302289544963	1.78489936687501	1.45273333413746	1.23752295719745	1.71331943565743	1.88403616197355	1.91340488378731	1.83972939165482	2.04597287839106	2.17564192817083
ENSMUSG00000024193	345.066192599139	256.285571912978	299.113159393332	271.8177018306	360.910247634695	352.142793757291	488.965173894978	441.489331407966	363.579875312559	404.286284532226	343.536044644825	390.472125040928	314.222611188006	405.388139138914	-0.368193338470238	0.00236499970710526	0.0758280835881547	Phf1	17	27152026	27156882	+	3486	protein_coding	PHD finger protein 1 [Source:MGI Symbol;Acc:MGI:98647]	-	316	324	282	227	358	407	483	454	327	406	320	442	6.19963297904646	4.63169736008376	5.3978448719567	4.88992635337689	6.18747443794877	6.34504048701027	8.67443901483147	7.96465582456659	6.50959993605001	7.2297353126383	6.19411419442937
ENSMUSG00000006014	412.769053172388	234.92844092023	140.010415035177	215.538265768758	162.308798517279	169.582279057565	493.014574921023	577.63141598311	352.461224691379	427.189202128879	287.711437390041	258.842381531656	222.522875411899	399.475039441015	-0.844817898306616	0.00239211854366887	0.0765523239249488	Prg4	1	150325163	150341916	-	4280	protein_coding	proteoglycan 4 (megakaryocyte stimulating factor, articular superficial zone protein) [Source:MGI Symbol;Acc:MGI:1891344]	-	378	297	132	180	161	196	487	594	317	429	268	293	6.04024161063627	3.45808152199712	2.05792164903611	3.15814873833518	2.26641732261329	2.48874083388407	7.12372002069286	8.48752798665901	5.13983789514655	6.22210405922765	4.22520356156341
ENSMUSG00000025422	119.02599681426	56.9523493139951	60.459042856099	53.8845664421894	100.812918333714	76.1389824340089	139.704335398565	347.162315666616	65.600038664957	175.257108565694	166.400271624837	101.593426198432	77.8789760323777	165.95291601985	-1.09249983837408	0.00240322251971027	0.0767622890653013	Agap2	10	126911153	126929038	+	5941	protein_coding	ArfGAP with GTPase domain, ankyrin repeat and PH domain 2 [Source:MGI Symbol;Acc:MGI:3580016]	-	109	72	57	45	100	88	138	357	59	176	155	115	1.25479628881267	0.60394235902119	0.640197504627382	0.56879635583549	1.01414072131497	0.804990010334699	1.45425707099346	3.67491422741568	0.689170038120597	1.83897939126155	1.76047052404689
ENSMUSG00000076615	68.7948421953979	14.2380873284988	9.54616466148932	1.19743480982643	3.02438755001141	12.1130199326832	31.3828579518516	73.905703055078	62.2644434786033	14.9366853891217	128.826016741809	269.443434700188	18.1523227463179	96.793190219442	-2.41718159542126	0.00243663317513525	0.077536329115368	Ighg3	12	113319844	113324852	-	2512	IG_C_gene	Immunoglobulin heavy constant gamma 3 [Source:MGI Symbol;Acc:MGI:2144790]	-	63	18	9	1	3	14	31	76	56	15	120	305	1.71524907733036	0.357088132458687	0.239068054914805	0.0298940122966971	0.0719547375636811	0.302883609219285	0.772616019979277	1.85025889434448	1.54704277098787	0.370676770710302	3.22342984899195
ENSMUSG00000036896	1466.53131854634	1718.85354249044	1292.97496915061	1480.02942494547	910.340652553434	1481.24929462526	2033.81166533128	2317.3327681612	2323.79797982644	1773.48244520171	1679.03241820158	1492.09823347088	1391.66320038526	1936.59258503218	-0.476358195053176	0.00246555721299089	0.077870131267116	C1qc	4	136617115	136620376	-	1931	protein_coding	complement component 1, q subcomponent, C chain [Source:MGI Symbol;Acc:MGI:88225]	-	1343	2173	1219	1236	903	1712	2009	2383	2090	1781	1564	1689	47.5663710000325	56.0789662731978	42.1230787076451	48.0662278545721	28.1749562551787	48.1824475965947	65.1357342402496	75.4710360489514	75.1100309897536	57.2539418446828	54.652632664269
ENSMUSG00000095497	1.09198162214917	0	0	0	0	0	6.07410153906805	0	44.4746024847166	3.98311610376578	3.22065041854523	0	0.181996937024862	9.62541175768262	-5.23550906944199	0.00247591458156546	1	Igkv1-122	6	67993702	67994472	+	383	IG_V_gene	immunoglobulin kappa chain variable 1-122 [Source:MGI Symbol;Acc:MGI:4439722]	-	1	0	0	0	0	0	6	0	40	4	3	0	0.178569591870939	0	0	0	0	0	0.980785703118645	0	7.24761551794392	0.648313349364162	0.528541500043589
ENSMUSG00000035357	719.615888996306	545.00234274087	598.226318786664	585.545622005125	483.902008001825	689.576920453467	867.584169830219	792.541420919587	799.430979662782	984.825456656088	561.466722966385	829.532410437629	603.644850164043	805.896860078782	-0.417336387041279	0.00250055428927997	0.0780995671459588	Pdzrn3	6	101126570	101354858	-	7256	protein_coding	PDZ domain containing RING finger 3 [Source:MGI Symbol;Acc:MGI:1933157]	-	659	689	564	489	480	797	857	815	719	989	523	939	6.21147040786236	4.73199737259017	5.18657310464197	5.06075635293127	3.98567366615142	5.96936889872419	7.39443844451341	6.86908480316393	6.87646988176971	8.46102083329668	4.86363558123077
ENSMUSG00000117263	122.301941680707	97.2935967447416	60.459042856099	86.2153063075031	41.3332965168226	58.8346682444614	100.222675394623	137.114528036395	162.332299069216	154.345749020924	100.913713114417	135.163427898783	77.7396420583892	131.682065422393	-0.761473824656938	0.00253860171034784	0.0786671521575748	Gm35290	17	28220039	28221336	-	1298	lncRNA	predicted gene, 35290 [Source:MGI Symbol;Acc:MGI:5594449]	-	112	123	57	72	41	68	99	141	146	155	94	153	5.90132604999675	4.72229339216552	2.93021061247402	4.16544733438354	1.90312335160725	2.84709259258207	4.77509649526832	6.64328621265165	7.80570424754214	7.41277388000837	4.88663356049546
ENSMUSG00000027500	69.8868238175471	68.0264172361608	82.7334270662408	75.4383930190652	31.2520046834512	56.2390211160293	74.9139189818392	165.315388412675	144.542458075329	133.434389476153	69.78075906848	97.1763207115433	63.9293478230824	114.193872454337	-0.838860239276152	0.00254200539018973	0.0786671521575748	Stmn2	3	8574420	8626666	+	5602	protein_coding	stathmin-like 2 [Source:MGI Symbol;Acc:MGI:98241]	-	64	86	78	63	31	65	74	170	130	134	65	110	0.781345561574517	0.765028991940528	0.929073711924061	0.844503179226366	0.33340826630721	0.630576270124507	0.827009056223629	1.85585636295512	1.61040153801512	1.4848597695496	0.782937084587954
ENSMUSG00000034157	573.290351628316	585.343590171616	572.769879689359	534.055925182589	614.958801835653	506.151190044264	585.138448263555	620.418928278155	694.915663823698	727.914467963196	632.321032174381	752.674774965772	564.428289758633	668.897219244792	-0.245503241746884	0.00257983682965522	0.079401644646055	Cipc	12	86993817	87012136	+	4863	protein_coding	CLOCK interacting protein, circadian [Source:MGI Symbol;Acc:MGI:1919185]	-	525	740	540	446	610	585	578	638	625	731	589	852	7.38348358738412	7.5831561183632	7.40948740217139	6.88706898306174	7.55759020245252	6.53760937428283	7.44123840709393	8.02333549404891	8.9188667726086	9.33118616911025	8.17273914389836
ENSMUSG00000057137	125.577886547155	120.232737440656	146.374524809503	138.902437939866	102.829176700388	152.277964868018	150.84018822019	185.736701098946	194.576385870635	216.084048629293	147.076369113566	158.132376430602	131.032454717598	175.407678227205	-0.420926258050116	0.00260776604169021	0.0799808086540781	Tmem140	6	34840081	34851881	+	5853	protein_coding	transmembrane protein 140 [Source:MGI Symbol;Acc:MGI:1915737]	-	115	152	138	116	102	176	149	191	175	217	137	179	1.3437720269871	1.29415892218526	1.57325541782081	1.48827541964107	1.04997611922755	1.6341861101652	1.5937837496404	1.99569140304865	2.07488224026222	2.3014680838461	1.579423717113
ENSMUSG00000013858	1604.12100293714	1366.0653786843	1559.20689470992	1567.4421660628	1456.74666992216	1607.57078820896	1689.61257811743	1710.52804834056	1693.37048960559	1808.33471110966	1627.50201150486	1681.1503483097	1526.85881675421	1701.7496978313	-0.157584000234209	0.00261792687789371	0.08013606966625	Tmem259	10	79810782	79820164	-	4663	protein_coding	transmembrane protein 259 [Source:MGI Symbol;Acc:MGI:2177957]	-	1469	1727	1470	1309	1445	1858	1669	1759	1523	1816	1516	1903	21.5458017940318	18.4565051867831	21.0353911954776	21.080362510422	18.6706830079457	21.6544753189965	22.4084889072636	23.0695417243859	22.6656624499054	24.1754282252068	21.9376648857895
ENSMUSG00000029104	844.101793921311	808.406958318097	803.999201489878	807.071061823015	928.486977853502	769.176765725386	911.115230860207	905.344862424706	990.671770347063	967.897213215084	877.090463983818	947.910837486236	826.873793188532	933.338396386186	-0.175349760226875	0.00267518735460493	0.0814279239144969	Htt	5	34919084	35069878	+	24438	protein_coding	huntingtin [Source:MGI Symbol;Acc:MGI:96067]	-	773	1022	758	674	921	889	900	931	891	972	817	1073	2.16331675258688	2.08404831111934	2.06967531026844	2.07108574725388	2.2706580871311	1.97698544372643	2.30567716851486	2.32982104496147	2.53014827148796	2.46901854128706	2.25586449136781
ENSMUSG00000056427	3092.49195392646	2448.95102050179	2572.16103379018	2459.53109938349	1864.03085999036	2352.52151406898	2769.79030181503	3629.15899738883	3360.05621772034	4326.65986771557	2638.78624292806	3102.57489399036	2464.94791361021	3304.5044202597	-0.423012905496987	0.00267940614881105	0.0814279239144969	Slit3	11	35012051	35599334	+	6067	protein_coding	slit guidance ligand 3 [Source:MGI Symbol;Acc:MGI:1315202]	-	2832	3096	2425	2054	1849	2719	2736	3732	3022	4345	2458	3512	31.9246051162625	25.430184088121	26.6708232756264	25.4232043445902	18.3620298942464	24.3558103566095	28.233436868018	37.618907893779	34.5664193113225	44.4569365272841	27.3378587836952
ENSMUSG00000013846	1219.74347194063	1391.37753393496	1213.42359697153	1153.12972186285	1057.52751332066	1135.16301083431	1316.05533346474	1573.41352030416	1452.095771126	1521.55035163853	1344.08477467288	1279.19374900286	1195.06080814416	1414.39891670153	-0.24228841936733	0.0027086519577422	0.0820826149509415	St3gal1	15	66974724	67048679	-	6851	protein_coding	ST3 beta-galactoside alpha-2,3-sialyltransferase 1 [Source:MGI Symbol;Acc:MGI:98304]	-	1117	1759	1144	963	1049	1312	1300	1618	1306	1528	1252	1448	11.150786114129	12.7948270227137	11.142194380613	10.5554356751422	9.2252744366859	10.407519629906	11.8798521282239	14.4431889588074	13.2288818670432	13.8450055308821	12.3312463355667
ENSMUSG00000117664	847.377738787759	970.562952892666	527.160426306688	653.799406165232	458.698778418397	545.951112680223	665.114118527951	1091.08156352365	1018.46839690001	1582.29287222095	916.811819145876	1097.20900294306	667.258402541828	1061.82962887692	-0.669991400800801	0.00271669977788096	0.0820826149509415	Gm36860	19	32952390	32957463	-	456	lncRNA	predicted gene, 36860 [Source:MGI Symbol;Acc:MGI:5596019]	-	776	1227	497	546	455	631	657	1122	916	1589	854	1242	116.386647501706	134.091814324969	72.7260867717246	89.914895512192	60.1179728404861	75.2024323672353	90.203248268073	150.475764207921	139.400573296559	216.313090103886	126.371645407352
ENSMUSG00000094117	4.3679264885967	9.49205821899918	3.18205488716311	0	2.01625836667427	2.59564712843212	14.1729035911588	26.2559734537777	0	12.9451273372388	78.3691601846006	13.251316460665	3.6089908483109	24.1657468379068	-2.71747135579102	0.00272374406997749	0.0820826149509415	Igkv3-12	6	70495234	70495833	+	359	IG_V_gene	immunoglobulin kappa variable 3-12 [Source:MGI Symbol;Acc:MGI:1330815]	-	4	12	3	0	2	3	14	27	0	13	73	15	0.762029567538378	1.66574816849809	0.557603485558024	0	0.335655154614609	0.454144623771693	2.4414916156556	4.59947072460123	0	2.24787755326195	13.7209766014101
ENSMUSG00000052928	722.891833862753	711.904366424939	826.27358570002	706.486537797595	415.3492235349	781.289785658069	730.916885201188	1059.96337276362	1186.36002127982	1243.72800340086	717.131493196072	1324.24822496912	694.032555496379	1043.72466680178	-0.588807243315453	0.00272523802967853	0.0820826149509415	Ctif	18	75564295	75830625	-	6358	protein_coding	CBP80/20-dependent translation initiation factor [Source:MGI Symbol;Acc:MGI:2685518]	-	662	900	779	590	412	903	722	1090	1067	1249	668	1499	7.12104525644998	7.05414744209045	8.17552418866742	6.96843626056761	3.90422165844115	7.71853002518802	7.10948797684246	10.4844225952938	11.6460278593051	12.1945467126174	7.08945011728804
ENSMUSG00000070315	73.1627686839946	87.0105336741592	97.5830165396686	75.4383930190652	77.6259471169595	93.4432966235564	113.38322872927	135.169641113893	117.857696584499	127.459715320505	75.1485097660554	135.163427898783	84.0439926095673	117.363703235501	-0.481260307410354	0.00273924897448965	0.0822521539700388	4930581F22Rik	9	35028024	35042218	+	5954	lncRNA	RIKEN cDNA 4930581F22 gene [Source:MGI Symbol;Acc:MGI:1926184]	-	67	110	92	63	77	108	112	139	106	128	70	153	0.769612747228779	0.920675108806259	1.03104511930413	0.794576219352721	0.779183359003329	0.985785206184979	1.17768960701426	1.42772483253291	1.23546647126926	1.33451938357527	0.793315284747992
ENSMUSG00000061080	5.45990811074587	0.791004851583265	3.18205488716311	2.39486961965286	1.00812918333714	8.65215709477374	183.235396428553	21.3937561475226	5.55932531058958	2.98733707782433	8.58840111612062	0	3.581353957876	36.9607026801016	-3.3653953274492	0.00275299731534684	0.0824629727320343	Lsamp	16	39804723	42002042	+	17213	protein_coding	limbic system-associated membrane protein [Source:MGI Symbol;Acc:MGI:1261760]	-	5	1	3	2	1	10	181	22	5	3	8	0	0.0198664247041682	0.00289511605807052	0.0116295620353994	0.00872523777253276	0.00350026725459376	0.0315726330746215	0.65833001507866	0.0781636183308923	0.0201579964516101	0.0108190326848809	0.0313610092397908
ENSMUSG00000031788	300.294946091023	261.031601022478	268.353295484089	330.492007512095	344.7801807013	263.025575681122	386.717797987332	441.489331407966	368.02733556103	457.062572907123	290.932087808586	351.601596756311	294.662934415351	382.638453738058	-0.379485769654298	0.00276106797521574	0.0824629727320343	Kifc3	8	95826456	95929440	-	5298	protein_coding	kinesin family member C3 [Source:MGI Symbol;Acc:MGI:109202]	-	275	330	253	276	342	304	382	454	331	459	271	398	3.54998910226625	3.10402015732303	3.18645097412726	3.91201914938612	3.88930431986339	3.11837974455439	4.51411957595559	5.24061725263102	4.33560759747218	5.37804557749017	3.45154825179466
ENSMUSG00000094930	2.18396324429835	2.3730145547498	0	0	3.02438755001141	0	25.3087564127835	2.91733038375308	1.11186506211792	2.98733707782433	44.0155557201182	3.53368438951066	1.26356089150993	13.3124215076846	-3.37579575987669	0.00276714834225386	0.0824629727320343	Igkv6-25	6	70192384	70192941	+	380	IG_V_gene	immunoglobulin kappa chain variable 6-25 [Source:MGI Symbol;Acc:MGI:4439867]	-	2	3	0	0	3	0	25	3	1	3	41	4	0.359958703613523	0.393423416112378	0	0	0.475658686210439	0	4.11886978393027	0.482809938635042	0.182620838379771	0.490073709486462	7.28042734665306
ENSMUSG00000053898	4708.62475470724	4136.95537378048	3829.0727142196	4219.76026982835	3771.41127486423	4853.86013016807	4941.28160203186	5319.26573304311	5100.12503993488	5701.83070254071	4272.72955527001	5247.52131842334	4253.28075292799	5097.12565854065	-0.261120674556546	0.00277705435937008	0.0826124780110496	Ech1	7	28524642	28531672	+	2284	protein_coding	enoyl coenzyme A hydratase 1, peroxisomal [Source:MGI Symbol;Acc:MGI:1858208]	-	4312	5230	3610	3524	3741	5610	4881	5470	4587	5726	3980	5940	129.118636907394	114.111164212163	105.465344607172	115.862699792428	98.6845994079154	133.48551238032	133.793297685432	146.46362207338	139.369123706762	155.624866170082	117.582742290783
ENSMUSG00000076586	0	0	0	2.39486961965286	1.00812918333714	0	9.11115230860207	0.972443461251026	2.22373012423583	27.8818127263604	5.36775069757539	0.883421097377666	0.567166467165	7.7400517359004	-3.92142149918162	0.00279675566351128	1	Igkv8-21	6	70291879	70292456	-	382	IG_V_gene	immunoglobulin kappa variable 8-21 [Source:MGI Symbol;Acc:MGI:1330840]	-	0	0	0	2	1	0	9	1	2	28	5	1	0	0	0	0.393161041305252	0.157722775532257	0	1.4750298074389	0.160094045969735	0.363329416671796	4.55007353310293	0.88320852755975
ENSMUSG00000014303	247.879828227862	289.507775679475	250.321651123498	247.869005634071	203.642095034101	195.538750341887	337.112635418277	409.398697186682	403.607017548804	278.818127263604	301.667589203737	243.824222876236	239.126517673482	329.07138158289	-0.459433275869425	0.00281165365535029	0.083315907537209	Glis2	16	4412577	4442788	+	4373	protein_coding	GLIS family zinc finger 2 [Source:MGI Symbol;Acc:MGI:1932535]	zf-C2H2	227	366	236	207	202	226	333	421	363	280	281	276	3.55019869354019	4.17084600296589	3.6010669799846	3.55463253832284	2.78310547705719	2.80864165752668	4.76745284663651	5.88763884311563	5.76051187882589	3.97468120202451	4.3359419055714
ENSMUSG00000022389	3368.7633043302	4093.4501069434	1831.80293004356	2646.33092971641	2591.90013035978	3522.29315328239	3600.92986241084	4017.16393842799	4501.94163651544	5189.00450418086	3834.72109834786	4755.45576718398	3009.09009244596	4316.53613451116	-0.520319332451697	0.00281549288061469	0.083315907537209	Tef	15	81686622	81711064	+	7867	protein_coding	thyrotroph embryonic factor [Source:MGI Symbol;Acc:MGI:98663]	TF_bZIP	3085	5175	1727	2210	2571	4071	3557	4131	4049	5211	3572	5383	26.819600117334	32.7811172316847	14.6481190551915	21.0953612743562	19.6902259757585	28.1228495424545	28.3071642666693	32.1132742456047	35.7168011119719	41.1183491399052	30.6378942084502
ENSMUSG00000016940	841.917830677013	711.904366424939	828.394955624795	734.027538423603	699.641653235972	853.967905254168	839.238362647902	897.565314734697	915.064946123045	959.930981007552	848.104610216911	992.965313452497	778.309041606748	908.811588030434	-0.224334284052753	0.00284763515608294	0.084034273650103	Kctd2	11	115310954	115322100	+	3009	protein_coding	potassium channel tetramerisation domain containing 2 [Source:MGI Symbol;Acc:MGI:1917632]	-	771	900	781	613	694	987	829	923	823	964	790	1124	17.5242108648538	14.9053736911968	17.319187734272	15.2982632765513	13.896168021205	17.8263461808902	17.2486056408603	18.7593616790578	18.9806716500132	19.8874267485411	17.7158304717169
ENSMUSG00000033128	1347.50532173208	1055.20047201208	1126.44743005574	1196.23737501661	1320.64923017165	1202.64983617355	1429.43856219401	1378.92482805396	1429.85846988364	1535.49125800171	1335.49637355676	1302.16269753468	1208.11494419362	1401.89536487079	-0.215318332323209	0.00285468858822034	0.084034273650103	Gga1	15	78761390	78778785	+	3765	protein_coding	golgi associated, gamma adaptin ear containing, ARF binding protein 1 [Source:MGI Symbol;Acc:MGI:2146207]	-	1234	1334	1062	999	1310	1390	1412	1418	1286	1542	1244	1474	22.4159143822647	17.656856847781	18.8216723945888	19.9252762630581	20.9635142979687	20.0639848347333	23.4796363481076	23.032962136707	23.7033602388915	25.4239566897466	22.2952328268055
ENSMUSG00000026204	4.3679264885967	0	1.0606849623877	0	9.07316265003422	2.59564712843212	4.04940102604536	119.610545733876	8.89492049694333	4.97889512970722	18.2503523717563	3.53368438951066	2.84957020490846	26.5529665246399	-3.22376731100074	0.00286192509164911	0.0841007796062523	Ptprn	1	75223671	75241146	-	4249	protein_coding	protein tyrosine phosphatase, receptor type, N [Source:MGI Symbol;Acc:MGI:102765]	-	4	0	1	0	9	3	4	123	8	5	17	4	0.0643842350544311	0	0.0157040598819589	0	0.127618475471852	0.0383708919590581	0.058937934305239	1.77034098468674	0.130658354595082	0.0730477797147782	0.269972048857285
ENSMUSG00000076937	121.209960058558	86.2195288225759	84.8547969910162	5.98717404913216	68.5527844669252	27.686902703276	382.668396961287	217.82733532023	82.2780145967258	92.6074494125543	148.149919253081	277.394224576587	65.7518578485806	200.154223353411	-1.60574936511314	0.00286923328964456	0.0841253680642651	Iglc2	16	19017146	19019101	-	612	IG_C_gene	immunoglobulin lambda constant 2 [Source:MGI Symbol;Acc:MGI:99547]	-	111	109	80	5	68	32	378	224	74	93	138	314	12.4044592470739	8.87559798223023	8.72242489391418	0.613511102036791	6.69445558370248	2.8416195195475	38.6689186773689	22.3838681789841	8.39100976346268	9.43311813357928	15.2154316139999
ENSMUSG00000032311	669.384734377444	878.015385257424	566.405769915033	637.035318827662	377.040314568089	900.689553565947	624.620108267497	1107.61310236492	1248.62446475842	1435.91335540756	799.794853938733	1466.47902164693	671.428512751933	1113.84081773068	-0.729811126374268	0.00287769797840713	0.0841253680642651	Nrg4	9	55127506	55234128	-	6075	protein_coding	neuregulin 4 [Source:MGI Symbol;Acc:MGI:1933833]	-	613	1110	534	532	374	1041	617	1139	1123	1442	745	1660	6.90113419092462	9.1054044947161	5.86534616199651	6.57611188956532	3.70922427896997	9.31261863656151	6.35858574182908	11.4661068663933	12.8282496411825	14.7347484142772	8.27497332866598
ENSMUSG00000036863	204.200563341896	314.81993093014	238.654116537233	192.787004382055	302.438755001141	344.355852371995	399.87835132198	299.512586065316	388.040906679153	483.948606607542	292.005637948101	533.58634281611	266.20937042741	399.4954052397	-0.583679775740937	0.00289988782178432	0.0843193974823833	Syde2	3	145693625	145727475	+	5751	protein_coding	synapse defective 1, Rho GTPase, homolog 2 (C. elegans) [Source:MGI Symbol;Acc:MGI:3036264]	-	187	398	225	161	300	398	395	308	349	486	272	604	2.22384502510667	3.44875427188524	2.61058491543206	2.10225963852857	3.14293689375703	3.7610324079144	4.30006854159578	3.275260836831	4.21129813700665	5.24585942548889	3.19140667179858
ENSMUSG00000038342	1071.23397132834	1112.15282132607	1077.65592178591	1010.63497949351	901.2674899034	854.833120963646	1055.88131754133	1193.18812695501	1216.380377957	1553.41528046865	1176.61095290852	1259.75848486055	1004.62971746681	1242.53909011518	-0.306880841779862	0.00290237382649933	0.0843193974823833	Mlxip	5	123532861	123595995	+	8326	protein_coding	MLX interacting protein [Source:MGI Symbol;Acc:MGI:2141183]	bHLH	981	1406	1016	844	894	988	1043	1227	1094	1560	1096	1426	8.05821556167723	8.41533600610622	8.14246639988693	7.61219463158442	6.4693237600853	6.4489336574117	7.84277131954323	9.01252950548381	9.1183203136246	11.6308629587467	8.88240885540465
ENSMUSG00000005836	259.891626071503	233.346431217063	191.983978192174	164.048568946221	163.316927700616	112.478042232059	250.050513358301	317.016568367835	316.881542703606	237.991187200005	259.799133762649	266.793171408055	187.510929059939	274.755352800075	-0.551315997050913	0.0029042959895098	0.0843193974823833	Gata6	18	11052064	11085635	+	6508	protein_coding	GATA binding protein 6 [Source:MGI Symbol;Acc:MGI:107516]	zf-GATA	238	295	181	137	162	130	247	326	285	239	242	302	2.50112670212101	2.25890006895091	1.85579373530397	1.5807997799377	1.49977200999358	1.08558336362553	2.37613471370434	3.06343450102996	3.03900381016122	2.27968112556651	2.50913734240115
ENSMUSG00000044083	34.9434119087736	56.1613444624118	38.1846586459573	62.2666101109744	32.2601338667884	38.0694912170045	96.1732743685774	57.3741642138106	71.1593639755466	207.12203739582	71.9278593475102	46.8213181610163	43.6476083686517	91.7630029103802	-1.07198773920116	0.00293940877701641	0.0850465583993942	Efcab8	2	153621851	153686671	+	5693	protein_coding	EF-hand calcium binding domain 8 [Source:MGI Symbol;Acc:MGI:3644206]	-	32	71	36	52	32	44	95	59	64	208	67	53	0.384428055150223	0.621497966316058	0.421949027891088	0.685908213989771	0.338662077657881	0.420028601036224	1.04473001370021	0.633795820844173	0.780140310802043	2.26801487193688	0.79412749180974
ENSMUSG00000032515	92.8184378826798	105.994650112158	63.6410977432621	89.8076107369824	105.853564250399	137.569297806902	132.617883602986	113.77588496637	150.101783385919	152.354190969041	137.41441785793	190.818957033576	99.2807764220639	146.18051963597	-0.554005824750471	0.00296167282925884	0.0855442492239088	Csrnp1	9	119800229	119813724	-	3473	protein_coding	cysteine-serine-rich nuclear protein 1 [Source:MGI Symbol;Acc:MGI:2387989]	CSRNP	85	134	60	75	105	159	131	117	135	153	128	216	1.67386497649249	1.92274885770633	1.15277656962471	1.62166193973445	1.82155500333972	2.48805348589232	2.36150115570457	2.06024857200441	2.69750907252584	2.73470443128351	2.48691990576225
ENSMUSG00000106073	32.7594486644752	36.3862231728302	50.9128781946097	20.3563917670493	18.1463253000684	33.7434126696176	54.6669138516124	39.8701819112921	86.7254748451975	65.7214157121353	45.0891058596332	53.8886869400376	32.0507799614417	57.6602965199847	-0.840719952668305	0.0029994735815358	0.0864882339713487	Gm42892	3	116734007	116737979	-	3973	TEC	predicted gene 42892 [Source:MGI Symbol;Acc:MGI:5663029]	-	30	46	48	17	18	39	54	41	78	66	42	61	0.516427035136442	0.57698140059102	0.806160186520334	0.321317367510233	0.272967985038964	0.533474190571984	0.850935896967019	0.631108217462367	1.36241672528981	1.03121475240544	0.713324823366153
ENSMUSG00000029060	608.23376353709	566.359473733618	643.835772169335	506.514924556581	622.015706119013	617.764016566845	697.509326736314	709.883726713249	690.468203575226	669.16350543265	666.674636638863	645.780822183074	594.12060944708	679.913370213229	-0.193276183718094	0.00301298109324982	0.0867297130027977	Mib2	4	155739134	155753655	-	4724	protein_coding	mindbomb E3 ubiquitin protein ligase 2 [Source:MGI Symbol;Acc:MGI:2679684]	-	557	716	607	423	617	714	689	730	621	672	621	731	8.06401981444098	7.55310775161274	8.57388148097697	6.7241024577001	7.86924467745552	8.21401882817549	9.13126576484864	9.45042880167659	9.12253713820033	8.83045600158502	8.87030031010919
ENSMUSG00000025044	127.761849791453	140.798863581821	66.8231526304252	101.781958835247	69.5609136502624	86.5215709477374	135.65493437252	176.012266486436	207.91876661605	140.404842657744	141.70861841599	124.562374730251	98.874718239491	154.376967213165	-0.639332741438957	0.00305305717714411	0.0874376558001771	Msr1	8	40034726	40095714	-	6344	protein_coding	macrophage scavenger receptor 1 [Source:MGI Symbol;Acc:MGI:98257]	-	117	178	63	85	69	100	134	181	187	141	132	141	1.26133070323591	1.39823244356039	0.662637559524265	1.00614273417257	0.655305314861167	0.856651533911507	1.32240132028833	1.74483331122941	2.04556065183899	1.37968418212929	1.40400084469334
ENSMUSG00000048385	2.18396324429835	0	0	1.19743480982643	5.04064591668568	0.865215709477374	4.04940102604536	24.3110865312757	2.22373012423583	6.97045318159011	13.956151813696	5.300526584266	1.54787661338131	9.46855821018483	-2.64195724539025	0.00314107439260792	1	Scrt1	15	76400403	76406699	-	4380	protein_coding	scratch family zinc finger 1 [Source:MGI Symbol;Acc:MGI:2176606]	zf-C2H2	2	0	0	1	5	1	4	25	2	7	13	6	0.031229293920808	0	0	0.0171446938103432	0.0687786532572173	0.0124077564637776	0.0571751787358357	0.349063502057298	0.0316876340567639	0.0992082242948241	0.200274591226563
ENSMUSG00000074207	1783.2059889696	2039.21050738166	1829.68156011879	1747.05738753676	1884.19344365711	1964.90487622312	2329.4179402326	2003.23353017711	2389.3980184914	2874.81404789295	1804.63778452485	2835.78172258231	1874.70896064784	2372.88050731687	-0.339870683402593	0.00314512134373982	0.0899206689427609	Adh1	3	137966752	137996459	+	2233	protein_coding	alcohol dehydrogenase 1 (class I) [Source:MGI Symbol;Acc:MGI:87921]	-	1633	2578	1725	1459	1869	2271	2301	2060	2149	2887	1681	3210	50.0153994492467	57.5329624362338	51.5464843288469	49.0648429106553	50.4287672966679	55.2708040260039	64.5133427975451	56.4179161014346	66.7854138099815	80.2567941079591	50.7967120738265
ENSMUSG00000037022	259.891626071503	259.449591319311	221.68315713903	246.671570824245	261.105458484318	300.229851188649	300.668026183868	282.981047224049	351.349359629261	335.577531742267	287.711437390041	318.03159505596	258.171875837843	312.719832870908	-0.273129972603282	0.00316346190469916	0.0902755477651405	Mmaa	8	79990227	80021566	-	6023	protein_coding	methylmalonic aciduria (cobalamin deficiency) type A [Source:MGI Symbol;Acc:MGI:1923805]	-	238	328	209	206	259	347	297	291	316	337	268	360	2.70252906813939	2.71383555173207	2.31543234959899	2.56837362297799	2.5908643476026	3.13100659788097	3.08720334593638	2.95473590205672	3.64089494813928	3.47328790950447	3.00246907579137
ENSMUSG00000036949	0	1.58200970316653	0	1.19743480982643	0	1.73043141895475	3.03705076953402	20.4213126862716	5.55932531058958	2.98733707782433	3.22065041854523	2.650263292133	0.751645988657952	6.31265659248295	-2.99917279989785	0.00317689267883341	1	Slc39a12	2	14393127	14499788	+	2998	protein_coding	solute carrier family 39 (zinc transporter), member 12 [Source:MGI Symbol;Acc:MGI:2139274]	-	0	2	0	1	0	2	3	21	5	3	3	3	0	0.0332445848616197	0	0.0250479515974994	0	0.0362548187533996	0.0626485864400335	0.428377063632158	0.11573702232207	0.0621174148114928	0.0675221462697447
ENSMUSG00000034634	54.5990811074587	16.6111018832486	14.8495894734278	8.38204366878502	21.1707128500799	6.92172567581899	134.642584116008	70.9883726713249	33.3559518635375	28.8775917523019	105.207913672478	20.3186852396863	20.4223757764698	65.5651832192228	-1.68578699721534	0.00323860216457181	0.0919708584449914	Ly6d	15	74633905	74635469	-	744	protein_coding	lymphocyte antigen 6 complex, locus D [Source:MGI Symbol;Acc:MGI:96881]	-	50	21	14	7	21	8	133	73	30	29	98	23	4.59624688753827	1.40659447158458	1.25560713190619	0.706527301377853	1.70060766844055	0.584365304423075	11.1918106924643	6.00051420149465	2.79822252356101	2.41962915705233	8.88811678433516
ENSMUSG00000046709	1.09198162214917	0.791004851583265	4.24273984955081	4.78973923930573	7.05690428335995	6.05650996634162	12.1482030781361	52.5119469075554	4.44746024847166	2.98733707782433	24.6916532088468	13.251316460665	4.00481330204842	18.3396528302499	-2.20243387249659	0.00324672436686863	0.0920036173392373	Mapk10	5	103055814	103359200	-	11125	protein_coding	mitogen-activated protein kinase 10 [Source:MGI Symbol;Acc:MGI:1346863]	-	1	1	4	4	7	7	12	54	4	3	23	15	0.00614760932014107	0.00447942765910722	0.0239915686969684	0.027000003196154	0.0379101754402927	0.0341952191621952	0.0675309526821467	0.296846739798983	0.0249513415134608	0.0167395963689758	0.139503283112629
ENSMUSG00000012705	12410.3711357254	13667.7728305072	11773.6030825035	10081.2036639287	7603.31030072868	11285.0084987134	11969.0170827336	13927.3352520372	15900.7822533483	14759.4367225041	14063.5068276475	19113.6988628632	11136.8782520178	14955.629500189	-0.425319508987311	0.00328641004119658	0.0925507841101644	Retn	8	3705770	3710110	+	1579	protein_coding	resistin [Source:MGI Symbol;Acc:MGI:1888506]	-	11365	17279	11100	8419	7542	13043	11823	14322	14301	14822	13100	21636	492.258914913149	545.329537399661	469.072013848463	400.38907922042	287.781036168814	448.913571817534	468.777986904494	554.702448306904	628.518702770272	582.704572168708	559.816607170931
ENSMUSG00000110888	0	0	1.0606849623877	0	0	0.865215709477374	6.07410153906805	6.80710422875719	3.33559518635375	0.995779025941444	1.07355013951508	3.53368438951066	0.320983445310846	3.63663575152436	-3.35856454697705	0.00330751615635232	1	Gm47237	9	56810745	56812280	+	1536	lncRNA	predicted gene, 47237 [Source:MGI Symbol;Acc:MGI:6096057]	-	0	0	1	0	0	1	6	7	3	1	1	4	0	0	0.0434417646083616	0	0	0.0353814930412409	0.24455789342086	0.278705389923874	0.135538903484986	0.0404140645843871	0.0439304241572688
ENSMUSG00000076940	21.8396324429835	76.7274706035767	31.8205488716311	1.19743480982643	22.178842033417	1.73043141895475	234.865259510631	105.996337276362	68.9356338513108	32.8607078560676	71.9278593475102	172.267113988645	25.9157266967316	114.475485305088	-2.13781605630717	0.00330791554922537	0.0928383676925325	Iglv2	16	19079151	19079609	-	366	IG_V_gene	immunoglobulin lambda variable 2 [Source:MGI Symbol;Acc:MGI:99548]	-	20	97	30	1	22	2	232	109	62	33	67	195	3.73727615773604	13.2072742421696	5.46938938020029	0.205174204615583	3.62159072560954	0.296972531755989	39.6851978307424	18.2131035139011	11.7555927656486	5.59701668211314	12.3523710679586
ENSMUSG00000095127	4.3679264885967	7.11904366424939	0	5.98717404913216	4.03251673334854	0	19.2346548737155	1.94488692250205	15.5661108696508	13.9409063631802	37.5742548830277	15.0181586554203	3.58444348922113	17.2131620945828	-2.26196958234241	0.00332123684114942	0.0929121505048043	Ighv1-82	12	115916158	115916625	-	386	IG_V_gene	immunoglobulin heavy variable 1-82 [Source:MGI Symbol;Acc:MGI:4439671]	-	4	9	0	5	4	0	19	2	14	14	35	17	0.708726981207974	1.16192407867386	0	0.972717084058331	0.62435337050075	0	3.08168288497167	0.316870080624034	2.51695041497508	2.25146125601725	6.11839275309526
ENSMUSG00000025959	492.483711589277	524.436216599705	555.798920291156	446.643184065259	388.129735584797	434.338286157642	519.335681590318	592.218067901875	687.132608388872	576.556056020096	565.760923524446	559.205554640063	473.638342381306	583.368148677612	-0.299713877998845	0.00337247805742978	0.0937572019827875	Klf7	1	64068606	64161441	-	8131	protein_coding	Kruppel-like factor 7 (ubiquitous) [Source:MGI Symbol;Acc:MGI:1935151]	zf-C2H2	451	663	524	373	385	502	513	609	618	579	527	633	3.79348927716675	4.06342374678607	4.30017370922942	3.44483729746773	2.85282112870854	3.35526732287488	3.94998143244062	4.58048932066254	5.27446534068447	4.42036721851397	4.37344094249572
ENSMUSG00000063856	1015.54290859873	1241.08661213414	1055.38153757576	857.363323835725	697.625394869298	873.867866572148	1060.94306882389	1299.18446423137	1668.90945823899	1151.12055398831	1215.25875793107	1348.9840156957	956.811273930968	1290.73338648489	-0.431264424688636	0.00337363903684292	0.0937572019827875	Gpx1	9	108216102	108217542	+	1441	protein_coding	glutathione peroxidase 1 [Source:MGI Symbol;Acc:MGI:104887]	-	930	1569	995	716	692	1010	1048	1336	1501	1156	1132	1527	44.1392803112488	54.2602149328064	46.0741968676275	37.3123742989182	28.9334277413595	38.091209607536	45.532233247811	56.6997338991992	72.2854086017028	49.798653505254	53.0077119113806
ENSMUSG00000059625	1.09198162214917	0	0	0	1.00812918333714	0	2.02470051302268	1.94488692250205	2.22373012423583	3.98311610376578	4.29420055806031	4.41710548688833	0.350018467581052	3.14795661807916	-3.15048342711281	0.0033813662472376	1	Sohlh1	2	25733007	25737260	-	1289	protein_coding	spermatogenesis and oogenesis specific basic helix-loop-helix 1 [Source:MGI Symbol;Acc:MGI:2684956]	bHLH	1	0	0	0	1	0	2	2	2	4	4	5	0.0530583038685566	0	0	0	0.046741737977752	0	0.0971401407536697	0.0948889457881127	0.107674039696374	0.192633058810298	0.209393736246904
ENSMUSG00000096498	0	0	0	2.39486961965286	0	1.73043141895475	21.2593553867382	8.75199115125924	0	6.97045318159011	4.29420055806031	4.41710548688833	0.687550173101269	7.61551762742269	-3.51106140238729	0.00338261778672924	1	Ighv2-5	12	113649102	113649665	-	480	IG_V_gene	immunoglobulin heavy variable 2-5 [Source:MGI Symbol;Acc:MGI:4439517]	-	0	0	0	2	0	2	21	9	0	7	4	5	0	0	0	0.312890662038763	0	0.226441555463942	2.73904840631363	1.14667360425822	0	0.90527504669027	0.562309429213041
ENSMUSG00000055320	1334.40154226629	1263.23474797847	976.890850359074	955.552978241492	770.210696069572	938.759044782951	1112.57293190596	1222.36143079254	2568.40829349239	1763.5246549423	1199.15550583834	1742.98982512614	1039.84164328298	1601.50210701628	-0.622869568649498	0.00340090735266594	0.0943598219014719	Tead1	7	112278525	112506014	+	13570	protein_coding	TEA domain family member 1 [Source:MGI Symbol;Acc:MGI:101876]	TEA	1222	1597	921	798	764	1085	1099	1257	2310	1771	1117	1973	6.15882179845157	5.86472449771451	4.5287511388214	4.41597786246602	3.39212060379796	4.34527494788581	5.07036816260858	5.6649225076987	11.813159316858	8.10144448563496	5.55430772967694
ENSMUSG00000048731	34.9434119087736	25.3121552506645	20.1530142853663	26.3435658161815	33.2682630501255	28.5521184127533	57.7039646211464	37.92529498879	44.4746024847166	49.7889512970722	26.8387534878769	53.8886869400376	28.0954214539775	45.1033756366066	-0.68783743678571	0.00340667525513075	0.0943649045671218	Ggnbp1	17	27236961	27256598	+	5705	protein_coding	gametogenetin binding protein 1 [Source:MGI Symbol;Acc:MGI:3055306]	-	32	32	19	22	33	33	57	39	40	50	25	61	0.383619442238426	0.279522567334298	0.222226898918567	0.289581541729127	0.34851065878346	0.314358828970099	0.625519505836492	0.418068553349186	0.486562093492116	0.54404910781436	0.295692951382844
ENSMUSG00000027134	111.382125459216	83.8465142678261	99.704386464444	74.2409582092388	106.861693433736	80.4650609813958	142.741386168099	150.728736493909	147.878053261683	115.510367009207	101.987263253932	106.893952782698	92.7501231359761	127.623293161588	-0.461256127429669	0.003434532498227	0.0948256464420616	Lpcat4	2	112069813	112077456	+	2823	protein_coding	lysophosphatidylcholine acyltransferase 4 [Source:MGI Symbol;Acc:MGI:2138993]	-	102	106	94	62	106	93	141	155	133	116	95	121	2.47112988878147	1.87118847573581	2.22185467276432	1.64924302201091	2.26231336409924	1.79035618772766	3.1270144246969	3.35783509099114	3.26944993684507	2.55076740042074	2.27075008608879
ENSMUSG00000020627	227.132177407028	200.915232302149	184.55918345546	160.456264516742	129.040535467153	170.447494767043	355.334940035481	258.669960692773	264.623884784064	446.109003621767	210.415827344955	170.50027179389	178.758481319263	284.275648045488	-0.668740239139684	0.00344096368074489	0.0948482272651655	Klhl29	12	5127472	5425682	-	7041	protein_coding	kelch-like 29 [Source:MGI Symbol;Acc:MGI:2683857]	-	208	254	174	134	128	197	351	266	238	448	196	193	2.02039028075649	1.79771945856018	1.64897312544939	1.42913843078634	1.09530078574425	1.52054491440636	3.12100469694998	2.31039287019978	2.34572200299197	3.94973007162691	1.87835787176406
ENSMUSG00000006642	22.9316140651326	37.9682328759967	22.2743842101417	35.923044294793	42.3414257001597	32.0129812506628	72.8892184688166	55.4292772913085	47.8101976710704	70.7003108418425	52.6039568362388	30.0363173108407	32.2419470661478	54.9115464033529	-0.762082324438734	0.00346658109407605	0.0952436109700862	Tcf23	5	31126006	31134362	+	4116	protein_coding	transcription factor 23 [Source:MGI Symbol;Acc:MGI:1934960]	bHLH	21	48	21	30	42	37	72	57	43	71	49	34	0.348939559625354	0.581150235656768	0.34044158386961	0.54733060414944	0.614796941360432	0.488532801875559	1.09516304459021	0.846911505574587	0.72498165673602	1.07079597359449	0.803299184590058
ENSMUSG00000112246	48.0471913745636	66.4444075329943	38.1846586459573	31.1333050554872	35.2845214167998	69.2172567581899	34.4199087213856	75.8505899775801	142.318727951093	126.463936294563	74.0749596265403	123.678953632873	48.0518901306653	96.1345127006726	-0.993972424928323	0.0034883676425324	0.0956866039868018	Gm40761	10	111172985	111183046	+	1153	lncRNA	predicted gene, 40761 [Source:MGI Symbol;Acc:MGI:5623646]	-	44	84	36	26	35	80	34	78	128	127	69	140	2.60993474606163	3.63055086507867	2.08339619755765	1.69335449360094	1.82892758791525	3.7707527015678	1.84616817375123	4.13717449584927	7.70397014639381	6.83751292853907	4.03809373277015
ENSMUSG00000110765	1.09198162214917	0	0	0	1.00812918333714	0	19.2346548737155	0.972443461251026	4.44746024847166	0.995779025941444	4.29420055806031	0.883421097377666	0.350018467581052	5.13799321080293	-3.84884302434902	0.00350040757268433	1	Gm47468	9	102959940	102962736	-	765	lncRNA	predicted gene, 47468 [Source:MGI Symbol;Acc:MGI:6096435]	-	1	0	0	0	1	0	19	1	4	1	4	1	0.0894015080870189	0	0	0	0.0787583009847351	0	1.55494064522753	0.0799423863535145	0.362854476257846	0.0811451022243379	0.352821602643477
ENSMUSG00000003032	915.080599361008	893.044477437506	951.434411261769	838.204366878502	566.56860103547	1067.67618549508	1048.79486574575	1363.36573267394	1618.87553044369	1157.09522814396	822.339406868549	1654.64771538837	872.001440244889	1277.51974654404	-0.550878478005435	0.0035015718805347	0.0958931281448863	Klf4	4	55527143	55532466	-	3049	protein_coding	Kruppel-like factor 4 (gut) [Source:MGI Symbol;Acc:MGI:1342287]	zf-C2H2	838	1129	897	700	562	1234	1036	1402	1456	1162	766	1873	18.7971875334028	18.4526636034254	19.6306053602112	17.2402857404107	11.1054628869686	21.9950577455562	21.2727668945578	28.1208946001099	33.1388840468218	23.6576962021255	16.9522737727985
ENSMUSG00000040488	5668.47660057636	5340.86475789021	6268.64812771132	6409.86853700089	4854.14201776831	4508.6390620866	5786.59406621883	7313.74727206897	7200.43814227562	8054.85654084034	6394.0646309518	6412.75374586448	5508.43985050561	6860.40906637001	-0.316831281682551	0.0035139025900693	0.0959592301830955	Ltbp4	7	27004561	27037117	-	6463	protein_coding	latent transforming growth factor beta binding protein 4 [Source:MGI Symbol;Acc:MGI:1321395]	-	5191	6752	5910	5353	4815	5211	5716	7521	6476	8089	5956	7259	54.93171434117	52.0619972213366	61.0171612395483	62.1966410853226	44.886930638983	43.8181752940467	55.3706617996551	71.1672158657062	69.5355049902539	77.6934534887656	62.1837838847508
ENSMUSG00000024617	24.0235956872818	12.6560776253322	26.5171240596926	28.7384354358344	13.1056793833828	39.7999226359592	35.4322589778969	788.651647074582	22.2373012423583	9.95779025941444	177.135773019988	9.71763207115433	24.1401391379138	173.855400440899	-2.84883943303051	0.00358087643716412	0.0968097106540196	Camk2a	18	61058690	61121224	+	7465	protein_coding	calcium/calmodulin-dependent protein kinase II alpha [Source:MGI Symbol;Acc:MGI:88256]	-	22	16	25	24	13	46	35	811	20	10	165	11	0.20155758621628	0.106810197363843	0.22346466992111	0.241426686315241	0.104923148465263	0.33488476521392	0.293534993308895	6.6439994145366	0.18592342554404	0.0831560659097368	1.49145702591001
ENSMUSG00000020640	879.045205830085	844.002176639344	851.730024797325	912.445325087741	827.674059519789	758.794177211657	899.979378038582	959.801696254763	996.231095657653	989.804351785795	874.943363704788	1001.79952442627	845.615161514323	953.759901644642	-0.175810826268654	0.00361062375737172	0.0972752861259423	Itsn2	12	4642638	4763962	+	13579	protein_coding	intersectin 2 [Source:MGI Symbol;Acc:MGI:1338049]	-	805	1067	803	762	821	877	889	987	896	994	815	1134	4.0544726207886	3.91578806237388	3.94590323308566	4.21396599702843	3.64278167081358	3.50993582694237	4.09878957333331	4.44516522042514	4.57903697264485	4.54404206365777	4.04991988931699
ENSMUSG00000028776	2142.46794265668	1748.12072199902	1943.17485109427	1711.13434324197	1316.6167134383	2032.39170156235	2119.86143713475	2328.02964623496	2483.90654877142	3009.24421639504	1794.97583326921	3061.05410241361	1815.65104566543	2466.17863070317	-0.441928581944539	0.00361536839007468	0.0972752861259423	Tinagl1	4	130058247	130068915	-	4358	protein_coding	tubulointerstitial nephritis antigen-like 1 [Source:MGI Symbol;Acc:MGI:2137617]	-	1962	2210	1832	1429	1306	2349	2094	2394	2234	3022	1672	3465	30.790593284316	25.2713006617084	28.0502616804104	24.623446868475	18.0556748349791	29.2929534897549	30.0823044008169	33.5950632840041	35.5737682692417	43.0458195675289	25.8884267731309
ENSMUSG00000005580	202.016600097597	129.724795659656	146.374524809503	102.979393645073	145.170602400548	117.669336488923	175.136594376462	225.606883010238	162.332299069216	197.164247136406	195.386125391744	204.953694591619	140.655875516883	193.429973929281	-0.462092526400556	0.00366566214073107	0.0978300678814162	Adcy9	16	4105393	4238362	-	5197	protein_coding	adenylate cyclase 9 [Source:MGI Symbol;Acc:MGI:108450]	-	185	164	138	86	144	136	173	232	146	198	182	232	2.43458696017228	1.57258336810489	1.77184220906392	1.24265215787571	1.66942744592619	1.42217671163037	2.08408312176699	2.73007018087777	1.94954860752544	2.3650276378527	2.36306290821874
ENSMUSG00000039713	996.979221022196	1037.79836527724	1220.84839170825	983.0939788675	988.97472885373	978.55896741891	1285.6848257694	1182.49124888125	1389.8313276474	1702.78213435987	1092.87404202635	1143.1469000067	1034.37560885797	1299.46841311516	-0.329100772549117	0.00367072634413315	0.0978300678814162	Plekhg5	4	152156955	152199857	+	5430	protein_coding	pleckstrin homology domain containing, family G (with RhoGef domain) member 5 [Source:MGI Symbol;Acc:MGI:2652860]	-	913	1312	1151	821	981	1131	1270	1216	1250	1710	1018	1294	11.4994542018118	12.0408335381821	14.1440625330844	11.3539550733182	10.8849628634455	11.3195756565621	14.6428475707164	13.6953232930927	15.9751193794459	19.548796588355	12.6504088163287
ENSMUSG00000003382	1042.84244915246	1149.33004935048	1053.26016765099	947.170934572707	955.706465803605	1123.91520661111	1261.38841961313	1372.1177238252	1144.10914891934	1557.39839657242	1084.28564091023	1199.68585023887	1045.37087885689	1269.83086334653	-0.280031044722084	0.0036895208713998	0.098068396435539	Etv3	3	87432714	87447463	+	10274	protein_coding	ets variant 3 [Source:MGI Symbol;Acc:MGI:1350926]	ETS	955	1453	993	791	948	1299	1246	1411	1029	1564	1010	1358	6.35726170631437	7.04771932296049	6.44923735501016	5.78150314205167	5.55938242555476	6.87126915820892	7.59276801750168	8.39896933675091	6.95039908733288	9.44976338401123	6.63343418538257
ENSMUSG00000001986	86.2665481497847	83.0555094162429	68.9445225552006	85.0178714976767	85.6909805836566	72.6781195960994	139.704335398565	209.075344168971	121.193291770853	106.548355775735	93.3988621378117	82.158162056123	80.2755919664435	125.346391884676	-0.643472551428147	0.00369380719761456	0.098068396435539	Gria3	X	40489731	40767478	+	9859	protein_coding	glutamate receptor, ionotropic, AMPA3 (alpha 3) [Source:MGI Symbol;Acc:MGI:95810]	-	79	105	65	71	85	84	138	215	109	107	87	93	0.548025169006896	0.530736528481045	0.439925527791746	0.540790838943151	0.519450098542692	0.463034968876464	0.876330384295785	1.33365696272384	0.767233504989361	0.673712581658706	0.595446844607379
ENSMUSG00000037071	266000.171265806	189129.260013559	207520.891521229	194192.792848792	191412.479911039	166667.367332336	277681.601259522	279350.915783199	243972.103120286	396373.824392096	176388.582122885	426748.928983645	202487.160482127	300085.992610272	-0.56754860952978	0.00370373856867266	0.098068396435539	Scd1	19	44382894	44396318	-	4892	protein_coding	stearoyl-Coenzyme A desaturase 1 [Source:MGI Symbol;Acc:MGI:98239]	-	243594	239100	195648	162174	189869	192631	274294	287267	219426	398054	164304	483064	3405.54339434305	2435.65445224437	2668.6255396935	2489.42257851878	2338.43546300042	2139.96712692925	3510.35880650107	3591.18545951973	3112.68782323824	5051.02235862982	2266.30470459737
ENSMUSG00000033981	2.18396324429835	0	0	0	0	2.59564712843212	3.03705076953402	81.6852507450862	3.33559518635375	0.995779025941444	11.8090515346659	0	0.796601728788412	16.8104545435969	-4.38527055888684	0.00374462451334512	0.0981669669236539	Gria2	3	80588757	80710142	-	15548	protein_coding	glutamate receptor, ionotropic, AMPA2 (alpha 2) [Source:MGI Symbol;Acc:MGI:95809]	-	2	0	0	0	0	3	3	84	3	1	11	0	0.00879754999827238	0	0	0	0	0.0104861023883482	0.0120800400146141	0.330402479230566	0.0133900022995201	0.00399253943926026	0.0477391591562396
ENSMUSG00000020331	48.0471913745636	16.6111018832486	27.5778090220803	41.9102183439251	33.2682630501255	29.4173341222307	48.5928123125444	81.6852507450862	38.9152771741271	94.5990074644372	38.6478050225428	64.4897401085696	32.8053196326956	61.1549821378845	-0.911340045959316	0.00374835695264581	0.0981669669236539	Hcn2	10	79552468	79571942	+	3195	protein_coding	hyperpolarization-activated, cyclic nucleotide-gated K+ 2 [Source:MGI Symbol;Acc:MGI:1298210]	-	44	21	26	35	33	34	48	84	35	95	36	73	0.941863775339297	0.327545003711714	0.543001662409869	0.822623336815528	0.622301504963893	0.578329606443118	0.940571954414875	1.60785531989886	0.760205680892317	1.84576535341276	0.760305707104957
ENSMUSG00000035403	52.4151178631603	62.489383275078	33.9419187964065	51.4896968225366	23.1869712167541	9.51737280425112	89.086822572998	122.527876117629	140.094997826857	71.696089867784	83.736910882176	35.3368438951066	38.8400767963644	90.4132568604252	-1.21907188947844	0.00375598146878598	0.0981669669236539	Crb2	2	37666261	37689115	+	6698	protein_coding	crumbs family member 2 [Source:MGI Symbol;Acc:MGI:2679260]	-	48	79	32	43	23	11	88	126	126	72	78	40	0.490119942812083	0.587766047163013	0.318789133178589	0.482088926879671	0.206890460708631	0.0892513745035542	0.822544076289211	1.15043992544271	1.30544725912562	0.667284596971713	0.785789229237692
ENSMUSG00000003541	103.738254104172	121.814747143823	71.065892479976	75.4383930190652	81.658463850308	76.1389824340089	251.062863614813	154.618510338913	146.766188199565	146.379516813392	157.811870508716	63.606319011192	88.3091221718921	153.374211414432	-0.793184770208833	0.00376189888534031	0.0981669669236539	Ier3	17	36132576	36133815	+	1131	protein_coding	immediate early response 3 [Source:MGI Symbol;Acc:MGI:104814]	-	95	154	67	63	81	88	248	159	132	147	147	72	5.74469902760751	6.78548137662728	3.95285488892636	4.18294147659249	4.31499391734669	4.22851074394204	13.7281092285619	8.59751738648076	8.09925840241319	8.06823383787615	8.77023725138642
ENSMUSG00000039115	297.019001224575	357.534192915636	286.38493984468	292.174093597649	260.097329300981	200.730044598751	463.656417482194	362.721411046633	385.817176554917	390.345378169046	395.066451341548	284.461593355608	282.323266913712	380.344737991658	-0.429035109734689	0.00376470347200851	0.0981669669236539	Itga9	9	118435758	118730071	+	7691	protein_coding	integrin alpha 9 [Source:MGI Symbol;Acc:MGI:104756]	-	272	452	270	244	258	232	458	373	347	392	368	322	2.41875774317343	2.9287221406606	2.34250014541409	2.38237903640489	2.02113195492877	1.63935324512187	3.72824390687934	2.96595504278294	3.13098215430459	3.16393099142302	3.22865484254946
ENSMUSG00000076609	7473.52222198895	3293.74420199272	2935.97597588916	1193.84250539695	4210.95559879922	2002.10915173064	14501.917424525	8192.8361610399	3255.54090188126	6707.56751874157	11889.5677951295	8007.32882663117	3518.35827596627	8759.12643799139	-1.31589592864198	0.00377165309925827	0.0981966447121218	Igkc	6	70703419	70703950	+	532	IG_C_gene	immunoglobulin kappa constant [Source:MGI Symbol;Acc:MGI:96495]	-	6844	4164	2768	997	4177	2314	14325	8425	2928	6736	11075	9064	879.841916975341	390.051215402843	347.178743634608	140.730221076382	473.053888643097	236.384553087321	1685.79456156575	968.493745952435	381.938439125692	785.984882643049	1404.7166004213
ENSMUSG00000029321	96.0943827491273	216.735329333815	112.432606013096	167.6408733757	127.024277100479	145.356239192199	170.074843093905	233.386430700246	223.484877485701	309.687277067789	191.091924833684	197.886325812597	144.213951294069	220.93527983232	-0.612370635820607	0.0037791727274233	0.0982410485773409	Slc10a6	5	103753577	103777269	-	2124	protein_coding	solute carrier family 10 (sodium/bile acid cotransporter family), member 6 [Source:MGI Symbol;Acc:MGI:1923000]	-	88	274	106	140	126	168	168	240	201	311	178	224	2.83357322241907	6.42863246792542	3.33004441924435	4.94968278931377	3.57415848960387	4.2985515613494	4.95195192101899	6.91027407462583	6.56712788862849	9.0892829546626	5.65486318643623
ENSMUSG00000004709	15.2877427100884	12.6560776253322	20.1530142853663	19.1589569572229	9.07316265003422	18.1695298990249	28.3458071823176	30.1457472987818	18.9017060560046	24.8944756485361	27.912303627392	28.2694751160853	15.7497473545115	26.4115858215196	-0.759771141641179	0.00379067496748509	0.0983422075837559	Cd244a	1	171386761	171437314	+	4876	protein_coding	CD244 molecule A [Source:MGI Symbol;Acc:MGI:109294]	-	14	16	19	16	9	21	28	31	17	25	26	32	0.196367955621815	0.163522994938697	0.260009117787208	0.246411021786065	0.111208142387182	0.23405771934747	0.359514146850025	0.388809206803445	0.241946393751706	0.318273191148577	0.359804228700715
ENSMUSG00000075415	1621.59270889152	1495.79017434395	1533.75045561262	1578.21907935124	1223.86882857128	1726.97055611684	2463.04817409209	2143.26538859726	1757.85866320843	1750.57952760506	1564.16255327347	1982.39694251548	1530.03196714791	1943.55187488196	-0.345274522807828	0.00381317744255009	0.0983422075837559	Fnbp1	2	30916218	31032020	-	10030	protein_coding	formin binding protein 1 [Source:MGI Symbol;Acc:MGI:109606]	-	1485	1891	1446	1318	1214	1996	2433	2204	1581	1758	1457	2244	10.1258572507035	9.39535388335103	9.61979979401688	9.86775415913276	7.29248471660352	10.815011239227	15.1866794418141	13.4384506415959	10.9386786921036	10.8803204016396	9.80201202428794
ENSMUSG00000041298	218.396324429835	213.571309927482	185.619868417848	203.563917670493	188.520157284044	202.460476017706	217.655305149938	247.000639157761	241.274718479588	235.999629148122	226.519079437681	277.394224576587	202.022008957901	240.97393265828	-0.255570356378551	0.00381509207073348	0.0983422075837559	Katnal1	5	148808394	148866130	-	10496	protein_coding	katanin p60 subunit A-like 1 [Source:MGI Symbol;Acc:MGI:2387638]	-	200	270	175	170	187	234	215	254	217	237	211	314	1.30320414799103	1.28192462186007	1.1125329960678	1.21626705518117	1.07343452242485	1.21160039585127	1.28243773379231	1.47995475346336	1.43472888079229	1.40167804485362	1.35648578007567
ENSMUSG00000024560	850.653683654206	749.872599300935	730.811939085127	833.414627639197	862.958580936588	863.485278058419	996.15265240716	1057.04604237987	883.932724383743	1030.63129184939	880.311114402364	861.335569943225	815.199451445745	951.568232560959	-0.223693245727604	0.00382962493875311	0.0983422075837559	Cxxc1	18	74349195	74354567	+	3925	protein_coding	CXXC finger 1 (PHD domain) [Source:MGI Symbol;Acc:MGI:1921572]	-	779	948	689	696	856	998	984	1087	795	1035	820	975	13.5738822221242	12.0362506514075	11.713272166137	13.3159888374408	13.139894475629	13.8184156343244	15.6955698303919	16.936685626547	14.0559886049755	16.3690861945669	14.0971332062581
ENSMUSG00000103527	5.45990811074587	3.95502425791633	0	1.19743480982643	1.00812918333714	3.4608628379095	6.07410153906805	5.83466076750616	7.78305543482541	6.97045318159011	9.6619512556357	15.901579752798	2.51355986662254	8.7043003219039	-1.76531538109886	0.00387461009169182	1	Gm37261	3	51580222	51581322	+	1101	TEC	predicted gene, 37261 [Source:MGI Symbol;Acc:MGI:5610489]	-	5	5	0	1	1	4	6	6	7	7	9	18	0.310591070329562	0.226310775238728	0	0.0682050489457795	0.0547230701665053	0.197442228197442	0.341181584281963	0.333274798694488	0.441209291635051	0.394670320082951	0.5515841812444
ENSMUSG00000044030	285.007203380934	217.526334185398	275.778090220803	263.435658161815	367.967151918055	318.399381087674	428.224158504297	371.473402197892	364.691740374676	342.547984923857	324.212142133553	393.122388333061	288.01896982578	370.711969411223	-0.365325007743138	0.00389717360861607	0.0994721185268666	Irf2bp1	7	18737969	18740702	+	2734	protein_coding	interferon regulatory factor 2 binding protein 1 [Source:MGI Symbol;Acc:MGI:2442159]	-	261	275	260	220	365	368	423	382	328	344	302	445	6.52902418149035	5.01252706458711	6.34561196561642	6.04265799401854	8.0436307946096	7.31503956787686	9.6864247120549	8.5448293943261	8.32547962533089	7.81058708901125	7.45358219264104
ENSMUSG00000032776	15.2877427100884	13.4470824769155	12.7282195486524	20.3563917670493	11.0894210167085	17.3043141895475	17.2099543606928	22.3661996087736	34.4678169256554	22.9029175966532	30.0594039064222	28.2694751160853	15.0355286181603	25.8792945857138	-0.787263235717388	0.00399036046278714	0.101697014690368	Mctp2	7	71727578	71956356	-	12351	protein_coding	multiple C2 domains, transmembrane 2 [Source:MGI Symbol;Acc:MGI:2685335]	-	14	17	12	17	11	20	17	23	31	23	28	32	0.0775232897426907	0.0685913493667439	0.0648302651818737	0.103359558021063	0.0536597119898426	0.0880025476663363	0.0861724517988489	0.113884405140482	0.17417808081238	0.115597771325174	0.152972203235027
ENSMUSG00000094335	17.4717059543868	55.3703396108286	1.0606849623877	4.78973923930573	20.1625836667427	9.51737280425112	83.01272103393	88.4923549738434	16.6779759317687	46.8016142192479	78.3691601846006	83.0415831535006	18.0620710396504	66.0659015828152	-1.8594119031035	0.00402338181711231	0.102340291962015	Igkv1-117	6	68098030	68098811	+	404	IG_V_gene	immunoglobulin kappa variable 1-117 [Source:MGI Symbol;Acc:MGI:4439721]	-	16	70	1	4	20	11	82	91	15	47	73	94	2.70860014600275	8.63454032061819	0.165164728808028	0.743502563260428	2.98267823036249	1.47971709511091	12.7073249967591	13.7752208564354	2.57658113555617	7.22171324375265	12.1926499997679
ENSMUSG00000043687	3.27594486644752	6.32803881266612	5.30342481193851	7.18460885895859	8.06503346669709	11.2478042232059	16.1976041041815	13.6142084575144	13.342380745415	14.9366853891217	12.8826016741809	14.1347375580427	6.90080917331895	14.184702988076	-1.02149638087349	0.00407390647021331	0.103049098244303	1190005I06Rik	8	121335341	121374371	-	1083	protein_coding	RIKEN cDNA 1190005I06 gene [Source:MGI Symbol;Acc:MGI:1916168]	-	3	8	5	6	8	13	16	14	12	15	12	16	0.189451949270275	0.368115477064213	0.308063483095307	0.416031905203896	0.445060759027312	0.652352403552629	0.924939179549254	0.790565981390712	0.768929845809562	0.859778437695547	0.747669047153074
ENSMUSG00000022610	402.941218573045	472.229896395209	378.66453157241	378.389399905152	346.796439067975	356.468872304678	461.631716969172	496.918608699275	527.024039443892	468.016142192479	420.83165468991	440.827127591455	389.248392969745	469.20821493103	-0.26714360483711	0.00410578873269042	0.103444802748493	Mapk12	15	89014787	89024906	-	3805	protein_coding	mitogen-activated protein kinase 12 [Source:MGI Symbol;Acc:MGI:1353438]	-	369	597	357	316	344	412	456	511	474	470	392	499	6.63251109338873	7.8188380358523	6.2605462566424	6.23643306413136	5.44705242763282	5.88450486314705	7.50294618827267	8.21305596882632	8.64485293271074	7.66773232713816	6.95165191857594
ENSMUSG00000052056	401.849236950896	366.235246283052	433.82014961657	353.243268898797	329.658242951243	345.221068081472	407.97715337407	458.993313710484	466.983326089525	437.146992388294	425.125855247971	420.508442351769	371.671202130338	436.122513860352	-0.231598930039862	0.00413454392062742	0.103960399742324	Zfp217	2	169950563	169990023	-	6139	protein_coding	zinc finger protein 217 [Source:MGI Symbol;Acc:MGI:2685408]	zf-C2H2	368	463	409	295	327	399	403	472	420	439	396	476	4.09974141662446	3.75842514148948	4.44553821946952	3.6085126034117	3.20928209526574	3.53217842502477	4.10987925532551	4.70200307289901	4.74772533073977	4.4390561012397	4.35265419061797
ENSMUSG00000002748	2246.20619676085	1947.453944598	1925.14320673368	1963.79308811535	1867.05524754038	1959.71358196625	2118.84908687824	2301.77367278118	2229.28944954642	2131.96289454063	2171.791932239	2540.71907605817	1984.89421095242	2249.06435200727	-0.180916391967161	0.00415755346745633	0.104190657487387	Baz1b	5	135216118	135274983	+	13667	protein_coding	bromodomain adjacent to zinc finger domain, 1B [Source:MGI Symbol;Acc:MGI:1353499]	-	2057	2462	1815	1640	1852	2265	2093	2367	2005	2141	2023	2876	10.2936021170171	8.97712765976674	8.86139526200153	9.01103128546552	8.16442420934755	9.00663126876408	9.5877716951814	10.5916496525615	10.1806407230224	9.72449863574049	9.98801763633261
ENSMUSG00000003581	311.214762312515	329.849023110222	338.358503001677	305.34587650574	331.674501317918	388.481853555341	378.618995935242	402.591592957925	412.501938045747	413.248295765699	378.963199248822	359.55238663271	334.154086633902	390.912734764358	-0.222108445372303	0.00416220002390876	0.104190657487387	Rnf215	11	4085202	4091172	+	2232	protein_coding	ring finger protein 215 [Source:MGI Symbol;Acc:MGI:1918923]	-	285	417	319	255	329	449	374	414	371	415	353	407	8.73286908632271	9.31031578810744	9.53663512090657	8.57926008815964	8.88095115741176	10.9325009035817	10.4905694210066	11.3434378055652	11.5348950693459	11.5419091974335	10.6717864791507
ENSMUSG00000070570	21.8396324429835	3.16401940633306	6.36410977432621	11.9743480982643	39.3170381501483	12.1130199326832	59.7286651341691	345.217428744114	5.55932531058958	29.8733707782433	40.7949053015729	12.3678953632873	15.7953613007898	82.2569317719961	-2.38348431757135	0.00419661933086955	0.104698375677342	Slc17a7	7	44813373	44825566	+	5392	protein_coding	solute carrier family 17 (sodium-dependent inorganic phosphate cotransporter), member 7 [Source:MGI Symbol;Acc:MGI:1920211]	-	20	4	6	10	39	14	59	355	5	30	38	14	0.253680095276593	0.0369685702578397	0.0742506125056864	0.139268840670073	0.435785220674995	0.141106013790587	0.685052378009768	4.02640088537754	0.0643508147109727	0.345378356092091	0.475543582568892
ENSMUSG00000052135	9.82783459934256	5.53703396108286	7.42479473671391	7.18460885895859	7.05690428335995	1.73043141895475	18.2223046172041	25.2835299925267	14.4542458075329	8.962011233473	22.5445529298166	7.06736877902133	6.4602679764021	16.0890022265958	-1.33478945903936	0.00420726738976833	0.104698375677342	Foxo6	4	120124276	120144546	-	2615	protein_coding	forkhead box O6 [Source:MGI Symbol;Acc:MGI:2676586]	Fork_head	9	7	7	6	7	2	18	26	13	9	21	8	0.235384085345746	0.133397869580488	0.178617917043635	0.172299255577751	0.161281339110232	0.041564797943668	0.430945611045248	0.608051267522525	0.344989270208822	0.213645900120293	0.541881361994976
ENSMUSG00000018171	1417.39214554963	1438.04682017838	1154.02523907782	1474.04225089634	1474.89299522223	1072.00226404247	1523.58713604957	1883.62298444324	1655.56707749358	2062.25836272473	1307.58406992936	1899.35535936198	1338.40028582781	1721.99583166708	-0.36402767861479	0.00425627519647145	0.105452026385305	Vmp1	11	86474691	86574662	-	3862	protein_coding	vacuole membrane protein 1 [Source:MGI Symbol;Acc:MGI:1923159]	-	1298	1818	1088	1231	1463	1239	1505	1937	1489	2071	1218	2150	22.9862805502763	23.4587116163538	18.7981581763404	23.9358925926287	22.8238986718308	17.4351789054266	24.3975311178635	30.672974575497	26.7557024267328	33.2882969007126	21.2809803660741
ENSMUSG00000022208	6.55188973289504	9.49205821899918	1.0606849623877	7.18460885895859	3.02438755001141	2.59564712843212	46.5681117995217	69.0434857488229	6.6711903727075	0.995779025941444	19.3239025112714	7.950789876399	4.98487940861401	25.0922098891106	-2.32900115634844	0.00429022230789195	0.105982289965571	Jph4	14	55344283	55354392	-	7064	protein_coding	junctophilin 4 [Source:MGI Symbol;Acc:MGI:2443113]	-	6	12	1	6	3	3	46	71	6	1	18	9	0.0580907307643568	0.0846550951997189	0.00944600091144444	0.0637829209139042	0.0255875284201539	0.0230801132409453	0.407688809870335	0.614675922252427	0.0589433057058151	0.00878765617236955	0.171940595569107
ENSMUSG00000002820	233.684067139923	222.272363294898	223.804527063805	211.945961339278	228.84532461753	231.877810139936	294.5939246448	246.02819569651	256.840829349239	270.851895056073	261.946234041679	246.474486168369	225.405008932562	262.789260826112	-0.219431864820983	0.00433304134091111	0.106572633969978	Atg4d	9	21176589	21189068	+	7264	protein_coding	autophagy related 4D, cysteine peptidase [Source:MGI Symbol;Acc:MGI:2444308]	-	214	281	211	177	227	268	291	253	231	272	244	279	2.01485695056799	1.92776029609397	1.93822992049994	1.82979010509453	1.88281563291632	2.00505518274239	2.50806509199895	2.13001778177188	2.20683606731502	2.32443183794607	2.26657765519794
ENSMUSG00000096108	41.4953016416686	88.5925433773257	211.076307515153	47.8973923930573	15.121937750057	70.9476881771447	720.793382636075	154.618510338913	95.6203953421408	111.527250905442	234.033930414287	179.334482767666	79.1885284757343	249.321325400754	-1.65441813133627	0.00438403353797807	0.107489871555008	Ighv11-2	12	114011861	114012432	-	461	IG_V_gene	immunoglobulin heavy variable V11-2 [Source:MGI Symbol;Acc:MGI:4947968]	-	38	112	199	40	15	82	712	159	86	112	218	203	5.63753110648512	12.1070864712529	28.8038688443606	6.51572745243412	1.96041540954411	9.66674579507672	96.694265400449	21.0928246509973	12.9458763519543	15.0813717105884	31.9089255275773
ENSMUSG00000076577	13.1037794657901	21.3571309927482	6.36410977432621	10.7769132884379	18.1463253000684	4.32607854738687	42.5187107734763	21.3937561475226	2.22373012423583	33.8564868820091	69.78075906848	85.6918464456336	12.3457228947929	42.5775482402262	-1.78413299483938	0.00439578038968519	0.107489871555008	Igkv8-30	6	70094045	70094604	-	368	IG_V_gene	immunoglobulin kappa chain variable 8-30 [Source:MGI Symbol;Acc:MGI:3642250]	-	12	27	6	9	18	5	42	22	2	34	65	97	2.23017892456205	3.65627196495743	1.08793288758332	1.83653214674926	2.94701577326033	0.738396376512853	7.14534366864426	3.65606076720014	0.377151731436484	5.73528290449736	11.9185150757112
ENSMUSG00000048218	272.995405537293	216.735329333815	195.166033079337	252.658744873377	228.84532461753	248.316908620006	433.285909786854	301.457472987818	265.735749846182	300.725265834316	258.725583623134	302.130015303162	235.786291010226	310.343332896911	-0.397899744695833	0.00444391045576703	0.108197053272472	Amigo2	15	97142006	97145168	-	3163	protein_coding	adhesion molecule with Ig like domain 2 [Source:MGI Symbol;Acc:MGI:2145995]	-	250	274	184	211	227	287	428	310	239	302	241	342	5.40563971597925	4.31691917858792	3.88165832458856	5.00941610042459	4.3239875932672	4.93117114775729	8.47161532290129	5.99378340933796	5.24363722467619	5.92695319851053	5.14131795537184
ENSMUSG00000032584	763.295153882273	944.459792790419	730.811939085127	554.412316949638	414.341094351563	733.702921636813	811.904905722096	1079.41224198864	1062.94299938473	1006.7325952268	971.562876261145	871.936623111756	690.170536449305	967.415373615861	-0.486136845832278	0.00447572039545922	0.108814744636078	Mst1r	9	107784072	107797582	+	5007	protein_coding	macrophage stimulating 1 receptor (c-met-related tyrosine kinase) [Source:MGI Symbol;Acc:MGI:99614]	-	699	1194	689	463	411	848	802	1110	956	1011	905	987	9.5478560868608	11.8836344024038	9.1820637611519	6.9439605284097	4.94563435272928	9.204191205916	10.0280947102104	13.5576347857174	13.2499497037354	12.534219939452	12.1962860021043
ENSMUSG00000076605	3.27594486644752	0.791004851583265	1.0606849623877	0	1.00812918333714	2.59564712843212	6.07410153906805	7.77954769000821	1.11186506211792	4.97889512970722	21.4710027903015	4.41710548688833	1.45523516536462	7.63875294968188	-2.37649102140631	0.00448529000051707	1	Igkj2	6	70699900	70699942	+	43	IG_J_gene	immunoglobulin kappa joining 2 [Source:MGI Symbol;Acc:MGI:1316690]	-	3	1	1	0	1	3	6	8	1	5	20	5	4.77154560603973	1.15892169087367	1.5517802427545	0	1.40116512217029	3.79157953334972	8.73583544870793	11.3778466158956	1.61385857172821	7.21813990716494	31.3847123281697
ENSMUSG00000070643	459.724262924802	333.804047368138	397.756860895388	364.020182187235	373.00779783474	334.838479567744	458.594666199638	488.166617548015	405.830747673039	470.007700244362	413.316803713305	493.832393434115	377.191938463008	454.958154802079	-0.274329409150575	0.00448585882896601	0.108904535392297	Sox13	1	133310041	133352115	-	4312	protein_coding	SRY (sex determining region Y)-box 13 [Source:MGI Symbol;Acc:MGI:98361]	HMG	421	422	375	304	370	387	453	502	365	472	385	559	6.67743430010337	4.8770391935514	5.80298154323198	5.29417966195458	5.16988337053091	4.87752589784112	6.57720078484005	7.11972973825143	5.87419069649217	6.7949613894165	6.02474388442544
ENSMUSG00000076665	0	2.3730145547498	1.0606849623877	0	4.03251673334854	3.4608628379095	8.09880205209073	39.8701819112921	1.11186506211792	6.97045318159011	18.2503523717563	1.76684219475533	1.82117984806592	12.6780827956004	-2.76129723842707	0.00450246164533791	0.109150781092216	Ighv7-1	12	113860028	113860566	-	363	IG_V_gene	immunoglobulin heavy variable 7-1 [Source:MGI Symbol;Acc:MGI:4439622]	-	0	3	1	0	4	4	8	41	1	7	17	2	0	0.411848204194776	0.18381969817753	0	0.663912950449833	0.598853700400507	1.37976464387306	6.90741858947103	0.191173329433369	1.19705791297887	3.16008604846998
ENSMUSG00000030737	1782.11400734745	1563.81659158012	1493.44442704188	1458.47559836859	1311.57606752161	1811.76169564562	1722.00778632579	2513.7663473339	2092.53004690592	2307.22000310633	1475.05789169372	2147.59668772511	1570.19806458421	2043.02979384846	-0.379759667423191	0.0045679804530445	0.110422268548058	Slco2b1	7	99307011	99360547	-	5958	protein_coding	solute carrier organic anion transporter family, member 2b1 [Source:MGI Symbol;Acc:MGI:1351872]	-	1632	1977	1408	1218	1301	2094	1701	2585	1882	2317	1374	2431	18.7338024196847	16.5359335117257	15.7688793248285	15.3514935090922	13.1563243419893	19.1004478204026	17.8741527421071	26.5337474947522	21.9206308787642	24.1406679117405	15.5611914549591
ENSMUSG00000052229	89.5424930162323	47.4602910949959	75.3086323295268	31.1333050554872	48.3902008001825	67.4868253392352	82.0003707774186	90.4372418963455	98.9559905284945	91.6116703866128	86.9575613007213	105.127110587942	59.8869579392767	92.5149909129225	-0.627730887717597	0.00459320661257441	0.110557567140555	Gpr17	18	32076050	32082689	-	5195	protein_coding	G protein-coupled receptor 17 [Source:MGI Symbol;Acc:MGI:3584514]	-	82	60	71	26	48	78	81	93	89	92	81	119	1.07952966358011	0.575556874389619	0.911950929957553	0.375830169609602	0.556690050463806	0.815974190237726	0.976160246000953	1.09480290223692	1.18888099210854	1.09932479202096	1.05209771933605
ENSMUSG00000026604	1203.36374760839	1086.84066607541	1010.83276915548	981.896544057674	890.178068886691	1128.2412851585	1035.6343124111	1360.44840229019	1387.60759752316	1349.28058015066	1133.66894732792	1548.63718370305	1050.22551349036	1302.54617056768	-0.310671215017945	0.00462341183304815	0.110907464011435	Ptpn14	1	189460465	189608892	+	13413	protein_coding	protein tyrosine phosphatase, non-receptor type 14 [Source:MGI Symbol;Acc:MGI:102467]	-	1102	1374	953	820	883	1304	1023	1399	1248	1355	1056	1753	5.61903775162898	5.10485434579872	4.74095299842218	4.59083592702815	3.96636386518181	5.28346747170619	4.77497782689944	6.37867291873955	6.45687813264912	6.27100457304056	5.31244694474588
ENSMUSG00000040139	84.0825849054864	67.2354123845775	68.9445225552006	59.8717404913216	66.536526100251	65.7563939202804	86.049771803464	92.3821288188475	125.640752019325	115.510367009207	63.3394582313896	98.9431629062986	68.7378633928529	96.9776067980886	-0.496840568093492	0.00463215842274743	0.110907464011435	9430038I01Rik	7	136977303	137012491	-	5752	protein_coding	RIKEN cDNA 9430038I01 gene [Source:MGI Symbol;Acc:MGI:1924502]	-	77	85	65	50	66	76	85	95	113	116	59	112	0.915541695734674	0.736414947869136	0.754037861352369	0.652762160025236	0.691325906940069	0.718062234294558	0.925170333942613	1.01005092632852	1.36330646732047	1.25188045399648	0.692133302995189
ENSMUSG00000025158	380.009604507913	333.013042516555	378.66453157241	365.217616997062	356.877730901346	362.52538227102	448.471163634524	375.363176042896	411.390072983629	460.049909984947	395.066451341548	411.674231377992	362.717984794384	417.002500894256	-0.203551934087409	0.00463681665867034	0.110907464011435	Rfng	11	120671572	120675033	-	2489	protein_coding	RFNG O-fucosylpeptide 3-beta-N-acetylglucosaminyltransferase [Source:MGI Symbol;Acc:MGI:894275]	-	348	421	357	305	354	419	443	386	370	462	368	466	9.5622617448478	8.42907166327283	9.57066231680366	9.20192706357472	8.56911831646288	9.14863913919404	11.1429576444648	9.48420541033721	10.315986290155	11.5223437039565	9.976530491783
ENSMUSG00000027977	1.09198162214917	3.95502425791633	1.0606849623877	1.19743480982643	1.00812918333714	4.32607854738687	14.1729035911588	10.6968780737613	1.11186506211792	2.98733707782433	13.956151813696	12.3678953632873	2.10655556383394	9.21550516364094	-2.07585127677181	0.00466042154587057	1	Ndst3	3	123319815	123484502	-	9878	protein_coding	N-deacetylase/N-sulfotransferase (heparan glucosaminyl) 3 [Source:MGI Symbol;Acc:MGI:1932544]	-	1	5	1	1	1	5	14	11	1	3	13	14	0.00692368431732835	0.0252245559362056	0.00675506685953062	0.0076021217745802	0.00609942298575849	0.0275085914716268	0.0887320803827052	0.0681023669938069	0.00702530052483428	0.018852805183727	0.088803675802019
ENSMUSG00000044328	297.019001224575	275.269688350976	267.292610521701	231.104918296501	221.78842033417	316.668949668719	322.939731827118	352.024532972872	351.349359629261	361.467786416744	272.68173543683	339.233701393024	268.190598066107	333.282807945975	-0.311530279517257	0.00471002344531643	0.111620289138165	Trp53i13	11	77398925	77406806	-	2157	protein_coding	transformation related protein 53 inducible protein 13 [Source:MGI Symbol;Acc:MGI:1915125]	-	272	348	252	193	220	366	319	362	316	363	254	384	8.62432350614135	8.03991848967715	7.79559142813526	6.71909850052643	6.14511917280061	9.22143079830905	9.25895957733941	10.263535026833	10.1664859863898	10.446726547143	7.94584673269054
ENSMUSG00000030096	1418.48412717178	1282.21886441647	1059.62427742531	1222.58094083279	1413.39711503866	1595.45776827628	1732.1312888909	1878.76076713698	1602.19755451192	1628.09870741426	1320.46667160355	1776.55982682649	1331.96051552688	1656.36913606402	-0.314306349215454	0.00473973775532179	0.111865530232923	Slc6a6	6	91661034	91736047	+	8457	protein_coding	solute carrier family 6 (neurotransmitter transporter, taurine), member 6 [Source:MGI Symbol;Acc:MGI:98488]	-	1299	1621	999	1021	1402	1844	1711	1932	1441	1635	1230	2011	10.5050736240811	9.55188821319233	7.88220691592823	9.06594866098836	9.98825121853588	11.84982556298	12.6664621313269	13.9710592624769	11.8244671491067	12.0012138151409	9.81398507175651
ENSMUSG00000044857	579.842241361211	461.946833324627	598.226318786664	526.87131632363	625.040093669024	531.242445619108	629.681859550054	700.159292100739	612.637649226972	617.382996083695	638.762333011471	723.521878752309	553.861541514044	653.691001454207	-0.241632291793366	0.00477402014289333	0.112266798214985	Lemd2	17	27408574	27423443	-	4874	protein_coding	LEM domain containing 2 [Source:MGI Symbol;Acc:MGI:2385045]	-	531	584	564	440	620	614	622	720	551	620	595	819	7.45101222970217	5.97103846967986	7.72133246764098	6.77908369127891	7.66414898585553	6.84621001501158	7.98962709995699	9.03411292644969	7.84512743946583	7.89641403057109	8.23736012429445
ENSMUSG00000028136	584.210167849808	646.250963743528	592.922893974725	541.240534041547	449.625615768363	602.190133796252	665.114118527951	741.001917473282	736.05467112206	668.167726406709	584.011275896202	746.490827284128	569.406718195704	690.140089451722	-0.276530883960933	0.00479473958118655	0.112266798214985	Snx27	3	94404851	94490023	-	6886	protein_coding	sorting nexin family member 27 [Source:MGI Symbol;Acc:MGI:1923992]	-	535	817	559	452	446	696	657	762	662	671	544	845	5.31365120858476	5.91258755766526	5.41680826242955	4.92918661312301	3.90234457057534	5.49299991645321	5.97337804389214	6.76747244801833	6.67152165303735	6.0489396091034	5.33075218400048
ENSMUSG00000090582	10.9198162214917	4.74602910949959	9.54616466148932	5.98717404913216	9.07316265003422	5.19129425686424	12.1482030781361	14.5866519187654	23.3491663044762	21.9071385707118	7.51485097660554	17.6684219475533	7.57727349141855	16.1957387993747	-1.1147635679105	0.00480241848768356	0.112266798214985	Gm17024	12	40259486	40261072	-	634	lncRNA	predicted gene 17024 [Source:MGI Symbol;Acc:MGI:4937851]	-	10	6	9	5	9	6	12	15	21	22	7	20	1.07874059442539	0.47161166600222	0.947222324835948	0.592222073259489	0.855285334826342	0.514315204839236	1.18498714288467	1.4469067561618	2.29860298149933	2.15405689343156	0.745015647537783
ENSMUSG00000019718	328.686468266901	355.952183212469	321.387543603474	317.320224604004	231.869712167541	404.055736325934	362.42139183106	456.075983326731	519.240984009067	534.733336930555	309.182440180342	555.671870250552	326.545311363387	456.221001088051	-0.481887303599713	0.00480335786296941	0.112266798214985	L3hypdh	12	72120202	72132213	-	2679	protein_coding	L-3-hydroxyproline dehydratase (trans-) [Source:MGI Symbol;Acc:MGI:1914467]	-	301	450	303	265	230	467	358	469	467	537	288	629	7.68422480763621	8.37071098111442	7.54689988161567	7.42808738546672	5.17264765146104	9.47352352982403	8.36627167459312	10.7062818543657	12.0970115635962	12.4430062408619	7.25398054259152
ENSMUSG00000047963	187.820839009658	230.18241181073	185.619868417848	176.022917044485	146.178731583885	191.2126717945	274.346919514573	247.973082619012	316.881542703606	225.046059862766	240.475231251377	185.51843044931	186.172906610184	248.373544400107	-0.411195577648224	0.00480484520874928	0.112266798214985	Stbd1	5	92750900	92754438	+	2221	protein_coding	starch binding domain 1 [Source:MGI Symbol;Acc:MGI:1261768]	-	172	291	175	147	145	221	271	255	285	226	224	210	5.2964657515038	6.52930532098255	5.25760753116957	4.97018575269139	3.93348245688057	5.40768127051214	7.63910329309571	7.02150428541731	8.90492426678487	6.31660365761629	6.80543784657656
ENSMUSG00000031586	817.894234989731	867.732322186842	864.458244345977	787.912104865792	678.470940385893	733.702921636813	1371.73459757287	923.821288188475	932.854787116932	1046.56375626446	931.841521099087	830.415831535006	791.695128068508	1006.2052969628	-0.345703778870905	0.00481703430821237	0.112266798214985	Rbpms	8	34272671	34419891	-	6556	protein_coding	RNA binding protein gene with multiple splicing [Source:MGI Symbol;Acc:MGI:1334446]	-	749	1097	815	658	673	848	1355	950	839	1051	868	940	7.81356362282497	8.33854409399054	8.29501809141724	7.53686597760243	6.18491724687095	7.02949746309051	12.9396342388389	8.86182569896533	8.88089928191559	9.95147641319418	8.93382400043172
ENSMUSG00000048154	1770.10220950381	1259.27972372056	1595.2701834311	1296.82189904203	1674.50257352298	1455.29282334094	1742.25479145602	2113.11964129848	1555.49922190296	1879.0350219515	1791.75518285066	2127.27800248542	1508.54490209357	1868.15697699084	-0.309070223902447	0.00483384904557922	0.112348758353717	Kmt2d	15	98729550	98769085	-	19931	protein_coding	lysine (K)-specific methyltransferase 2D [Source:MGI Symbol;Acc:MGI:2682319]	-	1621	1592	1504	1083	1661	1682	1721	2173	1399	1887	1669	2408	5.56237424745016	3.98048985351704	5.03520806078064	4.08040443917091	5.02109359895481	4.58631915657438	5.40596751050067	6.66759451321224	4.87104962618302	5.87714705942773	5.65046071360132
ENSMUSG00000040731	2997.48955279948	2944.12005759291	3054.77269167658	2940.89989293372	2731.0219576603	3190.05032084308	3365.0522526437	3246.98871711718	3387.85284427329	3262.17208898417	3058.54434747846	3192.68384592289	2976.39241225101	3252.21568273661	-0.127561582517076	0.00486864441286007	0.113002039346286	Eif4h	5	134648575	134668344	-	5551	protein_coding	eukaryotic translation initiation factor 4H [Source:MGI Symbol;Acc:MGI:1341822]	-	2745	3722	2880	2456	2709	3687	3324	3339	3047	3276	2849	3614	33.8202957790728	33.4139399995618	34.6194316812677	33.2246931781893	29.4032645624663	36.0968480632197	37.4896544873212	36.7860989814996	38.09212104601	36.6350182829224	34.6320208357691
ENSMUSG00000042873	39.3113383973703	22.1481358443314	22.2743842101417	28.7384354358344	24.1951004000913	32.8781969601402	55.6792641081238	92.3821288188475	42.2508723604808	59.7467415564866	27.912303627392	33.5700017003513	28.2575985413182	51.9235520286137	-0.881732197241044	0.00488138789149858	0.113058325863889	Lhfpl4	6	113145051	113172345	-	5813	protein_coding	lipoma HMGIC fusion partner-like protein 4 [Source:MGI Symbol;Acc:MGI:3057108]	-	36	28	21	24	24	38	55	95	38	60	26	38	0.423553678430501	0.240038141374832	0.241055833340326	0.31003788290784	0.248753209372052	0.355263544784302	0.592357670628885	0.999451733741901	0.45364612183105	0.640729432667661	0.301807228478357
ENSMUSG00000074064	519.783252143007	492.005017684791	503.825357134158	525.673881513804	464.74755351842	571.042368255067	534.520935437988	606.804719820641	607.078323916382	594.480078487042	552.878321850265	689.06845595458	512.846238374874	597.47180591115	-0.221289071736507	0.00488445155238441	0.113058325863889	Mlycd	8	120121617	120137841	+	2968	protein_coding	malonyl-CoA decarboxylase [Source:MGI Symbol;Acc:MGI:1928485]	-	476	622	475	439	461	660	528	624	546	597	515	780	10.9685529497328	10.4435712749687	10.6789459091175	11.1071968168477	9.35825344231186	12.0850210193694	11.1376015289457	12.8575800369655	12.7662303056047	12.486311964746	11.7084645301098
ENSMUSG00000120878	16.3797243322376	16.6111018832486	5.30342481193851	13.1717829080907	12.0975502000456	26.8216869937986	17.2099543606928	19.4488692250205	44.4746024847166	41.8227190895406	23.6181030693317	61.8394768164366	15.0642118548933	34.7356208409565	-1.19698608813267	0.00492934983898163	0.113630592400099	ENSMUSG00000120878	19	11370206	11370682	+	477	lncRNA	novel transcript	-	15	21	5	11	12	31	17	20	40	42	22	70	2.15069665681036	2.19393351542752	0.699439732059156	1.73172190310762	1.51572579253641	3.53191860094701	2.23127033997397	2.56418975096179	5.81936424187111	5.46581160265823	3.11215281577029
ENSMUSG00000056091	188.912820631807	193.005183786317	195.166033079337	199.971613241014	168.357573617302	112.478042232059	253.087564127835	217.82733532023	255.728964287121	227.037617914649	228.666179716711	204.953694591619	176.315211097973	231.216892659694	-0.393252044346697	0.00500116283199625	0.114688919708946	St3gal5	6	72074576	72131555	+	2618	protein_coding	ST3 beta-galactoside alpha-2,3-sialyltransferase 5 [Source:MGI Symbol;Acc:MGI:1339963]	-	173	244	184	167	167	130	250	224	230	228	213	232	4.51942039258079	4.64454025234781	4.68971935854607	4.79016720187687	3.8433028045473	2.69861593983001	5.97849701258023	5.23259256132095	6.09666206050114	5.40616070663446	5.48992704762617
ENSMUSG00000091307	3.27594486644752	18.1931115864151	18.0316443605909	8.38204366878502	3.02438755001141	0.865215709477374	19.2346548737155	28.2008603762798	15.5661108696508	33.8564868820091	26.8387534878769	30.9197384082183	8.62872462362123	25.7694341496251	-1.57330655458431	0.00500241071346943	0.114688919708946	Gm8895	12	103834105	103847770	-	1223	unprocessed_pseudogene	predicted gene 8895 [Source:MGI Symbol;Acc:MGI:3643891]	-	3	23	17	7	3	1	19	29	14	34	25	35	0.167764890482182	0.937181972423599	0.927515419013524	0.429808922506232	0.147792559901854	0.0444366094123843	0.972632537693428	1.45014050797442	0.79439318085068	1.72574334329929	1.37933629406306
ENSMUSG00000020805	1.09198162214917	0	1.0606849623877	0	1.00812918333714	2.59564712843212	5.06175128255671	2.91733038375308	4.44746024847166	2.98733707782433	3.22065041854523	14.1347375580427	0.959407149384356	5.46154449486561	-2.4969624998192	0.00501731565023833	1	Slc13a5	11	72132815	72158048	-	4940	protein_coding	solute carrier family 13 (sodium-dependent citrate transporter), member 5 [Source:MGI Symbol;Acc:MGI:3037150]	-	1	0	1	0	1	3	5	3	4	3	3	16	0.0138445655235971	0	0.0135073988741788	0	0.0121963765694984	0.0330036275170117	0.0633672274450811	0.0371392260488494	0.0561910271937757	0.0376979776528048	0.0409780150843512
ENSMUSG00000029608	2.18396324429835	0	0	1.19743480982643	0	1.73043141895475	2.02470051302268	70.9883726713249	1.11186506211792	0	11.8090515346659	0.883421097377666	0.851971578846588	14.4695684797515	-4.10462642963093	0.00507105133520519	0.115507852964042	Rph3a	5	121078562	121148155	-	4639	protein_coding	rabphilin 3A [Source:MGI Symbol;Acc:MGI:102788]	-	2	0	0	1	0	2	2	73	1	0	11	1	0.0294857312725025	0	0	0.0161874884434799	0	0.0234300380734408	0.0269915157213797	0.962358819985346	0.0149592409106085	0	0.16000182077198
ENSMUSG00000117050	0	0	1.0606849623877	3.5923044294793	1.00812918333714	2.59564712843212	8.09880205209073	4.86221730625513	5.55932531058958	4.97889512970722	2.14710027903015	10.601053168532	1.37612761727271	6.0412322077008	-2.18829381253399	0.0050758503016937	1	1700023B13Rik	17	29312390	29313435	-	1046	TEC	RIKEN cDNA 1700023B13 gene [Source:MGI Symbol;Acc:MGI:1920529]	-	0	0	1	3	1	3	8	5	5	5	2	12	0	0	0.0637921132298695	0.215374069472189	0.0576004782536542	0.155867992288755	0.478828456716942	0.29233234015506	0.331720452123867	0.296730416833741	0.129019371903566
ENSMUSG00000022211	28.3915221758785	20.5661261411649	22.2743842101417	11.9743480982643	16.1300669333942	19.0347456085022	28.3458071823176	36.952851527539	37.8034121120091	32.8607078560676	27.912303627392	26.50263292133	19.7285321945576	31.7296192044426	-0.679009770994019	0.0050869209616834	0.115507852964042	Carmil3	14	55728108	55745729	+	6457	protein_coding	capping protein regulator and myosin 1 linker 3 [Source:MGI Symbol;Acc:MGI:2448573]	-	26	26	21	10	16	22	28	38	34	33	26	30	0.275390428349203	0.20066198705231	0.217013715224921	0.116298217267002	0.14929558681325	0.185165156086358	0.271486910336182	0.359907878472459	0.365411372443339	0.31725384941202	0.271705965486246
ENSMUSG00000021750	117.934015192111	119.441732589073	64.7017827056498	149.679351228304	78.6340763002966	144.491023482721	117.432629755316	201.295796478962	142.318727951093	313.670393171555	149.223469392596	227.922643123438	112.480330249693	191.977276645493	-0.771928130928718	0.00509601535194675	0.115507852964042	Fam107a	14	14151750	14173499	+	3870	protein_coding	family with sequence similarity 107, member A [Source:MGI Symbol;Acc:MGI:3041256]	-	108	151	61	125	78	167	116	207	128	315	139	258	1.90861824241589	1.94441305913249	1.05176216453361	2.42550900805243	1.21434310588092	2.3451621558126	1.87658687416689	3.27113090206997	2.29526552423567	5.05269793501546	2.42359722978644
ENSMUSG00000022390	1496.01482234437	1292.50192748706	1402.22552027654	1372.26029206109	1380.12885198854	1377.42340948798	1527.63653707561	1514.09446916785	1567.72973758626	1674.90032163351	1464.32239029857	1447.04375750462	1386.75913727426	1532.62120221107	-0.145001293500667	0.00509965427656832	0.115507852964042	Zc3h7b	15	81629258	81680461	+	10045	protein_coding	zinc finger CCCH type containing 7B [Source:MGI Symbol;Acc:MGI:1328310]	-	1370	1634	1322	1146	1369	1592	1509	1557	1410	1682	1364	1638	9.32775017925337	8.10633706761233	8.78173217318291	8.56719240290109	8.21128792899933	8.61311991156424	9.40504653659053	9.47932066675987	9.7409900650952	10.3944088984691	9.1626488176795
ENSMUSG00000070691	27.2995405537293	13.4470824769155	9.54616466148932	10.7769132884379	18.1463253000684	11.2478042232059	33.4075584648743	44.7323992175472	15.5661108696508	19.9155805188289	52.6039568362388	24.7357907265747	15.0773050839744	31.8268994389524	-1.08157359971482	0.00512231662434583	0.115710941178571	Runx3	4	134847963	134905301	+	5003	protein_coding	runt related transcription factor 3 [Source:MGI Symbol;Acc:MGI:102672]	Runt	25	17	9	9	18	13	33	46	14	20	49	28	0.341755715003845	0.169332751554798	0.120035769327602	0.135087713372722	0.216770298732721	0.141214801728462	0.412957242378458	0.562297136873911	0.194192056801995	0.248155119734633	0.660879361137853
ENSMUSG00000079179	286.099185003084	351.997158954553	326.690968415412	335.281746751401	355.869601718009	261.295144262167	393.804249782912	421.068018721694	371.362930747384	367.442460572393	352.124445760945	388.705282846173	319.538967517438	382.417898071917	-0.260140034431824	0.00515733763048762	0.116346507266154	Rab10os	12	3285442	3300383	+	7762	lncRNA	RAB10, member RAS oncogene family, opposite strand [Source:MGI Symbol;Acc:MGI:1921423]	-	262	445	308	280	353	302	389	433	334	369	328	440	2.30852154932765	2.85699131085644	2.64774253221342	2.70887045722815	2.74005222744432	2.11446585158806	3.13760026519234	3.41155833131537	2.98611656881738	2.95104936632276	2.85139128237893
ENSMUSG00000028906	1059.2221734847	852.70323000676	812.48468118898	804.676192203362	980.909695387033	838.394022483576	1018.42435805041	977.305678557282	1122.9837127391	1291.52539664605	965.121575424055	1096.32558184568	891.398332459068	1078.6143838771	-0.275313805482623	0.00516564932127717	0.11637863544216	Epb41	4	131650724	131802632	-	16386	protein_coding	erythrocyte membrane protein band 4.1 [Source:MGI Symbol;Acc:MGI:95401]	-	970	1078	766	672	973	969	1006	1005	1010	1297	899	1241	4.04860179885099	3.27844843517382	3.11928094933771	3.07964152164114	3.57764845273298	3.21379519948091	3.84367518857772	3.75086691005986	4.27742449470012	4.91349787333695	3.70205914948754
ENSMUSG00000034829	51.3231362410112	25.3121552506645	40.3060285707327	35.923044294793	34.2763922334626	39.7999226359592	36.4446092344083	70.9883726713249	114.522101398145	71.696089867784	32.2065041854523	101.593426198432	37.8234465377705	71.2418505925911	-0.917666957453793	0.00518155571659415	0.116581553852585	Nxnl1	8	72013199	72019245	-	2730	protein_coding	nucleoredoxin-like 1 [Source:MGI Symbol;Acc:MGI:1924446]	-	47	32	38	30	34	46	36	73	103	72	30	115	1.17744733453068	0.584130493275521	0.928794474967345	0.825206141640694	0.750367548942476	0.915719696821214	0.825584448998771	1.63530496919854	2.61823429090998	1.63716931520752	0.741506939621593
ENSMUSG00000051439	253.339736338608	310.864906672223	222.743842101417	217.933135388411	150.211248317233	252.642987167393	283.458071823176	360.776524124131	379.145986182209	389.349599143105	255.504933204588	298.596330913651	234.622642664214	327.805240898477	-0.480197254468436	0.00521362984030467	0.116836476673247	Cd14	18	36858120	36859851	-	1732	protein_coding	CD14 antigen [Source:MGI Symbol;Acc:MGI:88318]	-	232	393	210	182	149	292	280	371	341	391	238	338	9.16107370397466	11.3075159665555	8.09040161205146	7.89091461769814	5.18317837052253	9.16225416103523	10.1211950348772	13.0997969878307	13.6628223078815	14.0136935634139	9.27226171958687
ENSMUSG00000076676	10.9198162214917	7.11904366424939	9.54616466148932	0	0	4.32607854738687	33.4075584648743	19.4488692250205	1.11186506211792	29.8733707782433	30.0594039064222	37.9871071872396	5.31851718243622	25.314695770653	-2.24782486773896	0.00522106281436763	0.116848077317046	Ighv12-3	12	114330141	114330574	-	353	IG_V_gene	immunoglobulin heavy variable V12-3 [Source:MGI Symbol;Acc:MGI:3646760]	-	10	9	9	0	0	5	33	20	1	30	28	43	1.93745477865636	1.27054587639691	1.70124349559771	0	0	0.769772993078555	5.85276227654228	3.46492496093137	0.196589004488139	5.27558100863613	5.35229371715529
ENSMUSG00000012017	278.455313648039	244.420499139229	268.353295484089	264.633092971641	290.341204801095	266.486438519031	276.371620027596	344.244985282863	338.006978883846	358.48044933892	334.947643528704	275.627382381832	268.781640760521	321.279843240627	-0.257626359331859	0.00523264921535008	0.116952478560543	Scarf2	16	17615146	17626157	+	3839	protein_coding	scavenger receptor class F, member 2 [Source:MGI Symbol;Acc:MGI:1858430]	-	255	309	253	221	288	308	273	354	304	360	312	312	4.54284948946997	4.01109468784539	4.39745174809226	4.32292803191873	4.51993458529743	4.36013539460655	4.45211306470358	5.63928045022018	5.49527461568928	5.82114122234506	5.48394504551609
ENSMUSG00000076541	0	0	0	0	0	0	7.08645179557939	0	0	6.97045318159011	4.29420055806031	12.3678953632873	0	5.11983348308619	-4.81293039865244	0.00528794605637368	1	Igkv4-79	6	69019956	69020489	-	358	IG_V_gene	immunoglobulin kappa variable 4-79 [Source:MGI Symbol;Acc:MGI:2685040]	-	0	0	0	0	0	0	7	0	0	7	4	14	0	0	0	0	0	0	1.22415571231894	0	0	1.21377659891433	0.753934430229776
ENSMUSG00000086432	119.02599681426	162.946999426153	130.464250373687	108.966567694205	115.934856083771	108.151963684672	208.544152841336	235.331317622748	98.9559905284945	250.936314537244	206.121626786895	141.347375580427	124.248439012791	190.206129649524	-0.612758706808796	0.00529972019318408	0.117974073483272	B430119L08Rik	12	103862156	103865043	+	1994	lncRNA	RIKEN cDNA B430119L08 gene [Source:MGI Symbol;Acc:MGI:2441857]	-	109	206	123	91	115	125	206	242	89	252	192	160	3.73858814033905	5.14830909616799	4.11603094479867	3.42704717097622	3.47480518010635	3.40684386354977	6.46790625247867	7.42213339299205	3.09741060882841	7.84511173861979	6.49729651407646
ENSMUSG00000048271	704.328146286217	676.309148103692	733.99399397229	791.504409295271	818.600896869754	674.868253392352	823.04075854372	854.777802439652	813.885225470314	954.952085877845	754.705748079099	1026.53531515285	733.267474653263	871.316155927247	-0.250902114513127	0.00530161338045792	0.117974073483272	Rbm33	5	28522119	28624237	+	12502	protein_coding	RNA binding motif protein 33 [Source:MGI Symbol;Acc:MGI:1919670]	-	645	855	692	661	812	780	813	879	732	959	703	1162	3.52847057493499	3.40807518516802	3.69339088972987	3.9703227184314	3.91322039719227	3.39064623123099	4.07129621195783	4.29979671793517	4.06317488431588	4.76170909217342	3.79430678678708
ENSMUSG00000024429	765.479117126571	671.563118994192	624.743442846357	671.760928312628	712.747332619355	681.789979068171	808.867854952562	718.635717864509	846.129312271734	778.699198286209	772.956100450856	745.60740618675	688.013986494546	778.482598335437	-0.177746213817288	0.00530628489360753	0.117974073483272	Gnl1	17	36290743	36300354	+	3077	protein_coding	guanine nucleotide binding protein-like 1 [Source:MGI Symbol;Acc:MGI:95764]	-	701	849	589	561	707	788	799	739	761	782	720	844	15.5810528873205	13.7500013548018	12.7728105974141	13.6911273113094	13.8436206951898	13.9176558236401	16.2570197438662	14.6877572275477	17.1629164909529	15.7762218081461	15.7892540409512
ENSMUSG00000032743	364.721861797824	320.356964891222	317.144803753923	275.410006260079	326.633855401232	303.690714026558	347.23613798339	378.280506426649	379.145986182209	407.273621610051	331.726993110159	445.244233078344	317.99303435514	381.4845797318	-0.263765521929693	0.00533749199759245	0.118356433442677	Katnip	7	125307060	125473965	+	17086	protein_coding	katanin interacting protein [Source:MGI Symbol;Acc:MGI:2442760]	-	334	405	299	230	324	351	343	389	341	409	309	504	1.33694131635925	1.18123734323803	1.16769510599875	1.01086061948611	1.14251624031818	1.11643665177821	1.25682661275306	1.39234783114893	1.38499404408584	1.48595840509552	1.22032269900618
ENSMUSG00000021567	45.8632281302653	25.3121552506645	19.0923293229786	27.5410006260079	23.1869712167541	18.1695298990249	55.6792641081238	52.5119469075554	34.4678169256554	61.7382996083695	44.0155557201182	28.2694751160853	26.5275357409492	46.1137263976513	-0.804871889515899	0.00537157161821473	0.118645026971208	Nkd2	13	73966653	73995750	-	4826	protein_coding	naked cuticle 2 [Source:MGI Symbol;Acc:MGI:1919543]	-	42	32	18	23	23	21	55	54	31	62	41	32	0.595207305187716	0.330434365238743	0.248876483193531	0.357885713728548	0.287143038919688	0.236482685358116	0.713505001940677	0.684297550821319	0.44576740076952	0.797495275279807	0.573261995799453
ENSMUSG00000084897	10.9198162214917	23.730145547498	4.24273984955081	19.1589569572229	10.0812918333714	0.865215709477374	24.2964061562722	35.980408066288	32.2440868014196	20.9113595447703	25.7652033483619	47.704739258394	11.499694353102	31.1503671959176	-1.438231742715	0.00549544043209426	0.120580189822909	Gm14226	2	154860186	154869024	+	3243	protein_coding	predicted gene 14226 [Source:MGI Symbol;Acc:MGI:3649244]	-	10	30	4	16	10	1	24	37	29	21	24	54	0.210891624072061	0.460995677220794	0.082302251542946	0.370490330628693	0.185785076328468	0.0167579319492279	0.463325222688179	0.697739514565596	0.620561714136626	0.401972268650629	0.499368225758112
ENSMUSG00000053931	1085.42973241628	1124.8088989514	1311.0066135112	1145.9451130039	1007.1210541538	1161.11948211864	1578.25404990118	1341.97197652642	1393.16692283375	1484.70652767869	1202.37615625689	1160.81532195425	1139.2384823592	1360.21515919186	-0.255657593684673	0.00550204747135576	0.120580189822909	Cnn3	3	121220146	121251856	+	3037	protein_coding	calponin 3, acidic [Source:MGI Symbol;Acc:MGI:1919244]	-	994	1422	1236	957	999	1342	1559	1380	1253	1491	1120	1314	22.3845244532269	23.3333637504648	27.1564097273349	23.6630646220162	19.8188508900458	24.0145855066929	32.1383053986957	27.7889948216679	28.6312433276734	30.4759041072154	24.884552942454
ENSMUSG00000007476	253.339736338608	234.137436068647	236.532746612458	211.945961339278	173.398219533987	274.273379904328	229.803508228074	309.237020677826	335.783248759611	387.358041091222	269.461085018284	300.363173108406	230.604579966218	305.334346147237	-0.40375216602533	0.00551199996733923	0.120580189822909	Lrrc8a	2	30127727	30153802	+	4308	protein_coding	leucine rich repeat containing 8A VRAC subunit A [Source:MGI Symbol;Acc:MGI:2652847]	-	232	296	223	177	172	317	227	318	302	389	251	340	3.68314290976883	3.42403790191274	3.45404381331776	3.08532853375271	2.40552860807137	3.99899571487852	3.29892021877275	4.51429534081232	4.86480209202937	5.60528441165961	3.93146703990176
ENSMUSG00000029504	171.44111467742	171.648052793569	213.197677439928	189.194699952576	208.682740950787	194.673534632409	254.099914384347	203.240683401465	224.596742547819	235.999629148122	224.371979158651	228.806064220816	191.472970074448	228.519168810203	-0.256782750643268	0.00552087608609264	0.120580189822909	Ddx51	5	110801317	110808362	+	5248	protein_coding	DEAD box helicase 51 [Source:MGI Symbol;Acc:MGI:1916913]	-	157	217	201	158	207	225	251	209	202	237	209	259	2.04603051234592	2.06057513291582	2.55564722525288	2.26082582021911	2.37648070740048	2.33000076125245	2.99434298773833	2.43551609034521	2.67110814672851	2.80335608970724	2.68725618991293
ENSMUSG00000078952	7.64387135504422	11.865072773749	5.30342481193851	5.98717404913216	7.05690428335995	3.4608628379095	8.09880205209073	9.72443461251027	20.0135711181225	41.8227190895406	10.7355013951508	19.4352641423087	6.88621835185555	18.3050487349539	-1.4014709025379	0.0055431361929115	0.120698933313951	Lncenc1	13	97571455	97645404	+	7766	lncRNA	long non-coding RNA, embryonic stem cells expressed 1 [Source:MGI Symbol;Acc:MGI:3780541]	-	7	15	5	5	7	4	8	10	18	42	10	22	0.0616462884117932	0.0962534754846147	0.0429606943332755	0.0483477716258712	0.054307327037504	0.0279917452028565	0.0644932482263612	0.078748294566622	0.160845549126659	0.335718791458663	0.0868878850187547
ENSMUSG00000109904	33.8514302866244	57.7433541655784	10.606849623877	28.7384354358344	23.1869712167541	28.5521184127533	38.469309747431	48.6221730625513	50.0339277953062	98.582123568203	50.4568565572086	87.458688640389	30.4465265235703	62.2705132285148	-1.02534896036726	0.00556403122293414	0.120902797190715	Gm45819	7	109719197	109720947	+	1751	TEC	predicted gene 45819 [Source:MGI Symbol;Acc:MGI:5804934]	-	31	73	10	24	23	33	38	50	45	99	47	99	1.21082625030477	2.0775872002584	0.381076815753532	1.02926911098988	0.791406228341755	1.02422451129321	1.35868600068425	1.74631426500396	1.78344736510228	3.50972262533423	1.81120798444406
ENSMUSG00000073684	291.559093113829	386.801372424217	301.234529318107	265.830527781468	274.211137867701	333.108048148789	382.668396961287	405.508923341678	396.935827176096	363.459344468627	440.155557201182	322.448700542848	308.790784775685	385.19612494862	-0.313753228444589	0.00556680926876821	0.120902797190715	Faap20	4	155334259	155341144	+	1743	protein_coding	Fanconi anemia core complex associated protein 20 [Source:MGI Symbol;Acc:MGI:1914763]	-	267	489	284	222	272	385	378	417	357	365	410	365	10.4765949709203	13.9808642535862	10.8722549194022	9.56443744889576	9.40219579397801	12.0041306511005	13.5773828058232	14.6311078363184	14.2136218787147	12.9992777788817	15.8724176232253
ENSMUSG00000041720	1415.20818230533	1376.34844175488	1257.97236539181	1312.38855156977	1371.0556893385	1181.01944343662	1332.25293756892	1484.92116533032	1485.45172298954	1575.32241903936	1456.80753932196	1634.32903014868	1318.99877896615	1494.84746906646	-0.181190175649845	0.00558006706623025	0.121035164593187	Pi4ka	16	17098215	17224178	-	11254	protein_coding	phosphatidylinositol 4-kinase alpha [Source:MGI Symbol;Acc:MGI:2448506]	-	1296	1740	1186	1096	1360	1365	1316	1527	1336	1582	1357	1850	7.87597575775671	7.7048623521564	7.03196097565256	7.31320061690744	7.28097888257672	6.59163440287784	7.32100373750791	8.29794724815974	8.238221719268	8.72616288119428	8.13634862742594
ENSMUSG00000041736	4079.64334034931	4049.94484010632	3888.47107211332	3328.86877131748	2645.33097707664	4893.66005280403	4283.25393529948	5258.97423844555	5606.02364319853	5323.43467268296	4219.05204829425	5080.55473101896	3814.31984229452	4961.88221148996	-0.379301283151033	0.00559782878217176	0.121264760169688	Tspo	15	83447793	83458404	+	1051	protein_coding	translocator protein [Source:MGI Symbol;Acc:MGI:88222]	-	3736	5120	3666	2780	2624	5656	4231	5408	5042	5346	3930	5751	243.114258965769	242.767078461225	232.749318655884	198.630494493114	150.424608053966	292.465104708823	252.035640769074	314.682440942771	332.915529497722	315.754817427072	252.316961766765
ENSMUSG00000028028	122.301941680707	133.679819917572	124.100140599361	92.2024803566352	84.6828514003194	79.5998452719184	167.037792324371	163.370501490172	115.633966460263	143.392179735568	137.41441785793	143.99763887256	106.094513204419	145.141082790144	-0.451884142854125	0.00560836347396896	0.121337410524524	Alpk1	3	127463959	127574176	-	6868	protein_coding	alpha-kinase 1 [Source:MGI Symbol;Acc:MGI:1918731]	-	112	169	117	77	84	92	165	168	104	144	128	163	1.11530594247172	1.2262498438525	1.13672195709055	0.84190731428019	0.736896974560145	0.727989159091996	1.50409513950162	1.49595158621923	1.05084093371703	1.30153530300423	1.25758195001635
ENSMUSG00000044349	2657.88326831109	2134.13108957165	2164.8580082333	1935.05465267951	2321.72150922542	2214.95221626208	2544.036194613	2858.98377607802	2291.55389302502	2820.04620146617	2477.7537220008	2882.60304074332	2238.10012404718	2645.82947132106	-0.241721186605569	0.00565213111283732	0.121848721610996	Snhg11	2	158217558	158228071	+	8527	protein_coding	small nucleolar RNA host gene 11 [Source:MGI Symbol;Acc:MGI:2441845]	-	2434	2698	2041	1616	2303	2560	2513	2940	2061	2832	2308	3263	19.5222824056655	15.767695677849	15.9714893215507	14.231442988755	16.2725437883665	16.3159014515123	18.4509136224528	21.0857770784203	16.7731896566517	20.6167750752883	18.2640107323612
ENSMUSG00000020156	1485.09500612288	1415.10767948246	1327.9775729094	1275.26807246515	1331.73865118836	1511.53184445697	1493.21662835423	1497.56293032658	1522.14327003943	1651.00162501091	1521.22054769286	1754.47429939204	1391.11980443754	1573.26988346934	-0.177188896591925	0.00566644379014686	0.121969300282945	Pwwp3a	10	80062268	80079737	+	10361	protein_coding	PWWP domain containing 3A, DNA repair factor [Source:MGI Symbol;Acc:MGI:1915364]	-	1360	1789	1252	1065	1321	1747	1475	1540	1369	1658	1417	1986	8.97725403085942	8.60461045399468	8.06308668554495	7.7188353650331	7.68172786744897	9.1634413063335	8.91275557916386	9.08986829100236	9.16928988919259	9.93359842759227	9.22836553840223
ENSMUSG00000022999	236.960012006371	250.748537951895	280.020830070353	234.697222725981	279.251783784387	320.129812506628	322.939731827118	352.024532972872	314.65781257937	301.721044860258	333.874093389189	298.596330913651	266.968033174269	320.63559109041	-0.260866105110711	0.00568913861177453	0.122292527556155	Lmbr1l	15	98801798	98816112	-	4338	protein_coding	limb region 1 like [Source:MGI Symbol;Acc:MGI:1289247]	-	217	317	264	196	277	370	319	362	283	303	311	338	3.42118426693997	3.64160017710904	4.06081358131606	3.39289459250886	3.84722862382902	4.63531814780959	4.60386717573101	5.10337599190382	4.52721183941	4.33587574229839	4.83757212960597
ENSMUSG00000023764	268.627479048697	275.269688350976	289.566994731843	256.251049302856	331.674501317918	253.508202876871	301.68037644038	354.941863356625	372.474795809502	347.526880053564	303.814689482767	319.798437250715	279.14965260486	333.372840398925	-0.255679358839427	0.00571698133166901	0.122588621270573	Sfi1	11	3081850	3143463	-	7559	protein_coding	Sfi1 homolog, spindle assembly associated (yeast) [Source:MGI Symbol;Acc:MGI:1926137]	-	246	348	273	214	329	293	298	365	335	349	283	362	2.22575338098903	2.29423259455399	2.40988864528312	2.12595110494918	2.62234197424832	2.10654454031279	2.4681614728523	2.95302458388148	3.07549050479493	2.8660570336506	2.52626382009193
ENSMUSG00000049800	331.962413133349	378.100319056801	315.023433829148	377.191965095326	383.089089668112	338.299342405653	457.582315943126	376.335619504147	420.284993480572	421.214527973231	400.434202039124	392.238967235684	353.944427198065	411.348437695981	-0.215554243211652	0.00579922452436196	0.123097948719216	Sertad2	11	20493253	20603021	+	6352	protein_coding	SERTA domain containing 2 [Source:MGI Symbol;Acc:MGI:1931026]	-	304	478	297	315	380	391	452	387	378	423	373	444	3.2731761210197	3.75007500538688	3.11992844461866	3.72395057464271	3.60438257182974	3.34528897429727	4.45501935823592	3.72596712718667	4.1296689585753	4.13383963386093	3.96236934061331
ENSMUSG00000066687	1093.07360377132	1472.85103364804	1080.83797667307	1373.45772687092	841.787868086509	904.150416403856	1440.57441501564	1376.0074976702	1698.92981491618	3461.32789417246	1544.8386507622	1271.24295912646	1127.69310424229	1798.82020527719	-0.673644626507403	0.00581358602579953	0.123097948719216	Zbtb16	9	48565597	48747522	-	5283	protein_coding	zinc finger and BTB domain containing 16 [Source:MGI Symbol;Acc:MGI:103222]	ZBTB	1001	1862	1019	1147	835	1045	1423	1415	1528	3476	1439	1439	12.9586496006542	17.5639265760915	12.8704059997679	16.3037178584196	9.52277753388683	10.7498660061247	16.8634309821121	16.3800179193679	20.0713540785217	40.8434955761548	18.3796313148794
ENSMUSG00000070814	120.117978436409	143.171878136571	132.585620298463	132.915263890734	139.121827300525	153.143180577495	159.951340528792	178.929596870189	180.122140063102	166.295097332221	154.591220090171	154.598692041092	136.842624773366	165.748014487595	-0.269872739978321	0.00586471769620955	0.123530333720963	Zswim9	7	12992894	13012647	-	11874	protein_coding	zinc finger SWIM-type containing 9 [Source:MGI Symbol;Acc:MGI:2447816]	-	110	181	125	111	138	177	158	184	162	167	144	175	0.633580672521698	0.759633444506467	0.702443894627374	0.701988145251192	0.700228552716733	0.810109253504147	0.833070378397081	0.94767477708613	0.946786155521198	0.873058155185303	0.81831791618674
ENSMUSG00000017002	560.186572162526	669.190104439442	269.413980446476	508.909794176233	312.520046834512	222.360437335685	717.756331866541	1066.77047699238	1354.25164565962	544.69112718997	498.127264734996	522.985289647578	423.763489232479	784.097022681847	-0.887554555527365	0.00587566118576374	0.123530333720963	Slpi	2	164195990	164231015	-	1180	protein_coding	secretory leukocyte peptidase inhibitor [Source:MGI Symbol;Acc:MGI:109297]	-	513	846	254	425	310	257	709	1097	1218	547	464	592	29.7331990179747	35.7281807377987	14.3631727214955	27.0464809558931	15.8284161682457	11.8363687635728	37.6171490571693	56.854279948984	71.6307024031298	28.7759099587164	26.5333805242221
ENSMUSG00000047787	6.55188973289504	15.8200970316653	3.18205488716311	8.38204366878502	7.05690428335995	1.73043141895475	20.2470051302268	19.4488692250205	20.0135711181225	7.96623220753155	21.4710027903015	17.6684219475533	7.12057017047053	17.8025170697927	-1.30444148479724	0.00590908265829487	0.123878126150383	Flrt1	19	7069366	7083094	-	5872	protein_coding	fibronectin leucine rich transmembrane protein 1 [Source:MGI Symbol;Acc:MGI:3026647]	-	6	20	3	7	7	2	20	20	18	8	20	20	0.0698829908241513	0.169733081429046	0.0340905400741367	0.0895191267413356	0.0718240295935382	0.0185102088935102	0.213238490176227	0.208296749184055	0.212725908466899	0.0845722114463467	0.229826742185167
ENSMUSG00000036745	80.8066400390389	135.261829620738	109.250551125933	118.546046172817	79.6422054836337	70.0824724676673	333.063234392231	138.086971497646	120.081426708735	146.379516813392	163.179621206292	116.611584853852	98.9316241516381	169.567059245358	-0.776865620997785	0.00592497419470332	0.123903822980077	Ttll7	3	146558122	146689764	+	8266	protein_coding	tubulin tyrosine ligase-like family, member 7 [Source:MGI Symbol;Acc:MGI:1918142]	-	74	171	103	99	79	81	329	142	108	147	152	132	0.612269461989613	1.03091594398671	0.831458346861805	0.899380852896324	0.575823605130954	0.532545830899954	2.49185144150478	1.05058570403851	0.906697218377184	1.10394053600749	1.24080861224847
ENSMUSG00000028773	3.27594486644752	11.0740679221657	1.0606849623877	10.7769132884379	5.04064591668568	7.78694138529637	88.0744723164867	12.6417649962633	6.6711903727075	16.9282434410045	13.956151813696	11.4844742659097	6.50253305690348	24.959382867678	-1.93328289867828	0.00595112406538504	0.124055503952335	Fabp3	4	130202388	130209256	+	823	protein_coding	fatty acid binding protein 3, muscle and heart [Source:MGI Symbol;Acc:MGI:95476]	-	3	14	1	9	5	9	87	13	6	17	13	13	0.249303111858698	0.847716716775152	0.0810772180297005	0.821195419202587	0.36603949121095	0.594305904984342	6.61821798574653	0.966010974830744	0.505924072303618	1.28225036989978	1.06585991442569
ENSMUSG00000028465	5596.40581351452	4750.77513860909	5238.72302923286	4686.75984566065	3546.59846698004	4174.66579822833	5242.96197847224	5848.27497596367	5975.16284382168	6324.19259375411	5439.6785569229	5410.95422143821	4665.65468203758	5706.8708617288	-0.290717550423198	0.00598402284357657	0.124082997500653	Tln1	4	43531519	43562691	-	9801	protein_coding	talin 1 [Source:MGI Symbol;Acc:MGI:1099832]	-	5125	6006	4939	3914	3518	4825	5179	6014	5374	6351	5067	6125	35.7626556110263	30.537781659183	33.625388492549	29.9884677372444	21.6263496266899	26.7543435595597	33.0824124565675	37.5259398347595	38.0505730509232	40.2249460599407	34.8848714762471
ENSMUSG00000021375	827.722069589074	834.510118420345	966.284000735197	815.4531054918	897.234973170051	723.320333123085	832.151910852322	992.864773937298	1115.20065730427	1083.40758022429	933.988621378117	1088.37479196928	844.087433421592	1007.66472261093	-0.256164008550028	0.00598522897016823	0.124082997500653	Kif13a	13	46902563	47083343	-	8214	protein_coding	kinesin family member 13A [Source:MGI Symbol;Acc:MGI:1098264]	-	758	1055	911	681	890	836	822	1021	1003	1088	870	1232	6.31132852379104	6.40059441276894	7.40052196851985	6.2258156566369	6.52819445160176	5.53119475143478	6.26525525058904	7.60168005809689	8.47383812272534	8.22238756797674	7.14695695274427
ENSMUSG00000115186	26.2075589315802	24.5211503990812	14.8495894734278	21.5538265768758	16.1300669333942	13.843451351638	29.3581574388289	35.007964605037	41.1390072983629	26.886033700419	31.1329540459372	25.6192118239523	19.5176072776662	31.5238881520895	-0.688682027693959	0.00601183564880184	0.124082997500653	Gm49417	14	70442773	70492736	+	2128	lncRNA	predicted gene, 49417 [Source:MGI Symbol;Acc:MGI:6155048]	-	24	31	14	18	16	16	29	36	37	27	29	29	0.771340079171836	0.725959874969269	0.438990463410812	0.635191569552377	0.453008272581371	0.408616340686812	0.853194455242699	1.03459272564652	1.20660196786634	0.787618461674671	0.919566171833357
ENSMUSG00000101678	4.3679264885967	3.95502425791633	6.36410977432621	4.78973923930573	5.04064591668568	0.865215709477374	11.1358528216248	8.75199115125924	8.89492049694333	9.95779025941444	8.58840111612062	10.601053168532	4.23044356438467	9.65500150231573	-1.22437252498839	0.00601302463224324	0.124082997500653	Gm29609	5	31302083	31337255	-	3550	protein_coding	predicted gene 29609 [Source:MGI Symbol;Acc:MGI:5580315]	-	4	5	6	4	5	1	11	9	8	10	8	12	0.0770615816186698	0.0701882150810815	0.112777268346665	0.0846126860724543	0.0848592961314399	0.0153087248764355	0.193992965598068	0.155043191561675	0.156385168640705	0.17486198084963	0.152061141420991
ENSMUSG00000039081	848.469720409908	663.653070478359	622.622072921581	720.855755515512	1163.38107757105	622.955310823709	911.115230860207	1321.55066384015	1067.3904596332	983.829677630147	855.619461193517	1489.44797017875	773.656167953354	1104.82557722266	-0.514617555957131	0.00602046384944121	0.124082997500653	Zfp503	14	22034027	22039669	-	4216	protein_coding	zinc finger protein 503 [Source:MGI Symbol;Acc:MGI:1353644]	-	777	839	587	602	1154	720	900	1359	960	988	797	1686	12.6045311704138	9.91708203075177	9.29043764406222	10.7225908091462	16.4916071376504	9.28109601142531	13.3648336442519	19.713212247779	15.8017271918739	14.5472227616696	12.7559947367019
ENSMUSG00000004892	7.64387135504422	0.791004851583265	2.1213699247754	2.39486961965286	3.02438755001141	1.73043141895475	5.06175128255671	79.7403638225842	5.55932531058958	3.98311610376578	12.8826016741809	0.883421097377666	2.95098912000365	18.0184298818425	-2.62870852392766	0.00602166407945405	0.124082997500653	Bcan	3	87894838	87907537	-	4064	protein_coding	brevican [Source:MGI Symbol;Acc:MGI:1096385]	-	7	1	2	2	3	2	5	82	5	4	12	1	0.117801445818402	0.0122622127725315	0.0328378693102576	0.0369555900045783	0.044475959832669	0.0267450656059774	0.0770261081640504	1.23395322243011	0.0853788368409363	0.0610984283480497	0.199243498540054
ENSMUSG00000028653	334.146376377647	251.539542803478	296.991789468557	261.040788542162	321.593209484546	302.825498317081	304.717427209914	408.426253725431	521.464714133303	472.995037322186	254.431383065073	635.179769014542	294.689534165579	432.869097411741	-0.555600112721185	0.00607550473091778	0.124887838732747	Trit1	4	122910390	122948742	+	2087	protein_coding	tRNA isopentenyltransferase 1 [Source:MGI Symbol;Acc:MGI:1914216]	-	306	318	280	218	319	350	301	420	469	475	237	719	10.0277906219886	7.5932415912825	8.95229234440066	7.84400548053095	9.20928700565876	9.11408273070009	9.02954146403344	12.3073736154213	15.5949620584776	14.1284626357301	7.66271210676516
ENSMUSG00000040940	2395.80767899529	1854.11537211117	2411.99760446963	2026.05969822632	1912.42106079055	2027.20040730549	2384.08485408421	2818.14115070547	2475.01162827448	2671.67512660089	2467.01822060565	2164.38168857528	2104.60030364974	2496.718778141	-0.246834729562761	0.00610228053611641	0.124941979566508	Arhgef1	7	24602337	24626019	+	7732	protein_coding	Rho guanine nucleotide exchange factor (GEF) 1 [Source:MGI Symbol;Acc:MGI:1353510]	-	2194	2344	2274	1692	1897	2343	2355	2898	2226	2683	2298	2450	19.4066716487757	15.1073506294024	19.6244407264641	16.432829803505	14.7820020926736	16.4682637698504	19.0686837539534	22.9216078988814	19.9787008236783	21.5403409971472	20.0546363424454
ENSMUSG00000023966	40.4033200195194	22.1481358443314	16.9709593982032	23.9486961965286	28.2276171334398	35.4738440885723	86.049771803464	48.6221730625513	31.1322217393016	53.772067400838	32.2065041854523	47.704739258394	27.8620954467658	49.9145795750002	-0.843005247598055	0.00610810077899837	0.124941979566508	Rsph9	17	46432961	46455142	-	1602	protein_coding	radial spoke head 9 homolog (Chlamydomonas) [Source:MGI Symbol;Acc:MGI:1922814]	-	37	28	16	20	28	41	85	50	28	54	30	54	1.57959406142514	0.870999822604183	0.666432463804679	0.937500110977568	1.05306042889702	1.39087696989088	3.32183505670282	1.90873675282268	1.21291243468212	2.09244954612197	1.26361669486077
ENSMUSG00000115338	532.887031608797	698.457283948023	651.260566906049	464.604706212656	487.934524735174	540.759818423359	766.349144179085	661.261553650698	791.647924227956	785.669651467799	636.615232732441	610.443978287967	562.650655305676	708.664580757658	-0.330930529368531	0.00610842942317007	0.124941979566508	Pnp	14	51168539	51202694	+	3979	protein_coding	purine-nucleoside phosphorylase [Source:MGI Symbol;Acc:MGI:97365]	-	488	883	614	388	484	625	757	680	712	789	593	691	8.38787911511583	11.0588332949943	10.2965825506922	7.32253793642866	7.32873800517919	8.53637429494628	11.9108729031956	10.4513770749179	12.4176662558509	12.3091144825527	10.0562802168384
ENSMUSG00000046447	411.677071550239	273.68767864781	356.390147362268	386.771443573937	365.95089355138	416.168756258617	591.212549802623	627.226032506912	389.152771741271	422.210306999172	488.46531347936	415.207915767503	368.440998490708	488.91248171614	-0.409407042135197	0.0061151102030835	0.124941979566508	Camk2n1	4	138181625	138187434	+	4444	protein_coding	calcium/calmodulin-dependent protein kinase II inhibitor 1 [Source:MGI Symbol;Acc:MGI:1913509]	-	377	346	336	323	363	481	584	645	350	424	455	470	5.80194463092635	3.87993629991415	5.04503171631796	5.45798472575268	4.92141908009811	5.88218117973839	8.22735897794605	8.87614131108976	5.46547513602825	5.92264296973138	6.90866220410262
ENSMUSG00000062054	935.828250181842	836.092128123511	832.637695474346	728.040364374471	857.917935019903	869.541788024761	1052.84426677179	1014.25853008482	1061.83113432261	1029.63551282345	816.971656170974	938.193205415081	843.343026866472	985.622384264789	-0.224306436646424	0.00612940257960905	0.12501629844943	Iah1	12	21366390	21373820	+	2631	protein_coding	isoamyl acetate-hydrolyzing esterase 1 homolog [Source:MGI Symbol;Acc:MGI:1914982]	-	857	1057	785	608	851	1005	1040	1043	955	1034	761	1062	22.277489817328	20.0205814412388	19.908909955978	17.3534798193449	19.4879647721693	20.7592942523385	24.7476600320676	24.2438731887258	25.1893205047582	24.3962703574586	19.5173307015336
ENSMUSG00000120552	116.842033569962	32.4311989149139	48.7915082698343	43.1076531537515	82.6665930336451	44.9912168928235	156.914289759258	180.874483792691	81.1661495346079	234.008071096239	63.3394582313896	70.6736877902133	61.471700639155	131.162690034066	-1.09619167968741	0.00614623614847626	0.12501629844943	ENSMUSG00000120552	5	97848655	97884681	+	1079	lncRNA	novel transcript	-	107	41	46	36	82	52	155	186	73	235	59	80	6.78216908661995	1.89358567285476	2.84469075085116	2.50544515293319	4.57878426392255	2.6190830511492	8.99356553377175	10.5421706712156	4.69499727215463	13.5197968048011	3.68966706100865
ENSMUSG00000015522	1148.76466650093	1202.32737440656	1116.90126539425	1136.36563452528	903.283748270074	1210.43677755885	1182.42509960525	1355.58618498393	1429.85846988364	1492.67275988622	1130.44829690938	1530.9687617555	1119.67991110932	1353.65992883732	-0.273724640797373	0.00614671054398626	0.12501629844943	Arnt	3	95341699	95404551	+	8007	protein_coding	aryl hydrocarbon receptor nuclear translocator [Source:MGI Symbol;Acc:MGI:88071]	bHLH	1052	1520	1053	949	896	1399	1168	1394	1286	1499	1053	1733	8.98570571728126	9.46011261589898	8.77520389804933	8.90020946496175	6.74211188047668	9.49544356969814	9.13260479530217	10.64710381307	11.1456414761367	11.6213224427658	8.87391276075432
ENSMUSG00000097462	64.4269157068013	80.6824948614931	72.1265774423637	56.2794360618423	70.5690428335995	62.2955310823709	70.8645179557939	125.445206501382	96.7322604042587	112.523029931383	64.4130083709046	121.02869034074	67.7299996647451	98.5011189174105	-0.539521196973218	0.00615391355888449	0.12501629844943	9530026P05Rik	6	92917310	93249970	+	7775	lncRNA	RIKEN cDNA 9530026P05 gene [Source:MGI Symbol;Acc:MGI:1924659]	-	59	102	68	47	70	72	70	129	87	113	60	137	0.518988690354675	0.653765985359733	0.583589122805679	0.453942979780997	0.542444632505796	0.503268177288349	0.563662694546857	1.01467709289988	0.776520246538293	0.902197860036385	0.520723844415935
ENSMUSG00000020387	556.910627296079	480.930949762625	394.574806008225	488.553402409184	457.69064923506	473.272993084124	592.224900059135	630.143362890665	492.556222518237	895.205344321358	574.349324640566	551.254764763664	475.322237965883	622.622319865604	-0.389843060329792	0.0061631400016793	0.12501629844943	Jade2	11	51704282	51748480	-	10760	protein_coding	jade family PHD finger 2 [Source:MGI Symbol;Acc:MGI:1924151]	-	510	608	372	408	454	547	585	648	443	899	535	624	3.2416355371887	2.81587813068785	2.30690304489786	2.84742134078399	2.54215107016806	2.76275533469389	3.40380949058624	3.68299626051712	2.85709962201214	5.18646160578578	3.3550432486503
ENSMUSG00000031722	28097.7791195204	17230.4586820383	26359.0820002968	17431.0585266434	17588.829861683	21754.1185833896	37857.8501924981	38242.3115571579	36826.0827224075	40829.927400677	19199.3706950876	20316.9183974916	21410.2211289286	32212.0768275533	-0.589306739627153	0.0061958020406372	0.12522783143618	Hp	8	110301760	110305804	-	1606	protein_coding	haptoglobin [Source:MGI Symbol;Acc:MGI:96211]	-	25731	21783	24851	14557	17447	25143	37396	39326	33121	41003	17884	22998	1095.76494801315	675.919066792622	1032.51650370222	680.659930355907	654.535180024729	850.822420278438	1457.81112545817	1497.52050348058	1431.17199217374	1584.87070938727	751.407857936191
ENSMUSG00000028398	327.594486644752	344.878115290304	344.722612776003	294.568963217302	340.747663967952	351.277578047814	355.334940035481	355.914306817876	421.39685854269	375.408692779924	406.875502876214	394.889230527817	333.964903324021	384.96992193	-0.200773587389156	0.00621833042086478	0.12553300970293	Dmac1	4	75195591	75196542	-	741	protein_coding	distal membrane arm assembly complex 1 [Source:MGI Symbol;Acc:MGI:1914178]	-	300	436	325	246	338	406	351	366	379	377	379	447	27.6891310471941	29.3218135769225	29.2660308940542	24.9299118579873	27.4825018699365	29.7766061597928	29.655862444298	30.2065705197308	35.4939988440683	31.5825279446831	34.512594926598
ENSMUSG00000031540	604.957818670642	530.764255412371	550.495495479217	560.39949099877	524.227175335311	601.324918086775	596.27430108518	649.592232115686	625.980029972387	634.3112395247	606.555828826019	734.122931920841	562.028192330514	641.139427240802	-0.191758921674591	0.00628487577470228	0.126573952282651	Kat6a	8	23349551	23433275	+	9330	protein_coding	K(lysine) acetyltransferase 6A [Source:MGI Symbol;Acc:MGI:2442415]	-	554	671	519	468	520	695	589	668	563	637	565	831	4.06101319853799	3.58396222366324	3.71179846490377	3.76676089605508	3.35799058217874	4.04827989832641	3.95234913200117	4.37858073680311	4.18755650192585	4.23820086167535	4.08623572354171
ENSMUSG00000056612	710.880036019112	788.631837028515	654.442621793212	647.812232116099	556.487309202099	611.707506600504	746.102139048858	776.009882078319	901.72256537763	768.741408026795	811.603905473399	725.288720947064	661.66025712659	788.244770158677	-0.250976107895175	0.00639061722181884	0.127941065399376	Ppp1r14b	19	6952336	6954692	+	1526	protein_coding	protein phosphatase 1, regulatory inhibitor subunit 14B [Source:MGI Symbol;Acc:MGI:107682]	-	651	997	617	541	552	707	737	798	811	772	756	821	29.1764692332613	32.5584087873166	26.9792146923458	26.6223614410963	21.7942695542817	25.1786390112199	30.2367148541943	31.9806216233486	36.880792904245	31.4041117114348	33.4290376266101
ENSMUSG00000020038	170.349133055271	151.872931503987	115.61466090026	137.70500313004	131.056793833828	124.591062164742	193.358898993666	134.197197652642	209.030631678168	184.219119799167	165.326721485322	307.430541887428	138.531597431354	198.927185249399	-0.523543466184496	0.00641508303516033	0.128258055500585	Cry1	10	84967564	85020928	-	3340	protein_coding	cryptochrome 1 (photolyase-like) [Source:MGI Symbol;Acc:MGI:1270841]	-	156	192	109	115	130	144	191	138	188	185	154	348	3.19436406440264	2.86468786821947	2.1776029933504	2.58556355457182	2.34506378231494	2.34305992719575	3.58021040619951	2.52680171477261	3.90611757300923	3.43834149470043	3.11122103349012
ENSMUSG00000040147	1153.13259298953	1169.10517064007	965.223315772809	1034.58367569004	1000.06414987044	1022.68496860226	1268.47487140871	1266.12138654884	1076.28538013014	1181.98970379249	1155.13995011822	1360.46848996161	1057.46564559419	1218.07996366	-0.204207252504044	0.00642163194374709	0.128258055500585	Maob	X	16575521	16683605	-	2789	protein_coding	monoamine oxidase B [Source:MGI Symbol;Acc:MGI:96916]	-	1056	1478	910	864	992	1182	1253	1302	968	1187	1076	1540	25.8953439559044	26.4087877883777	21.7716604155552	23.2631795196694	21.4299388495144	23.0322482803912	28.1270514007968	28.5496647829656	24.0857831443582	26.4195825745146	26.0327692721362
ENSMUSG00000040170	1595.38514995994	2195.03846314356	1455.25976839593	1609.35238440672	1366.01504342182	1043.45014562971	1882.97147711109	1905.01674059076	3480.13764442908	2540.23229517662	1822.8881368966	1886.10404290132	1544.08349249295	2252.89172285091	-0.544800624651145	0.00643360808626688	0.128345544077511	Fmo2	1	162701886	162726295	-	5609	protein_coding	flavin containing monooxygenase 2 [Source:MGI Symbol;Acc:MGI:1916776]	-	1461	2775	1372	1344	1355	1206	1860	1959	3130	2551	1698	2135	17.814394105202	24.6547211202533	16.3217734358254	17.9935838736359	14.5549805390001	11.6850140512539	20.7610423482397	21.3593257573363	38.7251248295417	28.2324628574307	20.427200801649
ENSMUSG00000047085	1.09198162214917	0	0	3.5923044294793	0	3.4608628379095	32.3952082083629	28.2008603762798	1.11186506211792	2.98733707782433	4.29420055806031	1.76684219475533	1.35752481492299	11.7927189129001	-3.13776331152216	0.00647051504722273	0.128856033265238	Lrrc4b	7	44078442	44112775	+	2929	protein_coding	leucine rich repeat containing 4B [Source:MGI Symbol;Acc:MGI:3027390]	-	1	0	0	3	0	4	32	29	1	3	4	2	0.0233500012586444	0	0	0.0769140582683201	0	0.0742177853347162	0.683993944316724	0.605504213469689	0.0236927000970683	0.0635807475605516	0.0921504015098189
ENSMUSG00000046318	287.191166625233	287.134761124725	236.532746612458	292.174093597649	246.991649917598	84.7911395287827	421.137706708718	523.174582153052	383.593446430681	470.007700244362	289.858537669071	284.461593355608	239.135926234408	395.372261093582	-0.726413144586072	0.00647444944322584	0.128856033265238	Ccbe1	18	66178373	66435812	-	10831	protein_coding	collagen and calcium binding EGF domains 1 [Source:MGI Symbol;Acc:MGI:2445053]	-	263	363	223	244	245	98	416	538	345	472	270	322	1.6607087452283	1.67016976021117	1.37383627991625	1.6917068755415	1.3628727321636	0.491727946127957	2.40461983360243	3.0377516343381	2.21046920058979	2.70518636424743	1.68210003753139
ENSMUSG00000046378	7.64387135504422	3.95502425791633	4.24273984955081	5.98717404913216	8.06503346669709	5.19129425686424	5.06175128255671	21.3937561475226	14.4542458075329	18.9198014928874	8.58840111612062	12.3678953632873	5.84752287253414	13.4643085349846	-1.21925100291391	0.00652455833390539	0.129262850374616	Asphd1	7	126544739	126548754	-	1672	protein_coding	aspartate beta-hydroxylase domain containing 1 [Source:MGI Symbol;Acc:MGI:2685014]	-	7	5	4	5	8	6	5	22	13	19	8	14	0.286330786965303	0.149024021254689	0.15963289578575	0.224562676104376	0.288277991642691	0.195021435327797	0.187221353815012	0.804683231058403	0.539561567940232	0.705409127291119	0.322857088543373
ENSMUSG00000061410	972.955625334914	809.19796316968	870.822354120303	799.886452964056	697.625394869298	797.728884138139	877.707672395333	1153.31794504372	935.078517241167	1094.36114950965	851.325260635456	1144.03032110408	824.702779099398	1009.3034776549	-0.292375353491052	0.00652549040477882	0.129262850374616	Zcchc14	8	122325442	122379640	-	7780	protein_coding	zinc finger, CCHC domain containing 14 [Source:MGI Symbol;Acc:MGI:2159407]	-	891	1023	821	668	692	922	867	1186	841	1099	793	1295	7.83257184251072	6.55267432645783	7.04145217351698	6.44763893805328	5.35900634643947	6.44048681144743	6.97687834968467	9.32274135150131	7.5015382428544	8.76883387128261	6.87781044780372
ENSMUSG00000028977	197.648673609	159.78298001982	163.345484207706	120.94091579247	130.048664650491	152.277964868018	322.939731827118	196.433579172707	186.79333043581	222.058722784942	146.002818974051	255.308697142146	154.007447191251	221.589480056129	-0.52538449500085	0.00654305044638435	0.129385093871094	Casz1	4	148888886	149039346	+	12524	protein_coding	castor zinc finger 1 [Source:MGI Symbol;Acc:MGI:1196251]	-	181	202	154	101	129	176	319	202	168	223	136	289	0.988420617795359	0.803768269476901	0.820495749562464	0.605594829752445	0.62058950276897	0.763724952315306	1.59466430919204	0.986385896136107	0.930893829620295	1.10531369482281	0.732744321682915
ENSMUSG00000070034	239.143975250669	193.005183786317	123.039455636973	150.87678603813	107.869822617074	172.177926185997	256.124614897369	293.67792529781	257.952694411357	215.088269603352	266.240434599739	164.316324112246	164.35219158586	242.233377153645	-0.557961471798536	0.00657090041992582	0.129385093871094	Sp110	1	85504620	85526538	-	6781	protein_coding	Sp110 nuclear body protein [Source:MGI Symbol;Acc:MGI:1923364]	SAND	219	244	116	126	107	199	253	302	232	216	248	186	2.20880130620243	1.79315829238262	1.14146583849866	1.39534192892674	0.950709442133238	1.59487519377051	2.33586869799178	2.72365278266516	2.37425941772019	1.97735093519387	2.46782607482379
ENSMUSG00000059273	958.759864246975	948.414817048335	994.922494719665	1016.62215354264	880.09677705332	975.098104581001	1017.4120077939	1139.7037365862	1034.03450776966	1160.08256522178	1027.38748351593	1034.48610502925	962.319035198656	1068.85106765279	-0.152449141088726	0.00657291346550237	0.129385093871094	Zc3h4	7	16134835	16171621	+	9147	protein_coding	zinc finger CCCH-type containing 4 [Source:MGI Symbol;Acc:MGI:2682314]	-	878	1199	938	849	873	1127	1005	1172	930	1165	957	1171	6.56480932948595	6.53225381178243	6.84262646892533	6.97000123505176	5.75033754467589	6.69595626127549	6.87874219080779	7.83587457711097	7.05566899348541	7.90625819721062	7.05975892104795
ENSMUSG00000041775	266.443515804398	312.44691637539	317.144803753923	257.448484112683	277.235525417712	311.477655411855	300.668026183868	408.426253725431	339.118843945964	436.151213362352	301.667589203737	384.288177359285	290.366150145994	361.720017296773	-0.316039312673504	0.00658807489846997	0.12944035065052	Mapk1ip1	7	138437552	138448002	-	1883	protein_coding	mitogen-activated protein kinase 1 interacting protein 1 [Source:MGI Symbol;Acc:MGI:1916796]	-	244	395	299	215	275	360	297	420	305	438	281	435	8.86228651063353	10.4536829099784	10.5954533091315	8.57416790292097	8.79913838006567	10.3900958003635	9.87478797268976	13.6407268908042	11.2404435306508	14.4393464696277	10.0696091094337
ENSMUSG00000037966	757.835245771527	941.295773384086	644.896457131723	755.581365000478	638.145773052407	714.668176028311	959.708043172751	1025.92785161983	1223.05156832971	962.918318085376	793.353553101642	765.042670329059	742.070465061422	955.000334106395	-0.362858033814435	0.00660777587370603	0.129676642204426	Ninj1	13	49340961	49349720	+	1570	protein_coding	ninjurin 1 [Source:MGI Symbol;Acc:MGI:1196617]	-	694	1190	608	631	633	826	948	1055	1100	967	739	866	30.2319456423434	37.7719891222967	25.8406004245692	30.1809948147454	24.2919194014987	28.5922127103005	37.8033541646635	41.0952238638616	48.6213442310473	38.2340733095319	31.7615287787341
ENSMUSG00000020297	14.1957610879393	1.58200970316653	5.30342481193851	4.78973923930573	3.02438755001141	10.3825885137285	80.9880205209073	103.079006892609	11.1186506211792	5.97467415564866	22.5445529298166	0	6.54631848434832	37.2841508533601	-2.51335691641	0.00662801513261028	0.12985063766237	Nsg2	11	31950463	32009202	+	4157	protein_coding	neuron specific gene family member 2 [Source:MGI Symbol;Acc:MGI:1202070]	-	13	2	5	4	3	12	80	106	10	6	21	0	0.213879720453549	0.0239757674801866	0.0802580592235308	0.0722576462730846	0.0434809479817097	0.156880365584833	1.20484620092836	1.5594246113559	0.166937499601426	0.08959731037039	0.340875574120006
ENSMUSG00000002346	416.044998038835	344.878115290304	359.572202249431	374.797095475673	364.942764368043	453.373031766144	596.27430108518	558.182546758089	402.495152486686	608.420984850222	366.080597574641	482.347919168206	385.601367864738	502.300250320504	-0.382007741724707	0.00663201161760224	0.12985063766237	Slc25a42	8	70636990	70664955	-	5996	protein_coding	solute carrier family 25, member 42 [Source:MGI Symbol;Acc:MGI:1920345]	-	381	436	339	313	362	524	589	574	362	611	341	546	4.34579895840276	3.62365974991654	3.77256514320086	3.92000442500866	3.63751439154481	4.74938125669535	6.15000290219662	5.85448653630616	4.18968020805892	6.32562340830369	3.83750864633049
ENSMUSG00000110378	3.27594486644752	0.791004851583265	1.0606849623877	2.39486961965286	0	0.865215709477374	8.09880205209073	7.77954769000821	6.6711903727075	5.97467415564866	3.22065041854523	1.76684219475533	1.39795333492479	5.58528448062594	-2.05519928536436	0.00664804824782084	1	Gm45242	8	65398242	65400370	-	2129	TEC	predicted gene 45242 [Source:MGI Symbol;Acc:MGI:5791078]	-	3	1	1	2	0	1	8	8	6	6	3	2	0.0963722221980781	0.0234070609241747	0.0313417334140176	0.0705436908307217	0	0.0255265257451132	0.23525343622636	0.229801505158999	0.19557327924184	0.174944114236595	0.0950828532253146
ENSMUSG00000022387	674.844642488189	684.219196619524	707.476869912597	660.98401502419	840.779738903171	698.229077548241	776.472646744199	786.70676015208	835.010661650555	858.361520361525	754.705748079099	911.690572493751	711.088923415986	820.491318246868	-0.206803283802165	0.00669594338935313	0.130456233166964	Brd1	15	88571237	88618436	-	8404	protein_coding	bromodomain containing 1 [Source:MGI Symbol;Acc:MGI:1924161]	-	618	865	667	552	834	807	767	809	751	862	703	1032	5.02931353858876	5.12923516088127	5.29588400076652	4.93238397273862	5.97912703608648	5.2186102406302	5.71387809245272	5.88709469043251	6.20137254364815	6.36714835314079	5.64450540795004
ENSMUSG00000073700	355.986008820631	286.343756273142	379.725216534797	341.268920800533	416.357352718237	377.234049332135	462.644067225683	434.682227179209	464.759595965289	415.239853817582	360.712846877066	534.469763913488	359.485884079913	445.418059163053	-0.311209931327806	0.00669962915099766	0.130456233166964	Klhl21	4	152093260	152102137	+	3986	protein_coding	kelch-like 21 [Source:MGI Symbol;Acc:MGI:1919288]	-	326	362	358	285	413	436	457	447	418	417	336	605	5.59353790813388	4.52578400404906	5.99300177043722	5.36922259996272	6.24267220386907	5.94451690008702	7.17795209912023	6.85817830544808	7.27734419674933	6.49415286880956	5.68798700097085
ENSMUSG00000006589	205.292544964045	190.632169231567	190.923293229786	193.984439191882	125.008018733805	148.817102030108	310.791528748982	283.9534906853	249.057773914413	232.016513044356	190.018374694169	184.635009351932	175.776261230199	241.745448406525	-0.460717202812335	0.00671915940066239	0.13064860344418	Aprt	8	123301374	123303648	-	1615	protein_coding	adenine phosphoribosyl transferase [Source:MGI Symbol;Acc:MGI:88061]	-	188	241	180	162	124	172	307	292	224	233	177	209	7.96143956227558	7.43647398298691	7.43701490954788	7.53262473069171	4.62601388941918	5.78793028455202	11.9011108109797	11.0572942808966	9.6251924228397	8.95585680865456	7.39532648698761
ENSMUSG00000095007	10.9198162214917	2.3730145547498	1.0606849623877	3.5923044294793	3.02438755001141	0	26.3211066692949	1.94488692250205	1.11186506211792	54.7678464267794	36.5007047435126	6.18394768164366	3.49503461968666	21.1383929176418	-2.61336043963213	0.00677117577545116	0.13105676641214	Igkv12-41	6	69835404	69835868	-	347	IG_V_gene	immunoglobulin kappa chain variable 12-41 [Source:MGI Symbol;Acc:MGI:4439772]	-	10	3	1	3	3	0	26	2	1	55	34	7	1.9709554376533	0.430838323120183	0.192295534404736	0.649225581175532	0.520894238501346	0	4.69100097581915	0.352483720809445	0.199988237995138	9.83913595414703	6.61159213599195
ENSMUSG00000047409	1839.98903332136	1923.7237990505	1859.38073906564	1678.80360337666	1495.05557888897	2099.01331119211	1614.69865913559	2476.81349580636	2729.62872749948	2573.09300303269	1960.30255475453	2798.67803649245	1815.99434414921	2358.86907945352	-0.377194675332812	0.00680279615367574	0.13136782469561	Ctdspl	9	118755521	118873066	+	5190	protein_coding	CTD (carboxy-terminal domain, RNA polymerase II, polypeptide A) small phosphatase-like [Source:MGI Symbol;Acc:MGI:1916524]	-	1685	2432	1753	1402	1483	2426	1595	2547	2455	2584	1826	3168	22.2043890099941	23.3517138236619	22.5378888089772	20.2854431527559	17.21597276988	25.4033393551687	19.2404391216966	30.0123588444002	32.8260077311153	30.9064339639657	23.7405090807633
ENSMUSG00000024163	1411.93223743888	1154.07607845998	1269.63989997808	1039.37341492934	1287.38096712152	1148.14124647648	1319.09238423428	1732.89424794933	1305.32958292643	1485.70230670463	1338.7170239753	1603.40929174046	1218.42397406738	1464.19080625507	-0.265624200337875	0.00683390271541577	0.131517601574465	Mapk8ip3	17	25111127	25155951	-	14558	protein_coding	mitogen-activated protein kinase 8 interacting protein 3 [Source:MGI Symbol;Acc:MGI:1353598]	-	1293	1459	1197	868	1277	1327	1303	1782	1174	1492	1247	1815	6.07439584535886	4.99431722216936	5.48644600046825	4.47735834015079	5.2850239059962	4.953778443753	5.60356418413308	7.48590873394021	5.59629127750951	6.36195883890746	5.77991365485915
ENSMUSG00000039849	723.983815484902	692.129245135357	669.29221126664	711.2762770369	707.706686702669	672.27260626392	879.732372908356	880.061332432179	791.647924227956	845.416393024286	704.248891521891	699.669509123112	696.110140315065	800.129403872963	-0.2012874627417	0.00694323510088534	0.132714755090113	Pcif1	2	164721224	164736374	+	6544	protein_coding	phosphorylated CTD interacting factor 1 [Source:MGI Symbol;Acc:MGI:2443858]	-	663	875	631	594	702	777	869	905	712	849	656	792	6.92909503273159	6.6632684320174	6.43405460370688	6.81627334661462	6.46325953206483	6.45275386047002	8.31377249418982	8.45753554892985	7.55041167971131	8.053564596298	6.76421122671922
ENSMUSG00000056258	0	0	0	1.19743480982643	1.00812918333714	0	5.06175128255671	13.6142084575144	0	0.995779025941444	7.51485097660554	0.883421097377666	0.367593998860595	4.67833513999929	-3.71799968329741	0.00695725431512786	1	Kcnq3	15	65858236	66158491	-	14708	protein_coding	potassium voltage-gated channel, subfamily Q, member 3 [Source:MGI Symbol;Acc:MGI:1336181]	-	0	0	0	1	1	0	5	14	0	1	7	1	0	0	0	0.00510564039225613	0.00409641693318754	0	0.021283254254739	0.0582120585970996	0	0.00422056045700425	0.0321144901100731
ENSMUSG00000061751	168.165169810973	143.962882988154	154.860004508605	134.11269870056	110.894210167085	93.4432966235564	597.286651341691	217.82733532023	142.318727951093	170.278213435987	172.841572461927	198.769746909975	134.239710466489	249.887041236817	-0.897245573042951	0.00703702074253563	0.133901508430883	Kalrn	16	33789443	34393902	-	24050	protein_coding	kalirin, RhoGEF kinase [Source:MGI Symbol;Acc:MGI:2685385]	-	154	182	146	112	110	108	590	224	128	171	161	225	0.437937283481567	0.377119382651865	0.40507594029159	0.34970898110611	0.27557218411083	0.244048445639308	1.53588458304726	0.569601967797848	0.369342103068277	0.441371997816082	0.451718011326235
ENSMUSG00000043460	0	0	0	2.39486961965286	3.02438755001141	4.32607854738687	5.06175128255671	31.1181907600328	2.22373012423583	2.98733707782433	7.51485097660554	11.4844742659097	1.62422261950852	10.0650557478608	-2.62970934212165	0.00706110434096907	1	Elfn2	15	78551531	78602971	-	8112	protein_coding	leucine rich repeat and fibronectin type III, extracellular 2 [Source:MGI Symbol;Acc:MGI:3608416]	-	0	0	0	2	3	5	5	32	2	3	7	13	0	0	0	0.0185142403573233	0.0222818418096606	0.0334972715183346	0.0385890167133507	0.241246254676286	0.0171094473827202	0.0229571017757465	0.0582273077587468
ENSMUSG00000020802	677.028605732488	572.687512546284	599.287003749052	593.92766567391	708.714815886007	631.607467918483	877.707672395333	741.001917473282	634.87495046933	755.796280689556	685.998539150134	765.926091426437	630.542178584371	743.550908600679	-0.238934886219837	0.00719430318466027	0.13612781736977	Ube2o	11	116428566	116472273	-	5288	protein_coding	ubiquitin-conjugating enzyme E2O [Source:MGI Symbol;Acc:MGI:2444266]	-	620	724	565	496	703	730	867	762	571	759	639	867	8.0187472174117	6.82291037826761	7.1294442128821	7.04359009249137	8.00979963655174	7.50237528692938	10.264771853356	8.81255962122811	7.49339438571156	8.90992557300084	8.15391207111497
ENSMUSG00000035835	351.618082332034	309.282896969057	247.139596236335	288.58178916817	281.268042151061	369.447107946839	349.260838496413	476.497296013003	385.817176554917	368.438239598334	344.60959478434	386.05501955404	307.889585800582	385.113027500174	-0.321847803278909	0.00728371837982262	0.13735824716949	Plppr3	10	79696309	79710468	-	4357	protein_coding	phospholipid phosphatase related 3 [Source:MGI Symbol;Acc:MGI:2388640]	-	322	391	233	241	279	427	345	490	347	370	321	437	5.0544579956565	4.4721024532153	3.56834662661403	4.15368278455866	3.8581083246906	5.32608001008601	4.95739112851282	6.87776073550951	5.52682665796571	5.27154491269196	4.97134707672397
ENSMUSG00000003469	14.1957610879393	13.4470824769155	19.0923293229786	9.57947847861145	9.07316265003422	13.843451351638	22.2717056432495	102.106563431358	36.6915470498912	8.962011233473	30.0594039064222	14.1347375580427	13.2052108946862	35.7043281370727	-1.43348819798436	0.00736134189100753	0.138334658511397	Phyhip	14	70694916	70706272	+	2910	protein_coding	phytanoyl-CoA hydroxylase interacting protein [Source:MGI Symbol;Acc:MGI:1860417]	-	13	17	18	8	9	16	22	105	33	9	28	16	0.305531958049967	0.291124314786479	0.412741549103774	0.206443323407019	0.186340516247389	0.298809475251387	0.473316170359547	2.20665710785088	0.786964025182931	0.191987638767892	0.649264495586192
ENSMUSG00000024785	302.478909335321	394.711420940049	362.754257136594	346.058660039839	291.349333984432	364.255813689975	377.60664567873	416.205801415439	430.291779039633	511.830419333902	383.257399806883	394.005809430439	343.601399187702	418.866309117504	-0.283645091729159	0.00736824244897065	0.138334658511397	Rcl1	19	29078775	29121329	+	1889	protein_coding	RNA terminal phosphate cyclase-like 1 [Source:MGI Symbol;Acc:MGI:1913275]	-	277	499	342	289	289	421	373	428	387	514	357	446	10.0289182483747	13.16409884652	12.080720089967	11.4886693059866	9.21772311975127	12.1120459312211	12.3622785214246	13.856398168273	14.2171627803754	16.8909823428438	12.7524277117452
ENSMUSG00000001517	57.8750259739062	34.0132086180804	40.3060285707327	52.687131632363	27.2194879501027	45.8564326023008	58.7163148776578	70.0159292100739	53.36952298166	60.7425205824281	53.6775069757539	82.158162056123	42.9928858912476	63.1133261139494	-0.566619409837461	0.00738619852105741	0.138365319993902	Foxm1	6	128339930	128353109	+	5754	protein_coding	forkhead box M1 [Source:MGI Symbol;Acc:MGI:1347487]	Fork_head	53	43	38	44	27	53	58	72	48	61	50	93	0.629959010321199	0.372409837752071	0.440668911480857	0.574231037735374	0.282716841647498	0.500579872349902	0.631073271031096	0.765246200964821	0.578902344811787	0.658087625182261	0.586349769773765
ENSMUSG00000037095	1150.94862974523	920.729647242921	1147.66112930349	1131.57589528598	989.982858037067	1861.94420679531	1986.23120327525	1884.59542790449	2182.59111693747	2046.32589830967	1120.78634565374	1297.74559204779	1200.473727735	1753.04593068807	-0.546041832224063	0.00738625310022488	0.138365319993902	Lrg1	17	56426678	56429001	-	1408	protein_coding	leucine-rich alpha-2-glycoprotein 1 [Source:MGI Symbol;Acc:MGI:1924155]	-	1054	1164	1082	945	982	2152	1962	1938	1963	2055	1044	1469	51.1969673193496	41.1976906758587	51.2770792431789	50.4002856181758	42.0210216255416	83.062879663364	87.2404703439504	84.1762668580469	96.750133651283	90.6009847864532	50.0327594402058
ENSMUSG00000034160	2560.69690393981	2443.41398654071	2710.05007890058	2229.62361589682	2573.75380505971	2457.21261491574	2839.64246951431	3055.41735525072	2610.65916585287	2869.83515276324	2548.60803120879	2876.41909306168	2495.79183420889	2800.09687794194	-0.166175467176606	0.00740270552935751	0.138366976605731	Ogt	X	100683666	100727957	+	8045	protein_coding	O-linked N-acetylglucosamine (GlcNAc) transferase (UDP-N-acetylglucosamine:polypeptide-N-acetylglucosaminyl transferase) [Source:MGI Symbol;Acc:MGI:1339639]	-	2345	3089	2555	1862	2553	2840	2805	3142	2348	2882	2374	3256	19.9353139086396	19.1343805386796	21.1915893561495	17.380308148152	19.1197645676485	19.1849054324702	21.8287299077254	23.884638671336	20.2537746222457	22.2377925701758	19.911834704066
ENSMUSG00000112237	13.1037794657901	8.70105336741592	12.7282195486524	21.5538265768758	13.1056793833828	9.51737280425112	19.2346548737155	22.3661996087736	28.9084916150658	30.8691498041848	20.3974526507865	15.901579752798	13.118321857728	22.946254717554	-0.829953059291419	0.00743065078696921	0.138582457337107	D630033A02Rik	10	122820979	122822460	-	1482	transcribed_processed_pseudogene	RIKEN cDNA D630033A02 gene [Source:MGI Symbol;Acc:MGI:3028060]	-	12	11	12	18	13	11	19	23	26	31	19	18	0.553782620943882	0.369885263011637	0.540295954967154	0.912069946023925	0.528509651344933	0.403377669652366	0.802651547637694	0.949113554581706	1.21747225586514	1.29848589692994	0.865091429558524
ENSMUSG00000055409	0	0	0	0	0	0	21.2593553867382	1.94488692250205	0	1.99155805188289	1.07355013951508	0.883421097377666	0	4.52546193300264	-4.63146483253021	0.00753074395775673	1	Nell1	7	49624612	50516356	+	7271	protein_coding	NEL-like 1 [Source:MGI Symbol;Acc:MGI:2443902]	-	0	0	0	0	0	0	21	2	0	2	1	1	0	0	0	0	0	0	0.180820139599855	0.0168218747243677	0	0.0170749561825384	0.00928030965555837
ENSMUSG00000016529	1.09198162214917	1.58200970316653	2.1213699247754	0	1.00812918333714	1.73043141895475	7.08645179557939	2.91733038375308	5.55932531058958	4.97889512970722	3.22065041854523	5.300526584266	1.25565364206383	4.84386327040675	-1.90085492832302	0.00760038604882211	1	Il10	1	130947582	130952711	+	1310	protein_coding	interleukin 10 [Source:MGI Symbol;Acc:MGI:96537]	-	1	2	2	0	1	2	7	3	5	5	3	6	0.0522077509057782	0.0760818819962868	0.101872596089227	0	0.0459924429414674	0.0829709516203755	0.33454026336655	0.140051737924669	0.264869918260737	0.236931309929842	0.154527782073813
ENSMUSG00000097762	10.9198162214917	5.53703396108286	8.48547969910162	1.19743480982643	4.03251673334854	3.4608628379095	9.11115230860207	9.72443461251027	17.7898409938867	21.9071385707118	6.44130083709046	21.202106337064	5.60552404379345	14.3626622766442	-1.36355220429405	0.00761596870758141	0.141259081506041	4732463B04Rik	12	84086243	84100581	-	2932	lncRNA	RIKEN cDNA 4732463B04 gene [Source:MGI Symbol;Acc:MGI:3642483]	-	10	7	8	1	4	4	9	10	16	22	6	24	0.233261097157467	0.118975248619705	0.182064257676517	0.0256117867971703	0.0821965897043961	0.0741418462637735	0.192176461951453	0.208580919373938	0.378695326517397	0.465781742986223	0.138084170884512
ENSMUSG00000040734	182.360930898912	121.814747143823	189.862608267399	153.271655657783	243.967262367587	195.538750341887	226.76645745854	254.780186847769	242.386583541706	274.835011159839	190.018374694169	284.461593355608	181.135992446232	245.541367842938	-0.441085666111715	0.00765167670152638	0.141765768887819	Ppp1r13l	7	19093674	19112458	+	3604	protein_coding	protein phosphatase 1, regulatory subunit 13 like [Source:MGI Symbol;Acc:MGI:3525053]	-	167	154	179	128	242	226	224	262	218	276	177	322	3.16911477959409	2.12940605909141	3.31411002455088	2.66703694168446	4.04565046096116	3.40793284360827	3.89121194237675	4.44585252409404	4.19764435387909	4.75387815861451	3.31394347294256
ENSMUSG00000003154	603.865837048493	601.954692054865	532.463851118626	559.202056188944	726.861141186075	576.233662511931	685.361123658178	715.718387480755	684.908878264636	704.015771340601	652.718484825167	704.970035707378	600.096873351489	691.282113546119	-0.203847210517545	0.00766364823478584	0.141797719147979	Foxj2	6	122796873	122822325	+	5346	protein_coding	forkhead box J2 [Source:MGI Symbol;Acc:MGI:1926805]	Fork_head	553	761	502	467	721	666	677	736	616	707	608	798	7.07460923843489	7.09378871875405	6.26575539096495	6.55981769571728	8.12576174385436	6.77037377952795	7.92832353620578	8.41952136410079	7.99623753234882	8.20945272419459	7.67416684537663
ENSMUSG00000103254	1.09198162214917	0	0	1.19743480982643	3.02438755001141	0	13.1605533346474	4.86221730625513	0	17.924022466946	3.22065041854523	3.53368438951066	0.885633996997836	7.11685465265074	-3.05808685179114	0.0076737266033769	1	Ighv1-15	12	114620973	114621406	-	351	IG_V_gene	immunoglobulin heavy variable 1-15 [Source:MGI Symbol;Acc:MGI:4439782]	-	1	0	0	1	3	0	13	5	0	18	3	4	0.194849440702477	0	0	0.213942333017958	0.514958121823268	0	2.31877113762001	0.871167030775479	0	3.18338477957018	0.576727619705683
ENSMUSG00000048387	341.790247732691	560.822439772535	300.17384435572	359.23044294793	265.137975217667	208.516985984047	698.521676992825	675.848205569463	630.427490220858	428.184981154821	378.963199248822	389.588703943551	339.278656001765	533.589042855057	-0.652445693089323	0.0076894448132046	0.141962444034994	Osr1	12	9620116	9631500	+	2066	protein_coding	odd-skipped related transcription factor 1 [Source:MGI Symbol;Acc:MGI:1344424]	zf-C2H2	313	709	283	300	263	241	690	695	567	430	353	441	10.3614443871715	17.1016677587927	9.14018091678582	10.9042244272948	7.66978526942099	6.33948672218508	20.9093447695357	20.57278231583	19.0452496792379	12.9199813052739	11.5292485099053
ENSMUSG00000034936	175.809041166017	188.259154676817	120.918085712198	123.335785412122	179.44699463401	107.286747975194	612.471905189361	201.295796478962	241.274718479588	185.214898825109	199.680325949804	170.50027179389	149.175968262727	268.406319452786	-0.846687533041988	0.0077045726823707	0.141962444034994	Arl4d	11	101556367	101558658	+	1382	protein_coding	ADP-ribosylation factor-like 4D [Source:MGI Symbol;Acc:MGI:1933155]	-	161	238	114	103	178	124	605	207	217	186	186	193	7.96753744105476	8.58205830998636	5.50421617220156	5.59671285499148	7.76014315853211	4.87619442156795	27.4074721657184	9.16011330753314	10.8964647849464	8.35465744971132	9.08158209843348
ENSMUSG00000025432	4.3679264885967	4.74602910949959	5.30342481193851	2.39486961965286	6.04877510002282	7.78694138529637	18.2223046172041	13.6142084575144	10.0067855590612	8.962011233473	12.8826016741809	6.18394768164366	5.10799441916781	11.6453098705129	-1.16123585206425	0.00773677719450216	0.142006784713196	Avil	10	126836578	126856863	+	3398	protein_coding	advillin [Source:MGI Symbol;Acc:MGI:1333798]	-	4	6	5	2	6	9	18	14	9	9	12	7	0.0805087153461677	0.0879934656402022	0.0981850359600404	0.0441987986399666	0.106386286497921	0.143941659741646	0.331642958470666	0.251966732738711	0.183803198133848	0.16441554703195	0.238294755169741
ENSMUSG00000030168	7054.20127908366	5569.46515999777	5306.60686682567	5581.243648601	4313.7847754996	6933.83869575168	5387.72806515336	9145.8307530659	9802.20238763155	9199.00664164706	5348.42679506412	10703.5300158278	5793.1900709599	8264.45410973163	-0.512577515422674	0.00776494183284225	0.142006784713196	Adipor2	6	119330111	119394665	-	5979	protein_coding	adiponectin receptor 2 [Source:MGI Symbol;Acc:MGI:93830]	-	6460	7041	5003	4661	4279	8014	5322	9405	8816	9238	4982	12116	73.8941817720754	58.6851660635533	55.8342418202931	58.5402258208801	43.1192806462563	72.843055714522	55.7272955091435	96.1986084455469	102.32386991793	95.9120450872306	56.2253000770571
ENSMUSG00000024773	832.08999607767	718.232405237605	827.334270662408	791.504409295271	669.397777735858	765.715902887476	802.793753413494	914.096853575965	817.220820656668	960.926760033493	864.207862309637	903.739782617352	767.379126982715	877.164305434435	-0.194707661042173	0.00776553643102283	0.142006784713196	Atg2a	19	6291698	6312365	+	7693	protein_coding	autophagy related 2A [Source:MGI Symbol;Acc:MGI:1916291]	-	762	908	780	661	664	885	793	940	735	965	805	1023	6.77431705565656	5.88183263986372	6.76546332275912	6.45222600101773	5.20032062501053	6.25194155473043	6.45355632751617	7.4725815711442	6.63018330423372	7.78673379560144	7.06084633588714
ENSMUSG00000052981	2.18396324429835	1.58200970316653	3.18205488716311	3.5923044294793	5.04064591668568	0.865215709477374	20.2470051302268	62.2363815200657	0	2.98733707782433	12.8826016741809	1.76684219475533	2.74103231504506	16.6866945995089	-2.62100595074639	0.00780061366686824	0.142340139448243	Ube2ql1	13	69850951	69888008	-	2674	protein_coding	ubiquitin-conjugating enzyme E2Q family-like 1 [Source:MGI Symbol;Acc:MGI:1924230]	-	2	2	3	3	5	1	20	64	0	3	12	2	0.0511534432958635	0.0372727245381959	0.0748615001179246	0.0842487945654112	0.112659125380184	0.0203238494058885	0.468263430932985	1.46371699172329	0	0.0696439826495346	0.3028143523062
ENSMUSG00000021009	475.012005634891	470.647886692043	401.999600744939	445.445749255433	357.885860084683	447.316521799802	500.101026716603	550.402999068081	510.346063512123	551.66158037156	427.272955527001	547.721080374153	433.051270701965	514.584284261587	-0.24910557412916	0.00785161715278371	0.142704825171704	Ptpn21	12	98643000	98703664	-	7897	protein_coding	protein tyrosine phosphatase, non-receptor type 21 [Source:MGI Symbol;Acc:MGI:1344406]	-	435	595	379	372	355	517	494	566	459	554	398	620	3.76732770085573	3.75471843244306	3.20240124302521	3.53740386308988	2.70846974673033	3.55791670279421	3.91639476175454	4.38321563469777	4.03352243006201	4.35483167958676	3.40077223492653
ENSMUSG00000061451	88.4505113940831	170.857047941985	85.9154819534039	110.164002504032	66.536526100251	25.0912555748438	208.544152841336	242.138421851506	219.037417237229	157.333086098748	137.41441785793	101.593426198432	91.1691375780998	177.67682034753	-0.961512448211236	0.00785195860890556	0.142704825171704	Tmem151a	19	5120887	5135559	-	4807	protein_coding	transmembrane protein 151A [Source:MGI Symbol;Acc:MGI:2147713]	-	81	216	81	92	66	29	206	249	197	158	128	115	1.15243695623302	2.2392479019835	1.12437083118659	1.437201127068	0.827232497757286	0.327862123159774	2.68296340075774	3.16784386614296	2.84397669255454	2.04035958099765	1.79676988406747
ENSMUSG00000038486	38.2193567752211	44.2962716886629	33.9419187964065	38.3179139144458	46.3739424335083	16.4390984800701	128.56848257694	124.472763040131	56.7051181680137	36.8438239598334	61.1923579523594	34.453422797729	36.2647503480524	73.7059947491679	-1.02420036812302	0.00785438168963041	0.142704825171704	Sv2a	3	96088467	96102837	+	4636	protein_coding	synaptic vesicle glycoprotein 2 a [Source:MGI Symbol;Acc:MGI:1927139]	-	35	56	32	32	46	19	127	128	51	37	57	39	0.516334206003005	0.601959325199267	0.460580158332656	0.51833483271305	0.597822392504924	0.222729398816992	1.71507036904638	1.68851563238485	0.763414980112157	0.495429706311451	0.829636862773339
ENSMUSG00000027580	748.007411172184	667.608094736276	862.336874421202	710.078842227074	452.650003318374	721.58990170413	666.126468784462	917.986627420969	897.275105129158	1020.67350158998	927.547320541027	1098.09242404044	693.71185459654	921.283574584339	-0.409791565488424	0.007870027638393	0.142835506988106	Helz2	2	180869408	180883820	-	11529	protein_coding	helicase with zinc finger 2, transcriptional coactivator [Source:MGI Symbol;Acc:MGI:2385169]	-	685	844	813	593	449	834	658	944	807	1025	864	1243	4.06354629849077	3.64815560804816	4.7054111810612	3.86248582022351	2.34645632871383	3.93135065848404	3.57318831043083	5.00747625371273	4.85753372344007	5.51894381834148	5.05683421118988
ENSMUSG00000051695	1998.32636853299	1744.95670259268	1840.28840974266	1822.49578055583	2027.34778769098	1873.19201101852	2258.5534222768	2068.38724208093	1921.30282733976	2016.45252753142	2085.9079210778	2161.73142528315	1884.43451002228	2085.38922759831	-0.146923732827134	0.00791035320222763	0.143106250597474	Pcbp1	6	86501474	86503303	-	1830	protein_coding	poly(rC) binding protein 1 [Source:MGI Symbol;Acc:MGI:1345635]	-	1830	2206	1735	1522	2011	2165	2231	2127	1728	2025	1943	2447	68.3921536865694	60.0726741819097	63.2626038309833	62.4550278849833	66.2092631745526	64.2945531251716	76.3255830692985	71.0812315120508	65.5279493517447	68.6906592804795	71.6437521941599
ENSMUSG00000035673	935.828250181842	712.695371276522	754.147008257656	665.773754263496	685.527844669252	712.072528899879	853.411266239061	1065.79803353112	968.434469104705	869.315089646881	843.810409658851	793.312145445144	744.340792924775	899.013568937628	-0.272542982540488	0.0080782074730593	0.145830632128507	Sbno2	10	79892826	79941405	-	10715	protein_coding	strawberry notch 2 [Source:MGI Symbol;Acc:MGI:2448490]	-	857	901	711	556	680	823	843	1096	871	873	786	898	5.47009572649464	4.19039692669329	4.42767870851454	3.89660568758307	3.82361812153609	4.17421708215005	4.92557628216229	6.25542645023245	5.64104947148265	5.05761556649678	4.9497923810895
ENSMUSG00000056234	1371.52891741936	1504.49122771137	1255.85099546704	1402.19616230675	1109.95023085419	1219.9541503631	1244.17846525244	1665.79564912301	1844.58413805362	1818.29250136908	1353.74672592851	1971.79588934695	1310.66194735363	1649.73222817893	-0.332046584558395	0.00811451278069611	0.146132880691522	Ncoa4	14	31881822	31901812	+	9365	protein_coding	nuclear receptor coactivator 4 [Source:MGI Symbol;Acc:MGI:1350932]	-	1256	1902	1184	1171	1101	1410	1229	1713	1659	1826	1261	2232	9.17250881263548	10.1210431831067	8.43611700150743	9.3897268189401	7.0833273228946	8.18236223908146	8.21610065773034	11.1863428174086	12.2934147283903	12.1036606349338	9.08581557165161
ENSMUSG00000029505	790.594694436002	730.097478011354	864.458244345977	708.881407417248	881.104906236657	753.602882954793	952.621591377172	925.766175110977	875.0378038868	869.315089646881	852.398810774971	878.1205707934	788.123268900338	892.2100069317	-0.179563937457644	0.00813186853573175	0.146132880691522	Ep400	5	110812239	110918583	-	13971	protein_coding	E1A binding protein p400 [Source:MGI Symbol;Acc:MGI:1276124]	-	724	923	815	592	874	871	941	952	787	873	794	994	3.54419291883733	3.29227993623113	3.89250151079604	3.1819844866128	3.76913518154776	3.38811414746134	4.21680755089195	4.16723506789332	3.90913949794963	3.87891709934958	3.83486095593863
ENSMUSG00000028128	693.408330064725	672.354123845775	536.706590968177	689.722450460025	590.763701435562	720.724685994653	828.102509826277	1025.92785161983	905.058160563984	761.770954845205	559.319622687355	984.13110247872	650.61331379482	844.051700336896	-0.375751431237073	0.00813819262180991	0.146132880691522	F3	3	121517186	121528697	+	2527	protein_coding	coagulation factor III [Source:MGI Symbol;Acc:MGI:88381]	-	635	850	506	576	586	833	818	1055	814	765	521	1114	17.1859982552321	16.7624011877454	13.3611533525336	17.1167412426746	13.971728828036	17.9146006206376	20.2660780947667	25.5320543989959	22.3538890888923	18.7923001382027	13.9119847702411
ENSMUSG00000027223	329.77844988905	227.018392404397	236.532746612458	269.422832210947	253.040425017621	288.116831255966	303.705076953402	422.040462182945	325.776463200549	405.282063558168	292.005637948101	298.596330913651	267.318279565073	341.234339126136	-0.353743714357415	0.00820133877157552	0.146954423354519	Mapk8ip1	2	92214021	92231608	-	4644	protein_coding	mitogen-activated protein kinase 8 interacting protein 1 [Source:MGI Symbol;Acc:MGI:1309464]	-	302	287	223	225	251	333	300	434	293	407	272	338	4.44755176859259	3.07972708593281	3.20413883457642	3.63826351207864	3.2564115339328	3.89690118705388	4.04436826329071	5.71526091585494	4.37833853255894	5.44033878188173	3.9521489598436
ENSMUSG00000086727	68.7948421953979	56.1613444624118	56.2163030065482	63.4640449208009	46.3739424335083	69.2172567581899	53.6545635951011	121.555432656378	78.942419410372	119.493483112973	68.7072089289649	98.0597418089209	60.0379556294762	90.0688082521184	-0.587990183180851	0.00822503676928751	0.147132509640869	4931428L18Rik	1	31036923	31261765	-	3751	protein_coding	RIKEN cDNA 4931428L18 gene [Source:MGI Symbol;Acc:MGI:1918238]	-	63	71	53	53	46	80	53	125	71	120	64	111	1.14868186676989	0.943265241865454	0.942817161620236	1.06104218105387	0.738870864210298	1.15907167819453	0.884607170870229	2.03798738871096	1.31354577965508	1.98590252844421	1.15130269697578
ENSMUSG00000001855	463.00020779125	407.367498565382	427.456039842244	419.102183439251	469.788199435105	357.334088014156	513.26158005125	509.560373695538	429.179913977516	538.716453034321	456.258809293908	568.923186711217	424.008036181231	502.650052793958	-0.248598421746618	0.00822869276265735	0.147132509640869	Nup214	2	31864448	31943987	+	9659	protein_coding	nucleoporin 214 [Source:MGI Symbol;Acc:MGI:1095411]	-	424	515	403	350	466	413	507	524	386	541	425	644	3.00220241879133	2.65703704776866	2.78401489043304	2.72107004982463	2.90677572399298	2.32372781629422	3.28622612101462	3.31770421303135	2.77325029232268	3.47687314753863	2.96902172997879
ENSMUSG00000024853	2014.70609286523	1950.61796400433	1893.32265786205	1854.82652042114	1990.04700790751	2040.17864294765	2048.99691917895	2115.06452822098	2137.00464939063	2118.02198817745	2065.51046842701	2053.0706303057	1957.28314766798	2089.61153061679	-0.0932234877938558	0.0082761868879664	0.147357987192801	Sf3b2	19	5323960	5345483	-	6822	protein_coding	splicing factor 3b, subunit 2 [Source:MGI Symbol;Acc:MGI:2441856]	-	1845	2466	1785	1549	1974	2358	2024	2175	1922	2127	1924	2324	18.4965587147055	18.0137405829467	17.4592337338935	17.0507523482162	17.4338460715418	18.784492094423	18.5746416195629	19.4978214737546	19.5512980825344	19.3543914995372	19.0304897415284
ENSMUSG00000009772	105.92221734847	117.068718034323	96.5223315772809	94.5973499762881	82.6665930336451	81.3302766908732	115.407929242293	128.362536885135	144.542458075329	139.409063631802	132.046667160355	95.4094785167879	96.3512477768134	125.86302225195	-0.380631538735205	0.00841477846732622	0.149040368723701	Nuak2	1	132243864	132261226	+	3920	protein_coding	NUAK family, SNF1-like kinase, 2 [Source:MGI Symbol;Acc:MGI:1921387]	-	97	148	91	79	82	94	114	132	130	140	123	108	1.69235686418297	1.88147388793879	1.54900920660672	1.5133691204732	1.26033372978889	1.30319425797615	1.82070856163122	2.05933218723926	2.30139525917364	2.21700011434352	2.11726713652665
ENSMUSG00000104018	3.27594486644752	3.95502425791633	1.0606849623877	0	3.02438755001141	0.865215709477374	7.08645179557939	5.83466076750616	6.6711903727075	9.95779025941444	6.44130083709046	3.53368438951066	2.03020955770672	6.58751307030144	-1.64809497732907	0.00845199009473929	1	4833412K13Rik	1	78442085	78443563	-	1479	TEC	RIKEN cDNA 4833412K13 gene [Source:MGI Symbol;Acc:MGI:1921857]	-	3	5	1	0	3	1	7	6	6	10	6	4	0.138726478066064	0.168470698808546	0.0451159908305906	0	0.122211156700451	0.0367450799941487	0.296313553083287	0.248097061097114	0.281525024682811	0.419716045987955	0.273740898602697
ENSMUSG00000023118	1421.76007203822	1199.95435985181	1269.63989997808	1241.73989779001	1473.88486603889	1342.81478110888	1499.2907298933	1518.9566864741	1457.65509643659	1578.30975611719	1365.55577746318	1501.81586554203	1324.96564613432	1486.93065198773	-0.167018025202381	0.00849637521281382	0.150013847409525	Sympk	7	18758302	18788543	+	10534	protein_coding	symplekin [Source:MGI Symbol;Acc:MGI:1915438]	-	1302	1517	1197	1037	1462	1552	1481	1562	1311	1585	1272	1700	8.45325461362383	7.17653510702302	7.58227462263308	7.39246515741479	8.36203214072121	8.00692524959265	8.80204115056115	9.06830792912523	8.63660995481624	9.34027578076375	8.14798853949863
ENSMUSG00000093894	105.92221734847	5.53703396108286	1.0606849623877	21.5538265768758	7.05690428335995	6.92172567581899	23.2840558997608	167.260275335177	24.4610313665942	175.257108565694	290.932087808586	43.2876337715056	24.6753988013325	120.747032124553	-2.2948882210958	0.00851910752614285	0.150258204456405	Ighv1-53	12	115122023	115122455	-	351	IG_V_gene	immunoglobulin heavy variable 1-53 [Source:MGI Symbol;Acc:MGI:3576502]	-	97	7	1	18	7	8	23	172	22	176	271	49	18.9003957481403	0.993833130920157	0.190104132303258	3.85096199432324	1.20156895092096	1.23865466236686	4.10244124348155	29.9681458586765	4.3496017346293	31.1264289557973	52.0977283134134
ENSMUSG00000034974	430.240759126774	353.57916865772	379.725216534797	385.574008764111	468.780070251768	429.146991900778	554.767940568215	465.800417939242	507.01046832577	532.741778878673	464.847210410028	407.257125891104	407.841035872658	488.737490335505	-0.260787571977742	0.0085311817476441	0.150314262763235	Dapk3	10	81018839	81029031	+	2532	protein_coding	death-associated protein kinase 3 [Source:MGI Symbol;Acc:MGI:1203520]	-	394	447	358	322	465	496	548	479	456	535	433	461	10.6423809449085	8.79764368889528	9.43448067020646	9.54983821578026	11.0648880796978	10.6459726549872	13.5499754155709	11.5693871814574	12.4978431573644	13.1163750840703	11.5393356800591
ENSMUSG00000089968	5.45990811074587	4.74602910949959	3.18205488716311	1.19743480982643	3.02438755001141	4.32607854738687	10.1235025651134	5.83466076750616	10.0067855590612	8.962011233473	10.7355013951508	7.06736877902133	3.65598216910555	8.78830504988765	-1.22813492404404	0.00853230300269622	1	Nckap5los	15	99325582	99333194	+	1712	lncRNA	NCK-associated protein 5-like, opposite strand [Source:MGI Symbol;Acc:MGI:1918162]	-	5	6	3	1	3	5	10	6	9	9	10	8	0.199743439505168	0.174650581919046	0.116927366422506	0.043863176921322	0.105578446705588	0.158720716446688	0.3656940462368	0.214331514814621	0.36481499255772	0.326334128980471	0.394142123280169
ENSMUSG00000042807	109.198162214917	126.560776253322	101.825756389219	146.087046798825	107.869822617074	116.804120779446	132.617883602986	141.97674534265	151.213648448037	249.940535511302	147.076369113566	150.181586554203	118.057614175467	162.167794762124	-0.458913097933263	0.00857408535105807	0.150912833517529	Hecw2	1	53846035	54234327	-	12947	protein_coding	HECT, C2 and WW domain containing E3 ubiquitin protein ligase 2 [Source:MGI Symbol;Acc:MGI:2685817]	-	100	160	96	122	107	135	131	146	136	251	137	170	0.528247112740939	0.615847781973496	0.494767038085315	0.707610920251409	0.497934712837375	0.566672309958423	0.633466711497796	0.689639695050903	0.728959985129108	1.20345074562495	0.714016143991843
ENSMUSG00000090394	571.106388384018	592.462633835866	476.247548112078	489.750837219011	375.024056201415	615.168369438413	704.595778531893	681.68286633697	730.495345811471	763.762512897088	504.568565572086	626.345558040765	519.959972198467	668.575104531712	-0.361621170533294	0.00859034799502637	0.151023905957848	4930523C07Rik	1	159871952	159907778	+	10195	protein_coding	RIKEN cDNA 4930523C07 gene [Source:MGI Symbol;Acc:MGI:1914897]	-	523	749	449	409	372	711	696	701	657	767	470	709	3.50849400471563	3.66114672858934	2.93871713063866	3.01258924823198	2.1984342613277	3.79009191018803	4.27408996745023	4.20503225285605	4.472105788121	4.67016130021004	3.11076525822614
ENSMUSG00000038520	822.262161478328	751.454609004102	818.848790963306	730.435233994123	773.235083619583	891.172180761695	863.534768804174	956.88436587101	1117.42438742851	928.066052177426	829.854257845155	883.421097377666	797.901343303523	929.864154917323	-0.219860933996128	0.00860737692157171	0.151023905957848	Tbc1d17	7	44484047	44498503	-	9726	protein_coding	TBC1 domain family, member 17 [Source:MGI Symbol;Acc:MGI:2449973]	-	753	950	772	610	767	1030	853	984	1005	932	773	1000	5.29501251552404	4.86756642732773	5.29641136525585	4.70976690545702	4.75137023383696	5.75533132949685	5.49081000108229	6.18727439352988	7.17076888517731	5.94847162080079	5.36292645011327
ENSMUSG00000110949	0	0	0	0	0	0	2.02470051302268	1.94488692250205	1.11186506211792	1.99155805188289	2.14710027903015	1.76684219475533	0	1.8311588372185	-3.32822408632844	0.00864574820669155	1	Nudt8	19	4050580	4052103	+	1135	protein_coding	nudix (nucleoside diphosphate linked moiety X)-type motif 8 [Source:MGI Symbol;Acc:MGI:1913637]	-	0	0	0	0	0	0	2	2	1	2	2	2	0	0	0	0	0	0	0.110320388926414	0.107763745480949	0.0611417784883815	0.10938502766805	0.11890243437104
ENSMUSG00000038738	41.4953016416686	23.730145547498	26.5171240596926	22.7512613867022	31.2520046834512	20.765177027457	36.4446092344083	168.232718796428	41.1390072983629	26.886033700419	68.7072089289649	33.5700017003513	27.7518357244116	62.4965966098223	-1.17371374107697	0.00866370238871425	0.151545672615395	Shank1	7	43959677	44009996	+	10514	protein_coding	SH3 and multiple ankyrin repeat domains 1 [Source:MGI Symbol;Acc:MGI:3613677]	-	38	30	25	19	31	24	36	173	37	27	64	38	0.247184881119425	0.142192218111759	0.158661190884638	0.135703007313749	0.177644389181376	0.124053962285743	0.214366135226046	1.00627497831043	0.244212382311164	0.159411459619907	0.410741527140589
ENSMUSG00000025272	10.9198162214917	22.1481358443314	22.2743842101417	15.5666525277436	14.1138085667199	24.2260398653665	35.4322589778969	45.7048426787982	32.2440868014196	23.8986966225947	25.7652033483619	22.9689485318193	18.2081395392992	31.0023394934818	-0.75208952643936	0.00868328792343512	0.151545672615395	Tro	X	149428300	149440579	-	7296	protein_coding	trophinin [Source:MGI Symbol;Acc:MGI:1928994]	-	10	28	21	13	14	28	35	47	29	24	24	26	0.0937392457326884	0.191247493943517	0.19205832774223	0.133801927845524	0.115611486231704	0.208564590558894	0.300334255078249	0.39395949853901	0.275833557969446	0.204197378952692	0.221964248373569
ENSMUSG00000104348	42.5872832638178	55.3703396108286	31.8205488716311	37.1204791046194	28.2276171334398	72.6781195960994	34.4199087213856	87.5199115125924	84.5017447209616	100.573681620086	63.3394582313896	98.9431629062986	44.6340645967393	78.2163112854523	-0.802981375944426	0.00868979121224473	0.151545672615395	Gm37691	1	192963579	192966151	+	2573	TEC	predicted gene, 37691 [Source:MGI Symbol;Acc:MGI:5610919]	-	39	70	30	31	28	84	34	90	76	101	59	112	1.03664749077972	1.3557537075514	0.778000976740499	0.904744083003653	0.655655968555393	1.77421755077849	0.827295726519691	2.13915013619879	2.04978228231939	2.43671835342537	1.54727973526169
ENSMUSG00000022237	39.3113383973703	24.5211503990812	19.0923293229786	21.5538265768758	14.1138085667199	37.2042755075271	41.506360516965	78.7679203613331	37.8034121120091	31.8649288301262	41.868455441088	44.1710548688833	25.9661214617588	45.9970220217341	-0.823235978571467	0.00869279252820732	0.151545672615395	Ankrd33b	15	31291624	31367872	-	8761	protein_coding	ankyrin repeat domain 33B [Source:MGI Symbol;Acc:MGI:1917904]	-	36	31	18	18	14	43	41	81	34	32	39	50	0.281031564058498	0.176331767370689	0.137093700250198	0.154284631892188	0.096279123792548	0.266736314620235	0.292989344748927	0.565418327861606	0.269314145858537	0.22673577245198	0.300377597159803
ENSMUSG00000046613	0	0	3.18205488716311	0	0	2.59564712843212	88.0744723164867	11.6693215350123	1.11186506211792	0.995779025941444	2.14710027903015	0	0.962950335932538	17.3330897030981	-4.15998784082999	0.00869453255599626	0.151545672615395	Vwa5b2	16	20408221	20424127	+	7589	protein_coding	von Willebrand factor A domain containing 5B2 [Source:MGI Symbol;Acc:MGI:2681859]	-	0	0	3	0	0	3	87	12	1	1	2	0	0	0	0.0263776059184781	0	0	0.0214834523565737	0.717722150779996	0.0967019510772517	0.00914427705683397	0.00817973424714963	0.0177828782462946
ENSMUSG00000068748	8.73585297719339	9.49205821899918	11.6675345862647	16.76408733757	9.07316265003422	9.51737280425112	197.408300019712	46.6772861400493	21.1254361802404	4.97889512970722	6.44130083709046	5.300526584266	10.8750114290521	46.9886241485108	-2.11423223448263	0.00869972790654752	0.151545672615395	Ptprz1	6	22875501	23052915	+	14245	protein_coding	protein tyrosine phosphatase, receptor type Z, polypeptide 1 [Source:MGI Symbol;Acc:MGI:97816]	-	8	12	11	14	9	11	195	48	19	5	6	6	0.0384090719194493	0.0419798941727494	0.0515262937748598	0.0738022200386272	0.0380660514061005	0.0419660025570239	0.857025625803393	0.206071212839667	0.0925603687681254	0.021788698912467	0.0284213962115402
ENSMUSG00000029436	33.8514302866244	28.4761746569976	32.8812338340188	43.1076531537515	37.300779783474	40.6651383454366	263.211066692949	95.2994592026006	37.8034121120091	37.8396029857749	40.7949053015729	45.054475966261	36.0470683433838	86.6671537101945	-1.26683730607506	0.00876614697844001	0.152093766263555	Mmp17	5	129661233	129688163	+	6619	protein_coding	matrix metallopeptidase 17 [Source:MGI Symbol;Acc:MGI:1346076]	-	31	36	31	36	37	47	260	98	34	38	38	51	0.320313758012336	0.27103954939907	0.312512926966573	0.408426547819144	0.336796148870362	0.385898284579734	2.45924964286032	0.905466188989724	0.356467930482949	0.35638134486501	0.387389484395145
ENSMUSG00000055818	9.82783459934256	8.70105336741592	5.30342481193851	7.18460885895859	12.0975502000456	10.3825885137285	18.2223046172041	18.4764257637695	16.6779759317687	32.8607078560676	6.44130083709046	17.6684219475533	8.91617672523828	18.3911894922423	-1.04137104958654	0.00877619826637664	0.152093766263555	A230083G16Rik	6	124893826	124902807	+	991	lncRNA	RIKEN cDNA A230083G16 gene [Source:MGI Symbol;Acc:MGI:3045289]	-	9	11	5	6	12	12	18	19	15	33	6	20	0.62111945830386	0.553148294433145	0.336662716641995	0.454654443325751	0.729567308819241	0.658074348876036	1.13715718757147	1.1725152226522	1.05039230955065	2.06711211468558	0.408539645846004
ENSMUSG00000033576	5328.87031608797	5600.31434920952	4912.03206081745	5000.48776583518	3089.91594692832	6272.81389371096	5382.6663138708	6610.67064958448	6566.67505686841	8354.58602764871	5831.5243578459	7672.51223072503	5034.0723887649	6736.43910609056	-0.420217361586105	0.00879236829615097	0.152120780007496	Apol6	15	76928929	76941306	+	4498	protein_coding	apolipoprotein L 6 [Source:MGI Symbol;Acc:MGI:1919189]	-	4880	7080	4631	4176	3065	7250	5317	6798	5906	8390	5432	8685	74.2004690952554	78.4397775832771	68.6995676034753	69.7179940243953	41.0552595101007	87.5963331496795	74.006328533924	92.4272970119746	91.1187850509009	115.788720956332	81.4886123473163
ENSMUSG00000076695	5.45990811074587	0	1.0606849623877	3.5923044294793	8.06503346669709	2.59564712843212	46.5681117995217	6.80710422875719	0	0	151.370569671626	6.18394768164366	3.46226301629035	35.1549555635914	-3.35094375046002	0.00879576268375001	0.152120780007496	Ighv1-18	12	114646252	114646685	-	351	IG_V_gene	immunoglobulin heavy variable V1-18 [Source:MGI Symbol;Acc:MGI:4439780]	-	5	0	1	3	8	3	46	7	0	0	141	7	0.974247203512385	0	0.190104132303258	0.641826999053873	1.37322165819538	0.464495498387572	8.2048824869631	1.21963384308567	0	0	27.1061981261671
ENSMUSG00000097320	68.7948421953979	37.1772280244135	48.7915082698343	45.5025227734044	51.4145883501939	55.3738054065519	72.8892184688166	65.1537119038188	74.4949591619004	64.7256366861939	57.9717075338142	88.3421097377666	51.175749169966	70.5962239153851	-0.472300451529122	0.00887404594910376	0.153046428613373	Tmem147os	7	30429004	30445354	+	1416	lncRNA	transmembrane protein 147, opposite strand [Source:MGI Symbol;Acc:MGI:3642392]	-	63	47	46	38	51	64	72	67	67	65	54	100	3.04287124452957	1.65408244156475	2.16767042384774	2.01522799279203	2.17002479725949	2.45631517791394	3.18339766351221	2.89367726874957	3.28356394431424	2.84953404527204	2.57328043877154
ENSMUSG00000052062	195.464710364702	185.886140122067	177.134388718746	203.563917670493	170.373831983976	197.269181760841	195.383599506689	248.945526080263	203.471306367579	228.033396940591	234.033930414287	220.855274344417	188.282028436804	221.787172275637	-0.238192277755355	0.00888435250281758	0.153046428613373	Pard3b	1	61677983	62681443	+	13153	protein_coding	par-3 family cell polarity regulator beta [Source:MGI Symbol;Acc:MGI:1919301]	-	179	235	167	170	169	228	193	256	183	229	218	250	0.930753098904883	0.890359894037744	0.847208539741509	0.970572417789215	0.774140267833306	0.942057470918185	0.918658587252934	1.19029247650515	0.965517608220883	1.08077280720525	1.1183771510844
ENSMUSG00000095098	600.589892182046	440.589702331879	569.587824802196	474.184184691267	492.975170651859	552.007622646565	753.188590844438	692.379744410731	651.552926401099	638.294355628466	602.261628267958	500.899762213137	521.655732884302	639.762834627638	-0.294618867396924	0.00890700096511372	0.153194295444627	Ccdc85b	19	5503208	5507922	-	4715	protein_coding	coiled-coil domain containing 85B [Source:MGI Symbol;Acc:MGI:2147607]	-	550	557	537	396	489	638	744	712	586	641	561	567	7.97787582770163	5.8870272360796	7.59960924399664	6.30692015273893	6.24863181842516	7.35370752335922	9.87899779692697	9.2349987272603	8.62481618036212	8.43917668128048	8.02856220034399
ENSMUSG00000028962	817.894234989731	774.393749700017	773.239337580635	871.732541553642	838.763480536497	839.259238193053	965.782144711819	981.195452402286	929.519191930578	1006.7325952268	883.531764820909	794.195566542522	819.213763758929	926.826119272486	-0.178324617643381	0.00900586048180237	0.154020267774306	Slc4a2	5	24628835	24645948	+	8322	protein_coding	solute carrier family 4 (anion exchanger), member 2 [Source:MGI Symbol;Acc:MGI:109351]	-	749	979	729	728	832	970	954	1009	836	1011	823	899	6.1554581964961	5.8624280726639	5.84518808815493	6.56912478627887	6.02356205368471	6.33448619466542	7.17698954131412	7.41484365422766	6.97127949248806	7.54131689940355	6.67311694653688
ENSMUSG00000047798	14.1957610879393	3.16401940633306	9.54616466148932	3.5923044294793	10.0812918333714	7.78694138529637	18.2223046172041	17.5039823025185	14.4542458075329	20.9113595447703	10.7355013951508	15.0181586554203	8.06108046731811	16.1409253870995	-1.01916165960204	0.00906956085174085	0.154484243661154	Cd300lf	11	115007040	115024818	-	5149	protein_coding	CD300 molecule like family member F [Source:MGI Symbol;Acc:MGI:2442359]	-	13	4	9	3	10	9	18	18	13	21	10	17	0.172673916862576	0.0387132512779708	0.116632152640511	0.0437524328350961	0.117013206939838	0.0949919906393696	0.218862453463454	0.213790378731384	0.175208184423397	0.253174610066807	0.131049002729782
ENSMUSG00000019944	450.988409947609	495.960041942707	388.210696233899	432.273966347342	367.967151918055	568.446721126635	534.520935437988	546.513225223077	541.478285251425	665.180389328885	498.127264734996	556.55529134793	450.641164586041	557.062565220717	-0.30410026874633	0.00908030409392401	0.154511478625412	Rhobtb1	10	68987264	69127621	+	6075	protein_coding	Rho-related BTB domain containing 1 [Source:MGI Symbol;Acc:MGI:1916538]	-	413	627	366	361	365	657	528	562	487	668	464	630	4.64954065391822	5.14332307944774	4.02006871777289	4.46236163934789	3.61996487118727	5.87741637293075	5.44138293628161	5.65755229052947	5.56309668321982	6.82580578414505	5.15380889194767
ENSMUSG00000030798	426.964814260327	352.788163806136	317.144803753923	268.225397401121	179.44699463401	258.699497133735	455.557615430104	628.198475968163	532.583364754482	394.328494272812	603.335178407473	228.806064220816	300.544945164875	473.801532175642	-0.656220998491996	0.00911094291687366	0.154661481434782	Cd37	7	44883056	44888539	-	3522	protein_coding	CD37 antigen [Source:MGI Symbol;Acc:MGI:88330]	-	391	446	299	224	178	299	450	646	479	396	562	259	7.59265533544823	6.31056223383739	5.66474689979972	4.77598012243155	3.04500790604525	4.61369847248508	7.99916789383392	11.2171288790583	9.43800255590174	6.97958468706443	10.767219734846
ENSMUSG00000022360	148.509500612288	134.470824769155	138.949730072789	125.730655031775	116.942985267108	122.860630745787	130.593183089963	136.142084575144	195.688250932753	165.29931830628	190.018374694169	180.217903865044	131.244054416484	166.326519243892	-0.341159580369085	0.00911802386718904	0.154661481434782	Atad2	15	57957440	57998478	-	16023	protein_coding	ATPase family, AAA domain containing 2 [Source:MGI Symbol;Acc:MGI:1917722]	-	136	170	131	105	116	142	129	140	176	166	177	204	0.580498839254412	0.528722309198436	0.545539418800231	0.492095405565552	0.436186209160918	0.481628172640026	0.504042930308337	0.534346225954029	0.762259356602327	0.643114056760199	0.74539426302721
ENSMUSG00000045503	300.294946091023	338.550076477638	337.297818039289	299.358702456608	317.560692751198	358.199303723633	370.520193883151	340.355211437859	399.159557300332	415.239853817582	371.448348272217	356.018702243199	325.210256589898	375.456977825723	-0.20263479015186	0.00912573220041886	0.154661481434782	Sys1	2	164298884	164321558	+	4958	protein_coding	SYS1 Golgi-localized integral membrane protein homolog (S. cerevisiae) [Source:MGI Symbol;Acc:MGI:1913710]	-	275	428	318	250	315	414	366	350	359	417	346	403	3.79343329241763	4.30189487673236	4.27975857995664	3.78649449825046	3.82791076639704	4.53796550038266	4.62164106130716	4.31717909361709	5.02483557316829	5.22099502522689	4.70897287231252
ENSMUSG00000097023	0	0	0	0	1.00812918333714	0	1.01235025651134	9.72443461251027	1.11186506211792	0.995779025941444	1.07355013951508	3.53368438951066	0.168021530556189	2.90861058101778	-3.5222339233397	0.00912833235436749	1	Mir9-3hg	7	79148856	79184151	+	5376	lncRNA	Mir9-3 host gene [Source:MGI Symbol;Acc:MGI:2142071]	-	0	0	0	0	1	0	1	10	1	1	1	4	0	0	0	0	0.0112072359102162	0	0.0116456139724219	0.113757302009744	0.0129084669985701	0.0115468755955392	0.0125515497592197
ENSMUSG00000059003	1.09198162214917	1.58200970316653	2.1213699247754	0	2.01625836667427	0	8.09880205209073	24.3110865312757	3.33559518635375	0	9.6619512556357	1.76684219475533	1.13526993612756	7.86237953668519	-2.78437489607913	0.00914924131834243	1	Grin2a	16	9385762	9813424	-	17933	protein_coding	glutamate receptor, ionotropic, NMDA2A (epsilon 1) [Source:MGI Symbol;Acc:MGI:95820]	-	1	2	2	0	2	0	8	25	3	0	9	2	0.00381375975500861	0.00555775750934789	0.00744176104817303	0	0.00671946693284139	0	0.027929212386434	0.0852561277539154	0.011609198447161	0	0.0338646173841568
ENSMUSG00000061374	259.891626071503	248.375523397145	278.960145107966	280.199745499385	305.463142551152	335.703695277221	365.458442600594	333.548107209102	359.132415064087	322.632404405028	286.637887250526	398.422914917327	284.765646317395	344.305361907777	-0.274558618181087	0.00917586937909151	0.154987749134005	Fiz1	7	5010058	5017696	-	3785	protein_coding	Flt3 interacting zinc finger protein 1 [Source:MGI Symbol;Acc:MGI:1344336]	zf-C2H2	238	314	263	234	303	388	361	343	323	324	267	451	4.30048416840252	4.1341507715129	4.6364815760398	4.64252036462271	4.82319164511405	5.57100069875885	5.97121856760428	5.54200329385217	5.92202951195062	5.31377147617553	4.75994560422347
ENSMUSG00000052889	82.9906032833372	75.1454609004102	64.7017827056498	80.2281322583709	82.6665930336451	76.1389824340089	279.40867079713	153.646066877662	95.6203953421408	89.62011233473	134.193767439385	60.956055719059	76.9785924359037	135.574178085018	-0.816295377226216	0.00917884697066708	0.154987749134005	Prkcb	7	121887974	122233625	+	7651	protein_coding	protein kinase C, beta [Source:MGI Symbol;Acc:MGI:97596]	-	76	95	61	67	82	88	276	158	86	90	125	69	0.679362655885411	0.618768148898046	0.531998376257359	0.657597940868294	0.645733658446273	0.625074585204345	2.25846066103049	1.26292461620041	0.780035158574162	0.730210467670326	1.1024234006268
ENSMUSG00000120229	15.2877427100884	5.53703396108286	8.48547969910162	5.98717404913216	9.07316265003422	0.865215709477374	14.1729035911588	20.4213126862716	15.5661108696508	13.9409063631802	13.956151813696	19.4352641423087	7.53930146315278	16.2487749110443	-1.13697653167669	0.00918167348541986	0.154987749134005	ENSMUSG00000120229	X	73010067	73010654	+	588	lncRNA	novel transcript	-	14	7	8	5	9	1	14	21	14	14	13	22	1.62838461158499	0.593257532232951	0.907844223652292	0.63855237150768	0.922195412040648	0.0924251246791598	1.49063858847	2.18414019858709	1.65228377581698	1.47800007622901	1.49184134281011
ENSMUSG00000049401	633.349340846521	574.269522249451	643.835772169335	586.743056814952	626.048222852361	629.011820790051	769.386194948619	670.013544801957	677.125822829811	705.011550366542	632.321032174381	670.516612909649	615.542955953778	687.39579300516	-0.160043461871173	0.0092697130432127	0.156161855723993	Ogfr	2	180231038	180237629	+	2580	protein_coding	opioid growth factor receptor [Source:MGI Symbol;Acc:MGI:1919325]	-	580	726	607	490	621	727	760	689	609	708	589	759	15.374980286128	14.0229524595714	15.6988434558664	14.2619929673483	14.5020590144625	15.3137684485847	18.4423192806056	16.3319506632334	16.3806645030413	17.0348101809093	15.4046629677433
ENSMUSG00000087006	41.4953016416686	33.2222037664971	50.9128781946097	35.923044294793	35.2845214167998	38.0694912170045	98.1979748816001	69.0434857488229	44.4746024847166	43.8142771414235	66.5601086499348	44.1710548688833	39.1512400885621	61.0435839625635	-0.643035147469417	0.00929497892318253	0.156431532734079	Gm13889	2	93786155	93787546	-	1392	protein_coding	predicted gene 13889 [Source:MGI Symbol;Acc:MGI:3652053]	-	38	42	48	30	35	44	97	71	40	44	62	50	1.86702718397244	1.50360098686627	2.30091553236012	1.61839997606257	1.51490912993267	1.71783248972645	4.36268793780661	3.11930367441892	1.99413559150325	1.96217251499369	3.00544694924212
ENSMUSG00000051506	250.063791472161	161.364989722986	187.741238342623	185.602395523097	130.048664650491	180.830083280771	254.099914384347	356.886750279127	230.156067858409	222.058722784942	362.859947156096	171.383692891267	182.608527165355	266.240849225698	-0.544621710016418	0.00930640583763068	0.156467999441239	Wdfy4	14	32681504	32907465	-	10552	protein_coding	WD repeat and FYVE domain containing 4 [Source:MGI Symbol;Acc:MGI:3584510]	-	229	204	177	155	129	209	251	367	207	223	338	194	1.48424973410011	0.963425044763443	1.11927591239618	1.10306412318442	0.736567753286446	1.0764128527361	1.48922592870079	2.127011436759	1.36134904728514	1.31187914271806	2.16141683556491
ENSMUSG00000019850	279.547295270188	354.370173509303	309.720009017209	290.976658787823	205.658353400776	334.838479567744	303.705076953402	409.398697186682	421.39685854269	381.383366935573	330.653442970644	478.814234778695	295.85182825884	387.558612894614	-0.38848592666047	0.00933483618417794	0.156543972113942	Tnfaip3	10	18876658	18891405	-	7226	protein_coding	tumor necrosis factor, alpha-induced protein 3 [Source:MGI Symbol;Acc:MGI:1196377]	-	256	448	292	243	204	387	300	421	379	383	308	542	2.42297140101879	3.08960247066017	2.69639534016406	2.52529524081105	1.70094387651228	2.91058561742193	2.59923141637449	3.56305627746259	3.63978039627105	3.29021716388318	2.87613569107584
ENSMUSG00000031273	122.301941680707	137.634844175488	95.4616466148932	114.953741743337	144.16247321721	38.9347069264818	599.311351854714	256.725073770271	145.654323137447	176.252887591636	138.487967997445	95.4094785167879	108.908225726353	235.306847144717	-1.11177981433878	0.00933645362899297	0.156543972113942	Col4a6	X	139948399	140257072	-	7973	protein_coding	collagen, type IV, alpha 6 [Source:MGI Symbol;Acc:MGI:2152695]	-	112	174	90	96	143	45	592	264	131	177	129	108	0.96073262421871	1.08755199938753	0.753215795743122	0.904176703044413	1.08061762651763	0.306731318074824	4.64859373682656	2.02497985048988	1.14020636329424	1.37808259960949	1.09175341329711
ENSMUSG00000085211	139.773647635094	132.097810214405	117.736030825035	149.679351228304	112.910468533759	99.499806589898	125.531431807406	159.480727645168	160.10856894498	155.341528046865	164.253171345807	209.370800078507	125.282852504416	162.347704644789	-0.379365807350678	0.00936945361281033	0.156543972113942	B430219N15Rik	10	7655949	7657121	+	1173	lncRNA	RIKEN cDNA B430219N15 gene [Source:MGI Symbol;Acc:MGI:3697426]	-	128	167	111	125	112	115	124	164	144	156	153	237	7.46308241422071	7.09481386373728	6.31427715146396	8.00231872221901	5.75278024584152	5.32803659915157	6.61828283781055	8.55035958389764	8.51919205127116	8.25563213934569	8.80136497898673
ENSMUSG00000006457	76.4387135504422	48.2512959465792	44.5487684202835	49.0948272028837	53.4308467168682	18.1695298990249	136.667284629031	107.941224198864	50.0339277953062	98.582123568203	96.619512556357	46.8213181610163	48.3223302893469	89.4442318181296	-0.892028407955975	0.00937577675204527	0.156543972113942	Actn3	19	4911244	4927937	-	2901	protein_coding	actinin alpha 3 [Source:MGI Symbol;Acc:MGI:99678]	-	70	61	42	41	53	21	135	111	45	99	90	53	1.65027602828675	1.04786335579512	0.966051402418003	1.06130441725661	1.10074295533474	0.393404150133839	2.91345080890208	2.33998887873447	1.07646202560982	2.11841582797664	2.09339601361628
ENSMUSG00000073514	20.7476508208343	13.4470824769155	21.213699247754	10.7769132884379	8.06503346669709	50.1825111496877	32.3952082083629	74.878146516329	48.9220627331883	43.8142771414235	24.6916532088468	49.4715814531493	20.7388150750544	45.6954882102166	-1.13226358027416	0.00946667048026097	0.157439302268671	Dok6	18	89310548	89787652	-	13804	protein_coding	docking protein 6 [Source:MGI Symbol;Acc:MGI:3639495]	-	19	17	20	9	8	58	32	77	44	44	23	56	0.0941358244019719	0.0613714688516846	0.0966771232084084	0.0489599992758424	0.034917473342986	0.228344425677924	0.14513316885712	0.341133459008532	0.221198233679352	0.19786613596575	0.112429297640394
ENSMUSG00000054779	4.3679264885967	4.74602910949959	2.1213699247754	0	3.02438755001141	2.59564712843212	7.08645179557939	7.77954769000821	14.4542458075329	16.9282434410045	5.36775069757539	2.650263292133	2.8092267002192	9.04441712063891	-1.64540771556958	0.00955960978600793	1	Fgf2os	3	37389481	37403889	-	1441	lncRNA	fibroblast growth factor 2, opposite strand [Source:MGI Symbol;Acc:MGI:3649376]	-	4	6	2	0	3	3	7	8	13	17	5	3	0.189846366930103	0.207496041808055	0.0926114509902061	0	0.125433935294911	0.113142206755058	0.304127512151409	0.339519364665863	0.626056170434468	0.732333139783147	0.234133003142141
ENSMUSG00000037499	687.94842195398	775.975759403183	784.906872166899	683.735276410893	595.804347352247	647.181350689076	783.559098539778	886.868436660936	968.434469104705	901.180018477007	750.411547521039	711.153983389021	695.925337996046	833.601258948748	-0.259615742683079	0.00958389131919706	0.158555817722579	Nenf	1	191038986	191050391	-	742	protein_coding	neuron derived neurotrophic factor [Source:MGI Symbol;Acc:MGI:1913458]	-	630	981	740	571	591	748	774	912	871	905	699	805	58.0688097338797	65.8851666928896	66.5466945073426	57.7877848056498	47.9889612529832	54.7854286211412	65.3068453288179	75.167390985337	81.460707664335	75.712645414373	63.5667317013341
ENSMUSG00000009681	929.276360448947	834.510118420345	810.363311264204	775.937756767528	745.007466486143	808.111472651867	959.708043172751	1004.53409547231	882.820859321625	914.125145814246	877.090463983818	876.353728598645	817.201081006506	919.105389393899	-0.169644984862291	0.00959630440526	0.158555817722579	Bcr	10	74896424	75020753	+	8191	protein_coding	BCR activator of RhoGEF and GTPase [Source:MGI Symbol;Acc:MGI:88141]	-	851	1055	764	648	739	934	948	1033	794	918	817	992	7.10556986781475	6.41856702557491	6.22379252044571	5.94075885243175	5.43582274291359	6.1969404313023	7.24591210334778	7.71262008349812	6.72693924501825	6.95712012441531	6.73041343426279
ENSMUSG00000108348	3.27594486644752	0.791004851583265	1.0606849623877	1.19743480982643	0	1.73043141895475	0	19.4488692250205	5.55932531058958	2.98733707782433	13.956151813696	3.53368438951066	1.34258348486661	7.58089463610685	-2.51135747028194	0.00960797332748954	1	Pnma8c	7	16717011	16722077	+	5067	protein_coding	PNMA family member 8C [Source:MGI Symbol;Acc:MGI:5625257]	-	3	1	1	1	0	2	0	20	5	3	13	4	0.0404926901637475	0.00983493836739054	0.0131688475307763	0.0148201616122564	0	0.0214509466395682	0	0.241389088456438	0.0684783092404904	0.0367531102437055	0.173120724210054
ENSMUSG00000059479	97.1863643712765	98.8756064479082	88.0368518781793	73.0435233994123	86.6991097669937	78.734629562441	136.667284629031	114.748328427621	118.969561646617	138.413284605861	150.297019532111	69.7902666928356	87.0960142377018	121.480957589013	-0.475207583549129	0.00965289172331226	0.159202346595129	B3gnt8	7	25326079	25334525	+	6474	protein_coding	UDP-GlcNAc:betaGal beta-1,3-N-acetylglucosaminyltransferase 8 [Source:MGI Symbol;Acc:MGI:2385269]	-	89	125	83	61	86	91	135	118	107	139	140	79	0.940207240980025	0.962187841897742	0.85546859536466	0.707556270041318	0.800356598978332	0.763899223251851	1.305517577483	1.11467395985971	1.14695138840307	1.33280266373571	1.45919036311076
ENSMUSG00000016349	6.55188973289504	3.16401940633306	2.1213699247754	10.7769132884379	6.04877510002282	12.1130199326832	6.07410153906805	149.756293032658	7.78305543482541	3.98311610376578	26.8387534878769	4.41710548688833	6.79599789752457	33.1420708475138	-2.28882250707456	0.00971965402127663	0.15960446452625	Eef1a2	2	180789446	180798807	-	2084	protein_coding	eukaryotic translation elongation factor 1 alpha 2 [Source:MGI Symbol;Acc:MGI:1096317]	-	6	4	2	9	6	14	6	154	7	4	25	5	0.196906392571697	0.0956499668091514	0.0640369965819995	0.32430126199795	0.173464779999968	0.365088112456259	0.180249963672956	4.51919987346811	0.233095695820629	0.119147798851475	0.809466548771172
ENSMUSG00000085180	110.290143837067	75.1454609004102	64.7017827056498	49.0948272028837	61.4958801835653	71.8129038866221	71.8768682123052	145.866519187654	108.962776087556	106.548355775735	80.5162604636308	157.248955333225	72.0901664526996	111.836622510017	-0.634567367848635	0.00978118122493738	0.160347488580175	AI838599	4	3242055	3258092	+	4243	lncRNA	expressed sequence AI838599 [Source:MGI Symbol;Acc:MGI:3510989]	-	101	95	61	41	61	83	71	150	98	107	75	178	1.62800083015402	1.11576599274545	0.959302280637533	0.725629063035925	0.866192815331761	1.06309587198721	1.04762768579249	2.16200538158515	1.60282819261435	1.56543302912401	1.19273741760956
ENSMUSG00000021815	4.3679264885967	9.49205821899918	15.9102744358155	4.78973923930573	12.0975502000456	12.9782356421606	23.2840558997608	29.1733038375308	10.0067855590612	21.9071385707118	18.2503523717563	16.7850008501757	9.93929737082056	19.9011061814994	-0.99093655185444	0.0097838823889543	0.160347488580175	Mss51	14	20532935	20546969	-	1826	protein_coding	MSS51 mitochondrial translational activator [Source:MGI Symbol;Acc:MGI:1922093]	-	4	12	15	4	12	15	23	30	9	22	17	19	0.149818518480985	0.327493752733195	0.548137051794443	0.164498924182482	0.395948084906828	0.446434610991342	0.788585364984679	1.00475233669943	0.342039029166931	0.747903653031548	0.628209877105478
ENSMUSG00000042099	1625.96063538012	1527.43036840729	1982.42019470262	1646.47286351134	1278.30780447149	1806.57040138876	1745.29184222555	2081.0290070772	2133.66905420428	2615.91150114817	1672.59111736449	2182.05011052284	1644.5270446436	2071.75710542375	-0.333349853980333	0.00980467948538002	0.160532625256266	Kank3	17	34029493	34041892	+	3260	protein_coding	KN motif and ankyrin repeat domains 3 [Source:MGI Symbol;Acc:MGI:1098615]	-	1489	1931	1869	1375	1268	2088	1724	2140	1919	2627	1558	2470	31.2380113003994	29.5180198645134	38.2551910335739	31.6729811266233	23.4347015709241	34.8080957895983	33.1086377036613	40.145300828018	40.8499287617474	50.0225952179914	32.2482732778129
ENSMUSG00000032186	155.061390345183	181.140111012568	172.891648869195	136.507568320213	95.7722724170279	164.390984800701	166.02544206786	212.965118013975	235.715393168998	194.176910058582	191.091924833684	196.119483617842	150.960662627481	199.34904529349	-0.397592777170022	0.00988426916907428	0.161522723549176	Tmod2	9	75472903	75518607	-	11683	protein_coding	tropomodulin 2 [Source:MGI Symbol;Acc:MGI:1355335]	-	142	229	163	114	95	190	164	219	212	195	178	222	0.831266440425649	0.976795505438076	0.930961886627261	0.732747454710311	0.489922068309991	0.883825638034386	0.878842642932584	1.1463791575568	1.25926001368436	1.03610550580464	1.02806893845678
ENSMUSG00000055435	1153.13259298953	1251.36967520473	1009.77208419309	1143.55024338424	807.511475853046	1162.84991353759	1244.17846525244	1538.40555569912	1417.62795420034	1291.52539664605	1314.02537076645	1152.86453207785	1088.03099752704	1326.43787910704	-0.28525995048664	0.00992735922210205	0.162070134082955	Maf	8	116409681	116434533	-	8241	protein_coding	avian musculoaponeurotic fibrosarcoma oncogene homolog [Source:MGI Symbol;Acc:MGI:96909]	TF_bZIP	1056	1582	952	955	801	1344	1229	1582	1275	1297	1224	1305	8.76375613311702	9.56641268576294	7.70824851564109	8.70216475419058	5.85612550696653	8.86312196704878	9.33670460619399	11.7399192132768	10.7365363663389	9.76975805757787	10.0220857860468
ENSMUSG00000035305	105.92221734847	90.9655579320755	84.8547969910162	76.6358278288916	49.3983299835197	63.1607467918483	150.84018822019	128.362536885135	151.213648448037	93.6032284384957	98.7666128353871	81.2747409587453	78.4895794793035	117.343492630998	-0.579346546345715	0.00996394283983446	0.162155848998095	Ror1	4	99952988	100301962	+	5762	protein_coding	receptor tyrosine kinase-like orphan receptor 1 [Source:MGI Symbol;Acc:MGI:1347520]	-	97	115	80	64	49	73	149	132	136	94	92	92	1.15134309399466	0.994596973510987	0.926435965823582	0.834085485754149	0.512366350644359	0.68852066152868	1.61895457942473	1.40100350121102	1.63794601309729	1.0126942556321	1.07738564708642
ENSMUSG00000030144	16.3797243322376	8.70105336741592	30.7598639092434	11.9743480982643	11.0894210167085	8.65215709477374	42.5187107734763	34.0355211437859	42.2508723604808	22.9029175966532	20.3974526507865	15.901579752798	14.5927613031072	29.6678423796635	-1.03314243268518	0.00997330411297239	0.162155848998095	Clec4d	6	123239070	123252224	+	1599	protein_coding	C-type lectin domain family 4, member d [Source:MGI Symbol;Acc:MGI:1298389]	-	15	11	29	10	11	10	42	35	38	23	19	18	0.641577426703278	0.342820487669322	1.21017508612562	0.469629511502834	0.414478488296777	0.339874754917736	1.6444568293065	1.33862251070378	1.64918380625634	0.892900608903831	0.801792056663998
ENSMUSG00000037887	138.681666012945	155.03695091032	151.677949621441	164.048568946221	108.877951800411	178.234436152339	182.223046172041	197.406022633958	194.576385870635	198.160026162347	168.547371903867	173.150535086023	149.42625390728	185.677231304812	-0.311230488440208	0.00997541654025003	0.162155848998095	Dusp8	7	141633227	141649580	-	4870	protein_coding	dual specificity phosphatase 8 [Source:MGI Symbol;Acc:MGI:106626]	-	127	196	143	137	108	206	180	203	175	199	157	196	1.78353254993723	2.00562464285078	1.95932170691939	2.11249383323091	1.33614185366711	2.2988235117325	2.31400980058177	2.54921003876161	2.49369317294759	2.53657590084642	2.17534078980979
ENSMUSG00000038055	194.372728742553	159.78298001982	188.801923305011	176.022917044485	164.325056883953	169.582279057565	219.680005662961	262.559734537777	225.708607609937	204.134700317996	202.90097636835	172.267113988645	175.481314175565	214.541856414278	-0.29151773435094	0.0100353539749813	0.162732606636524	Dexi	16	10320395	10360918	-	3353	protein_coding	dexamethasone-induced transcript [Source:MGI Symbol;Acc:MGI:1926236]	-	178	202	178	147	163	196	217	270	203	205	189	195	3.63071976027717	3.00220513180099	3.54229823383327	3.29221072374816	2.92894910268164	3.1768001100578	4.0517984179289	4.92457497802518	4.20142304581436	3.7952820329054	3.80351263183769
ENSMUSG00000059436	862.665481497847	855.07624456151	842.183860135835	923.222238376179	855.901676653228	821.954924003505	899.979378038582	924.793731649726	940.637842551757	1079.42446412053	887.825965378969	1046.85400039253	860.167404204684	963.252563688682	-0.165048887928089	0.0100510880269051	0.162823306721846	Max	12	76984043	77008975	-	3598	protein_coding	Max protein [Source:MGI Symbol;Acc:MGI:96921]	bHLH	790	1081	794	771	849	950	889	951	846	1084	827	1185	15.0166207371845	14.9722504049141	14.7250920089283	16.0915197619935	14.2168802432103	14.3492703295661	15.4690004492198	16.1643371895434	16.3171059261614	18.7021643887033	15.5096130503341
ENSMUSG00000002504	1367.16099093077	1166.73215608532	1497.68716689144	1318.3757256189	811.543992586394	1193.1324633693	1166.22749550107	1910.85140135827	1797.88580544467	1848.16587214732	1297.92211867373	1874.61956863541	1225.77208258035	1649.27871029341	-0.428498593032128	0.0100772492675782	0.162942852511262	Slc9a3r2	17	24858260	24869301	-	2646	protein_coding	solute carrier family 9 (sodium/hydrogen exchanger), member 3 regulator 2 [Source:MGI Symbol;Acc:MGI:1890662]	-	1252	1475	1412	1101	805	1379	1152	1965	1617	1856	1209	2122	32.3609132334032	27.7795193664636	35.607667883251	31.2464960457758	18.3300569553758	28.3231659850136	27.2573913320229	45.4162485737951	42.4086169126357	43.5423514520801	30.8313877514089
ENSMUSG00000041992	504.495509432918	552.121386405119	634.289607507846	589.137926434604	463.739424335083	430.877423319732	557.804991337749	713.773500558253	651.552926401099	628.336565369051	594.746777291353	697.019245830979	529.110212905884	640.539001131414	-0.277336765468244	0.0101435845780377	0.163858650683655	Rapgef5	12	117480099	117723472	+	12785	protein_coding	Rap guanine nucleotide exchange factor (GEF) 5 [Source:MGI Symbol;Acc:MGI:2444365]	-	462	698	598	492	460	498	551	734	586	631	554	789	2.47142549888112	2.72067857879409	3.12103849528269	2.8898028450166	2.16777834309959	2.11687874141966	2.69818992681837	3.51102458829581	3.18075935005142	3.06374329450303	2.92392106797677
ENSMUSG00000024921	2373.9680465523	2276.51196285664	2263.50170973536	2158.97496211706	2378.1767434923	2010.76130882542	2555.17204743463	2342.61629815372	2330.46917019915	2947.50591678667	2426.22331530407	2710.33592675468	2243.64912226318	2552.05377910549	-0.186188852335829	0.010193016626355	0.164475831547027	Smarca2	19	26582450	26755722	+	14269	protein_coding	SWI/SNF related, matrix associated, actin dependent regulator of chromatin, subfamily a, member 2 [Source:MGI Symbol;Acc:MGI:99603]	-	2174	2878	2134	1803	2359	2324	2524	2409	2096	2960	2260	3068	10.4201094761092	10.0512436002789	9.97928787130411	9.48868507095197	9.96075313600024	8.85135902835294	11.0743300502157	10.3248037476415	10.193695798775	12.877214203994	10.6873864463226
ENSMUSG00000094345	96.0943827491273	234.137436068647	453.973163901936	69.451218969933	28.2276171334398	142.760592063767	1751.36594376462	352.024532972872	221.261147361465	264.877220900424	517.451167246267	378.104229677641	170.774068481142	580.847373653882	-1.76582522361212	0.0102012588898198	0.164475831547027	Igkv14-126	6	67873156	67873626	+	358	IG_V_gene	immunoglobulin kappa variable 14-126 [Source:MGI Symbol;Acc:MGI:3643131]	-	88	296	428	58	28	165	1730	362	199	266	482	428	16.8114791184863	41.2032270431287	79.7736413062956	12.1660279764793	4.71229834383527	25.047725129531	302.541340330253	61.8392319912815	38.574826252174	46.1235107587445	90.849098842688
ENSMUSG00000048489	393.113383973703	786.258822473766	547.313440592054	603.507144152522	526.243433701985	1119.58912806372	571.977894928908	687.517527104476	1860.15024892327	1522.54613066447	693.51339012674	2021.2674708001	662.670892159625	1226.16211042466	-0.887418542839134	0.0102580935866657	0.16506273884655	Depp1	6	116627570	116629755	+	1358	protein_coding	DEPP1 autophagy regulator [Source:MGI Symbol;Acc:MGI:1918730]	-	360	994	516	504	522	1294	565	707	1673	1529	646	2288	18.1304678403277	36.4761641467765	25.3541237306604	27.8698486599476	23.1594641621754	51.7847492377627	26.0477567779037	31.8389096989912	85.4929100085093	69.8926427800256	32.0988416440316
ENSMUSG00000035948	722.891833862753	584.552585320033	528.221111269076	604.704578962348	432.487419651631	506.151190044264	524.397432872875	822.687168218368	723.824155438763	891.222228217592	604.408728546989	1162.58216414901	563.168119851684	788.186979573933	-0.485826418068977	0.0102669668300719	0.16506273884655	Acss3	10	106769378	106959529	-	7196	protein_coding	acyl-CoA synthetase short-chain family member 3 [Source:MGI Symbol;Acc:MGI:2685720]	-	662	739	498	505	429	585	518	846	651	895	563	1316	6.29177400507351	5.11771186365935	4.61781852672941	5.26992054462175	3.59189730526338	4.41806481199797	4.50671666630814	7.18981559534895	6.27803543612948	7.72068133205233	5.27926973841482
ENSMUSG00000007950	120.117978436409	77.51847545516	73.1872624047514	74.2409582092388	140.129956483862	93.4432966235564	184.247746685064	149.756293032658	108.962776087556	127.459715320505	134.193767439385	122.795532535496	96.4396546021629	137.902638516777	-0.516854413977078	0.0103066584211304	0.165337670497073	Abhd8	8	71909349	71916299	-	4079	protein_coding	abhydrolase domain containing 8 [Source:MGI Symbol;Acc:MGI:1918946]	-	110	98	69	62	139	108	182	154	98	128	125	139	1.84435815286164	1.19727776546743	1.12874037270228	1.14141040724119	2.05314144035592	1.43892255886868	2.79343990445323	2.30890231338748	1.6672713952593	1.94795989453473	2.06782089683638
ENSMUSG00000010086	14.1957610879393	7.11904366424939	7.42479473671391	26.3435658161815	11.0894210167085	8.65215709477374	16.1976041041815	77.7954769000821	32.2440868014196	16.9282434410045	35.4271546039976	10.601053168532	12.4707905694277	31.5322698365362	-1.3527708655689	0.0103194055417109	0.165337670497073	Rnf112	11	61339268	61344957	-	3923	protein_coding	ring finger protein 112 [Source:MGI Symbol;Acc:MGI:106611]	-	13	9	7	22	11	10	16	80	29	17	33	12	0.226637266868571	0.114326457906732	0.119063434379073	0.421122277737617	0.168939868158691	0.138531667885154	0.255342628460832	1.24712568055954	0.512995574546285	0.269001288408747	0.567612882917064
ENSMUSG00000049928	4.3679264885967	3.16401940633306	1.0606849623877	2.39486961965286	6.04877510002282	5.19129425686424	26.3211066692949	17.5039823025185	21.1254361802404	14.9366853891217	1.07355013951508	1.76684219475533	3.70459497230956	13.7879338125743	-1.88536288094943	0.0103196155706948	0.165337670497073	Glp2r	11	67552328	67661979	-	5815	protein_coding	glucagon-like peptide 2 receptor [Source:MGI Symbol;Acc:MGI:2136733]	-	4	4	1	2	6	6	26	18	19	15	1	2	0.047045333576316	0.0342793690163837	0.0114749011931975	0.0258276040891842	0.0621669134170136	0.0560749509661351	0.279927315324032	0.189304670694393	0.226745047824926	0.160127265352412	0.0116039779029346
ENSMUSG00000078307	1.09198162214917	2.3730145547498	0	0	3.02438755001141	0.865215709477374	64.7904164167258	13.6142084575144	2.22373012423583	0	5.36775069757539	0	1.22576657273129	14.3326842826752	-3.52190999185947	0.0103232078105233	0.165337670497073	AI593442	9	52584342	52591080	-	5823	protein_coding	expressed sequence AI593442 [Source:MGI Symbol;Acc:MGI:2143099]	-	1	3	0	0	3	1	64	14	2	0	5	0	0.0117451749418804	0.0256742054134816	0	0	0.0310407523201042	0.00933298528444891	0.688105190762042	0.147034682783126	0.023835108564078	0	0.0579401781775416
ENSMUSG00000003378	134.313739524348	87.0105336741592	159.102744358155	81.4255670681974	243.967262367587	133.243219259516	257.136965153881	302.429916449069	187.905195497928	232.016513044356	168.547371903867	186.401851546688	139.843844375327	222.406302265965	-0.669926976435782	0.010367637409517	0.165635582116505	Grik5	7	24709274	24771771	-	5168	protein_coding	glutamate receptor, ionotropic, kainate 5 (gamma 2) [Source:MGI Symbol;Acc:MGI:95818]	-	123	110	150	68	242	154	254	311	169	233	157	211	1.62775443178174	1.06070038657749	1.93672263269476	0.988075774859253	2.82130887409133	1.61944270316317	3.07703801505379	3.68024242439946	2.2693324769251	2.79870525270455	2.04990511733237
ENSMUSG00000046410	138.681666012945	166.111018832486	132.585620298463	135.310133510387	83.6747222169823	158.334474834359	137.679634885542	195.461135711456	214.589956988758	172.26977148787	200.753876089319	181.101324962422	135.78293928427	183.642616687561	-0.43171311597685	0.0103712165401706	0.165635582116505	Kcnk6	7	28921351	28931940	-	4151	protein_coding	potassium inwardly-rectifying channel, subfamily K, member 6 [Source:MGI Symbol;Acc:MGI:1891291]	-	127	210	125	113	83	183	136	201	193	173	187	205	2.09246049583096	2.52109440341827	2.00935167545301	2.04422904227686	1.20471171308739	2.39588367043515	2.05119913691656	2.96129632321083	3.22655077975726	2.58712323629969	3.03980332246221
ENSMUSG00000000318	767.663080370869	855.867249413093	704.294815025434	712.473711846727	477.853232901802	834.933159645666	1454.7473186068	1129.97930197369	1034.03450776966	996.774804967385	822.339406868549	658.148717546361	725.514208200599	1016.00400962207	-0.48529753565633	0.010430967876481	0.166251612707343	Clec10a	11	70047023	70061660	+	2899	protein_coding	C-type lectin domain family 10, member A [Source:MGI Symbol;Acc:MGI:96975]	-	703	1082	664	595	474	965	1437	1162	930	1001	766	745	16.5849203317207	18.5995138287646	15.2833492553041	15.4124824212264	9.85117196277157	18.0903291636595	31.0334602857946	24.5129994830044	22.2622298321528	21.4343150068369	17.8294179831882
ENSMUSG00000007721	471.736060768443	435.052668370796	484.73302781118	428.681661917863	446.601228218351	507.881621463219	587.163148776578	466.772861400493	542.590150313543	550.665801345619	514.230516827722	507.08370989478	462.447711424975	528.084364759789	-0.190241695623566	0.0104622592991503	0.166460259301075	Ccdc124	8	71320871	71326579	-	1696	protein_coding	coiled-coil domain containing 124 [Source:MGI Symbol;Acc:MGI:1916403]	-	432	550	457	358	443	587	580	480	488	553	479	574	17.4206429201639	16.1606709841759	17.9799726122457	15.8511590108317	15.7374967053195	18.8096027911321	21.4103514240149	17.3082808189921	19.9676935549202	20.2405835910938	19.0575153249797
ENSMUSG00000047248	252.247754716459	256.285571912978	251.382336085885	288.58178916817	346.796439067975	289.84726267492	329.013833366186	340.355211437859	348.013764442908	322.632404405028	295.226288366646	384.288177359285	280.856858937731	336.588279896319	-0.262585692227436	0.0105087164203445	0.167042127332607	C2cd3	7	100021440	100119359	+	11994	protein_coding	C2 calcium-dependent domain containing 3 [Source:MGI Symbol;Acc:MGI:2142166]	-	231	324	237	241	344	335	325	350	313	324	275	435	1.31720756224759	1.34618117369118	1.31850862547199	1.50888743474421	1.72803355737393	1.51791738029856	1.69644961919423	1.78460679891225	1.81098236759129	1.67689053170955	1.54712449258215
ENSMUSG00000082985	1.09198162214917	0.791004851583265	0	0	0	0	3.03705076953402	0.972443461251026	4.44746024847166	0.995779025941444	3.22065041854523	3.53368438951066	0.313831078955407	2.70117805220901	-2.91933098463547	0.0105291585676992	1	Gm14042	2	130242357	130243189	+	833	processed_pseudogene	predicted gene 14042 [Source:MGI Symbol;Acc:MGI:3650956]	-	1	1	0	0	0	0	3	1	4	1	3	4	0.082103425794201	0.0598242889646673	0	0	0	0	0.225474744474454	0.0734164772634317	0.333233702685777	0.0745210122468409	0.243014879371782
ENSMUSG00000040564	543.806847830289	389.96539183055	592.922893974725	476.57905431092	386.113477218123	482.790365888375	667.138819040974	700.159292100739	640.43427577992	500.876850048546	468.067860828574	863.985833235358	478.69633850883	640.110488505685	-0.42060994170643	0.010535908762576	0.167261874019671	Apoc1	7	19423406	19426585	-	744	protein_coding	apolipoprotein C-I [Source:MGI Symbol;Acc:MGI:88053]	-	498	493	559	398	383	558	659	720	576	503	436	978	45.7786189998812	33.021479737676	50.1345990525402	40.1711237069122	31.0158446196538	40.7594799835095	55.454159746872	59.1831537681664	53.7258724523713	41.9680505516319	39.5430501833687
ENSMUSG00000024845	1941.54332418123	1924.51480390208	1980.29882477784	1616.53699326568	1510.17751663903	2010.76130882542	1797.93405556414	2227.8679697261	2540.61166693944	2297.26221284691	1936.6844516852	2621.11039591954	1830.63879526521	2236.91179211355	-0.288991876684276	0.0105423386299905	0.167261874019671	Tmem134	19	4175934	4182306	+	1848	protein_coding	transmembrane protein 134 [Source:MGI Symbol;Acc:MGI:1914240]	-	1778	2433	1867	1350	1498	2324	1776	2291	2285	2307	1804	2967	65.8015418045024	65.6088898146713	67.4125918119989	54.8574537340689	48.8390964174658	68.3441785582078	60.1675939346074	75.8161393176217	85.8061006304952	77.494231269553	65.8705331363848
ENSMUSG00000084960	203.108581719746	178.767096457818	140.010415035177	106.571698074552	152.227506683908	274.273379904328	224.741756945518	304.374803371571	229.044202796291	219.071385707118	223.298429019136	399.306336014705	175.826446312588	266.63948564239	-0.599137166284494	0.0105599524874487	0.167282219702696	B430010I23Rik	8	41470505	41477253	+	3270	lncRNA	RIKEN cDNA B430010I23 gene [Source:MGI Symbol;Acc:MGI:1926099]	-	186	226	132	89	151	317	222	313	206	220	208	452	3.89019589776817	3.44415932474322	2.69354882503809	2.04383625111559	2.78219117377727	5.26840169409684	4.25037131464658	5.85376290532639	4.37173065087721	4.17636718787648	4.29212334958945
ENSMUSG00000042109	30.5754854201769	34.0132086180804	18.0316443605909	35.923044294793	39.3170381501483	19.8999613179796	289.532173362244	75.8505899775801	37.8034121120091	32.8607078560676	37.5742548830277	21.202106337064	29.6267303602948	82.4705407546654	-1.47744603861655	0.0105634212240502	0.167282219702696	Csdc2	15	81820960	81835142	+	4623	protein_coding	cold shock domain containing C2, RNA binding [Source:MGI Symbol;Acc:MGI:2146027]	CSD	28	43	17	30	39	23	286	78	34	33	35	24	0.41422892131169	0.463518539135933	0.245371264861246	0.487305378905277	0.508274693895646	0.270377976673363	3.87314530060603	1.03183261815146	0.510374482341908	0.443112287617004	0.510858663788616
ENSMUSG00000005621	618.061598136432	597.999667796949	556.859605253544	573.571273906861	605.885639185619	641.124840722734	600.323702111225	695.297074794484	637.098680593566	785.669651467799	655.939135243712	820.698199463852	598.917104167023	699.171073945773	-0.223780084052663	0.0106533932270854	0.167707533086937	Zfp592	7	80643429	80694912	+	7412	protein_coding	zinc finger protein 592 [Source:MGI Symbol;Acc:MGI:2443541]	zf-C2H2	566	756	525	479	601	741	593	715	573	789	611	929	5.22260644719351	5.08286917524572	4.72631394767712	4.85292910253322	4.88536295901872	5.43313089904309	5.00888352461332	5.89941807551452	5.36479510912188	6.6079285653099	5.56240250268486
ENSMUSG00000054252	156.153371967332	113.113693776407	88.0368518781793	106.571698074552	197.593319934079	96.0389437519885	221.704706175984	144.894075726403	146.766188199565	221.062943759001	149.223469392596	289.762119939874	126.251313230423	195.568917198904	-0.63338055983269	0.0106681000037083	0.167707533086937	Fgfr3	5	33879018	33894412	+	7158	protein_coding	fibroblast growth factor receptor 3 [Source:MGI Symbol;Acc:MGI:95524]	-	143	143	83	89	196	111	219	149	132	222	139	328	1.36631433042462	0.995558742271892	0.77372222497776	0.933688815471917	1.64976524862408	0.842749795691451	1.91546433874645	1.27301381789681	1.27972356148775	1.92524066928741	1.31032708567666
ENSMUSG00000038400	980.599496689958	1778.17890635918	2126.67334958734	1141.15537376459	688.552232219264	1954.52228770939	1592.42695349234	2177.30090974105	2750.75416367972	4351.55434336411	2090.20212163586	1767.72561585271	1444.94694105495	2454.99401796096	-0.764497007248888	0.0106994898354428	0.167708051715656	Pmepa1	2	173066251	173118326	-	4913	protein_coding	prostate transmembrane protein, androgen induced 1 [Source:MGI Symbol;Acc:MGI:1929600]	-	898	2248	2005	953	683	2259	1573	2239	2474	4370	1947	2001	12.5007437432403	22.8019552873219	27.2311690675919	14.5663244904348	8.37590443171568	24.9883072888929	20.0448868279787	27.8705714084718	34.9451460569083	55.2151707696057	26.740886432187
ENSMUSG00000064120	996.979221022196	949.996826751502	778.542762392573	857.363323835725	696.617265685961	924.915593431313	970.843895994376	1142.62106696996	814.997090532432	1421.97244904438	1034.90233449253	1280.96059119762	867.402498853212	1111.04957137188	-0.357333123710155	0.0107482612987917	0.167816128614262	Mocs1	17	49735390	49762463	+	3110	protein_coding	molybdenum cofactor synthesis 1 [Source:MGI Symbol;Acc:MGI:1928904]	-	913	1201	734	716	691	1069	959	1175	733	1428	964	1450	20.0778251819414	19.2444350102215	15.7483241227709	17.2884666767656	13.3867586093395	18.6803361639321	19.3054472882298	23.1055345766931	16.3560155377175	28.5030651356628	20.9157410840401
ENSMUSG00000043415	169.257151433122	123.396756846989	150.617264659054	147.284481608651	152.227506683908	173.908357604952	187.284797454598	204.213126862716	190.128925622164	215.088269603352	170.694472182897	159.01579752798	152.781919806113	187.737564875618	-0.298548025025311	0.0107524649281682	0.167816128614262	Otud1	2	19662563	19665394	+	2832	protein_coding	OTU domain containing 1 [Source:MGI Symbol;Acc:MGI:1918448]	-	155	156	142	123	151	201	185	210	171	216	159	180	3.74321462620701	2.74507298812874	3.3457521759389	3.26148740938711	3.21248769006062	3.85718242781799	4.08978172048444	4.5348673614732	4.19021966028161	4.73461041368277	3.78844064596922
ENSMUSG00000029061	314.490707178962	382.8463481663	342.601242851228	304.148441695914	241.951004000913	268.216869937986	459.607016456149	455.10353986548	421.39685854269	375.408692779924	384.330949946398	290.645541037252	309.04243563855	397.748766437982	-0.362553983151671	0.010764771402821	0.167816128614262	Mmp23	4	155735112	155737841	-	2340	protein_coding	matrix metallopeptidase 23 [Source:MGI Symbol;Acc:MGI:1347361]	-	288	484	323	254	240	310	454	468	379	377	358	329	8.41749583834701	10.3074693292576	9.21054521009284	8.15120288798419	6.17949746187921	7.19968022500737	12.1467934209171	12.2311851120877	11.2397663006216	10.0011338491496	10.3234243927317
ENSMUSG00000037103	272.995405537293	238.092460326563	255.625075935436	231.104918296501	255.056683384295	260.42992855269	348.248488239901	302.429916449069	280.189995653715	292.759033626785	268.387534878769	272.093697992321	252.217412005463	294.018111140093	-0.221371023719986	0.0107741967777393	0.167816128614262	Dcaf15	8	84823701	84831397	-	2372	protein_coding	DDB1 and CUL4 associated factor 15 [Source:MGI Symbol;Acc:MGI:2684420]	-	250	301	241	193	253	301	344	311	252	294	250	308	7.20827926713422	6.32374512857417	6.77955255297845	6.11007397370806	6.42633868637882	6.89634821530992	9.07957265017479	8.01833593983828	7.37258494234691	7.69407459581612	7.11183932394234
ENSMUSG00000039158	291.559093113829	232.55542636548	248.200281198722	225.117744247369	210.698999317461	226.686515883072	296.618625157823	412.316027570435	256.840829349239	317.653509275321	370.374798132702	226.155800928683	239.136343354322	313.326598402367	-0.390123849307858	0.010775906938893	0.167816128614262	Akna	4	63285362	63321591	-	5765	protein_coding	AT-hook transcription factor [Source:MGI Symbol;Acc:MGI:2140340]	-	267	294	234	188	209	262	293	424	231	319	345	256	3.16751171453843	2.54138560555507	2.70841505682494	2.4488511138229	2.18426209071021	2.46984301952691	3.18192514652417	4.49785124676947	2.78065172471402	3.43490806961254	4.03809373277015
ENSMUSG00000002831	50211.4989496633	44433.9065328383	40283.7541865225	42113.7822615956	28374.803994207	52150.8768887487	42151.2276303627	57677.5665737209	52077.535779479	75467.1050390242	49900.7575849398	69336.1882487835	42928.1038022626	57768.396809385	-0.428358966065463	0.0108874785241887	0.168673179788214	Plin4	17	56407591	56416803	-	6350	protein_coding	perilipin 4 [Source:MGI Symbol;Acc:MGI:1929709]	-	45982	56174	37979	35170	28146	60275	41637	59312	46838	75787	46482	78486	495.24535603399	440.843225781877	399.087820330968	415.912992147526	267.055011296065	515.858825408091	410.5134164002	571.225237297754	511.868666874339	740.874654274183	493.932602620735
ENSMUSG00000024944	448.80444670331	499.915066200624	386.089326309124	407.127835340987	561.527955118785	537.298955585449	597.286651341691	533.871460226813	591.512213046731	608.420984850222	506.715665851117	582.174503171882	473.460597543046	569.99691308141	-0.265534529659432	0.0109008174426661	0.168673179788214	Arl2	19	6184404	6191578	-	3456	protein_coding	ADP-ribosylation factor-like 2 [Source:MGI Symbol;Acc:MGI:1928393]	-	411	632	364	340	557	621	590	549	532	611	472	659	8.13344188807293	9.11309487013394	7.02791214108606	7.38769618702636	9.71044729198511	9.76529207938248	10.6880857124672	9.71487359163218	10.6824735783723	10.9746637604713	9.21562675654706
ENSMUSG00000042622	67.7028605732488	90.1745530804922	89.097536840567	86.2153063075031	49.3983299835197	75.2737667245316	77.9509697513733	96.2719026638516	137.871267702622	121.485041164856	96.619512556357	107.777373880075	76.3103922516437	106.329344619856	-0.476515327960035	0.0109667412524776	0.169383022799921	Maff	15	79230821	79243276	+	2594	protein_coding	v-maf musculoaponeurotic fibrosarcoma oncogene family, protein F (avian) [Source:MGI Symbol;Acc:MGI:96910]	TF_bZIP	62	114	84	72	49	87	77	99	124	122	90	122	1.6346621158702	2.19006712747214	2.16076724627188	2.08432946801458	1.13810906415297	1.82270612108215	1.85841372209406	2.33401566325498	3.31730682515606	2.91953446052331	2.34114951252924
ENSMUSG00000035735	228.224159029177	211.198295372732	245.018226311559	195.181874001708	174.406348717325	168.717063348088	389.754848756866	274.229056072789	245.722178728059	350.514217131388	228.666179716711	193.469220325709	203.790994463432	280.392616788587	-0.460834267087116	0.0109999628581885	0.169630732022823	Dagla	19	10222629	10282241	-	5747	protein_coding	diacylglycerol lipase, alpha [Source:MGI Symbol;Acc:MGI:2677061]	-	209	267	231	163	173	195	385	282	221	352	213	219	2.48720377944893	2.31522184320874	2.68206597377422	2.12985604645144	1.81368841897073	1.8439994424417	4.19412319045762	3.00086497442904	2.66860936264715	3.80211469061592	2.50089246749353
ENSMUSG00000025511	1311.46992820116	1344.70824769155	910.067697728648	966.32989152993	740.974949752795	1134.29779512484	1011.33790625483	1511.1771387841	1887.94687547622	1605.19578981761	1245.31816183749	1468.24586384168	1067.97475167149	1454.87028933532	-0.445586922976508	0.0110110456790877	0.169630732022823	Tspan4	7	141055153	141073340	+	2601	protein_coding	tetraspanin 4 [Source:MGI Symbol;Acc:MGI:1928097]	-	1201	1700	858	807	735	1311	999	1554	1698	1612	1160	1662	31.5797680036793	32.5710017696522	22.0112957617011	23.298986322056	17.025691536406	27.392376397991	24.0462183371874	36.5383730568711	45.3034485798398	38.4723249369508	30.0936072842965
ENSMUSG00000034858	1058.13019186255	1868.35345943967	1476.47346764368	1575.82420973158	1166.40546512107	1520.18400155175	1466.89552168493	1569.52374645916	2152.57076026029	2566.1225498511	1573.8245045291	3210.35226787044	1444.22846589172	2089.8815584425	-0.533061212729993	0.0110128965514018	0.169630732022823	Fam214a	9	74860166	74939750	+	6637	protein_coding	family with sequence similarity 214, member A [Source:MGI Symbol;Acc:MGI:2387648]	-	969	2362	1392	1316	1157	1757	1449	1614	1936	2577	1466	3634	9.98523382888139	17.7349767146716	13.9947805047933	14.8897674699899	10.5031438892713	14.3869029844862	13.66841693794	14.8720301121814	20.2426545697197	24.1027362137368	14.9045464497752
ENSMUSG00000104597	0	0	0	1.19743480982643	0	0	2.02470051302268	15.5590953800164	0	2.98733707782433	7.51485097660554	0	0.199572468304405	4.68099732457816	-4.19950492153249	0.0110314519082284	1	B230334C09Rik	3	157772823	157781749	-	8927	lncRNA	RIKEN cDNA B230334C09 gene [Source:MGI Symbol;Acc:MGI:2442224]	-	0	0	0	1	0	0	2	16	0	3	7	0	0	0	0	0.00841198150434672	0	0	0.0140263964861073	0.109610710089282	0	0.020861208648466	0.0529113835038596
ENSMUSG00000094066	0	0	0	0	0	0	2.02470051302268	4.86221730625513	2.22373012423583	2.98733707782433	2.14710027903015	0	0	2.37418088339469	-3.69740472423105	0.0110744845430404	1	Fam205a2	4	42522580	42528175	-	3927	protein_coding	family with sequence similarity 205, member A2 [Source:MGI Symbol;Acc:MGI:3701946]	-	0	0	0	0	0	0	2	5	2	3	2	0	0	0	0	0	0	0	0.0318853174004279	0.0778659607339427	0.0353429684666733	0.0474224623388988	0.0343657405172218
ENSMUSG00000045319	16.3797243322376	13.4470824769155	23.3350691725294	29.9358702456608	35.2845214167998	12.9782356421606	214.618254380404	39.8701819112921	27.7966265529479	38.8353820117163	31.1329540459372	15.901579752798	21.893417214384	61.3591631091826	-1.49073268474544	0.0110755744622933	0.170440784780846	Proser2	2	6102418	6135022	-	9563	protein_coding	proline and serine rich 2 [Source:MGI Symbol;Acc:MGI:2442238]	-	15	17	22	25	35	15	212	41	25	39	29	18	0.107276200491325	0.0885884927354025	0.153506651641301	0.196313287904693	0.220511712733063	0.0852441283770982	1.38791655251876	0.262197317575864	0.181417752233381	0.253159481842845	0.204625830143405
ENSMUSG00000094134	0	0.791004851583265	0	0	0	0	8.09880205209073	0	0	14.9366853891217	24.6916532088468	0	0.131834141930544	7.95452344167653	-4.96292250294969	0.0111989819028594	1	Ighv5-15	12	113790266	113790749	-	361	IG_V_gene	immunoglobulin heavy variable 5-15 [Source:MGI Symbol;Acc:MGI:4439812]	-	0	1	0	0	0	0	8	0	0	15	23	0	0	0.13804330389908	0	0	0	0	1.38740876932388	0	0	2.57933531308664	4.29909702113017
[truncated: 766 more rows]
[truncated: 1 more columns]
