# Supplementary material for: Gene dosage imbalance disrupts systemic metabolism in the Dp16 Down syndrome mouse model
Source: eLife. 2026 Aug 3;15:RP110476. doi: 10.7554/eLife.110476 (PMC13432951; doi:10.7554/eLife.110476)
Supplement: Figure 5—source data 3. [file elife-110476-fig5-data3.xls]

gene_id	MIW7	MIW8	MIW9	MIW10	MIW11	MIW12	MIW1	MIW2	MIW3	MIW4	MIW5	MIW6	M_iWAT_Dp16	M_iWAT_WT	log2FoldChange	pvalue	padj	gene_name	gene_chr	gene_start	gene_end	gene_strand	gene_length	gene_biotype	gene_description	tf_family	MIW7_count	MIW8_count	MIW9_count	MIW10_count	MIW11_count	MIW12_count	MIW1_count	MIW2_count	MIW3_count	MIW4_count	MIW5_count	MIW6_count	MIW7_fpkm	MIW8_fpkm	MIW9_fpkm	MIW10_fpkm	MIW11_fpkm	MIW12_fpkm	MIW1_fpkm	MIW2_fpkm	MIW3_fpkm	MIW4_fpkm	MIW5_fpkm
ENSMUSG00000022892	10758.7385708314	10013.5326487935	12395.5601325732	12457.2764611948	11709.6664151467	14776.995212896	6048.65330527061	6233.24684500941	6560.08995657652	6089.69691152799	8472.76524982303	4756.52796472561	12018.6282402393	6360.16337215553	0.918069254419782	8.35987469684615e-12	4.32679248059767e-08	App	16	84746573	84970654	-	12996	protein_coding	amyloid beta (A4) precursor protein [Source:MGI Symbol;Acc:MGI:88059]	-	9853	13721	11836	12535	13805	14873	8826	6100	6131	5210	7299	3515	52.524231999192	47.528410087038	59.8598186954586	60.6134637802634	57.7857164342742	73.2599443730782	29.2607392731419	30.1865001818188	31.8504515567126	29.1843169008633	40.3692063091016
ENSMUSG00000038173	69.8832100409228	56.1943017241525	52.3638058996842	65.5907655715081	82.2772649235227	77.4965122440591	17.8183759276043	21.4587186467537	28.8896475008263	32.727737720304	27.859482942287	28.4173790211203	67.3009767339749	26.1952236264826	1.38589685146745	6.69523164727115e-11	2.59892154467948e-07	Enpp6	8	47439922	47549797	+	6412	protein_coding	ectonucleotide pyrophosphatase/phosphodiesterase 6 [Source:MGI Symbol;Acc:MGI:2445171]	-	64	77	50	66	97	78	26	21	27	28	24	21	0.691492367938704	0.540598002201914	0.512526864184679	0.64685194579355	0.822947280414363	0.778715462486282	0.174707242168115	0.210629119673697	0.284291733002811	0.317896707242219	0.269038403995942
ENSMUSG00000022964	1585.47532780344	1439.88775716562	1427.43734882539	1387.34407178523	1583.62529497131	1508.20135367284	796.344339533701	870.61087081115	867.759411969264	842.739246297828	1233.94293198546	952.658801469938	1488.66185903731	927.342600344557	0.684181918045667	1.08771317917822e-10	3.13237087718472e-07	Tmem50b	16	91371391	91394688	-	2446	protein_coding	transmembrane protein 50B [Source:MGI Symbol;Acc:MGI:1925225]	-	1452	1973	1363	1396	1867	1518	1162	852	811	721	1063	704	41.1254908511329	36.3118066692726	36.6251613331676	35.8660403397868	41.5223245824681	39.7276639097395	20.4682517193005	22.4014316060483	22.3850661415974	21.4585476026392	31.2372908821641
ENSMUSG00000044442	449.873164638441	426.930733878302	418.910447197474	436.277970998364	455.49372437043	452.062988090345	302.227068618212	288.15993611355	294.246409730638	327.27737720304	364.494901828255	320.710420381215	439.924838195559	316.186018979152	0.480068287770497	2.78569588301623e-10	6.17907142508472e-07	N6amt1	16	87151073	87165630	+	6135	protein_coding	N-6 adenine-specific DNA methyltransferase 1 (putative) [Source:MGI Symbol;Acc:MGI:1915018]	-	412	585	400	439	537	455	441	282	275	280	314	237	4.65246998280324	4.29258124709072	4.28534279139646	4.49680877961028	4.76160661004222	4.74760456645399	3.09709905975075	2.95615480364858	3.02630090134841	3.322499897045	3.67884619245111
ENSMUSG00000018830	1098.47670783076	1073.5301017692	1119.53817013525	1127.96240793427	1505.58912617786	1295.58271751607	766.875487038048	793.972589929887	669.81182724138	504.942239113262	751.045227652487	767.269233570248	1203.44653856057	708.986100757552	0.762974247186306	1.9529386019448e-09	3.0323277672397e-06	Myh11	16	14012399	14109236	-	7599	protein_coding	myosin, heavy polypeptide 11, smooth muscle [Source:MGI Symbol;Acc:MGI:102643]	-	1006	1471	1069	1135	1775	1304	1119	777	626	432	647	567	9.17154427721228	8.71431898569115	9.2461599911032	9.38628818334561	12.706785730868	10.9849695190705	6.34460685292098	6.57593036818879	5.56175519488812	4.13855579076961	6.11990085008455
ENSMUSG00000022971	1246.97852916772	1155.99706403971	1130.01093131518	1242.24934794523	1480.99076862341	1127.67360765394	688.748761817014	759.229902597048	636.642231962654	562.215780123794	991.333268029712	736.145437499497	1230.65004145753	729.05256367162	0.75588445326531	8.23483356040925e-09	1.06551883910395e-05	Ifnar2	16	91169671	91202477	+	3329	protein_coding	interferon (alpha and beta) receptor 2 [Source:MGI Symbol;Acc:MGI:1098243]	-	1142	1584	1079	1250	1746	1135	1005	743	595	481	854	544	23.7658438635881	21.4199576096249	21.3033446149065	23.5966681482987	28.5314759135789	21.8252775689143	13.0071856987068	14.3538251026817	12.066939935787	10.5184753397486	18.4391384605533
ENSMUSG00000036782	639.868141937199	456.122578929809	491.172499339038	668.827048933711	729.4685343735	672.629984477282	394.745559011542	351.514248308727	306.016266119864	289.874248379835	408.605749820209	362.659884650488	609.68146466509	352.235992715111	0.790042161833349	1.89309773153093e-08	1.83713302984255e-05	Klhl13	X	23085510	23231321	-	4253	protein_coding	kelch-like 13 [Source:MGI Symbol;Acc:MGI:1914705]	-	586	625	469	673	860	677	576	344	286	248	352	268	9.54559851519759	6.61548759721684	7.24799029733536	9.94429841764532	11.0001058012041	10.1899251818559	5.83523263204622	5.20182444750064	4.54009176368761	4.24500112807433	5.94899810663587
ENSMUSG00000031375	4689.81854884005	4197.05752228053	4848.88842631076	4583.40319417872	5385.34386597367	5281.68537294126	3408.79237938092	3308.7300465804	2995.96344453013	2465.09995900433	3902.6492354987	2814.67373161573	4831.03282175416	3149.31813276837	0.616982025728031	3.9177427225334e-08	3.57828183839859e-05	Bgn	X	72527208	72539539	+	6099	protein_coding	biglycan [Source:MGI Symbol;Acc:MGI:88158]	-	4295	5751	4630	4612	6349	5316	4974	3238	2800	2109	3362	2080	48.7871519064157	42.4484619739077	49.8956288968503	47.5209519883713	56.6292079669056	55.796126241116	35.1380957165327	34.1437204998165	30.9951240193552	25.1732598174142	39.6219299370846
ENSMUSG00000025613	2536.54213945412	2721.40975492681	2487.280780235	2816.42772166142	2708.36398866812	2502.7399274716	1741.40358584779	1649.25580456478	1597.49050810125	1790.67479241092	2333.23169641654	1931.02856491137	2628.79405206951	1840.51415870877	0.515054084090078	5.04238233082284e-08	4.32547965697724e-05	Cct8	16	87280214	87292761	-	3088	protein_coding	chaperonin containing Tcp1, subunit 8 (theta) [Source:MGI Symbol;Acc:MGI:107183]	-	2323	3729	2375	2834	3193	2519	2541	1614	1493	1532	2010	1427	52.1162128292329	54.3616107628714	50.5506175598211	57.673594721491	56.249079618877	52.2190041310402	35.4534454496681	33.6138974119674	32.641980160681	36.1162778524525	46.7859352777981
ENSMUSG00000040681	2204.59689175974	2031.02261945866	2004.48648983991	2177.4146570784	2525.14863584873	2119.23154636639	1494.68761146558	1368.24877466682	1455.18224448607	1410.79926530025	1910.69620512518	1322.0847287445	2176.98347339197	1493.6164716314	0.543491920206967	5.39751536807605e-08	4.32547965697724e-05	Hmgn1	16	95921818	95928929	-	3221	protein_coding	high mobility group nucleosomal binding domain 1 [Source:MGI Symbol;Acc:MGI:96120]	-	2019	2783	1914	2191	2977	2133	2181	1339	1360	1207	1646	977	43.4256697194543	38.8955311438339	39.0563228347298	42.7470471058973	50.2784526574135	42.391407838267	29.1740024242525	26.7351412996649	28.5063861595672	27.2796037168181	36.7312455967424
ENSMUSG00000051669	48.0447069031344	55.4645055978648	43.9855969557347	50.6837733961653	67.0093188552402	51.6643414960394	23.9862752871597	26.5679373721712	24.6096997229261	25.7146510659531	27.859482942287	25.7109619714898	52.8087072006965	25.7415013936645	1.04966389789986	5.92679100721972e-08	4.38215637948098e-05	AU021092	16	5029687	5040163	-	1368	protein_coding	expressed sequence AU021092 [Source:MGI Symbol;Acc:MGI:2146559]	-	44	76	42	51	79	52	35	26	23	22	24	19	2.22826844368845	2.50094833341895	2.01791717298817	2.34281796581872	3.14148353378651	2.43329607478657	1.10233353821886	1.2223058270343	1.13510416981597	1.17073363383502	1.26101918598098
ENSMUSG00000040820	537.227177189594	523.993618674565	565.529103716589	635.037866669601	534.37811238989	588.178657031833	342.661075530853	415.890404248988	365.935535010466	423.122894812502	470.128774651093	358.600259076042	564.057422612012	396.056490554991	0.511656286328879	8.73323162014636e-08	5.66640272074193e-05	Hlcs	16	93929741	94114430	-	8923	protein_coding	holocarboxylase synthetase (biotin- [propriony-Coenzyme A-carboxylase (ATP-hydrolysing)] ligase) [Source:MGI Symbol;Acc:MGI:894646]	-	492	718	540	639	630	592	500	407	342	362	405	265	3.81992767830624	3.62235304954685	3.97761743068961	4.50033073914814	3.84081554106167	4.24706123747263	2.41429416801428	2.93343282766597	2.58767180307569	2.95337904706551	3.26242607961122
ENSMUSG00000004098	10815.5186789897	7239.57757277393	9395.11405452134	11637.3918915509	11076.046653313	10742.2088510611	6376.92261562917	5545.54600456821	5389.52423932082	4726.82040503248	7991.02835727932	4706.45924930745	10150.9762837017	5789.38347852291	0.809998406849271	9.48840540602113e-08	5.66640272074193e-05	Col5a3	9	20681346	20726363	-	6809	protein_coding	collagen, type V, alpha 3 [Source:MGI Symbol;Acc:MGI:1858212]	-	9905	9920	8971	11710	13058	10812	9305	5427	5037	4044	6884	3478	100.779471497337	65.5851570590819	86.5959669056485	108.075692735049	104.324695041306	101.648368436827	58.8795005267694	51.2588807432195	49.943916646131	43.236379946548	72.6698188204882
ENSMUSG00000027596	2.18385031377884	17.5151070309047	14.6618656519116	10.931794261918	5.93753458210989	22.8515356617097	0	0	0	0	1.16081178926196	0	12.3469479170555	0.19346863154366	5.51466170779265	1.063402608113e-07	1	a	2	154633322	154892932	+	1169	protein_coding	nonagouti [Source:MGI Symbol;Acc:MGI:87853]	-	2	24	14	11	7	23	0	0	0	0	1	0	0.118526760672128	0.924217006019665	0.787143054647224	0.591333714917058	0.325744673252478	1.25947930014287	0	0	0	0	0.061486820873324
ENSMUSG00000040732	646.419692878536	645.86957176461	735.187834831566	626.093671364395	762.549084188113	634.875273384023	385.83637104774	556.904841070513	348.815743898866	434.811372569753	486.380139700761	362.659884650488	675.165854735207	429.234725489687	0.653504570988079	1.15957326488031e-07	6.53825461477907e-05	Erg	16	95160028	95387452	-	3466	protein_coding	ETS transcription factor [Source:MGI Symbol;Acc:MGI:95415]	ETS	592	885	702	630	899	639	563	545	326	372	419	268	11.8329786020809	11.4945490338615	13.3121651570272	11.4226391707749	14.1099322069862	11.8018477871123	6.9985957777558	10.112547521014	6.35013593422424	7.81332507113392	8.68924443704088
ENSMUSG00000053062	1992.76341132319	1665.39476018852	1567.77234863654	1549.33338675729	2012.82422333525	1926.48381078501	1061.56401199458	1364.16139968649	885.94919002534	1030.92373818958	1365.11466417206	1020.3192277107	1785.76199017097	1121.33870529646	0.671264502924745	1.17905023001104e-07	6.53825461477907e-05	Jam2	16	84571011	84622816	+	6045	protein_coding	junction adhesion molecule 2 [Source:MGI Symbol;Acc:MGI:1933820]	-	1825	2282	1497	1559	2373	1939	1549	1335	828	882	1176	754	20.9154635555778	16.9940370129887	16.2766729957611	16.207061384444	21.3547861551527	20.5333217845876	11.0404350332458	14.202918405524	9.24757818942875	10.6216941497715	13.983232104992
ENSMUSG00000028339	9540.15009574285	8087.60067152024	8184.46286212064	11326.3326548254	11578.1924351143	13320.4582007192	5778.6363777523	4814.9277268335	4673.70297346701	4641.49451740454	7915.57559097729	6170.63087315755	10339.5328200071	5665.82800993203	0.86784562177942	1.58609641976366e-07	7.94429648699043e-05	Col15a1	4	47208161	47313167	+	6349	protein_coding	collagen, type XV, alpha 1 [Source:MGI Symbol;Acc:MGI:88449]	-	8737	11082	7815	11397	13650	13407	8432	4712	4368	3971	6819	4560	95.3362224006219	78.5760229574861	80.9028458288995	112.807945100523	116.955626069095	135.177369692804	57.2211187694334	47.7301265975038	46.4484560993406	45.5319312964368	77.1990424105599
ENSMUSG00000022898	905.205955061328	796.937369906163	778.126155669307	869.57454356166	1030.58635960907	851.46808965588	567.446741079092	647.848934382945	610.962545295253	516.630716870513	716.220873974628	516.925656479426	871.983078910569	596.005911346976	0.548664068184613	1.66318372579911e-07	8.07007928452587e-05	Vps26c	16	94298642	94327689	-	3675	protein_coding	VPS26 endosomal protein sorting factor C [Source:MGI Symbol;Acc:MGI:1206040]	-	829	1092	743	875	1215	857	828	634	571	442	617	382	15.6278098359347	13.3765008004579	13.2883669882561	14.9625349077498	17.9850946738215	14.9279849239873	9.70742552438995	11.0949294762614	10.4899337469389	8.75561058874638	12.0676962589837
ENSMUSG00000018593	62210.2519634609	56511.7630390877	55944.4429471046	65828.2836468352	67209.4985925799	77223.2873611474	44478.7782482068	44587.1299729739	42738.4885231669	44378.8123487322	54281.8808894677	42157.8583820944	64154.5879250359	45437.1580607736	0.49767720518323	2.19950622177377e-07	0.000100446273839651	Sparc	11	55285326	55314009	-	3788	protein_coding	secreted acidic cysteine rich glycoprotein [Source:MGI Symbol;Acc:MGI:98373]	-	56973	77435	53419	66239	79236	77725	64902	43634	39943	37968	46762	31154	1041.98159763976	920.247311396341	926.88515544422	1098.90022940038	1137.90594595622	1313.495138396	738.208741702771	740.811453993608	711.909339442453	729.674656639684	887.318746823132
ENSMUSG00000041134	933.596009140453	781.611651254121	884.948319704663	985.849082529333	1066.21156710173	935.919417101329	481.781472196379	768.426496302799	523.223615848299	495.591456907461	669.78840240415	585.939291245004	931.356007805272	587.458455817349	0.66552345436913	2.43558944918678e-07	0.000108049706792923	Cyyr1	16	85218421	85350285	-	8894	protein_coding	cysteine and tyrosine-rich protein 1 [Source:MGI Symbol;Acc:MGI:2152187]	-	855	1071	845	992	1257	942	703	752	489	424	577	433	6.65993392500499	5.42087721741068	6.24452957929745	7.0092090667471	7.68832876821307	6.7800279932672	3.40556578444291	5.43767625227015	3.71198074230176	3.47048557301445	4.66310546522694
ENSMUSG00000029716	407.288083519753	344.463771607792	276.480895150333	347.829817424664	452.100847466367	386.489016191526	114.448799227305	106.271749488685	136.958328892806	90.001278730836	308.775935943681	124.495184283003	369.108738560072	146.825212761053	1.33196641581931	4.88944756906292e-07	0.000195469800269453	Tfr2	5	137568102	137585743	+	4336	protein_coding	transferrin receptor 2 [Source:MGI Symbol;Acc:MGI:1354956]	-	373	472	264	350	533	389	167	104	128	77	266	92	5.95964634953791	4.90038215883935	4.00179462560964	5.07263060756278	6.68700625250838	5.74298969623644	1.65942745655857	1.54254093301008	1.99303385760725	1.29277505507427	4.40949559452112
ENSMUSG00000022836	1058.07547702585	1151.61828728198	1300.71693854816	1270.0757333392	1352.90966549504	1396.9243104506	957.395045033202	949.29283918258	928.748667804342	956.117480543167	935.614302145138	1029.79168738441	1255.05340202347	959.493337015473	0.388002703962102	4.90971997843027e-07	0.000195469800269453	Mylk	16	34565580	34822790	+	11263	protein_coding	myosin, light polypeptide kinase [Source:MGI Symbol;Acc:MGI:894806]	-	969	1578	1242	1278	1595	1406	1397	929	868	818	806	761	5.96033436676377	6.30710614067584	7.24782427135752	7.13068475280456	7.70371836019678	7.99114380069029	5.34408547724132	5.30461979324656	5.20306943373476	5.28713903880201	5.14372222696778
ENSMUSG00000023147	397.460757107748	289.729062136215	337.222909993966	409.445385082747	410.538105391598	405.366371738155	266.590316763003	240.133280094625	221.487297506335	238.444946247929	294.846194472537	220.572989544886	374.960431908405	247.012504104886	0.598476785728616	5.20022471937446e-07	0.000196936315165189	Get1	16	95946607	95959052	+	4368	protein_coding	guided entry of tail-anchored proteins factor 1 [Source:MGI Symbol;Acc:MGI:2136882]	-	364	397	322	412	484	408	389	235	207	204	254	163	5.77324096773824	4.09152399052469	4.8452187065705	5.92746575191626	6.02776796008501	5.97936744666488	3.83705518727266	3.46001406448108	3.19949691821754	3.39992275080758	4.17972430737926
ENSMUSG00000022895	1881.38704532047	1411.4257082404	1864.15149002876	1404.23866291729	1916.97545079548	1646.30411267187	1007.42356206071	1200.66640047312	752.200821965959	867.285049588056	1294.30514502708	738.851854549128	1687.41374499571	976.788805610676	0.788033916220231	5.80763079825333e-07	0.000213616844240785	Ets2	16	95502942	95522095	+	5780	protein_coding	E26 avian leukemia oncogene 2, 3' domain [Source:MGI Symbol;Acc:MGI:95456]	ETS	1723	1934	1780	1413	2260	1657	1470	1175	703	742	1115	546	20.6518218423799	15.0628050835607	20.2410159536708	15.3627438864242	21.2703381624482	18.3515342800785	10.9577293723015	13.0738247695963	8.21148052150366	9.34539320089679	13.8657568105573
ENSMUSG00000046070	1245.88660401083	1001.28028526672	829.442685450998	1212.43536359454	1330.85596561863	1800.30359213122	653.112009961805	709.159559087956	594.912741128127	593.774670068373	878.734524471302	661.718968634659	1236.70074934549	681.902078892037	0.858917635922804	5.91583970010547e-07	0.000213616844240785	Igfals	17	25084971	25100984	+	3167	protein_coding	insulin-like growth factor binding protein, acid labile subunit [Source:MGI Symbol;Acc:MGI:107973]	-	1141	1372	792	1220	1569	1812	953	694	556	508	757	489	24.9596511936445	19.5021850464523	16.4367996494886	24.2084082309157	26.9506146257133	36.6258606963527	12.9651012053776	14.0930190393693	11.8527932400075	11.677158113957	17.1808389188169
ENSMUSG00000055632	493.550170914017	453.933190550946	1081.83622988748	662.864252063574	657.369900162166	941.880687273949	271.387571820435	186.997405350282	203.297519450259	287.536552828385	510.757187275262	200.274861672657	715.239071808688	276.708516399547	1.36993459165365	6.38252895629283e-07	0.000221537191030318	Hmcn2	2	31204427	31350750	+	16073	protein_coding	hemicentin 2 [Source:MGI Symbol;Acc:MGI:2677838]	-	452	622	1033	667	775	948	396	183	190	246	440	148	1.94823984377604	1.74209030927385	4.22419073913542	2.60785449452935	2.62300157628955	3.77562716348488	1.06152277198181	0.732228749510826	0.798087735085213	1.11419107234388	1.96767007928843
ENSMUSG00000040605	216.201181064105	197.774750223965	224.117089250648	224.598682108497	254.465767804709	188.773555466298	142.547007420835	107.293593233769	93.0888641693292	81.81934430076	174.121768389294	85.2521370633609	217.655170986371	114.020452429558	0.926834059783754	6.90386854480325e-07	0.00023303558020687	Bace2	16	97157942	97244136	+	7887	protein_coding	beta-site APP-cleaving enzyme 2 [Source:MGI Symbol;Acc:MGI:1860440]	-	198	271	214	226	300	190	208	105	87	70	150	63	1.73921903630608	1.5468018220385	1.78337254260064	1.80074022244657	2.06920351590581	1.54212461538102	1.13627268850712	0.856189879135125	0.744734361303506	0.646111857118394	1.36702346140958
ENSMUSG00000022962	1000.20344371071	818.831253694794	796.977125793193	865.599345648235	954.24662926766	1078.98990124421	620.901868861905	518.074778757339	514.663720292498	590.268126741197	752.206039441749	682.017096506887	919.141283226466	613.021938433596	0.584982928978581	7.46838064306778e-07	0.000246726694138114	Gart	16	91418074	91443840	-	5144	protein_coding	phosphoribosylglycinamide formyltransferase [Source:MGI Symbol;Acc:MGI:95654]	-	916	1122	761	871	1125	1086	906	507	481	505	648	504	12.3365988952914	9.81904209598157	9.72352735088956	10.6407358474981	11.8972162689171	13.5147051341164	7.5885414682113	6.33869172666544	6.31303354327766	7.14680495898648	9.05462765423666
ENSMUSG00000022965	903.022104747549	931.949653269386	889.137424176638	877.524939388509	792.236757098662	988.577303626139	584.579794855635	468.004435248247	460.094386124271	550.527302366542	811.407440694109	538.576992876471	897.074697051147	568.865058694212	0.657364707654255	7.85131796168305e-07	0.000253973779148026	Ifngr2	16	91343960	91362511	+	3767	protein_coding	interferon gamma receptor 2 [Source:MGI Symbol;Acc:MGI:107654]	-	827	1277	849	883	934	995	853	458	430	471	699	398	15.2093558173173	15.260631375622	14.8133134745218	14.7305699386464	13.4879221249204	16.9085034262956	9.75628514605592	7.81920301906617	7.70667093930755	9.10220890534604	13.337612802506
ENSMUSG00000026678	5396.29412534751	5167.68637024317	6793.68017742503	6302.67629173491	7126.7379369839	7296.5946912868	4207.19268536781	4916.09025759676	4115.16978845103	4196.16351485326	5003.09881171904	3912.1258452409	6347.27826550355	4391.64015053813	0.531293157545376	8.81971562683773e-07	0.000273702396788646	Rgs5	1	169483070	169523382	+	4546	protein_coding	regulator of G-protein signaling 5 [Source:MGI Symbol;Acc:MGI:1098434]	-	4942	7081	6487	6342	8402	7344	6139	4811	3846	3590	4310	2891	75.3137444678286	70.1200775804912	93.7895840571847	87.6700538532307	100.541888772425	103.414383221861	58.1834241006839	68.0610362510004	57.1181100591969	57.4892349298066	68.1466307566975
ENSMUSG00000003228	1072.27050406541	715.929999888229	802.213506383162	936.159108611524	1035.67567496517	949.829047504109	666.818452983039	671.351340519866	522.153628903824	490.91606580456	670.949214193412	566.994371897591	918.679640236267	598.197179050382	0.617110563086288	9.57406092062154e-07	0.000285877776758636	Grk5	19	60878187	61084406	+	7055	protein_coding	G protein-coupled receptor kinase 5 [Source:MGI Symbol;Acc:MGI:109161]	-	982	981	766	942	1221	956	973	657	488	420	578	419	9.6430718021017	6.25963794068205	7.13628021520781	8.39089625925178	9.41482907000611	8.67438279718277	5.94219495278222	5.98909198058431	4.66999896528779	4.33384908611717	5.88880766850876
ENSMUSG00000036960	60.055883628918	41.5983791983986	94.2548506194316	68.5721640065766	68.7057573072716	71.5352420714392	25.3569195892831	33.7208435877558	22.469725833976	33.8965854960291	40.6284126241685	17.5917108225983	67.4537128053393	28.9440329923018	1.21525677962481	1.01412599525351e-06	0.000297100647703796	Clca2	3	144776024	144805204	-	4646	protein_coding	chloride channel accessory 2 [Source:MGI Symbol;Acc:MGI:2139758]	-	55	57	90	69	81	72	37	33	21	29	35	13	0.820133241219811	0.552297242808404	1.27321998615452	0.93330663285964	0.948417605485638	0.992044149566947	0.34312597239091	0.45680133659754	0.305164541639121	0.454402073352471	0.541483701255284
ENSMUSG00000039680	1345.25179328776	1068.42152888519	1255.68406547443	1328.70990256222	1339.33815787879	1534.03352442086	786.749829418838	774.5575587733	567.093080571776	805.336117474623	1090.00227011698	538.576992876471	1311.90649541821	760.385974871998	0.786203956904514	1.06856054848462e-06	0.000307250734005938	Mrps6	16	91855158	91909115	+	1533	protein_coding	mitochondrial ribosomal protein S6 [Source:MGI Symbol;Acc:MGI:2153111]	-	1232	1464	1199	1337	1579	1544	1148	758	530	689	939	398	55.6761868669551	42.9908613713348	51.406397671617	54.8079703333191	56.0316961017389	64.4737380550403	32.2649359382228	31.799455404392	23.3414426751573	32.7188913016208	44.0270906009523
ENSMUSG00000022636	636.592366466531	749.500621697463	736.23511094956	1088.21042880002	888.933748864452	1179.33794914998	494.117270915489	434.283591660492	553.1832502936	377.537831559221	630.320801569243	362.659884650488	879.801704321334	475.350438441422	0.887465706583737	1.19218310168021e-06	0.000336564127632519	Alcam	16	52069359	52274437	-	7121	protein_coding	activated leukocyte cell adhesion molecule [Source:MGI Symbol;Acc:MGI:1313266]	-	583	1027	703	1095	1048	1187	721	425	517	323	543	268	5.67189914482471	6.49242113349007	6.48865199821927	9.66334756926573	8.00597243841535	10.6705656589276	4.36239867628677	3.83831466970792	4.90166399887267	3.30204546335981	5.48094436529943
ENSMUSG00000072596	145.226045866293	72.9796126287695	181.178768412907	150.063721231784	142.500829970637	158.967204603198	76.0707587678493	62.3324684500941	73.8290991687783	82.9881920764851	59.2014012523599	71.7200518152084	141.819363785598	71.0236619217958	0.992186632584249	1.24536081642458e-06	0.000339240656081131	Ear2	14	44340111	44340991	+	719	protein_coding	eosinophil-associated, ribonuclease A family, member 2 [Source:MGI Symbol;Acc:MGI:108020]	-	133	100	173	151	168	160	111	61	69	71	51	53	12.8151496307514	6.26106675960239	15.8145688399256	13.1978298171	12.7108380427977	14.2452082178582	6.65158526173088	5.4562413958681	6.47909250754483	7.18871010160117	5.09844613859069
ENSMUSG00000022546	4611.19993754402	3147.61069267883	3122.97738385717	3759.54342662144	5206.36960928436	4132.15377465438	2733.75006058514	2323.6726763199	2014.78541644652	2252.36966382235	3090.08098301533	2216.55556364738	3996.64247077336	2438.5357273061	0.712580676334449	1.83652015545041e-06	0.000459929813769009	Gpt	15	76579916	76583886	+	2941	protein_coding	glutamic pyruvic transaminase, soluble [Source:MGI Symbol;Acc:MGI:95802]	-	4223	4313	2982	3783	6138	4159	3989	2274	1883	1927	2662	1638	99.4779868347852	66.0178928652319	66.6427266841193	80.834318985132	113.533925310697	90.5256402652883	58.4386380342011	49.7265200288333	43.2264207029911	47.6988822380035	65.0593285160278
ENSMUSG00000029163	362.519152087287	297.027023399092	289.048208566257	343.854619511239	433.440024494022	374.566475846286	259.737095252386	247.286186310209	245.027010284786	208.054904079075	236.805605009439	231.398657743408	350.075917317364	238.051576446551	0.553408767106371	1.92354202807895e-06	0.000474076778888601	Emilin1	5	31070746	31078621	+	4937	protein_coding	elastin microfibril interfacer 1 [Source:MGI Symbol;Acc:MGI:1926189]	-	332	407	276	346	511	377	379	242	229	178	204	171	4.65881952916127	3.71114998797392	3.67439717184524	4.4042041174685	5.63055968834246	4.88827840180944	3.30755562503203	3.15242577923893	3.13160036887908	2.62469223832436	2.97004883422864
ENSMUSG00000031289	25.1142786084566	32.1110295566586	30.3710074218168	49.6899739178091	19.5090421983611	34.7740760069496	15.0770873233575	3.06553123525053	6.41992166685029	7.01308665435086	13.9297414711435	2.70641704963051	31.928234618342	8.03529756676387	1.94220076628375	2.2868566521428e-06	0.000554812863090957	Il13ra2	X	146166472	146212188	-	2281	protein_coding	interleukin 13 receptor, alpha 2 [Source:MGI Symbol;Acc:MGI:1277954]	-	23	44	29	50	23	35	22	3	6	6	12	2	0.69855962608319	0.868369609849983	0.835627753979945	1.37752403797784	0.548524896958689	0.982246451124514	0.415554959181247	0.084584074362607	0.177590588144968	0.191490607518987	0.378139904958785
ENSMUSG00000055817	876.815900982203	859.699836766905	778.126155669307	858.642749299742	955.094848493676	903.13243115192	736.035990240271	645.805246892778	631.292297240278	658.061297733255	753.366851231011	696.902390279855	871.918653727292	686.910678936242	0.343832511879571	2.44303219976341e-06	0.000583584014857331	Mta3	17	84013592	84128945	+	5319	protein_coding	metastasis associated 3 [Source:MGI Symbol;Acc:MGI:2151172]	zf-GATA	803	1178	743	864	1126	909	1074	632	590	563	649	515	10.458911442964	9.96993954912869	9.18118982550125	10.2079425969623	11.5160142597749	10.9398559176464	8.6997218006842	7.64151939139809	7.48886500030134	7.70548388317684	8.77023552302958
ENSMUSG00000045679	602.742686602959	592.594454545608	691.202237875831	627.087470842751	661.610996292245	690.513794995142	481.096150045317	418.955935484239	461.164373068746	448.837545878455	593.174824312861	418.141434167913	644.291940192423	470.228377159588	0.453357441511705	2.84609866240112e-06	0.000669566271683365	Pqlc3	12	17038649	17050409	-	5408	protein_coding	PQ loop repeat containing [Source:MGI Symbol;Acc:MGI:2444067]	-	552	812	660	631	780	695	702	410	431	384	511	309	7.07136615575039	6.75921983011306	8.02134869482407	7.33241679225564	7.8460616009371	8.22670323190742	5.59282851204009	4.87573176680558	5.380647827348	5.16911332249479	6.79173554550073
ENSMUSG00000058743	255.510486712124	217.479245633733	196.887910182813	469.073353784118	226.474533346191	366.618115616126	84.9799467316514	69.4853746656786	82.3889947245787	84.1570398522103	228.679922484606	79.8393029640999	288.673940879184	104.921763570471	1.46149053552769	2.96483022780254e-06	0.000678898343762163	Kcnj14	7	45465884	45474206	-	2717	protein_coding	potassium inwardly-rectifying channel, subfamily J, member 14 [Source:MGI Symbol;Acc:MGI:2384820]	-	234	298	188	472	267	369	124	68	77	72	197	59	5.96660310541369	4.93746295931515	4.54787326899232	10.9170884067439	5.34583335872461	8.69389592723636	1.96636040543816	1.60957754953199	1.91335284811789	1.92914277107461	5.21162474765565
ENSMUSG00000051483	1138.87793863566	885.972497313262	804.308058619149	923.239715392894	1324.91843103652	1093.89307667576	633.237667581016	719.377996538791	597.052715017077	691.957883229285	774.261463437726	680.663887982072	1028.53495294554	682.758602297661	0.591788350527132	2.97321358767483e-06	0.000678898343762163	Cbr1	16	93402741	93407393	+	2554	protein_coding	carbonyl reductase 1 [Source:MGI Symbol;Acc:MGI:88284]	-	1043	1214	768	929	1562	1101	924	704	558	592	667	503	28.2920454002396	21.3980904392604	19.7642559938987	22.858582107697	33.2700865296014	27.5958728568244	15.587704071841	17.7273736138422	14.7505184945014	16.8741663302323	18.7716086263942
ENSMUSG00000020098	257.694337025903	169.312701298745	149.760484873097	202.735093584661	198.483298887673	273.224882911747	71.2735037104173	66.4198434304281	69.5491513908781	81.81934430076	175.282580178556	94.7245967370677	208.535133096971	93.1781699580178	1.16634321686188	3.2387781041282e-06	0.000728818951055051	Pcbd1	10	60925110	60930103	+	817	protein_coding	pterin 4 alpha carbinolamine dehydratase/dimerization cofactor of hepatocyte nuclear factor 1 alpha (TCF1) 1 [Source:MGI Symbol;Acc:MGI:94873]	-	236	232	143	204	234	275	104	65	65	70	151	70	20.0120176507157	12.7833050677571	11.5041390991618	15.6914319571114	15.5807225720445	21.5470761541923	5.4845671323474	5.1166290433994	5.37137261348709	6.23731238322249	13.2846904941717
ENSMUSG00000032024	589.639584720286	499.180550380783	471.274253097158	619.137075015902	631.075104155679	739.197501404872	424.899733658257	426.108841699823	369.145495843892	348.316637166093	453.877409601426	346.421382352705	591.584011462447	394.794916720366	0.581359983052108	3.51567851782718e-06	0.000779827719232894	Clmp	9	40597258	40696615	+	4591	protein_coding	CXADR-like membrane protein [Source:MGI Symbol;Acc:MGI:1918816]	-	540	684	450	623	744	744	620	417	345	298	391	256	8.14868252471005	6.70696490547901	6.44236555834665	8.52776494001701	8.81575346597123	10.3739309290299	5.81855937875788	5.84145981993766	5.0734780145118	4.72531193544403	6.12161502896059
ENSMUSG00000028664	278.440915006802	207.991895991993	207.360671362749	325.966228900828	283.305221489243	348.734305098266	155.568128291007	132.839686860856	109.138668336455	128.573255329766	211.267745645676	170.504274126722	275.29987297498	151.315293098414	0.86409233489527	3.62243618224518e-06	0.000781188425023901	Ephb2	4	136374850	136563299	-	12608	protein_coding	Eph receptor B2 [Source:MGI Symbol;Acc:MGI:99611]	-	255	285	198	328	334	351	227	130	102	110	182	126	1.4011831663451	1.0175971566021	1.0321887787502	1.63486580654474	1.44109980842931	1.78212689995076	0.775730256581609	0.663116422661375	0.546195291600368	0.635137853381306	1.03758034861728
ENSMUSG00000030247	373.438403656181	377.304597290738	437.76141732136	319.009632552335	396.118378549331	367.611660644896	219.988410490807	231.958530133957	219.347323617385	253.639967332356	336.635418885968	270.641704963051	378.54068166914	255.368559237254	0.572182058936194	3.83251819274222e-06	0.000815171369571348	Kcnj8	6	142510563	142517340	-	2548	protein_coding	potassium inwardly-rectifying channel, subfamily J, member 8 [Source:MGI Symbol;Acc:MGI:1100508]	-	342	517	418	321	467	370	321	227	205	217	290	200	9.29881512229111	9.13415431349952	10.7824387897771	7.91698962426541	9.97036943574864	9.29565527422691	5.42796055136771	5.72953088853888	5.43185812202564	6.19985913382559	8.18078773322824
ENSMUSG00000064289	715.210977762569	809.343904053054	835.72634215896	810.940374338645	776.120591804364	718.333055800702	586.63576130882	528.293216208174	576.722963072051	559.878084572343	677.914084928984	667.13180273392	777.612540986382	599.429318804049	0.377971757302997	3.9597284767509e-06	0.000819893582517208	Tank	2	61408929	61484515	+	6096	protein_coding	TRAF family member-associated Nf-kappa B activator [Source:MGI Symbol;Acc:MGI:107676]	-	655	1109	798	816	915	723	856	517	539	479	584	493	7.44384416115856	8.18962116661896	8.6039539304968	8.41200781427823	8.16525833273375	7.59225958040803	6.0500627667913	5.45428988747332	5.96949767361452	5.72021123919066	6.88595909825046
ENSMUSG00000026580	183.443426357422	147.418817510114	140.334999811154	132.175330621372	197.635079661658	119.225403452399	71.2735037104173	95.0314682927664	58.8492819461277	58.4423887862571	121.885237872506	67.6604262407626	153.372176235687	78.8570511414728	0.960898043397557	3.97270470371371e-06	0.000819893582517208	Selp	1	163942833	163977595	+	4413	protein_coding	selectin, platelet [Source:MGI Symbol;Acc:MGI:98280]	-	168	202	134	133	233	120	104	93	55	50	105	50	2.63740172013603	2.06060460917999	1.99577240844047	1.89396600939702	2.87220733762229	1.74070440323591	1.01538439771761	1.35531939321421	0.841439203705982	0.824816972110449	1.71021976616727
ENSMUSG00000039349	2879.4066387174	2590.04645219503	2910.38033190445	2944.62785436937	3582.02979146429	3779.44528944104	2249.91262193558	2207.18248938038	1821.11777949653	2321.33168259013	2476.01154649576	1903.96439441506	3114.3227263486	2163.25341905224	0.52549074374108	4.15025425172113e-06	0.000819893582517208	C130074G19Rik	1	184604123	184615415	-	3035	protein_coding	RIKEN cDNA C130074G19 gene [Source:MGI Symbol;Acc:MGI:2444831]	-	2637	3549	2779	2963	4223	3804	3283	2160	1702	1986	2133	1407	60.1938837506125	52.6410482489191	60.1824681483351	61.3518161163041	75.6930804313842	80.2341991591163	46.6061535059582	45.7707140056661	37.8612406322274	47.6367430225759	50.5159715488479
ENSMUSG00000032932	752.33643309681	586.756085535307	661.878506572008	745.349608767137	761.700864962097	789.868297872141	482.46679434744	468.004435248247	484.704085847197	493.25376135601	636.124860515553	522.338490578688	716.31496613425	514.482071315523	0.478081543260142	4.1516878667229e-06	0.000819893582517208	Hspa13	16	75542319	75563992	-	6834	protein_coding	heat shock protein 70 family, member 13 [Source:MGI Symbol;Acc:MGI:1309463]	-	689	804	632	750	898	795	704	458	453	422	548	386	6.98465851935321	5.29612588253426	6.07830162128231	6.89669080471347	7.14817466622493	7.44680297352288	4.43842370215943	4.31005820497838	4.4752490390225	4.49530318912403	5.76371016875941
ENSMUSG00000031137	731.589855115911	625.435280228555	699.580446819781	874.543540953441	703.173738367014	1105.815617021	333.75188756705	284.072561133216	429.064764734494	466.370262514332	605.943753994742	470.916566635708	790.02307975095	431.686632763257	0.873425506429314	4.22220943743888e-06	0.000819893582517208	Fgf13	X	58107505	58613431	-	4019	protein_coding	fibroblast growth factor 13 [Source:MGI Symbol;Acc:MGI:109178]	-	670	857	668	880	829	1113	487	278	401	399	522	348	11.5493549093345	9.59931052284667	10.9244253053279	13.7600221495504	11.220967852474	17.7278009777252	5.22085977676051	4.44855968040704	6.73628335220319	7.2273053091388	9.33574641942722
ENSMUSG00000030218	352.691825675282	426.200937752014	522.590782878848	424.35237725809	620.896473443491	537.507860564564	286.464659143793	291.2254673488	276.056631674562	209.223751854801	373.781396142351	292.293041360095	480.706709595382	288.174157920734	0.738803535485303	4.27918055310476e-06	0.000820281931457502	Mgp	6	136849433	136852821	-	1187	protein_coding	matrix Gla protein [Source:MGI Symbol;Acc:MGI:96976]	-	323	584	499	427	732	541	418	285	258	179	322	216	18.8517961170627	22.1482467404381	27.6305780003863	22.6064112077156	33.5470360885223	29.1758995754754	15.1724822038383	15.4414035332815	14.6744883378458	10.9780151024143	19.4985224427084
ENSMUSG00000038633	2095.40437607079	1960.23239520875	1846.34779602286	2014.43154262798	2303.76341785864	2396.43060939321	1659.16492772039	1600.20730480078	1411.31277976259	1539.37252063001	1806.22314409161	1629.26306387756	2102.76835619704	1607.59062348049	0.387396903427197	4.92652128752303e-06	0.000932854829650854	Degs1	1	182103337	182110369	-	2591	protein_coding	delta(4)-desaturase, sphingolipid 1 [Source:MGI Symbol;Acc:MGI:1097711]	-	1919	2686	1763	2027	2716	2412	2421	1566	1319	1317	1556	1204	51.3107653435262	46.6676379869315	44.7223939197782	49.1632746752748	57.0237988948179	59.591950398591	40.2585798154724	38.8702179969964	34.3693535009578	37.0032503385962	43.1656941887398
ENSMUSG00000032363	138.674494924956	126.984525974059	173.847835586952	148.076122275071	136.563295388527	161.947839689508	85.6652688827131	100.140687018184	99.5087858361795	95.8455176094617	100.99062566579	50.0687154181644	147.682352306512	88.7032667384155	0.727144247695935	5.8002224029617e-06	0.00105953003824454	Adamts7	9	90045122	90090124	+	6282	protein_coding	a disintegrin-like and metallopeptidase (reprolysin type) with thrombospondin type 1 motif, 7 [Source:MGI Symbol;Acc:MGI:1347346]	-	127	174	166	149	161	163	125	98	93	82	87	37	1.40057612779896	1.24689114617449	1.73680195486552	1.49053714506046	1.39418927566689	1.66099139158343	0.857320394030224	1.00327681284455	0.999491251060081	0.950249023972365	0.99544637747209
ENSMUSG00000025616	771.991085920819	773.583893864957	787.55164073125	834.791561819194	724.379219017406	840.53909433941	536.607244281315	497.637903855669	527.503563626199	575.07310565677	691.843826400127	677.957470932442	788.806082615506	584.437185792087	0.435270290109239	5.89347257179953e-06	0.00106404591421315	Usp16	16	87251591	87280405	+	9454	protein_coding	ubiquitin specific peptidase 16 [Source:MGI Symbol;Acc:MGI:1921362]	-	707	1060	752	840	854	846	783	487	493	492	596	501	5.18089447538516	5.04739731347934	5.22808194281876	5.58364958266779	4.91401034587708	5.72838863411619	3.56843046166975	3.31288221047454	3.52066985506004	3.78853249540579	4.53134586271904
ENSMUSG00000027111	1788.57340698487	1763.91723723736	2265.25824322034	2244.99302160662	2021.30641559541	2196.72805861044	1619.41624295881	1708.52274177963	1359.95340642779	1296.25218327918	1578.70403339626	1456.05237270121	2046.79606387584	1503.15016342381	0.444483217440179	6.03132646749355e-06	0.00106418643250878	Itga6	2	71575960	71688760	+	9142	protein_coding	integrin alpha 6 [Source:MGI Symbol;Acc:MGI:96605]	-	1638	2417	2163	2259	2383	2211	2363	1672	1271	1109	1360	1076	12.4129101358415	11.9018002837153	15.5508970325271	15.5284990918561	14.1800126790888	15.481934827447	11.1366245532696	11.7621763835226	9.38638392786175	8.83103977991044	10.6928688795937
ENSMUSG00000019889	221.660806848552	232.075168159487	298.4736936282	242.487072718909	195.938641209626	272.231337882977	178.183759276043	161.451311723194	184.037754449708	157.794449722894	167.156897653722	136.674061006341	243.811120074625	164.216372305317	0.563007745638118	6.10218548400222e-06	0.00106459139337194	Ptprk	10	27950816	28473393	+	13328	protein_coding	protein tyrosine phosphatase, receptor type, K [Source:MGI Symbol;Acc:MGI:103310]	-	203	318	285	244	231	274	260	158	172	135	144	101	1.05519320208661	1.07408675423845	1.40546494920223	1.15048062525975	0.942846057927735	1.31602241998395	0.840503328918034	0.762403242100211	0.87127939460899	0.737378204111135	0.776594048509294
ENSMUSG00000057123	195.454603083206	157.635963278142	206.313395244756	159.007916536989	268.037275420961	177.844560149828	95.9451011486387	154.29840550761	77.0390600022035	47.9227588047309	99.8298138765284	71.7200518152084	194.048952285647	91.1258651924866	1.08596957154822	6.74229755882445e-06	0.00116319615773186	Gja5	3	96812009	96984732	+	5746	protein_coding	gap junction protein, alpha 5 [Source:MGI Symbol;Acc:MGI:95716]	-	179	216	197	160	316	179	140	151	72	41	86	53	2.15818336211308	1.69225324057308	2.25341275277054	1.74988225861606	2.99168080349457	1.99418350031171	1.04976838168006	1.69006713753261	0.845981479064405	0.519445211329133	1.07579464839519
ENSMUSG00000030268	446.597389167772	370.006636027861	363.404812943808	516.775728745215	421.564955329802	378.540655961366	141.861685269773	139.992593076441	210.787428061585	223.249925163502	362.173278249731	125.848392807818	416.148363029304	200.652217104808	1.05382778300645	7.02719054178824e-06	0.00119902403892688	Bcat1	6	144939561	145021910	-	9322	protein_coding	branched chain aminotransferase 1, cytosolic [Source:MGI Symbol;Acc:MGI:104861]	-	409	507	347	520	497	381	207	137	197	191	312	93	3.03959093216684	2.44836456670043	2.44658618717829	3.50548983464123	2.90028772101292	2.61633641787698	0.956736451462483	0.945157315529271	1.42676060067687	1.49157735229215	2.40570319711282
ENSMUSG00000032667	1293.93131091396	1265.46648298286	1352.03346832985	1401.25726448222	1602.28611794365	1583.71077585936	1071.15852210945	1130.15918206236	983.318001972569	1097.54806140591	1218.85237872506	1052.79623230627	1416.44757008532	1092.30539643027	0.375075405284105	7.59323221355897e-06	0.00126819225589765	Pon2	6	5264147	5298455	-	7339	protein_coding	paraoxonase 2 [Source:MGI Symbol;Acc:MGI:106687]	-	1185	1734	1291	1410	1889	1594	1563	1106	919	939	1050	778	11.1861951984246	10.6362718875422	11.5619076953793	12.0735974551975	14.001961010798	13.9036599890757	9.17599491594012	9.69194343575164	8.45420168284553	9.31429988486192	10.2836896417716
ENSMUSG00000029761	2533.26636398345	2094.51488244568	2452.72066834121	2873.07429192772	2774.52508829735	3033.29297283478	2129.98124549978	1938.43758442342	1939.88633033326	1962.49541544251	2059.28011415071	1837.65717669911	2626.89904463837	1977.95631109147	0.408596142052363	8.05196970965291e-06	0.00133003120938065	Cald1	6	34575435	34752408	+	12041	protein_coding	caldesmon 1 [Source:MGI Symbol;Acc:MGI:88250]	-	2320	2870	2342	2891	3271	3053	3108	1897	1813	1679	1774	1358	13.348312311422	10.7299220085062	12.7839327578812	15.0882892913279	14.7778679492467	16.2308759008171	11.1211456265398	10.1320519076278	10.1655113157251	10.1510192562302	10.5897963664168
ENSMUSG00000008976	906.297880218218	876.485147671522	1006.43234939193	1036.5328559255	974.603890692037	1055.14482055373	675.04231879578	704.050340362538	631.292297240278	734.03640315539	915.880501727685	671.191428308365	975.916157408822	721.915548265006	0.435319967318886	8.89208972042436e-06	0.00145334186409504	Gabpa	16	84631813	84660667	+	5687	protein_coding	GA repeat binding protein, alpha [Source:MGI Symbol;Acc:MGI:95610]	ETS	830	1201	961	1043	1149	1062	985	689	590	628	789	496	10.1110392190387	9.50685793420977	11.1065788123061	11.5253877996991	10.9908326248822	11.9541581683838	7.46249539591123	7.79163545659354	7.0042681442945	8.03892408333358	9.97218495711667
ENSMUSG00000020695	769.80723560704	686.738154836721	1060.8907075276	1107.09261888879	964.425259979849	1308.49880289008	555.796264511043	621.280997010774	628.082336406853	522.474955749139	752.206039441749	476.329400734969	982.908796621679	592.694998975755	0.729144622268129	9.58240524903696e-06	0.00154985423231038	Mrc2	11	105183469	105241965	+	6674	protein_coding	mannose receptor, C type 2 [Source:MGI Symbol;Acc:MGI:107818]	-	705	941	1013	1114	1137	1317	811	608	587	447	648	352	7.31819277600623	6.34717753542856	9.97615955182242	10.4894678343392	9.26761654367805	12.6321502296964	5.23559116105073	5.85881801826155	5.93807774510391	4.87576575418569	6.97887393667866
ENSMUSG00000022967	1630.2442592359	1760.26825660592	1823.307721427	1764.98787356058	1492.01761856161	1565.8269653415	1003.31162915434	1027.97480755401	900.929007247991	842.739246297828	1630.94056391305	891.764417853252	1672.77544912209	1049.60994533674	0.672417373388725	9.73465565149305e-06	0.00155824740516219	Ifnar1	16	91282126	91304329	+	5940	protein_coding	interferon (alpha and beta) receptor 1 [Source:MGI Symbol;Acc:MGI:107658]	-	1493	2412	1741	1776	1759	1576	1464	1006	842	721	1405	659	17.4130278077438	18.2796587278985	19.2642661371647	18.789316562944	16.1091708757467	16.9842931616338	10.6190509780418	10.8919130899457	9.57016943805843	8.83629754815751	17.0014682675567
ENSMUSG00000022863	269.705513751686	231.345372033199	286.953656330269	296.152244550142	286.698098393306	249.379802221267	182.295692182414	206.412436506869	167.987950282583	177.664861910222	237.966416798701	162.38502297783	270.039114546645	189.11873010977	0.5116821760496	1.02806180328472e-05	0.00162884853261243	Btg3	16	78129525	78174080	-	4014	protein_coding	BTG anti-proliferation factor 3 [Source:MGI Symbol;Acc:MGI:109532]	-	247	317	274	298	338	251	266	202	157	152	205	120	4.26305087901748	3.55515973853726	4.48655853195661	4.66544810426996	4.58071345949412	4.0028937497955	2.85519215997854	3.2364330901398	2.64068297021722	2.75668873584633	3.67090413258289
ENSMUSG00000001119	8909.01735506077	7368.75148712686	7146.6122291889	9910.16839816786	11790.2472416182	12815.7373261041	6517.41365659682	5899.1039403671	6067.895962118	4853.05596481079	7130.86682143621	5642.8795484796	9656.75567287778	6018.53598230142	0.682060713179381	1.08730201826417e-05	0.00170402707790855	Col6a1	10	76544626	76562002	-	4380	protein_coding	collagen, type VI, alpha 1 [Source:MGI Symbol;Acc:MGI:88459]	-	8159	10097	6824	9972	13900	12899	9510	5773	5671	4152	6143	4170	129.051707002127	103.775652010402	102.401201166714	143.074628315146	172.637239730817	188.520959527324	93.5486404794205	84.7656855110082	87.413702818464	69.0088430181644	100.809846801467
ENSMUSG00000075312	82.9863119235958	56.9240978504402	49.2219775457031	62.6093671364395	88.2147995056326	70.5416970426692	39.0633626105172	37.8082185680898	36.3795561121516	21.0392599630526	44.1108479919544	33.8302131203813	68.4163751674134	35.3719097276912	0.944162194578546	1.13760787334359e-05	0.00174887499499068	Gm13597	2	68384899	68385273	+	375	processed_pseudogene	predicted gene 13597 [Source:MGI Symbol;Acc:MGI:3651139]	-	76	78	47	63	104	71	57	37	34	18	38	25	14.0405220335394	9.36355056032057	8.23771444790142	10.5575646309083	15.0867559601308	12.1200605718908	6.5489950458022	6.34545966576084	6.12127132133105	3.49432060600648	7.28364681822613
ENSMUSG00000094985	39.3093056480191	38.6791946932478	57.6001864896526	58.6341692230148	57.6789073690675	59.6127017261993	21.9303088339746	27.5897811172548	23.5397127784511	28.0523466174034	29.020294731549	35.1834216451966	51.9190775248669	27.5526442873049	0.930715926778401	1.27919380486534e-05	0.00192835361244118	Topaz1	9	122576411	122631200	+	5119	protein_coding	testis and ovary specific PAZ domain containing 1 [Source:MGI Symbol;Acc:MGI:3779933]	-	36	53	55	59	68	60	32	27	22	24	25	26	0.487212365318016	0.466088046509412	0.706183723084075	0.724304776350928	0.722632644941423	0.75031534786873	0.269336940636111	0.339212045827302	0.290155984055831	0.341308908576526	0.351035815593455
ENSMUSG00000022972	65.5155094133651	79.5477777653587	84.8293655574884	88.4481535737003	104.330964799931	127.173763682559	49.3431948764428	34.7426873328393	36.3795561121516	71.2997143192337	48.7540951490022	46.0090898437186	91.6409224654003	47.754722938898	0.943643594334211	1.32782034581908e-05	0.00196171253029938	Cfap298	16	90722697	90732002	-	1589	protein_coding	cilia and flagella associate protien 298 [Source:MGI Symbol;Acc:MGI:1915251]	-	60	109	81	89	123	128	72	34	34	61	42	34	2.61594304390908	3.08801801772686	3.35043552555475	3.51982098710942	4.2109007761354	5.15660400686725	1.95226906734523	1.37609257459988	1.44460462271815	2.79465015951325	1.89986150487002
ENSMUSG00000067818	852.793547530636	832.69738009426	834.679066040966	837.772960254262	1386.83843453567	922.00978669855	635.293634034201	636.608653187026	677.301735852706	566.891171226694	553.707223477954	687.429930606148	944.465195859057	626.205391397455	0.593368129140215	1.70990338438037e-05	0.00246364418574669	Myl9	2	156617340	156623578	+	1162	protein_coding	myosin, light polypeptide 9, regulatory [Source:MGI Symbol;Acc:MGI:2138915]	-	781	1141	797	843	1635	928	927	623	633	485	477	508	46.5635235366978	44.2035084954892	45.0808749700908	45.5906635924087	76.5429899382297	51.1233797849505	34.3719902587341	34.4805790206395	36.7782924952151	30.3848517985001	29.5058955659525
ENSMUSG00000022982	10602.5932733963	8519.63997828255	7371.77659455754	8783.19978971194	12074.4006823335	8270.26881948139	5574.41037673591	6125.95325177564	5497.5929207128	5949.43517844098	7503.4874057893	7028.56507789042	9270.31318962719	6279.90736855751	0.562036023469439	1.7136186775336e-05	0.00246364418574669	Sod1	16	90017642	90023217	+	3970	protein_coding	superoxide dismutase 1, soluble [Source:MGI Symbol;Acc:MGI:98351]	-	9710	11674	7039	8838	14235	8324	8134	5995	5138	5090	6464	5194	169.445349511552	132.375132291686	116.536132694902	139.900078277509	195.056648807579	134.220630344333	88.2764246694868	97.1161175783824	87.3770893345282	93.3359145915877	117.03274484542
ENSMUSG00000058240	614.753863328743	559.753628862662	608.46742455433	573.422299011517	643.798392545915	552.411035996114	392.004270407295	449.611247836744	404.455065011568	435.980220345478	561.832906002788	370.779135799379	592.101107383214	435.777140900542	0.442924383722146	1.8662645869388e-05	0.0026358938480823	Cryzl1	16	91486210	91525863	-	4529	protein_coding	crystallin, zeta (quinone reductase)-like 1 [Source:MGI Symbol;Acc:MGI:1913859]	-	563	767	581	577	759	556	572	440	378	373	484	274	8.6120591693618	7.6237784701219	8.43167687825748	8.0062281067434	9.11660732364129	7.85869040903605	5.44157703890551	6.24802829125538	5.63486427206809	5.99553611007036	7.68138602403251
ENSMUSG00000045930	215.109255907215	213.830265002295	210.50249971673	207.704090976442	220.536998764082	247.392712163727	167.218604859056	188.019249095366	165.847976393632	147.274819741368	169.478521232246	139.380478055971	219.179303755082	162.86994156294	0.422282296410924	1.99489695093378e-05	0.00276560401403115	Clec14a	12	58311506	58316076	-	4571	protein_coding	C-type lectin domain family 14, member a [Source:MGI Symbol;Acc:MGI:1914114]	-	197	293	201	209	260	249	244	184	155	126	146	103	2.98576715111206	2.8855833538507	2.8901805857956	2.87335662700126	3.09425371092159	3.48711150794599	2.29990384341751	2.58880437149301	2.28936193362482	2.00669253790571	2.29582184767747
ENSMUSG00000001930	1693.57591833549	1140.67134538767	1246.25858041248	1440.01544413811	1910.18969698735	1455.54346714803	941.632635558783	1170.01108812062	946.938445860418	898.843939532635	1125.9874355841	929.654256548079	1481.04240873486	1002.17796686744	0.563281144826255	2.04774445321256e-05	0.00278404832056932	Vwf	6	125523737	125663642	+	16064	protein_coding	Von Willebrand factor [Source:MGI Symbol;Acc:MGI:98941]	-	1551	1563	1190	1449	2252	1465	1374	1145	885	769	970	687	6.68896668896565	4.38008468702744	4.86892863701578	5.66851313132369	7.62620516032651	5.83796703738084	3.68522586992991	4.58399803486402	3.71949137231724	3.48493077951084	4.34024843083219
ENSMUSG00000059854	42.5850811186873	51.0857288401386	42.938320837741	65.5907655715081	78.0361687934442	127.173763682559	23.300953136098	12.2621249410021	28.8896475008263	22.2081077387777	41.7892244134305	21.651336397044	67.9016381406797	25.0168990211964	1.44435954971635	2.0619923801473e-05	0.00278404832056932	Hydin	8	110993609	111336885	+	18037	protein_coding	HYDIN, axonemal central pair apparatus protein [Source:MGI Symbol;Acc:MGI:2389007]	-	39	70	41	66	92	128	34	12	27	19	36	16	0.149796350440844	0.17470726285457	0.14940312954398	0.229950361835574	0.277470818864061	0.454279745351891	0.0812167647924277	0.0427867768744484	0.101063291678995	0.0766850680939677	0.143461294540831
ENSMUSG00000002058	366.886852714845	394.819704321643	418.910447197474	378.637601253706	327.41262124206	493.791879298684	313.192223035199	261.591998741378	256.796866674012	285.198857276935	320.3840538363	236.811491842669	396.743184338068	278.995915234416	0.504296902529915	2.215597627479e-05	0.00289657572244359	Unc119	11	78234308	78239990	+	2448	protein_coding	unc-119 lipid binding chaperone [Source:MGI Symbol;Acc:MGI:1328357]	-	336	541	400	381	386	497	457	256	240	244	276	175	9.50886747627476	9.94862535573275	10.7396152063796	9.78065700955115	8.57767693104627	12.9963884808878	8.04332950618015	6.72544744648738	6.61902175749465	7.25604428671007	8.10390270990717
ENSMUSG00000005417	3887.25355852633	3372.38789957544	4348.29044190978	4042.77627795295	4459.08847116453	4200.70838163951	3284.74907003875	3457.9192333626	3028.06305286439	3179.26594997239	3397.69610716975	2952.70100114688	4051.75083846142	3216.73240242579	0.332489336696789	2.21995563193655e-05	0.00289657572244359	Mprip	11	59552131	59671686	+	13327	protein_coding	myosin phosphatase Rho interacting protein [Source:MGI Symbol;Acc:MGI:1349438]	-	3560	4621	4152	4068	5257	4228	4793	3384	2830	2720	2927	2182	18.5062545315358	15.6092054083531	20.4769415398631	19.1824031229721	21.4585006225814	20.3086142361983	15.4955182270114	16.3301655769947	14.3366610678953	14.8579200875691	15.7865371028649
ENSMUSG00000112327	67.699359727144	58.3836901030156	70.1674999055768	67.5783645282204	55.9824689170361	114.257678308549	15.7624094744192	24.5242498820042	25.6796866674012	25.7146510659531	58.0405894630979	32.4770045955661	72.3448435815903	30.3664318580736	1.26728826059396	2.30595611522909e-05	0.00298371505009683	Gm36827	10	56846178	56858328	-	1496	lncRNA	predicted gene, 36827 [Source:MGI Symbol;Acc:MGI:5595986]	-	62	80	67	68	66	115	23	24	24	22	50	24	2.87118401069335	2.40732994660648	2.94363089520314	2.85648393693405	2.39997178381605	4.92089338859295	0.662410665517919	1.0317447787225	1.0831126512264	1.07056391115394	2.40234270056537
ENSMUSG00000056054	57.8720333151392	72.9796126287695	35.6073880117853	73.5411613983575	70.402195759303	94.3867777331489	16.4477316254809	22.4805623918372	20.3297519450259	17.5327166358771	56.879777673836	18.9449193474135	67.4648614744172	25.4359099365784	1.41788549599813	2.3535866040303e-05	0.00298409707313129	S100a8	3	90576285	90577342	+	694	protein_coding	S100 calcium binding protein A8 (calgranulin A) [Source:MGI Symbol;Acc:MGI:88244]	-	53	100	34	74	83	95	24	22	19	15	49	14	5.29075108859009	6.48660951030853	3.22002756793007	6.70080093563204	6.50597538321701	8.76277870425799	1.48998825552909	2.03871182500689	1.84836659452804	1.57345128152309	5.07496626288886
ENSMUSG00000051989	354.875675989061	326.948664576887	309.99373092613	297.146044028499	400.35947467941	356.682665328426	258.366450950263	266.701217466796	224.69725833976	247.79572845373	285.559700158442	248.990368566007	341.001042588069	255.3517873225	0.417701341557135	2.35863400171045e-05	0.00298409707313129	Smim11	16	92098174	92109929	+	972	protein_coding	small integral membrane protein 11 [Source:MGI Symbol;Acc:MGI:1916186]	-	325	448	296	299	472	359	377	261	210	212	246	184	23.1642384508016	20.7486083957721	20.0154606364823	19.3312256555064	26.4161503337997	23.643180236637	16.7111431412946	17.268987453741	14.5863627618864	15.877828542382	18.191369368133
ENSMUSG00000030862	98.2732641200477	139.39106012095	117.294925215293	130.18773166466	163.70631062103	173.870380034748	80.1826916742195	78.6819683714302	60.9892558350777	80.6504965250349	112.59874355841	69.0136347655779	137.120611962788	80.3527984549584	0.773660885282361	2.48554978382147e-05	0.00310345308367969	Cpxm2	7	131634416	131756468	-	4622	protein_coding	carboxypeptidase X 2 (M14 family) [Source:MGI Symbol;Acc:MGI:1926006]	-	90	191	112	131	193	175	117	77	57	69	97	51	1.34900481288561	1.86028999790012	1.5926788937821	1.78113083216009	2.27154404231948	2.42373880897341	1.09065399513605	1.07140437536602	0.832604770620379	1.0867775575799	1.50847578522043
ENSMUSG00000013483	74.2509106684805	56.1943017241525	70.1674999055768	77.5163593117823	79.7326072454756	104.322228020849	32.8954632509618	50.070343509092	33.1695952787265	43.2473677018303	52.2365305167881	17.5917108225983	77.0306511460527	38.2018351799995	1.00569960101045	2.49864656445084e-05	0.00310345308367969	Card14	11	119198594	119236201	+	4605	protein_coding	caspase recruitment domain family, member 14 [Source:MGI Symbol;Acc:MGI:2386258]	-	68	77	67	78	94	105	48	49	31	37	45	13	1.02301077734515	0.752728423478539	0.956280525347209	1.06443570809529	1.11043211307653	1.45961182737135	0.449099608832656	0.684319754428825	0.454491787126994	0.584916134736878	0.702391794145756
ENSMUSG00000039518	3339.10712976784	2208.36307814656	1990.87190030599	2514.31268024114	3594.75307985453	3043.22842312248	1789.37613642211	1755.52755405347	1471.23204865319	1375.73383202849	2155.62749265946	1866.07455572023	2781.77271523976	1735.59526992283	0.680573315985251	2.66058286650702e-05	0.00322617885406987	Cdsn	17	35863025	35868077	+	2678	protein_coding	corneodesmosin [Source:MGI Symbol;Acc:MGI:3505689]	-	3058	3026	1901	2530	4238	3063	2611	1718	1375	1177	1857	1379	79.1093542016888	50.866935707492	46.6564496134597	59.3696400036405	86.0883082583079	73.2173714585618	42.0075519451612	41.2577194524597	34.6645930354229	31.995389541866	49.8422777508964
ENSMUSG00000025875	808.02461609817	842.914525862288	867.14462569877	792.058184249878	850.763883693745	982.616033453519	624.328479617213	683.613465460868	633.432271129229	724.685620949588	763.814157334369	677.957470932442	857.253644842728	684.638577570618	0.326303622744007	2.77787851851362e-05	0.00327542915414703	Tspan17	13	54937190	54944589	+	1657	protein_coding	tetraspanin 17 [Source:MGI Symbol;Acc:MGI:1921507]	-	740	1155	828	797	1003	989	911	669	592	620	658	501	30.9392756750245	31.3788267059626	32.8433895668074	30.2266682861808	32.9285205277389	38.2077525529762	23.6879208093487	25.9654731548019	24.1208817021459	27.2389707267654	28.5430208747149
ENSMUSG00000052942	192.178827612538	104.36084605914	129.862238631217	160.995515493702	234.956725606348	207.650911012928	111.707510623058	100.140687018184	84.5289686135288	84.1570398522103	107.955496401362	78.4860944392847	171.667510735979	94.495966157938	0.855176348845698	2.78841077856063e-05	0.00327542915414703	Glis3	19	28236251	28657477	-	8842	protein_coding	GLIS family zinc finger 3 [Source:MGI Symbol;Acc:MGI:2444289]	zf-C2H2	176	143	124	162	277	209	163	98	79	72	93	58	1.3789962592019	0.728052591067676	0.921746119409337	1.15138076806525	1.70420977606722	1.51312039421637	0.794270015465779	0.712800829935476	0.60321281748351	0.592793588442628	0.756012520344398
ENSMUSG00000121191	221.660806848552	207.262099865705	160.233246053034	276.276254983019	341.832348084326	295.082873544687	152.141517535699	103.206218253434	119.838537781205	129.742103105491	155.548779761102	185.38956789969	250.39127156322	140.977787389437	0.831376626852321	2.80564228441782e-05	0.00327542915414703	ENSMUSG00000121191	2	61363828	61372359	+	2396	lncRNA	novel transcript	-	203	284	153	278	403	297	222	101	112	111	134	137	5.86962228606443	5.33591313874695	4.19705596604575	7.29142560863466	9.14980895432598	7.93500756068996	3.9920616053293	2.71098548076402	3.1559142135901	3.3725444079257	4.01989338168727
ENSMUSG00000064080	2401.14341999983	1706.26334326063	2318.66932523802	2366.23655796607	2777.91796520141	2997.52535179906	1818.84498891777	1708.52274177963	1719.4690197714	1627.0361038094	1818.99207377349	1435.75424482898	2427.95932724417	1688.10319548011	0.523670516498746	2.97876200001604e-05	0.0034008262922242	Fbln2	6	91189437	91249522	+	6370	protein_coding	fibulin 2 [Source:MGI Symbol;Acc:MGI:95488]	-	2199	2338	2214	2381	3275	3017	2654	1672	1607	1392	1567	1061	23.9158999461031	16.5227487697964	22.8443248617861	23.4895355705619	27.9682740060615	30.3189102295596	17.9511617486977	16.8806619306379	17.0321873211614	15.9082099802493	17.6817853489223
ENSMUSG00000062609	1292.83938575707	1075.71949014806	1186.56384168684	1574.17837371619	1304.56116961214	1157.47995851704	605.824781538547	465.96074775808	551.04327640465	562.215780123794	1127.14824737336	909.35612867585	1265.22370323956	703.591493645714	0.847543436925368	3.01505099623125e-05	0.00341713115463377	Kcnj15	16	95058417	95101119	+	6313	protein_coding	potassium inwardly-rectifying channel, subfamily J, member 15 [Source:MGI Symbol;Acc:MGI:1310000]	-	1184	1474	1133	1584	1538	1165	884	456	515	481	971	672	12.9932215538769	10.5108761574959	11.7959864179357	15.7678999262281	13.2530043317291	11.8132078504333	6.03319760028299	4.64538469672235	5.50763841155067	5.54665046824382	11.0555407708679
ENSMUSG00000092274	43157.2499008974	42204.8397793437	46157.6476244536	45316.2624135636	58419.4027533792	47466.6137494862	38709.0510584183	34611.8913334686	31936.9703186912	33631.2570509395	40362.5867244276	28250.934372568	47120.3360368539	34583.7818097522	0.44622350480573	3.21302746094478e-05	0.00358911348101364	Neat1	19	5874736	5895898	-	21163	lncRNA	nuclear paraspeckle assembly transcript 1 (non-protein coding) [Source:MGI Symbol;Acc:MGI:1914211]	-	39524	57831	44074	45599	68873	47775	56483	33872	29848	28773	34771	20877	129.385196432766	123.015743290608	136.881696343078	135.404330335285	177.037619955266	144.51108876792	114.993051170503	102.933381532141	95.2208347805389	98.9758922772294	118.09635649943
ENSMUSG00000018042	3065.0339153886	2812.63427071278	2783.65992162721	2870.09289349266	3549.7974608757	3120.72493536653	2575.44064368989	2373.74301982899	2246.9725833976	2580.81588880112	2558.42918353336	2361.34887580262	3033.65723291058	2449.45836584226	0.308446640962243	3.42737331849152e-05	0.00374766376874773	Cyb5r3	15	83037695	83056793	-	4298	protein_coding	cytochrome b5 reductase 3 [Source:MGI Symbol;Acc:MGI:94893]	-	2807	3854	2658	2888	4185	3141	3758	2323	2100	2208	2204	1745	45.2456604833167	40.3666328026849	40.6470197714213	42.2265154530111	52.9691306218685	46.7820484670755	37.672239508775	34.7596528324671	32.9873071301851	37.3984988078869	36.8588455785059
ENSMUSG00000001155	10.9192515688942	9.48734964174004	10.4727611799368	20.8697890454798	16.964384520314	13.9096304027798	4.11193290637023	1.02184374508351	3.20996083342514	5.84423887862571	4.64324715704783	2.70641704963051	13.7705277265241	3.58960676169716	1.93564813015229	3.48908667273409e-05	1	Ftcd	10	76411482	76426172	+	3192	protein_coding	formiminotransferase cyclodeaminase [Source:MGI Symbol;Acc:MGI:1339962]	-	10	13	10	21	20	14	6	1	3	5	4	2	0.217039134125498	0.183340197374698	0.205909915611038	0.413438464556244	0.340848123014811	0.280764931706143	0.0809877701548551	0.0201478982478181	0.0634530281263585	0.114032496802112	0.0900727989986413
ENSMUSG00000023249	2979.86375315122	2639.67258878259	2536.5027577807	2471.57930267183	3113.81277870363	3081.9766792445	2266.36035356106	2204.11695814513	1935.60638255536	2214.96653499915	2284.47760126753	2389.76625482374	2803.90131005575	2215.88234755866	0.33972698376013	3.70731618762241e-05	0.00396989644449746	Parp3	9	106347521	106354148	-	3699	protein_coding	poly (ADP-ribose) polymerase family, member 3 [Source:MGI Symbol;Acc:MGI:1891258]	-	2729	3617	2422	2487	3671	3102	3307	2157	1809	1895	1968	1766	51.1116775375756	44.0191246811502	43.0358069593649	42.2518686470424	53.9875783049864	53.6828014432981	38.5195262881645	37.5023467784741	33.0178063435901	37.294637899783	38.241710788484
ENSMUSG00000031434	384.357655225075	283.890693125913	366.546641297789	334.910424206034	475.002766568791	493.791879298684	266.590316763003	261.591998741378	171.197911116008	215.067990733426	290.20294731549	251.696785615637	389.750009953715	242.724658380824	0.682001193748111	3.75646132410103e-05	0.00399497088899429	Morc4	X	138722381	138772426	-	6051	protein_coding	microrchidia 4 [Source:MGI Symbol;Acc:MGI:1922996]	-	352	389	350	337	560	497	389	256	160	184	250	186	4.03010574247667	2.89400764015857	3.80172794117751	3.4999127265624	5.03448055570513	5.25783490352227	2.76983259924094	2.720855288217	1.78519972041502	2.21366644461381	2.96967830114509
ENSMUSG00000050666	131.03101882673	116.767380206031	194.793357946825	144.100924361647	165.402749073061	147.044664257958	98.6863897528855	121.599405664938	80.2490208356286	94.6766698337366	94.0257549302186	79.8393029640999	149.856682445375	94.8460906635845	0.652801291433845	3.81504235579168e-05	0.00402967092914132	Vstm4	14	32578713	32661448	+	2745	protein_coding	V-set and transmembrane domain containing 4 [Source:MGI Symbol;Acc:MGI:2444633]	-	120	160	186	145	195	148	144	119	75	81	81	59	3.02858542569875	2.62394579243956	4.45359518459965	3.31955692488875	3.86443544060727	3.45141415500622	2.26022262150206	2.7880287262795	1.84464540782638	2.14814791352857	2.12099292592866
ENSMUSG00000037086	469.52781746245	410.145422973685	521.543506760855	472.054752219187	443.61865520621	575.262571657823	311.136256582014	277.941498662715	286.756501119313	342.472398287467	453.877409601426	297.705875459356	482.025454380035	328.314989952048	0.554118927172558	4.04809268703008e-05	0.00424328828087488	Prr32	X	44179781	44181668	+	1110	protein_coding	proline rich 32 [Source:MGI Symbol;Acc:MGI:1916050]	-	430	562	498	475	523	579	454	272	268	293	391	220	26.8377688229994	22.7924264332127	29.488080758014	26.8921235504152	25.6314103662565	33.3912974453976	17.6223550900557	15.7593592867691	16.3006827714301	19.2161399692173	25.3192203585208
ENSMUSG00000022913	367.978777871734	353.221325123244	347.695671173903	381.618999688774	416.475639973708	323.895679379016	239.862752871597	241.155123839708	262.146801396387	281.692313949759	341.278666043016	244.930742991561	365.14768220173	268.511066848671	0.446811263780604	4.12814955549596e-05	0.00427318520987905	Psmg1	16	95781133	95792160	-	1344	protein_coding	proteasome (prosome, macropain) assembly chaperone 1 [Source:MGI Symbol;Acc:MGI:1860263]	-	337	484	332	384	491	326	350	236	245	241	294	181	17.3712696975695	16.211504375555	16.2359968459303	17.9550418892997	19.8735758725323	15.5273034552486	11.2201806568706	11.2928969679021	12.3072435803416	13.0538700714218	15.7233329752003
ENSMUSG00000023031	414.931559617979	412.334811352548	315.230111516099	513.794330310147	479.243862698869	478.888703867135	257.681128799201	211.521655232286	213.99738889501	275.848075071134	399.319255506114	262.522453814159	435.737229893796	270.148326219651	0.69137040063151	4.4931647643772e-05	0.00455982805859378	Cela1	15	100572302	100585802	-	2306	protein_coding	chymotrypsin-like elastase family, member 1 [Source:MGI Symbol;Acc:MGI:95314]	-	380	565	301	517	565	482	376	207	200	236	344	194	11.4162961027261	11.0297678017653	8.57921073893149	14.089179661183	13.3285510167986	13.3802874825578	7.02521493478577	5.77302813523693	5.85550927375936	7.45030773902797	10.7224909794948
ENSMUSG00000071347	631.132740682084	569.240978504402	718.431416943667	599.261085448778	796.477853228741	713.365330656852	511.250324692032	531.358747443425	403.385078067093	532.994585730665	522.365305167881	411.375391543837	671.318234244087	485.454905440822	0.46611559028487	4.55278637537505e-05	0.00459033208119794	C1qtnf9	14	61005583	61018318	+	1903	protein_coding	C1q and tumor necrosis factor related protein 9 [Source:MGI Symbol;Acc:MGI:3045252]	-	578	780	686	603	939	718	746	520	377	456	450	304	21.0421436427916	18.4515578566485	23.6932954877812	19.9128302193206	26.8423538868843	24.1525708775735	16.8900569190214	17.5734563466413	13.3750847431792	17.4440597777517	16.9969217658498
ENSMUSG00000002233	1448.98468319226	1215.8403463953	1242.06947594051	1349.5796916077	1687.95625977124	1433.68547651509	1120.50171698589	1137.31208827795	895.579072525615	1033.26143374103	1132.95230631967	1051.44302378145	1396.35265557035	1061.8416069386	0.394668461965867	4.89192328001246e-05	0.00489374101048202	Rhoc	3	104695691	104701775	+	1618	protein_coding	ras homolog family member C [Source:MGI Symbol;Acc:MGI:106028]	-	1327	1666	1186	1358	1990	1443	1635	1113	837	884	976	777	56.8189673487415	46.3525578631444	48.1777279633926	52.744322682226	66.9065063423956	57.0907203900171	43.538184323916	44.2394051380906	34.9253623933466	39.7736327733535	43.3578611585252
ENSMUSG00000030110	756.704133724367	618.137318965678	539.347200766747	664.851851020286	710.807711401155	801.790838217381	368.017995120136	346.40502958331	330.62596584279	409.0967215038	644.250543040387	230.045449218593	681.939842349269	388.073617384836	0.812958724325061	5.64904805065446e-05	0.00551652635739068	Ret	6	118128706	118174679	-	6763	protein_coding	ret proto-oncogene [Source:MGI Symbol;Acc:MGI:97902]	-	693	847	515	669	838	807	537	339	309	350	555	170	7.09896079960243	5.63795036097965	5.00504498114258	6.21643214310149	6.74059796584228	7.63856637205433	3.4211016012006	3.22368755274065	3.08470098702819	3.76747317543455	5.8986162869301
ENSMUSG00000110594	8.73540125511535	6.56816513658926	5.23638058996842	11.9255937402742	6.78575380812559	16.8902654890898	0.685322151061705	0	2.1399738889501	1.16884777572514	3.48243536778587	0	9.35692666986044	1.24609653058714	2.93570704860873	5.75197682442523e-05	1	Gm33103	8	69423797	69454335	-	527	lncRNA	predicted gene, 33103 [Source:MGI Symbol;Acc:MGI:5592262]	-	8	9	5	12	8	17	1	0	2	1	3	0	1.05167197894283	0.768792466819489	0.623590560370429	1.43095210502958	0.825796742818427	2.06498078803227	0.0817561550709354	0	0.256220197064309	0.138137278858573	0.409173208354359
ENSMUSG00000031871	4720.39245323296	3576.73081493599	5089.7619334493	3926.50173898528	4797.52794234479	4183.81811615042	3256.65086184522	4055.69782423645	2388.21086006831	2441.72300348982	2907.83353210121	2676.64646208457	4382.45549984979	2954.46042397093	0.568458776225356	5.87045539299775e-05	0.00562657783253556	Cdh5	8	104828257	104871143	+	4203	protein_coding	cadherin 5 [Source:MGI Symbol;Acc:MGI:105057]	-	4323	4901	4860	3951	5656	4211	4752	3969	2232	2089	2505	1978	71.2568756703281	52.4931382530462	76.0006002870307	59.0747791496982	73.2055157292351	64.136249595651	48.7133633520732	60.7315465145667	35.8532707446648	36.1826658832358	42.8395490055422
ENSMUSG00000029059	1911.96094971337	1568.33187539226	1381.35719963367	1902.13220157373	2241.84341435949	2486.84320701128	1278.81113388114	992.210276476088	1010.06767558445	1471.57934963795	1368.59709953985	1336.97002251747	1915.41147461397	1243.03925960616	0.624013643995815	5.98463807291499e-05	0.00569155683486087	Prxl2b	4	154979961	154983592	-	1027	protein_coding	peroxiredoxin like 2B [Source:MGI Symbol;Acc:MGI:1913719]	-	1751	2149	1319	1914	2643	2503	1866	971	944	1259	1179	988	118.118149186092	94.1983285621343	84.4140029582805	117.118622800797	139.997575097227	156.015632215957	78.2838668802011	60.8052975287551	62.0576793559537	89.243541929612	82.5163314074778
ENSMUSG00000022961	6415.06029672534	7136.67631896737	8248.34670531825	7370.01693148945	5837.44471344004	6254.36595610708	3767.21586438619	4211.01807348914	4297.06756901179	4622.79295299294	6697.8840240415	4335.68011350807	6876.98515367459	4655.27643290494	0.563067253061838	6.02615169545946e-05	0.00569155683486087	Son	16	91444394	91476109	+	14907	protein_coding	Son DNA binding protein [Source:MGI Symbol;Acc:MGI:98353]	-	5875	9779	7876	7416	6882	6295	5497	4121	4016	3955	5770	3204	27.3035143372608	29.5312220799001	34.7260670367296	31.2632365518659	25.1141341987679	27.0323120601434	15.8879022601421	17.7789043982152	18.1885229795804	19.3142455400645	27.8216005955111
ENSMUSG00000031503	13152.238514733	10608.3164917179	13086.7623704491	14226.2395326688	14111.8232632232	16730.3047394578	11322.2072576904	10586.3011990652	9403.04526804672	9780.91818726799	10866.3591592812	8821.56637327063	13652.6141520416	10130.0662407704	0.430366825963338	6.04821844369191e-05	0.00569155683486087	Col4a2	8	11362805	11499287	+	6619	protein_coding	collagen, type IV, alpha 2 [Source:MGI Symbol;Acc:MGI:88455]	-	12045	14536	12496	14315	16637	16839	16521	10360	8788	8368	9361	6519	126.071045396115	98.8620833271495	124.084855341863	135.910633971694	136.733971827549	162.855198093358	107.541236106283	100.660713839687	89.6378946501892	92.0345307418737	101.654454479253
ENSMUSG00000036078	1119.22328581165	969.899051836347	997.006864329987	1044.48325175235	1599.74146026561	1275.71181694067	868.30316539518	803.169183635638	639.852192796079	760.919901997068	859.000724053849	876.879124080284	1167.67762182277	801.354048659683	0.543238135019074	6.26696879872508e-05	0.00582677991244338	Sigmar1	4	41738493	41756157	-	3136	protein_coding	sigma non-opioid intracellular receptor 1 [Source:MGI Symbol;Acc:MGI:1195268]	-	1025	1329	952	1051	1886	1284	1267	786	598	651	740	648	22.6437703772897	19.0777060051174	19.9526708227096	21.0611038232746	32.7159418931591	26.2099793644249	17.4073088476592	16.1190381660491	12.874166170923	15.1121566386999	16.961029740012
ENSMUSG00000022272	908.481730531997	810.803496305629	1013.76328221789	1015.66306688002	1004.29156360259	1041.23519015095	646.94411060225	822.584214792225	654.83201001873	822.868834110501	776.58308701625	594.058542393896	965.706388281511	719.645133155642	0.42389543377031	6.41307459371482e-05	0.00592713150098869	Myo10	15	25622611	25813759	+	10122	protein_coding	myosin X [Source:MGI Symbol;Acc:MGI:107716]	-	832	1111	968	1022	1184	1048	944	805	612	704	669	439	5.69453050996825	4.94111487568783	6.2856351334742	6.34510816419929	6.36325259364414	6.62784981639918	4.0182479820124	5.11472371286935	4.08205704593802	5.06323212356863	4.75068609158394
ENSMUSG00000026029	888.827077707987	1042.87866446512	1023.18876727983	1027.58866062029	940.675121651409	863.39063000112	709.308426348865	815.431308576641	677.301735852706	520.137260197689	781.226334173298	769.975650619879	964.424820287626	712.230119294846	0.437640317429465	6.68407535324316e-05	0.00611893411734206	Casp8	1	58834533	58886662	+	2893	protein_coding	caspase 8 [Source:MGI Symbol;Acc:MGI:1261423]	-	814	1429	977	1034	1109	869	1035	798	633	445	673	569	19.4929200735801	22.2362229630841	22.1965906763198	22.4608698919377	20.8534015625229	19.2286614064298	15.4142709998847	17.7397334197077	14.7723387070308	11.1978098691733	16.7210359465663
ENSMUSG00000052125	300.27941814459	224.77720689661	187.462425120869	245.468471153977	178.974256689312	240.437896962337	109.651544169873	171.66974917403	172.267898060483	111.040538693889	164.835274075198	110.963099034851	229.566612494616	140.07135053472	0.711986275320786	6.69941907611355e-05	0.00611893411734206	F730043M19Rik	12	33161710	33197611	-	6680	lncRNA	RIKEN cDNA F730043M19 gene [Source:MGI Symbol;Acc:MGI:2443237]	-	275	308	179	247	211	242	160	168	161	95	142	82	2.85205017867308	2.0756373593525	1.76123258477316	2.3236727115718	1.71830315140682	2.31908471135002	1.03198787359001	1.61742983873982	1.62720921110145	1.03530581827163	1.5279474987021
ENSMUSG00000029521	152.869521964519	142.310244626101	152.902313227078	131.181531143016	162.009872168998	153.005934430578	79.4973695231578	139.992593076441	83.4589816690538	97.0143653851868	106.7946846121	85.2521370633609	149.046569593382	98.66835522155	0.597301478314844	6.90032827760201e-05	0.00626557878165652	Chek2	5	110987845	111022011	+	3001	protein_coding	checkpoint kinase 2 [Source:MGI Symbol;Acc:MGI:1355321]	-	140	195	146	132	191	154	116	137	78	83	92	63	3.23193762939029	2.92513450526509	3.19762111936165	2.76415506593019	3.46227185695911	3.28497776809933	1.66541728483719	2.9359401850596	1.75477964353974	2.01341643270672	2.20352702808539
ENSMUSG00000025064	22.9304282946778	24.0832721674939	31.4182835398105	27.8263853939731	22.9019191024239	24.8386257192497	9.59451011486387	16.3494999213362	13.9098302781756	7.01308665435086	15.0905532604055	8.11925114889152	25.6664857029382	11.6794552296706	1.12984953296842	7.10753199202482e-05	0.00641620053721915	Col17a1	19	47634783	47680533	-	6011	protein_coding	collagen, type XVII, alpha 1 [Source:MGI Symbol;Acc:MGI:88450]	-	21	33	30	28	27	25	14	16	13	6	13	6	0.242032394588261	0.247140793553628	0.328030835450224	0.292729014332287	0.244349148510302	0.266238581055567	0.100348845801591	0.171185070589348	0.146012690907302	0.0726651265597753	0.155450876195625
ENSMUSG00000020486	614.753863328743	422.551957120575	774.984327315326	490.936942307954	657.369900162166	540.488495650874	381.039115990308	469.026278993331	341.32583528754	342.472398287467	416.731432345043	277.407747587127	583.514247647606	371.333801415136	0.649731314406738	7.32386578868031e-05	0.0065674438268025	Septin4	11	87457479	87481365	+	5432	protein_coding	septin 4 [Source:MGI Symbol;Acc:MGI:1270156]	-	563	579	740	494	775	544	556	459	319	293	359	205	7.18041531259933	4.79839534810242	8.95389715512739	5.71507132301165	7.76132259493778	6.41086819023864	4.41007630884479	5.4343243490481	3.9648330255037	3.92671490534447	4.75041156162164
ENSMUSG00000050234	238.039684201893	288.269469883639	230.40074595861	244.474671675621	299.421386783541	282.166788170677	202.170034563203	199.259530291284	219.347323617385	192.859882994649	206.624498488629	188.09598494932	263.795457778997	201.392875817412	0.392014884038277	7.35966526607609e-05	0.0065674438268025	Gja4	4	127205214	127207832	-	1685	protein_coding	gap junction protein, alpha 4 [Source:MGI Symbol;Acc:MGI:95715]	-	218	395	220	246	353	284	295	195	205	165	178	139	8.9630850870049	10.5529629973939	8.58149431090179	9.17465345203981	11.3964238770961	10.7893714289829	7.54315765466051	7.44264556995367	8.21387210381087	7.12862141433072	7.59305677208487
ENSMUSG00000021213	126.663318199173	147.418817510114	141.382275929147	143.10712488329	122.991787772276	126.180218653789	96.6304232997004	97.0751557829334	87.7389294469539	94.6766698337366	107.955496401362	109.609890510035	134.623923824632	98.9477608791203	0.450994835770992	7.53890810870118e-05	0.00659512490959256	Akr1c13	13	4241149	4255595	+	1434	protein_coding	aldo-keto reductase family 1, member C13 [Source:MGI Symbol;Acc:MGI:1351662]	-	116	202	135	144	145	127	141	95	82	81	93	81	5.60415022809738	6.34131669477777	6.18763604149989	6.31055865565347	5.50063267978296	5.66933707286127	4.2364397593138	4.26056392236288	3.8606344476768	4.11204046208921	4.66155000340667
ENSMUSG00000024799	180.167650886754	141.580448499813	137.193171457173	180.871505060825	187.456448949469	156.980114545658	125.413953644292	97.0751557829334	98.4387988917044	116.884777572514	119.563614293982	129.908018382264	164.041556566615	114.547386427948	0.51748123467461	7.54891590203702e-05	0.00659512490959256	Tm7sf2	19	6112851	6118403	-	4403	protein_coding	transmembrane 7 superfamily member 2 [Source:MGI Symbol;Acc:MGI:1920416]	-	165	194	131	182	221	158	183	95	92	100	103	96	2.59618830709101	1.98349116064024	1.9555222128682	2.59762927174289	2.73046982869162	2.29713284119511	1.79074389080083	1.38761041668598	1.4106949846089	1.65338055776671	1.68145438130691
ENSMUSG00000022762	135.398719454288	70.0604281236187	50.2692536636968	91.4295520087688	139.107953066575	124.193128596249	19.8743423807895	36.7863748230063	51.3593733348023	35.0654332717543	69.6487073557175	44.6558813189033	101.743172485533	42.8983520808289	1.25554358939957	7.56058629424536e-05	0.00659512490959256	Ncam2	16	80997585	81423716	+	11330	protein_coding	neural cell adhesion molecule 2 [Source:MGI Symbol;Acc:MGI:97282]	-	124	96	48	92	164	125	29	36	48	30	60	33	0.7582155834064	0.381433249792405	0.278452724009362	0.510284509122199	0.787422339897518	0.706248945597976	0.110280610586858	0.204345567824649	0.286025865178233	0.192758197595238	0.380643037604143
ENSMUSG00000070465	32.7577547066826	32.1110295566586	60.7420148436337	65.5907655715081	38.1698651707064	68.5546069851292	10.2798322659256	2.04368749016702	12.8398433337006	14.0261733087017	34.8243536778587	2.70641704963051	49.6543394723864	12.7867178543307	1.95928664801905	8.20793173091944e-05	0.00708025311033257	Gm9696	3	59859730	59881015	+	3050	transcribed_unprocessed_pseudogene	predicted gene 9696 [Source:MGI Symbol;Acc:MGI:3819177]	-	30	44	58	66	45	69	15	2	12	12	30	2	0.681431720782219	0.649426583628791	1.24987993890377	1.3598736644027	0.802613514587664	1.44819472314788	0.211895870765818	0.0421718630865807	0.265628938726998	0.286419721803809	0.706997641976221
ENSMUSG00000052477	121.203692414725	194.855565718815	168.611454996983	183.852903495894	187.456448949469	362.643935501046	32.2101410999001	48.0266560189249	100.578772780655	72.4685620949589	149.744720814793	82.5457200137304	203.104000179489	80.9290954704936	1.33349511755541	8.28056201697204e-05	0.00710344123964226	C130026I21Rik	1	84970411	85248287	-	3827	protein_coding	RIKEN cDNA C130026I21 gene [Source:MGI Symbol;Acc:MGI:3612702]	-	111	267	161	185	221	365	47	47	94	62	129	61	2.00939560204529	3.14072581406101	2.7650790841782	3.03785984408717	3.14143157975678	6.10537173153519	0.529139849739221	0.789827093475482	1.65830103503681	1.17938266250981	2.42285708767132
ENSMUSG00000048078	3776.9691176805	3414.71607490012	3494.76040574492	4459.17825938419	4453.99915580843	5266.78219750971	2467.8450659732	2816.20136145015	2632.16788340862	2973.54874144476	3726.20584353089	2742.95367980052	4144.40086850465	2893.15376260136	0.518716528837474	8.41822697684136e-05	0.00718185770711076	Tenm4	7	95820453	96560300	+	21021	protein_coding	teneurin transmembrane protein 4 [Source:MGI Symbol;Acc:MGI:2447063]	-	3459	4679	3337	4487	5251	5301	3601	2756	2460	2544	3210	2027	11.3998233237657	10.0202117186248	10.433811292297	13.4139648613533	13.5888417123136	16.1429217391243	7.38075557272732	8.43176458620379	7.90088454112819	8.81018943524776	10.9761039179363
ENSMUSG00000076431	370.162628185513	253.23925582183	475.463357569132	438.265569955077	363.037828734719	355.689120299656	231.638887058856	308.59681101522	213.99738889501	147.274819741368	249.574534691321	148.852937729678	375.976293427654	216.655896521909	0.791237814471365	8.49710019958437e-05	0.00719922899945192	Sox4	13	29132902	29137696	-	4795	protein_coding	SRY (sex determining region Y)-box 4 [Source:MGI Symbol;Acc:MGI:98366]	HMG	339	347	454	441	428	358	338	302	200	126	215	110	4.89792372403737	3.25775251106043	6.22310866707438	5.77968866655561	4.85566762573392	4.77938619094519	3.03710049596776	4.0505216985453	2.81601759860044	1.91294923686486	3.22289679336744
ENSMUSG00000028005	259.878187339682	241.562517801227	260.771753380427	273.29485654795	294.332071427447	333.831129666716	200.79939026108	189.041092840449	247.166984173736	149.612515292818	197.338004174533	143.440103630417	277.278419360575	187.899681728839	0.55628374761001	8.53132051200588e-05	0.00719922899945192	Gucy1b1	3	81939313	81981996	-	3927	protein_coding	guanylate cyclase 1, soluble, beta 1 [Source:MGI Symbol;Acc:MGI:1860604]	-	238	331	249	275	347	336	293	185	231	128	170	106	4.19872070380963	3.79441053488926	4.16752860216393	4.40074556110288	4.80686989312653	5.47716829339042	3.21468033120912	3.02972673116923	3.97141305449679	2.37285161260095	3.11160578358943
ENSMUSG00000041957	814.576167039506	760.447563591778	799.071678029181	798.020981120015	946.612656233519	965.725767964429	706.567137744618	528.293216208174	581.002910849951	637.022037770203	759.170910177321	545.343035500547	847.409135663071	626.233208041802	0.435055911694334	8.60523705686419e-05	0.00722235220442866	Pkp2	16	16031182	16090576	+	5360	protein_coding	plakophilin 2 [Source:MGI Symbol;Acc:MGI:1914701]	-	746	1042	763	803	1116	972	1031	517	543	545	654	403	9.64217409387925	8.75145278761304	9.35620850431007	9.41467261751436	11.3264340006364	11.6085822957068	8.28752687085388	6.20323715560399	6.83957348993654	7.40207062450843	8.7702002266789
ENSMUSG00000025534	1276.46050840373	1189.56768584894	1045.1815657577	1291.93932186304	1391.07953066575	1304.524622775	1064.99062274989	959.511276633415	1012.2076494734	835.726159643477	1029.64005707536	1024.37885328515	1249.79220588569	987.74243647678	0.338980717243016	8.78555681899211e-05	0.00733405057680056	Gusb	5	130017852	130031890	-	4548	protein_coding	glucuronidase, beta [Source:MGI Symbol;Acc:MGI:95872]	-	1169	1630	998	1300	1640	1313	1554	939	946	715	887	757	17.8071733279314	16.1340862142727	14.4228214980029	17.9629376860848	19.6163041139817	18.4808515864727	14.7218243721599	13.2781560341703	14.0431540770487	11.4447707476484	14.018440858402
ENSMUSG00000037613	96.0894138062689	69.330631997331	96.3494028554189	91.4295520087688	90.7594571836797	112.270588251009	61.6789935955535	54.157718489426	44.939451667952	49.091606580456	62.6838366201457	77.1328859144694	92.7048410170793	58.2807488113338	0.668874845293937	9.03639629305146e-05	0.00740619493933015	Tnfrsf23	7	143219546	143239609	-	3962	protein_coding	tumor necrosis factor receptor superfamily, member 23 [Source:MGI Symbol;Acc:MGI:1930269]	-	88	95	92	92	107	113	90	53	42	42	54	57	1.5387537763583	1.07940980569066	1.52620720489651	1.45924368711623	1.46913971891684	1.82575156498664	0.978721462648779	0.860308135783161	0.715696345510022	0.77171391475408	0.979661043525858
ENSMUSG00000000901	299.187492987701	232.804964285775	322.561044342055	241.493273240552	266.340836968929	259.315252508967	194.631490901524	214.587186467537	185.107741394183	185.846796340298	201.981251331581	119.082350183742	270.28381072233	183.539469436478	0.551283387324049	9.06277476958027e-05	0.00740619493933015	Mmp11	10	75759056	75772330	-	2778	protein_coding	matrix metallopeptidase 11 [Source:MGI Symbol;Acc:MGI:97008]	-	274	319	308	243	314	261	284	210	173	159	174	88	6.8331232188349	5.16934677123529	7.28716525536981	5.49703496286877	6.14881179842097	6.01431229516527	4.40470850149631	4.86160516683854	4.20443693062457	4.16664399114343	4.50208361647204
ENSMUSG00000000320	66.6074345702546	47.4367482087002	46.0801491917221	44.7209765260282	67.8575380812559	69.5481520138992	34.951429704147	36.7863748230063	23.5397127784511	11.6884777572514	34.8243536778587	27.0641704963051	57.0418330986434	28.1424198728366	1.0048684371811	9.35820776369119e-05	0.00748994288385738	Alox12	11	70132283	70146179	-	4085	protein_coding	arachidonate 12-lipoxygenase [Source:MGI Symbol;Acc:MGI:87998]	-	61	65	44	45	80	70	51	36	22	10	30	20	1.03451955652005	0.716305887417424	0.707947021486879	0.692269056931386	1.06534855193467	1.09694205875888	0.537909468749456	0.566765063268856	0.363600607682203	0.178208925234928	0.527868496457154
ENSMUSG00000028179	180.167650886754	127.714322100347	126.720410277236	128.200132707948	178.974256689312	153.005934430578	89.7772017890834	91.9659370575159	120.90852472568	91.1701265065611	94.0257549302186	113.669516084481	149.130451182029	100.25284351559	0.576740856141026	9.66821108023765e-05	0.00764320208922259	Cth	3	157599885	157630714	-	2791	protein_coding	cystathionase (cystathionine gamma-lyase) [Source:MGI Symbol;Acc:MGI:1339968]	-	165	175	121	129	211	154	131	90	113	78	81	84	4.09567076894365	2.82263964538506	2.84948042014627	2.9045866761085	4.11259944514424	3.53214556863708	2.02228580352281	2.07384027539706	2.73345914643079	2.03449336609119	2.08603567956796
ENSMUSG00000072553	18.5627276671201	37.2196024406724	34.5601118937916	23.8511874805484	42.4109613007849	29.8063508630997	10.9651544169873	13.2839686860856	10.6998694447505	12.8573255329766	11.6081178926196	24.3577534466746	31.0684902743362	13.9620315700157	1.19312957346122	9.72037187542885e-05	0.00764320208922259	Gm525	11	88964667	88983866	+	763	protein_coding	predicted gene 525 [Source:MGI Symbol;Acc:MGI:2685371]	-	17	51	33	24	50	30	16	13	10	11	10	18	1.54356639242281	3.0090046790021	2.84269028450908	1.97670185937245	3.56483358015491	2.51694906011798	0.903496591819301	1.0957499157162	0.884849566532706	1.0495174384576	0.942045787692212
ENSMUSG00000022947	288.268241418807	205.80250761313	159.18596993504	193.790898279456	292.635632975416	205.663820955388	102.113000508194	112.402811959186	73.8290991687783	84.1570398522103	212.428557434938	100.137430836329	224.224511862873	114.177989959939	0.975164894132499	9.77016565898872e-05	0.00764320208922259	Cbr3	16	93480103	93487878	+	1254	protein_coding	carbonyl reductase 3 [Source:MGI Symbol;Acc:MGI:1309992]	-	264	282	152	195	345	207	149	110	69	72	183	74	14.5850298132335	10.1234559333609	7.96684182582342	9.77218188951123	14.9663312196503	10.5669710660312	5.11940874372811	5.64141150938908	3.71488637394317	4.17980933732832	10.4893868652054
ENSMUSG00000001657	1724.14982272839	1432.58979590275	1269.29865500834	1597.03576171839	1744.78694791429	1782.41978161336	1158.87975744534	1244.60568151171	1159.86584781095	1205.08205677262	1391.81333532509	1223.30050643299	1591.71346081425	1230.59119754978	0.371563567554881	0.000101207666906852	0.00781816638837163	Hoxc8	15	102899039	102902543	+	2832	protein_coding	homeobox C8 [Source:MGI Symbol;Acc:MGI:96198]	Homeobox	1579	1963	1212	1607	2057	1794	1691	1218	1084	1031	1199	904	38.6268961358419	31.2035693548818	28.1286904718956	35.6596515206096	39.5125298061505	40.5514977209135	25.7265430383296	27.6596493962462	25.8422315565914	26.502505184739	30.4314386396532
ENSMUSG00000006205	2985.32337893567	2470.35988748385	2476.80801905506	2799.53313052937	3228.32237421575	3229.02134350246	2389.0330186011	2279.73339528131	2272.652270065	2121.45871294113	2412.16689808635	2033.87241279732	2864.89468895369	2251.48611796204	0.347026768051549	0.00010263326242147	0.00788904289909982	Htra1	7	130537841	130587390	+	2879	protein_coding	HtrA serine peptidase 1 [Source:MGI Symbol;Acc:MGI:1929076]	-	2734	3385	2365	2817	3806	3250	3486	2231	2124	1815	2078	1503	65.7896803298216	52.9290663269249	53.9920259027778	61.4893141742101	71.9152364739916	72.2635687371489	52.1695141077551	49.8368445581439	49.8088859228101	45.8940597133101	51.880055054777
ENSMUSG00000041079	111.376366002721	127.714322100347	126.720410277236	148.076122275071	119.598910868213	161.947839689508	67.1615708040471	69.4853746656786	77.0390600022035	75.9751054221343	127.689296818815	79.8393029640999	132.572328535516	82.8649517794965	0.684918605583604	0.000103729167870338	0.0079340038892746	Rwdd2b	16	87230295	87237461	-	3917	protein_coding	RWD domain containing 2B [Source:MGI Symbol;Acc:MGI:1858215]	-	102	175	121	149	141	163	98	68	72	65	110	59	1.80404568407241	2.01122983157256	2.03035482579225	2.39049128038545	1.9582103193965	2.66386211946058	1.07796231421841	1.11647235181987	1.24100321131072	1.2080399508043	2.01853211542015
ENSMUSG00000066357	817.851942510175	693.30631997331	646.169364802103	741.374410853712	845.674568337651	817.687558677701	620.216546710843	545.664559874594	488.984033625097	434.811372569753	690.683014610865	460.090898437186	760.344027525775	540.07507097139	0.491617621365906	0.000104523854497055	0.0079555974939989	Wdr6	9	108449510	108455938	-	4163	protein_coding	WD repeat domain 6 [Source:MGI Symbol;Acc:MGI:1930140]	-	749	950	617	746	997	823	905	534	457	372	595	340	12.4645423535987	10.2729321406351	9.74134436797926	11.2612573559841	13.0281437309307	12.6552617931942	9.3664116787789	8.24949716660028	7.41146000970107	6.50516086873653	10.2732322105561
ENSMUSG00000070369	18.5627276671201	24.0832721674939	15.7091417699053	39.7519791342473	10.1786307121884	34.7740760069496	4.79725505743194	3.06553123525053	8.55989555580039	10.5196299815263	11.6081178926196	5.41283409926101	23.8433045763174	7.32721063698162	1.7212805040124	0.000106051838400043	0.00803252143823152	Itgad	7	127753548	127822988	+	4510	protein_coding	integrin, alpha D [Source:MGI Symbol;Acc:MGI:3578624]	-	17	33	15	40	12	35	7	3	8	9	10	4	0.26113994621255	0.329393195133228	0.218602367171984	0.557362719401766	0.144743309356534	0.496785843684039	0.0668732718529225	0.0427796615567864	0.119758797208772	0.14527386111446	0.159374930378971
ENSMUSG00000045312	1613.86538188256	2068.24222189933	1991.91917642399	2634.56241712224	2283.40615643426	2783.91317061351	1653.68235051189	1288.54496255031	956.568328360693	1451.70893745063	1831.76100345537	959.424844094014	2229.31808739598	1356.94840440382	0.715822565142539	0.000108626238497052	0.00818757089875599	Lhfpl2	13	94194304	94331917	+	8415	protein_coding	lipoma HMGIC fusion partner-like 2 [Source:MGI Symbol;Acc:MGI:2145236]	-	1478	2834	1902	2651	2692	2802	2413	1261	894	1242	1578	709	12.1680572553542	15.1608290415173	14.8558168163884	19.7974873642148	17.4026236822433	21.315313275111	12.3547589247903	9.63726048865975	7.17261266812148	10.7445687083087	13.4787441119721
ENSMUSG00000030881	767.623385293261	800.586350537601	741.471491539528	837.772960254262	850.763883693745	797.816658102301	682.580862457458	681.569777970701	713.681291964857	640.528581097378	688.361391032341	705.021641428747	799.339121570117	685.290590991914	0.223468540908602	0.000112531666735837	0.00844096226766831	Arfip2	7	105283410	105289623	-	4902	protein_coding	ADP-ribosylation factor interacting protein 2 [Source:MGI Symbol;Acc:MGI:1924182]	-	703	1097	708	843	1003	803	996	667	667	548	593	521	9.93534492122395	10.0741994679092	9.4929259699377	10.80708916654	11.1306728915674	10.4862437283736	8.75421292278527	8.75074762037795	9.18642444409203	8.1382075857284	8.69516717775256
ENSMUSG00000046962	349.416050204614	269.294770600159	321.513768224061	290.189447680005	349.466321118468	273.224882911747	226.156309850363	226.849311408539	192.597650005509	241.951489575105	268.147523319512	224.632615119332	308.850873456509	230.055816546393	0.424733611105812	0.000113689143217893	0.00848678522473185	Zbtb21	16	97744557	97763822	-	6335	protein_coding	zinc finger and BTB domain containing 21 [Source:MGI Symbol;Acc:MGI:1927240]	ZBTB	320	369	307	292	412	275	330	222	180	207	231	166	3.49948623774504	2.6221466188743	3.18516474101883	2.89661449263841	3.53789052856567	2.77884154979876	2.24439035965057	2.25371495626865	1.9183147508698	2.37873048356794	2.62096915892842
ENSMUSG00000074577	103.732889904495	73.7094087550572	64.9311193156084	70.559762963289	56.8306881430518	71.5352420714392	41.804651214764	48.0266560189249	42.7994777790019	17.5327166358771	49.9149069382642	24.3577534466746	73.5498518588234	37.4060270055845	0.961312934992818	0.000119389523194853	0.00877466224992901	Ripor3	2	167822084	167852538	-	4244	protein_coding	RIPOR family member 3 [Source:MGI Symbol;Acc:MGI:1916803]	-	95	101	62	71	67	72	61	47	40	15	43	18	1.55077632026899	1.07132989400463	0.960188405727776	1.05132608611946	0.858802344255886	1.08601251623187	0.619277831542262	0.712221556722589	0.636324429089967	0.257298583736339	0.72826532159269
ENSMUSG00000036968	316.658295497931	317.461314935147	320.466492106067	381.618999688774	374.064678672923	304.024778803617	266.590316763003	265.679373721712	255.726879729537	216.236838509151	292.524570894013	250.343577090822	335.715759950743	257.850259451373	0.379493109522894	0.000119618827316795	0.00877466224992901	Cnpy4	5	138185747	138192180	+	2399	protein_coding	canopy FGF signaling regulator 4 [Source:MGI Symbol;Acc:MGI:1913705]	-	290	435	306	384	441	306	389	260	239	185	252	185	8.37468885691083	8.16274508156332	8.38361491842069	10.0590147141388	10.0000491667467	8.16523874750903	6.98635142059481	6.97004740051239	6.72607388095892	5.61387828358342	7.55034580551512
ENSMUSG00000029998	2350.91486278292	1911.33605474747	2055.8030196216	2086.97890454798	2418.27301337076	2730.26173905993	1701.65490108621	1672.75821070171	1534.36127837722	1960.15771989106	1836.40425061242	1715.86840946574	2258.92793235511	1736.86746168906	0.379160467385469	0.000119806040895534	0.00877466224992901	Pcyox1	6	86362988	86374136	-	4932	protein_coding	prenylcysteine oxidase 1 [Source:MGI Symbol;Acc:MGI:1914131]	-	2153	2619	1963	2100	2851	2748	2483	1637	1434	1677	1582	1268	30.2427927093441	23.9050499460739	26.1599780329996	26.7578179007204	31.4461834134125	35.6673932219978	21.6912572815646	21.3460854229353	19.6299893435772	24.7532088751726	23.055787525679
ENSMUSG00000044229	302.463268458369	310.893149798558	391.681268129638	309.071637768773	306.207140591667	280.179698113137	260.422417403448	272.832279937297	224.69725833976	172.989470807321	212.428557434938	202.981278722288	316.74936047669	224.391877107509	0.491116729005077	0.000129812622111089	0.00935772970872189	Nxpe4	9	48073321	48311325	+	5911	protein_coding	neurexophilin and PC-esterase domain family, member 4 [Source:MGI Symbol;Acc:MGI:1924792]	-	277	426	374	311	361	282	380	267	210	148	183	150	3.24653239329418	3.24433629177069	4.15863482550806	3.30638861385599	3.32230910444462	3.0539776770391	2.76983380384123	2.90497857423084	2.39856954907013	1.82272969072125	2.225290328027
ENSMUSG00000029851	295.911717517033	259.807420958419	276.480895150333	303.108840898636	325.716182790028	355.689120299656	265.21967246088	225.827467663456	195.807610838934	223.249925163502	235.644793220178	196.215236098212	302.785696269017	223.66078424086	0.4300263517976	0.000130177730217294	0.00935772970872189	Tcaf2	6	42599950	42622188	-	4778	protein_coding	TRPM8 channel-associated factor 2 [Source:MGI Symbol;Acc:MGI:2385258]	-	271	356	264	305	384	358	387	221	183	191	203	145	3.92938041588212	3.35413916294447	3.63159930863194	4.01151260293585	4.37198710890225	4.7963911229766	3.4897626769699	2.97466976909896	2.58582377826277	2.91010549980482	3.05384114712974
ENSMUSG00000023079	241.315459672562	168.582905172458	257.629925026446	301.121241941923	322.323305885965	278.192608055597	180.92504788029	208.456123997036	142.308263615181	151.950210844269	165.99608586446	171.857482651537	261.527574292492	170.248869142129	0.616272656031416	0.000134913958480054	0.00963301026261694	Gtf2ird1	5	134386510	134485570	-	7594	protein_coding	general transcription factor II I repeat domain-containing 1 [Source:MGI Symbol;Acc:MGI:1861942]	GTF2I	221	231	246	303	380	280	264	204	133	130	143	127	2.01614893948404	1.36936307220911	2.12914214979044	2.50741663465926	2.72211706144354	2.36028881223599	1.49783649495774	1.72763584490851	1.18242888019716	1.24621872196482	1.35351163878469
ENSMUSG00000041653	6078.74734840339	4827.6013753931	5590.35991785028	5226.39145667517	8806.21200449498	5770.50952709609	5268.07137521133	2786.56789284273	1933.46640866641	2910.43096155561	4146.41971124372	1807.88658915318	6049.97027165217	3142.14048977883	0.944881492187681	0.000135248034858665	0.00963301026261694	Pnpla3	15	84052038	84071437	+	1548	protein_coding	patatin-like phospholipase domain containing 3 [Source:MGI Symbol;Acc:MGI:2151796]	-	5567	6615	5338	5259	10382	5808	7687	2727	1807	2490	3572	1336	249.144437731774	192.369456111237	226.645842213517	213.494495177904	364.841188641542	240.178075532064	213.952319279042	113.293974626347	78.8099726234412	117.098114623118	165.858236655343
ENSMUSG00000085611	97.1813389631583	78.0881855127834	81.6875372035073	94.4109504438374	95.8487725397739	99.3545028769989	52.0844834806896	58.24509346976	44.939451667952	54.9358454590817	71.9703309342414	78.4860944392847	91.0952145900098	60.1102165751682	0.611846800406986	0.000137799507689278	0.00968150658774395	Ap3s1-ps1	X	37774469	37775047	-	579	processed_pseudogene	adaptor-related protein complex 3, sigma 1 subunit, pseudogene 1 [Source:MGI Symbol;Acc:MGI:1929216]	-	89	107	78	95	113	100	76	57	42	47	62	58	10.649086966398	8.3192167360361	8.85433974942551	10.3109696514545	10.6168009135536	11.0560283987911	5.65543613627133	6.33124213955272	4.89739019155563	5.90936487054924	7.69679067919996
ENSMUSG00000026509	4319.65592065454	3609.57164061894	3279.02152543822	4223.64778301378	4469.26710187671	4367.62394647287	3390.28868130226	3369.01882754033	3009.87327480831	3282.1245542362	3141.15670174286	3167.86115659251	4044.79798634584	3226.72053270374	0.325749970274456	0.000144099976461292	0.0100050911032662	Capn2	1	182294825	182345173	-	6345	protein_coding	calpain 2 [Source:MGI Symbol;Acc:MGI:88264]	-	3956	4946	3131	4250	5269	4396	4947	3297	2813	2808	2706	2341	43.1942151647707	35.0913204456458	32.4333332533315	42.0931833102181	45.1741891445769	44.3510357556952	33.592425129177	33.4179613411499	29.9317484127803	32.2171403390668	30.6543926373645
ENSMUSG00000031790	408.380008676643	297.027023399092	364.452089061802	343.854619511239	445.315093658242	441.133992773875	333.75188756705	251.373561290543	234.327140840036	261.821901762432	273.951582265822	280.114164636757	383.360471180149	272.556706393773	0.48803420381845	0.000144982643024081	0.0100050911032662	Mmp15	8	96078896	96101708	+	5397	protein_coding	matrix metallopeptidase 15 [Source:MGI Symbol;Acc:MGI:109320]	-	374	407	348	346	525	444	487	246	219	224	236	207	4.80087186644603	3.39483926081661	4.23805871445971	4.02882262885714	5.29176657910154	5.26633232656591	3.88783313744682	2.93140160032069	2.73959066182908	3.02146182966405	3.14308506389033
ENSMUSG00000031661	263.15396281035	220.398430138884	356.073880117853	285.220450288224	270.581933099008	312.966684062546	219.988410490807	168.604217938779	123.048498614631	178.833709685947	225.19748711682	102.843847885959	284.732556752811	169.752695288824	0.740189768306494	0.000146082547806277	0.0100363881406551	Nkd1	8	89247982	89321512	+	4558	protein_coding	naked cuticle 1 [Source:MGI Symbol;Acc:MGI:2135954]	-	241	302	340	287	319	315	321	165	115	153	194	76	3.66305679655529	2.9827018737309	4.90280634520288	3.95696348788978	3.80723913518633	4.42398801999455	3.03432283564829	2.32810334558158	1.70340336146144	2.44364785687706	3.05931333009602
ENSMUSG00000037379	137.582569768067	96.3330886699757	123.578581923255	144.100924361647	240.046040962443	130.154398768869	95.259778997577	84.8130308419313	68.4791644464031	68.9620187677834	102.151437455052	55.4815495174254	145.299267409042	79.1911633376954	0.870162334563599	0.000150583151804055	0.0102548447283402	Spon2	5	33355528	33375799	-	2947	protein_coding	spondin 2, extracellular matrix protein [Source:MGI Symbol;Acc:MGI:1923724]	-	126	132	118	145	283	131	139	83	64	59	88	41	2.9620428718087	2.01637368177925	2.63173414232749	3.09202027784853	5.22396301411109	2.84556734991485	2.03219668388572	1.8113008382029	1.46620203708602	1.45744907076675	2.14634280179185
ENSMUSG00000031119	1149.79719020456	786.720224138135	737.282387067553	1014.66926740166	1190.05157410002	1189.27339943768	684.636828910643	737.771183950294	654.83201001873	662.736688836156	762.653345545107	771.328859144694	1011.29900705827	712.326486067604	0.505768423224497	0.000155714179618868	0.0105579653578261	Gpc4	X	51141898	51254129	-	2651	protein_coding	glypican 4 [Source:MGI Symbol;Acc:MGI:104902]	-	1053	1078	704	1021	1403	1197	999	722	612	567	657	570	27.5181715836818	18.3056965151495	17.4543256598953	24.2030713660553	28.7900047860162	28.9042784238075	16.2362912971183	17.51540167917	15.5860359935815	15.5702233717282	17.8136203303665
ENSMUSG00000001435	2907.79669279652	2417.08477026485	2967.9805183941	2973.4480392417	2978.94592176713	3463.49797029218	2321.186125646	2268.49311408539	2122.8540978385	2255.87620714953	2700.04822182332	1874.19380686912	2951.45898545941	2257.10859556864	0.386418954113835	0.000165230911050549	0.0110909437937943	Col18a1	10	76888012	77002382	-	7021	protein_coding	collagen, type XVIII, alpha 1 [Source:MGI Symbol;Acc:MGI:88451]	-	2663	3312	2834	2992	3512	3486	3387	2220	1984	1930	2326	1385	26.2768392486887	21.2357977275466	26.5302300681761	26.7804014620064	27.2113023559709	31.7838219398228	20.7848692832518	20.3351150092037	19.0781682811662	20.011509428834	23.8126257962869
ENSMUSG00000041445	1392.20457503401	1176.43135557576	1324.80428926201	1156.7825928066	1628.58091395014	1417.78875605477	956.70972288214	1270.1517751388	767.18063918861	637.022037770203	956.508914351854	815.984740463597	1349.43208044722	900.592971632534	0.582654877013532	0.000165717714958477	0.0110909437937943	Mmrn2	14	34097422	34126244	+	3974	protein_coding	multimerin 2 [Source:MGI Symbol;Acc:MGI:2385618]	-	1275	1612	1265	1164	1920	1427	1396	1243	717	545	824	603	22.227123001106	18.2605729346966	20.9219811285228	18.4068547199313	26.2825294493394	22.9865513639114	15.1352162145059	20.1157346176007	12.1810653551236	9.98366848197413	14.9037617330535
ENSMUSG00000032679	2528.89866335589	2381.32476007675	2290.39287005219	2487.48009432553	2725.32837318844	2665.68131218988	1754.42470671797	2081.49570873511	1899.22682644321	2272.24007600968	2196.25590528362	2106.94567313735	2513.18434553145	2051.76481605449	0.293748189205139	0.00016723450376389	0.0111444212014675	Cd59a	2	103926146	103945699	+	1811	protein_coding	CD59a antigen [Source:MGI Symbol;Acc:MGI:109177]	-	2316	3263	2187	2503	3213	2683	2560	2037	1775	1944	1892	1557	88.5974119135181	81.1102702457365	79.3725761197546	86.8554083220378	96.5130563620958	94.8374638779726	60.9049497124794	72.3377856370687	66.1719430808618	78.1446629173176	75.0929613986376
ENSMUSG00000003948	11786.2401434644	10404.7033724837	10032.9052103795	12271.4359587421	11921.7212216506	13021.4011470595	8811.18689620034	8760.26642660093	7049.07399020162	9439.61463675625	10077.0071425831	9571.24389601828	11573.0678422966	8951.39883139341	0.370644274177711	0.000169422593385717	0.0112419855021369	Mmd	11	90140282	90169415	+	3581	protein_coding	monocyte to macrophage differentiation-associated [Source:MGI Symbol;Acc:MGI:1914718]	-	10794	14257	9580	12348	14055	13106	12857	8573	6588	8076	8681	7073	208.82333316649	179.226017037691	175.83338277128	216.69394034397	213.51103347895	234.284497192539	154.691480812253	153.96469084555	124.206192809668	164.177448187822	174.245666168542
ENSMUSG00000006764	57.8720333151392	78.0881855127834	58.6474626076463	229.567679500278	50.8931535609419	182.812285293678	28.7835303445916	30.6553123525053	20.3297519450259	47.9227588047309	62.6838366201457	12.1788767233373	109.646799965078	33.7590111317228	1.69899569396307	0.000174713367124489	0.0115437210695402	Tph2	10	114914546	115020927	-	2879	protein_coding	tryptophan hydroxylase 2 [Source:MGI Symbol;Acc:MGI:2651811]	-	53	107	56	231	60	184	42	30	19	41	54	9	1.27536688276538	1.67309013204755	1.27845811862814	5.04225472994055	1.1337136596005	4.09122973773397	0.628548362744037	0.670150307819057	0.445559713998772	1.03672531583786	1.348182373897
ENSMUSG00000030616	105.916740218274	90.4947196596742	119.38947745128	135.156729056441	106.875622477978	106.309318078389	80.1826916742195	82.7693433517643	85.5989555580039	72.4685620949589	67.3270837771936	71.7200518152084	110.690434490339	76.6777813785581	0.518902795325307	0.000179605162081312	0.01181664979507	Sytl2	7	89951460	90059927	+	13948	protein_coding	synaptotagmin-like 2 [Source:MGI Symbol;Acc:MGI:1933366]	-	97	124	114	136	126	107	117	81	80	62	58	53	0.481793266880364	0.400209110997355	0.5371963533974	0.612747342938535	0.491419516387916	0.491076948229356	0.361414021043791	0.373478591035982	0.387232703908491	0.323594597750576	0.298890839464663
ENSMUSG00000026888	2645.73465514306	2597.34441345791	1770.94391552732	3046.98920064006	3481.09170356843	3152.51837628717	1683.15120300755	1266.06440015847	880.599255302965	992.351761590646	2642.00763236022	779.448110293586	2782.43704410399	1373.93706045224	1.01782365052922	0.000181590397549813	0.0118968527542445	Grb14	2	64742820	64855331	-	7185	protein_coding	growth factor receptor bound protein 14 [Source:MGI Symbol;Acc:MGI:1355324]	-	2423	3559	1691	3066	4104	3173	2456	1239	823	849	2276	576	23.3629442418869	22.2986433034774	15.4688126098269	26.8163611014719	31.0723695501329	28.2696875787361	14.7276231847143	11.0901434941569	7.73333890681484	8.60205925104238	22.7688992394828
ENSMUSG00000097730	90.6297880218218	67.8710397447556	67.0256715515958	89.4419530520565	125.536445450323	95.3803227619189	59.6230271423684	61.3106247050106	37.4495430566267	44.4162154775554	61.5230248308838	51.4219239429796	89.314203430412	52.6240598592374	0.758386209818292	0.000189837206951887	0.0123330640683763	Gm26588	6	88693404	88702842	-	4433	lncRNA	predicted gene, 26588 [Source:MGI Symbol;Acc:MGI:5477082]	-	83	93	64	90	148	96	87	60	35	38	53	38	1.29712339360868	0.944414055976388	0.948904237318919	1.27584890483407	1.81617535396081	1.38628080874894	0.845575897551842	0.870454652023941	0.533045514871552	0.624032742256213	0.8593591159144
ENSMUSG00000050549	554.697979699825	422.551957120575	379.113954713714	526.713723528777	520.806604773639	521.611140104244	372.815250177568	311.66234225047	217.207349728435	331.952768305941	424.857114869877	266.582079388605	487.582559990129	320.846150786816	0.601891553757716	0.000192373323262719	0.0124457524595843	Fam241a	3	127662707	127689973	-	2265	protein_coding	family with sequence similarity 241, member A [Source:MGI Symbol;Acc:MGI:1917867]	-	508	579	362	530	614	525	544	305	203	284	366	197	15.5380472138333	11.5076748480761	10.5046238908705	14.7049018563581	14.7466698922572	14.8377758610266	10.3481274105856	8.66012707202906	6.05092558546067	9.12791622613906	11.6147383037241
ENSMUSG00000054966	44.7689314324662	29.1918450515078	25.1346268318484	33.7891822641102	39.8663036227378	34.7740760069496	13.7064430212341	22.4805623918372	9.62988250027543	10.5196299815263	27.859482942287	10.825668198522	34.5874942016033	15.8369448392803	1.1243771557002	0.000199437974504922	0.0126912845497456	Lmntd1	6	145310860	145560045	-	7749	protein_coding	lamin tail domain containing 1 [Source:MGI Symbol;Acc:MGI:1921321]	-	41	40	24	34	47	35	20	22	9	9	24	8	0.366554982078619	0.232376151769473	0.203566225514652	0.275732350603519	0.329948372739541	0.289134618017166	0.111202719634489	0.18258691528646	0.0784134981724105	0.0845509244581513	0.222618950370626
ENSMUSG00000028751	49.1366320600238	59.843282355591	53.4110820176779	90.4357525304126	57.6789073690675	115.251223337319	27.4128860424682	27.5897811172548	32.0996083342514	46.7539110290057	49.9149069382642	28.4173790211203	70.9594799450153	35.3647454137274	1.01094811956369	0.000208957158238329	0.0131849902148901	Pla2g2e	4	138605253	138610128	+	917	protein_coding	phospholipase A2, group IIE [Source:MGI Symbol;Acc:MGI:1349660]	-	45	82	51	91	68	116	40	27	30	40	43	21	3.39972750553833	4.02551771006148	3.65545114309183	6.23629317529113	4.03397656429132	8.09778725601315	1.87941084939511	1.89359483379494	2.20874662790988	3.17550036896263	3.37051038695679
ENSMUSG00000020717	4127.477093042	3979.5782766468	4881.35398596856	3768.48762192665	4505.74052859539	3600.60718426244	3449.22638629356	3758.34129441715	2830.1154681365	2736.27264297256	3311.79603476437	2729.42159455236	4143.87411507364	3135.86223685608	0.401682356774861	0.000227374898061497	0.0140655380167365	Pecam1	11	106545043	106641454	-	6228	protein_coding	platelet/endothelial cell adhesion molecule 1 [Source:MGI Symbol;Acc:MGI:97537]	-	3780	5453	4661	3792	5312	3624	5033	3678	2645	2341	2853	2017	42.0478821927757	39.4152348616577	49.1893000062371	38.2625748161185	46.3984268819792	37.2492295521352	34.8184473193245	37.9800692773726	28.672862555467	27.3636685755899	32.9268145541767
ENSMUSG00000022956	1442.43313225092	1181.53992845978	1101.73447612936	1270.0757333392	1830.45708974188	1531.05288933455	926.555548235425	793.972589929887	738.290991687783	1196.90012234255	963.473785087425	1071.74115165368	1392.88220820928	948.489031489458	0.555059571460332	0.000233679872133667	0.0143412939708278	Atp5o	16	91722102	91728575	-	1972	protein_coding	ATP synthase, H+ transporting, mitochondrial F1 complex, O subunit [Source:MGI Symbol;Acc:MGI:106341]	-	1321	1619	1052	1278	2158	1541	1352	777	690	1024	830	792	46.4084258725084	36.9587405337196	35.0629919910352	40.7266239203031	59.5303345916672	50.0234265847311	29.5393445804573	25.3400075394861	23.6230604103688	37.8019808628151	30.2529501464301
ENSMUSG00000036585	480.447069031344	538.589541200319	591.711006666431	684.72784058741	592.057019758957	867.3648101162	359.108807156334	354.579779543978	358.445626399141	527.150346852039	509.596375486	350.48100792715	625.81621456011	409.89365722744	0.611244216279778	0.000240784237864179	0.0146968555587259	Fgf1	18	38971726	39062525	-	5463	protein_coding	fibroblast growth factor 1 [Source:MGI Symbol;Acc:MGI:95515]	-	440	738	565	689	698	873	524	347	335	451	439	259	5.57984849160863	6.08138342689683	6.79762794446631	7.92578867216664	6.95053149960615	10.2296494721797	4.13267411871291	4.08498913579376	4.1400690729195	6.0098945684183	5.77603571129453
ENSMUSG00000001773	149.59374649385	148.148613636402	208.407947480743	251.431268024114	154.375899134857	347.740760069496	84.2946245805897	138.970749331357	120.90852472568	133.248646432666	110.277119979886	56.8347580422406	209.949705806577	107.422403848737	0.964992401186569	0.000243210568230839	0.0147512909879697	Folh1	7	86368185	86425151	-	3210	protein_coding	folate hydrolase 1 [Source:MGI Symbol;Acc:MGI:1858193]	-	137	203	199	253	182	350	123	136	113	114	95	42	2.95676266385099	2.84687389729373	4.07463008334754	4.9530185647897	3.0843251086716	6.97976372278822	1.65093947908196	2.72474903556288	2.37666183105556	2.58536181908579	2.12723329971558
ENSMUSG00000025939	1212.03692414725	1204.1636083747	1089.16716271343	1230.32375420495	1223.98034314065	1143.57032811426	1071.84384426051	999.363182691672	838.869764468438	909.363569514161	1076.07252864584	974.310137866982	1183.87368678254	978.303837907933	0.274297907355502	0.000245195110437027	0.0147879442396138	Ube2w	1	16611014	16689713	-	4930	protein_coding	ubiquitin-conjugating enzyme E2W (putative) [Source:MGI Symbol;Acc:MGI:1914049]	-	1110	1650	1040	1238	1443	1151	1564	978	784	778	927	720	15.5982899980271	15.0665650106578	13.8652135629949	15.7807700824211	15.9225714209037	14.9453508109086	13.668501456756	12.7580578499961	10.7365097749155	11.4882582465899	13.5154143545738
ENSMUSG00000026335	1589.84302843099	1439.15796103933	1666.21630372795	1818.65304539181	1671.84009447694	2195.73451358167	1277.44048957902	1313.06921243231	1335.34370670486	1492.61860960101	1368.59709953985	1148.87403756815	1730.24082444145	1322.65719257087	0.387106704495689	0.000246247287767298	0.0147879442396138	Pam	1	97722839	98023371	-	11892	protein_coding	peptidylglycine alpha-amidating monooxygenase [Source:MGI Symbol;Acc:MGI:97475]	-	1456	1972	1591	1830	1971	2210	1864	1285	1248	1277	1179	849	8.48217845512299	7.4649900809821	8.79337151827294	9.67053845450428	9.01624112123831	11.8963869650262	6.75339390334021	6.94929677102595	7.08522530812344	7.81731313395256	7.12615811936425
ENSMUSG00000024538	727.222154488353	748.770825571175	857.719140636827	823.859767557276	809.201141618976	1079.98344627298	640.776211242694	706.094027852705	609.892558350777	633.515494443027	693.004638189389	550.755869599808	841.126079357597	639.006466613067	0.395268857223968	0.000248586265279095	0.0148453805422635	Ppic	18	53539404	53551187	-	1403	protein_coding	peptidylprolyl isomerase C [Source:MGI Symbol;Acc:MGI:97751]	-	666	1026	819	829	954	1087	935	691	570	542	597	407	32.8864873942723	32.9205372926452	38.3677537467088	37.1322551972938	36.9900141505619	49.5963347215421	28.7134259660927	31.6747362965513	27.4290751946357	28.1230958727654	30.5853327724495
ENSMUSG00000002289	8948.32666070879	5941.27026410813	6326.59502879984	7335.23394974699	11585.8264081484	7063.11160952585	6426.95113265667	5001.92513218378	3880.842647611	4080.44758505647	5364.11127817951	5458.84318910473	7866.727320173	5035.52016079869	0.643521356426236	0.000250919832352255	0.0149273265782892	Angptl4	17	33992724	34000804	-	3541	protein_coding	angiopoietin-like 4 [Source:MGI Symbol;Acc:MGI:1888999]	-	8195	8141	6041	7381	13659	7109	9378	4895	3627	3491	4621	4034	160.333385136227	103.497307789479	112.130317601199	130.991690100883	209.839272566107	128.516916432015	114.107811389016	88.9036109738602	69.1537298862518	71.7704111101419	93.8008106551346
ENSMUSG00000029195	337.40487347883	234.994352664638	405.295857663556	321.991030987403	525.047700903717	346.747215040726	326.898666056433	203.346905271618	145.518224448607	169.482927480146	167.156897653722	221.926198069701	361.913505123145	205.721636496705	0.810788657516653	0.000274362195879421	0.0160151196068412	Klb	5	65505657	65541350	+	4549	protein_coding	klotho beta [Source:MGI Symbol;Acc:MGI:1932466]	-	309	322	387	324	619	349	477	199	136	145	144	164	4.70590844325641	3.18652375038388	5.59158809395422	4.47593262309648	7.40233108554153	4.91119523977164	4.51786777436286	2.81338890969445	2.01844514882317	2.32045727939721	2.27532325313956
ENSMUSG00000004846	2058.27892073655	1827.40950022439	1733.24197527955	1991.57415462579	2461.53219389756	2202.68932878306	1650.94106190765	1724.87224170096	1566.46088671147	1568.59371502314	1729.60956600032	1561.6026376368	2045.78767892448	1633.68001816339	0.324395834168524	0.000276202834565888	0.0160621775741743	Plod3	5	137015873	137025502	+	4519	protein_coding	procollagen-lysine, 2-oxoglutarate 5-dioxygenase 3 [Source:MGI Symbol;Acc:MGI:1347008]	-	1885	2504	1655	2004	2902	2217	2409	1688	1464	1342	1490	1154	28.8981435472979	24.9441786421463	24.0710924052526	27.8682593077115	34.9340438099229	31.4051636687528	22.9681244472716	24.0227505991317	21.8722124585785	21.618805106498	23.6995705831743
ENSMUSG00000022941	131.03101882673	158.36575940443	112.058544625324	94.4109504438374	152.679460682826	94.3867777331489	70.5881815593556	81.7474996066808	52.4293602792774	57.273541010532	96.3473785087425	90.6649711626219	123.822085286049	74.8418220212017	0.734231357085077	0.000279292242852121	0.0161812337864362	Ripply3	16	94129279	94137794	+	1531	protein_coding	ripply transcriptional repressor 3 [Source:MGI Symbol;Acc:MGI:2181192]	-	120	217	107	95	180	95	103	80	49	49	83	67	5.43008947977993	6.3806036514268	4.59355298611733	3.89944574016471	6.39574453165872	3.97215442243961	2.89863217074163	3.36052730017168	2.16080148556226	2.32992746699213	3.89672225269498
ENSMUSG00000027978	107.008665375163	117.497176332319	115.200372979305	145.094723840003	85.6701418275855	113.264133279779	61.6789935955535	58.24509346976	72.7591122243033	40.90967215038	103.312249244314	73.0732603400237	113.955868939026	68.3297301707225	0.741107286664736	0.000281618862276129	0.0161951706465239	Prss12	3	123240562	123300246	+	2602	protein_coding	protease, serine 12 neurotrypsin (motopsin) [Source:MGI Symbol;Acc:MGI:1100881]	-	98	161	110	146	101	114	90	57	68	35	89	54	2.60927416528062	2.78545283253195	2.77859683202719	3.5261438914036	2.11158163095678	2.80462801879556	1.49027457148903	1.40883520322868	1.76439411644823	0.979224484452878	2.45855124153786
ENSMUSG00000046079	824.403493451511	664.84427104809	729.951454241598	785.101587901385	891.478406542499	815.700468620161	690.119406119137	663.176590559198	505.033837792223	603.125452274174	632.642425147767	569.700788947221	785.246613634207	610.633083473287	0.360373742466511	0.000287875056918443	0.016426475866068	Lrrc8d	5	105847835	105980302	+	12573	protein_coding	leucine rich repeat containing 8D [Source:MGI Symbol;Acc:MGI:1922368]	-	755	911	697	790	1051	821	1007	649	472	516	545	421	4.16014977870902	3.26179517787354	3.64362779041924	3.94859546837778	4.5473417494039	4.18005456424158	3.4508146169124	3.3196967464699	2.534527825442	2.98766774155489	3.11568925574637
ENSMUSG00000034926	362.519152087287	286.809877631064	328.844701050017	390.56319499398	379.153994029017	442.127537802645	291.261914201225	197.215842801117	247.166984173736	266.497292865333	307.615124154419	181.329942325244	365.003076265668	248.514516753512	0.550696261246543	0.000298747649138309	0.0169191487677349	Dhcr24	4	106418235	106446310	+	4028	protein_coding	24-dehydrocholesterol reductase [Source:MGI Symbol;Acc:MGI:1922004]	-	332	393	314	393	447	445	425	193	231	228	265	134	5.71017676650178	4.39218185466874	5.1236603152422	6.13137043662657	6.03687043535855	7.07209780806982	4.54601162661687	3.08148798484554	3.87183194265365	4.12066109198877	4.72882194742867
ENSMUSG00000044338	656.247019290541	623.245891849691	847.24637945689	586.341692230148	714.200588305218	938.900052187639	505.767747483538	571.210653501682	310.296213897764	264.159597313882	540.938293796073	219.219781020071	727.696937220021	401.932047835502	0.854374191297015	0.00029965646365216	0.0169191487677349	Aplnr	2	84966569	84970267	+	3699	protein_coding	apelin receptor [Source:MGI Symbol;Acc:MGI:1346086]	-	601	854	809	590	842	945	738	559	290	226	466	162	11.2561810920055	10.393235409926	14.3748834971619	10.0235635310635	12.3828768544807	16.3540449271169	8.59613256748272	9.71896701398563	5.29307011588786	4.44780378118784	9.05520184320809
ENSMUSG00000066621	1748.17217617996	1770.48540237395	1859.96238555678	1659.64512885483	1795.68010147523	1551.91733493872	1485.77842350178	1622.68786719261	1271.14449003636	1248.32942447445	1495.1255845694	1235.47938315633	1730.97708822991	1393.09086215515	0.312288371687655	0.000309997026929979	0.0173766203506924	Tecpr1	5	144131260	144160433	-	12772	protein_coding	tectonin beta-propeller repeat containing 1 [Source:MGI Symbol;Acc:MGI:1917631]	-	1601	2426	1776	1670	2117	1562	2168	1588	1188	1068	1288	913	8.68427070718659	8.55084652550414	9.13953698966214	8.2169761856371	9.01686862175132	7.82888347307382	7.3136040079961	7.99621052589825	6.27988240280435	6.0874282401851	7.24858945803159
ENSMUSG00000020059	132.12294398362	112.388603448305	107.869440153349	124.224934794523	131.473980032433	206.657365984158	100.742356206071	48.0266560189249	55.6393211127025	59.6112365619823	106.7946846121	79.8393029640999	135.789544732731	75.1089262459801	0.850117394241034	0.000312703629267947	0.017465285077854	Sycp3	10	88295431	88309098	+	1264	protein_coding	synaptonemal complex protein 3 [Source:MGI Symbol;Acc:MGI:109542]	-	121	154	103	125	155	208	147	47	52	51	92	59	6.63191921293982	5.48467466790929	5.35587329232077	6.21466046405747	6.67080764805411	10.5340159186963	5.01073384271384	2.39135149266667	2.77747558558162	2.93727503471668	5.23163339500336
ENSMUSG00000042487	219.476956534773	221.858022391459	224.117089250648	242.487072718909	258.706863934788	271.237792854207	178.183759276043	193.128467820783	161.568028615732	167.145231928695	165.99608586446	228.692240693778	239.647299614131	182.452302366582	0.397632318349908	0.000319466386119639	0.0176525073924542	Leo1	9	75348806	75373714	+	4846	protein_coding	Leo1, Paf1/RNA polymerase II complex component [Source:MGI Symbol;Acc:MGI:2685031]	-	201	304	214	244	305	273	260	189	151	143	143	169	2.87351572723579	2.82401759811567	2.90248849432341	3.16417783191539	3.4238144721657	3.60625926725488	2.31164431857605	2.5082511840961	2.10371797583435	2.14819716716074	2.12104155693994
ENSMUSG00000026837	4437.5838375986	3296.48910244152	4085.42413629336	5723.29119585326	4736.45615807166	6366.63654435809	3805.59390484565	3332.23245271732	3223.87066370332	2694.19412304645	3610.12466460469	2636.05020634011	4774.31349576941	3217.01100254292	0.569211623747004	0.000321679078114924	0.0177117412974838	Col5a1	2	27776437	27929526	+	8559	protein_coding	collagen, type V, alpha 1 [Source:MGI Symbol;Acc:MGI:88457]	-	4064	4517	3901	5759	5584	6408	5553	3261	3013	2305	3110	1948	32.8951297481784	23.7576942629935	29.9566377136268	42.284239028119	35.4908317161803	47.9266624116176	27.9534696390224	24.5030645433045	23.7667657511836	19.6051159521287	26.1176388712289
ENSMUSG00000028766	134.306794297399	98.5224770488388	126.720410277236	113.293140532605	202.724395017752	160.954294660738	90.4625239401451	75.6164371361797	90.9488902803791	51.4293021319063	100.99062566579	87.9585541129914	139.420251972428	82.9010555445653	0.748333108334048	0.000324297770782919	0.0177928321093512	Alpl	4	137469044	137523695	-	4033	protein_coding	alkaline phosphatase, liver/bone/kidney [Source:MGI Symbol;Acc:MGI:87983]	-	123	135	121	114	239	162	132	74	85	44	87	65	2.11289453716381	1.50689423511234	1.97195632348828	1.77636045470632	3.22376571870225	2.57136958033674	1.41018724804229	1.18003837077129	1.42293376239719	0.794229412886834	1.55055644514745
ENSMUSG00000028121	1334.33254171887	1572.71065214998	1614.89977394626	1382.37507439345	1626.03625627209	1925.49026575624	1173.9568447687	1172.05477561079	952.288380582793	1044.94991149828	1504.4120788835	1108.27778182369	1575.97409403948	1159.32329552796	0.443080117342758	0.000327821766436549	0.0178599598858256	Bcar3	3	122087785	122323840	+	5604	protein_coding	breast cancer anti-estrogen resistance 3 [Source:MGI Symbol;Acc:MGI:1352501]	-	1222	2155	1542	1391	1917	1938	1713	1147	890	894	1296	819	15.1068532389211	17.3111680680445	18.0853280312656	15.5985227405524	18.6087747948564	22.1377437158107	13.1701375350539	13.1630921867362	10.7222483073762	11.6134406293488	16.6227711111326
ENSMUSG00000030986	924.860607885338	741.472864308298	875.52283464272	781.12638998796	933.041148617268	1211.13139007062	726.441480125407	611.062559559939	470.794255569021	746.893728688366	672.110025982674	614.356670266125	911.192539252033	640.276453365255	0.508117568668398	0.000340151573910211	0.0184025557076789	Dhx32	7	133322671	133384455	-	4172	protein_coding	DEAH (Asp-Glu-Ala-His) box polypeptide 32 [Source:MGI Symbol;Acc:MGI:2141813]	-	847	1016	836	786	1100	1219	1060	598	440	639	579	454	14.0650098744227	10.962929799033	13.1704957029492	11.8394823196221	14.3430720221669	18.7041128952425	10.9469375229448	9.21827194194804	7.1203666461256	11.1500822309351	9.97541136024214
ENSMUSG00000117775	51.3204823738027	40.8685830721109	51.3165297816905	41.7395780909597	55.9824689170361	41.7288912083395	26.0422417403448	29.6334686074218	32.0996083342514	32.727737720304	26.698671153025	29.7705875459356	47.1594222406566	29.4953858502138	0.682653486731464	0.000343200473353087	0.0185030338533104	Gm50462	18	65767864	65770541	+	2678	lncRNA	predicted gene, 50462 [Source:MGI Symbol;Acc:MGI:6324728]	-	47	56	49	42	66	42	38	29	30	28	23	22	1.21587300440791	0.94135769980818	1.20261232564941	0.985582956582174	1.34068625414071	1.00396003958851	0.611369963200355	0.696434146752812	0.756318393500136	0.761147754606837	0.617324926370822
ENSMUSG00000036655	40.4012308049085	37.2196024406724	46.0801491917221	42.7333775693159	65.3128804032088	39.7418011507995	25.3569195892831	28.6116248623383	33.1695952787265	14.0261733087017	26.698671153025	20.2981278722288	45.2481735934379	24.6935186773839	0.865620521515485	0.000349563110866695	0.0186945163991995	Colec11	12	28644172	28673376	-	1621	protein_coding	collectin sub-family member 11 [Source:MGI Symbol;Acc:MGI:1918943]	-	37	51	44	43	77	40	37	28	31	12	23	15	1.58131954946069	1.41632977796336	1.78406143292653	1.66701653568144	2.58405351841679	1.57962749979027	0.983444335427618	1.11088127933189	1.29113798872289	0.538914343924503	1.01986190797104
ENSMUSG00000052299	883.36745192354	888.891681818413	832.584513804979	1005.72507209646	856.701418275855	920.022696641009	667.503775134101	590.625684658268	599.192688906027	744.556033136916	870.608841946469	713.140892577638	897.882139093375	697.60465272657	0.365392640309451	0.000349920841508841	0.0186945163991995	Ltn1	16	87173539	87229500	-	7844	protein_coding	listerin E3 ubiquitin protein ligase 1 [Source:MGI Symbol;Acc:MGI:1926163]	-	809	1218	795	1012	1010	926	974	578	560	637	750	527	7.14515850520179	6.99015696862279	6.66146402665979	8.10769484598415	7.00450714399484	7.55702938567752	5.34998353972475	4.73895827609211	4.81997096874164	5.91184935945235	6.8725867160488
ENSMUSG00000020380	923.768682728448	896.919439207577	750.896976601471	1135.91280376112	1061.97047097165	1128.66715268271	636.664278336324	721.421684028958	529.643537515149	624.164712237226	798.638511012227	861.993830307316	983.022587658829	695.421092239533	0.500626366992063	0.000357221659491734	0.0188662641768032	Rad50	11	53540346	53598146	-	5375	protein_coding	RAD50 double strand break repair protein [Source:MGI Symbol;Acc:MGI:109292]	-	846	1229	717	1143	1252	1136	929	706	495	534	688	637	10.9041753124611	10.2932054012826	8.76760206701432	13.3635618750035	12.6712556767109	13.5293699407153	7.44677649638953	8.44731839854271	6.21757039136567	7.23243102173433	9.20039598091722
ENSMUSG00000022983	945.607185866237	1032.66151869709	1020.04693892585	922.245915914538	917.773202548985	872.33253526005	677.783607400026	825.649746027476	769.32061307756	676.762862144858	903.111572045804	751.030731272465	951.777882868791	767.276521994698	0.312383337258112	0.000357228161781422	0.0188662641768032	Scaf4	16	90022568	90081391	-	5546	protein_coding	SR-related CTD-associated factor 4 [Source:MGI Symbol;Acc:MGI:2146350]	-	866	1415	974	928	1082	878	989	808	719	579	778	555	10.817800241027	11.4856029664949	11.5430143331057	10.515322044076	10.6130739251142	10.1342674159146	7.68329485961715	9.3696663713099	8.75271939508011	7.60011581499335	10.0831512480188
ENSMUSG00000027654	36.0335301773508	27.7322527989324	54.4583581356716	29.8139843506855	33.9287690406279	44.7095262946495	23.9862752871597	20.4368749016702	17.1197911116008	19.8704121873274	18.5729886281913	21.651336397044	37.7794034663196	20.2729464188322	0.87961693957407	0.000358970351260135	0.0188940089627665	Fam83d	2	158610013	158628557	+	3991	protein_coding	family with sequence similarity 83, member D [Source:MGI Symbol;Acc:MGI:1919128]	-	33	38	52	30	40	45	35	20	16	17	16	16	0.57283974523286	0.428626574807959	0.856370619713918	0.472382710693178	0.545220350119407	0.721786068480336	0.377848228585167	0.3222855986321	0.270665084145108	0.310090674340757	0.288160736059798
ENSMUSG00000022946	1293.93131091396	1185.9187052175	1175.04380438891	1374.4246785666	1163.75677809354	1355.19541924226	708.623104197803	686.678996696118	911.628876692741	967.805958300418	1243.22942629956	860.640621782501	1258.04511607046	896.43449732819	0.489956691813979	0.00036126716171183	0.0189506595266878	Dop1b	16	93508792	93607478	+	9890	protein_coding	DOP1 leucine zipper like protein B [Source:MGI Symbol;Acc:MGI:1917278]	-	1185	1625	1122	1383	1372	1364	1034	672	852	828	1071	636	8.30085809517066	7.39663688094079	7.45652895457376	8.78780386907537	7.54660490538937	8.82868024683081	4.50459054691041	4.36984077766713	5.81617256636315	6.09474524303455	7.78376524232364
ENSMUSG00000029442	65.5155094133651	58.3836901030156	81.6875372035073	59.627968701371	76.3397303414128	99.3545028769989	42.4899733658257	41.8955935484239	54.5693341682275	35.0654332717543	47.5932833597403	54.1283409926101	73.4848231066118	45.9569931177636	0.679743555445609	0.000367399478793735	0.0192074468256913	Wdr66	5	123390165	123465547	+	8961	protein_coding	WD repeat domain 66 [Source:MGI Symbol;Acc:MGI:1918495]	-	60	80	78	60	90	100	62	41	51	30	41	40	0.463869378057308	0.401893270854067	0.572108326628431	0.420774332859385	0.546361169399035	0.714366749570366	0.298102958463089	0.294252398112762	0.38424451715754	0.243717261327312	0.328869750880208
ENSMUSG00000032349	1643.34736111858	1391.72121283063	1488.17936366902	1444.98444152989	1592.10748723147	1510.18844373038	1289.09096614707	1317.15658741264	1231.55497309078	1009.88447822652	1189.83208399351	1374.8598612123	1511.75471835166	1235.39649168047	0.290689179423895	0.00037781478250226	0.01955533470045	Elovl5	9	77824646	77891801	+	3522	protein_coding	ELOVL family member 5, elongation of long chain fatty acids (yeast) [Source:MGI Symbol;Acc:MGI:1916051]	-	1505	1907	1421	1454	1877	1520	1881	1289	1151	864	1025	1016	29.6038421003273	24.3746599923166	26.5182505492858	25.943557119434	28.9913684080206	27.6268866360252	23.0107364258382	23.5372758562944	22.0637817255363	17.858538020476	20.9185252529638
ENSMUSG00000098882	81.8943867667064	68.6008358710433	84.8293655574884	80.4977577468508	128.08110312837	88.425507560529	67.8468929551088	17.3713436664197	10.6998694447505	33.8965854960291	52.2365305167881	10.825668198522	88.7214927718314	32.146148379603	1.44875948218023	0.000377832189742706	0.01955533470045	Mir6392	15	84052471	84052578	+	108	miRNA	microRNA 6392 [Source:MGI Symbol;Acc:MGI:5530813]	-	75	94	81	81	151	89	99	17	10	29	45	8	48.1103413978187	39.1815238902303	49.2948337972824	47.1319849594118	76.0583650500717	52.7526110572319	39.4950359121843	10.1231995418482	6.25129832652273	19.5477040073665	29.9492056670482
ENSMUSG00000062783	31.6658295497931	48.1665443349879	99.4912312094	64.5969660931519	48.3484958828948	77.4965122440591	21.2449866829129	18.3931874115032	36.3795561121516	40.90967215038	33.6635418885968	25.7109619714898	61.6275965523811	29.3836510361724	1.07493268283383	0.000398284519911804	0.0204773633797039	Csprs	GL456221.1	111572	163011	-	2719	protein_coding	component of Sp100-rs [Source:NCBI gene (formerly Entrezgene);Acc:114564]	-	29	66	95	65	57	78	31	18	34	35	29	19	0.738906898408573	1.0927277013982	2.29643702868301	1.50230674138128	1.14040586417445	1.83638232639281	0.491228505109919	0.425751247416932	0.844235654836023	0.937087939884659	0.766629170440072
ENSMUSG00000000530	1251.34622979527	977.197013099224	955.11581961024	1008.70647053153	1214.64993165448	1224.04747544463	940.261991256659	981.991839025253	814.260064745512	826.375377437676	799.799322801489	688.783139130964	1105.17715668923	841.911955732925	0.390488340384426	0.000417701981187261	0.0214048140656587	Acvrl1	15	101026403	101043217	+	4265	protein_coding	activin A receptor, type II-like 1 [Source:MGI Symbol;Acc:MGI:1338946]	-	1146	1339	912	1015	1432	1232	1372	961	761	707	689	509	18.6151488366556	14.13314343073	14.0545176781935	14.9555184787192	18.2649200797868	18.4913824751533	13.8600931739999	14.4909541969428	12.0464644046952	12.0676273370779	11.6117248513554
ENSMUSG00000020682	673.717821800771	592.594454545608	566.576379834583	562.490504749599	790.540318646631	716.345965743162	507.138391785662	482.310247679416	318.856109453564	454.681784757081	565.315341370574	443.852396139403	650.377574220059	462.025711864283	0.492850644806296	0.000422486532769056	0.0215787776128458	Mmp28	11	83331594	83353897	-	3874	protein_coding	matrix metallopeptidase 28 (epilysin) [Source:MGI Symbol;Acc:MGI:2153062]	-	617	812	541	566	932	721	740	472	298	389	487	328	11.0338348283774	9.43568942727192	9.17862849228353	9.18145017622685	13.0873009612051	11.9138837360117	8.23006333365084	7.83564972889023	5.19338630203427	7.30990102680541	9.03578512742539
ENSMUSG00000027716	64.4235842564757	74.4392048813449	99.4912312094	88.4481535737003	84.8219226015698	132.141488826409	55.5110942359981	66.4198434304281	52.4293602792774	32.727737720304	65.0054601986697	46.0090898437186	90.6275975581499	53.017097618066	0.766821473098689	0.000426493355181799	0.0216286332444795	Trpc3	3	36674631	36744316	-	5419	protein_coding	transient receptor potential cation channel, subfamily C, member 3 [Source:MGI Symbol;Acc:MGI:109526]	-	59	102	95	89	100	133	81	65	49	28	56	34	0.754282082516825	0.847341048192877	1.15224437737389	1.03210842378979	1.00386345143318	1.57112304651358	0.644016422128256	0.771412793588726	0.610479253440824	0.376149416282914	0.742788935532623
ENSMUSG00000024990	7557.21401083167	5612.13221115237	5357.86461965569	6045.28222684066	8372.77198000096	7054.16970426692	4474.46832428187	4374.5130727025	3992.1212898364	5022.53889229094	5398.93563185737	5724.07205996852	6666.57245879138	4831.10821182294	0.464778445419555	0.000427641553813049	0.0216286332444795	Rbp4	19	38105077	38113729	-	1343	protein_coding	retinol binding protein 4, plasma [Source:MGI Symbol;Acc:MGI:97879]	-	6921	7690	5116	6083	9871	7100	6529	4281	3731	4297	4651	4230	357.021004357853	257.767139472712	250.377135474705	284.640222892134	399.83327389111	338.423135849519	209.460304179775	205.003769514013	187.561292485159	232.922183606506	248.924060564303
ENSMUSG00000029446	272.981289222355	263.456401589858	247.157163846509	282.239051853156	371.520020994876	320.915044292706	222.729699095054	201.303217781451	216.13736278396	220.912229612052	250.735346480583	212.453738395995	293.044828633243	220.711932358182	0.410254503004458	0.000435852795454687	0.0218306011452417	Psph	5	129842622	129864513	-	4329	protein_coding	phosphoserine phosphatase [Source:MGI Symbol;Acc:MGI:97788]	-	250	361	236	284	438	323	325	197	202	189	216	157	4.00085999150259	3.75402223852076	3.58314646220333	4.12273311110278	5.50402399393065	4.77631153397255	3.23464667585457	2.92665326121183	3.15034244147424	3.17830616450693	3.58643294474424
ENSMUSG00000078238	93.90556349249	123.33554534262	86.9239177934758	80.4977577468508	127.232883902355	107.302863107159	61.6789935955535	75.6164371361797	49.2193994458522	68.9620187677834	80.0960134590751	74.4264688648389	103.199755230825	68.3332218782138	0.606720145822494	0.00044428977046853	0.0221105361091823	Gm12854	4	115924465	115924761	+	297	processed_pseudogene	predicted gene 12854 [Source:MGI Symbol;Acc:MGI:3650410]	-	86	169	83	81	150	108	90	74	46	59	69	55	20.0605544737571	25.6157738392608	18.3679964317596	17.1389036216043	27.4744244611939	23.2779652469093	13.0562102189039	16.0238880448506	10.4567172007289	14.4616242813119	16.6989510385966
ENSMUSG00000063171	623.489264583858	468.5291130767	464.990596389196	575.40989796823	641.253734867868	700.449245282842	358.423485005272	427.130685444907	455.814438346371	467.539110290057	431.821985605449	445.205604664218	579.020308694782	430.989218226046	0.427514894526701	0.000446397510522708	0.0221348727123306	Rps4l	6	148256098	148257431	+	1334	transcribed_processed_pseudogene	ribosomal protein S4-like [Source:MGI Symbol;Acc:MGI:1913434]	-	571	642	444	579	756	705	523	418	426	400	372	329	29.6538584040048	21.6648867623609	21.8759682218825	27.2757814007991	30.8290228541768	33.8307009913383	16.8918389931081	20.1517647110501	21.5599500304841	21.8285894927941	20.0439661315897
ENSMUSG00000041731	112.46829115961	95.603292543688	143.476828165135	115.280739489317	164.554529847045	121.212493509939	75.3854366167876	101.162530763267	78.1090469466785	95.8455176094617	83.578448826861	62.2475921415016	125.432695785789	82.7214288174263	0.598343716470238	0.000447923038803939	0.0221348727123306	Pgm5	19	24660380	24839219	-	3611	protein_coding	phosphoglucomutase 5 [Source:MGI Symbol;Acc:MGI:1925668]	-	103	131	137	116	194	122	110	99	73	82	72	46	1.97610795794087	1.63313103578009	2.49363693537439	2.01876128691656	2.92259095099247	2.16276857943452	1.31249080849131	1.76319496801344	1.3648639159874	1.65313330617402	1.43318270264911
ENSMUSG00000070436	7009.06758207318	5450.11747111651	5228.00238102447	6744.91705960341	8944.47173833554	8668.68037601815	5403.76516112155	4597.27500913071	5383.10431765397	4657.85838626469	5213.20574557545	4851.25256146268	7007.54276802854	5017.74353020151	0.481795687054325	0.000449055510039553	0.0221348727123306	Serpinh1	7	98994583	99002446	-	2443	protein_coding	serine (or cysteine) peptidase inhibitor, clade H, member 1 [Source:MGI Symbol;Acc:MGI:88283]	-	6419	7468	4992	6787	10545	8725	7885	4499	5031	3985	4491	3585	182.030783979919	137.612557827061	134.304712957311	174.585772639939	234.810174280685	228.622872960716	139.062266885382	118.436389005507	139.035220758063	118.748018274456	132.134473336763
ENSMUSG00000031309	2397.86764452916	2079.18916379364	2705.11421277769	3165.25133856444	2552.29165108124	2937.91265007286	2092.97384934245	2098.86705240153	1608.190377546	1997.56084871427	2269.38704800713	1542.65771828939	2639.60444346984	1934.93948238346	0.447435537009396	0.000455866924475408	0.022399511823828	Rps6ka3	X	157993303	158151240	+	8322	protein_coding	ribosomal protein S6 kinase polypeptide 3 [Source:MGI Symbol;Acc:MGI:104557]	-	2196	2849	2583	3185	3009	2957	3054	2054	1503	1709	1955	1140	18.2812359987789	15.4113953898571	20.4003133378804	24.0511691253267	19.6692712741396	22.7458055631524	15.8114753458492	15.8732318360071	12.1934120350213	14.9498165396566	16.885565127348
ENSMUSG00000037366	234.763908731225	197.774750223965	237.731678784566	254.412666459183	257.010425482757	282.166788170677	190.519557995154	213.565342722453	155.148106948882	165.97638415297	201.981251331581	159.6786059282	243.976702975395	181.14487484654	0.424108137847142	0.000460090337909475	0.022516823182286	Pafah2	4	134123631	134154724	+	3616	protein_coding	platelet-activating factor acetylhydrolase 2 [Source:MGI Symbol;Acc:MGI:2140321]	-	215	271	227	256	303	284	278	209	145	142	174	118	4.11918188516722	3.37379036792524	4.12607937757489	4.44903692832206	4.55835348762408	5.02767999387061	3.3124356346301	3.71715350173408	2.70728240578943	2.85878460345755	3.45873569871663
ENSMUSG00000029103	2075.74972324679	1782.16214039455	1763.61298270136	1909.08879792223	2388.58534046021	2399.41124447952	1500.17018867407	1593.05439858519	1549.34109559987	1690.15388369856	1733.0920013681	1695.57028159351	2053.10170486744	1626.89697491988	0.336224339205321	0.000471891869819794	0.0228970783209123	Lrpap1	5	35248845	35263110	-	4116	protein_coding	low density lipoprotein receptor-related protein associated protein 1 [Source:MGI Symbol;Acc:MGI:96829]	-	1901	2442	1684	1921	2816	2415	2189	1559	1448	1446	1493	1253	31.9968836141994	26.7083782662205	26.8909945301664	29.3296219977422	37.2178325995601	37.5594719864034	22.9140295817046	24.359220163209	23.7512885688759	25.5749291195202	26.0723988693312
ENSMUSG00000014791	303.555193615258	259.077624832132	295.331865274219	266.338260199457	329.109059694091	293.095783487147	218.617766188684	201.303217781451	182.967767505233	212.730295181976	276.273205844346	239.5179088923	291.084631183717	221.901693565665	0.393599531788754	0.000484019725260453	0.0233302102951784	Elmo3	8	106032233	106037392	+	3485	protein_coding	engulfment and cell motility 3 [Source:MGI Symbol;Acc:MGI:2679007]	-	278	355	282	268	388	295	319	197	171	182	238	177	5.52640799666421	4.58566997146259	5.31846700366663	4.83266263763649	6.05651416013417	5.41872290001582	3.94383715851941	3.63543241543357	3.31273966984854	3.80180745034181	4.90874785567229
ENSMUSG00000033096	3664.50082652089	2787.82120241899	2556.40100402258	3222.8917083091	4368.32901398085	3435.67870948662	2347.9136895374	2392.1362072405	2001.94557311282	2225.48616498067	2538.6953831159	2925.63683065058	3339.27041078984	2405.30230810631	0.47358169144732	0.000486770890094967	0.0233302102951784	Apmap	2	150425000	150450487	-	2428	protein_coding	adipocyte plasma membrane associated protein [Source:MGI Symbol;Acc:MGI:1919131]	-	3356	3820	2441	3243	5150	3458	3426	2341	1871	1904	2187	2162	95.7578090003108	70.8258679595911	66.0783576601683	83.93686283546	115.385793340525	91.1704326670032	60.7952642062949	62.0076628977225	52.0258381484265	57.0873355456851	64.7435711306436
ENSMUSG00000109603	117.927916944057	64.2220591133172	60.7420148436337	136.150528534797	139.95617229259	121.212493509939	46.601906272196	40.8737498033404	29.9596344453014	33.8965854960291	83.578448826861	73.0732603400237	106.701864206389	51.3305975306252	1.06111752316627	0.000493708113149763	0.0234479939813224	Gm32389	8	27498495	27502931	+	1621	lncRNA	predicted gene, 32389 [Source:MGI Symbol;Acc:MGI:5591548]	-	108	88	58	137	165	122	68	40	28	29	72	54	4.61574354977715	2.44386314628971	2.35171734340315	5.31119221833389	5.53725753946455	4.81786387436031	1.80741121105616	1.58697325618841	1.16618915110455	1.30237633115088	3.19261119017022
ENSMUSG00000000359	119.019842100947	78.0881855127834	100.538507327394	91.4295520087688	145.8937068747	128.167308711329	93.2038125443919	77.6601246263467	53.4993472237524	49.091606580456	66.1662719879316	51.4219239429796	110.522850422654	65.1738478176431	0.746837226575196	0.000496684972251647	0.0234479939813224	Rem1	2	152468871	152477118	+	2156	protein_coding	rad and gem related GTP binding protein 1 [Source:MGI Symbol;Acc:MGI:1097696]	-	109	107	96	92	172	129	136	76	50	42	57	38	3.50250426057589	2.23414957799856	2.92659495642493	2.68159716528503	4.33983765978858	3.83017540414706	2.7178233516902	2.26703104440385	1.5657240706504	1.41814959659354	1.90030210354926
ENSMUSG00000059195	211.833480436547	156.906167151854	164.422350525008	138.138127491509	171.340283655171	196.721915696458	128.155242248539	113.42465570427	128.398433337006	130.910950881216	135.814979343649	77.1328859144694	173.227054159425	118.972857904858	0.534381191665697	0.000510972697221702	0.023825444653938	Gm12715	4	103420599	103421726	+	1128	processed_pseudogene	predicted gene 12715 [Source:MGI Symbol;Acc:MGI:3650759]	-	194	215	157	139	202	198	187	111	120	112	117	57	11.9149866780981	8.58038125029375	9.14809563377464	7.74390769427689	9.74172943927226	11.2365709901969	7.14271926071419	6.32858344324552	7.18234275813249	7.22820456325217	7.45544055966945
ENSMUSG00000032231	9126.31046128176	8534.23590080831	8968.87267449791	8909.41232346318	10202.3808505168	9956.31473330406	7930.54793208605	7327.64149599385	7038.37412075687	8091.93315134516	8413.56384857067	5894.57633409524	9282.921157312	7449.43948047464	0.317272385377865	0.000536524003134432	0.0245350361512966	Anxa2	9	69360902	69399077	+	3731	protein_coding	annexin A2 [Source:MGI Symbol;Acc:MGI:88246]	-	8358	11694	8564	8965	12028	10021	11572	7171	6578	6923	7248	4356	155.195115545504	141.096118091134	150.866061516993	151.000891686278	175.372690241248	171.934694929781	133.633163590302	123.608149569995	119.031690225719	135.079857697796	139.633455486314
ENSMUSG00000030717	1220.77232540237	974.277828594073	808.497163091124	1189.57797559235	1406.34747673403	1398.91140050814	830.610447086787	922.724901810409	709.401344186957	810.011508577524	914.719689938423	840.342493910272	1166.39736165368	837.968397585062	0.477122409555696	0.000537252031393111	0.0245350361512966	Nupr1	7	126222421	126230033	-	2514	protein_coding	nuclear protein transcription regulator 1 [Source:MGI Symbol;Acc:MGI:1891834]	-	1118	1335	772	1197	1658	1408	1212	903	663	693	788	621	30.8089899853525	23.905246003205	20.1832997568295	29.9214988047817	35.8767460613308	35.8521405871252	20.7715268064949	23.1001664120736	17.805010555781	20.0673244825849	22.5298081772162
ENSMUSG00000030650	44.7689314324662	28.4620489252201	58.6474626076463	46.7085754827406	47.5002766568791	50.6707964672694	23.9862752871597	35.7645310779228	14.9798172226507	15.1950210844269	32.5027300993348	21.651336397044	46.1263485953703	24.0132851947565	0.930910108848158	0.000543502641566556	0.024747699459249	Tmc5	7	118196520	118274309	+	4470	protein_coding	transmembrane channel-like gene family 5 [Source:MGI Symbol;Acc:MGI:1921674]	-	41	39	56	47	56	51	35	35	14	13	28	16	0.635443972287968	0.392766382563782	0.823418551125374	0.66076160867781	0.68151324032599	0.730365688116113	0.337358451964967	0.503562235401844	0.211453312521306	0.211717784666686	0.450243091907302
ENSMUSG00000020241	7722.09470952197	6207.64585020313	6451.22088684109	8597.35928725934	10040.3709783478	11518.1675185305	6456.41998515232	5625.24981668472	5862.45846877879	4611.10447523569	6600.37583374349	5579.27874781329	8422.80987178397	5789.14788790138	0.540862276653612	0.000547995257456071	0.0248793051535685	Col6a2	10	76431596	76459464	-	8326	protein_coding	collagen, type VI, alpha 2 [Source:MGI Symbol;Acc:MGI:88460]	-	7072	8506	6160	8651	11837	11593	9421	5505	5479	3945	5686	4123	58.8446218455607	45.9902951517066	48.6277806375626	65.2956684896904	77.3390859293011	89.1327156552249	48.75191404739	42.5219867997515	44.4282159662497	34.493090896728	49.0870574363208
ENSMUSG00000054072	892.102853178655	808.614107926766	1049.37067022967	1171.68958498194	857.549637501871	885.24862063406	512.620968994155	650.914465618196	648.412088351879	453.512936981355	922.845372463257	369.425927274564	944.095912408827	592.955293280568	0.670537903225791	0.000554679481618095	0.0251093536766302	Iigp1	18	60509099	60525706	+	5823	protein_coding	interferon inducible GTPase 1 [Source:MGI Symbol;Acc:MGI:1926259]	-	817	1108	1002	1179	1011	891	748	637	606	388	795	273	9.72022229910798	8.56584467829428	11.3099601499518	12.7239361765749	9.44491729313562	9.79509434075896	5.53459544982697	7.03534296735044	7.02618878368984	4.85072269137655	9.81334096045475
ENSMUSG00000036390	150.68567165074	116.037584079743	206.313395244756	152.051320188496	234.108506380333	132.141488826409	133.637819457032	83.7911870968478	87.7389294469539	93.5078220580114	90.5433195624327	120.435558708557	165.222994395079	101.609106054973	0.697383913584391	0.000558663805318705	0.0252162003057661	Gadd45a	6	67012080	67014441	-	1764	protein_coding	growth arrest and DNA-damage-inducible 45 alpha [Source:MGI Symbol;Acc:MGI:107799]	-	138	159	197	153	276	133	195	82	82	80	78	89	5.41977723501958	4.05766107156749	7.34019822982966	5.45063771639457	8.51146455756986	4.82648287361512	4.76285219720219	2.98956433048578	3.13840691494814	3.30151228836591	3.17828305038063
ENSMUSG00000047246	227.120432632999	171.502089677608	201.077014654787	248.449869589046	202.724395017752	326.876314465326	132.952497305971	123.643093155105	128.398433337006	160.132145274345	168.317709442984	194.862027573396	229.625019339586	151.384317681468	0.604482568543423	0.000560466864570758	0.0252198254144209	H2bc6	13	23767653	23805107	-	4446	protein_coding	H2B clustered histone 6 [Source:MGI Symbol;Acc:MGI:2448380]	-	208	235	192	250	239	329	194	121	120	137	145	144	3.2411177362741	2.37944477066176	2.83838899057677	3.53366209022431	2.92430210155784	4.73700833493953	1.88002379265459	1.75028408368225	1.82224080773132	2.24322388580975	2.34420233291336
ENSMUSG00000090523	681.361297898997	564.862201746676	638.838431976147	767.213197290973	885.540871960389	743.171681519952	614.73396950235	520.118466247506	461.164373068746	559.878084572343	575.762647473931	469.563358110893	713.497947065522	533.536816495961	0.417463854071993	0.000566907376484774	0.0253670629241472	Gypc	18	32661375	32693087	-	2331	protein_coding	glycophorin C [Source:MGI Symbol;Acc:MGI:1098566]	-	624	774	610	772	1044	748	897	509	431	479	496	347	18.5457007148966	14.9477529734847	17.1999706085184	20.8127512590682	24.364192317556	20.5417308077616	16.579874675666	14.0432665913261	12.4832876234655	14.9594198687715	15.2945235633008
ENSMUSG00000000392	338.49679863572	267.835178347584	288.000932448263	431.308973606583	373.216459446907	452.062988090345	248.771940835399	234.002217624124	295.316396675113	244.289185126555	264.665087951726	243.577534466745	358.486888429234	255.103727113277	0.489773748200035	0.00056910258788947	0.0253921146039075	Fap	2	62331287	62404419	-	5662	protein_coding	fibroblast activation protein [Source:MGI Symbol;Acc:MGI:109608]	-	310	367	275	434	440	455	363	229	276	209	228	180	3.79308661250199	2.91792029151636	3.19229466484226	4.8169743252996	4.22743175390182	5.14421653394476	2.76228085857029	2.60110718587268	3.29104027758724	2.68718726692332	2.89441987654694
ENSMUSG00000021497	861.528948785751	723.957757277393	799.071678029181	798.020981120015	1039.06855186923	896.17761595053	700.399238385063	647.848934382945	644.132140573979	665.074384387606	706.934379660533	740.205063073943	852.970922172017	684.099023410678	0.318584556793239	0.000584683258045937	0.0260125413973618	Txndc15	13	55862463	55874040	+	4386	protein_coding	thioredoxin domain containing 15 [Source:MGI Symbol;Acc:MGI:1916922]	-	789	992	763	803	1225	902	1022	634	602	569	609	547	12.4626186690711	10.1816993710736	11.4339438173967	11.5053910692834	15.1936198200241	13.1648410385222	10.0395290889821	9.2963670372231	9.26663046049251	9.44419946428829	9.98033720997667
ENSMUSG00000002980	1281.92013418818	1044.33825671769	1101.73447612936	1028.58246009865	1508.13378385591	1156.48641348827	1041.00434746273	1048.41168245568	761.830704466234	705.984056537986	843.910170793444	755.090356846911	1186.86592074634	859.371886427164	0.464287251267155	0.00058789472845389	0.0260806898534387	Bcam	7	19490056	19504941	-	3199	protein_coding	basal cell adhesion molecule [Source:MGI Symbol;Acc:MGI:1929940]	-	1174	1431	1052	1035	1778	1164	1519	1026	712	604	727	558	25.4246385600176	20.1373639175384	21.6143232905037	20.3320222707059	30.2350931072727	23.2925185230874	20.4585385946545	20.6265100276394	15.0265656804092	13.7449831068818	16.3349090490359
ENSMUSG00000025348	3880.70200758499	2975.37880687493	3315.676189568	3459.41598415787	3535.37773403343	4314.96605994806	2907.13656480375	2792.69895531323	2285.4921133987	3070.56310682995	3073.82961796567	2435.77534466746	3580.25279702788	2760.91595049646	0.374548154241918	0.000593989820724381	0.0262760112432691	Itga7	10	128769645	128794155	+	8138	protein_coding	integrin alpha 7 [Source:MGI Symbol;Acc:MGI:102700]	-	3554	4077	3166	3481	4168	4343	4242	2733	2136	2627	2648	1800	30.2552446291596	22.5527886945544	25.5701554521498	26.8807142858544	27.8614566583223	34.1625163965531	22.4586709720261	21.5980517656461	17.7205641232351	23.4997855533173	23.3882024889684
ENSMUSG00000031803	420.391185402426	347.382956112943	363.404812943808	344.848418989595	357.948513378625	385.495471162756	286.464659143793	336.186592132475	278.196605563513	218.574534060602	312.258371311467	290.939832835279	369.911892998359	287.103432507855	0.363262211719737	0.000601846811216953	0.0265479415845615	B3gnt3	8	72143400	72154433	-	3055	protein_coding	UDP-GlcNAc:betaGal beta-1,3-N-acetylglucosaminyltransferase 3 [Source:MGI Symbol;Acc:MGI:2152535]	-	385	476	347	347	422	388	418	329	260	187	269	215	8.73072774826537	7.01411630793244	7.46549146869918	7.13793727481327	7.51441247227337	8.13014367216111	5.89516738983832	6.92591751460383	5.745874206506	4.4560689670159	6.32903671968783
ENSMUSG00000021360	301.37134330148	348.842548365518	343.506566701928	311.059236725485	325.716182790028	390.463196306606	219.303088339746	262.613842486462	187.247715283133	268.834988416783	277.434017633608	300.412292508986	336.826512365174	252.64099077812	0.420446723206482	0.000611439981332489	0.026818724830931	Gcnt2	13	41013230	41114368	+	7051	protein_coding	glucosaminyl (N-acetyl) transferase 2, I-branching enzyme [Source:MGI Symbol;Acc:MGI:1100870]	-	276	478	328	313	384	393	320	257	175	230	239	222	2.71181025175848	3.05178832232828	3.05747751817872	2.78963953903388	2.96260876561267	3.56795645165185	1.95537625743335	2.34409409164773	1.67564229713912	2.37464467032303	2.43637276565294
ENSMUSG00000042589	69.8832100409228	54.7347094715771	98.4439550914063	99.3799478356183	63.6164419511774	117.238313394859	26.0422417403448	19.4150311565867	72.7591122243033	35.0654332717543	53.3973423060501	20.2981278722288	83.8827629642601	37.8295480952113	1.14864879124309	0.000614851882350908	0.0268924089500354	Cux2	5	121994429	122188165	-	10082	protein_coding	cut-like homeobox 2 [Source:MGI Symbol;Acc:MGI:107321]	CUT	64	75	94	100	75	118	38	19	68	30	46	15	0.439778720811642	0.334881992671651	0.612803594120816	0.623315280822745	0.404676853053689	0.749226316467175	0.162393251482895	0.121199140342559	0.455361385736787	0.216618764010518	0.327950040234291
ENSMUSG00000038457	73.1589855115911	82.4669622705095	95.3021267374252	54.6589713095901	118.750691642198	81.4706923591391	54.8257720849364	69.4853746656786	54.5693341682275	40.90967215038	40.6284126241685	36.5366301700118	84.3014049717421	49.4925326439005	0.760390852813452	0.000618324444299598	0.026968324850112	Tmem255b	8	13485189	13518473	+	1581	protein_coding	transmembrane protein 255B [Source:MGI Symbol;Acc:MGI:2685533]	-	67	113	91	55	140	82	80	68	51	35	35	27	2.93591760788207	3.2175388426149	3.78311606624727	2.18617682712853	4.81714766644082	3.32016518860091	2.18016413522494	2.76611144976497	2.17787167504663	1.61160158668336	1.59122914360029
ENSMUSG00000053460	606.018462073627	477.286666592153	469.17970086117	534.664119355626	620.048254217475	595.133472233223	407.766679881715	477.201028953999	452.604477512945	432.473677018303	451.555786022902	419.494642692728	550.388445888879	440.182715347099	0.322258575893716	0.000633002492624804	0.0274542729133669	Ggcx	6	72391291	72407695	+	3244	protein_coding	gamma-glutamyl carboxylase [Source:MGI Symbol;Acc:MGI:1927655]	-	555	654	448	538	731	599	595	467	423	370	389	310	11.8525847241482	9.07557453175337	9.07689500254111	10.4221158685424	12.2583022431081	11.8201690052316	7.90254894106592	9.25824494256646	8.80346216858398	8.30314056862924	8.61916720430217
ENSMUSG00000015305	1465.3635605456	1291.00934740293	1589.76514711441	1503.6186107529	1727.82256339398	1463.49182737819	1254.13953644292	1224.16880661004	1258.30464670266	1268.19983666178	1233.94293198546	914.768962775111	1506.845176098	1192.25412019633	0.336545289725819	0.000642053212488479	0.0276921117508573	Sash1	10	8597983	8761814	-	8568	protein_coding	SAM and SH3 domain containing 1 [Source:MGI Symbol;Acc:MGI:1917347]	-	1342	1769	1518	1513	2037	1473	1830	1198	1176	1085	1063	676	10.8511055724156	9.29449076012212	11.644811345203	11.0972133899144	12.9331812794532	11.0052775121286	9.20243388328207	8.99228352778111	9.26663046049251	9.2187447904923	8.91764863419391
ENSMUSG00000106825	70.9751351978122	101.44166155399	59.69473872564	76.5225598334261	125.536445450323	73.5223321289792	53.455127782813	42.9174372935074	32.0996083342514	46.7539110290057	73.1311427235034	40.5962557444576	84.6154788150284	48.1589138179231	0.816568806278694	0.00066310461110915	0.0285208456972071	2510016D11Rik	5	120690120	120691104	-	985	TEC	RIKEN cDNA 2510016D11 gene [Source:MGI Symbol;Acc:MGI:1917539]	-	65	139	57	77	148	74	78	42	30	40	63	30	4.57170350744754	6.35266267026825	3.80345925745529	4.9125723747881	8.17371100924696	4.80920398755943	3.41184620339682	2.74224145248273	2.05626462720138	2.95627800846571	4.59727908310426
ENSMUSG00000081189	216.201181064105	152.527390394128	152.902313227078	232.549077935347	331.653717372138	306.011868861157	126.099275795354	160.429467978111	113.418616114355	113.378234245339	138.136602922173	181.329942325244	231.974258142325	138.798689896763	0.743245881250461	0.000675129334354159	0.0289578264489421	Hspd1-ps4	4	105993308	105994975	-	1668	processed_pseudogene	heat shock protein 1 (chaperonin), pseudogene 4 [Source:MGI Symbol;Acc:MGI:3649750]	-	198	209	146	234	391	308	184	157	106	97	119	134	8.22375332095088	5.64062807573268	5.75303416019443	8.81605474060941	12.7518884468628	11.8204056139881	4.75283623796071	6.05335630665742	4.29045942698035	4.23347695322028	5.12799348831473
ENSMUSG00000044447	277.348989849912	251.049867442967	197.935186300806	277.270054461375	265.492617742914	310.979594005006	202.170034563203	180.866342879781	190.457676116559	195.197578546099	214.750181013462	223.279406594517	263.34605163383	201.120203285603	0.390810199557136	0.000701330892711691	0.0298344240305053	Dock5	14	67989584	68170891	-	12169	protein_coding	dedicator of cytokinesis 5 [Source:MGI Symbol;Acc:MGI:2652871]	-	254	344	189	279	313	313	295	177	178	167	185	165	1.44603816826906	1.27256734986689	1.02081503138427	1.44080026336603	1.39921109504317	1.64652055109517	1.0444753593642	0.935429381514117	0.987549996130108	0.999040494294042	1.09273131039275
ENSMUSG00000021175	103.732889904495	107.280030564291	91.1130222654505	98.3861483572621	75.4915111153971	98.3609578482289	64.4202821998003	59.2669372148436	44.939451667952	39.7408243746549	95.1865667194806	54.1283409926101	95.7274266758541	59.6137338615569	0.680694933713964	0.0007161157901529	0.0302433969647336	Cdca7l	12	117768024	117842441	+	3258	protein_coding	cell division cycle associated 7 like [Source:MGI Symbol;Acc:MGI:2384982]	-	95	147	87	99	89	99	94	58	42	34	82	40	2.02010273272609	2.03115693377119	1.75512606521939	1.90958318435923	1.48604759930988	1.94518908485913	1.2431050981903	1.14490524555189	0.870346507339076	0.759712634311823	1.80908645649941
ENSMUSG00000091586	304.647118772148	180.989439319348	269.149962324377	244.474671675621	309.60001749573	251.366892278807	180.239725729228	196.193999056034	192.597650005509	142.599428638467	164.835274075198	219.219781020071	260.038016977672	182.614309754085	0.508808758466819	0.000716788180783278	0.0302433969647336	Cyp4f17	17	32725024	32749117	+	3198	protein_coding	cytochrome P450, family 4, subfamily f, polypeptide 17 [Source:MGI Symbol;Acc:MGI:3646233]	-	279	248	257	246	365	253	263	192	180	122	142	162	6.04403088179726	3.49100480312139	5.28195634183931	4.83404973942686	6.20880755412909	5.06430404019297	3.54330358004588	3.86113868409969	3.80003875758605	2.77717267258697	3.1915851442558
ENSMUSG00000049115	257.694337025903	169.312701298745	187.462425120869	274.288656026306	258.706863934788	246.399167134957	130.211208701724	184.953717860115	143.378250559656	188.184491891748	147.423097236269	175.917108225983	232.310691756928	161.677979079249	0.525516303728887	0.000727695688157332	0.030620409078642	Agtr1a	13	30520424	30566850	+	2786	protein_coding	angiotensin II receptor, type 1a [Source:MGI Symbol;Acc:MGI:87964]	-	236	232	179	276	305	248	190	181	134	161	127	130	5.86856368292703	3.74872944736452	4.22291229945612	6.22561753950594	5.95542172724874	5.69833894414649	2.93835025385957	4.17820836628623	3.24726451476802	4.20693959056475	3.27656779874957
ENSMUSG00000025648	1050.43200092762	894.000254702426	756.13335719144	756.281403029055	1058.57759406759	1088.92535153191	424.899733658257	269.766748702047	281.406566396938	672.087471041957	820.693935008204	615.70987879094	934.05832690834	514.094055599724	0.862636431921802	0.000733681936030248	0.0307332559952073	Pfkfb4	9	108820846	108861296	+	4875	protein_coding	6-phosphofructo-2-kinase/fructose-2,6-biphosphatase 4 [Source:MGI Symbol;Acc:MGI:2687284]	-	962	1225	722	761	1248	1096	620	264	263	575	707	455	13.6710346116042	11.311981692695	9.73425504318302	9.80989827121023	13.92623627089	14.3917512316276	5.47959099648767	3.48274709305792	3.64229492649336	8.58647157458856	10.4241666001738
ENSMUSG00000006342	182.351501200533	172.231885803896	163.375074407015	174.908708190688	201.02795656572	143.070484142878	144.60297387402	100.140687018184	127.328446392531	67.7931709920583	143.940661868483	85.2521370633609	172.827601718455	111.509679534773	0.624742839883921	0.000739731013658677	0.0308758157233287	Susd2	10	75472540	75479842	-	3435	protein_coding	sushi domain containing 2 [Source:MGI Symbol;Acc:MGI:1918983]	-	167	236	156	176	237	144	211	98	119	58	124	63	3.36814407550144	3.09287584290065	2.98495645701157	3.21988524128345	3.75331831809602	2.68357328610657	2.64659073520314	1.83481366471309	2.33891371448239	1.22920060133658	2.59472594076086
ENSMUSG00000002871	569.984931896277	553.185463726073	628.36567079621	493.918340743023	621.744692669507	526.578865248094	496.173237368675	472.091810228581	492.193994458522	427.798285915402	473.611210018879	418.141434167913	565.629660846531	463.334995359662	0.28486684172204	0.00075261773400725	0.0312457100425951	Tpra1	6	88879233	88889220	+	4171	protein_coding	transmembrane protein, adipocyte asscociated 1 [Source:MGI Symbol;Acc:MGI:1345190]	-	522	758	600	497	733	530	724	462	460	366	408	309	8.67024248907033	8.18099713765721	9.45477512295036	7.48808328133227	9.55999309458382	8.13417270375695	7.47875748142058	7.12351621617128	7.44580438412009	6.38796322723552	7.03099069507879
ENSMUSG00000031377	41.4931559617979	23.3534760412062	37.7019402477726	19.8759895671237	43.2591805268006	32.7869859494096	19.8743423807895	24.5242498820042	5.34993472237524	12.8573255329766	13.9297414711435	9.47245967370677	33.0784547156851	14.3346756104993	1.17824288935093	0.00076703077343826	0.0317591648511356	Bmx	X	162975838	163041189	-	3092	protein_coding	BMX non-receptor tyrosine kinase [Source:MGI Symbol;Acc:MGI:1101778]	-	38	32	36	20	51	33	29	24	5	11	12	7	0.851422341943286	0.465894644259158	0.765249683787049	0.406485424401999	0.897272762642742	0.683206774306926	0.404100684977071	0.499188288799758	0.109175326530475	0.258985060007487	0.278957672448573
ENSMUSG00000013584	64.4235842564757	24.8130682937816	83.7820894394947	82.4853567035632	45.8038382048477	54.6449765823494	22.6156309850363	32.6989998426723	44.939451667952	21.0392599630526	23.2162357852392	25.7109619714898	59.3254855800854	28.370090035907	1.05813930462757	0.000780062450930773	0.0322128448819205	Aldh1a2	9	71123071	71203525	+	2264	protein_coding	aldehyde dehydrogenase family 1, subfamily A2 [Source:MGI Symbol;Acc:MGI:107928]	-	59	34	80	83	54	55	33	32	42	18	20	19	1.80541281146585	0.676051404616784	2.32248922484252	2.30386027775688	1.29751124708076	1.55512024893773	0.628012938532967	0.909004822714283	1.25246860464254	0.57878543606556	0.634965491174167
ENSMUSG00000029070	1885.75474594803	1694.58660524003	1873.5769750907	2083.99750611292	2235.05766055136	2591.16543503213	1718.10263271169	1488.82633658667	1329.99377198248	1520.67095621841	1832.92181524463	1128.57590969592	2060.68982132919	1503.18190373997	0.454386114542734	0.000798099639275092	0.0328702734722131	Mxra8	4	155924137	155928545	+	2918	protein_coding	matrix-remodelling associated 8 [Source:MGI Symbol;Acc:MGI:1922011]	-	1727	2322	1789	2097	2635	2608	2507	1457	1243	1301	1579	834	41.0022775241286	35.8223565947836	40.296302336458	45.1614221886619	49.1234800347453	57.2136966246858	37.0169063612111	32.1119660344931	28.7594000187017	32.4573845414555	38.8949656599883
ENSMUSG00000029417	1107.21210908587	891.810866323563	838.868170512941	773.17599416111	1074.69375936189	1052.16418546742	611.992680898103	712.225090323206	585.282858627851	468.707958065782	934.453490355876	669.83821978355	956.320847485465	663.750049675728	0.527170539097529	0.000806298336645371	0.0330327025675269	Cxcl9	5	92469206	92475938	-	3016	protein_coding	chemokine (C-X-C motif) ligand 9 [Source:MGI Symbol;Acc:MGI:1352449]	-	1014	1222	801	778	1267	1059	893	697	547	401	805	495	23.2920411457026	18.2396749144175	17.4558628963852	16.2107357641125	22.8527817204306	22.4772063296789	12.7570775510902	14.8625754546763	12.2447513241929	9.67909042750191	19.1849686169553
ENSMUSG00000024165	481.538994188234	499.910346507071	669.209439397964	558.515306836175	440.225778302147	681.571889736212	370.759283724382	388.300623131734	347.745756954391	437.149068121203	493.345010436332	267.93528791342	555.161959161301	384.205838380244	0.529824093506078	0.000815291482484644	0.0333132390751028	Jpt2	17	25156393	25179663	-	4840	protein_coding	Jupiter microtubule associated homolog 2 [Source:MGI Symbol;Acc:MGI:1196260]	-	441	685	639	562	519	686	541	380	325	374	425	198	6.31239487629562	6.37121755187101	8.67752032960426	7.29701805707698	5.83331984810166	9.07311599964759	4.81596117847297	5.0492964170813	4.53348287729231	5.62532673315436	6.3116094587581
ENSMUSG00000022257	2100.86400185524	1501.92042790008	1272.44048336233	1937.90898279456	2132.42313420347	2318.93409714915	1284.9790332407	1276.2828376093	1144.8860305883	1330.14876877521	1437.0849951063	1560.24942911199	1877.41518787747	1338.93851573863	0.487952205781905	0.000830928699156354	0.0336062063198798	Laptm4b	15	34238174	34284448	+	1938	protein_coding	lysosomal-associated protein transmembrane 4B [Source:MGI Symbol;Acc:MGI:1890494]	-	1924	2058	1215	1950	2514	2334	1875	1249	1070	1138	1238	1153	68.7784249035813	47.8045046765592	41.2062078181618	63.2317651674256	70.5675913978194	77.0947471296631	41.6848816973519	41.4477822072174	37.2755435816804	42.747429154147	45.9159338895427
ENSMUSG00000053110	1696.85169380616	1254.51954108855	1446.28831894928	1594.05436328332	1780.41215540695	1858.92274882865	1313.76256358529	1346.79005602007	1169.49573031123	1372.22728870132	1223.4956258821	1185.41066773816	1605.17480356048	1268.53032203969	0.338752876775025	0.000831118904285042	0.0336062063198798	Yap1	9	7932000	8004597	-	9257	protein_coding	yes-associated protein 1 [Source:MGI Symbol;Acc:MGI:103262]	-	1554	1719	1381	1604	2099	1871	1917	1318	1093	1174	1054	876	11.6300526700208	8.35954880983572	9.8053603361848	10.8890142774688	12.3349095332409	12.9384196485535	8.92242535009269	9.15667453936187	7.97157026743058	9.23250061091517	8.18402405264829
ENSMUSG00000016382	1602.94613031367	1535.49104970931	1481.89570696106	1605.97995702359	1874.56448949469	1694.9878190816	1399.427832468	1472.47683666534	1247.60477725791	1321.96683434514	1482.35665488752	1207.06200413521	1632.64419209732	1355.14915662652	0.268178319547027	0.000848114923065774	0.0340275979597991	Pls3	X	74829260	74918788	-	4238	protein_coding	plastin 3 (T-isoform) [Source:MGI Symbol;Acc:MGI:104807]	-	1468	2104	1415	1616	2210	1706	2042	1441	1166	1131	1277	892	23.9975018611791	22.34920134102	21.9450023039656	23.9626514690607	28.3677646430609	25.7688942793475	20.7599287827055	21.8673250187207	18.5751178778281	19.4277794429041	21.6584062124515
ENSMUSG00000099719	123.387542728504	126.254729847771	75.4038804955452	147.082322796715	275.671248455102	189.767100495068	91.1478460912068	65.3979996853446	59.9192688906027	79.4816487493097	103.312249244314	98.7842223115134	156.261137469784	83.0072058287153	0.915286839127861	0.000868657843993842	0.0344072712849296	Gm28802	1	58889244	58931951	-	944	unprocessed_pseudogene	predicted gene 28802 [Source:MGI Symbol;Acc:MGI:5579508]	-	113	173	72	148	325	191	133	64	56	68	89	73	8.2929181697596	8.24995032867227	5.01303394548635	9.85244883332338	18.7285933694685	12.9520669978168	6.07030790792048	4.36014177674817	4.00506909733151	5.24394864955068	6.77664229923888
ENSMUSG00000005973	779.634562019045	629.084260859993	625.223842442229	779.138791031247	830.406622269369	841.53263936818	563.334808172722	651.936309363279	577.792950016526	502.604543561811	648.893790197435	568.347580422406	747.503452998344	585.484996955696	0.351945083826308	0.000880516987382922	0.034788262755966	Rcn1	2	105216636	105229664	-	3196	protein_coding	reticulocalbin 1 [Source:MGI Symbol;Acc:MGI:104559]	-	714	862	597	784	979	847	822	638	540	430	559	420	15.4771991901068	12.1416502945333	12.2774367029527	15.4157180676591	16.6636338748647	16.9650189459835	11.0814379974339	12.8382710231817	11.4072502629163	9.79452088928077	12.5719193751289
ENSMUSG00000053617	11515.4427045558	5996.0049735797	8074.4988697313	9666.68752597059	13831.062699412	11789.4053113847	5810.8465188522	8594.7277398974	5987.64694128237	4709.2876883966	6775.65841392205	6989.32203067078	10145.5170141057	6477.9148888369	0.647231688400672	0.000883707315085115	0.0348256941150421	Sh3pxd2a	19	47248613	47452840	-	11593	protein_coding	SH3 and PX domains 2A [Source:MGI Symbol;Acc:MGI:1298393]	-	10546	8216	7710	9727	16306	11866	8479	8411	5596	4029	5837	5165	63.022098762116	31.9037563299113	43.7117994855571	52.7275445182667	76.5147909275572	65.5218599978021	31.5122833841184	46.6599671476215	32.5893613991537	25.3001411081401	36.1901520183339
ENSMUSG00000020865	317.750220654821	249.590275190392	293.237313038231	303.108840898636	332.501936598154	405.366371738155	198.743423807894	244.220655074959	263.216788340862	229.094164042128	254.217781848369	155.618980353754	316.925826353065	224.185298911328	0.497445890547781	0.000888422515983739	0.0349228769764038	Abcc3	11	94234121	94283823	-	5698	protein_coding	ATP-binding cassette, sub-family C (CFTR/MRP), member 3 [Source:MGI Symbol;Acc:MGI:1923658]	-	291	342	280	305	392	408	290	239	246	196	219	115	3.53811117222568	2.70197226053476	3.22980074019869	3.36381313036635	3.74246214282209	4.58369199842615	2.19283839583907	2.69754120717471	2.91478578341621	2.5041200083994	2.76260135110575
ENSMUSG00000039031	828.771194079069	743.662252687161	907.988394300524	956.035098178648	864.335391309996	789.868297872141	756.595654772123	791.92890243972	583.142884738901	550.527302366542	668.627590614888	592.705333869081	848.443438071257	657.254611466876	0.365547387531325	0.000903375234791895	0.035331756349153	Arhgap18	10	26629417	26794644	+	6602	protein_coding	Rho GTPase activating protein 18 [Source:MGI Symbol;Acc:MGI:1921160]	-	759	1019	867	962	1019	795	1104	775	545	471	576	438	7.96465900244773	6.94825724501219	8.63144923805794	9.15701697080767	8.39638719802999	7.70849008195326	7.2048447545457	7.54951085814186	5.57333261889015	5.19358087646752	6.27109692731407
ENSMUSG00000029309	5835.24803841705	4908.60874541104	6216.63103641051	5729.25399272339	6780.66449276949	6986.60864231056	4614.27404309846	5435.18688009919	5456.93341682275	4031.35597847602	4560.82952001023	4000.08439935389	6076.16915800701	4683.11070631009	0.375463524254976	0.000919887085349226	0.0358871526990388	Sparcl1	5	104226977	104261599	-	2937	protein_coding	SPARC-like 1 [Source:MGI Symbol;Acc:MGI:108110]	-	5344	6726	5936	5765	7994	7032	6733	5319	5100	3449	3929	2956	126.055974388532	103.093228747145	132.840373814853	123.353032932021	148.065538747944	153.268400389762	98.7724307908765	116.47123361601	117.23578884061	85.4891028977722	96.1556110854607
ENSMUSG00000022687	339.588723792609	343.004179355217	433.572312849385	359.755411164938	451.252628240351	350.721395155806	346.087686286161	216.630873957704	224.69725833976	293.380791707011	313.419183100729	196.215236098212	379.649108426384	265.071838248263	0.514346102190982	0.000936399015430596	0.0361759184682849	Boc	16	44305412	44379260	-	4451	protein_coding	biregional cell adhesion molecule-related/down-regulated by oncogenes (Cdon) binding protein [Source:MGI Symbol;Acc:MGI:2151153]	-	311	470	414	362	532	353	505	212	210	251	270	145	4.84065048115011	4.75354367574126	6.11340109101323	5.11099484918957	6.50201297471202	5.0768557096017	4.88837886537932	3.06316857692463	3.18533916076242	4.10523137173119	4.36016294591041
ENSMUSG00000005611	167.064549004081	172.961681930184	171.753283350964	198.759895671237	202.724395017752	205.663820955388	158.309416895254	159.407624233027	113.418616114355	116.884777572514	156.709591550364	100.137430836329	186.487937654934	134.144576200307	0.466801526154145	0.000958446085435656	0.0367636959182658	Irag1	7	110467473	110581668	-	6827	protein_coding	inositol 1,4,5-triphosphate receptor associated 1 [Source:MGI Symbol;Acc:MGI:1338023]	-	153	237	164	200	239	207	231	156	106	100	135	74	1.55261028515708	1.5627721679164	1.57889805043783	1.84100326973924	1.90441586985882	1.94096700114298	1.45785103996931	1.46956001586312	1.04826224171718	1.06632995398372	1.42134797658175
ENSMUSG00000025176	75.3428358253699	81.0073700179341	59.69473872564	98.3861483572621	86.5183610536012	93.3932327043789	47.2872284232577	64.3761559402611	53.4993472237524	59.6112365619823	66.1662719879316	46.0090898437186	82.3904477806977	56.1582216634839	0.558671182241357	0.000965386636613127	0.0369200943514582	Hoga1	19	42034049	42059392	+	2259	protein_coding	4-hydroxy-2-oxoglutarate aldolase 1 [Source:MGI Symbol;Acc:MGI:1914682]	-	69	111	57	99	102	94	69	63	50	51	57	34	2.11608832283633	2.21199414350202	1.65843619680986	2.75406021011171	2.45627922274578	2.66372466415496	1.31602437664649	1.79356429661055	1.49433426132017	1.64352175470645	1.81365707625153
ENSMUSG00000022889	609.294237544296	558.294036610087	489.07794710305	509.819132396722	743.040041989752	586.191566974293	392.689592558357	398.519060582569	371.285469732842	474.552196944408	517.722058010833	476.329400734969	582.6194937697	438.51629642733	0.412793984119938	0.000975308938059769	0.0371778793982112	Mrpl39	16	84514464	84532630	-	2533	protein_coding	mitochondrial ribosomal protein L39 [Source:MGI Symbol;Acc:MGI:1351620]	-	558	765	467	513	876	590	573	390	347	406	446	352	15.2615955467727	13.5957593964386	12.1177456946077	12.7273105851708	18.8132016342091	14.9105797919899	9.7465408223156	9.90198009109509	9.24886127456635	11.6684281323088	12.6559927935288
ENSMUSG00000031502	21721.6671460012	16513.826745638	19578.8270258919	22953.7865515928	22761.9629301313	26319.007812117	18276.8564466646	17764.7535082768	16219.9320912973	15774.7695811865	18126.0760893255	15893.4341239551	21641.5130352287	17009.3036401176	0.347397621237345	0.0009785163048826	0.0371778793982112	Col4a1	8	11248423	11362826	-	7464	protein_coding	collagen, type IV, alpha 1 [Source:MGI Symbol;Acc:MGI:88454]	-	19893	22628	18695	23097	26835	26490	26669	17385	15159	13496	15615	11745	184.641611850831	136.474579313354	164.624315441264	194.46363997991	195.579694161837	227.189385493599	153.945207942421	149.794440733429	137.117505142415	131.630021041732	150.371976363652
ENSMUSG00000033460	259.878187339682	184.638419950787	213.644328070712	239.50567428384	286.698098393306	263.289432624047	184.351658635599	194.150311565867	199.017571672359	156.625601947169	147.423097236269	186.742776424505	241.275690110396	178.051836246961	0.435120207120443	0.000979310405993971	0.0371778793982112	Armcx1	X	133618712	133622666	+	3227	protein_coding	armadillo repeat containing, X-linked 1 [Source:MGI Symbol;Acc:MGI:1925498]	-	238	253	204	241	338	265	269	190	186	134	127	138	5.10950610593754	3.52938292853732	4.15500303466403	4.69323763050026	5.69785677917861	5.25683829367373	3.59157044044655	3.78658113707368	3.89141867936748	3.02292480893546	2.82879389132826
ENSMUSG00000040280	202.006154024542	157.635963278142	203.171566890775	160.001716015345	260.403302386819	221.560541415707	164.477316254809	151.232874272359	117.698563892255	88.8324309551109	155.548779761102	86.6053455881762	200.796540668555	127.399218453969	0.648755183557088	0.000984661794744528	0.0372188886918298	Ndufa4l2	10	127350836	127353023	+	1095	protein_coding	Ndufa4, mitochondrial complex associated like 2 [Source:MGI Symbol;Acc:MGI:3039567]	-	185	216	194	161	307	223	240	148	110	76	134	64	11.704652920894	8.88007956194785	11.644685244046	9.23987772111453	15.2516928337729	13.0367234590567	9.4433958843579	8.69241050104224	6.7822305131589	5.05267058707177	8.79604067810293
ENSMUSG00000033910	377.806104283739	326.2188684506	490.125223221044	467.085754827406	490.270712637074	526.578865248094	307.024323675644	382.169560661233	380.915352233117	254.808815108081	307.615124154419	246.283951516376	446.347588111326	313.136187891478	0.508829913254835	0.00099523991169053	0.0374166830722006	Gucy1a1	3	81999734	82053096	-	6968	protein_coding	guanylate cyclase 1, soluble, alpha 1 [Source:MGI Symbol;Acc:MGI:1926562]	-	346	447	468	470	578	530	448	374	356	218	265	182	3.44008273508169	2.88786313012183	4.41446272811484	4.23881227151236	4.51246129884741	4.86906348268804	2.77013507285126	3.45188319624444	3.44933866329141	2.27756019215644	2.73359569521278
ENSMUSG00000060802	30156.788982972	30790.0985680779	25525.2608238601	28971.2423930394	31720.0061760831	30742.270280201	24145.9553483571	24067.4857279519	24466.3214723665	21860.9599493873	27903.593790279	26911.2579330009	29650.9445373722	24892.5957035571	0.252425955629913	0.00101986775107089	0.0381577989659704	B2m	2	121978167	121983564	+	860	protein_coding	beta-2 microglobulin [Source:MGI Symbol;Acc:MGI:88127]	-	27618	42190	24373	29152	37396	30942	35233	23553	22866	18703	24038	19887	2224.81910298132	2208.45370158724	1862.73330874599	2130.21957447562	2365.48660785883	2303.17872307225	1765.15255851246	1761.32870255733	1795.08793647686	1583.19472611771	2009.0762953242
ENSMUSG00000032192	786.186112960382	696.225504478461	542.489029120728	752.30620511563	992.416494438367	748.139406663801	586.63576130882	599.82227836402	470.794255569021	584.423887862571	566.476153159836	554.815495174254	752.960458796228	560.494638573087	0.426025066590163	0.00102979124823985	0.0384364632486061	Gnb5	9	75213570	75253158	+	3115	protein_coding	guanine nucleotide binding protein (G protein), beta 5 [Source:MGI Symbol;Acc:MGI:101848]	-	720	954	518	757	1170	753	856	587	440	500	488	410	16.0130985429401	13.7869293038428	10.9297908644162	15.2718727080898	20.432504560771	15.4744290642175	11.8398660116725	12.1191645388539	9.53649105863114	11.6851277621939	11.26051675032
ENSMUSG00000061306	3192.78915874466	2683.46035635985	2622.37939945618	2860.15489870909	3446.31471530178	3362.15637735764	2652.1967246088	2519.86667537593	2454.55005062576	2468.6065023315	2607.18327868236	2335.63791383113	3027.87581765487	2506.34019090925	0.272274372360296	0.00103690570571796	0.0386091963853305	Slc38a10	11	119994786	120042172	-	6421	protein_coding	solute carrier family 38, member 10 [Source:MGI Symbol;Acc:MGI:1919305]	-	2924	3677	2504	2878	4063	3384	3870	2466	2294	2112	2246	1726	31.5482758255723	25.7791257429788	25.631368702361	28.1671292557104	34.4221463074202	33.7369170826565	25.9680518152347	24.6992083657607	24.1204121319523	23.9448850123478	25.1422205618528
ENSMUSG00000049103	537.227177189594	378.764189543314	615.798357380286	681.746442152341	492.815370315121	799.803748159841	365.962028666951	347.426873328393	467.584294735596	314.420051670063	485.219327911499	253.049994140452	584.359214123416	372.277095075492	0.648896015467429	0.00104637359870182	0.0388222783724723	Ccr2	9	123901987	123913594	+	6760	protein_coding	chemokine (C-C motif) receptor 2 [Source:MGI Symbol;Acc:MGI:106185]	-	492	519	588	686	581	805	534	340	437	269	418	187	5.04219151975246	3.45619220869821	5.71703397885642	6.37722715624389	4.67544798989175	7.6230170954653	3.40349906031841	3.23463180627102	4.3644419499788	2.89685725781479	4.44453300668384
ENSMUSG00000031924	4581.717958308	4017.52767521376	4040.39126321963	5426.14515182476	5839.98937111808	5434.69130737184	4078.35212096821	3142.16951613179	2824.76553341413	3420.04859177177	4286.87793774441	3897.24055146793	4890.07712117601	3608.24237524971	0.43852970220665	0.00104762894558291	0.0388222783724723	Cyb5b	8	107877272	107914103	+	4374	protein_coding	cytochrome b5 type B [Source:MGI Symbol;Acc:MGI:1913677]	-	4196	5505	3858	5460	6885	5470	5951	3075	2640	2926	3693	2880	66.4595860099579	56.6572863188121	57.9727080597213	78.4455533846635	85.6286229040543	80.0545935589009	58.6195183223367	45.212546973396	40.7492039062222	48.6986649004294	60.6871969977554
ENSMUSG00000104713	319.9340709686	201.423730855404	207.360671362749	444.228366825214	245.983575544552	253.353982336347	145.288296025082	188.019249095366	191.527663061034	129.742103105491	217.071804591986	173.210691176352	278.714066315478	174.143301175885	0.678464894772245	0.0010643245687876	0.0391605866814337	Gbp6	5	105418568	105441564	-	5954	protein_coding	guanylate binding protein 6 [Source:MGI Symbol;Acc:MGI:2140937]	-	293	276	198	447	290	255	212	184	179	111	187	128	3.4092568428901	2.08678389661158	2.18572995003066	4.71794810813058	2.64961614471238	2.74163136200792	1.53411566495552	1.98747477025437	2.02972958092606	1.35717440399563	2.25750814635056
ENSMUSG00000024620	1492.66168946784	1201.97421999583	1325.85156538	1348.58589212934	1648.93817537452	1751.61988572149	1320.61578509591	1195.55718174771	1033.6073883629	870.791592915231	1171.25909536532	1040.61735558293	1461.6052380115	1105.40806651166	0.401667823797602	0.00106862754019542	0.0392259570132724	Pdgfrb	18	61178222	61218133	+	5478	protein_coding	platelet derived growth factor receptor, beta polypeptide [Source:MGI Symbol;Acc:MGI:97531]	-	1367	1647	1266	1357	1944	1763	1927	1170	966	745	1009	769	17.2881060304451	13.5347050552279	15.1897917944163	15.5672638651386	19.304920898516	20.6019341015568	15.1562151155589	13.7358792829923	11.9055394634805	9.90046873659344	13.2393202707784
ENSMUSG00000050382	164.880698690302	125.524933721484	133.004066985198	156.026518101921	142.500829970637	136.115668941488	124.043309342169	98.0969995280169	80.2490208356286	79.4816487493097	125.367673240291	102.843847885959	143.008786068505	101.680416596896	0.483117153465758	0.00107760746837025	0.0393733171765907	Kif7	7	79347846	79365468	-	4581	protein_coding	kinesin family member 7 [Source:MGI Symbol;Acc:MGI:1098239]	-	151	172	127	157	168	137	181	96	75	68	108	76	2.28358712803792	1.69022834321438	1.82214768020225	2.15374274572587	1.99499946578728	1.91442335882407	1.70235196763836	1.34773210126073	1.10533762158555	1.08061286295041	1.6945719512986
ENSMUSG00000040852	97.1813389631583	129.173914352922	186.415149002876	194.784697757812	117.902472416182	209.638001070468	65.105604350862	80.7256558615972	75.9690730577284	107.533995366713	139.297414711435	69.0136347655779	155.84926226057	89.6075630189856	0.801100361706196	0.00108617502049753	0.0393733171765907	Plekhh2	17	84819323	84929566	+	8013	protein_coding	pleckstrin homology domain containing, family H (with MyTH4 domain) member 2 [Source:MGI Symbol;Acc:MGI:2146813]	-	89	177	178	196	139	211	95	79	71	92	120	51	0.769477268631529	0.99438679524183	1.46004083629373	1.53714697816793	0.943655447424158	1.68564075059517	0.510810171424732	0.634051566873307	0.598214845473309	0.835822766526779	1.07642221790963
ENSMUSG00000036613	373.438403656181	363.438470891272	309.99373092613	317.022033595622	396.118378549331	348.734305098266	317.989478092631	288.15993611355	255.726879729537	266.497292865333	289.042135526228	292.293041360095	351.457553786134	284.951460614562	0.301101850368816	0.00112098768671396	0.040290684749092	Eipr1	12	28801802	28919864	+	4998	protein_coding	EARP complex and GARP complex interacting protein 1 [Source:MGI Symbol;Acc:MGI:1289332]	-	342	498	296	319	467	351	464	282	239	228	249	216	4.74057241528567	4.48549436990146	3.89256257276126	4.01096523997662	5.08293343783264	4.49560943468971	3.99993379095352	3.62865340543898	3.22846163273719	3.32093294888571	3.58096144590397
ENSMUSG00000021477	5911.68279939931	5369.83989722486	5728.60036542545	6251.99251833875	6589.81516691596	7348.25903278284	5130.32162284793	5168.48566263239	4932.63981402997	5649.04130007962	5241.06522851774	4646.91807421558	6200.03163001453	5128.07861705387	0.273721106118415	0.00112815164371493	0.0403613146819393	Ctsl	13	64507151	64518704	-	6489	protein_coding	cathepsin L [Source:MGI Symbol;Acc:MGI:88564]	-	5414	7358	5470	6291	7769	7396	7486	5058	4610	4833	4515	3434	57.801806008941	51.0457082865372	55.405093927392	60.9251178670899	65.1300094321544	72.9620180546907	49.7053484367019	50.1295357258723	47.9641918756224	54.2201272950034	50.0122657741
ENSMUSG00000022957	1801.67650886754	1611.38984684323	1475.6120502531	1953.80977444826	2146.84286104573	2532.5462783347	1397.37186601482	1448.97443052842	1392.05301476204	1479.76128406803	1643.70949359493	1194.88312741187	1920.31288663209	1426.12553606335	0.429065193200276	0.001146730470727	0.0407119037109166	Itsn1	16	91526169	91717485	+	23425	protein_coding	intersectin 1 (SH3 domain protein 1A) [Source:MGI Symbol;Acc:MGI:1338069]	-	1650	2208	1409	1966	2531	2549	2039	1418	1301	1266	1416	883	4.87983654903809	4.24323118733844	3.95340709045157	5.27422169648972	5.87768543250108	6.96575098781312	3.75032323158757	3.89304355737786	3.74965816547729	3.93437378797954	4.34490418522505
ENSMUSG00000022893	1249.1623794815	1136.29256862994	965.588580790177	1038.52045488221	1348.66856936496	1085.9447164456	790.176440174146	919.659370575159	964.058236972018	832.219616316302	1060.98197538543	810.571906364336	1137.36287826573	896.277924297898	0.34447403701862	0.00117274518003046	0.0412907356243376	Adamts1	16	85590715	85600001	-	5302	protein_coding	a disintegrin-like and metallopeptidase (reprolysin type) with thrombospondin type 1 motif, 1 [Source:MGI Symbol;Acc:MGI:109249]	-	1144	1557	922	1045	1590	1093	1153	900	901	712	914	599	14.9481425886667	13.2198374184081	11.4296081380848	12.3859988136767	16.3136520348417	13.1964813355144	9.369591524313	10.9168016005907	11.4730542730531	9.77601326337785	12.3909048568912
ENSMUSG00000028567	524.124075306921	459.771559561248	411.579514371518	588.32929118686	545.404962328094	514.656324902854	425.585055809319	417.934091739155	415.154934456319	390.395157092198	422.535491291353	399.1965148205	507.310954609582	411.800207534807	0.29944239449373	0.00119181181553859	0.0418671087327322	Txndc12	4	108691798	108719324	+	2253	protein_coding	thioredoxin domain containing 12 (endoplasmic reticulum) [Source:MGI Symbol;Acc:MGI:1913323]	-	480	630	393	592	643	518	621	409	388	334	364	295	14.7598171212482	12.5879956062898	11.4649324943524	16.5125817996578	15.5254277667663	14.7179145558022	11.8757619181535	11.6749424339448	11.6269154493834	10.7921205282416	11.6127945276224
ENSMUSG00000032463	270.797438908576	266.375586095009	280.669999622307	295.158445071786	292.635632975416	263.289432624047	197.372779505771	237.067748859374	230.047193062135	209.223751854801	266.98671153025	219.219781020071	278.154422549523	226.6529943054	0.299711853583178	0.0011992335833373	0.0420327310349396	Faim	9	98868426	98884074	+	5745	protein_coding	Fas apoptotic inhibitory molecule [Source:MGI Symbol;Acc:MGI:1344387]	-	248	365	268	297	345	265	288	232	215	179	230	162	2.99062926370566	2.86009234996737	3.06609003949445	3.2487843418498	3.26680232366258	2.95279672300873	2.15989942420301	2.59711142907437	2.52663441500187	2.26821652333609	2.87762602753884
ENSMUSG00000007458	2047.35966916766	2183.55000985278	2021.24290772781	2043.25172750031	2114.61053045714	2250.37949016402	1921.64331157702	1782.09549142564	1893.87689172084	1776.64861910222	2020.97332510507	1880.9598494932	2110.06572247829	1879.36624807066	0.167323811494623	0.00120627007794566	0.0420578034113394	M6pr	6	122285679	122294639	+	4170	protein_coding	mannose-6-phosphate receptor, cation dependent [Source:MGI Symbol;Acc:MGI:96904]	-	1875	2992	1930	2056	2493	2265	2804	1744	1770	1520	1741	1390	31.1505807611776	32.3000176126166	30.4201532306171	30.984288114005	32.522207568316	34.7704139164715	28.9716365461779	26.8969513345491	28.6570308896423	26.5356081191539	30.0095350022049
ENSMUSG00000110580	50.2285572169133	37.2196024406724	63.8838431976147	42.7333775693159	74.6432918893814	52.6578865248094	28.7835303445916	14.3058124311691	27.8196605563513	40.90967215038	38.3067890456446	28.4173790211203	53.5610931397845	29.7571405915428	0.853103861691811	0.00120893019498758	0.0420578034113394	D830024N08Rik	8	84302673	84312548	+	2899	lncRNA	RIKEN cDNA D830024N08 gene [Source:MGI Symbol;Acc:MGI:2442966]	-	46	51	61	43	88	53	42	14	26	35	33	21	1.09928562062487	0.791952594025043	1.38299867155765	0.932126182938811	1.65130862991322	1.17032198507659	0.624212051169397	0.310579260744566	0.605506923107134	0.878903797359913	0.818205273828982
ENSMUSG00000037300	1093.01708204631	926.841080385373	911.130222654505	923.239715392894	1022.95238657493	1040.24164512218	752.483721865752	758.208058851964	693.351540019831	779.62146640867	976.242714769307	847.108536534348	986.237022029365	801.169339741645	0.300907041614215	0.00121078367520247	0.0420578034113394	Ttc13	8	125398071	125448722	-	10286	protein_coding	tetratricopeptide repeat domain 13 [Source:MGI Symbol;Acc:MGI:2384573]	-	1001	1270	870	929	1206	1047	1098	742	648	667	841	626	6.7419959658246	5.55820327648817	5.55920738915493	5.67575526959539	6.37814784001513	6.5159519188376	4.5992486979561	4.63927393307606	4.25326523510953	4.72063938890709	5.87686921236342
ENSMUSG00000020357	287.176316261917	217.479245633733	270.19723844237	211.679288889867	307.903579043698	235.470171818487	235.750819965227	209.477967742119	171.197911116008	144.937124189918	169.478521232246	148.852937729678	254.984306681679	179.949213662533	0.494319435144007	0.00127291517465972	0.0438238446051918	Flt4	11	49500090	49543566	+	8232	protein_coding	FMS-like tyrosine kinase 4 [Source:MGI Symbol;Acc:MGI:95561]	-	263	298	258	213	363	237	344	205	160	124	146	110	2.21335623107166	1.62962668372926	2.05993960474552	1.62603057926056	2.39880561676852	1.84298030243843	1.8004628086127	1.6015523199031	1.3122258877832	1.0965737243501	1.27480583888893
ENSMUSG00000031910	60.055883628918	54.0049133452894	89.0184700294631	59.627968701371	62.7682227251617	67.5610619563592	45.2312619700725	54.157718489426	19.2597650005509	23.3769555145029	46.4324715704783	18.9449193474135	65.5060867310937	34.567181982074	0.904315999397452	0.00127876502018833	0.0439278417443899	Has3	8	107596874	107611198	+	6380	protein_coding	hyaluronan synthase 3 [Source:MGI Symbol;Acc:MGI:109599]	-	55	74	85	60	74	68	66	53	18	20	40	14	0.597231824248784	0.522141564281199	0.875665804131454	0.590996676607045	0.630964368660521	0.682285188271479	0.445712004024651	0.534254049212051	0.190478431767401	0.228207981061029	0.450646354864676
ENSMUSG00000045555	88.4459377080429	70.0604281236187	56.5529103716589	77.5163593117823	81.429045697507	85.444872474219	44.5459398190108	43.9392810385909	54.5693341682275	46.7539110290057	67.3270837771936	58.1879665670559	76.5749256144715	52.5539193998474	0.553513045451425	0.00130357361669112	0.0446213463356252	Mettl24	10	40559278	40687079	+	1529	protein_coding	methyltransferase like 24 [Source:MGI Symbol;Acc:MGI:3045338]	-	81	96	54	78	96	86	65	43	51	40	58	43	3.67010478786238	2.82644782220272	2.32127405716438	3.20583808749433	3.41552557330525	3.60054858135647	1.83162661344336	1.80864612289243	2.25193925326927	1.90446948223592	2.72657254993663
ENSMUSG00000032434	2035.34849244188	1425.29183463987	1685.06727385184	1984.6175582773	1955.9935351922	1671.14273839112	1541.28951773777	1571.59567993844	1266.86454225846	1060.1449325827	1498.60801993719	1178.64462511409	1792.91023879903	1352.85788626144	0.405145155565885	0.00130757471389898	0.0446213463356252	Cmtm6	9	114560184	114578412	+	3440	protein_coding	CKLF-like MARVEL transmembrane domain containing 6 [Source:MGI Symbol;Acc:MGI:2447165]	-	1864	1953	1609	1997	2306	1682	2249	1538	1184	907	1291	871	37.539492432084	25.5576563119215	30.7423982867548	36.4816178154827	36.4665480113011	31.3000663516218	28.1683940062905	28.7534872896572	23.2373842909626	19.1942150535845	26.9751798949948
ENSMUSG00000022890	3036.64386130947	2456.49376108438	2304.0074595861	2274.8070059573	3269.88511629052	3043.22842312248	1602.28318918227	1710.56642926979	1575.02078226727	2315.48744371151	2311.17627242056	2335.63791383113	2730.84427122504	1975.02867178042	0.468119579476127	0.00132891102115124	0.0447775737103686	Atp5j	16	84624754	84632513	-	3130	protein_coding	ATP synthase, H+ transporting, mitochondrial F0 complex, subunit F [Source:MGI Symbol;Acc:MGI:107777]	-	2781	3366	2200	2289	3855	3063	2338	1674	1472	1981	1991	1726	61.5541845288692	48.4113283147564	46.1975013222668	45.9574498709664	66.9998512683216	62.6441280402647	32.1833496239397	34.3956679490663	31.7510032829801	46.0746080970369	45.7218160892726
ENSMUSG00000030796	93.90556349249	120.41636083747	116.247649097299	108.324143140824	118.750691642198	83.4577824166791	84.2946245805897	70.5072184107621	74.8990861132534	66.6243232163331	94.0257549302186	47.3622983685338	106.850365104493	72.9522176032818	0.543631318402494	0.00132945588204289	0.0447775737103686	Tead2	7	44865177	44883068	+	4788	protein_coding	TEA domain family member 2 [Source:MGI Symbol;Acc:MGI:104904]	TEA	86	165	111	109	140	84	123	69	70	57	81	35	1.24435770231952	1.55134013163206	1.52373337552168	1.43062833767081	1.59062457406912	1.12305972682457	1.10683285878302	0.926803319399635	0.987047104187799	0.86664697569605	1.21598278648166
ENSMUSG00000026676	2836.82155759871	2026.64384270093	1731.14742304356	2470.58550319347	2889.03468380947	2452.06913100433	1732.49439788399	1785.16102266089	1542.92117393302	1617.6853216036	2231.08025896148	1695.57028159351	2401.05035689174	1767.48540943942	0.441969105481677	0.00134170488840836	0.0449949282987401	Ccdc3	2	5142587	5235689	+	2670	protein_coding	coiled-coil domain containing 3 [Source:MGI Symbol;Acc:MGI:1921436]	-	2598	2777	1653	2486	3406	2468	2528	1747	1442	1384	1922	1253	67.4106967828493	46.8211248667715	40.6913159884683	58.5119174077892	69.3948395638038	59.1713670901772	40.7940554794697	42.0798589283487	36.4626290703874	37.7351725867116	51.7414591389363
ENSMUSG00000070867	1473.00703664383	1502.65022402636	1440.00466224132	1857.41122504771	1877.10914717274	2604.08152040614	1293.8882212045	952.358370417831	866.689425024789	1320.79798656941	1646.03111717346	780.801318818401	1792.37730258968	1143.42773986806	0.648217637691786	0.00136582321533462	0.0454114284036418	Trabd2b	4	114263921	114472295	+	6617	protein_coding	TraB domain containing 2B [Source:MGI Symbol;Acc:MGI:3650152]	-	1349	2059	1375	1869	2213	2621	1888	932	810	1130	1418	577	14.1238060731066	14.0078807818004	13.6578301287116	17.7501747799387	18.1934085897826	25.3561665419994	12.2933976345563	9.05831479597357	8.26452437062427	12.4319375748933	15.4032245316758
ENSMUSG00000121063	6.55155094133651	3.64898063143847	7.33093282595579	8.94419530520565	12.7232883902355	10.9289953164699	0.685322151061705	0	6.41992166685029	0	1.16081178926196	0	8.35465723510696	1.37767593452899	2.59064594238861	0.00136816641005634	1	ENSMUSG00000121063	13	89531828	89532943	-	1116	lncRNA	novel transcript	-	6	5	7	9	15	11	1	0	6	0	1	0	0.372467159208919	0.201689381727335	0.412262648244895	0.506795537197977	0.731174199370482	0.63096635189875	0.0386070732279417	0	0.362978612507771	0	0.0644068939076306
ENSMUSG00000017697	72.0670603547016	60.5730784818787	54.4583581356716	53.6651718312339	58.5271265950832	49.6772514384994	39.7486847615789	41.8955935484239	36.3795561121516	35.0654332717543	42.9500362026925	44.6558813189033	58.1613411395114	40.1158642025841	0.538398007312736	0.00137079490488474	0.0454131837034035	Ada	2	163568504	163592159	-	2002	protein_coding	adenosine deaminase [Source:MGI Symbol;Acc:MGI:87916]	-	66	83	52	54	69	50	58	41	34	30	37	33	2.28391950372062	1.86634206300096	1.70718039124788	1.69505640213669	1.87490303191224	1.59876134937564	1.24823108686224	1.31708078895527	1.1465917809686	1.09088430507195	1.32841631530164
ENSMUSG00000006699	6335.34976027241	6153.64093685784	6133.89622308901	6171.4947605919	6467.6715983697	6715.37084945635	6035.63218440044	5661.01434776264	5579.98191543738	5457.35026486069	6050.15104563333	5492.67340222511	6329.5706881062	5712.80052671993	0.147444396739232	0.00137172558490991	0.0454131837034035	Cdc42	4	137047007	137085031	-	2966	protein_coding	cell division cycle 42 [Source:MGI Symbol;Acc:MGI:106211]	-	5802	8432	5857	6210	7625	6759	8807	5540	5215	4669	5212	4059	135.521284267636	127.978399950437	129.790893032449	131.575467115283	139.850007856667	145.87773416575	127.934572897177	120.12440501921	118.707223313019	114.597261389106	126.307695161151
ENSMUSG00000056162	58.9639584720286	32.1110295566586	36.6546641297789	38.7581796558911	65.3128804032088	47.6901613809595	36.3220740062704	31.6771560975888	18.1897780560758	18.7015644116023	26.698671153025	17.5917108225983	46.5818122664209	24.8634924245268	0.879464073378323	0.0014013976010832	0.0462101554583707	Cndp1	18	84628634	84668220	-	5868	protein_coding	carnosine dipeptidase 1 (metallopeptidase M20 family) [Source:MGI Symbol;Acc:MGI:2451097]	-	54	44	35	39	77	48	53	31	17	16	23	13	0.637535812388272	0.337551308805012	0.392028898637784	0.417665851719396	0.713829371737154	0.523635210053174	0.389149824009253	0.339753719737236	0.195592769725558	0.198495830834269	0.281730769056077
ENSMUSG00000002741	1566.91260013632	1395.37019346207	1317.47335643605	1421.13325404934	1821.97489748172	1678.09755359251	1333.63690596608	1165.92371314028	1061.42704891925	1258.84905445598	1356.98898164723	1228.71334053225	1533.49364252634	1234.25650744351	0.313011870319456	0.00140621782482358	0.0462101554583707	Ykt6	11	5905693	5917780	+	2984	protein_coding	YKT6 v-SNARE homolog (S. cerevisiae) [Source:MGI Symbol;Acc:MGI:1927550]	-	1435	1912	1258	1430	2148	1689	1946	1141	992	1077	1169	908	33.3160889626182	28.8447177757864	27.7090710084814	30.1156114798744	39.1587889445161	36.2333542495247	28.0979794851733	24.5911850091245	22.4443397288988	26.2747381358144	28.1586767491523
ENSMUSG00000027858	306.830969085927	307.24416916712	428.335932259417	287.208049244937	358.79673260464	296.076418573457	257.681128799201	294.290998584051	251.446931951636	156.625601947169	231.00154606313	162.38502297783	330.748711822583	225.571871720503	0.547565788164996	0.00143015750833761	0.0466513773780632	Tspan2	3	102641845	102708829	+	4755	protein_coding	tetraspanin 2 [Source:MGI Symbol;Acc:MGI:1917997]	-	281	421	409	289	423	298	376	288	235	134	199	120	4.09408381560744	3.98573847963172	5.65344185715766	3.8194584376502	4.83931218995338	4.01183859512979	3.4069706918225	3.8952433791012	3.3366551320115	2.05152015950257	3.00814734523286
ENSMUSG00000061397	70.9751351978122	78.817981639071	59.69473872564	123.231135316167	75.4915111153971	94.3867777331489	42.4899733658257	29.6334686074218	29.9596344453014	65.455475440608	58.0405894630979	63.6008006663169	83.7662132878727	48.1966569980953	0.808021821811066	0.00143332162569563	0.0466565720800335	Krt79	15	101837767	101848759	-	4753	protein_coding	keratin 79 [Source:MGI Symbol;Acc:MGI:2385030]	-	65	108	57	124	89	95	62	29	28	56	50	47	0.947428561926327	1.02289997057994	0.788219517903106	1.6394883610259	1.01862888250612	1.27947999595099	0.562024113357404	0.392394413003162	0.397726196915732	0.857712470791967	0.756133953302291
ENSMUSG00000028551	3645.93809885377	2838.17713513285	2319.71660135601	3202.02191926362	4219.04243020208	3657.23925090233	2739.9179599447	2465.70895688651	1704.48920254875	1971.84619764832	2794.07397675353	2267.97748759036	3313.68923928511	2324.00229689536	0.511632864673703	0.00144458216023694	0.0469247431004163	Cdkn2c	4	109518073	109524386	-	2686	protein_coding	cyclin dependent kinase inhibitor 2C [Source:MGI Symbol;Acc:MGI:105388]	-	3339	3889	2215	3222	4974	3681	3998	2413	1593	1687	2407	1676	86.1214516363872	65.1792201176447	54.2010706681462	75.3831002924919	100.738056140937	87.7278565536675	64.1309768808961	57.7755309317114	40.0408923785657	45.7225650156128	64.4119774003739
ENSMUSG00000038587	2265.74470054554	1294.65832803437	2243.26544474247	2113.8114904636	1972.1097004865	2000.99968794276	1618.73092080775	1681.95480440746	1455.18224448607	1418.98119973032	1421.9944418459	1196.23633593668	1981.76489203587	1465.5133245357	0.434221976530943	0.00145231110008536	0.0469931782507437	Akap12	10	4216380	4309470	+	6728	protein_coding	A kinase (PRKA) anchor protein (gravin) 12 [Source:MGI Symbol;Acc:MGI:1932576]	-	2075	1774	2142	2127	2325	2014	2362	1646	1360	1214	1225	884	21.3664833675211	11.8698398012387	20.9253931814861	19.8671684519756	18.7988277358957	19.1624569738417	15.1260309411814	15.7339034076665	13.6473052645609	13.1357300822801	13.0871974823308
ENSMUSG00000030061	781.818412332824	701.334077362475	720.525969179655	801.002379555083	821.924430009212	826.629463936631	607.880747991733	660.111059323947	594.912741128127	688.451339902109	647.732978408173	738.851854549128	775.539122062646	656.323453550536	0.243141439867104	0.00145448248378135	0.0469931782507437	Uba3	6	97160631	97182608	-	6368	protein_coding	ubiquitin-like modifier activating enzyme 3 [Source:MGI Symbol;Acc:MGI:1341217]	-	716	961	688	806	969	832	887	646	556	589	558	546	7.78952361727497	6.79356222856172	7.10109833595693	7.95401588720392	8.27779212621479	8.36369103092469	6.00138708099147	6.52412231779914	5.89475442699492	6.73338972511586	6.29836310133652
ENSMUSG00000039470	484.814769658902	335.70621809234	313.135559280111	406.463986647679	415.627420747692	410.334096882005	302.227068618212	331.077373407057	276.056631674562	303.900421688537	335.474607096706	280.114164636757	394.347008551455	304.808377853639	0.369611718574803	0.00146484821751529	0.0469931782507437	Zdhhc2	8	40876856	40963309	+	5528	protein_coding	zinc finger, DHHC domain containing 2 [Source:MGI Symbol;Acc:MGI:1923452]	-	444	460	299	409	490	413	441	324	258	260	289	207	5.56436828439026	3.74599352400668	3.55503022320006	4.64953734886624	4.82194041466178	4.78255228458343	3.43717487908301	3.76937727045577	3.15098003925885	3.42394535984113	3.75773680366582
ENSMUSG00000044921	46.952781746245	48.8963404612756	84.8293655574884	43.727177047672	50.8931535609419	56.6320666398894	36.3220740062704	38.8300623131734	33.1695952787265	25.7146510659531	41.7892244134305	21.651336397044	55.3218141689187	32.912823912433	0.7336523263351	0.00147369100020219	0.0471520753605932	Rassf9	10	102348083	102385597	+	7326	protein_coding	Ras association (RalGDS/AF-6) domain family (N-terminal) member 9 [Source:MGI Symbol;Acc:MGI:2384307]	-	43	67	81	44	60	57	53	38	31	22	36	16	0.406632860954536	0.41170402540312	0.726705166544704	0.377433312988283	0.44553120747882	0.49806457172441	0.311702316036895	0.333587150678044	0.285685869467623	0.218613651526932	0.353209305164205
ENSMUSG00000026042	3906.90821135034	3268.0270535163	3032.91163770971	4719.55372271351	4457.39203271249	5590.67787688873	3238.83248591762	3078.81520393661	2948.88401897323	2476.78843676158	3532.35027472414	2424.94967646893	4162.57842248185	2950.10334946369	0.496465278510252	0.0014765080861828	0.0471520753605932	Col5a2	1	45413481	45542442	-	9591	protein_coding	collagen, type V, alpha 2 [Source:MGI Symbol;Acc:MGI:88458]	-	3578	4478	2896	4749	5255	5627	4726	3013	2756	2119	3043	1792	25.8450499625492	21.0182920933064	19.8460832971091	31.1166435995199	29.8059262930118	37.5569861038459	21.2305331385655	20.2035586285891	19.4003382785198	16.0837967976222	22.8052381219463
ENSMUSG00000040631	255.510486712124	189.746992834801	205.266119126762	182.859104017538	270.581933099008	212.618636156778	183.666336484537	199.259530291284	133.748368059381	128.573255329766	149.744720814793	105.55026493559	219.430545324502	150.090412652558	0.540059505311521	0.00147891161851027	0.0471520753605932	Dok4	8	95590456	95602958	-	3054	protein_coding	docking protein 4 [Source:MGI Symbol;Acc:MGI:2148865]	-	234	260	196	184	319	214	268	195	125	110	129	78	5.30820584067092	3.83249449914889	4.21820014157055	3.78619743834612	5.6821859784477	4.48561969476297	3.7809143148653	4.10637124602879	2.76334405396388	2.62207532921791	3.03610807941
ENSMUSG00000037577	63.3316590995863	62.7624668607418	65.9783954336021	48.696174439453	87.3665802796169	84.451327445449	43.1752955168874	37.8082185680898	49.2193994458522	16.363868860152	53.3973423060501	17.5917108225983	68.7644339264082	36.2593059199383	0.912220286022422	0.00150056988760957	0.0477445668953151	Ephx3	17	32402744	32408523	-	2502	protein_coding	epoxide hydrolase 3 [Source:MGI Symbol;Acc:MGI:1919182]	-	58	86	63	49	103	85	63	37	46	14	46	13	1.60598549702071	1.54734932859014	1.65498242964497	1.2307312885751	2.23946208018221	2.17474995062552	1.08488653257799	0.951058103381421	1.24126499145343	0.40734486147824	1.32149972247887
ENSMUSG00000031432	2472.11855519764	1748.59151858532	1505.98305767492	2561.02125572388	2268.13821036598	3141.5893809707	1354.19657049793	1799.46683509206	1566.46088671147	1354.69457206544	1723.80550705401	1718.57482651537	2282.90699641974	1586.19986632271	0.525413076580907	0.00151243378848828	0.0479256314976683	Prps1	X	139357362	139376889	+	1993	protein_coding	phosphoribosyl pyrophosphate synthetase 1 [Source:MGI Symbol;Acc:MGI:97775]	-	2264	2396	1438	2577	2674	3162	1976	1761	1464	1159	1485	1270	78.6991523389426	54.119869404763	47.4232955346995	81.2571501859203	72.9874008019469	101.562241246613	42.7179807302703	56.8256862095281	49.5938424989042	42.3348133295859	53.556933766864
ENSMUSG00000027669	453.148940109109	559.023832736374	696.4386184658	457.147760043844	493.663589541136	497.766059413764	382.409760292431	376.038498190732	402.315091122618	410.265569279525	481.736892543713	323.416837430845	526.198133385005	396.030441476644	0.409792959093439	0.00152508423911776	0.048228071243954	Gnb4	3	32634481	32670734	-	12692	protein_coding	guanine nucleotide binding protein (G protein), beta 4 [Source:MGI Symbol;Acc:MGI:104581]	-	415	766	665	460	582	501	558	368	376	351	415	239	2.26526473521403	2.71691424686263	3.44375086408161	2.27762507420206	2.4945184188545	2.52688438535528	1.89424089955008	1.86470607975016	2.00010023986318	2.01325397348112	2.35025282417113
ENSMUSG00000002885	1658.63431331503	1339.17589173792	1297.57511019417	1232.31135316167	1200.23020481221	1581.72368580182	1120.50171698589	1033.08402627943	958.708302249643	905.857026186986	1314.03894544454	1113.69061592295	1384.94175983714	1074.31343884491	0.366010245803391	0.00156581542290088	0.0492154171485466	Adgre5	8	84449880	84467955	-	3757	protein_coding	adhesion G protein-coupled receptor E5 [Source:MGI Symbol;Acc:MGI:1347095]	-	1519	1835	1239	1240	1415	1592	1635	1011	896	775	1132	823	28.0102838328274	21.9873099421954	21.6755564101971	20.7412514771256	20.4884469025624	27.1256140140987	18.7502747500921	17.306234817757	16.1012945557879	15.016959839716	21.6571737972416
ENSMUSG00000038181	763.255684665704	702.79366961505	668.16216327997	702.616231197821	805.808264714913	838.55200428187	618.84590240872	594.713059638603	530.713524459624	503.773391337537	738.276297970605	589.99891681945	746.864669625888	596.05351543909	0.325084014000597	0.00159863011656923	0.0501453127676171	Chpf2	5	24791739	24799554	+	5588	protein_coding	chondroitin polymerizing factor 2 [Source:MGI Symbol;Acc:MGI:1917522]	-	699	963	638	707	950	844	903	582	496	431	636	436	8.66606035028425	7.75795247163281	7.50420042058368	7.95092182445817	9.24828067492944	9.66860367538948	6.96245541004148	6.69821708706061	5.99265477371456	5.6149046363815	8.18082811921661
ENSMUSG00000018868	5.45962578444709	3.64898063143847	5.23638058996842	14.9069921753427	21.2054806503925	6.95481520138992	0.685322151061705	2.04368749016702	0	2.33769555145029	3.48243536778587	4.05962557444576	9.56871250549652	2.10146102248511	2.26948642707513	0.00160755894736179	1	Pnpla5	15	83996557	84007376	-	2172	protein_coding	patatin-like phospholipase domain containing 5 [Source:MGI Symbol;Acc:MGI:1923022]	-	5	5	5	15	25	7	1	2	0	2	3	3	0.159481794688902	0.103630455804653	0.151303971139602	0.433996178263461	0.626143651394612	0.206307933242635	0.0198367834817601	0.0592192368388909	0	0.0670334677333962	0.0992791348078947
ENSMUSG00000001739	1135.602163165	716.659796014516	730.998730359591	777.151192074535	1191.74801255206	997.519208885069	638.034922638447	693.831902911703	448.324529735045	587.930431189747	733.633050813558	744.264688648389	924.946517175127	641.003254322815	0.529292171906747	0.00160827931454874	0.0503462760423353	Cldn15	5	136995470	137004712	+	2124	protein_coding	claudin 15 [Source:MGI Symbol;Acc:MGI:1913103]	-	1040	982	698	782	1405	1004	931	679	419	503	632	550	33.9218678330383	20.8129768086221	21.5993684811696	23.1369819449216	35.9845110209959	30.2591629221829	18.885402380197	20.5592796278612	13.3184440617611	17.2399096125751	21.3874553464118
ENSMUSG00000026785	401.828457735306	350.302140618094	408.437686017537	289.195648201649	419.868516877771	368.605205673666	278.240793331052	363.776373249729	238.607088617936	230.263011817853	291.363759104752	270.641704963051	373.039609187337	278.815455180729	0.418597006510057	0.00164010747717141	0.0510091054463722	Pkn3	2	29967696	29981034	+	4255	protein_coding	protein kinase N3 [Source:MGI Symbol;Acc:MGI:2388285]	-	368	480	390	291	495	371	406	356	223	197	251	200	5.99168792327429	5.07830636915153	6.02428051106624	4.29781672485354	6.32848023840567	5.58151446372719	4.11109528819917	5.38075310686361	3.53833769438245	3.37045221006304	4.24004735460161
ENSMUSG00000018102	937.963709768011	792.558593148437	804.308058619149	929.202512263031	1056.03293638954	1042.22873517972	638.034922638447	604.931497089438	651.622049185304	797.154183044547	713.899250396104	893.117626378067	927.049090894648	716.459921455318	0.373726741501753	0.00164818483179539	0.0510091054463722	H2bc4	13	23868182	23876891	+	1156	protein_coding	H2B clustered histone 4 [Source:MGI Symbol;Acc:MGI:1915274]	-	859	1086	768	935	1245	1049	931	592	609	682	615	660	51.4797300133614	42.2911228561191	43.6660119449976	50.8286112307383	58.5875464872742	58.0891957145515	34.6994763456215	32.9349117600043	35.567508091008	42.9485051415877	38.2396432219405
ENSMUSG00000036446	1801.67650886754	1226.05749216333	1096.49809553939	1940.89038122963	1880.5020240768	2652.76522681587	1068.4172335052	1236.43093155105	1164.14579558885	764.426445324243	1408.06470037476	1119.10345002221	1766.39828811543	1126.76475939439	0.64852068415245	0.00164916409699741	0.0510091054463722	Lum	10	97400990	97408565	+	2448	protein_coding	lumican [Source:MGI Symbol;Acc:MGI:109347]	-	1650	1680	1047	1953	2217	2670	1559	1210	1088	654	1213	827	46.6953313567064	30.8940676481165	28.1109428026986	50.1354938048646	49.2660874511129	69.8196322816304	27.4388417946058	31.788247696288	30.0062319673091	19.4485777192967	35.6160651707152
ENSMUSG00000029510	16.3788773533413	18.9746992834801	27.2291790678358	22.8573880021922	16.964384520314	19.8709005753998	13.0211208701724	7.15290621558457	6.41992166685029	10.5196299815263	15.0905532604055	8.11925114889152	20.3792381337605	10.0538971905718	0.997738096561338	0.00167473393312762	0.0514166830258525	Gpc2	5	138271917	138278267	-	4274	protein_coding	glypican 2 (cerebroglycan) [Source:MGI Symbol;Acc:MGI:1919201]	-	15	26	26	23	20	20	19	7	6	9	13	6	0.243140705239327	0.273852087047279	0.399833311099468	0.338179895200896	0.254559477927767	0.299552664618627	0.191535886926831	0.105330987002632	0.0947786924564045	0.153295534306555	0.218627799909196
ENSMUSG00000038530	264.245887967239	297.75681952538	258.67720114444	320.997231509047	381.698651707064	308.992503947466	247.401296533276	254.439092525794	258.936840562962	153.119058619994	219.39342817051	171.857482651537	305.394715966773	217.524533177345	0.486045691776662	0.00167558714568695	0.0514166830258525	Rgs4	1	169569046	169575211	-	3098	protein_coding	regulator of G-protein signaling 4 [Source:MGI Symbol;Acc:MGI:108409]	-	242	408	247	323	450	311	361	249	242	131	189	127	5.4117145804751	5.9286522145348	5.24029436106252	6.55202545379386	7.90177927531431	6.42623620962529	5.02061434273087	5.16904800211486	5.2738519387346	3.0783032022464	4.38507414156652
ENSMUSG00000048332	359.243376616619	287.539673757352	327.797424932023	402.488788734254	418.172078425739	397.418011507995	339.919786926606	297.356529819301	262.146801396387	243.12033735083	260.021840794679	192.155610523766	365.44322566233	265.786817801928	0.452734005351419	0.00169529464302226	0.0519188164146087	Lhfp	3	52948949	53169100	+	5108	protein_coding	lipoma HMGIC fusion partner [Source:MGI Symbol;Acc:MGI:1920048]	-	329	394	313	405	493	400	496	291	245	208	224	142	4.46216823426597	3.4723425177383	4.02748185292336	4.9826295767585	5.25036896897999	5.01287427008618	4.18371278118675	3.66382508638358	3.23824106734126	2.96438057152729	3.15205422212316
ENSMUSG00000014778	835.322745020405	785.26063188556	904.846565946543	674.789845803848	660.762777066229	727.274961059632	627.06976822146	591.647528403352	524.293602792774	622.995864461501	603.622130416218	709.081267003192	764.709587797036	613.118360216416	0.31900083205374	0.00171600216654644	0.0524495386613514	Fhod1	8	106055795	106074585	-	4666	protein_coding	formin homology 2 domain containing 1 [Source:MGI Symbol;Acc:MGI:2679008]	-	765	1076	864	679	779	732	915	579	490	533	520	524	11.3584123625883	10.3811331593781	12.1705204745969	9.14491149805419	9.08210496730276	10.0425512306105	8.44904131075448	7.98043309234324	7.08998515729924	8.31579905612164	8.01041763233523
ENSMUSG00000070423	89.5378628649324	86.115942901948	108.916716271343	113.293140532605	135.715076162512	141.083394085338	92.5184903933302	95.0314682927664	58.8492819461277	72.4685620949589	52.2365305167881	41.9494642692728	112.443688803113	68.8422995855407	0.694361826191874	0.00173566226770194	0.0529462240286995	Olfr558	7	102351422	102361271	+	3041	protein_coding	olfactory receptor 558 [Source:MGI Symbol;Acc:MGI:3030392]	-	82	118	104	114	160	142	135	93	55	62	45	31	1.86809244072819	1.74679850712984	2.24779687160687	2.35582430576475	2.86218272584881	2.9891632452871	1.91270689001042	1.96679529176399	1.22106912395741	1.48421487978462	1.06363505821809
ENSMUSG00000029408	333.037172851273	350.302140618094	270.19723844237	315.03443463891	327.41262124206	351.714940184576	272.072893971497	220.718248938038	233.257153895561	244.289185126555	304.132688786633	278.760956111942	324.61642466288	258.871854471704	0.328813189031491	0.00175928148120886	0.0534081422511254	Abcb9	5	124199593	124233861	-	5601	protein_coding	ATP-binding cassette, sub-family B (MDR/TAP), member 9 [Source:MGI Symbol;Acc:MGI:1861729]	-	305	480	258	317	386	354	397	216	218	209	262	206	3.77255167682949	3.85791708636668	3.0275705813721	3.55670754796966	3.74900073686864	4.04590236883881	3.05390841060275	2.48016634542397	2.62775518299681	2.71645318788071	3.3622675456954
ENSMUSG00000041390	916.125206630222	885.972497313262	994.912312094	954.047499221935	927.951833261174	1062.09963575512	861.449943884563	808.278402361056	662.321918630055	795.985335268822	855.518288686063	580.526457145743	956.851497379285	760.680057662717	0.328590385230796	0.00177696509482998	0.0535190005977015	Mdfic	6	15720660	15802168	+	7427	protein_coding	MyoD family inhibitor domain containing [Source:MGI Symbol;Acc:MGI:104611]	-	839	1214	950	960	1094	1069	1257	791	619	681	737	429	7.82617342980862	7.35838467508698	8.40717958932154	8.12292187263325	8.01304703297176	9.21386809406241	7.29210523886298	6.84944986465128	5.6269260229527	6.67506040093131	7.13264507659552
ENSMUSG00000083899	44.7689314324662	42.3281753246863	41.8910447197474	57.6403697446586	38.1698651707064	60.6062467549693	26.7275638914065	34.7426873328393	33.1695952787265	36.2342810474794	22.0554239959772	28.4173790211203	47.5674388578724	30.2244884279249	0.652812453805252	0.00181876042237564	0.0543074866888973	Gm12346	11	77184270	77186724	+	2255	transcribed_processed_pseudogene	predicted gene 12346 [Source:MGI Symbol;Acc:MGI:3649810]	-	41	58	40	58	45	61	39	34	31	31	19	21	1.25961621114289	1.15786698895317	1.16587929158392	1.61635188626512	1.085574820174	1.73165351227008	0.745159314932565	0.969672328620491	0.928130678367986	1.00077548767739	0.605624735440088
ENSMUSG00000046207	151.777596807629	144.499633004964	209.455223598737	201.741294106305	175.58137978525	162.941384718278	143.917651722958	145.101811801858	139.098302781756	90.001278730836	123.046049661768	106.903473460405	174.332752003527	124.678094693264	0.474127580732741	0.0018383130935007	0.0547859643047703	Pik3r6	11	68393845	68443524	+	3622	protein_coding	phosphoinositide-3-kinase regulatory subunit 5 [Source:MGI Symbol;Acc:MGI:2144613]	-	139	198	200	203	207	164	210	142	130	77	106	79	2.65868744731844	2.46090001664968	3.62929017465727	3.52210305420968	3.10896400045967	2.89849870965104	2.49805457805091	2.52134648023165	2.42319791563719	1.54761806703535	2.1035554725834
ENSMUSG00000025375	1293.93131091396	756.79858296034	856.671864518833	1050.44604862249	1508.98200308193	914.06142646839	808.680138252812	806.234714870889	597.052715017077	557.540389020893	816.050687851157	769.975650619879	1063.48187276099	725.922382605451	0.550451960537913	0.00184352848663761	0.0548361433180502	Aatk	11	119898139	119937993	-	7159	protein_coding	apoptosis-associated tyrosine kinase [Source:MGI Symbol;Acc:MGI:1197518]	-	1185	1037	818	1057	1779	920	1180	789	558	477	703	569	11.4674516777815	6.52084112188828	7.51001984377279	9.27848546856606	13.5181536821621	8.22646348298372	7.10167378019442	7.08789495213731	5.26230258904268	4.85051138737105	7.05829023626816
ENSMUSG00000006344	886.643227394208	673.601824563542	580.190969368501	603.236283362203	799.022510906788	768.010307239201	561.278841719537	604.931497089438	558.533185015975	417.278655933876	590.853200734337	531.810950252394	718.450853805741	544.114388457593	0.40007786034042	0.00185071318164074	0.0549445957386918	Ggt5	10	75425174	75453034	+	5922	protein_coding	gamma-glutamyltransferase 5 [Source:MGI Symbol;Acc:MGI:1346063]	-	812	923	554	607	942	773	819	592	522	357	509	393	9.49923336535655	7.01633833357354	6.14867452970719	6.44131821915186	8.65319107194197	8.35581469497085	5.95863211054232	6.42903714869386	5.95108399959549	4.38855277054596	6.17797190862312
ENSMUSG00000024736	145.226045866293	154.716778772991	125.673134159242	165.964512885483	134.866856936496	159.960749631968	108.280899867749	100.140687018184	128.398433337006	73.637409870684	125.367673240291	116.375933134112	147.734679708745	108.700172744671	0.443677390564119	0.0018849486688632	0.0557478056789314	Tmem132a	19	10835186	10847304	-	4548	protein_coding	transmembrane protein 132A [Source:MGI Symbol;Acc:MGI:2147810]	-	133	212	120	167	159	161	158	98	120	63	108	86	2.02596582772872	2.09842102909559	1.73420699374784	2.30754661044321	1.90182460617262	2.26612117701607	1.49681354620416	1.38579264254386	1.78137261019645	1.008420359583	1.70686765806924
ENSMUSG00000031521	399.644607421527	383.872762427328	394.823096483619	405.470187169323	435.984682172069	432.192087514945	350.884941343593	315.749717230804	368.075508899417	349.485484941818	351.725972146373	368.072718749749	408.664570531468	350.665723885292	0.22206349086573	0.00189672139875144	0.0559578803920254	Aga	8	53964762	53976456	+	2321	protein_coding	aspartylglucosaminidase [Source:MGI Symbol;Acc:MGI:104873]	-	366	526	377	408	514	435	512	309	344	299	303	272	10.9246334900071	10.2020589490783	10.6759456220454	11.0468762679535	12.0470793893349	11.9975294815231	9.50442601717366	8.56201472769236	10.006386705169	9.37815831175442	9.38348227534575
ENSMUSG00000039168	1265.54125683484	1419.45346562957	1445.24104283128	1328.70990256222	1527.64282605427	1472.43373263712	1302.11208701724	1260.95518143305	1154.51591308858	1207.41975232407	1274.57134460963	1092.03927952591	1409.83703775822	1215.26892633308	0.213263441236308	0.00189925954573307	0.0559578803920254	Dap	15	31224460	31274487	+	1925	protein_coding	death-associated protein [Source:MGI Symbol;Acc:MGI:1918190]	-	1159	1945	1380	1337	1801	1482	1900	1234	1079	1033	1098	807	41.7112911061317	45.484779819739	47.1181787984414	43.6470745563523	50.8951938390276	49.2827778513136	42.5259418558585	41.2265561296009	37.842924497992	39.06529422083	40.9985178045743
ENSMUSG00000093738	40.4012308049085	44.5175637035494	28.2764551858295	31.8015833073979	36.473426718675	46.6966163521895	19.1890202297277	24.5242498820042	16.0498041671257	29.2211943931286	29.020294731549	21.651336397044	38.0278126787583	23.2759833000965	0.725329747861444	0.00190334246903734	0.0559719668877704	AI606473	3	154036458	154039891	+	2386	lncRNA	expressed sequence AI606473 [Source:MGI Symbol;Acc:MGI:2139767]	-	37	61	27	32	43	47	28	24	15	25	25	16	1.07431642484316	1.15089743088601	0.743761113454387	0.842818395474255	0.980374056423322	1.26097108472884	0.505613505543471	0.646894463105135	0.424438528456279	0.762765569556457	0.753123361283694
ENSMUSG00000025504	92.8136383356006	53.2751172190017	62.836567079621	72.5473619200014	105.179184025947	94.3867777331489	57.5670606891832	50.070343509092	54.5693341682275	53.7669976833566	54.558154095312	39.2430472196423	80.1731077188867	51.6291562274689	0.624655398707724	0.00191053987680661	0.0560703418302064	Eps8l2	7	140918793	140942933	+	5377	protein_coding	EPS8-like 2 [Source:MGI Symbol;Acc:MGI:2138828]	-	85	73	60	73	124	95	84	49	51	46	47	29	1.09516566618802	0.611167214080808	0.733417649950269	0.853173368554228	1.25451379834709	1.13099654468199	0.673085637470739	0.586068898855261	0.640359888087915	0.622786668047152	0.62828164389865
ENSMUSG00000027932	129.939093669841	115.307787953456	154.996865463065	123.231135316167	137.411514614543	117.238313394859	100.742356206071	108.315436978852	85.5989555580039	66.6243232163331	111.437931769148	96.0778052618829	129.687451735322	94.7994681650484	0.446457754337928	0.00191614295227245	0.0560703418302064	Slc27a3	3	90292546	90297245	-	2569	protein_coding	solute carrier family 27 (fatty acid transporter), member 3 [Source:MGI Symbol;Acc:MGI:1347358]	-	119	158	148	124	162	118	147	106	80	57	96	71	3.20910397116785	2.76866370581686	3.78649819748167	3.03327683143483	3.43039952906678	2.94032686750567	2.46538247457777	2.6535934869388	2.10242185835564	1.61522215633814	2.68598559193768
ENSMUSG00000066877	422.575035716205	321.110295566586	414.721342725499	397.519791342473	400.35947467941	360.656845443506	310.450934430952	345.383185838226	284.616527230363	237.276098472204	263.504276162465	354.540633501596	386.15713091228	299.295275939301	0.365777285245021	0.00192113234067558	0.0560703418302064	Nck2	1	43483739	43609675	+	4455	protein_coding	non-catalytic region of tyrosine kinase adaptor protein 2 [Source:MGI Symbol;Acc:MGI:1306821]	-	387	440	396	400	472	363	453	338	266	203	227	262	6.01816634212714	4.44613037052258	5.84235067227051	5.64243740628948	5.76352370919267	5.21598850902967	4.38108387345443	4.87934608933289	4.03114025419405	3.3171861345834	3.66247525194341
ENSMUSG00000033208	196.546528240095	167.85310904617	125.673134159242	190.809499844387	178.126037463297	269.250702796667	70.5881815593556	90.9440933124323	163.708002504682	98.183213160912	141.619038289959	131.26122690708	188.043168591643	116.050625955737	0.701626670643292	0.0019398172148366	0.0565094594648554	S100b	10	76089687	76096993	+	1484	protein_coding	S100 protein, beta polypeptide, neural [Source:MGI Symbol;Acc:MGI:98217]	-	180	230	120	192	210	271	103	89	153	84	122	97	8.4031000608589	6.97703915118226	5.3148068784132	8.13058500647536	7.69802270280621	11.6899619947838	2.99043521118965	3.85699199287477	6.96067746276695	4.12066109198877	5.90911551166558
ENSMUSG00000050288	104.824815061384	80.2775738916464	113.105820743318	121.243536359454	112.813157060088	155.986569516888	79.4973695231578	70.5072184107621	102.718746669605	74.8062576464091	76.6135780912892	59.5411750918711	114.70857877213	77.280724238849	0.561774124071582	0.00195146743418662	0.0565778809025796	Fzd2	11	102495222	102498884	+	3663	protein_coding	frizzled class receptor 2 [Source:MGI Symbol;Acc:MGI:1888513]	-	96	110	108	122	133	157	116	69	96	64	66	44	1.81566300705281	1.35186396401025	1.93788044411921	2.09303928111684	1.9751883531561	2.74372413195552	1.3644327796332	1.211448073515	1.76940925605754	1.27193397252033	1.29510078560209
ENSMUSG00000036995	350.507975361503	278.782120241899	258.67720114444	261.369262807676	258.706863934788	331.844039609176	263.849028158756	259.548311251211	188.317702227608	151.950210844269	200.820439542319	170.504274126722	289.981243849914	205.831661025148	0.487149217633909	0.00197039084915352	0.0568666518862579	Asap3	4	135933676	135972527	+	4225	protein_coding	ArfGAP with SH3 domain, ankyrin repeat and PH domain 3 [Source:MGI Symbol;Acc:MGI:2684986]	-	321	382	247	263	305	334	385	254	176	130	173	126	5.26355602549768	4.07018242380798	3.8424690959933	3.91186178913619	3.92705442180236	5.06054700101448	3.92613374748341	3.86633637078983	2.81241842817856	2.23994910641441	2.94317401016767
ENSMUSG00000035615	28.3900540791249	13.8661263994662	16.7564178878989	14.9069921753427	24.5983575544552	15.8967204603198	7.53854366167876	2.04368749016702	9.62988250027543	8.181934430076	13.9297414711435	9.47245967370677	19.0691114261013	8.46604153784125	1.18579686164823	0.00199973711064413	0.0574998483647617	Frmpd1	4	45184875	45285936	+	5324	protein_coding	FERM and PDZ domain containing 1 [Source:MGI Symbol;Acc:MGI:2446274]	-	26	19	16	15	29	16	11	2	9	7	12	7	0.338326668282181	0.160654457180556	0.197525003946035	0.177054789479383	0.296315073734364	0.19237987807363	0.0890196151288903	0.024159313000389	0.114129638868897	0.0957153308995638	0.162009226748871
ENSMUSG00000035441	511.020973424248	435.688287393754	483.841566513082	475.036150654255	584.423046724816	700.449245282842	449.571331096479	419.977779229322	345.605783065441	426.629438139677	428.339550237663	331.536088579737	531.7432116655	400.27666172472	0.407258964455192	0.00208395295095548	0.0593716283843775	Myo1d	11	80372952	80670851	-	6465	protein_coding	myosin ID [Source:MGI Symbol;Acc:MGI:107728]	-	468	597	462	478	689	705	656	411	323	365	369	245	5.01508449726496	4.15702873796134	4.69692461239381	4.646370468801	5.79754978166279	6.98068911406734	4.37186138930908	4.08851809529646	3.37309034528103	4.11003809355621	4.10255476237245
ENSMUSG00000003500	701.015950723007	676.521009068693	745.660596011503	640.006864061382	810.049360844992	733.236231232252	695.601983327631	602.887809599271	523.223615848299	538.838824609291	612.908624730314	571.053997472037	717.748335323638	590.75247593114	0.278091292001677	0.00215726951829103	0.0610126116766935	Impdh1	6	29200433	29216363	-	3294	protein_coding	inosine monophosphate dehydrogenase 1 [Source:MGI Symbol;Acc:MGI:96567]	-	642	927	712	644	955	738	1015	590	489	461	528	422	13.5024433562403	12.6687382791222	14.2068090118053	12.2861762047607	15.7715207084613	14.3420250360056	13.2761919029201	11.5191663060568	10.0225733825233	10.1882323882374	11.5214430544273
ENSMUSG00000092581	15.2869521964519	16.0555147783293	6.2836567079621	21.863588523836	22.9019191024239	15.8967204603198	6.85322151061705	10.2184374508351	4.27994777790019	4.67539110290057	9.28649431409567	6.76604262407626	16.3813919615538	7.01325579673747	1.22819330845679	0.00218067989281921	0.0613997136721634	Gm3211	9	79820482	79820913	+	304	lncRNA	predicted gene 3211 [Source:MGI Symbol;Acc:MGI:3781390]	-	14	22	6	22	27	16	10	10	4	4	8	5	3.19047527164482	3.25781427642732	1.29723246834954	4.54782311011869	4.83152214373495	3.36917918047371	1.41728597770996	2.11552931602091	0.888342393769019	0.95787297313774	1.89152877897147
ENSMUSG00000052396	42.5850811186873	59.843282355591	37.7019402477726	104.348945227399	60.2235650471146	114.257678308549	32.8954632509618	16.3494999213362	17.1197911116008	29.2211943931286	60.3622130416218	36.5366301700118	69.8267487175189	32.0807986481102	1.12660385620556	0.00218668236034387	0.0613997136721634	Mogat2	7	98868291	98887826	-	1835	protein_coding	monoacylglycerol O-acyltransferase 2 [Source:MGI Symbol;Acc:MGI:2663253]	-	39	82	36	105	71	115	48	16	16	25	52	27	1.47241241030054	2.0116619837201	1.28945614292619	3.59590075984614	2.10482539005702	4.01180191244417	1.12703198837841	0.560759378371972	0.588678120339579	0.991803078453246	2.03687240721941
ENSMUSG00000026303	64.4235842564757	25.5428644200693	57.6001864896526	53.6651718312339	56.8306881430518	41.7288912083395	36.3220740062704	30.6553123525053	27.8196605563513	10.5196299815263	22.0554239959772	29.7705875459356	49.9652310581371	26.1904480730943	0.91212677892146	0.00223544482038043	0.062471870023355	Mlph	1	90842807	90878864	+	5357	protein_coding	melanophilin [Source:MGI Symbol;Acc:MGI:2176380]	-	59	35	55	54	67	42	53	30	26	9	19	22	0.763011873279574	0.294119367193194	0.674809497567179	0.633470770408373	0.680372811092399	0.501886314358413	0.4262705184406	0.360157314954464	0.327676791130779	0.122304482663098	0.254934436889565
ENSMUSG00000060675	14676.5660337507	11781.0988666623	11196.4289774705	12797.1558827926	16164.5137901812	14102.3781383612	10020.0951706732	10995.0386970986	9114.14879303846	11681.4646705971	11792.6869671122	11065.1861074143	13453.0236148697	10778.103400989	0.319894407099635	0.00225014779500188	0.0625318248739453	Plaat3	19	7534824	7565910	+	6396	protein_coding	phospholipase A and acyltransferase 3 [Source:MGI Symbol;Acc:MGI:2179715]	-	13441	16143	10691	12877	19057	14194	14621	10760	8518	9994	10159	8177	145.58748939469	113.619537372558	109.862636674327	126.520444094715	162.083898026079	142.060734281619	98.4917141518075	108.192323544044	89.9131392697721	113.75026102391	114.166596762305
ENSMUSG00000090958	606.018462073627	476.556870465865	412.626790489511	354.786413773157	562.369346848408	397.418011507995	331.695921113865	411.803029268654	231.11718000661	169.482927480146	384.228702245708	253.049994140452	468.295982526427	296.896292375906	0.656090661375978	0.00225125845974982	0.0625318248739453	Lrrc32	7	98138490	98151388	+	4688	protein_coding	leucine rich repeat containing 32 [Source:MGI Symbol;Acc:MGI:93882]	-	555	653	394	357	663	400	484	403	216	145	331	187	8.201745914065	6.27050911070955	5.52393757569092	4.78558550355803	7.69342490767655	5.46197990008537	4.44824636553612	5.52853514429081	3.11071432084305	2.25165532508061	5.07501044835817
ENSMUSG00000090122	77.5266861391487	93.413904164825	105.774887917362	52.6713723528777	103.482745573915	66.5675169275892	49.3431948764428	43.9392810385909	56.7093080571776	53.7669976833566	59.2014012523599	14.8852937729678	83.239518845953	46.3075794468159	0.840247877619183	0.00226015923581036	0.0626669508114775	Kcne1l	X	141087748	141089290	-	1543	protein_coding	potassium voltage-gated channel, Isk-related family, member 1-like, pseudogene [Source:MGI Symbol;Acc:MGI:1913490]	-	71	128	101	53	122	67	72	43	53	46	51	11	3.18781678840764	3.73440373311553	4.30224948241566	2.15856141961445	4.30118079899287	2.77962741201752	2.01047021906129	1.79223585346891	2.31901695534777	2.1702682528124	2.37575033936922
ENSMUSG00000030173	2.18385031377884	3.64898063143847	2.09455223598737	0.993799478356183	9.33041148617268	1.98709005753998	0	0	0	0	1.16081178926196	0	3.37311403387892	0.19346863154366	3.65841864591528	0.0023175014566499	1	Klra5	6	129875959	129894613	-	1398	protein_coding	killer cell lectin-like receptor, subfamily A, member 5 [Source:MGI Symbol;Acc:MGI:101903]	-	2	5	2	1	11	2	0	0	0	0	1	0	0.099111432922545	0.161005257516242	0.0940292490172292	0.0449518216112655	0.428035024867527	0.091579977723892	0	0	0	0	0.0514149453511558
ENSMUSG00000027803	2181.66646346506	1971.17933710306	2127.01779564517	2234.0612273447	2473.40726306178	2408.35314973845	1906.56622425366	2082.51755248019	1686.29942449268	2013.92471757442	1903.73133438961	1810.59300620281	2232.6142060597	1900.60537656556	0.23194000027589	0.00232021292784709	0.0639892471237687	Wwtr1	3	57363070	57483331	-	4779	protein_coding	WW domain containing transcription regulator 1 [Source:MGI Symbol;Acc:MGI:1917649]	-	1998	2701	2031	2248	2916	2424	2782	2038	1576	1723	1640	1338	28.9640563805173	25.4427926499608	27.9327076633272	29.5606339370183	33.1928300948119	32.4693275446531	25.0813650419898	27.4258300648542	22.2645111019205	26.2464009387823	24.6662635500108
ENSMUSG00000020793	25.1142786084566	6.56816513658926	7.33093282595579	15.9007916536989	7.63397303414128	14.9031754315498	4.11193290637023	4.08737498033404	3.20996083342514	4.67539110290057	2.32162357852392	8.11925114889152	12.908552781732	4.42092242507424	1.5537964371503	0.00232673405566201	1	Galr2	11	116171765	116174764	+	2456	protein_coding	galanin receptor 2 [Source:MGI Symbol;Acc:MGI:1337018]	-	23	9	7	16	9	15	6	4	3	4	2	6	0.648784408426611	0.164964833067537	0.18733107306242	0.409398349267421	0.199346190512408	0.390967453760182	0.105257720820154	0.104742819555432	0.0824682678254627	0.118564081365583	0.0585326495121464
ENSMUSG00000027961	557.973755170493	432.769102888603	399.012200955594	567.45950214138	524.199481677701	557.378761139964	391.318948256234	318.815248466055	285.686514174838	447.66869810273	402.8016908739	428.967102366435	506.465467328956	379.209700373365	0.418140617102113	0.00234327195349378	0.0643634648181529	Lrrc39	3	116356622	116376783	+	5230	protein_coding	leucine rich repeat containing 39 [Source:MGI Symbol;Acc:MGI:1924557]	-	511	593	381	571	618	561	571	312	267	383	347	317	6.76893185739406	5.10422992560495	4.7881024032542	6.86102317701062	6.42806974143313	6.86655466246067	4.70398028976685	3.83659129189198	3.44670054576691	5.3311217021211	4.7689672044967
ENSMUSG00000110843	9.82732641200477	13.1363302731785	16.7564178878989	10.931794261918	12.7232883902355	15.8967204603198	4.11193290637023	4.08737498033404	0	3.50654332717543	8.12568252483371	10.825668198522	13.2119796142593	5.1095336562059	1.42155004289973	0.00234868298865095	1	Gm35552	10	46892675	46978928	-	469	lncRNA	predicted gene, 35552 [Source:MGI Symbol;Acc:MGI:5594711]	-	9	18	16	11	15	16	6	4	0	3	7	8	1.32944568127021	1.7277340299099	2.24226678253452	1.47392134912162	1.73985161300098	2.18386027902774	0.551200346128566	0.548503976179407	0	0.465661061568027	1.07280736717785
ENSMUSG00000022897	844.058146275521	829.048399462822	1006.43234939193	878.518738866866	736.254288181626	971.687038137049	549.628365151488	616.171778285356	628.082336406853	725.854468725314	810.246628904847	786.214152917662	877.666493385969	686.032955065253	0.357356673829378	0.00234911031406035	0.0643634648181529	Dyrk1a	16	94370869	94496376	+	8251	protein_coding	dual-specificity tyrosine-(Y)-phosphorylation regulated kinase 1a [Source:MGI Symbol;Acc:MGI:1330299]	-	773	1136	961	884	868	978	802	603	587	621	698	581	6.49043548863652	6.19796285562365	7.65520709072652	6.73286869536946	5.72277843364274	7.58769694965004	4.1879246109988	4.70005950767694	4.8031427549174	5.47906591203597	6.08058530280441
ENSMUSG00000020928	91.7217131787112	72.9796126287695	60.7420148436337	90.4357525304126	120.447130094229	79.4836023015991	53.455127782813	64.3761559402611	63.1292297240278	32.727737720304	66.1662719879316	50.0687154181644	85.9683042628925	54.987206428917	0.643348794771084	0.0023586534089991	0.0643634648181529	Higd1b	11	102726675	102728866	+	847	protein_coding	HIG1 domain family, member 1B [Source:MGI Symbol;Acc:MGI:1922939]	-	84	100	58	91	142	80	78	63	59	28	57	37	6.87063387896122	5.31488429770262	4.50074830419895	6.75168930548048	9.12008167828722	6.04622473945695	3.9677314171734	4.78354397407702	4.70286575402631	2.40655689118903	4.83713262721629
ENSMUSG00000021710	1105.02825877209	958.222313815744	866.097349580777	1085.22903036495	1080.631293944	1250.87319122142	875.841709056859	876.741933281651	785.370417244685	881.311222896758	959.99134971964	829.51682571175	1057.6802396165	868.12890965189	0.284504465702291	0.00240335217892769	0.0652392469968711	Nln	13	104159565	104246122	-	8484	protein_coding	neurolysin (metallopeptidase M3 family) [Source:MGI Symbol;Acc:MGI:1923055]	-	1012	1313	827	1092	1274	1259	1278	858	734	754	827	613	8.26381875438629	6.96692750023851	6.4068564435569	8.08865748478355	8.16888085712527	9.49954445734461	6.49024763993463	6.50398093536498	5.84102924257555	6.46981999678041	7.00650440923589
ENSMUSG00000070476	324.301771596157	243.022110053802	214.691604188705	240.499473762196	324.867963564012	336.811764753026	246.715974382214	200.281374036368	195.807610838934	209.223751854801	217.071804591986	159.6786059282	280.699114652983	204.796520272084	0.449584243338718	0.0024714142159635	0.0668530462217165	Fam217b	2	178056317	178066221	+	4559	protein_coding	family with sequence similarity 217, member B [Source:MGI Symbol;Acc:MGI:1918782]	-	297	333	205	242	383	339	360	196	183	179	187	118	4.51323334262319	3.28815185578267	2.95545541520594	3.33580181623972	4.57007129763145	4.76000945414152	3.4022324501114	2.76489797687628	2.71003860770772	2.85828118591047	2.9482788996208
ENSMUSG00000050556	775.266861391487	489.693200739043	763.464290017396	653.920056758368	656.52168093615	704.423425397922	561.964163870598	507.856341306504	480.424138069297	538.838824609291	545.58154095312	558.875120748699	673.881585873394	532.256688259585	0.338314580400915	0.00249323405724354	0.0673259916640356	Kcnb1	2	166937889	167032075	-	11488	protein_coding	potassium voltage gated channel, Shab-related subfamily, member 1 [Source:MGI Symbol;Acc:MGI:96666]	-	710	671	729	658	774	709	820	497	449	461	470	413	4.28168637231284	2.62939188466523	4.17083726070321	3.59944824782881	3.66513796790293	3.95074971623967	3.0753921354765	2.78230408512332	2.63873571073938	2.92131245533199	2.94069498541351
ENSMUSG00000040264	43.6770062755768	31.3812334303709	27.2291790678358	71.5535624416452	38.1698651707064	49.6772514384994	15.7624094744192	12.2621249410021	47.0794255569021	4.67539110290057	10.4473061033576	9.47245967370677	43.6146829707724	16.6165194753814	1.3825371139478	0.00250222352807233	0.067383367808381	Gbp2b	3	142300608	142324940	+	2823	protein_coding	guanylate binding protein 2b [Source:MGI Symbol;Acc:MGI:95666]	-	40	43	26	72	45	50	23	12	44	4	9	7	0.981635021081954	0.685701030841754	0.605344517052471	1.60278801137213	0.86715239797817	1.13380099945095	0.35103306964747	0.273377645938514	1.05229081288119	0.103150330794854	0.229154389801007
ENSMUSG00000019518	442.229688540215	365.627859270135	352.932051763871	414.414382474528	431.74358604199	376.553565903826	335.122531869174	320.858935956222	325.276031120415	337.797007184566	362.173278249731	320.710420381215	397.250188999094	333.65636746022	0.250690908809702	0.00250403833486416	0.067383367808381	Ap4m1	5	138170264	138178691	+	5361	protein_coding	adaptor-related protein complex AP-4, mu 1 [Source:MGI Symbol;Acc:MGI:1337063]	-	405	501	337	417	509	379	489	314	304	289	312	237	5.2337159304622	4.2069673700377	4.13165677788576	4.88815214277802	5.16494580497676	4.52554733792039	3.93001425671428	3.76683391886013	3.82843922134665	3.92440253348206	4.18316829014843
ENSMUSG00000006219	276.257064693023	248.130682937816	266.008133970396	267.332059677813	363.886047960735	311.973139033776	227.526954152486	221.740092683122	222.55728445081	119.222473123965	236.805605009439	202.981278722288	288.931188045593	205.138948023685	0.491989637277892	0.00252503218488564	0.067713600578099	Fblim1	4	141303373	141333407	-	4457	protein_coding	filamin binding LIM protein 1 [Source:MGI Symbol;Acc:MGI:1921452]	-	253	340	254	269	429	314	332	217	208	102	204	150	3.93259133454191	3.4341045098775	3.74568477586111	3.79283642332863	5.23610626561079	4.5098772696222	3.20941977021116	3.1311922351193	3.1507553423156	1.66601554582988	3.28991049912201
ENSMUSG00000030747	26803.4868261646	26582.8239000293	20985.3188523574	28042.0398807764	31561.3891808181	40099.4773611567	23077.5381148519	17936.4232574508	15001.2169615402	23983.5875101042	24668.4113336059	19147.9006261358	29012.4226668838	20635.8463006148	0.491512906669275	0.00255976820434061	0.0685267601875806	Dgat2	7	98802865	98831926	-	3083	protein_coding	diacylglycerol O-acyltransferase 2 [Source:MGI Symbol;Acc:MGI:1915050]	-	24547	36425	20038	28217	37209	40360	33674	17553	14020	20519	21251	14150	551.601995595475	531.867263965662	427.18991442532	575.164112703957	656.550698137397	838.021849741959	470.600361857776	366.1596292433	307.021273891912	484.511599325919	495.452924785294
ENSMUSG00000060843	70.9751351978122	34.3004179355217	14.6618656519116	29.8139843506855	41.5627420747692	90.412597618069	6.85322151061705	3.06553123525053	7.48990861132534	10.5196299815263	25.5378593637631	36.5366301700118	46.9544571381282	15.000463478749	1.66902408659263	0.00258021031094446	0.0689551213391301	Ctnna3	10	63265877	64839446	+	7227	protein_coding	catenin (cadherin associated protein), alpha 3 [Source:MGI Symbol;Acc:MGI:2661445]	-	65	47	14	30	49	91	10	3	7	9	22	27	0.623097821341612	0.292763565804958	0.127323956120466	0.260866112962014	0.368834739342055	0.806048263876995	0.0596173982598352	0.0266965924479184	0.0653934071516699	0.0906579650790389	0.218806982042361
ENSMUSG00000037031	623.489264583858	538.589541200319	626.271118560223	480.998947524393	726.075657469438	519.624050046704	439.976820981615	538.51165365901	430.134751678969	420.785199261051	451.555786022902	488.508277458306	585.841429897489	461.578748176976	0.344450507340618	0.00259475793816561	0.0692247534465591	Tspan15	10	62021175	62067030	-	8183	protein_coding	tetraspanin 15 [Source:MGI Symbol;Acc:MGI:1917673]	-	571	738	598	484	856	523	642	527	402	360	389	361	4.83419859598466	4.05995327644353	4.80317904774531	3.71695477947865	5.69056000620656	4.09135201226534	3.38028681043258	4.141814990359	3.31670986367238	3.20266461506154	3.41691047424615
ENSMUSG00000031253	1074.45435437919	880.863924429248	734.140558713572	1050.44604862249	1204.47130094229	1228.02165555971	757.280976923184	689.744527931369	720.101213631707	741.049489809741	910.076442781375	861.993830307316	1028.73297377442	780.041080230782	0.399904580444475	0.00260906224135239	0.0694869801397575	Srpx2	X	132809175	132833195	+	2922	protein_coding	sushi-repeat-containing protein, X-linked 2 [Source:MGI Symbol;Acc:MGI:1916042]	-	984	1207	701	1057	1420	1236	1105	675	673	634	784	637	23.3300579558704	18.5953468486859	15.7680485931531	22.7326069368461	26.4363763912022	27.0779616270515	16.2934533070613	14.8564892418717	15.5499441329561	15.7953974461564	19.2855665239966
ENSMUSG00000028007	383.265730068186	359.059694133546	366.546641297789	389.569395515624	407.993447713551	444.114627860185	333.066565415989	299.400217309468	284.616527230363	370.52474490487	348.243536778587	257.109619714898	391.758256098147	315.493535225696	0.309758141008597	0.00261546285946861	0.0695381709228922	Snx7	3	117575296	117662585	-	6147	protein_coding	sorting nexin 7 [Source:MGI Symbol;Acc:MGI:1923811]	-	351	492	350	392	481	447	486	293	266	317	300	190	3.95589571435066	3.60312322120681	3.74235493282335	4.00753497187559	4.2567256171062	4.65502501704298	3.40646656077405	3.0654697777227	2.92154381526509	3.75420134518211	3.50795966817549
ENSMUSG00000015647	1312.49403858108	966.979867331196	1410.68093093749	1103.11742097536	1150.18527047729	1241.93128596249	886.121541322785	1175.12030684604	750.060848077009	880.142375121033	920.523748884733	966.19088671809	1197.56480237748	929.693284494948	0.364678985050724	0.00263099905590372	0.0697124954624864	Lama5	2	179818166	179867652	-	11388	protein_coding	laminin, alpha 5 [Source:MGI Symbol;Acc:MGI:105382]	-	1202	1325	1347	1110	1356	1250	1293	1150	701	753	793	714	7.31236632583917	5.23776060344591	7.77428183174563	6.12533699858882	6.47747916643574	7.02651962910525	4.8919514737479	6.49445950896477	4.15589474626258	4.81358926121589	5.00520971421902
ENSMUSG00000022969	692.280549467892	848.752894872589	761.369737781408	818.890770165495	710.807711401155	761.055492037811	608.566070142794	583.472778442684	530.713524459624	450.00639365418	811.407440694109	466.856941061262	765.526192621058	575.170524742442	0.411872903706767	0.00267377375792959	0.0703086471443239	Il10rb	16	91203052	91222722	+	3808	protein_coding	interleukin 10 receptor, beta [Source:MGI Symbol;Acc:MGI:109380]	-	634	1163	727	824	838	766	888	571	496	385	699	345	11.5343532779812	13.7486482173825	12.5480896955968	13.5983037838079	11.9712878264158	12.876847109405	10.0472474856817	9.64343594517261	8.79384319210004	7.36012688918337	13.1940093033194
ENSMUSG00000023064	14402.4928193714	12172.2695903525	10998.4937911697	13542.5054915597	16618.3110760996	15697.0179095371	10697.1934559222	11323.0505392704	9477.94435415998	11349.5119022911	12339.4293198546	11434.6120346889	13905.1817796816	11103.6236010312	0.324638569144863	0.002723994816603	0.0712044907700248	Sncg	14	34092231	34096746	-	852	protein_coding	synuclein, gamma [Source:MGI Symbol;Acc:MGI:1298397]	-	13190	16679	10502	13627	19592	15799	15609	11081	8858	9710	10630	8450	1072.52180795025	881.267265910452	810.163293488357	1005.1135509263	1250.9298939044	1187.04645020397	789.344450132248	836.43460406709	701.923950967669	829.661900536064	896.788890818937
ENSMUSG00000038816	431.31043697132	406.496442342246	448.234178501297	473.048551697543	493.663589541136	469.946798608205	387.892337500925	371.951123210397	279.266592507988	349.485484941818	445.751727076592	286.880207260834	453.783332943625	353.537912083092	0.357591251720937	0.00277957774087861	0.0721714106732813	Ctnnal1	4	56810935	56865188	-	7661	protein_coding	catenin (cadherin associated protein), alpha-like 1 [Source:MGI Symbol;Acc:MGI:1859649]	-	395	557	428	476	582	473	566	364	261	299	384	212	3.57200916160805	3.27300717802616	3.67196429800059	3.90459467270244	4.13267560006545	3.95233171843326	3.18318619591029	3.05568479302453	2.30011222070255	2.84123553603733	3.60281790141648
ENSMUSG00000055430	279.532840163691	207.262099865705	86.9239177934758	231.555278456991	342.680567310342	141.083394085338	108.966222018811	114.446499449353	136.958328892806	59.6112365619823	154.38796797184	117.729141658927	214.839682945924	115.34989942562	0.898111864566444	0.00284769406748911	0.0736935763098391	Nap1l5	6	58882218	58884061	-	1844	protein_coding	nucleosome assembly protein 1-like 5 [Source:MGI Symbol;Acc:MGI:1923555]	-	256	284	83	233	404	142	159	112	128	51	133	87	9.61789384647065	6.93321468570374	2.95840289600466	7.94052964247502	11.9182980558559	4.92952572067141	3.7150723979712	3.90615738350758	4.68643969988342	2.01340327759321	5.18426597013113
ENSMUSG00000044026	374.530328813071	269.294770600159	196.887910182813	280.251452896444	356.252074926593	488.824154154834	137.749752363403	199.259530291284	218.27733667291	191.691035218923	280.916453001394	227.339032168962	327.673448595652	209.205523286146	0.650084866415235	0.00289079230556368	0.0742902040345351	Slc35g1	19	38384428	38394058	+	4642	protein_coding	solute carrier family 35, member G1 [Source:MGI Symbol;Acc:MGI:2444789]	-	343	369	188	282	420	492	201	195	204	164	242	168	5.1190564031044	3.57847885191053	2.66190686597418	3.81767047495451	4.92195850537028	6.78480977575792	1.86561487251163	2.70160658883497	2.96701001141639	2.57193639319017	3.7471991924648
ENSMUSG00000030048	30.5739043929037	27.0024566726447	21.9927984778674	21.863588523836	35.6252074926593	34.7740760069496	17.1330537765426	14.3058124311691	21.399738889501	15.1950210844269	20.8946122067152	9.47245967370677	28.6386719278101	16.4001163436769	0.794313328510145	0.00289179683463294	0.0742902040345351	Gkn3	6	87360238	87365917	-	856	protein_coding	gastrokine 3 [Source:MGI Symbol;Acc:MGI:1916138]	-	28	37	21	22	42	35	25	14	20	13	18	7	2.26613196864492	1.94583129679559	1.61244783449055	1.61511474938794	2.66912749788888	2.61741139604558	1.25833801759296	1.05183326740479	1.57743041884218	1.1055823568459	1.51145523927159
ENSMUSG00000090231	69.8832100409228	43.057971450974	47.1274253097158	60.6217681797272	50.8931535609419	92.3996876756089	43.1752955168874	35.7645310779228	27.8196605563513	37.4031288232046	47.5932833597403	18.9449193474135	60.6638693696484	35.1168031135866	0.772135856849458	0.00289261745480347	0.0742902040345351	Cfb	17	35075350	35081494	-	2825	protein_coding	complement factor B [Source:MGI Symbol;Acc:MGI:105975]	-	64	59	45	61	60	93	63	35	26	32	41	14	1.56950409317627	0.940179515076435	1.04696992135821	1.35695626313823	1.15538464636808	2.10737685376887	0.960844638764646	0.796786970706635	0.621367989411533	0.824618432095923	1.04318649119913
ENSMUSG00000027490	141.950270395624	132.82289498436	114.153096861312	152.051320188496	163.70631062103	158.967204603198	104.168966961379	134.883374351023	112.34862916988	95.8455176094617	112.59874355841	78.4860944392847	143.941849609003	106.38855434824	0.431385759332451	0.00290045441977971	0.0742902040345351	E2f1	2	154401327	154411812	-	3154	protein_coding	E2F transcription factor 1 [Source:MGI Symbol;Acc:MGI:101941]	E2F	130	182	109	153	193	160	152	132	105	82	97	58	2.85550282488005	2.59768761581499	2.27145926184899	3.04848602781231	3.32881311464827	3.2474016197337	2.07640933601845	2.69156500929889	2.24761328543969	1.89266466981433	2.2105818260269
ENSMUSG00000026074	2467.75085457009	2608.29135535222	3105.17368985127	3154.31954430252	3042.56236371831	2759.07454489426	2576.12596584095	2521.9103628661	2141.04387589457	2005.74278314434	2623.43464373203	1922.90931376247	2856.19539211478	2298.52782420674	0.31272123993731	0.00290424124743755	0.0742902040345351	Map4k4	1	39940073	40065470	+	9579	protein_coding	mitogen-activated protein kinase kinase kinase kinase 4 [Source:MGI Symbol;Acc:MGI:1349394]	-	2260	3574	2965	3174	3587	2777	3759	2468	2001	1716	2260	1421	16.3451607730516	16.7962217544115	20.3443897705317	20.8229001303091	20.3706551700343	18.5580959494033	16.9076491181164	16.5698132476212	14.1033049248165	13.0412320351531	16.9583976968441
ENSMUSG00000057594	185.627276671201	194.125769592527	161.280522171027	179.877705582469	209.510148825877	193.741280610148	142.547007420835	155.320249252693	176.547845838383	136.755189759842	152.066344393317	144.793312155232	187.360450575542	151.338324803384	0.311603267427575	0.00292505571842544	0.0746995725986708	Arl16	11	120355692	120358433	-	2742	protein_coding	ADP-ribosylation factor-like 16 [Source:MGI Symbol;Acc:MGI:1917567]	-	170	266	154	181	247	195	208	152	165	117	131	107	4.29519021669804	4.36708264785192	3.69141959872672	4.14825639564967	4.90030708497136	4.5524467044694	3.26833796289411	3.56507580724632	4.06265996275109	3.10627515577709	3.43400082484317
ENSMUSG00000031520	64.4235842564757	45.2473598298371	103.680335681375	68.5721640065766	74.6432918893814	64.5804268700493	50.7138391785662	57.2232497246765	46.0094386124271	26.8834988416783	35.9851654671207	39.2430472196423	70.1911937556158	42.6763731740185	0.702164179841256	0.00294729205236309	0.0749842931963801	Vegfc	8	54530641	54640131	+	2449	protein_coding	vascular endothelial growth factor C [Source:MGI Symbol;Acc:MGI:109124]	-	59	62	99	69	88	65	74	56	43	23	31	29	1.66903005518933	1.13967265826687	2.65696940026185	1.77057681350179	1.9547340621145	1.69903482559617	1.30188915290173	1.4705908973434	1.18542382312665	0.683692101692433	0.909849286087541
ENSMUSG00000022537	224.93658231922	180.989439319348	256.582648908453	229.567679500278	266.340836968929	208.644456041698	152.141517535699	200.281374036368	207.577467228159	126.235559778315	175.282580178556	142.086895105602	227.843607176321	167.267565643783	0.44324736770836	0.00295069254479218	0.0749842931963801	Tmem44	16	30330673	30369660	-	8893	protein_coding	transmembrane protein 44 [Source:MGI Symbol;Acc:MGI:1924489]	-	206	248	245	231	314	210	222	196	194	108	151	105	1.6047960949341	1.25539563256294	1.81074767125218	1.63236830850094	1.92076905161514	1.51164117059374	1.07556275794097	1.41742605156628	1.47281235283149	0.884091011302661	1.22046465014486
ENSMUSG00000063870	4534.76517656176	4202.16609516455	4052.95857663556	4164.01981431241	4241.09613007849	4147.05695008593	3822.04163647113	3948.40423100268	3237.7804939815	3376.80122406994	4097.66561609471	3453.38815532853	4223.67712380645	3656.01355949141	0.207868251279515	0.00295733392826893	0.0750302678173721	Chd4	6	125072944	125107554	+	8019	protein_coding	chromodomain helicase DNA binding protein 4 [Source:MGI Symbol;Acc:MGI:1344380]	-	4153	5758	3870	4190	5000	4174	5577	3864	3026	2889	3530	2552	35.8791915286449	32.3242660018549	31.7198331954081	32.8358510171569	33.9190425446838	33.320379609259	29.9648083912869	30.9891408434949	25.4766716983943	26.2270135271249	31.641061280862
ENSMUSG00000092202	5.45962578444709	1.45959225257539	3.14182835398105	6.95659634849328	5.93753458210989	2.98063508630997	1.37064430212341	0	0	0	0	1.35320852481525	4.32263540131945	0.453975471156444	3.09778445509957	0.00295909078613825	1	Stk19-ps1	17	34963727	34966128	-	517	unprocessed_pseudogene	serine/threonine kinase 19, pseudogene 1 [Source:MGI Symbol;Acc:MGI:2148500]	-	5	2	3	7	7	3	2	0	0	0	0	1	0.670008622948346	0.174147272733235	0.381391364002185	0.850867555682483	0.736548400449027	0.371456892237914	0.166675024071114	0	0	0	0
ENSMUSG00000059201	18805.1350519496	17146.5599871294	16770.0324774329	17042.6672543302	16127.1921442365	30270.3363915352	10760.2430938198	10033.483732975	10591.8007633585	19079.1022431615	15812.5781933264	8943.35514050401	19360.3205511023	12536.7605278575	0.626946687101123	0.00301270186127203	0.0761860289901805	Lep	6	29060219	29073876	+	3354	protein_coding	leptin [Source:MGI Symbol;Acc:MGI:104663]	-	17222	23495	16013	17149	19013	30467	15701	9819	9899	16323	13622	6609	355.730790505861	315.347662398989	313.797723552329	321.31441465671	308.376577196108	581.492802545724	201.695091513159	188.276810841348	199.26097288309	354.289624651186	291.927069478734
ENSMUSG00000033059	6875.85271293267	5404.14031516038	5525.42879853468	5738.1981880286	8737.50624718771	6382.53326481841	5140.60145511385	5587.44159811663	4412.6261590151	4920.84913580285	5430.27755016744	4291.02423218917	6443.94325444374	4963.80335506751	0.376409189256727	0.00302540191768676	0.0762587915193545	Pygb	2	150628655	150673678	+	4809	protein_coding	brain glycogen phosphorylase [Source:MGI Symbol;Acc:MGI:97828]	-	6297	7405	5276	5774	10301	6424	7501	5468	4124	4210	4678	3171	90.7151550189588	69.3182373386177	72.1091129450231	75.4529926265042	116.52481011063	85.5122757437927	67.2040524873351	73.1250810397318	57.8972398470911	63.7307208328449	69.9200918829453
ENSMUSG00000016262	117.927916944057	86.115942901948	73.3093282595579	97.3923488789059	129.777541580402	138.102758999028	67.8468929551088	68.4635309205951	97.3688119472294	44.4162154775554	74.2919545127653	63.6008006663169	107.10430626065	69.3313677465952	0.624776370926248	0.00304037583508234	0.0765120187865859	Sertad4	1	192526796	192538064	-	3850	protein_coding	SERTA domain containing 4 [Source:MGI Symbol;Acc:MGI:2443496]	-	108	118	70	98	153	139	99	67	91	38	64	47	1.94340786862046	1.3797439636836	1.19502627387351	1.59963100468307	2.16184471331794	2.31116940665742	1.10791269571842	1.11919743139516	1.59578597280689	0.718529128940725	1.19485662089834
ENSMUSG00000016256	3036.64386130947	2870.2881646895	2426.53876539137	2897.91927888663	3445.46649607577	3033.29297283478	2467.15974382214	2258.27467663456	2479.15975034869	1953.14463323671	2732.55095192265	2522.38069025563	2951.69158986459	2402.11174103673	0.297375516936307	0.00306036408848772	0.0767661925718076	Ctsz	2	174269286	174280832	-	1441	protein_coding	cathepsin Z [Source:MGI Symbol;Acc:MGI:1891190]	-	2781	3933	2317	2916	4062	3053	3600	2210	2317	1671	2354	1864	133.702010808717	122.867547755768	105.682285365074	127.168048245797	153.345039611042	135.625244081706	107.638985010811	98.6327006020462	108.556550175971	84.4177904903542	117.419175806076
ENSMUSG00000025207	89.5378628649324	50.355932713851	83.7820894394947	97.3923488789059	99.2416494438367	71.5352420714392	58.2523828402449	72.5509059009292	53.4993472237524	37.4031288232046	49.9149069382642	39.2430472196423	81.9741875687433	51.8106198243396	0.647727219158053	0.00312146513123923	0.0779212043291825	Sema4g	19	44977540	44991836	+	8661	protein_coding	sema domain, immunoglobulin domain (Ig), transmembrane domain (TM) and short cytoplasmic domain, (semaphorin) 4G [Source:MGI Symbol;Acc:MGI:1347047]	-	82	69	80	98	117	72	85	71	50	32	43	29	0.655913764259835	0.35863962938533	0.60710259843476	0.71107024223875	0.73487185898628	0.532159925977143	0.422845741415835	0.527209153180871	0.389758814954656	0.268969757611244	0.356859256995656
ENSMUSG00000045102	153.961447121408	123.33554534262	102.633059563381	195.778497236168	142.500829970637	196.721915696458	82.9239802784663	88.9004058222653	99.5087858361795	126.235559778315	121.885237872506	105.55026493559	152.488549155112	104.167372420554	0.554096129989755	0.00313151111260549	0.0780465056908915	Poln	5	34164523	34326792	-	5423	protein_coding	DNA polymerase N [Source:MGI Symbol;Acc:MGI:2675617]	-	141	169	98	197	168	198	121	87	93	108	105	78	1.8012767319589	1.40289227922929	1.1877543087181	2.28286951552133	1.6852466444351	2.33723991830022	0.961339616523757	1.03174477872249	1.15781007544891	1.44979187968183	1.39170197825856
ENSMUSG00000039853	303.555193615258	241.562517801227	285.906380212276	356.77401272987	275.671248455102	279.186153084367	237.806786418412	272.832279937297	180.827793616283	162.469840825795	233.323169641654	213.80694692081	290.44258431635	216.844469560042	0.417171242645221	0.00314183722551775	0.0781783759625226	Trim14	4	46493781	46536141	-	4338	protein_coding	tripartite motif-containing 14 [Source:MGI Symbol;Acc:MGI:1921985]	-	278	331	273	359	325	281	347	267	169	139	201	158	4.43972611073646	3.43491244133475	4.13631154961061	5.2006708469122	4.07556296467917	4.14662232470012	3.44644221338563	3.95835139517715	2.63021431663653	2.33263487510998	3.33045108662611
ENSMUSG00000027435	1624.78463345146	1388.0722321992	2236.98178803451	1650.70093354962	1844.87681658414	1627.42675712524	1346.65802683625	1764.72414775922	1145.95601753278	1040.27452039538	1272.24972103111	968.897303767721	1728.80719349069	1256.45995622041	0.459507350662586	0.00315550352368166	0.0782283883753765	Cd93	2	148278560	148285483	-	6677	protein_coding	CD93 antigen [Source:MGI Symbol;Acc:MGI:106664]	-	1488	1902	2136	1661	2175	1638	1965	1727	1071	890	1096	716	15.4391179751287	12.8234936562725	21.0261624464071	15.6330142314579	17.7203248378211	15.7039979713498	12.6797955915055	16.6342641178	10.8293421421631	9.70353870046978	11.7984709580056
ENSMUSG00000049625	126.663318199173	112.388603448305	119.38947745128	133.169130099729	114.509595512119	126.180218653789	104.168966961379	80.7256558615972	98.4387988917044	38.5719765989297	95.1865667194806	69.0136347655779	122.050057227399	81.0175999664448	0.580181396238148	0.00317613857034871	0.0782792120346102	Tifab	13	56321517	56326698	-	3497	protein_coding	TRAF-interacting protein with forkhead-associated domain, family member B [Source:MGI Symbol;Acc:MGI:2385852]	-	116	154	114	134	135	127	152	79	92	33	82	51	2.29807018218234	1.98245032320198	2.14264075984756	2.40803964714944	2.10006109764859	2.32480107591738	1.87274665307469	1.45286108245805	1.77617672783328	0.686973238956091	1.68544571783674
ENSMUSG00000007888	53.5043326875815	37.9493985669601	20.9455223598737	37.7643801775349	61.920003499146	36.7611660644896	27.4128860424682	20.4368749016702	16.0498041671257	23.3769555145029	26.698671153025	27.0641704963051	41.4741338925976	23.5065603791828	0.820494676054616	0.0032221408535932	0.0791758276725831	Crlf1	8	70945808	70956731	+	1644	protein_coding	cytokine receptor-like factor 1 [Source:MGI Symbol;Acc:MGI:1340030]	-	49	52	20	38	73	37	40	20	15	20	23	20	2.06488180597937	1.42389759128962	0.799591789088117	1.45256725746768	2.4155433768984	1.44071348167459	1.04830884969302	0.782385537798486	0.616003849693845	0.885624646696694	1.00559376692279
ENSMUSG00000022978	161.604923219634	216.019653381158	226.211641486636	216.648286281648	123.840006998292	110.283498193469	98.6863897528855	89.9222495673488	125.188472503581	98.183213160912	154.38796797184	116.375933134112	175.768001593473	113.790704348447	0.630284532281622	0.00322474726227013	0.0791758276725831	Mis18a	16	90516200	90524292	-	2863	protein_coding	MIS18 kinetochore protein A [Source:MGI Symbol;Acc:MGI:1913828]	-	148	296	216	218	146	111	144	88	117	84	133	86	3.58130491047961	4.65422728622291	4.95875380147305	4.78508451328526	2.77412037137336	2.48187177492807	2.16706639749324	1.976760051072	2.75904315941115	2.1358927909575	3.33908014282983
ENSMUSG00000019856	103.732889904495	75.1690010076326	107.869440153349	108.324143140824	83.1254841495384	85.444872474219	53.455127782813	61.3106247050106	67.409177501928	51.4293021319063	97.5081902980045	50.0687154181644	93.944305138343	63.5301896396378	0.562650757766619	0.00323741564822671	0.0791758276725831	Fam184a	10	53509241	53627219	-	5368	protein_coding	family with sequence similarity 184, member A [Source:MGI Symbol;Acc:MGI:1923156]	-	95	103	103	109	98	86	78	60	63	44	84	37	1.22606086125589	0.863777609940153	1.26114453082963	1.27605225051562	0.993132884212008	1.0255660918208	0.626055981808098	0.718838575339443	0.792359050179967	0.596707753757936	1.12476897587126
ENSMUSG00000031478	50.2285572169133	62.0326707344541	63.8838431976147	55.6527707879462	51.7413727869576	58.6191566974293	35.6367518552087	34.7426873328393	36.3795561121516	45.5850632532806	49.9149069382642	41.9494642692728	57.0263952368859	40.7014049601695	0.501687822073069	0.00325643489974681	0.0795010451074979	Nek3	8	22618299	22656451	-	2153	protein_coding	NIMA (never in mitosis gene a)-related expressed kinase 3 [Source:MGI Symbol;Acc:MGI:1344371]	-	46	85	61	56	61	59	52	34	34	39	43	31	1.48018068471505	1.77726472370228	1.8621983970486	1.63455095694508	1.54127310098606	1.75422659605714	1.04061573319271	1.01561128705955	1.06617591523416	1.31868810607537	1.43555876676237
ENSMUSG00000019810	280.624765320581	283.160896999626	340.364738347947	279.257653418087	258.706863934788	328.863404522866	206.967289620635	225.827467663456	249.306958062686	230.263011817853	286.720511947704	219.219781020071	295.163053757316	236.384170022067	0.321734665357873	0.00327553719574266	0.0797167179283641	Fuca2	10	13375284	13394779	+	6161	protein_coding	fucosidase, alpha-L- 2, plasma [Source:MGI Symbol;Acc:MGI:1914098]	-	257	388	325	281	305	331	302	221	233	197	247	162	2.8899002019972	2.83503054059373	3.46714732113116	2.86622036976567	2.69303764520613	3.43917673527011	2.1119654445966	2.30692617379563	2.55328146548641	2.32775103941215	2.88165705557964
ENSMUSG00000053012	1494.84553978161	1147.23951052426	1183.42201333286	1423.12085300605	1452.99953416489	1301.54398768869	1156.82379099216	1172.05477561079	977.968067250194	1085.85958364866	1163.13341284048	1146.16762051852	1333.86190641639	1117.0012084768	0.25531090840327	0.00328294458320723	0.0797455981540302	Krcc1	6	71248661	71262303	+	1913	protein_coding	lysine-rich coiled-coil 1 [Source:MGI Symbol;Acc:MGI:1889377]	-	1369	1572	1130	1432	1713	1310	1688	1147	914	929	1002	847	49.5780463241003	36.9925948993323	38.8242984428849	47.0416466017618	48.7120253120804	43.836314585463	38.0179369594262	38.5603599657448	32.2570915006645	35.3526729719901	37.6486407674425
ENSMUSG00000040356	1511.22441713496	1574.17024440256	1508.0776099109	1516.53800397154	1645.54529847045	1471.44018760835	1379.55349008721	1327.37502486348	1310.73400698193	1326.64222544804	1474.23097236269	1466.87804089973	1537.83262691646	1380.90229344051	0.156917954063558	0.00335781780024918	0.0813367191645382	Skiv2l	17	35058204	35069186	-	4977	protein_coding	superkiller viralicidic activity 2-like (S. cerevisiae) [Source:MGI Symbol;Acc:MGI:1099835]	-	1384	2157	1440	1526	1940	1481	2013	1299	1225	1135	1270	1084	19.2650162732965	19.510110506997	19.0166929657991	19.2682095098955	21.2044925136303	19.048690568485	17.4263811258101	16.7854945706126	16.6173752983516	16.6015918551058	18.341406243352
ENSMUSG00000035783	1596.39457937233	1828.13929635068	1677.73634102588	1325.72850412715	1995.01161958892	2003.98032302907	1326.78368445546	1376.42352462749	1438.06245337446	1648.07536377245	1194.47533115056	1105.57136477406	1737.831777249	1348.23195369241	0.366233071245108	0.00339009659473027	0.0818597194404337	Acta2	19	34218490	34232990	-	2196	protein_coding	actin alpha 2, smooth muscle, aorta [Source:MGI Symbol;Acc:MGI:87909]	-	1462	2505	1602	1334	2352	2017	1936	1347	1344	1410	1029	817	46.1228322122039	51.3514391411023	47.947980414843	38.1749046362206	58.2637958737711	58.7964725561448	37.9842968335762	39.4482635955723	41.3200571353109	46.742107377705	33.6805821108116
ENSMUSG00000038624	53.5043326875815	49.6261365875633	43.9855969557347	66.5845650498643	98.393430217821	56.6320666398894	50.0285170275045	47.0048122738414	33.1695952787265	28.0523466174034	32.5027300993348	27.0641704963051	61.4543546897424	36.3036952988526	0.744399735705224	0.00340049713654149	0.0818597194404337	Nepn	10	52265068	52280721	+	1999	protein_coding	nephrocan [Source:MGI Symbol;Acc:MGI:1913900]	-	49	68	42	67	116	57	73	46	31	24	28	20	1.69818193548279	1.53134605307894	1.38094581923352	2.10628180242161	3.15674127576139	1.82532318782042	1.57340722447922	1.47991805679021	1.04699083527754	0.87401716008166	1.0067967087672
ENSMUSG00000015027	198.730378553874	240.102925548652	245.062611610522	197.76609619288	223.081656442129	210.631546099238	185.722302937722	126.708624390355	179.757806671808	171.820623031596	205.463686699367	138.027269531156	219.229202407882	167.916718877001	0.382925881098886	0.0034379388777923	0.0824989329737219	Galns	8	123304981	123338202	-	2650	protein_coding	galactosamine (N-acetyl)-6-sulfate sulfatase [Source:MGI Symbol;Acc:MGI:1355303]	-	182	329	234	199	263	212	271	124	168	147	177	102	4.75802199001522	5.5889117096253	5.80376911122721	4.71912704750841	5.39887992223475	5.12115235432004	4.40610143349652	3.009320494216	4.28013422024258	4.03824787014899	4.80091417636305
ENSMUSG00000028076	4677.80737211427	4704.26583005048	5496.10506723085	4766.26229819625	5123.24412513482	5448.60093777462	4207.19268536781	4751.57341463832	3977.14147261375	4720.97616615385	4409.92398740618	4008.20365050278	5036.04760508355	4345.83522944712	0.212548089263112	0.00344606636817096	0.0824989329737219	Cd1d1	3	86903141	86906748	-	2570	protein_coding	CD1d1 antigen [Source:MGI Symbol;Acc:MGI:107674]	-	4284	6446	5248	4796	6040	5484	6139	4650	3717	4039	3799	2962	115.482790532875	112.910518766511	134.214935288269	117.273670487854	127.849080551093	136.59727388663	102.919006210782	116.36234401273	97.645766342645	114.409540593873	106.250925132249
ENSMUSG00000025083	185.627276671201	131.363302731785	204.218843008768	175.902507669044	259.555083160804	217.586361300628	164.477316254809	146.123655546942	149.798172226507	75.9751054221343	131.171732186601	89.3117626378067	195.708895757038	126.142957379133	0.62608953424262	0.00346403738044476	0.082747859086409	Afap1l2	19	56900793	56996660	-	5675	protein_coding	actin filament associated protein 1-like 2 [Source:MGI Symbol;Acc:MGI:2147658]	-	170	180	195	177	306	219	240	143	140	65	113	66	2.07531481483454	1.42785420269205	2.2584417246332	1.96002615866453	2.93325185771773	2.47033560703984	1.82211779618888	1.62055137314645	1.66554415325152	0.833813654149856	1.43122900033542
ENSMUSG00000057530	2640.27502935861	2240.47410770322	2452.72066834121	2377.16835222799	2995.06208706143	2964.73836584965	2345.17240093316	2448.33761322009	1884.24700922056	2020.93780422877	2099.90852677488	2043.34487247103	2611.73976842369	2140.32470447475	0.286570389617297	0.00348562358785304	0.0830080942463101	Ece1	4	137589548	137692540	+	5300	protein_coding	endothelin converting enzyme 1 [Source:MGI Symbol;Acc:MGI:1101357]	-	2418	3070	2342	2392	3531	2984	3422	2396	1761	1729	1809	1510	31.6068603622439	26.0759254537229	29.0436479882353	28.3621906975882	36.2422908848116	36.0413175124788	27.8185961354706	29.0739189683127	22.4324891721642	23.7487434268286	24.5334851554824
ENSMUSG00000024940	6035.07034212782	5168.41616636946	5768.39685790921	5398.31876643079	5504.09455761587	5867.87693991555	5161.1611196457	4459.32610354444	4679.05290818939	4733.83349168683	5423.31267943187	3776.80499275937	5623.69560506145	4705.58188254293	0.256669969152887	0.00351494717178604	0.0833822534610568	Ltbp3	19	5790932	5808560	+	9069	protein_coding	latent transforming growth factor beta binding protein 3 [Source:MGI Symbol;Acc:MGI:1101355]	-	5527	7082	5508	5432	6489	5906	7531	4364	4373	4050	4672	2791	42.2212409244979	35.1539188169495	39.9185422215506	37.6404516925093	38.9235251792701	41.6880662209369	35.7786804745028	30.9469584328485	32.5547268590083	32.5100122540298	37.0288293420971
ENSMUSG00000035041	18.5627276671201	24.0832721674939	25.1346268318484	27.8263853939731	28.8394536845337	28.8128058343297	14.3917651722958	17.3713436664197	13.9098302781756	5.84423887862571	17.4121768389294	18.9449193474135	25.5432119298832	14.6457123636433	0.809286391348921	0.00352281562893368	0.0833822534610568	Creb3l3	10	80920158	80934708	-	3016	protein_coding	cAMP responsive element binding protein 3-like 3 [Source:MGI Symbol;Acc:MGI:2384786]	TF_bZIP	17	33	24	28	34	29	21	17	13	5	15	14	0.390497731239589	0.492560779194582	0.523022109254986	0.583419796137724	0.613255389498532	0.61552311950962	0.299998464247361	0.362501840357959	0.291008715200196	0.120686913061121	0.357483887272459
ENSMUSG00000056494	8.73540125511535	12.4065341468908	7.33093282595579	12.9193932186304	6.78575380812559	9.93545028769989	2.74128860424682	3.06553123525053	5.34993472237524	4.67539110290057	4.64324715704783	2.70641704963051	9.68557759040297	3.86363497857525	1.35145360455878	0.00353316081879172	1	Cngb3	4	19280850	19510623	+	4708	protein_coding	cyclic nucleotide gated channel beta 3 [Source:MGI Symbol;Acc:MGI:1353562]	-	8	17	7	13	8	10	4	3	5	4	4	2	0.117721141228307	0.162551017422727	0.0977241111812453	0.173524725140854	0.0924373159442037	0.135969423171199	0.0366061968754315	0.0409805169118748	0.0717013826746447	0.061850761222148	0.061068898556428
ENSMUSG00000022894	6932.63282109092	5282.99415819662	6777.97103565512	6066.15201588614	5458.29071941102	7729.78032383051	4532.72070712212	3671.48457608505	3010.94326175279	5092.66975883445	5792.45082841717	1691.51065601907	6374.63684567839	3965.29663137177	0.684767284833889	0.00355104683554412	0.0837988224829155	Adamts5	16	85653061	85698716	-	10791	protein_coding	a disintegrin-like and metallopeptidase (reprolysin type) with thrombospondin type 1 motif, 5 (aggrecanase-2) [Source:MGI Symbol;Acc:MGI:1346321]	-	6349	7239	6472	6104	6435	7780	6614	3593	2814	4357	4990	1250	40.7609751505923	30.1991075656711	39.4200308078969	35.5473556596237	32.4399855794097	46.1525406781229	26.4078820757891	21.413524576673	17.605825011678	29.3932344862428	33.238039761706
ENSMUSG00000002015	4796.82721421522	4174.43384236562	3519.89503257677	4621.16757435625	5339.54002776882	4768.02259306718	3273.78391562177	3511.05510810694	3182.14117286879	3469.14019835222	4021.05203800342	4266.66647874249	4536.64771405831	3620.63981861594	0.325763420426438	0.00355120919648087	0.0837988224829155	Bcap31	X	72729784	72759781	-	1219	protein_coding	B cell receptor associated protein 31 [Source:MGI Symbol;Acc:MGI:1350933]	-	4393	5720	3361	4650	6295	4799	4777	3436	2974	2968	3464	3153	249.665439585963	211.236784584754	181.219509316561	239.719693805048	280.922045879218	252.014049921881	168.842824866139	181.276739448215	164.714274987079	177.248146681488	204.254074022619
ENSMUSG00000051627	92.8136383356006	62.0326707344541	74.3566043775516	106.336544184112	75.4915111153971	136.115668941488	43.8606176679491	29.6334686074218	43.869464723477	73.637409870684	70.8095191449795	63.6008006663169	91.1911062814339	54.2352134468047	0.755928127106806	0.00356962963203321	0.0841056741981481	H1f4	13	23804612	23806541	-	1930	protein_coding	H1.4 linker histone, cluster member [Source:MGI Symbol;Acc:MGI:1931527]	-	85	85	71	107	89	137	64	29	41	63	61	47	3.05114289486684	1.98261707260674	2.41791585465081	3.48402237696516	2.50857154329098	4.54402767190314	1.42874176074223	0.966347484458047	1.43423569895558	2.37631906496554	2.27179466821547
ENSMUSG00000028795	253.326636398345	234.26455653835	277.528171268326	215.654486803292	294.332071427447	279.186153084367	227.526954152486	194.150311565867	215.067375839485	182.340253013122	228.679922484606	198.921653147842	259.048679253355	207.781078367235	0.314309706246687	0.00359429769168974	0.0844306509211294	Ccdc28b	4	129513067	129517740	-	2026	protein_coding	coiled coil domain containing 28B [Source:MGI Symbol;Acc:MGI:1913514]	-	232	321	265	217	347	281	332	190	201	156	197	147	7.93321957264722	7.13251701406452	8.59699306105946	6.73092513076168	9.31716587873044	8.87860199632238	7.06040667119009	6.03124251201222	6.69808411017549	5.60540077468956	6.98913348439309
ENSMUSG00000008398	612.570013014964	683.81897033157	735.187834831566	610.192879710696	653.977023258103	575.262571657823	581.153184100326	588.581997168101	495.403955291947	391.564004867923	560.672094213526	411.375391543837	645.168215467454	504.79177119761	0.3513430515402	0.00364068712970455	0.085262366610743	Elk3	10	93083276	93146997	-	4550	protein_coding	ELK3, member of ETS oncogene family [Source:MGI Symbol;Acc:MGI:101762]	ETS	561	937	702	614	771	579	848	576	463	335	483	304	8.54185894391514	9.27054826185584	10.1406515240124	8.48030440002311	9.2180015151581	8.14600882733874	8.02999970913862	8.14148671104449	6.87010816526247	5.35987821892019	7.63013608994336
ENSMUSG00000036553	1149.79719020456	885.242701186974	839.915446630935	831.810163384125	922.014298679064	991.557938712449	773.728708548665	698.941121637121	572.443015294151	769.101836427144	871.769653735731	771.328859144694	936.722956466351	742.885532464584	0.334297707743662	0.00365474975606372	0.0854628003951829	Sh3tc1	5	35854524	35897331	-	5735	protein_coding	SH3 domain and tetratricopeptide repeats 1 [Source:MGI Symbol;Acc:MGI:2678949]	-	1053	1213	802	837	1087	998	1129	684	535	658	751	570	12.7202568209835	9.52148315812893	9.19138778388155	9.17162950561528	10.3107418990147	11.1397341970606	8.48186964473763	7.67035229042935	6.29816943864835	8.3524518989838	9.41245829019838
ENSMUSG00000028036	111.376366002721	102.901253806565	140.334999811154	161.989314972058	151.83124145681	168.902654890898	123.357987191107	85.8348745870148	71.6891252798282	79.4816487493097	118.40280250472	44.6558813189033	139.555971823368	87.2370532718138	0.667312194163409	0.00366762819416849	0.0855158377524071	Ptgfr	3	151502139	151543267	-	6778	protein_coding	prostaglandin F receptor [Source:MGI Symbol;Acc:MGI:97796]	-	102	141	134	163	179	170	180	84	67	68	102	33	1.04255635062136	0.936471948984554	1.29940154004836	1.51126459100701	1.43663108845328	1.60555455192241	1.14420018737517	0.797022080464884	0.667370827540845	0.730346344817917	1.08167092760304
ENSMUSG00000023075	945.607185866237	894.000254702426	847.24637945689	978.89248618084	888.933748864452	1049.18355038111	798.400305986887	720.399840283874	661.25193168558	812.349204128974	881.056148049826	834.929659811011	933.977267575326	784.731181657692	0.251638242857672	0.00367904808518116	0.0855158377524071	Akirin1	4	123628352	123644138	-	3450	protein_coding	akirin 1 [Source:MGI Symbol;Acc:MGI:1915300]	-	866	1225	809	985	1048	1056	1165	705	618	695	759	617	17.390005836735	15.984321957069	15.4123750886962	17.94203098938	16.5247912272335	19.5939742252245	14.5491594743699	13.1420360292638	12.0938161016068	14.6651740409088	15.8131805922015
ENSMUSG00000039982	587.455734406507	317.461314935147	652.453021510065	565.471903184668	703.173738367014	485.843519068524	422.15844505401	475.157341463832	371.285469732842	184.677948564573	359.851654671207	248.990368566007	551.976538578654	343.686871342078	0.681052047836109	0.00373025801818624	0.0863522187488518	Dtx4	19	12443702	12478818	-	5226	protein_coding	deltex 4, E3 ubiquitin ligase [Source:MGI Symbol;Acc:MGI:2672905]	-	538	435	623	569	829	489	616	465	347	158	310	184	7.13204050664334	3.74711547085159	7.83535692198162	6.84222463117881	8.62936658995271	5.98986677492944	5.07858096689397	5.72237321302555	4.48284837513903	2.20094501749674	4.2637215875017
ENSMUSG00000041845	94.9974886493794	83.9265545230849	82.734813321501	80.4977577468508	102.634526347899	96.3738677906889	76.0707587678493	62.3324684500941	48.1494125013772	68.9620187677834	76.6135780912892	67.6604262407626	90.1941680632341	66.6314438031926	0.432576674250277	0.00373171499842079	0.0863522187488518	Rhod	19	4475487	4489460	-	1714	protein_coding	ras homolog family member D [Source:MGI Symbol;Acc:MGI:108446]	-	87	115	79	81	121	97	111	61	45	59	66	50	3.51648983099109	3.02039851235545	3.02939857641798	2.96981002077974	3.8403282452817	3.62275217597027	2.79025076031768	2.28882004879181	1.7725384986523	2.50589405574657	2.76776789828497
ENSMUSG00000002733	683.545148212776	645.86957176461	623.129290206242	651.932457801656	640.405515641852	679.584799678672	587.321083459881	594.713059638603	555.32322418255	591.436974516922	566.476153159836	614.356670266125	654.077797217635	584.937860870653	0.161212309719528	0.00373764280417078	0.0863606842564877	Plekha3	2	76505625	76527172	+	3126	protein_coding	pleckstrin homology domain-containing, family A (phosphoinositide binding specific) member 3 [Source:MGI Symbol;Acc:MGI:1932515]	-	626	885	595	656	755	684	857	582	519	506	488	454	13.8735080453134	12.7447559025476	12.5103118402146	13.187708310247	13.1386811026995	14.0069906044262	11.8119859629182	11.973652297663	11.2091418361565	11.7837373816331	11.2208924111474
ENSMUSG00000008136	54.5962578444709	45.2473598298371	33.5128357757979	47.7023749610968	55.9824689170361	67.5610619563592	30.8394967977767	26.5679373721712	41.7294908345269	12.8573255329766	38.3067890456446	29.7705875459356	50.7670598807663	30.0119378548386	0.755223884911756	0.00376414272843072	0.0865864357693982	Fhl2	1	43162234	43236144	-	1897	protein_coding	four and a half LIM domains 2 [Source:MGI Symbol;Acc:MGI:1338762]	-	50	62	32	48	66	68	45	26	39	11	33	22	1.82601190334367	1.47130118086218	1.10872232051523	1.59011441086049	1.89265038934571	2.2946649979821	1.02205968239706	0.881451961720044	1.38800572226219	0.422130630228335	1.25038328351619
ENSMUSG00000027533	2978.77182799433	2160.92632993786	1641.0816768961	2510.33748232772	3142.65223238816	2676.61030750635	1736.60633079036	1490.87002407684	1413.45275365154	1177.02971015522	1950.16380596009	2487.19726861043	2518.39664284176	1709.21998220741	0.559454237304417	0.00379216903113205	0.087102083648502	Fabp5	3	10077608	10081667	+	3567	protein_coding	fatty acid binding protein 5, epidermal [Source:MGI Symbol;Acc:MGI:101790]	-	2728	2961	1567	2526	3705	2694	2534	1459	1321	1007	1680	1838	52.9836883431116	37.3690900685628	28.8739387198735	44.5025302336134	56.5039614255319	48.3472961961669	30.6079733929123	26.3053941886921	25.0030902620786	20.5517057415692	33.8534334873951
ENSMUSG00000027848	272.981289222355	287.539673757352	300.568245864187	354.786413773157	383.395090159096	489.817699183604	282.352726237423	224.805623918372	234.327140840036	272.341531743958	272.79077047656	138.027269531156	348.181401993292	237.440843791251	0.549157409236572	0.0038294119823979	0.0874469920960169	Olfml3	3	103629538	103645317	-	6161	protein_coding	olfactomedin-like 3 [Source:MGI Symbol;Acc:MGI:1914877]	-	250	394	287	357	452	493	412	220	219	233	235	102	2.81118696692335	2.87887121905652	3.0617577881989	3.64142587902614	3.99099349387925	5.12239918576485	2.88122438137019	2.2964875938237	2.3998654117662	2.75312686387325	2.74165752251505
ENSMUSG00000020198	2642.45887967239	2506.84969379823	2351.13488489582	2676.3019952132	2805.06098043391	2771.99063026827	2437.69089132649	2337.97848875107	2315.451747844	2169.38147174586	2407.5236509293	2358.64245875299	2625.63284404697	2337.77811822495	0.167181020636067	0.00383534498727297	0.0874469920960169	Ap3d1	10	80542790	80578098	-	8914	protein_coding	adaptor-related protein complex 3, delta 1 subunit [Source:MGI Symbol;Acc:MGI:107734]	-	2420	3435	2245	2693	3307	2790	3557	2288	2164	1856	2074	1743	18.8080455130265	17.3472779285723	16.553272287024	18.9853317621264	20.181589068036	20.0359197169521	17.1926297027727	16.5072991565736	16.3899869249302	15.1574747699032	16.7237117038702
ENSMUSG00000054920	1487.20206368339	1390.26162057806	1433.72100553335	1562.25277997592	1559.02693741685	1651.27183781572	1258.93679150035	1417.29727443083	1120.27633086538	1348.85033318681	1426.63768900295	1178.64462511409	1513.95604083388	1291.7738406834	0.228636141463781	0.00389309922643581	0.0885038824141563	Klhl5	5	65264882	65325531	+	7057	protein_coding	kelch-like 5 [Source:MGI Symbol;Acc:MGI:1919028]	-	1362	1905	1369	1572	1838	1662	1837	1387	1047	1154	1229	871	13.3708162642361	12.1521210646076	12.7503901503906	13.9986737246602	14.1683469570859	15.0760861784043	11.2155380427969	12.6400553357175	10.016604925179	11.9043915595965	12.5178088473183
ENSMUSG00000030670	14.1950270395624	17.5151070309047	20.9455223598737	19.8759895671237	21.2054806503925	19.8709005753998	6.85322151061705	6.13106247050106	13.9098302781756	5.84423887862571	12.7689296818815	14.8852937729678	18.9346712038761	10.0654294321281	0.949358293932457	0.00390478990651994	0.0885104713555257	Cyp2r1	7	114148917	114162207	-	2115	protein_coding	cytochrome P450, family 2, subfamily r, polypeptide 1 [Source:MGI Symbol;Acc:MGI:2449771]	-	13	24	20	20	25	20	10	6	13	5	11	11	0.425827702584949	0.510832000017488	0.62152666726282	0.59425670555602	0.643018444836452	0.605337157721045	0.203713918309139	0.182445648814285	0.414979803803211	0.172100108648861	0.373834056553226
ENSMUSG00000045875	161.604923219634	150.338002015265	168.611454996983	191.803299322743	242.59069864049	186.786465408758	132.267175154909	139.992593076441	88.808916391429	174.158318583046	136.975791132911	106.903473460405	183.622473933979	129.85104463319	0.49944928031132	0.00394073535116559	0.0889357526127153	Adra1a	14	66872700	67008617	+	8728	protein_coding	adrenergic receptor, alpha 1a [Source:MGI Symbol;Acc:MGI:104773]	-	148	206	161	193	286	188	193	137	83	149	118	79	1.17475664054802	1.06250188133793	1.21241494674037	1.38962314347181	1.78256382720954	1.37886205690331	0.952738346519238	1.00948172495003	0.642032976614914	1.24277652930932	0.971770743000465
ENSMUSG00000093812	318.84214581171	306.514373040832	262.866305616415	500.874937091516	364.73426718675	485.843519068524	210.393900375943	170.647905428946	173.337885004958	344.810093838917	307.615124154419	244.930742991561	373.279257969291	241.955941965791	0.627256358997363	0.00397034493177879	0.0893442692112018	Gm5627	9	102616847	102633884	+	931	lncRNA	predicted gene 5627 [Source:MGI Symbol;Acc:MGI:3645308]	-	292	420	251	504	430	489	307	167	162	295	265	181	21.7287178850213	20.3084526322742	17.7200190234413	34.0200793691995	25.1253759250918	33.6230330459519	14.2075688214517	11.536110882465	11.7478749216801	23.0671450673986	20.4593929154057
ENSMUSG00000033722	313.382520027263	214.560061128582	225.164365368642	281.2452523748	358.79673260464	287.134513314527	218.617766188684	237.067748859374	179.757806671808	163.63868860152	248.413722902059	146.146520680047	280.047240803076	198.940375650582	0.489554898121306	0.00399118735092199	0.0896833082456812	BC034090	1	155088217	155120190	-	8222	protein_coding	cDNA sequence BC034090 [Source:MGI Symbol;Acc:MGI:2672904]	-	287	294	215	283	423	289	319	232	168	140	214	108	2.41827315651794	1.60970792756666	1.71870417034229	2.1630344187973	2.7987021969385	2.25008062271724	1.67164588876674	1.81469291656923	1.37951297538833	1.23957290612814	1.8708236476035
ENSMUSG00000027463	98.2732641200477	79.5477777653587	70.1674999055768	83.4791561819194	83.1254841495384	67.5610619563592	58.9377049913066	56.201405979593	65.2692036129779	51.4293021319063	66.1662719879316	60.8943836166864	80.3590406798	59.816378720067	0.425906201197211	0.00400127994992707	0.0897021382808685	Slc52a3	2	151838431	151851178	+	2767	protein_coding	solute carrier protein family 52, member 3 [Source:MGI Symbol;Acc:MGI:1916948]	-	90	109	67	84	98	68	86	55	61	44	57	45	2.25337919955089	1.77335042651536	1.59149686274807	1.90776375694041	1.92668497378029	1.57317654541815	1.33912268164978	1.27833936262629	1.48838284695091	1.15761735532078	1.48068353279805
ENSMUSG00000022974	935.779859454232	1125.34562673563	1095.45081942139	1061.3778428844	917.773202548985	810.732743476311	623.643157466152	779.666777498718	752.200821965959	752.737967566992	977.403526558569	815.984740463597	991.076682420158	783.606165253331	0.340837618100095	0.00400829992283165	0.0897021382808685	Paxbp1	16	90810925	90841431	-	5508	protein_coding	PAX3 and PAX7 binding protein 1 [Source:MGI Symbol;Acc:MGI:1914617]	GCFC	857	1542	1046	1068	1082	816	910	763	703	644	842	603	10.7792320465178	12.6028180723269	12.4818194509701	12.1851754869649	10.6862941155925	9.48361547096304	7.11833683503422	8.90888264178796	8.61698573244211	8.51164393559432	10.98790029266
ENSMUSG00000021904	1038.42082420184	737.82388367686	966.63585690817	781.12638998796	1129.82800905291	1049.18355038111	818.959970518738	906.375401889073	645.202127518454	537.669976833566	627.999177990719	696.902390279855	950.503085701474	705.518174171734	0.428476520790317	0.004020911202646	0.0897021382808685	Sema3g	14	30939817	30952309	+	4540	protein_coding	sema domain, immunoglobulin domain (Ig), short basic domain, secreted, (semaphorin) 3G [Source:MGI Symbol;Acc:MGI:3041242]	-	951	1011	923	786	1332	1056	1195	887	603	460	541	515	14.5119440360857	10.0247263814005	13.3624468707465	10.8798062197056	15.960340990523	14.8896940698292	11.3407852419048	12.5649394054274	8.96717075366665	7.37604386363334	8.56520895112234
ENSMUSG00000006611	1432.60580583892	1362.52936777913	1099.63992389337	1643.74433720113	1676.92940983304	2045.70921423741	1115.01913977739	1011.62530763267	998.29781919522	1106.89884361171	1359.31060522575	1339.6764395671	1543.5263431305	1155.13802583498	0.418702383235188	0.00403334313920653	0.0898503858284933	Hfe	13	23886017	23894837	-	3572	protein_coding	homeostatic iron regulator [Source:MGI Symbol;Acc:MGI:109191]	-	1312	1867	1050	1654	1977	2059	1627	990	933	947	1171	990	25.4462222273435	23.529358816595	19.3204835711633	29.0990306542991	30.1084926025658	36.8996804925286	19.6248875381627	17.8244597690272	17.6345415614148	19.3001213949243	23.5636191508041
ENSMUSG00000092035	159.421072905855	66.4114474921802	122.531305805261	74.5349608767137	81.429045697507	118.231858423629	69.2175372572322	60.2887809599271	69.5491513908781	73.637409870684	70.8095191449795	47.3622983685338	103.759948533524	65.1441161653725	0.662017554992543	0.00404971879467635	0.0900759920605214	Peg10	6	4747306	4760517	+	6667	protein_coding	paternally expressed 10 [Source:MGI Symbol;Acc:MGI:2157785]	-	146	91	117	75	96	119	101	59	65	63	61	35	1.51713186972812	0.614452282906892	1.15344143878447	0.706944427169819	0.783311624656327	1.14259998905821	0.652712594264388	0.569133550504739	0.658228802342726	0.687909973808834	0.657651673864686
ENSMUSG00000029675	1590.93495358788	1228.97667666848	1421.15369211743	1520.51320188496	1684.56338286718	1368.11150461627	1293.8882212045	1303.87261872656	1272.21447698083	1069.49571478851	1172.41990715458	1259.837136603	1469.04223529037	1228.62134590966	0.256859547746328	0.00408351023515462	0.0901915553645033	Eln	5	134731447	134776177	-	8098	protein_coding	elastin [Source:MGI Symbol;Acc:MGI:95317]	-	1457	1684	1357	1530	1986	1377	1888	1276	1189	915	1010	931	12.4647252506712	9.36141589066379	11.013927630347	11.8732093501112	13.3412113880296	10.8851364409402	10.0451237525141	10.1336414398836	9.91283922827163	8.22554785774246	8.96479063187514
ENSMUSG00000031349	489.18247028646	434.958491267466	393.775820365625	513.794330310147	618.351815765444	559.365851197504	459.851163362404	272.832279937297	326.34601806489	368.18704935342	403.962502663162	412.728600068652	501.571463198774	373.984602241637	0.422781951568785	0.00410560251271424	0.0905506963280028	Nsdhl	X	71962163	72002120	+	2853	protein_coding	NAD(P) dependent steroid dehydrogenase-like [Source:MGI Symbol;Acc:MGI:1099438]	-	448	596	376	517	729	563	671	267	305	315	348	305	10.8787043261692	9.40419688780881	8.66216030273546	11.3878893440897	13.9001520349725	12.632355307931	10.1333215169011	6.01869202673624	7.21758734229438	8.03767226670785	8.76746462429677
ENSMUSG00000035960	148.501821336961	99.9820693014142	85.8766416754821	95.4047499221936	139.95617229259	126.180218653789	76.0707587678493	94.0096245476829	80.2490208356286	88.8324309551109	81.2568252483371	82.5457200137304	115.983612197072	83.8273967280565	0.46958903074238	0.00411602867705745	0.0906518826505971	Apex1	14	51162425	51164596	+	1422	protein_coding	apurinic/apyrimidinic endonuclease 1 [Source:MGI Symbol;Acc:MGI:88042]	-	136	137	82	96	165	127	111	92	75	76	70	61	6.62582929630718	4.33708761618224	3.79013255637802	4.24254154346323	6.31216207557809	5.71717957980525	3.36321364499614	4.16083853097558	3.56086613536105	3.89076954489704	3.53830277922933
ENSMUSG00000022443	8048.58033143191	8506.50364800937	9010.76371921766	8603.32208412948	8171.74402343524	7350.24612284038	7680.40534694853	6891.31421684319	6836.14658825108	4695.2615150879	7489.55766431815	5889.16349999598	8281.85998817734	6580.30813857414	0.331591910926874	0.00412531005864525	0.0907276052132929	Myh9	15	77644787	77726375	-	12928	protein_coding	myosin, heavy polypeptide 9, non-muscle [Source:MGI Symbol;Acc:MGI:107717]	-	7371	11656	8604	8657	9634	7398	11207	6744	6389	4017	6452	4352	39.4999002226472	40.5877914555975	43.7430641493212	42.0814350034683	40.5386323029936	36.6320052572514	37.3498706796678	33.5489436185216	33.3653377233957	22.6199687279677	35.8723282729818
ENSMUSG00000030058	1993.85533648008	1858.79073365476	1780.36940058926	1938.90278227291	2117.15518813518	2126.18636156778	1815.41837816246	1613.49127348686	1764.40847143935	1710.02429588588	1777.20284936006	1780.82241865687	1969.20996711666	1743.56128116525	0.175394262514017	0.00414575053775165	0.0910481875525741	Copg1	6	87864796	87890577	+	11011	protein_coding	coatomer protein complex, subunit gamma 1 [Source:MGI Symbol;Acc:MGI:1858696]	-	1826	2547	1700	1951	2496	2140	2649	1579	1649	1463	1531	1316	11.488807200534	10.4130848509604	10.1475757521727	11.1348654564602	12.3313780438813	12.4412701369595	10.3654048561068	9.22248587920344	10.1108547958141	9.6725075049713	9.99412962519317
ENSMUSG00000102590	0	2.18938837886309	8.37820894394947	5.9627968701371	5.08931535609419	6.95481520138992	0	1.02184374508351	0	1.16884777572514	1.16081178926196	0	4.76242079173896	0.558583885011768	3.15239786437694	0.00416075554065971	1	Mannr	3	29945136	29978348	+	3186	lncRNA	Mecom adjacent non-protein coding RNA [Source:MGI Symbol;Acc:MGI:5564803]	-	0	3	8	6	6	7	0	1	0	1	1	0	0	0.0423889548037111	0.165038154583913	0.118347733733614	0.102447006465469	0.14064683961174	0	0.0201858415590193	0	0.0228494494533799	0.0225606069054977
ENSMUSG00000027230	319.9340709686	223.317614644035	357.121156235846	368.699606470144	323.171525111981	330.850494580406	280.296759784237	270.78859244713	251.446931951636	222.081077387777	231.00154606313	177.270316750798	320.515744668502	238.814204064118	0.417317146301405	0.00418004900387695	0.091284980145144	Creb3l1	2	91812673	91854847	-	2603	protein_coding	cAMP responsive element binding protein 3-like 1 [Source:MGI Symbol;Acc:MGI:1347062]	TF_bZIP	293	306	341	371	381	333	409	265	235	190	199	131	7.79820024685658	5.2920566348335	8.61034105512783	8.95682746571484	7.96241118902629	8.18931873793975	6.76986820301752	6.54733160578733	6.09519598644436	5.31374788018016	5.49509820460324
ENSMUSG00000020377	358.151451459729	230.615575906912	208.407947480743	292.177046636718	274.823029229086	247.392712163727	192.575524448339	174.73528040928	194.737623894459	146.105971965643	234.483981430916	235.458283317854	268.594627146153	196.349444244415	0.45258830989952	0.0042682793281796	0.092672422876589	Ltc4s	11	50127288	50129443	-	1014	protein_coding	leukotriene C4 synthase [Source:MGI Symbol;Acc:MGI:107498]	-	328	316	199	294	324	249	281	171	182	125	202	174	22.4097400877887	14.028988284504	12.8989768910706	18.2206490178397	17.382044162076	15.7195135136303	11.9398656173467	10.8455301739675	12.1179013714133	8.97415507377567	14.3189101650739
ENSMUSG00000062329	128.847168512951	135.742079489511	99.4912312094	108.324143140824	191.697545079548	124.193128596249	100.057034055009	97.0751557829334	62.0592427795528	90.001278730836	98.6690020872664	100.137430836329	131.38254933808	91.3331907119877	0.527507515036481	0.00426979504726986	0.092672422876589	Cytl1	5	37892863	37897164	+	1056	protein_coding	cytokine-like 1 [Source:MGI Symbol;Acc:MGI:2684993]	-	118	186	95	109	226	125	146	95	58	77	85	74	7.74139129764901	7.92914301163509	5.91289041760332	6.48659894012107	11.6422873654309	7.57746264547828	5.95689591237491	5.78565214457232	3.70815650732371	5.30821272613831	5.78564200386159
ENSMUSG00000036777	171.432249631639	130.633506605497	156.044141581059	173.914908712332	195.938641209626	171.883289977208	95.259778997577	154.29840550761	114.48860305883	119.222473123965	136.975791132911	132.614435431895	166.641122952894	125.476581208798	0.414350831788461	0.0042707851239698	0.092672422876589	Anln	9	22243308	22300484	-	9063	protein_coding	anillin, actin binding protein [Source:MGI Symbol;Acc:MGI:1920174]	-	157	179	149	175	231	173	139	151	107	102	118	98	1.20013085989395	0.889115693509419	1.08057379613742	1.2134462272091	1.38654444003761	1.22194548893491	0.660805873045485	1.07151338102862	0.797087095457317	0.819312731740457	0.935850716639971
ENSMUSG00000028264	75.3428358253699	101.44166155399	69.1202237875831	88.4481535737003	98.393430217821	94.3867777331489	49.3431948764428	53.1358747443425	70.6191383353532	65.455475440608	69.6487073557175	77.1328859144694	87.8555137819355	64.2225461111556	0.473657818407036	0.00431946401728773	0.0934099133654967	Spaca1	4	34024874	34050191	-	1596	protein_coding	sperm acrosome associated 1 [Source:MGI Symbol;Acc:MGI:1914902]	-	69	139	66	89	116	95	72	52	66	56	60	57	2.99514005093187	3.92065960539738	2.7180108860657	3.50438317576245	3.95383822697181	3.81038121601193	1.94370648371652	2.09538141777309	2.79193323755977	2.55432792836731	2.70218396995924
ENSMUSG00000040158	458.608565893556	346.653159986655	315.230111516099	383.606598645487	535.226331615906	466.966163521895	347.458330588285	378.082185680899	276.056631674562	273.510379519683	311.097559522205	286.880207260834	417.715155196599	312.180882374411	0.417919369143315	0.0043278136021456	0.0934603084847214	Tax1bp3	11	73067909	73073988	+	2989	protein_coding	Tax1 (human T cell leukemia virus type I) binding protein 3 [Source:MGI Symbol;Acc:MGI:1923531]	-	420	475	301	386	631	470	507	370	258	234	268	212	9.73473886831741	7.15393384099433	6.61882233655939	8.11551073684977	11.4841072041908	10.0658314090432	7.30824533865779	7.96101497042594	5.82757365574537	5.69916793385131	6.44474040985126
ENSMUSG00000010651	323.209846439268	321.110295566586	334.081081639985	330.935226292609	301.966044461589	416.295367054625	289.20594774804	245.242498820042	206.507480283684	305.069269464262	304.132688786633	236.811491842669	337.93297690911	264.494896157555	0.351275401769776	0.00433413751914465	0.093466879527443	Acaa1b	9	118977091	118986161	-	1962	protein_coding	acetyl-Coenzyme A acyltransferase 1B [Source:MGI Symbol;Acc:MGI:3605455]	-	296	440	319	333	356	419	422	240	193	261	262	175	10.4518613238564	10.0955712541683	10.6864097732471	10.6659537828638	9.87062809082892	13.670762209863	9.26711434803547	7.86692247180863	6.64128757992047	9.68418363667696	9.59839985904176
ENSMUSG00000024440	215.109255907215	136.471875615799	235.637126548579	181.865304539181	189.152887401501	180.825195236138	167.903927010118	178.822655389614	118.76855083673	82.9881920764851	89.3825077731708	70.3668432903931	189.843607541402	118.038779396085	0.67523769363877	0.00435477572442553	0.0937479234158268	Pcdh12	18	38400142	38417455	-	6058	protein_coding	protocadherin 12 [Source:MGI Symbol;Acc:MGI:1855700]	-	197	187	225	183	223	182	245	175	111	71	77	52	2.25287910989323	1.38959922256326	2.44114396487037	1.89835000496806	2.00248553591871	1.92317953220173	1.74248035027795	1.85781049211476	1.2370512436176	0.853199498687891	0.913604028932075
ENSMUSG00000064158	12.0111767257836	16.0555147783293	15.7091417699053	15.9007916536989	12.7232883902355	15.8967204603198	12.3357987191107	6.13106247050106	4.27994777790019	3.50654332717543	3.48243536778587	9.47245967370677	14.7161056297121	6.53470788936334	1.12173380461808	0.00435861070146172	1	Izumo1	7	45271235	45278247	+	2992	protein_coding	izumo sperm-egg fusion 1 [Source:MGI Symbol;Acc:MGI:1920706]	-	11	22	15	16	15	16	18	6	4	3	3	7	0.254701807400217	0.331007867658391	0.329510921104829	0.336056933756947	0.272724066342733	0.342323018336901	0.259204173463534	0.128968097340312	0.0902593876021998	0.0729929939423144	0.072070281016961
ENSMUSG00000020032	562.341455798051	421.092364868	451.376006855278	357.767812208226	475.002766568791	519.624050046704	265.21967246088	444.502029111327	345.605783065441	327.27737720304	399.319255506114	248.990368566007	464.534076057508	338.485747652135	0.456309677883022	0.00437173765847793	0.0937568655016392	Nuak1	10	84206769	84276461	-	5625	protein_coding	NUAK family, SNF1-like kinase, 1 [Source:MGI Symbol;Acc:MGI:1925226]	-	515	577	431	360	560	523	387	435	323	280	344	184	6.34286740988842	4.61775100282476	5.03610627949718	4.02192938320314	5.41575854979054	5.9519170695764	2.96428196809994	4.97346838667741	3.87680517017633	3.62373988771042	4.39574474643823
ENSMUSG00000005609	732.6817802728	698.414892857324	709.005931881724	762.244199899192	816.835114653117	855.44226977096	657.909265019237	649.892621873112	680.511696686131	622.995864461501	710.416815028318	653.599717485767	762.437364889186	662.554330092344	0.202399295316454	0.00439045972918607	0.0940285078828581	Ctr9	7	110628158	110655584	+	8000	protein_coding	CTR9 homolog, Paf1/RNA polymerase II complex component [Source:MGI Symbol;Acc:MGI:109345]	-	671	957	677	767	963	861	960	636	636	533	612	483	5.81076703402854	5.38516699893436	5.56210041346003	6.02503874397815	6.5483230121421	6.88955027667118	5.17025924668595	5.11281125095932	5.36736474315241	4.85018979948295	5.49867416047005
ENSMUSG00000004947	922.676757571559	788.179816390711	1125.82182684321	712.554225981383	1184.11403951791	806.758563361231	901.883950797204	660.111059323947	545.693341682275	547.020759039367	746.401980495439	428.967102366435	923.350871611001	638.346365617444	0.5306030515968	0.00443466358515112	0.0947139222649813	Dtx2	5	136023654	136061726	+	7032	protein_coding	deltex 2, E3 ubiquitin ligase [Source:MGI Symbol;Acc:MGI:1921448]	-	845	1080	1075	717	1396	812	1316	646	510	468	643	317	8.32489525211402	6.91388447122646	10.0477713940232	6.40759067423176	10.7994179699512	7.3918794647822	8.06321242017291	5.90807891350184	4.89649476428998	4.8449411132769	6.57247073171058
ENSMUSG00000022324	1070.08665375163	948.734964174003	987.581379268044	1306.84631403838	1266.39130444144	1549.93024488118	1088.29157588599	833.824495988144	801.420221411811	963.130567197518	958.830537930378	817.337948988413	1188.26181009245	910.472557900375	0.383062949693819	0.00445741551138539	0.0950690805567046	Matn2	15	34306823	34436419	+	6263	protein_coding	matrilin 2 [Source:MGI Symbol;Acc:MGI:109613]	-	980	1300	943	1315	1493	1560	1588	816	749	824	826	604	10.8403822098997	9.34411480153337	9.89622188958163	13.194647979483	12.9679458928171	15.9448300988729	10.9244394110082	8.37915797939342	8.0740862881858	9.57781208203382	9.47969109282395
ENSMUSG00000009145	110.284440845831	124.795137595196	112.058544625324	114.286940010961	86.5183610536012	65.5739718988193	47.9725505743194	60.2887809599271	83.4589816690538	42.0785199261051	99.8298138765284	48.7155068933491	102.252899338289	63.7240256498805	0.685487589292481	0.00447716067225414	0.0953590497540984	Dqx1	6	83034825	83044299	+	3419	protein_coding	DEAQ RNA-dependent ATPase [Source:MGI Symbol;Acc:MGI:2136388]	-	101	171	107	115	102	66	70	59	78	36	86	36	2.04655397861911	2.25151183687147	2.05695513944008	2.11374798492049	1.62291160110638	1.23572702319802	0.882124761791987	1.10980210038464	1.54024384623069	0.766522507898466	1.80798948513564
ENSMUSG00000090874	14.1950270395624	16.785310904617	6.2836567079621	14.9069921753427	11.0268499382041	17.8838105178598	7.53854366167876	0	4.27994777790019	4.67539110290057	9.28649431409567	5.41283409926101	13.5136078805914	5.19886849263937	1.37182293182978	0.0045111767032665	1	Olfr733	14	50533348	50538979	-	3683	protein_coding	olfactory receptor 733 [Source:MGI Symbol;Acc:MGI:3030567]	-	13	23	6	15	13	18	11	0	4	4	8	4	0.244535865046746	0.281127507476364	0.107075392445903	0.255943442625098	0.192015119639188	0.312858886701604	0.128683255755149	0	0.0733250306016242	0.0790641824148447	0.156129445779888
ENSMUSG00000020787	72.0670603547016	39.4089908195355	49.2219775457031	58.6341692230148	98.393430217821	42.7224362371095	40.4340069126406	32.6989998426723	33.1695952787265	46.7539110290057	33.6635418885968	29.7705875459356	60.0746773996476	36.0817737495962	0.730474763019259	0.0045130932874847	0.0956676465435753	P2rx1	11	72889929	72906026	+	2625	protein_coding	purinergic receptor P2X, ligand-gated ion channel, 1 [Source:MGI Symbol;Acc:MGI:1098235]	-	66	54	47	59	116	43	59	32	31	40	29	22	1.7418692748376	0.926065440031704	1.1768163497002	1.41246329529158	2.40393364199886	1.04861691064648	0.968397763664988	0.7839950166191	0.79730844941707	1.10930812889094	0.794081795972022
ENSMUSG00000095028	8.73540125511535	7.29796126287695	11.5200372979305	14.9069921753427	4.24109613007849	10.9289953164699	2.05596645318512	3.06553123525053	6.41992166685029	0	2.32162357852392	5.41283409926101	9.60508057296899	3.21264617217848	1.59871344386917	0.00460205360008052	1	Sirpb1b	3	15560811	15640125	-	2877	protein_coding	signal-regulatory protein beta 1B [Source:MGI Symbol;Acc:MGI:3779828]	-	8	10	11	15	5	11	3	3	6	0	2	4	0.192642034377084	0.156472262779079	0.251300276570551	0.32764674980474	0.0945418151427944	0.244754413875219	0.0449275221297007	0.0670616175255845	0.140800879930022	0	0.0499673921452317
ENSMUSG00000039787	207.46577980899	181.719235445636	210.50249971673	231.555278456991	250.224671674631	315.947319148856	187.092947239846	172.691592919113	174.407871949433	188.184491891748	178.765015546342	110.963099034851	232.902464041972	168.684169763555	0.460059541603639	0.00460958790152311	0.0972742360838619	Cercam	2	29759176	29772852	+	3383	protein_coding	cerebral endothelial cell adhesion molecule [Source:MGI Symbol;Acc:MGI:2139134]	-	190	249	201	233	295	318	273	169	163	161	154	82	3.89092208289778	3.31340538882168	3.90511837353582	4.32821065939224	4.74366282228299	6.01731617157025	3.47689618274033	3.21275300443068	3.25296647177375	3.46453848634744	3.27201490231777
ENSMUSG00000022774	733.773705429689	750.960213950038	663.973058807996	774.169793639466	1016.16663276681	824.642373879091	665.447808680916	700.984809127288	610.962545295253	627.671255564402	677.914084928984	607.590627642049	793.947629745514	648.428521873148	0.292212077579254	0.00461092534022814	0.0972742360838619	Ncbp2	16	31767331	31780599	+	2305	protein_coding	nuclear cap binding protein subunit 2 [Source:MGI Symbol;Acc:MGI:1915342]	-	672	1029	634	779	1198	830	971	686	571	537	584	449	20.1975770775884	20.0965574974342	18.0783367331755	21.2383608291435	28.2735070711195	23.0507399896184	18.1501147090819	19.1401711791871	16.7247316789589	16.9599617265499	18.2111959492125
ENSMUSG00000034361	868.080499727088	823.939826578808	894.373804766606	844.729556602755	1238.40006998292	927.971056871169	733.294701636025	847.108464674229	666.601866407955	627.671255564402	849.714229739753	667.13180273392	932.915802421558	731.920386792714	0.349884531550885	0.00468926195723726	0.0986587674932559	Cpne2	8	95259618	95297159	+	3200	protein_coding	copine II [Source:MGI Symbol;Acc:MGI:2387578]	-	795	1129	854	850	1460	934	1070	829	623	537	732	493	17.2114746350696	15.8825850099187	17.5407450261997	16.6925780064584	24.819708197631	18.6842042927145	14.4067119634218	16.6608511283226	13.1441361438048	12.2164724311554	16.4421139112095
ENSMUSG00000044864	531.767551405147	478.01646271844	563.434551480602	544.602114139188	621.744692669507	592.152837146913	502.34113672823	498.659747600753	445.11456890162	399.745939297999	486.380139700761	464.150524011632	555.286368259966	466.065342706832	0.24995826653833	0.00473616708921702	0.0991084452753002	Ankrd50	3	38503408	38538993	-	8490	protein_coding	ankyrin repeat domain 50 [Source:MGI Symbol;Acc:MGI:2139777]	-	487	655	538	548	733	596	733	488	416	342	419	343	3.9739481997011	3.47304839234505	4.16499734321758	4.05627448099846	4.69667034128494	4.49382627086976	3.71986653692658	3.69661961237142	3.30810755257966	2.9325128760655	3.54734054402635
ENSMUSG00000043432	72.0670603547016	99.2522731751265	58.6474626076463	63.6031666147957	67.8575380812559	71.5352420714392	52.0844834806896	43.9392810385909	50.2893863903273	45.5850632532806	60.3622130416218	56.8347580422406	72.1604571508275	51.5158642077918	0.497818913620672	0.00477934877133316	0.0996679236997156	Leng9	7	4150914	4153373	-	2460	protein_coding	leukocyte receptor cluster (LRC) member 9 [Source:MGI Symbol;Acc:MGI:2444509]	-	66	136	56	64	80	72	76	43	47	39	52	42	1.85870197010109	2.48874858545106	1.49621175753269	1.63493064357851	1.76908489213541	1.87359232475123	1.33109655402484	1.12415443979778	1.28990204493615	1.15412011885376	1.51937433627952
ENSMUSG00000032198	1256.80585557972	1121.69664610419	1468.28111742714	1144.85699906632	1198.53376636018	1100.84789187715	1050.59885757759	1203.73193170837	966.198210860969	822.868834110501	979.725150137093	856.580996208055	1215.17037940245	979.950663433764	0.308679888535696	0.00478742021388202	0.0996679236997156	Dock6	9	21711156	21763931	-	8782	protein_coding	dedicator of cytokinesis 6 [Source:MGI Symbol;Acc:MGI:1914789]	-	1151	1537	1402	1152	1413	1108	1533	1178	903	704	844	633	9.07993671673886	7.87875615945898	10.4928804347969	8.24353551556099	8.75270966659765	8.07651561231298	7.5210728622652	8.62669590547573	6.94205896146439	5.83580454961986	6.90789239343804
ENSMUSG00000029413	1647.71506174613	1450.10490293365	1443.1464905953	1499.64341283948	1860.14476265243	1739.69734537625	1480.29584629328	1420.36280566608	1370.65327587254	1265.86214111033	1390.65252353583	1270.66280480152	1606.74199602387	1366.4148995466	0.232677328979739	0.00479411770520992	0.0996679236997156	Naaa	5	92405518	92426029	-	3721	protein_coding	N-acylethanolamine acid amidase [Source:MGI Symbol;Acc:MGI:1914361]	-	1509	1987	1378	1509	2193	1751	2160	1390	1281	1083	1198	939	28.0950947174964	24.0389460072729	24.3405109639542	25.4849647240894	32.0606819215072	30.1234136401988	25.0106601559654	24.0241351189947	23.2425321386124	21.1880163055687	23.1416168056697
ENSMUSG00000032484	4.36770062755768	5.10857288401386	3.14182835398105	1.98759895671237	8.48219226015698	0	0	1.02184374508351	0	0	1.16081178926196	0	3.84798218040366	0.363775922390911	3.35445860026798	0.00482492647517223	1	Ngp	9	110248815	110252080	+	1222	protein_coding	neutrophilic granule protein [Source:MGI Symbol;Acc:MGI:105983]	-	4	7	3	2	10	0	0	1	0	0	1	0	0.226772149305594	0.257871923085751	0.161357884770155	0.102852122115465	0.445166615656006	0	0	0.0526285525425823	0	0	0.0588200438632698
ENSMUSG00000008348	3781.33681830806	4099.99463748427	3685.36465921977	3493.20516642198	5789.09621755714	3491.31723109774	3345.05741933218	2030.40352148093	3047.32281786494	3334.72270414383	3477.79212062883	2521.02748173082	4056.71912168149	2959.38767753025	0.455030496174312	0.00486639407276351	0.100881843481708	Ubc	5	125463029	125467266	-	2893	protein_coding	ubiquitin C [Source:MGI Symbol;Acc:MGI:98889]	-	3463	5618	3519	3515	6825	3514	4881	1987	2848	2853	2996	1863	82.9287250796165	87.4199444412922	79.948620869979	76.3539242458037	128.335857226527	77.755484674562	72.6928084545285	44.1714916102245	66.4638556676518	71.7918012511268	74.4371823119058
ENSMUSG00000101210	4.36770062755768	8.75755351545234	7.33093282595579	9.93799478356183	12.7232883902355	8.9419052589299	4.79725505743194	1.02184374508351	4.27994777790019	3.50654332717543	2.32162357852392	2.70641704963051	8.67656256694883	3.10560508929091	1.45338791002951	0.00488189330081058	1	Gm28720	6	86471631	86474786	+	3156	TEC	predicted gene 28720 [Source:MGI Symbol;Acc:MGI:5579426]	-	4	12	7	10	15	9	7	1	4	3	2	2	0.0878059462773877	0.171167566545784	0.145781088542872	0.199121186985263	0.258552093313517	0.182550582972435	0.0955635158607986	0.0203777221822039	0.0855691025683719	0.0691999486297226	0.0455501226875258
ENSMUSG00000027710	779.634562019045	637.112018249158	515.259850052892	707.585228589602	807.504703166945	814.706923591391	515.362257598402	512.965560031922	496.473942236422	566.891171226694	651.215413775959	600.824585017972	710.300547611505	557.288821647895	0.351339989024484	0.00488202338751381	0.101070902850569	Acad9	3	36120128	36147002	+	8192	protein_coding	acyl-Coenzyme A dehydrogenase family, member 9 [Source:MGI Symbol;Acc:MGI:1914272]	-	714	873	492	712	952	820	752	502	464	485	561	444	6.03822370746842	4.79735133195135	3.94743786267301	5.46190971534851	6.32180067533838	6.40769184958257	3.95511368154687	3.94099972972801	3.82403639817757	4.30996066770716	4.92231573609787
ENSMUSG00000029330	345.048349577056	305.054780788256	303.710074218168	366.712007513431	393.573720871284	357.676210357196	313.192223035199	269.766748702047	263.216788340862	280.523466174034	319.223242047039	258.462828239713	345.295857220899	284.064216089816	0.278180145148556	0.00492104640522299	0.101338312379174	Cds1	5	101912996	101971724	+	3939	protein_coding	CDP-diacylglycerol synthase 1 [Source:MGI Symbol;Acc:MGI:1921846]	-	316	418	290	369	464	360	457	264	246	240	275	191	5.55778871532455	4.77713512582996	4.83896142886076	5.88701106880696	6.40804855064434	5.85051677949738	4.99874857352856	4.31033056071525	4.21641264125554	4.43554278497902	5.01814565632187
ENSMUSG00000030123	2237.35464646642	2051.45691099471	2726.05973513756	2256.91861534689	2215.548618353	2380.53388893289	2150.54091003163	2164.26505208687	1873.54713977581	1553.39869393871	1803.90152051308	1349.14889924081	2311.31206920525	1815.80036926449	0.346897638253458	0.00495267223108523	0.101529510163043	Plxnd1	6	115931772	115971966	-	7301	protein_coding	plexin D1 [Source:MGI Symbol;Acc:MGI:2154244]	-	2049	2811	2603	2271	2612	2396	3138	2118	1751	1329	1554	997	19.4428775393436	17.3322810264802	23.4332196273252	19.5474113761264	19.4618722711168	21.0078774156808	18.5183234215638	18.6567606049173	16.1918986978778	13.2514726446794	15.2990764903196
ENSMUSG00000010936	848.425846903078	775.043486117532	742.518767657522	868.580744083304	1058.57759406759	940.887142245179	819.645292669799	617.19362203044	574.582989183101	696.633274332185	752.206039441749	722.613352251345	872.338930179034	697.145761651436	0.322765141717249	0.00497000989741166	0.101538610101462	Vac14	8	111345217	111447030	+	6960	protein_coding	Vac14 homolog (S. cerevisiae) [Source:MGI Symbol;Acc:MGI:2157980]	-	777	1062	709	874	1248	947	1196	604	537	596	648	534	7.73415212402175	6.86898395713171	6.69540941806001	7.89144729013907	9.75436807767077	8.71000588998038	7.40377162240948	5.58110676566803	5.20905600208351	6.23388134931711	6.69209836974043
ENSMUSG00000073460	271.889364065465	156.176371025567	169.658731114977	195.778497236168	250.224671674631	148.038209286728	165.847960556933	143.058124311691	135.888341948331	108.702843142438	146.262285447007	142.086895105602	198.627640733923	140.307741752	0.496853410363267	0.00497897543597321	0.101588109848037	Pnldc1	17	13107616	13129117	-	2660	protein_coding	poly(A)-specific ribonuclease (PARN)-like domain containing 1 [Source:MGI Symbol;Acc:MGI:2685159]	-	249	214	162	197	295	149	242	140	127	93	126	105	6.48512932766988	3.62167405275557	4.00288875947857	4.65413585814743	6.03301177736216	3.58576927064702	3.91980807549499	3.38484690563345	3.22341382881901	2.54520532862314	3.40475180214864
ENSMUSG00000036667	1365.99837126866	1453.0240874388	1496.55757261297	1851.44842817757	1792.28722457117	1987.09005753998	1206.85230801966	1401.96961825458	1219.78511670155	1395.60424421582	1548.52292687545	1197.5895444615	1657.73429026819	1328.38729308809	0.319793320238338	0.004992858574473	0.101684749863962	Tcaf1	6	42644936	42687022	-	9638	protein_coding	TRPM8 channel-associated factor 1 [Source:MGI Symbol;Acc:MGI:1914665]	-	1251	1991	1429	1863	2113	2000	1761	1372	1140	1194	1334	885	8.99231099892991	9.2995420598743	9.74508092914389	12.1473179745984	11.9263175550192	13.2837527347999	7.87233393288196	9.15503103715011	7.98568011995723	9.01859567072121	9.94867989869492
ENSMUSG00000042962	60.055883628918	35.0302140618094	45.0328730737284	39.7519791342473	56.8306881430518	44.7095262946495	29.4688524956533	19.4150311565867	26.7496736118762	42.0785199261051	25.5378593637631	36.5366301700118	46.9018607227341	29.9644277873327	0.651749707285873	0.00499680969576884	0.101684749863962	Gm5436	12	84305105	84305747	-	643	processed_pseudogene	predicted pseudogene 5436 [Source:MGI Symbol;Acc:MGI:3643291]	-	55	48	43	40	67	45	43	19	25	36	22	27	5.92587719861157	3.36052777616481	4.39539212707754	3.90934038025189	5.6683625956796	4.48001275164078	2.88130051331643	1.90035728294506	2.62496197225682	4.07580163997645	2.45928158510132
ENSMUSG00000024885	189.994977298759	210.911080497144	242.968059374535	257.394064894251	195.090421983611	237.457261876027	182.295692182414	170.647905428946	199.017571672359	111.040538693889	189.212321649699	120.435558708557	222.302644320721	162.108264722644	0.44952635027453	0.00508116017084159	0.102996310669266	Aldh3b1	19	3963491	3979808	-	2046	protein_coding	aldehyde dehydrogenase 3 family, member B1 [Source:MGI Symbol;Acc:MGI:1914939]	-	174	289	232	259	230	239	266	167	186	95	163	89	5.89175324566836	6.35871614391271	7.45285203060901	7.95515418995612	6.11527512200767	7.47773345969263	5.60153535198136	5.24932513762216	6.13763835694959	3.38017735388782	5.7263583856057
ENSMUSG00000004451	818.943867667064	706.442650246489	719.478693061661	724.479819721657	894.023064220546	801.790838217381	719.58825861479	714.268777813373	587.422832516801	619.489321134326	677.914084928984	535.87057582684	777.5264888558	642.425641805852	0.272654517692276	0.00517438772411511	0.104341192457578	Ralb	1	119398035	119432524	-	4930	protein_coding	v-ral simian leukemia viral oncogene B [Source:MGI Symbol;Acc:MGI:1927244]	-	750	968	687	729	1054	807	1050	699	549	530	584	396	10.5393851338021	8.83905147291924	9.15904011324761	9.29255362688607	11.6302080926074	10.4786256337127	9.17642361227222	9.11848919953709	7.51829574799565	7.8261913505047	8.5145652460314
ENSMUSG00000102418	15.2869521964519	8.02775738916464	15.7091417699053	14.9069921753427	6.78575380812559	15.8967204603198	5.48257720849364	6.13106247050106	1.06998694447505	5.84423887862571	8.12568252483371	5.41283409926101	12.768886299885	5.3443970210317	1.24391898398093	0.00522440138055447	1	Sh2d1b1	1	170104889	170114338	+	2544	protein_coding	SH2 domain containing 1B1 [Source:MGI Symbol;Acc:MGI:1349420]	-	14	11	15	15	8	16	8	6	1	5	7	4	0.38125176202045	0.194649280667041	0.387538001550963	0.370534472951351	0.171067171173471	0.402606317163525	0.135488973969758	0.151679460393952	0.0265385306314644	0.143078510138499	0.19777777327296
ENSMUSG00000072568	303.555193615258	288.269469883639	334.081081639985	282.239051853156	257.858644708772	280.179698113137	222.729699095054	314.727873485721	174.407871949433	120.39132089969	206.624498488629	173.210691176352	291.030523302325	202.015325849146	0.522857661370746	0.00526654268871909	0.105609443503414	Lratd2	15	60690843	60725627	-	5926	protein_coding	LRAT domain containing 1 [Source:MGI Symbol;Acc:MGI:3026924]	-	278	395	319	284	304	282	325	308	163	103	178	128	3.25000537772102	3.00063156439567	3.53809246964408	3.01169619270401	2.79065230706747	3.04624739267265	2.36294050958057	3.34257915824619	1.85703435268488	1.2653104343102	2.1590112488969
ENSMUSG00000039706	169.24839931786	237.913537169789	240.873507138547	235.530476370415	302.814263687604	255.341072393887	188.463591541969	232.98037387904	128.398433337006	129.742103105491	191.533945228223	106.903473460405	240.286876013017	163.003653425356	0.556427659696516	0.00527143148449876	0.105609443503414	Ldb2	5	44629474	44957022	-	3336	protein_coding	LIM domain binding 2 [Source:MGI Symbol;Acc:MGI:894670]	-	155	326	230	237	357	257	275	228	120	111	165	79	3.21889334532168	4.39915012604989	4.53149950974219	4.46454054171887	5.82151429095908	4.93156532921257	3.55171186260651	4.39543069400603	2.4285619398002	2.42224712271882	3.55512153601652
ENSMUSG00000090260	1.09192515688942	2.91918450515078	2.09455223598737	4.96899739178091	1.6964384520314	0.993545028769989	0	0	0	0	0	0	2.29410712843498	0	3.5699128647121	0.00528080166136884	1	2810442N19Rik	1	161832538	161844063	+	928	lncRNA	RIKEN cDNA 2810442N19 gene [Source:MGI Symbol;Acc:MGI:1920003]	-	1	4	2	5	2	1	0	0	0	0	0	0	0.074653978031098	0.194039094834229	0.141651821256559	0.338591845972786	0.117240000933543	0.0689810392553885	0	0	0	0	0
ENSMUSG00000089876	39.3093056480191	27.7322527989324	39.79649248376	34.7829817424664	77.1879495674285	29.8063508630997	24.6715974382214	26.5679373721712	23.5397127784511	16.363868860152	30.1811065208109	16.238502297783	41.4358888506177	22.9271208779316	0.847567486014745	0.00533393090207978	0.106452371615158	Tmem102	11	69694429	69696450	-	1933	protein_coding	transmembrane protein 102 [Source:MGI Symbol;Acc:MGI:1921591]	-	36	38	38	35	91	30	36	26	22	14	26	12	1.29024319610084	0.884970853625745	1.29208738354663	1.13786478605236	2.56096316576198	0.993498258080711	0.802419955512564	0.865035887937363	0.768395490109571	0.52725134165471	0.96680312137807
ENSMUSG00000004508	586.363809249618	509.397696148811	639.885708094141	795.039582684946	784.602784064521	890.21634577791	542.089821489809	578.363559717266	564.953106682825	508.448782440437	560.672094213526	489.861485983121	700.917654336658	540.731475087831	0.373307310682881	0.00540650711162724	0.107486345611058	Gab2	7	96730793	96958153	+	6168	protein_coding	growth factor receptor bound protein 2-associated protein 2 [Source:MGI Symbol;Acc:MGI:1333854]	-	537	698	611	800	925	896	791	566	528	435	483	362	6.03157665306505	5.09434417332616	6.51083948338512	8.15079722601156	8.15814014278155	9.29910933339566	5.52539324487758	5.90153106731227	5.77941043728327	5.13412459337446	5.62858612341801
ENSMUSG00000022108	21348.228742345	19912.4873057598	17895.8543042761	20888.6712355686	23882.460527698	23441.7014087991	19464.5197344545	18604.7090667355	18390.9356016371	17497.6512026054	18600.8481111336	17584.9447799742	21228.2339207411	18357.2680827567	0.209583634107259	0.00541526701772439	0.107522827345533	Itm2b	14	73599666	73622729	-	2732	protein_coding	integral membrane protein 2B [Source:MGI Symbol;Acc:MGI:1309517]	-	19551	27285	17088	21019	28156	23594	28402	18207	17188	14970	16024	12995	495.780237892754	449.593980597383	411.103035591978	483.488136584616	560.639967919532	552.838893886471	447.918811384744	428.59818616636	424.755127698296	398.898696558664	421.58659292133
ENSMUSG00000051934	215.109255907215	180.259643193061	182.226044530901	215.654486803292	160.313433716967	209.638001070468	152.141517535699	173.713436664197	135.888341948331	147.274819741368	168.317709442984	155.618980353754	193.866810870317	155.492467614389	0.315006992615365	0.00544622617864036	0.107861675861925	Spats2	15	99023797	99111096	+	4120	protein_coding	spermatogenesis associated, serine-rich 2 [Source:MGI Symbol;Acc:MGI:1919822]	-	197	247	174	217	189	211	222	170	127	126	145	115	3.31260719605175	2.6988389054322	2.77582559246833	3.30991609585514	2.49550464123009	3.2784076054658	2.32159699183714	2.65365424883399	2.08113611278121	2.226357182225	2.52969018741087
ENSMUSG00000029372	38.2173804911297	26.272660546357	32.4655596578042	14.9069921753427	34.7769882666436	15.8967204603198	18.503698078666	10.2184374508351	13.9098302781756	10.5196299815263	19.7338004174533	12.1788767233373	27.0893835995995	14.1773788216656	0.919081021788705	0.00546644112544323	0.107986553886459	Ppbp	5	90916377	90917922	+	1083	protein_coding	pro-platelet basic protein [Source:MGI Symbol;Acc:MGI:1888712]	-	35	36	31	15	41	16	27	10	13	9	17	9	2.23893001518935	1.4964122992202	1.88136638684611	0.87039676748683	2.05944023800528	0.945734506799638	1.0741535831065	0.593832790462008	0.810417622385772	0.604972404086994	1.12828032429877
ENSMUSG00000037060	2960.20910032721	2584.20808318473	2166.81428812893	2575.92824789923	3118.90209405972	3550.92993282394	2227.9823131016	2034.49089646127	2126.06405867192	2345.87748588036	2625.75626731055	2146.18872035699	2826.16529107063	2251.05995696378	0.328320419719823	0.00549323068238339	0.108240346199704	Cavin3	7	105129290	105131507	-	1662	protein_coding	caveolae associated 3 [Source:MGI Symbol;Acc:MGI:1923422]	-	2711	3541	2069	2592	3677	3574	3251	1991	1987	2007	2262	1586	113.005460386559	95.9118200213341	81.8219102499618	98.0073044643365	120.35285698721	137.657931064529	84.2785439780186	77.0429444002453	80.7162223633256	87.9099159678975	97.8268638539539
ENSMUSG00000024659	4621.02726395602	4662.66745085208	5124.32204534309	5640.80583914969	5683.91703353119	6190.7790742658	4444.99947178622	4094.52788654962	4071.30032372756	5091.50091105872	4530.64841348942	3108.31998150064	5320.58645118298	4223.5494980187	0.332930029143462	0.0055112387284475	0.108290531478237	Anxa1	19	20350792	20368308	-	2911	protein_coding	annexin A1 [Source:MGI Symbol;Acc:MGI:96819]	-	4232	6389	4893	5676	6701	6231	6486	4007	3805	4356	3903	2297	100.717371798564	98.8024940707133	110.477325899509	122.533446297777	125.225047840134	137.022931637617	95.9988018836742	88.5257813351396	88.2483179079783	108.934934728646	96.3724490980331
ENSMUSG00000031979	574.352632523834	548.076890842059	666.067611043983	641.994463018094	633.619761833727	612.023737722313	561.278841719537	530.336903698341	448.324529735045	489.747218028835	531.651799481977	572.407205996852	612.689182830668	522.291083110098	0.228914342088607	0.00557168430764365	0.109231745258564	Cog2	8	125247506	125278747	+	4778	protein_coding	component of oligomeric golgi complex 2 [Source:MGI Symbol;Acc:MGI:1923582]	-	526	751	636	646	747	616	819	519	419	419	458	423	7.62676789208116	7.07572615553734	8.74885287988604	8.4965152180215	8.5048811727864	8.25300818925582	7.385311711727	6.98576294191114	5.9205473393011	6.38394871423152	6.88994702160306
ENSMUSG00000021822	1111.57980971343	894.000254702426	840.962722748928	1129.95000689098	1141.70307821713	1322.40843329285	853.911400222885	866.523495830816	893.439098636665	752.737967566992	933.292678566614	537.223784351655	1073.43405092762	806.188070862605	0.411812058612907	0.00565735455578458	0.110215488315768	Plau	14	20886728	20893453	+	2367	protein_coding	plasminogen activator, urokinase [Source:MGI Symbol;Acc:MGI:97611]	-	1018	1225	803	1137	1346	1331	1246	848	835	644	804	397	29.7954844367936	23.2978076687317	22.2975645904621	30.1867719469659	30.9343215644438	35.9962705090831	22.6804077642962	23.0404112140119	23.8167335481968	19.8065630744628	24.4148657605138
ENSMUSG00000041958	773.083011077709	821.020642073657	820.017200389055	801.99617903344	743.040041989752	857.4293598285	768.931453491233	639.674184422277	691.211566130881	641.697428873103	775.422275226988	649.540091911321	802.764405732019	694.412833342634	0.206796646144569	0.00568558362849565	0.110318106946617	Pigs	11	78219241	78233608	+	2501	protein_coding	phosphatidylinositol glycan anchor biosynthesis, class S [Source:MGI Symbol;Acc:MGI:2687325]	-	708	1125	783	807	876	863	1122	626	646	549	668	480	19.6119373298297	20.2495816680263	20.5772916770743	20.2774953283995	19.0539143300486	22.0889368341573	19.3290379674185	16.0973087147558	17.4386478066708	15.9801247225906	19.1981473512242
ENSMUSG00000090252	10.9192515688942	16.0555147783293	11.5200372979305	31.8015833073979	17.8126037463297	25.8321707480197	6.16789935955535	4.08737498033404	5.34993472237524	11.6884777572514	5.80405894630979	17.5917108225983	18.9901935744835	8.44824276473735	1.20941682518173	0.00568676259988579	0.110318106946617	Gm16028	1	85224572	85233186	+	890	lncRNA	predicted gene 16028 [Source:MGI Symbol;Acc:MGI:3801982]	-	10	22	11	32	21	26	9	4	5	10	5	13	0.778414512504033	1.11278150565607	0.812349321003905	2.25951088943997	1.2835804147151	1.87008372489215	0.435696003934209	0.289043106548474	0.379292258013738	0.817958943353576	0.403809514611886
ENSMUSG00000028111	1479.55858758516	1096.88357781041	865.050073462783	1453.9286368351	1548.84830670466	1781.42623658459	1029.35387089468	1032.06218253434	1134.18616114355	683.775948799209	1130.63068274115	669.83821978355	1370.94923649712	946.641177649414	0.533599195468681	0.00569104164772593	0.110318106946617	Ctsk	3	95406567	95416673	+	1512	protein_coding	cathepsin K [Source:MGI Symbol;Acc:MGI:107823]	-	1355	1503	826	1463	1826	1793	1502	1010	1060	585	974	495	62.085250089566	44.749111251532	35.9061135066625	60.8060793612165	65.6965821104215	75.9112613367711	42.8005367533195	42.95979637507	47.3312587579578	28.1660267101216	46.3024227296904
ENSMUSG00000000365	13.103101882673	22.6236799149185	19.89824624188	15.9007916536989	13.5715076162512	29.8063508630997	6.16789935955535	8.17474996066808	8.55989555580039	3.50654332717543	18.5729886281913	0	19.1506130287536	7.49701280523176	1.34590702678392	0.00570534178333593	0.110352508432923	Rnf17	14	56640038	56762489	+	6241	protein_coding	ring finger protein 17 [Source:MGI Symbol;Acc:MGI:1353419]	-	12	31	19	16	16	30	9	8	8	3	16	0	0.133207290394858	0.223606660799195	0.200096531997728	0.161109172536578	0.139463189702071	0.307712246894731	0.0621325818781359	0.0824381877353444	0.0865425693657368	0.0349935968395137	0.184273273131654
ENSMUSG00000022906	1228.4158015006	1191.02727810152	958.257647964221	1298.89591821153	1270.63240057152	1240.93774093372	977.954709565053	1037.17140125976	980.108041139144	850.921180727904	1181.70640146867	918.828588349557	1198.02779788052	991.115053751682	0.273524406689965	0.00572089936774242	0.110352508432923	Parp9	16	35758840	35792975	+	4872	protein_coding	poly (ADP-ribose) polymerase family, member 9 [Source:MGI Symbol;Acc:MGI:1933117]	-	1125	1632	915	1307	1498	1249	1427	1015	916	728	1018	679	15.9972810066639	15.0796096556887	12.3439444237858	16.8586492451974	16.7262401331854	16.4109177199962	12.6196632885551	13.3983523347991	12.6935230058752	10.877913763909	15.0188627433769
ENSMUSG00000038146	1343.06794297399	1003.46967364558	1354.12802056583	1212.43536359454	1642.15242156639	1543.96897470856	1118.4457505327	1248.69305649205	1104.22652669825	720.010229846688	1005.26300950086	759.149982421357	1349.87039950915	992.631425915317	0.442313264830003	0.00572218177379122	0.110352508432923	Notch3	17	32339794	32385826	-	8089	protein_coding	notch 3 [Source:MGI Symbol;Acc:MGI:99460]	-	1230	1375	1293	1220	1936	1554	1632	1222	1032	616	866	561	10.5344340071475	7.65217842157487	10.5061557011392	9.47806018881319	13.0197999503777	12.2979829994643	8.6927340530262	9.71558603721071	8.61348382100281	5.54379788730578	7.69519459245803
ENSMUSG00000048578	4368.79255271456	3562.86468853653	3550.26603999859	4227.6229809272	4381.9005215971	4791.86767375766	3133.29287465412	3252.52864060081	3215.31076814752	3484.33521943665	3803.98023341144	3855.29108719866	4147.21907625527	3457.45647057486	0.262748020633917	0.00573415822048917	0.110352508432923	Mlec	5	115281040	115296238	-	6007	protein_coding	malectin [Source:MGI Symbol;Acc:MGI:1924015]	-	4001	4882	3390	4254	5166	4823	4572	3183	3005	2981	3277	2849	46.1436399772014	36.5862053849715	37.0921672654764	44.503515680004	46.783268852626	51.3969489863608	32.7928878473006	34.0778069438978	33.7738698000614	36.1264973035115	39.2116718378893
ENSMUSG00000025792	7675.14192777572	5422.38521831757	3977.55469614001	5798.81995620833	9143.80325644923	5687.05174467941	4793.14312452557	3941.2513247871	3020.57314425306	3771.87177226504	5147.03947358752	5263.98116153133	6284.12613326171	4322.97666682494	0.539734944396407	0.00585942497743216	0.112043462591859	Slc25a10	11	120382666	120390013	+	3455	protein_coding	solute carrier family 25 (mitochondrial carrier, dicarboxylate transporter), member 10 [Source:MGI Symbol;Acc:MGI:1353497]	-	7029	7430	3798	5835	10780	5724	6994	3857	2823	3227	4434	3890	140.943944760285	96.8095022030248	72.2515306365957	106.132226623509	169.732302596095	106.054544414356	87.218507407915	71.7950031217181	55.1641342686991	67.9942872381988	92.2452871277744
ENSMUSG00000027080	268.613588594797	248.860479064104	250.29899220049	250.437468545758	307.903579043698	309.986048976236	241.918719324782	227.871155153623	221.487297506335	216.236838509151	243.770475745011	202.981278722288	272.683359404181	225.710960826865	0.268728397190948	0.00587089552695584	0.11209972791487	Med19	2	84508746	84518559	+	2059	protein_coding	mediator complex subunit 19 [Source:MGI Symbol;Acc:MGI:1914234]	-	246	341	239	252	363	312	353	223	207	185	210	150	8.27712838113808	7.45547395363066	7.62924738711381	7.69128069274521	9.59056232988756	9.70009430881406	7.38668250801417	6.9653211943511	6.78747087847217	6.54089072477738	7.3309371812493
ENSMUSG00000021892	1138.87793863566	1238.46402631022	1545.77955015868	1177.65238185208	1240.94472766097	1063.09318078389	1067.73191135414	1182.27321306162	982.248015028094	850.921180727904	1004.10219771159	943.186341796231	1234.13530090025	1005.07714327993	0.295208938565074	0.00588402642175689	0.11209972791487	Sh3bp5	14	31081837	31158035	-	3194	protein_coding	SH3-domain binding protein 5 (BTK-associated) [Source:MGI Symbol;Acc:MGI:1344391]	-	1043	1697	1476	1185	1463	1070	1558	1157	918	728	865	697	22.623006872953	23.9179611122778	30.3732726715879	23.3151334489263	24.9174277751155	21.445025904518	21.016655986059	23.2965214547715	19.4044684184336	16.5927350838337	19.4660460127715
ENSMUSG00000049112	191.086902455648	259.807420958419	773.937051197332	389.569395515624	206.96549114783	513.662779874084	187.092947239846	184.953717860115	184.037754449708	259.484206210982	284.39888836918	71.7200518152084	389.171506858156	195.28126099084	0.993770507656217	0.0059173351020665	0.112596154570817	Oxtr	6	112450644	112466904	-	4790	protein_coding	oxytocin receptor [Source:MGI Symbol;Acc:MGI:109147]	-	175	356	739	392	244	517	273	181	172	222	245	53	2.53106597750529	3.34573630909158	10.1402594784111	5.14286377288502	2.77107389262881	6.90927914191926	2.45560329565982	2.43016461554769	2.42430308378886	3.37395256843005	3.6764369378339
ENSMUSG00000026958	322.117921282379	344.463771607792	312.088283162118	307.08403881206	357.100294152609	402.385736651845	304.283035071397	309.618654760303	294.246409730638	257.146510659531	272.79077047656	216.51336397044	340.873340944801	275.766457444812	0.301057818937945	0.00594708734680501	0.112885605420344	Dpp7	2	25242288	25246371	-	3337	protein_coding	dipeptidylpeptidase 7 [Source:MGI Symbol;Acc:MGI:1933213]	-	295	472	298	309	421	405	444	303	275	220	235	160	6.12444501821798	6.36741295796447	5.86948775210875	5.81911231743413	6.86308982390231	7.76920401370848	5.7326818138262	5.8395455905699	5.56378664362376	4.79941148063021	5.06183757752928
ENSMUSG00000045306	4.36770062755768	2.91918450515078	2.09455223598737	0.993799478356183	4.24109613007849	0.993545028769989	0	0	1.06998694447505	0	0	0	2.60164633431675	0.178331157412508	3.27011298565425	0.00596378830979043	1	Olfr734	14	50553963	50564218	-	4426	protein_coding	olfactory receptor 734 [Source:MGI Symbol;Acc:MGI:3030568]	-	4	4	2	1	5	1	0	0	1	0	0	0	0.0626108374268947	0.0406842024415194	0.0297001559254601	0.0141985193430974	0.0614543158982873	0.014463263540217	0	0	0.0152539588627306	0	0
ENSMUSG00000058056	1184.73879522502	969.899051836347	844.104551102909	1185.60277767893	1102.68499382041	1693.99427405283	926.555548235425	738.793027695377	729.731096131983	921.052047271413	884.538583417612	983.782597540689	1163.50407395274	864.075483382083	0.429224819349323	0.00599309611600958	0.113620028563224	Palld	8	61964467	62355724	-	10292	protein_coding	palladin, cytoskeletal associated protein [Source:MGI Symbol;Acc:MGI:1919583]	-	1085	1329	806	1193	1300	1705	1352	723	682	788	762	727	7.30349760978935	5.81302818033893	5.14725172180459	7.28442260092996	6.87127560854188	10.6047959144429	5.65988996430837	4.51784317359956	4.47382073006566	5.57375598671521	5.32171660745218
ENSMUSG00000037166	92.8136383356006	102.171457680277	103.680335681375	79.5039582684946	118.750691642198	63.5868818412793	56.1964163870598	94.0096245476829	50.2893863903273	39.7408243746549	65.0054601986697	64.9540091911321	93.4178272415374	61.6992868482544	0.600607780779583	0.00609096283670434	0.114613074445883	Ppp1r14a	7	28988733	28993226	+	1367	protein_coding	protein phosphatase 1, regulatory inhibitor subunit 14A [Source:MGI Symbol;Acc:MGI:1931139]	-	85	140	99	80	140	64	82	92	47	34	56	48	4.30775843971691	4.61038024887766	4.75999858174197	3.67769694879585	5.5712585666737	2.99701673990931	2.58449925767037	4.32824607977123	2.32125752051422	1.81063918258078	2.94453053522405
ENSMUSG00000046280	444.413538853993	310.16335367227	389.58671589365	330.935226292609	369.823582542844	332.837584637946	300.856424316089	358.667154524312	232.187166951085	222.081077387777	297.167818051061	261.169245289344	362.960000315552	278.688147753278	0.377238249595755	0.00609962923921739	0.114613074445883	She	3	89738677	89766141	+	7222	protein_coding	src homology 2 domain-containing transforming protein E [Source:MGI Symbol;Acc:MGI:1099462]	-	407	425	372	333	436	335	439	351	217	190	256	193	3.90425213049482	2.64916293971961	3.38552167868348	2.89761857130696	3.28414859441421	2.96937489389576	2.6190157496713	3.12566380693291	2.02859910800868	1.91521541568942	2.54788036026508
ENSMUSG00000004891	863.71279909953	675.061416816118	784.409812377269	724.479819721657	952.550190815629	768.010307239201	738.777278844518	758.208058851964	561.7431458494	403.252482625174	590.853200734337	480.389026309415	794.704057678234	588.870532202468	0.430074220345303	0.00610664405778434	0.114613074445883	Nes	3	87878385	87887758	+	6416	protein_coding	nestin [Source:MGI Symbol;Acc:MGI:101784]	-	791	925	749	729	1123	773	1078	742	525	345	509	355	8.5410852970342	6.49014802858877	7.67286585913644	7.14031941716775	9.52158381646556	7.71245863834435	7.23911506121085	7.43758910156178	5.52444848992891	3.91449958785404	5.70229888448661
ENSMUSG00000048376	183.443426357422	228.426187528049	289.048208566257	220.623484195073	174.733160559234	242.424987019877	196.687457354709	160.429467978111	178.687819727333	164.807536377245	176.443391967818	150.206146254493	223.116575704319	171.210303276618	0.376440555577263	0.00612003349852803	0.114613074445883	F2r	13	95738311	95754995	-	3336	protein_coding	coagulation factor II (thrombin) receptor [Source:MGI Symbol;Acc:MGI:101802]	-	168	313	276	222	206	244	287	157	167	141	152	111	3.48886504525189	4.22372389402949	5.43779941169063	4.18197468464805	3.35919312027331	4.68210871722905	3.70669565297479	3.02667815332871	3.37974869955527	3.07690850723742	3.27502105136067
ENSMUSG00000021806	1303.75863732597	1320.20119245444	1481.89570696106	1358.5238869129	1639.60776388834	2078.49620018682	1405.59573182756	1243.58383776663	1067.8469705861	1123.26271247186	1173.58071894384	714.494101102453	1530.41389795492	1121.39401211641	0.447470525763031	0.00612162748209116	0.114613074445883	Nid2	14	19801333	19861855	+	5174	protein_coding	nidogen 2 [Source:MGI Symbol;Acc:MGI:1298229]	-	1194	1809	1415	1367	1933	2092	2051	1217	998	961	1011	528	15.9874365260444	15.7394432997271	17.9750521384241	16.6033818939611	20.3235337683235	25.8829018294297	17.0793095524947	15.1271385773023	13.0226118829904	13.5213008245242	14.0449850464874
ENSMUSG00000022351	303.555193615258	219.668634012596	192.698805710838	238.511874805484	312.992894399793	220.566996386937	247.401296533276	163.494999213362	157.288080837832	156.625601947169	200.820439542319	132.614435431895	247.999066488484	176.374142250975	0.485046102902895	0.00612667300766941	0.114613074445883	Sqle	15	59186926	59203041	+	5546	protein_coding	squalene epoxidase [Source:MGI Symbol;Acc:MGI:109296]	-	278	301	184	240	369	222	361	160	147	134	173	98	3.47268876097634	2.44322720347347	2.18061051056617	2.71947983898518	3.61943094118959	2.56242296848866	2.80451915502709	1.85537947946731	1.78949895838216	1.75892144941124	2.24214031607617
ENSMUSG00000091199	13.103101882673	30.6514373040832	24.0873507138547	16.8945911320551	4.24109613007849	15.8967204603198	5.48257720849364	2.04368749016702	8.55989555580039	11.6884777572514	6.96487073557175	6.76604262407626	17.4790496038441	6.91759189522675	1.35800730156606	0.00617712777248834	0.115288788056413	Gm2619	1	85286380	85305006	-	392	lncRNA	predicted gene 2619 [Source:MGI Symbol;Acc:MGI:3780787]	-	12	42	23	17	5	16	8	2	8	10	6	5	2.12078239631201	4.82325750016513	3.85639856237244	2.72531885819728	0.693869393280152	2.61283283383676	0.879295790252713	0.32812291432161	1.37783718217236	1.85710066220582	1.10017490205483
ENSMUSG00000087500	21.8385031377884	25.5428644200693	32.4655596578042	44.7209765260282	41.5627420747692	42.7224362371095	17.1330537765426	15.3276561762526	9.62988250027543	21.0392599630526	35.9851654671207	14.8852937729678	34.8088470089281	19.000051942702	0.879792523356477	0.00621725985045383	0.115749872539564	Gm12426	4	47197487	47208459	-	371	lncRNA	predicted gene 12426 [Source:MGI Symbol;Acc:MGI:3650989]	-	20	35	31	45	49	43	25	15	9	18	31	11	3.73471113815951	4.24689339637181	5.49196710769364	7.62242344357065	7.1848211892858	7.41945927344211	2.90333515649481	2.60021932103917	1.63780646182752	3.53199522170466	6.00598625775846
ENSMUSG00000105977	17.4708025102307	16.0555147783293	10.4727611799368	17.8883906104113	16.1161652942983	15.8967204603198	4.79725505743194	10.2184374508351	5.34993472237524	7.01308665435086	11.6081178926196	10.825668198522	15.650059138921	8.30208332935579	0.957046063512365	0.00635441958128541	0.117957651498157	Gm43555	3	54964768	54965077	-	310	processed_pseudogene	predicted gene 43555 [Source:MGI Symbol;Acc:MGI:5663692]	-	16	22	10	18	19	16	7	10	5	6	10	8	3.57568472840562	3.19475980656099	2.12020790525946	3.64892786782543	3.3341543491294	3.30396926085164	0.972898245344131	2.07458358732373	1.08893583752331	1.40900024435745	2.3186481806747
ENSMUSG00000025151	3827.19767489741	3385.52422984862	3147.06473457102	3645.25648661048	4435.33833283609	4031.80572674861	3340.26016427475	3214.72042203272	3185.35113370222	3095.10891012018	3296.70548150396	3037.95313821024	3745.3645309187	3195.01654164068	0.229095964416931	0.00635863684574983	0.117957651498157	Maged1	X	93579080	93585749	-	4351	protein_coding	MAGE family member D1 [Source:MGI Symbol;Acc:MGI:1930187]	-	3505	4639	3005	3668	5229	4058	4874	3146	2977	2648	2840	2245	55.8084383137372	47.9968254969316	45.3936951078936	52.9778965237486	65.3767537818924	59.703620586735	48.2644671116742	46.5009972276106	46.193804475989	44.3047621461788	46.9165216792923
ENSMUSG00000021556	164.880698690302	162.744536162156	168.611454996983	174.908708190688	128.929322354386	185.792920379988	147.344262478267	143.058124311691	110.20865528093	113.378234245339	132.332543975863	127.201601332634	164.311273462417	128.920570270787	0.341225907423335	0.00646193667097829	0.11943654670479	Golm1	13	59782440	59823625	-	4424	protein_coding	golgi membrane protein 1 [Source:MGI Symbol;Acc:MGI:1917329]	-	151	223	161	176	152	187	215	140	103	97	114	94	2.36462762964324	2.2691696677992	2.39194341210442	2.50006912382655	1.86905578341793	2.70585299010468	2.09389266507964	2.03519275971631	1.5718680511808	1.59616626536424	1.85219318953535
ENSMUSG00000024827	324.301771596157	259.807420958419	146.618656519116	285.220450288224	391.029063193237	278.192608055597	147.344262478267	147.145499292025	188.317702227608	151.950210844269	250.735346480583	228.692240693778	280.861661768458	185.697543669422	0.600590775813014	0.00646912705472585	0.11943654670479	Gldc	19	30075847	30152829	-	6091	protein_coding	glycine decarboxylase [Source:MGI Symbol;Acc:MGI:1341155]	-	297	356	140	287	461	280	215	144	176	130	216	169	3.37807105713661	2.63110768684102	1.51070469690134	2.96106379540332	4.11723939577878	2.94270780497786	1.52083092272407	1.52043032897933	1.95082381531019	1.55373255206056	2.54895226035098
ENSMUSG00000029767	3846.85232772142	3087.03761419695	3396.31645065352	4093.46005134912	3871.27254753565	4670.65518024772	3362.87579525979	3259.6815468164	2916.78441063898	3377.97007184566	3218.93109162341	2830.91223391351	3827.5990286174	3161.19252501629	0.275541509077736	0.00655500208995227	0.120878286758538	Calu	6	29348068	29377109	+	4663	protein_coding	calumenin [Source:MGI Symbol;Acc:MGI:1097158]	-	3523	4230	3243	4119	4564	4701	4907	3190	2726	2890	2773	2092	52.3417403285657	40.8368445435383	45.7111004373685	55.5112291222582	53.2444093967317	64.536074462949	45.3400209512616	43.9964767210901	39.4688449005984	45.1184258674615	42.7445750708427
ENSMUSG00000021388	504.469422482912	473.637685960714	597.994663374394	601.248684405491	625.13756957357	800.797293188611	513.991613296279	496.616060110586	459.024399179796	475.721044720133	482.897704332975	411.375391543837	600.547553164282	473.271035530601	0.341443140237805	0.00658655268797094	0.120957249340943	Aspn	13	49697919	49721041	+	2354	protein_coding	asporin [Source:MGI Symbol;Acc:MGI:1913945]	-	462	649	571	605	737	806	750	486	429	407	416	304	13.5967918118695	12.4112482714529	15.9429907098546	16.1511474938794	17.0315754627195	21.9182710151973	13.7273238282868	13.2776874794474	12.303957266969	12.5866299087071	12.702330899737
ENSMUSG00000049999	279.532840163691	217.479245633733	186.415149002876	248.449869589046	330.805498146122	259.315252508967	193.946168750463	204.368749016702	157.288080837832	196.366426321824	211.267745645676	201.628070197473	253.666309174073	194.144206794995	0.386854315628478	0.00659044457670109	0.120957249340943	Ppp1r3d	2	178052999	178056265	-	3267	protein_coding	protein phosphatase 1, regulatory subunit 3D [Source:MGI Symbol;Acc:MGI:1917664]	-	256	298	178	250	390	261	283	200	147	168	182	149	5.42864899078417	4.10624023889173	3.58105516413275	4.80889551672399	6.49395487264583	5.11409842545734	3.73222978984829	3.93707322969302	3.03782100495485	3.74353294184961	4.00422804878074
ENSMUSG00000019302	2253.73352381976	2046.3483381107	2001.34466148593	1985.61135775565	2330.05821386512	2351.72108309856	2105.30964806156	1792.31392887648	1877.82708755371	1831.5844645613	1872.38941607954	1913.43685408877	2161.46952968929	1898.81023320356	0.186070201096334	0.00663345672049049	0.121602930931589	Atp6v0a1	11	100900278	100954545	+	6556	protein_coding	ATPase, H+ transporting, lysosomal V0 subunit A1 [Source:MGI Symbol;Acc:MGI:103286]	-	2064	2804	1911	1998	2747	2367	3072	1754	1755	1567	1613	1414	21.810804192944	19.253792599805	19.15851685715	19.1518621006518	22.7936307367146	23.1119730450647	20.1889317747346	17.2061330044448	18.0730793900109	17.4000927573093	17.6844668972357
ENSMUSG00000039824	98.2732641200477	107.280030564291	89.0184700294631	99.3799478356183	103.482745573915	104.322228020849	77.4414030699727	77.6601246263467	74.8990861132534	85.3258876279354	87.0608841946469	79.8393029640999	100.292781024031	80.3711147660425	0.327453652200452	0.00665975633977979	0.121797451929047	Myl6b	10	128330026	128334554	-	1847	protein_coding	myosin, light polypeptide 6B [Source:MGI Symbol;Acc:MGI:1917789]	-	90	147	85	100	122	105	113	76	70	73	75	59	3.37579872504456	3.58284206292721	3.02476872244649	3.40241725027337	3.59324416504927	3.63915130755011	2.6359831026688	2.6463015331536	2.55873391166821	2.87724919056209	2.9187098105407
ENSMUSG00000085704	102.640964747605	90.4947196596742	72.2620521415642	80.4977577468508	100.938087895868	117.238313394859	63.7349600487386	71.5290621558457	55.6393211127025	70.1308665435086	67.3270837771936	89.3117626378067	94.0119825977369	69.6121760459659	0.4428082430424	0.00667615040388366	0.121953632142473	4921531C22Rik	2	179617786	179620806	+	2223	lncRNA	RIKEN cDNA 4921531C22 gene [Source:MGI Symbol;Acc:MGI:1913980]	-	94	124	69	81	119	118	93	70	52	60	58	66	2.9294718000939	2.51107363031539	2.04009208697705	2.28981303446535	2.91206652791116	3.39797558372562	1.80249703831831	2.02512208029352	1.57927536670048	1.96486763720562	1.87536186633069
ENSMUSG00000023411	278.440915006802	210.181284370856	230.40074595861	234.536676892059	261.251521612835	242.424987019877	212.449866829129	214.587186467537	173.337885004958	190.522187443198	208.946122067152	202.981278722288	242.87268847684	200.470754422377	0.271977596914897	0.00670375894957268	0.122073529839173	Nfatc4	14	56060601	56071400	+	5808	protein_coding	nuclear factor of activated T cells, cytoplasmic, calcineurin dependent 4 [Source:MGI Symbol;Acc:MGI:1920431]	RHD	255	288	220	236	308	244	310	210	162	163	180	150	3.04168687349846	2.2322514050351	2.48963807056982	2.55352351938044	2.88481456842536	2.68931037890429	2.29967339082967	2.32533387628744	1.8831390413368	2.04306652741569	2.22762686779698
ENSMUSG00000120630	64.4235842564757	67.1412436184679	50.2692536636968	73.5411613983575	58.5271265950832	71.5352420714392	37.0073961573321	61.3106247050106	40.6595038900518	33.8965854960291	58.0405894630979	33.8302131203813	64.2396019339201	44.1241521386505	0.542506757905637	0.0067063885004626	0.122073529839173	ENSMUSG00000120630	3	123058447	123060305	+	1172	lncRNA	novel transcript	-	59	92	48	74	69	72	54	60	38	29	50	25	3.48758925354836	3.53376317418241	2.69186805718948	3.9678804175159	3.2026927217477	3.93262552806146	1.98516779949546	3.29242787749329	2.18902118874141	1.80132426006449	3.06647157000494
ENSMUSG00000036022	131.03101882673	135.012283363224	149.760484873097	154.038919145208	104.330964799931	125.186673625019	100.057034055009	104.228061998518	105.92870750303	87.6635831793857	128.850108608077	82.5457200137304	133.226724105535	101.545535892958	0.387104145723898	0.0067182042956236	0.122073529839173	Fam122b	X	52332292	52358682	-	4409	protein_coding	family with sequence similarity 122, member B [Source:MGI Symbol;Acc:MGI:1926005]	-	120	185	143	155	123	126	146	102	99	75	111	61	1.88556747415357	1.88889951242575	2.13174906872651	2.20925611815494	1.51760520146953	1.82939781312181	1.42673669391424	1.48782792087041	1.51596465654754	1.23834791265256	1.80958684275383
ENSMUSG00000061589	1434.7896561527	1527.46329232015	1748.95111704945	1687.4715142488	1694.74201357936	1395.93076542183	1447.40038304232	1259.93333768797	1338.55366753829	1187.54934013675	1457.97960731302	1418.16253400638	1581.55805979538	1351.59647828745	0.226474656362056	0.00672336356812026	0.122073529839173	Dot1l	10	80591040	80631295	+	8705	protein_coding	DOT1-like, histone H3 methyltransferase (S. cerevisiae) [Source:MGI Symbol;Acc:MGI:2143886]	-	1314	2093	1670	1698	1998	1405	2112	1233	1251	1016	1256	1048	10.4574915082477	10.8237481347761	12.609208874817	12.258106139932	12.4859186841426	10.3320204736066	10.4533673453961	9.10934043173748	9.70247460424851	8.49662487005212	10.3709230973866
ENSMUSG00000043556	103.732889904495	78.817981639071	125.673134159242	109.31794261918	134.866856936496	115.251223337319	94.5744568465153	97.0751557829334	77.0390600022035	66.6243232163331	76.6135780912892	43.3026727940881	111.276671432634	75.8715411222271	0.537840612341597	0.00672714842797204	0.122073529839173	Fbxl7	15	26540545	26895666	-	6526	protein_coding	F-box and leucine-rich repeat protein 7 [Source:MGI Symbol;Acc:MGI:3052506]	-	95	108	120	110	159	116	138	95	72	57	66	32	1.00850363212099	0.744995948539143	1.20857698552945	1.05925392696604	1.32539048557663	1.13785947192217	0.911093799216801	0.936201143835178	0.74486815487344	0.635842126820823	0.72693137874049
ENSMUSG00000086596	20.746577980899	29.1918450515078	23.040074595861	10.931794261918	19.5090421983611	22.8515356617097	9.59451011486387	20.4368749016702	9.62988250027543	5.84423887862571	11.6081178926196	4.05962557444576	21.0451449583761	10.1955416437501	1.03177184210176	0.00673774812083284	0.122073529839173	Susd5	9	113886208	113927796	+	4083	protein_coding	sushi domain containing 5 [Source:MGI Symbol;Acc:MGI:2685972]	-	19	40	22	11	23	23	14	20	9	5	10	3	0.322385241401989	0.441019544467707	0.354146899678411	0.169304215708558	0.30643773939818	0.360600367834193	0.147733752660632	0.315023713970294	0.148818564128829	0.0891481091825474	0.176042355133274
ENSMUSG00000020826	226.02850747611	213.100468876007	238.77895490256	204.722692541374	221.385217990097	159.960749631968	174.071826369673	216.630873957704	116.62857694778	143.768276414193	139.297414711435	89.3117626378067	210.662765236353	146.618121839765	0.516364264623893	0.0067606110249814	0.122305469905918	Nos2	11	78811613	78851080	+	4439	protein_coding	nitric oxide synthase 2, inducible [Source:MGI Symbol;Acc:MGI:97361]	-	207	292	228	206	261	161	254	212	109	123	120	66	3.23062188868254	2.96124902916198	3.3759021118211	2.91632917372947	3.19852062920833	2.32176596374613	2.46535602736771	3.07144927593862	1.65781220770051	2.0171652518341	1.94308881101822
ENSMUSG00000096111	14.1950270395624	13.1363302731785	9.42548506194315	17.8883906104113	14.4197268422669	31.7934409206396	6.16789935955535	5.10921872541755	9.62988250027543	2.33769555145029	15.0905532604055	4.05962557444576	16.8097334580003	7.0658124952583	1.24786882621612	0.00677210070724969	0.122305469905918	Gm21917	15	99829592	99850925	+	1241	lncRNA	predicted gene, 21917 [Source:MGI Symbol;Acc:MGI:5434081]	-	13	18	9	18	17	32	9	5	9	2	13	3	0.725725697797878	0.652947026613812	0.476662373543424	0.911496888820213	0.745196718262519	1.65065345828204	0.312465304997136	0.259113985523914	0.489626266992755	0.117322072455227	0.752953438204597
ENSMUSG00000020963	1798.40073339687	1580.73840953915	2194.04346719677	2033.31373271675	2439.47849402115	1967.21915696458	1829.12482118369	1862.82114728724	1216.57515586813	1463.39741520788	1604.24189276003	1132.63553527037	2002.19899897254	1518.13266126289	0.398403622022421	0.00677418072512976	0.122305469905918	Tshr	12	91351337	91516582	+	6012	protein_coding	thyroid stimulating hormone receptor [Source:MGI Symbol;Acc:MGI:98849]	-	1647	2166	2095	2046	2876	1980	2669	1823	1137	1252	1382	837	18.9790975526245	16.2187248209145	22.9036763817491	21.3865693561669	26.0233800076147	21.0825882850002	19.1276085736926	19.5011547355998	12.7683704142329	15.160267654691	16.5228751424593
ENSMUSG00000020846	1559.26912403809	1308.52445443384	1855.77328108481	1583.1225690214	1799.0729783793	1241.93128596249	1295.25886550662	1558.31171125235	783.230443355735	875.466984018132	1178.22396610089	1121.80986707184	1557.94894881999	1135.38363955093	0.455864359362666	0.00685166370075864	0.123417380837215	Rflnb	11	75910020	75918608	-	3512	protein_coding	refilin B [Source:MGI Symbol;Acc:MGI:1923816]	-	1428	1793	1772	1593	2121	1250	1890	1525	732	749	1015	829	28.1692076375748	22.9828036767549	33.1626596388703	28.5046514959541	32.8533722889352	22.7841701413014	23.1866694576605	27.925950766153	14.0718291714573	15.5256153538988	20.7734239763467
ENSMUSG00000078153	601.65076144607	677.250805194981	584.380073840476	537.645517790695	575.940854464659	543.469130737184	577.041251193956	442.45834162116	490.054020569572	455.850632532806	486.380139700761	518.278865004242	586.722857245677	495.010541770416	0.244137936050597	0.00690705149632152	0.123983570616629	Psme2b	11	48836181	48837017	-	837	protein_coding	protease (prosome, macropain) activator subunit 2B [Source:MGI Symbol;Acc:MGI:1341073]	-	551	928	558	541	679	547	842	433	458	390	419	383	45.6065343831365	49.9113989981245	43.8176300420288	40.6187237961638	44.130425010894	41.8349811501353	43.3428742105692	33.2701738263398	36.943156561902	33.9203762530497	35.9819847297296
ENSMUSG00000037606	913.941356316444	743.662252687161	730.998730359591	726.46741867837	803.263607036866	925.983966813629	700.399238385063	678.50424673545	670.881814185855	729.361012052489	695.326261767913	679.310679457257	807.38622198201	692.297208764004	0.220814212322091	0.00693429887991396	0.124082901484605	Osbpl5	7	143242499	143310722	-	4915	protein_coding	oxysterol binding protein-like 5 [Source:MGI Symbol;Acc:MGI:1930265]	-	837	1019	698	731	947	932	1022	664	627	624	599	502	11.7978499043668	9.33314228516184	9.33409128260512	9.34648518286336	10.4814230580277	12.1386418978288	8.95897753494921	8.68834762186604	8.61267380424848	9.24235358658884	8.75991415400784
ENSMUSG00000052833	738.141406057247	754.609194581477	725.762349769623	745.349608767137	840.585252981557	786.887662785831	736.035990240271	678.50424673545	694.421526964306	641.697428873103	682.557332086031	615.70987879094	765.222579157145	674.821067281684	0.178644624424281	0.00694455087203719	0.124082901484605	Sae1	7	16054159	16121731	-	2597	protein_coding	SUMO1 activating enzyme subunit 1 [Source:MGI Symbol;Acc:MGI:1929264]	-	676	1034	693	750	991	792	1074	664	649	549	588	455	18.0333194956845	17.9236235585651	17.5388626987636	18.1486272465968	20.758477546887	19.5222981547048	17.8181826175738	16.443291706381	16.87200624962	15.3894077517132	16.2742853436036
ENSMUSG00000072941	5664.90771394231	4874.30832747551	4720.07346379753	5445.02734191353	6295.48309548851	5825.15450367844	4761.61830557673	4843.53935169583	4453.28566290515	4993.31769789781	4734.95128839953	4633.38598896742	5470.82574104931	4736.68304924041	0.207842429386875	0.00709897004192916	0.126550755270992	Sod3	5	52521133	52528760	+	3738	protein_coding	superoxide dismutase 3, extracellular [Source:MGI Symbol;Acc:MGI:103181]	-	5188	6679	4507	5479	7422	5863	6948	4740	4162	4272	4079	3424	96.1527259731172	80.4357973623043	79.2480170944719	92.1120547860237	108.012855306298	100.405685705519	80.0850750088594	81.5514479190338	75.1721132311038	83.1981096668208	78.4351909572326
ENSMUSG00000032899	12.0111767257836	14.5959225257539	12.5673134159242	14.9069921753427	18.6608229723454	6.95481520138992	4.79725505743194	5.10921872541755	11.7698563892255	1.16884777572514	6.96487073557175	5.41283409926101	13.2828405027566	5.87048046377215	1.18767797284906	0.0071529372474561	1	Styk1	6	131276105	131330560	-	5865	protein_coding	serine/threonine/tyrosine kinase 1 [Source:MGI Symbol;Acc:MGI:2141396]	-	11	20	12	15	22	7	7	5	11	1	6	4	0.129934835079531	0.15351089514592	0.134478659975536	0.160722881362018	0.204055571957307	0.0764025287302649	0.0514234366678057	0.0548270172267992	0.126624764056419	0.0124123352017849	0.0735325765738268
ENSMUSG00000020829	162.696848376523	126.984525974059	91.1130222654505	135.156729056441	195.938641209626	158.967204603198	119.931376435798	123.643093155105	98.4387988917044	74.8062576464091	99.8298138765284	89.3117626378067	145.142828580883	100.993517107225	0.517815284600525	0.0071614884733152	0.12737277379744	Slc46a1	11	78356523	78362885	+	3080	protein_coding	solute carrier family 46, member 1 [Source:MGI Symbol;Acc:MGI:1098733]	-	149	174	87	136	231	160	175	121	92	64	86	66	3.35147884750519	2.5431721364507	1.85655867548207	2.77487011016451	4.07995203248729	3.32542360670132	2.44803941604448	2.5265464402764	2.01665260299772	1.51269290303311	2.00698573041518
ENSMUSG00000001418	1186.9226455388	1135.56277250365	1006.43234939193	1048.45844966577	1268.08774289347	1201.19593978292	1073.89981071369	966.664182849	981.178028083619	812.349204128974	1035.44411602167	960.778052618829	1141.10998329609	971.718899069297	0.23091203486133	0.00717650577092606	0.127398494278741	Glmp	3	88232330	88238620	+	6291	protein_coding	glycosylated lysosomal membrane protein [Source:MGI Symbol;Acc:MGI:1913318]	NCU-G1	1087	1556	961	1055	1495	1209	1567	946	917	695	892	710	11.9704586207563	11.134408030901	10.040234256173	10.5387048444189	12.9275224682213	12.3022436742428	10.7319931112659	9.67083743154596	9.84109968312676	8.04241780974971	10.1915847229402
ENSMUSG00000010095	1737.25292461107	1952.93443394587	1518.55037109084	1918.03299322743	2264.74533346191	2141.08953699933	1712.6200555032	1686.04217938779	1415.59272754049	1380.40922313139	1716.84063631844	1527.77242451642	1922.10093222274	1573.21287439962	0.28889832305293	0.00720517736622332	0.127710946307477	Slc3a2	19	8684246	8700733	-	3529	protein_coding	solute carrier family 3 (activators of dibasic and neutral amino acid transport), member 2 [Source:MGI Symbol;Acc:MGI:96955]	-	1591	2676	1450	1930	2670	2155	2499	1650	1323	1181	1479	1129	31.2334135891353	34.1359249997518	27.0057651860053	34.3684635767129	41.1579179247797	39.0906890179927	30.5102433585251	30.0694107372084	25.3105840205971	24.3623821413859	30.124029593583
ENSMUSG00000030761	405.104233205974	377.304597290738	451.376006855278	481.992747002749	502.145781801293	437.159812658795	426.270377960381	376.038498190732	368.075508899417	291.043096155561	364.494901828255	332.889297104552	442.513863135805	359.801946689816	0.293742773593132	0.00722853041838785	0.127978781991229	Myo7a	7	97700267	97768731	-	8874	protein_coding	myosin VIIA [Source:MGI Symbol;Acc:MGI:104510]	-	371	517	431	485	592	440	622	368	344	249	314	246	2.89637917380783	2.6226983537071	3.19225803720663	3.43460486895271	3.62907610732849	3.17402951867931	3.01996586604938	2.66698778050361	2.61717641905536	2.04268516381097	2.54335377402384
ENSMUSG00000050663	183.443426357422	148.148613636402	189.556977356857	173.914908712332	180.670695141344	270.244247825437	150.770873233575	147.145499292025	157.288080837832	140.261733087017	150.905532604055	102.843847885959	190.996478171632	141.535927823411	0.425658863149329	0.00726325206823315	0.12813751387043	Trhde	10	114234726	114638212	-	8067	protein_coding	TRH-degrading enzyme [Source:MGI Symbol;Acc:MGI:2384311]	-	168	203	181	175	213	272	220	144	147	120	130	76	1.44277349584236	1.13282077727939	1.47471012227728	1.36326554570424	1.43635351087937	2.15841304136459	1.17501036555402	1.14800311563321	1.23026666954103	1.08290585285933	1.15831810686985
ENSMUSG00000011171	8.73540125511535	13.8661263994662	16.7564178878989	11.9255937402742	21.2054806503925	21.8579906329397	8.22386581274046	3.06553123525053	5.34993472237524	3.50654332717543	12.7689296818815	10.825668198522	15.7245017610145	7.29007882965754	1.12494095700237	0.00728075612967961	0.12813751387043	Vipr2	12	116041346	116109881	+	4463	protein_coding	vasoactive intestinal peptide receptor 2 [Source:MGI Symbol;Acc:MGI:107166]	-	8	19	16	12	25	22	12	3	5	3	11	8	0.124183538629368	0.191647844505777	0.235631440960944	0.168969697367374	0.304724178989267	0.315553864539102	0.115847171111045	0.0432301755816954	0.0756374881542073	0.048934581643604	0.177158644322221
ENSMUSG00000055407	319.9340709686	299.946207904243	308.946454808137	284.226650809868	392.725501645268	429.211452428635	296.744491409718	274.875967427464	296.386383619588	262.990749538157	246.092099323535	225.985823644147	339.165056427458	267.179252493768	0.340594232213711	0.00732040205296824	0.1285790528014	Map6	7	98916654	98986344	+	9152	protein_coding	microtubule-associated protein 6 [Source:MGI Symbol;Acc:MGI:1201690]	-	293	411	295	286	463	432	433	269	277	225	212	167	2.21795402563021	2.02163633857446	2.11858624274451	1.96383270664216	2.7520655463893	3.02165895031995	2.03846359066781	1.89029201646553	2.04342046259019	1.78973206300867	1.66500828708415
ENSMUSG00000111229	10.9192515688942	16.785310904617	11.5200372979305	27.8263853939731	13.5715076162512	14.9031754315498	10.9651544169873	5.10921872541755	6.41992166685029	2.33769555145029	11.6081178926196	0	15.9209447022026	6.07335137555416	1.33924886728547	0.00733573094694305	1	Gm39323	9	43923032	43952356	-	2942	lncRNA	predicted gene, 39323 [Source:MGI Symbol;Acc:MGI:5622208]	-	10	23	11	28	16	15	16	5	6	2	10	0	0.235482296440717	0.351934945627276	0.245748095069162	0.598094529283268	0.295849682845215	0.326382075606733	0.234319476396372	0.109299951065662	0.137690051515524	0.0494890183266269	0.244317109452467
ENSMUSG00000073000	38.2173804911297	27.0024566726447	26.1819029498421	7.95039582684946	27.1430152325023	15.8967204603198	11.650476568049	10.2184374508351	4.27994777790019	8.181934430076	16.2513650496674	16.238502297783	23.731978605548	11.1367772623851	1.10068269996892	0.00735890601086798	0.128963581976013	Gm10451	12	76491271	76498110	+	2494	lncRNA	predicted gene 10451 [Source:MGI Symbol;Acc:MGI:3641898]	-	35	37	25	8	32	16	17	10	4	7	14	12	0.972237853428253	0.667855489196882	0.658845680263064	0.201580261788449	0.697986982302022	0.410677815101848	0.293686204202289	0.257867246219068	0.108282312632631	0.204325750484875	0.403485689820698
ENSMUSG00000030878	631.132740682084	565.591997872964	738.329663185547	669.820848412067	619.20003499146	602.088287434613	655.853298566052	433.261747915408	365.935535010466	558.709236796618	508.435563696738	441.145979089772	637.693928763122	493.890226845842	0.365626984503428	0.00752420046490037	0.131267708560121	Cdr2	7	120556259	120581535	-	5684	protein_coding	cerebellar degeneration-related 2 [Source:MGI Symbol;Acc:MGI:1100885]	-	578	775	705	674	730	606	957	424	342	478	438	326	7.04489784522035	6.13797136720521	8.15220685598971	7.45178462647046	6.98654699440704	6.82489955734945	7.25419026958488	4.79738329904698	4.06224410605988	6.1220283898923	5.53881157586226
ENSMUSG00000120082	29.4819792360143	34.3004179355217	82.734813321501	41.7395780909597	31.3841113625808	29.8063508630997	21.2449866829129	30.6553123525053	14.9798172226507	17.5327166358771	33.6635418885968	12.1788767233373	41.5745418016129	21.7092085843133	0.927808781093953	0.00754345609530128	0.131447396955098	ENSMUSG00000120082	16	95259464	95259978	-	515	lncRNA	novel transcript, sense intronic to KO:Ergand Erg	-	27	47	79	42	37	30	31	30	14	15	29	9	3.63209723018872	4.1083539613057	10.0823090485057	5.12503137422731	3.90830356510109	3.72899443275731	2.59349573862887	3.74633541011857	1.83533263489366	2.12034017354762	4.04750429985739
ENSMUSG00000030108	850.609697216857	800.586350537601	736.23511094956	732.430215548507	751.522234249909	991.557938712449	669.559741587286	588.581997168101	590.632793350227	759.751054221343	769.618216280678	588.645708294635	810.490257869147	661.131585150378	0.293605383088381	0.00755143157621868	0.131447396955098	Slc6a13	6	121277186	121314692	+	2904	protein_coding	solute carrier family 6 (neurotransmitter transporter, GABA), member 13 [Source:MGI Symbol;Acc:MGI:95629]	-	779	1097	703	737	886	998	977	576	552	650	663	435	18.5841103878847	17.0054152175243	15.911050578278	15.9487019812151	16.5970500495121	21.9994406405449	14.4953606634876	12.7561172642054	12.8332438372582	16.2943956174257	16.4101845927711
ENSMUSG00000041836	440.045838226436	305.784576914544	391.681268129638	335.90422368439	275.671248455102	362.643935501046	300.171102165027	258.526467506128	233.257153895561	209.223751854801	329.670548150396	131.26122690708	351.955181818526	243.685041746499	0.525614899745856	0.00756964327078313	0.131616854496584	Ptpre	7	135139210	135288022	+	10201	protein_coding	protein tyrosine phosphatase, receptor type, E [Source:MGI Symbol;Acc:MGI:97813]	-	403	419	374	338	325	365	438	253	218	179	284	97	2.73692709734165	1.84904934130436	2.40973340393865	2.08222865944923	1.73314303899405	2.29048697349134	1.84996042058658	1.59503569016567	1.44280529163465	1.27741436394136	2.00111543796295
ENSMUSG00000043004	399.644607421527	455.392782803522	364.452089061802	495.905939699735	381.698651707064	497.766059413764	324.157377452187	301.443904799635	376.635404455217	236.107250696479	431.821985605449	312.591169232323	432.476688351236	330.459515373548	0.388305028048047	0.00764463108621821	0.132268554511141	Gng2	14	19922627	20027695	-	4390	protein_coding	guanine nucleotide binding protein (G protein), gamma 2 [Source:MGI Symbol;Acc:MGI:102705]	-	366	624	348	499	450	501	473	295	352	202	372	231	5.77587114585567	6.3987817040915	5.21020566786766	7.14316188147198	5.57624423574573	7.30551631410689	4.64224112316335	4.32165533168006	5.41342499273549	3.34971888009353	6.09080884271997
ENSMUSG00000087579	56.7801081582498	50.355932713851	37.7019402477726	65.5907655715081	104.330964799931	89.419052589299	21.9303088339746	29.6334686074218	26.7496736118762	24.545803290228	45.2716597812164	71.7200518152084	67.3631273467686	36.6418276566542	0.89614590021001	0.00770102778967534	0.132712384561919	Hectd2os	19	36544889	36683041	-	5569	lncRNA	Hectd2, opposite strand [Source:MGI Symbol;Acc:MGI:1919243]	-	52	69	36	66	123	90	32	29	25	21	39	53	0.646884963883761	0.55776222483504	0.424879156449911	0.744768302465118	1.20149422396825	1.03452978965883	0.247573316415201	0.334898661340282	0.303079645925864	0.274513425233944	0.503366071186158
ENSMUSG00000085282	38.2173804911297	29.1918450515078	26.1819029498421	15.9007916536989	23.7501383284396	30.7998958918696	11.650476568049	14.3058124311691	22.469725833976	18.7015644116023	18.5729886281913	9.47245967370677	27.3403257277479	15.8621712577824	0.788815740967904	0.00773784022325198	0.133198941404028	Gm15663	10	105409814	105466166	+	4104	lncRNA	predicted gene 15663 [Source:MGI Symbol;Acc:MGI:3783105]	-	35	40	25	16	28	31	17	14	21	16	16	7	0.5908287540083	0.438762865512097	0.400380391465907	0.245000571588885	0.371145733949461	0.483539604605023	0.178473049044958	0.219388225365131	0.34546648646573	0.283814214263034	0.280226485773551
ENSMUSG00000001440	2704.69861361509	2815.55345521793	2739.67432467148	2773.69434409211	2810.99851501602	2885.25476354805	2620.67190565996	2552.56567521861	2270.51229617605	2552.76354218371	2736.03338729044	2485.84406008562	2788.31233602678	2536.39847776906	0.136504443608394	0.00775410802711644	0.133261855737142	Kpnb1	11	97050540	97078707	-	6590	protein_coding	karyopherin (importin) beta 1 [Source:MGI Symbol;Acc:MGI:107532]	-	2477	3858	2616	2791	3314	2904	3824	2498	2122	2184	2357	1837	26.0400325531186	26.3544546382315	26.0911047473325	26.6151482087442	27.3565220751905	28.209078977514	25.0013547791187	24.3780885941085	21.7397199587128	24.1261893130948	25.7081436445157
ENSMUSG00000043251	73.1589855115911	82.4669622705095	100.538507327394	75.5287603550699	90.7594571836797	72.5287871002092	70.5881815593556	68.4635309205951	62.0592427795528	45.5850632532806	68.4878955664555	41.9494642692728	82.4969099580755	59.5222297247521	0.456725551489399	0.00776724283133337	0.133261855737142	Exoc3l	8	106016556	106022733	-	3693	protein_coding	exocyst complex component 3-like [Source:MGI Symbol;Acc:MGI:3041195]	-	67	113	96	76	107	73	103	67	58	39	59	31	1.25688755430857	1.37745164098948	1.70856721528626	1.29326865490218	1.57615260393949	1.26538086198674	1.20168043688206	1.16677771753896	1.06033394847924	0.768788381364815	1.14833672419551
ENSMUSG00000026239	276.257064693023	274.403343484173	313.135559280111	234.536676892059	300.269606009557	301.044143717307	241.23339717372	248.308030055293	237.537101673461	237.276098472204	229.840734273868	247.637160041191	283.274399012705	240.305420281623	0.237058781337358	0.00778500278774756	0.133419137180305	Pde6d	1	86470716	86510351	-	2178	protein_coding	phosphodiesterase 6D, cGMP-specific, rod, delta [Source:MGI Symbol;Acc:MGI:1270843]	-	253	376	299	236	354	303	352	243	222	203	198	183	8.04754801563513	7.77154192864072	9.0230519163682	6.80939605168117	8.84176932660239	8.90558518915847	6.96331211674876	7.17531596111553	6.88159452142832	6.78515345710241	6.5343721455378
ENSMUSG00000015889	763.255684665704	764.096544223217	818.969924271061	817.896970687138	849.067445241714	768.010307239201	718.902936463729	756.164371361797	719.031226687232	665.074384387606	675.59246135046	748.324314222835	796.882812721339	713.848282412276	0.158510457053348	0.0078155552243851	0.13354354809466	Lta4h	10	93289273	93320737	+	6102	protein_coding	leukotriene A4 hydrolase [Source:MGI Symbol;Acc:MGI:96836]	-	699	1047	782	823	1001	773	1049	740	672	569	582	553	7.93607755447204	7.72416786162137	8.42315307100947	8.47582729631726	8.92391999239545	8.10933048567967	7.40686380117661	7.79923754395383	7.43517252287305	6.78830856282668	6.85562937983169
ENSMUSG00000120732	1943.62677926317	1742.02335344873	1773.03846776331	1878.28101409319	2004.34203107509	1971.19333707966	1434.37926217215	1677.86742942712	1255.09468586923	1762.62244579352	1596.11621023519	1797.06092095466	1885.41749712052	1587.19015907531	0.249290184097182	0.00782666508444261	0.13354354809466	ENSMUSG00000120732	6	38664447	38666027	-	1581	lncRNA	novel transcript	-	1780	2387	1693	1890	2363	1984	2093	1642	1173	1508	1375	1328	77.9990051049266	67.9669488258563	70.3825879138091	75.124985514053	81.3065709699976	80.3318016363928	57.0385441878226	66.7934558899129	50.0910485260724	69.4370055062429	62.5125734985826
ENSMUSG00000044645	17.4708025102307	10.2171457680277	6.2836567079621	8.94419530520565	6.78575380812559	7.94836023015991	2.74128860424682	3.06553123525053	1.06998694447505	1.16884777572514	8.12568252483371	5.41283409926101	9.60831905495195	3.59736186396538	1.44861949898884	0.00783875677051999	1	Gm7334	17	51005716	51006471	+	756	processed_pseudogene	predicted gene 7334 [Source:MGI Symbol;Acc:MGI:3647393]	-	16	14	6	9	8	8	4	3	1	1	7	4	1.46621992831448	0.833649444472985	0.521638452881296	0.74812674538749	0.575654607758348	0.677401105068788	0.227965575250703	0.25520671113903	0.0893042618074675	0.0962941084106722	0.665537903712183
ENSMUSG00000015143	1141.06178894944	1285.17097839263	1254.63678935643	1111.06781680221	936.434025521331	1072.03508604282	946.429890616215	940.096245476829	1029.327440585	774.94607530577	1026.15762170757	959.424844094014	1133.40108084414	946.063686297566	0.260601817981645	0.00787918755123491	0.134292146111992	Actn1	12	80214321	80307145	-	5533	protein_coding	actinin, alpha 1 [Source:MGI Symbol;Acc:MGI:2137706]	-	1045	1761	1198	1118	1104	1079	1381	920	962	663	884	709	13.0844825113749	14.3276812349022	14.2310285894679	12.6980081172655	10.8543094014482	12.4835608853952	10.7538526713557	10.6934979053809	11.7383858834702	8.72317067964295	11.4838667527941
ENSMUSG00000078496	56.7801081582498	52.545321092714	58.6474626076463	71.5535624416452	56.8306881430518	70.5416970426692	33.5807854020236	54.157718489426	13.9098302781756	47.9227588047309	46.4324715704783	32.4770045955661	61.149806580996	38.0800948567334	0.683751388968032	0.00791209466833313	0.134705146836851	Zfp982	4	147576874	147597943	+	1488	protein_coding	zinc finger protein 982 [Source:MGI Symbol;Acc:MGI:3701121]	zf-C2H2	52	72	56	72	67	71	49	53	13	41	40	24	2.42103653485797	2.17824532265522	2.47357588946937	3.04077322318786	2.44943356789112	3.05445074896441	1.41880994112686	2.29068604433661	0.589840245325128	2.00586840342554	1.93220681722892
ENSMUSG00000024806	50.2285572169133	29.9216411777955	12.5673134159242	25.8387864372608	41.5627420747692	33.7805309781796	19.8743423807895	14.3058124311691	18.1897780560758	14.0261733087017	25.5378593637631	13.5320852481525	32.3165952168071	17.577675131442	0.871693170599904	0.00800606738126536	0.136155759286864	Mlana	19	29675224	29686034	+	1057	protein_coding	melan-A [Source:MGI Symbol;Acc:MGI:108454]	-	46	41	12	26	49	34	29	14	17	12	22	10	3.01497541550758	1.74616827820548	0.746184806770595	1.54579830835031	2.52182465584203	2.05911991540777	1.18209963855166	0.851815777576629	1.08584519654643	0.826471288081002	1.49604357542114
ENSMUSG00000027303	1596.39457937233	1469.07960221713	1441.05193835931	1591.07296484825	1765.99242856468	1796.32941201614	1481.66649059541	1502.11030527276	1380.28315837281	1348.85033318681	1410.38632395328	1296.37376677301	1609.98682089631	1403.27839635901	0.197131046768573	0.00806430227649215	0.136893133957726	Ptpra	2	130292198	130398044	+	10848	protein_coding	protein tyrosine phosphatase, receptor type, A [Source:MGI Symbol;Acc:MGI:97808]	-	1462	2013	1376	1601	2082	1808	2162	1470	1290	1154	1215	958	9.3368122730457	8.35355474862669	8.33698270711168	9.27461995083805	10.4405852158782	10.6690674048334	8.58691347970058	8.71485749210382	8.02849265165142	7.74421932485918	8.05050550563354
ENSMUSG00000052593	708.659426821233	740.013272055723	709.005931881724	767.213197290973	708.263053723108	778.939302555671	664.077164378792	613.106247050106	664.461892519005	541.176520160741	730.150615445772	613.003461741309	735.349030721405	637.662650215954	0.204526542766559	0.00809078879734338	0.136939771132543	Adam17	12	21373510	21423633	-	7154	protein_coding	a disintegrin and metallopeptidase domain 17 [Source:MGI Symbol;Acc:MGI:1096335]	-	649	1014	677	772	835	784	969	600	621	463	629	453	6.2848756858744	6.38066941313429	6.21984949785858	6.78145417736762	6.34938020152248	7.01527719769868	5.83587411475944	5.39380133131413	5.86052664471941	4.71143894028107	6.3197261497031
ENSMUSG00000003814	6739.36206832149	5544.26117140762	5291.88622422208	6024.41243779518	7779.01852178997	6433.20406128568	5526.43782616159	5084.69447553554	5318.90510098546	4392.52994117509	5141.23541464121	5751.13623046482	6302.02408080367	5202.48983149395	0.276594620512735	0.00809387792756816	0.136939771132543	Calr	8	85568479	85573563	-	2880	protein_coding	calreticulin [Source:MGI Symbol;Acc:MGI:88252]	-	6172	7597	5053	6062	9171	6475	8064	4976	4971	3758	4429	4250	148.468513553669	118.748153056149	115.317960730402	132.275042974053	173.227963379356	143.921273846451	120.639382422672	111.117002029934	116.532014929292	94.9917305944179	110.537526582797
ENSMUSG00000035849	56.7801081582498	41.5983791983986	83.7820894394947	57.6403697446586	55.9824689170361	66.5675169275892	34.951429704147	38.8300623131734	40.6595038900518	45.5850632532806	46.4324715704783	46.0090898437186	60.3918220642378	42.0779367624749	0.523928197885103	0.00812517178306165	0.137129937256085	Krt222	11	99123587	99134911	-	3292	protein_coding	keratin 222 [Source:MGI Symbol;Acc:MGI:2442728]	-	52	57	80	58	66	67	51	38	38	39	40	34	1.09432028064054	0.779457165883307	1.59724046325743	1.10719122221381	1.09063116299782	1.30284480459995	0.667484866294511	0.742363142730058	0.779323460876345	0.862434839726689	0.87336687242911
ENSMUSG00000037257	594.007285347844	579.45812427243	516.307126170886	630.06886927782	578.485512142706	680.578344707442	517.418224051587	553.839309835262	477.214177235871	509.617630216162	528.169364114191	515.572447954611	596.484210319855	516.971858901281	0.205963601686727	0.00827347843146808	0.139330042955971	Aagab	9	63509942	63551870	+	5681	protein_coding	alpha- and gamma-adaptin binding protein [Source:MGI Symbol;Acc:MGI:1914189]	-	544	794	493	634	682	685	755	542	446	436	455	381	6.63399349364465	6.2917714453835	5.70377352861826	7.01324378671997	6.53060443855268	7.71868808904512	5.72602495342354	6.13574255134893	5.30034391466197	5.58705841188033	5.75682671860881
ENSMUSG00000026768	22.9304282946778	43.7877675772617	38.7492163657663	30.8077838290417	43.2591805268006	34.7740760069496	14.3917651722958	37.8082185680898	14.9798172226507	12.8573255329766	18.5729886281913	25.7109619714898	35.7180754334163	20.720179515949	0.801291755744423	0.00840078186774202	0.140613782483707	Itga8	2	12111443	12306733	-	7368	protein_coding	integrin alpha 8 [Source:MGI Symbol;Acc:MGI:109442]	-	21	60	37	31	51	35	21	37	14	11	16	19	0.197456124303751	0.36658851792786	0.330059509681406	0.264403100568543	0.376542804301216	0.304085797369031	0.122800674290179	0.322957026962583	0.128283972172942	0.108683741251785	0.156087065365724
ENSMUSG00000059409	1191.29034616636	1111.47950033616	980.250446442088	1027.58866062029	1212.10527397643	1193.24757955276	985.493253226732	994.253963966255	813.190077801037	970.143653851869	993.654891608236	1029.79168738441	1119.32696784901	964.421254639756	0.215434812263075	0.0084087271135422	0.140613782483707	Ppp2r5d	17	46993917	47016037	-	3402	protein_coding	protein phosphatase 2, regulatory subunit B', delta [Source:MGI Symbol;Acc:MGI:2388481]	-	1091	1523	936	1034	1429	1201	1438	973	760	830	856	761	22.2173047470985	20.1531445068628	18.0834663665516	19.1003223390287	22.8502898468522	22.5988535329893	18.2119165116951	18.3937874028353	15.0824975497056	17.7609133290795	18.0857284310358
ENSMUSG00000078497	2.18385031377884	5.83836901030156	6.2836567079621	1.98759895671237	5.08931535609419	3.97418011507995	1.37064430212341	2.04368749016702	0	1.16884777572514	0	0	4.2261617433215	0.763863261335929	2.35813531327125	0.00841084340223979	1	Zfp978	4	147445760	147475461	+	1287	protein_coding	zinc finger protein 978 [Source:MGI Symbol;Acc:MGI:3701123]	zf-C2H2	2	8	6	2	6	4	2	2	0	1	0	0	0.107659505225888	0.279826386955967	0.306416993300901	0.0976575704934718	0.253610071949482	0.198956967922301	0.0669549241995073	0.0999410896768229	0	0.0565643713741012	0
ENSMUSG00000032026	1298.29901154152	1192.48687035409	1122.67999848923	1211.44156411619	1402.95459982996	1244.9119210488	1019.75936077982	942.139932966996	969.408171694394	1016.89756488087	1071.42928148879	1307.19943497153	1245.4623275633	1054.4722911304	0.241830477073964	0.00841310001464311	0.140613782483707	Rexo2	9	48379812	48391923	-	3385	protein_coding	RNA exonuclease 2 [Source:MGI Symbol;Acc:MGI:1888981]	-	1189	1634	1072	1219	1654	1253	1488	922	906	870	923	966	24.3345944247236	21.7305442784397	20.8149923508367	22.6307787948884	26.5809578010201	23.6957307975	18.9397975358658	17.517207708386	18.0702227076395	18.7103577500347	19.5992556554343
ENSMUSG00000026443	102.640964747605	70.7902242499064	115.200372979305	68.5721640065766	91.6076764096954	78.4900572728291	60.9936714444918	49.0484997640085	92.0188772248542	33.8965854960291	52.2365305167881	20.2981278722288	87.8835766109864	51.4153820530667	0.761569172973819	0.00844884038857024	0.141059295390678	Lrrn2	1	132808011	132867743	+	3595	protein_coding	leucine rich repeat protein 2, neuronal [Source:MGI Symbol;Acc:MGI:106037]	-	94	97	110	69	108	79	89	48	86	29	45	15	1.81146475983553	1.21464695136286	2.01110123975932	1.20615928129788	1.63425060550256	1.4067143115135	1.06665060953883	0.858687170497275	1.61507813231552	0.58724674069418	0.899725789163062
ENSMUSG00000078640	4.36770062755768	2.91918450515078	12.5673134159242	18.8821900887675	10.1786307121884	22.8515356617097	0	6.13106247050106	2.1399738889501	4.67539110290057	5.80405894630979	1.35320852481525	11.961092501883	3.35061582224613	1.8611860825953	0.0084706931389028	1	Gm11627	11	102467224	102470287	-	1160	protein_coding	predicted gene 11627 [Source:MGI Symbol;Acc:MGI:3650659]	-	4	4	12	19	12	23	0	6	2	4	5	1	0.238892729699514	0.155231275867383	0.679928742031482	1.02931921175727	0.562752004481006	1.26925112229915	0	0.332648747622598	0.116403486080078	0.251028779167132	0.309819368969464
ENSMUSG00000086929	14.1950270395624	12.4065341468908	9.42548506194315	19.8759895671237	24.5983575544552	24.8386257192497	12.3357987191107	8.17474996066808	4.27994777790019	2.33769555145029	6.96487073557175	13.5320852481525	17.5566698482042	7.93752466547559	1.13169126141226	0.00850665167646134	0.141719721652806	Gm11788	11	120380232	120383220	-	562	lncRNA	predicted gene 11788 [Source:MGI Symbol;Acc:MGI:3649943]	-	13	17	9	20	29	25	18	8	4	2	6	10	1.60253663873161	1.3617263167726	1.0525587287676	2.23639311788431	2.80708443516326	2.84761585538258	1.37996243238949	0.915474607929331	0.480526846451569	0.259068846827289	0.767381782216182
ENSMUSG00000051375	755.612208567478	517.425453537976	871.333730170745	584.354093273436	753.21867270194	712.371785628082	474.2429285347	643.761559402611	645.202127518454	364.680506026245	494.505822225594	489.861485983121	699.052657313276	518.709071615121	0.429441072636427	0.00853920767150905	0.141957470573363	Pcdh1	18	38318967	38345106	-	8797	protein_coding	protocadherin 1 [Source:MGI Symbol;Acc:MGI:104692]	-	692	709	832	588	888	717	692	630	603	312	426	362	5.4496979647719	3.62818036047433	6.21625580225668	4.20046336343968	5.49126202849261	5.2174977805608	3.38924197520621	4.60573121068914	4.62782257833882	2.58191246323088	3.4807397833341
ENSMUSG00000038253	126.663318199173	124.065341468908	157.091417699053	103.355145749043	160.313433716967	108.296408135929	106.910255565626	125.686780645272	89.878903335904	82.9881920764851	88.2216959839088	81.1925114889152	129.964177494845	95.8130565160185	0.432920797167289	0.00856618136390472	0.142253580788608	Hoxa5	6	52178734	52181567	-	1877	protein_coding	homeobox A5 [Source:MGI Symbol;Acc:MGI:96177]	Homeobox	116	170	150	104	189	109	156	123	84	71	76	60	4.28148717479576	4.07719866822696	5.25251292459056	3.48195804352963	5.4776127447352	3.71740547829571	3.58089345801371	4.2143778468116	3.0214053499315	2.75369342730487	2.91035434931785
ENSMUSG00000037242	8075.87846035414	5534.04402563959	5311.78447046396	6516.34317958149	7297.23000141305	7249.89807493461	5268.75669736239	6164.78331408881	5189.43668070398	4801.62666267889	5376.88020786139	5748.42981341519	6664.19636873114	5424.98556268511	0.296753471947233	0.00864506623694398	0.143410196005373	Clic4	4	134941280	135000125	-	6572	protein_coding	chloride intracellular channel 4 (mitochondrial) [Source:MGI Symbol;Acc:MGI:1352754]	-	7396	7583	5072	6557	8603	7297	7688	6033	4850	4108	4632	4248	77.9651068729009	51.9422461688507	50.724974035264	62.6992139133422	71.2108487228407	71.0762491050543	50.4018983167498	59.0375602939813	49.8239510564912	45.5045047470157	50.6602753437982
ENSMUSG00000063415	209.649630122768	356.140509628395	270.19723844237	436.277970998364	668.39675010037	223.547631473247	315.248189488384	171.66974917403	217.207349728435	164.807536377245	248.413722902059	186.742776424505	360.701621794253	217.348220682443	0.729734568513155	0.00867593923433946	0.143733636399779	Cyp26b1	6	84548396	84570890	-	5352	protein_coding	cytochrome P450, family 26, subfamily b, polypeptide 1 [Source:MGI Symbol;Acc:MGI:2176159]	-	192	488	258	439	788	225	460	168	203	141	214	138	2.48534140315189	4.10469547099254	3.16842728442921	5.15469392057344	8.00947235077226	2.69118852700394	3.70316276388194	2.01876519483968	2.56078969564059	1.91789364352467	2.874049333071
ENSMUSG00000046916	260.970112496571	243.75190618009	328.844701050017	183.852903495894	273.126590777055	369.598750702436	222.729699095054	255.460936270877	181.897780560758	164.807536377245	210.106933856414	128.554809857449	276.690827450344	193.926282669633	0.508221700036797	0.00868307792509774	0.143733636399779	Myct1	10	5543775	5556904	+	2845	protein_coding	myc target 1 [Source:MGI Symbol;Acc:MGI:1915882]	-	239	334	314	185	322	372	325	250	170	141	181	95	5.8199139175653	5.28495654851134	7.25416652013904	4.08642869009546	6.15697506484315	8.37024901496948	4.92189295598399	5.65132611661121	4.03422978119358	3.60793208440915	4.5729121060688
ENSMUSG00000020154	2909.9805431103	2554.28644200693	2766.90350373931	2719.03537278252	2824.57002263228	2702.44247825437	2169.72993026136	2838.68192384199	1961.28606922276	2350.55287698326	2435.38313387159	2350.52320760409	2746.20306042095	2351.02619029751	0.224200375316207	0.00873695763330648	0.144471502845953	Ptprb	10	116111428	116225440	+	13333	protein_coding	protein tyrosine phosphatase, receptor type, B [Source:MGI Symbol;Acc:MGI:97809]	-	2665	3500	2642	2736	3330	2720	3166	2778	1833	2011	2098	1737	13.8474646477364	11.8172763073122	13.0240206897593	12.895633475732	13.586579932681	13.0592649851407	10.2309062570363	13.3997591969658	9.28172220739327	10.9800850313118	11.3103007856237
ENSMUSG00000044968	537.227177189594	461.960947940111	497.456156047	535.657918833983	584.423046724816	612.023737722313	492.746626613366	422.021466719489	431.204738623444	521.306107973414	428.339550237663	408.668974494206	538.124830742969	450.714577443597	0.253070015224613	0.00875735249832435	0.144654693873917	Napepld	5	21867899	21906394	-	3956	protein_coding	N-acyl phosphatidylethanolamine phospholipase D [Source:MGI Symbol;Acc:MGI:2140885]	-	492	633	475	539	689	616	719	413	403	446	369	302	8.61608055448094	7.2031863779008	7.89182543097713	8.56223117395449	9.47450943843527	9.96786479480897	7.83075581051399	6.71407827818647	6.87769232466065	8.20729582848251	6.7045036751107
ENSMUSG00000027861	27.2981289222355	27.0024566726447	82.734813321501	43.727177047672	44.1073997528163	71.5352420714392	30.8394967977767	25.5460936270877	13.9098302781756	26.8834988416783	17.4121768389294	41.9494642692728	49.4008696313848	26.0900934421534	0.920207430725387	0.00880267008600067	0.145248733714487	Casq2	3	101993731	102053830	+	2736	protein_coding	calsequestrin 2 [Source:MGI Symbol;Acc:MGI:1309469]	-	25	37	79	44	52	72	45	25	13	23	15	31	0.633030807866036	0.608783475898035	1.8978030555484	1.01062735780415	1.03390597314493	1.68458959023686	0.708642988854982	0.587647032228029	0.320790308861035	0.611974399504667	0.394068495619056
ENSMUSG00000021991	21.8385031377884	48.1665443349879	65.9783954336021	36.7705806991788	35.6252074926593	24.8386257192497	23.9862752871597	14.3058124311691	29.9596344453014	10.5196299815263	30.1811065208109	13.5320852481525	38.869642802911	20.4140906523533	0.921964735007518	0.0088187372273117	0.145359376781814	Cacna2d3	14	28626900	29443821	-	8720	protein_coding	calcium channel, voltage-dependent, alpha2/delta subunit 3 [Source:MGI Symbol;Acc:MGI:1338890]	-	20	66	63	37	42	25	35	14	28	9	26	10	0.158896540396465	0.340725529828179	0.474858490707767	0.266648844571596	0.262015268141386	0.183527535633602	0.172934894527913	0.103253357442488	0.216788143800513	0.075135907525942	0.214315416699978
ENSMUSG00000048878	1482.83436305583	1160.37584079744	1189.70567004082	1175.66478289536	1752.42092094843	1162.44768366089	1135.57880430925	1255.84596270763	936.238576415667	940.92245945874	1016.87112739348	993.255057214395	1320.5748768998	1046.45199791653	0.335054846771675	0.00886748639995844	0.146007912335265	Hexim1	11	103007057	103010551	+	3495	protein_coding	hexamethylene bis-acetamide inducible 1 [Source:MGI Symbol;Acc:MGI:2385923]	-	1358	1590	1136	1183	2066	1170	1657	1229	875	805	876	734	26.9186651817632	20.4798687560659	21.3634453767145	21.2712019864508	32.1571040500477	21.4297147873907	20.4270852927006	22.6150386533467	16.9026521275078	16.7675732465141	18.015796851045
ENSMUSG00000024065	449.873164638441	605.000988692499	675.493096105926	520.75092665864	476.699205020822	697.468610196532	456.424552607096	359.688998269395	385.195300011017	523.643803524864	508.435563696738	270.641704963051	570.880998552143	417.338320512027	0.450891812191388	0.00893615439709798	0.146909324176072	Ehd3	17	74111129	74139089	+	6558	protein_coding	EH-domain containing 3 [Source:MGI Symbol;Acc:MGI:1928900]	-	412	829	645	524	562	702	666	352	360	448	438	200	4.35237928400395	5.69062992242721	6.46440333419684	5.02127886931622	4.66185430976488	6.85241108709337	4.37556249147713	3.45194512120715	3.70616771782866	4.97311055038026	4.80064120115906
ENSMUSG00000031142	10.9192515688942	8.75755351545234	9.42548506194315	9.93799478356183	14.4197268422669	11.9225403452399	6.85322151061705	4.08737498033404	4.27994777790019	8.181934430076	4.64324715704783	0	10.8970920195597	4.67428764266252	1.16728579129938	0.00893632064109797	1	Cacna1f	X	7473322	7501435	+	9089	protein_coding	calcium channel, voltage-dependent, alpha 1F subunit [Source:MGI Symbol;Acc:MGI:1859639]	-	10	12	9	10	17	12	10	4	4	7	4	0	0.0762227875595323	0.0594350137549229	0.065082848010495	0.0691414309743086	0.101748171125953	0.0845167623663776	0.0474039979341874	0.0283032638164971	0.0297124092535793	0.0560665003530947	0.0316330041152671
ENSMUSG00000029468	231.488133260557	190.476788961088	201.077014654787	219.629684716716	208.661929599862	286.140968285757	200.79939026108	180.866342879781	197.947584727884	112.209386469614	164.835274075198	140.733686580786	222.912419913128	166.231944165724	0.415582833768406	0.00897575511014844	0.147166367048865	P2rx7	5	122781974	122829495	+	5970	protein_coding	purinergic receptor P2X, ligand-gated ion channel, 7 [Source:MGI Symbol;Acc:MGI:1339957]	-	212	261	192	221	246	288	293	177	185	96	142	104	2.46015494504625	1.96808295986637	2.11381531861044	2.32633582937577	2.24158168619067	3.08813207295681	2.11458118268982	1.9067403925704	2.09214305802218	1.17062666867889	1.70966319787773
ENSMUSG00000028988	389.817281009523	312.352742051133	380.161230831707	409.445385082747	476.699205020822	374.566475846286	342.661075530853	367.863748230063	250.376945007161	289.874248379835	315.740806679253	305.825126608247	390.507053307036	312.056991739235	0.320887848815002	0.00901490425451939	0.147367389228824	Ctnnbip1	4	149602693	149650894	+	2792	protein_coding	catenin beta interacting protein 1 [Source:MGI Symbol;Acc:MGI:1915756]	-	357	428	363	412	562	377	500	360	234	248	272	226	8.85836830436627	6.90089755037952	8.54537949780971	9.27334183537616	10.950014528452	8.64377882153767	7.71588354627201	8.29238998371518	5.65841014713046	6.46632872410463	7.00245037945884
ENSMUSG00000017670	821.127717980843	682.359378078995	858.766416754821	738.393012418644	906.746352610781	854.44872474219	753.854366167876	718.356152793707	641.992166685029	523.643803524864	742.919545127653	541.283409926101	810.306933764379	653.674907370872	0.307265749738537	0.00901648868212681	0.147367389228824	Elmo2	2	165129951	165168399	-	6652	protein_coding	engulfment and cell motility 2 [Source:MGI Symbol;Acc:MGI:2153045]	-	752	935	820	743	1069	860	1100	703	600	448	640	400	7.83188913001652	6.32756471007832	8.10217753332764	7.01925532668731	8.7421702199417	8.27606551547511	7.12478098235436	6.79666267566837	6.08965922367217	4.90283508559738	6.9155111101302
ENSMUSG00000021196	1208.76114867659	1066.23214050632	1216.93484910866	1344.61069421592	1404.651038282	1125.6865175964	1112.27785117315	1001.40687018184	1203.73531253443	939.753611683015	1016.87112739348	941.833133271416	1227.81273139765	1035.97965103955	0.243743622677983	0.00906612957860629	0.1479430062272	Pfkp	13	6629804	6698813	-	13401	protein_coding	phosphofructokinase, platelet [Source:MGI Symbol;Acc:MGI:1891833]	-	1107	1461	1162	1353	1656	1133	1623	980	1125	804	876	696	5.72283658051152	4.90783816672276	5.69913656915575	6.34475791857167	6.72228496957834	5.41215731796564	5.2180998665344	4.70307062031899	5.66773186085002	4.36757481908876	4.69854563050535
ENSMUSG00000058914	4.36770062755768	3.64898063143847	6.2836567079621	6.95659634849328	5.08931535609419	4.96772514384994	2.05596645318512	1.02184374508351	2.1399738889501	2.33769555145029	0	1.35320852481525	5.21899580256594	1.48478136058071	1.7641591032453	0.00906782045037584	1	C1qtnf3	15	10952418	10980236	+	2557	protein_coding	C1q and tumor necrosis factor related protein 3 [Source:MGI Symbol;Acc:MGI:1932136]	-	4	5	6	7	6	5	3	1	2	2	0	1	0.10837527041511	0.0880271216299202	0.154227090488173	0.172036967652657	0.127648088619078	0.125174822895973	0.0505500512972815	0.0251513849069361	0.052807213082867	0.0569404348521457	0
ENSMUSG00000023886	2273.38817664377	1574.17024440256	1532.16496062476	2198.28444612388	2710.90864634617	3155.49901137348	1777.040337703	1697.28246058371	1540.78120004407	1471.57934963795	1895.60565186478	1474.99729204863	2240.73591425244	1642.88104864702	0.447461272149399	0.00912222960740674	0.14831503572168	Smoc2	17	14499768	14625052	+	6951	protein_coding	SPARC related modular calcium binding 2 [Source:MGI Symbol;Acc:MGI:1929881]	-	2082	2157	1463	2212	3196	3176	2593	1661	1440	1259	1633	1090	20.7507772029884	13.9694748947381	13.8336626567735	19.9982641788172	25.0122796639896	29.2489927300396	16.0726061317996	15.3679159106439	13.9865043265834	13.185601720862	16.8863367645368
ENSMUSG00000074676	46.952781746245	46.7069520824125	58.6474626076463	33.7891822641102	54.2860304650047	26.8257157767897	35.6367518552087	27.5897811172548	25.6796866674012	24.545803290228	35.9851654671207	16.238502297783	44.5346874903681	27.6126151158327	0.673291201801946	0.00914313583143954	0.148499445663977	Foxs1	2	152773818	152775128	-	1311	protein_coding	forkhead box S1 [Source:MGI Symbol;Acc:MGI:95546]	Fork_head	43	64	56	34	64	27	52	27	24	21	31	12	2.27230536945304	2.19762965682581	2.80753693633137	1.62978641100432	2.65565146279366	1.3183744619245	1.70895932384738	1.32450531090005	1.23595463480907	1.16610622816768	1.69963455501784
ENSMUSG00000044646	129.939093669841	94.1437002911127	113.105820743318	119.255937402742	113.661376286104	149.031754315498	115.819443529428	65.3979996853446	73.8290991687783	72.4685620949589	107.955496401362	41.9494642692728	119.856280451436	79.5700108581908	0.577434037299831	0.00921922030379395	0.149088765002996	Zbtb7c	18	75953249	76281635	+	4732	protein_coding	zinc finger and BTB domain containing 7C [Source:MGI Symbol;Acc:MGI:2443302]	ZBTB	119	129	108	120	134	150	169	64	69	62	93	31	1.74222064706894	1.22721936394734	1.50009637929177	1.59364277123962	1.54047216780303	2.02919709728446	1.53876763294225	0.869816956308173	0.984460590220781	0.953824482127014	1.41265061388106
ENSMUSG00000035186	148.501821336961	219.668634012596	246.109887728516	207.704090976442	159.465214490951	141.083394085338	109.651544169873	117.512030684604	135.888341948331	80.6504965250349	175.282580178556	158.325397403385	187.088840438467	129.551731818297	0.534461610275945	0.00922252282414156	0.149088765002996	Ubd	17	37504783	37506986	+	931	protein_coding	ubiquitin D [Source:MGI Symbol;Acc:MGI:1344410]	-	136	301	235	209	188	142	160	115	127	69	151	117	10.1202247683661	14.5543910531299	16.5904560578036	14.1075329130212	10.9850480788773	9.76374374749524	7.4045961284439	7.94402845199687	9.20975379662575	5.39536613440849	11.657993698967
ENSMUSG00000086924	26.2062037653461	21.8938837886308	34.5601118937916	32.795382785754	12.7232883902355	29.8063508630997	13.7064430212341	18.3931874115032	9.62988250027543	3.50654332717543	17.4121768389294	18.9449193474135	26.3308702478096	13.5988587410885	0.948666022562656	0.00925406246921894	0.149088765002996	Gm11766	11	119829337	119832900	+	3018	lncRNA	predicted gene 11766 [Source:MGI Symbol;Acc:MGI:3650673]	-	24	30	33	33	15	30	20	18	9	3	15	14	0.550925579426313	0.44748578530359	0.718678822756934	0.687146235326084	0.270374554836799	0.636326087763424	0.285523483912412	0.383571120519098	0.201334061410871	0.0723641609925131	0.35724698608805
ENSMUSG00000030780	314.474445184153	334.976421966052	319.419215988074	314.040635160554	343.528786536358	321.908589321476	292.632558503348	258.526467506128	280.336579452463	296.887335034186	311.097559522205	238.164700367484	324.724682359444	279.607533397636	0.214201640087712	0.00925541444183245	0.149088765002996	Rusf1	7	127870551	127897342	-	5526	protein_coding	RUS family member 1 [Source:MGI Symbol;Acc:MGI:2384572]	-	288	459	305	316	405	324	427	253	262	254	268	176	3.61062627298288	3.73920288286417	3.62768109739924	3.59360773245847	3.98692381024817	3.75328755609775	3.32926272520042	2.94443703861382	3.20099054374389	3.34614185187313	3.48594445983449
ENSMUSG00000030022	657.33894444743	578.728328146142	561.339999244615	723.486020243301	794.781414776709	574.269026629053	520.844834806896	607.997028324688	470.794255569021	557.540389020893	492.18419864707	542.636618450916	648.323955581208	531.999554136581	0.285633239186444	0.00926552642861043	0.149088765002996	Adamts9	6	92749680	92920473	-	15048	protein_coding	a disintegrin-like and metallopeptidase (reprolysin type) with thrombospondin type 1 motif, 9 [Source:MGI Symbol;Acc:MGI:1916320]	-	602	793	536	728	937	578	760	595	440	477	424	401	2.77152397334803	2.37231103875745	2.34113334355337	3.04023436562571	3.38730733159719	2.45882015948713	2.17603503648399	2.54290897582311	1.9740942083756	2.30760307165001	2.02527323809066
ENSMUSG00000079499	268.613588594797	231.345372033199	241.920783256541	267.332059677813	256.162206256741	268.257157767897	174.757148520735	168.604217938779	178.687819727333	175.327166358771	284.39888836918	219.219781020071	255.605194597831	200.165836989145	0.356553757199838	0.00926583745912872	0.149088765002996	6530402F18Rik	2	29135119	29143018	-	5511	lncRNA	RIKEN cDNA 6530402F18 gene [Source:MGI Symbol;Acc:MGI:1923470]	-	246	317	231	269	302	270	255	165	167	150	245	162	3.09247093753644	2.58944133378489	2.75500069126529	3.06744183247609	2.98105731279541	3.1362528027273	1.99361293761707	1.92551171278549	2.04587945231653	1.98144654214666	3.19545144841669
ENSMUSG00000029185	673.717821800771	538.589541200319	657.689402100033	713.548025459739	717.593465209281	822.655283821551	603.083492934301	630.477590716525	570.303041405201	538.838824609291	567.636964949098	488.508277458306	687.298923265282	566.474698678787	0.275988858721477	0.00928809713518091	0.149173617002569	Fam114a1	5	65127414	65199229	+	2976	protein_coding	family with sequence similarity 114, member A1 [Source:MGI Symbol;Acc:MGI:1915553]	-	617	738	628	718	846	828	880	617	533	461	489	361	14.3632648269939	11.163507278608	13.869693380239	15.1616331545061	15.4643343166857	17.8104592967784	12.7403341652208	13.3335215976952	12.0917250291651	11.2768943168192	11.8106141703118
ENSMUSG00000021681	613.661938171853	567.051590125539	615.798357380286	666.839449976999	676.030723134512	622.952733038783	541.404499338747	578.363559717266	558.533185015975	504.942239113262	567.636964949098	577.820040096113	627.055798637995	554.783414705077	0.176752636883034	0.00931221604376671	0.149236369903587	Aggf1	13	95487191	95511860	-	3697	protein_coding	angiogenic factor with G patch and FHA domains 1 [Source:MGI Symbol;Acc:MGI:1913799]	-	562	777	588	671	797	627	790	566	522	432	489	427	10.531440921403	9.46125598896334	10.4536515274735	11.4058468696296	11.7274250108822	10.8566490605852	9.20680011920003	9.84599502926213	9.53268040184055	8.50659601137633	9.50727286200914
ENSMUSG00000034037	676.99359727144	551.725871473497	709.005931881724	568.453301619737	625.985788799585	670.642894419742	555.796264511043	651.936309363279	484.704085847197	481.565283598759	500.309881171904	453.32485581311	633.801230910954	521.272780050882	0.278512022103979	0.00949885480672111	0.151645861956384	Fgd5	6	91955859	92052985	+	6292	protein_coding	FYVE, RhoGEF and PH domain containing 5 [Source:MGI Symbol;Acc:MGI:2443369]	-	620	756	677	572	738	675	811	638	453	412	431	335	6.82659135409608	5.40891686604659	7.07196492493329	5.7129678738681	6.3805988556381	6.86740670527262	5.55345445150231	6.52115610141269	4.86075205541637	4.76683384216289	4.92362656420767
ENSMUSG00000054277	642.051992250978	500.640142633359	563.434551480602	575.40989796823	797.326072454756	639.842998527873	551.684331604673	530.336903698341	465.444320846646	458.188328084256	524.686928746405	496.627528607198	619.784275885966	504.49472359792	0.295508883842914	0.00950289326228902	0.151645861956384	Arfgap3	15	83183940	83234448	-	3841	protein_coding	ADP-ribosylation factor GTPase activating protein 3 [Source:MGI Symbol;Acc:MGI:1913501]	-	588	686	538	579	940	644	805	519	435	392	452	367	10.6055684114452	8.04001822990295	9.20615137826536	9.47302587572662	13.31304316771	10.7329540360001	9.02989389391259	8.68991807770149	7.64608162926419	7.42956303455338	8.45844788013901
ENSMUSG00000055026	7.64347609822593	14.5959225257539	3.14182835398105	19.8759895671237	24.5983575544552	19.8709005753998	1.37064430212341	5.10921872541755	4.27994777790019	2.33769555145029	13.9297414711435	4.05962557444576	14.9544124458233	5.18114556708012	1.56450321519711	0.00951618604478484	1	Gabrg3	7	56366213	57036936	-	11934	protein_coding	gamma-aminobutyric acid (GABA) A receptor, subunit gamma 3 [Source:MGI Symbol;Acc:MGI:95624]	-	7	20	3	20	29	20	2	5	4	2	12	3	0.040636185796046	0.0754433886400891	0.0165224849328917	0.105316987787077	0.132192178025955	0.107280717997319	0.00722062908033902	0.0269449016285552	0.0226291342136569	0.0122001585316689	0.0722756094529067
ENSMUSG00000040415	787.278038117271	1083.01745141094	1157.24011038302	1025.60106166358	891.478406542499	897.1711609793	767.56080918911	769.448340047883	903.068981136941	614.813930031425	890.342642363922	757.796773896541	973.631038182768	783.838579444304	0.312997245926173	0.00953060509194418	0.151776107961659	Dtx3	10	127026247	127031597	-	2572	protein_coding	deltex 3, E3 ubiquitin ligase [Source:MGI Symbol;Acc:MGI:2135752]	-	721	1484	1105	1032	1051	903	1120	753	844	526	767	560	19.420715728177	25.9740792699405	28.2378389559342	25.2152454526247	22.2292876420121	22.4747306373979	18.7619568308977	18.8285399218109	22.1546790458476	14.8879976571362	21.4348747246899
[truncated: 596 more rows]
[truncated: 1 more columns]
