# Supplementary material for: Gene dosage imbalance disrupts systemic metabolism in the Dp16 Down syndrome mouse model
Source: eLife. 2026 Aug 3;15:RP110476. doi: 10.7554/eLife.110476 (PMC13432951; doi:10.7554/eLife.110476)
Supplement: Figure 5—source data 4. [file elife-110476-fig5-data4.xls]

gene_id	MIW7	MIW8	MIW9	MIW10	MIW11	MIW12	MIW1	MIW2	MIW3	MIW4	MIW5	MIW6	M_iWAT_Dp16	M_iWAT_WT	log2FoldChange	pvalue	padj	gene_name	gene_chr	gene_start	gene_end	gene_strand	gene_length	gene_biotype	gene_description	tf_family	MIW7_count	MIW8_count	MIW9_count	MIW10_count	MIW11_count	MIW12_count	MIW1_count	MIW2_count	MIW3_count	MIW4_count	MIW5_count	MIW6_count	MIW7_fpkm	MIW8_fpkm	MIW9_fpkm	MIW10_fpkm	MIW11_fpkm	MIW12_fpkm	MIW1_fpkm	MIW2_fpkm	MIW3_fpkm	MIW4_fpkm	MIW5_fpkm
ENSMUSG00000030935	65.5155094133651	48.8963404612756	57.6001864896526	27.8263853939731	39.8663036227378	17.8838105178598	170.645215614365	364.798216994813	341.32583528754	413.772112606701	88.2216959839088	179.976733800429	42.9314226498107	259.789968381293	-2.59822390291083	4.2137793903803e-12	4.32679248059767e-08	Acsm3	7	119360146	119386736	+	4936	protein_coding	acyl-CoA synthetase medium-chain family member 3 [Source:MGI Symbol;Acc:MGI:99538]	-	60	67	55	28	47	18	249	357	319	354	76	133	0.842125911015303	0.611050180328861	0.732365169867783	0.356481787915595	0.517984185648035	0.233439886491493	2.17347810714614	4.65142150747806	4.36324412369046	5.22095106752386	1.10671294847439
ENSMUSG00000104350	96.0894138062689	109.469418943154	133.004066985198	99.3799478356183	130.625760806418	72.5287871002092	196.002135203648	236.045905114291	269.636710007712	336.628159408841	205.463686699367	254.403202665268	106.849565912811	249.696633183188	-1.22037747175752	5.81350255303615e-12	4.32679248059767e-08	Gm38244	3	106385599	106388184	+	2586	TEC	predicted gene, 38244 [Source:MGI Symbol;Acc:MGI:5611472]	-	88	150	127	100	154	73	286	231	252	288	177	188	2.35751835341515	2.61119895600587	3.22786485808449	2.43011007782479	3.23955974737325	1.80705782030821	4.76506233743291	5.74481557185816	6.57909262392276	8.10747240372732	4.91973030447103
ENSMUSG00000031298	183.443426357422	170.042497425033	209.455223598737	166.958312363839	181.518914367359	165.922019804588	383.780404594555	606.975184579605	532.853498348574	634.684342218752	213.5893692242	469.563358110893	179.556732319496	473.574359512763	-1.39928572994706	1.21042218478189e-10	3.13237087718472e-07	Adgrg2	X	159173686	159281066	+	5278	protein_coding	adhesion G protein-coupled receptor G2 [Source:MGI Symbol;Acc:MGI:2446854]	-	168	233	200	168	214	167	560	594	498	543	184	347	2.20516365876474	1.98730149874178	2.49058147264279	2.00029644390077	2.20565803954094	2.02546524055382	4.5714051694836	7.23785187134883	6.37021275471198	7.48948500482157	2.50579181935743
ENSMUSG00000057729	93.90556349249	81.0073700179341	91.1130222654505	50.6837733961653	117.054253190166	67.5610619563592	531.809989223883	770.470183792966	424.784816956594	367.018201577695	177.60420375708	119.082350183742	83.5541740530943	398.46162424866	-2.2545299907167	9.31529303815891e-10	1.80798193754367e-06	Prtn3	10	79710310	79719008	+	1732	protein_coding	proteinase 3 [Source:MGI Symbol;Acc:MGI:893580]	-	86	111	87	51	138	68	776	754	397	314	153	88	3.43994496461078	2.88504316984473	3.30150157071868	1.85044744644342	4.33436012689181	2.51326761037646	19.3038932612986	27.9972960566425	15.475211723325	13.1978525582904	6.34950826844117
ENSMUSG00000046844	152.869521964519	153.257186520416	71.2147760235705	155.032718623565	155.224118360873	103.328682992079	403.654746975344	466.982591503164	454.744451401896	442.993306999829	211.267745645676	244.930742991561	131.82116741417	370.762264252912	-1.49154902227308	1.2509791748492e-09	2.15821707198705e-06	Vat1l	8	114932352	115100811	+	5462	protein_coding	vesicle amine transport protein 1 like [Source:MGI Symbol;Acc:MGI:2142534]	-	140	210	68	156	183	104	589	457	425	379	182	181	1.77573138517031	1.73079177962718	0.818271377569927	1.79484673591316	1.82260764541724	1.21887551457636	4.64616547097831	5.38092744079371	5.25328804810313	5.0513682018051	2.39505914232271
ENSMUSG00000023150	2658.83775702573	3384.06463759604	3634.04812943808	2906.86347419183	2558.22918566335	2425.24341522754	4342.20114912696	6023.76887726729	5314.62515320756	6184.37358136173	3945.5992717014	5139.48597724833	2927.8810998571	5158.34233498555	-0.816911537931655	4.60783833542702e-09	6.50417325765231e-06	Ivns1abp	1	151220228	151240173	+	5435	protein_coding	influenza virus NS1A binding protein [Source:MGI Symbol;Acc:MGI:2152389]	-	2435	4637	3470	2925	3016	2441	6336	5895	4967	5291	3399	3798	31.0384730593029	38.4073879663563	41.9633421101674	33.8205595844906	30.1873911805745	28.7505356414333	50.228093509663	69.7552488804921	61.700487011712	70.8695581354656	44.9519117110419
ENSMUSG00000066571	431.31043697132	476.556870465865	621.034737970255	628.081270321108	503.842220253325	571.288391542744	816.218681914491	822.584214792225	900.929007247991	1033.26143374103	717.38168576389	917.475379824741	538.685654587436	867.975067214061	-0.688222999066922	9.41592563996186e-09	1.11648721542284e-05	Garre1	7	33936132	34012976	-	8239	protein_coding	granule associated Rac and RHOG effector 1 [Source:MGI Symbol;Acc:MGI:1924311]	-	395	653	593	632	594	575	1191	805	842	884	618	678	3.32141791322725	3.56792653368205	4.73064472901865	4.82055500171514	3.92198326220407	4.4675667613394	6.22828292551985	6.2836792598208	6.89972162423438	7.81086756005412	5.39151132969607
ENSMUSG00000091575	433.494287285099	637.841814375445	587.521902194457	478.017549089324	708.263053723108	446.101717917725	1014.96210572239	1205.77561919854	1106.3665005872	1285.73255329766	727.828991867248	952.658801469938	548.540054097526	1048.88742869049	-0.934187923720346	1.00668648263797e-08	1.11648721542284e-05	2010016I18Rik	3	106389298	106393229	-	3697	lncRNA	RIKEN cDNA 2010016I18 gene [Source:MGI Symbol;Acc:MGI:1916456]	-	397	874	561	481	835	449	1481	1180	1034	1100	627	704	7.43946983237895	10.6423909065045	9.97363691651806	8.17617338940658	12.286574509519	7.77453816300277	17.2598366791585	20.5269861034087	18.8827424051784	21.6603139178564	12.1903069212264
ENSMUSG00000052392	75.3428358253699	91.9543119122496	73.3093282595579	48.696174439453	72.0986342113343	65.5739718988193	144.60297387402	182.910030369948	175.477858893908	348.316637166093	111.437931769148	205.687695771918	71.1625427577973	194.738854640839	-1.4475866316825	1.2499524757993e-08	1.29386747278238e-05	Acot4	12	84085153	84095375	+	6674	protein_coding	acyl-CoA thioesterase 4 [Source:MGI Symbol;Acc:MGI:2159621]	-	69	126	70	49	85	66	211	179	164	298	96	152	0.71624865467295	0.849887746507969	0.68936936685841	0.461385928081347	0.692829732816741	0.633046252968839	1.36215750306005	1.72488227840266	1.65902001737145	3.25051050279046	1.03390724987832
ENSMUSG00000032898	2037.53234275566	2585.6676754373	2553.2591756686	2188.34645134031	2929.74920665822	1982.12233239613	3464.98879576798	4084.30944909879	3597.29610732511	4905.65411471842	3150.44319605695	4148.93733708356	2379.44619737604	3891.93816667514	-0.709420344466927	5.57155877758388e-08	4.32547965697724e-05	Fbxo21	5	118114795	118148266	+	5545	protein_coding	F-box protein 21 [Source:MGI Symbol;Acc:MGI:1924223]	-	1866	3543	2438	2202	3454	1995	5056	3997	3362	4197	2714	3066	23.3136901261668	28.7638375140596	28.8982999213164	24.9557272932071	33.8855529190528	23.031332161561	39.2858893165677	46.3580574489668	40.9345611752407	55.1009302051742	35.1807296722967
ENSMUSG00000037709	2088.85282512946	1542.78901097219	1704.96552009372	2443.75291727785	3022.20510229393	2282.17293108466	3623.9835348143	6723.73184264949	6194.15442156605	5027.21428339384	2724.42526939782	5894.57633409524	2180.78971780864	5031.34761431946	-1.20603687200359	6.2837221538129e-08	4.43487972192059e-05	Fam13a	6	58909075	59001534	-	10505	protein_coding	family with sequence similarity 13, member A [Source:MGI Symbol;Acc:MGI:1889842]	-	1913	2114	1628	2459	3563	2297	5288	6580	5789	4301	2347	4356	12.6159466592479	9.05912289226635	10.1858783972046	14.7101445045462	18.4507302449655	13.9972476890447	21.6883475301248	40.283061412879	37.2050140820745	29.8053960939907	16.0588182466777
ENSMUSG00000018339	5762.08905290546	4894.74261901157	4017.35118862377	4353.83551467844	7023.25519140998	5738.71608617545	14826.2594160689	17123.0356363644	13051.7007487066	16113.7354361468	6842.98549769924	7307.32603400236	5298.33160880078	12544.1737948314	-1.24344305912742	9.20862718384162e-08	5.66640272074193e-05	Gpx3	11	54793279	54801203	+	1813	protein_coding	glutathione peroxidase 3 [Source:MGI Symbol;Acc:MGI:105102]	-	5277	6707	3836	4381	8280	5776	21634	16757	12198	13786	5895	5400	201.646282979071	166.535845835817	139.065991870841	151.855286712398	248.442749247985	203.942195246501	514.12662503587	594.41682976078	454.239404003741	553.556534684745	233.712830544621
ENSMUSG00000028150	269.705513751686	164.204128414731	207.360671362749	160.001716015345	162.858091395014	260.308797537737	401.598780522159	458.807841542496	395.895169455768	693.12673100501	271.629958687298	550.755869599808	204.073153079544	461.969058468756	-1.17970378550993	9.31142750428905e-08	5.66640272074193e-05	Rorc	3	94280101	94305583	+	3559	protein_coding	RAR-related orphan receptor gamma [Source:MGI Symbol;Acc:MGI:104856]	THR-like	247	225	198	161	192	262	586	449	370	593	234	407	4.80806019341842	2.84597941847338	3.65659907909035	2.84283959107064	2.93472245101643	4.71249619567242	7.0941554710077	8.11355126495053	7.01887836830144	12.1296485398628	4.72589882062779
ENSMUSG00000028957	1559.26912403809	1673.42251757768	988.628655386038	1195.54077246249	1150.18527047729	1599.60749631968	1973.72779505771	2422.791519593	2317.59172173295	3064.71886795132	2164.91398697355	2228.73444037072	1361.10897271021	2362.07972194654	-0.794854864827542	1.3452730079406e-07	7.20277723941164e-05	Per3	4	151088109	151129122	-	9608	protein_coding	period circadian clock 3 [Source:MGI Symbol;Acc:MGI:1277134]	-	1428	2293	944	1203	1356	1610	2880	2371	2166	2622	1865	1647	10.2966545819278	10.7435617728491	6.45771899870034	7.86841214351547	7.67751173473878	10.7268100677239	12.9148857119549	15.8705212585222	15.2201677240509	19.8664928292156	13.9521903169971
ENSMUSG00000021540	993.651892769371	1036.31049932853	1055.65432693763	969.948290875634	1070.45266323181	1019.37719951801	1233.57987191107	1329.41871235365	1243.32482948001	1317.29144324224	1201.44020188613	1158.34649724186	1024.23247877683	1247.23359268582	-0.284294464181901	1.58227692867891e-07	7.94429648699043e-05	Smad5	13	56850823	56890190	+	7420	protein_coding	SMAD family member 5 [Source:MGI Symbol;Acc:MGI:1328787]	MH1	910	1420	1008	976	1262	1026	1800	1301	1162	1127	1035	856	8.49646783931289	8.61512660406853	8.92887555573417	8.26609475658328	9.25229014375375	8.85158745878093	10.4520065633813	11.2762844555732	10.5729506035754	11.0571072635032	10.0261222206129
ENSMUSG00000037071	182248.860235785	134002.245524441	194380.731156336	125402.587176375	155927.29209924	136834.995542318	332995.291912278	257162.306106441	275104.34329398	347788.317971465	180236.924895126	275258.85244972	154799.451955749	278091.006104835	-0.845161467460552	2.01905887961332e-07	9.49997794659271e-05	Scd1	19	44382894	44396318	-	4892	protein_coding	stearoyl-Coenzyme A desaturase 1 [Source:MGI Symbol;Acc:MGI:98239]	-	166906	183616	185606	126185	183829	137724	485896	251665	257110	297548	155268	203412	2363.6677603303	1689.66768712244	2493.7086186368	1620.97288691834	2044.1905210687	1802.19129917818	4279.44993003495	3308.48373540854	3548.35040423311	4427.84183222615	2281.35074350511
ENSMUSG00000047409	1904.31747361515	1538.41023421446	1496.55757261297	1550.32718623565	1764.29599011265	1610.53649163615	2162.19138659968	2929.62601715442	2408.54061201333	2816.92313949759	1990.79221858426	2240.91331709406	1644.07415807117	2424.83111515722	-0.560691394506109	3.93191967455207e-07	0.00016958587996325	Ctdspl	9	118755521	118873066	+	5190	protein_coding	CTD (carboxy-terminal domain, RNA polymerase II, polypeptide A) small phosphatase-like [Source:MGI Symbol;Acc:MGI:1916524]	-	1744	2108	1429	1560	2080	1621	3155	2867	2251	2410	1715	1656	23.2798433473653	18.2843898965797	18.0969344884564	18.8891192130205	21.8016704626167	19.9937089748381	26.1916633322	35.5265444105146	29.2820931322599	33.8042415722367	23.7516243787226
ENSMUSG00000025255	245.683160300119	197.774750223965	212.597051952718	223.604882630141	260.403302386819	237.457261876027	325.52802175431	323.924467191473	391.615221677868	448.837545878455	285.559700158442	346.421382352705	229.586734894965	353.647723168875	-0.622984865635901	4.72142586529484e-07	0.000195469800269453	Zfhx4	3	5283586	5480917	+	15737	protein_coding	zinc finger homeodomain 4 [Source:MGI Symbol;Acc:MGI:2137668]	Homeobox	225	271	203	225	307	239	475	317	366	384	246	256	0.990516020391006	0.77521929023433	0.847840652462209	0.898493708319473	1.06123172478753	0.972195631856842	1.30047718867204	1.29547772209635	1.57019330400197	1.77635920747613	1.12359477828209
ENSMUSG00000051596	54.5962578444709	26.272660546357	20.9455223598737	45.7147760043844	46.6520574308634	19.8709005753998	151.456195384637	73.5727496460127	97.3688119472294	175.327166358771	54.558154095312	254.403202665268	35.6753624602249	134.447713349538	-1.91397278977776	5.05929410116703e-07	0.000196389148772051	Otop1	5	38433316	38461552	+	3433	protein_coding	otopetrin 1 [Source:MGI Symbol;Acc:MGI:2388363]	-	50	36	20	46	55	20	221	72	91	150	47	188	1.0090138597853	0.472069478606316	0.382909671209107	0.842051192594599	0.871530679820569	0.372935650620451	2.77363650237303	1.34881170023494	1.78962306883383	3.18081907770761	0.984057791798147
ENSMUSG00000027947	509.929048267359	561.943017241525	537.25264853076	610.192879710696	470.761670438712	542.475585708414	857.338010978193	882.872995752152	881.66924224744	1063.65147590988	658.18028451153	654.952926010582	538.759141649578	833.110822568296	-0.62972977800508	6.4205407331515e-07	0.000221537191030318	Il6ra	3	89771366	89820503	-	8642	protein_coding	interleukin 6 receptor, alpha [Source:MGI Symbol;Acc:MGI:105304]	-	467	770	513	614	555	546	1251	864	824	910	567	484	3.7437216365662	4.01100947711024	3.90160452642226	4.46486750984785	3.49359465869081	4.04441851634278	6.2369767006134	6.42972075941665	6.43734714966339	7.66564392758691	4.71590824713252
ENSMUSG00000068740	1036.23697388806	777.232874496395	883.901043586669	745.349608767137	942.371560103441	735.223321289792	1385.72138944677	2182.65823949838	1674.52956810345	1454.04663300208	1077.2333404351	1215.1812552841	853.385897021915	1498.22840429498	-0.81251916172277	8.20870716438975e-07	0.00026011550232955	Celsr2	3	108298167	108323383	-	12028	protein_coding	cadherin, EGF LAG seven-pass G-type receptor 2 [Source:MGI Symbol;Acc:MGI:1858235]	-	949	1065	844	750	1111	740	2022	2136	1565	1244	928	898	5.4660515580814	3.98596437908558	4.61199863927573	3.91852219482972	5.02474970412746	3.93836542047392	7.24300534641322	11.4209034601121	8.78445662744322	7.52919374562142	5.54563276202609
ENSMUSG00000030431	60.055883628918	63.4922629870295	59.69473872564	75.5287603550699	44.1073997528163	49.6772514384994	98.0010676018238	90.9440933124323	98.4387988917044	115.715929796789	87.0608841946469	116.375933134112	58.7593828146622	101.089451155251	-0.780315418300581	8.99003171006693e-07	0.000273702396788646	Tmem238	7	4787556	4792655	-	1439	protein_coding	transmembrane protein 238 [Source:MGI Symbol;Acc:MGI:1922935]	-	55	87	57	76	52	50	143	89	92	99	75	86	2.64790760160336	2.72167136215016	2.6034797557981	3.31900009906444	1.9657864784743	2.22426700587215	4.28160222536536	3.97760675290213	4.31639334067615	5.00836431541929	3.74625227245913
ENSMUSG00000042340	53.5043326875815	43.057971450974	47.1274253097158	27.8263853939731	39.0180843967221	42.7224362371095	87.7212353358983	104.228061998518	62.0592427795528	78.3128009735846	63.8446484094077	92.0181796874372	42.2094392460127	81.3640281973997	-0.952233546455119	1.23754906653085e-06	0.000339240656081131	Ctf1	7	127311908	127317364	+	1824	protein_coding	cardiotrophin 1 [Source:MGI Symbol;Acc:MGI:105115]	-	49	59	45	28	46	43	128	102	58	67	55	68	1.86111057512614	1.45614425991827	1.62154058543692	0.964689750631236	1.37191369513462	1.50911150792052	3.02354341911459	3.59639983723554	2.14682745160846	2.67406205000952	2.16737672590481
ENSMUSG00000025764	808.02461609817	840.725137483425	837.820894394947	840.754358689331	849.91566446773	836.56491422433	941.632635558783	954.402057907998	990.807910583895	1025.07949931095	1019.192750972	960.778052618829	835.634264226322	981.982151158742	-0.230613433139419	1.37112351914116e-06	0.000367059222098359	Jade1	3	41510166	41571299	+	8492	protein_coding	jade family PHD finger 1 [Source:MGI Symbol;Acc:MGI:1925835]	-	740	1152	800	846	1002	842	1374	934	926	877	878	710	6.03702070107343	6.10688467284214	6.19184597861924	6.26058396540468	6.4187657976955	6.34716539439689	6.97120447180336	7.07342124203617	7.36198590483849	7.51815230871133	7.43157868365568
ENSMUSG00000021097	1179.27916944057	889.6214779447	871.333730170745	968.954491397278	903.353475706719	979.635398367209	1119.81639483483	1673.78005444679	1584.65066476755	1477.42358851658	1226.97806124989	1769.99675045835	965.362957171204	1475.44091904566	-0.611595019800091	1.46739269496565e-06	0.000386172989402232	Clmn	12	104729376	104831335	-	12409	protein_coding	calmin [Source:MGI Symbol;Acc:MGI:2136957]	-	1080	1219	832	975	1065	986	1634	1638	1481	1264	1057	1308	6.02959166265514	4.4222587099588	4.40683393443887	4.93767269298375	4.66881447830764	5.08648583826211	5.6734383707288	8.48925823169669	8.05772153058794	7.41535250959012	6.12258400646047
ENSMUSG00000052316	1.09192515688942	8.02775738916464	7.33093282595579	5.9627968701371	5.93753458210989	0.993545028769989	21.9303088339746	57.2232497246765	23.5397127784511	47.9227588047309	11.6081178926196	16.238502297783	4.89074864217114	29.7437750553726	-2.58073561187685	1.56278578803477e-06	0.000404422915513597	Lrrc15	16	30088120	30102074	-	5310	protein_coding	leucine rich repeat containing 15 [Source:MGI Symbol;Acc:MGI:1921738]	-	1	11	7	6	7	1	32	56	22	41	10	12	0.0130468722434763	0.0932557005681644	0.0866450311565542	0.0710086402401685	0.0717129045258281	0.012055443395292	0.259648926387242	0.678244276383049	0.279719111559661	0.562096456553145	0.135363641432986
ENSMUSG00000039852	2665.38930796707	2611.21053985737	2328.09481029996	2711.08497695567	2191.79848002456	2662.70067710357	2968.13023624825	3483.46532698968	3511.69715176711	3453.9451772678	3222.4135269912	2989.23763131689	2528.37979870137	3271.48150843015	-0.37174925612158	1.64089205795094e-06	0.000417674278423019	Rere	4	150366103	150706423	+	8528	protein_coding	arginine glutamic acid dipeptide (RE) repeats [Source:MGI Symbol;Acc:MGI:2683486]	zf-GATA	2441	3578	2223	2728	2584	2680	4331	3409	3282	2955	2776	2209	19.8299454065418	18.8873213491457	17.1329605271043	20.1025726968849	16.4831082738386	20.1170970766559	21.8812468705019	25.708245652531	25.9827650049946	25.225036621397	23.3974657406358
ENSMUSG00000097762	5.45962578444709	5.10857288401386	6.2836567079621	2.98139843506855	2.54465767804709	1.98709005753998	13.0211208701724	16.3494999213362	17.1197911116008	33.8965854960291	12.7689296818815	13.5320852481525	4.06083359117978	17.7813353881954	-2.12850136733086	2.74625685680314e-06	1	4732463B04Rik	12	84086243	84100581	-	2932	lncRNA	RIKEN cDNA 4732463B04 gene [Source:MGI Symbol;Acc:MGI:3642483]	-	5	7	6	3	3	2	19	16	16	29	11	10	0.118142721031478	0.107475951572574	0.134501592898451	0.0643001159064282	0.0556610099930053	0.0436660330347889	0.279203404067284	0.350952748742349	0.368425767675009	0.720038210366841	0.26966542619716
ENSMUSG00000022016	551.422204229156	548.076890842059	571.812760424551	583.360293795079	527.592358581764	561.352941255044	614.048647351288	698.941121637121	711.541318075907	683.775948799209	688.361391032341	673.897845357996	557.269574854609	678.42771204231	-0.282183306850026	3.60476341054278e-06	0.000781188425023901	Akap11	14	78729686	78774248	-	11015	protein_coding	A kinase (PRKA) anchor protein 11 [Source:MGI Symbol;Acc:MGI:2684060]	-	505	751	546	587	622	565	896	684	665	585	593	498	3.17619975165627	3.0692527981078	3.25797902899878	3.34894539823571	3.07184767947598	3.28353504333956	3.5047301293922	3.99359694830797	4.07597136460156	3.86627620387689	3.86960594692175
ENSMUSG00000063317	245.683160300119	229.885779780624	259.724477262434	241.493273240552	242.59069864049	203.676730897848	305.653679373521	295.312842329134	343.46580917649	317.926594997239	292.524570894013	308.531543657878	237.175686687011	310.569173404713	-0.38987192709283	4.19960776084943e-06	0.000819893582517208	Usp31	7	121241244	121306476	-	10304	protein_coding	ubiquitin specific peptidase 31 [Source:MGI Symbol;Acc:MGI:1923429]	-	225	315	248	243	286	205	446	289	321	272	252	228	1.51278635606495	1.37620118890581	1.58192530819436	1.48202281898772	1.50992013624659	1.27357850426486	1.86491946818544	1.80378439041472	2.10326097034055	1.92169546784776	1.75788815871805
ENSMUSG00000061374	347.232199890835	300.67600403053	315.230111516099	295.158445071786	335.046594276201	284.153878228217	387.892337500925	447.567560346577	405.525051956043	452.34408920563	371.459772563827	395.136889246054	312.916205502278	409.987616803176	-0.390003712524861	4.22435026736502e-06	0.000819893582517208	Fiz1	7	5010058	5017696	-	3785	protein_coding	Flt3 interacting zinc finger protein 1 [Source:MGI Symbol;Acc:MGI:1344336]	zf-C2H2	318	412	301	297	395	286	566	438	379	387	320	292	5.82052510776463	4.90014077691809	5.22685864305839	4.93111388214718	5.67707988668421	4.83701972699977	6.44290342057298	7.44219179621706	6.76032082169692	7.44331833181696	6.07687977603515
ENSMUSG00000025558	1535.24677058652	1518.70573880469	1625.3725351262	1591.07296484825	1503.04446849982	1407.85330576707	1647.51445115234	2300.17027018298	2193.47323617385	2454.5803290228	1828.27856808758	2117.77134133587	1530.21596393876	2090.29803265924	-0.449351666076676	5.71983119670964e-06	0.00105953003824454	Dock9	14	121779458	122035249	-	13398	protein_coding	dedicator of cytokinesis 9 [Source:MGI Symbol;Acc:MGI:106321]	-	1406	2081	1552	1601	1772	1417	2404	2251	2050	2100	1575	1565	7.27019865708909	6.99212738268452	7.61363208970317	7.50941015276095	7.19478031702988	6.77029490042497	7.73082004094705	10.805084139949	10.330179500613	11.4103990530514	8.44961915371267
ENSMUSG00000027221	2682.8601104773	2093.05529019311	2240.12361638849	1493.68061596934	2544.65767804709	1826.13576287924	3533.52101087415	4211.01807348914	3615.48588538119	3997.45939297999	2554.94674816557	3193.572118564	2146.75217899243	3517.66720490901	-0.712577212552412	5.76821781461862e-06	0.00105953003824454	Chst1	2	92430052	92445595	+	2680	protein_coding	carbohydrate sulfotransferase 1 [Source:MGI Symbol;Acc:MGI:1924219]	-	2457	2868	2139	1503	3000	1838	5156	4121	3379	3420	2201	2360	63.5142674226845	48.1749838673209	52.4585320857647	35.2434693502468	60.8948064550342	43.9024161718294	82.8913453853009	98.891838755296	85.1230895856191	92.8993817828214	59.031225378961
ENSMUSG00000020893	822.219643137732	1440.61755329191	741.471491539528	964.979293483854	1229.91787772276	1139.59614799918	1421.35814130198	1665.60530448612	2457.76001145919	2791.20848843164	1482.35665488752	2327.51866268223	1056.46700119583	2024.30121054145	-0.937252286816359	6.00142805447002e-06	0.00106418643250878	Per1	11	68986043	69000786	+	5631	protein_coding	period circadian clock 1 [Source:MGI Symbol;Acc:MGI:1098283]	-	753	1974	708	971	1450	1147	2074	1630	2297	2388	1277	1720	9.2642524213253	15.7811571981961	8.26395366802248	10.8364783982925	14.0080043736614	13.0393397052146	15.8691731451291	18.6163574262951	27.540349558701	30.8723939173898	16.3005372985916
ENSMUSG00000100627	17.4708025102307	18.2449031571924	21.9927984778674	11.9255937402742	21.2054806503925	24.8386257192497	30.154174646715	39.8519060582569	52.4293602792774	59.6112365619823	30.1811065208109	59.5411750918711	19.2797007092011	45.2948265264856	-1.21895459751436	7.59592192944429e-06	0.00126819225589765	A830008E24Rik	1	153913343	153993697	-	7050	lncRNA	RIKEN cDNA A830008E24 gene [Source:MGI Symbol;Acc:MGI:3041183]	-	16	25	21	12	25	25	44	39	49	51	26	44	0.157228690185212	0.159635000005465	0.195780900187788	0.106966207000084	0.192905533450936	0.227001434145392	0.268902372168064	0.355769015187856	0.469246393531323	0.526626332465515	0.265082331010469
ENSMUSG00000028809	1593.11880390166	1752.24049921676	1986.68279583402	1769.95687095236	1710.85817887366	1677.10400856374	2001.82600325124	2084.56123997036	2244.83260950865	2317.82513926296	2029.0990076299	2355.93604170335	1748.32685955703	2172.34667355441	-0.312429778012366	1.097460602762e-05	0.00170402707790855	Srrm1	4	135047795	135080632	-	7299	protein_coding	serine/arginine repetitive matrix 1 [Source:MGI Symbol;Acc:MGI:1858303]	-	1459	2401	1897	1781	2017	1688	2921	2040	2098	1983	1748	1741	13.8481850751009	14.8083278632279	17.0822121228378	15.3339846029525	15.0326770781876	14.8042628683591	17.2424615924209	17.9746083110498	19.4060032883522	19.7779312283385	17.2137152506372
ENSMUSG00000105239	1.09192515688942	3.64898063143847	4.18910447197474	1.98759895671237	4.24109613007849	4.96772514384994	10.2798322659256	14.3058124311691	13.9098302781756	15.1950210844269	13.9297414711435	10.825668198522	3.3544050818239	13.0743176215605	-1.93487796561357	1.15980146732245e-05	1	Gm43091	5	135682664	135701841	-	423	lncRNA	predicted gene 43091 [Source:MGI Symbol;Acc:MGI:5663228]	-	1	5	4	2	5	5	15	14	13	13	12	8	0.163779885609596	0.532116666684884	0.62152666726282	0.29712835277801	0.643018444836452	0.756671447151306	1.52785438731854	2.12853256949999	2.07489901901605	2.23730141243519	2.03909485392669
ENSMUSG00000030122	4322.93169612521	3995.63379142513	3803.70686055306	4067.62126491186	3776.27199422189	3225.04716338738	4738.31735244063	5326.87144312034	4799.96143291507	5423.45367936466	4555.02546106392	4713.22529193153	3865.20212843742	4926.14244347269	-0.349939417856168	1.26931587603007e-05	0.00192835361244118	Ptms	6	124890644	124897066	-	1619	protein_coding	parathymosin [Source:MGI Symbol;Acc:MGI:1916452]	-	3959	5475	3632	4093	4452	3246	6914	5213	4486	4640	3924	3483	169.410211176843	152.234995835972	147.448084292139	158.872731677062	149.589841042894	128.345124630349	183.998210992313	207.077783485038	187.07097119335	208.637631406604	174.212254039526
ENSMUSG00000038550	58.9639584720286	85.3861467756603	42.938320837741	36.7705806991788	37.3216459446907	92.3996876756089	74.7001144657259	110.359124469019	248.236971118211	192.859882994649	117.241990715458	238.164700367484	58.9633900674847	163.593797355091	-1.46702569143215	1.3057969763159e-05	0.00194952977415932	Ciart	3	95785815	95789563	-	2261	protein_coding	circadian associated repressor of transcription [Source:MGI Symbol;Acc:MGI:2684975]	-	54	117	41	37	44	93	109	108	232	165	101	176	1.65460422250968	2.32949897840792	1.19185504094859	1.02838475217352	1.05863417030483	2.63305599818534	2.07709810514805	3.07196189754968	6.92757765897185	5.31257279219251	3.21083036430451
ENSMUSG00000097885	108.100590532052	89.0351274070988	120.436753569274	68.5721640065766	100.089868669852	76.5029672152891	120.61669858686	175.757124154364	182.967767505233	154.287906395719	132.332543975863	167.797857077091	93.7895785666905	155.626649615855	-0.728888761385643	1.33922540227819e-05	0.00196171253029938	5031434O11Rik	3	51467456	51474538	+	3731	lncRNA	RIKEN cDNA 5031434O11 gene [Source:MGI Symbol;Acc:MGI:1923230]	-	99	122	115	69	118	77	176	172	171	132	114	124	1.83827667372636	1.47201354601662	2.02587541738139	1.16219314292841	1.72048365883499	1.32112279309382	2.03244355270421	2.96480291814798	3.09431727403435	2.57555123734061	2.19622156807944
ENSMUSG00000044927	81.8943867667064	95.603292543688	89.0184700294631	68.5721640065766	72.94685343735	82.4642373879091	115.134121378366	161.451311723194	144.448237504131	197.535274097549	142.779850079221	89.3117626378067	81.7499006952822	141.776759570045	-0.792548369937229	1.86738148572843e-05	0.0026358938480823	H1f10	6	87957403	87958619	-	1217	protein_coding	H1.10 linker histone [Source:MGI Symbol;Acc:MGI:2685307]	-	75	131	85	69	86	83	168	158	135	169	123	66	4.2694468947941	4.84571583418397	4.59058983595618	3.56297667729325	3.84416187120139	4.36581394215862	5.9477098975845	8.34947445415909	7.48923004114226	10.1092197756624	7.26458957511309
ENSMUSG00000027875	827.67926892218	734.904699171709	953.021267374252	566.465702663024	666.700311648339	471.933888665745	1187.66328778994	1913.91333454141	1622.10020782417	1480.93013184376	855.518288686063	954.012009994753	703.450856407541	1335.68954344668	-0.925439478619186	1.96011915094279e-05	0.00274187117627826	Hmgcs2	3	98187751	98218054	+	3290	protein_coding	3-hydroxy-3-methylglutaryl-Coenzyme A synthase 2 [Source:MGI Symbol;Acc:MGI:101939]	-	758	1007	910	570	786	475	1733	1873	1516	1267	737	705	15.9615197089809	13.7787810004717	18.1796550174375	10.8876317839371	12.996321367923	9.2422012473481	22.6951855990546	36.6129321674096	31.1098046323682	28.0351076988995	16.1015668643997
ENSMUSG00000039770	1657.54238815814	1620.14740035868	1685.06727385184	1745.11188399346	1860.99298187844	1704.9232693693	2055.96645318512	2510.67008167018	2091.82447644872	2212.6288394477	1836.40425061242	2464.19272368858	1712.29753293498	2195.28113750878	-0.358028981655756	2.05039932441797e-05	0.00278404832056932	Ypel5	17	73143448	73158190	+	4185	protein_coding	yippee like 5 [Source:MGI Symbol;Acc:MGI:1916937]	-	1518	2220	1609	1756	2194	1716	3000	2457	1955	1893	1582	1821	25.1291176746284	23.8800227965165	25.2697371819442	26.3683840983599	28.5190434385571	26.248200238988	30.8856585823534	37.7574212892918	31.5388083312308	32.9288575625759	27.1711216431658
ENSMUSG00000037440	89.5378628649324	78.817981639071	140.334999811154	76.5225598334261	103.482745573915	104.322228020849	239.177430720535	474.135497718748	359.515613343616	293.380791707011	149.744720814793	79.8393029640999	98.8363962905579	265.9655595448	-1.43027648803374	2.13213739386901e-05	0.00285393942367277	Vnn1	10	23770586	23781241	+	2416	protein_coding	vanin 1 [Source:MGI Symbol;Acc:MGI:108395]	-	82	108	134	77	122	105	349	464	336	251	129	59	2.35135310937683	2.01235246695631	3.64542369141051	2.00284925048273	2.74698757154222	2.78208297394249	6.22385650211575	12.3513287748611	9.3893672877838	7.56307319353292	3.83786178581048
ENSMUSG00000005534	1481.74243789894	1493.89267051091	1638.98712466012	1610.94895441537	1687.10804054522	1470.44664257958	1750.31277381159	2208.20433312546	1990.17571672359	2406.65757021807	1779.52447293858	2082.58791969067	1563.85431176836	2036.24379775133	-0.380121035042741	2.15098542548468e-05	0.00285455988901714	Insr	8	3172061	3329617	-	13746	protein_coding	insulin receptor [Source:MGI Symbol;Acc:MGI:96575]	-	1357	2047	1565	1621	1989	1480	2554	2161	1860	2059	1533	1539	6.83918637557468	6.70376417089734	7.48304135920724	7.41073258831239	7.87140461963938	6.89228274079156	8.00526341968325	10.110463341947	9.13546346451248	10.9043935929351	8.01608595156437
ENSMUSG00000025078	550.330279072267	510.127492275099	537.25264853076	506.837733961653	502.994001027309	528.565955305634	640.776211242694	599.82227836402	659.11195779663	703.646360986536	627.999177990719	572.407205996852	522.684685028787	633.960532062909	-0.280856489321967	2.36390764471662e-05	0.00298409707313129	Nhlrc2	19	56536693	56591935	+	8718	protein_coding	NHL repeat containing 2 [Source:MGI Symbol;Acc:MGI:1914116]	-	504	699	513	510	593	532	935	587	616	602	541	423	4.00511142152798	3.60942096020616	3.86759191527199	3.67627320169764	3.7002547300833	3.90636191285022	4.6208920200078	4.33025895142577	4.77043329968919	5.02691033115369	4.46043228241517
ENSMUSG00000066551	900.838254433771	917.353730743633	938.359401722341	867.586944604948	866.880048988044	903.13243115192	1039.63370316061	1174.09846310095	1013.27763641787	1181.70510125812	1013.38869202569	1041.97056410774	899.025135274109	1077.34569334516	-0.260937166237524	2.51842009753102e-05	0.00310345308367969	Hmgb1	5	148983512	149121299	-	5023	protein_coding	high mobility group box 1 [Source:MGI Symbol;Acc:MGI:96113]	HMG	825	1257	896	873	1022	909	1517	1149	947	1011	873	770	11.378675210155	11.265470235305	11.7242474171783	10.922084509806	11.0683150234309	11.5845298877088	13.0122822968057	14.7112468239864	12.7286041736699	14.6524244005597	12.4924498733027
ENSMUSG00000001627	1219.68040024548	1235.54484180507	1091.26171494942	925.227314349606	1389.38309221371	1072.03508604282	1720.84392131594	1563.42092997777	1520.45144809904	2163.53723286724	1365.11466417206	1700.98311569277	1155.52207493435	1672.39188535414	-0.532904384907597	2.56956222419369e-05	0.00314154272874452	Ifrd1	12	40251566	40298503	-	5858	protein_coding	interferon-related developmental regulator 1 [Source:MGI Symbol;Acc:MGI:1316717]	-	1117	1693	1042	931	1638	1079	2511	1530	1421	1851	1176	1257	13.2100583700177	13.0102252496772	11.6911839801453	9.98745373784282	15.2110195270608	11.7909768485646	18.4683637311204	16.7971149789628	16.3771637346328	23.0026866454634	14.429607045865
ENSMUSG00000032311	1133.41831285122	996.171712382704	618.940185734267	738.393012418644	994.112932890398	1150.52514331565	1228.09729470258	1532.76561762526	1652.05984226947	1863.14335450588	1209.56588441096	1765.9371248839	938.593549932146	1541.92818639968	-0.715571208514433	2.68034438188325e-05	0.00322617885406987	Nrg4	9	55127506	55234128	-	6075	protein_coding	neuregulin 4 [Source:MGI Symbol;Acc:MGI:1933833]	-	1038	1365	591	743	1172	1158	1792	1500	1544	1594	1042	1305	11.8372822212589	10.1149465929389	6.39412823576273	7.68594015360066	10.4948231156655	12.2022519059724	12.7093341153103	15.8795286930952	17.1591193176019	19.1013273181561	12.3287199229883
ENSMUSG00000025511	1269.90895746239	1120.23705385161	704.816827409749	767.213197290973	1044.15786722532	1157.47995851704	1436.43522862533	1945.590490639	1876.75710060923	1761.45359801779	1287.34027429151	1438.46066187861	1010.63564362618	1624.33955901025	-0.684466964396338	2.75276845897514e-05	0.00327542915414703	Tspan4	7	141055153	141073340	+	2601	protein_coding	tetraspanin 4 [Source:MGI Symbol;Acc:MGI:1928097]	-	1163	1535	673	772	1231	1165	2096	1904	1754	1507	1109	1063	30.9770668764917	26.5671674172878	17.0064965503376	18.6522580487843	25.7461025348807	28.6723495424012	34.7201825613666	47.0781321254116	45.5284869123358	42.1788186695162	30.6469841612517
ENSMUSG00000031393	660.614719918098	608.649969323938	651.405745392071	622.11847345097	628.530446477632	622.952733038783	714.105681406297	790.907058694636	839.939751412913	854.427724055079	693.004638189389	755.090356846911	632.378681266915	774.579201767538	-0.292414437565669	2.83544003475042e-05	0.0032855132402664	Mecp2	X	73070198	73178969	-	15067	protein_coding	methyl CpG binding protein 2 [Source:MGI Symbol;Acc:MGI:99918]	MBD	605	834	622	626	741	627	1042	774	785	731	597	558	2.78182315164131	2.49181896736479	2.71333701660668	2.61097078246869	2.67537838195888	2.66390333689409	2.97969632035063	3.30374716892849	3.51752221492398	3.53193010523928	2.84802693832526
ENSMUSG00000003153	218.385031377884	341.544587102641	225.164365368642	215.654486803292	188.304668175485	236.463716847257	317.304155941569	360.710842014479	492.193994458522	714.165990968062	349.404348567849	396.490097770869	237.586142612534	438.378238286892	-0.8810576374252	2.93924414445282e-05	0.0033805662096977	Slc2a3	6	122704768	122778599	-	7245	protein_coding	solute carrier family 2 (facilitated glucose transporter), member 3 [Source:MGI Symbol;Acc:MGI:95757]	-	200	468	215	217	222	238	463	353	460	611	301	293	1.91246077606236	2.90793495662129	1.95047421512137	1.88224352172852	1.66689551637852	2.10288864790919	2.75342768715849	3.13349457502878	4.28660456675844	6.13937741623521	2.98623963752597
ENSMUSG00000075270	25.1142786084566	23.3534760412062	23.040074595861	17.8883906104113	17.8126037463297	22.8515356617097	37.0073961573321	36.7863748230063	60.9892558350777	36.2342810474794	33.6635418885968	51.4219239429796	21.6767265439958	42.6837956157453	-0.973292925663944	3.08891198025719e-05	0.00347547364619227	Pde11a	2	75819485	76169118	-	5208	protein_coding	phosphodiesterase 11A [Source:MGI Symbol;Acc:MGI:3036251]	-	23	32	22	18	21	23	54	36	57	31	29	38	0.305955166493041	0.276602580654631	0.277646273307786	0.217198087370561	0.219352259811145	0.282705703123466	0.44673899020904	0.444553625855084	0.73892074689082	0.433323487848025	0.400242840711704
ENSMUSG00000039958	283.900540791249	326.2188684506	214.691604188705	305.096439855348	357.100294152609	270.244247825437	346.773008437223	569.166966011515	552.113263349125	500.266848010361	341.278666043016	589.99891681945	292.875332543991	483.266278111782	-0.719400437518847	3.29720957080482e-05	0.00365684092899189	Etfbkmt	6	149041347	149052669	+	2496	protein_coding	electron transfer flavoprotein beta subunit lysine methyltransferase [Source:MGI Symbol;Acc:MGI:2443575]	-	260	447	205	307	421	272	506	557	516	428	294	436	7.21655120967281	8.06195123825677	5.39820562416821	7.7294441146044	9.17553314998477	6.9759286877757	8.73447909596385	14.3516966355444	13.9572256867171	12.483049707622	8.4664100635694
ENSMUSG00000042524	3592.43376616619	3168.04498421488	2798.32178727912	2833.32231279348	3214.7508665995	3149.53774120086	3787.77552891804	4206.93069850881	3988.91132900298	4626.29949632012	3485.91780315366	3931.07076458831	3126.06857637567	4004.48427008199	-0.357180584992448	3.36333919707836e-05	0.00370372820659828	Sun2	15	79608271	79626737	-	5420	protein_coding	Sad1 and UNC84 domain containing 2 [Source:MGI Symbol;Acc:MGI:2443011]	-	3290	4341	2672	2851	3790	3170	5527	4117	3728	3958	3003	2905	42.0530541340048	36.055184663596	32.4024098170575	33.0561596849405	38.0394051737437	37.4401590479579	43.9360745025111	48.8510847784807	46.4376888822488	53.1615965504829	39.8247075799908
ENSMUSG00000028865	29.4819792360143	14.5959225257539	19.89824624188	26.8325859156169	24.5983575544552	14.9031754315498	44.5459398190108	40.8737498033404	59.9192688906027	61.9489321134326	29.020294731549	40.5962557444576	21.718377817545	46.1507401837322	-1.0982497391694	3.55255232508587e-05	0.00385737622039218	Cd164l2	4	132939442	132951866	+	1827	protein_coding	CD164 sialomucin-like 2 [Source:MGI Symbol;Acc:MGI:1916905]	-	27	20	19	27	29	15	65	40	56	53	25	30	1.02382598442649	0.492797701166296	0.683526248603077	0.928709063239642	0.863481911637522	0.525569822898198	1.53287197151335	1.40803702697396	2.06939530809028	2.11182941204095	0.983553552284014
ENSMUSG00000036550	1392.20457503401	1401.93835859866	1398.11361752157	1435.04644674633	1300.32007348207	1316.44716312024	1520.72985320592	1517.43796144901	1718.39903282693	1605.99684384635	1565.93510371438	1673.91894519647	1374.01170575048	1600.40295670651	-0.218979932898729	3.63605595087292e-05	0.00392062782980582	Cnot1	8	96446079	96534092	-	17169	protein_coding	CCR4-NOT transcription complex, subunit 1 [Source:MGI Symbol;Acc:MGI:2442402]	-	1275	1921	1335	1444	1533	1325	2219	1485	1606	1374	1349	1237	5.14477178673162	5.03685662956262	5.1106531632106	5.28538538694862	4.85725549211021	4.9402461336377	5.56856605335009	5.56255200899573	6.31530777645008	5.82590292660815	5.64759440081748
ENSMUSG00000029650	260.970112496571	356.870305754683	306.851902572149	225.592481586853	196.786860435642	207.650911012928	376.241860932876	381.147716916149	452.604477512945	395.070548195098	381.907078667184	387.017638097162	259.120428976471	395.664886720236	-0.608811758173334	4.07193890545731e-05	0.00424328828087488	Slc46a3	5	147815247	147831625	-	2458	protein_coding	solute carrier family 46, member 3 [Source:MGI Symbol;Acc:MGI:1918956]	-	239	489	293	227	232	209	549	373	423	338	329	286	6.73623071418767	8.95579626963126	7.83476338627814	5.80361301100433	5.13452059417983	5.44304740669695	9.62324493636624	9.75932059407008	11.6185643917357	10.0105129918479	9.62078632819417
ENSMUSG00000031710	2.18385031377884	0.729796126287695	0	0.993799478356183	0.848219226015698	0.993545028769989	1.37064430212341	1.02184374508351	2.1399738889501	108.702843142438	0	449.265230238664	0.958201695534734	93.7500892195432	-6.62016072522465	4.35895859987397e-05	0.00448222186624126	Ucp1	8	84016981	84025081	+	1636	protein_coding	uncoupling protein 1 (mitochondrial, proton carrier) [Source:MGI Symbol;Acc:MGI:98894]	-	2	1	0	1	1	1	2	1	2	93	0	332	0.0846930215316124	0.0275165464557098	0	0.0384123756800423	0.0332514428075574	0.0391286090641812	0.0526717527168495	0.0393105691974545	0.0825354791276839	4.13829228248016	0
ENSMUSG00000021775	1469.73126117316	1569.79146764483	1195.98932674879	1464.86043109701	1532.73214141037	1744.6650705201	1731.80907573293	2121.34761479337	1977.33587338989	2282.7597059912	1812.02720303792	1994.62936557768	1496.29494976571	1986.65147308716	-0.408160508283816	4.44583629520846e-05	0.00454148027340143	Nr1d2	14	4230569	4265642	+	5409	protein_coding	nuclear receptor subfamily 1, group D, member 2 [Source:MGI Symbol;Acc:MGI:2449205]	THR-like	1346	2151	1142	1474	1807	1756	2527	2076	1848	1953	1561	1474	17.2396724183598	17.9019629457044	13.8767979778139	17.125173064688	18.1733489189734	20.7818994596644	20.1288671910633	24.6832873628777	23.0663546903441	26.2849269101291	20.7435208191957
ENSMUSG00000078695	404.012308049085	424.011549373151	345.601118937916	329.941426814253	446.163312884257	299.057053659767	592.803660668375	482.310247679416	502.893863903273	658.061297733255	438.78685634102	653.599717485767	374.797794953071	554.742607301851	-0.563901455223655	4.91674887380174e-05	0.00489374101048202	Cisd3	11	97576652	97579447	+	833	protein_coding	CDGSH iron sulfur domain 3 [Source:MGI Symbol;Acc:MGI:101788]	-	370	581	330	332	526	301	865	472	470	563	378	483	30.7721367308017	31.3984605893102	26.0380874799571	25.0465290220484	34.3506165520339	23.1312553819077	44.7406387393292	36.4409448376	38.0931456247651	49.2022434269119	32.6169500373903
ENSMUSG00000030972	184.535351514312	188.287400582225	200.029738536794	165.964512885483	228.170971798223	147.044664257958	239.862752871597	325.96815468164	333.835926676215	360.005114923344	192.694757017485	411.375391543837	185.672106595832	310.623682952353	-0.738887622150828	5.02969730017475e-05	0.00497427452100721	Acsm5	7	119118686	119144774	+	3799	protein_coding	acyl-CoA synthetase medium-chain family member 5 [Source:MGI Symbol;Acc:MGI:2444086]	-	169	258	191	167	269	148	350	319	312	308	166	304	3.08189857398609	3.0572266544874	3.30448828824461	2.76249591584514	3.85191575586235	2.49384886956885	3.96944532846381	5.4002519334152	5.54471567282205	5.90205068576157	3.14076429001106
ENSMUSG00000026491	619.121563956301	661.925086542939	592.758282784425	661.870452585218	530.985235485827	592.152837146913	687.37811751489	732.661965224876	780.02048252231	792.478791941647	744.080356916915	867.406664406577	609.802243083604	767.337729754536	-0.328670649539055	5.35550666184659e-05	0.00526297164167671	Ahctf1	1	179572459	179631245	-	15116	protein_coding	AT hook containing transcription factor 1 [Source:MGI Symbol;Acc:MGI:1915033]	-	567	907	566	666	626	596	1003	717	729	678	641	641	2.59864590794463	2.70114332438462	2.46104577306711	2.7688014450885	2.25284464350097	2.52398683776689	2.85887471576807	3.05052721589339	3.25600171899833	3.26523409366509	3.04801918484963
ENSMUSG00000035121	74.2509106684805	72.9796126287695	76.4511566135389	56.6465702663024	100.938087895868	60.6062467549693	111.707510623058	152.254718017443	99.5087858361795	118.053625348239	111.437931769148	113.669516084481	73.6454308046548	117.772014613091	-0.673861893793552	5.77284033483146e-05	0.005602180742433	Neil2	14	63419892	63431305	-	5017	protein_coding	nei like 2 (E. coli) [Source:MGI Symbol;Acc:MGI:2686058]	-	68	100	73	57	119	61	163	149	93	101	96	84	0.939000324830458	0.897290611950193	0.956354492645437	0.713978643993482	1.29031769813564	0.778329414026117	1.39982768123349	1.91000629656135	1.25150568849102	1.46554373964626	1.37538309461589
ENSMUSG00000020160	90.6297880218218	97.7926809225511	98.4439550914063	75.5287603550699	99.2416494438367	123.199583567479	137.749752363403	185.975561605199	136.958328892806	191.691035218923	128.850108608077	128.554809857449	97.4727362336941	151.629932757643	-0.636926071749311	5.85753643117827e-05	0.00562657783253556	Meis1	11	18829817	18968985	-	10532	protein_coding	Meis homeobox 1 [Source:MGI Symbol;Acc:MGI:104717]	Homeobox	83	134	94	76	117	124	201	182	128	164	111	95	0.545969236979424	0.572758011793251	0.586620379408096	0.453479029866477	0.604322557033818	0.753682695518046	0.822273474952428	1.11135592477027	0.820527421817795	1.13358609354242	0.75754542249351
ENSMUSG00000005893	79.7105364529276	76.628593260208	117.294925215293	123.231135316167	64.4646611771931	90.412597618069	111.707510623058	131.817843115773	250.376945007161	252.471119556631	191.533945228223	144.793312155232	91.9570748399761	180.450112614346	-0.972816971950753	6.1950866922941e-05	0.00579464524525605	Nr2c2	6	92068371	92151275	+	14935	protein_coding	nuclear receptor subfamily 2, group C, member 2 [Source:MGI Symbol;Acc:MGI:1352466]	RXR-like	73	105	112	124	76	91	163	129	234	216	165	107	0.338624645981835	0.316490950797578	0.492893327556802	0.521760172745637	0.276822992495511	0.39004424526542	0.470233376414357	0.555491112534823	1.05780255311605	1.05285856893399	0.794100130174161
ENSMUSG00000030270	1.09192515688942	2.18938837886309	4.18910447197474	2.98139843506855	2.54465767804709	0	11.650476568049	7.15290621558457	42.7994777790019	26.8834988416783	3.48243536778587	6.76604262407626	2.16607902014048	16.455806232696	-2.92302551797446	7.15648070184084e-05	1	Cpne9	6	113259268	113282588	+	7874	protein_coding	copine family member IX [Source:MGI Symbol;Acc:MGI:2443052]	-	1	3	4	3	3	0	17	7	40	23	3	5	0.00879843683170675	0.0171515379736631	0.0333891008702277	0.0239430962455737	0.020726197777431	0	0.0930217669901587	0.0571735634301814	0.342971917330178	0.212644393833473	0.0273856084331658
ENSMUSG00000059146	491.366320600238	235.724148790925	378.06667859572	295.158445071786	240.894260188458	211.625091128008	611.307358747041	610.040715814855	648.412088351879	734.03640315539	304.132688786633	645.480466336876	308.805824062523	592.234953532112	-0.941080652183343	7.49027446203291e-05	0.00659512490959256	Ntrk3	7	77825707	78387760	-	30170	protein_coding	neurotrophic tyrosine kinase, receptor, type 3 [Source:MGI Symbol;Acc:MGI:97385]	-	450	323	361	297	284	213	892	597	606	628	262	477	1.03332784971119	0.481952721594226	0.786451662835884	0.618636594097683	0.512078832052322	0.451941270910743	1.27385682467238	1.27259921944316	1.35609868370653	1.51532519926808	0.624198227492208
ENSMUSG00000022305	330.853322537494	244.481702306378	184.320596766888	215.654486803292	308.751798269714	239.444351933567	316.618833790508	350.492404563644	465.444320846646	469.876805841507	344.761101410802	438.439562040142	253.917709769556	397.605504748875	-0.644881889612204	7.83398954842125e-05	0.00679543886694619	Lrp12	15	39733985	39807390	-	4588	protein_coding	low density lipoprotein-related protein 12 [Source:MGI Symbol;Acc:MGI:2443132]	-	303	335	176	217	364	241	462	343	435	402	297	324	4.57530605028253	3.28699181571846	2.52132831976801	2.97228733978273	4.31590392277063	3.3625700669985	4.33860028329139	4.80798763818945	6.4011768827384	6.37858218729386	4.65296290311072
ENSMUSG00000020496	1759.09142774885	1598.25351657005	1632.70346795215	1595.04816276167	1579.38419884123	1319.42779820655	1970.98650645346	1860.77745979707	2043.67506394734	2040.8082164161	1760.95148431039	1937.79460753544	1580.65142868008	1935.83222307663	-0.292741717901872	8.89020878042193e-05	0.00736573457508316	Rnf187	11	58823114	58829742	-	1949	protein_coding	ring finger protein 187 [Source:MGI Symbol;Acc:MGI:1914224]	-	1611	2190	1559	1605	1862	1328	2876	1821	1910	1746	1517	1432	57.264389116632	50.5835727569908	52.574411417796	51.7508711201341	51.9710667658036	43.6178189234031	63.578183656015	60.0884135905653	66.1630486811241	65.2159630802902	55.9461611044583
ENSMUSG00000024085	1096.29285751698	1066.96193663261	1034.70880457776	1268.08813438249	998.354029020477	1215.1055701857	1329.52497305971	1536.8529926056	1785.80821032886	1613.0099305007	1222.33481409284	1395.15798908453	1113.25188871933	1480.44815161204	-0.411383723730714	8.91838797008845e-05	0.00736573457508316	Man2a1	17	64907731	65062105	+	7223	protein_coding	mannosidase 2, alpha 1 [Source:MGI Symbol;Acc:MGI:104669]	-	1004	1462	988	1276	1177	1223	1940	1504	1669	1380	1053	1031	9.62979470847437	9.1118588318224	8.9904094866796	11.1016498792209	8.86446728919201	10.8389334925471	11.5721802327873	13.3913034992914	15.6002910972224	13.9085861030993	10.4786975718904
ENSMUSG00000073514	58.9639584720286	51.0857288401386	24.0873507138547	46.7085754827406	34.7769882666436	47.6901613809595	69.9028594082939	109.337280723936	176.547845838383	92.3389742822863	52.2365305167881	87.9585541129914	43.8854605260609	98.053674147113	-1.15896497637612	9.18495509116079e-05	0.00746674333510228	Dok6	18	89310548	89787652	-	13804	protein_coding	docking protein 6 [Source:MGI Symbol;Acc:MGI:3639495]	-	54	70	23	47	41	48	102	107	165	79	45	65	0.271012760583482	0.22828128804027	0.109512332400029	0.213967284177761	0.161574455068076	0.222594277933354	0.318365717160465	0.498507226829383	0.80699895811819	0.41662339399587	0.234317169808839
ENSMUSG00000074207	1757.99950259196	1742.75314957502	1421.15369211743	1574.17837371619	2190.95026079855	1534.03352442086	2139.57575561464	2236.8159579878	2419.24048145808	3054.1992379698	2005.88277184466	2732.128011602	1703.51141720334	2431.3070360795	-0.512538372425464	9.3144576561411e-05	0.00748994288385738	Adh1	3	137966752	137996459	+	2233	protein_coding	alcohol dehydrogenase 1 (class I) [Source:MGI Symbol;Acc:MGI:87921]	-	1610	2388	1357	1584	2583	1544	3122	2189	2261	2613	1728	2019	49.9502980280801	48.1418554248456	39.942134326265	44.5780350355028	62.9259059556033	44.26253490299	60.2386526651498	63.044857882759	68.3605927343006	85.186779216067	55.6226358004399
ENSMUSG00000037833	19.6546528240095	14.5959225257539	16.7564178878989	9.93799478356183	14.4197268422669	20.8644456041698	21.9303088339746	36.7863748230063	40.6595038900518	67.7931709920583	20.8946122067152	56.8347580422406	16.0381934112768	40.8164547980078	-1.34023311149876	9.33881209986229e-05	0.00748994288385738	Sh2d4b	14	40535746	40615223	-	4236	protein_coding	SH2 domain containing 4B [Source:MGI Symbol;Acc:MGI:1925182]	-	18	20	16	10	17	21	32	36	38	58	18	42	0.29438622498382	0.212545184143254	0.248258527150305	0.148353745544261	0.218316602304954	0.317351863316575	0.325480594692222	0.546561681646194	0.605649866195686	0.996766776579593	0.305430992638452
ENSMUSG00000046985	701.015950723007	851.67207937774	816.875372035073	731.436416070151	737.102507407642	728.268506088402	901.883950797204	891.04774571282	916.978811415116	1074.17110589141	875.252089103516	1064.9751090296	761.061805283669	954.051468658278	-0.323469563999668	9.41804299401099e-05	0.00749917710605172	Tapt1	5	44332496	44383968	-	4443	protein_coding	transmembrane anterior posterior transformation 1 [Source:MGI Symbol;Acc:MGI:2683537]	-	642	1167	780	736	869	733	1316	872	857	919	754	787	10.0105893350114	11.8242000206614	11.5387411994539	10.4101255698483	10.6398929138914	10.5610079780458	12.7617622639334	12.6221344885291	13.0226236306468	15.0577717613847	12.1980829563562
ENSMUSG00000033576	7432.73454294627	6527.29655351714	6759.12006553124	6476.59120044724	7372.72151252845	7119.74367616574	7943.56905295622	9315.12758018127	8252.80930273605	9634.81221530235	7789.04710594774	7939.27441509109	6948.03459185601	8479.10661203579	-0.287334233077867	9.79582157374441e-05	0.00764320208922259	Apol6	15	76928929	76941306	+	4498	protein_coding	apolipoprotein L 6 [Source:MGI Symbol;Acc:MGI:1919189]	-	6807	8944	6454	6517	8692	7166	11591	9116	7713	8243	6710	5867	104.842466698251	89.5137114481512	94.3082428716943	91.0505842538868	105.122107800147	101.984709234819	111.028003053833	130.339934069217	115.770487131764	133.409685579292	107.225879960459
ENSMUSG00000056501	556.881830013604	403.577257837095	198.9824624188	284.226650809868	260.403302386819	267.263612739127	486.578727253811	676.460559245283	452.604477512945	953.779784991716	549.063976320906	782.154527343216	328.555852700886	650.10700877798	-0.983920833417068	9.87913562452679e-05	0.00766966694210138	Cebpb	2	167530835	167532338	+	1504	protein_coding	CCAAT/enhancer binding protein (C/EBP), beta [Source:MGI Symbol;Acc:MGI:88373]	TF_bZIP	510	553	190	286	307	269	710	662	423	816	473	578	23.4921773421264	16.5521540630667	8.30320782046424	11.9501309382906	11.1041247692695	11.4493848347082	20.3395615311781	28.3075826988414	18.9883186668128	39.4969749349136	22.6052781072029
ENSMUSG00000110613	68.7912848840334	57.6538939767279	35.6073880117853	56.6465702663024	63.6164419511774	58.6191566974293	101.427678357132	98.0969995280169	71.6891252798282	120.39132089969	69.6487073557175	119.082350183742	56.8224559645759	96.7226969340212	-0.764039023380804	0.000118652187520353	0.00877466224992901	Lncbate1	8	109279883	109311320	-	906	lncRNA	brown adipose tissue enriched long non-coding RNA 1 [Source:MGI Symbol;Acc:MGI:1924437]	-	63	79	34	57	75	59	148	96	67	103	60	88	4.81740637043059	3.92532950344564	2.46655533349169	3.95367644251137	4.50325831400363	4.16870845619319	7.03824842264092	6.81452622061304	4.99275879588504	8.27619164870003	4.76013864906727
ENSMUSG00000033237	508.837123110469	524.723414800853	583.332797722482	535.657918833983	445.315093658242	498.759604442534	579.782539798203	622.302840755857	683.721657519556	736.37409870684	615.230248308838	665.778594209104	516.104325428094	650.5316632164	-0.332755224484364	0.000120615126176497	0.00879244631052804	Arid2	15	96185399	96302873	+	10737	protein_coding	AT rich interactive domain 2 (ARID, RFX-like) [Source:MGI Symbol;Acc:MGI:1924294]	ARID	466	719	557	539	525	502	846	609	639	630	530	492	3.00679551938086	3.01455465503475	3.40967028966332	3.15471607750433	2.65992961045087	2.99294318928548	3.39483353722045	3.64776600028729	4.01801806938611	4.27148718951616	3.54804783538096
ENSMUSG00000055296	1753.63180196441	1704.80375100806	1835.87503484293	1618.89935024222	1634.51844853225	1522.11098407562	1726.32649852444	2256.23098914439	2116.43417617165	2331.85131257166	1965.2543592205	2358.64245875299	1678.30656177758	2125.78996573093	-0.340062591288442	0.000123100793527728	0.00893171037899547	Tmem245	4	56866923	56947437	-	17090	protein_coding	transmembrane protein 245 [Source:MGI Symbol;Acc:MGI:2445107]	-	1606	2336	1753	1629	1927	1532	2519	2208	1978	1995	1693	1743	6.51035107842314	6.15329874333529	6.74186414251111	5.99009194451975	6.1338541576774	5.73844748889577	6.35063538248582	8.30901681598212	7.81408632946221	8.49811001680188	7.12051565045935
ENSMUSG00000044030	338.49679863572	348.842548365518	306.851902572149	325.966228900828	257.010425482757	280.179698113137	411.878612788085	417.934091739155	432.274725567919	385.719765989297	365.655713617517	373.48555284901	309.557933678351	397.824743758497	-0.363869663301729	0.000136277466941356	0.0096577795604133	Irf2bp1	7	18737969	18740702	+	2734	protein_coding	interferon regulatory factor 2 binding protein 1 [Source:MGI Symbol;Acc:MGI:2442159]	-	310	478	293	328	303	282	601	409	404	330	315	276	7.85532421360142	7.87057771058401	7.04383628510302	7.5392787450315	6.02889766322189	6.60280250511271	9.47124423085301	9.62093829688278	9.97646849242281	8.78692544487729	8.28149213031765
ENSMUSG00000049323	411.655784147311	394.819704321643	438.808693439354	400.501189777542	411.386324617614	471.933888665745	462.592451966651	522.162153737673	541.413393904374	686.113644350659	511.917999064524	619.769504365386	421.517597494868	557.328191231544	-0.400432130606983	0.000136839795407415	0.0096577795604133	Smcr8	11	60668350	60679113	+	8078	protein_coding	Smith-Magenis syndrome chromosome region, candidate 8 homolog (human) [Source:MGI Symbol;Acc:MGI:2444720]	-	377	541	419	403	485	475	675	511	506	587	441	458	3.23324364174893	3.01488423753822	3.40918302567654	3.13513079782834	3.26611658951281	3.76415475411924	3.60023622958758	4.0682692011383	4.22902885550649	5.29000112374608	3.92402070784895
ENSMUSG00000036499	507.74519795358	442.256452530343	507.928917226937	507.831533440009	431.74358604199	484.849974039754	577.726573345017	607.997028324688	587.422832516801	639.359733321653	529.330175903453	564.28795484796	480.392610205436	584.354049709929	-0.285684477904033	0.000140728864401379	0.00984277962864961	Eea1	10	95776512	95881380	+	9592	protein_coding	early endosome antigen 1 [Source:MGI Symbol;Acc:MGI:2442192]	-	465	606	485	511	509	488	843	595	549	547	456	417	3.35849505837984	2.84407260435091	3.32332421346705	3.34785158663601	2.88670501047544	3.25677954142538	3.78660041784495	3.98933426482341	3.86417827748317	4.15144862794851	3.41705699353811
ENSMUSG00000021273	920.49290725778	624.705484102267	577.04914101452	528.701322485489	769.334837996238	685.546069851292	1030.7245151968	1023.88743257368	924.468720026442	1270.53753221323	823.015558586728	962.131261143645	684.304960451264	1005.79416995675	-0.556070062635396	0.000144753763985367	0.0100050911032662	Fdft1	14	63382599	63417027	-	4116	protein_coding	farnesyl diphosphate farnesyl transferase 1 [Source:MGI Symbol;Acc:MGI:102706]	-	843	856	551	532	907	690	1504	1002	864	1087	709	711	14.1890441277065	9.36215061256541	8.79865676135491	8.12251894992131	11.9874198039066	10.731277710401	15.7435817683343	15.6561504833454	14.1720395880585	19.2254135220736	12.3813334215377
ENSMUSG00000071637	218.385031377884	346.653159986655	182.226044530901	283.232851331512	277.367686907133	215.599271243088	372.129928026506	362.754529504646	436.55467334582	697.80212210791	296.007006261799	530.457741727579	253.910674229529	449.28433349571	-0.820157946933716	0.000147215644290787	0.0100696797749033	Cebpd	16	15705150	15708895	+	3746	protein_coding	CCAAT/enhancer binding protein (C/EBP), delta [Source:MGI Symbol;Acc:MGI:103573]	TF_bZIP	200	475	174	285	327	217	543	355	408	597	255	392	3.69881962695456	5.70825100126323	3.05296354537361	4.78114102631514	4.74868949857037	3.70825567567889	6.2454412950491	6.09471232741527	7.35336917938861	11.6018720067287	4.89292948965123
ENSMUSG00000028862	701.015950723007	885.972497313262	491.172499339038	596.27968701371	793.933195550694	765.029672152891	948.4858570694	970.751557829334	1012.2076494734	1551.06099838726	884.538583417612	1308.55264349635	705.567250348767	1112.59954827889	-0.655606000404135	0.000156682497232688	0.0105774310197041	Map3k6	4	132968129	132980240	+	4604	protein_coding	mitogen-activated protein kinase kinase kinase 6 [Source:MGI Symbol;Acc:MGI:1855691]	-	642	1214	469	600	936	770	1384	950	946	1327	762	967	9.66052311369579	11.8702699786861	6.69541762262539	8.18974543169624	11.0594703226415	10.7061449631473	12.9518512840526	13.2703055270816	13.8723424722887	20.9824945888113	11.8964177506294
ENSMUSG00000023176	7.64347609822593	0.729796126287695	1.04727611799368	0.993799478356183	3.39287690406279	0	13.0211208701724	7.15290621558457	12.8398433337006	22.2081077387777	5.80405894630979	14.8852937729678	2.30120412082105	12.6518884795855	-2.49675491794626	0.000182524426269864	1	Cpn2	16	30075196	30086317	-	4550	protein_coding	carboxypeptidase N, polypeptide 2 [Source:MGI Symbol;Acc:MGI:1919006]	-	7	1	1	1	4	0	19	7	12	19	5	11	0.106582910173629	0.00989386153880026	0.0144453725413282	0.0138115706840767	0.0478236135676166	0	0.179917446313247	0.0989416787800547	0.178058958926889	0.303993093013384	0.0789869160449624
ENSMUSG00000003032	898.654404119992	639.301406628021	571.812760424551	731.436416070151	763.397303414128	715.352420714392	1223.30003964514	1176.14215059112	1127.7662394767	1262.35559778315	679.074896718246	989.19543163995	719.992451895206	1076.30572597572	-0.580985052926779	0.000184430021110019	0.012032121587291	Klf4	4	55527143	55532466	-	3049	protein_coding	Kruppel-like factor 4 (gut) [Source:MGI Symbol;Acc:MGI:1342287]	zf-C2H2	823	876	546	736	900	720	1785	1151	1054	1080	585	731	18.7000747121623	12.9337334605937	11.7699701555991	15.169625420412	16.0575350573458	15.116553358111	25.2238787453111	24.277867162774	23.3387271598798	25.7862294638064	13.7909756498969
ENSMUSG00000019935	4.36770062755768	9.48734964174004	2.09455223598737	11.9255937402742	13.5715076162512	8.9419052589299	25.3569195892831	15.3276561762526	22.469725833976	58.4423887862571	20.8946122067152	20.2981278722288	8.39810152012339	27.1315717441188	-1.67125181186162	0.000194168659485848	0.0124836876422867	Slc17a8	10	89409882	89457115	-	4720	protein_coding	solute carrier family 17 (sodium-dependent inorganic phosphate cotransporter), member 8 [Source:MGI Symbol;Acc:MGI:3039629]	-	4	13	2	12	16	9	37	15	21	50	18	15	0.0587109250956432	0.123987692800855	0.0278501885860353	0.159769440540379	0.184404611637844	0.122061364377331	0.337746455027154	0.204381645785071	0.300380182299863	0.77116891905157	0.274111373901797
ENSMUSG00000055866	672.625896643882	870.64677866122	362.357536825815	449.197364216995	525.895920129733	874.31962531759	814.848037612367	953.380214162914	1281.84435948111	1339.49955098101	939.096737512924	1405.98365728305	625.840520299206	1122.4420928389	-0.841724764009735	0.000194567682709691	0.0124836876422867	Per2	1	91343704	91387046	-	5856	protein_coding	period circadian clock 2 [Source:MGI Symbol;Acc:MGI:1195265]	-	616	1193	346	452	620	880	1189	933	1198	1146	809	1039	7.28753368058762	9.17099803822381	3.8834272527003	4.85055947214348	5.75949512782814	9.61965093878423	8.74806216460268	10.2464448593176	13.8117824911	14.2463976209707	9.92988007567296
ENSMUSG00000030671	6031.79456665715	5131.92636005507	4431.02525523128	5575.21507357819	5263.20029742741	5072.04737187079	5804.67861949264	7147.79699685915	7172.12248881625	8165.57056121585	5878.35090082256	9237.00139038892	5250.86815413665	7234.25349293256	-0.462087185486379	0.000199112823088971	0.0126912845497456	Pde3b	7	114014516	114138486	+	9114	protein_coding	phosphodiesterase 3B, cGMP-inhibited [Source:MGI Symbol;Acc:MGI:1333863]	-	5524	7032	4231	5610	6205	5105	8470	6995	6703	6986	5064	6826	41.9899711728585	34.7333811993458	30.5122436977985	38.6819450840905	37.0362114864803	35.8562140234856	40.0410502335509	49.3595652834336	49.6539926457059	55.8008826932038	39.9375319283561
ENSMUSG00000050830	1.09192515688942	3.64898063143847	3.14182835398105	5.9627968701371	3.39287690406279	5.96127017261993	15.7624094744192	15.3276561762526	27.8196605563513	12.8573255329766	3.48243536778587	13.5320852481525	3.86661301485479	14.7969287259897	-1.93819818817031	0.000200604146660256	1	Vwc2	11	11064223	11218931	+	6041	protein_coding	von Willebrand factor C domain containing 2 [Source:MGI Symbol;Acc:MGI:2442987]	-	1	5	3	6	4	6	23	15	26	11	3	10	0.0114681164729116	0.0372596176142536	0.0326401812926883	0.0624161363475078	0.0360201029188306	0.0635799414954483	0.16404011845966	0.159689019716195	0.290575164722328	0.132557822470311	0.0356951300782565
ENSMUSG00000024483	262.06203765346	250.320071316679	291.142760802244	328.947627335897	240.894260188458	253.353982336347	314.562867337323	335.164748387391	426.924790845544	395.070548195098	348.243536778587	343.714965303074	271.120123272181	360.61357614117	-0.411519070075339	0.000209685681699316	0.0131849902148901	Ankhd1	18	36693040	36791966	+	9234	protein_coding	ankyrin repeat and KH domain containing 1 [Source:MGI Symbol;Acc:MGI:1921733]	-	240	343	278	331	284	255	459	328	399	338	300	254	1.80062096459672	1.6721740318961	1.97876886804484	2.25264414433114	1.67310140383567	1.76777919963127	2.1416765885395	2.28442342602422	2.91727255237727	2.66470012280293	2.33522071477959
ENSMUSG00000021922	16.3788773533413	13.8661263994662	24.0873507138547	5.9627968701371	25.4465767804709	7.94836023015991	63.7349600487386	69.4853746656786	64.1992166685029	39.7408243746549	20.8946122067152	20.2981278722288	15.6150147245717	46.3921859727532	-1.57765946628956	0.000209743838673141	0.0131849902148901	Itih4	14	30608433	30624310	+	3690	protein_coding	inter alpha-trypsin inhibitor, heavy chain 4 [Source:MGI Symbol;Acc:MGI:109536]	-	15	19	23	6	30	8	93	68	60	34	18	15	0.281621510621378	0.231795211390049	0.409677028848237	0.102183165223657	0.442271223033853	0.13878461664824	1.08589455723079	1.18515506831393	1.09778897441375	0.670770667368	0.350624846833735
ENSMUSG00000078866	295.911717517033	295.567431146516	229.353469840617	381.618999688774	263.796179290882	253.353982336347	287.835303445916	491.506841385168	537.133446126474	618.320473358601	340.117854253754	577.820040096113	286.600296636695	475.455659777671	-0.728230355134661	0.000220311720195845	0.0137934680624229	Zfp970	2	177156526	177169922	+	2172	protein_coding	zinc finger protein 970 [Source:MGI Symbol;Acc:MGI:3652255]	zf-C2H2	271	405	219	384	311	255	420	481	502	529	293	427	8.64391327213848	8.39406692017688	6.62711393591458	11.1103021635446	7.78922702334897	7.51550328241028	8.33144906233924	14.2422264597533	15.6040695244363	17.7303522154833	9.69626216623771
ENSMUSG00000037369	269.705513751686	286.809877631064	346.648395055909	287.208049244937	218.84056031205	266.270067710357	345.402364135099	357.645310779228	375.565417510742	378.706679334946	399.319255506114	343.714965303074	279.247077284334	366.725665428201	-0.394122808431827	0.000224216286640096	0.013981551335987	Kdm6a	X	18028814	18146175	+	8383	protein_coding	lysine (K)-specific demethylase 6A [Source:MGI Symbol;Acc:MGI:1095419]	-	247	393	331	289	258	268	504	350	351	324	344	254	2.04126043521128	2.11042687708525	2.59518708289005	2.16647081844527	1.67422581316429	2.04650607025792	2.59037204295372	2.68510460723636	2.82684262151764	2.8136304533632	2.94954839540916
ENSMUSG00000002107	2567.11604384702	2535.31174272345	2451.67339222321	2564.00265415895	2331.75465231715	2577.25580462935	2806.39420859768	3050.20357907428	2932.83421480611	3271.60492425467	2881.13486094818	2621.16491256714	2504.51904831652	2927.22278337468	-0.225215209376313	0.000227321249693037	0.0140655380167365	Celf2	2	6544505	7514374	-	25884	protein_coding	CUGBP, Elav-like family member 2 [Source:MGI Symbol;Acc:MGI:1338822]	-	2351	3474	2341	2580	2749	2594	4095	2985	2741	2799	2482	1937	6.29248470799843	6.0419294230163	5.94442929580375	6.26387066374504	5.77746259584174	6.41528995088964	6.81637678848548	7.41661227990268	7.14943339902592	7.87214380844354	6.89234385402074
ENSMUSG00000002588	114.652141473389	86.8457390282357	40.8437686017537	91.4295520087688	125.536445450323	80.4771473303691	191.890202297277	211.521655232286	157.288080837832	205.717208527625	83.578448826861	244.930742991561	89.9641323154733	182.487723118907	-1.01878929747122	0.000229205107933143	0.0141224909161822	Pon1	6	5168090	5193946	-	2898	protein_coding	paraoxonase 1 [Source:MGI Symbol;Acc:MGI:103295]	-	105	119	39	92	148	81	280	207	147	176	72	181	2.51010476858185	1.84852702904879	0.884517376624806	1.99500465436664	2.7781591939642	1.78922248404039	4.16284963501284	4.59372080050254	3.4246243006168	4.42115558615956	1.78579114536437
ENSMUSG00000031970	8.73540125511535	8.02775738916464	14.6618656519116	9.93799478356183	5.08931535609419	11.9225403452399	15.0770873233575	21.4587186467537	32.0996083342514	30.3900421688537	17.4121768389294	21.651336397044	9.72914579684791	23.014828284865	-1.24917303624849	0.000241366533617255	0.0146968555587259	Dbndd1	8	124231457	124242202	-	2645	protein_coding	dysbindin (dystrobrevin binding protein 1) domain containing 1 [Source:MGI Symbol;Acc:MGI:1919435]	-	8	11	14	10	6	12	22	21	30	26	15	16	0.209539180681615	0.187216548210568	0.347890446458452	0.237590346361244	0.123401195689597	0.290424519148584	0.358367055535888	0.510606395216539	0.765754502001272	0.715598107720293	0.407626239702736
ENSMUSG00000042429	1006.75499465204	933.409245521962	689.107685639844	821.872168600563	1014.47019431478	891.20989080668	1205.48166371754	1237.45277529613	997.227832250745	1701.84236145581	1172.41990715458	1242.2454257804	892.804029922645	1259.44499427587	-0.495744494327647	0.000246672091071036	0.0147879442396138	Adora1	1	134126961	134163169	-	5785	protein_coding	adenosine A1 receptor [Source:MGI Symbol;Acc:MGI:99401]	-	922	1279	658	827	1196	897	1759	1211	932	1456	1010	918	11.0415104696726	9.95278004009873	7.47588605902895	8.98372839214833	11.2466093479799	9.92582900135064	13.1006712977825	13.4627385396232	10.8769349067324	18.3222803311201	12.5491572233232
ENSMUSG00000059824	1302.66671216908	1305.60526992869	663.973058807996	942.121905481661	1008.53265973267	1432.69193148632	1813.36241170927	2007.9229590891	1746.21869338328	1688.98503592283	1440.56743047409	1531.83205009087	1109.26525626773	1704.81476344491	-0.620074120987298	0.000252251145000761	0.0149492501084993	Dbp	7	45354512	45359627	+	2993	protein_coding	D site albumin promoter binding protein [Source:MGI Symbol;Acc:MGI:94866]	TF_bZIP	1193	1789	634	948	1189	1442	2646	1965	1632	1445	1241	1132	27.6143393565455	26.9079646617966	13.9226749649079	19.9047206778138	21.610704829613	30.8415540215899	38.0902827896509	42.2229399337871	36.8135261556829	35.1465452422274	29.8031119808675
ENSMUSG00000046229	342.864499263278	372.925820533012	383.303059185688	336.898023162746	361.341390282687	256.334617422657	533.865955677068	472.091810228581	429.064764734494	488.57837025311	438.78685634102	384.311221047532	342.277901641678	457.783163046968	-0.421576166743215	0.000264324894396572	0.0155916769246439	Scand1	2	156153766	156154667	-	803	protein_coding	SCAN domain-containing 1 [Source:MGI Symbol;Acc:MGI:1343132]	-	314	511	366	339	426	258	779	462	401	418	378	284	27.0903760478676	28.6472263646171	29.9575079614867	26.5300836882368	28.8594365436212	20.5675172387075	41.7977579199705	37.001477132815	33.7149723443395	37.8950294030383	33.8355160412779
ENSMUSG00000037885	420.391185402426	383.872762427328	309.99373092613	404.476387690966	387.636186289174	393.443831392916	426.270377960381	445.52387285641	544.6233547378	551.696150142267	479.415268965189	520.985282053872	383.302347354823	494.752384452653	-0.365237059825697	0.00026509967850235	0.0155916769246439	Stk35	2	129642437	129674207	+	6195	protein_coding	serine/threonine kinase 35 [Source:MGI Symbol;Acc:MGI:1914583]	-	385	526	296	407	457	396	622	436	509	472	413	385	4.30546784034717	3.82227261030035	3.1404403129396	4.12864522539265	4.01299559611879	4.09196192960197	4.3259365771303	4.52624241586239	5.54715692664419	5.54654064445472	4.79187290672772
ENSMUSG00000034858	969.629539317804	1426.75142689244	1403.34999811154	1547.34578780058	1637.0631062103	1131.64778776902	1857.22302937722	1627.79708591803	1917.41660449929	2503.67193560326	1748.18255462851	2009.51465935065	1352.63127435028	1943.96764489616	-0.52258771093733	0.000271222530702854	0.0158915933366914	Fam214a	9	74860166	74939750	+	6637	protein_coding	family with sequence similarity 214, member A [Source:MGI Symbol;Acc:MGI:2387648]	-	888	1955	1340	1557	1930	1139	2710	1593	1792	2142	1506	1485	9.26919628630688	13.2602639525408	13.2700672569652	14.7425042603193	15.8190094373974	10.9857475733963	17.5925400011538	15.4360646817549	18.2288876438436	23.4946597925326	16.3098401330389
ENSMUSG00000062949	399.644607421527	406.496442342246	404.248581545562	398.513590820829	371.520020994876	377.547110932596	426.270377960381	527.271372463091	522.153628903824	548.189606815092	445.751727076592	450.618438763479	392.995059009606	486.709191997076	-0.307065507431998	0.000281235179784945	0.0161951706465239	Atp11c	X	59268650	59636304	-	7312	protein_coding	ATPase, class VI, type 11C [Source:MGI Symbol;Acc:MGI:1859661]	-	366	557	386	401	438	380	622	516	488	469	384	333	3.46773445436356	3.42922702281981	3.46969472023177	3.44637599721447	3.25860501500626	3.32678797634302	3.66509533579351	4.53843532040896	4.50585923141485	4.66936874378031	3.77477953265203
ENSMUSG00000095545	6.55155094133651	5.83836901030156	9.42548506194315	18.8821900887675	5.08931535609419	12.9160853740099	37.0073961573321	21.4587186467537	39.5895169455768	9.35078220580114	20.8946122067152	58.1879665670559	9.78383263874212	31.0814987882058	-1.67639006968189	0.000287588376177606	0.016426475866068	Zfp969	2	175484016	175495439	-	1758	protein_coding	zinc finger protein 969 [Source:MGI Symbol;Acc:MGI:3782422]	zf-C2H2	6	8	9	19	6	13	54	21	37	8	18	43	0.236446729054126	0.204855836184488	0.336483507148686	0.679186738133352	0.185663346188273	0.473371591340732	1.32344519966364	0.7682331714151	1.4209435786567	0.331278024839446	0.735953176801185
ENSMUSG00000042599	395.27690679397	570.700570756977	547.725409710697	495.905939699735	397.814817001362	494.785424327454	602.398170783239	593.691215893519	719.031226687232	846.245789625003	638.446484094077	608.943836166864	483.701511381699	668.126120541656	-0.464679083584073	0.000288814832964291	0.016426475866068	Kdm7a	6	39113557	39183723	-	10057	protein_coding	lysine (K)-specific demethylase 7A [Source:MGI Symbol;Acc:MGI:2443388]	-	362	782	523	499	469	498	879	581	672	724	550	450	2.49368188961469	3.50038269277172	3.41801041741788	3.11807503824819	2.53686984619209	3.16984920012352	3.76575012249921	3.71535497576689	4.511228272305	5.24072809723884	3.9308890802927
ENSMUSG00000087445	145.226045866293	108.009826690579	121.484029687267	98.3861483572621	103.482745573915	87.431962531759	152.141517535699	245.242498820042	199.017571672359	171.820623031596	128.850108608077	144.793312155232	110.670126451179	173.644271970501	-0.653340165367971	0.000309659950061481	0.0173766203506924	Gm14286	2	157386186	157387389	-	464	lncRNA	predicted gene 14286 [Source:MGI Symbol;Acc:MGI:3650190]	-	133	148	116	99	122	88	222	240	186	147	111	107	19.8579581562721	14.358893017733	16.4316112657608	13.4082371005223	14.3032801138922	12.1406629089484	20.6141801861401	33.2648747622598	27.0638105136182	23.0632690859802	17.1949749778053
ENSMUSG00000048249	847.333921746189	977.926809225511	983.392274796069	1120.01201210742	910.139229514844	866.37126508743	1060.19336769246	1208.84115043379	1114.926396143	1291.57679217628	1142.23880063377	1242.2454257804	950.86258541291	1176.67032214328	-0.305964135491296	0.000313948414087243	0.0174719606649915	Crebrf	17	26934624	26995609	+	8564	protein_coding	CREB3 regulatory factor [Source:MGI Symbol;Acc:MGI:1924378]	-	776	1340	939	1127	1073	872	1547	1183	1042	1105	984	918	6.27748947823196	7.0437732136928	7.20657775737945	8.26992792297325	6.81580029714909	6.51804771859977	7.78295875625016	8.88383978256925	8.21457389623495	9.39306075246466	8.25876273975958
ENSMUSG00000045038	806.93269094128	826.129214957671	562.387275362608	787.089186858097	868.576487440075	994.538573798759	990.290508284164	963.598651613749	1377.07319753939	1512.48902178833	980.885961926355	1410.04328285749	807.608904893082	1205.73010400158	-0.577180964549291	0.000317100577705842	0.0175843595358522	Prkce	17	86475213	86965347	+	7261	protein_coding	protein kinase C, epsilon [Source:MGI Symbol;Acc:MGI:97599]	-	739	1132	537	792	1024	1001	1445	943	1287	1294	845	1042	7.0509710648537	7.01822383166845	4.86091461215455	6.85461728648105	7.67180072766283	8.82501292293479	8.57437521399853	8.35233466578082	11.9667464838638	12.9735655791569	8.36482427940694
ENSMUSG00000025702	1179.27916944057	964.060682826045	1071.36346870754	1101.12982201865	1151.0334897033	1168.40895383351	1363.10575846173	1639.03736711395	1420.94266226286	1436.5139163662	1186.34964862572	1246.30505135485	1105.8792644216	1382.04240069755	-0.322822605847558	0.000326695965193695	0.0178599598858256	Marchf8	6	116314985	116386501	+	9634	protein_coding	membrane associated ring-CH-type finger 8 [Source:MGI Symbol;Acc:MGI:1919029]	-	1080	1321	1023	1108	1357	1176	1989	1604	1328	1229	1022	921	7.76636941476932	6.17267484658874	6.97925610333125	7.22749143104675	7.66243845835617	7.81408964173807	8.89527164353536	10.7075559784186	9.30647925247245	9.28681411490113	7.62501678016773
ENSMUSG00000040794	5.45962578444709	5.83836901030156	11.5200372979305	1.98759895671237	1.6964384520314	6.95481520138992	9.59451011486387	17.3713436664197	96.2988250027543	24.545803290228	4.64324715704783	27.0641704963051	5.57614745046881	29.9196499546031	-2.42999783269961	0.00033670772936643	0.0182799332652887	C1qtnf4	2	90716204	90720869	+	1290	protein_coding	C1q and tumor necrosis factor related protein 4 [Source:MGI Symbol;Acc:MGI:1914695]	-	5	8	11	2	2	7	14	17	90	21	4	20	0.268522835708756	0.279175627916534	0.560458058677113	0.0974304598644173	0.0843400936948277	0.347364985273646	0.467594505514233	0.847523682573336	4.71028059951945	1.18508935281227	0.222877809615243
ENSMUSG00000086914	41.4931559617979	63.4922629870295	60.7420148436337	35.7767812208226	47.5002766568791	25.8321707480197	66.4762486529854	102.184374508351	79.1790338911536	91.1701265065611	60.3622130416218	92.0181796874372	45.8061104030304	81.898362714685	-0.828140961390029	0.000350364157413993	0.0186945163991995	Gm16124	9	53578410	53592630	+	717	lncRNA	predicted gene 16124 [Source:MGI Symbol;Acc:MGI:3802001]	-	38	87	58	36	56	26	97	100	74	78	52	68	3.67168463220173	5.46232230144223	5.31678356158509	3.15527932782673	4.24876455265994	2.32130336841564	5.82886037806296	8.96960825760607	6.96797436897763	7.91948533439403	5.21291613284187
ENSMUSG00000056313	869.172424883977	817.371661442218	640.932984212135	741.374410853712	1080.631293944	903.13243115192	970.416165903374	1307.95999370689	1170.5657172557	1491.44976182528	977.403526558569	1774.0563760328	842.10253441466	1281.97525688044	-0.605111327029547	0.000353442950573878	0.0187942078546596	Tcim	8	24927196	24929000	-	1805	protein_coding	transcriptional and immune response regulator [Source:MGI Symbol;Acc:MGI:1916318]	-	796	1120	612	746	1274	909	1416	1280	1094	1276	842	1311	30.5517992929838	27.9330295854438	22.2850882983836	25.972639541807	38.3960028763716	32.2377250005327	33.8000327484178	45.6063583074822	40.9198559487708	51.4629858410003	33.5298364609258
ENSMUSG00000030924	146.317971023182	143.040040752388	139.28772369316	154.038919145208	128.929322354386	124.193128596249	158.309416895254	245.242498820042	263.216788340862	172.989470807321	157.870403339626	285.526998736018	139.301184260762	213.859262823187	-0.614847450173381	0.000374603821268398	0.019518367559847	Rexo5	7	119393229	119448166	+	4782	protein_coding	RNA exonuclease 5 [Source:MGI Symbol;Acc:MGI:1919402]	-	134	196	133	155	152	125	231	240	246	148	136	211	1.94131565790947	1.84511621085363	1.82802534366055	2.03693229296217	1.72913065366811	1.67331671970411	2.08129423878512	3.22770846710341	3.4731178155386	2.25306465952599	2.04421177953253
ENSMUSG00000027177	2897.96936638452	2783.44242566127	3327.19622686593	3038.04500533485	3084.97332501909	3158.47964645979	3952.93816732392	4088.39682407912	3320.16948870607	4947.73263464453	3448.77182589728	3626.59884650488	3048.35099928758	3897.43463119263	-0.354660855617698	0.000390922801560955	0.0201656423250397	Hipk3	2	104256826	104324791	-	7987	protein_coding	homeodomain interacting protein kinase 3 [Source:MGI Symbol;Acc:MGI:1314882]	-	2654	3814	3177	3057	3637	3179	5768	4001	3103	4233	2971	2680	23.0206808990269	21.4968204564765	26.144098655977	24.0528321891277	24.7715630268458	25.4791275422302	31.115203179004	32.2164363239451	26.2296243943609	38.5821207514957	26.7371749202856
ENSMUSG00000031016	174.708025102307	196.31515797139	79.59298496752	143.10712488329	128.929322354386	174.863925063518	204.226001016388	234.002217624124	253.586905840586	326.108529427315	185.729886281913	316.650794806769	149.586090057069	253.384055832849	-0.756393813507664	0.00042568551043156	0.0216286332444795	Wee1	7	109721253	109742493	+	3419	protein_coding	WEE 1 homolog 1 (S. pombe) [Source:MGI Symbol;Acc:MGI:103075]	-	160	269	76	144	152	176	298	229	237	279	160	234	3.24206570870355	3.54185195390891	1.46101486539669	2.64678008546566	2.41845650360951	3.29527206186139	3.7553311287716	4.30753696589972	4.67997168662403	5.94054943621311	3.36370136769421
ENSMUSG00000055204	1130.14253738055	1126.8052189882	1073.45802094353	1153.80119437153	1196.83732790815	1234.9764707611	1278.12581173008	1224.16880661004	1341.76362837171	1383.91576645857	1326.80787512642	1357.2681503897	1152.67012839218	1318.67500644775	-0.192625161221537	0.000430897613814148	0.0217225560054944	Ankrd17	5	90375025	90514436	-	35542	protein_coding	ankyrin repeat domain 17 [Source:MGI Symbol;Acc:MGI:1932101]	-	1035	1544	1025	1161	1411	1243	1865	1198	1254	1184	1143	1003	2.01743438240136	1.95561184183162	1.89549283072476	2.05279142189999	2.1596279773562	2.23875709597793	2.26083072962254	2.16774197473492	2.3820433148321	2.42510949341136	2.31153736384691
ENSMUSG00000045730	151.777596807629	207.991895991993	189.556977356857	246.462270632333	86.5183610536012	136.115668941488	219.303088339746	410.781185523571	269.636710007712	379.875527110671	228.679922484606	332.889297104552	169.737128463984	306.860955095143	-0.853288179280492	0.000434815211068166	0.0218306011452417	Adrb2	18	62310887	62313030	-	2144	protein_coding	adrenergic receptor, beta 2 [Source:MGI Symbol;Acc:MGI:87938]	-	139	285	181	248	102	137	320	402	252	325	197	246	4.49149530512472	5.98407880151084	5.54873440131102	7.269112108168	2.58802927433895	4.09047267106953	6.43067070483327	12.0585171013192	7.93541675627997	11.0351970319506	6.60447035418862
ENSMUSG00000036863	196.546528240095	260.537217084707	183.273320648895	148.076122275071	229.867410250254	272.231337882977	285.094014841669	305.531279779969	377.705391399692	509.617630216162	271.629958687298	308.531543657878	215.088656063667	343.018303097111	-0.67063076825155	0.000441809345157939	0.0220577932548788	Syde2	3	145693625	145727475	+	5751	protein_coding	synapse defective 1, Rho GTPase, homolog 2 (C. elegans) [Source:MGI Symbol;Acc:MGI:3036264]	-	180	357	175	149	271	274	416	299	353	436	234	228	2.16835341511296	2.79448687020522	2.00002223718181	1.62816107551205	2.56341969698964	3.04989511624868	3.11659978934295	3.34364723889821	4.14405316293431	5.51905387548116	2.92461726701692
ENSMUSG00000103047	20.746577980899	5.10857288401386	9.42548506194315	7.95039582684946	2.54465767804709	10.9289953164699	11.650476568049	29.6334686074218	77.0390600022035	54.9358454590817	11.6081178926196	29.7705875459356	9.4507807913704	35.7729260125518	-1.93556315369313	0.000461154747985248	0.022516823182286	Gm37310	15	8681590	8684557	-	2968	TEC	predicted gene, 37310 [Source:MGI Symbol;Acc:MGI:5610538]	-	19	7	9	8	3	11	17	29	72	47	10	22	0.443496947656442	0.106172334909295	0.199305257940495	0.169387187634903	0.0549858764486158	0.237250151185649	0.246783488302058	0.6283863359178	1.63780646182752	1.15280399597305	0.242176865232196
ENSMUSG00000024957	3.27577547066826	10.2171457680277	5.23638058996842	3.97519791342473	5.93753458210989	6.95481520138992	16.4477316254809	15.3276561762526	16.0498041671257	25.7146510659531	5.80405894630979	25.7109619714898	5.93280825426482	17.509143992102	-1.52147726163137	0.000471459502649912	0.0228970783209123	Kcnk4	19	6901334	6911883	-	4465	protein_coding	potassium channel, subfamily K, member 4 [Source:MGI Symbol;Acc:MGI:1298234]	-	3	14	5	4	7	7	24	15	15	22	5	19	0.046547967489043	0.141150947373253	0.0736018421758603	0.0562980036842545	0.08528455163094	0.100358528780068	0.231590559761969	0.21605405780639	0.226810823941026	0.358692858026047	0.0804905863392114
ENSMUSG00000011305	74.2509106684805	97.7926809225511	68.0729476695895	71.5535624416452	95.0005533137582	106.309318078389	139.805718816588	113.42465570427	105.92870750303	219.743381836327	109.116308190624	267.93528791342	85.4966621824022	159.32567666071	-0.891430388238753	0.000473974061706598	0.0229264649723313	Plin5	17	56418601	56424596	-	2087	protein_coding	perilipin 5 [Source:MGI Symbol;Acc:MGI:1914218]	-	68	134	65	72	112	107	204	111	99	188	94	198	2.25729019150666	2.89041081945688	2.04706225639569	2.16802614092168	2.9193715230064	3.28200348533927	4.21151927137811	3.42052809007233	3.2026296936838	6.55778104465358	3.23744168590612
ENSMUSG00000033228	1147.61333989078	1164.75461755516	1208.55664016471	1163.73918915509	1060.27403251962	1079.98344627298	1225.35600609833	1297.74155625606	1272.21447698083	1360.53881094407	1280.37540355594	1326.14435431895	1137.48687759306	1293.72843469236	-0.184573521022176	0.000486828629847222	0.0233302102951784	Scaf11	15	96309580	96358724	-	10340	protein_coding	SR-related CTD-associated factor 11 [Source:MGI Symbol;Acc:MGI:1919443]	-	1051	1596	1154	1171	1250	1087	1788	1270	1189	1164	1103	980	7.04179062718711	6.94847618205606	7.3354272343087	7.1168993407442	6.57632500400917	6.72956069771021	7.45037357597879	7.89906729525485	7.76345958129049	8.19509426457031	7.66746008141297
ENSMUSG00000010362	229.304282946778	218.938837886308	257.629925026446	195.778497236168	224.77809489416	181.818740264908	285.779336992731	335.164748387391	287.826488063788	296.887335034186	261.182652583941	242.22432594193	218.041396375795	284.844147833995	-0.388635502377092	0.00049264180154097	0.0234479939813224	Rdm1	11	101518021	101526926	+	1575	protein_coding	RAD52 motif 1 [Source:MGI Symbol;Acc:MGI:1913849]	-	210	300	246	197	265	183	417	328	269	254	225	179	9.23718554838119	8.57468000029356	10.2658447527039	7.86031833820456	9.15290826335773	7.4378641336553	11.4073973855452	13.3932482005763	11.5309662845802	11.7401776974292	10.2682990858451
ENSMUSG00000024899	1404.21575175979	1343.55466849565	1147.81462532108	1218.39816046468	1388.5348729877	1383.01468004782	1615.30431005244	1971.13658426609	1587.86062560097	2050.1589986219	1516.02019677612	1427.63499368009	1314.25545984612	1694.6859514996	-0.366810969100175	0.000495147227767213	0.0234479939813224	Papss2	19	32573190	32644587	+	3721	protein_coding	3'-phosphoadenosine 5'-phosphosulfate synthase 2 [Source:MGI Symbol;Acc:MGI:1330223]	-	1286	1841	1096	1226	1637	1392	2357	1929	1484	1754	1306	1055	23.9432019925118	22.2726218416655	19.359361405293	20.7054782980342	23.9322098976322	23.94733968427	27.2917249942641	33.3399688090222	26.9257749365345	34.3155868882433	25.2278393557635
ENSMUSG00000042190	1495.9374649385	1570.52126377112	1278.72414007029	918.270718001113	1531.88392218435	1860.90983888619	2885.89157812084	3139.10398489654	2687.80720452132	3399.00933180872	1807.38395588087	1234.12617463151	1442.70789130859	2525.55370497663	-0.807995105619496	0.000496837123710638	0.0234479939813224	Cmklr1	5	113750415	113788487	-	3408	protein_coding	chemokine-like receptor 1 [Source:MGI Symbol;Acc:MGI:109603]	-	1370	2152	1221	924	1806	1873	4211	3072	2512	2908	1557	912	27.849789175357	28.4262719023816	23.5481189618474	17.0383232012897	28.8278300887013	35.1816254388257	53.2373867561486	57.9714624964827	49.763856537333	62.1178374551718	32.8386712842212
ENSMUSG00000025104	233.671983574336	204.342915360555	233.542574312592	227.580080543566	194.242202757595	196.721915696458	252.198551590707	305.531279779969	289.966461952738	243.12033735083	277.434017633608	255.756411190083	215.016945374183	270.667843249656	-0.335344303390234	0.000500944817890346	0.0235702126890406	Hdgfl3	7	81530999	81584221	-	9575	protein_coding	HDGF like 3 [Source:MGI Symbol;Acc:MGI:1352760]	-	214	280	223	229	229	198	368	299	271	208	239	189	1.54837418330567	1.31642606793019	1.53075689285208	1.50297295814869	1.30103953411953	1.32374434223938	1.65592289188897	2.00828357920664	1.91084072502002	1.58141576599075	1.79413727108291
ENSMUSG00000029499	399.644607421527	353.221325123244	334.081081639985	291.183247158362	383.395090159096	334.824674695486	420.787800751887	496.616060110586	416.224921400794	545.851911263642	381.907078667184	499.333945656828	349.39167103295	460.120286308487	-0.395334996322632	0.000502820607827445	0.0235869957031321	Pxmp2	5	110422148	110434052	-	1200	protein_coding	peroxisomal membrane protein 2 [Source:MGI Symbol;Acc:MGI:107487]	-	366	484	319	293	452	337	614	486	389	467	329	369	21.130061941922	18.1568849006216	17.472279979259	15.3440795478974	20.4904257631584	17.9773785771443	22.0454109546193	26.0463969388494	21.8857954411561	28.3306896355039	19.7065773289177
ENSMUSG00000048546	1192.38227132325	1182.99952071235	725.762349769623	757.275202507411	1295.23075812597	936.912962130099	1359.67914770642	1502.11030527276	1382.42313226176	1951.97578546099	1217.69156693579	2437.12855319227	1015.09384409478	1641.83474847167	-0.692837170449831	0.000506558204222582	0.0236907507137471	Tob2	15	81732473	81742997	-	6664	protein_coding	transducer of ERBB2, 2 [Source:MGI Symbol;Acc:MGI:1888525]	-	1092	1621	693	762	1527	943	1984	1470	1292	1670	1049	1801	11.3524234155525	10.950280683148	6.83499796348874	7.1857888233437	12.4651595710446	9.05846089083846	12.8273738813337	14.1864907074343	13.0894532306374	18.2432829757866	11.3145438456424
ENSMUSG00000032456	151.777596807629	149.608205888977	125.673134159242	137.144328013153	167.947406751108	147.044664257958	167.903927010118	232.98037387904	201.157545561309	206.88605630335	163.674462285936	208.394112821549	146.532555979678	196.832746310217	-0.419847859598733	0.000514297335399301	0.0239086668465417	Nmnat3	9	98169488	98302491	+	5004	protein_coding	nicotinamide nucleotide adenylyltransferase 3 [Source:MGI Symbol;Acc:MGI:1921330]	-	139	205	120	138	198	148	245	228	188	177	141	154	1.92441365591275	1.84422449047081	1.57617374251902	1.73307059003433	2.15249267901008	1.89331172172104	2.10950159112386	2.93028712933735	2.53649802601354	2.57500144577316	2.02534196597305
ENSMUSG00000036792	206.3738546521	245.941294558953	215.738880306699	223.604882630141	243.438917866505	228.515356617097	267.275638914065	257.504623761044	297.456370564063	317.926594997239	275.112394055084	277.407747587127	227.268864438583	282.11389497977	-0.305151132044489	0.000516287842344672	0.023929556203241	Mbd5	2	48839520	49215417	+	19632	protein_coding	methyl-CpG binding domain protein 5 [Source:MGI Symbol;Acc:MGI:2138934]	-	189	337	206	225	287	230	390	252	278	272	237	205	0.666957544561448	0.772756346297849	0.689672355490368	0.720232044000792	0.795263673814081	0.749965007063474	0.855915981648805	0.825521953146544	0.956035966562339	1.00861604017438	0.867721484485383
ENSMUSG00000051495	526.3079256207	649.518552396049	578.096417132513	643.982061974806	344.377005762373	401.392191623075	650.370721357558	778.644933753634	835.659803635013	942.091307234465	670.949214193412	813.278323413967	523.945692418253	781.832383931341	-0.57669650480098	0.000517832781992007	0.023929730970208	Irf2bp2	8	127315035	127320725	-	5080	protein_coding	interferon regulatory factor 2 binding protein 2 [Source:MGI Symbol;Acc:MGI:2443921]	-	482	890	552	648	406	404	949	762	781	806	578	601	6.57331215696811	7.88684887822276	7.14192867614171	8.01614862301808	4.34766542044577	5.09090932860555	8.04884518553965	9.64681368105533	10.3796163631012	11.5502887485286	8.17825553175774
ENSMUSG00000038291	233.671983574336	237.183741043501	258.67720114444	207.704090976442	194.242202757595	197.715460725228	295.373847107595	321.880779701305	279.266592507988	268.834988416783	291.363759104752	244.930742991561	221.53244670359	283.608451638331	-0.360683330230958	0.000529437357352344	0.0243933942065574	Snx25	8	46486298	46605196	-	4440	protein_coding	sorting nexin 25 [Source:MGI Symbol;Acc:MGI:2142610]	-	214	325	247	209	229	199	431	315	261	230	251	181	3.33911774890807	3.29516841227497	3.65640358796659	2.95813359054567	2.80573277909787	2.86911407238088	4.18239815187996	4.56268214644509	3.96872966729781	3.77108548883957	4.06337871482654
ENSMUSG00000020097	1893.39822204625	1657.36700279936	1460.95018460119	1477.77982431564	1801.61763605734	1720.81998982962	2147.79962142738	2354.32798867241	2089.68450255977	2002.23623981717	1835.24343882316	1941.85423310989	1668.65547660823	2061.85767073496	-0.305759057071838	0.000531980497564294	0.0244380508452095	Sgpl1	10	60934421	60983482	-	6143	protein_coding	sphingosine phosphate lyase 1 [Source:MGI Symbol;Acc:MGI:1261415]	-	1734	2271	1395	1487	2124	1732	3134	2304	1953	1713	1581	1435	19.5555262993159	16.6423190580335	14.9256700086188	15.2119510846265	18.8090902751164	18.0486648984257	21.9811065157005	24.1209601401611	21.4642495234166	20.3001085181273	18.4989851836314
ENSMUSG00000033624	185.627276671201	129.90371047921	157.091417699053	199.753695149593	137.411514614543	216.592816271858	169.959893463303	206.412436506869	273.916657785612	488.57837025311	298.328629840323	439.792770564957	171.063405147576	312.831459735696	-0.869262587223391	0.000561992631763356	0.0252198254144209	Pdpr	8	111821262	111863706	+	5028	protein_coding	pyruvate dehydrogenase phosphatase regulatory subunit [Source:MGI Symbol;Acc:MGI:2442188]	-	170	178	150	201	162	218	248	202	256	418	257	325	2.34236507044272	1.59368306688034	1.96081280021012	2.51220604000047	1.75272402350289	2.77548531533853	2.12513970627505	2.58373954332163	3.43746810126691	6.05205024077958	3.67395983600544
ENSMUSG00000035530	3944.03366668458	3991.2550146674	3955.56189766214	3990.10490560007	4286.05174905732	3652.27152575848	4321.64148459511	4561.51047805279	4321.67726873472	5429.29791824329	4614.22686231628	5373.59105204137	3969.87979323833	4770.32417733059	-0.264394823657896	0.000609521406884642	0.0268103084552347	Eif1	11	100210711	100212922	+	2098	protein_coding	eukaryotic translation initiation factor 1 [Source:MGI Symbol;Acc:MGI:105125]	-	3612	5469	3777	4015	5053	3676	6306	4464	4039	4645	3975	3971	119.273287180956	117.349073326229	118.326397999578	120.263692158906	131.020003941266	112.162512240708	129.502918690823	136.839454312777	129.975755272123	161.176509521966	136.184662566082
ENSMUSG00000007659	561.249530641161	535.670356695168	455.565111327253	504.850135004941	574.244416012628	474.914523752055	640.776211242694	613.106247050106	663.39190557453	682.607101023483	544.420729163858	771.328859144694	517.749012238868	652.605175533228	-0.331793954760478	0.000628778514691644	0.0273474621781993	Bcl2l1	2	152622588	152673648	-	4586	protein_coding	BCL2-like 1 [Source:MGI Symbol;Acc:MGI:88139]	-	514	734	435	508	677	478	935	600	620	584	469	570	7.76479509136709	7.20508708703254	6.23440985661226	6.96120027893043	8.03060772203488	6.67223840319717	8.78432983655212	8.41414189363744	9.12749533240213	9.27043917133568	7.3508124506824
ENSMUSG00000024222	729.406004802132	882.323516681823	492.219775457031	742.368210332069	625.985788799585	1288.62790231468	993.717119039472	1280.37021258964	1501.19168309849	3657.32469024397	948.38323182702	1660.38685994832	793.488533064553	1673.56229945782	-1.07633924981383	0.000639611027139223	0.0276636223353502	Fkbp5	17	28618068	28736501	-	9468	protein_coding	FK506 binding protein 5 [Source:MGI Symbol;Acc:MGI:104670]	-	668	1209	470	747	738	1297	1450	1253	1403	3129	817	1227	4.88786434277458	5.74837744316258	3.26271960072141	4.95811755593306	4.24025433034167	8.76918911537956	6.59843323800752	8.51109529810049	10.0044542419521	24.0585154736002	6.2024083726181
ENSMUSG00000086513	10.9192515688942	15.3257186520416	12.5673134159242	12.9193932186304	15.2679460682826	18.8773555466298	19.8743423807895	26.5679373721712	25.6796866674012	21.0392599630526	37.1459772563827	40.5962557444576	14.3128297450671	28.4839098973758	-0.964633366776654	0.000683349886208544	0.0292296795679341	Gvin-ps1	7	105473430	105480722	-	7293	unprocessed_pseudogene	GTPase, very large interferon inducible, pseudogene 1 [Source:MGI Symbol;Acc:MGI:1924950]	-	10	21	12	13	18	19	29	26	24	18	32	30	0.0949936810816659	0.129625458663426	0.1081471741062	0.112018977918982	0.134264155737961	0.166772752523106	0.17132583545168	0.229276617493888	0.222176954097723	0.179675062011851	0.315384477612684
ENSMUSG00000076940	4.36770062755768	24.0832721674939	12.5673134159242	26.8325859156169	3.39287690406279	10.9289953164699	231.638887058856	39.8519060582569	31.0296213897764	5.84423887862571	32.5027300993348	73.0732603400237	13.6954573911876	68.9901073041456	-2.33402820038795	0.000696408664747642	0.0297064212569688	Iglv2	16	19079151	19079609	-	366	IG_V_gene	immunoglobulin lambda variable 2 [Source:MGI Symbol;Acc:MGI:99548]	-	4	33	12	27	4	11	338	39	29	5	28	54	0.757146356424688	4.05891614767994	2.15496541190306	4.63593294682739	0.594528529324195	1.92393018775685	39.7893357326924	6.85292775156936	5.3494716826965	0.994512922929894	5.49887054870394
ENSMUSG00000028359	56.7801081582498	39.4089908195355	42.938320837741	16.8945911320551	35.6252074926593	22.8515356617097	78.1267252210344	91.9659370575159	72.7591122243033	108.702843142438	26.698671153025	94.7245967370677	35.7497923503251	78.8296475892308	-1.14179542843661	0.000713239678729388	0.0302433969647336	Orm3	4	63274399	63277748	+	773	protein_coding	orosomucoid 3 [Source:MGI Symbol;Acc:MGI:97445]	-	52	54	41	17	42	23	114	90	68	93	23	70	4.6604170295843	3.14478884874932	3.48613744836323	1.3820504429668	2.95572204164668	1.90469767382537	6.35413490860498	7.48782433199637	5.93913776325781	8.75840384752593	2.1386754887724
ENSMUSG00000067235	1284.10398450196	521.074434169414	699.580446819781	533.67031987727	861.790733631949	524.591775190554	1662.5915384757	1304.89446247164	1361.02339337226	1642.23112489383	723.1857447102	1238.18580020596	737.468615698487	1322.01867735493	-0.842806568869941	0.00073433618691453	0.0307332559952073	H2-Q10	17	35780986	35785460	+	4348	protein_coding	histocompatibility 2, Q region locus 10 [Source:MGI Symbol;Acc:MGI:95929]	-	1176	714	668	537	1016	528	2426	1277	1272	1405	623	915	18.7378050912424	7.39240753935152	10.0978071072017	7.76138482772283	12.7115340846583	7.77359832992462	24.0398821919275	18.8883487744674	19.7511122103125	23.5238445426973	10.2990000720723
ENSMUSG00000002968	737.049480900358	623.245891849691	719.478693061661	720.504621808233	664.155653970292	692.500885052682	859.393977431378	866.523495830816	809.980116967611	985.338674936295	703.451944292747	844.402119484718	692.822537773819	844.848388157261	-0.287760681371557	0.000752482734477648	0.0312457100425951	Med25	7	44526189	44542136	-	7629	protein_coding	mediator complex subunit 25 [Source:MGI Symbol;Acc:MGI:1922863]	-	675	854	687	725	783	697	1254	848	757	843	606	624	6.12966992249047	5.03926828959446	5.9187400391022	5.97206957584193	5.58326113765465	5.84847816057325	7.08208272746994	7.14859789534226	6.6991892251041	8.0441742879786	5.70954577561344
ENSMUSG00000055024	802.564990313723	883.053312808111	872.381006288739	815.909371730426	778.665249482411	829.610099022941	896.40137358871	883.894839497236	1052.86715336345	1050.7941503769	949.544043616282	1064.9751090296	830.364004941058	983.07944491203	-0.241016766011553	0.00080473013475903	0.0330327025675269	Ep300	15	81469552	81536278	+	14273	protein_coding	E1A binding protein p300 [Source:MGI Symbol;Acc:MGI:1276116]	-	735	1210	833	821	918	835	1308	865	984	899	818	787	3.56757411444345	3.81634237384326	3.83592298308099	3.61478405863538	3.49881684843021	3.74497496659535	3.94842190071302	3.8975659562871	4.65450834271858	4.58528081108827	4.11940591084909
ENSMUSG00000002748	2196.95341566151	2111.3001933503	1987.73007195201	2146.60687324935	2239.29875668144	2228.52149953108	2352.02562244377	2398.267269711	2434.22029868073	2363.41020251624	2299.56815452794	2529.14673287971	2151.73513507095	2396.10638012656	-0.154512708239421	0.000826602191475696	0.0336062063198798	Baz1b	5	135216118	135274983	+	13667	protein_coding	bromodomain adjacent to zinc finger domain, 1B [Source:MGI Symbol;Acc:MGI:1353499]	-	2012	2893	1898	2160	2640	2243	3432	2347	2275	2022	1981	1869	10.1989558736425	9.52911271782093	9.12773781588176	9.93196141677809	10.5081079639681	10.5059127192689	10.819449363812	11.0441558544606	11.2383405196944	10.7703413717731	10.4185632123666
ENSMUSG00000041408	965.261838690246	915.894138491057	965.588580790177	945.10330391673	951.701971589613	941.880687273949	1010.16485066495	1020.82190133843	1109.57646142063	1173.52316682804	1038.92655138945	1105.57136477406	947.571753458629	1076.43071606926	-0.182469046652856	0.000828012094426263	0.0336062063198798	Wapl	14	34395885	34469940	+	6623	protein_coding	WAPL cohesin release factor [Source:MGI Symbol;Acc:MGI:2675859]	-	884	1255	922	951	1122	948	1474	999	1037	1004	895	817	9.24694854080738	8.53033713603113	9.14989919192599	9.02360817281205	9.215775691682	9.16286507605201	9.58901068198587	9.70070649491598	10.5710464650044	11.0357148335048	9.71325589201564
ENSMUSG00000029096	4234.48575841717	3833.61905138926	3936.71092753826	3605.50450747623	4364.93613707678	4282.17907399865	5770.41251193956	5172.57303761272	5347.79474848629	7313.48053271222	4775.5797010237	4062.33199149539	4042.90590931606	5407.02875387831	-0.419593999472729	0.000840992975793715	0.0339171374938935	Htra3	5	35809367	35837126	-	4439	protein_coding	HtrA serine peptidase 3 [Source:MGI Symbol;Acc:MGI:1925808]	-	3878	5253	3759	3628	5146	4310	8420	5062	4998	6257	4114	3002	60.5234380884584	53.2720587335201	55.6579650804189	51.3613701082064	63.063552329142	62.1541074766822	81.7255816946304	73.3380954471759	76.0160129732765	102.613032363626	66.6155614044081
ENSMUSG00000024896	358.151451459729	329.13805295575	319.419215988074	303.108840898636	321.47508665995	286.140968285757	401.598780522159	428.152529189991	359.515613343616	419.616351485326	367.977337196041	353.187424976781	319.572269374649	388.341339452319	-0.283737689895846	0.000846811389146503	0.0340275979597991	Minpp1	19	32463169	32492764	+	2674	protein_coding	multiple inositol polyphosphate histidine phosphatase 1 [Source:MGI Symbol;Acc:MGI:1336159]	-	328	451	305	305	379	288	586	419	336	359	317	261	8.49793434892211	7.59263222539083	7.49684582805841	7.16791593748223	7.71030576072143	6.89459554059542	9.44207154873463	10.0773246880134	8.48343731012927	9.77359992486541	8.52107541940549
ENSMUSG00000005506	1574.55607623454	1582.92779791801	1559.3941396926	1575.17217319455	1404.651038282	1564.83342031273	1725.64117637337	1610.42574225161	1766.5484453283	1916.91035218923	1741.21768389294	1970.27161213101	1543.58910760574	1788.50250202774	-0.211500991460108	0.000854489544306486	0.0341263167451308	Celf1	2	90770727	90849842	+	8446	protein_coding	CUGBP, Elav-like family member 1 [Source:MGI Symbol;Acc:MGI:1342295]	-	1442	2169	1489	1585	1656	1575	2518	1576	1651	1640	1500	1456	11.8281034460979	11.5607417515206	11.5873403621681	11.7932269572449	10.6660360972436	11.9373297390097	12.845047737741	12.0004565169652	13.1974485200759	14.1356011569841	12.7654677245292
ENSMUSG00000110496	25.1142786084566	35.7600101880971	15.7091417699053	31.8015833073979	44.955618978832	27.8192608055597	44.5459398190108	42.9174372935074	50.2893863903273	64.2866276648829	54.558154095312	116.375933134112	30.1933156097081	62.1622463995254	-1.02177386835166	0.000856303908552811	0.0341263167451308	Gm45909	8	93916956	93917986	-	1031	TEC	predicted gene 45909 [Source:MGI Symbol;Acc:MGI:5805024]	-	23	49	15	32	53	28	65	42	47	55	47	86	1.54550388661082	2.13951157136326	0.956252837968621	1.95049921590841	2.79647536659329	1.73850952862465	2.71635023467982	2.61989120339039	3.07774881720944	3.88351991049055	3.27669291876144
ENSMUSG00000003526	1048.24815061384	1058.93417924345	636.74387974016	685.721640065766	1108.62252840252	873.32608028882	1069.10255565626	1360.07402470615	1266.86454225846	2043.14591196755	1071.42928148879	1625.20343830312	901.932743059092	1405.96995906339	-0.639554699130204	0.000857169030115348	0.0341263167451308	Prodh	16	17878221	17908067	-	7797	protein_coding	proline dehydrogenase [Source:MGI Symbol;Acc:MGI:97770]	-	960	1451	608	690	1307	879	1560	1331	1184	1748	923	1201	8.52991354987105	8.37755143930181	5.12526338313842	5.56129616040258	9.11888727538094	7.21670661704392	8.62041428843367	10.9785037061132	10.2522254663218	16.3205731352318	8.50884704291974
ENSMUSG00000111375	82.9863119235958	75.8987971339203	86.9239177934758	101.367546792331	100.089868669852	100.348047905769	108.966222018811	128.752311880522	128.398433337006	187.015644116023	134.654167554387	106.903473460405	91.2690817031573	132.448375394526	-0.535418702080749	0.000864431341270196	0.0343274307823589	Btbd8	5	107585863	107659073	+	7838	protein_coding	BTB (POZ) domain containing 8 [Source:MGI Symbol;Acc:MGI:3646208]	-	76	104	83	102	118	101	159	126	120	160	116	79	0.671752457588323	0.5973175912427	0.696005988802321	0.817804281000256	0.818974806215021	0.824885793229019	0.874023156654617	1.03385091759205	1.03364157070343	1.48605962660818	1.06377377618094
ENSMUSG00000025909	1.09192515688942	2.91918450515078	2.09455223598737	3.97519791342473	0	1.98709005753998	6.85322151061705	4.08737498033404	17.1197911116008	11.6884777572514	3.48243536778587	13.5320852481525	2.01132497816538	9.46056432929028	-2.21825091619298	0.000866848242369888	1	Sntg1	1	8431699	9370103	-	10908	protein_coding	syntrophin, gamma 1 [Source:MGI Symbol;Acc:MGI:1918346]	-	1	4	2	4	0	2	10	4	16	10	3	10	0.00635120018453052	0.0165079097915442	0.0120510533668946	0.0230446082187566	0	0.0117371478601028	0.0394989858107654	0.0235834584550919	0.0990304685389739	0.0667384909776936	0.0197684525855104
ENSMUSG00000084243	1.09192515688942	0.729796126287695	0	0	0	0	1.37064430212341	5.10921872541755	2.1399738889501	14.0261733087017	2.32162357852392	4.05962557444576	0.303620213862852	4.83787656302707	-3.82189280275523	0.000886563489720998	1	Gm13784	5	114375237	114375986	-	519	processed_pseudogene	predicted gene 13784 [Source:MGI Symbol;Acc:MGI:3649548]	-	1	1	0	0	0	0	2	5	2	12	2	3	0.133485340294526	0.0867380924885186	0	0	0	0	0.166032731107449	0.619576986580304	0.26016964133505	1.68319875048481	0.276986873221255
ENSMUSG00000115338	648.603543192315	523.993618674565	479.652462041107	541.62071570412	616.655377313413	510.682144787774	725.070835823284	774.5575587733	756.480769743859	868.453897363781	589.692388945075	617.063087315755	553.534643618882	721.886422994176	-0.383992490183298	0.000894439800239201	0.0350706231775608	Pnp	14	51168539	51202694	+	3979	protein_coding	purine-nucleoside phosphorylase [Source:MGI Symbol;Acc:MGI:97365]	-	594	718	458	545	727	514	1058	758	707	743	508	456	10.342212017602	8.1232109226204	7.56539629024222	8.60749997583294	9.93926489944965	8.26926460832025	11.456258446414	12.2514614563792	11.9960828102531	13.5936594740241	9.1766955388955
ENSMUSG00000026473	15507.5210781435	13464.0087338817	8846.34136869265	12225.7211827378	17722.692508372	15853.9980240827	16164.6935770924	20897.7264307029	22675.1633273152	29792.7609554582	14579.7960731302	31508.1072917983	13936.7138159851	22603.0412759162	-0.697578964806547	0.000930248749131448	0.0361759184682849	Glul	1	153775690	153785469	+	3782	protein_coding	glutamate-ammonia ligase (glutamine synthetase) [Source:MGI Symbol;Acc:MGI:95739]	-	14202	18449	8447	12302	20894	15957	23587	20451	21192	25489	12560	23284	260.153045659921	219.5980762714	146.798329309235	204.413072085558	300.534171573381	270.089331431402	268.709027083513	347.764827412767	378.307020799903	490.62851404955	238.706730731756
ENSMUSG00000040596	529.583701091368	432.769102888603	430.430484495404	466.09195534905	435.136462946053	473.920978723285	542.089821489809	604.931497089438	482.564111958247	556.371541245168	573.441023895407	571.053997472037	461.32211424896	555.075332191684	-0.268123046732128	0.000933371733072852	0.0361759184682849	Pogk	1	166212191	166237432	-	9586	protein_coding	pogo transposable element with KRAB domain [Source:MGI Symbol;Acc:MGI:1918842]	-	485	593	411	469	513	477	791	592	451	476	494	422	3.50513899772967	2.78480309940683	2.81802304620392	3.07460893608236	2.91121133968423	3.18536103824674	3.55524989927028	3.9717043599588	3.17638471613049	3.61485631923961	3.70412875431383
ENSMUSG00000020572	1990.57956100941	1581.46820566544	1093.35626718541	1469.82942848879	1882.19846252883	1918.53545055485	1954.53877482798	2174.48348953771	2362.53117340091	3409.52896179024	1996.59627753057	3171.92078216695	1655.99456257212	2511.59990987573	-0.600519493071896	0.000936608438478169	0.0361759184682849	Nampt	12	32869544	32903348	+	5054	protein_coding	nicotinamide phosphoribosyltransferase [Source:MGI Symbol;Acc:MGI:1929865]	-	1823	2167	1044	1479	2219	1931	2852	2128	2208	2917	1720	2344	24.9892005164705	19.3019372167273	13.5770495935531	18.3902402730432	23.8844837358905	24.458214276296	24.3133811033312	27.0787752450676	29.4956391795789	42.0167738743276	24.4618759385784
ENSMUSG00000104344	3.27577547066826	4.37877675772617	4.18910447197474	3.97519791342473	0.848219226015698	2.98063508630997	8.22386581274046	4.08737498033404	12.8398433337006	11.6884777572514	12.7689296818815	13.5320852481525	3.27461815435326	10.5234294690101	-1.66866193985042	0.00093801395190861	1	Gm38077	9	104941976	104945220	+	3245	TEC	predicted gene, 38077 [Source:MGI Symbol;Acc:MGI:5611305]	-	3	6	4	4	1	3	12	4	12	10	11	10	0.0640482819225198	0.0832364930691054	0.0810187304321026	0.0774639711710929	0.0167640556034403	0.059181267576888	0.159330023010353	0.0792753050317849	0.249666645028458	0.224340049178639	0.243654554579375
ENSMUSG00000027075	1056.98355186896	564.862201746676	558.198170890633	663.85805154193	793.933195550694	631.894638297713	971.101488054436	1829.10030369948	1213.3651950347	1131.44464690194	716.220873974628	1133.98874379518	711.621634982767	1165.87020857673	-0.712622506918859	0.000943888330813695	0.0363666355149981	Slc43a1	2	84669194	84693938	+	5716	protein_coding	solute carrier family 43, member 1 [Source:MGI Symbol;Acc:MGI:1931352]	-	968	774	533	668	936	636	1417	1790	1134	968	617	838	11.7323245418557	6.09573341168525	6.12879552459798	7.34410215835948	8.90794285609542	7.12266641302385	10.6809210294991	20.1397206544076	13.3941394094803	12.3283413029736	7.75870954369577
ENSMUSG00000004328	15.2869521964519	41.5983791983986	30.3710074218168	30.8077838290417	20.3572614243768	28.8128058343297	37.6927183083938	40.8737498033404	57.7792950016526	170.651775255871	56.879777673836	48.7155068933491	27.8723649840692	68.7654704894071	-1.29382570548084	0.000958929403419697	0.0367636959182658	Hif3a	7	16765432	16796352	-	6710	protein_coding	hypoxia inducible factor 3, alpha subunit [Source:MGI Symbol;Acc:MGI:1859778]	bHLH	14	57	29	31	24	29	55	40	54	146	49	36	0.144546122590168	0.382410281682242	0.28406362247813	0.290331154245756	0.194572973233373	0.276664341049332	0.353159784609696	0.38338057351437	0.543331920123406	1.58398785543016	0.524892188739921
ENSMUSG00000028654	343.956424420167	182.449031571924	77.4984327315326	175.902507669044	139.107953066575	355.689120299656	226.156309850363	1022.86558882859	683.721657519556	1124.43156024759	251.896158269845	569.700788947221	212.433911626483	646.462010610527	-1.60570274191096	0.000985184726756105	0.0372188886918298	Mycl	4	122889445	122896278	+	4038	protein_coding	v-myc avian myelocytomatosis viral oncogene lung carcinoma derived [Source:MGI Symbol;Acc:MGI:96799]	bHLH	315	250	74	177	164	358	330	1001	639	962	217	421	5.40437118822451	2.7870895246125	1.20449651675711	2.75461823933165	2.2093846238333	5.67537315145671	3.5211027559154	15.9426456905009	10.6838682543335	17.3432414096202	3.86269101322405
ENSMUSG00000074634	65.5155094133651	53.2751172190017	42.938320837741	83.4791561819194	39.8663036227378	83.4577824166791	131.581853003847	99.1188432731004	88.808916391429	94.6766698337366	73.1311427235034	162.38502297783	61.4220316152407	108.283741367241	-0.820966413068839	0.000992860219004903	0.0374166830722006	Tmem267	13	119624575	120072595	+	5419	protein_coding	transmembrane protein 267 [Source:MGI Symbol;Acc:MGI:3648543]	-	60	73	41	84	47	84	192	97	83	81	63	120	0.767066524593382	0.606430358020392	0.497284415498205	0.974124804475757	0.471815822173593	0.992288239903311	1.52655744504475	1.15118524581702	1.03407710276711	1.08814652567557	0.835637552474201
ENSMUSG00000021760	481.538994188234	270.024566726447	284.859104094282	251.431268024114	401.207693905425	334.824674695486	512.620968994155	587.560153423018	523.223615848299	586.761583414022	325.027300993348	1257.13071955337	337.314383605665	632.054057037702	-0.90527033206533	0.00101477792955813	0.0380590746672682	Gpx8	13	113179287	113182944	-	1048	protein_coding	glutathione peroxidase 8 (putative) [Source:MGI Symbol;Acc:MGI:1916840]	-	441	370	272	253	473	337	748	575	489	502	280	929	29.1526633599912	15.8934312028342	17.0587720010952	15.1709824360448	24.5523830962658	20.5847846303179	30.7518600232275	35.2857370649288	31.5022487805647	34.8709634266708	19.204070809405
ENSMUSG00000102976	43.6770062755768	52.545321092714	56.5529103716589	77.5163593117823	26.2947960064866	57.6256116686593	79.4973695231578	54.157718489426	103.78873361408	104.027452039538	107.955496401362	105.55026493559	52.3686674544797	92.4961725005255	-0.819403160125297	0.00106045774921403	0.0391605866814337	Zc3h11a	1	133547600	133589118	-	6031	protein_coding	zinc finger CCCH type containing 11A [Source:MGI Symbol;Acc:MGI:1917829]	-	40	72	54	78	31	58	116	53	97	89	93	78	0.459485270189746	0.537428128023705	0.588497435484055	0.812755170913419	0.279618665798057	0.615625179386839	0.828704571679061	0.565170093512333	1.08586637819022	1.07429162498817	1.10838380117479
ENSMUSG00000085558	86.2620873942641	85.3861467756603	102.633059563381	102.361346270687	120.447130094229	96.3738677906889	118.560732133675	202.325061526535	184.037754449708	211.561447406251	84.7392606161229	163.738231502646	98.9106063148184	160.82708127249	-0.699128268156521	0.00106400971679787	0.0391605866814337	4930412C18Rik	4	9770585	9823414	+	7084	lncRNA	RIKEN cDNA 4930412C18 gene [Source:MGI Symbol;Acc:MGI:2443490]	-	79	117	98	103	142	97	173	198	172	181	73	121	0.772590688511555	0.743506096863399	0.909259121425499	0.913720017093811	1.09044454849086	0.876538287635947	1.0522007924862	1.79754292193578	1.63924502701138	1.860036789735	0.740697463702266
ENSMUSG00000022197	2681.76818532041	2265.28717599701	2839.16555588088	2818.41532061813	2672.73878117547	2302.04383166006	2722.09958401709	3655.13507616371	3160.74143397929	3467.9713505765	3030.87958176297	3139.44377757139	2596.56980844199	3196.04513401183	-0.299662013178028	0.00107967451297853	0.0393733171765907	Pdzd2	15	12359797	12740010	-	18419	protein_coding	PDZ domain containing 2 [Source:MGI Symbol;Acc:MGI:1922394]	-	2456	3104	2711	2836	3151	2317	3972	3577	2954	2967	2611	2320	9.23768705147845	7.58635025163059	9.67394497887563	9.67597295147344	9.30628072777563	8.05262908203454	9.29125256883137	12.4895135592359	10.8277550774048	11.7266242716095	10.1891363479011
ENSMUSG00000021185	478.263218717565	415.983791983986	339.317462229954	374.662403340281	496.208247219183	381.521291047676	476.984217138947	560.992216050847	496.473942236422	580.917344535396	497.98825759338	659.012551585028	414.326069089774	545.39475485667	-0.393622991039705	0.00108154862036599	0.0393733171765907	Dglucy	12	100745316	100863240	+	4599	protein_coding	D-glutamate cyclase [Source:MGI Symbol;Acc:MGI:2444813]	-	438	570	324	377	585	384	696	549	464	497	429	487	6.59798967741514	5.57941506868416	4.6304344858504	5.15148462120701	6.91968381243767	5.34497310300852	6.52044001538998	7.67717722823712	6.81159081841067	7.86709674741437	6.70487109258379
ENSMUSG00000006462	34.9416050204614	41.5983791983986	20.9455223598737	43.727177047672	39.8663036227378	49.6772514384994	46.601906272196	83.7911870968478	85.5989555580039	91.1701265065611	44.1108479919544	62.2475921415016	38.4593731146072	68.9201025945108	-0.8340579524823	0.00108657491935413	0.0393733171765907	A530013C23Rik	2	167532597	167571092	+	6088	lncRNA	RIKEN cDNA A530013C23 gene [Source:MGI Symbol;Acc:MGI:3041178]	-	32	57	20	44	47	50	68	82	80	78	38	46	0.364146605061019	0.421480451722708	0.2159213044121	0.454184699565073	0.419968781267855	0.525742480527271	0.481244016610059	0.866227246875314	0.887175058166169	0.932698913396932	0.44864775900703
ENSMUSG00000040390	264.245887967239	249.590275190392	285.906380212276	256.400265415895	229.019191024239	271.237792854207	311.821578733076	296.334686074218	419.434882234219	403.252482625174	270.469146898036	357.247050551227	259.399965444041	343.093304519325	-0.40315389872451	0.00108785683446625	0.0393733171765907	Map3k10	7	27355800	27374023	-	4142	protein_coding	mitogen-activated protein kinase kinase kinase 10 [Source:MGI Symbol;Acc:MGI:1346879]	-	242	342	273	258	270	273	455	290	392	345	233	264	4.0476802922047	3.71700577994377	4.3320423713691	3.91438986625728	3.54607129815409	4.21920145077671	4.73295500813236	4.50277799373257	6.38954529096249	6.06359955472514	4.04335968348947
ENSMUSG00000048148	2.18385031377884	4.37877675772617	2.09455223598737	0	2.54465767804709	4.96772514384994	4.11193290637023	2.04368749016702	106.998694447505	18.7015644116023	2.32162357852392	8.11925114889152	2.6949270215649	23.7161256638433	-3.12526453514123	0.00109516029686879	0.0395454742546085	Nwd1	8	73373339	73444504	+	12067	protein_coding	NACHT and WD repeat domain containing 1 [Source:MGI Symbol;Acc:MGI:2442268]	-	2	6	2	0	3	5	6	2	100	16	2	6	0.0114823720250036	0.0223835601234148	0.0108935849942891	0	0.0135243292698675	0.026524572979614	0.0214231343610092	0.0106591681788407	0.559493013395587	0.096525527085066	0.011913167083934
ENSMUSG00000035948	549.238353915378	357.600101880971	429.38320837741	454.166361608776	516.56550864356	511.675689816544	504.397103181415	657.045528088697	682.651670575081	751.569119791267	520.043681589357	845.755328009533	469.771537373773	660.243738539225	-0.490124818563003	0.00110364649062089	0.0397594409741778	Acss3	10	106769378	106959529	-	7196	protein_coding	acyl-CoA synthetase short-chain family member 3 [Source:MGI Symbol;Acc:MGI:2685720]	-	503	490	410	457	609	515	736	643	638	643	448	625	4.8425906727721	3.0653646888209	3.74483636407	3.99097964173637	4.60383692381834	4.58135329084703	4.40674310445717	5.74661960062866	5.98581795290053	6.50491056855129	4.47490076892861
ENSMUSG00000056133	13.103101882673	14.5959225257539	19.89824624188	15.9007916536989	22.0536998764082	3.97418011507995	42.4899733658257	83.7911870968478	29.9596344453014	28.0523466174034	13.9297414711435	40.5962557444576	14.9209903825823	39.8031897901632	-1.41615432434943	0.00112755016865116	0.0403613146819393	Unc93a2	17	7630214	7652863	-	2945	protein_coding	unc-93 homolog A2 [Source:MGI Symbol;Acc:MGI:3712668]	-	12	20	19	16	26	4	62	82	28	24	12	30	0.28229089961097	0.305718641776171	0.424041581051892	0.341420151375479	0.480266000428611	0.0869465594960958	0.907063025734377	1.79069320168995	0.641899020013743	0.593263260782084	0.292881875453647
ENSMUSG00000019718	350.507975361503	384.602558553615	260.771753380427	349.817416381376	446.163312884257	386.489016191526	448.886008945417	489.463153895001	521.083641959348	590.268126741197	380.746266877922	589.99891681945	363.058672125451	503.407685873056	-0.468640375830185	0.00114194706039626	0.0407048043451898	L3hypdh	12	72120202	72132213	-	2679	protein_coding	L-3-hydroxyproline dehydratase (trans-) [Source:MGI Symbol;Acc:MGI:1914467]	-	321	527	249	352	526	389	655	479	487	505	328	436	8.30105420221266	8.85554157925054	6.1089529005964	8.25704054035733	10.6808747994939	9.29511135605868	10.5341539336173	11.4988770765846	12.2729856954755	13.7227191896329	8.80030410642044
ENSMUSG00000026269	1315.76981405175	1229.70647279477	1319.56790867204	1153.80119437153	964.425259979849	1077.99635621544	1407.65169828074	1498.02293029242	1365.30334115016	1521.83980399414	1392.97414711435	1377.56627826193	1176.87783434756	1427.22636651562	-0.278906526641161	0.00114299572966463	0.0407048043451898	Rnpepl1	1	92838505	92852106	+	9467	protein_coding	arginyl aminopeptidase (aminopeptidase B)-like 1 [Source:MGI Symbol;Acc:MGI:1914170]	-	1205	1685	1260	1161	1137	1085	2054	1466	1276	1302	1200	1018	8.8181117981932	8.01243931050986	8.74778924468517	7.70680392068971	6.53343961260244	7.33660386663838	9.34800930662031	9.95896542827866	9.09980901850052	10.0119833567049	9.11098683015727
ENSMUSG00000040464	196.546528240095	199.234342476541	228.306193722623	180.871505060825	195.090421983611	174.863925063518	220.673732641869	248.308030055293	220.41731056186	280.523466174034	249.574534691321	261.169245289344	195.818819424536	246.777719902287	-0.32902735450964	0.00114843909482717	0.0407119037109166	Gtpbp10	5	5587454	5609538	-	6830	protein_coding	GTP-binding protein 10 (putative) [Source:MGI Symbol;Acc:MGI:2385599]	-	180	273	218	182	230	176	322	243	206	240	215	193	1.825798022008	1.79936458424901	2.09785725091412	1.67457711324801	1.83189647139498	1.64956591207966	2.03126339364675	2.28811686139233	2.03629407274491	2.55806779356257	2.26263398597319
ENSMUSG00000026643	703.199801036786	549.536483094634	540.394476884741	567.45950214138	637.860857963805	555.391671082424	631.867023278892	695.87559040187	787.510391133635	751.569119791267	725.507368288724	759.149982421357	592.307132033962	725.246579219291	-0.290849107858797	0.00116253276808935	0.0411176453077982	Nmt2	2	3285249	3329914	+	6556	protein_coding	N-myristoyltransferase 2 [Source:MGI Symbol;Acc:MGI:1202298]	-	644	753	516	571	752	559	922	681	736	643	625	561	6.80530906020152	5.1705084977365	5.17310031307662	5.47332995969578	6.23982901856913	5.45821416653619	6.05930829957856	6.6803743306881	7.57936548777667	7.13992319269296	6.85231978349182
ENSMUSG00000052605	168.156474160971	131.363302731785	116.247649097299	125.218734272879	161.161652942983	103.328682992079	155.568128291007	197.215842801117	199.017571672359	220.912229612052	153.227156182578	219.219781020071	134.246082699666	190.860118263197	-0.503117276824366	0.00117199112997575	0.0412907356243376	Isoc2b	7	4847958	4873257	-	1373	protein_coding	isochorismatase domain containing 2b [Source:MGI Symbol;Acc:MGI:1914691]	-	154	180	111	126	190	104	227	193	186	189	132	162	7.77053846203953	5.90172804098865	5.31364559504574	5.76706006786685	7.52795228135553	4.84886967269924	7.12338461397008	9.04022840710696	9.14610930686005	10.0210396111803	6.9103484015447
ENSMUSG00000030269	370.162628185513	429.849918383452	388.539439775657	335.90422368439	458.886601274493	383.508381105216	592.118338517313	504.790810071254	449.39451667952	644.035124424554	453.877409601426	457.384481387555	394.475198734787	516.93344678027	-0.390153586723366	0.00120600920119969	0.0420578034113394	Mtmr14	6	113214804	113258353	+	3006	protein_coding	myotubularin related protein 14 [Source:MGI Symbol;Acc:MGI:1916075]	-	339	589	371	338	541	386	864	494	420	551	391	338	7.81288897430445	8.82070999032194	8.11194647983667	7.06613923986747	9.79043712386615	8.22007987677784	12.3838544830801	10.5689198457337	9.43309687595046	13.3439416577232	9.34941270723821
ENSMUSG00000022383	54.5962578444709	48.1665443349879	39.79649248376	61.6155676580833	39.8663036227378	69.5481520138992	66.4762486529854	64.3761559402611	75.9690730577284	132.079798656941	75.4527663020273	148.852937729678	52.2648863263232	93.8678300566035	-0.838289654863607	0.00123490475413857	0.0427999243694411	Ppara	15	85619184	85687020	+	3836	protein_coding	peroxisome proliferator activated receptor alpha [Source:MGI Symbol;Acc:MGI:104740]	THR-like	50	66	38	62	47	70	97	63	71	113	65	110	0.903009536142583	0.774537700756444	0.65109617111461	1.01570492439469	0.6665197967567	1.16814606622264	1.08949241164524	1.05622047602796	1.24960780937894	2.14447682307271	1.21795518354002
ENSMUSG00000061815	84.0782370804853	117.497176332319	102.633059563381	73.5411613983575	87.3665802796169	83.4577824166791	148.029584629328	120.577561919854	134.818355003856	143.768276414193	90.5433195624327	167.797857077091	91.4289995118064	134.255825767793	-0.549463335301798	0.00125629303545519	0.0434442359944605	Rufy4	1	74164700	74187382	+	2329	protein_coding	RUN and FYVE domain containing 4 [Source:MGI Symbol;Acc:MGI:3588214]	-	77	161	98	74	103	84	216	118	126	123	78	124	2.29045712932166	3.11195717915334	2.76564689402243	1.99671783998653	2.40581113122193	2.3088063426518	3.99590667412396	3.25840565153722	3.6525404734788	3.84465287801271	2.40725259805557
ENSMUSG00000026409	122.295617571615	139.39106012095	141.382275929147	145.094723840003	111.116718608056	146.051119229188	155.568128291007	173.713436664197	177.617832782858	240.782641799379	174.121768389294	163.738231502646	134.221919216493	180.92367323823	-0.427946324426309	0.00126002015272659	0.0434762953586349	Pfkfb2	1	130616919	130656990	-	7254	protein_coding	6-phosphofructo-2-kinase/fructose-2,6-biphosphatase 2 [Source:MGI Symbol;Acc:MGI:107815]	-	112	191	135	146	131	147	227	170	166	206	150	121	1.06964927772818	1.18531298184372	1.22319686841892	1.26482305010093	0.982398155051622	1.29723152068694	1.34827778811427	1.50717611044886	1.54498588913564	2.06733654086634	1.48631293632994
ENSMUSG00000036097	288.268241418807	371.466228280437	402.154029309575	365.718208035075	326.564402016044	294.089328515917	422.15844505401	415.890404248988	492.193994458522	402.083634849449	462.003092126259	395.136889246054	341.376739595976	431.577743330547	-0.337690120730179	0.00130523467600667	0.0446213463356252	Slf2	19	44919590	44971738	+	7477	protein_coding	SMC5-SMC6 complex localization factor 2 [Source:MGI Symbol;Acc:MGI:1924968]	-	264	509	384	368	385	296	616	407	460	344	398	292	2.44611841457734	3.06455645724013	3.37554566058695	3.09296428426081	2.80109051314272	2.5342067287661	3.54964078279897	3.50073841397131	4.15359771113614	3.34928861972891	3.82606409698602
ENSMUSG00000009394	169.24839931786	121.146156963757	100.538507327394	89.4419530520565	151.83124145681	112.270588251009	163.106671952686	159.407624233027	547.833315571225	224.418772939227	143.940661868483	254.403202665268	124.079474394814	248.851708204986	-1.00324293848399	0.00131226317376615	0.0446511733716869	Syn2	6	115111863	115258967	+	7031	protein_coding	synapsin II [Source:MGI Symbol;Acc:MGI:103020]	-	155	166	96	90	179	113	238	156	512	192	124	188	1.52726898022943	1.0628407936646	0.897416971419734	0.804414478044292	1.38493607133215	1.02881918652781	1.45844794565882	1.4269216652393	4.91639585070972	1.98795084966945	1.26765518511073
ENSMUSG00000043929	88.4459377080429	88.3053312808111	67.0256715515958	109.31794261918	76.3397303414128	80.4771473303691	117.875409982613	114.446499449353	110.20865528093	118.053625348239	116.081178926196	106.903473460405	84.985293471902	113.928140407956	-0.424798290338683	0.0013142001823186	0.0446511733716869	Klhl15	X	93278205	93321330	+	9741	protein_coding	kelch-like 15 [Source:MGI Symbol;Acc:MGI:1923400]	-	81	121	64	110	90	81	172	112	103	101	100	79	0.576079480612008	0.559189556532849	0.431833742329819	0.709649022418684	0.50261189189865	0.532303332178322	0.760774552946295	0.739447101446256	0.713884022012512	0.754812949574509	0.737892347817634
ENSMUSG00000074406	108.100590532052	135.012283363224	130.909514749211	119.255937402742	111.116718608056	112.270588251009	147.344262478267	151.232874272359	141.238276670706	172.989470807321	178.765015546342	138.027269531156	119.444272151049	154.932861551025	-0.370599151234211	0.00132351355081688	0.0447775737103686	Zfp628	7	4918216	4925001	+	3523	protein_coding	zinc finger protein 628 [Source:MGI Symbol;Acc:MGI:2665174]	zf-C2H2	99	185	125	120	131	113	215	148	132	148	154	102	1.94680961387256	2.36393924220412	2.33204815012217	2.14053863000451	2.02279767719116	2.05325793371475	2.62940140514117	2.70172849805315	2.52961989619381	3.05823309731856	3.14198876370736
ENSMUSG00000054150	286.084391105028	202.883323107979	240.873507138547	215.654486803292	167.947406751108	275.211972969287	236.436142116288	453.698622817078	548.9033025157	279.354618398309	301.811065208109	405.962557444576	231.442514645874	371.027718083343	-0.681257282224134	0.00132742476066512	0.0447775737103686	Syne3	12	104896192	104976068	-	5548	protein_coding	spectrin repeat containing, nuclear envelope family member 3 [Source:MGI Symbol;Acc:MGI:2442408]	-	262	278	230	217	198	277	345	444	513	239	260	300	3.27164196153011	2.25572196474918	2.72478052712688	2.45797662489603	1.9414335554734	3.19610490750417	2.67925294416404	5.14682200719607	6.24273490415763	3.13604987095781	3.36847590775741
ENSMUSG00000046138	243.49930998634	226.236799149185	281.717275740301	258.387864372608	226.474533346191	249.379802221267	261.793061705571	333.121060897224	293.176422786163	368.18704935342	298.328629840323	319.3572118564	247.615930802649	312.327239406517	-0.333333371749473	0.00133329999594519	0.0448098464005214	9930021J03Rik	19	29691802	29783389	-	8134	protein_coding	RIKEN cDNA 9930021J03 gene [Source:MGI Symbol;Acc:MGI:2444398]	-	223	310	269	260	267	251	382	326	274	315	257	236	1.89933523846417	1.71567392432724	2.17364319178247	2.00873962616951	1.78566870367037	1.97536458220791	2.02343971009962	2.5775438570806	2.27426137298329	2.81921305346908	2.27104377371961
ENSMUSG00000034645	40.4012308049085	27.7322527989324	9.42548506194315	61.6155676580833	21.2054806503925	28.8128058343297	29.4688524956533	121.599405664938	133.748368059381	115.715929796789	45.2716597812164	56.8347580422406	31.5321371347649	83.773162306703	-1.41007321629827	0.00134840676667634	0.0451110736232113	Zyg11a	4	108038935	108075245	-	2597	protein_coding	zyg-11 family member A, cell cycle regulator [Source:MGI Symbol;Acc:MGI:2446208]	-	37	38	9	62	25	29	43	119	125	99	39	42	0.987030800799299	0.658701832906648	0.22777743764628	1.500286519052	0.523675013796341	0.714831624351565	0.713390924167295	2.94691523051106	3.24961599568952	2.77513910276795	1.07941688503493
ENSMUSG00000027598	743.601031841694	648.058960143473	728.904178123604	727.461218156726	725.227438243422	738.203956376102	790.861762325208	899.222495673488	848.499646968713	815.85574745615	769.618216280678	824.103991612489	718.576130480837	824.693643386121	-0.200190800527609	0.00135097889062879	0.0451110736232113	Itch	2	154975429	155068775	+	9709	protein_coding	itchy, E3 ubiquitin protein ligase [Source:MGI Symbol;Acc:MGI:1202301]	-	681	888	696	732	855	743	1154	880	793	698	663	609	4.85929809335224	4.11733012270765	4.71167017858462	4.73795625918076	4.79055033168762	4.8988260882426	5.12108968540837	5.82909056156054	5.51432891004957	5.23362297651775	4.90835060844651
ENSMUSG00000041268	321.025996125489	324.759276198024	373.877574123745	376.650002296993	290.939194523384	369.598750702436	387.892337500925	412.824873013738	525.363589737249	528.319194627765	403.962502663162	399.1965148205	342.808465661679	442.926502060556	-0.369874250310939	0.00135793106108235	0.0452459132734455	Dmxl2	9	54272442	54408910	-	13285	protein_coding	Dmx-like 2 [Source:MGI Symbol;Acc:MGI:2444630]	-	294	445	357	379	343	372	566	404	491	452	348	295	1.53315725511333	1.50791088827142	1.76622814358347	1.79280113407272	1.40451491370532	1.79249969496336	1.8356333795159	1.95574594261516	2.49524913555775	2.47684248198928	1.88284355085575
ENSMUSG00000018559	753.428358253699	735.634495297997	723.667797533636	656.901455193437	603.932088923177	632.888183326483	785.379185116714	834.846339733227	740.430965576733	935.078220580114	781.226334173298	903.943294576589	684.408729754738	830.150723292779	-0.27741003105146	0.00140354591508395	0.0462101554583707	Ctdnep1	11	69871982	69881427	+	2182	protein_coding	CTD nuclear envelope phosphatase 1 [Source:MGI Symbol;Acc:MGI:1914431]	-	690	1008	691	661	712	637	1146	817	692	800	673	668	21.9076238372469	20.7961533279347	20.814378340313	19.0371170535724	17.7508453842405	18.6879814946257	22.6287698468611	24.0801918039175	21.411413003254	26.6905026428848	22.1695494928581
ENSMUSG00000031534	588.547659563397	540.778929579182	474.416081451139	452.178762652063	569.155100656533	538.501405593334	584.579794855635	636.608653187026	620.592427795528	785.465705287296	611.747812941052	818.691157513228	527.262989915941	676.280925263294	-0.356338649094151	0.00140770293886838	0.0462101554583707	Smim19	8	22952630	22966898	-	1462	protein_coding	small integral membrane protein 19 [Source:MGI Symbol;Acc:MGI:2142501]	-	539	741	453	455	671	542	853	623	580	672	527	605	25.5412603141799	22.8164492962668	20.3653075332138	19.5577320169014	24.96714832466	23.7317422712163	25.1381163783807	27.40522080847	26.7839485070714	33.4613464323465	25.909545367772
ENSMUSG00000024383	398.552682264638	427.660530004589	441.950521793335	465.098155870694	399.511255453394	411.327641910775	468.075029175145	545.664559874594	517.873681125923	499.098000234636	474.772021808141	477.682609259784	424.016797882904	497.194316913037	-0.229478522587091	0.00142362003185272	0.0466340680054371	Map3k2	18	32296142	32369804	+	13950	protein_coding	mitogen-activated protein kinase kinase kinase 2 [Source:MGI Symbol;Acc:MGI:1346873]	-	365	586	422	468	471	414	683	534	484	427	409	353	1.81267350815007	1.89103964307549	1.98828385782109	2.10826943474358	1.83670958881865	1.89978232498969	2.10949048117473	2.46183919029082	2.34242197938348	2.22830779385419	2.10739356865767
ENSMUSG00000050541	14.1950270395624	16.0555147783293	20.9455223598737	21.863588523836	21.2054806503925	21.8579906329397	56.1964163870598	32.6989998426723	56.7093080571776	44.4162154775554	23.2162357852392	17.5917108225983	19.3538539974889	38.4714810620504	-1.00835129591228	0.0014296255137352	0.0466513773780632	Adra1b	11	43665433	43792037	-	3382	protein_coding	adrenergic receptor, alpha 1b [Source:MGI Symbol;Acc:MGI:104774]	-	13	22	20	22	25	22	82	32	53	38	20	13	0.266299701646117	0.292837238330546	0.388683885647802	0.408793088549994	0.402124190073654	0.416415404328211	1.04465123750308	0.608511803259946	1.05802577235411	0.817958943353576	0.42506264695988
ENSMUSG00000063428	103.732889904495	50.355932713851	78.5457088495263	54.6589713095901	96.6969917657896	99.3545028769989	124.72863149323	135.905218096107	116.62857694778	253.639967332356	76.6135780912892	208.394112821549	80.5574995700418	152.651680797052	-0.921871811287272	0.00145692365046183	0.0469931782507437	Ddo	10	40506007	40557843	+	8925	protein_coding	D-aspartate oxidase [Source:MGI Symbol;Acc:MGI:1925528]	-	95	69	75	55	114	100	182	133	109	217	66	154	0.737422375711103	0.34803112942368	0.552323067756666	0.387265609377053	0.694848973600076	0.717248228896364	0.878606146495652	0.958376261124451	0.824540996076477	1.76999899977452	0.531535482090805
ENSMUSG00000025531	215.109255907215	248.860479064104	244.015335492528	265.344460721101	241.742479414474	268.257157767897	285.094014841669	271.810436192214	296.386383619588	348.316637166093	292.524570894013	355.893842026411	247.22152806122	308.337647456665	-0.313006257355245	0.00146081871969458	0.0469931782507437	Chm	X	111950290	112095214	-	6780	protein_coding	choroidermia (RAB escort protein 1) [Source:MGI Symbol;Acc:MGI:892979]	-	197	341	233	267	285	270	416	266	277	298	252	263	2.01297074450342	2.26413287175893	2.25874066367096	2.47477679137915	2.28669877927016	2.54924619407524	2.64359371511966	2.52315874057101	2.75831623504799	3.19969131203887	2.67157516038802
ENSMUSG00000056851	1962.18950693029	2038.32058072153	1996.10828089596	1746.10568347181	1786.34968998906	1872.83237923143	2029.23888929371	2180.61455200821	2158.16366700617	2189.25188393319	2092.94365603931	2262.5646534911	1900.31768687335	2152.12955029528	-0.178507604479821	0.00146236009451177	0.0469931782507437	Pcbp2	15	102378974	102408496	+	5203	protein_coding	poly(rC) binding protein 2 [Source:MGI Symbol;Acc:MGI:108202]	-	1797	2793	1906	1757	2106	1885	2961	2134	2017	1873	1803	1672	23.9273819389405	24.1654192800893	24.0773792600731	21.2213204109646	22.0190376844596	23.1918416968414	24.5197284089902	26.3774750405177	26.1725508794235	26.206285216262	24.9079766985299
ENSMUSG00000097494	25.1142786084566	30.6514373040832	26.1819029498421	29.8139843506855	31.3841113625808	40.7353461795695	32.2101410999001	45.9829685287579	63.1292297240278	73.637409870684	38.3067890456446	71.7200518152084	30.646843459203	54.1644316807038	-0.805369803726248	0.00150776770758624	0.0478754789277946	4933406C10Rik	12	32969383	33003838	-	3883	lncRNA	RIKEN cDNA 4933406C10 gene [Source:MGI Symbol;Acc:MGI:1921326]	-	23	42	25	30	37	41	47	45	59	63	33	53	0.410356556038052	0.486921694582727	0.423167944006202	0.485521349053946	0.518355996916576	0.675918254336601	0.521508680131856	0.745311384062992	1.025837572408	1.18112176033569	0.610861985276904
ENSMUSG00000023025	625.673114897637	588.94547391417	538.299924648754	577.397496924942	551.342496910204	615.004372808623	662.706520076669	671.351340519866	637.712218907129	841.570398522103	652.376225565221	798.393029640999	582.777146684055	710.684955538664	-0.284369253272238	0.00153710907822318	0.0485095379218928	Larp4	15	99867946	99914239	+	10843	protein_coding	La ribonucleoprotein domain family, member 4 [Source:MGI Symbol;Acc:MGI:2443114]	-	573	807	514	581	650	619	967	657	596	720	562	590	3.66105366542176	3.35043581031483	3.11568687285845	3.36729481526248	3.26105176441543	3.65442371498214	3.84244880840582	3.8968038294773	3.71099853067984	4.83397667528333	3.72549004922205
ENSMUSG00000062933	838.598520491074	788.909612516998	778.126155669307	912.307921130976	1047.55074412939	873.32608028882	1214.39085168134	1274.23915011914	1685.2294375482	979.49443605767	818.372311429681	1650.91440027461	873.136505704427	1270.44009785177	-0.540753343785761	0.00154466184779405	0.048649015234682	Gm10123	9	96777711	96778200	+	490	processed_pseudogene	predicted pseudogene 10123 [Source:MGI Symbol;Acc:MGI:3704342]	-	768	1081	743	918	1235	879	1772	1247	1575	838	705	1220	108.584058691175	99.3131687176857	99.6627524119207	117.733774674123	137.108592112158	114.834003047125	155.811214032781	163.667709663619	217.009356192146	124.500028394278	103.416440793154
ENSMUSG00000085923	5.45962578444709	4.37877675772617	7.33093282595579	1.98759895671237	5.93753458210989	3.97418011507995	10.2798322659256	13.2839686860856	11.7698563892255	12.8573255329766	9.28649431409567	13.5320852481525	4.84477483700521	11.8349270727436	-1.28499959951534	0.00160280130527642	1	Gm12781	7	34352609	34362450	+	1762	lncRNA	predicted gene 12781 [Source:MGI Symbol;Acc:MGI:3649569]	-	5	6	7	2	7	4	15	13	11	11	8	10	0.196591633407659	0.153293087405929	0.261115275505847	0.0713310404228707	0.216115506828687	0.145322143993191	0.366789106603714	0.474493294944076	0.421483678314926	0.454473215404739	0.326347757552398
ENSMUSG00000040774	882.27552676665	748.770825571175	721.573245297648	802.989978511796	882.147995056326	753.107131807651	851.8554337697	1058.63011990652	1008.99768863997	959.624023870342	864.804783000159	1064.9751090296	798.477450501875	968.147859702715	-0.276788947608885	0.00161571541823182	0.0504772903398099	Cept1	3	106409576	106455118	-	3116	protein_coding	choline/ethanolaminephosphotransferase 1 [Source:MGI Symbol;Acc:MGI:2139793]	-	808	1026	689	808	1040	758	1243	1036	943	821	745	787	17.96448794069	14.8226937809953	14.5332222876883	16.2955258225095	18.1563975771792	15.5721818219456	17.187185076034	21.3823255746113	20.4318750566874	19.1808222181972	17.1852309796798
ENSMUSG00000039100	1506.8567165074	1360.33997940026	1391.82996081361	1319.76570725701	1440.27624577466	1663.19437816096	1632.43736382898	1735.0906791518	1800.78802755151	2414.83950464815	1519.5026321439	2193.55101872552	1447.04383131898	1882.70153767498	-0.379154234317642	0.00162656274218626	0.0507141359396104	Marchf6	15	31456037	31531199	-	9174	protein_coding	membrane associated ring-CH-type finger 6 [Source:MGI Symbol;Acc:MGI:2442773]	-	1380	1864	1329	1328	1698	1674	2382	1698	1683	2066	1309	1621	10.421285200103	9.14669920240601	9.52152229003537	9.09690807733434	10.0686847629728	11.6808494674239	11.1870117774925	11.9034151808967	12.385665892981	16.3943081262476	10.2559869766295
ENSMUSG00000032118	72.0670603547016	56.1943017241525	64.9311193156084	72.5473619200014	68.7057573072716	105.315773049619	134.323141608094	144.079968056775	189.387689172084	135.586341984117	62.6838366201457	89.3117626378067	73.293562278559	125.895456679837	-0.78607130363138	0.00164742215594636	0.0510091054463722	Fez1	9	36733160	36790220	+	4104	protein_coding	fasciculation and elongation protein zeta 1 (zygin I) [Source:MGI Symbol;Acc:MGI:2670976]	-	66	77	62	73	81	106	196	141	177	116	54	66	1.11413422184422	0.844618516110787	0.992943370835449	1.11781510787429	1.07367158749666	1.65339348671395	2.05768927134187	2.20955284117739	2.91178895735401	2.057653053407	0.945764389485733
ENSMUSG00000118642	771.991085920819	1201.97421999583	1001.19596880196	781.12638998796	537.770989293953	453.056533119115	1263.73404655778	1423.42833690133	1388.84305392861	1067.15801923706	1267.60647387406	1063.62190050479	791.18586451994	1245.73197183394	-0.654727508902481	0.00165955357946987	0.0512284064183472	AY036118	17	40158994	40159718	-	714	pseudogene	cDNA sequence AY036118 [Source:MGI Symbol;Acc:MGI:2158419]	-	707	1647	956	786	634	456	1844	1393	1298	913	1092	786	68.599686793125	103.841896768261	88.0034754625621	69.1797202205373	48.3041939980755	40.8831490470928	111.274020201784	125.47162892353	122.735574874687	93.0880810365287	109.931201977871
ENSMUSG00000029456	283.900540791249	229.885779780624	246.109887728516	194.784697757812	248.5282332226	200.696095811538	271.387571820435	346.40502958331	319.926096398039	376.368983783496	248.413722902059	307.178335133062	233.984205848723	311.613289936734	-0.412688103549953	0.00166742571279821	0.0513692838147178	Acad10	5	121759089	121798577	-	6068	protein_coding	acyl-Coenzyme A dehydrogenase family, member 10 [Source:MGI Symbol;Acc:MGI:1919235]	-	260	315	235	196	293	202	396	339	299	322	214	227	2.9684429497929	2.33691118168844	2.54543747360171	2.02985476863211	2.62673246653214	2.13100027927787	2.81177579335261	3.5929134672355	3.32674564205788	3.86306318368932	2.53492287913579
ENSMUSG00000103160	49.1366320600238	45.9771559561248	30.3710074218168	46.7085754827406	45.8038382048477	39.7418011507995	54.1404499338747	88.9004058222653	69.5491513908781	53.7669976833566	51.0757187275262	96.0778052618829	42.9565017127256	68.918421469964	-0.671903387129739	0.00174063159580608	0.0529936995844724	C130012C08Rik	14	22042504	22046168	+	3665	TEC	RIKEN cDNA C130012C08 gene [Source:MGI Symbol;Acc:MGI:2145684]	-	45	63	29	47	54	40	79	87	65	46	44	71	0.850627591426644	0.773826851322536	0.520072825874012	0.805894786027233	0.801518543899277	0.698656528556622	0.928718691423806	1.52664445702922	1.19738374494378	0.913703660051716	0.862929363830912
ENSMUSG00000010538	5.45962578444709	13.8661263994662	13.6145895339179	8.94419530520565	11.0268499382041	9.93545028769989	19.1890202297277	16.3494999213362	19.2597650005509	28.0523466174034	20.8946122067152	20.2981278722288	10.4744728748235	20.6738953079937	-0.954407244486182	0.00176112377359285	0.0534081422511254	Tsacc	3	88190064	88204306	-	1112	protein_coding	TSSK6 activating co-chaperone [Source:MGI Symbol;Acc:MGI:1924177]	-	5	19	13	9	13	10	28	16	18	24	18	15	0.311505807611776	0.769176555781729	0.768384699478024	0.508618542727466	0.63596374607116	0.575669104577343	1.08488653257799	0.925353830317058	1.09285287291009	1.57118732284464	1.16349432087813
ENSMUSG00000031540	599.466911132291	686.008358710433	732.046006477585	745.349608767137	569.155100656533	648.784903786803	775.099352850788	725.509059009292	884.879203080865	786.634553063021	872.930465524993	782.154527343216	663.468481588464	804.534526812029	-0.277919865053974	0.00176679144224921	0.0534755764596559	Kat6a	8	23349551	23433275	+	9330	protein_coding	K(lysine) acetyltransferase 6A [Source:MGI Symbol;Acc:MGI:2442415]	-	549	940	699	750	671	653	1131	710	827	673	752	578	4.07653928139974	4.53548186510704	4.924199903437	5.05165969554253	3.91232270639367	4.48032219637056	5.22290390139497	4.89406053129638	5.98436185778889	5.2511561446998	5.79338975218528
ENSMUSG00000054850	14.1950270395624	13.8661263994662	14.6618656519116	8.94419530520565	12.7232883902355	15.8967204603198	16.4477316254809	38.8300623131734	38.5195300011017	56.1046932348069	32.5027300993348	8.11925114889152	13.3812038744502	31.7539997371315	-1.24510107233956	0.00177338683691445	0.0535190005977015	Smim10l2a	X	55419946	55423159	+	2393	protein_coding	small integral membrane protein 10 like 2A [Source:MGI Symbol;Acc:MGI:2443645]	-	13	19	14	9	15	16	24	38	36	48	28	6	0.376358374829572	0.35742763478031	0.384525796440704	0.236349276854552	0.340990558502908	0.428011061790225	0.432115273438023	1.02125343329183	1.01567270762726	1.46022591141098	0.841030765075487
ENSMUSG00000075470	682.453223055887	633.463037617719	665.020334925989	750.318606158918	641.253734867868	670.642894419742	731.238735182839	817.474996066808	752.200821965959	916.376656168512	780.065522384036	760.503190946172	673.858638507687	792.976653785721	-0.234647964906549	0.00178063309534062	0.0535190005977015	Alg10b	15	90108514	90117674	+	6644	protein_coding	asparagine-linked glycosylation 10B (alpha-1,2-glucosyltransferase) [Source:MGI Symbol;Acc:MGI:2146159]	-	625	868	635	755	756	675	1067	800	703	784	672	562	6.5170540725522	5.88121865763662	6.28180201911988	7.14120984233513	6.18993324615772	6.50357058843699	6.91935909117739	7.74377979615118	7.14364199492642	8.59029247914496	7.27002993675728
ENSMUSG00000006494	625.673114897637	738.553679803147	622.082014088248	598.267285970422	517.413727869576	527.572410276864	702.455204838248	709.159559087956	742.570939465683	829.881920764851	708.095191449795	815.984740463597	604.927038817649	751.357926011688	-0.310508493075566	0.00178201348032535	0.0535190005977015	Pdk1	2	71703568	71734202	+	7779	protein_coding	pyruvate dehydrogenase kinase, isoenzyme 1 [Source:MGI Symbol;Acc:MGI:1926119]	-	573	1012	594	602	610	531	1025	694	694	710	610	603	5.1030730034925	5.85644360991897	5.01883383049848	4.86325662177074	4.26579378637742	4.36966817737489	5.67716044034484	5.73757440515267	6.02323321981658	6.64440488886906	5.63641047648266
ENSMUSG00000042010	3376.23258510208	1161.10563692372	1047.27611799368	1081.25383245153	2006.88668875314	2437.16595557278	2489.77537480718	4272.32869819415	5282.52554487331	6130.60658367837	1640.22705822715	8647.00247356946	1851.65346946616	4743.7442888916	-1.3572087526213	0.00179679904196995	0.0538588778468482	Acacb	5	114284596	114388822	+	9632	protein_coding	acetyl-Coenzyme A carboxylase beta [Source:MGI Symbol;Acc:MGI:2140940]	-	3092	1591	1000	1088	2366	2453	3633	4181	4937	5245	1413	6390	22.2394448574501	7.43585531275457	6.82375883129602	7.09850493297897	13.3626335947743	16.3026717259487	16.2509965420907	27.9162015507284	34.6051418449814	39.641541170283	10.5444088723104
ENSMUSG00000057054	163.788773533413	145.959225257539	143.476828165135	135.156729056441	201.876175791736	122.206038538709	198.058101656833	293.269154838967	197.947584727884	215.067990733426	176.443391967818	202.981278722288	152.077295057162	213.961250441203	-0.491668741615171	0.00180984718730117	0.0541454668154629	Inca1	11	70579187	70590981	-	1377	protein_coding	inhibitor of CDK, cyclin A1 interacting protein 1 [Source:MGI Symbol;Acc:MGI:2144284]	-	150	200	137	136	238	123	289	287	185	184	152	150	7.54672021926568	6.53842701547439	6.5392323701067	6.20668114691843	9.40235859338635	5.71806226925712	9.04263448494456	13.4041903968186	9.07051129730748	9.72759306925066	7.93425579327465
ENSMUSG00000070880	6.55155094133651	2.91918450515078	2.09455223598737	1.98759895671237	0	0.993545028769989	2.74128860424682	4.08737498033404	103.78873361408	4.67539110290057	13.9297414711435	1.35320852481525	2.42440527799284	21.7626230495866	-3.1806974527294	0.00187102406616221	0.0554415852582072	Gad1	2	70383416	70432358	+	7639	protein_coding	glutamate decarboxylase 1 [Source:MGI Symbol;Acc:MGI:95632]	-	6	4	2	2	0	1	4	4	97	4	12	1	0.0544146288358625	0.023572231968342	0.0172081280437343	0.0164531081588033	0	0.00837994559876954	0.02256080310113	0.0336756597497241	0.857292855984449	0.0381193066937914	0.112912308314045
ENSMUSG00000036202	189.994977298759	213.100468876007	244.015335492528	230.561478978634	192.545764305563	157.973659574428	212.449866829129	289.181779858633	263.216788340862	288.70540060411	268.147523319512	303.118709558617	204.698614087653	270.80334475181	-0.399120890200025	0.00191915330633092	0.0560703418302064	Rif1	2	51962844	52012395	+	10504	protein_coding	replication timing regulatory factor 1 [Source:MGI Symbol;Acc:MGI:1098622]	-	174	292	233	232	227	159	310	283	246	247	231	224	1.14761301795863	1.25142654612053	1.45794570636796	1.38799447963741	1.17561451050345	0.968991841604254	1.27156350475426	1.73270390437843	1.58115474047083	1.71184229357784	1.58071588174139
ENSMUSG00000050954	20.746577980899	18.9746992834801	25.1346268318484	24.8449869589046	15.2679460682826	15.8967204603198	26.0422417403448	23.5024061369207	44.939451667952	32.727737720304	39.4676008349066	46.0090898437186	20.1442595972891	35.4480879906911	-0.806658531112796	0.0019467764684204	0.0565778809025796	Zfp169	13	48641123	48666927	-	8017	protein_coding	zinc finger protein 169 [Source:MGI Symbol;Acc:MGI:1915161]	zf-C2H2	19	26	24	25	18	16	38	23	42	28	34	34	0.164188467087978	0.145995237625056	0.196761217601726	0.195966841126822	0.12213901556654	0.127757324543346	0.204222123169584	0.184505188694252	0.353697008969778	0.254253921271936	0.304834125287656
ENSMUSG00000022389	4360.05715145945	3864.27048869334	2274.68372828228	2685.24619051841	3533.6812955814	4572.29422239949	4754.76508406611	5118.4153191233	4623.41358707668	6577.10643400538	4290.3603731122	5527.85682387031	3548.37217948906	5148.65293687566	-0.536939122996822	0.00195393452391119	0.0565778809025796	Tef	15	81686622	81711064	+	7867	protein_coding	thyrotroph embryonic factor [Source:MGI Symbol;Acc:MGI:98663]	TF_bZIP	3993	5295	2172	2702	4166	4602	6938	5009	4321	5627	3696	4085	35.1634186106706	30.2994007446499	18.1464139668145	21.5839368434102	28.8073898010119	37.4468398604627	37.9976046073335	40.9481714574858	37.0825077849461	52.0702037254736	33.7690903710416
ENSMUSG00000051439	244.59123514323	163.474332288444	159.18596993504	213.666887846579	269.733713872992	254.347527365117	270.016927518312	388.300623131734	356.305652510191	392.732852643648	226.358298906082	292.293041360095	217.499944408567	321.001232678344	-0.561873343387592	0.00195674129224481	0.0565778809025796	Cd14	18	36858120	36859851	-	1732	protein_coding	CD14 antigen [Source:MGI Symbol;Acc:MGI:88318]	-	224	224	152	215	318	256	394	380	333	336	195	216	8.95985665200947	5.82206909950648	5.76814067527862	7.80090590167324	9.98787333588113	9.46171335671139	9.80120353730882	14.1100431054697	12.9804672641492	14.1225428649222	8.09251053820934
ENSMUSG00000031545	3464.67852281013	2613.39992823624	2387.7895490256	2620.64922442525	3368.27854650834	2691.5134829379	3379.32352688527	4086.35313658895	3339.42925370663	4272.1386202754	3055.25662933747	4761.94079882487	2857.71820899058	3815.7403276031	-0.416875524090889	0.00199341721964546	0.0574244697021057	Gpat4	8	23661281	23698362	-	6682	protein_coding	glycerol-3-phosphate acyltransferase 4 [Source:MGI Symbol;Acc:MGI:2142716]	-	3173	3581	2280	2637	3971	2709	4931	3999	3121	3655	2632	3519	32.8976239281056	24.125430660808	22.4268624279764	24.8003680211452	32.3286232086342	25.9525623463278	31.795056801118	38.4890830195952	31.5341607950368	39.8201069258009	28.3123529418752
ENSMUSG00000047248	283.900540791249	370.736432154149	348.742947291897	328.947627335897	296.876729105494	285.147423256987	383.095082443493	376.038498190732	357.375639454666	407.927873728075	412.088185187995	395.136889246054	319.058616655945	388.610361375169	-0.280847496323245	0.00203153591788787	0.0583062073882532	C2cd3	7	100021440	100119359	+	11994	protein_coding	C2 calcium-dependent domain containing 3 [Source:MGI Symbol;Acc:MGI:2142166]	-	260	508	333	331	350	287	559	368	334	349	355	292	1.50179354838614	1.90667596804927	1.82482126113002	1.73427680746655	1.5874417335007	1.53177706112416	2.00806995087644	1.97322407572028	1.88008031711129	2.11827770047569	2.12745733102594
ENSMUSG00000049321	81.8943867667064	71.5200203761941	77.4984327315326	84.4729556602755	94.1523340877425	87.431962531759	98.6863897528855	121.599405664938	113.418616114355	155.456754171444	99.8298138765284	97.4310137866982	82.8283486923684	114.403665561141	-0.464451360960905	0.00206228810323421	0.05907960771018	Zfp2	11	50789539	50806992	-	4019	protein_coding	zinc finger protein 2 [Source:MGI Symbol;Acc:MGI:99167]	zf-C2H2	75	98	74	85	111	88	144	119	106	133	86	72	1.29283823611954	1.09770412046555	1.21019082723692	1.32909304853612	1.50244563525285	1.40165901710675	1.54374498532549	1.90423957542603	1.78066342975945	2.40910176971293	1.53807316488648
ENSMUSG00000038007	709.751351978122	673.601824563542	571.812760424551	644.975861453163	845.674568337651	686.539614880062	796.344339533701	899.222495673488	846.359673079763	1053.13184592835	722.024932920938	1136.69516084481	688.725996939515	908.963074663509	-0.39853092070197	0.00207726660765481	0.0593716283843775	Acer2	4	86792633	86853059	+	7159	protein_coding	alkaline ceramidase 2 [Source:MGI Symbol;Acc:MGI:1920932]	-	650	923	546	649	997	691	1162	880	791	901	622	840	6.29016336755948	5.80398877097674	5.01280053141802	5.69700763396346	7.57594110236966	6.17878942037147	6.9933431632084	7.90538347006443	7.45964399271104	9.16207706503421	6.24503062156301
ENSMUSG00000026313	364.703002401066	348.11275223923	306.851902572149	307.08403881206	313.841113625808	340.785944868106	346.773008437223	408.737498033404	406.595038900518	582.086192311121	394.676008349066	443.852396139403	330.229792419737	430.453357028456	-0.379354818446144	0.00208327653621225	0.0593716283843775	Hdac4	1	91856501	92123421	-	15813	protein_coding	histone deacetylase 4 [Source:MGI Symbol;Acc:MGI:3036234]	-	334	477	293	309	370	343	506	400	380	498	340	328	1.46329917148516	1.3579423506441	1.21784913700573	1.22800087290695	1.27286178209515	1.38853732493184	1.37869220410585	1.62681568853565	1.62242005514762	2.29264379227959	1.54547219530205
ENSMUSG00000026604	1262.26548136417	989.603547246114	979.203170324094	1117.03061367235	1389.38309221371	1050.17709540988	1250.02760353655	1607.36021101636	1821.11777949653	1501.96939180681	1293.14433323782	1349.14889924081	1131.27716670505	1470.46136972248	-0.378192171870311	0.00210931043375598	0.0599839983606759	Ptpn14	1	189460465	189608892	+	13413	protein_coding	protein tyrosine phosphatase, non-receptor type 14 [Source:MGI Symbol;Acc:MGI:102467]	-	1156	1356	935	1124	1638	1057	1824	1573	1702	1285	1114	997	5.97080434686237	4.55104353404084	4.58169135420454	5.26616974521026	6.64326790349082	5.04460042357814	5.85908749344863	7.5421545864957	8.56697721008053	6.97426933248577	5.9697454910475
ENSMUSG00000026082	215.109255907215	221.858022391459	201.077014654787	205.71649201973	181.518914367359	252.360437307577	279.611437633176	256.482780015961	251.446931951636	357.667419371894	227.519110695344	301.765501033801	212.940022774688	279.082196783635	-0.389279254918997	0.00211956029774007	0.060110060813379	Rev1	1	38091867	38168882	-	6168	protein_coding	REV1, DNA directed polymerase [Source:MGI Symbol;Acc:MGI:1929074]	-	197	304	192	207	214	254	408	251	235	306	196	223	2.21270130475571	2.21874015571798	2.04595937939434	2.10901878223049	1.88739674654622	2.63613144049386	2.85001320342611	2.61711006695297	2.57227547871509	3.61159109327031	2.28406393414064
ENSMUSG00000027189	1756.90757743507	1475.64776735372	1704.96552009372	1817.65924591346	1564.96447199896	1841.03893831079	1908.62219070685	2015.07586530468	2164.58358867302	1934.44306882511	1953.64624132788	1851.18926194727	1693.53058685095	1971.2600361308	-0.220167203540898	0.00212148601312112	0.060110060813379	Trim44	2	102130464	102238173	-	5645	protein_coding	tripartite motif-containing 44 [Source:MGI Symbol;Acc:MGI:1931835]	-	1609	2022	1628	1829	1845	1853	2785	1972	2023	1655	1683	1368	19.7466318166679	16.1248034620224	18.9552971767289	20.3612401513467	17.7797732505203	21.0130542793513	21.2565279037797	22.4665090983656	24.1950161837377	21.3430048824207	21.4297310062606
ENSMUSG00000029245	0	2.91918450515078	1.04727611799368	0	0.848219226015698	0	2.74128860424682	5.10921872541755	53.4993472237524	2.33769555145029	6.96487073557175	0	0.802446641526694	11.7754034734065	-3.79146524497662	0.00214403415165142	1	Epha5	5	84202620	84565241	-	16739	protein_coding	Eph receptor A5 [Source:MGI Symbol;Acc:MGI:99654]	-	0	4	1	0	1	0	4	5	50	2	6	0	0	0.0107574096425213	0.00392654549632853	0	0.00324985724554417	0	0.0102958345713323	0.0192102548560355	0.20166683172963	0.00869805196946869	0.0257642966488736
ENSMUSG00000087543	48.0447069031344	34.3004179355217	54.4583581356716	43.727177047672	29.6876729105494	48.6837064097294	54.8257720849364	67.4416871755116	74.8990861132534	77.1439531978594	48.7540951490022	70.3668432903931	43.1503398903798	65.5719061684927	-0.610119788810342	0.0021612931899621	0.061015271564621	Gm16576	15	79626899	79641595	+	5404	lncRNA	predicted gene 16576 [Source:MGI Symbol;Acc:MGI:4414996]	-	44	47	52	44	35	49	80	66	70	66	42	52	0.564076837706475	0.391525220220658	0.63245283924468	0.51167217819248	0.352327463945362	0.580441490936533	0.637831143188496	0.785454851899398	0.874533962777791	0.889098969885067	0.558638033167739
ENSMUSG00000035203	1789.66533214176	1683.63966334571	1687.16182608782	1522.50080084167	1532.73214141037	1589.67204603198	1851.74045216873	1732.02514791655	1916.34661755481	1902.88417888053	1808.54476767013	1839.01038522393	1634.22863497655	1841.75859156911	-0.17279672062108	0.00218677411352524	0.0613997136721634	Epn1	7	5083234	5101177	+	2810	protein_coding	epsin 1 [Source:MGI Symbol;Acc:MGI:1333763]	-	1639	2307	1611	1532	1807	1600	2702	1695	1791	1628	1558	1359	40.4085777058633	36.9588542681692	37.6816024898799	34.2615425659876	34.9820798230346	36.4494829488971	41.4295388035155	38.7932365110054	43.031179099738	42.1764082634827	39.8526938897604
ENSMUSG00000058706	829.863119235958	837.805952978274	784.409812377269	817.896970687138	823.620868461243	762.049037066581	889.548152078093	1024.90927631876	907.348928914841	884.817766223933	921.684560673995	874.172707030653	809.274293467744	917.080231873379	-0.180183393005342	0.0022218220272786	0.0622711743999186	0610030E20Rik	6	72324300	72330131	+	5832	protein_coding	RIKEN cDNA 0610030E20 gene [Source:MGI Symbol;Acc:MGI:1915614]	-	760	1148	749	823	971	767	1298	1003	848	757	794	646	9.02811344749191	8.86138483569432	8.44120496437232	8.8682267081838	9.05723233549419	8.41890401183871	9.58932970707357	11.0605328327601	9.81685366831717	9.44930519385467	9.78587213976802
ENSMUSG00000028238	19.6546528240095	15.3257186520416	37.7019402477726	19.8759895671237	12.7232883902355	20.8644456041698	100.057034055009	40.8737498033404	128.398433337006	25.7146510659531	26.698671153025	20.2981278722288	21.0243392142254	57.0067778810937	-1.45231169507922	0.00223702967302025	0.062471870023355	Atp6v0d2	4	19876841	19922605	-	2716	protein_coding	ATPase, H+ transporting, lysosomal V0 subunit D2 [Source:MGI Symbol;Acc:MGI:1924415]	-	18	21	36	20	15	21	146	40	120	22	23	15	0.459138456933528	0.348070128877896	0.871189993471854	0.46275881157989	0.300438293997591	0.494956735275777	2.31608324133575	0.947158927938667	2.98294647686799	0.589677323669478	0.608687832408344
ENSMUSG00000034243	1656.45046300125	1567.60207926597	1603.37973664833	1868.34301930962	1608.22365252576	1564.83342031273	1648.1997733034	2125.4349897737	2060.79485505894	2085.22443189365	1762.11229609965	2180.01893347737	1644.80539517728	1976.96421326779	-0.264606256668382	0.00225006707482636	0.0625318248739453	Golgb1	16	36695502	36753447	+	11862	protein_coding	golgi autoantigen, golgin subfamily b, macrogolgin 1 [Source:MGI Symbol;Acc:MGI:1099447]	-	1517	2148	1531	1880	1896	1575	2405	2080	1926	1784	1518	1611	8.85989534452091	8.15180124458864	8.4831552344899	9.95988666595788	8.69509251233171	8.49963639990522	8.73550939153018	11.27711597628	10.9620642581634	10.9485962898253	9.19835998028917
ENSMUSG00000034621	627.856965211416	579.45812427243	722.620521415642	677.771244238917	642.101954093883	659.713899103273	743.57453390195	733.68380896996	806.770156134186	744.556033136916	711.57762681758	765.916025045433	651.587118055927	751.013030667671	-0.206575141727689	0.00229603301740939	0.0635481366511865	Gpatch8	11	102366741	102447218	-	8178	protein_coding	G patch domain containing 8 [Source:MGI Symbol;Acc:MGI:1918667]	-	575	794	690	682	757	664	1085	718	754	637	613	566	4.87103970131987	4.37069620704618	5.54551810876741	5.240729394688	5.03549961456408	5.19755007836345	5.71628279393317	5.64637826933865	6.22469705704816	5.67040185565472	5.38778079938388
ENSMUSG00000034602	1015.49039590716	960.411702194607	1030.51970010578	1135.91280376112	966.12169843188	1082.96408135929	1137.63477076243	1097.46018221969	1249.74475114686	1241.3163378201	1143.39961242303	1224.6537149578	1031.90339695997	1182.36822822165	-0.196367290911055	0.00231196651484219	0.063875274156503	Mon2	10	122827965	122912410	-	14041	protein_coding	MON2 homolog, regulator of endosome to Golgi trafficking [Source:MGI Symbol;Acc:MGI:1914324]	-	930	1316	984	1143	1139	1090	1660	1074	1168	1062	985	905	4.58865958264788	4.21924821038588	4.60614072658888	5.11567161015196	4.41285318234981	4.96942531355392	5.09379101055165	4.91924976542669	5.61615110106746	5.50614937738717	5.04237035801595
ENSMUSG00000029591	104.824815061384	53.2751172190017	67.0256715515958	90.4357525304126	83.1254841495384	79.4836023015991	69.9028594082939	177.800811644531	145.518224448607	111.040538693889	111.437931769148	201.628070197473	79.6950738022553	136.22140602699	-0.771323898869856	0.00233352420126284	0.0642422522571066	Ung	5	114268447	114277384	+	5468	protein_coding	uracil DNA glycosylase [Source:MGI Symbol;Acc:MGI:109352]	-	96	73	64	91	98	80	102	174	136	95	96	149	1.21630826533183	0.600995996728695	0.769292700079511	1.04584506981382	0.974970249167897	0.93656773122166	0.803716232568226	2.04650765728314	1.67920756803156	1.26478472312628	1.26194165795317
ENSMUSG00000027272	571.076857053166	611.569153829088	578.096417132513	604.230082840559	532.681673937858	580.230296801673	618.160580257658	625.368371991108	696.561500853256	729.361012052489	650.054601986697	709.081267003192	579.647413599143	671.4312223574	-0.208744864554467	0.00235493192276877	0.0643634648181529	Ubr1	2	120690750	120801196	-	9889	protein_coding	ubiquitin protein ligase E3 component n-recognin 1 [Source:MGI Symbol;Acc:MGI:1277977]	-	523	838	552	608	628	584	902	612	651	624	560	524	3.66395594231219	3.81477446266473	3.66882371066841	3.86372020835574	3.4546261858658	3.78040369972053	3.92993379892703	3.98007885718533	4.44449674123936	4.59360581232523	4.07035417297126
ENSMUSG00000058655	3269.22391972692	3237.37561621221	3134.4974211551	3092.70397664444	3384.39471180264	3478.40114572373	3641.8019107419	3865.63488765092	3695.73490621682	3985.77091522274	3331.52983518182	3564.35125436338	3266.09946521084	3680.80395156293	-0.172478440925794	0.00235571633257417	0.0643634648181529	Eif4b	15	101982208	102005608	+	4468	protein_coding	eukaryotic translation initiation factor 4B [Source:MGI Symbol;Acc:MGI:95304]	-	2994	4436	2993	3112	3990	3501	5314	3783	3454	3410	2870	2634	46.4236798318934	44.694655892309	44.0284803208792	43.7704378375678	48.5795541916571	50.1598992627419	51.2435795973014	54.4522473223401	52.191905043407	55.5600626048291	46.1705748958434
ENSMUSG00000052062	159.421072905855	167.123312919882	157.091417699053	188.821900887675	197.635079661658	202.683185869078	233.694853512041	239.111436349541	249.306958062686	266.497292865333	204.302874910105	182.683150850059	178.795994990533	229.266094424961	-0.360856834422123	0.00236610708473753	0.0644535872012626	Pard3b	1	61677983	62681443	+	13153	protein_coding	par-3 family cell polarity regulator beta [Source:MGI Symbol;Acc:MGI:1919301]	-	146	229	150	190	233	204	341	234	233	228	176	135	0.76900465106648	0.783768648243969	0.74956031015407	0.907785513296156	0.96366235694725	0.992848665970965	1.11701918644663	1.1441518545158	1.19598320602614	1.26191917270058	0.961799169296827
ENSMUSG00000120081	7.64347609822593	5.83836901030156	14.6618656519116	15.9007916536989	5.93753458210989	5.96127017261993	5.48257720849364	11.2402811959186	37.4495430566267	40.90967215038	24.3770475745011	48.7155068933491	9.32388452814464	28.0291046798782	-1.58414531623296	0.00237612111749126	0.0646130167973498	ENSMUSG00000120081	11	31820874	31821796	+	923	lncRNA	novel transcript	-	7	8	14	16	7	6	8	11	35	35	21	36	0.525408712123524	0.390180455051278	0.996934161302931	1.08936332156098	0.412562863523453	0.416128306147349	0.373438732154998	0.766449624352536	2.56012000804506	2.76050065931353	1.63536290966331
ENSMUSG00000033863	2249.3658231922	2206.90348589399	1437.91011000533	2177.4146570784	1851.66257039227	2754.10681975041	2175.21250746985	3178.9558909548	2982.05361425196	4703.44344951797	2424.93582776823	3546.75954354078	2112.8939110521	3168.56013891727	-0.584340574828934	0.00242767218877718	0.0657844085081034	Klf9	19	23118590	23145498	+	4815	protein_coding	Kruppel-like factor 9 [Source:MGI Symbol;Acc:MGI:1333856]	zf-C2H2	2060	3024	1373	2191	2183	2772	3174	3111	2787	4024	2089	2621	29.6395673359272	28.2724028420894	18.7419333481949	28.5956882093655	24.6633029752018	36.8531524563218	28.4015279490848	41.5524227923339	39.078209576117	60.8391576608258	31.1844937761813
ENSMUSG00000046324	2507.06016021811	2210.55246652543	2357.41854160378	2510.33748232772	2559.07740488936	2597.12670520475	2775.55471179991	2899.992548547	2737.02660396717	3165.23977666369	2544.49944206221	2810.61410604128	2456.92879346152	2822.15453151354	-0.200162844570483	0.00251924217634997	0.0676752132736782	Ermp1	19	29585614	29625815	-	9338	protein_coding	endoplasmic reticulum metallopeptidase 1 [Source:MGI Symbol;Acc:MGI:106250]	-	2296	3029	2251	2526	3017	2614	4050	2838	2558	2708	2192	2077	17.0340902916175	14.6023457951026	15.8438881812926	16.9994137227778	17.5758053573416	17.919645874642	18.686683398549	19.5456965994396	18.494417229369	21.1113644094594	16.8726473734426
ENSMUSG00002075203	1.09192515688942	0.729796126287695	0	0	0	0	0	5.10921872541755	2.1399738889501	9.35078220580114	5.80405894630979	4.05962557444576	0.303620213862852	4.41060989015406	-3.68519797872526	0.00256623236340963	1	ENSMUSG00002075203	3	88614465	88614599	+	135	snoRNA	-	-	1	1	0	0	0	0	0	5	2	8	5	3	0.513176974910066	0.333459777789194	0	0	0	0	0	2.38192930396428	1.00020773224364	4.31397605679812	2.66215161484873
ENSMUSG00000036591	804.748840627502	697.685096731036	652.453021510065	669.820848412067	740.495384311704	834.57782416679	869.673809697304	967.686026594084	1064.63700975267	954.948632767442	833.462864690086	746.97110569802	733.296835959861	906.229908199935	-0.306487138399348	0.00262864821770842	0.0697124954624864	Arhgap21	2	20852730	20973692	-	9271	protein_coding	Rho GTPase activating protein 21 [Source:MGI Symbol;Acc:MGI:1918685]	-	737	956	623	674	873	840	1269	947	995	817	718	552	5.50733935052066	4.64203634143818	4.41673770621033	4.56864888543395	5.12249397671795	5.800032328806	5.89747508722942	6.56925362669212	7.24586903428036	6.41530025327026	5.56665636991236
ENSMUSG00000020715	307.922894242816	318.191111061435	322.561044342055	350.811215859733	338.439471180264	323.895679379016	375.556538781814	453.698622817078	386.265286955492	382.213222662122	333.152983518182	418.141434167913	326.970236010886	391.504681483767	-0.258913559272709	0.00265793592479326	0.0702119154147434	Ern1	11	106285476	106378678	-	8173	protein_coding	endoplasmic reticulum (ER) to nucleus signalling 1 [Source:MGI Symbol;Acc:MGI:1930134]	-	282	436	308	353	399	326	548	444	361	327	287	309	2.39038877215542	2.40149792250972	2.47690506294106	2.71423641921324	2.65573777227852	2.55337034673365	2.88888419917605	3.49376832202665	2.98208270102127	2.91264641238457	2.5240441531216
ENSMUSG00000022553	991.468042455592	1059.66397536973	1049.37067022967	974.917288267415	1012.77375586274	876.30671537513	1190.40457639418	1105.63493218036	1093.5266572535	1167.67892794942	1071.42928148879	1158.34649724186	994.083407926714	1131.17014541802	-0.186181724622474	0.00265889136754486	0.0702119154147434	Maf1	15	76235494	76238580	+	2412	protein_coding	MAF1 homolog, negative regulator of RNA polymerase III [Source:MGI Symbol;Acc:MGI:1916127]	-	908	1452	1002	981	1194	882	1737	1082	1022	999	923	856	26.0801134263996	27.099828209883	27.3042694664881	25.5591361222681	26.9290366323373	23.4082523658285	31.0279861508205	28.8497855248808	28.6066875658488	30.1515537365298	27.5055888862542
ENSMUSG00000022807	1404.21575175979	1405.5873392301	1145.72007308509	1310.82151195181	1576.83954116318	1381.02758999028	1578.29691389511	1750.41833532805	1816.83783171863	1783.66170575657	1344.22005196535	2083.94112821549	1370.70196786338	1726.2293278132	-0.331771977302219	0.00267146531856706	0.0703086471443239	Osbpl11	16	33005441	33063682	+	5091	protein_coding	oxysterol binding protein-like 11 [Source:MGI Symbol;Acc:MGI:2146553]	-	1286	1926	1094	1319	1859	1390	2303	1713	1698	1526	1158	1540	17.5000303700917	17.0306181149024	14.1238913570947	16.2815656809963	19.8641545954138	17.4779065323729	19.4904521788741	21.639483841613	22.5179354215487	21.8209145418626	16.3494072657357
ENSMUSG00000019768	596.191135661623	502.829531012222	347.695671173903	461.122957957269	682.816476942637	662.694534189582	702.455204838248	743.902246420795	769.32061307756	770.270684202869	680.235708507508	765.916025045433	542.225051156206	738.683413682069	-0.445405671445072	0.00267613901347945	0.0703086471443239	Esr1	10	4561593	4955614	+	13661	protein_coding	estrogen receptor 1 (alpha) [Source:MGI Symbol;Acc:MGI:1352467]	ESR-like	546	689	332	464	805	667	1025	728	719	659	586	566	2.76892429694905	2.2704605249295	1.59733399904329	2.13446951381471	3.20558415553012	3.12551114516824	3.23275243872648	3.42721633838825	3.55336957507608	3.51175682502237	3.08327083303833
ENSMUSG00000044098	105.916740218274	125.524933721484	127.767686395229	146.088523318359	99.2416494438367	107.302863107159	141.861685269773	143.058124311691	162.638015560207	171.820623031596	172.960956600032	138.027269531156	118.64039936739	155.061112384076	-0.384246959372861	0.00269531276733896	0.0706927725312028	Rsbn1	3	103821436	103873952	+	6861	protein_coding	rosbin, round spermatid basic protein 1 [Source:MGI Symbol;Acc:MGI:2444993]	-	97	172	122	147	117	108	207	140	152	147	149	102	0.979456709874263	1.12854336689478	1.16872559360024	1.3464318688303	0.927667274548925	1.00766006097246	1.29991214116503	1.31230035985789	1.49571947716364	1.55973718931567	1.5609730282082
ENSMUSG00000034488	3.27577547066826	2.18938837886309	2.09455223598737	4.96899739178091	3.39287690406279	5.96127017261993	15.0770873233575	13.2839686860856	53.4993472237524	14.0261733087017	2.32162357852392	1.35320852481525	3.64714342566372	16.5935681075394	-2.19905544867535	0.00271564950701801	1	Edil3	13	88969591	89471342	+	13677	protein_coding	EGF-like repeats and discoidin I-like domains 3 [Source:MGI Symbol;Acc:MGI:1329025]	-	3	3	2	5	4	6	22	13	50	12	2	1	0.0151960718606841	0.00987432989724527	0.00961123712262093	0.0229738417096399	0.015909734717603	0.0280826516468526	0.0693047350948618	0.0611286967676729	0.246815902341323	0.0638722052717422	0.0105107982161169
ENSMUSG00000025907	562.341455798051	611.569153829088	599.041939492387	647.957259888231	531.833454711843	731.249141174712	691.490050421261	776.601246263467	755.410782799384	890.662005102559	640.768107672601	825.457200137304	613.998734149052	763.398232066096	-0.313251089018164	0.00272258811364028	0.0712044907700248	Rb1cc1	1	6276421	6346872	+	14690	protein_coding	RB1-inducible coiled-coil 1 [Source:MGI Symbol;Acc:MGI:1341850]	-	515	838	572	652	627	736	1009	760	706	762	552	610	2.4287698557265	2.56802618524789	2.55925980776452	2.78920392044806	2.3218787604897	3.20725675015278	2.95937802354557	3.32724229525848	3.24471745950105	3.77619738736234	2.70093312918349
ENSMUSG00000102411	17.4708025102307	18.9746992834801	28.2764551858295	39.7519791342473	12.7232883902355	17.8838105178598	31.5248189488384	33.7208435877558	39.5895169455768	58.4423887862571	35.9851654671207	51.4219239429796	22.5135058369805	41.7807762797547	-0.890310417800615	0.0027607974742169	0.0720143178205717	Gm36936	9	72635422	72638170	+	2749	TEC	predicted gene, 36936 [Source:MGI Symbol;Acc:MGI:5610164]	-	16	26	27	40	15	18	46	33	37	50	31	38	0.403223814407327	0.425770760291041	0.645548932958227	0.914407371590384	0.296831722989254	0.419155794733361	0.720964973164647	0.772025831150299	0.908700913524366	1.32408777661819	0.810556894008144
ENSMUSG00000048874	804.748840627502	985.954566614676	935.21757336836	943.115704960018	866.031829762028	951.816137561649	1060.19336769246	940.096245476829	1058.21708808582	1126.76925579904	1071.42928148879	1092.03927952591	914.480775482372	1058.12408634481	-0.208924474528404	0.00276425152450961	0.0720143178205717	Phf3	1	30841420	30913002	-	14190	protein_coding	PHD finger protein 3 [Source:MGI Symbol;Acc:MGI:2446126]	-	737	1351	893	949	1021	958	1547	920	989	964	923	807	3.59820599849732	4.28598037858225	4.13627311073274	4.20279574596963	3.9141470755645	4.32176176483316	4.69719935084753	4.16963522977256	4.70552274032802	4.94556768879234	4.67536859715611
ENSMUSG00000001280	947.791036180016	955.303129310593	1074.50529706152	979.886285659196	895.719502672577	835.57136919556	1122.55768343907	1104.61308843527	1179.1256128115	1082.35304032148	1203.76182546465	977.016554916612	948.12943667991	1111.5713008981	-0.230641919026657	0.00277057469305328	0.0720581461625432	Sp1	15	102314578	102344839	+	8262	protein_coding	trans-acting transcription factor 1 [Source:MGI Symbol;Acc:MGI:98372]	zf-C2H2	868	1309	1026	986	1056	841	1638	1081	1102	926	1037	722	7.27839238924734	7.13233413604665	8.16210755684851	7.49973971919311	6.95300467410083	6.51611161035941	8.54200420204106	8.41459339080191	9.00513824291248	8.15919491134611	9.02173602809848
ENSMUSG00000037907	103.732889904495	97.7926809225511	119.38947745128	125.218734272879	73.7950726633657	108.296408135929	123.357987191107	145.101811801858	190.457676116559	122.72901645114	131.171732186601	173.210691176352	104.704210558417	147.671485820603	-0.496187032795743	0.00280938324426542	0.072823528603855	Ankrd13b	11	77361311	77380504	-	3839	protein_coding	ankyrin repeat domain 13b [Source:MGI Symbol;Acc:MGI:2144501]	-	95	134	114	126	87	109	180	142	178	105	113	128	1.71437736473602	1.57131736916033	1.9517621091917	2.06256146735639	1.2328065531871	1.81754886240194	2.02015860120576	2.37882702563143	3.13037142560753	1.9910982874809	2.11571361732313
ENSMUSG00000006711	1.09192515688942	0	0	0	0.848219226015698	0.993545028769989	0	8.17474996066808	23.5397127784511	3.50654332717543	1.16081178926196	4.05962557444576	0.488948235279184	6.74024057166705	-3.82178408242862	0.00282522120093064	1	D130043K22Rik	13	25029118	25085253	+	5276	protein_coding	RIKEN cDNA D130043K22 gene [Source:MGI Symbol;Acc:MGI:3036268]	-	1	0	0	0	1	1	0	8	22	3	1	3	0.0131309498887147	0	0	0	0.0103107203247088	0.0121331319994315	0	0.0975164385246937	0.281521698707695	0.0413940557004179	0.013623596209423
ENSMUSG00000050321	1.09192515688942	5.83836901030156	1.04727611799368	0.993799478356183	0	0	5.48257720849364	7.15290621558457	37.4495430566267	9.35078220580114	1.16081178926196	6.76604262407626	1.49522829392347	11.2271105166407	-2.83971017409425	0.00286890817678261	1	Neto1	18	86413077	86524843	+	8352	protein_coding	neuropilin (NRP) and tolloid (TLL)-like 1 [Source:MGI Symbol;Acc:MGI:2180216]	-	1	8	1	1	0	0	8	7	35	8	1	5	0.00829488644789978	0.0431197988520509	0.00786954562536437	0.00752426324383969	0	0	0.0412696300022825	0.0539014174388468	0.282925139777968	0.0697302164353144	0.00860609358248512
ENSMUSG00000039917	476.079368403787	439.337268025192	362.357536825815	370.687205426856	458.038382048477	421.263092198475	433.808921622059	553.839309835262	612.032532239728	580.917344535396	453.877409601426	573.760414521667	421.293808821434	534.705988725923	-0.341209947965486	0.00287366678681702	0.0742419703808782	Rhbdd2	5	135661472	135675302	+	7534	protein_coding	rhomboid domain containing 2 [Source:MGI Symbol;Acc:MGI:1915612]	-	436	602	346	373	540	424	633	542	572	497	391	424	4.00923768824084	3.59706346441834	3.01849614969644	3.11126986812859	3.8990781303303	3.60261580540167	3.62000498092227	4.6266463278754	5.12583229916735	4.80233314857429	3.73033376665225
ENSMUSG00000094410	8.73540125511535	25.5428644200693	27.2291790678358	34.7829817424664	6.78575380812559	17.8838105178598	27.4128860424682	30.6553123525053	41.7294908345269	58.4423887862571	47.5932833597403	59.5411750918711	20.1599984685787	44.2290894112282	-1.12439753995631	0.00289593323950515	0.0742902040345351	Zbed6	1	133547678	133589056	-	10156	protein_coding	zinc finger, BED type containing 6 [Source:NCBI gene (formerly Entrezgene);Acc:667118]	zf-BED	8	35	26	35	8	18	40	30	39	50	41	44	0.0545717933145797	0.155139567748517	0.16826384124056	0.21657075929886	0.0428510125507396	0.113456014151438	0.169694736992449	0.18997269950877	0.259260225987729	0.35840067919687	0.290173477514528
ENSMUSG00000046607	8.73540125511535	4.37877675772617	10.4727611799368	2.98139843506855	5.93753458210989	10.9289953164699	12.3357987191107	21.4587186467537	109.138668336455	12.8573255329766	6.96487073557175	9.47245967370677	7.23914458773778	28.7046402740957	-1.99692472935094	0.00293388105290144	0.0748019230023	Hrk	5	118302713	118327543	+	5677	protein_coding	harakiri, BCL2 interacting protein (contains only BH3 domain) [Source:MGI Symbol;Acc:MGI:1201608]	-	8	6	10	3	7	11	18	21	102	11	6	7	0.0976274674833313	0.0475783723814069	0.115776721971188	0.0332090787101722	0.0670768932591417	0.124037070410253	0.13661068997761	0.237899227646247	1.21304037986567	0.141057214293315	0.0759676874415174
ENSMUSG00000062646	588.547659563397	510.857288401386	578.096417132513	568.453301619737	656.52168093615	674.617074534822	635.978956185262	759.229902597048	701.911435575632	828.713072989126	654.697849143745	799.746238165814	596.182237031334	730.046242442771	-0.290926150247661	0.00296464864327067	0.0750931476085868	Ganc	2	120234377	120292181	+	9096	protein_coding	glucosidase, alpha; neutral C [Source:MGI Symbol;Acc:MGI:1923301]	-	539	700	552	572	774	679	928	743	656	709	564	591	4.10524654566084	3.464374340488	3.98867608562004	3.95184629093867	4.62896932445788	4.77855987327301	4.39570560404258	5.25328537454127	4.86908513453696	5.67436535670118	4.45682110718079
ENSMUSG00000049265	609.294237544296	348.842548365518	348.742947291897	454.166361608776	424.109613007849	368.605205673666	572.929318287585	626.390215736191	624.872375573428	617.151625582875	415.570620555781	713.140892577638	425.626818915334	595.009174718917	-0.484044352089184	0.0030225113423753	0.0762587915193545	Kcnk3	5	30745514	30782615	+	3976	protein_coding	potassium channel, subfamily K, member 3 [Source:MGI Symbol;Acc:MGI:1100509]	-	558	478	333	457	500	371	836	613	584	528	358	527	9.7227418309797	5.412011936805	5.50475508199029	7.22311104173414	6.84096584924093	5.97317506115674	9.05922352915295	9.91531989685935	9.91654648014188	9.66738598241228	6.47192090269815
ENSMUSG00000067786	27267.5550178426	19917.5958786438	24540.821272946	15590.7262164518	28037.8865159489	20482.9243131221	32820.7631364961	40740.9101164795	31928.4104231354	33143.8475284621	25292.9280762288	25192.6831064856	22639.5848691592	31519.9237312146	-0.477443138134237	0.00305870644856533	0.0767661925718076	Nnat	2	157401998	157404442	+	1829	protein_coding	neuronatin [Source:MGI Symbol;Acc:MGI:104716]	-	24972	27292	23433	15688	33055	20616	47891	39870	29840	28356	21789	18617	945.889820315097	671.736399388771	842.081895660083	539.024297461821	983.144264143374	721.553286882599	1128.1614980091	1401.92623095927	1101.48628446426	1128.63307709039	856.288562859679
ENSMUSG00000027893	2101.95592701213	1802.59643193061	1748.95111704945	1850.45462869921	2032.33326553361	2010.93513823046	2071.04354050847	2301.19211392806	2447.06014201444	2496.6588489489	1936.23406448895	2488.55047713525	1924.53775140925	2290.12319783735	-0.250494227233492	0.00308403610407812	0.0772352074000338	Ahcyl1	3	107570434	107603876	-	6690	protein_coding	S-adenosylhomocysteine hydrolase-like 1 [Source:MGI Symbol;Acc:MGI:2385184]	-	1925	2470	1670	1862	2396	2024	3022	2252	2287	2136	1668	1839	19.9345091711141	16.6206521530354	16.4070498139435	17.4907336311759	19.4829398502034	19.3669887241102	19.46253543035	21.648853422757	23.0799055524336	23.2432387096096	17.9211749067754
ENSMUSG00000040620	481.538994188234	416.713588110274	470.226976979164	433.296572563296	442.770435980194	439.146902716335	522.900801260081	486.397622659751	513.593733348023	499.098000234636	499.149069382642	529.104533202764	447.282245089583	508.373960014649	-0.187786488369424	0.00309898685308079	0.0774846519610072	Dhx33	11	70874917	70895263	-	10031	protein_coding	DEAH (Asp-Glu-Ala-His) box polypeptide 33 [Source:MGI Symbol;Acc:MGI:2445102]	-	441	571	449	436	522	442	763	476	480	427	430	391	3.04575727258208	2.56253085144851	2.94199719203533	2.73147182963527	2.83087091477535	2.82069252892216	3.27726365369137	3.05179497702611	3.23065801263023	3.09888283563612	3.08120628535478
ENSMUSG00000000708	1309.21826311041	1134.83297637737	1250.44768488446	1155.78879332824	1154.42636660737	1347.2470590121	1367.2176913681	1794.35761636664	1425.22261004076	1933.27422104939	1239.74699093177	1515.59354779308	1225.32685721999	1545.90211292496	-0.335336203533756	0.00315673910694927	0.0782283883753765	Kat2b	17	53873889	53979748	+	4867	protein_coding	K(lysine) acetyltransferase 2B [Source:MGI Symbol;Acc:MGI:1343094]	-	1199	1555	1194	1163	1361	1356	1995	1756	1332	1654	1068	1120	17.0670620595475	14.3828937440716	16.1243836871325	15.0166422869108	15.2121490753105	17.8351206915399	17.6608917148457	23.2036227983469	18.4772297526249	24.739770744875	15.7727150124878
ENSMUSG00000078606	121.203692414725	96.3330886699757	122.531305805261	103.355145749043	100.938087895868	86.438417502989	98.0010676018238	167.582374193696	211.85741500606	118.053625348239	147.423097236269	219.219781020071	105.133289672977	160.35622673436	-0.605360225332528	0.0031589617769924	0.0782283883753765	Gvin2	7	105544346	105603174	-	9275	protein_coding	GTPase, very large interferon inducible, family member 2 [Source:MGI Symbol;Acc:MGI:3782245]	-	111	132	117	104	119	87	143	164	198	101	127	162	0.829105872671412	0.640674203795519	0.829109873032459	0.704650700561198	0.697954058387763	0.600458564455315	0.664283083806012	1.1371625830678	1.44126968640822	0.792736705315934	0.984206780303644
ENSMUSG00000020894	1275.36858324684	1334.06731885391	1281.86596842427	1286.97032447126	1373.26692691942	1173.37667897736	1574.8703031398	1578.74858615402	1904.57676116559	1482.09897961948	1457.97960731302	1292.31414119857	1287.48596681551	1548.43139643175	-0.266761648963146	0.00316475502167526	0.0782470560852736	Vamp2	11	68979316	68983210	+	3809	protein_coding	vesicle-associated membrane protein 2 [Source:MGI Symbol;Acc:MGI:1313277]	-	1168	1828	1224	1295	1619	1181	2298	1545	1780	1268	1256	955	21.2438291950169	21.604411646841	21.120810910256	21.3655099404702	23.1222274983703	19.8479946523102	25.9938211010858	26.0861593370622	31.5502649065563	24.2342616632548	23.7014664118536
ENSMUSG00000090112	314.474445184153	401.387869458232	402.154029309575	437.27177047672	346.921663440421	333.831129666716	431.752955168874	520.118466247506	475.074203346921	476.889892495858	466.646339283307	396.490097770869	372.673484589303	461.161992385556	-0.306953326628511	0.00317219441034883	0.0782792120346102	Shprh	10	11025171	11093339	+	14066	protein_coding	SNF2 histone linker PHD RING helicase [Source:MGI Symbol;Acc:MGI:1917581]	-	288	550	384	440	409	336	630	509	444	408	402	293	1.41847865665458	1.76022952515624	1.79432353932949	1.96578732472072	1.58178148849453	1.52913691796845	1.92974982547286	2.32723264783031	2.13111230878301	2.1115971243463	2.054243823942
ENSMUSG00000027296	54.5962578444709	38.6791946932478	39.79649248376	37.7643801775349	55.9824689170361	35.7676210357196	57.5670606891832	51.0921872541755	169.057937227058	85.3258876279354	66.1662719879316	58.1879665670559	43.7644025252949	81.2328852255565	-0.891658645768788	0.00323733475958643	0.0791758276725831	Itpka	2	119572818	119581744	+	1818	protein_coding	inositol 1,4,5-trisphosphate 3-kinase A [Source:MGI Symbol;Acc:MGI:1333822]	-	50	53	38	38	66	36	84	50	158	73	57	43	1.90536005535916	1.31237882842777	1.37382008382599	1.31354266846912	1.97489427315116	1.2676119688911	1.99074888486258	1.76875938413189	5.8675552609342	2.92314590482298	2.25360359474818
ENSMUSG00000015214	448.781239481551	565.591997872964	524.685335114836	503.856335526585	490.270712637074	549.430400909804	615.419291653411	555.882997325429	571.373028349676	759.751054221343	580.405894630979	703.668432903931	513.769336923802	631.083449847462	-0.29408676995556	0.00323801446332777	0.0791758276725831	Mtmr1	X	70408366	70462802	+	5859	protein_coding	myotubularin related protein 1 [Source:MGI Symbol;Acc:MGI:1858271]	-	411	775	501	507	578	553	898	544	534	650	500	520	4.85980960110685	5.95463888909275	5.62023365362428	5.43799655787035	5.36658650458589	6.04198082424258	6.6036479540365	5.97128820901644	6.15335171679841	8.07628006024993	6.13398989596482
ENSMUSG00000061436	250.050860927677	232.075168159487	361.310260707821	365.718208035075	260.403302386819	340.785944868106	264.534350309818	340.273967112809	470.794255569021	810.011508577524	552.546411688692	504.746779756089	301.723957514164	490.484545502326	-0.700028794494945	0.00327253343022167	0.0797167179283641	Hipk2	6	38671325	38853099	-	8836	protein_coding	homeodomain interacting protein kinase 2 [Source:MGI Symbol;Acc:MGI:1314872]	-	229	318	345	368	307	343	386	333	440	693	476	373	1.79548055447541	1.62012542558738	2.56627699714236	2.61725825638502	1.89006379051396	2.48494123122987	1.88218657501582	2.42371280805147	3.36194767401947	5.70951264703695	3.8721109726161
ENSMUSG00000028653	466.252041991782	343.004179355217	285.906380212276	356.77401272987	386.787967063158	343.766579954416	326.898666056433	530.336903698341	622.732401684478	586.761583414022	408.605749820209	691.489556180594	363.748526884453	527.80414347568	-0.53519120376573	0.00328699573765565	0.0797455981540302	Trit1	4	122910390	122948742	+	2087	protein_coding	tRNA isopentenyltransferase 1 [Source:MGI Symbol;Acc:MGI:1914216]	-	427	470	273	359	456	346	477	519	582	502	352	511	14.1744545849021	10.138008098095	8.59766147686191	10.8100192304289	11.8860126293832	10.612833700256	9.84752300219294	15.9932799887165	18.8275806234745	17.5106706617878	12.1231858876485
ENSMUSG00000022054	3.27577547066826	0	2.09455223598737	0.993799478356183	0.848219226015698	0.993545028769989	2.05596645318512	9.19659370575159	43.869464723477	2.33769555145029	3.48243536778587	1.35320852481525	1.36764857329958	10.3825607210775	-2.97670192838902	0.00330220374100316	1	Nefm	14	68320039	68362295	-	5782	protein_coding	neurofilament, medium polypeptide [Source:MGI Symbol;Acc:MGI:97314]	-	3	0	2	1	1	1	3	9	41	2	3	1	0.0359454643442713	0	0.0227348478253349	0.0108686694245156	0.00940839855295121	0.0110713255671049	0.0223549777182893	0.100105295894728	0.478740037873446	0.0251810259282145	0.037294064476435
ENSMUSG00000028243	150.68567165074	172.961681930184	179.08421617692	193.790898279456	162.009872168998	178.838105178598	217.932444037622	199.259530291284	228.97720611766	203.379512976175	203.142063120843	200.274861672657	172.895074230816	208.82760303604	-0.275337617634222	0.00337799284037765	0.0816979670288844	Ubxn2b	4	6191098	6221688	+	6642	protein_coding	UBX domain protein 2B [Source:MGI Symbol;Acc:MGI:1915303]	-	138	237	171	195	191	180	318	195	214	174	175	148	1.43939883206482	1.60630014910648	1.69214424959054	1.84497381653825	1.56432969628641	1.73480770810299	2.06281044921978	1.88811469216681	2.17524852337539	1.90709307388941	1.89380704308345
ENSMUSG00000019970	836.414670177295	1023.17416905535	687.013133403857	857.648949821386	1149.33705125127	956.783862705499	962.192300090634	1151.61790070912	1318.22391559326	1932.10537327366	975.081902980045	2235.5004829948	918.395306069109	1429.12031260692	-0.636854113951584	0.00339910462239551	0.0818597194404337	Sgk1	10	21758083	21875802	+	4903	protein_coding	serum/glucocorticoid regulated kinase 1 [Source:MGI Symbol;Acc:MGI:1340062]	-	766	1402	656	863	1355	963	1404	1127	1232	1653	840	1652	10.8235021365388	12.8725131842057	8.79391147488403	11.0612286409606	15.0338840275213	12.5730922833219	12.337759165047	14.7827303263979	16.9645676143954	24.5432726635423	12.3144194625269
ENSMUSG00000070738	3487.6089511048	3327.87033587189	3545.02965940862	3690.97126261486	3860.24569759744	3220.07943824353	4211.98994042524	4113.94291770621	4197.55878317561	3839.66494325709	4029.17772052826	3613.06676125672	3521.96755747353	4000.90017772486	-0.184494072936958	0.00343157943801377	0.0824800834892258	Dgkd	1	87781009	87872902	+	6850	protein_coding	diacylglycerol kinase, delta [Source:MGI Symbol;Acc:MGI:2138334]	-	3194	4560	3385	3714	4551	3241	6146	4026	3923	3285	3471	2670	32.3031795345214	29.9675677674493	32.4794184727593	34.0726408056945	36.141823260048	30.2876912050205	38.6574371412796	37.7986101021204	38.6653296375833	34.9113235727837	36.4217318085808
ENSMUSG00000034593	780.726487175934	896.189643081289	723.667797533636	945.10330391673	750.674015023893	894.19052589299	986.863897528855	912.506464359574	1169.49573031123	1005.20908712362	1019.192750972	931.007465072894	831.758628770745	1004.04589922803	-0.271284293787906	0.00344830343916697	0.0824989329737219	Myo5a	9	74978297	75130970	+	14803	protein_coding	myosin VA [Source:MGI Symbol;Acc:MGI:105976]	-	715	1228	691	951	885	900	1440	893	1093	860	878	688	3.34624113376979	3.73444315084054	3.06809251763581	4.0372462965976	3.25227548357428	3.89197892225228	4.19125251369529	3.87966611145597	4.9849912832267	4.22931686308739	4.26325516325096
ENSMUSG00000028826	1133.41831285122	1067.6917327589	831.537237686985	846.717155559468	978.844986822116	1292.60208242976	1093.08883094342	1316.13474366756	1420.94266226286	1497.29400070391	1165.45503641901	1510.18071369382	1025.13525135141	1333.84933128176	-0.378929455543098	0.00348244545394235	0.0830080942463101	Maco1	4	134530070	134580656	-	6744	protein_coding	macoilin 1 [Source:MGI Symbol;Acc:MGI:1913396]	-	1038	1463	794	852	1154	1301	1595	1288	1328	1281	1004	1116	10.6630322500219	9.76571373254074	7.73825583927288	7.9391955684893	9.30855010970805	12.3491607595091	10.190000368802	12.2826176563852	13.2945760851601	13.8277996994066	10.7007126297923
ENSMUSG00000040446	287.176316261917	342.274383228929	325.702872696036	339.879421597815	303.66248291362	284.153878228217	348.143652739346	380.125873171066	398.035143344718	368.18704935342	340.117854253754	407.315765969391	313.808225821089	373.654223138616	-0.24719831249734	0.00349946028841097	0.0832099845301028	Rprd1a	18	24618017	24663261	-	6468	protein_coding	regulation of nuclear pre-mRNA domain containing 1A [Source:MGI Symbol;Acc:MGI:2385066]	-	263	469	311	342	358	286	508	372	372	315	293	301	2.81699883954575	3.26422477283902	3.1603160814172	3.32284866133145	3.01097263993084	2.83056890332315	3.38395652612408	3.69884012507997	3.882995695213	3.54537399148384	3.25607319497036
ENSMUSG00000070509	500.101721855354	393.360112069068	371.783021887758	545.595913617544	398.663036227378	549.430400909804	528.383378468575	682.591621715784	606.682597517352	815.85574745615	517.722058010833	566.994371897591	459.822367761151	619.704962511048	-0.430874159019126	0.00352059747736277	0.0833822534610568	Rgma	7	73025257	73069647	+	5544	protein_coding	repulsive guidance molecule family member A [Source:MGI Symbol;Acc:MGI:2679262]	-	458	539	355	549	470	553	771	668	567	698	446	419	5.7232561974548	4.37665958348317	4.20867388120136	6.22305429117775	4.6117783917004	6.38527518925636	5.99186790403269	7.74900377458509	6.90484315156828	9.1654483187249	5.78240074783702
ENSMUSG00000020593	4940.96133492462	4278.79468842476	3097.84275702532	4054.70187169323	4372.57011011092	5645.32285347108	5154.99322028615	6069.75184579605	5025.7286781993	9093.63569514161	4864.96220879687	8345.23697253566	4398.36560260832	6425.71810345927	-0.546760510636454	0.00358353023590845	0.0843052635953796	Lpin1	12	16585670	16696967	-	9930	protein_coding	lipin 1 [Source:MGI Symbol;Acc:MGI:1891340]	-	4525	5863	2958	4080	5155	5682	7522	5940	4697	7780	4191	6167	31.5696862586291	26.5795650975867	19.5789349946105	25.820543623283	28.240554182574	36.6293903288601	32.6373699677507	38.4706769153868	31.9348802606762	57.0363677297969	30.3364642780904
ENSMUSG00000039037	464.068191678003	265.645789968721	254.488096672465	276.276254983019	494.511808767152	344.760124983186	466.704384873021	783.754152479052	799.280247522861	584.423887862571	304.132688786633	508.806405330535	349.958377842091	574.516961142446	-0.715418308644624	0.00359995462036461	0.0844357936410895	St6galnac5	3	152522718	152687883	-	6002	protein_coding	ST6 (alpha-N-acetyl-neuraminyl-2,3-beta-galactosyl-1,3)-N-acetylgalactosaminide alpha-2,6-sialyltransferase 5 [Source:MGI Symbol;Acc:MGI:1349471]	-	425	364	243	278	583	347	681	767	747	500	262	376	4.90561961603883	2.73012553824742	2.66103401371535	2.91073904669921	5.2840431743643	3.70093274522879	4.88857401281952	8.218489496134	8.40269483156527	6.06450732742988	3.13763087694767
ENSMUSG00000110077	2.18385031377884	0.729796126287695	0	4.96899739178091	0	0	2.74128860424682	12.2621249410021	9.62988250027543	8.181934430076	2.32162357852392	9.47245967370677	1.31377397197457	7.43488562130518	-2.52990297717505	0.00364429963605095	1	Gm45632	7	105272024	105273911	-	1888	TEC	predicted gene 45632 [Source:MGI Symbol;Acc:MGI:5791468]	-	2	1	0	5	0	0	4	12	9	7	2	7	0.073388656369554	0.0238437870770875	0	0.166426500562895	0	0	0.0912828256830147	0.408763291570141	0.321835909606996	0.26990912166805	0.0761420483060548
ENSMUSG00000106927	7.64347609822593	6.56816513658926	12.5673134159242	3.97519791342473	5.93753458210989	4.96772514384994	13.7064430212341	15.3276561762526	8.55989555580039	22.2081077387777	10.4473061033576	25.7109619714898	6.94323538168733	15.9933950944854	-1.19796506875662	0.00366820717044076	0.0855158377524071	Gm43598	5	150520527	150523005	-	2479	lncRNA	predicted gene 43598 [Source:MGI Symbol;Acc:MGI:5663735]	-	7	9	12	4	7	5	20	15	8	19	9	19	0.195624139286007	0.163434300126612	0.318159475900169	0.101399994534166	0.153608520787474	0.129113361091167	0.34760382188288	0.389141334451607	0.217875020335443	0.55795424494187	0.260953143367584
ENSMUSG00000022053	532.859476562036	480.205851097303	471.274253097158	560.502905792887	607.32496582724	506.707964672694	663.391842227731	734.705652715043	631.292297240278	708.321752089436	566.476153159836	550.755869599808	526.479236174886	642.490594505355	-0.288777709311584	0.00367604232467292	0.0855158377524071	Ebf2	14	67470741	67668367	+	6928	protein_coding	early B cell factor 2 [Source:MGI Symbol;Acc:MGI:894332]	COE	488	658	450	564	716	510	968	719	590	606	488	407	4.87992192654087	4.27558199495007	4.26918306558451	5.1159429401671	5.62210480227271	4.71237676945587	6.02002856860085	6.67442170581099	5.74960637075676	6.36775370248726	5.0630065931361
ENSMUSG00000027597	257.694337025903	229.885779780624	252.393544436478	200.747494627949	216.295902634003	242.424987019877	282.352726237423	257.504623761044	277.126618619037	319.095442772964	256.539405426893	305.825126608247	233.240340920806	283.073990570935	-0.27958570539068	0.00369406576567186	0.0857365607527458	Ahcy	2	154901230	154916417	-	2805	protein_coding	S-adenosylhomocysteine hydrolase [Source:MGI Symbol;Acc:MGI:87968]	-	236	315	241	202	255	244	412	252	259	273	221	226	5.82881227117102	5.05539288787361	5.64708494124543	4.52556670792689	4.9453964030149	5.56845443161359	6.32842189433931	5.77777076084597	6.2339150370586	7.08518661200065	5.66312252613276
ENSMUSG00000074715	4.36770062755768	4.37877675772617	3.14182835398105	12.9193932186304	6.78575380812559	11.9225403452399	15.7624094744192	17.3713436664197	18.1897780560758	12.8573255329766	12.7689296818815	17.5917108225983	7.25266551854345	15.7569162057285	-1.12843120198723	0.00374795758919801	0.0863877460808468	Ccl28	13	120085355	120115895	+	4844	protein_coding	chemokine (C-C motif) ligand 28 [Source:MGI Symbol;Acc:MGI:1861731]	-	4	6	3	13	8	12	23	17	17	11	11	13	0.0572080029833682	0.0557602023140477	0.0407058908317774	0.168652850116255	0.0898420486096844	0.15858233962593	0.204576043685963	0.225703045111396	0.236940209072992	0.165314162994044	0.163224407433954
ENSMUSG00000030929	80.802461609817	111.658807322017	68.0729476695895	98.3861483572621	88.2147995056326	90.412597618069	117.190087831552	144.079968056775	93.0888641693292	128.573255329766	117.241990715458	135.320852481525	89.5912936803979	122.582503097401	-0.443255356840735	0.0037499414477034	0.0863877460808468	Eri2	7	119367902	119393281	-	7170	protein_coding	exoribonuclease 2 [Source:MGI Symbol;Acc:MGI:1918401]	-	74	153	65	99	104	91	171	141	87	110	101	100	0.715012270481389	0.960615301288117	0.595846433625915	0.867701815152352	0.789056274065417	0.812456178945474	1.02756198417399	1.26471476432246	0.819207797433857	1.11685049587608	1.01250871041736
ENSMUSG00000023267	17.4708025102307	35.0302140618094	42.938320837741	23.8511874805484	6.78575380812559	19.8709005753998	28.7835303445916	73.5727496460127	51.3593733348023	107.533995366713	55.718965884574	27.0641704963051	24.3245298789758	57.3387975121665	-1.23509318087323	0.00380098404891496	0.087175597234125	Gabrr2	4	33062999	33095865	+	2105	protein_coding	gamma-aminobutyric acid (GABA) C receptor, subunit rho 2 [Source:MGI Symbol;Acc:MGI:95626]	-	16	48	41	24	8	20	42	72	48	92	48	20	0.526585399432657	1.02651751072398	1.28018254042032	0.716495733349729	0.206743412572594	0.60821286868409	0.859663057643745	2.19974848784159	1.53951213894032	3.18168542906369	1.63902541227741
ENSMUSG00000095633	1.09192515688942	68.6008358710433	1.04727611799368	0	0	6.95481520138992	1093.77415309448	16.3494999213362	126.258459448056	24.545803290228	95.1865667194806	123.141975758188	12.9491420578861	246.542743038628	-4.24475427956844	0.00382885543245838	0.0874469920960169	Igkv4-58	6	69477238	69477770	-	358	IG_V_gene	immunoglobulin kappa variable 4-58 [Source:MGI Symbol;Acc:MGI:2685923]	-	1	94	1	0	0	7	1596	16	118	21	82	91	0.193516457019159	11.8201245255443	0.183593421963808	0	0	1.25167829889107	192.079463633864	2.87428340590103	22.2532251042474	4.27029403666992	16.4636974169695
ENSMUSG00000003949	695.55632493856	647.329164017185	300.568245864187	422.364778301378	501.297562575278	700.449245282842	790.861762325208	762.295433832298	723.311174465133	864.947354036606	791.673640276656	784.860944392847	544.594220163238	786.325051554791	-0.529563687613057	0.00383361304193691	0.0874469920960169	Hlf	11	90227362	90281721	-	6681	protein_coding	hepatic leukemia factor [Source:MGI Symbol;Acc:MGI:96108]	TF_bZIP	637	887	287	425	591	705	1154	746	676	740	682	580	6.60539649115269	5.97667132036626	2.82345303593675	3.99762383031483	4.81215716449631	6.7550000183274	7.44209845167339	7.18108367616352	6.83123466880364	8.0632803486404	7.33735366499394
ENSMUSG00000116004	29.4819792360143	38.6791946932478	27.2291790678358	17.8883906104113	28.8394536845337	21.8579906329397	39.7486847615789	53.1358747443425	39.5895169455768	43.2473677018303	38.3067890456446	43.3026727940881	27.3293646541638	42.8884843321769	-0.63478255241971	0.00387606159467242	0.0882457600886783	Gm49539	15	85530284	85551880	+	641	lncRNA	predicted gene, 49539 [Source:MGI Symbol;Acc:MGI:6155241]	-	27	53	26	18	34	22	58	52	37	37	33	32	2.91814364047924	3.72216023413679	2.66597125060706	1.76469210456456	2.88545749567484	2.197062242493	3.89853141325774	5.2172055269358	3.89706522820356	4.20208861226728	3.70043227586618
ENSMUSG00000074199	13.103101882673	13.8661263994662	8.37820894394947	18.8821900887675	22.0536998764082	24.8386257192497	39.0633626105172	34.7426873328393	34.2395822232015	52.5981499076314	18.5729886281913	18.9449193474135	16.853658818419	33.0269483416324	-0.975424828528649	0.00389981631649792	0.0885104713555257	Krtdap	7	30487321	30490522	+	679	protein_coding	keratinocyte differentiation associated protein [Source:MGI Symbol;Acc:MGI:1928282]	-	12	19	8	19	26	25	57	34	32	45	16	14	1.22436921848941	1.25968237117715	0.774391105308315	1.75848348400358	2.0830388383833	2.35693683464656	3.61689711660652	3.22034035499147	3.18180957532585	4.82463264820482	1.69374005539713
ENSMUSG00000009376	756.704133724367	613.758542207951	489.07794710305	579.385095881655	751.522234249909	695.481520138992	806.624171799627	788.863371204469	674.09177501928	1158.32814574362	790.512828487394	1175.93820806445	647.654912217654	899.05975005314	-0.4720891838368	0.00391406059754381	0.0885912811925114	Met	6	17463799	17573979	+	7679	protein_coding	met proto-oncogene [Source:MGI Symbol;Acc:MGI:96969]	-	693	841	467	583	886	700	1177	772	630	991	681	869	6.25215156761444	4.93024558813597	3.99716757969022	4.77109818662796	6.27657681257757	5.83540605551509	6.6039362040949	6.46554686962253	5.53898083261631	9.39486402459201	6.37439533041068
ENSMUSG00000020211	232.580058417446	291.18865438879	302.662798100175	249.443669067402	144.197268422669	180.825195236138	256.995806648139	318.815248466055	333.835926676215	329.61507275449	439.947668130282	366.719510224933	233.482940605437	340.988205483353	-0.544507684241358	0.00394033506188126	0.0889357526127153	Sf3a2	10	80634032	80640758	+	2658	protein_coding	splicing factor 3a, subunit 2 [Source:MGI Symbol;Acc:MGI:104912]	-	213	399	289	251	170	182	375	312	312	282	379	271	5.55169447461962	6.75764143363993	7.14632905312998	5.93435075235133	3.47926684485999	4.38322859521373	6.0786531775371	7.54904908073555	7.92489647895071	7.72352654638376	10.2489832485881
ENSMUSG00000018501	2551.82909165057	2222.95900067232	2267.35279545633	2318.53418300497	2588.76507779991	2260.31494045172	2461.67716661365	2719.12620566722	2819.41559869175	2700.03836192508	2564.23324247967	2939.16891589873	2368.2925148393	2700.60991521268	-0.188784231620761	0.00395588168851497	0.0891480043215849	Ncor1	11	62207252	62349367	-	12811	protein_coding	nuclear receptor co-repressor 1 [Source:MGI Symbol;Acc:MGI:1349717]	MYB	2337	3046	2165	2333	3052	2275	3592	2661	2635	2310	2209	2172	12.6379493949927	10.7034575930602	11.1074665179524	11.444219385456	12.9597102522845	11.3677909668235	12.0804850090391	13.3584009602624	13.8864606803672	13.1265458718337	12.3939355838282
ENSMUSG00000045709	43.6770062755768	48.8963404612756	54.4583581356716	52.6713723528777	85.6701418275855	40.7353461795695	92.5184903933302	83.7911870968478	68.4791644464031	108.702843142438	65.0054601986697	79.8393029640999	54.3514275387594	83.0560747069648	-0.609005925332726	0.00401208246739162	0.0897021382808685	Smkr-ps	6	29985234	29993782	+	1690	transcribed_unitary_pseudogene	smal lysine rich protein 1, pseudogene [Source:MGI Symbol;Acc:MGI:1923669]	-	40	67	52	53	101	41	135	82	64	93	56	59	1.63973707959429	1.78470040834512	2.02235215578595	1.97080489376633	3.25108603772163	1.55301217845504	3.4417406227939	3.12046833075557	2.55674402561687	4.00606282493346	2.38175931458656
ENSMUSG00000048772	151.777596807629	134.282487236936	122.531305805261	117.26833844603	178.974256689312	124.193128596249	172.015859916488	232.98037387904	174.407871949433	190.522187443198	149.744720814793	186.742776424505	138.171185596903	184.402298404576	-0.414335610531854	0.00401755860316041	0.0897021382808685	Tmem53	4	117109148	117125779	+	1713	protein_coding	transmembrane protein 53 [Source:MGI Symbol;Acc:MGI:1916027]	-	139	184	117	118	211	125	251	228	163	163	129	138	5.62157964634407	4.8354587742461	4.48919677313255	4.32891552847682	6.70068012340781	4.67122040491831	6.31316924945599	8.55992807659317	6.42427645885032	6.92710472342692	5.412886208125
ENSMUSG00000030905	13.103101882673	16.0555147783293	8.37820894394947	8.94419530520565	4.24109613007849	6.95481520138992	11.650476568049	35.7645310779228	63.1292297240278	15.1950210844269	8.12568252483371	28.4173790211203	9.61282204027097	27.0470533333968	-1.48489853734594	0.00405507299866713	0.0900759920605214	Crym	7	119785603	119801334	-	3391	protein_coding	crystallin, mu [Source:MGI Symbol;Acc:MGI:102675]	-	12	22	8	9	5	7	17	35	59	13	7	21	0.245162695179684	0.29206002360186	0.155060914333337	0.166789684315229	0.0802113837115362	0.132144155412269	0.215999231282958	0.663793333012752	1.17467628831032	0.279085372297283	0.148377073195639
ENSMUSG00000049804	122.295617571615	132.093098858073	105.774887917362	129.193932186304	114.509595512119	137.109213970258	137.749752363403	150.211030527276	184.037754449708	136.755189759842	160.19202691815	179.976733800429	123.496057669289	158.153747969801	-0.349296962638962	0.00406886571427719	0.0901915553645033	Armcx4	X	133587268	133597506	+	7996	protein_coding	armadillo repeat containing, X-linked 4 [Source:MGI Symbol;Acc:MGI:2147887]	-	112	181	101	130	135	138	201	147	172	117	138	133	0.970389677418734	1.01902071914444	0.83021147465825	1.02170385938362	0.918448431525403	1.10480087683868	1.0830645620559	1.1823258388487	1.45227761022369	1.06520841384952	1.24051737330245
ENSMUSG00000028136	680.269372742108	559.753628862662	597.994663374394	653.920056758368	675.182503908496	712.371785628082	740.833245297703	759.229902597048	766.110652244134	815.85574745615	667.466778825626	803.80586374026	646.582001879018	758.883698360154	-0.231517694870494	0.00407241966175731	0.0901915553645033	Snx27	3	94404851	94490023	-	6886	protein_coding	sorting nexin family member 27 [Source:MGI Symbol;Acc:MGI:1923992]	-	623	767	571	658	796	717	1081	743	716	698	575	594	6.26789855864233	5.01424523543161	5.45015976343272	6.00500457029587	6.28839542619786	6.66545570368768	6.76378430349927	6.93928024496477	7.02004642743755	7.37921078696062	6.00201914326555
ENSMUSG00000033610	93.90556349249	81.0073700179341	70.1674999055768	76.5225598334261	93.3041148617268	84.451327445449	121.302020737922	86.8567183320983	100.578772780655	155.456754171444	96.3473785087425	205.687695771918	83.2264059261005	127.704890050463	-0.61142122802735	0.00408149028091492	0.0901915553645033	Pank1	19	34784340	34856855	-	8267	protein_coding	pantothenate kinase 1 [Source:MGI Symbol;Acc:MGI:1922985]	-	86	111	67	77	110	85	177	85	94	133	83	152	0.720694892791323	0.604438704508415	0.532680757133652	0.585325243639323	0.723833270551352	0.658186086423738	0.922478818055132	0.661246855279789	0.767668811066393	1.17118422795165	0.721650147438733
ENSMUSG00000066735	1087.55745626186	1137.02236475623	1081.83622988748	1054.42124653591	1037.3721134172	1302.53753271746	1250.71292568761	1236.43093155105	1216.57515586813	1605.99684384635	1276.89296818815	1477.70370909826	1116.79115726269	1344.05208903992	-0.266190332900559	0.00415477870262973	0.0911175832143105	Vkorc1l1	5	129970811	130015533	+	5262	protein_coding	vitamin K epoxide reductase complex, subunit 1-like 1 [Source:MGI Symbol;Acc:MGI:1916818]	-	996	1558	1033	1061	1223	1311	1825	1210	1137	1374	1100	1092	13.1132223577361	13.3288854166479	12.9029680254891	12.6712368027204	12.6435609672671	15.9488567477042	14.9431824483749	14.7886032612149	14.5882635747565	19.0089181579125	15.0258272445852
ENSMUSG00000030313	274.073214379244	343.004179355217	346.648395055909	323.978629944116	258.706863934788	291.108693429607	348.143652739346	386.256935641567	415.154934456319	340.134702736017	387.711137613494	364.013093175303	306.253329349813	373.569076060341	-0.285279750218831	0.00416403900109999	0.0911918668125241	Dennd5b	6	148889569	149003178	-	18081	protein_coding	DENN/MADD domain containing 5B [Source:MGI Symbol;Acc:MGI:2444273]	-	251	470	331	326	305	293	508	378	388	291	334	269	0.961727879809059	1.17017990712485	1.20322179723839	1.13305142390858	0.917637571600851	1.03734420096771	1.21052103373544	1.34450364892757	1.44878272813787	1.1716342389201	1.3277630254248
ENSMUSG00000031431	1913.05287487026	2665.94524932895	1719.62738574563	2175.42705812168	2276.62040262613	2378.54679887535	2687.83347646401	2247.03439543864	2580.80851007382	4947.73263464453	2667.54549172398	4297.79027481324	2188.203294928	3238.12413052637	-0.564963490938063	0.00417482884822902	0.091284980145144	Tsc22d3	X	139440277	139501408	-	4341	protein_coding	TSC22 domain family, member 3 [Source:MGI Symbol;Acc:MGI:1196284]	TSC22	1752	3653	1642	2189	2684	2394	3922	2199	2412	4233	2298	3176	27.9605201810018	37.8823673613522	24.8612814543923	31.6891392386247	33.6346195352711	35.3030371349982	38.926815567654	32.5782742603711	37.5129741733671	70.987191532411	38.0501863844516
ENSMUSG00000024811	1664.09393909947	1701.15477037662	1798.17309459516	1801.75845425976	1568.35734890303	1885.74846460544	1886.00655972181	1918.00070952175	1905.64674811006	2382.11176692784	1942.03812343526	2109.65209018698	1736.54767863991	2023.90933298395	-0.220440604948174	0.00422163252437881	0.0920636070309406	Tnks2	19	36811632	36870877	+	10406	protein_coding	tankyrase, TRF1-interacting ankyrin-related ADP-ribose polymerase 2 [Source:MGI Symbol;Acc:MGI:1921743]	-	1524	2331	1717	1813	1849	1898	2752	1877	1781	2038	1673	1559	10.1461686352102	10.0840659401876	10.8449265974673	10.9488485785654	9.66600206043821	11.6758927163409	11.394510736498	11.6004031516054	11.5551098453776	14.2574504193118	11.5560302320135
ENSMUSG00000032855	1529.78714480208	1469.80939834342	1583.48149040645	1566.22797788934	1436.03514964458	1587.68495597444	1571.44369238449	1805.59789756256	1762.2684975504	1922.75459106786	1723.80550705401	1608.96493600534	1528.83768617672	1732.47252027078	-0.180353994610433	0.00427342402135878	0.092672422876589	Pkd1	17	24768808	24815482	+	17415	protein_coding	polycystin 1, transient receptor potential channel interacting [Source:MGI Symbol;Acc:MGI:97603]	-	1401	2014	1512	1576	1693	1598	2293	1767	1647	1645	1485	1189	5.57334063448839	5.20610846873982	5.70648205198515	5.68705202764154	5.28843624538309	5.87396028007711	5.67298519123882	6.52537841876726	6.38504703490414	6.87644439286134	6.12913976441917
ENSMUSG00000037625	12.0111767257836	9.48734964174004	12.5673134159242	5.9627968701371	3.39287690406279	4.96772514384994	25.3569195892831	12.2621249410021	44.939451667952	14.0261733087017	10.4473061033576	14.8852937729678	8.06487311691628	20.3195448972107	-1.35163876028829	0.00431479097856066	0.0934099133654967	Cldn11	3	31204069	31218473	+	1870	protein_coding	claudin 11 [Source:MGI Symbol;Acc:MGI:106925]	-	11	13	12	6	4	5	37	12	42	12	9	11	0.407522891840347	0.312952893058842	0.421773979014181	0.201634160254168	0.116362268306233	0.171161509168451	0.852493726057844	0.412697911488998	1.51635771171696	0.467155161230812	0.345937348881413
ENSMUSG00000024978	2686.13588594797	2221.49940841974	2089.3158553974	2386.1125475332	2493.76452448615	3247.89869904909	2534.32131462619	3853.37276270991	3751.37422732952	3692.39012351573	2662.90224456693	3465.56703205186	2520.78782013893	3326.65461746669	-0.400072200168586	0.00436142521159269	0.0937479234158268	Gpam	19	55055700	55115670	-	6664	protein_coding	glycerol-3-phosphate acyltransferase, mitochondrial [Source:MGI Symbol;Acc:MGI:109162]	-	2460	3044	1995	2401	2940	3269	3698	3771	3506	3159	2294	2561	25.5741406614095	20.5630193704519	19.6765092888312	22.6418359118743	23.9997178381605	31.4020240213689	23.9090870026069	36.3926914678468	35.5198320639432	34.5092999524011	24.7431492677822
ENSMUSG00000034636	1000.20344371071	833.427176220548	890.184700294631	942.121905481661	826.16552613929	1110.78334216485	997.829051945843	1196.57902549279	1209.0852472568	1450.5400896749	977.403526558569	1196.23633593668	933.814349001948	1171.2788794776	-0.326777184988805	0.00436528296706658	0.0937479234158268	Zyg11b	4	108086921	108158293	-	9046	protein_coding	zyg-ll family member B, cell cycle regulator [Source:MGI Symbol;Acc:MGI:2685277]	-	916	1142	850	948	974	1118	1456	1171	1130	1241	842	884	7.01519618808079	5.68311894116295	6.17593171607194	6.58576486720059	5.85728245212266	7.91157463537724	6.93483073842467	8.32516679233237	8.43365518205653	9.98703817537686	6.6903996033574
ENSMUSG00000043398	63.3316590995863	57.6538939767279	59.69473872564	52.6713723528777	58.5271265950832	63.5868818412793	83.609302429528	107.293593233769	74.8990861132534	107.533995366713	49.9149069382642	89.3117626378067	59.244278765199	85.4271077865557	-0.529477018524822	0.00439931279486371	0.0940883330108112	Gpr135	12	72114750	72117899	-	3150	protein_coding	G protein-coupled receptor 135 [Source:MGI Symbol;Acc:MGI:2676315]	-	58	79	57	53	69	64	122	105	70	92	43	66	1.27561133763359	1.12899953337198	1.18933567256935	1.05735246681432	1.19160503805978	1.30061012173207	1.66870801083515	2.14373637356785	1.50031159836545	2.12617391370764	0.981193023758532
ENSMUSG00000005373	1647.71506174613	1261.81750235142	1263.01499830038	980.880085137552	1665.05434066882	1539.00124956471	2075.15547341484	2150.98108340079	1525.80138282142	2289.77279264555	1446.3714894204	1890.43230916691	1392.9138729615	1896.41908847832	-0.445378354711307	0.00448329402463398	0.0953590497540984	Mlxipl	5	135118744	135167236	+	5538	protein_coding	MLX interacting protein-like [Source:MGI Symbol;Acc:MGI:1927999]	bHLH	1509	1729	1206	987	1963	1549	3028	2105	1426	1959	1246	1397	18.8771844427238	14.0546251413262	14.3131261729921	11.2000166497988	19.2824024070604	17.9050762839512	23.5577600201111	24.4450978676074	17.3844339593917	25.7515275790248	16.1719221066705
ENSMUSG00000022330	51.3204823738027	36.4898063143848	39.79649248376	46.7085754827406	50.0449343349262	61.5997917837393	94.5744568465153	96.0533120378499	81.3190077801037	92.3389742822863	39.4676008349066	52.7751324677949	47.6600137955589	76.0880807082428	-0.686524511789994	0.00450544009011049	0.0956676465435753	Osr2	15	35296244	35303451	+	3623	protein_coding	odd-skipped related 2 [Source:MGI Symbol;Acc:MGI:1930813]	zf-C2H2	47	50	38	47	59	62	138	94	76	79	34	39	0.898732516092843	0.62126787195061	0.68937480331097	0.815237204192605	0.88588525132671	1.09547145310462	1.64112562343054	1.66859966145773	1.4162477688131	1.58737767891774	0.674539106384525
ENSMUSG00000009575	1165.08414240101	1077.17908240064	1020.04693892585	1047.46465018742	1024.64882502696	1000.49984397138	1108.85124041784	1208.84115043379	1230.48498614631	1249.49827225018	1216.53075514653	1112.33740739814	1055.82058048554	1187.75730196546	-0.16953220109495	0.00451628678537005	0.0956676465435753	Cbx5	15	103099971	103148243	-	9006	protein_coding	chromobox 5 [Source:MGI Symbol;Acc:MGI:109372]	-	1067	1476	974	1054	1208	1007	1618	1183	1150	1069	1048	822	8.20792553308022	7.37788089299076	7.10832306144838	7.3546690572537	7.29673855243859	7.15772876526799	7.74065387994843	8.44783520962947	8.62104432771622	8.64106504881219	8.36422852473459
ENSMUSG00000022562	1620.4169328239	1183.72931683864	827.34813321501	1041.50185331728	1525.94638760224	1456.5370121768	1639.97590749066	1941.50311565867	1638.1500119913	1877.16952781458	1398.77820606066	2100.17963051327	1275.91327266231	1765.95939992152	-0.468692808139259	0.00453850364627916	0.0960072835364803	Oplah	15	76180801	76212215	-	5837	protein_coding	5-oxoprolinase (ATP-hydrolysing) [Source:MGI Symbol;Acc:MGI:1922725]	-	1484	1622	790	1048	1799	1466	2393	1900	1531	1606	1205	1552	17.6134786968447	12.5094547785677	8.89564701041702	11.2830381445865	16.7662239882237	16.0776283866566	17.6637975805486	20.9342082051341	17.7084062993641	20.029834437091	14.8386333371772
ENSMUSG00000044505	8.73540125511535	1.45959225257539	4.18910447197474	0.993799478356183	0.848219226015698	1.98709005753998	8.22386581274046	11.2402811959186	14.9798172226507	9.35078220580114	3.48243536778587	10.825668198522	3.03553445692956	9.68380833390313	-1.72983109088404	0.00464638412699314	1	Lingo4	3	94305824	94311808	+	3645	protein_coding	leucine rich repeat and Ig domain containing 4 [Source:MGI Symbol;Acc:MGI:2444651]	-	8	2	4	1	1	2	12	11	14	8	3	8	0.15205243701039	0.024700724280681	0.0721277860774137	0.0172407809636623	0.0149243787196609	0.0351245017443075	0.14184524682266	0.194083128471163	0.259313115766869	0.159776890992523	0.0591589247744162
ENSMUSG00000021311	412.7477093042	376.574801164451	435.666865085372	407.457786126035	341.832348084326	428.217907399865	444.088753887985	479.244716444166	460.094386124271	576.241953432495	448.073350655116	473.622983685338	400.416236194042	480.227690704895	-0.262743082441769	0.0046849385943298	0.0986587674932559	Mtr	13	12197598	12272999	-	8524	protein_coding	5-methyltetrahydrofolate-homocysteine methyltransferase [Source:MGI Symbol;Acc:MGI:894292]	-	378	516	416	410	403	431	648	469	430	493	386	350	3.07219861915306	2.72510653693046	3.20767258871727	3.0226988633441	2.57190781963457	3.2367677509267	3.27538713422151	3.53852308494834	3.40579885363345	4.2104158326519	3.25492070975522
ENSMUSG00000100235	18.5627276671201	18.2449031571924	19.89824624188	15.9007916536989	15.2679460682826	17.8838105178598	24.6715974382214	28.6116248623383	25.6796866674012	37.4031288232046	26.698671153025	25.7109619714898	17.6264042176723	28.1292784859467	-0.670230948259119	0.00470151835254626	0.0987827814072879	Gm28557	13	67217463	67256668	-	5072	protein_coding	predicted gene 28557 [Source:MGI Symbol;Acc:MGI:5579263]	zf-C2H2	17	25	19	16	18	18	36	28	24	32	23	19	0.232204486872753	0.221890132105388	0.246214995307142	0.198241787421291	0.193057667152395	0.22718045735844	0.305811863960131	0.355035203824329	0.319466980724505	0.459295558097591	0.32594561372655
ENSMUSG00000021752	219.476956534773	192.666177339951	195.840634064819	180.871505060825	225.626314120176	170.889744948438	226.156309850363	263.635686231545	283.546540285888	301.562726137087	224.036675327558	207.040904296734	197.561888678164	250.996473688196	-0.345066306947256	0.00470878696244125	0.0988018042781423	Kctd6	14	14246210	14255878	-	3054	protein_coding	potassium channel tetramerisation domain containing 6 [Source:MGI Symbol;Acc:MGI:1918643]	-	201	264	187	182	266	172	330	258	265	258	193	153	4.55961270929425	3.89145595298195	4.02450727792701	3.74504311836409	4.73812373124479	3.6052644275665	4.65560344740876	5.43304503320732	5.85828939440342	6.14995849943838	4.54239425834209
ENSMUSG00000049076	964.169913533357	1064.77254825375	1014.81055833588	1022.61966322851	825.317306913274	1043.22228020849	1133.52283785606	1192.49165051246	1234.76493392421	1189.8870356882	1173.58071894384	1005.43393393773	989.152045078876	1154.94685181041	-0.22421670092081	0.00471624599934873	0.0988247660349363	Acap2	16	30911230	31020063	-	7183	protein_coding	ArfGAP with coiled-coil, ankyrin repeat and PH domains 2 [Source:MGI Symbol;Acc:MGI:1925868]	-	883	1459	969	1029	973	1050	1654	1167	1154	1018	1011	743	8.51639444440407	9.14379857054832	8.86661913769858	9.00251752252722	7.3688678409395	9.35752814289997	9.92112023065869	10.4485883946277	10.8466074485755	10.3172373918586	10.1167691257867
ENSMUSG00000029223	43.6770062755768	40.8685830721109	49.2219775457031	42.7333775693159	70.402195759303	59.6127017261993	64.4202821998003	98.0969995280169	338.115874454115	107.533995366713	54.558154095312	46.0090898437186	51.0859736580348	118.122399247946	-1.20931436431632	0.00476866917201053	0.0996542748772645	Uchl1	5	66833434	66844577	+	1632	protein_coding	ubiquitin carboxy-terminal hydrolase L1 [Source:MGI Symbol;Acc:MGI:103149]	-	40	56	47	43	83	60	94	96	316	92	47	34	1.69801204933478	1.54470338240582	1.89285718012441	1.65578051736496	2.76663413967684	2.3534707510662	2.48163995704902	3.78306418864915	13.0725679710519	4.10382832609012	2.07001862698716
ENSMUSG00000061118	182.351501200533	180.989439319348	144.524104283128	134.162929578085	205.269052695799	172.876835005978	191.204880146216	213.565342722453	197.947584727884	229.094164042128	224.036675327558	269.288496438235	170.028977013812	220.856190567412	-0.369104814864535	0.00479499832573501	0.0996679236997156	Dnajc30	5	135093056	135094716	+	1661	protein_coding	DnaJ heat shock protein family (Hsp40) member C30 [Source:MGI Symbol;Acc:MGI:1913364]	-	167	248	138	135	242	174	279	209	185	196	193	199	6.96542739274379	6.72139275158471	5.46071608591208	5.10762028458406	7.92573463264639	6.7059038956328	7.23711784981628	8.09224988697798	7.51962315255413	8.59029247914496	8.35187962972712
ENSMUSG00000065954	2863.02776136406	2499.55173253536	2472.61891458309	2481.51729745539	2756.71248455102	2852.46777759864	3035.29180705229	3534.55751424386	3423.95822232015	3390.82739737864	2789.43072959649	2696.9445899568	2654.31599468126	3145.16837675804	-0.24515744492272	0.00482942717308968	0.100249352562251	Tacc1	8	25644568	25746604	-	11920	protein_coding	transforming, acidic coiled-coil containing protein 1 [Source:MGI Symbol;Acc:MGI:2443510]	-	2622	3425	2361	2497	3250	2871	4429	3459	3200	2901	2403	1993	15.2390313598084	12.9348544257784	13.0184678518326	13.1642691771422	14.8320403865589	15.4182344895688	16.0088633973518	18.6623761313033	18.1245696446833	17.7171142303286	14.4901895069631
ENSMUSG00000104037	0	1.45959225257539	0	0	0	0	4.11193290637023	1.02184374508351	6.41992166685029	3.50654332717543	3.48243536778587	1.35320852481525	0.243265375429232	3.31598092301343	-3.30981481669258	0.00483375712649411	1	Gm37776	3	65585807	65588303	+	2497	TEC	predicted gene, 37776 [Source:MGI Symbol;Acc:MGI:5611004]	-	0	2	0	0	0	0	6	1	6	3	3	1	0	0.0360569243104054	0	0	0	0	0.103529420238005	0.025755743374864	0.162228326615408	0.0874629707150199	0.0863573411304554
ENSMUSG00000005886	737.049480900358	754.609194581477	734.140558713572	790.070585293165	533.529893163874	722.307235915782	822.386581274046	825.649746027476	915.908824470641	855.596571830804	860.161535843111	845.755328009533	711.951158094705	854.243097909269	-0.263226826841066	0.00489633510606738	0.101104457145676	Ncoa2	1	13209329	13444307	-	15642	protein_coding	nuclear receptor coactivator 2 [Source:MGI Symbol;Acc:MGI:1276533]	-	675	1034	701	795	629	727	1200	808	856	732	741	625	2.98959543783914	2.97581194103015	2.94554647674168	3.19395883243681	2.18752063115075	2.97522516429378	3.30536967567188	3.32209242394097	3.6946683780231	3.40675036706295	3.4050420252064
ENSMUSG00000024962	1514.50019260562	1212.19136576386	1309.0951474921	1208.46016568112	1485.23186475349	1248.88610116388	1516.61792029955	1748.37464783788	1461.60216615292	1804.70096571962	1396.45658248214	1636.02910650164	1329.72747291001	1593.96356483229	-0.261480479520509	0.00489666721024977	0.101104457145676	Vegfb	19	6959841	6965019	-	1605	protein_coding	vascular endothelial growth factor B [Source:MGI Symbol;Acc:MGI:106199]	-	1387	1661	1250	1216	1751	1257	2213	1711	1366	1544	1203	1209	59.8690483906762	46.5877590483239	51.188820142557	47.6116250971089	59.3478380800436	50.1346457116845	59.4069767025753	68.559494115413	57.4605320570246	70.0315552397975	53.8749823064808
ENSMUSG00000079105	919.400982100891	803.505535042752	574.954588778532	1093.1794261918	924.558956357111	1213.11848012816	2286.92001809291	2199.00773941971	1976.26588644541	1790.67479241092	819.533123218943	659.012551585028	921.452994766541	1621.90235186215	-0.816194395733816	0.00491868865339754	0.101338312379174	C7	15	5018244	5093222	-	2676	protein_coding	complement component 7 [Source:MGI Symbol;Acc:MGI:88235]	-	842	1101	549	1100	1090	1221	3337	2152	1847	1532	706	487	21.798515223478	18.5215971867327	13.4842370476871	25.8321791008236	22.1581849298014	29.2083661464161	53.7280614916262	51.7188416582737	46.5988036241199	41.6767810195715	18.9633535434404
ENSMUSG00000018659	331.945247694383	335.70621809234	348.742947291897	293.170846115074	391.877282419253	335.818219724256	363.906062213765	486.397622659751	424.784816956594	393.901700419373	379.58545508866	422.201059742359	339.543460222867	411.796119513417	-0.275830085325757	0.00493603712308336	0.101512382000153	Pnpo	11	96828651	96834812	-	2925	protein_coding	pyridoxine 5'-phosphate oxidase [Source:MGI Symbol;Acc:MGI:2144151]	-	304	460	333	295	462	338	531	476	397	337	327	312	7.20026770950739	7.07960758998596	7.482702976408	6.33797632502632	8.59230923764845	7.39722006735117	7.82167424498644	10.4658309109569	9.16344160847824	8.38736498735172	8.03560225897417
ENSMUSG00000006958	244.59123514323	225.507003022898	244.015335492528	230.561478978634	222.233437216113	258.321707480197	316.618833790508	383.191404406316	315.646148620139	349.485484941818	222.875863538296	250.343577090822	237.538366222267	306.360218731316	-0.370887963220634	0.00494280991145636	0.101517208326962	Chrd	16	20551877	20561134	+	6258	protein_coding	chordin [Source:MGI Symbol;Acc:MGI:1313268]	-	224	309	233	232	262	260	462	375	295	299	192	185	2.47978135527012	2.22279875846536	2.44714952056393	2.3297369789248	2.27750598170165	2.65959494271974	3.18080826138397	3.85379261787126	3.1825881221319	3.47822074809556	2.20527228689291
ENSMUSG00000032525	532.859476562036	581.647512651293	698.533170701787	650.9386583233	444.466874432226	533.533680449484	574.299962589709	691.788215421536	833.519829746063	810.011508577524	722.024932920938	787.567361442477	573.663228853354	736.535301783041	-0.359522030715263	0.00495648668149586	0.101529510163043	Nktr	9	121548235	121585909	+	21283	protein_coding	natural killer tumor recognition sequence [Source:MGI Symbol;Acc:MGI:97346]	-	488	797	667	655	524	537	838	677	779	693	622	582	1.58850251877438	1.68578700329974	2.05983831494854	1.9340287333186	1.33934430611182	1.6151733861943	1.69645462290828	2.04573066518644	2.47114706952502	2.37040143538122	2.10065189210965
ENSMUSG00000067851	810.208466411949	807.154515674191	835.72634215896	802.989978511796	656.52168093615	867.3648101162	897.772017890834	816.453152321724	922.328746137492	1120.92501692041	955.348102562592	1077.15398575294	796.660965634874	964.996836930999	-0.275647990870604	0.00496346750585907	0.101538550676513	Arfgef1	1	10207796	10302895	-	11318	protein_coding	ADP-ribosylation factor guanine nucleotide-exchange factor 1(brefeldin A-inhibited) [Source:MGI Symbol;Acc:MGI:2442988]	-	742	1106	798	808	774	873	1310	799	862	959	823	796	4.54187467544984	4.39908812702814	4.63418476411985	4.48638085023323	3.72018951893169	4.93767229780151	4.98692319988705	4.54014497918549	5.1419938947337	6.16837018679723	5.2266894357266
ENSMUSG00000086095	0	0	0	0	0	0	0	2.04368749016702	9.62988250027543	1.16884777572514	1.16081178926196	6.76604262407626	0	3.46154536325097	-4.30474442828759	0.00504841787056023	1	Gm15328	18	16948778	16955840	+	4421	lncRNA	predicted gene 15328 [Source:MGI Symbol;Acc:MGI:3705182]	-	0	0	0	0	0	0	0	2	9	1	1	5	0	0	0	0	0	0	0	0.0290939114259378	0.137440895122825	0.0164664885678508	0.0162583337708473
ENSMUSG00000035352	26.2062037653461	20.4342915360555	16.7564178878989	27.8263853939731	15.2679460682826	10.9289953164699	53.455127782813	30.6553123525053	48.1494125013772	45.5850632532806	41.7892244134305	10.825668198522	19.570039994671	38.4099680836548	-0.98744734755313	0.00507201644158542	0.102996310669266	Ccl12	11	81992671	81994226	+	537	protein_coding	chemokine (C-C motif) ligand 12 [Source:MGI Symbol;Acc:MGI:108224]	-	24	28	16	28	18	11	78	30	45	39	36	8	3.09626331230654	2.34725877103008	1.95832983428062	3.27671155521671	1.82344224915633	1.31128202740969	6.25822813844668	3.59285425737629	5.65759960277476	5.28703071206752	4.81864314643011
ENSMUSG00000021846	830.955044392848	781.611651254121	647.216640920097	737.399212940288	1005.98800205462	908.10015629577	999.885018399028	1058.63011990652	1035.74736225185	1196.90012234255	955.348102562592	887.704792278806	818.54511797629	1022.36925295689	-0.3205378559234	0.00507790763832621	0.102996310669266	Peli2	14	48358280	48519032	+	9089	protein_coding	pellino 2 [Source:MGI Symbol;Acc:MGI:1891445]	-	761	1071	618	742	1186	914	1459	1036	968	1024	823	656	5.80055413328041	5.30457497762687	4.46902223005399	5.1302941782937	7.09843123266942	6.43736006690576	6.91624329859794	7.33054532847275	7.19040303936618	8.20172805165271	6.50849059671621
ENSMUSG00000063972	37.1254553342402	42.3281753246863	56.5529103716589	50.6837733961653	44.1073997528163	33.7805309781796	49.3431948764428	52.114030999259	82.3889947245787	84.1570398522103	52.2365305167881	86.6053455881762	44.0963741929578	67.8075227595758	-0.61058190946372	0.00510097598231702	0.103263173503828	Nr6a1	2	38613382	38817700	-	10824	protein_coding	nuclear receptor subfamily 6, group A, member 1 [Source:MGI Symbol;Acc:MGI:1352459]	GCNF-like	34	58	54	51	52	34	72	51	77	72	45	64	0.217616621843792	0.241222289365243	0.327903550757976	0.296098944682188	0.261342086338186	0.201079984348302	0.286599736512525	0.303022602693903	0.480282676306014	0.484246203714866	0.29882799446057
ENSMUSG00000015243	2823.71845571604	3000.921671295	2878.96204836464	3461.40358311458	2873.76673774119	2970.69963602227	3194.28654609861	3647.98216994813	3081.56240008814	3605.89538811207	3533.5110865134	3663.13547667489	3001.57868870895	3454.39551123921	-0.202230487446132	0.00511028196454524	0.103316859457674	Abca1	4	53030787	53159895	-	10363	protein_coding	ATP-binding cassette, sub-family A (ABC1), member 1 [Source:MGI Symbol;Acc:MGI:99607]	-	2586	4112	2749	3483	3388	2990	4661	3570	2880	3085	3044	2707	17.2879681280376	17.8626065662778	17.4352984153533	21.1213874506908	17.7849110438637	18.4698513213077	19.3787017504609	22.1551834033694	18.7629434669654	21.6716102751978	21.1132796411452
ENSMUSG00000120174	485.906694815791	448.094821540645	322.561044342055	531.682720920558	545.404962328094	459.017803291735	587.321083459881	868.567183320983	511.453759459073	580.917344535396	603.622130416218	602.177793542787	465.444674539813	625.67654912239	-0.426568758745087	0.00513555228978314	0.103692744347806	4931408D14Rik	19	37235740	37241516	-	3244	lncRNA	RIKEN cDNA 4931408D14 gene [Source:NCBI gene (formerly Entrezgene);Acc:77059]	-	445	614	308	535	643	462	857	850	478	497	520	445	9.50342378783053	8.52049352063695	6.24036531424702	10.3639999807996	10.782610591407	9.11672467515359	11.3823267941067	16.8511952916092	9.94812037017291	11.1531374665101	11.5217659286301
ENSMUSG00000025586	880.091676452872	796.207573779875	662.925782690002	600.254884927134	628.530446477632	865.37772005866	965.618910845943	964.620495358833	855.989555580039	1068.32686701278	752.206039441749	1123.16307559666	738.898014064363	954.987490639334	-0.369919420701934	0.00518125645950916	0.104344188128144	Cpeb1	7	80996774	81105213	-	4192	protein_coding	cytoplasmic polyadenylation element binding protein 1 [Source:MGI Symbol;Acc:MGI:108442]	-	806	1091	633	604	741	871	1409	944	800	914	648	830	13.3203212404495	11.7160361096568	9.9248186366666	9.05461797566309	9.61591748114848	13.3007028286401	14.481741568425	14.4824938214317	12.8843553294743	15.8725401254866	11.1109266825843
ENSMUSG00000031808	10989.1347789351	6268.21892868501	5399.75566437543	6981.44133545218	8331.20923792619	7657.2515367303	8277.32094052328	13762.1915587847	12497.4475114686	11121.5865860247	6860.39767453817	19695.950078686	7604.50191368404	12035.8157250042	-0.662371333818622	0.0051983832646062	0.104553493457954	Slc27a1	8	72021526	72039946	+	5835	protein_coding	solute carrier family 27 (fatty acid transporter), member 1 [Source:MGI Symbol;Acc:MGI:1347098]	-	10064	8589	5156	7025	9822	7707	12078	13468	11680	9515	5910	14555	119.489762672119	66.2642012413431	58.078072107121	75.6588847391872	91.5699259939221	84.5516735105924	89.1836492166137	148.441344366128	135.143749117546	118.710584712052	72.8019765520843
ENSMUSG00000045319	9.82732641200477	18.9746992834801	11.5200372979305	5.9627968701371	11.0268499382041	10.9289953164699	30.154174646715	24.5242498820042	20.3297519450259	19.8704121873274	17.4121768389294	16.238502297783	11.3734508530377	21.4215446329642	-0.910879880752677	0.00521352827279048	0.104722449536375	Proser2	2	6102418	6135022	-	9563	protein_coding	proline and serine rich 2 [Source:MGI Symbol;Acc:MGI:2442238]	-	9	26	11	6	13	11	44	24	19	17	15	12	0.0652002535308721	0.122392954098094	0.0756029379581173	0.0394286186003654	0.0739508193695629	0.0736336347086694	0.198239226580032	0.161402299379782	0.134138493841103	0.129412515036491	0.112744055632515
ENSMUSG00000079484	61.1478087858075	66.4114474921802	51.3165297816905	66.5845650498643	49.1967151089105	61.5997917837393	61.6789935955535	84.8130308419313	78.1090469466785	93.5078220580114	74.2919545127653	109.609890510035	59.3761430003654	83.6684564108293	-0.479859102759303	0.00527809159262246	0.105609443503414	Phyhd1	2	30156215	30172161	+	2657	protein_coding	phytanoyl-CoA dioxygenase domain containing 1 [Source:MGI Symbol;Acc:MGI:3612860]	-	56	91	49	67	58	62	90	83	73	80	64	81	1.4601497667746	1.5417965262101	1.21211735343964	1.58466591006428	1.18749074336602	1.4937497458028	1.45942583177059	2.00899645095369	1.85492043681992	2.19189600176043	1.7313503915915
ENSMUSG00000015474	197.638453396985	157.635963278142	162.327798289021	167.952111842195	162.009872168998	133.135033855178	195.316813052586	188.019249095366	211.85741500606	194.028730770374	190.373133438961	250.343577090822	163.44987213842	204.989819742361	-0.324609601540027	0.00529625088576938	0.105836406053206	Ppt2	17	34835636	34847484	-	2614	protein_coding	palmitoyl-protein thioesterase 2 [Source:MGI Symbol;Acc:MGI:1860075]	-	181	216	155	169	191	134	285	184	198	166	164	185	4.79704643532038	3.71984970173408	3.89732172332506	4.0628949034127	3.9748576292021	3.28153412145603	4.69753852749776	4.52694138565208	5.11391596841477	4.62300131182316	4.50956669875676
ENSMUSG00000025326	721.762528703906	754.609194581477	677.587648341913	770.194595726042	649.735927128025	703.429880369152	786.064507267776	933.965183006328	713.681291964857	866.116201812331	806.764193537061	936.420299172155	712.886629141752	840.501946126751	-0.236014543994529	0.00534339131124822	0.106504283555521	Ube3a	7	58878498	58961284	+	20626	protein_coding	ubiquitin protein ligase E3A [Source:MGI Symbol;Acc:MGI:105098]	-	661	1034	647	775	766	708	1147	914	667	741	695	692	2.22017586328419	2.25674635807202	2.0617187024042	2.36124556989846	2.02026132511411	2.19733338193214	2.39595953163838	2.84986189097404	2.18325669664206	2.61531922598783	2.4219565137514
ENSMUSG00000046785	574.352632523834	563.4026094941	603.231043964362	657.895254671793	530.137016259811	567.314211427664	597.600915725807	651.936309363279	693.351540019831	760.919901997068	669.78840240415	713.140892577638	582.722128056927	681.122993681295	-0.223249590445606	0.00539279263562089	0.107351142632417	Epm2aip1	9	111100997	111108161	+	7165	protein_coding	EPM2A (laforin) interacting protein 1 [Source:MGI Symbol;Acc:MGI:1925031]	-	526	772	576	662	625	571	872	638	648	651	577	527	5.08593119167673	4.85040865892391	5.28380074756635	5.80625709106874	4.74523381308129	5.10149684981986	5.2436218459062	5.7266035157137	6.10594364387113	6.61433680655447	5.78836845885951
ENSMUSG00000020087	679.177447585218	573.619755262128	535.158096294772	555.533908401106	482.636739602932	500.746694500074	633.237667581016	694.853746656786	618.452453906578	720.010229846688	683.718143875293	623.829129939832	554.478773607705	662.350228634366	-0.257170193240442	0.00542329053033994	0.107544613109308	Tysnd1	10	61531293	61538552	+	2286	protein_coding	trypsin domain containing 1 [Source:MGI Symbol;Acc:MGI:1919017]	-	622	786	511	559	569	504	924	680	578	616	589	461	18.8501621098855	15.4783101580102	14.6921318579244	15.3670338829462	13.5403482443002	14.1134120000946	17.4151339455301	19.1304558271147	17.0704744853392	19.6167021480387	18.5197712733768
ENSMUSG00000032244	417.115409931758	407.956034594821	382.255783067695	444.228366825214	395.270159323315	349.727850127036	452.997941851787	494.572372620419	480.424138069297	462.863719187157	412.088185187995	493.921111557567	399.425600644973	466.144578079037	-0.221916385478813	0.00546570403819089	0.107986553886459	Fem1b	9	62699103	62719216	-	6785	protein_coding	fem 1 homolog b [Source:MGI Symbol;Acc:MGI:1335087]	-	382	559	365	447	466	352	661	484	449	396	355	365	3.90044754548447	3.70884924552123	3.53576307266187	4.14011245922026	3.73619778361892	3.32101258054653	4.19742245401549	4.58762743466547	4.46776652099838	4.24880545313978	3.76075508155123
ENSMUSG00000003378	149.59374649385	163.474332288444	168.611454996983	137.144328013153	92.4558956357111	119.225403452399	178.869081427105	232.98037387904	399.105130289193	177.664861910222	165.99608586446	163.738231502646	138.417526813423	219.725627478778	-0.667632740221889	0.00548159475587006	0.10814831229275	Grik5	7	24709274	24771771	-	5168	protein_coding	glutamate receptor, ionotropic, kainate 5 (gamma 2) [Source:MGI Symbol;Acc:MGI:95818]	-	137	224	161	138	109	120	261	228	373	152	143	121	1.8365340849384	1.95120427251262	2.04759242553211	1.67807376790476	1.14735493173662	1.48640257962075	2.17595082460177	2.83729814148686	4.87281930699771	2.14112782230789	1.98888687788912
ENSMUSG00000085929	39.3093056480191	41.5983791983986	33.5128357757979	31.8015833073979	37.3216459446907	26.8257157767897	42.4899733658257	53.1358747443425	66.339190557453	49.091606580456	45.2716597812164	50.0687154181644	35.0615776085156	51.0661700745763	-0.530524669496817	0.00551220348193253	0.108290531478237	Gm13421	2	27430429	27436104	+	5676	lncRNA	predicted gene 13421 [Source:MGI Symbol;Acc:MGI:3649922]	-	36	57	32	32	44	27	62	52	62	42	39	37	0.439401003887054	0.452074170205752	0.370550782596438	0.354292581325154	0.421700468474139	0.304508266311313	0.470630833472118	0.589187586815688	0.737468174672237	0.538676978551033	0.493876964488322
ENSMUSG00000015522	1173.81954365613	1119.50725772532	1084.97805824146	1038.52045488221	1164.60499731955	1343.27287889702	1263.04872440672	1373.35799339224	1517.24148726562	1748.59627248481	1268.76728566332	1258.48392807819	1154.11719845362	1404.91594854848	-0.283458625891738	0.00551670061179141	0.108290531478237	Arnt	3	95341699	95404551	+	8007	protein_coding	aryl hydrocarbon receptor nuclear translocator [Source:MGI Symbol;Acc:MGI:88071]	bHLH	1075	1534	1036	1045	1373	1352	1843	1344	1418	1496	1093	930	9.30121249954082	8.62447675563434	8.50413351883512	8.20164427502358	9.3281281222348	10.8089764940688	9.91714311606741	10.7949857102855	11.9563985377419	13.6013894784399	9.81175924888234
ENSMUSG00000022231	351.599900518393	343.733975481504	457.65966356324	325.966228900828	353.707417248546	340.785944868106	590.74769421519	647.848934382945	537.133446126474	561.046932348068	450.39497423364	274.701330537496	362.242188430103	510.312218640636	-0.496915754385655	0.00559383700693424	0.109380400570323	Sema5a	15	32244956	32696487	+	18686	protein_coding	sema domain, seven thrombospondin repeats (type 1 and type 1-like), transmembrane domain (TM) and short cytoplasmic domain, (semaphorin) 5A [Source:MGI Symbol;Acc:MGI:107556]	-	322	471	437	328	417	343	862	634	502	480	388	203	1.1938244193161	1.13470191430621	1.53711101854596	1.10309258744066	1.21398551325213	1.17504766772702	1.98756799682618	2.18205425587394	1.81376640303305	1.87002066039092	1.49249172199268
ENSMUSG00000029321	66.6074345702546	102.901253806565	67.0256715515958	85.4667551386317	102.634526347899	62.5933368125093	118.560732133675	118.533874429687	114.48860305883	177.664861910222	76.6135780912892	125.848392807818	81.204829704576	121.951673738587	-0.579336905567998	0.00559560423575567	0.109380400570323	Slc10a6	5	103753577	103777269	-	2124	protein_coding	solute carrier family 10 (sodium/bile acid cotransporter family), member 6 [Source:MGI Symbol;Acc:MGI:1923000]	-	61	141	64	86	121	63	173	116	107	152	66	93	1.98964801713013	2.98842131366163	1.98045785500695	2.5444762752727	3.09902194558043	1.89873233475849	3.50931752070256	3.51233643126936	3.40113010646406	5.20967447537061	2.23350008364427
ENSMUSG00000025862	1036.23697388806	1169.86319043918	1184.46928945086	1207.46636620276	946.612656233519	1203.18302984046	1239.74777127062	1260.95518143305	1285.05432031453	1385.08461423429	1308.23488649823	1304.4930179219	1124.63858434247	1297.26163194544	-0.205556994955823	0.00560109729344149	0.109380400570323	Stag2	X	41238194	41366062	+	8273	protein_coding	stromal antigen 2 [Source:MGI Symbol;Acc:MGI:1098583]	-	949	1603	1131	1215	1116	1211	1809	1234	1201	1185	1127	964	7.94701657688905	8.72263546627227	8.98544776578048	9.22927784772721	7.33829158025032	9.37041505663237	9.42120852699029	9.59278623830313	9.80108066404702	10.4274193111066	9.79168517928588
ENSMUSG00000031592	490.274395443349	498.450754254496	590.663730548438	597.273486492066	514.020850965513	602.088287434613	585.265117006696	681.569777970701	682.651670575081	732.867555379665	572.280212106145	682.017096506887	548.795250856412	656.108571590863	-0.257091955845526	0.00560744502183149	0.109380400570323	Pcm1	8	41692789	41785381	+	7458	protein_coding	pericentriolar material 1 [Source:MGI Symbol;Acc:MGI:1277958]	-	449	683	564	601	606	606	854	667	638	627	493	504	4.17085308851886	4.12264129941709	4.97046326301373	5.0641499884878	4.42022156375668	5.20149223437574	4.93362987917874	5.75169815434335	5.77553579901746	6.12021492571193	4.75139449520669
ENSMUSG00000024122	833.138894706627	771.394505486094	866.097349580777	854.667551386317	765.09374186616	848.48745456957	930.667481141796	892.069589457904	876.319307525064	981.83213160912	971.599467612259	883.64516670436	823.146582932591	922.68885734175	-0.166578632516396	0.00567986094682928	0.110318106946617	Pdpk1	17	24292654	24369898	-	10935	protein_coding	3-phosphoinositide dependent protein kinase 1 [Source:MGI Symbol;Acc:MGI:1338068]	-	763	1057	827	860	902	854	1358	873	819	840	837	653	4.83400039328865	4.35144426077997	4.97080659050176	4.9423572095832	4.48726320171137	4.99938741493977	5.35071792181034	5.13438094410078	5.05660575745394	5.5921911847383	5.50178000402071
ENSMUSG00000035941	419.299260245537	429.120122257165	460.801491917221	427.333775693159	335.046594276201	487.830609126064	509.879680389909	496.616060110586	490.054020569572	672.087471041957	458.520656758474	598.118167968342	426.571975585891	537.54600947314	-0.333033288790881	0.00571925938228269	0.110352508432923	Ibtk	9	85569413	85631387	-	8628	protein_coding	inhibitor of Bruton agammaglobulinemia tyrosine kinase [Source:MGI Symbol;Acc:MGI:1918677]	-	384	588	440	430	395	491	744	486	458	575	395	442	3.08334427206048	3.06792271220517	3.35183539959887	3.13193533187252	2.49046677921879	3.64291522654604	3.71529987592175	3.62258650053538	3.58384585562263	4.8515355732637	3.29066376592046
ENSMUSG00000031365	343.956424420167	425.471141625726	400.059477073587	367.705806991788	290.939194523384	334.824674695486	407.081357730653	441.436497876076	413.014960567369	451.175241429905	431.821985605449	497.980737132013	360.492786555023	440.418463390244	-0.285681151863164	0.00573545915536607	0.110352508432923	Zfp275	X	72386227	72402686	+	6745	protein_coding	zinc finger protein 275 [Source:MGI Symbol;Acc:MGI:1350985]	zf-C2H2	315	583	382	370	343	337	594	432	386	386	372	368	3.23541154307644	3.89102324846531	3.72238725190252	3.4472615636239	2.76634256909936	3.19834756005533	3.79433406539592	4.11902496685535	3.86366381966018	4.16607287471738	3.96421806071767
ENSMUSG00000021392	230.396208103667	275.133139610461	282.764551858295	305.096439855348	223.929875668144	247.392712163727	278.926115482114	323.924467191473	327.416005009365	306.238117239987	318.062430257777	355.893842026411	260.785487876607	318.410162867854	-0.284025115297147	0.00575087758460837	0.110512223089374	Nol8	13	49806554	49832492	+	9057	protein_coding	nucleolar protein 8 [Source:MGI Symbol;Acc:MGI:1918180]	-	211	377	270	307	264	249	407	317	306	262	274	263	1.61398323178903	1.87384734355537	1.95938392039546	2.13014160428978	1.58567198347745	1.75991903531204	1.93615942861984	2.25095869632663	2.28103022076762	2.10590335001862	2.17451668837926
ENSMUSG00000040612	68.7912848840334	115.307787953456	92.1602983834442	153.045119666852	139.95617229259	140.089849056568	199.428745958956	150.211030527276	361.655587232566	270.003836192508	133.493355765125	116.375933134112	118.225085372824	205.194748135091	-0.795209621035937	0.00576303278329222	0.110608912269689	Ildr2	1	166081708	166144392	+	8251	protein_coding	immunoglobulin-like domain containing receptor 2 [Source:MGI Symbol;Acc:MGI:1196370]	-	63	158	88	154	165	141	291	147	338	231	115	86	0.528974690535706	0.862040608440614	0.700997111325634	1.17292056457794	1.08785534740905	1.09393176881458	1.51955868054944	1.14578565112522	2.76569378392177	2.03810664360758	1.00181563011821
ENSMUSG00000034839	37.1254553342402	68.6008358710433	28.2764551858295	49.6899739178091	52.5895920129733	52.6578865248094	102.798322659256	59.2669372148436	97.3688119472294	106.365147590988	69.6487073557175	44.6558813189033	48.1566998077841	80.0173013478229	-0.730551411285783	0.00577383697846639	0.11067946514154	Larp6	9	60620272	60646084	+	2440	protein_coding	La ribonucleoprotein domain family, member 6 [Source:MGI Symbol;Acc:MGI:1914807]	-	34	94	27	50	62	53	150	58	91	91	60	33	0.965361604441477	1.73426417219052	0.727300826517282	1.2877591518965	1.38227883067875	1.39047681751517	2.64869838457272	1.52873003688855	2.51794098168301	2.71502027959861	1.76749410494055
ENSMUSG00000020519	222.752732005441	259.077624832132	278.57544738632	242.487072718909	184.063572045407	247.392712163727	269.33160536725	251.373561290543	297.456370564063	348.316637166093	322.705677414824	328.829671530106	239.058193525323	303.002253888813	-0.338971342574937	0.00578682251083707	0.110791606813523	Sap30l	11	57692463	57701043	+	1151	protein_coding	SAP30-like [Source:MGI Symbol;Acc:MGI:1354709]	-	204	355	266	244	217	249	393	246	278	298	278	243	12.2787957332956	13.8845003045587	15.1896041587919	13.3219859022259	10.2560045299709	13.8484680302529	14.7112068052967	13.7452427775245	16.30660129935	18.8478775809066	17.3606516255904
ENSMUSG00000063550	578.720333151392	582.377308777581	634.649327504172	550.564911009325	540.315646972	598.114107319533	681.895540306397	637.63049693211	656.97198390768	676.762862144858	608.265377573266	661.718968634659	580.790272455667	653.874204916495	-0.173094097692241	0.00588260666343667	0.11209972791487	Nup98	7	101768605	101859383	-	12602	protein_coding	nucleoporin 98 [Source:MGI Symbol;Acc:MGI:109404]	-	530	798	606	554	637	602	995	624	614	579	524	489	2.9136496234578	2.85062861936437	3.16062733758167	2.76264293154676	2.74975341976872	3.05798059564024	3.40184623502389	3.18447428290669	3.2894468705632	3.34472641723164	2.98874155268052
ENSMUSG00000063894	322.117921282379	398.468684953081	352.932051763871	380.625200210418	298.573167557526	311.973139033776	446.830042492232	375.016654445648	420.504869178694	439.486763672654	434.143609183972	372.132344324194	344.115027466842	414.685713882899	-0.269595549439795	0.00593123420970893	0.112722489074848	Zkscan8	13	21697392	21715290	-	8902	protein_coding	zinc finger with KRAB and SCAN domains 8 [Source:MGI Symbol;Acc:MGI:1913815]	zf-C2H2	295	546	337	383	352	314	652	367	393	376	374	275	2.29580690022393	2.76110090101567	2.48818377738099	2.70374451276189	2.15104188637089	2.25797831843475	3.15566635666071	2.65137468804561	2.98056735757055	3.07483465293013	3.01981655883425
ENSMUSG00000042873	39.3093056480191	30.6514373040832	34.5601118937916	25.8387864372608	37.3216459446907	34.7740760069496	53.455127782813	73.5727496460127	118.76855083673	66.6243232163331	30.1811065208109	29.7705875459356	33.7425605391325	62.0620742581059	-0.883983298241493	0.0060044900631754	0.113688711979066	Lhfpl4	6	113145051	113172345	-	5813	protein_coding	lipoma HMGIC fusion partner-like protein 4 [Source:MGI Symbol;Acc:MGI:3057108]	-	36	42	33	26	44	35	78	72	111	57	26	22	0.42904526028951	0.325256655782682	0.373124494594947	0.281078412510971	0.411761888707932	0.385429925170311	0.578129797066208	0.796571575246268	1.28918913363761	0.713832052233389	0.321491559199004
ENSMUSG00000033487	651.879318662983	586.756085535307	574.954588778532	738.393012418644	601.38743124513	569.301301485203	709.993748499927	817.474996066808	838.869764468438	694.295578780735	647.732978408173	742.911480123574	620.445289687633	741.879757724609	-0.258619677415635	0.00601136295065456	0.113688711979066	Fndc3a	14	72775386	72947443	-	9944	protein_coding	fibronectin type III domain containing 3A [Source:MGI Symbol;Acc:MGI:1196463]	-	597	804	549	743	709	573	1036	800	784	594	558	549	4.15924158214771	3.63975505643997	3.6287025683438	4.69550346270354	3.87863501077164	3.6886819929422	4.48879439826918	5.1739413682249	5.3229076016023	4.34857376300585	4.03338457655983
ENSMUSG00000038538	502.285572169133	557.564240483799	634.649327504172	595.285887535353	492.815370315121	470.940343636975	608.566070142794	625.368371991108	613.102519184203	626.502407788677	683.718143875293	719.906935201714	542.256790274092	646.194074697298	-0.251458155826994	0.00603255659990846	0.113950737623818	Ubn2	6	38410885	38501760	+	21438	protein_coding	ubinuclein 2 [Source:MGI Symbol;Acc:MGI:2444236]	-	460	764	606	599	581	474	888	612	573	536	589	532	1.48653279885787	1.60430270926287	1.8579263787762	1.75588885721228	1.47429930085214	1.41537586059083	1.7846776017108	1.83594550884904	1.80453095269397	1.82012843706218	1.97482027852129
ENSMUSG00000042446	383.265730068186	357.600101880971	375.972126359732	401.494989255898	358.79673260464	379.534200990136	418.04651214764	422.021466719489	446.184555846095	409.0967215038	422.535491291353	430.32031089125	376.110646859927	424.700843066605	-0.177058450080418	0.00604877073707469	0.114118181329962	Zmym4	4	126755732	126861928	-	8139	protein_coding	zinc finger, MYM-type 4 [Source:MGI Symbol;Acc:MGI:1915035]	-	351	490	359	404	423	382	610	413	417	350	364	318	2.98770008061353	2.71020571332537	2.89910231940441	3.11935486318588	2.82724283858316	3.00448488658044	3.22916220305364	3.26340996049953	3.4590671020184	3.13053459705908	3.21459959094893
ENSMUSG00000109587	14.1950270395624	15.3257186520416	15.7091417699053	15.9007916536989	13.5715076162512	21.8579906329397	23.9862752871597	27.5897811172548	23.5397127784511	30.3900421688537	29.020294731549	20.2981278722288	16.0933628940665	25.8040389925828	-0.684621414368107	0.00608160466595717	0.114598392777084	Gm31105	8	81606569	81607798	+	687	lncRNA	predicted gene, 31105 [Source:MGI Symbol;Acc:MGI:5590264]	-	13	21	15	16	16	22	35	27	22	26	25	15	1.31095428088379	1.37606764196851	1.4350752197171	1.46358420058339	1.26694289218431	2.04995181577585	2.19503970929171	2.52754943608437	2.16202108061397	2.75510479609923	2.61565114996054
ENSMUSG00000034940	845.15007143241	734.174903045421	802.213506383162	801.99617903344	766.790180318191	837.5584592531	851.170111618638	920.681214320242	835.659803635013	1138.45773355629	901.950760256542	998.667891313656	797.980549910954	941.09791911673	-0.23718550608511	0.00617764356687937	0.115288788056413	Synrg	11	83855254	83935404	+	8744	protein_coding	synergin, gamma [Source:MGI Symbol;Acc:MGI:1354742]	-	774	1006	766	807	904	843	1242	901	781	974	777	738	6.13241789894245	5.17922831902452	5.757829016273	5.79986457185809	5.62408758366653	6.17156254959371	6.1198745657822	6.62685203311288	6.03024372421705	8.10905637734996	6.38715447482977
ENSMUSG00000038914	1560.36104919498	1623.06658486383	1647.36533360406	1556.28998310578	1808.40338986547	1509.19489870161	1640.66122964172	1933.328365698	1833.95762283023	1803.5321179439	1864.2637335547	1880.9598494932	1617.44687322262	1826.11715319363	-0.173469029994644	0.00620240271888711	0.115611893176663	Dido1	2	180299757	180351792	-	13307	protein_coding	death inducer-obliterator 1 [Source:MGI Symbol;Acc:MGI:1344352]	-	1429	2224	1573	1566	2132	1519	2394	1892	1714	1543	1606	1390	7.43965853421323	7.52370659678572	7.76942196469279	7.39547490758638	8.71567118385101	7.30727288852873	7.75130923359019	9.14394503371994	8.696102320728	8.44126007469125	8.67484920140307
ENSMUSG00000097754	3.27577547066826	5.10857288401386	1.04727611799368	3.97519791342473	3.39287690406279	6.95481520138992	8.90918796380217	7.15290621558457	16.0498041671257	8.181934430076	12.7689296818815	6.76604262407626	3.95908574859221	9.97146751375771	-1.31661319740285	0.00626158680811704	1	Ptgs2os2	1	150034794	150040836	-	2427	lncRNA	prostaglandin-endoperoxide synthase 2, opposite strand 2 [Source:MGI Symbol;Acc:MGI:5477181]	-	3	7	1	4	4	7	13	7	15	7	11	5	0.0856352183100852	0.129839097655867	0.0270813535488435	0.103572553131519	0.0896569599228082	0.18463157437289	0.230783443918821	0.185490168293881	0.417268367901393	0.209966387189649	0.325776279196569
ENSMUSG00002076173	38.2173804911297	32.1110295566586	60.7420148436337	54.6589713095901	11.0268499382041	27.8192608055597	50.7138391785662	54.157718489426	66.339190557453	80.6504965250349	62.6838366201457	119.082350183742	37.4292511574626	72.2712385923947	-0.94949048926064	0.00631183908739586	0.117369970670653	ENSMUSG00002076173	16	10961989	10962045	+	57	miRNA	-	-	35	44	58	55	13	28	74	53	62	69	54	88	42.5396702885976	34.7500189485581	66.8795405904651	60.6376414682492	12.4068716777391	31.445672351088	55.9355532536199	59.7989619995243	73.4363045515722	88.1243135286721	68.0950360429728
ENSMUSG00000109739	0	0	0	0	0	0.993545028769989	0.685322151061705	1.02184374508351	2.1399738889501	2.33769555145029	2.32162357852392	8.11925114889152	0.165590838128331	2.77095167732684	-3.46854945816047	0.00633130490456316	1	Gm17949	17	57318469	57328113	+	1179	protein_coding	predicted gene, 17949 [Source:MGI Symbol;Acc:MGI:5010134]	-	0	0	0	0	0	1	1	1	2	2	2	6	0	0	0	0	0	0.0542955084215441	0.0365440998493494	0.0545479993274262	0.114527602928661	0.123491681015213	0.121930608313682
ENSMUSG00000030737	2106.32362763969	1534.03145745673	1604.42701276632	1442.99684257318	2210.45930299691	1858.92274882865	2603.53885188342	3684.76854477114	2839.74535063678	2337.69555145029	1881.67591039363	1775.40958455761	1792.86016537691	2520.47229894881	-0.491778665472869	0.00642697418990707	0.119083088599865	Slco2b1	7	99307011	99360547	-	5958	protein_coding	solute carrier organic anion transporter family, member 2b1 [Source:MGI Symbol;Acc:MGI:1351872]	-	1929	2102	1532	1452	2606	1871	3799	3606	2654	2000	1621	1312	22.4301748776779	15.8821552774823	16.900455494559	15.3151263647904	23.794013643643	20.1025429148473	27.4726066887098	38.9240350608543	30.0742219188966	24.4371755483277	19.5559566510716
ENSMUSG00000028842	316.658295497931	371.466228280437	358.16843235384	334.910424206034	340.135909632295	351.714940184576	365.276706515889	415.890404248988	432.274725567919	404.421330400899	372.620584353089	408.668974494206	345.509038359185	399.858787596832	-0.206033335238654	0.00645725839852546	0.11943654670479	Ago3	4	126225497	126323349	-	16571	protein_coding	argonaute RISC catalytic subunit 3 [Source:MGI Symbol;Acc:MGI:2446634]	-	290	509	342	337	401	354	533	407	404	346	321	302	1.21241195870672	1.38275835078055	1.35649292206631	1.27801411552888	1.31640477543291	1.36751548897871	1.38582874624525	1.5795679875242	1.64598786182391	1.52001856868204	1.39236425356912
ENSMUSG00000112916	1.09192515688942	0	0	0	0	0.993545028769989	1.37064430212341	6.13106247050106	0	5.84423887862571	6.96487073557175	1.35320852481525	0.347578364276568	3.6106708186062	-3.40980306714908	0.0065338372765332	1	Gm18622	12	32980123	32980717	+	595	processed_pseudogene	predicted gene, 18622 [Source:MGI Symbol;Acc:MGI:5010807]	-	1	0	0	0	0	1	2	6	0	5	6	1	0.116435111954385	0	0	0	0	0.107587234334455	0.1448251889828	0.648525289482711	0	0.611750806373683	0.724821111942007
ENSMUSG00000108207	37.1254553342402	60.5730784818787	42.938320837741	59.627968701371	58.5271265950832	45.7030713234195	59.6230271423684	81.7474996066808	58.8492819461277	87.6635831793857	85.9000724053849	64.9540091911321	50.7491702122889	73.1229122451799	-0.511958706368735	0.00656697418221247	0.120955407031095	1810059H22Rik	5	148890558	148906932	-	5030	lncRNA	RIKEN cDNA 1810059H22 gene [Source:MGI Symbol;Acc:MGI:1917070]	-	34	83	41	60	69	46	87	80	55	75	74	48	0.468286742512367	0.74282640360396	0.535742395146078	0.749614074901182	0.746233771349564	0.58542000074235	0.745216293011394	1.02285632138426	0.738224891839861	1.0854624148877	1.05745107882063
ENSMUSG00000002346	464.068191678003	338.62540259749	407.390409899543	370.687205426856	388.48440551519	438.153357687565	482.46679434744	524.20584122784	406.595038900518	591.436974516922	430.661173816187	583.232874195374	401.234828800775	503.099782834047	-0.326745375405721	0.00657594283703747	0.120957249340943	Slc25a42	8	70636990	70664955	-	5996	protein_coding	solute carrier family 25, member 42 [Source:MGI Symbol;Acc:MGI:1920345]	-	425	464	389	373	458	441	704	513	380	506	371	431	4.91052850824967	3.48364250845816	4.26410725976048	3.90932408046712	4.15525468285341	4.70819752388079	5.0587370881517	5.50235203289013	4.27874054904091	6.14342279102484	4.44742707237154
ENSMUSG00000099354	0	2.18938837886309	0	0.993799478356183	0.848219226015698	0	2.74128860424682	6.13106247050106	5.34993472237524	5.84423887862571	2.32162357852392	2.70641704963051	0.671901180539161	4.18242755065054	-2.48242702026385	0.00664319442356149	1	1700124L16Rik	6	83738738	83739847	-	1110	lncRNA	RIKEN cDNA 1700124L16 gene [Source:MGI Symbol;Acc:MGI:1915184]	-	0	3	0	1	1	0	4	6	5	5	2	2	0	0.121667756760922	0	0.0566149969482425	0.0490084328226702	0	0.15526304044102	0.347632925443435	0.304117215884889	0.327920477290397	0.129510078560209
ENSMUSG00000023977	1079.91398016364	1245.03219144681	1356.22257280182	1193.55317350578	1112.01540530658	1345.25996895456	1175.32748907082	1344.7463685299	1662.75971171422	1854.9614200758	1416.19038289959	1741.57937143723	1221.99954869653	1532.59412395459	-0.32562829374689	0.00665921008409671	0.121797451929047	Ubr2	17	47239221	47321482	-	9814	protein_coding	ubiquitin protein ligase E3 component n-recognin 2 [Source:MGI Symbol;Acc:MGI:1861099]	-	989	1706	1295	1201	1311	1354	1715	1316	1554	1587	1220	1287	6.98153900602379	7.82546580625935	8.67289039704922	7.69044411877639	7.26692088117769	8.8318222536037	7.52920539371171	8.62387528311175	10.6905227301504	11.772057778285	8.93532445415908
ENSMUSG00000082361	99.3651892769371	135.012283363224	145.571380401122	145.094723840003	175.58137978525	115.251223337319	211.079222527005	172.691592919113	185.107741394183	192.859882994649	160.19202691815	152.912563304124	135.979363333976	179.140505009537	-0.399153760937173	0.006733835787216	0.122073529839173	Btc	5	91505120	91550853	-	4520	protein_coding	betacellulin, epidermal growth factor family member [Source:MGI Symbol;Acc:MGI:99439]	-	91	185	139	146	207	116	308	169	173	165	138	113	1.39477414530313	1.84251282085954	2.02123359817766	2.02987309854694	2.49129814373118	1.64284754729293	2.93591417400308	2.40458925088252	2.58405437904316	2.65746174405913	2.19450816746159
ENSMUSG00000004610	425.850811186873	349.572344491806	308.946454808137	411.43298403946	564.065785300439	355.689120299656	548.257720849364	521.14030999259	491.124007514047	551.696150142267	432.98279739471	690.136347655779	402.592916687728	539.222888924793	-0.42030266688384	0.00681178671127469	0.122841593804834	Etfb	7	43093507	43107224	+	1164	protein_coding	electron transferring flavoprotein, beta polypeptide [Source:MGI Symbol;Acc:MGI:106098]	-	390	479	295	414	665	358	800	510	459	472	373	510	23.211999767195	18.5250657480569	16.6574753381424	22.3512505993087	31.0786724124175	19.6882790254142	29.6120231768955	28.1779781061754	26.6227973060468	29.5196042030902	23.0331004408433
ENSMUSG00000040022	270.797438908576	280.971508620763	315.230111516099	304.102640376992	301.966044461589	316.940864177626	303.597712920335	385.235091896483	331.695952787265	434.811372569753	348.243536778587	358.600259076042	298.334768010274	360.363987671411	-0.26932617358001	0.00686973193210315	0.123599452734375	Rab11fip2	19	59891316	59932086	-	6080	protein_coding	RAB11 family interacting protein 2 (class I) [Source:MGI Symbol;Acc:MGI:1922248]	-	248	385	301	306	356	319	443	377	310	372	300	265	2.82584952631398	2.85058749187391	3.25389144144342	3.16280425385527	3.18522570957341	3.35865049553473	3.13928844062757	3.98777276069941	3.44232677585495	4.45410932509049	3.5466164605715
ENSMUSG00000059173	803.656915470612	724.687553403681	536.205372412766	649.944858844944	832.1030607214	814.706923591391	822.386581274046	950.314682927664	898.78903335904	1004.0402393479	803.281758169275	939.126716221785	726.884114074132	902.989835216618	-0.311948987620869	0.00689564109719072	0.123922013097315	Pde1a	2	79664797	79959802	-	6012	protein_coding	phosphodiesterase 1A, calmodulin-dependent [Source:MGI Symbol;Acc:MGI:1201792]	-	736	993	512	654	981	820	1200	930	840	859	692	694	8.48124820809451	7.43545417690126	5.59746172193582	6.83617612851083	8.87654234613003	8.73117292611118	8.59989894658342	9.94847718272506	9.43309687595046	10.4014935426354	8.27339334195504
ENSMUSG00000021474	2678.49240984974	2215.66103940944	2220.22537014661	2280.76980282744	3023.90154074596	1936.41926107271	3118.21578733076	3413.97995232401	2826.90550730308	3013.28956581942	2416.8101452434	3158.3886969188	2392.57823734198	2991.26494248991	-0.322230762189702	0.00691765367315795	0.124030494899681	Sfxn1	13	54225888	54262361	+	9841	protein_coding	sideroflexin 1 [Source:MGI Symbol;Acc:MGI:2137677]	-	2453	3036	2120	2295	3565	1949	4550	3341	2642	2578	2082	2334	17.2686841912756	13.8880016791666	14.159136625714	14.6554083909969	19.7067086621511	12.6779874232417	19.9206377844571	21.8338275299975	18.1253984279716	19.0706367118109	15.2068073241649
ENSMUSG00000024276	392.001131323301	426.200937752014	409.48496213553	406.463986647679	341.832348084326	350.721395155806	433.123599470998	424.065154209656	435.484686401345	523.643803524864	484.058516122237	446.558813189033	387.784126849776	457.822428819689	-0.237386707755134	0.00694291931567508	0.124082901484605	Zfp397	18	24087749	24097730	+	8262	protein_coding	zinc finger protein 397 [Source:MGI Symbol;Acc:MGI:1916506]	zf-C2H2	359	584	391	409	403	353	632	415	407	448	417	330	3.0103028430182	3.1820344808642	3.11051077458847	3.11094680035495	2.65346674589265	2.73506230494277	3.29581602911474	3.23039431746789	3.32585414234608	3.94742907157998	3.62783406337229
ENSMUSG00000112163	2.18385031377884	1.45959225257539	0	0	0	0	1.37064430212341	7.15290621558457	4.27994777790019	1.16884777572514	3.48243536778587	10.825668198522	0.607240427725705	4.7134082729402	-2.91423392418877	0.00700778477409582	1	Gm8188	10	82266538	82268227	+	1690	processed_pseudogene	predicted gene 8188 [Source:MGI Symbol;Acc:MGI:3646272]	-	2	2	0	0	0	0	2	7	4	1	3	8	0.0819868539797147	0.0532746390550783	0	0	0	0	0.0509887499673171	0.266381442869378	0.159796501601054	0.0430759443541232	0.127594248995708
ENSMUSG00000047730	2.18385031377884	1.45959225257539	2.09455223598737	0	0.848219226015698	0	0.685322151061705	24.5242498820042	10.6998694447505	2.33769555145029	4.64324715704783	1.35320852481525	1.09770233805955	7.37393211852163	-2.75854292367885	0.00701531917004152	1	Fcgbp	7	27770661	27820287	+	10497	protein_coding	Fc fragment of IgG binding protein [Source:MGI Symbol;Acc:MGI:2444336]	-	2	2	2	0	1	0	1	24	10	2	4	1	0.0131997507121766	0.008577130609039	0.0125229008408199	0	0.00518237214758158	0	0.00410455308396522	0.147041077352468	0.0643174449142093	0.0138703145581534	0.0273899565974719
ENSMUSG00000028527	25.1142786084566	21.1640876623432	26.1819029498421	12.9193932186304	20.3572614243768	22.8515356617097	33.5807854020236	29.6334686074218	60.9892558350777	30.3900421688537	22.0554239959772	41.9494642692728	21.4314099208931	36.4330733797711	-0.767054363219756	0.00704213081400502	0.125681799021903	Ak4	4	101276474	101324192	+	4646	protein_coding	adenylate kinase 4 [Source:MGI Symbol;Acc:MGI:87979]	-	23	29	25	13	24	23	49	29	57	26	19	31	0.342964809964648	0.280993334060416	0.353672218376255	0.17584038010399	0.281012623847597	0.316902992222775	0.454410071544719	0.40143147761602	0.828303755877613	0.407394962316008	0.293948294967154
ENSMUSG00000039990	254.418561555235	336.436014218627	290.09548468425	284.226650809868	285.84987916729	239.444351933567	335.122531869174	334.142904642308	313.506174731189	365.84935380197	319.223242047039	368.072718749749	281.745157061473	339.319487640238	-0.26276741735841	0.00712776139230104	0.126918292589746	Edrf1	7	133239272	133274700	+	6276	protein_coding	erythroid differentiation regulatory factor 1 [Source:MGI Symbol;Acc:MGI:1919831]	-	233	461	277	286	337	241	489	327	293	313	275	272	2.5720174865832	3.30670319800996	2.90092818394885	2.86376624142592	2.92106189706441	2.4581694498708	3.35704372693519	3.35086899692489	3.15194525564827	3.63063771271519	3.14953405676415
ENSMUSG00000039633	161.604923219634	156.176371025567	74.3566043775516	104.348945227399	72.94685343735	165.922019804588	119.246054284737	190.062936585533	212.927401950535	266.497292865333	181.086639124865	209.747321346364	122.559286182015	196.594607692894	-0.678909889322884	0.0071793445284922	0.127398494278741	Lonrf1	8	36683218	36716670	-	3930	protein_coding	LON peptidase N-terminal domain and ring finger 1 [Source:MGI Symbol;Acc:MGI:3609241]	-	148	214	71	105	86	167	174	186	199	228	156	155	2.60897607091683	2.45131119092362	1.18742432556643	1.67900200873223	1.1904185743644	2.72020497191936	1.90760201213604	3.04377836247038	3.41864894742052	4.22341549072029	2.85317623454017
ENSMUSG00000042167	508.837123110469	488.963404612756	494.314327693019	535.657918833983	424.109613007849	480.875793924674	559.222875266351	602.887809599271	602.402649739452	559.878084572343	501.470692961166	554.815495174254	488.793030197125	563.446267885473	-0.207156610299844	0.00724974149909351	0.12813751387043	Tent2	13	93282790	93328893	-	4173	protein_coding	terminal nucleotidyltransferase 2 [Source:MGI Symbol;Acc:MGI:2140950]	-	466	670	472	539	500	484	816	590	563	479	432	410	7.73639192226031	7.22775866307994	7.43419172531905	8.11698694564198	6.51801586786052	7.42462778424065	8.42505700394547	9.09277110283991	9.1086494954682	8.35619643280764	7.44101040872169
ENSMUSG00000046240	3.27577547066826	3.64898063143847	5.23638058996842	5.9627968701371	5.93753458210989	9.93545028769989	6.85322151061705	13.2839686860856	84.5289686135288	10.5196299815263	10.4473061033576	2.70641704963051	5.66615307200367	21.3899186574576	-1.91985480585546	0.00726184354762671	0.12813751387043	Hepacam	9	37278647	37297871	+	3347	protein_coding	hepatocyte cell adhesion molecule [Source:MGI Symbol;Acc:MGI:1920177]	-	3	5	5	6	7	10	10	13	79	9	9	2	0.0620964071821263	0.0672498804922934	0.0981871004825862	0.112654878899102	0.113772190926844	0.191259051177175	0.128728693523702	0.249793004389442	1.59354876970098	0.195752947005143	0.193278411236403
ENSMUSG00000022510	64.4235842564757	63.4922629870295	26.1819029498421	79.5039582684946	59.3753458210989	105.315773049619	71.958825861479	166.560530448612	94.1588511138042	162.469840825795	92.8649431409567	106.903473460405	66.3821378887599	115.819410808509	-0.800667380517117	0.00727312444752296	0.12813751387043	Trp63	16	25502513	25710852	+	8391	protein_coding	transformation related protein 63 [Source:MGI Symbol;Acc:MGI:1330810]	P53	59	87	25	80	70	106	105	163	88	139	80	79	0.487123656913202	0.466748312493634	0.195824231507101	0.599143335598132	0.453814233145212	0.808667246987731	0.539146328310119	1.24929935249038	0.708048376775974	1.20593136553773	0.685287509006466
ENSMUSG00000025020	3.27577547066826	8.02775738916464	8.37820894394947	0	1.6964384520314	4.96772514384994	4.79725505743194	11.2402811959186	68.4791644464031	15.1950210844269	8.12568252483371	5.41283409926101	4.39098423327729	18.8750397347125	-2.09665322649129	0.00728701131883749	0.12813751387043	Slit1	19	41588696	41732104	-	5921	protein_coding	slit guidance ligand 1 [Source:MGI Symbol;Acc:MGI:1315203]	-	3	11	8	0	2	5	7	11	64	13	7	4	0.0351016170982227	0.0836324556691358	0.0888045195920192	0	0.018375058413499	0.0540570886919443	0.0509370809080697	0.119478635919168	0.729758048183163	0.159834233653114	0.0849766348938372
ENSMUSG00000030871	147.409896180072	124.795137595196	128.814962513223	124.224934794523	134.866856936496	128.167308711329	149.400228931452	136.92706184119	159.428054726782	155.456754171444	183.408262703389	198.921653147842	131.37984945514	163.923669253683	-0.312912987970564	0.00733631769392519	0.128712999811951	Ears2	7	121636436	121666486	-	5152	protein_coding	glutamyl-tRNA synthetase 2, mitochondrial [Source:MGI Symbol;Acc:MGI:1914667]	-	135	171	123	125	159	129	218	134	149	133	158	147	1.81534362727794	1.49416129081202	1.56916784603151	1.5247148343495	1.67886224939306	1.60284514195285	1.82310513033375	1.6727135523569	1.95256002854044	1.87930512664524	2.20433594505914
ENSMUSG00000114230	0	0	0	0	0	0	1.37064430212341	1.02184374508351	18.1897780560758	7.01308665435086	0	0	0	4.5992254596056	-4.73023464787543	0.00746575216461224	1	Gm48239	14	10085034	10095178	-	3551	lncRNA	predicted gene, 48239 [Source:MGI Symbol;Acc:MGI:6097649]	-	0	0	0	0	0	0	2	1	17	6	0	0	0	0	0	0	0	0	0.0242666819050312	0.0181109803455465	0.32321553724291	0.123004808716083	0
ENSMUSG00000028601	941.239485238679	621.056503470828	644.074812566116	733.424015026863	806.656483940929	777.945757526901	808.680138252812	1491.89186782192	1152.37593919963	1049.62530260118	752.206039441749	932.360673597709	754.066176295053	1031.18999348583	-0.451886579381611	0.00749771702439433	0.131123379360442	Echdc2	4	108022634	108036505	+	2287	protein_coding	enoyl Coenzyme A hydratase domain containing 2 [Source:MGI Symbol;Acc:MGI:1289238]	-	862	851	615	738	951	783	1180	1460	1077	898	648	689	26.1121139354108	16.7509954400138	17.6745796737086	20.2789126366687	22.6208096947699	21.916606326151	22.2303815445614	41.0562541155539	31.7938791494455	28.5845713470505	20.3659836700452
ENSMUSG00000028909	112.46829115961	81.0073700179341	100.538507327394	93.4171509654812	122.143568546261	86.438417502989	137.064430212341	163.494999213362	162.638015560207	150.781363068543	116.081178926196	87.9585541129914	99.3355509199448	136.336423515607	-0.463022030527327	0.00749903786127855	0.131123379360442	Ptpru	4	131495768	131565599	-	7113	protein_coding	protein tyrosine phosphatase, receptor type, U [Source:MGI Symbol;Acc:MGI:1321151]	-	103	111	96	94	144	87	200	160	152	129	100	65	1.00319497204056	0.702501725034594	0.887071380015767	0.830480638490035	1.10129451741538	0.782968253243785	1.21145771748581	1.4466377889956	1.4427289937888	1.32025680143996	1.01051727261234
ENSMUSG00000021704	313.382520027263	359.789490259834	422.052275551455	401.494989255898	335.046594276201	357.676210357196	406.396035579591	419.977779229322	425.854803901069	496.760304683186	424.857114869877	424.907476791989	364.907013287974	433.125585842506	-0.246254919799279	0.00751628720296106	0.131267708560121	Mtx3	13	92981268	92994738	+	7547	protein_coding	metaxin 3 [Source:MGI Symbol;Acc:MGI:2686040]	-	287	493	403	404	395	360	593	411	398	425	366	314	2.63456232846038	2.94069372078439	3.50970681865727	3.36404256412745	2.84719058845896	3.05355579626874	3.3854111272523	3.50235450988361	3.56043205601236	4.09954909664092	3.48580657982446
ENSMUSG00000024228	381.081879754407	318.191111061435	342.459290583935	367.705806991788	340.135909632295	363.637480529816	389.262981803049	503.76896632617	417.294908345269	437.149068121203	336.635418885968	531.810950252394	352.201913092279	435.987048955676	-0.307013171578703	0.00760509347017801	0.132085331444579	Nudt12	17	59306613	59320367	-	4401	protein_coding	nudix (nucleoside diphosphate linked moiety X)-type motif 12 [Source:MGI Symbol;Acc:MGI:1915243]	-	349	436	327	370	401	366	568	493	390	374	290	393	5.49382712403721	4.45976880724198	4.88355999445924	5.28329453457014	4.95663338643461	5.3236246355406	5.56068176194354	7.20424016475086	5.98283766219353	6.18645339433472	4.7363433638413
ENSMUSG00000028207	2127.07020562059	1628.17515774785	1802.36219906713	1615.91795180715	1845.72503581016	2431.20468540016	1981.95166087045	2451.40314445534	2519.81925423874	3943.69239529663	1995.43546574131	2875.56811523241	1908.40920590884	2627.97833930581	-0.461410436338071	0.00762228781512722	0.132236047939084	Asph	4	9448069	9669344	-	16102	protein_coding	aspartate-beta-hydroxylase [Source:MGI Symbol;Acc:MGI:1914186]	-	1948	2231	1721	1626	2176	2447	2892	2399	2355	3374	1719	2125	8.38127442937829	6.23730487973161	7.02491690184433	6.34592866674978	7.35144754083745	9.72818579293033	7.7383708759863	9.58171076920123	9.87427162071662	15.2541062764794	7.67348421935003
ENSMUSG00000030825	13.103101882673	13.8661263994662	12.5673134159242	10.931794261918	23.7501383284396	15.8967204603198	26.0422417403448	42.9174372935074	20.3297519450259	30.3900421688537	17.4121768389294	23.0045449218593	15.0191991247901	26.6826991514201	-0.825282996388589	0.00765666144836987	0.132268554511141	Hsd17b14	7	45204317	45217176	+	2046	protein_coding	hydroxysteroid (17-beta) dehydrogenase 14 [Source:MGI Symbol;Acc:MGI:1913315]	-	12	19	12	11	28	16	38	42	19	26	15	17	0.406327810046093	0.418047082125749	0.385492346410811	0.337863691465318	0.744468275722673	0.500601403159339	0.800219335997337	1.32018955556964	0.626963057967968	0.925101170537719	0.526965495607887
ENSMUSG00000003545	40.4012308049085	76.628593260208	30.3710074218168	70.559762963289	25.4465767804709	31.7934409206396	206.281967469573	148.167343037109	49.2193994458522	676.762862144858	54.558154095312	10.825668198522	45.8667686918888	190.969232398538	-2.05710531969863	0.0076570734763494	0.132268554511141	Fosb	7	19036621	19043976	-	6243	protein_coding	FBJ osteosarcoma oncogene B [Source:MGI Symbol;Acc:MGI:95575]	TF_bZIP	37	105	29	71	30	32	301	145	46	579	47	8	0.4105909001563	0.757134766964892	0.305312655266419	0.71469292159074	0.261409708953214	0.328121246472532	2.07732398052815	1.49371347509533	0.497460356978454	6.75160056222218	0.541129328727061
ENSMUSG00000044345	1665.18586425636	1464.7008254594	1199.13115510277	1427.09605091948	1350.36500781699	1527.07870921947	1550.88402785264	1636.99367962378	1642.4299597692	2056.00323750053	1734.25281315737	1676.6253622461	1438.92626879575	1716.19818002494	-0.253779386976121	0.00765823600859895	0.132268554511141	Marveld1	19	42135839	42140142	+	4304	protein_coding	MARVEL (membrane-associating) domain containing 1 [Source:MGI Symbol;Acc:MGI:2147570]	-	1525	2007	1145	1436	1592	1537	2263	1602	1535	1759	1494	1239	24.5470050440543	20.991928320886	17.485311244699	20.9670168530717	20.1216965170997	22.8601625481816	22.6539201426005	23.9377253981577	24.0785370950497	29.751926240926	24.9502490334034
ENSMUSG00000097141	36.0335301773508	32.8408256829463	43.9855969557347	41.7395780909597	29.6876729105494	43.7159812658795	37.0073961573321	54.157718489426	87.7389294469539	68.9620187677834	41.7892244134305	66.3072177159474	38.0005308472367	59.3270841651456	-0.638673615638788	0.0076968525518822	0.132712384561919	Gm10524	18	82710409	82712301	+	1893	TEC	predicted gene 10524 [Source:MGI Symbol;Acc:MGI:3642791]	-	33	45	42	42	35	44	54	53	82	59	36	49	1.20771443382163	1.07013637087657	1.4582729491008	1.39429009916908	1.00579905713721	1.4879206523381	1.22906321236592	1.80060265925667	2.92453766400873	2.26893946727397	1.3669368038209
ENSMUSG00000030087	915.033281473333	1092.50480105268	741.471491539528	1140.8818011529	1502.1962492738	1230.00874561725	1223.30003964514	1584.87964862452	1469.09207476424	1732.23240362466	1253.67673240291	1634.67589797683	1103.68272835158	1482.97613283972	-0.425248736702004	0.00776654041276585	0.133261855737142	Klf15	6	90439558	90452220	+	2791	protein_coding	Kruppel-like factor 15 [Source:MGI Symbol;Acc:MGI:1929988]	zf-C2H2	838	1497	708	1148	1771	1238	1785	1551	1373	1482	1080	1208	20.8010430568168	24.1456659950939	16.6729928715996	25.8485697997873	34.5185479495282	28.3947806102123	27.5555737350245	35.7391807460093	33.2127381243316	38.6553739557327	27.8138090609061
ENSMUSG00000037826	253.326636398345	282.431100873338	266.008133970396	277.270054461375	173.036722107202	218.579906329398	237.806786418412	351.514248308727	368.075508899417	343.641246063192	301.811065208109	328.829671530106	245.108759023342	321.946421071327	-0.391105061699602	0.00779563584426215	0.13345406588077	Ppm1k	6	57483487	57512453	-	6022	protein_coding	protein phosphatase 1K (PP2C domain containing) [Source:MGI Symbol;Acc:MGI:2442111]	-	232	387	254	279	204	220	347	344	344	294	260	243	2.66899748491918	2.89299337273272	2.77225457422999	2.91150753983746	1.8428212435014	2.33861988946863	2.48267458015059	3.67375612341751	3.85666282675145	3.55408729853697	3.10333848160712
ENSMUSG00000040651	272.981289222355	372.925820533012	357.121156235846	388.575596037267	268.037275420961	282.166788170677	361.85009576058	419.977779229322	420.504869178694	393.901700419373	395.836820138328	416.788225643098	323.63465427002	401.476581728233	-0.308574928897948	0.00781826150582883	0.13354354809466	Tasor	14	27150791	27205512	+	13627	protein_coding	transcription activation suppressor [Source:MGI Symbol;Acc:MGI:1921694]	-	250	511	341	391	316	284	528	411	393	337	341	308	1.27098575645518	1.68809883105508	1.64472868323899	1.80314631433967	1.26148072920524	1.33412276053689	1.66941664969679	1.93969835518394	1.94709111448544	1.80032601364965	1.79866661172028
ENSMUSG00000036432	87.3540125511535	88.3053312808111	102.633059563381	70.559762963289	72.94685343735	54.6449765823494	87.7212353358983	108.315436978852	109.138668336455	121.560168675415	113.759555347672	102.843847885959	79.4073327297223	107.223152093375	-0.428478787200442	0.00806705851557409	0.136893133957726	Siah2	3	58582359	58599821	-	2999	protein_coding	siah E3 ubiquitin protein ligase 2 [Source:MGI Symbol;Acc:MGI:108062]	-	80	121	98	71	86	55	128	106	102	104	98	76	1.84805312738537	1.81629392136928	2.14777979865897	1.48777189379493	1.55996832185798	1.17398874411305	1.83892737461321	2.27311826206928	2.29624215955233	2.52451749905992	2.3488006578492
ENSMUSG00000115276	8.73540125511535	8.02775738916464	11.5200372979305	5.9627968701371	9.33041148617268	4.96772514384994	7.53854366167876	20.4368749016702	19.2597650005509	16.363868860152	18.5729886281913	14.8852937729678	8.09068824039504	16.1762224708685	-0.981425291745327	0.0080962652089698	0.136939771132543	9930017N22Rik	15	34127090	34130834	+	3745	TEC	RIKEN cDNA 9930017N22 gene [Source:MGI Symbol;Acc:MGI:2443961]	-	8	11	11	6	11	5	11	20	18	14	16	11	0.147992291829872	0.132226373836303	0.193054978823358	0.100682477883924	0.159784503274981	0.0854664945647537	0.126552852055063	0.343455760785236	0.324499971876106	0.272143349377451	0.307089318455181
ENSMUSG00000105867	27.2981289222355	21.1640876623432	28.2764551858295	21.863588523836	20.3572614243768	31.7934409206396	36.3220740062704	27.5897811172548	65.2692036129779	29.2211943931286	31.3419183100729	69.0136347655779	25.1254937732101	43.1263010342137	-0.776774972560701	0.00810531587474732	0.13694367746159	Gm42517	5	108513939	108515788	-	1850	protein_coding	predicted gene 42517 [Source:MGI Symbol;Acc:MGI:5662654]	-	25	29	27	22	24	32	53	27	61	25	27	51	0.936201238011607	0.705672989213348	0.95925081983901	0.7473179597168	0.70572143264645	1.10727618471785	1.23434117150611	0.938608898697275	2.22613802027739	0.983761431871192	1.04903163633769
ENSMUSG00000041444	230.396208103667	214.560061128582	231.448022076604	282.239051853156	290.090975297369	276.205517998057	275.499504726805	334.142904642308	545.693341682275	407.927873728075	264.665087951726	299.059083984171	254.156639409573	354.497966119227	-0.479642484569044	0.00817004004603457	0.137737472089879	Arhgap32	9	32027432	32179742	+	17179	protein_coding	Rho GTPase activating protein 32 [Source:MGI Symbol;Acc:MGI:2450166]	-	211	294	221	284	342	278	402	327	510	349	228	221	0.850913681256955	0.770418451624257	0.845540739212559	1.03890282542429	1.08298394948146	1.03591620183143	1.00822914467652	1.22417217676818	2.00431638526615	1.47893490537898	0.953967363700378
ENSMUSG00000029671	0	0.729796126287695	1.04727611799368	0.993799478356183	0	0	2.05596645318512	3.06553123525053	3.20996083342514	2.33769555145029	2.32162357852392	6.76604262407626	0.461811953772927	3.29280337931854	-2.78265068645412	0.00817332827743358	1	Wnt16	6	22288226	22298521	+	4360	protein_coding	wingless-type MMTV integration site family, member 16 [Source:MGI Symbol;Acc:MGI:2136018]	-	0	1	1	1	0	0	3	3	3	2	2	5	0	0.0103250160553994	0.0150748727208815	0.0144134510579241	0	0	0.0296459819190708	0.0442514389039235	0.046454602242967	0.0333937366781964	0.0329716025692274
ENSMUSG00000078552	33.849679863572	39.4089908195355	47.1274253097158	38.7581796558911	43.2591805268006	30.7998958918696	56.8817385381215	62.3324684500941	55.6393211127025	66.6243232163331	32.5027300993348	63.6008006663169	38.8672253445641	56.2635636804838	-0.53113374028562	0.00830629093891663	0.139731071948601	Dcdc2b	4	129502124	129508050	-	1371	protein_coding	doublecortin domain containing 2b [Source:MGI Symbol;Acc:MGI:2686212]	-	31	54	45	39	51	31	83	61	52	57	28	47	1.56648113785458	1.77310122544363	2.15732314211302	1.78764640254516	2.02360859379384	1.44744459321591	2.60838510500203	2.86144242423718	2.56070688561281	3.02662707485973	1.46796981825357
ENSMUSG00000078566	3007.16188207346	2336.8071963732	2046.37753455966	2209.21624038579	3305.51032378318	3382.02727793304	2952.36782677383	4462.39163477969	3671.12520649389	5301.89351068925	2471.36829933871	4365.45070105401	2714.51674251805	3870.76619652156	-0.511785867535108	0.00833199747150934	0.140011823311824	Bnip3	7	138492565	138511248	-	2265	protein_coding	BCL2/adenovirus E1B interacting protein 3 [Source:MGI Symbol;Acc:MGI:109326]	-	2754	3202	1954	2223	3897	3404	4308	4367	3431	4536	2129	3226	84.2357913915291	63.6400256710529	56.7017543722678	61.6773525031773	93.5957207982515	96.2053124398754	81.9480383911813	123.995983355905	102.269584648845	145.789535217489	67.5622345590948
ENSMUSG00000109305	4.36770062755768	4.37877675772617	3.14182835398105	2.98139843506855	3.39287690406279	2.98063508630997	7.53854366167876	7.15290621558457	20.3297519450259	4.67539110290057	10.4473061033576	5.41283409926101	3.54053602745103	9.25945552130141	-1.38410898979026	0.00834570618745092	1	Smim38	7	144759562	144761856	-	1278	protein_coding	small integral membrane protein 38 [Source:MGI Symbol;Acc:MGI:1916283]	-	4	6	3	3	4	3	11	7	19	4	9	4	0.216835341511296	0.211347746486109	0.154287429725454	0.147517949794716	0.170264038914441	0.150268554997654	0.370845407626144	0.352257150586267	1.00372959045576	0.227850848070323	0.506183757752928
ENSMUSG00000056116	2722.16941612532	2703.16485176962	2426.53876539137	2211.20383934251	2504.79137442436	2420.27569008369	2837.91902754652	3295.44607789432	3121.15191703372	2901.0801793498	3092.40260659386	2369.46812695151	2498.02398952281	2936.24465589495	-0.233372571198613	0.00835765697020877	0.140146399061089	H2-T22	17	36348020	36353639	-	3414	protein_coding	histocompatibility 2, T region locus 22 [Source:MGI Symbol;Acc:MGI:95956]	-	2493	3704	2317	2225	2953	2436	4141	3225	2917	2482	2664	1751	50.5894190951545	48.841015607999	44.6069634478826	40.956323583164	47.0536940126341	45.6763588720109	52.260407001871	60.7517557535705	57.6855307438317	52.9248666282713	56.0876512457058
ENSMUSG00000047261	0	5.10857288401386	8.37820894394947	18.8821900887675	17.8126037463297	5.96127017261993	28.0982081935299	12.2621249410021	184.037754449708	16.363868860152	16.2513650496674	4.05962557444576	9.3571409726134	43.5121578447509	-2.21569512237724	0.00835805793331415	0.140146399061089	Gap43	16	42068805	42161014	-	1523	protein_coding	growth associated protein 43 [Source:MGI Symbol;Acc:MGI:95639]	-	0	7	8	19	21	6	41	12	172	14	14	3	0	0.206907084708331	0.345247249182105	0.783985742375859	0.750089671107316	0.252190693745242	1.15988525450932	0.506726916930024	7.62469584461498	0.669190310846064	0.660730998301261
ENSMUSG00000052581	0	0	0	0.993799478356183	0.848219226015698	0	4.79725505743194	3.06553123525053	17.1197911116008	2.33769555145029	0	0	0.307003117395313	4.55337882595559	-3.76458087477955	0.00836894689534289	1	Lrrtm4	6	79995860	80787124	+	6147	protein_coding	leucine rich repeat transmembrane neuronal 4 [Source:MGI Symbol;Acc:MGI:2389180]	-	0	0	0	1	1	0	7	3	16	2	0	0	0	0	0	0.0102233034996826	0.0088497414077052	0	0.0490643331798732	0.0313870625705395	0.175731958812938	0.0236858129033572	0
ENSMUSG00000018076	637.684291623421	651.707940774912	715.289588589686	670.814647890423	531.833454711843	665.675169275892	638.034922638447	826.671589772559	967.268197805444	910.532417289886	699.969508924961	751.030731272465	645.50084881103	798.917894617294	-0.30717265410676	0.00846158912881732	0.141120402151607	Med13l	5	118698744	118903503	+	15427	protein_coding	mediator complex subunit 13-like [Source:MGI Symbol;Acc:MGI:2670178]	-	584	893	683	675	627	670	931	809	904	779	603	555	2.62260145860567	2.60583674799872	2.90990873002259	2.74964584582036	2.21095475410603	2.78016795018023	2.60015522496522	3.3725599135601	3.95622452981828	3.67601682126446	2.80952164655164
ENSMUSG00000120954	2.18385031377884	5.83836901030156	8.37820894394947	3.97519791342473	4.24109613007849	4.96772514384994	7.53854366167876	9.19659370575159	14.9798172226507	16.363868860152	15.0905532604055	5.41283409926101	4.93074124256384	11.4303684683166	-1.19840280466711	0.00849331164826274	1	ENSMUSG00000120954	15	82242751	82244543	+	1793	lncRNA	novel transcript	-	2	8	8	4	5	5	11	9	14	14	13	4	0.0772770681682755	0.200856977140173	0.293257981318654	0.14019553064707	0.151699276166101	0.178512003427218	0.264328182345907	0.322815851011333	0.527159122682787	0.568419879207225	0.521146244736143
ENSMUSG00000021226	242.407384829451	221.858022391459	236.684402666573	226.58628106521	284.153440715259	219.573451358167	291.261914201225	275.897811172548	248.236971118211	342.472398287467	268.147523319512	313.944377757139	238.543830504353	289.99349930935	-0.279573615358785	0.00853501010007562	0.141957470573363	Acot2	12	84034635	84040647	+	2196	protein_coding	acyl-CoA thioesterase 2 [Source:MGI Symbol;Acc:MGI:2159605]	-	222	304	226	228	335	221	425	270	232	293	231	232	7.00360379692836	6.23187125704395	6.76419698736237	6.52464636960892	8.29862738848356	6.44225108324641	8.3384949143956	7.90722432873388	7.132628910262	9.71307621394863	7.56094700446791
ENSMUSG00000038569	61.1478087858075	64.2220591133172	101.585783445387	87.4543540953441	66.1610996292245	59.6127017261993	77.4414030699727	147.145499292025	118.76855083673	107.533995366713	71.9703309342414	129.908018382264	73.3639677992133	108.794632980325	-0.566897872300733	0.0089411548493842	0.146909324176072	Rad9b	5	122461286	122492296	-	4322	protein_coding	RAD9 checkpoint clamp component B [Source:MGI Symbol;Acc:MGI:2385231]	-	56	88	97	88	78	60	113	144	111	92	62	96	0.897644130106455	0.916590041678765	1.47511919738899	1.27953560895519	0.981756157747983	0.888677525622404	1.12648329260279	2.14274436228901	1.73393253906419	1.54961772979618	1.03110638668597
ENSMUSG00000074794	661.706645074988	869.916982534932	821.064476507048	1159.76399124167	798.174291680772	862.39708497235	1118.4457505327	989.144745240837	1298.96415059271	2365.74789806769	1101.6103880096	880.938749654729	862.170578668626	1292.47528034971	-0.583917576968217	0.00895868313556186	0.147041726264132	Arrdc3	13	81031503	81044161	+	6266	protein_coding	arrestin domain containing 3 [Source:MGI Symbol;Acc:MGI:2145242]	-	606	1192	784	1167	941	868	1632	968	1214	2024	949	651	6.70012900054142	8.56373243565865	8.22367266668144	11.7040166927617	8.16945390482081	8.86761938148299	11.2217564243423	9.93522251650341	13.0804376984846	23.5148184200351	10.8861013130018
ENSMUSG00000055660	215.109255907215	268.564974473872	245.062611610522	255.406465937539	228.170971798223	247.392712163727	290.576592050163	248.308030055293	304.946279175389	295.718487258461	290.20294731549	285.526998736018	243.284498648516	285.879889098469	-0.229842791050674	0.00900818234694582	0.147367389228824	Mettl4	17	95030018	95057447	-	8036	protein_coding	methyltransferase like 4 [Source:MGI Symbol;Acc:MGI:1924031]	-	197	368	234	257	269	249	424	243	285	253	250	211	1.69835013037994	2.06150843212633	1.91388603095472	2.00977603029183	1.82098406626693	1.98352248666266	2.27330131138506	1.94472849219881	2.39441217633611	2.2919339879906	2.23612784970494
ENSMUSG00000041341	428.034661500652	375.115208911875	423.099551669448	361.743010121651	419.868516877771	403.379281680615	397.486847615789	465.96074775808	522.153628903824	515.461869094788	444.59091528733	495.274320082382	401.873371793669	473.488054790366	-0.233990924599805	0.00907076331089676	0.1479430062272	Atg2b	12	105582395	105651470	-	13456	protein_coding	autophagy related 2B [Source:MGI Symbol;Acc:MGI:1923809]	-	392	514	404	364	495	406	580	456	488	441	383	366	2.01823168194417	1.71958784042748	1.97335640647068	1.6999645784013	2.00116553317599	1.93146909915088	1.85713335010271	2.1794228292515	2.44848712099475	2.38585542268761	2.04587617785008
ENSMUSG00000053214	63.3316590995863	39.4089908195355	50.2692536636968	32.795382785754	54.2860304650047	35.7676210357196	69.9028594082939	83.7911870968478	74.8990861132534	61.9489321134326	38.3067890456446	96.0778052618829	45.9764896448828	70.8211098398925	-0.624856298692281	0.00909216282051263	0.148136424044176	Gm9899	5	30731331	30745963	-	6195	lncRNA	predicted gene 9899 [Source:MGI Symbol;Acc:MGI:3708711]	-	58	54	48	33	64	36	102	82	70	53	33	71	0.648615934389963	0.392400610182925	0.509260591287502	0.33475501827508	0.561995006896285	0.371996539054724	0.709397959593714	0.851265775460357	0.762870304253621	0.62281070795784	0.382885728624733
ENSMUSG00000110884	8.73540125511535	6.56816513658926	15.7091417699053	5.9627968701371	3.39287690406279	4.96772514384994	14.3917651722958	24.5242498820042	20.3297519450259	24.545803290228	20.8946122067152	2.70641704963051	7.55601784660995	17.8987665909833	-1.26544061145189	0.00910964566580868	0.148265689992674	Gm47416	9	102648694	102667459	+	1730	lncRNA	predicted gene, 47416 [Source:MGI Symbol;Acc:MGI:6096354]	-	8	9	15	6	4	5	21	24	19	21	18	2	0.320364816706862	0.234192849719	0.569882471644884	0.217951375534852	0.125778868053558	0.185012729563585	0.523003102988463	0.892190860675637	0.741483477804892	0.883679344004528	0.747864557697389
ENSMUSG00000042579	91.7217131787112	113.118399574593	139.28772369316	116.274538967673	75.4915111153971	93.3932327043789	126.099275795354	126.708624390355	164.777989449157	133.248646432666	134.654167554387	148.852937729678	104.881186538986	139.056940225266	-0.405726809212255	0.00917259677484135	0.148822267631099	4632404H12Rik	3	89674818	89680607	-	5790	lncRNA	RIKEN cDNA 4632404H12 gene [Source:MGI Symbol;Acc:MGI:1921284]	-	84	155	133	117	89	94	184	124	154	114	116	110	1.0050823653679	1.20512018138841	1.50977844445332	1.26987731496861	0.836190514430326	1.03926666948636	1.36921085404464	1.37732285141147	1.79570973690373	1.43333530902684	1.44004470772128
ENSMUSG00000005057	708.659426821233	605.730784818787	557.15089477264	527.707523007133	696.387984558888	522.604685133014	767.56080918911	756.164371361797	608.822571406302	910.532417289886	636.124860515553	1181.35104216372	603.040216518616	810.092678654394	-0.424593126637051	0.00922802252119764	0.149088765002996	Sh2b2	5	136247001	136275410	-	5406	protein_coding	SH2B adaptor protein 2 [Source:MGI Symbol;Acc:MGI:1345171]	-	649	830	532	531	821	526	1120	740	569	779	548	873	8.31705524542091	6.91161082154628	6.46808523372901	6.17266839646015	8.26153809020117	6.22855655376512	8.92633240271344	8.8033569169823	7.10608184908388	10.4901797080368	7.28619964729964
ENSMUSG00000084996	6.55155094133651	11.6767380206031	14.6618656519116	10.931794261918	7.63397303414128	4.96772514384994	16.4477316254809	28.6116248623383	26.7496736118762	19.8704121873274	9.28649431409567	12.1788767233373	9.40394117562674	18.8574688874093	-1.00621995648023	0.00926379832227223	0.149088765002996	Gm11419	11	81876232	81879595	+	683	lncRNA	predicted gene 11419 [Source:MGI Symbol;Acc:MGI:3651781]	-	6	16	14	11	9	5	24	28	25	17	8	9	0.608599340669332	1.05457265010931	1.34724777581641	1.01210704646858	0.716829054024121	0.468626679568086	1.5139851381218	2.63651325592532	2.47123067080693	1.81196468710682	0.841910320362117
ENSMUSG00000049878	256.602411869013	337.895606471203	298.4736936282	332.922825249321	275.671248455102	294.089328515917	361.164773609519	328.011842171807	435.484686401345	377.537831559221	378.424643299398	304.471918083432	299.275852364793	364.18261585412	-0.282576227626758	0.0092903257320464	0.149173617002569	Rlf	4	121002570	121072281	-	9492	protein_coding	rearranged L-myc fusion sequence [Source:MGI Symbol;Acc:MGI:1924705]	zf-C2H2	235	463	285	335	325	296	527	321	407	323	326	225	1.71518536968203	2.19583896025217	1.97345520890933	2.21789787349389	1.86259925629775	1.99623511493723	2.39212549427895	2.1749032108574	2.89488062832525	2.4772298508834	2.4686323760955
ENSMUSG00000033966	5.45962578444709	16.785310904617	20.9455223598737	8.94419530520565	8.48219226015698	12.9160853740099	18.503698078666	23.5024061369207	32.0996083342514	36.2342810474794	29.020294731549	9.47245967370677	12.2554886647184	24.8054580004289	-1.01104135184802	0.00931345671646654	0.149236369903587	Cdkl4	17	80830979	80885242	-	3341	protein_coding	cyclin-dependent kinase-like 4 [Source:MGI Symbol;Acc:MGI:3587025]	-	5	23	20	9	10	13	27	23	30	31	25	7	0.103679873709756	0.309905001507168	0.393453726806604	0.16928578854024	0.162823587049278	0.249083285715955	0.348191658337126	0.442735138509972	0.606231864050692	0.675471034035473	0.537848650111611
ENSMUSG00000076677	1.09192515688942	14.5959225257539	1.04727611799368	8.94419530520565	0	1.98709005753998	82.2386581274046	4.08737498033404	9.62988250027543	1.16884777572514	15.0905532604055	48.7155068933491	4.6110681938971	26.8218039229156	-2.52528944086814	0.00935562941930269	0.149757585560323	Ighv6-3	12	114355332	114355789	-	356	IG_V_gene	immunoglobulin heavy variable 6-3 [Source:MGI Symbol;Acc:MGI:4439854]	-	1	20	1	9	0	2	120	4	9	1	13	36	0.194603628126008	2.52904887649108	0.184624845682706	1.58871859413748	0	0.359631485556183	14.5232001311403	0.722607766371186	1.70681516106182	0.204489735838394	2.62476184497726
ENSMUSG00000064127	347.232199890835	337.165810344915	345.601118937916	312.053036203841	244.287137092521	362.643935501046	365.962028666951	347.426873328393	472.934229457971	453.512936981355	367.977337196041	414.081808593467	324.830539661846	403.649202370696	-0.313086458719614	0.00938515539301119	0.150075497206267	Med14	X	12541608	12628312	-	8763	protein_coding	mediator complex subunit 14 [Source:MGI Symbol;Acc:MGI:1349442]	-	318	462	330	314	288	365	534	340	442	388	317	306	2.51405768947725	2.3733751387324	2.47514856451036	2.25180771840014	1.78785984306187	2.66635371637398	2.62554532098054	2.49527684701496	3.40536319656383	3.22329775555012	2.60017752727266
ENSMUSG00000039879	620.21348911319	685.278562584146	691.202237875831	655.907655715081	547.101400780125	611.030192693543	712.735037104173	697.919277892037	690.141579186406	720.010229846688	783.547957751822	751.030731272465	635.122256460319	725.897468842265	-0.191734892016305	0.00951387858743422	0.15166529037689	Heca	10	17744360	17823815	-	6247	protein_coding	hdc homolog, cell cycle regulator [Source:MGI Symbol;Acc:MGI:2685715]	-	568	939	660	660	645	615	1040	683	645	616	675	555	6.29908923260827	6.76661257106566	6.94404574061286	6.63937038006762	5.61671001751092	6.3020423761542	7.17286913258816	7.0314003992965	6.97079304347004	7.17845063397094	7.76656205868707
ENSMUSG00000031553	12.0111767257836	23.3534760412062	26.1819029498421	7.95039582684946	23.7501383284396	7.94836023015991	48.6578727253811	28.6116248623383	29.9596344453014	72.4685620949589	30.1811065208109	12.1788767233373	16.8659083503801	37.0096128953546	-1.13126528784107	0.009576824293203	0.152355892213692	Adam3	8	25167241	25215868	-	2942	protein_coding	a disintegrin and metallopeptidase domain 3 (cyritestin) [Source:MGI Symbol;Acc:MGI:102518]	-	11	32	25	8	28	8	71	28	28	62	26	9	0.259030526084789	0.489648620003167	0.55851839788446	0.170884151223791	0.517736944979126	0.174070440323591	1.0397926765089	0.612079725967707	0.642553573739114	1.53415956812543	0.635224484576414
ENSMUSG00000003477	1380.19339830823	1211.46156963757	956.163095728233	1054.42124653591	1416.52610744622	1272.73118185436	1440.5471615317	1950.69970936442	2364.67114728986	1969.50850209687	1079.55496401362	1322.0847287445	1215.24943325175	1687.84436884016	-0.473925439521385	0.00963040066078293	0.152999659228494	Inmt	6	55147611	55152028	-	1600	protein_coding	indolethylamine N-methyltransferase [Source:MGI Symbol;Acc:MGI:102963]	-	1264	1660	913	1061	1670	1281	2102	1909	2210	1685	930	977	54.7303243741586	46.705210126599	37.505152714099	41.6725300349466	56.7793324521148	51.2515325459685	56.6035673777806	76.7323638213943	93.2537427859028	76.6657580875118	41.7791419055323
ENSMUSG00000116903	76.4347609822593	54.7347094715771	34.5601118937916	44.7209765260282	55.1342496910204	53.6514315535794	63.0496378976769	73.5727496460127	80.2490208356286	108.702843142438	62.6838366201457	77.1328859144694	53.2060400197093	77.5651623427286	-0.539265129004936	0.00965495883749221	0.152999659228494	Gm19522	16	42704733	42732428	-	2525	lncRNA	predicted gene, 19522 [Source:MGI Symbol;Acc:MGI:5011707]	-	70	75	33	45	65	54	92	72	75	93	54	57	1.92060293580203	1.33714069311508	0.858999083992248	1.11996795943157	1.40037957550719	1.36902092640239	1.56984769206306	1.83384972946794	2.00536698791422	2.68128561351982	1.53719487304929
ENSMUSG00000027335	131.03101882673	71.5200203761941	76.4511566135389	74.5349608767137	94.1523340877425	106.309318078389	91.1478460912068	225.827467663456	158.358067782307	174.158318583046	73.1311427235034	174.563899701168	92.3331348098847	149.531123757448	-0.695427104001127	0.00965670548360431	0.152999659228494	Adra1d	2	131387770	131404203	-	1899	protein_coding	adrenergic receptor, alpha 1d [Source:MGI Symbol;Acc:MGI:106673]	-	120	98	73	75	111	107	133	221	148	149	63	129	4.37781305610483	2.32315579786784	2.52660899926391	2.48193707000589	3.17974144712016	3.60692010210798	3.01757275675457	7.48445084610577	5.26175631654235	5.71192919842642	2.38458130429578
ENSMUSG00000073424	0	0	0	0	0.848219226015698	0	0	2.04368749016702	13.9098302781756	2.33769555145029	1.16081178926196	1.35320852481525	0.141369871002616	3.46753893897836	-3.83686050336658	0.00970245803964886	1	Cyp4f15	17	32904601	32922326	+	2282	protein_coding	cytochrome P450, family 4, subfamily f, polypeptide 15 [Source:MGI Symbol;Acc:MGI:2146921]	-	0	0	0	0	1	0	0	2	13	2	1	1	0	0	0	0	0.0238384576832445	0	0	0.0563646723988041	0.384610992569584	0.0638022313395865	0.0314978499565801
ENSMUSG00000042029	72.0670603547016	85.3861467756603	83.7820894394947	61.6155676580833	75.4915111153971	51.6643414960394	82.2386581274046	96.0533120378499	98.4387988917044	84.1570398522103	102.151437455052	110.963099034851	71.6677861398961	95.667057566512	-0.404699341188875	0.00971211761615253	0.153275371523717	Ncapg2	12	116369022	116427351	+	9939	protein_coding	non-SMC condensin II complex, subunit G2 [Source:MGI Symbol;Acc:MGI:1923294]	-	66	117	80	62	89	52	120	94	92	72	88	82	0.460046971169	0.529932306085151	0.529038696553321	0.392015704797067	0.487125775083166	0.334917902234433	0.520199139419051	0.608243945413154	0.62494114269373	0.527365017507769	0.636409320543373
ENSMUSG00000019986	90.6297880218218	102.171457680277	102.633059563381	87.4543540953441	80.5808264714913	106.309318078389	121.302020737922	115.468343194437	282.476553341413	122.72901645114	103.312249244314	129.908018382264	94.9631339851174	145.866033558582	-0.619151830146453	0.00971359345522878	0.153275371523717	Ahi1	10	20828446	20956328	+	7040	protein_coding	Abelson helper integration site 1 [Source:MGI Symbol;Acc:MGI:87971]	-	83	140	98	88	95	107	177	113	264	105	89	96	0.816782386912968	0.895225823894285	0.914941990934409	0.785533082656864	0.734082278572524	0.972946203679411	1.08325744159968	1.03228214579475	2.5317758222417	1.08577078489193	0.90868612648885
ENSMUSG00000044786	911.757506002665	1342.82487236936	931.028468896385	981.873884615909	1129.82800905291	768.010307239201	1357.62318125324	1197.60086923787	1313.94396781536	1476.25474074086	1121.34418842705	1201.64917003594	1010.88717469607	1278.06935291839	-0.337464114901541	0.00978036949878867	0.154172382951971	Zfp36	7	28076209	28079678	-	3470	protein_coding	zinc finger protein 36 [Source:MGI Symbol;Acc:MGI:99180]	-	835	1840	889	988	1332	773	1981	1172	1228	1263	966	888	16.6708572036707	23.8707229979354	16.8388500464108	17.8929495254174	20.8818294227592	14.260269343982	24.5972227850261	21.7215478082552	23.8925702955836	26.4969195808488	20.0098669793904
ENSMUSG00000026479	73.1589855115911	84.6563506493726	54.4583581356716	73.5411613983575	72.94685343735	76.5029672152891	116.50476568049	108.315436978852	111.278642225405	112.209386469614	77.7743898805512	66.3072177159474	72.5441127246053	98.7316398251432	-0.450104642573848	0.00979537155406065	0.154252265841683	Lamc2	1	152998502	153062193	-	8039	protein_coding	laminin, gamma 2 [Source:MGI Symbol;Acc:MGI:99913]	-	67	116	52	74	86	77	170	106	104	96	67	49	0.577395912185788	0.649580808580517	0.425149290120444	0.578474418376494	0.581956088723982	0.613149538628317	0.911125007190583	0.848001202630397	0.873424341379565	0.869342108721601	0.59905862311996
ENSMUSG00000039457	294.819792360143	220.398430138884	169.658731114977	293.170846115074	251.921110126662	348.734305098266	480.410827894255	420.999622974406	419.434882234219	389.226309316473	272.79077047656	259.816036764529	263.117202492334	373.779741610074	-0.509735638153539	0.0098539907869599	0.154861249948508	Ppl	16	4904155	4950285	-	6893	protein_coding	periplakin [Source:MGI Symbol;Acc:MGI:1194898]	-	270	302	162	295	297	351	701	412	392	333	235	192	2.71366614470795	1.97231323668438	1.5447097200367	2.68947929068649	2.34391557357459	3.25969185471916	4.38168157542295	3.84398398045824	3.83947433558198	3.51687932745828	2.45050805109752
ENSMUSG00000033316	9.82732641200477	8.02775738916464	12.5673134159242	11.9255937402742	11.0268499382041	9.93545028769989	23.9862752871597	17.3713436664197	33.1695952787265	29.2211943931286	8.12568252483371	10.825668198522	10.551715197212	20.449959891465	-0.973834993965983	0.00990155986838128	0.155451486427054	Galnt9	5	110692221	110769246	+	3006	protein_coding	polypeptide N-acetylgalactosaminyltransferase 9 [Source:MGI Symbol;Acc:MGI:2677965]	-	9	11	12	12	13	10	35	17	31	25	7	8	0.207421831176224	0.164733123758135	0.262381018215742	0.250868848752691	0.235260041793457	0.212955437222224	0.501660771884033	0.363707767970593	0.69625238846301	0.605441998989257	0.16738079015516
ENSMUSG00000025272	17.4708025102307	18.9746992834801	15.7091417699053	11.9255937402742	22.0536998764082	19.8709005753998	22.6156309850363	36.7863748230063	123.048498614631	18.7015644116023	16.2513650496674	31.1237960707508	17.667472959283	41.4212049924489	-1.22659393993912	0.00992969814193076	0.155735780858342	Tro	X	149428300	149440579	-	7296	protein_coding	trophinin [Source:MGI Symbol;Acc:MGI:1928994]	-	16	26	15	12	26	20	33	36	115	16	14	23	0.151927393887849	0.160422672702861	0.135128382119744	0.103359616139061	0.193857369964674	0.175478082316339	0.19487682193512	0.317329397403136	1.06416015920247	0.159645495522957	0.137923973466669
ENSMUSG00000064263	4.36770062755768	4.37877675772617	7.33093282595579	4.96899739178091	5.93753458210989	5.96127017261993	12.3357987191107	12.2621249410021	7.48990861132534	11.6884777572514	8.12568252483371	14.8852937729678	5.49086872629173	11.1312143877485	-1.02611976069966	0.00994788543372291	1	Platr26	2	71549682	71561320	+	1208	lncRNA	pluripotency associated transcript 26 [Source:MGI Symbol;Acc:MGI:2686477]	-	4	6	7	5	7	6	18	12	7	10	7	11	0.229400303353838	0.223594718550701	0.380865161789158	0.260110292270485	0.315228081980254	0.317952339879142	0.642002389903057	0.638861833182472	0.391223636990992	0.60263531422573	0.416512131793386
ENSMUSG00000034647	539.411027503373	581.647512651293	545.630857474709	566.465702663024	441.073997528163	523.598230161784	557.166908813166	647.848934382945	610.962545295253	610.138538928525	627.999177990719	649.540091911321	532.971221330391	617.276032886988	-0.2098546521113	0.0100125592965505	0.156438649566033	Ankrd12	17	66272693	66384084	-	13748	protein_coding	ankyrin repeat domain 12 [Source:MGI Symbol;Acc:MGI:1914357]	-	494	797	521	570	520	527	813	634	571	522	541	480	2.48936372248708	2.60973267320543	2.49079705250549	2.60549233118657	2.05758418862709	2.45385446130952	2.54789834130763	2.96580344961162	2.8040810677917	2.76409198358455	2.82848768097872
ENSMUSG00000025892	8.73540125511535	8.02775738916464	5.23638058996842	3.97519791342473	5.08931535609419	8.9419052589299	15.0770873233575	17.3713436664197	75.9690730577284	5.84423887862571	3.48243536778587	10.825668198522	6.66765962711621	21.4283077487399	-1.68716012004538	0.0100148140444797	0.156438649566033	Gria4	9	4417896	4796234	-	6305	protein_coding	glutamate receptor, ionotropic, AMPA4 (alpha 4) [Source:MGI Symbol;Acc:MGI:95811]	-	8	11	5	4	6	9	22	17	71	5	3	8	0.0879034310710343	0.0785389008750123	0.0521224782419058	0.0398684514591906	0.051767829119585	0.0913766280509127	0.150337963821162	0.173402942191848	0.760268922565841	0.0577306470725363	0.0342005203493651
ENSMUSG00000030551	425.850811186873	364.898063143847	356.073880117853	433.296572563296	375.761117124954	392.450286364146	434.494243773121	595.734903383686	466.514307791121	439.486763672654	398.158443716852	518.278865004242	391.388455083495	475.444587890279	-0.280923134531479	0.0100721424765524	0.156860738448775	Nr2f2	7	70001692	70016483	-	8625	protein_coding	nuclear receptor subfamily 2, group F, member 2 [Source:MGI Symbol;Acc:MGI:1352452]	RXR-like	390	500	340	436	443	395	634	583	436	376	343	383	3.13261075119014	2.60968521748065	2.59095551552866	3.17674132441408	2.79407729529178	2.93167417384988	3.16709600231777	4.34712454187846	3.41288273158611	3.17358586439235	2.85845636001323
ENSMUSG00000029054	4.36770062755768	5.10857288401386	4.18910447197474	0.993799478356183	0.848219226015698	0	4.11193290637023	3.06553123525053	48.1494125013772	5.84423887862571	3.48243536778587	9.47245967370677	2.58456611465303	12.3543350938527	-2.24884986029393	0.0102057277999895	1	Gabrd	4	155469437	155482569	-	2875	protein_coding	gamma-aminobutyric acid (GABA) A receptor, subunit delta [Source:MGI Symbol;Acc:MGI:95622]	-	4	7	4	1	1	0	6	3	45	5	3	7	0.0963880231135429	0.109606779134187	0.0914454887833645	0.0218583118652345	0.0189215166724048	0	0.0899175521162774	0.0671082690856023	1.05674121276175	0.126605819058206	0.0750032281053034
ENSMUSG00000055148	543.778728130931	1026.0933535605	1090.21443883143	804.977577468508	382.54687093308	340.785944868106	1073.21448856263	1123.00627584678	1254.02469892476	930.402829477214	1170.09828357605	1108.27778182369	698.066152298758	1109.83739303519	-0.66873539251766	0.0102383985467892	0.158338261191231	Klf2	8	73072877	73075500	+	1847	protein_coding	Kruppel-like factor 2 (lung) [Source:MGI Symbol;Acc:MGI:1342772]	zf-C2H2	498	1406	1041	810	451	343	1566	1099	1172	796	1008	819	18.6794196119132	34.2685438127595	37.0445204713741	27.5595797272143	13.2832222822723	11.8878942713304	36.5305268918525	38.2669129596817	42.8405163496449	31.3738404888688	39.2274598536671
ENSMUSG00000030201	1540.70639637097	1388.0722321992	1499.69940096696	1753.06227982031	1738.84941333218	1602.58813140599	1774.98437124982	1968.07105303084	1700.20925477085	1915.74150441351	1675.05141190501	1867.42776424505	1587.1629756826	1816.91422660251	-0.195114897988532	0.010299028110154	0.158972259453733	Lrp6	6	134423439	134543928	-	13672	protein_coding	low density lipoprotein receptor-related protein 6 [Source:MGI Symbol;Acc:MGI:1298218]	-	1411	1902	1432	1764	2050	1613	2590	1926	1589	1639	1443	1380	7.14983294805032	6.26261462426355	6.88416247295772	8.10813550501292	8.15672095435825	7.55231380514759	8.16204130639056	9.05976357992616	7.84667794332371	8.72706912126459	7.58631429681988
ENSMUSG00000056537	676.99359727144	758.258175212915	653.500297628059	690.690637457547	676.030723134512	574.269026629053	740.147923146642	771.49202753805	712.611305020382	752.737967566992	820.693935008204	855.22778768324	671.623742888921	775.485157660585	-0.204343616689535	0.0102998707419627	0.158972259453733	Rlim	X	103000769	103024890	-	8917	protein_coding	ring finger protein, LIM domain interacting [Source:MGI Symbol;Acc:MGI:1342291]	-	620	1039	624	695	797	578	1080	755	666	644	707	632	4.81696902545391	5.24534436824058	4.59945068064809	4.89801944552222	4.86220592858939	4.14941412582284	5.21838434677286	5.44528752509945	5.04254105674696	5.25761296369334	5.69898084286727
ENSMUSG00000026434	1230.59965181437	1224.59789991075	1249.40040876646	1218.39816046468	1112.8636245326	1139.59614799918	1346.65802683625	1252.78043147238	1290.40425503691	1362.87650649552	1338.41599301904	1263.89676217745	1195.90931558134	1309.17199583959	-0.131639568196527	0.0104057200740157	0.159969916424992	Nucks1	1	131838272	131864059	+	6779	protein_coding	nuclear casein kinase and cyclin-dependent kinase substrate 1 [Source:MGI Symbol;Acc:MGI:1934811]	-	1127	1678	1193	1226	1312	1147	1965	1226	1206	1166	1153	934	11.5175263088497	11.1430363567762	11.566845989115	11.3652581128463	10.5283907491239	10.8311730166785	12.489009465184	11.6310110370004	12.010902853414	12.5214443704933	12.2253196521398
ENSMUSG00000084304	0	0	0	0.993799478356183	0	0	0.685322151061705	2.04368749016702	2.1399738889501	2.33769555145029	1.16081178926196	5.41283409926101	0.165633246392697	2.29672082835868	-3.20182723143993	0.0104253672254102	1	Gm6142	16	4138220	4138544	-	325	processed_pseudogene	predicted pseudogene 6142 [Source:MGI Symbol;Acc:MGI:3644670]	-	0	0	0	1	0	0	1	2	2	2	1	4	0	0	0	0.193361989577074	0	0	0.132570749915024	0.395766715120219	0.415470904162741	0.447989821282881	0.221163364925895
ENSMUSG00000035757	169.24839931786	175.880866435334	142.429552047141	148.076122275071	165.402749073061	169.896199919668	202.170034563203	239.111436349541	179.757806671808	203.379512976175	186.890698071175	169.151065601907	161.822314844689	196.743425705635	-0.283650213279764	0.0104596280551501	0.160639609112082	Selenoo	15	88973287	88984543	+	3744	protein_coding	selenoprotein O [Source:MGI Symbol;Acc:MGI:1919007]	-	155	241	136	149	195	171	295	234	168	174	161	125	2.86811650640842	2.89773340554792	2.38749907280285	2.50094934435625	2.83330002256062	2.9237348176707	3.39482389105314	4.01950570043972	3.02947534285332	3.38325646281343	3.09091161050946
ENSMUSG00000020899	358.151451459729	338.62540259749	400.059477073587	369.6934059485	326.564402016044	295.082873544687	359.108807156334	458.807841542496	395.895169455768	442.993306999829	387.711137613494	445.205604664218	348.029502106673	414.953644572023	-0.252117825804113	0.0105009017845712	0.161114132419997	Pfas	11	68876523	68899286	-	7933	protein_coding	phosphoribosylformylglycinamidine synthase (FGAR amidotransferase) [Source:MGI Symbol;Acc:MGI:2684864]	-	328	464	382	372	385	297	524	449	370	379	334	329	2.86442410803198	2.63304178503909	3.16494415909272	2.94686304548951	2.64007988992413	2.39660634254546	2.84593454059355	3.6400011284456	3.14889551402809	3.47794946656491	3.02625529594174
ENSMUSG00000025656	216.201181064105	156.176371025567	183.273320648895	186.834301930962	179.822475915328	214.605726214318	193.946168750463	232.98037387904	373.425443621792	257.146510659531	199.659627753057	270.641704963051	189.485562799862	254.633304937822	-0.426083333535143	0.0105446124150372	0.161465677483513	Arhgef9	X	94092541	94240462	-	8776	protein_coding	CDC42 guanine nucleotide exchange factor (GEF) 9 [Source:MGI Symbol;Acc:MGI:2442233]	-	198	214	175	188	212	216	283	228	349	220	172	200	1.56303789190361	1.0977270943858	1.31063444462541	1.34621895660429	1.31411399405546	1.57555963498907	1.38937952637128	1.67082461203328	2.68486709803207	1.82493574645203	1.40873200767519
ENSMUSG00000031333	258.786262182792	267.105382221296	257.629925026446	303.108840898636	245.983575544552	328.863404522866	325.52802175431	278.963342407798	329.555978898315	483.902979150209	313.419183100729	416.788225643098	276.912898399432	358.02628849241	-0.368477864765675	0.0105888388788646	0.161664603020778	Abcb7	X	103324263	103457462	-	5905	protein_coding	ATP-binding cassette, sub-family B (MDR/TAP), member 7 [Source:MGI Symbol;Acc:MGI:109533]	-	237	366	246	305	290	331	475	273	308	414	270	308	2.78054145846699	2.79021974946047	2.7381381008482	3.24589453290897	2.67160279858044	3.58827567586777	3.46581024862521	2.97327703632865	3.52147650353009	5.10389758286297	3.2865512738776
ENSMUSG00000048388	33.849679863572	33.570621809234	23.040074595861	61.6155676580833	32.2323305885965	58.6191566974293	70.5881815593556	42.9174372935074	271.776683896662	56.1046932348069	46.4324715704783	56.8347580422406	40.4879052021294	90.7757042661752	-1.1661984753625	0.0106540063636893	0.162033180960283	Fam171b	2	83642980	83713830	+	5744	protein_coding	family with sequence similarity 171, member B [Source:MGI Symbol;Acc:MGI:2444579]	-	31	46	22	62	38	59	103	42	254	48	40	42	0.373893739554079	0.360512747226827	0.251737777052046	0.678315475274729	0.359884348269538	0.657529571955263	0.77259851208312	0.470248577767321	2.98547381081427	0.608342723886921	0.500543827304427
ENSMUSG00000010048	347.232199890835	324.759276198024	281.717275740301	256.400265415895	313.841113625808	291.108693429607	354.311552098902	378.082185680899	319.926096398039	459.357175859981	308.775935943681	453.32485581311	302.509804050078	378.962966965769	-0.322212715789718	0.0106547225967958	0.162033180960283	Ifrd2	9	107464841	107470584	+	2637	protein_coding	interferon-related developmental regulator 2 [Source:MGI Symbol;Acc:MGI:1316708]	-	318	445	269	258	370	293	517	370	299	393	266	335	8.35445109324579	7.59673725850809	6.70474543874048	6.14842731362824	7.63282645440676	7.11271160322228	8.44717491637162	9.02369121979641	7.65517351384421	10.8493553134919	7.25050166774501
ENSMUSG00000047420	2.18385031377884	9.48734964174004	7.33093282595579	3.97519791342473	1.6964384520314	2.98063508630997	9.59451011486387	7.15290621558457	13.9098302781756	12.8573255329766	5.80405894630979	24.3577534466746	4.60906737220679	12.2793974224308	-1.37094475489097	0.0107049868013551	1	Fam180a	6	35289603	35303076	-	1606	protein_coding	family with sequence similarity 180, member A [Source:MGI Symbol;Acc:MGI:3039626]	-	2	13	7	4	2	3	14	7	13	11	5	18	0.0862750829549924	0.364397204246597	0.286478901271048	0.156519667777208	0.0677451562056835	0.119578588597137	0.375589609036962	0.280314220703144	0.546502045481812	0.498618807934714	0.22377986799787
ENSMUSG00000035126	37.1254553342402	35.0302140618094	27.2291790678358	41.7395780909597	35.6252074926593	32.7869859494096	45.9165841211342	39.8519060582569	65.2692036129779	53.7669976833566	49.9149069382642	40.5962557444576	34.9227699994857	49.2193090264079	-0.493450870024943	0.0107071249319536	0.162570249771122	Dnai4	4	102895262	102971752	-	7307	protein_coding	dynein axonemal intermediate chain 4 [Source:MGI Symbol;Acc:MGI:2385328]	-	34	48	26	42	42	33	67	39	61	46	43	30	0.32235969821229	0.295719085818253	0.233869929059686	0.36121406291598	0.312682788859023	0.289102962386344	0.395063374763878	0.343255995220253	0.563617809978537	0.458289847281995	0.422985907327135
ENSMUSG00000028228	782.910337489713	674.33162068983	787.55164073125	852.679952429605	758.307988058034	806.758563361231	847.058178712268	925.79043304566	866.689425024789	937.415916131564	934.453490355876	795.686612591369	777.090017126611	884.515675976921	-0.188463153164576	0.010818884671476	0.163554076674236	Cpne3	4	19519254	19570108	-	7131	protein_coding	copine III [Source:MGI Symbol;Acc:MGI:1917818]	-	717	924	752	858	894	812	1236	906	810	802	805	588	6.96577833213012	5.83309110663638	6.93118590483923	7.56121032023098	6.81994506061541	7.2892576632097	7.46791056525947	8.17090935823506	7.66882032820373	8.18738935053871	8.11413060562855
ENSMUSG00000033039	863.71279909953	565.591997872964	461.848768035215	651.932457801656	663.307434744276	837.5584592531	686.007473212767	1074.97961982785	930.888641693292	1226.12131673567	739.437109759867	898.530460477328	673.991986134457	925.994103617797	-0.45814811050178	0.0109567201286721	0.164649012021141	Micall1	15	78993098	79021100	+	8341	protein_coding	microtubule associated monooxygenase, calponin and LIM domain containing -like 1 [Source:MGI Symbol;Acc:MGI:105870]	-	791	775	441	656	782	843	1001	1052	870	1049	637	664	6.56990807646222	4.18273938990462	3.47504643002063	4.94242610931929	5.10014385070545	6.46974498664997	5.17067248724437	8.11129600165464	7.04198526267924	9.15543279108418	5.48931130845023
ENSMUSG00000046714	8.73540125511535	2.18938837886309	7.33093282595579	3.97519791342473	5.93753458210989	1.98709005753998	13.7064430212341	10.2184374508351	13.9098302781756	8.181934430076	10.4473061033576	8.11925114889152	5.0259241688348	10.763867072095	-1.14970426935306	0.0109661276342213	1	Foxc2	8	121842910	121845634	+	2725	protein_coding	forkhead box C2 [Source:MGI Symbol;Acc:MGI:1347481]	Fork_head	8	3	7	4	7	2	20	10	13	7	9	6	0.203387571707476	0.0495600770659169	0.168838574473873	0.0922460867707143	0.139741476342072	0.0469830491222022	0.316223807136755	0.236007674154259	0.322085242217905	0.1870049253979	0.237395538498437
ENSMUSG00000017707	7476.41154922185	7852.6063188556	7377.01297514751	7568.77682716069	7284.50671302282	7704.94169811126	8915.35586316172	8065.41267994414	9122.70868859426	8903.11350769841	7792.52954131553	7540.07790027059	7544.04268025329	8389.86636349744	-0.153542104488045	0.0110105566219104	0.165020185973362	Serinc3	2	163465192	163487051	-	3840	protein_coding	serine incorporator 3 [Source:MGI Symbol;Acc:MGI:1349457]	-	6847	10760	7044	7616	8588	7755	13009	7893	8526	7617	6713	5572	123.529315331574	126.141581566818	120.56694766252	124.637915781556	121.661902968753	129.279090194505	145.963330165229	132.191493723211	149.902226808561	144.402344053555	125.655636026809
ENSMUSG00000037355	207.46577980899	319.65070331401	314.182835398105	307.08403881206	234.108506380333	266.270067710357	291.947236352286	335.164748387391	345.605783065441	349.485484941818	342.439477832278	415.435017118283	274.793655237309	346.679624616249	-0.330454667413619	0.0110383334419605	0.165101817770236	Uvssa	5	33535893	33577098	+	8666	protein_coding	UV stimulated scaffold protein A [Source:MGI Symbol;Acc:MGI:1918351]	-	190	438	300	309	276	268	426	328	323	299	295	307	1.51892331022885	2.27526848149954	2.27532119996688	2.24075441994896	1.73254367407722	1.97967463500717	2.11798065148109	2.43415254049246	2.51638923173804	2.51173614603993	2.44680794048813
ENSMUSG00000029816	473.895518090008	350.302140618094	392.728544247631	447.209765260282	507.235097157388	551.417490967344	1144.48799227305	767.404652557716	1365.30334115016	497.929152458911	402.8016908739	385.664429572347	453.798092723458	760.59854314768	-0.746304607228315	0.0110387504377983	0.165101817770236	Gpnmb	6	49013480	49047863	+	6514	protein_coding	glycoprotein (transmembrane) nmb [Source:MGI Symbol;Acc:MGI:1934765]	-	434	480	375	450	598	555	1670	751	1276	426	347	285	4.6157566717809	3.31719275418173	3.78376065376746	4.34129428548466	4.99398488471477	5.45409801321696	11.0458665207828	7.4145502757881	13.225037147397	4.7608374851562	3.82893743928734
ENSMUSG00000027999	575.444557680724	579.45812427243	568.67093207057	556.527707879462	564.914004526455	603.081832463383	567.446741079092	682.591621715784	609.892558350777	961.961719421793	654.697849143745	830.870034236565	574.682859815504	717.910087324626	-0.318744221439989	0.0110851220007671	0.165181083786862	Pla2g12a	3	129672255	129689474	+	3682	protein_coding	phospholipase A2, group XIIA [Source:MGI Symbol;Acc:MGI:1913600]	-	527	794	543	560	666	607	828	668	570	823	564	614	9.91580007603929	9.7076462740966	9.69295482597297	9.55781697529264	9.83975395124583	10.5531622727874	9.68897034278464	11.6677015008962	10.4516546708511	16.2718736349319	11.0101153696134
ENSMUSG00000100075	9.82732641200477	16.785310904617	17.8036940058926	8.94419530520565	9.33041148617268	18.8773555466298	28.0982081935299	22.4805623918372	24.6096997229261	33.8965854960291	15.0905532604055	17.5917108225983	13.5947156100871	23.6278866478877	-0.804450172431827	0.0111092242798201	0.165381520031416	1700018L02Rik	19	29023645	29026129	+	2485	lncRNA	RIKEN cDNA 1700018L02 gene [Source:MGI Symbol;Acc:MGI:1914579]	-	9	23	17	9	11	19	41	22	23	29	13	13	0.250909466605928	0.416656985929757	0.449637652342751	0.227599122540419	0.240801997893281	0.489446150563786	0.710867300852193	0.569362578090455	0.624878271351407	0.849558162090776	0.376022220045032
ENSMUSG00000030562	98.2732641200477	49.6261365875633	48.1747014277095	86.4605546169879	57.6789073690675	92.3996876756089	90.4625239401451	146.123655546942	163.708002504682	139.092885311292	63.8446484094077	90.6649711626219	72.1022086328308	115.649447812515	-0.685859250405761	0.0111481890997383	0.165633970389445	Nox4	7	86895304	87047918	+	8471	protein_coding	NADPH oxidase 4 [Source:MGI Symbol;Acc:MGI:1354184]	-	90	68	46	87	68	93	132	143	153	119	55	67	0.736052443059533	0.361369467607697	0.356913761409513	0.645414975243982	0.436684749079819	0.702790651858936	0.671382973834795	1.08566037570607	1.21941274403803	1.02266593897506	0.466685768864404
ENSMUSG00000037325	85.1701622373747	72.9796126287695	76.4511566135389	83.4791561819194	102.634526347899	105.315773049619	95.259778997577	116.49018693952	110.20865528093	121.560168675415	102.151437455052	138.027269531156	87.6717311765201	113.949582813275	-0.370669375974317	0.0111492654339131	0.165633970389445	Bbs7	3	36627291	36667626	-	5390	protein_coding	Bardet-Biedl syndrome 7 (human) [Source:MGI Symbol;Acc:MGI:1918742]	-	78	100	73	84	121	106	139	114	103	104	88	102	1.00255167825659	0.835196103924697	0.89017263257925	0.979365921234532	1.22121013217307	1.25891036539407	1.1111101349557	1.36021862664231	1.29015663421593	1.40464340995931	1.17351989552515
ENSMUSG00000020594	1617.14115735323	1782.16214039455	1833.78048260694	1807.7212511299	1406.34747673403	1549.93024488118	1891.48913693031	1883.25802218891	1927.04648699956	2052.49669417335	1875.87185144732	1805.18017210355	1666.18045884997	1905.89039397383	-0.194109925816641	0.0111581846478624	0.165633970389445	Pum2	12	8724134	8802581	+	7260	protein_coding	pumilio RNA-binding family member 2 [Source:MGI Symbol;Acc:MGI:1931751]	-	1481	2442	1751	1819	1658	1560	2760	1843	1801	1756	1616	1334	14.1325121871411	15.1421053641548	15.8522045875191	15.7452857008577	12.4234352063617	13.7551612822646	16.3796091837158	16.3260584152295	16.7483131528276	17.6079745871998	15.9993111927107
ENSMUSG00000117219	1.09192515688942	2.18938837886309	2.09455223598737	4.96899739178091	2.54465767804709	0.993545028769989	2.74128860424682	4.08737498033404	4.27994777790019	4.67539110290057	17.4121768389294	14.8852937729678	2.31384431172298	8.01357884621313	-1.75248744274992	0.0111602311955179	1	Gm49911	17	24032188	24032474	-	287	processed_pseudogene	predicted gene, 49911 [Source:MGI Symbol;Acc:MGI:6270612]	-	1	3	2	5	3	1	4	4	4	4	15	11	0.241389866246895	0.470561707333183	0.458024007407967	1.09481962739633	0.568634429614953	0.223046705327528	0.600494686026243	0.896335765951715	0.940961978068926	1.01461109349781	3.75669478750431
ENSMUSG00000033985	96.0894138062689	94.8734964174003	82.734813321501	99.3799478356183	89.0630187316483	98.3609578482289	98.0010676018238	102.184374508351	125.188472503581	149.612515292818	118.40280250472	120.435558708557	93.4169413267776	118.970798519975	-0.339792225615722	0.0111798320494483	0.165638599457809	Tesk2	4	116578145	116663153	+	4272	protein_coding	testis-specific kinase 2 [Source:MGI Symbol;Acc:MGI:2385204]	-	88	130	79	100	105	99	143	100	117	128	102	89	1.42709327292406	1.369901474766	1.21544690074448	1.47103573531248	1.3370629319949	1.48347987791925	1.44223445746741	1.50543284660664	1.84904975781697	2.18122384894287	1.71619043710052
ENSMUSG00000051146	43.6770062755768	31.3812334303709	47.1274253097158	36.7705806991788	45.8038382048477	24.8386257192497	38.3780404594555	58.24509346976	127.328446392531	50.2604543561811	60.3622130416218	52.7751324677949	38.2664516064899	64.558230031224	-0.753944732845118	0.0112556217399394	0.166443846434323	Camk2n2	16	20437965	20440037	-	1291	protein_coding	calcium/calmodulin-dependent protein kinase II inhibitor 2 [Source:MGI Symbol;Acc:MGI:1920297]	-	40	43	45	37	54	25	56	57	119	43	52	39	2.14651871767185	1.49940666929998	2.29100699290236	1.80106733126593	2.27541863934225	1.23962828096438	1.86892923970058	2.83949589372659	6.22321348508676	2.42473189482117	2.89516720933201
ENSMUSG00000112008	5.45962578444709	10.2171457680277	19.89824624188	8.94419530520565	11.0268499382041	13.9096304027798	23.300953136098	11.2402811959186	34.2395822232015	23.3769555145029	15.0905532604055	24.3577534466746	11.5759489067574	21.9343464628002	-0.924607833295406	0.0113040305372734	0.166841903186543	Gm47218	12	76987249	76988567	-	1319	TEC	predicted gene, 47218 [Source:MGI Symbol;Acc:MGI:6096027]	-	5	14	19	9	13	14	34	11	32	20	13	18	0.262618997774295	0.477815754375721	0.946779724183337	0.428797437083353	0.53615745688486	0.679455391968163	1.11061924682412	0.536340411885816	1.63794442884477	1.10384148534448	0.708427002889996
ENSMUSG00000028248	1724.14982272839	2241.20390382951	2449.57883998723	2226.11083151785	1681.17050596311	1806.26486230384	2168.35928595923	2590.3738937867	2622.53800090834	2418.34604797532	2310.0154606313	2576.50903124824	2021.41312772166	2447.69028675152	-0.275717865859717	0.0113460256220966	0.167143965687187	Pnisr	4	21847583	21876475	+	10187	protein_coding	PNN interacting serine/arginine-rich [Source:MGI Symbol;Acc:MGI:1913875]	-	1579	3071	2339	2240	1982	1818	3164	2535	2451	2069	1990	1904	10.7383302107298	13.5709651491836	15.0912098755726	13.8183497017876	10.5840318424002	11.424186438787	13.3820066886836	16.003843252168	16.2439253697573	14.785489132038	14.0411707338591
ENSMUSG00000033671	529.583701091368	579.45812427243	628.36567079621	591.310689621929	475.002766568791	524.591775190554	603.768815085362	595.734903383686	643.062153629504	637.022037770203	670.949214193412	775.38848471914	554.718787923547	654.320934796884	-0.236113797929787	0.0113830464908824	0.167530391340219	Cep350	1	155720710	155849001	-	16520	protein_coding	centrosomal protein 350 [Source:MGI Symbol;Acc:MGI:1921331]	-	485	794	600	595	560	528	881	583	601	545	578	573	2.03391419081335	2.16365336448085	2.38715902166017	2.26340040765537	1.84404611637844	2.04598096480098	2.29771912647817	2.26960951414659	2.45616992601657	2.40164034790346	2.51486308119427
ENSMUSG00000054477	1.09192515688942	0	0	0	0	1.98709005753998	0	0	11.7698563892255	17.5327166358771	2.32162357852392	6.76604262407626	0.513169202404899	6.39837320461714	-3.70060618554414	0.0114125473913834	1	Kcnn2	18	45401927	45819091	+	7468	protein_coding	potassium intermediate/small conductance calcium-activated channel, subfamily N, member 2 [Source:MGI Symbol;Acc:MGI:2153182]	-	1	0	0	0	0	2	0	0	11	15	2	5	0.00927676641843317	0	0	0	0	0.0171436541052492	0	0	0.0994448635767139	0.146220566333292	0.0192496233532179
ENSMUSG00000049526	9.82732641200477	7.29796126287695	6.2836567079621	11.9255937402742	11.0268499382041	7.94836023015991	13.7064430212341	10.2184374508351	18.1897780560758	11.6884777572514	18.5729886281913	36.5366301700118	9.051624715247	18.1521258472666	-0.980510924302713	0.0114825629973721	0.168197882698299	Tmem202	9	59425968	59447130	-	1704	protein_coding	transmembrane protein 202 [Source:MGI Symbol;Acc:MGI:1921143]	-	9	10	6	12	13	8	20	10	17	10	16	27	0.365909638800311	0.264184683107636	0.23143114458818	0.442553849384149	0.41501859485395	0.300537109995307	0.50569828312656	0.377418375628143	0.673555383068998	0.427220340131856	0.674911677003904
ENSMUSG00000058897	0	0	0	0	0	3.97418011507995	1.37064430212341	1.02184374508351	31.0296213897764	7.01308665435086	2.32162357852392	1.35320852481525	0.662363352513326	7.35167136577889	-3.50340540945777	0.0115485913566075	1	Col25a1	3	129925150	130393526	+	13028	protein_coding	collagen, type XXV, alpha 1 [Source:MGI Symbol;Acc:MGI:1924268]	-	0	0	0	0	0	4	2	1	29	6	2	1	0	0	0	0	0	0.0196544072548359	0.00661429132981009	0.00493645158174973	0.150284513038603	0.0335270245433535	0.0110344018423266
ENSMUSG00000039059	0	0	0	0	0	0	2.05596645318512	0	22.469725833976	1.16884777572514	1.16081178926196	0	0	4.47589197535804	-4.69303524997073	0.0115612861946347	1	Hrh3	2	179741258	179746281	-	3146	protein_coding	histamine receptor H3 [Source:MGI Symbol;Acc:MGI:2139279]	-	0	0	0	0	0	0	3	0	21	1	1	0	0	0	0	0	0	0	0.041085976213334	0	0.450665753482312	0.0231399701075868	0.022847455054328
ENSMUSG00000053877	24.0223534515672	16.785310904617	34.5601118937916	37.7643801775349	15.2679460682826	27.8192608055597	36.3220740062704	36.7863748230063	36.3795561121516	46.7539110290057	59.2014012523599	33.8302131203813	26.0365605502255	41.5455883905292	-0.68505439588097	0.0115711896720103	0.169176894573733	Srcap	7	127111155	127160391	+	15783	protein_coding	Snf2-related CREBBP activator protein [Source:MGI Symbol;Acc:MGI:2444036]	-	22	23	33	38	18	28	53	36	34	40	51	25	0.0965681819351769	0.0656017620246751	0.137424614273613	0.151303337215793	0.0620407075839162	0.113565439017425	0.144682960608648	0.146691711553778	0.145439824209538	0.184498120657589	0.232261469533467
ENSMUSG00000025370	24.0223534515672	32.1110295566586	28.2764551858295	31.8015833073979	38.1698651707064	42.7224362371095	60.9936714444918	48.0266560189249	49.2193994458522	56.1046932348069	27.859482942287	48.7155068933491	32.8506204848782	48.486568329952	-0.566346247060813	0.0116263008132368	0.169822740100778	Cdh9	15	16728842	16857180	+	3539	protein_coding	cadherin 9 [Source:MGI Symbol;Acc:MGI:107433]	-	22	44	27	32	45	43	89	47	46	48	24	36	0.430668441786634	0.559692308580902	0.501445045691486	0.568229638768458	0.69171269270765	0.777795815328347	1.08352894639505	0.854102369802393	0.877548745017375	0.98737513591593	0.487446805996603
ENSMUSG00000040037	630.040815525195	527.642599306003	374.924850241739	535.657918833983	610.717842731303	516.643414960394	550.313687302549	637.63049693211	761.830704466234	739.880642034015	617.551871887362	718.553726676899	532.604573599769	670.960188216528	-0.331468553955553	0.0116431731085965	0.169909350429678	Negr1	3	156267431	157022082	+	10506	protein_coding	neuronal growth regulator 1 [Source:MGI Symbol;Acc:MGI:2444846]	-	577	723	358	539	720	520	803	624	712	633	532	531	3.80486583482007	3.0979765477931	2.23967897701975	3.2240801945711	3.72811150884047	3.16842664221209	3.29313263459675	3.81979296717972	4.57547911780213	4.38619388841713	3.63974355565269
ENSMUSG00000049354	808.02461609817	952.383944805442	987.581379268044	957.028897657004	888.085529638436	794.836023015991	995.773085492658	1074.97961982785	1145.95601753278	1004.0402393479	1066.78603433174	920.181796874372	897.990065080514	1034.61946556788	-0.204218100599859	0.0116792365870533	0.170060752733798	Dcaf7	11	105927698	105950150	+	6133	protein_coding	DDB1 and CUL4 associated factor 7 [Source:MGI Symbol;Acc:MGI:1919083]	-	740	1305	943	963	1047	800	1453	1052	1071	859	919	680	8.35910317846333	9.57888086613586	10.1059901670389	9.86751486839798	9.286830323418	8.35015873849672	10.2076018879215	11.0315212701453	11.7899099108467	10.1962790116296	10.7705801433624
ENSMUSG00000037095	1513.40826744873	1815.73276220379	1407.53910258351	1730.20489181811	2135.81601110753	1392.95013033552	2674.12703344277	2170.39611455737	1938.81634338879	2207.95344834479	1932.75162912116	1717.22161799056	1665.9418609162	2106.87769780757	-0.339018258476586	0.0117105804422431	0.170252979893923	Lrg1	17	56426678	56429001	-	1408	protein_coding	leucine-rich alpha-2-glycoprotein 1 [Source:MGI Symbol;Acc:MGI:1924155]	-	1386	2488	1344	1741	2518	1402	3902	2124	1812	1889	1665	1269	68.196408931408	79.5472089231779	62.7388793783594	77.7052895969091	97.2852198655587	63.7416157737633	119.40312251757	97.0162512242496	86.8859429905676	97.6676672695643	84.9978876743783
ENSMUSG00000059878	214.017330750326	301.405800156818	274.386342914345	309.071637768773	275.671248455102	256.334617422657	323.472055301125	323.924467191473	348.815743898866	301.562726137087	329.670548150396	309.884752182693	271.81449624467	322.888382143606	-0.24600588943969	0.0117634727246015	0.170466523717103	Zfp422	6	116600977	116605960	-	3625	protein_coding	zinc finger protein 422 [Source:MGI Symbol;Acc:MGI:1914505]	zf-C2H2	196	413	262	311	325	258	472	317	326	258	284	229	3.74583800168837	5.12884135465835	4.75043547765995	5.39146568179387	4.87718403883538	4.5560596807399	5.61002842399027	5.62398149313938	6.07160583393689	5.1812340020096	5.63127685038899
ENSMUSG00000048696	96.0894138062689	101.44166155399	82.734813321501	88.4481535737003	79.7326072454756	91.406142646839	99.3717119039472	143.058124311691	111.278642225405	114.547082021064	104.473061033576	109.609890510035	89.9754653579624	113.723085334287	-0.333781835141226	0.0118178246701614	0.170534724585127	Mex3d	10	80216189	80223493	-	3266	protein_coding	mex3 RNA binding family member D [Source:MGI Symbol;Acc:MGI:2681847]	-	88	139	79	89	94	92	145	140	104	98	90	81	1.86666946170594	1.91591326705886	1.58983134108402	1.71249098239953	1.56568887958279	1.80322265997184	1.9128587231309	2.75679509154469	2.14986475209747	2.18439617389158	1.98071905207667
ENSMUSG00000033444	948.882961336905	895.459846955002	992.817759858012	1065.35304079783	1002.59512515056	979.635398367209	1046.48692467122	1110.74415090577	1109.57646142063	1227.2901645114	1009.9062566579	1101.51173919962	980.790688744252	1100.91928289442	-0.166570298027313	0.0118595342404086	0.170811654309092	Specc1l	10	75047905	75148577	+	13265	protein_coding	sperm antigen with calponin homology and coiled-coil domains 1-like [Source:MGI Symbol;Acc:MGI:1921642]	-	869	1227	948	1072	1182	986	1527	1087	1037	1050	870	814	4.53851163298714	4.16403655423227	4.69722351449416	5.07857649217133	4.84734595039576	4.75825124515601	4.9597850670244	5.27005225345252	5.27795256221062	5.76240205476002	4.71420591276266
ENSMUSG00000085687	13.103101882673	21.1640876623432	16.7564178878989	17.8883906104113	12.7232883902355	15.8967204603198	29.4688524956533	32.6989998426723	24.6096997229261	18.7015644116023	23.2162357852392	24.3577534466746	16.2553344823136	25.5088509507946	-0.653631430379896	0.0118710510279715	0.170811654309092	Gm16153	10	4359033	4373369	+	4118	lncRNA	predicted gene 16153 [Source:MGI Symbol;Acc:MGI:3802057]	-	12	29	16	18	15	16	43	32	23	16	20	18	0.201881180027758	0.317021619729163	0.255372297476613	0.274688596169472	0.198152114253875	0.248720366892668	0.449897093264319	0.499753987038644	0.377081715470676	0.282849328639022	0.349092246726157
ENSMUSG00000029992	919.400982100891	861.889225145768	838.868170512941	944.109504438374	925.407175583127	851.46808965588	980.6959981693	1123.00627584678	940.518524193567	1070.66456256423	998.298138765284	908.002920151035	890.19052457283	1003.53106994837	-0.173585579827824	0.0118934452286041	0.170811654309092	Gfpt1	6	87019828	87069179	+	10072	protein_coding	glutamine fructose-6-phosphate transaminase 1 [Source:MGI Symbol;Acc:MGI:95698]	-	842	1181	801	950	1091	857	1431	1099	879	916	860	671	5.79158327422828	5.27851069021248	5.22705346460461	5.9273743329946	5.89254390712687	5.44681737446916	6.12145964224881	7.01737373277721	5.89205969751246	6.62065973967006	6.13732729316795
ENSMUSG00000020125	13.103101882673	6.56816513658926	14.6618656519116	9.93799478356183	22.0536998764082	7.94836023015991	23.9862752871597	36.7863748230063	29.9596344453014	23.3769555145029	8.12568252483371	24.3577534466746	12.3788645935506	24.4321126735797	-0.987284678877486	0.0118939800413877	0.170811654309092	Elane	10	79722081	79724049	+	984	protein_coding	elastase, neutrophil expressed [Source:MGI Symbol;Acc:MGI:2679229]	-	12	9	14	10	26	8	35	36	28	20	7	18	0.844864531864133	0.411741493916535	0.935132348457932	0.638644782647857	1.43738147486002	0.520442312430898	1.53251247996281	2.35288138562325	1.92113070522406	1.47964117801765	0.511327901632531
ENSMUSG00000029810	1286.28783481574	1755.88947984819	1425.3427965894	1449.95343892167	1262.15020831136	997.519208885069	2582.97918735157	2115.21655232286	1842.51751838603	1567.42486724742	1547.36211508619	1354.56173334007	1362.85716122857	1835.01032895569	-0.429700080975071	0.0119140221302728	0.170811654309092	Tmem176b	6	48810752	48818430	-	2371	protein_coding	transmembrane protein 176B [Source:MGI Symbol;Acc:MGI:1916348]	-	1178	2406	1361	1459	1488	1004	3769	2070	1722	1341	1333	1001	34.4203012737022	45.6815986603577	37.7282546312956	38.6703590922434	34.1401300398768	27.1069009054055	68.4897620580604	56.1476291853916	49.033802512585	41.1735900169995	40.4105857317675
ENSMUSG00000038022	68.7912848840334	74.4392048813449	98.4439550914063	73.5411613983575	95.8487725397739	80.4771473303691	99.3717119039472	129.774155625606	143.378250559656	109.871690918163	119.563614293982	69.0136347655779	81.9235876875475	111.828843011155	-0.451478349841207	0.0119727478371781	0.171495254306148	Mindy4	6	55180368	55297207	+	4785	protein_coding	MINDY lysine 48 deubiquitinase 4 [Source:MGI Symbol;Acc:MGI:3583959]	-	63	102	94	74	113	81	145	127	134	94	103	51	0.912135877034506	0.959611523543824	1.29117781315069	0.971861201531585	1.28466619204755	1.08362941666647	1.30562102189039	1.7069248867907	1.89067480420976	1.43010334798245	1.54721915170205
ENSMUSG00000026383	162.696848376523	101.44166155399	121.484029687267	159.007916536989	137.411514614543	117.238313394859	147.344262478267	177.800811644531	149.798172226507	182.340253013122	163.674462285936	236.811491842669	133.213380694029	176.294908915172	-0.402067114178552	0.0120387152917539	0.172122589627129	Epb41l5	1	119472767	119576730	-	14758	protein_coding	erythrocyte membrane protein band 4.1 like 5 [Source:MGI Symbol;Acc:MGI:103006]	-	149	139	116	160	162	118	215	174	140	156	141	175	0.699454861791298	0.423998694282032	0.516619299858586	0.681313420382698	0.597147065332196	0.511837628582603	0.627685401159529	0.758253413065739	0.640463685438566	0.769517683257965	0.686733378352698
ENSMUSG00000033618	9.82732641200477	7.29796126287695	12.5673134159242	9.93799478356183	11.0268499382041	3.97418011507995	11.650476568049	16.3494999213362	33.1695952787265	12.8573255329766	16.2513650496674	16.238502297783	9.10527098794196	17.7527941080898	-0.962213633607071	0.0121250219475555	0.173197070634493	Map3k13	16	21613096	21752189	+	8714	protein_coding	mitogen-activated protein kinase kinase kinase 13 [Source:MGI Symbol;Acc:MGI:2444243]	-	9	10	12	10	13	4	17	16	31	11	14	12	0.0715526766715321	0.0516606265796892	0.0905115148905805	0.0721168769939742	0.0811558050988215	0.0293846244796881	0.0840547846316858	0.118085088284665	0.240180706876269	0.0918960070625603	0.115480067754512
ENSMUSG00000032745	694.46439978167	775.77328224382	799.071678029181	789.076785814809	671.789627004433	745.158771577492	801.826916742195	757.186215106881	855.989555580039	918.714351719962	852.035853318277	917.475379824741	745.889090741901	850.538045382016	-0.187404668535166	0.0121412292514746	0.17326917884894	Gpbp1	13	111562214	111626645	-	3905	protein_coding	GC-rich promoter binding protein 1 [Source:MGI Symbol;Acc:MGI:1920524]	-	636	1063	763	794	792	750	1170	741	800	786	734	678	11.2833226800969	12.2543266098946	12.8423246051478	12.7777365967642	11.0331097216558	12.2946999543535	12.9090979910853	12.2036516221289	13.8312977058019	14.6528809022679	13.5105046614781
ENSMUSG00000032186	191.086902455648	167.123312919882	131.956790867204	146.088523318359	173.036722107202	205.663820955388	249.457262986461	220.718248938038	466.514307791121	227.925316266403	172.960956600032	179.976733800429	169.159345437281	252.925471063747	-0.581667626818248	0.0121812784638304	0.173455504443706	Tmod2	9	75472903	75518607	-	11683	protein_coding	tropomodulin 2 [Source:MGI Symbol;Acc:MGI:1355335]	-	175	229	126	147	204	207	364	216	436	195	149	133	1.03773055142089	0.88238543442206	0.70885321218381	0.790710352824165	0.949881839284895	1.13421053811548	1.34238806085315	1.18902779258064	2.51956805272021	1.21507125412148	0.916702554697975
ENSMUSG00000029348	19.6546528240095	23.3534760412062	10.4727611799368	51.6775728745215	31.3841113625808	27.8192608055597	50.0285170275045	63.3543121951776	110.20865528093	57.273541010532	24.3770475745011	28.4173790211203	27.3936391813024	55.6099086849609	-1.02284842191155	0.0121816727720834	0.173455504443706	Asphd2	5	112532220	112542732	-	4010	protein_coding	aspartate beta-hydroxylase domain containing 2 [Source:MGI Symbol;Acc:MGI:1920148]	-	18	32	10	52	37	28	73	62	103	49	21	21	0.310977568337023	0.359238463852698	0.163906346790632	0.814917113180188	0.501939235916973	0.446983372571575	0.784349386966073	0.994351534871871	1.73415068788625	0.88955584837031	0.376418944044696
ENSMUSG00000028980	5721.68782210055	4724.70012158654	4245.65738234639	4228.61678040556	5774.67649071487	5852.973764484	5808.10523024795	6494.83884375079	6509.80057018619	6902.04611565697	5375.71939607213	5886.45708294635	5091.38539360632	6162.8278731434	-0.27552548484705	0.0121926175704854	0.173455504443706	H6pd	4	150063932	150093480	-	5236	protein_coding	hexose-6-phosphate dehydrogenase (glucose 1-dehydrogenase) [Source:MGI Symbol;Acc:MGI:2140356]	-	5240	6474	4054	4255	6808	5891	8475	6356	6084	5905	4631	4350	69.3318166637473	55.6609074083227	50.8890390155801	51.0686518977075	70.731635949003	72.0223178936673	69.7382657175698	78.0686882566688	78.4483020245405	82.0997389008317	63.5728516932469
ENSMUSG00000044583	99.3651892769371	126.254729847771	99.4912312094	125.218734272879	85.6701418275855	128.167308711329	132.267175154909	153.276561762526	179.757806671808	146.105971965643	193.855568806747	97.4310137866982	110.69455585765	150.449016358055	-0.442610341104169	0.012252610466184	0.174058813090978	Tlr7	X	166087925	166113554	-	4082	protein_coding	toll-like receptor 7 [Source:MGI Symbol;Acc:MGI:2176882]	-	91	173	95	126	101	129	193	150	168	125	167	72	1.54443388945864	1.90787680310304	1.52964534076166	1.93977792091651	1.34599103472552	2.02299318259213	2.03711423038214	2.36325665875927	2.77862706605655	2.22924871259396	2.94062754320258
ENSMUSG00000116121	0	0.729796126287695	0	0	0	0	4.79725505743194	6.13106247050106	2.1399738889501	0	0	5.41283409926101	0.121632687714616	3.08018758602402	-3.67958889129773	0.0122606927980957	1	Gm49486	15	79113591	79140874	+	2415	protein_coding	predicted gene, 49486 [Source:MGI Symbol;Acc:MGI:6155161]	-	0	1	0	0	0	0	7	6	2	0	0	4	0	0.0186406086962903	0	0	0	0	0.124885489050385	0.159781593060958	0.0559122334794579	0	0
ENSMUSG00000015013	445.505464010883	459.771559561248	409.48496213553	394.538392907405	455.49372437043	370.592295731206	491.375982311243	460.851529032663	441.904608068195	548.189606815092	501.470692961166	493.921111557567	422.564399786117	489.618921790988	-0.209837951175816	0.0122850052569545	0.174064763196198	Trappc2l	8	123338379	123343399	+	1950	protein_coding	trafficking protein particle complex 2-like [Source:MGI Symbol;Acc:MGI:1916295]	-	408	630	391	397	537	373	717	451	413	469	432	365	14.4952757836136	14.5439764620364	13.1789948818717	12.7941183103497	14.9807469500559	12.244806590778	15.8422046148454	14.8742323766015	14.2991236182677	17.5089355151393	15.9237622746644
ENSMUSG00000119961	22.9304282946778	11.6767380206031	16.7564178878989	20.8697890454798	19.5090421983611	9.93545028769989	22.6156309850363	28.6116248623383	24.6096997229261	38.5719765989297	26.698671153025	23.0045449218593	16.9463109557868	27.3520247073524	-0.696330421318298	0.0122866606854533	0.174064763196198	ENSMUSG00000119961	1	59801225	59802558	-	1334	lncRNA	novel transcript	-	21	16	16	21	23	10	33	28	23	33	23	17	1.09059724428039	0.539934872582203	0.788323179166935	0.989277045624836	0.937920007468343	0.47986809916792	1.06583305310243	1.34987897585982	1.16403486080078	1.80085863315551	1.23927747587786
ENSMUSG00000034430	215.109255907215	226.236799149185	217.833432542686	243.480872197265	237.501383284396	243.418532048647	260.422417403448	311.66234225047	245.027010284786	280.523466174034	239.127228587963	289.586624310464	230.596712521566	271.058181501861	-0.231057622540916	0.012321605959969	0.174204329593785	Zxdc	6	90346474	90380472	+	8254	protein_coding	ZXD family zinc finger C [Source:MGI Symbol;Acc:MGI:1933108]	zf-C2H2	197	310	208	245	280	245	380	305	229	240	206	214	1.65349426311282	1.69073076090111	1.6563000452039	1.86533176884838	1.84538659089967	1.90011256180096	1.98358221644118	2.37644630702033	1.87311740018852	2.11674376423944	1.79390444412269
ENSMUSG00000056025	32.7577547066826	53.2751172190017	35.6073880117853	45.7147760043844	39.0180843967221	23.8450806904797	71.958825861479	64.3761559402611	72.7591122243033	50.2604543561811	39.4676008349066	47.3622983685338	38.3697001715093	57.6974079309442	-0.589570933588772	0.012397392289704	0.174994827347486	Clca3a1	3	144435438	144466738	-	3899	protein_coding	chloride channel accessory 3A1 [Source:MGI Symbol;Acc:MGI:1316732]	-	30	73	34	46	46	24	105	63	68	43	34	35	0.533051230670882	0.842843321393307	0.573146738174781	0.741411065446848	0.641798045633634	0.394035831314699	1.16029157241606	1.0391540769539	1.17746947704496	0.802854289872822	0.626790249405267
ENSMUSG00000044749	108.100590532052	112.388603448305	89.0184700294631	221.617283673429	148.438364552747	144.064029171648	183.666336484537	202.325061526535	333.835926676215	326.108529427315	121.885237872506	163.738231502646	137.271223567941	221.926553914959	-0.692974549692617	0.0124411087770332	0.175293190545367	Abca6	11	110067646	110142602	-	5398	protein_coding	ATP-binding cassette, sub-family A (ABC1), member 6 [Source:MGI Symbol;Acc:MGI:1923434]	-	99	154	85	223	175	145	268	198	312	279	105	121	1.27058359942072	1.28429580960306	1.03496625238212	2.59613008421609	1.76359541974874	1.71954217158301	2.139109358577	2.35898370859449	3.90225543554112	3.76264144542657	1.39814743017713
ENSMUSG00000048787	659.522794761209	444.445840909206	273.339066796352	560.502905792887	460.583039726524	583.210931887983	487.264049404872	792.950746184803	600.262675850502	1032.0925859653	491.023386857808	1382.97911236119	496.934096645694	797.762092770746	-0.682123563743069	0.0125202966440365	0.176248999086088	Dcun1d3	7	119452019	119495521	-	7838	protein_coding	DCN1, defective in cullin neddylation 1, domain containing 3 (S. cerevisiae) [Source:MGI Symbol;Acc:MGI:2679003]	-	604	609	261	564	543	587	711	776	561	883	423	1022	5.33866426820194	3.49775397179619	2.188645338282	4.52197661258965	3.76867220148099	4.7941382240142	3.90836770051215	6.367208825805	4.83227434303852	8.20119156434389	3.87910609762533
ENSMUSG00000036093	1201.11767257836	948.005168047716	948.832162902278	1063.36544184112	978.844986822116	1202.18948481169	1124.61364989226	1310.00368119706	1323.57385031563	1515.99556511551	1099.28876443107	1212.47483823447	1057.05915283388	1264.32505819767	-0.258520987724323	0.0125811558078815	0.17690372345496	Arl5a	2	52287963	52314913	-	5409	protein_coding	ADP-ribosylation factor-like 5A [Source:MGI Symbol;Acc:MGI:1922673]	-	1100	1299	906	1070	1154	1210	1641	1282	1237	1297	947	896	14.0888853344694	10.8110878040307	11.0090884132219	12.431434992684	11.6060014679	14.3201015638918	13.0714171193253	15.2427622346865	15.4399787618808	17.4559908870648	12.5843140395761
ENSMUSG00000090582	20.746577980899	6.56816513658926	11.5200372979305	3.97519791342473	5.08931535609419	7.94836023015991	10.2798322659256	21.4587186467537	23.5397127784511	29.2211943931286	12.7689296818815	20.2981278722288	9.30794231918293	19.5944192730615	-1.0873822950409	0.0126230829969081	0.17721393281464	Gm17024	12	40259486	40261072	-	634	lncRNA	predicted gene 17024 [Source:MGI Symbol;Acc:MGI:4937851]	-	19	9	11	4	6	8	15	21	22	25	11	15	2.07618129439167	0.639043580463518	1.14036418879097	0.396483574842581	0.514820445739721	0.807752737274454	1.0193728798671	2.13021122294597	2.34275785864637	2.87059723810995	1.24709626121463
ENSMUSG00000040661	291.544016889475	351.031936744381	336.175633875973	408.451585604391	357.100294152609	286.140968285757	381.72443814137	359.688998269395	433.344712512394	495.591456907461	431.821985605449	378.898386948271	338.407405925431	413.511663064057	-0.286833635572586	0.0127252485297036	0.177456590848636	Rad54l2	9	106565281	106666393	-	11828	protein_coding	RAD54 like 2 (S. cerevisiae) [Source:MGI Symbol;Acc:MGI:1933196]	-	267	481	321	411	421	288	557	352	405	424	372	280	1.56387082014147	1.83067388153038	1.78374948133555	2.18365976984762	1.93626401271238	1.55868688498074	2.02896685858702	1.91392087460911	2.31173308084295	2.60961267216694	2.26062316702238
ENSMUSG00000043384	444.413538853993	459.04176343496	455.565111327253	444.228366825214	387.636186289174	322.902134350246	504.397103181415	491.506841385168	781.090469466785	520.137260197689	487.540951490022	450.618438763479	418.964516846807	539.215177414093	-0.364365918405847	0.0127991307320501	0.178075361000485	Gprasp1	X	134643482	134704223	+	8119	protein_coding	G protein-coupled receptor associated sorting protein 1 [Source:MGI Symbol;Acc:MGI:1917418]	-	407	629	435	447	457	325	736	481	730	445	420	333	3.47290416140332	3.48758923894191	3.52149323838204	3.45986735260617	3.06201597708534	2.5624684615624	3.90576713630667	3.81008940393941	6.07035792662953	3.99005591224515	3.71829034516377
ENSMUSG00000024247	309.014819399706	223.317614644035	278.57544738632	245.468471153977	174.733160559234	321.908589321476	381.72443814137	279.985186152882	285.686514174838	510.786477991887	264.665087951726	511.512822380166	258.836350410791	372.393421132145	-0.525139636356632	0.0128442332127541	0.178288041794156	Pkdcc	17	83522721	83532499	+	2712	protein_coding	protein kinase domain containing, cytoplasmic [Source:MGI Symbol;Acc:MGI:2147077]	-	283	306	266	247	206	324	557	274	267	437	228	378	7.22932386668108	5.07935966831549	6.4466203491038	5.72350063174765	4.13210481166363	7.64773858222572	8.849048673808	6.4976080349291	6.64684507904164	11.7304119409479	6.04284857706814
ENSMUSG00000030806	452.057014952219	407.226238468534	582.285521604488	426.339976214802	654.825242484119	384.501926133986	677.783607400026	810.322089851223	960.848276138593	667.412079939057	517.722058010833	445.205604664218	484.539319976358	679.882286000658	-0.489447402017166	0.0128513673309256	0.178288041794156	Stx1b	7	127403072	127423721	-	4802	protein_coding	syntaxin 1B [Source:MGI Symbol;Acc:MGI:1930705]	-	414	558	556	429	772	387	989	793	898	571	446	329	5.97281572838892	5.23105478152019	7.61014232716619	5.61422228171253	8.74558647530248	5.15901176885114	8.87370955673401	10.6204682064097	12.6254876488855	8.65636308669	6.67589124240075
ENSMUSG00000035459	62.2397339426969	54.7347094715771	47.1274253097158	36.7705806991788	13.5715076162512	34.7740760069496	67.1615708040471	42.9174372935074	75.9690730577284	146.105971965643	46.4324715704783	87.9585541129914	41.5363388410615	77.7575131340659	-0.903925520605662	0.012869358544754	0.178288041794156	Stab2	10	86677062	86843889	-	8757	protein_coding	stabilin 2 [Source:MGI Symbol;Acc:MGI:2178743]	-	57	75	45	37	16	35	98	42	71	125	40	65	0.450941740542761	0.385552158286581	0.337751516254076	0.265522202199876	0.0993936013395709	0.255852935367708	0.482171792256883	0.308451276772353	0.54739015151052	1.03914505479143	0.32832291241711
ENSMUSG00000003154	648.603543192315	686.008358710433	678.634924459907	605.223882318915	596.298115889036	579.236751772903	701.769882687186	783.754152479052	660.181944741105	728.192164276764	775.422275226988	668.485011258735	632.334262723918	719.634238444972	-0.186390372746374	0.0128710319498059	0.178288041794156	Foxj2	6	122796873	122822325	+	5346	protein_coding	forkhead box J2 [Source:MGI Symbol;Acc:MGI:1926805]	Fork_head	594	940	648	609	703	583	1024	767	617	623	668	494	7.69765462365099	7.91545937176369	7.96684182582342	7.15884245922978	7.15352607267381	6.98099472168112	8.25281436059112	9.22696856636668	7.79202235851419	8.4836082177564	8.98140039757047
ENSMUSG00000021318	64.4235842564757	46.7069520824125	55.5056342536652	67.5783645282204	55.1342496910204	87.431962531759	100.742356206071	112.402811959186	100.578772780655	78.3128009735846	74.2919545127653	60.8943836166864	62.7967912239255	87.8705133414912	-0.498904550630541	0.0128718293843788	0.178288041794156	Gli3	13	15637820	15904611	+	9589	protein_coding	GLI-Kruppel family member GLI3 [Source:MGI Symbol;Acc:MGI:95729]	zf-C2H2	59	64	53	68	65	88	147	110	94	67	64	45	0.42626494995919	0.30045807488775	0.363281008274199	0.445646049604061	0.368751530728507	0.587471852096365	0.6605034494932	0.737754722366661	0.661833148512449	0.50865462292391	0.479736989306352
ENSMUSG00000020850	2677.40048469286	2627.2660546357	2535.45548166271	2698.16558373704	2851.71303786478	2826.63560685062	2861.21998068262	2696.64564327538	3093.33225647736	3148.87590780353	2933.37139146497	3196.27853561363	2702.77270824062	2988.28728588625	-0.144050875514138	0.0129063432263417	0.17860676584261	Prpf8	11	75377642	75400275	+	7461	protein_coding	pre-mRNA processing factor 8 [Source:MGI Symbol;Acc:MGI:2179381]	-	2452	3600	2421	2715	3362	2845	4175	2639	2891	2694	2527	2362	22.767972421221	21.7211435471851	21.3273989408427	22.8679514211327	24.5128869824818	24.4097279989956	24.1096282389691	22.7475685156637	26.1604392694483	26.2858523002431	24.3447182052693
ENSMUSG00000005413	421.483110559316	483.854831728742	312.088283162118	455.160161087132	457.190162822461	529.559500334404	677.783607400026	541.57718489426	577.792950016526	426.629438139677	798.638511012227	503.393571231274	443.222674949029	587.635877115665	-0.407163250279016	0.0129598442254871	0.178868890034789	Hmox1	8	75820249	75827217	+	1751	protein_coding	heme oxygenase 1 [Source:MGI Symbol;Acc:MGI:96163]	-	386	663	298	458	539	533	989	530	540	365	688	372	15.2722171116868	17.0452983500981	11.1858827120428	16.4374255559951	16.7454341938751	19.4858238496044	24.3355529933962	19.4662526212044	20.8210004798861	15.1749835949977	28.2422206724329
ENSMUSG00000032827	458.608565893556	411.60501522626	442.997797911328	487.955543872886	455.49372437043	443.121082831415	450.25665324754	541.57718489426	597.052715017077	573.904257881045	468.967962861831	515.572447954611	449.963621684312	524.555203642728	-0.220245691128561	0.0131144121397856	0.18041405139048	Ppp1r9a	6	4902917	5165661	+	14531	protein_coding	protein phosphatase 1, regulatory subunit 9A [Source:MGI Symbol;Acc:MGI:2442401]	-	420	564	423	491	537	446	657	530	558	491	404	381	2.00241789810755	1.74727324209409	1.91330853084215	2.12344226046119	2.01035417745572	1.96479419003057	1.94805377300981	2.34570286557903	2.59258304555478	2.4598436353732	1.99839995972541
ENSMUSG00000040254	28.3900540791249	28.4620489252201	18.8509701238863	50.6837733961653	25.4465767804709	43.7159812658795	67.8468929551088	57.2232497246765	67.409177501928	61.9489321134326	44.1108479919544	24.3577534466746	32.5915674284578	53.8161422889625	-0.734842664412054	0.0131182755213404	0.18041405139048	Sema3d	5	12433352	12638915	+	8595	protein_coding	sema domain, immunoglobulin domain (Ig), short basic domain, secreted, (semaphorin) 3D [Source:MGI Symbol;Acc:MGI:1860118]	-	26	39	18	51	30	44	99	56	63	53	38	18	0.209569654675315	0.204265937179768	0.13764700536763	0.372888304507272	0.189875603606157	0.327706084336943	0.496272702561479	0.419020024152878	0.494867176424207	0.448901958789856	0.317785637793461
ENSMUSG00000066170	3.27577547066826	35.0302140618094	18.8509701238863	17.8883906104113	3.39287690406279	2.98063508630997	26.0422417403448	27.5897811172548	32.0996083342514	42.0785199261051	23.2162357852392	66.3072177159474	13.5698103761913	36.2222674365238	-1.39781518754736	0.0132124132414789	0.181328206334969	E230001N04Rik	17	28741690	28744372	+	2683	lncRNA	RIKEN cDNA E230001N04 gene [Source:MGI Symbol;Acc:MGI:2443549]	-	3	48	18	18	4	3	38	27	30	36	20	49	0.077464284322988	0.805374342181877	0.440952669077442	0.421605530758809	0.0811022891288317	0.0715777910126729	0.610230622978215	0.647195848896742	0.75490892947945	0.976794802275384	0.535803903100378
ENSMUSG00000021144	751.24450793992	739.283475929435	835.72634215896	714.541824938095	629.378665703648	684.552524822522	754.539688318937	799.081808655304	877.38929446954	929.233981701488	863.643971210897	806.512280789891	725.787890248763	838.400170857676	-0.207642481559606	0.0132313750834502	0.181328206334969	Mta1	12	113061898	113100826	+	3104	protein_coding	metastasis associated 1 [Source:MGI Symbol;Acc:MGI:2150037]	zf-GATA	688	1013	798	719	742	689	1101	782	820	795	744	596	15.3556306152213	14.6914600230545	16.8974559150478	14.5566568667599	13.0039708251957	14.2093829418754	15.2825800864509	16.2023374110508	17.8355341429398	18.6451949217082	17.2285121259927
ENSMUSG00000023845	1750.35602649374	2011.31812404889	2194.04346719677	2039.27652958689	1925.45764305563	1684.05882376513	2279.38147443123	2377.83039480933	2165.6535756175	2445.229546817	2134.73288045274	1972.97802918064	1934.08510235784	2229.30098355141	-0.205207953980903	0.0133210698405872	0.182395283434565	Lnpep	17	17741672	17845312	-	14144	protein_coding	leucyl/cystinyl aminopeptidase [Source:MGI Symbol;Acc:MGI:2387123]	-	1603	2756	2095	2052	2270	1695	3326	2327	2024	2092	1839	1458	7.85167302427975	8.77170849294736	9.73535791905229	9.11715998649256	8.73066658535648	7.67140946741769	10.1316708230094	10.5807576526281	9.66122598834316	10.767402414106	9.34557509418015
ENSMUSG00000100502	1.09192515688942	0.729796126287695	1.04727611799368	0.993799478356183	3.39287690406279	1.98709005753998	2.74128860424682	6.13106247050106	5.34993472237524	11.6884777572514	1.16081178926196	6.76604262407626	1.54046064018829	5.63960299461879	-1.83973623312879	0.0133547220959291	1	Gm28286	1	153903109	153910047	-	586	lncRNA	predicted gene 28286 [Source:MGI Symbol;Acc:MGI:5578992]	-	1	1	1	1	4	2	4	6	5	10	1	5	0.118223364527063	0.0768209385691829	0.112161169049562	0.107240011284214	0.371326692376545	0.218479196003415	0.294098933258587	0.658485575498657	0.576058207563528	1.24229259314792	0.122658862800198
ENSMUSG00000106951	86.2620873942641	94.1437002911127	70.1674999055768	74.5349608767137	81.429045697507	88.425507560529	96.6304232997004	89.9222495673488	113.418616114355	172.989470807321	96.3473785087425	105.55026493559	82.4938002876172	112.476400538843	-0.440361286478616	0.0134165297348275	0.183540490918649	5930430L01Rik	5	148926866	148932033	-	3994	lncRNA	RIKEN cDNA 5930430L01 gene [Source:MGI Symbol;Acc:MGI:2443110]	-	79	129	67	75	96	89	141	88	106	148	83	78	1.37031357972355	1.45398147976936	1.10257181252476	1.18006972857816	1.30754596934996	1.4264601888285	1.52104522154632	1.41699149379547	1.79180929499329	2.69758517823067	1.4937110087321
ENSMUSG00000025175	50.2285572169133	35.7600101880971	40.8437686017537	44.7209765260282	60.2235650471146	49.6772514384994	57.5670606891832	59.2669372148436	65.2692036129779	82.9881920764851	51.0757187275262	71.7200518152084	46.9090215030677	64.6478606893707	-0.458297267970671	0.0135252804289633	0.184513688262344	Fn3k	11	121325739	121341317	+	4399	protein_coding	fructosamine 3 kinase [Source:MGI Symbol;Acc:MGI:1926834]	-	46	49	39	45	71	50	84	58	61	71	44	53	0.724443967763471	0.50144042511378	0.582707742091086	0.642854989216802	0.878007408673479	0.727601778006371	0.82272822747901	0.847943007503537	0.936202622758166	1.17496762060724	0.71894433244835
ENSMUSG00000102211	9.82732641200477	24.0832721674939	10.4727611799368	14.9069921753427	10.1786307121884	7.94836023015991	19.8743423807895	44.9611247836744	21.399738889501	19.8704121873274	23.2162357852392	17.5917108225983	12.9028904795211	24.4855941415216	-0.906120428737224	0.0135283361383426	0.184513688262344	Gm37490	1	176717073	176717796	+	724	TEC	predicted gene, 37490 [Source:MGI Symbol;Acc:MGI:5610718]	-	9	33	10	15	12	8	29	44	20	17	20	13	0.86120169132007	2.05188302493213	0.907823826837614	1.30198853479038	0.901646858008241	0.70734148540332	1.72580016291313	3.9084696313668	1.86502823001231	1.7093534272016	1.98558269615789
ENSMUSG00000046215	217.293106220994	144.499633004964	94.2548506194316	113.293140532605	149.286583778763	132.141488826409	145.288296025082	228.892998898706	178.687819727333	238.444946247929	155.548779761102	336.948922678998	141.794800497194	213.968627223192	-0.590288958876136	0.0135499245629882	0.184513688262344	Rprml	11	103540396	103541405	+	1010	protein_coding	reprimo-like [Source:MGI Symbol;Acc:MGI:2144486]	-	199	198	90	114	176	133	212	224	167	204	134	249	13.649999436593	8.82512857455956	5.85681193631078	7.09313040973327	9.47949251112559	8.42961959312581	9.04368779123285	14.2632756736396	11.1632095660558	14.7038243322055	9.53630152725021
ENSMUSG00000113737	6.55155094133651	2.91918450515078	2.09455223598737	0.993799478356183	0.848219226015698	2.98063508630997	2.74128860424682	1.02184374508351	10.6998694447505	33.8965854960291	2.32162357852392	17.5917108225983	2.73132357885942	11.378820281872	-2.0592869398369	0.0135725152171969	1	BB123696	13	52883651	52911241	-	2306	lncRNA	expressed sequence BB123696 [Source:MGI Symbol;Acc:MGI:2145475]	-	6	4	2	1	1	3	4	1	10	29	2	13	0.180257306885149	0.0780868516939136	0.0570047225178172	0.0272517981841063	0.0235903557819444	0.0832797976092808	0.0747363290934656	0.0278890248079079	0.292775463687968	0.915503917083946	0.0623400638342721
ENSMUSG00000006724	0	0.729796126287695	1.04727611799368	0	0.848219226015698	0.993545028769989	4.79725505743194	3.06553123525053	4.27994777790019	2.33769555145029	0	6.76604262407626	0.603139416511178	3.54107870768487	-2.52444987215599	0.0135796160043773	1	Cyp27b1	10	126884119	126888875	+	2574	protein_coding	cytochrome P450, family 27, subfamily b, polypeptide 1 [Source:MGI Symbol;Acc:MGI:1098274]	-	0	1	1	0	1	1	7	3	4	2	0	5	0	0.0174891491847479	0.0255347494417417	0	0.0211341726624568	0.0248696209902877	0.117171117349138	0.0749558172576172	0.104916894990591	0.0565643713741012	0
ENSMUSG00000034829	26.2062037653461	28.4620489252201	46.0801491917221	31.8015833073979	53.437811238989	37.7547110932596	31.5248189488384	57.2232497246765	88.808916391429	59.6112365619823	51.0757187275262	70.3668432903931	37.2904179203224	59.7684639408076	-0.670627020593072	0.0136176354271935	0.184826071047232	Nxnl1	8	72013199	72019245	-	2730	protein_coding	nucleoredoxin-like 1 [Source:MGI Symbol;Acc:MGI:1924446]	-	24	39	44	32	63	38	46	56	83	51	44	52	0.609045200992166	0.643101000022017	1.0593273196974	0.736617103150759	1.25536985614994	0.891042992052021	0.725982678106086	1.31922238373406	2.05262410985164	1.35996910032303	1.15847476865945
ENSMUSG00000107810	3.27577547066826	0.729796126287695	3.14182835398105	1.98759895671237	0	0	3.42661075530853	5.10921872541755	13.9098302781756	5.84423887862571	3.48243536778587	2.70641704963051	1.52249981794156	5.7464585091573	-1.98213796600546	0.0136928704388106	1	Gm18609	6	128162240	128165840	+	3601	processed_pseudogene	predicted gene, 18609 [Source:MGI Symbol;Acc:MGI:5010794]	-	3	1	3	2	0	0	5	5	13	5	3	2	0.0577163773503407	0.0125012690923469	0.0547568273227242	0.0349028862052481	0	0	0.0598243456295236	0.0892975440253201	0.243732931142402	0.101080735849026	0.0598817775070112
ENSMUSG00000087259	73.1589855115911	110.199215069442	148.713208755103	92.423351487125	82.2772649235227	42.7224362371095	138.435074514464	180.866342879781	177.617832782858	122.72901645114	142.779850079221	93.3713882122524	91.5824103306489	142.633250819953	-0.640415506718327	0.0137163338262935	0.185858299677225	2610035D17Rik	11	112934701	113092720	-	7307	lncRNA	RIKEN cDNA 2610035D17 gene [Source:MGI Symbol;Acc:MGI:1919636]	-	67	151	142	93	97	43	202	177	166	105	123	69	0.635238228830101	0.930282957469922	1.27728961255675	0.799831139313955	0.72214834569822	0.376709920685236	1.19108659257169	1.55785413215345	1.53377961403995	1.04609639053499	1.20993643258692
ENSMUSG00000103706	2.18385031377884	2.91918450515078	1.04727611799368	4.96899739178091	0	3.97418011507995	13.7064430212341	3.06553123525053	8.55989555580039	9.35078220580114	4.64324715704783	5.41283409926101	2.51558140729736	7.4564555457325	-1.60206492891153	0.0137548890432612	1	6820402A03Rik	1	66832804	66835457	-	2654	TEC	RIKEN cDNA 6820402A03 gene [Source:MGI Symbol;Acc:MGI:1922992]	-	2	4	1	5	0	4	20	3	8	8	4	4	0.0522071526848975	0.0678478824439204	0.0247650508903705	0.118392325946777	0	0.0964798861024876	0.324683449302057	0.0726964105580658	0.20350873225756	0.219437365360869	0.108331716052624
ENSMUSG00000026188	0	0	0	0	0	0	0.685322151061705	0	7.48990861132534	4.67539110290057	1.16081178926196	1.35320852481525	0	2.5607736965608	-3.87688159848694	0.0137640899689741	1	Tmem169	1	72323528	72342263	+	3054	protein_coding	transmembrane protein 169 [Source:MGI Symbol;Acc:MGI:2442781]	-	0	0	0	0	0	0	1	0	7	4	1	1	0	0	0	0	0	0	0.014107889234572	0	0.154747267021977	0.0953481937897423	0.0235357215458139
ENSMUSG00000107892	2.18385031377884	0.729796126287695	2.09455223598737	0	1.6964384520314	0	2.74128860424682	4.08737498033404	7.48990861132534	3.50654332717543	1.16081178926196	9.47245967370677	1.11743952134755	4.74306449767506	-2.08427409669576	0.0138096225617413	1	Gm44524	3	40831412	40831682	-	271	processed_pseudogene	predicted gene 44524 [Source:MGI Symbol;Acc:MGI:5753100]	-	2	1	2	0	2	0	4	4	7	3	1	7	0.511283332936228	0.166114649452181	0.485066015225411	0	0.401471294709697	0	0.63594824682484	0.949255958775432	1.74390462540634	0.805885748617729	0.265232817715556
ENSMUSG00000022353	1112.67173487032	1191.02727810152	956.163095728233	969.948290875634	880.451556604295	1133.63487782656	1175.32748907082	1202.71008796329	1080.6868139198	1549.89215061154	1196.79695472908	1301.78660087227	1040.64947233443	1251.20001619447	-0.264988219727511	0.013849656567351	0.186507907650701	Mtss1	15	58813083	58953854	-	11345	protein_coding	MTSS I-BAR domain containing 1 [Source:MGI Symbol;Acc:MGI:2384818]	-	1019	1632	913	976	1038	1141	1715	1177	1010	1326	1031	962	6.22258180286499	6.47579182393259	5.28940011833922	5.40629555697205	4.97721781662619	6.43811683151076	6.51314426918349	6.6721314544452	6.01050349455354	8.50864757522511	6.53206826818371
ENSMUSG00000077354	1.09192515688942	0.729796126287695	0	0.993799478356183	1.6964384520314	3.97418011507995	2.74128860424682	9.19659370575159	5.34993472237524	7.01308665435086	1.16081178926196	6.76604262407626	1.41435655477411	5.37129301667712	-1.91747349332252	0.0138569427081821	1	Gm26286	5	100979147	100979280	+	134	snoRNA	predicted gene, 26286 [Source:MGI Symbol;Acc:MGI:5456063]	-	1	1	0	1	2	4	4	9	5	6	1	5	0.517006653827305	0.335948283593591	0	0.468974974720516	0.811930752733789	1.91087774414927	1.28613414096665	4.31946881241283	2.51917992262856	3.25962743097619	0.536403683588924
ENSMUSG00000052928	662.798570231877	480.205851097303	557.15089477264	483.980345959461	563.217566074424	535.520770507024	590.062372064128	997.319495201505	738.290991687783	812.349204128974	516.561246221571	627.888755514277	547.145666440455	713.745344136373	-0.384071674980773	0.0140011273939286	0.188221216489635	Ctif	18	75564295	75830625	-	6358	protein_coding	CBP80/20-dependent translation initiation factor [Source:MGI Symbol;Acc:MGI:2685518]	-	607	658	532	487	664	539	861	976	690	695	445	464	6.61407474190081	4.65889148490313	5.49960188322413	4.8135213746951	5.68121662906902	5.42682667304675	5.8346351203164	9.87238141208976	7.3269385230021	7.95766757488761	5.03078824353688
ENSMUSG00000030967	797.105364529276	879.404332176672	932.075745014379	812.927973295358	750.674015023893	945.854867389029	912.16378306313	997.319495201505	915.908824470641	1191.05588346392	898.468324888756	1201.64917003594	853.007049571434	1019.42758018732	-0.255783820720754	0.0140288730964461	0.188268204467172	Zranb1	7	132532871	132588120	+	5472	protein_coding	zinc finger, RAN-binding domain containing 1 [Source:MGI Symbol;Acc:MGI:106441]	-	730	1205	890	818	885	952	1331	976	856	1019	774	888	9.24224979484412	9.91329849266394	10.6901564521397	9.39424066686133	8.79814217531982	11.137008957677	10.4800424240665	11.4708700690911	10.5614040148094	13.5565633281577	10.1669671869716
ENSMUSG00000040055	0	0.729796126287695	0	2.98139843506855	0	0	0	18.3931874115032	42.7994777790019	0	0	5.41283409926101	0.618532426892707	11.1009165482944	-4.16192817871972	0.0140372759038266	1	Gjb6	14	57360760	57371068	-	2674	protein_coding	gap junction protein, beta 6 [Source:MGI Symbol;Acc:MGI:107588]	-	0	1	0	3	0	0	0	18	40	0	0	4	0	0.0168351047126182	0	0.0705040911883498	0	0	0	0.432916096382438	1.00993301311063	0	0
ENSMUSG00000022415	79.7105364529276	36.4898063143848	35.6073880117853	21.863588523836	37.3216459446907	87.431962531759	69.9028594082939	42.9174372935074	254.656892785061	118.053625348239	37.1459772563827	133.96764395671	49.7374879632305	109.440739341366	-1.13876464664965	0.0140507268335303	0.188398649001921	Syngr1	15	79975535	80003702	+	4808	protein_coding	synaptogyrin 1 [Source:MGI Symbol;Acc:MGI:1328323]	-	73	50	34	22	44	88	102	42	238	101	32	99	1.05186337099391	0.468147566571768	0.464787673074765	0.28754954772797	0.497831085494844	1.17164467340933	0.914043336040569	0.56179447393833	3.34200025343054	1.52924977990959	0.478389974049356
ENSMUSG00000052533	540.502952660262	445.175637035494	438.808693439354	459.135359000556	491.967151089105	500.746694500074	598.286237876869	586.538309677934	608.822571406302	509.617630216162	475.932833597403	553.462286649438	479.389414620808	555.443311570685	-0.215671953857897	0.0141436083702996	0.189154011339916	Nup188	2	30176409	30234278	+	6241	protein_coding	nucleoporin 188 [Source:MGI Symbol;Acc:MGI:2446190]	-	495	610	419	462	580	504	873	574	569	436	410	409	5.49480072878788	4.40000203508093	4.41265510037095	4.6520273569937	5.05554062670006	5.16956574783148	6.02686044217919	5.91493997001096	6.15534024613803	5.08573607400932	4.72200262399863
ENSMUSG00002074891	19.6546528240095	44.5175637035494	37.7019402477726	41.7395780909597	26.2947960064866	67.5610619563592	37.0073961573321	104.228061998518	75.9690730577284	114.547082021064	51.0757187275262	46.0090898437186	39.5782654715228	71.4727369676479	-0.849392324515454	0.0142309067433621	0.189728053926262	7SK	19	32947350	32947708	-	359	misc_RNA	7SK RNA [Source:RFAM;Acc:RF00100]	-	18	61	36	42	31	68	54	102	71	98	44	34	3.47359345134112	7.64914002811702	6.59095270827174	7.35206450620352	4.69743780899187	12.1252910896157	6.48082635378462	18.272516164673	13.3523553113583	19.8725289803061	8.80957136055792
ENSMUSG00000107605	9.82732641200477	8.02775738916464	8.37820894394947	7.95039582684946	16.964384520314	6.95481520138992	22.6156309850363	14.3058124311691	28.8896475008263	21.0392599630526	9.28649431409567	13.5320852481525	9.68381471561204	18.2781550737221	-0.922217776237258	0.0142354081808524	0.189728053926262	Gm44117	6	90436693	90438450	-	1758	lncRNA	predicted gene, 44117 [Source:MGI Symbol;Acc:MGI:5690509]	-	9	11	8	8	20	7	33	14	27	18	8	10	0.354670093581189	0.281676774753671	0.299096450798832	0.285973363424569	0.618877820627575	0.254892395337317	0.808772066461113	0.512155447610067	1.03690477361435	0.745375555888753	0.327090300800527
ENSMUSG00000050796	79.7105364529276	64.9518552396049	57.6001864896526	63.6031666147957	59.3753458210989	49.6772514384994	90.4625239401451	107.293593233769	80.2490208356286	66.6243232163331	76.6135780912892	73.0732603400237	62.4863903427632	82.3860499428647	-0.40873971071041	0.0142721853661382	0.190055079056627	B3galt6	4	156073923	156077106	-	3184	protein_coding	UDP-Gal:betaGal beta 1,3-galactosyltransferase, polypeptide 6 [Source:MGI Symbol;Acc:MGI:2152819]	-	73	89	55	64	70	50	132	105	75	57	66	54	1.58836654765663	1.25832890393755	1.13535002464428	1.26316877613164	1.1959658386688	1.00525132583229	1.7862076543199	2.12084471631242	1.59031144613172	1.30323672099017	1.48993535730541
ENSMUSG00000040325	387.633430695744	351.761732870669	419.957723315467	386.587997080555	373.216459446907	421.263092198475	446.830042492232	504.790810071254	398.035143344718	431.304829242578	423.696303080615	503.393571231274	390.070072601303	451.341783243778	-0.211621421125824	0.014347816226989	0.19071598206102	Dcaf1	9	106699073	106758191	+	7786	protein_coding	DDB1 and CUL4 associated factor 1 [Source:MGI Symbol;Acc:MGI:2445220]	-	355	482	401	389	440	424	652	494	372	369	365	372	3.15874730574941	2.78682606482698	3.38508919474446	3.13971095970737	3.07419966485899	3.48601431773648	3.60798123644923	4.08042294583554	3.22568920583582	3.4501142638935	3.36957412847858
ENSMUSG00000030509	187.81112698498	202.153526981691	169.658731114977	186.834301930962	199.331518113689	177.844560149828	196.687457354709	240.133280094625	204.367506394734	230.263011817853	228.679922484606	224.632615119332	187.272294212688	220.79396554431	-0.228998820166753	0.0143709221864751	0.19071598206102	Asb7	7	66294313	66339344	-	6488	protein_coding	ankyrin repeat and SOCS box-containing 7 [Source:MGI Symbol;Acc:MGI:2152835]	-	172	277	162	188	235	179	287	235	191	197	197	166	1.83661673203017	1.92196800099058	1.64113503394159	1.82096448260777	1.97038373948729	1.76611874118235	1.90590886225707	2.3294299373695	1.98754287730442	2.21043066489184	2.18248835378859
ENSMUSG00000061689	1131.23446253744	1134.10318025108	1183.42201333286	1129.95000689098	1120.49759756674	1175.3637690349	1289.09096614707	1154.68343194437	1389.91304087309	1327.81107322376	1216.53075514653	1201.64917003594	1145.761838269	1263.27973956179	-0.141769524350266	0.0143709473183096	0.19071598206102	Dlgap4	2	156455625	156606283	+	8451	protein_coding	DLG associated protein 4 [Source:MGI Symbol;Acc:MGI:2138865]	-	1036	1554	1130	1137	1321	1183	1881	1130	1299	1136	1048	888	8.49283300330397	8.27789927610874	8.78841355120564	8.45486796810654	8.50331974112052	8.96095615187641	9.58984897548246	8.59929748715538	10.3775546660103	9.78569648666666	8.91353000754463
ENSMUSG00000095789	40.4012308049085	36.4898063143848	25.1346268318484	33.7891822641102	35.6252074926593	27.8192608055597	39.7486847615789	66.4198434304281	43.869464723477	56.1046932348069	30.1811065208109	59.5411750918711	33.2098857522451	49.3108279604955	-0.560682228197424	0.0144404087039116	0.191310772991156	Nupr1l	5	129937381	129942630	+	2489	protein_coding	nuclear protein transcriptional regulator 1 like [Source:MGI Symbol;Acc:MGI:1923099]	-	37	50	24	34	42	28	58	65	41	48	26	44	1.0298589753619	0.904320409834093	0.63376242728527	0.858437117246553	0.917948227478057	0.720129901169953	1.00400105901897	1.67950418981812	1.11212330212305	1.40390542627821	0.750835851194781
ENSMUSG00000026924	1228.4158015006	1130.45419961964	1226.3603341706	1264.11293646906	1177.32828570979	1322.40843329285	1275.38452312583	1325.33133737331	1423.08263615181	1381.57807090712	1300.10920397339	1376.21306973711	1224.84666512709	1346.9498068781	-0.137173789448932	0.0144765791798448	0.191463240992718	Sec16a	2	26299443	26335228	-	9189	protein_coding	SEC16 homolog A, endoplasmic reticulum export factor [Source:MGI Symbol;Acc:MGI:2139207]	-	1125	1549	1171	1272	1388	1331	1861	1297	1330	1182	1120	1017	8.48174481058508	7.5885778030675	8.37584798877175	8.69908004039204	8.21703256951044	9.27230082653169	8.72587918351884	9.07746025634183	9.77186300600418	9.36420121045918	8.76085154347868
ENSMUSG00000046442	9.82732641200477	24.0832721674939	17.8036940058926	13.9131926969866	12.7232883902355	16.8902654890898	16.4477316254809	23.5024061369207	144.448237504131	9.35078220580114	42.9500362026925	17.5917108225983	15.8735065269505	42.3818174162708	-1.41228742110992	0.0145019221098528	0.191513003596769	Ppm1e	11	87117732	87249849	-	6702	protein_coding	protein phosphatase 1E (PP2C domain containing) [Source:MGI Symbol;Acc:MGI:2444096]	-	9	33	17	14	15	17	24	23	135	8	37	13	0.0930334265168204	0.221659700097114	0.166718825137531	0.131273806710786	0.12175326865077	0.162376137763803	0.154290040187584	0.220706967735276	1.35995120263655	0.0868974586194786	0.396820272043253
ENSMUSG00000031976	61.1478087858075	89.0351274070988	97.3966789734126	96.3985494005497	93.3041148617268	99.3545028769989	113.763477076243	106.271749488685	103.78873361408	125.06671200259	109.116308190624	117.729141658927	89.439463717599	112.622687005192	-0.32806586357561	0.0145278311381181	0.191513003596769	Urb2	8	124748247	124775244	+	6153	protein_coding	URB2 ribosome biogenesis 2 homolog (S. cerevisiae) [Source:MGI Symbol;Acc:MGI:2681124]	-	56	122	93	97	110	100	166	104	97	107	94	87	0.630524610811003	0.892586143375268	0.993427497296119	0.990693437577972	0.972522289557619	1.04037712382578	1.16239102192679	1.08702380717239	1.06433611683166	1.26595530920788	1.0980888669732
ENSMUSG00000071477	264.245887967239	311.622945924846	319.419215988074	265.344460721101	184.911791271422	249.379802221267	313.877545186261	316.771560975888	316.716135564614	388.057461540747	304.132688786633	365.366301700118	265.820684015658	334.15361562571	-0.328657163009793	0.0145591624651111	0.191513003596769	Zfp777	6	48001122	48025845	-	3588	protein_coding	zinc finger protein 777 [Source:MGI Symbol;Acc:MGI:1919556]	zf-C2H2	242	427	305	267	218	251	458	310	296	332	262	270	4.67265656920621	5.35738263396267	5.58711419850284	4.67641768270641	3.30520082899379	4.4781537100555	5.49976480625735	5.55650732279292	5.56971864276139	6.73607883450709	5.24862333429206
ENSMUSG00000017009	425.850811186873	794.018185401012	524.685335114836	443.234567346858	442.770435980194	404.372826709385	649.000077055435	642.739715657527	623.802388628953	829.881920764851	658.18028451153	619.769504365386	505.822026956526	670.562315163947	-0.404849920019631	0.0145660641644694	0.191513003596769	Sdc4	2	164266167	164285807	-	2547	protein_coding	syndecan 4 [Source:MGI Symbol;Acc:MGI:1349164]	-	390	1088	501	446	522	407	947	629	583	710	567	458	10.6080752764095	19.2299066202108	12.9285233516233	11.0042482878669	11.1489855304717	10.2292354152349	16.0196162367871	15.8823342635357	15.4537396086053	20.293217758348	16.001130377589
ENSMUSG00000094087	0	2.18938837886309	0	0	0	0	4.11193290637023	1.02184374508351	11.7698563892255	1.16884777572514	2.32162357852392	2.70641704963051	0.364898063143847	3.85008690742647	-3.12723137863457	0.0148865642911453	1	Ighv1-61	12	115322760	115323192	-	351	IG_V_gene	immunoglobulin heavy variable 1-61 [Source:MGI Symbol;Acc:MGI:4439824]	-	0	3	0	0	0	0	6	1	11	1	2	2	0	0.384761282064454	0	0	0	0	0.73650416619458	0.183225331074175	2.11582404897692	0.207402695038371	0.409561786899805
ENSMUSG00000110218	28.3900540791249	48.1665443349879	20.9455223598737	22.8573880021922	19.5090421983611	16.8902654890898	39.7486847615789	61.3106247050106	39.5895169455768	37.4031288232046	35.9851654671207	41.9494642692728	26.1264694106049	42.6644308286274	-0.69390217531445	0.0148982347426936	0.194717921590743	Tincr	17	56858414	56861387	-	1269	protein_coding	TINCR ubiquitin domain containing [Source:MGI Symbol;Acc:MGI:5012404]	-	26	66	20	23	23	17	58	60	37	32	31	31	1.41942567528316	2.34131333341349	1.03587777877137	1.13899201898237	0.985961615415894	0.857560973438147	1.96923454365501	3.04076081357142	1.96849394111779	1.83573449225452	1.75588723532576
ENSMUSG00000104348	78.6186112960382	117.497176332319	83.7820894394947	95.4047499221936	70.402195759303	70.5416970426692	84.2946245805897	107.293593233769	121.978511670155	106.365147590988	146.262285447007	147.499729204863	86.0410866320029	118.948981954562	-0.454471528824391	0.0149466930133035	0.195022943208037	Gm37691	1	192963579	192966151	+	2573	TEC	predicted gene, 37691 [Source:MGI Symbol;Acc:MGI:5610919]	-	72	161	80	96	83	71	123	105	114	91	126	109	1.9386242503404	2.81684736504008	2.04357388458743	2.3446926058316	1.75481807848916	1.76642934879869	2.05966409943766	2.62447321287941	2.99129362596766	2.57467916137606	3.51987555138569
ENSMUSG00000021453	306.830969085927	397.009092700506	293.237313038231	313.046835682198	447.859751336289	325.882769436556	368.017995120136	347.426873328393	415.154934456319	725.854468725314	384.228702245708	932.360673597709	347.311121879951	528.840607912263	-0.603968805497809	0.0149645810887761	0.195092401818159	Gadd45g	13	52000714	52002504	+	1173	protein_coding	growth arrest and DNA-damage-inducible 45 gamma [Source:MGI Symbol;Acc:MGI:1346325]	-	281	544	280	315	528	328	537	340	388	621	331	689	16.5962221169764	20.8774817398452	15.6891769971459	16.8759025430119	24.4866686348768	17.9000210168049	19.7245610647226	18.6411858571117	22.3320038426776	38.540300801542	20.2827357049472
ENSMUSG00000001227	419.299260245537	360.519286386121	348.742947291897	378.637601253706	345.225224988389	391.456741335376	382.409760292431	495.594216365502	503.963850847748	469.876805841507	431.821985605449	373.48555284901	373.980176916838	442.858695300275	-0.244740630747554	0.0150239207451611	0.195409023145903	Sema6b	17	56430085	56447343	-	3968	protein_coding	sema domain, transmembrane domain (TM), and cytoplasmic domain, (semaphorin) 6B [Source:MGI Symbol;Acc:MGI:1202889]	-	384	494	333	381	407	394	558	485	471	402	372	276	6.70440886576054	5.60444369474832	5.51585337852656	6.03403436476341	5.57977310894599	6.35626898816184	6.0588975547101	7.86072687384381	8.01388717927314	7.37523565405853	6.73857127508585
ENSMUSG00000032872	426.942736343763	392.63031594278	427.288656141423	407.457786126035	404.600570809488	441.133992773875	455.053908304972	496.616060110586	469.724268624546	438.317915896929	486.380139700761	442.499187614588	416.675676356227	464.76524670873	-0.160441611244963	0.0150428745353223	0.195409023145903	Cyb5r4	9	86904067	86959827	+	6736	protein_coding	cytochrome b5 reductase 4 [Source:MGI Symbol;Acc:MGI:2386848]	-	391	538	408	410	477	444	664	486	439	375	419	327	4.02138459332361	3.5954845102181	3.98105546106319	3.82504232647642	3.85221124207529	4.21947677649588	4.24714486812088	4.64009446654086	4.40003794918491	4.05275827411306	4.47103937333487
ENSMUSG00000111840	259.878187339682	129.90371047921	43.9855969557347	139.131926969866	234.108506380333	210.631546099238	128.155242248539	414.868560503905	405.525051956043	279.354618398309	206.624498488629	495.274320082382	169.606579037344	321.633715279635	-0.922174889408481	0.0150517931140916	0.195409023145903	Gm48832	9	85214405	85230118	-	3422	lncRNA	predicted gene, 48832 [Source:MGI Symbol;Acc:MGI:6098557]	-	238	178	42	140	276	212	187	406	379	239	178	366	4.81834488715968	2.34162433088087	0.80669511766447	2.57100249145438	4.38755800103835	3.9658251721064	2.35446736589293	7.6302481093093	7.47744427531351	5.08439645940208	3.73883713061455
ENSMUSG00000015653	46.952781746245	46.7069520824125	51.3165297816905	63.6031666147957	30.5358921365651	48.6837064097294	73.3294701636025	90.9440933124323	98.4387988917044	75.9751054221343	47.5932833597403	43.3026727940881	47.9665047952397	71.5972373239503	-0.587747066289648	0.0152123265164055	0.196493530206967	Steap2	5	5714829	5744578	-	12144	protein_coding	six transmembrane epithelial antigen of prostate 2 [Source:MGI Symbol;Acc:MGI:1921301]	-	43	64	49	64	36	49	107	89	92	65	41	32	0.245305693293226	0.237244110680059	0.265200577082437	0.331186543412644	0.161262926185268	0.25829263974152	0.379623503647478	0.471325437864473	0.511469863079132	0.389648590851485	0.24267142931798
ENSMUSG00000119584	13020.1155707494	9429.69574776331	12586.1643860481	14378.2908528573	7161.51492525054	13252.8971387629	13977.8305930545	12285.627347139	14654.5411915303	17497.6512026054	14448.6243409436	22233.2160627146	11638.1131035719	15849.5817896646	-0.44558583256673	0.0152180828543243	0.196493530206967	Rn18s-rs5	17	40157244	40159092	+	1849	rRNA	18s RNA, related sequence 5 [Source:MGI Symbol;Acc:MGI:107222]	-	11924	12921	12018	14468	8443	13339	20396	12023	13696	14970	12447	16430	446.772040882493	314.583862352576	427.204119398406	491.729265111066	248.401189906546	461.810784574601	475.268647897092	418.185112267273	500.093047217197	589.39493726245	483.865133072254
ENSMUSG00000084781	8.73540125511535	12.4065341468908	17.8036940058926	8.94419530520565	5.93753458210989	7.94836023015991	14.3917651722958	16.3494999213362	18.1897780560758	31.5588899445789	17.4121768389294	14.8852937729678	10.295953254229	18.7979006176973	-0.862758633329108	0.0152211375321831	0.196493530206967	D930015M05Rik	2	92239237	92262653	+	1190	lncRNA	RIKEN cDNA D930015M05 gene [Source:MGI Symbol;Acc:MGI:3612068]	-	8	17	17	9	7	8	21	16	17	27	15	11	0.465740447817539	0.643101000022017	0.938949215186332	0.475280520599111	0.31999623784214	0.430348937337818	0.760332242159699	0.864700385976948	0.964486027520649	1.65172717720894	0.906026389927509
ENSMUSG00000024002	872.448200354646	1093.96439330525	1287.10234901424	1099.14222306194	772.727714900301	931.945236986249	1149.28524733048	1185.33874429687	1341.76362837171	1123.26271247186	1362.79304059354	1277.4288474256	1009.55501960377	1239.97870341501	-0.29639306030967	0.0152448857580108	0.196493530206967	Brd4	17	32415248	32503696	-	9243	protein_coding	bromodomain containing 4 [Source:MGI Symbol;Acc:MGI:1888520]	-	799	1499	1229	1106	911	938	1677	1160	1254	961	1174	944	5.98873032550842	7.30072356727364	8.73934880260523	7.51963292799733	5.36165934811341	6.49632276905793	7.81719928296399	8.07119179921684	9.15964335126718	7.56888569361549	9.12959881937413
ENSMUSG00000038400	1469.73126117316	2978.29799138008	1915.46801981045	1402.25106396057	1303.71295038613	2803.78407118891	2559.67823421547	2970.49976695776	2403.19067729096	4911.49835359705	3518.420533253	1940.50102458507	1978.87422631655	3050.63143164988	-0.624258797658884	0.0152627353347501	0.196493530206967	Pmepa1	2	173066251	173118326	-	4913	protein_coding	prostate transmembrane protein, androgen induced 1 [Source:MGI Symbol;Acc:MGI:1929600]	-	1346	4081	1829	1411	1537	2822	3735	2907	2246	4202	3031	1434	18.9801319175469	37.3935808419071	24.4684852473654	18.0482341482407	17.0184850367948	36.7695194990107	32.7547972833503	38.0531750740591	30.8643381328713	62.2631080230986	44.3440874627266
ENSMUSG00000040761	635.500441309642	563.4026094941	724.715073651629	691.684436935903	529.288797033796	611.030192693543	653.797332112867	774.5575587733	781.090469466785	763.257597548518	644.250543040387	874.172707030653	625.936925186436	748.521034662085	-0.257748173799207	0.0152983333808667	0.196636773513838	Spen	4	141195201	141265908	-	14089	protein_coding	spen family transcription repressor [Source:MGI Symbol;Acc:MGI:1891706]	-	582	772	692	696	624	615	954	758	730	653	555	646	2.86182943563659	2.46668876720774	3.22824188967463	3.10444190803706	2.40934068495239	2.79429758846159	2.91742217411834	3.46004437042607	3.49813585111116	3.37407338426288	2.83145304482279
ENSMUSG00000073490	540.502952660262	553.185463726073	352.932051763871	709.572827546315	594.601677437004	697.468610196532	780.581930059282	707.115871597789	967.268197805444	791.309944165922	545.58154095312	824.103991612489	574.710597221676	769.326912699008	-0.420593384996017	0.0153351104282638	0.196946451298306	Ifi207	1	173550993	173569313	-	3422	protein_coding	interferon activated gene 207 [Source:MGI Symbol;Acc:MGI:2138302]	-	495	758	337	714	701	702	1139	692	904	677	470	609	10.0213475594287	9.97163619554886	6.47276796792682	13.1121127064173	11.1437614446662	13.132119201975	14.340846683166	13.0052504720247	17.8353815959984	14.4022443640804	9.8722104010609
ENSMUSG00000021870	1129.05061222366	1029.01253806565	990.723207622025	1113.05541575892	1154.42636660737	1321.41488826408	1213.70552953028	1223.14696286496	1214.43518197918	1424.82543860895	1266.4456620848	1502.06146254493	1122.94717142362	1307.43670626885	-0.218439346024324	0.015373531824288	0.19727671788076	Slmap	14	26134323	26256086	-	8054	protein_coding	sarcolemma associated protein [Source:MGI Symbol;Acc:MGI:1933549]	-	1034	1410	946	1120	1361	1330	1771	1197	1135	1219	1091	1110	8.89426048270377	7.88106142316527	7.72004184624272	8.73898239459337	9.19264086783413	10.571040214871	9.47410099110258	9.55817893901434	9.51433013242061	11.018274611792	9.73665260970935
ENSMUSG00000021872	3.27577547066826	2.18938837886309	1.04727611799368	2.98139843506855	5.08931535609419	2.98063508630997	4.79725505743194	9.19659370575159	10.6998694447505	11.6884777572514	3.48243536778587	5.41283409926101	2.92729814083296	7.54624423870539	-1.34995953696466	0.0154050716081519	1	Rnase10	14	51245208	51248215	+	1665	protein_coding	ribonuclease, RNase A family, 10 (non-active) [Source:MGI Symbol;Acc:MGI:1922269]	-	3	3	1	3	6	3	7	9	10	10	3	4	0.124826831734881	0.0811118378406147	0.0394753423802061	0.113229993896485	0.196033731290681	0.115341269241442	0.181140213847856	0.347632925443435	0.405489621179853	0.437227303053863	0.129510078560209
ENSMUSG00000003660	1538.52254605719	1410.69591211411	1517.50309497285	1488.71161857756	1524.24994915021	1410.83394085338	1527.58307471654	1553.20249252693	1702.3492286598	1699.50466590436	1603.08108097076	1598.13926780681	1481.75284362088	1613.97663509754	-0.122888262149655	0.0154264086216346	0.197628586359835	Snrnp200	2	127050306	127082371	+	7819	protein_coding	small nuclear ribonucleoprotein 200 (U5) [Source:MGI Symbol;Acc:MGI:2444401]	-	1409	1933	1449	1498	1797	1420	2229	1520	1591	1454	1381	1181	12.4841998059238	11.1290441633174	12.1802812247538	12.0396834154749	12.5023213580247	11.6255856617446	12.2825892706473	12.502158669228	13.7376657993317	13.5373826606488	12.6951844561791
ENSMUSG00000022708	1673.92126551148	1578.54902116028	1503.88850543893	1808.71505060825	1793.13544379719	1750.62634069272	1724.27053207125	2182.65823949838	1897.08685255426	2393.80024468509	1831.76100345537	1816.00584030207	1684.80593786814	1974.26378542774	-0.228399365951839	0.0155494140714337	0.199040191498064	Zbtb20	16	42696244	43462965	+	30730	protein_coding	zinc finger and BTB domain containing 20 [Source:MGI Symbol;Acc:MGI:1929213]	ZBTB	1533	2163	1436	1820	2114	1762	2516	2136	1773	2048	1578	1342	3.45605404629069	3.16862747846839	3.0713691868054	3.72188795427398	3.74227946487824	3.67046471213469	3.52759850977922	4.47024493388311	3.89529322732144	4.85164375278044	3.69097402220127
ENSMUSG00000031297	13.103101882673	5.10857288401386	4.18910447197474	9.93799478356183	8.48219226015698	11.9225403452399	11.650476568049	25.5460936270877	22.469725833976	11.6884777572514	11.6081178926196	17.5917108225983	8.79058443793672	16.7591004169303	-0.942733344006181	0.0156585418052794	0.199683188532069	Slc7a3	X	100122816	100129626	-	3784	protein_coding	solute carrier family 7 (cationic amino acid transporter, y+ system), member 3 [Source:MGI Symbol;Acc:MGI:1100521]	-	12	7	4	10	10	12	17	25	21	10	10	13	0.219700501943527	0.0832768208273753	0.0694782717368322	0.166074647496166	0.143761523343456	0.203005510874209	0.193565907315145	0.424894894338237	0.374681411325411	0.192384635196798	0.189952678649355
ENSMUSG00000046798	324.301771596157	324.029480071737	207.360671362749	254.412666459183	347.769882666436	334.824674695486	330.325276811742	365.820060739896	377.705391399692	506.111086888987	342.439477832278	385.664429572347	298.783191141958	384.677620540824	-0.361631380570972	0.0156639481955343	0.199683188532069	Cldn12	5	5539537	5564958	-	4228	protein_coding	claudin 12 [Source:MGI Symbol;Acc:MGI:1929288]	-	297	444	198	256	410	337	482	358	353	433	295	285	4.86656357829212	4.72743119221483	3.0780123279287	3.80504198978538	5.27524545354711	5.10237802567956	4.91182780846466	5.44553657807917	5.63681403501307	7.45545974456404	5.01514607669587
ENSMUSG00000026377	313.382520027263	267.105382221296	232.495298194598	234.536676892059	290.939194523384	254.347527365117	322.786733150063	318.815248466055	299.596344453014	285.198857276935	315.740806679253	322.06362890603	265.467766537286	310.700269821892	-0.22748908929765	0.015682724198519	0.199758538663171	Nifk	1	118249569	118261552	+	1965	protein_coding	nucleolar protein interacting with the FHA domain of MKI67 [Source:MGI Symbol;Acc:MGI:1915199]	-	287	366	222	236	343	256	471	312	280	244	272	238	10.1185963831504	8.38485883998171	7.42558310635908	7.5475137916344	9.49566444202301	8.33979009354917	10.3273626174261	10.2113854740942	9.62031864600749	9.03959105031361	9.94953763839648
ENSMUSG00000049932	158.329147748966	172.231885803896	153.949589345072	154.038919145208	79.7326072454756	130.154398768869	156.253450442069	226.849311408539	190.457676116559	191.691035218923	186.890698071175	184.036359374874	141.406091342914	189.36308843869	-0.42054415393911	0.0157195059968851	0.199899074212641	H2ax	9	44245991	44247374	+	1384	protein_coding	H2A.X variant histone [Source:MGI Symbol;Acc:MGI:102688]	-	145	236	147	155	94	131	228	222	178	164	161	136	7.25826537851484	7.6763211852339	6.98106027764983	7.03801316831294	3.69475424907327	6.05916689320742	7.09789925484343	10.3159568265621	8.68316177955729	8.62639359623468	8.36154123536664
ENSMUSG00000025262	112.46829115961	77.3583893864957	109.963992389337	116.274538967673	104.330964799931	112.270588251009	109.651544169873	108.315436978852	155.148106948882	177.664861910222	156.709591550364	125.848392807818	105.444460825676	138.889655727669	-0.397228679366922	0.0158449944831358	0.201001004362458	Fam120c	X	150127171	150254838	+	5823	protein_coding	family with sequence similarity 120, member C [Source:MGI Symbol;Acc:MGI:2387687]	-	103	106	105	117	123	113	160	106	145	152	135	93	1.22543806218864	0.819476115432486	1.18517546481531	1.26268068927842	1.14908489323015	1.24225102189199	1.18387068445497	1.17071641214937	1.68118378487628	1.90028311620937	1.66641638951118
ENSMUSG00000027162	828.771194079069	804.965127295328	825.253580979023	861.624147734811	850.763883693745	903.13243115192	876.527031207921	978.926307790002	945.868458915943	1044.94991149828	864.804783000159	937.77350769697	845.751727488983	941.475000018212	-0.153873837537284	0.0158647032371384	0.201086732377998	Lin7c	2	109721198	109731348	+	4521	protein_coding	lin-7 homolog C, crumbs cell polarity complex component [Source:MGI Symbol;Acc:MGI:1330839]	-	759	1103	788	867	1003	909	1279	958	884	894	745	693	11.6307628255165	10.9829303719752	11.4559696327534	12.0514431791816	12.0686924385011	12.8708457478349	12.1889728977942	13.62773354929	13.2011491667723	14.3954260753972	11.8445431835174
ENSMUSG00000109205	9.82732641200477	4.37877675772617	7.33093282595579	3.97519791342473	8.48219226015698	1.98709005753998	4.11193290637023	19.4150311565867	14.9798172226507	18.7015644116023	17.4121768389294	8.11925114889152	5.99691937113474	13.7899622808385	-1.19734512887232	0.01588248166244	1	Gm44954	7	29463862	29464088	-	227	processed_pseudogene	predicted gene 44954 [Source:MGI Symbol;Acc:MGI:5753530]	-	9	6	7	4	10	2	6	19	14	16	15	6	2.74674019610454	1.18987850224338	2.02680667595288	1.10735941167487	2.39644759617462	0.564003563251106	1.13882362261805	5.38295036534659	4.16386038312879	5.1311609486145	4.74965376217505
ENSMUSG00000045392	62.2397339426969	105.090642185428	91.1130222654505	86.4605546169879	89.911237957664	48.6837064097294	85.6652688827131	132.839686860856	182.967767505233	129.742103105491	77.7743898805512	117.729141658927	80.5831495629928	121.119726315629	-0.581996364894886	0.0159070571877441	0.201459116602041	Olfr1033	2	85850977	85875515	+	4261	protein_coding	olfactory receptor 1033 [Source:MGI Symbol;Acc:MGI:3030867]	-	57	144	87	87	106	49	125	130	171	111	67	87	0.926753537182107	1.52134665107297	1.3419856185132	1.28310496486547	1.35328143767082	0.736143115940161	1.26394900617176	1.96211496289946	2.70943387688856	1.89641314278103	1.13021175105876
ENSMUSG00000037685	354.875675989061	404.307053963383	466.037872507189	421.370978823022	259.555083160804	457.030713234195	402.284102673221	413.846716758821	584.212871683376	738.71179425829	455.038221390688	625.182338464647	393.862896279609	536.546007538174	-0.44490079588535	0.0159439560265965	0.201761862449034	Atp8a1	5	67775483	68004777	-	14278	protein_coding	ATPase, aminophospholipid transporter (APLT), class I, type 8A, member 1 [Source:MGI Symbol;Acc:MGI:1330848]	-	325	554	445	424	306	460	587	405	546	632	392	462	1.57694633521356	1.74670519546532	2.04848494558441	1.8661774873036	1.16586386696653	2.06237750646731	1.77133946036131	1.82423287147005	2.58178007927155	3.22233888820226	1.97340052469246
ENSMUSG00000036086	44.7689314324662	40.1387869458232	57.6001864896526	32.795382785754	27.991234458518	39.7418011507995	57.5670606891832	41.8955935484239	48.1494125013772	82.9881920764851	51.0757187275262	79.8393029640999	40.5060538771689	60.2525467511826	-0.571190770965349	0.01597326605998	0.201968161330056	Zranb3	1	127881921	128030784	-	9079	protein_coding	zinc finger, RAN-binding domain containing 3 [Source:MGI Symbol;Acc:MGI:1918362]	-	41	55	55	33	33	40	84	41	45	71	44	59	0.312857644688536	0.272710524296152	0.398166590865445	0.22841803482918	0.19772870297328	0.282032842511292	0.398632170137699	0.290427992013268	0.334632777474396	0.569300866070189	0.348346306690196
ENSMUSG00000025198	396.368831950859	409.415626847397	351.884775645878	378.637601253706	412.234543843629	396.424466479225	452.312619700725	549.751934854928	472.934229457971	458.188328084256	385.38951403497	419.494642692728	390.827641003449	456.34521147093	-0.224128228586675	0.0159930831302829	0.202054191833932	Erlin1	19	44023383	44058224	-	4961	protein_coding	ER lipid raft associated 1 [Source:MGI Symbol;Acc:MGI:2387613]	-	363	561	336	381	486	399	660	538	442	392	332	310	5.0691871911848	5.09062210660443	4.4515391133204	4.82625445663802	5.32918548085419	5.14850783454368	5.7319947302505	6.97438118713669	6.01515776889516	5.7522579350372	4.81022517143802
ENSMUSG00000104569	4.36770062755768	2.18938837886309	5.23638058996842	4.96899739178091	3.39287690406279	4.96772514384994	10.2798322659256	9.19659370575159	9.62988250027543	7.01308665435086	4.64324715704783	12.1788767233373	4.18717817268047	8.82358650111476	-1.11053475157531	0.0160037369410084	1	Gm43054	5	23995700	23996583	+	884	TEC	predicted gene 43054 [Source:MGI Symbol;Acc:MGI:5663191]	-	4	3	5	5	4	5	15	9	9	6	4	9	0.313479147569497	0.15277286199618	0.371755910990064	0.355444833781386	0.246150952186262	0.362072423240953	0.731088694384326	0.654761109573891	0.687359951739829	0.49410642053259	0.32524024253808
ENSMUSG00000109005	1.09192515688942	2.18938837886309	2.09455223598737	2.98139843506855	1.6964384520314	0.993545028769989	4.11193290637023	1.02184374508351	6.41992166685029	15.1950210844269	2.32162357852392	9.47245967370677	1.84120794793497	6.4238004424936	-1.76802477876723	0.0160853932768441	1	Gm45221	7	89835135	89837406	+	2272	TEC	predicted gene 45221 [Source:MGI Symbol;Acc:MGI:5753797]	-	1	3	2	3	2	1	6	1	6	13	2	7	0.0304924699000259	0.0594415536992181	0.0578577861470451	0.0829788467595279	0.0478867609446865	0.0281753540620601	0.113782113703476	0.0283063781721107	0.178294071988852	0.416539831628559	0.063272969719116
ENSMUSG00000109539	0	2.18938837886309	2.09455223598737	0	1.6964384520314	0	2.74128860424682	3.06553123525053	5.34993472237524	7.01308665435086	4.64324715704783	2.70641704963051	0.996729844480308	4.25325090381696	-1.99733773423887	0.0161497363828711	1	Gm44667	7	66918654	66921990	-	3337	TEC	predicted gene 44667 [Source:MGI Symbol;Acc:MGI:5753243]	-	0	3	2	0	2	0	4	3	5	6	4	2	0	0.0404708450718081	0.039392535249052	0	0.0326037521325525	0	0.0516457821065423	0.0578172830749495	0.101159757156796	0.130893040380824	0.0861589374898601
ENSMUSG00000055320	1075.54627953608	762.636951970641	833.631789922972	753.300004593987	732.861411277563	1580.73014077305	821.701259122985	1204.75377545346	1984.82578200121	2272.24007600968	958.830537930378	1728.04728618908	956.451096345716	1495.06645278446	-0.644289124221508	0.0161618190146572	0.203237738165619	Tead1	7	112278525	112506014	+	13570	protein_coding	TEA domain family member 1 [Source:MGI Symbol;Acc:MGI:101876]	TEA	985	1045	796	758	864	1591	1199	1179	1855	1944	826	1277	5.0287183668877	3.46667930372959	3.85543480251897	3.51029669361181	3.46359966206732	7.50529973813853	3.80689071283251	5.58761647259358	9.22907226776391	10.4288861122522	4.3751883061427
ENSMUSG00000048755	385.449580381965	348.11275223923	367.593917415783	321.991030987403	373.216459446907	318.927954235166	409.8226463349	380.125873171066	383.055326122067	425.460590363952	376.103019720874	457.384481387555	352.548615784409	405.325322850069	-0.199815102747809	0.0161652995835988	0.203237738165619	Mcat	15	83430998	83447988	-	2462	protein_coding	malonyl CoA:ACP acyltransferase (mitochondrial) [Source:MGI Symbol;Acc:MGI:2388651]	-	353	477	351	324	440	321	598	372	358	364	324	338	9.93316358218489	8.7218287533449	9.37042332133557	8.27011271424286	9.7220627906548	8.34631349378926	10.4651199211962	9.71734278189164	9.81722983333366	10.7630373391074	9.45918047388168
[truncated: 583 more rows]
[truncated: 1 more columns]
