# Supplementary material for: Gene dosage imbalance disrupts systemic metabolism in the Dp16 Down syndrome mouse model
Source: eLife. 2026 Aug 3;15:RP110476. doi: 10.7554/eLife.110476 (PMC13432951; doi:10.7554/eLife.110476)
Supplement: Figure 5—source data 5. [file elife-110476-fig5-data5.xls]

gene_id	MBAT7	MBAT8	MBAT9	MBAT10	MBAT11	MBAT12	MBAT1	MBAT2	MBAT3	MBAT4	MBAT5	MBAT6	MBAT_Dp16	MBAT_WT	log2FoldChange	pvalue	padj	gene_name	gene_chr	gene_start	gene_end	gene_strand	gene_length	gene_biotype	gene_description	tf_family	MBAT7_count	MBAT8_count	MBAT9_count	MBAT10_count	MBAT11_count	MBAT12_count	MBAT1_count	MBAT2_count	MBAT3_count	MBAT4_count	MBAT5_count	MBAT6_count	MBAT7_fpkm	MBAT8_fpkm	MBAT9_fpkm	MBAT10_fpkm	MBAT11_fpkm	MBAT12_fpkm	MBAT1_fpkm	MBAT2_fpkm	MBAT3_fpkm	MBAT4_fpkm	MBAT5_fpkm
ENSMUSG00000050549	418.040701881018	398.041588056922	425.901510267956	439.355946934677	491.112165417027	341.484041171078	275.204727115611	164.857883365565	179.982549792408	203.27909720649	202.005913955316	219.000270340189	418.989325621446	207.388406962596	1.01626892473935	2.05804405579641e-15	1.61278622432485e-11	Fam241a	3	127662707	127689973	-	2265	protein_coding	family with sequence similarity 241, member A [Source:MGI Symbol;Acc:MGI:1917867]	-	438	404	430	450	495	341	254	165	190	188	221	218	12.0336304316099	11.4888839356809	12.3581368589213	12.6192161860013	14.1147514689075	9.81557487647432	7.97163250019961	4.69439508201969	5.14968683967734	5.8458001086657	5.77054158627164
ENSMUSG00000060429	855.170020286284	977.369443941748	943.916602989215	1103.27160008041	1021.9101623829	836.185262105132	440.97765329155	454.608102614133	588.258754847816	366.551138047872	483.534518019739	617.821863574386	956.303848630949	491.958671732583	0.95815773847504	2.65382775040613e-14	1.34889578048076e-10	Sntb1	15	55499784	55770345	-	5324	protein_coding	syntrophin, basic 1 [Source:MGI Symbol;Acc:MGI:101781]	-	896	992	953	1130	1030	835	407	455	621	339	529	615	10.4727498049354	12.001576802134	11.6521912734525	13.4811974569084	12.4949758438585	10.2253456238138	5.43423132100628	5.50728116436997	7.16059281668983	4.48452004415706	5.8763835330722
ENSMUSG00000037106	407.541962792682	339.911752177322	576.452741804536	926.552874757796	590.326744289153	385.546498096378	224.281017767447	96.9164526452108	116.515019076138	94.0706460476841	194.693482680916	106.486369981927	537.722095652978	138.827164699887	1.95354751704326	1.89611789800717e-13	3.30198397949626e-10	Fer1l6	15	58381897	58536941	+	8053	protein_coding	fer-1-like 6 (C. elegans) [Source:MGI Symbol;Acc:MGI:3645398]	-	427	345	582	949	595	385	207	97	123	87	213	106	3.29959731393777	2.75947255663884	4.7045494389021	7.48508241333583	4.7719458802253	3.11696982624188	1.82723499917431	0.776207678294282	0.937654489729169	0.760879479573569	1.56427971003686
ENSMUSG00000045441	85.8987743591133	81.7758708136745	123.808578566266	123.019665141709	128.978952533765	99.1405280819259	40.0888775719591	37.9672701084331	41.6801694256102	36.7632409841524	21.9372938232018	13.0596491487268	107.103728249409	31.9160835103472	1.74981180704429	2.35674719650907e-13	3.69372988108867e-10	Gprin3	6	59324211	59403279	-	8339	protein_coding	GPRIN family member 3 [Source:MGI Symbol;Acc:MGI:1924785]	-	90	83	125	126	130	99	37	38	44	34	24	13	0.671613320334963	0.641104465445182	0.975772985490449	0.959720218870613	1.00685196369979	0.774017515277723	0.315405679262147	0.293652377989829	0.32391728810235	0.287156903328085	0.170211843618589
ENSMUSG00000039842	137.438038974581	166.507495994108	159.465449193351	190.387577005026	185.531262490877	182.258344554652	74.7603392558155	93.9190365840187	74.8348496505273	78.9328409365625	98.7178222044079	103.472604793759	170.264694702099	87.4395822375152	0.958883631446627	7.3924841803906e-13	8.97552772326443e-10	Mcph1	8	18645147	18853205	+	7806	protein_coding	microcephaly, primary autosomal recessive 1 [Source:MGI Symbol;Acc:MGI:2443308]	-	144	169	161	195	187	182	69	94	79	73	108	103	1.14795459457305	1.39451387905458	1.34261062678635	1.58669750019988	1.54721013838439	1.52010087410354	0.628350988485385	0.776002652903215	0.621289436369908	0.658640802061242	0.818253207495435
ENSMUSG00000042532	108.80511418821	81.7758708136745	143.617951136869	298.76204391558	119.057494646552	144.204404482801	20.5861803747898	13.9879416188964	10.4200423564025	17.3003486984247	52.1010728301042	31.1422402777333	149.370479863948	24.2563043593918	2.61759655390491	7.44476873619841e-13	8.97552772326443e-10	Golga7b	19	42236013	42258787	+	2988	protein_coding	golgi autoantigen, golgin subfamily a, 7B [Source:MGI Symbol;Acc:MGI:1918396]	-	114	83	145	306	120	144	19	14	11	16	57	31	2.37418755214618	1.78921356671599	3.15893114931915	6.50472448784446	2.59380244834493	3.14203824261942	0.45201699797364	0.301933528154729	0.22599952020461	0.377132280786346	1.12820175346272
ENSMUSG00000004098	1938.44900803732	1511.3757328696	2763.40747359907	4026.45316701912	2514.09742861969	2989.2371345914	1014.1402542528	956.175723520275	855.390749802863	863.936163127581	1446.94733842202	847.872606271189	2623.83665745603	997.410472566121	1.39524105189139	5.02402808912308e-12	4.37453290226811e-09	Col5a3	9	20681346	20726363	-	6809	protein_coding	collagen, type V, alpha 3 [Source:MGI Symbol;Acc:MGI:1858212]	-	2031	1534	2790	4124	2534	2985	936	957	903	799	1583	844	18.5616831389386	14.5113129693529	26.6731078085517	38.4701071141699	24.0358518963491	28.581865354684	9.77179333381316	9.05716965670328	8.14141403000508	8.26452244030595	13.7496007778293
ENSMUSG00000041653	8031.5354025771	6804.14655227995	11705.3582519691	9485.2067210453	11770.8176373891	6013.52395082793	4830.16800583226	2456.88203149045	2763.20577760238	2898.88967877978	4650.70629051877	2716.40702293518	8968.43141934808	3386.04313452647	1.4052554560105	6.27982505123861e-12	4.93516712775733e-09	Pnpla3	15	84052038	84071437	+	1548	protein_coding	patatin-like phospholipase domain containing 3 [Source:MGI Symbol;Acc:MGI:2151796]	-	8415	6906	11818	9715	11864	6005	4458	2459	2917	2681	5088	2704	338.278136446091	287.356020738154	496.96497366163	398.620768137326	494.989999324542	252.913273691078	204.715566081051	102.364995507966	115.680697328242	121.977625752064	194.387643122938
ENSMUSG00000041798	67.7645886610783	56.1593329684271	62.3995235973983	218.701626918595	167.672638293894	29.0411647916753	8.66786542096412	12.9888029318324	15.1564252456764	7.56890255556079	20.1091860046016	9.0412955645032	100.289812538511	12.2554129538564	3.02506256334544	6.29766748900316e-12	4.93516712775733e-09	Gck	11	5850820	5900081	-	3033	protein_coding	glucokinase [Source:MGI Symbol;Acc:MGI:1270854]	-	71	57	63	224	169	29	8	13	16	7	22	9	1.45672208285673	1.21050650804524	1.35213760194739	4.69098107786909	3.59874054826255	0.623383287997439	0.18749916392597	0.276207102059307	0.323849325958156	0.162547370279575	0.428985663350081
ENSMUSG00000027223	265.331769687039	202.961799850807	381.3304219841	508.676551895481	438.528438614799	383.543659145228	148.437195334011	138.8802775019	116.515019076138	134.077702412791	183.724835769315	122.559784318821	363.395440196242	140.699135735496	1.36834508127453	7.48938567197666e-12	5.58957817318525e-09	Mapk8ip1	2	92214021	92231608	-	4644	protein_coding	mitogen-activated protein kinase 8 interacting protein 1 [Source:MGI Symbol;Acc:MGI:1309464]	-	278	206	385	521	442	383	137	139	123	124	201	122	3.72514644214749	2.8571937577015	5.39661293111433	7.12579928631144	6.14704370930118	5.37695164161437	2.09705641940362	1.92879685178356	1.62595426481244	1.88054526833967	2.55974294206699
ENSMUSG00000030739	663.329424217597	705.440042199891	599.233520260729	794.746090677393	622.075409528234	755.070284583556	457.229900955857	326.718350669937	370.385141941218	309.243732984341	487.190733656939	364.665587768296	689.982461911233	385.905574662765	0.837725038304406	1.52875665616875e-11	1.0891001396424e-08	Myh14	7	44255227	44320267	-	7273	protein_coding	myosin, heavy polypeptide 14 [Source:MGI Symbol;Acc:MGI:1919210]	-	695	716	605	814	627	754	422	327	391	286	533	363	5.94650765754604	6.34109293216985	5.41495109059033	7.10884246888568	5.56788422443223	6.75907594182622	4.12458845880502	2.89733067466078	3.3003393304152	2.76953439886417	4.33417187186383
ENSMUSG00000038244	483.896428889672	561.593329684271	656.680700715477	614.121979159803	612.153951641021	765.084479339307	390.053943943385	322.721795921681	287.024803089997	327.625353476417	395.785342726932	383.752767293358	615.588478238258	351.160667741962	0.80971910520927	2.16076925796241e-11	1.44348235558356e-08	Mical2	7	111825063	112012313	+	15218	protein_coding	microtubule associated monooxygenase, calponin and LIM domain containing 2 [Source:MGI Symbol;Acc:MGI:2444947]	-	507	570	663	629	617	764	360	323	303	303	433	382	2.07319973677702	2.41258131088264	2.83601615136876	2.62531330032466	2.61856782459309	3.27314576555695	1.6816154151949	1.3677566717365	1.22230749238656	1.40229493963501	1.6827624966707
ENSMUSG00000040820	255.787461424915	285.722922120067	422.930104382366	400.302084984927	346.258880263722	316.448554281703	123.517082248739	111.903532951171	128.82961458825	123.264984476276	238.568070327319	135.619433467548	337.908334576283	143.61711967655	1.23196754043799	6.98092477189712e-11	3.90757264106941e-08	Hlcs	16	93929741	94114430	-	8923	protein_coding	holocarboxylase synthetase (biotin- [propriony-Coenzyme A-carboxylase (ATP-hydrolysing)] ligase) [Source:MGI Symbol;Acc:MGI:894646]	-	268	290	427	410	349	316	114	112	136	114	261	135	1.86902308911705	2.09339791959149	3.11508379280876	2.91850899949696	2.52610138477668	2.30890336846974	0.90818791210035	0.808855660317229	0.935671584429481	0.899804739639236	1.7299044752659
ENSMUSG00000037685	586.974958120608	542.873552028128	694.318508599622	616.074672257291	659.776949499642	572.811940028905	439.894170113929	430.628774124596	413.959864522537	460.621784095557	418.636690459434	400.830770026309	612.138430089033	427.42867555706	0.518802916606849	8.99477009444668e-11	4.69916772300876e-08	Atp8a1	5	67775483	68004777	-	14278	protein_coding	ATPase, aminophospholipid transporter (APLT), class I, type 8A, member 1 [Source:MGI Symbol;Acc:MGI:1330848]	-	615	551	701	631	665	572	406	431	437	426	458	399	2.68039317608913	2.48570110025062	3.19597513328444	2.80704939398233	3.00808781628516	2.61191006455035	2.02134486150119	1.94524268953459	1.87892517098327	2.10134102564072	1.89710167822997
ENSMUSG00000058690	2050.11741470417	2057.20503926449	2187.94520042306	2639.06472125429	2375.19701819871	1958.77649422472	1634.97611502936	1317.86392823745	1340.39635766451	1391.59679842953	1649.86730628663	1362.22186505182	2211.38431467824	1449.48706178322	0.609405050821548	1.22304816476595e-10	6.18349480205701e-08	Ccser2	14	36596893	36690734	-	8715	protein_coding	coiled-coil serine rich 2 [Source:MGI Symbol;Acc:MGI:101859]	-	2148	2088	2209	2703	2394	1956	1509	1319	1415	1287	1805	1356	15.3376086075489	15.4321979785321	16.4998910159906	19.7000227346146	17.7416087466793	14.6329209584847	12.3084568410627	9.75306915027152	9.96745935863447	10.4007695436863	12.2490476090238
ENSMUSG00000002058	353.139405698577	279.811413386549	600.223988889259	662.93930659699	437.536292826078	337.478363268778	212.362702813621	146.873386998412	142.091486678216	118.93989730167	223.943207778518	162.743320161058	445.188128444372	167.825666955249	1.4070006457822	1.2671160534044e-10	6.20609684531473e-08	Unc119	11	78234308	78239990	+	2448	protein_coding	unc-119 lipid binding chaperone [Source:MGI Symbol;Acc:MGI:1328357]	-	370	284	606	679	441	337	196	147	150	110	245	162	9.40548242084742	7.47259783746089	16.1143934024802	17.6175873683896	11.6349204677414	8.97528101351181	5.69149576086314	3.86963337921832	3.76162303014357	3.16472217240748	5.91898417354603
ENSMUSG00000031936	70.6278811397154	25.6165378452474	102.018268738603	107.39812036181	74.4109341540949	78.1107190948507	10.8348317762051	17.9844963671525	21.7873612906599	14.05653331747	21.0232399139017	26.1192982974537	76.3637435557203	18.6342934938072	2.02927527995101	1.34629034544161e-10	6.39406320730495e-08	Hephl1	9	14963137	15023404	-	5261	protein_coding	hephaestin-like 1 [Source:MGI Symbol;Acc:MGI:2685355]	-	74	26	103	110	75	78	10	18	23	13	23	26	0.875294467448565	0.318324253648767	1.27444669131876	1.32804397674385	0.920723450348634	0.96662020446294	0.13511807740626	0.220479442776685	0.268382972931893	0.174032103151312	0.258554465013896
ENSMUSG00000045679	399.906516182983	319.221471610006	415.996823982655	596.547741282416	506.986498036567	379.537981242928	241.616748609375	185.839795793909	192.29714530452	188.141292095368	279.700496245822	212.972739963853	436.366172056259	216.761369668808	1.00885546128593	1.76904429568405e-10	7.92178035607317e-08	Pqlc3	12	17038649	17050409	-	5408	protein_coding	PQ loop repeat containing [Source:MGI Symbol;Acc:MGI:2444067]	-	419	324	420	611	511	379	223	186	203	174	306	212	4.82134384737938	3.85898429034306	5.0555144806539	7.17616805064514	6.10267806444085	4.5691150609319	2.93123028415785	2.2163592703336	2.30438362314061	2.26603640865605	3.34639537540246
ENSMUSG00000024664	1504.1829821107	1740.93932202124	1477.77919376696	2791.37478285831	1755.10590024792	1656.34781260106	880.871823405479	845.271329256168	640.358966629829	866.098706714884	1064.87280433459	1051.80405067054	1820.95499893436	891.546280168581	1.03029038125925	2.2368541169474e-10	9.73839293747685e-08	Fads3	19	10018933	10037474	+	3792	protein_coding	fatty acid desaturase 3 [Source:MGI Symbol;Acc:MGI:1928740]	-	1576	1767	1492	2859	1769	1654	813	846	676	801	1165	1047	25.8629851200148	30.0146237884856	25.6125751510532	47.8887939560693	30.1297651964511	28.4378490257963	15.240667058426	14.3769225677907	10.9439422436481	14.8771076484485	18.1697982263621
ENSMUSG00000054013	1005.97009082784	907.416590595111	1416.37013879809	1896.06499766032	1849.35975017644	1020.44644561093	615.418444888453	604.478905673737	400.69799243257	387.095302127252	736.727450895859	377.725236917023	1349.27133561145	520.357222155816	1.37439388197449	3.16879451382686e-10	1.2734491388515e-07	Tmem179	12	112466623	112483181	-	2499	protein_coding	transmembrane protein 179 [Source:MGI Symbol;Acc:MGI:2144891]	-	1054	921	1430	1942	1864	1019	568	605	423	358	806	376	26.246120608688	23.7387615118188	37.2496788289298	49.359533050759	48.1743534679882	26.5850508649482	16.1571158292558	15.6010208708177	10.3912917012293	10.0895335455752	19.0748571183798
ENSMUSG00000025780	3159.16603476295	3681.88468952653	3164.54726815377	4385.74869695682	3385.20143111696	3474.92558024528	2142.04624215576	2383.94490733477	1949.49519722513	1728.95359804881	2651.67039087951	2160.86963991627	3541.91228346038	2169.49666259338	0.706979603980603	3.92729711137273e-10	1.53881319066362e-07	Itih5	2	10158382	10261340	+	7900	protein_coding	inter-alpha (globulin) inhibitor H5 [Source:MGI Symbol;Acc:MGI:1925751]	-	3310	3737	3195	4492	3412	3470	1977	2386	2058	1599	2901	2151	26.0730398214972	30.4691746275234	26.3267059327448	36.11609023306	27.8944738542339	28.637292223317	17.7894014904846	19.462886381134	15.9924022277593	14.255277980446	21.7176657804675
ENSMUSG00000045294	4128.86775419471	5520.36390565082	9722.44005765177	9538.9057812262	8394.54551837063	7218.23157994466	4639.47496657105	2432.90270300091	3191.37479079274	2703.17948412885	2681.83416988642	2919.33387893848	7420.55909950647	3094.68333221974	1.26178268415087	4.30001443151072e-10	1.64375917524555e-07	Insig1	5	28276361	28283660	+	3093	protein_coding	insulin induced gene 1 [Source:MGI Symbol;Acc:MGI:1916289]	-	4326	5603	9816	9770	8461	7208	4282	2435	3369	2500	2934	2906	87.0356867730362	116.682408701956	206.589089194086	200.633161576917	176.676187078764	151.937307402398	98.412100575927	50.7321122691241	66.8677201335907	56.9264900071533	56.1012705920156
ENSMUSG00000032064	216.655797550208	156.654981438244	198.093725706026	230.417785503519	182.554825124713	156.221438189701	128.934498136841	102.911284767595	104.200423564025	89.7455588730779	87.7491752928071	72.3303645160256	190.099758918735	97.645217525062	0.963087684182736	4.69894743630485e-10	1.75349055164776e-07	Dixdc1	9	50574052	50650817	-	9971	protein_coding	DIX domain containing 1 [Source:MGI Symbol;Acc:MGI:2679721]	-	227	159	200	236	184	156	119	103	110	83	96	72	1.41670004074932	1.02712450665754	1.30570188362328	1.50335435430864	1.19183284498417	1.02003588319718	0.848379183862059	0.665675246493488	0.677250593091338	0.586264630955627	0.56940991432571
ENSMUSG00000039126	158.435517151253	98.525145558644	356.568706270847	413.97093666734	263.910779799857	158.224277140851	66.0924738348514	49.9569343532014	78.6239559619465	60.5512204444863	88.6632292021071	65.2982457436343	241.605893764799	68.1976765900378	1.82360366774931	5.37696368616755e-10	1.95984074077451e-07	Prune2	19	16933482	17201296	+	20297	protein_coding	prune homolog 2 [Source:MGI Symbol;Acc:MGI:1925004]	-	166	100	360	424	266	158	61	50	83	56	97	65	0.508940487862662	0.317345856046586	1.15457832521525	1.32685076134823	0.846420216601854	0.507521918432663	0.213638609249123	0.15874572986267	0.251039271405196	0.194316864189959	0.282639196888159
ENSMUSG00000025792	920.071316468725	1066.04207494453	1318.3137445736	1937.07155270755	1783.87812812084	1202.70479016559	536.324172922155	586.494409306585	356.175993273396	459.540512301905	670.915569426254	798.64777486445	1371.34693449681	568.016405349124	1.2714717876945	5.56410204153906e-10	1.98195843856913e-07	Slc25a10	11	120382666	120390013	+	3455	protein_coding	solute carrier family 25 (mitochondrial carrier, dicarboxylate transporter), member 10 [Source:MGI Symbol;Acc:MGI:1353497]	-	964	1082	1331	1984	1798	1201	495	587	376	425	734	795	17.3627993987954	20.1717646456501	25.0774143039362	36.473856843869	33.6107248546722	22.6633717900891	10.1844810880172	10.9484830123662	6.68090380096399	8.66353624042294	12.5643641814833
ENSMUSG00000037071	727590.29731565	713776.254765608	898817.594926352	1076223.87164056	864701.685722653	818331.955694581	583759.066438381	415537.783395181	517744.433668884	514651.85435253	487881.75841237	595901.744772446	849906.943344234	519246.106839965	0.710886614138058	6.05945558352457e-10	2.06456189914306e-07	Scd1	19	44382894	44396318	-	4892	protein_coding	stearoyl-Coenzyme A desaturase 1 [Source:MGI Symbol;Acc:MGI:98239]	-	762329	724461	907467	1102297	871547	817172	538780	415896	546561	475969	533756	593180	9697.20905425768	9538.78908242819	12075.2781607667	14311.9974500633	11506.4301894823	10890.7201046718	7829.00871333105	5478.50666564671	6858.79173794886	6852.46045030337	6452.80928369371
ENSMUSG00000026471	265.331769687039	299.516442498278	323.883241529353	375.893421266334	353.203900784771	267.378999978527	190.693039261211	225.80534327647	164.826124546731	155.703138285822	194.693482680916	163.747908557114	314.201295957384	182.578172768044	0.782607662565439	6.90512101499374e-10	2.30263748229781e-07	Mr1	1	155003023	155022560	-	5981	protein_coding	major histocompatibility complex, class I-related [Source:MGI Symbol;Acc:MGI:1195463]	-	278	304	327	385	356	267	176	226	174	144	213	163	2.89242268472378	3.27389287312151	3.55898945701867	4.08860353883513	3.84425721837633	2.9104961333677	2.09180224245516	2.43499759190473	1.78595647654875	1.69567652481298	2.10619369752998
ENSMUSG00000024747	1865.91226524518	1827.64145011285	2361.27721041583	2745.48649506736	2426.78859921222	2024.87017961267	1274.17621688173	948.182614023763	1129.15368080289	1129.92902436586	1342.74519276181	1630.44696679874	2208.66269994435	1242.43894927247	0.829947839696572	1.30168537819346e-09	4.16353365967881e-07	Aldh1a7	19	20670317	20704926	-	2066	protein_coding	aldehyde dehydrogenase family 1, subfamily A7 [Source:MGI Symbol;Acc:MGI:1347050]	-	1955	1855	2384	2812	2446	2022	1176	949	1192	1045	1469	1623	58.8853431215672	57.833340747964	75.1153482578725	86.4516073438269	76.4649446454151	63.8087742141634	40.4630637635807	29.6005509486201	35.4194133201917	35.623803892308	42.0517415380188
ENSMUSG00000070867	209.974781766721	300.501693953864	281.293090502557	428.616134898496	357.172483939656	212.300928821902	164.689442998318	128.88889063126	82.4130622733656	142.727876762003	144.420517669412	99.4542512095352	298.309852313866	127.099006923982	1.2320607985614	1.46157212724886e-09	4.58144399007429e-07	Trabd2b	4	114263921	114472295	+	6617	protein_coding	TraB domain containing 2B [Source:MGI Symbol;Acc:MGI:3650152]	-	220	305	284	439	360	212	152	129	87	132	158	99	2.06896103507819	2.9689534475656	2.79389420339777	4.21397018665982	3.51380461643705	2.08883576081046	1.63291738243341	1.25629744051357	0.807148684164885	1.40497020608496	1.41217480921487
ENSMUSG00000001761	366.50143726555	361.587284200223	333.787927814654	403.231124631159	383.96042023513	360.511011207003	262.202928984165	236.795868834175	219.768166062308	209.766727968399	297.981574431824	227.036977508636	368.263200892287	242.258707298251	0.602978157519608	1.88265695180652e-09	5.78566321679678e-07	Smo	6	29735502	29761364	+	5621	protein_coding	smoothened, frizzled class receptor [Source:MGI Symbol;Acc:MGI:108075]	-	384	367	337	413	387	360	242	237	232	194	326	226	4.25116933652954	4.20549540000918	3.90273503229124	4.66685749278065	4.44665691744997	4.17559609898008	3.0604376741987	2.71705644094772	2.53378537300316	2.43076213605211	3.43001897529313
ENSMUSG00000029482	6026.27623670491	5107.5435457601	6244.90470288248	7524.70285116789	8121.70542647228	5765.17192088532	4122.65349084606	4067.49359503766	4114.02217762329	3130.28184262121	4426.76308274026	3319.16006056873	6465.0507806455	3863.39570823954	0.742717797296914	2.44273762902804e-09	7.28479409184504e-07	Aacs	5	125552878	125594474	+	3854	protein_coding	acetoacetyl-CoA synthetase [Source:MGI Symbol;Acc:MGI:1926144]	-	6314	5184	6305	7707	8186	5757	3805	4071	4343	2895	4843	3304	101.949155514667	86.6399046898818	106.494243255756	127.016962212181	137.181729208504	97.3899374357212	70.1818334436078	68.0696145495642	69.1788828077293	52.9043247793671	74.3182143999655
ENSMUSG00000044350	87.8076360115381	89.657882458366	109.942017766845	126.925051336684	123.026077801437	75.1064606681256	37.921911216718	40.9646861696252	59.6784244048509	48.6572307143194	55.7572884673045	43.1973010304042	102.077521007166	47.6961403338704	1.09366014222907	2.46343448521526e-09	7.28479409184504e-07	Lacc1	14	77261640	77274344	-	3644	protein_coding	laccase domain containing 1 [Source:MGI Symbol;Acc:MGI:2445077]	-	92	91	111	130	124	75	35	41	63	45	61	43	1.57108696182809	1.60852460059319	1.98288424321962	2.26596426757415	2.19775643235725	1.34187623904404	0.682765290428148	0.725052388803111	1.06134751225917	0.86973803640457	0.99002001463662
ENSMUSG00000027878	535.43569350514	550.75556367282	639.842734030465	578.973503405029	569.491682726007	514.729610445554	408.473157962934	387.665810580843	303.128504913528	285.455753524007	417.722636550134	283.293927687767	564.871464630836	347.623298536536	0.699994358378526	3.20140909713053e-09	9.29179347765311e-07	Notch2	3	97920843	98057677	+	10782	protein_coding	notch 2 [Source:MGI Symbol;Acc:MGI:97364]	-	561	559	646	593	574	514	377	388	320	264	457	282	3.23783191256136	3.3394670577437	3.9001915920602	3.49336077086229	3.43833990662352	3.10808837661449	2.48555731193975	2.31897623198065	1.82199036473954	1.72448300012321	2.50674051551384
ENSMUSG00000050737	282.511524558862	281.781916297722	468.491661294752	652.199494560809	629.020430049282	437.620310826279	173.357308419282	173.850131549141	104.200423564025	149.215507523913	230.341585143619	225.027800716524	458.604222931284	175.998792819417	1.38132133263967	3.51471275800751e-09	1.00156532829548e-06	Ptges	2	30779483	30819875	-	3931	protein_coding	prostaglandin E synthase [Source:MGI Symbol;Acc:MGI:1927593]	-	296	286	473	668	634	437	160	174	110	138	252	224	4.68575344008842	4.68627394630064	7.83268837038981	10.7934800156837	10.4165153220662	7.24782937535289	2.89333484704893	2.8523978720424	1.71784931664048	2.47246618526719	3.79131618451332
ENSMUSG00000121191	30.5417864387959	30.5427951231796	58.4376490832777	86.8948428381916	60.5208931119972	45.0638764008754	10.8348317762051	16.9853576800885	7.57821262283821	5.40635896825771	21.0232399139017	6.02753037633547	52.0003071660529	11.3092552229378	2.19127658836418	3.60241595294257e-09	1.0082261648298e-06	ENSMUSG00000121191	2	61363828	61372359	+	2396	lncRNA	novel transcript	-	32	31	59	89	61	45	10	17	8	5	23	6	0.831101239587944	0.833373263962872	1.60294251964703	2.35934399448625	1.64429321318494	1.22449007055337	0.296684559780607	0.457220829243608	0.204973916033199	0.146972982965046	0.567719132069326
ENSMUSG00000055782	3183.98123624447	3366.60422373886	3669.68626870414	3639.81993371661	4109.46785688348	3446.88583492918	2574.35603002634	2944.46171077769	2346.40408334628	2211.2008180174	2584.94445550061	2466.26451231726	3569.40755903612	2521.2719349976	0.50144508553391	3.92602409209665e-09	1.06483183611727e-06	Abcd2	15	91030074	91076002	-	5946	protein_coding	ATP-binding cassette, sub-family D (ALD), member 2 [Source:MGI Symbol;Acc:MGI:1349467]	-	3336	3417	3705	3728	4142	3442	2376	2947	2477	2045	2828	2455	34.9133805798849	37.0155969170648	40.5616915988536	39.8234674803978	44.9905634968068	37.7411847200206	28.4055557288392	31.938839377328	25.5738743372457	24.2227097676351	28.128528161855
ENSMUSG00000048078	641.377515214713	670.956241254365	824.069898937069	853.326883602016	772.881569413866	838.188101056282	347.798100016185	447.614131804685	295.55029229069	370.876225222479	504.557757933641	558.551148207087	766.800034913052	420.824609245794	0.865142116517003	4.75331199947335e-09	1.2416443161291e-06	Tenm4	7	95820453	96560300	+	21021	protein_coding	teneurin transmembrane protein 4 [Source:MGI Symbol;Acc:MGI:2447063]	-	672	681	832	874	779	837	321	448	312	343	552	556	1.9893292408119	2.08669234582604	2.57645585288465	2.64086459085571	2.39342778510972	2.59598186043734	1.08550897616774	1.37337311393571	0.911164198173552	1.14919854092762	1.55302416490721
ENSMUSG00000027605	9614.93614326342	7356.87261886394	14538.0985295653	18626.7394569328	14579.582365259	10182.4332276467	5685.03623297484	2458.88030886457	2706.3691829311	3057.83663244656	5477.01102452604	3694.87612069364	12483.1103902552	3846.66825040613	1.69829644610133	5.47634795932701e-09	1.36564792206574e-06	Acss2	2	155359868	155427644	+	10163	protein_coding	acyl-CoA synthetase short-chain family member 2 [Source:MGI Symbol;Acc:MGI:1890410]	-	10074	7467	14678	19078	14695	10168	5247	2461	2857	2828	5992	3678	61.6837525666358	47.3248132732518	94.0151209303546	119.233692039347	93.3864588962784	65.2293693454	36.7004084312167	15.6046340184486	17.2577327750665	19.5980019993518	34.8692323916044
ENSMUSG00000020623	129.802592364882	98.525145558644	85.1803020535913	102.516387618091	100.206724660848	81.1149775215757	68.2594401900924	37.9672701084331	49.2583820484484	25.950523047637	41.1324259185033	35.1605938619569	99.5576882962721	42.9547725291785	1.21423624628027	5.69222637721689e-09	1.39397287515813e-06	Map2k6	11	110289948	110416348	+	3444	protein_coding	mitogen-activated protein kinase kinase 6 [Source:MGI Symbol;Acc:MGI:1346870]	-	136	100	86	105	101	81	63	38	52	24	45	35	2.45734724817771	1.87025808367525	1.62550406419609	1.93648541065671	1.89406323383934	1.53338582354314	1.30034671689208	0.711024152165267	0.926905856068826	0.490797584925784	0.772755097961354
ENSMUSG00000032401	3349.09776917921	2706.48574849595	2139.41223762508	4937.38449699702	2555.76755174598	2134.02490245034	1695.65117297611	1115.03877476346	1346.08001713164	1373.21517793746	1469.79868615452	1472.72658861797	2970.36211774893	1412.08506959686	1.072887263239	6.05161996938811e-09	1.43707636030636e-06	Lctl	9	64024429	64045400	+	2604	protein_coding	lactase-like [Source:MGI Symbol;Acc:MGI:2183549]	-	3509	2747	2160	5057	2576	2131	1565	1116	1421	1270	1608	1466	83.8558091195633	67.9488894161588	53.9964890942257	123.350253637275	63.8912112760062	53.3546207840653	42.722348740082	27.6176749630509	33.5002866503883	34.349234203072	36.5205721135456
ENSMUSG00000024937	1841.09706376366	2181.34672266838	2078.99365128474	2240.71532936685	2033.89886687859	2724.8623930396	1727.0721851271	1159.00087699427	1069.47525639804	1099.65341414362	1435.06463760112	1315.00621043719	2183.48567116697	1300.87876345022	0.747228089407949	6.55186182730892e-09	1.5326467226778e-06	Ehbp1l1	19	5757404	5776345	-	6964	protein_coding	EH domain binding protein 1-like 1 [Source:MGI Symbol;Acc:MGI:3612340]	-	1929	2214	2099	2295	2050	2721	1594	1160	1129	1017	1570	1309	17.2371011704466	20.4778113327873	19.620335409172	20.9320614262772	19.0121547926145	25.474129193994	16.2708901657601	10.7340379427519	9.95246375428542	10.2852892224693	13.3331694271647
ENSMUSG00000045620	173.706410370651	249.268618263369	257.521843417834	271.424340550756	290.698716095331	208.295250919602	150.604161689252	144.875109624284	141.144210100362	137.321517793746	153.561056762412	125.573549506989	241.819196602924	142.179934246174	0.76559236382068	7.62614399096657e-09	1.73223992420897e-06	Odf3l1	9	56755943	56771963	-	1306	protein_coding	outer dense fiber of sperm tails 3-like 1 [Source:MGI Symbol;Acc:MGI:2681875]	-	182	253	260	278	293	208	139	145	149	127	168	125	8.67199415557029	12.477915134494	12.9593411378944	13.5204047232252	14.489743125873	10.3836424618265	7.56577431298412	7.15465545877914	7.00387709796287	6.84880596208266	7.60779169031233
ENSMUSG00000004383	336.914081652967	386.218570589884	358.549643527907	446.190372775883	350.227463418607	340.482621695503	267.620344872267	193.832905290422	274.710207577885	193.547651063626	235.825908599419	225.027800716524	369.763792276792	231.760803020024	0.67339505957831	7.97614298438604e-09	1.78585841420403e-06	Large1	8	73541227	74080168	-	7976	protein_coding	LARGE xylosyl- and glucuronyltransferase 1 [Source:MGI Symbol;Acc:MGI:1342270]	-	353	392	362	457	353	340	247	194	290	179	258	224	2.75410393378811	3.16566974090973	2.95444681566074	3.63931064588513	2.85841842781061	2.77922264313942	2.20137265161586	1.56740231527178	2.23207240183845	1.58060082311888	1.91305329266621
ENSMUSG00000018909	1191.12967111304	1028.60251963224	1214.31453857794	1076.91024326433	1114.17972073398	1081.53303362101	792.026202840596	741.360905801509	751.190326238838	640.112901841712	940.561472669776	805.679893636841	1117.77828782376	778.488617171545	0.521176089170633	8.36365110623789e-09	1.84624653222629e-06	Arrb1	7	99184673	99255978	+	11175	protein_coding	arrestin, beta 1 [Source:MGI Symbol;Acc:MGI:99473]	-	1248	1044	1226	1103	1123	1080	731	742	793	592	1029	802	6.94956816394235	6.01752149364239	7.14160275993338	6.26925671417473	6.4903552324237	6.30094648922605	4.64998555728232	4.27878310986089	4.35633310663005	3.73102786886937	5.44578323747033
ENSMUSG00000001156	217.61022837642	286.708173575654	312.988086615521	363.200916132666	284.745841363003	366.519528060453	152.771128044493	168.854438113821	155.353358768183	148.134235730261	180.068620132114	221.009447132301	305.295462353953	171.031871320195	0.834874758270438	9.04646324627868e-09	1.96923914526286e-06	Mxd1	6	86624024	86646143	-	7072	protein_coding	MAX dimerization protein 1 [Source:MGI Symbol;Acc:MGI:96908]	bHLH	228	291	316	372	287	366	141	169	164	137	197	220	2.00624219621402	2.65042439549161	2.90869096449947	3.3410945116896	2.62105351196372	3.37418119818625	1.41728966258542	1.53995614070933	1.42362963910049	1.36437148202043	1.6474660815851
ENSMUSG00000032492	816.992787237789	591.150873351864	981.55441087336	1552.39101250252	1434.64281049095	1071.51883886526	407.389674785314	265.770890759032	419.643523989666	546.042255794028	528.323159575442	526.404319533298	1074.70845555362	448.928970739463	1.25936259650546	9.60081435117322e-09	2.03342653143159e-06	Pth1r	9	110551153	110576213	-	2925	protein_coding	parathyroid hormone 1 receptor [Source:MGI Symbol;Acc:MGI:97801]	-	856	600	991	1590	1446	1070	376	266	443	505	578	524	18.2112040167214	13.2126540311334	22.0546685474757	34.5270383372884	31.9285109995346	23.8499501134214	9.13784386899521	5.86029752492317	9.29765186954214	12.1596150378151	11.6867694295537
ENSMUSG00000017670	760.681368491259	709.381048022237	726.013504712586	855.279576699504	823.481004638651	776.100093570632	588.33136544794	523.548672021551	425.327183456795	431.427445666965	616.07233486825	462.110662185719	775.156099355811	507.802943941203	0.609958811345516	1.10032042549275e-08	2.22100130800957e-06	Elmo2	2	165129951	165168399	-	6652	protein_coding	engulfment and cell motility 2 [Source:MGI Symbol;Acc:MGI:2153045]	-	797	720	733	876	830	775	543	524	449	399	674	460	7.45584457837874	6.97180030806951	7.17306035930434	8.36449909911561	8.05864630185579	7.59589634532824	5.80268970899345	5.07624933676442	4.14371164244174	4.22449668089344	5.99239128640803
ENSMUSG00000058258	280.602662906437	225.622583329295	383.311359241161	356.36649029146	310.541631869756	296.420164770203	189.60955608359	150.869941746668	152.511529034619	195.710194650929	155.389164581012	210.963563171741	308.810815401385	175.842324878093	0.813899350843626	1.10532828446849e-08	2.22100130800957e-06	Idi1	13	8935537	8942487	+	3505	protein_coding	isopentenyl-diphosphate delta isomerase [Source:MGI Symbol;Acc:MGI:2442264]	-	294	229	387	365	313	296	175	151	161	181	170	210	5.21975445431078	4.20835282282642	7.18746419027418	6.61443747115038	5.76756580361367	5.50596259234478	3.54921072513577	2.77621326066998	2.81989721659425	3.63701314467043	2.86849044066834
ENSMUSG00000022957	1345.74746495944	1344.86823687549	1318.3137445736	1327.83130629147	1375.11406316767	1311.85951300326	859.202159853068	1019.12146080531	1023.05870408316	941.787732270492	1157.19224917389	847.872606271189	1337.28905481182	974.705818742852	0.455440205339441	1.37094347174291e-08	2.71984772564894e-06	Itsn1	16	91526169	91717485	+	23425	protein_coding	intersectin 1 (SH3 domain protein 1A) [Source:MGI Symbol;Acc:MGI:1338069]	-	1410	1365	1331	1360	1386	1310	793	1020	1080	871	1266	844	3.74567660588891	3.75333851305971	3.6987178834621	3.68763036066486	3.8213768971531	3.64603861387416	2.40644171078262	2.80597935590442	2.83034633426248	2.61874296450358	3.19629322294955
ENSMUSG00000111942	2248.63902655634	2078.88057128739	4127.28277508506	3585.14452698696	3334.60199589217	2718.85387618615	1853.8397169087	692.403110135372	822.236069577946	1146.14810127063	1226.6603462807	1662.59379547253	3015.56712866568	1233.98018994098	1.28924823403396	1.47716839613978e-08	2.85822966329615e-06	Gm5182	12	10202142	10208233	+	6092	processed_pseudogene	predicted gene 5182 [Source:MGI Symbol;Acc:MGI:3649174]	-	2356	2110	4167	3672	3361	2715	1711	693	868	1060	1342	1655	24.0661243795356	22.3093667970693	44.5262742595695	38.2851938995651	35.6323824227338	29.0562462156546	19.9651176486531	7.3305614601532	8.74692203799845	12.2546324102201	13.0282213613573
ENSMUSG00000027952	889.529530029929	662.088978154087	1405.47498388426	1531.88773497891	1158.82628122644	1179.67214222736	646.839457039447	395.658920077355	447.114544747454	528.741907095604	667.259353789054	592.707153672988	1137.9132750835	546.38688940365	1.05840499113158	2.01613916086127e-08	3.76177965097365e-06	Pmvk	3	89361848	89376320	+	1713	protein_coding	phosphomevalonate kinase [Source:MGI Symbol;Acc:MGI:1915853]	-	932	672	1419	1569	1168	1178	597	396	472	489	730	590	33.857065588316	25.2683331033235	53.9234640700567	58.1773123092284	44.0374053506745	44.8350331485509	24.7741479582544	14.8970996298068	16.9153138739738	20.1050804031638	25.2033345902134
ENSMUSG00000032193	511.574922849831	383.262816223125	469.482129923282	551.635800040205	469.284958065159	376.533722816203	355.382482259529	259.776058636647	208.400847128051	296.268471460522	218.458884322718	245.119568637642	460.295724986301	263.901052074185	0.80462005495943	2.28656097017252e-08	4.16712442854813e-06	Ldlr	9	21634779	21661215	+	9622	protein_coding	low density lipoprotein receptor [Source:MGI Symbol;Acc:MGI:96765]	-	536	389	474	565	473	376	328	260	220	274	239	244	3.46649200253408	2.60404768117758	3.20675470291108	3.72967653609334	3.17491447681065	2.54772213353946	2.4232055218963	1.74129316263953	1.40363036036453	2.0055778675636	1.46901102846153
ENSMUSG00000079020	319.734326781144	487.699470515288	557.633837862464	595.571394733673	425.630543361423	467.662895093529	346.714616838565	257.777781262519	276.604760733595	227.067076666824	213.888614776217	207.949797983574	475.655411391253	255.000441376882	0.90003386726049	2.55816421276378e-08	4.5490581934317e-06	Slc45a4	15	73449273	73517611	-	8471	protein_coding	solute carrier family 45, member 4 [Source:MGI Symbol;Acc:MGI:2146236]	-	335	495	563	610	429	467	320	258	292	210	234	207	2.46093923742644	3.76387507482929	4.32639795192136	4.57386378189345	3.27083663480881	3.59427884317587	2.68532623863755	1.96267740854169	2.11613609405824	1.74597865915931	1.6337051703896
ENSMUSG00000026888	1106.18532758014	1407.92433003302	1676.86338810151	1835.5315116382	1770.98023286746	1435.03410849899	1067.23092995621	744.358321862701	919.805557096988	624.975096730591	1022.82632450678	672.069636961405	1538.75314978655	841.877644519112	0.869862219617638	2.58320793221094e-08	4.5490581934317e-06	Grb14	2	64742820	64855331	-	7185	protein_coding	growth factor receptor bound protein 14 [Source:MGI Symbol;Acc:MGI:1355324]	-	1159	1429	1693	1880	1785	1433	985	745	971	578	1119	669	10.0380054918715	12.8106197252801	15.3385016314279	16.6195457707356	16.0452944356803	13.0031623708737	9.74521032923897	6.68179888342892	8.2963656094971	5.66572360285307	9.21076754258715
ENSMUSG00000029328	1549.04123094268	1436.49662224503	1765.01509604069	1778.90341181107	1660.8520503194	1629.30948676054	1224.33599071118	1342.84239541405	1118.73363844649	1309.42014211202	1233.9727775551	1170.34548140514	1636.6029830199	1233.27507094066	0.408404912857835	2.91762095718432e-08	5.08087480688332e-06	Hnrnpdl	5	100181436	100187523	-	4818	protein_coding	heterogeneous nuclear ribonucleoprotein D-like [Source:MGI Symbol;Acc:MGI:1355299]	-	1623	1458	1782	1822	1674	1627	1130	1344	1181	1211	1350	1165	20.9624717154132	19.4919555188437	24.0765167125623	24.0198145532382	22.4401058392243	22.0166036904093	16.6722190102698	17.9761371282955	15.0479911484319	17.7023802640152	16.5714106935174
ENSMUSG00000062210	505.848337892556	542.873552028128	518.015092721258	598.500434379904	545.680183796696	630.894269612255	452.895968245375	335.710598853514	350.492333806267	357.90096369866	389.386965361831	423.936303135595	556.9686450718	385.053855516874	0.533009154526737	3.00311771823355e-08	5.17229274701918e-06	Tnfaip8	18	50112494	50240240	+	10328	protein_coding	tumor necrosis factor, alpha-induced protein 8 [Source:MGI Symbol;Acc:MGI:2147191]	-	530	551	523	613	550	630	418	336	370	331	426	422	3.19337856472677	3.43637106016444	3.29638713733581	3.76992159767893	3.43940012878426	3.97698440420627	2.87701291429078	2.09646177101393	2.19928200089262	2.25717942366357	2.43941605440101
ENSMUSG00000022265	2952.05454547486	2691.70697666215	3437.91660962808	4309.5936661548	3724.51529085963	3649.17256899533	2794.30311508331	1822.42896520479	1642.57758600018	1868.43765942986	1937.79428771616	2122.69528086614	3460.82660962914	2031.37281571674	0.768818195443816	3.13810520266951e-08	5.34603509146078e-06	Ank	15	27466763	27594995	+	3610	protein_coding	progressive ankylosis [Source:MGI Symbol;Acc:MGI:3045421]	-	3093	2732	3471	4414	3754	3644	2579	1824	1734	1728	2120	2113	53.316727295473	48.7459093389614	62.5893098818013	77.6628278577699	67.1619518942004	65.8113400662554	50.7838823628629	32.5597852195969	29.487456713371	33.7124918390241	34.7313101978656
ENSMUSG00000022951	1263.66641390518	1108.40788753474	1058.81096389871	1177.47393778493	1007.02797555208	1110.57419841268	717.265863584781	815.297168644247	628.044371117717	605.512204444863	852.812297376969	867.964374192308	1120.99356284806	747.816046560147	0.58366768011214	3.20065139481831e-08	5.39395799042875e-06	Rcan1	16	92188841	92267755	-	3085	protein_coding	regulator of calcineurin 1 [Source:MGI Symbol;Acc:MGI:1890564]	-	1324	1125	1069	1206	1015	1109	662	816	663	560	933	864	26.7069062677248	23.4888653004854	22.5566856917969	24.8301997057586	21.2494217757684	23.4372118410364	15.2540294283673	17.0450739480223	13.1933105497045	12.7846009480182	17.88623709011
ENSMUSG00000018042	2610.36830969083	2630.62138641579	3061.53853078663	3552.92509087842	3351.46847430044	3061.3393368328	2066.20241972232	1912.35144704055	1635.9466499552	1898.71326965211	2417.67259009869	2167.90175868866	3044.71018815082	2016.46468919292	0.594391652746742	3.31584647640706e-08	5.43382019060093e-06	Cyb5r3	15	83037695	83056793	-	4298	protein_coding	cytochrome b5 reductase 3 [Source:MGI Symbol;Acc:MGI:94893]	-	2735	2670	3091	3639	3378	3057	1907	1914	1727	1756	2645	2158	39.5987689702636	40.0137757172501	46.8150342155067	53.7778849296547	50.7609191009024	46.3722955641035	31.540316039597	28.697193202649	24.6672849977444	28.774806941626	36.395842170866
ENSMUSG00000027508	217.61022837642	221.681577506949	194.131851191906	317.312628341711	275.816529264512	318.451393232853	115.932700005395	152.868219120796	175.246166903134	112.45226653976	138.936194213611	146.669905824163	257.500701319058	140.35090876781	0.873460358224917	3.48543938904759e-08	5.63167954067453e-06	Pag1	3	9752539	9898739	-	9580	protein_coding	phosphoprotein associated with glycosphingolipid microdomains 1 [Source:MGI Symbol;Acc:MGI:2443160]	-	228	225	196	325	278	318	107	153	185	104	152	146	1.48101720371875	1.51280061486425	1.33181319540455	2.15479483064723	1.87419825761308	2.16416903381255	0.793962567432921	1.02917640519929	1.18550023513669	0.764578617686055	0.938362376992793
ENSMUSG00000022962	990.69919760844	1047.32229728839	1122.20095612464	1086.67370875177	1081.43890970618	979.388247112358	710.764964519058	720.378993373165	691.511901833987	686.607588968729	938.733364851176	619.831040366497	1051.28721943196	727.971308985435	0.52946423029406	3.67405390231612e-08	5.81650977888895e-06	Gart	16	91418074	91443840	-	5144	protein_coding	phosphoribosylglycinamide formyltransferase [Source:MGI Symbol;Acc:MGI:95654]	-	1038	1063	1133	1113	1090	978	656	721	730	635	1027	617	12.5570365700009	13.3105802432129	14.3377730313585	13.7430231328923	13.6855350409273	12.3955974099139	9.06535129536788	9.03229688559603	8.71198913917543	8.69414909261271	11.807609765112
ENSMUSG00000054150	313.053310997657	271.929401741857	189.179508049255	219.677973467338	195.452720378089	126.178853922451	108.348317762051	119.896642447683	122.198678543266	70.2826665873502	83.1789057463067	94.4313092292557	219.245294759441	99.7227533859856	1.13640929177124	4.14757742818066e-08	6.43613673582926e-06	Syne3	12	104896192	104976068	-	5548	protein_coding	spectrin repeat containing, nuclear envelope family member 3 [Source:MGI Symbol;Acc:MGI:2442408]	-	328	276	191	225	197	126	100	120	129	65	91	94	3.67898618295608	3.20433056937456	2.24104029829405	2.57593048497594	2.29332717192978	1.48068835351991	1.28128371527458	1.39382642207178	1.42740982928995	0.825146804865763	0.970057432994793
ENSMUSG00000022419	5959.46607887004	4812.95336053976	6349.89437750667	8080.24403740307	6905.33468950001	6352.00373357228	4661.14463012346	2969.44017795429	3538.07801828759	4165.05894914574	3519.10755080528	4423.20270783418	6409.98271289864	3879.33867235842	0.724598133625416	4.42800695687724e-08	6.80393657207226e-06	Deptor	15	54975713	55122667	+	8874	protein_coding	DEP domain containing MTOR-interacting protein [Source:MGI Symbol;Acc:MGI:2146322]	-	6244	4885	6411	8276	6960	6343	4302	2972	3735	3852	3850	4403	43.7858954227559	35.4576400543919	47.0282809164905	59.2364646024243	50.6554360500305	46.6020321037188	34.4613860144029	21.5820791049249	25.8384588829172	30.5718114310059	25.6586506045345
ENSMUSG00000025876	122.167145755183	117.244923214786	141.637013879809	116.185239300503	148.82186830819	108.153303362101	82.3447214991591	63.9448759720978	73.8875730726726	65.957579412744	85.0070135649068	78.3578948923611	125.701582303429	74.9166097356569	0.745210895420198	5.0161006334771e-08	7.56161452241812e-06	Unc5a	13	55097224	55153831	+	4168	protein_coding	unc-5 netrin receptor A [Source:MGI Symbol;Acc:MGI:894682]	-	128	119	143	119	150	108	76	64	78	61	93	78	1.91105428987784	1.83900933776662	2.23337205838521	1.81345725884723	2.32434072566419	1.68937324897076	1.2961869385271	0.989500830410013	1.14884732544423	1.03075735596158	1.31961652717124
ENSMUSG00000037035	165.11653293474	187.197776561424	192.150913934845	244.086637185931	174.617658814943	213.302348297477	97.5134859858463	91.9207592098906	59.6784244048509	46.4946871270163	143.506463760112	77.3533064963052	196.07864462156	86.0778544973368	1.18498918374746	5.01759656946012e-08	7.56161452241812e-06	Inhbb	1	119343195	119349978	-	4255	protein_coding	inhibin beta-B [Source:MGI Symbol;Acc:MGI:96571]	-	173	190	194	250	176	213	90	92	63	43	157	77	2.53009777187955	2.87619760195942	2.96793863152985	3.73188727788132	2.67146412447164	3.26369530500991	1.50357364209378	1.39332414228005	0.908942499335467	0.711743007704948	2.18219017369624
ENSMUSG00000000326	3538.07507276926	3373.50098392797	6014.12551243495	7538.37170285031	6122.53166219893	5312.53031792542	3278.62009547968	2362.96299490643	2436.39535824249	2729.13000717649	2750.38821308392	2920.33846733453	5316.52254201781	2746.30585603726	0.953025137330967	5.30992571138754e-08	7.92594911186448e-06	Comt	16	18225636	18245602	-	2532	protein_coding	catechol-O-methyltransferase [Source:MGI Symbol;Acc:MGI:88470]	-	3707	3424	6072	7721	6171	5305	3026	2365	2572	2524	3009	2907	91.1065602683823	87.1033258640124	156.106437480889	193.685863533301	157.408466519566	136.600174644448	84.9546159968048	60.1909701176024	62.3595091450227	70.2069275176183	70.2831138244086
ENSMUSG00000033105	581.248373163334	532.035786016677	1037.02065407105	1099.36621388544	938.569916130317	620.880074856505	488.650913106852	350.697679159474	316.390377003495	363.307322666918	462.511278105837	375.716060124911	801.520169687219	392.878938361248	1.02873476077394	5.6872518717381e-08	8.40908477224068e-06	Lss	10	76367422	76392972	+	10787	protein_coding	lanosterol synthase [Source:MGI Symbol;Acc:MGI:1336155]	-	609	540	1047	1126	946	620	451	351	334	336	506	374	3.51323644538015	3.22446572142012	6.31827834209851	6.63018711177362	5.66404507200744	3.74731825264659	2.97206033707875	2.09686435475468	1.90082096435978	2.1937792115307	2.77422924720852
ENSMUSG00000003617	616.562313733191	579.327855884827	602.20492614632	814.273021652267	795.700922554455	741.050411925506	344.547650483324	445.615854430557	396.908886121151	421.695999524101	541.119914305644	443.023482660657	691.519908649428	432.151964587572	0.67730190566922	5.81996010046198e-08	8.52488174341501e-06	Cp	3	20011218	20063309	+	9566	protein_coding	ceruloplasmin [Source:MGI Symbol;Acc:MGI:88476]	-	646	588	608	834	802	740	318	446	419	390	592	441	4.2023566415366	3.95923821662597	4.13738517500393	5.53762760878072	5.41477275067517	5.04348705994367	2.36308042300354	3.00447352549463	2.68892736880244	2.87136596700518	3.66002319782635
ENSMUSG00000063430	95.443082621237	163.551741627349	115.884829538025	180.624111517589	140.88470199842	131.185951300326	57.4246084138873	76.9336789039302	39.7856162699006	61.6324922381378	89.5772831114072	44.2018894264601	137.929069767158	61.5925947272872	1.16140768891398	6.06066933879487e-08	8.7952657913826e-06	Wscd2	5	113638199	113727786	+	15332	protein_coding	WSC domain containing 2 [Source:MGI Symbol;Acc:MGI:2445030]	-	100	166	117	185	142	131	53	77	42	57	98	44	0.40587467593365	0.697387182017658	0.496752203674703	0.766409696834392	0.598171582106576	0.55706009998697	0.245730360536262	0.323635246653719	0.168168985767128	0.261836606176654	0.378024347947839
ENSMUSG00000046160	160.344378803678	110.348163025681	192.150913934845	179.647764968846	220.256365096121	159.225696616426	19.5026971971693	23.9793284895367	21.7873612906599	14.05653331747	87.7491752928071	11.050472356615	170.3288804076	29.6875946573763	2.5147131771265	6.4829273330577e-08	9.32173578816637e-06	Olig1	16	91066660	91068821	+	2162	protein_coding	oligodendrocyte transcription factor 1 [Source:MGI Symbol;Acc:MGI:1355334]	bHLH	168	112	194	184	222	159	18	24	23	13	96	11	4.83553306788933	3.33677571739078	5.84115581737258	5.40567842293957	6.63183218037055	4.79480558370125	0.591832178270954	0.715351432900486	0.653081785658968	0.423488850452845	2.62608059932547
ENSMUSG00000013236	590.792681425457	546.814557850474	536.833996663331	778.148199348749	669.698407386854	649.921239648181	329.378885996637	379.672701084331	290.813909401416	225.985804873172	503.643704024341	290.326046460158	628.701513720508	336.636841973342	0.900049541000538	6.87650803343321e-08	9.70950544216204e-06	Ptprs	17	56719426	56783483	-	14990	protein_coding	protein tyrosine phosphatase, receptor type, S [Source:MGI Symbol;Acc:MGI:97815]	-	619	555	542	797	675	649	304	380	307	209	551	289	2.56968436220528	2.38482235243398	2.35369619313923	3.37710653844052	2.90829450637475	2.82275140118713	1.44162966238317	1.63360052038504	1.25728046501311	0.981971699019457	2.17391457284971
ENSMUSG00000030986	686.235764046694	711.351550933409	997.401908929842	1197.97721530855	1054.65097341071	768.088737766032	591.581814980801	482.583985851926	439.536332124616	494.141209698754	590.478825407847	544.486910662304	902.617691732539	523.801513121041	0.785119438552171	7.44504428268015e-08	1.03262105347297e-05	Dhx32	7	133322671	133384455	-	4172	protein_coding	DEAH (Asp-Glu-Ala-His) box polypeptide 32 [Source:MGI Symbol;Acc:MGI:2141813]	-	719	722	1007	1227	1063	767	546	483	464	457	646	542	10.7244580826634	11.146989220058	15.7122334084121	18.680493107173	16.4560352024227	11.9861754891775	9.3031516792413	7.46047931048858	6.82761629034074	7.71482747378727	9.15758010049414
ENSMUSG00000003644	158.435517151253	157.64023289383	170.360604107183	191.36392355377	175.609804603664	182.258344554652	96.4300028082258	82.9285110263144	66.3093604498344	83.2579281111687	144.420517669412	71.3257761199697	172.611404477392	90.7786826974874	0.924683552223221	7.61203129237239e-08	1.04652075829257e-05	Rps6ka1	4	133574601	133615108	-	4258	protein_coding	ribosomal protein S6 kinase polypeptide 1 [Source:MGI Symbol;Acc:MGI:104558]	-	166	160	172	196	177	182	89	83	70	77	158	71	2.42601340585919	2.42035466047066	2.62951432460842	2.92373823579846	2.68475000718427	2.78673260292443	1.4858196868449	1.25613505194399	1.00922455369563	1.27361858023425	2.19454220586538
ENSMUSG00000020532	34028.3222469496	29547.6911530373	54357.9088023621	53985.1297196868	49352.3079683619	45580.6088502721	28699.3024088122	10016.3653378169	12454.7924456346	18180.503938457	21234.38636695	24350.2181319992	44475.328123445	19155.928104945	1.21522151359448	7.73740582861716e-08	1.0545074917558e-05	Acaca	11	84020498	84292477	+	17074	protein_coding	acetyl-Coenzyme A carboxylase alpha [Source:MGI Symbol;Acc:MGI:108451]	-	35653	29990	54881	55293	49743	45516	26488	10025	13148	16814	23231	24239	129.942604578031	113.137316104559	209.237484544956	205.694628102101	188.162441617767	173.803444565398	110.279718661398	37.8366783907715	47.2737270632158	69.3569655667797	80.4683572897964
ENSMUSG00000031628	287.283678689923	226.607834784881	269.407466960196	317.312628341711	312.525923447199	243.344932564727	178.774724307385	203.824292161062	135.460550633233	116.777353714366	156.303218490313	96.4404860213675	276.080410798106	147.930104221288	0.900175124386241	8.06576166278407e-08	1.08978174604151e-05	Casp3	8	47070326	47092724	+	3357	protein_coding	caspase 3 [Source:MGI Symbol;Acc:MGI:107739]	-	301	230	272	325	315	243	165	204	143	108	171	96	5.57963666951395	4.41307367661852	5.27436661751163	6.14922087506717	6.06031858909547	4.71937513519444	3.49393130365402	3.91600038201139	2.61505074853377	2.26582692022038	3.01257090200769
ENSMUSG00000041220	13958.5508333559	11024.9637880123	20559.1573223999	25656.4346078876	21319.2287080426	20958.7082043094	9270.28206772113	4494.125814414	5639.13746796948	7681.35482210055	9186.24178846574	12234.8820755649	18912.8405773346	8084.33733937264	1.22616882933183	8.33194516951217e-08	1.10666590374376e-05	Elovl6	3	129326004	129432144	+	6431	protein_coding	ELOVL family member 6, elongation of long chain fatty acids (yeast) [Source:MGI Symbol;Acc:MGI:2156528]	-	14625	11190	20757	26278	21488	20929	8556	4498	5953	7104	10050	12179	141.516842671343	112.076938767823	210.106180079095	259.538548713508	215.801137078199	212.177601676329	94.5744937332448	45.0717935980211	56.8267472838776	77.7998502900611	92.4229997120128
ENSMUSG00000024892	16134.6531171201	16378.820197669	21397.0937821364	21092.9908390595	21552.3829683921	19631.8273991725	15063.666618458	14174.7805533774	12907.5906498492	14116.0032661209	14050.8366937607	12662.8367322848	19364.6280505916	13829.2857523085	0.485706790530517	8.86500336631897e-08	1.16666349698043e-05	Pcx	19	4560500	4671780	+	4753	protein_coding	pyruvate carboxylase [Source:MGI Symbol;Acc:MGI:97520]	-	16905	16624	21603	21604	21723	19604	13903	14187	13626	13055	15372	12605	221.328900344132	225.285063747342	295.868685738662	288.705081133588	295.180885246452	268.909687028709	207.932544106311	192.347547717626	175.99324356629	193.447615110052	191.273616494979
ENSMUSG00000033880	1880.22872763837	1838.4792161243	1943.29944917612	2447.70079770052	2183.71288097551	1883.67003355659	1290.42846454603	1258.91474570068	1206.83036018699	1236.97493193736	1762.29593713054	1367.2448070321	2029.51518419523	1353.78154108895	0.583824280206051	8.93253490956751e-08	1.16666349698043e-05	Lgals3bp	11	118283577	118292918	-	2847	protein_coding	lectin, galactoside-binding, soluble, 3 binding protein [Source:MGI Symbol;Acc:MGI:99554]	-	1970	1866	1962	2507	2201	1881	1191	1260	1274	1144	1928	1361	43.0595537298455	42.2171445583819	44.8605183191332	55.9313033804485	49.9308337904107	43.0755564236452	29.737609428665	28.5198329439303	27.4711845182211	28.3004196458576	40.0508806824066
ENSMUSG00000034917	19.0886165242474	28.5722922120068	27.7331215988437	42.9592481447239	55.5601641683909	37.0525205962753	15.1687644866872	6.9939708094482	5.68365946712866	11.893989730167	11.882700820901	9.0412955645032	35.1609938740813	10.1107301464725	1.80462496755199	9.43215836670703e-08	1.21172309902786e-05	Tjp3	10	81109041	81127415	-	3714	protein_coding	tight junction protein 3 [Source:MGI Symbol;Acc:MGI:1351650]	-	20	29	28	44	56	37	14	7	6	11	13	9	0.3351034211855	0.502945332162491	0.490759689667498	0.752486737926699	0.973828253627403	0.649515309846811	0.267958720336045	0.121456298078397	0.099175586190538	0.208595580992286	0.207011256183365
ENSMUSG00000003228	844.671281197948	771.451889724182	984.52581675895	939.245379891464	1069.53316024152	928.315853858033	710.764964519058	649.440146591619	679.197306321875	677.957414619516	663.603138151853	553.528206226807	922.957230278684	655.748529405121	0.493210417652459	1.02654222963152e-07	1.29749970685604e-05	Grk5	19	60878187	61084406	+	7055	protein_coding	G protein-coupled receptor kinase 5 [Source:MGI Symbol;Acc:MGI:109161]	-	885	783	994	962	1078	927	656	650	717	627	726	551	7.80615226123605	7.14873876946708	9.17153689632751	8.66096187862473	9.86865543287943	8.56667485561235	6.60980397779906	5.93718030152996	6.239037021948	6.25928664846279	6.08600227626453
ENSMUSG00000032231	3961.84235960755	3936.07956506783	5301.97856852179	5383.5748697729	4952.79177729656	4563.46855019531	3772.68842447463	2862.53233843844	2605.95786567849	3013.50448890684	3275.96921093146	2341.69555120633	4683.28928174366	2978.72464660603	0.652892137408328	1.15967575681364e-07	1.41996860441721e-05	Anxa2	9	69360902	69399077	+	3731	protein_coding	annexin A2 [Source:MGI Symbol;Acc:MGI:88246]	-	4151	3995	5353	5514	4992	4557	3482	2865	2751	2787	3584	2331	69.2338128542014	68.9693634856857	93.3952406687836	93.8705982800974	86.4142909062541	79.6312159303259	66.3414984354316	49.483826622352	45.264816746367	52.6097257380062	56.8113696634562
ENSMUSG00000033762	23.8607706553093	27.5870407564203	45.561556912386	57.6044463758798	52.5837268022271	35.0496816451253	16.2522476643077	12.9888029318324	8.52548920069299	12.9752615238185	18.2810781860015	7.03211877239138	40.3745371912246	12.6758330465074	1.6709455764041	1.26040069317782e-07	1.51955846647507e-05	Recql4	15	76587753	76594748	-	4342	protein_coding	RecQ protein-like 4 [Source:MGI Symbol;Acc:MGI:1931028]	-	25	28	46	59	53	35	15	13	9	12	20	7	0.358295171085602	0.415367866248207	0.689637333203543	0.863078435445154	0.788355847784617	0.525542439820901	0.245574460583027	0.19293784904327	0.127247165054695	0.194646117282865	0.27241604558871
ENSMUSG00000001435	619.425606211828	716.277808211342	728.984910598176	1254.60531513569	888.962626694254	769.090157241607	458.313384133478	519.552117273295	425.327183456795	462.78432768286	540.205860396343	468.138192562055	829.557737348816	479.053510917471	0.791960995811313	1.33893867525568e-07	1.57783352310394e-05	Col18a1	10	76888012	77002382	-	7021	protein_coding	collagen, type XVIII, alpha 1 [Source:MGI Symbol;Acc:MGI:88451]	-	649	727	736	1285	896	768	423	520	449	428	591	466	5.75223326433294	6.66960510868691	6.82388332321842	11.6249803572652	8.24224044203885	7.13167945226934	4.2827542346407	4.77274542399018	3.92593218138761	4.2933778765093	4.9782994426591
ENSMUSG00000031604	279.648232080225	250.253869718956	290.207308159328	336.839559316585	320.463089756969	199.282475639427	191.776522438831	184.840657106845	171.457060591715	169.759671603292	150.818895034512	174.798380913729	279.449089111915	173.908531281487	0.685476278309449	1.37809828160676e-07	1.61186077370319e-05	Msmo1	8	65171173	65186826	-	6144	protein_coding	methylsterol monoxygenase 1 [Source:MGI Symbol;Acc:MGI:1913484]	-	293	254	293	345	323	199	177	185	181	157	165	174	2.96761241162844	2.66285300358903	3.10433916838466	3.56661277783061	3.39537352723044	2.11169619357686	2.04787676312626	1.94036941607807	1.80851782246121	1.79971096835701	1.58827333610937
ENSMUSG00000020101	758.772506838834	788.201164469152	864.679112706804	924.600181660308	847.292503567961	843.195198434157	632.754175730381	648.441007904555	601.520626937783	564.423876286104	614.244227049649	431.973010304042	837.790111279536	582.226154035419	0.524873526213654	1.39886439181919e-07	1.6240297491098e-05	Vsir	10	60182630	60208463	+	5014	protein_coding	V-set immunoregulatory receptor [Source:MGI Symbol;Acc:MGI:1921298]	-	795	800	873	947	854	842	584	649	635	522	672	430	9.86673728056384	10.2770942802993	11.333985829122	11.9964769109801	11.0004330959465	10.9485682401127	8.27961754800263	8.34111802666801	7.77472113801034	7.33230448624566	7.92642676310163
ENSMUSG00000035311	770.225676753383	742.879597512176	930.050042189793	1012.47137104724	879.041168807041	773.095835143907	696.679683209991	544.530584449896	584.469648536397	567.667691667059	619.72855050545	549.509852642584	851.293948575591	593.764335168563	0.519969397834541	1.56164064169378e-07	1.79967601303432e-05	Gnptab	10	88214994	88283191	+	5883	protein_coding	N-acetylglucosamine-1-phosphate transferase, alpha and beta subunits [Source:MGI Symbol;Acc:MGI:3643902]	-	807	754	939	1037	886	772	643	545	617	525	678	547	8.53621709816706	8.25538212730559	10.3900944409567	11.1961312534273	9.72682531598112	8.55555169276227	7.76951453281791	5.96982435175019	6.43845612861616	6.28513735412991	6.81590224905243
ENSMUSG00000025142	535.43569350514	579.327855884827	536.833996663331	603.382167123622	564.5309537824	561.79632579758	442.06113646917	402.652890886804	439.536332124616	422.777271317753	487.190733656939	409.872065590812	563.551165459483	434.015071674349	0.375882561532798	1.60281913669663e-07	1.82218557999624e-05	Aspscr1	11	120563799	120600273	+	4770	protein_coding	alveolar soft part sarcoma chromosome region, candidate 1 (human) [Source:MGI Symbol;Acc:MGI:1916188]	-	561	588	542	618	569	561	408	403	464	391	533	408	7.31872194575191	7.94005718663397	7.39662598221321	8.22921045454417	7.70424580050227	7.66785779303396	6.08027949131255	5.44440678342184	5.97165936337559	5.77314806998079	6.60847631531775
ENSMUSG00000057440	296.827986952047	289.663927942413	284.264496388148	345.626678255279	310.541631869756	293.415906343478	205.861803747898	213.815679031702	251.028293131516	227.067076666824	194.693482680916	197.903914023015	303.390104625187	215.061708213645	0.496504325304389	1.60442550908876e-07	1.82218557999624e-05	Mpp7	18	7347959	7626866	-	20164	protein_coding	membrane protein, palmitoylated 7 (MAGUK p55 subfamily member 7) [Source:MGI Symbol;Acc:MGI:1922989]	-	311	294	287	354	313	293	190	214	265	210	213	197	0.959786121439189	0.939150783084805	0.926526743012653	1.11510213252416	1.00254503777355	0.94737190069259	0.669820863888731	0.683913196697915	0.806797623525338	0.733494605323275	0.624734403140587
ENSMUSG00000060012	575.521788206059	596.077130629796	606.16680066044	565.304651722617	550.640912740302	569.80768160218	495.151812172575	439.621022308173	456.587310526002	429.264902079662	474.393978926738	426.950068323762	577.253160926899	453.661515722819	0.347469818130648	1.71909661029829e-07	1.91087951583015e-05	Kif13b	14	64884714	65047066	+	13017	protein_coding	kinesin family member 13B [Source:MGI Symbol;Acc:MGI:1098265]	-	603	605	612	579	555	569	457	440	482	397	519	425	2.88268489701397	2.99370603695738	3.0605062344411	2.82524250832478	2.75371075784765	2.84990858270314	2.49566939995461	2.17823970925704	2.27316812972548	2.14799823418833	2.35802801683209
ENSMUSG00000020029	3199.25212946387	2808.95189987694	4131.24464959918	5723.34346873572	3935.84234385726	3335.72827314035	2675.11996554505	2583.77264474758	1858.55664575107	1635.96422379478	1935.05212598826	1784.1489913953	3855.72712744555	2078.76909953701	0.891321480519483	1.98431910675773e-07	2.19015727888831e-05	Nudt4	10	95382869	95400008	-	3210	protein_coding	nudix (nucleoside diphosphate linked moiety X)-type motif 4 [Source:MGI Symbol;Acc:MGI:1918457]	-	3352	2851	4171	5862	3967	3331	2469	2586	1962	1513	2117	1776	64.9815016239943	57.2080135929788	84.5839395199158	115.992218459328	79.8166343873365	67.6548862189811	54.6761361596129	51.9143460208876	37.5222951917484	33.1961878660293	39.0039268672284
ENSMUSG00000031489	6765.00569619328	5306.56433978856	6991.71804879419	8397.55666574478	8921.37493218162	8586.17058358012	4296.01079926534	5863.94495437878	2862.66981827713	2321.49054096986	3798.80804705111	2588.82429663608	7494.73171104709	3621.95807609638	1.04909413707018	2.16430930698897e-07	2.37211327052015e-05	Adrb3	8	27715804	27740644	-	3376	protein_coding	adrenergic receptor, beta 3 [Source:MGI Symbol;Acc:MGI:87939]	-	7088	5386	7059	8601	8992	8574	3965	5869	3022	2147	4156	2577	130.650788882309	102.761064494065	136.111084755138	161.820889028292	172.024420386964	165.581041102945	83.4877030140444	112.027738991609	54.9524990191267	44.7902951803664	72.8057380494123
ENSMUSG00000006494	2269.63650473302	2180.36147121279	2432.59095167	2569.74411629349	2750.22812633535	2858.05118329107	1751.99229821237	1093.05772364805	1351.76367659877	1371.05263435015	1962.47374326726	1775.1076958308	2510.10205892262	1550.90796198457	0.694530599487931	2.24569346387459e-07	2.42736232133148e-05	Pdk1	2	71703568	71734202	+	7779	protein_coding	pyruvate dehydrogenase kinase, isoenzyme 1 [Source:MGI Symbol;Acc:MGI:1926119]	-	2378	2213	2456	2632	2772	2854	1617	1094	1427	1268	2147	1767	19.0229928316033	18.3240861850018	20.5521538442143	21.4906814382092	23.014720096622	23.9199223225406	14.7763785044854	9.06269678480712	11.261484067968	11.4802091474387	16.3230300743955
ENSMUSG00000032018	1216.89930342077	1214.81504473808	2179.03098276629	1848.22401677187	1896.98274803506	1263.79137817566	1178.82969725112	731.369518930869	623.307988228443	945.031547651447	757.750690809761	807.689070428953	1603.29057898462	840.663085550099	0.931815563196116	2.40668820398124e-07	2.56598804224476e-05	Sc5d	9	42162891	42175552	-	4866	protein_coding	sterol-C5-desaturase [Source:MGI Symbol;Acc:MGI:1353611]	-	1275	1233	2200	1893	1912	1262	1088	732	658	874	829	804	16.3053019472951	16.3213341141367	29.4308853879337	24.7096493509739	25.3776863959647	16.9089569338992	15.8941954643435	9.69399688386579	8.30135935194791	12.6500908967955	10.0756931728872
ENSMUSG00000018169	544.025570941051	533.021037472264	663.613981115188	722.496446070357	608.185368486136	549.77929209068	313.126638332329	407.648584322124	255.76467602079	336.275527825629	499.07343447784	293.339811648326	603.520282695946	350.87144543784	0.781736562371299	2.54904486371294e-07	2.66605356582408e-05	Mfng	15	78640082	78657675	-	2839	protein_coding	MFNG O-fucosylpeptide 3-beta-N-acetylglucosaminyltransferase [Source:MGI Symbol;Acc:MGI:1095404]	-	570	541	670	740	613	549	289	408	270	311	546	292	12.4939633776203	12.2742949719481	15.3625093918232	16.5559612143218	13.9454112119769	12.6077189680732	7.23626077184653	9.26101675407695	5.83839933780367	7.71523776641788	11.3741711269921
ENSMUSG00000039349	1214.03601094214	1054.21905747749	2134.45989448243	2041.54063342313	1856.30477069749	1254.77860289549	994.637557055633	665.426365584643	619.518881917024	900.699404111734	963.412820402277	773.533064963052	1592.55649498636	819.538015672394	0.958585891484556	2.56674370316198e-07	2.66605356582408e-05	C130074G19Rik	1	184604123	184615415	-	3035	protein_coding	RIKEN cDNA C130074G19 gene [Source:MGI Symbol;Acc:MGI:2444831]	-	1272	1070	2155	2091	1871	1253	918	666	654	833	1054	770	26.0806962634581	22.708568892883	46.221212113451	43.7606143633635	39.81542309168	26.9167080061101	21.5013507876481	14.1409775593348	13.2286180741913	19.3303903502129	20.5387696099386
ENSMUSG00000052336	71.5823119659278	74.8791106245694	70.3232726256393	73.2259911557794	78.37951730898	52.0738127299004	23.8366299076513	24.9784671766007	39.7856162699006	10.8127179365154	34.7340485534028	7.03211877239138	70.0773360684661	23.5299331027437	1.56603234080077	2.58559396417572e-07	2.66605356582408e-05	Cx3cr1	9	119730682	119898945	-	4505	protein_coding	chemokine (C-X3-C motif) receptor 1 [Source:MGI Symbol;Acc:MGI:1333815]	-	75	76	71	75	79	52	22	25	42	10	38	7	1.0359939841423	1.0866344769223	1.02592663395577	1.05743709438746	1.13257908904313	0.752554775535261	0.347143984798121	0.3576095537206	0.572334492737316	0.156336189648946	0.498863017291396
ENSMUSG00000006784	142.210193105643	122.171180492719	240.683876732822	250.921063027137	197.437011955532	185.262602981377	145.186745801149	51.9552117273295	40.7328928477554	75.6890255556079	45.7026954650037	54.2477733870192	189.780988049205	68.9190574639775	1.46560773012974	2.63264566376553e-07	2.69682715609132e-05	Odad4	11	100436433	100463394	+	6147	protein_coding	outer dynein arm complex subunit 4 [Source:MGI Symbol;Acc:MGI:1921657]	-	149	124	243	257	199	185	134	52	43	70	50	54	1.50839061197461	1.29934103820078	2.57333194731632	2.65557140355812	2.09086554608654	1.96217655829759	1.54961333172931	0.545134953991135	0.429438193856117	0.802027288202295	0.48106005772986
ENSMUSG00000040016	889.529530029929	805.935690669708	1832.36696278074	1328.80765284021	1366.18475106918	941.334307040508	800.694068261561	575.503883748881	542.789479110787	578.480409603574	648.064221693752	434.98677549221	1194.02648240505	596.753139651794	1.00076391780018	2.66219475039774e-07	2.70766217617059e-05	Ptger3	3	157272529	157351525	+	5688	protein_coding	prostaglandin E receptor 3 (subtype EP3) [Source:MGI Symbol;Acc:MGI:97795]	-	932	818	1850	1361	1377	940	739	576	573	535	709	433	10.1964053011226	9.2631436555296	21.1721465725865	15.1980059634395	15.6354575750944	10.7745175672102	9.2356317803828	6.5256953499192	6.1842987234816	6.62442995582187	7.37189524606048
ENSMUSG00000029093	1510.86399789418	916.283853695389	1876.9380510646	2726.93591064123	2748.24383475791	1766.50395491432	784.441820597253	386.666671893779	375.121524830491	290.862112492265	936.905257032575	478.184076522614	1924.29493382794	542.030243894829	1.82776643789282	2.67777475471474e-07	2.70766217617059e-05	Sorcs2	5	36174524	36555483	-	8802	protein_coding	sortilin-related VPS10 domain containing receptor 2 [Source:MGI Symbol;Acc:MGI:1932289]	-	1583	930	1895	2793	2770	1764	724	387	396	269	1025	476	11.1915519782203	6.80559761572952	14.0145965960274	20.1547606299052	20.3251915780158	13.0661242665983	5.84707898874868	2.83330612265791	2.76190824691768	2.1524111536597	6.8870781168759
ENSMUSG00000037086	130.757023191095	118.230174670373	74.2851471397598	288.022231879399	118.065348857831	76.1078801437007	34.6714616838565	24.9784671766007	51.1529352041579	35.6819691905009	67.6399892882054	40.1835358422365	134.244634313693	42.384726397593	1.66026734533186	2.79711987875103e-07	2.79230954520159e-05	Prr32	X	44179781	44181668	+	1110	protein_coding	proline rich 32 [Source:MGI Symbol;Acc:MGI:1916050]	-	137	120	75	295	119	76	32	25	54	33	74	40	7.68047984507944	6.96342577316492	4.39836266270532	16.8805701202831	6.92405048170349	4.46395883658632	2.04931518626115	1.45137931487505	2.98652535495939	2.09384861569014	3.94276823315393
ENSMUSG00000022946	977.337166041467	1008.89749052051	812.184275394707	949.985191927645	939.562061919039	1019.44502613536	425.808888804862	484.582263226054	512.476628619434	510.360286603527	879.319860746671	533.436438305689	951.235201989788	557.66406105104	0.76946684733473	3.08744402296919e-07	3.06262722607571e-05	Dop1b	16	93508792	93607478	+	9890	protein_coding	DOP1 leucine zipper like protein B [Source:MGI Symbol;Acc:MGI:1917278]	-	1024	1024	820	973	947	1018	393	485	541	472	962	531	6.44309345214224	6.66911718133652	5.39722237356844	6.24891506469792	6.18429119036481	6.71090443053299	2.82473699349943	3.16016199863693	3.35812144872611	3.36124388495381	5.75269419660376
ENSMUSG00000040913	413.268547749956	407.894102612786	553.671963348343	585.807929246235	503.017914881682	479.679928800429	342.380684128083	260.775197323711	307.864887802802	336.275527825629	373.84804890373	317.449933153668	490.556731106572	323.099046522937	0.602247389956839	3.21427519757404e-07	3.16838585984767e-05	Fbxw4	19	45566693	45648751	-	3158	protein_coding	F-box and WD-40 domain protein 4 [Source:MGI Symbol;Acc:MGI:1354698]	-	433	414	559	600	507	479	316	261	325	311	409	316	8.53230823338371	8.44409087977678	11.5226516722906	12.0677748200519	10.3688854492213	9.88901317382996	7.11306399157853	5.32589108692147	6.31781144771421	6.93589614276769	7.65955766637092
ENSMUSG00000022351	182.296287806563	224.637331873708	464.529786780631	445.214026227139	389.913294967457	264.374741551802	192.860005616452	96.9164526452108	72.9402964948178	95.1519178413356	148.990787215912	163.747908557114	328.494244867883	128.43456139514	1.35531581761909	3.33333605557112e-07	3.22738442193026e-05	Sqle	15	59186926	59203041	+	5546	protein_coding	squalene epoxidase [Source:MGI Symbol;Acc:MGI:109296]	-	191	228	469	456	393	264	178	97	77	88	163	163	2.14310903624272	2.64801026967271	5.50485303180133	5.22243508656874	4.57666293162081	3.10351343185524	2.28150747442682	1.12708266017019	0.852327076198993	1.11752468489773	1.73820200686285
ENSMUSG00000031349	523.982523590591	490.655224882047	1351.98967794363	1190.1664429186	923.687729299498	787.115707801957	563.411252362668	280.757971064992	306.917611224948	360.063507285963	359.223186354929	400.830770026309	877.932884406054	378.534049719968	1.21404898784039	3.34178595578295e-07	3.22738442193026e-05	Nsdhl	X	71962163	72002120	+	2853	protein_coding	NAD(P) dependent steroid dehydrogenase-like [Source:MGI Symbol;Acc:MGI:1099438]	-	549	498	1365	1219	931	786	520	281	324	333	393	399	11.9746089090315	11.2432600154519	31.1446626400186	27.1387604175847	21.0758040579346	17.9618200904316	12.9563696712883	6.34699925836209	6.97169956678217	8.22047248316546	8.14672931456096
ENSMUSG00000023064	676.691455784571	1347.82399124225	1027.11596778575	1544.58024011257	825.465296216093	967.371213405458	401.972258897211	586.494409306585	341.966844605574	437.915076428874	638.009628691451	666.042106585069	1064.84136075778	512.066720752461	1.05597808592214	3.35649627240881e-07	3.22738442193026e-05	Sncg	14	34092231	34096746	-	852	protein_coding	synuclein, gamma [Source:MGI Symbol;Acc:MGI:1298397]	-	709	1368	1037	1582	832	966	371	587	361	405	698	663	51.7842160419371	103.4215841944	79.2304117395965	117.938325545554	63.0695851665168	73.9208750635973	30.9539497819176	44.3978976616495	26.0113583504125	33.4787894858266	48.4516237102366
ENSMUSG00000024921	1076.59797196755	1011.85324488727	874.583798992106	1005.63694520604	1027.86303711523	967.371213405458	781.191371064391	793.316117528839	780.555900152336	823.929106762474	818.078248823566	735.358705912927	993.98436859561	788.738241707422	0.333805202117426	3.54057844383482e-07	3.34642272989015e-05	Smarca2	19	26582450	26755722	+	14269	protein_coding	SWI/SNF related, matrix associated, actin dependent regulator of chromatin, subfamily a, member 2 [Source:MGI Symbol;Acc:MGI:99603]	-	1128	1027	883	1030	1036	966	721	794	824	762	895	732	4.91933419261042	4.63598037624385	4.02828247398544	4.58491997432379	4.68923999428728	4.41380514080769	3.59189378354444	3.58583963941965	3.54510496811277	3.76110754214589	3.70955662836159
ENSMUSG00000109674	317.825465128719	267.003144463925	453.6346318668	347.579371352766	345.266734475	334.474104842053	218.863601879344	238.794146208303	207.453570550196	214.091815143005	236.739962508719	239.092038261307	344.297242021544	225.839189091812	0.607921713177384	4.09808500637803e-07	3.82317180386684e-05	Gm45470	8	27718714	27730360	+	7624	lncRNA	predicted gene 45470 [Source:MGI Symbol;Acc:MGI:5791306]	-	333	271	458	356	348	334	202	239	219	198	259	238	2.71801664081992	2.28955503107046	3.91052747545669	2.96589098152626	2.94803475543003	2.85622980593833	1.88343328249391	2.020128113553	1.76342361484464	1.82909650845964	2.00913622583985
ENSMUSG00000036782	96.3975134474494	150.743472704725	150.55123153658	247.015676832163	119.057494646552	136.193048678201	71.509889722954	72.9371241556741	49.2583820484484	61.6324922381378	95.0616065672076	63.2890689515224	149.993072974278	68.9480939473241	1.12014666741047	4.27760586389945e-07	3.94370098264095e-05	Klhl13	X	23085510	23231321	-	4253	protein_coding	kelch-like 13 [Source:MGI Symbol;Acc:MGI:1914705]	-	101	153	152	253	120	136	66	73	52	57	104	63	1.47780372366068	2.31718512237754	2.32648874818291	3.77844592800226	1.82230936178102	2.08484174010628	1.10313918517437	1.10609231962685	0.750591057677178	0.943916963531731	1.44620701709855
ENSMUSG00000040907	392.271069573284	276.85565901979	395.196982783522	849.421497407041	672.674844753018	402.570629181153	115.932700005395	94.9181752710827	81.4657856955108	81.0953845238656	245.88050160172	197.903914023015	498.165113786302	136.199410186765	1.87010586172063	4.50748695614737e-07	4.1251136527028e-05	Atp1a3	7	24677592	24705383	-	5958	protein_coding	ATPase, Na+/K+ transporting, alpha 3 polypeptide [Source:MGI Symbol;Acc:MGI:88107]	-	411	281	399	870	678	402	107	95	86	75	269	197	4.29271532126796	3.03787922807971	4.35938422218991	9.27484855295397	7.34962935438886	4.39901174904496	1.27662997583206	1.02751224406562	0.88612171118951	0.886574187271526	2.67020305820344
ENSMUSG00000079654	42.9493871795567	28.5722922120068	63.3899922259284	116.185239300503	101.198870449569	42.0596179741504	24.9201130852718	8.99224818357626	13.2618720899669	11.893989730167	29.2497250976024	17.0780027329505	65.7258998902858	17.5659918199225	1.90143053490908	4.52701810926359e-07	4.1251136527028e-05	Prrt4	6	29169231	29179583	-	3411	protein_coding	proline-rich transmembrane protein 4 [Source:MGI Symbol;Acc:MGI:2141677]	-	45	29	64	119	102	42	23	9	14	11	32	17	0.820959173009859	0.547622094298297	1.22138056702272	2.21591611107454	1.93132203409747	0.802781098927828	0.479322565827901	0.170029661162143	0.251965883883671	0.227125179655629	0.554831061833446
ENSMUSG00000061306	2676.22403669949	2312.38516626137	3833.11359241161	4148.49648561209	3832.65918183025	3073.3563705397	2473.59209450764	1849.40570975552	1990.22809007289	1882.49419274733	2119.69101566687	1876.57112383244	3312.70580555908	2031.99703776378	0.705138782093858	4.94800330574958e-07	4.4826621856077e-05	Slc38a10	11	119994786	120042172	-	6421	protein_coding	solute carrier family 38, member 10 [Source:MGI Symbol;Acc:MGI:1919305]	-	2804	2347	3870	4249	3863	3069	2283	1851	2101	1741	2319	1868	27.1747842549243	23.5437210214869	39.2338607489659	42.0312333786132	38.8560170632481	31.1618897145194	25.2746412793955	18.5766606705212	20.0871724306077	19.0963523490976	21.3594756253324
ENSMUSG00000046230	690.053487351544	773.422392635355	731.956316483767	779.124545897493	698.470635259771	719.019183462856	590.498331803181	530.542642830999	565.524116979302	536.310809651164	612.416119231049	620.835628762553	732.007760181798	576.021274876375	0.34525429561637	5.07006029662763e-07	4.56684224304855e-05	Vps13a	19	16592730	16758297	-	17801	protein_coding	vacuolar protein sorting 13A [Source:MGI Symbol;Acc:MGI:2444304]	-	723	785	739	798	704	718	545	531	597	496	670	618	2.52746216179588	2.84046825433368	2.70241964578061	2.84738743512684	2.55425646865386	2.62972062005873	2.17637566346111	1.92226837139599	2.05885307834447	1.96241834192897	2.22598846936672
ENSMUSG00000042616	199.476042678385	167.492747449695	208.988880619858	220.654320016082	200.413449321696	166.235632945451	158.188543932595	107.906978202915	76.7294028062369	103.802092190548	127.05349339271	100.458839605591	193.876845505194	112.356558355099	0.789044275539697	5.18695718903164e-07	4.61860617547139e-05	Oscp1	4	125952358	125985988	+	5254	protein_coding	organic solute carrier partner 1 [Source:MGI Symbol;Acc:MGI:1916308]	-	209	170	211	226	202	166	146	108	81	96	139	100	2.47540909985854	2.08412391098246	2.61423808966429	2.73216198175029	2.48311906255907	2.0599068760378	1.97535222619362	1.32463914935075	0.94643409136037	1.28687238864439	1.56465012678453
ENSMUSG00000053714	219.519090028845	237.445600796332	199.084194334556	256.7791423196	229.185677194612	239.339254662427	176.607757952144	116.899226386491	165.773401124586	129.752615238185	159.959434127513	163.747908557114	230.225493222729	152.123390564339	0.597248082752566	5.21593372716414e-07	4.61860617547139e-05	4732471J01Rik	7	25076244	25274499	+	6007	lncRNA	RIKEN cDNA 4732471J01 gene [Source:MGI Symbol;Acc:MGI:3603586]	-	230	241	201	263	231	239	163	117	175	120	175	163	2.38265394077807	2.58418793155117	2.17816701332043	2.78090523497403	2.48365112412772	2.59399919339277	1.92890896376222	1.2551398809577	1.78844604196605	1.40694762983553	1.72295099251358
ENSMUSG00000051934	164.162102108528	170.448501816454	219.884035533689	220.654320016082	161.719763561566	193.273958785977	111.598767294913	91.9207592098906	116.515019076138	95.1519178413356	148.076733306612	121.555195922765	188.357113637049	114.136398775276	0.719782278860284	5.25388975485385e-07	4.62607944538339e-05	Spats2	15	99023797	99111096	+	4120	protein_coding	spermatogenesis associated, serine-rich 2 [Source:MGI Symbol;Acc:MGI:1919822]	-	172	173	222	226	163	193	103	92	123	88	162	121	2.59789740631877	2.7046655566765	3.50758746713219	3.4841696728437	2.55521019347029	3.05414506119663	1.77714051308584	1.43897918092272	1.83275038975461	1.50431842292301	2.32546767149613
ENSMUSG00000061601	31.4962172650082	51.2330756904949	101.027800110073	49.79367398593	72.4266425766524	72.1022022414006	31.4210121509949	13.9879416188964	15.1564252456764	16.2190769047731	33.8199946441027	15.0688259408387	63.0132686449266	20.9455460842137	1.58705852836408	5.83900545373974e-07	5.05606256776038e-05	Pclo	5	14564932	14913473	+	22457	protein_coding	piccolo (presynaptic cytomatrix protein) [Source:MGI Symbol;Acc:MGI:1349390]	-	33	52	102	51	73	72	29	14	16	15	37	15	0.0914435265336804	0.149147606398554	0.2956658625649	0.144246907198047	0.209945883704706	0.209030820433424	0.0917969005289919	0.0401735486541537	0.0437384782308896	0.0470428731154095	0.0974411706550488
ENSMUSG00000001918	23269.0235430576	23623.3741505961	19652.8785272949	20967.0421342715	23698.3943093962	20850.5549009473	17309.7272456653	17640.7926588025	15419.7681343201	15390.822710836	19209.7569578503	15137.1379517705	22010.2112609272	16684.6676098741	0.399632969231684	6.35882867226419e-07	5.47592976815366e-05	Slc1a5	7	16515265	16532199	+	4173	protein_coding	solute carrier family 1 (neutral amino acid transporter), member 5 [Source:MGI Symbol;Acc:MGI:105305]	-	24380	23977	19842	21475	23886	20821	15976	17656	16278	14234	21016	15068	363.559989350326	370.093230963185	309.520780472156	326.868342573298	369.684537623067	325.299029158582	272.145668220075	272.651464496636	239.468329464157	240.233127299335	297.847653443433
ENSMUSG00000032418	16117.4733622483	12801.3721624346	21718.9960864087	32314.1417237711	27285.9934814122	24022.0503800933	8508.5933938539	4348.25156610265	4162.33328309389	6164.33049560744	9217.31962138194	12571.4191882437	22376.6711993947	7495.37459138058	1.57792241923343	6.41539346859182e-07	5.49445146629725e-05	Me1	9	86463424	86578006	-	3848	protein_coding	malic enzyme 1, NADP(+)-dependent, cytosolic [Source:MGI Symbol;Acc:MGI:97043]	-	16887	12993	21928	33097	27502	23988	7853	4352	4394	5701	10084	12514	273.091514199586	217.489882381567	370.951140260778	546.313131620937	461.599635620094	406.43260844648	145.071563921654	72.8815705192639	70.1003868039079	104.344676206726	154.985219061035
ENSMUSG00000039616	293.010263647198	343.852757999667	320.911835643762	402.254778082415	343.282442897558	386.547917571953	188.52607290597	174.849270236205	156.300635346038	191.385107476323	308.036167434125	133.610256675436	348.309999307092	192.117918345683	0.857001586450722	6.58526050195408e-07	5.5908162585955e-05	Mocos	18	24786748	24834632	+	3225	protein_coding	molybdenum cofactor sulfurase [Source:MGI Symbol;Acc:MGI:1915841]	-	307	349	324	412	346	386	174	175	165	177	337	133	5.92378683145526	6.97044317898284	6.5398538419239	8.11438426215519	6.92919243828556	7.80345900907293	3.83531720033409	3.49681155862918	3.14086775056453	3.86543046769689	6.18005997475755
ENSMUSG00000025324	110.713975840635	97.5398941030575	163.427323707472	211.867201077388	150.806159885632	103.146205984226	74.7603392558155	66.9422920332899	51.1529352041579	44.3321435397132	89.5772831114072	58.2661269712429	139.583460099735	64.1718533526044	1.11942263389035	6.59925354329208e-07	5.5908162585955e-05	Atp10a	7	58305914	58479168	+	5587	protein_coding	ATPase, class V, type 10A [Source:MGI Symbol;Acc:MGI:1330809]	-	116	99	165	217	152	103	69	67	54	41	98	58	1.29202251949903	1.14135621116445	1.92246315058643	2.46699992104711	1.75711893798029	1.20195475819552	0.8779144113329	0.772787396794396	0.593349408270078	0.516844029158914	1.03738487609384
ENSMUSG00000056413	253.878599772491	227.593086240468	390.244639640872	496.960393310556	420.669814417817	320.454232184003	235.115849543652	121.894919821811	71.993019916963	127.590071650882	188.295105315815	154.70661299261	351.633460927701	149.932596540289	1.23043929978617	6.89498814875942e-07	5.80995426104873e-05	Adap1	5	139257631	139311377	-	3292	protein_coding	ArfGAP with dual PH domains 1 [Source:MGI Symbol;Acc:MGI:2442201]	-	266	231	394	509	424	320	217	122	76	118	206	154	5.02820036864009	4.51977521895813	7.79092720497184	9.82078105346168	8.31844736593149	6.33752549544135	4.68577753754103	2.38816265881384	1.41725889330124	2.52450653266959	3.70083652504424
ENSMUSG00000003528	8203.33295129532	7291.84602279524	16282.3137844068	14270.2811564383	14101.3680950953	12080.1231338613	7991.77191812892	3861.67102550247	4290.21562110428	6005.38354194066	6883.73999093885	6331.92066034041	12038.2108573154	5894.11712632593	1.03029007012818	8.0132359907859e-07	6.68039615338231e-05	Slc25a1	16	17743087	17746083	-	2164	protein_coding	solute carrier family 25 (mitochondrial carrier, citrate transporter), member 1 [Source:MGI Symbol;Acc:MGI:1345283]	-	8595	7401	16439	14616	14213	12063	7376	3865	4529	5554	7531	6303	247.160684923797	220.291546146738	494.505231248036	429.00203373327	424.194216052833	363.435744872874	242.295534649189	115.094916223867	128.481467782555	180.760251565742	205.820154093454
ENSMUSG00000025937	1422.10193105643	1524.18400179222	2132.47895722537	2223.14109148946	1914.84137223204	1655.34639312549	1320.76599351941	904.220511792946	1075.15891586517	1042.34600908009	1208.3792680947	1348.15762750703	1812.01562448684	1149.83805430989	0.656180080640807	8.34228270422869e-07	6.91791517584001e-05	Lactb2	1	13693554	13730770	-	4566	protein_coding	lactamase, beta 2 [Source:MGI Symbol;Acc:MGI:2442551]	-	1490	1547	2153	2277	1930	1653	1219	905	1135	964	1322	1342	20.3067829430748	21.8232330174215	30.6945219512719	31.6748959233777	27.2996855585003	23.6029623767598	18.9779613267774	12.7725194109306	15.2600297222854	14.8694684873245	17.1233232727644
ENSMUSG00000035226	157.481086325041	127.097437770651	360.530580784968	445.214026227139	259.942196644972	282.400292112152	87.7621373872617	38.9664087954971	34.101956802772	24.8692512539854	109.686469116009	83.3808368726407	272.110936644154	63.127843371361	2.10705320970209	9.01047254560974e-07	7.35526751079903e-05	Rims4	2	163701671	163760603	-	4962	protein_coding	regulating synaptic membrane exocytosis 4 [Source:MGI Symbol;Acc:MGI:2674366]	-	165	129	364	456	262	282	81	39	36	23	120	83	2.06927375591179	1.67454812652742	4.77526387273803	5.83708685814394	3.41020725766076	3.70528754064641	1.16040613913706	0.506491016049503	0.445390722021352	0.326456555632316	1.43026659001956
ENSMUSG00000019978	3241.24708581721	3598.13831580168	4437.29945581499	4730.39902866335	4584.70568968097	3396.81486115043	3014.25020014027	2610.74938929831	2338.82587072344	3119.4691246847	2628.81904314701	2444.16356760403	3998.1007394881	2692.71286593296	0.570387530815925	9.18870762792726e-07	7.46189713225409e-05	Epb41l2	10	25235696	25399417	+	11843	protein_coding	erythrocyte membrane protein band 4.1 like 2 [Source:MGI Symbol;Acc:MGI:103009]	-	3396	3652	4480	4845	4621	3392	2782	2613	2469	2885	2876	2433	17.8441850246428	19.8624914331913	24.6245915720691	25.9848446778621	25.2005768583693	18.6734121142046	16.6984882458999	14.218100502383	12.798373664312	17.1568836583055	14.3621566814372
ENSMUSG00000044477	1771.42361345016	1958.67989370584	1932.40429426229	2243.64436901308	1968.41724482299	2187.10013465582	1397.69329913046	1425.77090644037	1481.54056776487	1346.18338309617	1636.15649764713	1738.94251357278	2010.27825831836	1504.38119460863	0.417873693742127	9.53428153463549e-07	7.66311766627395e-05	Zfand3	17	30223707	30429802	+	4392	protein_coding	zinc finger, AN1-type domain 3 [Source:MGI Symbol;Acc:MGI:1096572]	-	1856	1988	1951	2298	1984	2184	1290	1427	1564	1245	1790	1731	26.2970120817526	29.1553817264867	28.9166307406839	33.2334758508659	29.1753167195257	32.4205120853886	20.8789732411724	20.9375345481114	21.8609908470945	19.9646333171399	24.1036719171637
ENSMUSG00000022096	545.934432593476	851.257257626684	713.137412541694	854.30323015076	827.449587793536	1365.93616468431	668.509120591858	386.666671893779	272.815654422176	356.819691905009	428.691283461734	314.4361679655	859.66968089841	404.656431706676	1.0874693191524	9.6087891171851e-07	7.68359958334908e-05	Hr	14	70789652	70810988	+	6919	protein_coding	lysine demethylase and nuclear receptor corepressor [Source:MGI Symbol;Acc:MGI:96223]	-	572	864	720	875	834	1364	617	387	288	330	469	313	5.1445034599931	8.04331533157018	6.77394891368521	8.03253812485149	7.78500620375775	12.8528845759297	6.33904146017611	3.60438798838488	2.55531581172996	3.35911542624086	4.00887043217775
ENSMUSG00000028961	6404.23084388501	5197.20142821847	10345.4448249972	11038.5740800966	10120.8791907456	7997.33593194202	5951.57309466949	2630.73216303959	2960.23930579618	3968.26748270116	4276.85824161504	5133.44670384571	8517.27771664748	4153.51949861119	1.0360965554236	9.83187797156905e-07	7.82208240854831e-05	Pgd	4	149234448	149251228	-	6447	protein_coding	phosphogluconate dehydrogenase [Source:MGI Symbol;Acc:MGI:97553]	-	6710	5275	10445	11306	10201	7986	5493	2633	3125	3670	4679	5110	64.7672735625761	52.7022888660409	105.463826675503	111.388250804191	102.193040408191	80.760909906211	60.5666687661269	26.318254859831	29.7569062412474	40.0924606969505	42.9227839993654
ENSMUSG00000022865	1026.0131381783	929.092122618013	1247.00000331943	1093.50813459297	1151.88126070539	913.294561724408	775.773955176289	703.393635693076	672.566370276891	660.657065921092	918.624178846574	636.909043099448	1060.13153685642	727.987374835562	0.541868245743782	1.03874777538126e-06	8.22237064825783e-05	Cxadr	16	78098377	78156662	+	7400	protein_coding	coxsackie virus and adenovirus receptor [Source:MGI Symbol;Acc:MGI:1201679]	-	1075	943	1259	1120	1161	912	716	704	710	611	1005	634	9.03998083955518	8.20813813011815	11.075077184692	9.61334162782227	10.132969675535	8.03512590585538	6.87801409388897	6.1306262260322	5.89009167228102	5.81518865539397	8.03205825875614
ENSMUSG00000098882	74.4456044445649	62.0708417019457	139.656076622748	71.273298058292	94.2538499285202	18.0255505603502	33.587978506236	17.9844963671525	20.8400847128051	16.2190769047731	24.679455551102	24.1101215053419	76.6208702194036	22.9035355912351	1.74296518440026	1.06629758933735e-06	8.39803121491669e-05	Mir6392	15	84052471	84052578	+	108	miRNA	microRNA 6392 [Source:MGI Symbol;Acc:MGI:5530813]	-	78	63	141	73	95	18	31	18	22	15	27	24	44.9429538379953	37.5734849010357	84.9861407827173	42.9325987710779	56.811478625555	10.8662155890588	20.4042058909855	10.7402069300753	12.5053067846551	9.78186853289584	14.7853808743272
ENSMUSG00000024990	1785.74007584335	1646.35518228494	2395.94361241439	2126.48278316383	1944.60574589368	2263.20801479952	982.719242101807	619.465985979698	617.624328761314	792.57222474658	1360.11221703851	1581.222135392	2027.05590239995	992.286022336652	1.03044915437175	1.07739489183794e-06	8.443005069888e-05	Rbp4	19	38105077	38113729	-	1343	protein_coding	retinol binding protein 4, plasma [Source:MGI Symbol;Acc:MGI:97879]	-	1871	1671	2419	2178	1960	2260	907	620	652	733	1488	1574	86.6938999573861	80.1429123748078	117.249933998545	103.007758273014	94.2575835361326	109.713986141204	48.0079358263248	29.7494935069846	29.8034821142717	38.4399027321006	65.5268704125061
ENSMUSG00000062609	354.093836524789	416.761365713064	335.768865071714	786.935318287443	559.570224838794	402.570629181153	104.014385051569	108.906116889979	66.3093604498344	85.4204716984717	268.731849334222	196.899325626959	475.95003993616	138.380251508506	1.78125530114133	1.11067777576779e-06	8.57519841360028e-05	Kcnj15	16	95058417	95101119	+	6313	protein_coding	potassium inwardly-rectifying channel, subfamily J, member 15 [Source:MGI Symbol;Acc:MGI:1310000]	-	371	423	339	806	564	402	96	109	70	79	294	196	3.65703305426083	4.31587901060527	3.49555918760101	8.10937391168212	5.77004974870535	4.15164137506888	1.08097886428792	1.1126398435402	0.680703017525109	0.881344340489649	2.75425438115141
ENSMUSG00000030409	1748.51727362106	2056.2197878089	1454.99841531076	1951.71675093871	1556.67674250367	1561.21296242144	1361.93835426899	952.179168772019	950.118407588341	915.837209222855	1161.76251872039	1350.16680429915	1721.55698876742	1115.33374381196	0.626347467664733	1.28876531410183e-06	9.61848512758e-05	Dmpk	7	18817774	18827746	+	4330	protein_coding	dystrophia myotonica-protein kinase [Source:MGI Symbol;Acc:MGI:94906]	-	1832	2087	1469	1999	1569	1559	1257	953	1003	847	1271	1344	26.3286346733297	31.0455412689389	22.0844531922423	29.3233085952911	23.4029869358394	23.4740370947012	20.6361720549552	14.1830261492311	14.2202902807157	13.7768468963076	17.3600176362771
ENSMUSG00000043122	2070.16046205463	1981.34067718433	3445.84035865633	4375.98523146938	3724.51529085963	2069.93405601354	2009.86129448606	1645.58141759446	1062.84432035306	1391.59679842953	1355.54194749201	892.074495697649	2944.62934603964	1392.91671234213	1.08009128774819	1.58997487216456e-06	0.000116993784842418	A530016L24Rik	12	112455882	112466361	+	3110	protein_coding	RIKEN cDNA A530016L24 gene [Source:MGI Symbol;Acc:MGI:2443020]	-	2169	2011	3479	4482	3754	2067	1855	1647	1122	1287	1483	888	43.4000198798667	41.6501303459713	72.8193488143302	91.5376030953306	77.9596933562905	43.3320918763689	42.3999440742666	34.1269211842459	22.1476623054277	29.1455648145421	28.2015689217071
ENSMUSG00000034926	231.926690769606	289.663927942413	623.995235973983	541.872334552768	385.944711812572	480.681348276004	271.954277582749	163.858744678501	104.200423564025	156.784410079473	197.435644408816	229.046154300748	425.680708221224	187.213275769052	1.1856226063548	1.65549839870178e-06	0.000121245917770341	Dhcr24	4	106418235	106446310	+	4028	protein_coding	24-dehydrocholesterol reductase [Source:MGI Symbol;Acc:MGI:1922004]	-	243	294	630	555	389	480	251	164	110	145	216	228	3.75411504253669	4.70134964998064	10.181314167593	8.75168332065409	6.23729639893591	7.76929019277293	4.42961538018416	2.62372483098166	1.67648104858832	2.53532044397797	3.17144217363921
ENSMUSG00000045045	107.850683361998	174.3895076388	165.408260964532	144.499289214071	181.562679335992	128.181692873601	80.1777551439181	47.9586569790734	92.8331046297681	76.7702973492594	95.0616065672076	35.1605938619569	150.315352231499	71.3270024218639	1.07390650977373	1.67488685142576e-06	0.000122095356383237	Lrfn4	19	4661813	4665695	-	3366	protein_coding	leucine rich repeat and fibronectin type III domain containing 4 [Source:MGI Symbol;Acc:MGI:2385612]	-	113	177	167	148	183	128	74	48	98	71	104	35	2.08908012492532	3.38706739367625	3.22964740259729	2.79277325534519	3.51134272619529	2.47927913618454	1.56278547793645	0.918948186530511	1.78734088220155	1.48558859002268	1.82730791554371
ENSMUSG00000079293	46.7671104844062	43.3510640458033	47.5424941694463	71.273298058292	49.6072894360633	52.0738127299004	21.6696635524103	23.9793284895367	22.7346378685146	18.3816204920762	31.9918868255026	6.02753037633547	51.7691781539853	20.7974446007293	1.30990238442674	1.70644992593416e-06	0.000123820322635028	Clec7a	6	129438554	129449742	-	2638	protein_coding	C-type lectin domain family 7, member a [Source:MGI Symbol;Acc:MGI:1861431]	-	49	44	48	73	50	52	20	24	24	17	35	6	1.15587815026278	1.07434203551104	1.18445672311822	1.75766515059758	1.22414103418857	1.28516272319422	0.538935712838768	0.586273615591679	0.558511185916085	0.453866834126782	0.784667673391134
ENSMUSG00000032549	1218.8081650732	1002.00073033141	1542.15965462141	1445.96923868946	1660.8520503194	1056.49754673163	996.804523410874	640.447898408042	811.816027221543	885.561599000612	751.35231344466	878.010258152867	1321.04789762775	827.3321032731	0.675457842926633	1.91397333079888e-06	0.000136975817413748	Rab6b	9	102988986	103062475	+	5031	protein_coding	RAB6B, member RAS oncogene family [Source:MGI Symbol;Acc:MGI:107283]	-	1277	1017	1557	1481	1674	1055	920	641	857	819	822	874	15.7952805975285	13.020609641146	20.1459172837043	18.6977269919278	21.4900476909924	13.6718633827753	12.9991593881055	8.21046230432713	10.4573568851352	11.4652598618128	9.66295613492108
ENSMUSG00000025613	2234.32256416316	2246.37331873708	2278.0778456193	2345.18441008243	2425.79645342349	2607.69631439732	1552.6313935302	1604.61673142483	1530.79894981332	1432.68512658829	2150.76884858307	1884.60783100089	2356.24181773713	1692.6848134901	0.476790569722035	2.07006407417535e-06	0.000144839795689956	Cct8	16	87280214	87292761	-	3088	protein_coding	chaperonin containing Tcp1, subunit 8 (theta) [Source:MGI Symbol;Acc:MGI:107183]	-	2341	2280	2300	2402	2445	2604	1433	1606	1616	1325	2353	1876	47.1753235558351	47.5578528355079	48.4845417870755	49.4064653399725	51.1373024470414	54.9785467498235	32.987595275285	33.5144540084864	32.1262097049028	30.2198917758505	45.0647683902746
ENSMUSG00000022324	321.643188433569	311.339459965315	401.139794554703	493.055007115581	358.164629728377	337.478363268778	197.193938326934	254.780365201327	160.089741657457	232.473435635081	248.62266332962	270.23427853904	370.470073844387	227.232403781577	0.705165088982055	2.15278781384838e-06	0.000149958415139758	Matn2	15	34306823	34436419	+	6263	protein_coding	matrilin 2 [Source:MGI Symbol;Acc:MGI:109613]	-	337	316	405	505	361	337	182	255	169	215	272	269	3.34840710376299	3.24989518361186	4.20945007189138	5.12149837811236	3.72272566308922	3.50814113381397	2.06571657915774	2.62374526632848	1.65653157384295	2.41774429010423	2.56849662961329
ENSMUSG00000028926	275.830508775375	253.209624085715	293.178714044919	278.258766391962	252.997176123923	269.381838929677	229.698433655549	209.819124283446	197.033528193794	201.116553619187	188.295105315815	176.80755770584	270.476104725262	200.461717128938	0.433922006570879	2.20474695527091e-06	0.000152898225796287	Cdk14	5	4853391	5470312	-	18877	protein_coding	cyclin-dependent kinase 14 [Source:MGI Symbol;Acc:MGI:894318]	-	289	257	296	285	255	269	212	210	208	186	206	176	0.952698831159007	0.876929804484628	1.02073142728079	0.958958818605652	0.872455826972832	0.929070930801553	0.79833403353117	0.716886196529901	0.676434553859414	0.693959757337189	0.645396717722394
ENSMUSG00000021957	53810.8099818534	51673.483091142	74001.8731120002	77322.7412743081	78956.9461580158	70491.919724676	51614.9716154861	27495.297529315	32753.9822324846	37948.3148699945	47357.1330408368	45125.1061624355	67709.6288903326	40382.4675750921	0.745633350429155	2.4413515377604e-06	0.000167821502856661	Tkt	14	30270316	30296677	+	7355	protein_coding	transketolase [Source:MGI Symbol;Acc:MGI:105992]	-	56380	52447	74714	79196	79582	70392	47638	27519	34577	35096	51810	44919	477.016234617488	459.306569899106	661.259709874128	683.925258123955	698.824971102684	623.979318350805	460.418326375979	241.10924908939	288.602479518237	336.069625808251	416.603988089133
ENSMUSG00000021242	7491.3275549409	6372.60641473309	7075.90788221926	8357.52645724629	8101.86251069786	7453.56515670479	4760.82508246454	4649.99144959599	4740.1719955853	4376.98822070144	6755.77244363684	5796.47504524261	7475.46599609036	5180.03737287112	0.529100085233787	2.63381532172667e-06	0.000178949958578059	Npc2	12	84801336	84819926	-	5438	protein_coding	NPC intracellular cholesterol transporter 2 [Source:MGI Symbol;Acc:MGI:1915213]	-	7849	6468	7144	8560	8166	7443	4394	4654	5004	4048	7391	5770	89.8185193105447	76.6117691398831	85.5174995150844	99.9821875283675	96.9854120541191	89.2356483589902	57.4384362964264	55.1507058321854	56.4902534040314	52.4270738345658	80.3815741391339
ENSMUSG00000118642	339.777374131604	534.991540383437	492.262908379475	743.976070142719	533.774434332041	700.993632902506	343.464167305703	263.772613384904	385.541567186894	347.088245762145	311.692383071325	255.165452598202	557.629326711964	317.787404884862	0.811184030565457	2.64191983788609e-06	0.000178949958578059	AY036118	17	40158994	40159718	-	714	pseudogene	cDNA sequence AY036118 [Source:MGI Symbol;Acc:MGI:2158419]	-	356	543	497	762	538	700	317	264	407	321	341	254	31.027197607614	48.9853596668965	45.3117596663799	67.7867531649712	48.6654010623507	63.9189152297577	31.5604225573227	23.8270136936125	34.993841674707	31.6636618392561	28.2454615022162
ENSMUSG00000023249	1616.80581960376	1693.64725215309	1738.27244307038	2104.02681254273	1801.73675231782	1494.11785755791	1381.44105146616	1233.93627852408	1311.97806032887	1203.45550633417	1453.34571578712	1129.15735716684	1741.43448954095	1285.55232826787	0.437732396987726	2.89665453095613e-06	0.000194013959246476	Parp3	9	106347521	106354148	-	3699	protein_coding	poly (ADP-ribose) polymerase family, member 3 [Source:MGI Symbol;Acc:MGI:1891258]	-	1694	1719	1755	2155	1816	1492	1275	1235	1385	1113	1590	1124	28.498358151437	29.9334123716281	30.8848531497994	37.0041997206971	31.7079201487539	26.2974755212908	24.5023428405995	21.5152563806051	22.9858658218278	21.1916684712663	25.4217416492893
ENSMUSG00000013076	2698.17594570237	2505.49445155632	2358.30580453024	2430.12655982313	1912.8570806546	1821.58202607094	1858.17364961918	1434.76315462395	1410.49482442576	1208.86186530242	1540.18083717062	1732.91498319645	2287.75697805627	1530.8982190564	0.579640086415436	2.99123732983613e-06	0.000198924718755309	Amotl1	9	14453262	14556352	-	10064	protein_coding	angiomotin-like 1 [Source:MGI Symbol;Acc:MGI:1922973]	-	2827	2543	2381	2489	1928	1819	1715	1436	1489	1118	1685	1725	17.4801818286064	16.2757277032706	15.400737499855	15.7087758085935	12.3729325216797	11.7839702840807	12.1136565180533	9.19491483600251	9.0827946354872	7.82393968028601	9.90197407521518
ENSMUSG00000038780	849.44343532901	880.814801294277	954.811757903046	1071.05216397187	949.483519806251	974.381149734483	793.109686018217	808.303197834799	586.364201692107	576.317866016271	672.743677244854	610.789744801994	946.664471339823	674.604728934707	0.488977844615837	2.99535721471658e-06	0.000198924718755309	Smurf1	5	144813305	144902657	-	6336	protein_coding	SMAD specific E3 ubiquitin protein ligase 1 [Source:MGI Symbol;Acc:MGI:1923038]	-	890	894	964	1097	957	973	732	809	619	533	736	608	8.7410902350996	9.08839164002325	9.90409087458166	10.9971343832205	9.75512889557227	10.0121475077218	8.2125432801694	8.22805625608992	5.99750896154557	5.92469991821987	6.8699749517076
ENSMUSG00000076612	72.5367427921402	260.10638427482	75.27561576829	6.83442584120608	33.732956816523	243.344932564727	5.41741588810257	3.99655474825611	5.68365946712866	10.8127179365154	24.679455551102	5.02294198027956	115.305176342951	9.26879092856405	3.63274940009806	3.06066236092709e-06	0.000200980986819443	Ighg2c	12	113248945	113252552	-	1326	IG_C_gene	immunoglobulin heavy constant gamma 2C [Source:MGI Symbol;Acc:MGI:2686979]	-	76	264	76	7	34	243	5	4	6	10	27	5	3.56665279326938	12.8240465596295	3.73097912745924	0.335306976083544	1.65604310163561	11.9479203083316	0.268045326257291	0.194392885612224	0.277781392995217	0.531142182781675	1.2042391662348
ENSMUSG00000009035	1856.36795698306	2004.00146066282	2586.11358909217	3349.84500873972	2749.23598054663	2410.41667770905	1878.75982999397	1543.66927151392	1329.02903873025	1397.00315739779	1845.47484287685	1298.93279610029	2492.66344562224	1548.81148943551	0.686510637279813	3.06479013908294e-06	0.000200980986819443	Tmem184b	15	79244884	79287769	-	4702	protein_coding	transmembrane protein 184b [Source:MGI Symbol;Acc:MGI:2445179]	-	1945	2034	2611	3431	2771	2407	1734	1545	1403	1292	2019	1293	25.7411382041719	27.863329266102	36.1473944496787	46.3474843390029	38.0618719588811	33.3751351631619	26.2149013159578	21.1743339518925	18.3176801480808	19.3523721481094	25.394882165263
ENSMUSG00000045246	41.9949563533443	27.5870407564203	66.3613981115188	108.374466910554	72.4266425766524	45.0638764008754	35.754944861477	4.99569343532014	20.8400847128051	9.73144614286387	13.7108086395011	15.0688259408387	60.3013968515608	16.6836339554676	1.85736627395964	3.35451381959792e-06	0.000215472520879337	Kcng4	8	120350593	120362419	-	3806	protein_coding	potassium voltage-gated channel, subfamily G, member 4 [Source:MGI Symbol;Acc:MGI:1913983]	-	44	28	67	111	73	45	33	5	22	9	15	15	0.719406997851414	0.473864234169657	1.14593179620037	1.85243197139226	1.23876897276841	0.770856071740904	0.616349310896822	0.0846574377042198	0.354853687005451	0.166543636608421	0.233085352721922
ENSMUSG00000038295	80.1721894018391	67.9823504354643	169.370135478652	111.303506556785	164.69620092773	83.1178164727257	75.843822433436	39.9655474825611	45.4692757370293	28.1130666349401	51.1870189208041	29.1330634856214	112.773699878866	44.9519657823987	1.32729937571058	3.38358370141907e-06	0.00021645268307078	Atg9b	5	24589179	24597141	-	3946	protein_coding	autophagy related 9B [Source:MGI Symbol;Acc:MGI:2685420]	-	84	69	171	114	166	83	70	40	48	26	56	29	1.32468607359057	1.12630676627535	2.82092656532555	1.83499904904398	2.71698505828407	1.371357162532	1.2610221582971	0.653231034773969	0.746757480206099	0.464056206122175	0.839312041522884
ENSMUSG00000023960	879.030790941593	960.620169196779	888.450359791527	1153.06527406634	1072.50959760769	1005.42515347731	679.343952368063	814.298029957183	756.873985705966	723.370829952881	751.35231344466	805.679893636841	993.183557513539	755.153167510932	0.394902580240113	3.51117426608518e-06	0.00022279609017147	Enpp5	17	44389704	44397458	+	4858	protein_coding	ectonucleotide pyrophosphatase/phosphodiesterase 5 [Source:MGI Symbol;Acc:MGI:1933830]	-	921	975	897	1181	1081	1004	627	815	799	669	822	802	11.7975787555228	12.9274179069023	12.0195354806527	15.4411790974736	14.3715770114977	13.4742862718177	9.17469824376139	10.8109534557572	10.0968218595518	9.69890991133238	10.0070671706027
ENSMUSG00000027533	1184.44865532955	1067.02732640011	2036.40350025795	1810.14650137087	1797.76816916293	1607.27825829789	988.13665798991	726.373825495549	700.03739103468	911.512122048249	1108.74739198099	1089.97840972066	1583.84540180322	920.797633045007	0.782449956994304	3.59186550478307e-06	0.00022639612060221	Fabp5	3	10077608	10081667	+	3567	protein_coding	fatty acid binding protein 5, epidermal [Source:MGI Symbol;Acc:MGI:101790]	-	1241	1083	2056	1854	1812	1605	912	727	739	843	1213	1085	21.6500766175657	19.5564503894373	37.5208572444429	33.0137374837474	32.808874097669	29.3360404044397	18.1749610085145	13.1339452281998	12.7185251815492	16.6448077508451	20.1117656300072
ENSMUSG00000022758	231.926690769606	227.593086240468	301.10246307316	333.910519670354	241.091426659268	229.325059906677	222.114051412206	109.905255577043	152.511529034619	124.346256269927	164.529703674013	112.513900358262	260.824874386589	147.653449387678	0.821450969030149	3.64184723155218e-06	0.000228314686640469	P2rx6	16	17379749	17395664	+	3995	protein_coding	purinergic receptor P2X, ligand-gated ion channel, 6 [Source:MGI Symbol;Acc:MGI:1337113]	-	243	231	304	342	243	229	205	110	161	115	180	112	3.78512525440245	3.72443054338176	4.95347016071184	5.43747653130981	3.92849073196513	3.73721657556115	3.64769767391837	1.77435208356689	2.47402747037868	2.02738101257516	2.66469943166849
ENSMUSG00000028339	1181.58536285091	1196.09526708194	1190.54329149322	1690.05587587539	1503.10086991272	1298.84105982079	978.385309391325	966.167110390916	961.485726522598	846.635814429157	927.764717939575	1084.95546774038	1343.37028783916	960.899024402326	0.483315444432532	3.68195445145726e-06	0.000229909450668086	Col15a1	4	47208161	47313167	+	6349	protein_coding	collagen, type XV, alpha 1 [Source:MGI Symbol;Acc:MGI:88449]	-	1238	1214	1202	1731	1515	1297	903	967	1015	783	1015	1080	12.134058462579	12.3162371585691	12.3240057370393	17.3172853778191	15.4114516711514	13.3187729900859	10.1103032497496	9.81488117944514	9.81422793663919	8.68581856056916	9.4548190817087
ENSMUSG00000058240	616.562313733191	601.988639363315	634.890390887814	574.091770661311	563.538807993679	567.80484265103	335.87978506236	348.699401785346	372.279695096927	383.851486746297	574.939908949746	378.729825313079	593.14612754839	399.063350492292	0.570425953687952	3.73265761427609e-06	0.000231232975448811	Cryzl1	16	91486210	91525863	-	4529	protein_coding	crystallin, zeta (quinone reductase)-like 1 [Source:MGI Symbol;Acc:MGI:1913859]	-	646	611	641	588	568	567	310	349	393	355	629	377	8.87607499071299	8.68967578129496	9.21315674730688	8.24637496667907	8.09994850682978	8.1622577685975	4.86565298349843	4.96577463271755	5.32703628302354	5.52052461251529	8.21373775222065
ENSMUSG00000020190	13344.8518121014	16679.3218916228	13235.6322830481	17755.8383354534	17449.8601320296	20467.011241802	13589.0460137165	11815.8141132192	11063.2431527659	9369.2200919906	11027.1463617961	9220.11229900116	16488.7526160096	11014.0970054149	0.582131466777982	3.7735834432599e-06	0.000231449161842212	Mknk2	10	80501161	80513946	-	3892	protein_coding	MAP kinase-interacting serine/threonine kinase 2 [Source:MGI Symbol;Acc:MGI:894279]	-	13982	16929	13363	18186	17588	20438	12542	11826	11679	8665	12064	9178	223.556463952314	280.170984828792	223.503273348824	296.792162550117	291.863555187851	342.369549140572	229.073960073202	195.80732860494	184.216383459107	156.80144245383	183.320488045101
ENSMUSG00000034854	492.486306325583	471.935447225905	414.015886725595	891.404399003021	624.059701105676	454.644441911054	251.368097207959	236.795868834175	216.926336328744	150.296779317564	470.737763289538	207.949797983574	558.091030382806	255.679107160259	1.12510541282656	3.83708772929753e-06	0.000233095643338296	Mfsd12	10	81193325	81202059	+	3971	protein_coding	major facilitator superfamily domain containing 12 [Source:MGI Symbol;Acc:MGI:3604804]	-	516	479	418	913	629	454	232	237	229	139	515	207	8.086127409242	7.76962949998753	6.85218604295145	14.6035675400881	10.2302677729094	7.45393383646341	4.15307578983545	3.84602726128611	3.5402262699811	2.46529690952459	7.67007922465729
ENSMUSG00000015980	292.055832820985	331.044489077044	422.930104382366	325.123400731661	386.936857601294	278.394614209852	252.45158038558	226.804481963534	187.560762415246	184.897476714414	267.817795424922	199.913090815126	339.414216470534	219.90753128647	0.62554892483095	3.87243951520359e-06	0.0002334336327761	Lrrc27	7	138792904	138822895	+	3637	protein_coding	leucine rich repeat containing 27 [Source:MGI Symbol;Acc:MGI:1923862]	-	306	336	427	333	390	278	233	227	198	171	293	199	5.23562931705501	5.95059865355969	7.64253304460615	5.81552605151411	6.92560230296333	4.9834609850289	4.55401418255706	4.02204064854623	3.34208363890149	3.31136555889507	4.76449446926355
ENSMUSG00000115575	35.3139405698577	39.4100582234576	45.561556912386	30.2667430110555	42.6622689150144	31.0440037428253	20.5861803747898	10.9905255577043	20.8400847128051	11.893989730167	20.1091860046016	17.0780027329505	37.3764285624327	16.916328185503	1.13868430282687	3.98658131137473e-06	0.000237572961571012	Gm49024	14	34383664	34384661	+	998	lncRNA	predicted gene, 49024 [Source:MGI Symbol;Acc:MGI:6118390]	-	37	40	46	31	43	31	19	11	22	11	22	17	2.30707624912169	2.58163079766635	3.00040611299578	1.97296429414403	2.78274978100493	2.0251664324298	1.35333345685895	0.710274205796566	1.353279692127	0.776276540887125	1.30372095885851
ENSMUSG00000020674	2119.79086501767	2055.23453635331	2043.33678065766	1961.48021642614	2122.19984207479	1796.54653918157	1586.21937203643	1821.42982651772	1536.48260928045	1711.65324935039	1554.80569971943	1511.90553606415	2016.43146328519	1620.41604882809	0.315675332169674	4.05716154714993e-06	0.000238306697768477	Pxdn	12	29987607	30067657	+	9648	protein_coding	peroxidasin [Source:MGI Symbol;Acc:MGI:1916925]	-	2221	2086	2063	2009	2139	1794	1464	1823	1622	1583	1701	1505	14.3252440404976	13.9264906722744	13.9192131180332	13.2260668980416	14.3189025271087	12.1231285863007	10.7866240097747	12.1762420606513	10.3206958639979	11.5557446922195	10.4270036762979
ENSMUSG00000022971	1529.95261441843	1658.17819975198	1463.91263296753	1559.22543834373	1669.78136241789	1768.50679386547	933.962499108884	958.174000894403	934.01470576481	952.600450207008	1593.19596391003	970.432390590011	1608.25950696084	1057.06333507919	0.604915858274101	4.26539660782835e-06	0.000246868117063924	Ifnar2	16	91169671	91202477	+	3329	protein_coding	interferon (alpha and beta) receptor 2 [Source:MGI Symbol;Acc:MGI:1098243]	-	1603	1683	1478	1597	1683	1766	862	959	986	881	1743	966	29.9647385456828	32.5637944067853	28.9010346137222	30.4704728707886	32.6517576035015	34.5864885496147	18.40667013854	18.5638782444138	18.1827071859465	18.6387348987278	30.965357601625
ENSMUSG00000032109	278.693801254012	305.427951231796	346.664019985546	345.626678255279	319.470943968248	260.369063649502	241.616748609375	208.819985596382	206.506293972341	218.416902317611	245.88050160172	170.780027329505	309.375409724064	215.336743237822	0.522746762850318	4.26856758274251e-06	0.000246868117063924	Nlrx1	9	44164014	44179896	-	5750	protein_coding	NLR family member X1 [Source:MGI Symbol;Acc:MGI:2429611]	-	292	310	350	354	322	260	223	209	218	202	269	170	3.16013599160539	3.47263015731312	3.96235105961975	3.91042076525516	3.61679813397217	2.94805153372726	2.75688580464794	2.34229904179382	2.32746990464758	2.47421732073804	2.76679475143932
ENSMUSG00000039518	1300.88921612746	1245.35783986126	863.688644078274	1872.63268049047	1700.53788186825	1207.71188754346	560.160802829806	793.316117528839	503.951139418741	426.021086698707	1052.07604960438	776.54683015122	1365.1363583282	685.345337705283	0.993750564605487	4.29594702797003e-06	0.000247538153563876	Cdsn	17	35863025	35868077	+	2678	protein_coding	corneodesmosin [Source:MGI Symbol;Acc:MGI:3505689]	-	1363	1264	872	1918	1714	1206	517	794	532	394	1151	773	31.6720408301653	30.4019320910546	21.1962319566131	45.4910648911791	41.3367651874287	29.3606930554255	13.7234002280116	19.1061784222849	12.1954122245085	10.3619136124417	25.4189296286044
ENSMUSG00000064284	203.293765983235	203.947051306393	165.408260964532	212.843547626132	173.625513026222	182.258344554652	146.27022897877	124.892335883004	129.776891166104	111.370994746109	154.475110671712	115.52766554643	190.229413910194	130.385537832021	0.543736082086142	4.66312810566237e-06	0.000264084843855046	Cdpf1	15	85691173	85695898	-	1215	protein_coding	cysteine rich, DPF motif domain containing 1 [Source:MGI Symbol;Acc:MGI:1919605]	-	213	207	167	218	175	182	135	125	137	103	169	115	10.9092298205048	10.9738432091914	8.94731947089916	11.3964158686088	9.30246433634819	9.76617894917879	7.8984022803815	6.62975736424404	6.9221294121121	5.97056271933791	8.226269523494
ENSMUSG00000032456	242.425429857942	273.89990465303	234.741064961641	230.417785503519	275.816529264512	291.413067392327	198.277421504554	195.83118266455	169.562507436005	169.759671603292	209.318345229717	155.711201388666	258.118963605495	183.076721637797	0.494671055525239	4.66735798812273e-06	0.000264084843855046	Nmnat3	9	98169488	98302491	+	5004	protein_coding	nicotinamide nucleotide adenylyltransferase 3 [Source:MGI Symbol;Acc:MGI:1921330]	-	254	278	237	236	278	291	183	196	179	157	229	155	3.15869127693713	3.57842713343197	3.08307291680759	2.99559277913898	3.58809338687716	3.79144932423995	2.59965398796729	2.5240774080273	2.19599402987566	2.20971706426568	2.70651656292641
ENSMUSG00000039680	652.830685129261	632.531434486494	819.117555794418	702.969515095483	656.800512133478	736.043314547631	406.306191607693	378.673562397267	342.914121183429	421.695999524101	670.001515516954	426.950068323762	700.048836197794	441.090243092201	0.665581348867913	4.71645666612555e-06	0.000265232692317968	Mrps6	16	91855158	91909115	+	1533	protein_coding	mitochondrial ribosomal protein S6 [Source:MGI Symbol;Acc:MGI:2153111]	-	684	642	827	720	662	735	375	379	362	390	733	425	27.7654497292086	26.9747579608218	35.1168947465415	29.8317282831499	27.8902288310686	31.258976352087	17.3888504215835	15.9316572465697	14.4964559702566	17.9174734770851	28.2783670734034
ENSMUSG00000032216	9236.98153608332	9896.85087136579	9861.10566564598	9511.56807786138	9560.31682011812	9985.15359095841	8683.03418545081	8568.61338026111	8696.9462612847	8676.12487225997	8740.1834807273	8740.92363408249	9675.3294270055	8684.3043023444	0.155858166929951	4.75390875579315e-06	0.000265902614792169	Nedd4	9	72569628	72657134	+	12601	protein_coding	neural precursor cell expressed, developmentally down-regulated 4 [Source:MGI Symbol;Acc:MGI:97297]	-	9678	10045	9956	9742	9636	9971	8014	8576	9181	8024	9562	8701	47.7937790675595	51.3463542572681	51.4319070164617	49.1056186458423	49.3887486522553	51.5897320713461	45.2091233136097	43.8574785964572	44.7280949264891	44.847705291428	44.8782832855542
ENSMUSG00000022197	2275.36308969029	2312.38516626137	2104.74583562653	2034.70620758192	2082.51401052594	2245.18246423917	2049.95017205801	1520.68908171145	1734.4634140521	1576.49427514395	1658.09379147033	1550.07989511427	2175.81612898754	1681.62843825835	0.371891779706498	4.76734733341412e-06	0.000265902614792169	Pdzd2	15	12359797	12740010	-	18419	protein_coding	PDZ domain containing 2 [Source:MGI Symbol;Acc:MGI:1922394]	-	2384	2347	2125	2084	2099	2242	1892	1522	1831	1458	1814	1543	8.05435873114323	8.20751575432799	7.51009857984052	7.18653822371037	7.36008167343465	7.93595374906451	7.30191617516348	5.3249128446413	6.10263958178553	5.57501184162698	5.82456830577764
ENSMUSG00000045917	651.876254303049	693.617024732854	853.783957792973	758.621268373875	793.716630977013	656.931175977206	624.086310309417	534.539197579255	578.785989069268	526.579363508301	542.948022124244	488.229960483173	734.757718692828	549.194807178943	0.420068464000063	4.83628654161968e-06	0.000267299566823016	Tmem268	4	63477018	63504594	+	3974	protein_coding	transmembrane protein 268 [Source:MGI Symbol;Acc:MGI:1913920]	-	683	704	862	777	800	656	576	535	611	487	594	486	10.6950693833826	11.4106262292023	14.1199173391368	12.418845642132	13.0016468975921	10.7623111621881	10.3033008106436	8.6754062016965	9.43862588765405	8.63088671961398	8.8399760838957
ENSMUSG00000020642	655.693977607899	682.779258721403	1030.08737367134	903.120557587946	976.271456101725	955.354179698558	631.67069255276	546.528861824024	554.156798045044	591.455671127393	594.135041045048	642.936573475783	867.217800564811	593.480606345009	0.5472213692156	4.84355751788021e-06	0.000267299566823016	Rnf144a	12	26350963	26465253	-	7340	protein_coding	ring finger protein 144A [Source:MGI Symbol;Acc:MGI:1344401]	-	687	693	1040	925	984	954	583	547	585	547	650	640	5.82440334479825	6.08137603030388	9.22337848833247	8.00449146584802	8.65835287034989	8.47387166645404	5.64617394620732	4.80236500606367	4.89277484923524	5.24862548092057	5.23732837510229
ENSMUSG00000008090	1461.23359493114	1640.44367355142	1725.39635089949	2081.57084192162	1937.66072537263	1991.82333691869	1421.52992903812	1312.86823480213	1057.16066088593	1008.82658347689	1470.71274006382	1187.42348413809	1806.3547539325	1243.08693873416	0.539001161760901	4.97923149644167e-06	0.000273822790328878	Fgfrl1	5	108840248	108854790	+	2782	protein_coding	fibroblast growth factor receptor-like 1 [Source:MGI Symbol;Acc:MGI:2150920]	-	1531	1665	1742	2132	1953	1989	1312	1314	1116	933	1609	1182	34.2459194234218	38.5497703770511	40.7609010872766	48.6763659860026	45.3399837966497	46.6130182745607	33.5242034963137	30.4370206458354	24.6264887285293	23.6199425077574	34.2051442513192
ENSMUSG00000064267	41.0405255271319	26.6017893008339	56.4567118262175	86.8948428381916	72.4266425766524	51.0723932543254	29.2540457957539	23.9793284895367	15.1564252456764	18.3816204920762	27.4216172790022	20.0917679211182	55.7488175538921	22.3808008705273	1.31713466929705	5.37729943599038e-06	0.000290615220897508	Hvcn1	5	122344867	122380360	+	3563	protein_coding	hydrogen voltage-gated channel 1 [Source:MGI Symbol;Acc:MGI:1921346]	-	43	27	57	89	73	51	27	24	16	17	30	20	0.751005986109552	0.488104290442868	1.04138611907331	1.58658103025233	1.32325419880903	0.933219750281223	0.538678572588466	0.434069547552863	0.275676397875691	0.336037246260581	0.497963992399458
ENSMUSG00000054065	29.5873556125835	14.7787718337966	54.4757745691572	58.5807929246235	44.646560492457	21.0298089870752	16.2522476643077	5.99483212238417	11.3673189342573	7.56890255556079	15.5389164581012	4.01835358422365	37.1831774032822	10.1234285531391	1.87471051035596	5.40287280621482e-06	0.000290993902033693	Pkp3	7	140658131	140670423	+	3616	protein_coding	plakophilin 3 [Source:MGI Symbol;Acc:MGI:1891830]	-	31	15	55	60	45	21	15	6	12	7	17	4	0.533487241354692	0.267194503879047	0.990118143651033	1.05392790049015	0.803748795179894	0.378634724618753	0.294879509914686	0.106926838905617	0.203726840216625	0.136340203002752	0.278043666884472
ENSMUSG00000022894	632.787637778802	655.192217964982	449.672757352679	598.500434379904	456.387062811782	411.583404461329	257.868996273683	283.755387126184	291.761185979271	327.625353476417	443.316146010536	354.619703807737	534.02058579158	326.491128778971	0.709148629277446	5.68523242107718e-06	0.00030307703311409	Adamts5	16	85653061	85698716	-	10791	protein_coding	a disintegrin-like and metallopeptidase (reprolysin type) with thrombospondin type 1 motif, 5 (aggrecanase-2) [Source:MGI Symbol;Acc:MGI:1346321]	-	663	665	454	613	460	411	238	284	308	303	485	353	3.82333719055506	3.96939790447417	2.73871544835971	3.60816886857826	2.75316590152376	2.48318854996006	1.56782297141851	1.69597929838276	1.75220311911764	1.97758543150455	2.65810758003844
ENSMUSG00000025372	300.645710256897	260.10638427482	320.911835643762	347.579371352766	345.266734475	281.398872636577	174.440791596903	256.778642575455	205.559017394486	176.247302365201	245.88050160172	173.793792517673	309.318151439971	205.450008008573	0.588373743460819	5.74639324987494e-06	0.000303707273393177	Baiap2	11	119833589	119897608	+	4992	protein_coding	brain-specific angiogenesis inhibitor 1-associated protein 2 [Source:MGI Symbol;Acc:MGI:2137336]	-	315	264	324	356	348	281	161	257	217	163	269	173	3.92669114061626	3.40638736740159	4.2249656731179	4.52963798941431	4.50236718257182	3.66995983236241	2.29262518114439	3.31758795796799	2.66858218426916	2.29967966951253	3.18691302499521
ENSMUSG00000026567	60.1291420513793	60.1003387907728	164.417792336002	118.137932397991	137.908264632256	115.163239691126	53.0906757034052	4.99569343532014	10.4200423564025	37.8445127778039	28.3356711883023	45.206477822516	109.309451649921	29.982178880625	1.87005042156642	5.7537540179665e-06	0.000303707273393177	Adcy10	1	165312752	165404343	+	8739	protein_coding	adenylate cyclase 10 [Source:MGI Symbol;Acc:MGI:2660854]	-	63	61	166	121	139	115	49	5	11	35	31	45	0.448610645931031	0.449606704715449	1.23651417664887	0.879451115438189	1.0272811138536	0.857957289901657	0.398580547619664	0.0368699173706672	0.077272750471607	0.282072419074236	0.209793709625424
ENSMUSG00000111013	26.7240631339464	13.7935203782102	96.0754569674227	28.314049913568	57.5444557458334	31.0440037428253	14.0852813090667	6.9939708094482	6.63093604498343	10.8127179365154	10.0545930023008	16.0734143368946	42.2492583136343	10.7751522398682	1.97471643788699	5.79394338955912e-06	0.000303707273393177	Gm32468	10	92920039	92929589	+	1663	lncRNA	predicted gene, 32468 [Source:MGI Symbol;Acc:MGI:5591627]	-	28	14	97	29	58	31	13	7	7	10	11	16	1.04774729332298	0.542251135072073	3.79692690233299	1.10762773458609	2.25253727955487	1.21534341525252	0.5556903588723	0.271249964559931	0.258405180374986	0.423508439187312	0.391194683385687
ENSMUSG00000050556	942.977656297822	965.546426474711	1879.90945695019	1825.76804615077	1625.13480192543	1169.65794747161	1117.07115612675	612.47201517025	600.573350359928	787.165865778322	723.016642256358	626.863159138889	1401.49905587842	744.52703147175	0.912872973525469	5.89571784256387e-06	0.000308011952488345	Kcnb1	2	166937889	167032075	-	11488	protein_coding	potassium voltage gated channel, Shab-related subfamily, member 1 [Source:MGI Symbol;Acc:MGI:96666]	-	988	980	1898	1870	1638	1168	1031	613	634	728	791	624	5.35184199602868	5.49472968608461	10.7548543297752	10.3391599188753	9.20885666945388	6.62869418942585	6.37963742685062	3.43858644575358	3.38797546118836	4.46314781528785	4.07215747618135
ENSMUSG00000002341	39.1316638747072	64.0413446131186	138.665607994218	149.38102195779	87.3088294074714	42.0596179741504	44.4228102824411	15.9862189930245	9.47276577854776	19.4628922857277	35.6481024627029	28.1284750895655	86.7646809702426	25.5202108153349	1.76706991007195	6.28816363377838e-06	0.000327101696122144	Ncan	8	70545735	70573523	-	7195	protein_coding	neurocan [Source:MGI Symbol;Acc:MGI:104694]	-	41	65	140	153	88	42	41	16	10	18	39	28	0.35460415814872	0.581898505366979	1.26663063754349	1.3506682953217	0.789929106992831	0.380581838560503	0.4050744185491	0.143302274536099	0.0853227072299417	0.176195991919847	0.320572538762342
ENSMUSG00000031448	173.706410370651	235.475097885159	390.244639640872	324.147054182917	221.248510884842	281.398872636577	122.433599071118	26.9767445507288	34.101956802772	36.7632409841524	88.6632292021071	129.591903091213	271.036764266836	73.0884456170152	1.89111322772471	6.32372959388819e-06	0.000327101696122144	Adprhl1	8	13271663	13304162	-	5856	protein_coding	ADP-ribosylhydrolase like 1 [Source:MGI Symbol;Acc:MGI:2442168]	-	182	239	394	332	223	281	113	27	36	34	97	129	1.93402055450389	2.62882403142492	4.37973571700261	3.60101631282228	2.4594615530951	3.12849034889911	1.3716999861933	0.29711638023774	0.377395622040633	0.408914176375154	0.979632475962938
ENSMUSG00000029716	107.850683361998	160.59598726059	208.988880619858	232.370478601007	196.444866166811	204.289573017302	84.5116878544002	73.9362628427381	24.6291910242242	46.4946871270163	87.7491752928071	128.587314695157	185.090078171261	74.3180531393904	1.31640618571318	6.55883731876148e-06	0.00033593678855212	Tfr2	5	137568102	137585743	+	4336	protein_coding	transferrin receptor 2 [Source:MGI Symbol;Acc:MGI:1354956]	-	113	163	211	238	198	204	78	74	26	43	96	128	1.62173517077921	2.42138035274202	3.1677137737768	3.48638830944431	2.94925388164903	3.06740034156088	1.27875424373335	1.09978133693576	0.368111596898182	0.698447070522268	1.30940642429466
ENSMUSG00000024169	339.777374131604	248.283366807783	283.274027759617	337.815905865329	333.360985010345	311.441456903828	174.440791596903	207.820846909318	263.342888643628	219.498174111263	213.888614776217	165.757085349225	308.992186079751	207.458066897759	0.573616469224937	6.95326902572378e-06	0.000354979105668302	Ift140	17	25235059	25318469	+	8333	protein_coding	intraflagellar transport 140 [Source:MGI Symbol;Acc:MGI:2146906]	-	356	252	286	346	336	311	161	208	278	203	234	165	2.65851663168564	1.9478873727646	2.23417610448807	2.63731976820603	2.60419882441294	2.43326032511505	1.37342912567776	1.60851773055731	2.04804190841716	1.71573011492626	1.66076041022084
ENSMUSG00000059201	2070.16046205463	2415.83656909795	1046.92534035635	1847.24767022313	1563.62176302471	1238.75589128629	729.184178538607	1324.8578990469	760.663092017385	1000.17640912768	912.225801481473	789.606479299946	1697.09128267384	919.452309918665	0.884247697299939	7.33314874809695e-06	0.000371949645077422	Lep	6	29060219	29073876	+	3354	protein_coding	leptin [Source:MGI Symbol;Acc:MGI:104663]	-	2169	2452	1057	1892	1576	1237	673	1326	803	925	998	786	40.2427137228341	47.0892844249116	20.5146768486276	35.8299454443559	30.3479526532293	24.0456327078099	14.263751524231	25.4767699271555	14.6976503712314	19.423746102888	17.5978653698015
ENSMUSG00000026749	409.450824445107	395.085833690162	338.740270957305	721.520099521613	503.017914881682	410.581984985754	230.78191683317	284.754525813248	200.822634505213	187.060020301717	372.01994108513	171.784615725561	463.066154746937	241.20394237734	0.940051237977288	7.40064290265121e-06	0.000373288754131102	Nek6	2	38401655	38484618	+	10714	protein_coding	NIMA (never in mitosis gene a)-related expressed kinase 6 [Source:MGI Symbol;Acc:MGI:1891638]	-	429	401	342	739	507	410	213	285	212	173	407	171	2.49170380621329	2.41077907869255	2.07791230665944	4.38107683087456	3.05627592389779	2.49494963123807	1.41321982186777	1.71418273757969	1.21472968308866	1.13723123432659	2.24664924989777
ENSMUSG00000024799	221.42795168127	203.947051306393	203.046068848677	294.856657720605	255.973613490087	215.305187248627	147.35371215639	103.910423454659	123.145955121121	142.727876762003	183.724835769315	170.780027329505	232.42608838261	145.273805098832	0.677379053411615	7.47687138764549e-06	0.000375592965572333	Tm7sf2	19	6112851	6118403	-	4403	protein_coding	transmembrane 7 superfamily member 2 [Source:MGI Symbol;Acc:MGI:1920416]	-	232	207	205	302	258	215	136	104	130	132	201	170	3.27891429318241	3.02821246858223	3.03080452388098	4.35658639196027	3.78448914118953	3.18360620256322	2.19569484242266	1.52211881089417	1.81255040216957	2.11144398220854	2.69985151554828
ENSMUSG00000024777	816.992787237789	824.65546832585	1166.77204440849	1537.74581427137	1236.2136527467	1132.60542687533	694.51271685475	531.541781518063	548.473138577916	579.561681397226	823.562572279366	815.7257775974	1119.16419897759	665.56294470412	0.749592462193663	7.57279948567166e-06	0.000379196441977418	Ppp2r5b	19	6277795	6285902	-	3372	protein_coding	protein phosphatase 2, regulatory subunit B', beta [Source:MGI Symbol;Acc:MGI:2388480]	-	856	837	1178	1575	1246	1131	641	532	579	536	901	812	15.7970853347895	15.988310555245	22.7410480446826	29.6675078038332	23.8652901781972	21.8677755004013	13.5130138658128	10.166886275445	10.5411118820507	11.1951918867591	15.8026431408883
ENSMUSG00000094420	7.63544660969896	30.5427951231796	3.96187451412052	4.88173274371863	1.98429157744253	13.0184531824751	0	0.999138687064029	0	0	0.914053909300074	0	10.3374322917726	0.31886543272735	4.84610980354958	7.59871206628641e-06	1	Igkv10-96	6	68608947	68609426	-	359	IG_V_gene	immunoglobulin kappa variable 10-96 [Source:MGI Symbol;Acc:MGI:4439561]	-	8	31	4	5	2	13	0	1	0	0	1	0	1.38671209613699	5.56201209040402	0.725301029616031	0.884634003754039	0.359808807597709	2.36090477979551	0	0.179502065683711	0	0	0.164739619769663
ENSMUSG00000091498	3159.16603476295	3595.18256143492	4536.346318668	4295.92481447239	4100.53854478499	4223.98734797539	3045.67121229127	2226.08099477866	2483.75918713522	3138.93201697042	2759.52875217692	3194.5910994578	3985.19093701644	2808.09387713505	0.505148756678086	7.7384187283736e-06	0.0003851864957853	Mpc1-ps	12	110824999	110825328	-	330	processed_pseudogene	mitochondrial pyruvate carrier 1, pseudogene [Source:MGI Symbol;Acc:MGI:3781628]	-	3310	3649	4580	4400	4133	4218	2811	2228	2622	2903	3019	3180	624.172771484326	712.237124175997	903.450347663084	846.889619593866	808.886725525271	833.339951902729	605.520240276884	435.07601891287	487.768974387257	619.565767658108	541.055331631441
ENSMUSG00000063415	41.9949563533443	140.890958148861	83.199364796531	299.738390464324	236.130697715661	174.246988750051	72.5933729005745	26.9767445507288	35.9965099584815	46.4946871270163	28.3356711883023	26.1192982974537	162.700226038129	39.4193806704262	2.04734800454717	7.74157762855672e-06	0.0003851864957853	Cyp26b1	6	84548396	84570890	-	5352	protein_coding	cytochrome P450, family 26, subfamily b, polypeptide 1 [Source:MGI Symbol;Acc:MGI:2176159]	-	44	143	84	307	238	174	67	27	38	43	31	26	0.511596232029611	1.72101484332098	1.02168244810823	3.64342927712047	2.87208371998911	2.11964295122896	0.889898463204418	0.325095949677169	0.435875960084797	0.565856968943302	0.342561141333441
ENSMUSG00000045211	941.068794645397	1081.80609823391	1457.96982119635	1328.80765284021	1298.71883743614	1197.69769278771	941.546881352228	774.332482474622	716.141092858211	734.183547889396	1031.96686359978	772.528476566996	1217.67814952329	828.449890790206	0.555423763365827	8.17958879829571e-06	0.000404412287809743	Nudt18	14	70815077	70820128	+	4440	protein_coding	nudix (nucleoside diphosphate linked moiety X)-type motif 18 [Source:MGI Symbol;Acc:MGI:2385853]	-	986	1098	1472	1361	1309	1196	869	775	756	679	1129	769	13.819257531475	15.9288364561148	21.5812994650075	19.4698779099198	19.0411388246846	17.5621538439383	13.9129288817261	11.2481896902816	10.4528387423579	10.770630379194	15.0384639703743
ENSMUSG00000041801	5591.05577995207	6023.82739945549	6903.56634085501	7684.82368516186	6597.76949499642	5748.14778980055	5698.03803110629	4908.76836954557	4344.210386042	3771.47601625658	4533.70739012836	3839.53684972569	6424.86508170357	4515.95617380075	0.508658700525815	8.71336102331936e-06	0.000423395966291103	Phlda3	1	135693857	135696874	+	1559	protein_coding	pleckstrin homology like domain, family A, member 3 [Source:MGI Symbol;Acc:MGI:1351485]	-	5858	6114	6970	7871	6650	5740	5259	4913	4586	3488	4960	3822	233.826655375417	252.606198132428	291.0311089378	320.679996591885	275.493764213724	240.046481646687	239.794277314135	203.078781196126	180.585701404112	157.57404335326	188.160331332041
ENSMUSG00000109282	66.8101578348659	64.0413446131186	66.3613981115188	77.1313773507543	91.2774125623564	72.1022022414006	42.2558439272001	54.9526277885216	47.3638288927388	35.6819691905009	41.1324259185033	36.1651822580128	72.9539821190024	42.9253129959129	0.762836224120938	8.72368730778424e-06	0.000423395966291103	Gm45188	7	98545137	98548752	+	1369	lncRNA	predicted gene 45188 [Source:MGI Symbol;Acc:MGI:5753764]	-	70	65	67	79	92	72	39	55	50	33	45	36	3.18189143315581	3.05826131929541	3.18584106379737	3.66531847778938	4.34030872802671	3.42892997404924	2.02508341885603	2.58894688599333	2.24213615237192	1.69771509380281	1.94402378186918
ENSMUSG00000058454	332.141927521905	338.926500721735	531.88165352068	600.453127477391	501.033623304239	405.574887607878	370.551246746216	229.801898024727	247.239186820097	229.229620254127	287.926981429523	202.926856003294	451.668620025638	261.279298212997	0.789964076613092	8.80348217707007e-06	0.000424168536041218	Dhcr7	7	143376882	143402147	+	5817	protein_coding	7-dehydrocholesterol reductase [Source:MGI Symbol;Acc:MGI:1298378]	-	348	344	537	615	505	405	342	230	261	212	315	202	3.72281063251216	3.80911480319938	6.00935655803968	6.715279990333	5.60697419403702	4.53926489279919	4.17935056197598	2.54796038568059	2.7544625286844	2.56679458975627	3.20260957566655
ENSMUSG00000073700	808.402909801878	804.950439214121	637.861796773404	947.056152281414	687.557031583837	725.027700316306	631.67069255276	523.548672021551	565.524116979302	328.706625270069	417.722636550134	451.060189829104	768.47600499516	486.37215553382	0.660028703132719	8.81760198659055e-06	0.000424168536041218	Klhl21	4	152093260	152102137	+	3986	protein_coding	kelch-like 21 [Source:MGI Symbol;Acc:MGI:1919288]	-	847	817	644	970	693	724	583	524	597	304	457	449	13.223209583814	13.2022953899274	10.5172288536821	15.4569041207862	11.2287699217024	11.8421576816035	10.397119108169	8.47145273159983	9.19459198384596	5.37143849593638	6.78065133925494
ENSMUSG00000038068	420.903994359655	612.826405374765	895.383640191238	855.279576699504	781.810881512357	501.711157263079	510.320576659263	283.755387126184	420.590800567521	347.088245762145	325.403191710826	215.986505152021	677.985942566767	350.52411782966	0.952017714007365	9.09432125951389e-06	0.000435887758716701	Rnf144b	13	47276132	47401467	+	4936	protein_coding	ring finger protein 144B [Source:MGI Symbol;Acc:MGI:2384986]	-	441	622	904	876	788	501	471	284	444	321	356	215	5.55973643507677	8.11670789827885	11.9219152627364	11.2724165330869	10.3106800242029	6.61747245962536	6.78308899241029	3.70772135511515	5.5220869947858	4.58019743785026	4.26547454721272
ENSMUSG00000033083	1154.86129971697	1116.28989917944	1215.30500720647	980.251934938701	1210.41786223994	1108.57135946153	950.214746773192	832.282526324336	967.169385989727	680.119958206819	847.327973921168	821.753307973736	1130.94956045718	849.811316531496	0.411998199547167	9.43478028858959e-06	0.000450827169094709	Tbc1d4	14	101679796	101846627	-	7676	protein_coding	TBC1 domain family, member 4 [Source:MGI Symbol;Acc:MGI:2429660]	-	1210	1133	1227	1004	1220	1107	877	833	1021	629	927	818	9.80937121288668	9.50735317342518	10.4054854884919	8.30781505411909	10.2650509087835	9.40247576114234	8.12168957778155	6.99316756598705	8.16556426482984	5.77125146062776	7.14228664434671
ENSMUSG00000000594	1447.87156336417	1448.31963971207	1519.37887616522	1495.76291267539	1571.55892933448	1620.29671148036	1092.15104304148	1078.07064334209	995.58768332537	956.925537381614	1404.90085859421	1261.76302544622	1517.19810545528	1131.5664651885	0.422584165513928	9.83290106439443e-06	0.000468422669854875	Gm2a	11	54988941	55003855	+	4127	protein_coding	GM2 ganglioside activator protein [Source:MGI Symbol;Acc:MGI:95762]	-	1517	1470	1534	1532	1584	1618	1008	1079	1051	885	1537	1256	22.8739873907345	22.9428596924182	24.1960036840154	23.5782935040793	24.7888826379068	25.5607513783821	17.3623226284519	16.848097810833	15.6337683383553	15.1029964360582	22.025810907527
ENSMUSG00000044927	34.3595097436453	34.4838009455254	61.4090549688681	47.8409808884426	46.6308520698995	66.0936853879506	22.7531467300308	13.9879416188964	17.9982549792408	12.9752615238185	19.1951320953015	36.1651822580128	48.4696473340552	20.5124865342168	1.23939857297879	9.96955245175022e-06	0.000470640950530968	H1f10	6	87957403	87958619	-	1217	protein_coding	H1.10 linker histone [Source:MGI Symbol;Acc:MGI:2685307]	-	36	35	62	49	47	66	21	14	19	12	21	36	1.84078339466664	1.85243146595082	3.316300393836	2.55737005095108	2.49427034124739	3.5357611941391	1.22662122513731	0.741312557211446	0.958425693662217	0.694456402006738	1.0205193043907
ENSMUSG00000030770	1393.46900627006	1390.18980383247	1477.77919376696	1691.03222242413	1581.4803872217	1505.13347178924	1117.07115612675	1301.87770924443	1267.45606116969	1216.43076785798	1249.5116940132	1163.31336263275	1506.51401421743	1219.2767918408	0.304824065173364	1.01099442416699e-05	0.000475835303602679	Parva	7	112026712	112190899	+	10157	protein_coding	parvin, alpha [Source:MGI Symbol;Acc:MGI:1931144]	-	1460	1411	1492	1732	1594	1503	1031	1303	1338	1125	1367	1158	8.94495517954662	8.94800554641186	9.5621625453179	10.8310486940281	10.1358250916884	9.64768457045706	7.21564189816481	8.26690339463711	8.08697473130844	7.80084031864294	7.95967929711739
ENSMUSG00000041837	220.473520855058	212.814314406671	281.293090502557	265.566261258293	253.989321912644	237.336415711277	187.442589728349	176.847547610333	136.407827211088	108.127179365154	155.389164581012	191.876383646679	245.245487441083	159.348448690436	0.621912407323785	1.05607728084185e-05	0.000492616048292688	Pdcd7	9	65253386	65266925	+	2498	protein_coding	programmed cell death 7 [Source:MGI Symbol;Acc:MGI:1859170]	-	231	216	284	272	256	237	173	177	144	100	170	191	5.75453599982707	5.56962557837611	7.40079981740713	6.91615221766008	6.61886882575258	6.18565194861555	4.92306339093435	4.5660927781185	3.5388771219695	2.81943368442154	4.02484347259508
ENSMUSG00000031373	1413.51205362052	1329.10421358611	1581.77839976262	1949.76405784122	2049.77319949813	1619.29529200479	694.51271685475	883.238599364601	664.988157654053	986.119875810205	1356.45600140131	1227.60701998032	1657.20453605223	968.82039517754	0.774222579670863	1.0663117956674e-05	0.000495914088234276	Car5b	X	162759818	162810993	-	6354	protein_coding	carbonic anhydrase 5b, mitochondrial [Source:MGI Symbol;Acc:MGI:1926249]	-	1481	1349	1597	1997	2066	1617	641	884	702	912	1484	1222	14.5043614369298	13.6750657308774	16.3610230643119	19.9626837857525	21.0000026552074	16.5917569475997	7.17121226873165	8.96538519942078	6.7824301026226	10.1088545065167	13.8127196836648
ENSMUSG00000060639	36.2683713960701	27.5870407564203	32.6854647414943	19.5269309748745	35.7172483939656	36.0511011207003	10.8348317762051	1.99827737412806	15.1564252456764	5.40635896825771	15.5389164581012	15.0688259408387	31.3060262305875	10.6672726272012	1.54258481165418	1.09751965846958e-05	0.000506224091000791	H4c9	13	22224806	22225532	-	727	protein_coding	H4 clustered histone 9 [Source:MGI Symbol;Acc:MGI:2448432]	-	38	28	33	20	36	36	10	2	16	5	17	15	3.25266960376561	2.48078029607939	2.95482850682982	1.74736510232572	3.19819052915598	3.22847670871624	0.97779395493031	0.177279894306608	1.35107978766312	0.484384136429505	1.38295171864409
ENSMUSG00000042506	761.635799317472	785.245410102392	654.699763458417	898.238824844228	843.323920413076	891.263333261758	555.826870119324	662.428949523451	570.260499868575	557.936245524195	684.626378065755	563.574090187366	805.734508566224	599.108838881445	0.426816706939018	1.09817004364365e-05	0.000506224091000791	Usp22	11	61042611	61065881	-	4886	protein_coding	ubiquitin specific peptidase 22 [Source:MGI Symbol;Acc:MGI:2144157]	-	798	797	661	920	850	890	513	663	602	516	749	561	10.1634275154911	10.5067776619351	8.80644745327746	11.9597592615589	11.2357406506796	11.8758885070761	7.46355368983246	8.7442781759803	7.56377242874943	7.43790380135379	9.06610747021784
ENSMUSG00000019883	708.187673049579	813.817702314399	1099.42017766845	1210.66972044222	1059.61170235431	1028.45780141553	590.498331803181	487.579679287246	449.956374481019	514.685373778134	615.158280958949	882.02861173709	986.694129540748	589.984442007603	0.741885143821418	1.1117273243297e-05	0.000510970743525496	Echdc1	10	29189162	29223465	+	4125	protein_coding	enoyl Coenzyme A hydratase domain containing 1 [Source:MGI Symbol;Acc:MGI:1277169]	-	742	826	1110	1240	1068	1027	545	488	475	476	673	878	11.1936240831751	12.8979526351192	17.5166792297995	19.0935114235708	16.7218199440791	16.2321504144922	9.39191834794455	7.62359415545712	7.06911557082981	8.12713208144015	9.64902916695489
ENSMUSG00000034245	48.6759721368309	52.2183271460813	84.1898334250611	124.972358239197	100.206724660848	71.1007827658256	23.8366299076513	21.9810511154086	20.8400847128051	19.4628922857277	63.0697197417051	32.1468286737892	80.2273330623073	30.2228677395145	1.40205467156798	1.11590753560469e-05	0.000511392362734861	Hdac11	6	91133647	91151674	+	3849	protein_coding	histone deacetylase 11 [Source:MGI Symbol;Acc:MGI:2385252]	-	51	53	85	128	101	71	22	22	22	18	69	32	0.824542471037025	0.886936732994051	1.43755267074131	2.11227340818423	1.69476585537612	1.20265207610783	0.406309080674341	0.368331336651064	0.350889356389386	0.329366111162198	1.06021437290577
ENSMUSG00000021136	1514.68172119903	1678.86848031929	1869.01430203636	1771.09263942112	1953.53505799217	2048.90424702647	1079.14924491003	1134.02240981767	1018.32232119388	1209.94313709607	1428.66626023601	1625.42402481846	1806.01607466574	1249.25456634536	0.531555981508136	1.14114614211049e-05	0.00051991812457261	Smoc1	12	81073582	81233188	+	3496	protein_coding	SPARC related modular calcium binding 1 [Source:MGI Symbol;Acc:MGI:1929878]	-	1587	1704	1887	1814	1969	2046	996	1135	1075	1119	1563	1618	28.2485570176063	31.3951707770668	35.1360735408951	32.9574750416892	36.3756309547197	38.1560819711916	20.2520818196052	20.9212840943401	18.8769778148852	22.5430659026989	26.4411330738827
ENSMUSG00000032400	45.8126796581938	29.5575436675932	47.5424941694463	30.2667430110555	42.6622689150144	26.0369063649502	21.6696635524103	9.99138687064029	20.8400847128051	12.9752615238185	18.2810781860015	12.0550607526709	36.9797726310422	15.9687559330578	1.21012667561263	1.14482997346833e-05	0.00052008464272954	Zwilch	9	64044426	64080386	-	4283	protein_coding	zwilch kinetochore protein [Source:MGI Symbol;Acc:MGI:1915264]	-	48	30	48	31	43	26	20	10	22	12	20	12	0.697403188204312	0.451167558265997	0.729534633571296	0.45972878019046	0.648420331880206	0.395780908683907	0.331943126422757	0.150458187206286	0.315333442153338	0.197327443670838	0.276168683153439
ENSMUSG00000079037	2514.9252270696	2859.19972411185	2560.36140475039	3101.85298535882	3091.52627765546	2558.62676009415	1900.42949354638	1998.27737412806	1714.57060591715	2038.19733103316	2444.1801534684	2290.46154300748	2781.08206317338	2064.35275018344	0.429833265279989	1.16632105283214e-05	0.0005283164699722	Prnp	2	131751848	131780349	+	2343	protein_coding	prion protein [Source:MGI Symbol;Acc:MGI:97769]	-	2635	2902	2585	3177	3116	2555	1754	2000	1810	1885	2674	2280	69.984053991796	79.779223107961	71.8192739008879	86.1257465252789	85.893718259994	71.0964938029328	53.2156117789596	55.0074618697841	47.4243854084579	56.6621936527795	67.4965573332497
ENSMUSG00000022577	20.9974781766721	50.2478242349084	27.7331215988437	70.2969515095483	35.7172483939656	31.0440037428253	23.8366299076513	10.9905255577043	8.52548920069299	17.3003486984247	6.39837736510051	10.0458839605591	39.3394379427939	12.8495424483555	1.62752514673228	1.19287466624729e-05	0.000537239213910741	Ly6h	15	75423117	75439104	-	4227	protein_coding	lymphocyte antigen 6 complex, locus H [Source:MGI Symbol;Acc:MGI:1346030]	-	22	51	28	72	36	31	22	11	9	16	7	10	0.323877813321798	0.777145992072523	0.431199784108135	1.08190299167421	0.550055480174213	0.478144333940132	0.369974840670816	0.167696630561858	0.130709058591788	0.266588894012207	0.0979395941521558
ENSMUSG00000019066	1039.37516974527	1307.42868156321	1112.29626983934	1326.85495974272	1191.56709225424	1163.64943061816	794.193169195837	941.188643214315	784.345006463755	786.08459398467	1095.03658334149	841.845075894854	1190.19526729382	873.782178682487	0.445231372771563	1.20264532958828e-05	0.000540087686264672	Rab3d	9	21818787	21829488	-	4196	protein_coding	RAB3D, member RAS oncogene family [Source:MGI Symbol;Acc:MGI:97844]	-	1089	1327	1123	1359	1201	1162	733	942	828	727	1198	838	16.1503956356307	20.370426718102	17.4219606289866	20.5717884835808	18.4860349946402	18.055113223765	12.4179599246131	14.4670280192531	12.1140756771708	12.2026245587679	16.8854969375062
ENSMUSG00000039197	990.69919760844	986.236707042026	1061.7823697843	986.110014231163	1132.03834493096	970.375471832183	902.541486957889	839.276497133784	784.345006463755	762.296614524337	822.648518370066	877.005669756811	1021.20701757151	831.352298867774	0.296888849493213	1.2069636030817e-05	0.000540478301459986	Adk	14	21102642	21498637	+	8526	protein_coding	adenosine kinase [Source:MGI Symbol;Acc:MGI:87930]	-	1038	1001	1072	1010	1141	969	833	840	828	705	900	873	7.57604927469914	7.56229182385378	8.18468949817237	7.52426562095184	8.64323973489128	7.4098261124546	6.94514683274925	6.34889079610366	5.96184160701488	5.82368809206888	6.24294758944148
ENSMUSG00000076617	2743.03419453435	1363.58801453163	933.021448075383	1238.98377035579	1897.97489382378	1496.12069650906	569.912151428391	630.456511537402	176.193443480988	316.812635539902	744.03988217026	709.239407615474	1612.12050297167	524.442338628736	1.62006251117143	1.23920167272252e-05	0.000551761585698296	Ighm	12	113382178	113386350	-	1886	IG_C_gene	immunoglobulin heavy constant mu [Source:MGI Symbol;Acc:MGI:96448]	-	2874	1384	942	1269	1913	1494	526	631	186	293	814	706	94.8278361998193	47.2671138642934	32.5133684508868	42.737391063015	65.5102903943415	51.646212375569	19.825576031456	21.5601396804164	6.05433825050976	10.9415852900303	25.5255568010655
ENSMUSG00000025555	500.121752935282	388.189073501057	504.148531921837	674.655465181914	681.60415685151	510.723932543254	457.229900955857	325.719211982873	327.757695937753	347.088245762145	334.543730803827	297.35816523255	543.240485489142	348.282825112501	0.642009345133547	1.27336020085173e-05	0.000562791963490551	Farp1	14	121272612	121521156	+	5524	protein_coding	FERM, RhoGEF (Arhgef) and pleckstrin domain protein 1 (chondrocyte-derived) [Source:MGI Symbol;Acc:MGI:2446173]	-	524	394	509	691	687	510	422	326	346	321	366	296	5.90294018548392	4.59417183749087	5.9981436659471	7.94533934385448	8.03228870784267	6.01930117713975	5.43050902622899	3.80301317075079	3.8451904411246	4.09266012911457	3.91850065170439
ENSMUSG00000036611	669.056009174872	727.115574222792	521.976967235379	632.672563585934	621.083263739512	529.75090257918	504.90316077116	492.575372722566	319.23220673706	333.031712444675	408.582097457133	423.936303135595	616.942546756278	413.710142211365	0.576963855106972	1.27474731729181e-05	0.000562791963490551	Eepd1	9	25392843	25515406	+	2935	protein_coding	endonuclease/exonuclease/phosphatase family domain containing 1 [Source:MGI Symbol;Acc:MGI:1914734]	-	701	738	527	648	626	529	466	493	337	308	447	422	14.8628015077401	16.1961928587769	11.6884052552083	14.023453326154	13.7753445599086	11.7510624462258	11.2865073812334	10.8243720951151	7.04883298334065	7.39089323971033	9.0072439534232
ENSMUSG00000001911	1731.33751874924	2243.41756437032	2165.16442196687	2125.50643661509	1989.25230638614	2227.15691367882	1917.76522438831	1530.68046858209	1633.10482022163	1380.78408049302	1420.43977505231	1373.27233740843	2080.30586029441	1542.6744510243	0.43147639858035	1.31749496784554e-05	0.000576790464554276	Nfix	8	85426505	85526973	-	7351	protein_coding	nuclear factor I/X [Source:MGI Symbol;Acc:MGI:97311]	CTF/NFI	1814	2277	2186	2177	2005	2224	1770	1532	1724	1277	1554	1367	15.356124532698	19.9517636363546	19.3578217322776	18.8104887279538	17.615874075962	19.7250416025576	17.1162492622061	13.4300070876415	14.3974727053122	12.2348540387509	12.5025068038115
ENSMUSG00000038637	192.795026894899	200.991296939634	165.408260964532	203.080082138695	187.515554068319	202.286734066152	145.186745801149	143.87597093722	153.458805612474	125.427528063579	144.420517669412	107.490958377983	192.012825845372	136.643421076969	0.489548361813828	1.3314542941909e-05	0.00057966342091261	Lrrc56	7	140774070	140789968	+	6068	protein_coding	leucine rich repeat containing 56 [Source:MGI Symbol;Acc:MGI:1917802]	-	202	204	167	208	189	202	134	144	162	116	158	107	2.07155545047095	2.16545557580129	1.79152820651656	2.17723765090051	2.01165024755374	2.17037793242243	1.56978792850034	1.52925820494151	1.63894684113625	1.34637715864776	1.53994078981127
ENSMUSG00000021340	142.210193105643	132.023695048583	141.637013879809	139.617556470353	150.806159885632	175.248408225626	73.676856078195	85.9259270875065	119.356848809702	65.957579412744	111.514576934609	96.4404860213675	146.923837769274	92.145379057354	0.667580906978999	1.35387350417666e-05	0.000584569264877276	Gpld1	13	25127135	25176484	+	5415	protein_coding	glycosylphosphatidylinositol specific phospholipase D1 [Source:MGI Symbol;Acc:MGI:106604]	-	149	134	143	143	152	175	68	86	126	61	122	96	1.71229493846869	1.59393651816028	1.71905720024922	1.67735755681334	1.81293139547477	2.10702241339091	0.892672612297965	1.02344354125926	1.42845811068233	0.793388118125181	1.33245907048415
ENSMUSG00000049940	2084.47692444782	2143.90716735609	2341.46783784523	2753.29726745731	2736.33808529325	2584.6636664591	1870.09196457301	1888.37211855101	1686.1523085815	1502.96779317564	2087.69912884137	1801.22699412825	2440.6918248098	1806.08505130846	0.434199740149381	1.35391209819723e-05	0.000584569264877276	Pgrmc2	3	41020761	41037481	-	3242	protein_coding	progesterone receptor membrane component 2 [Source:MGI Symbol;Acc:MGI:1918054]	-	2184	2176	2364	2820	2758	2581	1726	1890	1780	1390	2284	1793	41.9208798291479	43.2325212715187	47.4665003555224	55.2489680888658	54.9436483954749	51.9044462097979	37.8450897666398	37.5675344192025	33.7056275066189	30.1964652304817	41.6654039691097
ENSMUSG00000025203	2706.76582313828	2061.14604508683	6843.14775451467	9549.64559326238	6620.58884813701	2527.58275635132	2379.32905805465	1010.12921262173	931.172876031245	989.36369119116	1727.56188857714	1124.13441518656	5051.47947008175	1360.28185694375	1.8928199086091	1.3869150071594e-05	0.00059210663648252	Scd2	19	44282113	44295303	+	5464	protein_coding	stearoyl-Coenzyme A desaturase 2 [Source:MGI Symbol;Acc:MGI:98240]	-	2836	2092	6909	9781	6673	2524	2196	1011	983	915	1890	1119	32.2987936074161	24.6612833339155	82.3108815926318	113.700046246993	78.8763266968087	30.1167585799244	28.5695502689348	11.9235166979936	11.0443014565264	11.794097711332	20.4570789549623
ENSMUSG00000089736	91.6253593163876	66.9970989798779	105.980143252724	80.0604169969855	48.615143647342	41.0581984985754	29.2540457957539	22.9801898024727	36.9437865363363	29.1943384285916	49.358911102204	27.1238866935096	72.3893934486487	32.475859726478	1.15229745713494	1.38792610940422e-05	0.00059210663648252	Tgfbr3l	8	4298214	4301423	+	2930	protein_coding	transforming growth factor, beta receptor III-like [Source:MGI Symbol;Acc:MGI:3833469]	-	96	68	107	82	49	41	27	23	39	27	54	27	2.03889273384237	1.49487877519479	2.37721744459391	1.77760107866972	1.08010183181763	0.912317076760569	0.655055206188636	0.505852749607644	0.817132363899583	0.649008615288379	1.08998029653743
ENSMUSG00000020917	38207.7748349336	25477.6173900097	73825.5696961218	82641.8772718639	70911.635957275	49125.6337938076	33618.3160352093	7419.60389013748	8835.2486416515	13444.5334822633	18234.4614366272	15740.8955778001	56698.3514906686	16215.5098439481	1.80593592659815	1.39025867559221e-05	0.00059210663648252	Acly	11	100367179	100418826	-	5279	protein_coding	ATP citrate lyase [Source:MGI Symbol;Acc:MGI:103251]	-	40032	25859	74536	84644	71473	49056	31028	7426	9327	12434	19949	15669	471.896103643861	315.518441064882	919.109323645687	1018.43329647049	874.433107695564	605.85687282084	417.814857662643	90.6498692889633	108.464030800355	165.8874453559	223.491997016067
ENSMUSG00000070332	9.5443082621237	6.89676018910508	28.7235902273738	58.5807929246235	58.5366015345547	24.0340674138002	4.33393271048206	0	3.78910631141911	3.24381538095462	11.882700820901	6.02753037633547	31.0526867585968	4.87951426668204	2.65807275052589	1.42397371850592e-05	0.000603187570003874	Trim80	11	115331371	115339096	+	1934	protein_coding	tripartite motif-containing 80 [Source:MGI Symbol;Acc:MGI:3588186]	-	10	7	29	60	59	24	4	0	4	3	13	6	0.321761661396832	0.233134342715837	0.976099924939568	1.97052910453588	1.97029740272158	0.809066724314617	0.147023000048466	0	0.126969364740317	0.109249410708661	0.397538679144269
ENSMUSG00000022895	2165.60354467587	1483.78869211318	1506.50278399433	1661.74182596182	1884.08485278168	1855.63028824049	1266.59183463838	1269.90527125838	998.429513058934	950.437906619705	1407.64302032211	689.147639694355	1759.5586646279	1097.02586426531	0.681520049013301	1.46549232042376e-05	0.000615781799946423	Ets2	16	95502942	95522095	+	5780	protein_coding	E26 avian leukemia oncogene 2, 3' domain [Source:MGI Symbol;Acc:MGI:95456]	ETS	2269	1506	1521	1702	1899	1853	1169	1271	1054	879	1540	686	24.42853501	16.7826994347879	17.1298723577209	18.7033667718265	21.2194131747811	20.9014852801308	14.3770052581131	14.1703837454593	11.1945901377073	10.7106383340815	15.7574301359612
ENSMUSG00000029512	1363.88165065748	1393.14555819923	1368.82764462864	1505.52637816283	1539.8102640954	1725.44575641574	1256.8404860398	1209.95695003454	1137.67917000359	1060.72762957216	1040.19334878348	1248.7033762975	1482.77287535989	1159.01682678851	0.355532732190099	1.48300328643368e-05	0.000621473543002009	Ulk1	5	110932354	110957963	-	6488	protein_coding	unc-51 like kinase 1 [Source:MGI Symbol;Acc:MGI:1270126]	-	1429	1414	1382	1542	1552	1723	1160	1211	1201	981	1138	1243	13.7060449898145	14.0379357891662	13.8659603202697	15.0959902136299	15.4495956929409	17.3142627558092	12.70951291726	12.0281047401245	11.363904918339	10.6490896765644	10.373466975946
ENSMUSG00000051041	144.119054758068	146.80246688238	78.2470216538803	171.836992578896	150.806159885632	102.144786508651	60.6750579467488	92.9198978969547	46.416552314884	54.0635896825771	90.4913370207073	63.2890689515224	132.326080377918	67.9759173022324	0.959482392791995	1.52194182509321e-05	0.000632716027179998	Olfml1	7	107166653	107190301	+	1685	protein_coding	olfactomedin-like 1 [Source:MGI Symbol;Acc:MGI:2679264]	-	151	149	79	176	152	102	56	93	49	50	99	63	5.57657833972477	5.69575167469707	3.05196773010983	6.63438752441486	5.82612671008659	3.94666109228724	2.36248946546723	3.55669760651753	1.78521940934434	2.08989476073739	3.47478387313566
ENSMUSG00000022546	2710.58354644313	2471.01065061079	2654.45592446075	2959.30638924223	3297.89260170949	2483.52029942602	2350.0750122589	1969.3023522032	1891.71132597599	1699.75925962022	2320.78287571289	1598.30013812496	2762.79490198207	1971.65516064936	0.486662933368082	1.58510395156943e-05	0.00065549694546036	Gpt	15	76579916	76583886	+	2941	protein_coding	glutamic pyruvic transaminase, soluble [Source:MGI Symbol;Acc:MGI:95802]	-	2840	2508	2680	3031	3324	2480	2169	1971	1997	1572	2539	1591	60.0916433499416	54.9284306398004	59.3188223915485	65.460449770206	72.996532990015	54.9776565675604	52.4259472680474	43.1872448674162	41.6848713499933	37.6453929965074	51.0575750287886
ENSMUSG00000028793	761.635799317472	698.543282010786	598.243051632199	1181.37932397991	692.517760527443	814.154033642482	524.405857968329	560.51680344292	531.42216017653	368.713681635176	542.948022124244	408.867477194756	791.078875185048	489.479000423659	0.692237269653311	1.6208081930243e-05	0.000668498073928154	Rnf19b	4	128952064	128979679	+	2872	protein_coding	ring finger protein 19B [Source:MGI Symbol;Acc:MGI:1922484]	-	798	709	604	1210	698	813	484	561	561	341	594	407	17.2905664487081	15.9010748874857	13.6900569340026	26.7601786135597	15.6966592314501	18.4559190959014	11.9796101439212	12.5875823560702	11.9915093610515	8.36227145611625	12.2319167678975
ENSMUSG00000045502	332.141927521905	223.652080418122	195.122319820436	412.994590118596	235.13855192694	200.283895115002	108.348317762051	186.838934480973	161.037018235312	127.590071650882	155.389164581012	145.665317428107	266.555560820167	147.47813735639	0.853047537894247	1.67816266417491e-05	0.000684943839469098	Hcar2	5	124001633	124003562	-	1930	protein_coding	hydroxycarboxylic acid receptor 2 [Source:MGI Symbol;Acc:MGI:1933383]	-	348	227	197	423	237	200	100	187	170	118	170	145	11.2205126680431	7.57588252186686	6.64449024838531	13.921022373894	7.93098776601967	6.75619622117646	3.6831927732349	6.24378869199199	5.4073818315183	4.30604948474006	5.20935699199094
ENSMUSG00000054434	2128.38074245359	1670.00121721902	1928.44241974816	2581.46027487841	2281.93531405891	2074.94115339142	1656.64577858177	1224.9440303405	1038.21512932884	1180.74879866748	1432.32247587322	1791.18111016769	2110.86018695825	1387.34288715991	0.6056125770124	1.75441518194308e-05	0.000712356195507613	Tmem120b	5	123206478	123255812	+	2852	protein_coding	transmembrane protein 120B [Source:MGI Symbol;Acc:MGI:3603158]	-	2230	1695	1947	2644	2300	2072	1529	1226	1096	1092	1567	1783	48.6570872547505	38.2811401967074	44.4395018034543	58.8843659065441	52.0852265837007	47.3663366771315	38.1100679454172	27.7015996415267	23.5915490482923	26.9666771223844	32.4946589482059
ENSMUSG00000097768	7.63544660969896	12.8082689226237	6.93328039971092	6.83442584120608	10.9136036759339	15.0212921336251	1.08348317762051	0.999138687064029	2.84182973356433	2.16254358730308	1.82810781860015	1.00458839605591	10.0243862637998	1.65328190003467	2.5885442234976	1.8334913472156e-05	1	2310043M15Rik	16	93589021	93591953	-	1854	lncRNA	RIKEN cDNA 2310043M15 gene [Source:MGI Symbol;Acc:MGI:1919180]	-	8	13	7	7	11	15	1	1	3	2	2	1	0.268516527784886	0.451646143054521	0.245776899598852	0.239815021729655	0.38319443937523	0.527486193643632	0.0383417586426286	0.0347579512300173	0.0993360644853447	0.0759756779254046	0.0637988387241736
ENSMUSG00000039763	831.309249630975	981.310449764094	966.697381445408	940.221726440208	1049.6902444671	947.342823893958	761.688673867222	662.428949523451	676.35547658831	590.374399333742	874.74959120017	716.271526387865	952.761979273624	713.64476948346	0.416208366352675	1.85020066724267e-05	0.000749307365831896	Dnajc28	16	91411142	91415914	-	3565	protein_coding	DnaJ heat shock protein family (Hsp40) member C28 [Source:MGI Symbol;Acc:MGI:2181053]	-	871	996	976	963	1058	946	703	663	714	546	957	713	15.2037033179866	17.9955236039743	17.8214499271377	17.1575323352502	19.1673633828018	17.3006001917245	14.017725449642	11.9844440863506	12.295157679183	10.7866708489538	15.8761396877769
ENSMUSG00000042770	438.083749231478	405.923599701613	463.539318152101	460.835571007038	447.457750713291	368.522367011603	309.876188799467	277.7605550038	242.502803930823	268.155404825582	403.097774001332	303.385695608885	430.727059302854	300.796403694982	0.517119462446188	1.85677359632624e-05	0.000750031251938691	Hebp1	6	135114520	135175020	-	3711	protein_coding	heme binding protein 1 [Source:MGI Symbol;Acc:MGI:1333880]	-	459	412	468	472	451	368	286	278	256	248	441	302	7.69684067345556	7.1510686126466	8.20932879195962	8.07865603169573	7.84913557388002	6.46526651054752	5.47843909180867	4.8274495174793	4.23491244680609	4.70668403458335	7.02813577534714
ENSMUSG00000057614	1164.40560797909	1225.65281074953	1306.42812103124	1594.3739140985	1532.86524357436	1528.16611972746	756.271257979119	1010.12921262173	750.243049660983	704.989209460805	1048.41983396718	1206.51066366315	1391.9819695267	912.760537892162	0.608486294716802	1.88333099571671e-05	0.000758803256963186	Gnai1	5	18470133	18565353	-	3135	protein_coding	guanine nucleotide binding protein (G protein), alpha inhibiting 1 [Source:MGI Symbol;Acc:MGI:95771]	-	1220	1244	1319	1633	1545	1526	698	1011	792	652	1147	1201	24.2165934555852	25.5592154296041	27.3879799716757	33.0854246123633	31.8293068864605	31.7355884955096	15.8270376795396	20.7815295814472	15.5089737731225	14.6475290720339	21.638062982907
ENSMUSG00000040998	65.8557270086536	101.480899925403	72.3042098826996	69.3206049608045	65.4816220556035	41.0581984985754	49.8402261705437	31.9724379860489	14.2091486678216	20.5441640793793	24.679455551102	39.1789474461806	69.2502103886233	30.0707299835127	1.20838590033496	1.9309036318163e-05	0.000770731613949676	Npnt	3	132587506	132656052	-	5026	protein_coding	nephronectin [Source:MGI Symbol;Acc:MGI:2148811]	-	69	103	73	71	66	41	46	32	15	19	27	39	0.854313702084394	1.32001669426639	0.945481699320898	0.897271632379097	0.848120760766029	0.531852175668219	0.650604565077187	0.410290435848481	0.183216338595134	0.266247436390798	0.317712123841492
ENSMUSG00000086679	81.1266202280515	65.026596068705	68.342335368579	97.6346548743726	92.2695583510777	100.141947557501	32.5044953286154	55.9517664755856	59.6784244048509	43.2508717460616	53.9291806487043	46.2110662185719	84.0902854080478	48.587634137065	0.785828919475516	1.93260718613043e-05	0.000770731613949676	Gm15551	3	126460978	126462693	-	535	lncRNA	predicted gene 15551 [Source:MGI Symbol;Acc:MGI:3783000]	-	85	66	69	100	93	100	30	56	63	40	59	46	9.88680364804209	7.94611483087324	8.39552888066295	11.8722843868299	11.2270436067895	12.1864100064211	3.98610956206169	6.74525145515013	7.22906604611666	5.26575352798879	6.52214932026398
ENSMUSG00000006205	895.256114987203	889.682064394555	812.184275394707	1196.02452221106	1065.56457708664	940.332887564933	629.503726197519	733.367796304997	510.582075463724	557.936245524195	845.499866102568	653.987045832398	966.50740693985	655.146125904234	0.560549284007477	2.06393749623828e-05	0.000814813410038854	Htra1	7	130537841	130587390	+	2879	protein_coding	HtrA serine peptidase 1 [Source:MGI Symbol;Acc:MGI:1929076]	-	938	903	820	1225	1074	939	581	734	539	516	925	651	20.2745833916881	20.2027629825645	18.5406492791219	27.0260450851638	24.0934426381067	21.2644177244729	14.3455177228603	16.4292710385731	11.4932413171925	12.622993391252	19.0017051875689
ENSMUSG00000020963	189.931734416262	252.224372630129	522.967435863909	552.612146588949	425.630543361423	375.532303340628	138.685846735426	133.88458406658	50.2056586263032	105.964635777851	186.466997497215	200.917679211182	386.483089366883	136.020900319093	1.50640515862056	2.14022180830308e-05	0.000838592410038352	Tshr	12	91351337	91516582	+	6012	protein_coding	thyroid stimulating hormone receptor [Source:MGI Symbol;Acc:MGI:98849]	-	199	256	528	566	429	375	128	134	53	98	204	200	2.05979912799656	2.74274654538499	5.71699354481778	5.97978448964731	4.60865887116856	4.06669745099506	1.5134663052228	1.43631509843323	0.541193189646204	1.14805163619616	2.0067982025035
ENSMUSG00000049313	705.324380570942	607.900148096833	1630.3113625606	1296.58821673167	1027.86303711523	778.102932521782	669.592603769478	262.77347469784	249.133739975806	318.975179127205	373.84804890373	496.26666765162	1007.68167959951	395.098285687613	1.35102693355186	2.18255064826655e-05	0.000853045294520739	Sorl1	9	41876016	42035593	-	11321	protein_coding	sortilin-related receptor, LDLR class A repeats-containing [Source:MGI Symbol;Acc:MGI:1202296]	-	739	617	1646	1328	1036	777	618	263	263	295	409	494	4.06209815627196	3.51046831056404	9.46450253101598	7.45077343976231	5.9103228936035	4.47471928947904	3.88047994730871	1.49704500800803	1.42615386494665	1.83523441072969	2.13663838092036
ENSMUSG00000007891	12576.5349970004	12129.4306697247	12731.4837511263	14926.3860371941	13511.0413508062	13370.9528378775	10613.8012079706	8946.28780397131	9780.63066635057	10378.0466754675	10998.8106906078	11977.7074461746	13207.6382739549	10449.2140817571	0.337978087953854	2.23274116111883e-05	0.000868571701963358	Ctsd	7	141929648	141941775	-	2351	protein_coding	cathepsin D [Source:MGI Symbol;Acc:MGI:88562]	-	13177	12311	12854	15288	13618	13352	9796	8954	10325	9598	12033	11923	348.782496777762	337.291491243836	355.908547113114	413.034299373172	374.107955493354	370.274037971365	296.195124903256	245.430402854687	269.608050647091	287.529516838319	302.70095799367
ENSMUSG00000021069	10194.2756547743	9310.62625529186	16619.0731181071	15395.0323805911	15958.6650115816	13572.2381524681	11085.1163902355	5353.38508528907	5399.47649377223	7736.49968357678	7835.27011052023	9054.35521365193	13508.3184288023	7744.01716284095	0.802721908956565	2.23335925407537e-05	0.000868571701963358	Pygl	12	70237585	70278262	-	6895	protein_coding	liver glycogen phosphorylase [Source:MGI Symbol;Acc:MGI:97829]	-	10681	9450	16779	15768	16085	13553	10231	5358	5700	7155	8572	9013	96.3980857810597	88.2799790278142	158.410715205146	145.254773623163	150.668698811101	128.153577849323	105.478895369869	50.0763121665065	50.7499957586766	73.0852413837073	73.5259085451678
ENSMUSG00000047905	93.5342209688123	75.8643620801559	88.1517079391816	83.9658031919604	98.2224330834053	87.1234943750257	68.2594401900924	48.9577956661374	47.3638288927388	50.8197743016224	67.6399892882054	54.2477733870192	87.8103369397569	56.2147669543026	0.643517913919906	2.25521790350716e-05	0.000874901737665041	Gm8566	6	67182603	67183067	+	465	processed_pseudogene	predicted pseudogene 8566 [Source:MGI Symbol;Acc:MGI:3647296]	-	98	77	89	86	99	87	63	49	50	47	74	54	13.1148669264224	10.666021520294	12.459189891001	11.7471785943665	13.750499818097	12.1982033064273	9.63095503865873	6.79058244611216	6.60104170451	7.11867593877839	9.41176933075454
ENSMUSG00000000811	300.645710256897	333.014991988217	360.530580784968	353.437450645229	343.282442897558	337.478363268778	231.86540001079	285.753664500312	277.55203731145	241.123609984294	278.786442336522	256.170040994257	338.064923306941	261.875199189604	0.366173489018317	2.37350943683709e-05	0.000914005243330411	Txnrd3	6	89620970	89652511	+	2836	protein_coding	thioredoxin reductase 3 [Source:MGI Symbol;Acc:MGI:2386711]	-	315	338	364	362	346	337	214	286	293	223	305	255	6.91186254370818	7.67671039485195	8.35502797479765	8.10756458814297	7.87963526568087	7.74735117104264	5.36400662623934	6.49865835402303	6.34244659401245	5.53800004104992	6.3604247766852
ENSMUSG00000020057	920.071316468725	786.230661557979	787.422559681454	1040.78542096081	1004.05153818592	977.385408161208	543.908555165498	766.33937297811	484.058331283791	554.692430143241	771.461499449262	648.964103852119	919.32448416935	628.237382145337	0.548828092500849	2.38032104473054e-05	0.000914381660148573	Dram1	10	88158666	88214942	-	3045	protein_coding	DNA-damage regulated autophagy modulator 1 [Source:MGI Symbol;Acc:MGI:1918962]	-	964	798	795	1066	1012	976	502	767	511	513	844	646	19.700647593707	16.8803045466722	16.9954466631825	22.2360673518981	21.4649291084907	20.897391950584	11.719205748034	16.231997468705	10.3021775015904	11.8654547169472	16.3925930481868
ENSMUSG00000018648	26.7240631339464	34.4838009455254	51.5043686835668	61.5098325708547	28.7722278729167	16.0227116092001	21.6696635524103	7.99310949651223	6.63093604498343	6.48763076190925	11.882700820901	16.0734143368946	36.5028341360017	11.7895758356018	1.63550548825428	2.39087514746155e-05	0.000916190371299876	Dusp14	11	83938867	83960087	-	1945	protein_coding	dual specificity phosphatase 14 [Source:MGI Symbol;Acc:MGI:1927168]	-	28	35	52	63	29	16	20	8	7	6	13	16	0.895837402980012	1.15907922573889	1.74034956566479	2.0573539601959	0.962974163470373	0.536327350411129	0.730957537516026	0.265053949945304	0.22093975062396	0.217263095435013	0.39529038841389
ENSMUSG00000058743	3.81772330484948	16.7492747449695	17.8284353135424	44.9119412422114	10.9136036759339	10.0141947557501	2.16696635524103	2.99741606119209	4.73638288927388	1.08127179365154	2.74216172790022	4.01835358422365	17.3725288395428	2.9570920685804	2.54298907983229	2.56034267348594e-05	0.000972224709906719	Kcnj14	7	45465884	45474206	-	2717	protein_coding	potassium inwardly-rectifying channel, subfamily J, member 14 [Source:MGI Symbol;Acc:MGI:2384820]	-	4	17	18	46	11	10	2	3	5	1	3	4	0.0916138466163375	0.40301755716974	0.4312564642417	1.07536591372795	0.261480489731939	0.239960594532031	0.052326551728696	0.071153376791077	0.112973293801883	0.0259217715998712	0.0653016453779635
ENSMUSG00000025153	335957.741965102	352232.32162943	650800.288467893	669606.777178361	574932.610231354	533928.824631279	322413.172647714	91613.0244942749	119444.945531442	177578.347943186	270971.281412007	278420.6693785	519576.42735057	210073.573567854	1.30644047387776	2.61938084360374e-05	0.000991631786516944	Fasn	11	120696672	120715373	-	10947	protein_coding	fatty acid synthase [Source:MGI Symbol;Acc:MGI:95485]	-	351998	357505	657063	685829	579484	533172	297571	91692	126093	164231	296450	277149	2000.94818792082	2103.54441053044	3907.1910313719	3979.31940885477	3418.86989564449	3175.42444398447	1932.31197449334	539.759415638514	707.117010168544	1056.60907713413	1601.58076557753
ENSMUSG00000058799	982.109320172529	1244.37258840567	1111.30580121081	1064.21773813066	1024.88659974907	1214.72182387249	720.516313117642	956.175723520275	855.390749802863	922.324839984765	860.124728651369	816.730365993456	1106.93564525687	855.210453511728	0.371939032598376	2.64612532512699e-05	0.000998828946698779	Nap1l1	10	111309084	111334011	+	4994	protein_coding	nucleosome assembly protein 1-like 1 [Source:MGI Symbol;Acc:MGI:1855693]	-	1029	1263	1122	1090	1033	1213	665	957	903	853	941	813	12.8220540184737	16.2899404187911	14.6250402546695	13.8632812178211	13.3594330067268	15.8358664511754	9.46574642532705	12.3488722852408	11.1002979836413	12.0297003968028	11.1438072909427
ENSMUSG00000031283	180.387426154138	162.566490171763	137.675139365688	202.103735589951	167.672638293894	154.218599238551	75.843822433436	135.882861440708	69.1511901833987	77.851569142911	129.79565512061	104.477193189815	167.437338135664	98.8337152518131	0.758398704122481	2.65113789208634e-05	0.000998828946698779	Chrdl1	X	142068670	142177258	-	6758	protein_coding	chordin-like 1 [Source:MGI Symbol;Acc:MGI:1933172]	-	189	165	139	207	169	154	70	136	73	72	142	104	1.74034112228083	1.57264406426353	1.33890376882471	1.94554029952571	1.61511987021017	1.48570334481952	0.736311547298068	1.29683469294784	0.663132171232886	0.75035818991613	1.2426896029325
ENSMUSG00000028064	454.309073277088	429.569634635688	719.080224312875	564.328305173873	754.030799428162	537.76225838378	392.220910298626	307.734715615721	351.439610384122	362.226050873266	457.941008559337	362.656410976184	576.513382535244	372.369784451209	0.630212585435429	2.68894973630735e-05	0.00100582122236623	Sema4a	3	88343266	88368489	-	5406	protein_coding	sema domain, immunoglobulin domain (Ig), transmembrane domain (TM) and short cytoplasmic domain, (semaphorin) 4A [Source:MGI Symbol;Acc:MGI:107560]	-	476	436	726	578	760	537	362	308	371	335	501	361	5.47925707168592	5.19487535019869	8.74205089497524	6.79109600617723	9.07974797123187	6.47631273176979	4.7600803976106	3.67145808486483	4.2130177937608	4.3643852943664	5.48092920313573
ENSMUSG00000085151	78.2633277494144	68.9676018910508	103.008737367134	101.540041069347	117.073203069109	69.0979438146756	57.4246084138873	35.968992734305	36.9437865363363	44.3321435397132	71.2962049254057	44.2018894264601	89.6584758267885	48.3612709293513	0.889019914650812	2.70673129196977e-05	0.00101006189378672	1110018N20Rik	2	167030622	167034728	+	1617	lncRNA	RIKEN cDNA 1110018N20 gene [Source:MGI Symbol;Acc:MGI:1915753]	-	82	70	104	104	118	69	53	36	39	41	78	44	3.15569192069269	2.78838477929764	4.18674076093756	4.08518183848618	4.71311710187204	2.78207375007443	2.32995540367469	1.43468441366498	1.48064182203202	1.78578082307412	2.85283786814477
ENSMUSG00000055980	558.342033334237	406.9088511572	284.264496388148	367.106302327641	519.884393289943	644.914142270306	201.527871037416	331.714044105258	205.559017394486	340.600615000235	170.014027129814	252.151687410034	463.570036461246	250.261210346207	0.890076520876635	2.72354621024022e-05	0.00101392255945594	Irs1	1	82210822	82269137	-	9144	protein_coding	insulin receptor substrate 1 [Source:MGI Symbol;Acc:MGI:99454]	-	585	413	287	376	524	644	186	332	217	315	186	251	3.98116717068856	2.90923308288859	2.04314143111408	2.61179869559788	3.70110420221187	4.59176039327682	1.44596734660527	2.33973011862534	1.45686376464038	2.42621148650566	1.20300999239933
ENSMUSG00000026854	394.179931225709	356.661026922291	396.187451412052	496.960393310556	396.858315488506	356.505333304703	344.547650483324	261.774336010776	211.242676861615	265.992861238279	297.067520522524	294.344400044382	399.55874194397	279.161574193483	0.518291646902329	2.78308424137195e-05	0.00103118863628895	Usp20	2	30872291	30913598	+	9017	protein_coding	ubiquitin specific peptidase 20 [Source:MGI Symbol;Acc:MGI:1921520]	-	413	362	400	509	400	356	318	262	223	246	325	293	2.85022239045612	2.58589677292256	2.88769069127376	3.58545095131372	2.86506292397865	2.57405306623374	2.50695656276498	1.87241935167777	1.51823227137444	1.92144233619442	2.13163969575528
ENSMUSG00000057897	427.585010143142	504.448745260257	430.853853410607	708.827594387945	423.64625178398	296.420164770203	424.725405627242	162.859605991437	202.717187660922	126.50879985723	178.240512313514	238.087449865251	465.296936626022	222.189826885933	1.06712942013261	2.88367324429891e-05	0.00106093452483326	Camk2b	11	5919644	6016362	-	9125	protein_coding	calcium/calmodulin-dependent protein kinase II, beta [Source:MGI Symbol;Acc:MGI:88257]	-	448	512	435	726	427	296	392	163	214	117	195	237	3.05517369651923	3.61411336566675	3.10319548739692	5.05349477116559	3.02225597496305	2.1148930286212	3.05376035563681	1.15111478110835	1.43971432332228	0.903040663245091	1.26384625555893
ENSMUSG00000037300	634.696499431226	570.460592784549	754.73709493996	816.225714749755	769.905132047702	633.89852803898	420.39147291676	387.665810580843	472.691012349533	393.582932889161	618.81449659615	537.454791889913	696.653926998695	471.766752870393	0.561413706570454	2.89288737693852e-05	0.00106183194048612	Ttc13	8	125398071	125448722	-	10286	protein_coding	tetratricopeptide repeat domain 13 [Source:MGI Symbol;Acc:MGI:2384573]	-	665	579	762	836	776	633	388	388	499	364	677	535	4.02314690199377	3.62574057793389	4.82237748054886	5.16235457403611	4.87249547228273	4.01223865518621	2.68143308993702	2.43079931297058	2.97816976843473	2.49235087021324	3.89255409368833
ENSMUSG00000058446	1339.06644917596	1226.63806220512	1172.71485617968	1312.20976151157	1356.26329318197	1207.71188754346	1058.56306453524	1034.10854111127	943.487471543357	802.303670889444	987.178222044079	1126.14359197868	1269.10071829962	991.964093683678	0.355352342716176	2.93521758825325e-05	0.00107234650957327	Znrf2	6	54793901	54870485	+	6176	protein_coding	zinc and ring finger 2 [Source:MGI Symbol;Acc:MGI:1196246]	-	1403	1245	1184	1344	1367	1206	977	1035	996	742	1080	1121	14.1364756405033	12.9845453465367	12.4794994512821	13.82229171876	14.2954381278334	12.7312072542794	11.2452479357828	10.7993337169313	9.90027997094159	8.46156969723814	10.3421057929232
ENSMUSG00000074604	165.11653293474	156.654981438244	193.141382563376	289.974924976887	175.609804603664	210.298089870752	137.602363557805	111.903532951171	123.145955121121	144.890420349307	112.428630843909	126.578137903045	198.465952731277	126.091506787726	0.655942822704375	2.94374231900393e-05	0.00107295984571508	Mgst2	3	51567781	51590098	+	3703	protein_coding	microsomal glutathione S-transferase 2 [Source:MGI Symbol;Acc:MGI:2448481]	-	173	159	195	297	177	210	127	112	130	134	123	126	2.90725520371252	2.76571926974948	3.42794346329127	5.09437382566929	3.08713624914681	3.6973890473168	2.43798914568622	1.94907346935205	2.15518752923376	2.5486218634993	1.96446324336187
ENSMUSG00000042641	2.86329247863711	9.8525145558644	8.91421765677118	17.5742378773871	10.9136036759339	12.0170337069001	3.25044953286154	0.999138687064029	0.947276577854776	0	1.82810781860015	2.00917679211182	10.3558166585823	1.50569156808205	2.78367869303703	2.95437126587397e-05	1	Rgsl1	1	153655127	153719888	-	5219	protein_coding	regulator of G-protein signaling like 1 [Source:MGI Symbol;Acc:MGI:2685048]	-	3	10	9	18	11	12	3	1	1	0	2	2	0.0357704763254343	0.123417682318022	0.112255586639653	0.219065143983851	0.136126171795684	0.149907553633308	0.0408616327975284	0.0123474308450761	0.0117627299965401	0	0.0226639292957689
ENSMUSG00000002983	373.182453049037	367.498792933742	317.940429758172	429.592481447239	424.638397572702	495.702640409629	296.874390668021	283.755387126184	264.290165221483	200.035281825535	326.317245620126	271.238866935096	401.425865861753	273.751889566074	0.551138728195579	2.95711460191805e-05	0.001075333112665	Relb	7	19340142	19363363	-	3885	protein_coding	avian reticuloendotheliosis viral (v-rel) oncogene related B [Source:MGI Symbol;Acc:MGI:103289]	RHD	391	373	321	440	428	495	274	284	279	185	357	270	6.26291474332859	6.18418526997742	5.37856919896537	7.19365700041122	7.11523074710466	8.30699106808357	5.01350322353173	4.71076257628015	4.40868028589244	3.35378349699286	5.4346264835365
ENSMUSG00000033088	822.719372195063	814.802953769986	727.003973341116	801.580516518599	775.85800678003	847.200876336457	589.41484862556	662.428949523451	578.785989069268	592.536942921045	754.094475172561	554.532794622863	798.194283156875	621.965666655791	0.359087739076892	2.99249286425632e-05	0.00108567918197892	Triobp	15	78831924	78890069	+	12302	protein_coding	TRIO and F-actin binding protein [Source:MGI Symbol;Acc:MGI:1349410]	-	862	827	734	821	782	846	544	663	611	548	825	552	4.36035961476142	4.33006554286038	3.88394515343038	4.23892280332404	4.10551150330701	4.48357261665278	3.1434382673344	3.47297538350185	3.04902449012658	3.13732242589773	3.96616459805559
ENSMUSG00000020883	864.714328548408	750.761609156867	917.173950018901	933.387300599002	817.528129906323	755.070284583556	676.093502835201	662.428949523451	740.770283882435	622.812553143288	664.517192061153	594.7163304651	839.772600468843	660.223135318438	0.346777621219403	3.04564884702872e-05	0.00110077159885961	Fbxl20	11	97973382	98041229	-	12106	protein_coding	F-box and leucine-rich repeat protein 20 [Source:MGI Symbol;Acc:MGI:1919444]	-	906	762	926	956	824	754	624	663	782	576	727	592	4.65712927594725	4.05432897424029	4.97924009745944	5.0158587250025	4.39605163672245	4.0606938150423	3.66408617269309	3.52920396231949	3.96553245499913	3.35101314882088	3.55161800615757
ENSMUSG00000002428	218.564659202633	177.345262005559	193.141382563376	206.009121784926	236.130697715661	210.298089870752	136.518880380185	130.887168005388	156.300635346038	153.540594698519	179.154566222814	122.559784318821	206.914868857151	146.493604828628	0.496285214175654	3.05366012710838e-05	0.00110077159885961	Hltf	3	20111975	20172654	+	5931	protein_coding	helicase-like transcription factor [Source:MGI Symbol;Acc:MGI:1196437]	-	229	180	195	211	238	210	126	131	165	142	196	122	2.40269322490975	1.95483121097953	2.14022502859005	2.25965743214853	2.59170326578684	2.30845247719004	1.5101649276602	1.42333546569537	1.70785676876928	1.68622195043546	1.95443240692506
ENSMUSG00000028976	648.0585309982	379.321810400779	1036.03018544252	1499.66829887036	1324.51462794289	674.956726537556	580.746983204596	95.9173139581467	108.936806453299	183.816204920762	235.825908599419	182.835088082176	927.091696698717	231.346384203066	2.0030725894872	3.12224880224044e-05	0.00111979417568683	Slc2a5	4	150203740	150228626	+	3402	protein_coding	solute carrier family 2 (facilitated glucose transporter), member 5 [Source:MGI Symbol;Acc:MGI:1928369]	-	679	385	1046	1536	1335	674	536	96	115	170	258	182	12.420132542124	7.28938860513921	20.014748003765	28.6777437322791	25.3444691612752	12.9168065379641	11.1998508526045	1.81844773419265	2.07519520957479	3.51940243511596	4.48515963030738
ENSMUSG00000090486	52.4936954416804	58.1298358795999	91.123113824772	78.1077238994981	60.5208931119972	75.1064606681256	30.3375289733744	40.9646861696252	31.2601270692076	55.1448614762286	21.9372938232018	38.1743590501246	69.2469538042789	36.3031427602937	0.937081163687543	3.23835980631104e-05	0.00114773545232705	BC035947	1	78473663	78488795	-	3310	protein_coding	cDNA sequence BC035947 [Source:MGI Symbol;Acc:MGI:2652858]	-	55	59	92	80	61	75	28	41	33	51	24	38	1.03401171972148	1.1481237509682	1.80930833883371	1.53514734669583	1.19024970960457	1.47728006497778	0.601328511980706	0.798214774863606	0.612042205170429	1.08516680522035	0.428820714179883
ENSMUSG00000058966	765.453522622321	658.147972331742	1284.63781120358	1117.91679831157	1145.92838597306	836.185262105132	821.28024863635	319.724379860489	427.221736612504	639.031630048061	483.534518019739	461.106073789663	968.0449587579	525.316431161134	0.882431329988235	3.24548580700576e-05	0.00114773545232705	Tlcd3b	7	126396840	126429391	+	3935	protein_coding	TLC domain containing 3B [Source:MGI Symbol;Acc:MGI:1916202]	-	802	668	1297	1145	1155	835	758	320	451	591	529	459	12.6829534083726	10.9344365571502	21.4559619639711	18.4819939218865	18.9571693807309	13.834749708052	13.6932402431417	5.24045674860093	7.0360226737551	10.5778416724723	7.9506647852799
ENSMUSG00000085795	2865.20134028954	2978.41515023781	1327.22796223038	2954.42465649851	2886.15209939016	3255.61471509435	1788.83072625147	1862.39451268735	1898.34226202097	1411.05969071526	1418.61166723371	1196.46477970259	2711.17265395679	1595.95060643523	0.764500295426888	3.24717842176759e-05	0.00114773545232705	Zfp703	8	27467353	27471489	+	3392	protein_coding	zinc finger protein 703 [Source:MGI Symbol;Acc:MGI:2662729]	-	3002	3023	1340	3026	2909	3251	1651	1864	2004	1305	1552	1191	55.0738718611645	57.4046385726909	25.7158986812417	56.6632073015413	55.3890760388154	62.487146603827	34.5997522064236	35.4122860571824	36.2691434125277	27.0962372450145	27.0600366945234
ENSMUSG00000018459	21.9519090028845	21.6755320229017	13.8665607994218	32.2194361085429	24.8036447180316	25.0354868893752	4.33393271048206	9.99138687064029	6.63093604498343	4.32508717460616	15.5389164581012	8.03670716844729	23.258761590193	8.14282773787675	1.49559759069445	3.2497394680792e-05	0.00114773545232705	Slc13a3	2	165246948	165315150	-	5215	protein_coding	solute carrier family 13 (sodium-dependent dicarboxylate transporter), member 3 [Source:MGI Symbol;Acc:MGI:2149635]	-	23	22	14	33	25	25	4	10	7	4	17	8	0.274450665815031	0.271727161042965	0.174753738008158	0.401927480056533	0.309614961475498	0.31254694887034	0.0545239658856633	0.123569015494635	0.0824022655730779	0.0540206737770662	0.192791160010403
ENSMUSG00000017639	360.774852308276	322.177225976766	266.436061074605	536.014255260305	420.669814417817	274.388936307552	228.614950477929	252.782087827199	157.247911923893	168.67839980964	264.161579787721	126.578137903045	363.410190890887	199.677177954905	0.863655642408821	3.25280290955769e-05	0.00114773545232705	Rab11fip4	11	79482038	79588849	+	7451	protein_coding	RAB11 family interacting protein 4 (class II) [Source:MGI Symbol;Acc:MGI:2442920]	-	378	327	269	549	424	274	211	253	166	156	289	126	3.15695216866832	2.82681815962698	2.35012232354884	4.68000001164642	3.67525549975124	2.39753837450177	2.01302723533009	2.18811355789215	1.36769402542243	1.47456646572925	2.29390689715773
ENSMUSG00000019818	3558.11812011972	3909.47777576699	3981.68388669113	4582.97069980305	4385.28438614799	4075.77726559028	3350.12998520263	3343.11804691624	3211.26759892769	3310.85423216102	3248.54759365246	3633.59622853423	4082.21868901986	3349.58561423238	0.285387372042075	3.42201470522025e-05	0.00119450415311619	Cd164	10	41395410	41407044	+	4449	protein_coding	CD164 antigen [Source:MGI Symbol;Acc:MGI:1859568]	-	3728	3968	4020	4694	4420	4070	3092	3346	3390	3062	3554	3617	52.1439904273187	57.4478713369848	58.8188323174457	67.0144955221444	64.1646909103049	59.6432871847193	49.4036274799857	48.4649121888498	46.7770379451757	48.4726874406911	47.2440940682032
ENSMUSG00000021751	45.8126796581938	31.5280465787661	65.3709294829886	89.8238824844228	47.6229978586208	41.0581984985754	42.2558439272001	11.9896642447683	17.9982549792408	22.7067076666824	10.9686469116009	12.0550607526709	53.5361224269279	19.6623630803606	1.45463932033276	3.47881943127073e-05	0.00120627294128996	Acox2	14	14210420	14244262	+	3703	protein_coding	acyl-Coenzyme A oxidase 2, branched chain [Source:MGI Symbol;Acc:MGI:1934852]	-	48	32	66	92	48	41	39	12	19	21	12	12	0.80663728195492	0.556622746113102	1.16022701834474	1.57805519178981	0.837189491294049	0.721871194952327	0.748673832139861	0.208829300287719	0.314988946580318	0.39941088905586	0.19165495057189
ENSMUSG00000002731	290.146971168561	354.690524011118	349.635425871136	367.106302327641	346.258880263722	408.579146034604	300.124840200883	258.776919949583	269.973824688611	231.39216384143	280.614550155123	226.03238911258	352.736208279464	261.152447991368	0.433034643930243	3.59064682875202e-05	0.00124230039176668	Prkra	2	76460242	76478359	-	2028	protein_coding	protein kinase, interferon inducible double stranded RNA dependent activator [Source:MGI Symbol;Acc:MGI:1344375]	-	304	360	353	376	349	408	277	259	285	214	307	225	9.32816884393529	11.4340275269424	11.3307721375926	11.7762757754177	11.1145969705929	13.1166152672663	9.70942647188909	8.22992187837135	8.62724903244762	7.43190484984512	8.95288348800485
ENSMUSG00000029096	1131.00052906166	1547.8300367263	1571.87371347732	1918.52096828142	1413.8077489278	1369.94184258661	1041.22733369331	965.167971703852	1095.99900057798	1209.94313709607	1022.82632450678	1131.16653395896	1492.16247317685	1077.72171692283	0.469519278495539	3.63042264514323e-05	0.00125329546513943	Htra3	5	35809367	35837126	-	4439	protein_coding	HtrA serine peptidase 3 [Source:MGI Symbol;Acc:MGI:1925808]	-	1185	1571	1587	1965	1425	1368	961	966	1157	1119	1119	1126	16.6120783503637	22.795846469743	23.2725800577963	28.1167735272913	20.733182107096	20.0923400664552	15.3893402394728	14.0234826237253	16.0008715577153	17.7541244415038	14.9086201382043
ENSMUSG00000045975	1057.50935544331	1085.74710405626	837.936459736491	979.275588389957	910.789834046122	955.354179698558	677.176986012822	506.563314341463	642.253519785538	504.95392763527	934.163095304675	644.945750267895	971.102086895115	651.676098891277	0.574832810757533	3.68299486718776e-05	0.00126865007809745	C2cd2	16	97656409	97763798	-	7767	protein_coding	C2 calcium-dependent domain containing 2 [Source:MGI Symbol;Acc:MGI:1891883]	-	1108	1102	846	1003	918	954	625	507	678	467	1022	642	8.87722486005861	9.13887995606497	7.09038486252103	8.20230096999467	7.63353355539567	8.00801056157753	5.7201638762902	4.20647733761931	5.35885262824995	4.23465363139037	7.78197978810992
ENSMUSG00000052698	771.180107579595	901.505081861592	971.649724588058	973.417509097494	682.596302640231	795.127063606557	768.189572932945	609.474599109057	592.047861159235	535.229537857513	584.080448042747	603.757626029603	849.245964895588	615.463274188517	0.464856757742235	3.72993160750427e-05	0.00127919514407909	Tln2	9	67124369	67466985	-	18357	protein_coding	talin 2 [Source:MGI Symbol;Acc:MGI:1917799]	-	808	915	981	997	688	794	709	610	625	495	639	601	2.7390528895697	3.21058423967013	3.47872461879861	3.44970154737328	2.4205996896599	2.81999515532365	2.74553058512362	2.14137154023401	2.09013209715446	1.89914362102962	2.05869333304899
ENSMUSG00000034007	197.567181025961	186.212525105837	227.80778456193	228.465092406032	188.50769985704	213.302348297477	180.941690662626	152.868219120796	143.038763256071	105.964635777851	147.162679397312	107.490958377983	206.977105209046	139.577824432106	0.568230531001505	3.77019731951126e-05	0.00128737042676906	Scaper	9	55457163	55845403	-	5428	protein_coding	S phase cyclin A-associated protein in the ER [Source:MGI Symbol;Acc:MGI:1925976]	-	207	189	230	234	190	213	167	153	151	98	161	107	2.37312859248867	2.24277986513183	2.75829522915419	2.73819322473698	2.26073680602798	2.55840521791031	2.18704838382708	1.81641672104075	1.70778239971323	1.27157082476258	1.75419773085238
ENSMUSG00000031924	3916.98411077557	3969.57811455777	7112.55522147487	6455.60338029351	6190.9897216207	4936.99801458479	3994.80247588684	2942.46343340356	2811.51688307298	3231.92139122446	3244.89137801526	4309.68421907986	5430.45142721787	3422.54663011383	0.666038151443509	3.79771376577881e-05	0.00129394712719677	Cyb5b	8	107877272	107914103	+	4374	protein_coding	cytochrome b5 type B [Source:MGI Symbol;Acc:MGI:1913677]	-	4104	4029	7181	6612	6240	4930	3687	2945	2968	2989	3550	4290	58.3874272083357	59.3312054345573	106.870760346851	96.0156749786462	92.1386943790678	73.4848324472702	59.920595077709	43.3880787504416	41.656285675484	48.1284033659682	48.0000933734446
ENSMUSG00000022964	2242.91244159907	2224.69778671418	2363.25814767289	2122.57739696886	2472.42730549339	2536.5955316315	1300.17981314462	1221.94661427931	1328.0817621524	1253.19400884214	2450.5785308335	1429.52928758756	2327.07810167998	1497.25166947325	0.635850699234055	3.81568889202629e-05	0.00129725145346482	Tmem50b	16	91371391	91394688	-	2446	protein_coding	transmembrane protein 50B [Source:MGI Symbol;Acc:MGI:1925225]	-	2350	2258	2386	2174	2492	2533	1200	1223	1402	1159	2681	1423	59.7863685561104	59.4609944444845	63.498978346517	56.4535373977023	65.8002931160106	67.5162487827129	34.8743845576943	32.2206207902261	35.1873844515225	33.3719282638222	64.8235586656931
ENSMUSG00000021097	464.807812365424	542.873552028128	403.120731811763	626.814484293472	445.473459135848	614.871558003055	292.540457957539	421.63652594102	306.917611224948	284.374481730355	386.644803633931	379.734413709135	516.326932939615	345.308049032821	0.579620131522265	3.85003459097653e-05	0.00130046534793912	Clmn	12	104729376	104831335	-	12409	protein_coding	calmin [Source:MGI Symbol;Acc:MGI:2136957]	-	487	551	407	642	449	614	270	422	324	263	423	378	2.44220964525665	2.86008867026983	2.1350614340456	3.28614192791076	2.33693051436386	3.2259761648878	1.54670944808825	2.19149036561776	1.60288974647671	1.49270257505775	2.0160258231414
ENSMUSG00000027502	1693.16028570075	1694.63250360868	2037.39396888648	2033.72986103318	1966.43295324555	2077.94541181814	1628.47521596363	1607.61414748602	1457.8586533185	1417.54732147717	1550.23543017292	1617.38731765002	1917.21583071546	1546.51968101138	0.30992413930113	4.01098189586154e-05	0.00134901543463171	Rtf2	2	172282476	172311828	+	2644	protein_coding	replication termination factor 2 [Source:MGI Symbol;Acc:MGI:1913654]	-	1774	1720	2057	2083	1982	2075	1503	1609	1539	1311	1696	1610	41.7525428242425	41.9017034988858	50.6437191975551	50.0398376781588	48.4148334607525	51.1665597896302	40.4091103051137	39.2155664534597	35.733256279932	34.9217146201628	37.9364689301951
ENSMUSG00000066440	603.200282166218	497.551985071152	579.424147690127	652.199494560809	555.601641683909	524.743805201305	409.556641140555	394.659781390291	408.276205055409	384.932758539949	454.284792922137	523.39055434513	568.78689272892	429.183455565578	0.405908226458631	4.18520281273177e-05	0.00139860732801589	Zfyve26	12	79279120	79343078	-	18957	protein_coding	zinc finger, FYVE domain containing 26 [Source:MGI Symbol;Acc:MGI:1924767]	-	632	505	585	668	560	524	378	395	431	356	497	521	2.07461843954956	1.71587817918957	2.00881067329761	2.23817956119917	1.90789583476931	1.80215127984391	1.41743759866318	1.34273832485512	1.39573537290644	1.32261884388451	1.55052683326278
ENSMUSG00000022019	398.952085356771	399.026839512508	401.139794554703	422.758055606033	398.842607065949	431.611793972829	323.961470108534	339.70715360177	308.812164380657	335.194256031978	360.137240264229	335.532524282674	408.721862678132	333.890801444974	0.291173394771227	4.22330185531338e-05	0.00140534628404091	Tdrd3	14	87654075	87782940	+	6072	protein_coding	tudor domain containing 3 [Source:MGI Symbol;Acc:MGI:2444023]	-	418	405	405	433	402	431	299	340	326	310	394	334	4.28386014843768	4.29623415723305	4.34186195656385	4.52943682416186	4.27592947092278	4.62780525581457	3.50042828335089	3.60836991721899	3.2959549143171	3.59570661485895	3.83757580005595
ENSMUSG00000033400	2665.72529761115	2714.36776014064	2876.3208972515	3009.10006322816	2875.23849571423	2251.19098109262	2661.03468423598	1577.6399868741	1779.93268978912	1650.02075711225	1544.75110671712	2066.43833068701	2731.99058250638	1879.96959256927	0.539472602349572	4.27422024918852e-05	0.00141927656706635	Agl	3	116533648	116601815	-	14023	protein_coding	amylo-1,6-glucosidase, 4-alpha-glucanotransferase [Source:MGI Symbol;Acc:MGI:1924809]	-	2793	2755	2904	3082	2898	2248	2456	1579	1879	1526	1690	2057	12.3942647038732	12.6545105574336	13.4805753799433	13.9598185530288	13.3473082388262	10.4516519906743	12.4499952938425	7.25613067500063	8.22585919373893	7.66421920734744	7.12751727237054
ENSMUSG00000021939	25330.5941276763	24193.8347433806	26475.2264406104	28352.127428969	30187.0277676332	27427.8780165239	21364.1212963213	20420.3964862146	20536.0089313137	20046.7790542996	22513.1477860608	25283.4807519352	26994.4480874656	21693.9890510242	0.315355678898505	4.35026490927769e-05	0.0014384325300234	Ctsb	14	63359911	63383372	+	6051	protein_coding	cathepsin B [Source:MGI Symbol;Acc:MGI:88561]	-	26540	24556	26730	29039	30426	27389	19718	20438	21679	18540	24630	25168	272.938330695334	261.393723416625	287.557405853062	304.819381053375	324.753582714302	295.106374584761	231.642086511496	217.658254077224	219.941669631842	215.792772553165	240.729751072338
ENSMUSG00000039621	206.157058461872	234.489846429573	291.197776787859	206.009121784926	237.122843504383	255.361966271627	167.93989253118	166.856160739693	152.511529034619	126.50879985723	210.232399139017	119.546019130653	238.389768873373	157.265800072065	0.597995326142898	4.45631448097904e-05	0.00147039614442915	Prex1	2	166408262	166555752	-	10266	protein_coding	phosphatidylinositol-3,4,5-trisphosphate-dependent Rac exchange factor 1 [Source:MGI Symbol;Acc:MGI:3040696]	-	216	238	294	211	239	255	155	167	161	117	230	119	1.3093123268903	1.49327701535385	1.86422712039386	1.30547713131433	1.50360196282345	1.61945352145529	1.07327792530023	1.04828437014762	0.962764440304192	0.802673490367373	1.32500978028259
ENSMUSG00000105837	39.1316638747072	28.5722922120068	62.3995235973983	65.4152187658296	61.5130389007185	64.0908464368005	36.8384280390975	9.99138687064029	10.4200423564025	14.05653331747	27.4216172790022	27.1238866935096	53.5204306312435	20.9753157593537	1.35350617579522	4.54652199093887e-05	0.00149267835519897	Gm35986	3	129321104	129326037	-	1543	lncRNA	predicted gene, 35986 [Source:MGI Symbol;Acc:MGI:5595145]	-	41	29	63	67	62	64	34	10	11	13	30	27	1.65351712111474	1.21058908856221	2.6578310736918	2.75801706964302	2.59514725842833	2.70422993272753	1.56637141788512	0.417636043943306	0.437645214757857	0.593378415216494	1.14986759878112
ENSMUSG00000038628	351.230544046152	311.339459965315	340.721208214365	437.403253837189	351.219609207328	328.465587988603	274.12124393799	261.774336010776	268.079271532902	258.423958682718	296.153466613224	250.142510617922	353.396610543159	268.115797899255	0.397936070414866	4.55241660042818e-05	0.00149267835519897	Polr3k	2	181506130	181512623	+	3124	protein_coding	polymerase (RNA) III (DNA directed) polypeptide K [Source:MGI Symbol;Acc:MGI:1914255]	-	368	316	344	448	354	328	253	262	283	239	324	249	7.33039806517484	6.51539485754196	7.16803584774819	9.10867196490202	7.31860789410411	6.84529842486163	5.75693405647525	5.40448312870629	5.56122972538409	5.38816881287041	6.13375595810758
ENSMUSG00000034981	3515.16873294016	2845.40620373364	5222.74107823938	5530.02685208446	5437.95106798126	4038.72474499401	3447.64347118848	1857.39881925203	2215.67991560232	2462.05587414456	2692.80281679802	3249.84346124087	4431.66977999548	2654.23739303771	0.73959978454561	4.56913598664233e-05	0.0014950327415166	Parm1	5	91665474	91774753	+	5068	protein_coding	prostate androgen-regulated mucin-like protein 1 [Source:MGI Symbol;Acc:MGI:2443349]	-	3683	2888	5273	5664	5481	4033	3182	1859	2339	2277	2946	3235	45.2226364782961	36.7050031776495	67.7288834930127	70.9863280196279	69.8488787218876	51.8825344956679	44.6318951273807	23.6377798141398	28.3327703010448	31.6432252319865	34.3786361923978
ENSMUSG00000022867	1448.82599419038	1727.14580164303	1483.72200553814	1515.28984365026	1367.1768968579	1438.03836692571	1087.817110331	1054.09131485255	1043.89878879596	1168.85480893732	1350.97167794551	1297.92820770424	1496.69981813424	1167.26031809443	0.35842710142169	4.62904165016748e-05	0.00150445377271871	Usp25	16	76810594	76913668	+	5411	protein_coding	ubiquitin specific peptidase 25 [Source:MGI Symbol;Acc:MGI:1353655]	-	1518	1753	1498	1552	1378	1436	1004	1055	1102	1081	1478	1292	17.4576186780402	20.8674348121073	18.021337937025	18.2180653706757	16.4478041707819	17.3024050111496	13.1897917215907	12.5643152591715	12.5025754967365	14.0702715145509	16.1543470207028
ENSMUSG00000039840	409.450824445107	441.392652102725	431.844322039137	439.355946934677	455.394917023061	431.611793972829	362.966864502873	329.715766731129	322.074036470624	317.893907333553	391.215073180431	369.688529748575	434.841742752923	348.925696327864	0.316678204282083	4.63632471271063e-05	0.00150445377271871	Epg5	18	77981680	78078228	+	10039	protein_coding	ectopic P-granules autophagy protein 5 homolog (C. elegans) [Source:MGI Symbol;Acc:MGI:1918673]	-	429	448	436	450	459	431	335	330	340	294	428	368	2.6592404203376	2.87443335033324	2.82714957564547	2.8471485866414	2.9529661881043	2.79908691237236	2.37211703111368	2.11829960370049	2.07914073808752	2.06258186178244	2.52142365343642
ENSMUSG00000029722	378.909038006311	422.672874446583	360.530580784968	458.882877909551	357.172483939656	323.458490610728	289.290008424677	310.732131676913	259.553782332209	320.056450920856	263.247525878421	226.03238911258	383.604390949633	278.152048057609	0.464918791937692	4.77218756705482e-05	0.00154088273441279	Agfg2	5	137648725	137682988	-	3822	protein_coding	ArfGAP with FG repeats 2 [Source:MGI Symbol;Acc:MGI:2443267]	-	397	429	364	470	360	323	267	311	274	296	288	225	6.46383987695355	7.22988339203603	6.1995968960037	7.81079515716478	6.08342363866143	5.50987069900471	4.96594994237487	5.24364890934605	4.4010398931011	5.4545050280763	4.45650412538591
ENSMUSG00000030091	134.574746495944	109.362911570095	96.0754569674227	136.688516824122	53.5758725909484	61.0865880100755	55.2576420586463	36.9681314213691	49.2583820484484	17.3003486984247	46.6167493743038	57.261538575187	98.5606820764345	43.7771320293965	1.16971187609193	4.77808338495894e-05	0.00154088273441279	Nup210	6	90990050	91093811	-	10474	protein_coding	nucleoporin 210 [Source:MGI Symbol;Acc:MGI:1859555]	-	141	111	97	140	54	61	51	37	52	16	51	57	0.837716960979069	0.682613845006405	0.602853679451954	0.848991885214397	0.332979451216784	0.379705452128654	0.346130098023211	0.22764234661798	0.304779813662501	0.107587478994615	0.28797190169589
ENSMUSG00000047180	129.802592364882	103.451402836576	103.008737367134	126.925051336684	111.120328336782	150.212921336251	62.8420243019899	79.9310949651223	61.5729775605605	51.901046095274	108.772415206709	45.206477822516	120.753505596385	68.3710059920286	0.816388629188199	4.87847435578621e-05	0.0015700272808673	Neurl3	1	36303678	36313760	-	3217	protein_coding	neuralized E3 ubiquitin protein ligase 3 [Source:MGI Symbol;Acc:MGI:2429944]	-	136	105	104	130	112	150	58	80	65	48	119	45	2.63074414756731	2.10233984525534	2.10443264234878	2.56673105099167	2.2485533938279	3.03997327639196	1.28161827490182	1.60251766441908	1.24038847074178	1.0508591125175	2.1877032316381
ENSMUSG00000041957	249.106445641429	324.147728887939	289.216839530798	464.740957202013	386.936857601294	345.489719073378	187.442589728349	226.804481963534	218.820889484453	139.484061381049	290.669143157423	169.775438933449	343.273091322808	205.499434108043	0.738376178777051	4.89132743131558e-05	0.00157093800883215	Pkp2	16	16031182	16090576	+	5360	protein_coding	plakophilin 2 [Source:MGI Symbol;Acc:MGI:1914701]	-	261	329	292	476	390	345	173	227	231	129	318	169	3.03016643414038	3.95362788884033	3.54626195581107	5.64066407080243	4.69933126415628	4.19646758756562	2.29436797584963	2.72913467141094	2.64571229361919	1.69503721890926	3.50876949107169
ENSMUSG00000090939	31.4962172650082	27.5870407564203	16.8379666850122	76.1550308020106	24.8036447180316	24.0340674138002	7.5843822433436	5.99483212238417	17.050978401386	4.32508717460616	13.7108086395011	12.0550607526709	33.4856612733805	10.1201915556487	1.71621621679426	4.94597090441588e-05	0.00158523930439489	Gm17147	6	65105555	65105986	+	432	processed_pseudogene	predicted gene 17147 [Source:MGI Symbol;Acc:MGI:4937974]	-	33	28	17	78	25	24	7	6	18	4	15	12	4.75358165594181	4.17483165567064	2.56163899522375	11.4682969320003	3.73759727799704	3.6220718630196	1.15185033255564	0.895017244172946	2.55790366049763	0.652124568859723	2.05352512143434
ENSMUSG00000063171	495.34959880422	469.964944314732	622.014298716922	685.395277218095	678.627719485346	695.986535524631	362.966864502873	378.673562397267	308.812164380657	475.759589206678	463.425332015137	474.16572293839	607.889729010658	410.6338725735	0.565967283418697	5.00647530507312e-05	0.00160135688686553	Rps4l	6	148256098	148257431	+	1334	transcribed_processed_pseudogene	ribosomal protein S4-like [Source:MGI Symbol;Acc:MGI:1913434]	-	519	477	628	702	684	695	335	379	326	440	507	472	24.2104183343646	23.0317656429137	30.6447840571577	33.4248414329963	33.1158963862306	33.9671057019305	17.8513364882685	18.3082687848511	15.0022775410296	23.2301045818696	22.4773256470282
ENSMUSG00000030177	108.80511418821	133.994197959756	96.0754569674227	134.735823726634	118.065348857831	119.168917593426	96.4300028082258	71.9379854686101	72.9402964948178	50.8197743016224	86.835121383507	78.3578948923611	118.474143215547	76.2201792248574	0.635076566959436	5.04242178283395e-05	0.00160673639061349	Ccdc77	6	120301284	120341335	-	6685	protein_coding	coiled-coil domain containing 77 [Source:MGI Symbol;Acc:MGI:1914450]	-	114	136	97	138	119	119	89	72	77	47	95	78	1.06119258127342	1.31039485753799	0.944545914522029	1.31119036092693	1.14969275014074	1.16058009432879	0.946390460222226	0.694056752998138	0.707106352221333	0.49516594039371	0.840455457328997
ENSMUSG00000029446	392.271069573284	315.280465787661	570.509930033355	444.237679678395	450.434188079455	451.640183484329	360.799898147631	269.767445507288	268.079271532902	278.968122762098	335.457784713127	272.243455331152	437.39558610608	297.552662999033	0.555870220698023	5.04379700237246e-05	0.00160673639061349	Psph	5	129842622	129864513	-	4329	protein_coding	phosphoserine phosphatase [Source:MGI Symbol;Acc:MGI:97788]	-	411	320	576	455	454	451	333	270	283	258	367	271	5.90806141929188	4.76131676797602	8.6613910896351	6.67593168598769	6.77336547876187	6.79232603002845	5.46812465564873	4.01920425657705	4.01323207717715	4.19745876338815	5.01384595137731
ENSMUSG00000041548	1353.38291156914	1344.86823687549	1214.31453857794	1766.2109066774	1269.94660956322	1368.94042311104	965.383511259879	701.395358318948	863.916239003556	831.498009318035	913.139855390774	1327.06127118986	1386.27727106237	933.732374080175	0.570171391556945	5.05656399286137e-05	0.00160753605395773	Hspb8	5	116546550	116560923	-	1950	protein_coding	heat shock protein 8 [Source:MGI Symbol;Acc:MGI:2135756]	-	1418	1365	1226	1809	1280	1367	891	702	912	769	999	1321	45.251438018185	45.0881818812429	40.9268773550029	58.9239739171271	42.3947034018716	45.7049744930566	32.4806604545535	23.1988469689628	28.7114847799857	27.7744870220193	30.2986574224675
ENSMUSG00000054843	364.592575613126	382.277564767539	332.797459186124	439.355946934677	348.243171841164	342.485460646653	296.874390668021	306.735576928657	295.55029229069	282.211938143052	265.989687606321	251.147099013978	368.292029831547	283.08483077512	0.380191185896051	5.24099935245604e-05	0.00165276021833086	Atrnl1	19	57599466	58121775	+	6586	protein_coding	attractin like 1 [Source:MGI Symbol;Acc:MGI:2147749]	-	382	388	336	450	351	342	274	307	312	261	291	250	3.6093782918318	3.79467584267976	3.32101090936851	4.33989138495187	3.44208533530062	3.38558675808513	2.95740358691479	3.00386595280881	2.90822693741364	2.79108523337654	2.61314657420542
ENSMUSG00000024670	15.2708932193979	11.8230174670373	24.7617157132533	9.76346548743726	18.850769985704	17.0241310847751	2.16696635524103	5.99483212238417	6.63093604498343	3.24381538095462	8.22648518370066	2.00917679211182	16.2489988262675	4.71203531322929	1.76230074894936	5.3651900570309e-05	0.00167793570398827	Cd6	19	10766705	10807422	-	7968	protein_coding	CD6 antigen [Source:MGI Symbol;Acc:MGI:103566]	-	16	12	25	10	19	17	2	6	7	3	9	2	0.124957239586641	0.0970055548219511	0.204241238102531	0.0797147608804468	0.15400702037048	0.139100651365964	0.0178427762358016	0.0485250313105814	0.0539317036851909	0.0265171134927899	0.0668014196129242
ENSMUSG00000111496	53.4481262678927	61.0855902463593	97.0659255959528	120.090625495478	81.3559546751438	69.0979438146756	43.3393271048206	30.9732992989849	19.8928081349503	38.9257845714555	42.9605337371035	58.2661269712429	80.3573610159171	39.0596466364263	1.0423055252645	5.38276544305536e-05	0.00167793570398827	Gm47483	10	29227875	29229889	-	2015	TEC	predicted gene, 47483 [Source:MGI Symbol;Acc:MGI:6096458]	-	56	62	98	123	82	69	40	31	21	36	47	58	1.72943300128648	1.98189810467002	3.16594799304606	3.87719937506373	2.62830066453136	2.23256240886866	1.41112894339322	0.99140371662234	0.639793272898662	1.25829296462859	1.37947970440373
ENSMUSG00000034714	404.678670314045	376.36605603402	492.262908379475	600.453127477391	505.994352247846	504.715415689804	345.631133660944	307.734715615721	196.086251615939	282.211938143052	389.386965361831	336.53711267873	480.745088357097	309.598019512703	0.634819565136323	5.45125406257668e-05	0.00169518858973739	Ttyh2	11	114566257	114611803	+	3739	protein_coding	tweety family member 2 [Source:MGI Symbol;Acc:MGI:2157091]	-	424	382	497	615	510	504	319	308	207	261	426	335	7.05669191045693	6.58070740023489	8.65274041235498	10.4473879924491	8.80949379286769	8.78829525041825	6.06480688605918	5.3083451208289	3.39868023143948	4.9163111385445	6.73824258086483
ENSMUSG00000035513	173.706410370651	202.961799850807	278.321684616967	269.471647453268	214.303490363793	293.415906343478	193.943488794072	138.8802775019	131.671444321814	153.540594698519	155.389164581012	168.770850537393	238.696823166494	157.032636739118	0.605013694328691	5.51872432542022e-05	0.00171277161093685	Ntng2	2	29084553	29143017	-	3990	protein_coding	netrin G2 [Source:MGI Symbol;Acc:MGI:2159341]	-	182	206	281	276	216	293	179	139	139	142	170	168	2.83850234766286	3.32551574204656	4.584438757308	4.39363787608848	3.49636769127278	4.78767092871313	3.18905415380817	2.24494550869244	2.13863824847621	2.50651187669993	2.5198142843465
ENSMUSG00000031253	163.207671282315	244.342360985437	99.0468628530131	357.342836840204	220.256365096121	166.235632945451	66.0924738348514	71.9379854686101	100.411317252606	90.8268306667294	134.365924667111	130.596491487269	208.405288333757	99.0385038961961	1.07190499547086	5.61814560763922e-05	0.00174018174127529	Srpx2	X	132809175	132833195	+	2922	protein_coding	sushi-repeat-containing protein, X-linked 2 [Source:MGI Symbol;Acc:MGI:1916042]	-	171	248	100	366	222	166	61	72	106	84	147	130	3.6417209475425	5.46683734553057	2.22778122546334	7.95589324361794	4.90692031963077	3.70388457450465	1.4839913935419	1.5878745358633	2.22700441899588	2.02466601255832	2.97529224986462
ENSMUSG00000016194	3323.32813687147	2960.68062403725	3412.1644252863	4040.12201870154	5910.21246341258	3467.91564391625	2720.62625900511	1863.39365137441	2261.14919133935	2417.72373060485	2759.52875217692	2827.91633489739	3852.4038853709	2475.05631989967	0.638293519155341	5.73597285731832e-05	0.00176291694820833	Hsd11b1	1	192903942	192946383	-	4251	protein_coding	hydroxysteroid 11-beta dehydrogenase 1 [Source:MGI Symbol;Acc:MGI:103562]	-	3482	3005	3445	4138	5957	3463	2511	1865	2387	2236	3019	2815	50.9716188905812	45.5321391783899	52.7534506517746	61.8283212046475	90.5050344627829	53.1117919335366	41.9891774016329	28.2716809097961	34.4712267472567	37.0454617466	42.0014724625678
ENSMUSG00000020898	339.777374131604	282.767167753308	356.568706270847	339.768598962816	365.109650249426	279.396033685427	252.45158038558	255.779503888391	246.291910242242	250.855056127158	268.731849334222	217.995681944133	327.231255175572	248.684263653621	0.395787797565588	5.82503257281548e-05	0.00178660930555258	Ctc1	11	68906737	68927299	+	6797	protein_coding	CTS telomere maintenance complex component 1 [Source:MGI Symbol;Acc:MGI:1916214]	-	356	287	360	348	368	279	233	256	260	232	294	217	3.25929367247851	2.71975203344263	3.44776758377137	3.25199633241135	3.49676777911936	2.67618727322119	2.43680293982051	2.42709398920049	2.34828878056572	2.40394780011023	2.55812974962613
ENSMUSG00000012187	146.027916410493	193.109285294942	232.760127704581	237.252211344725	269.863654532184	260.369063649502	125.68404860398	84.9267884004424	69.1511901833987	123.264984476276	172.756188857714	158.724966576834	223.230376489405	122.418027849774	0.866243185123902	5.91682749179057e-05	0.00181121947810222	Mogat1	1	78487628	78514810	+	1558	protein_coding	monoacylglycerol O-acyltransferase 1 [Source:MGI Symbol;Acc:MGI:1915643]	-	153	196	235	243	272	260	116	85	73	114	189	158	6.11103460402088	8.10313923411297	9.81868122008287	9.90665167978063	11.2755489230748	10.880164517928	5.29263926875371	3.51572884103879	2.87641027804354	5.15337464172074	7.17442101475699
ENSMUSG00000020902	244.334291510367	234.489846429573	295.159651301979	345.626678255279	272.840091898348	250.354868893752	208.028770103139	208.819985596382	159.142465079602	128.671343444533	215.716722594817	122.559784318821	273.800904714883	173.823178522883	0.654712894140817	6.02148424979069e-05	0.00183608409819007	Ntn1	11	68100190	68291649	-	6277	protein_coding	netrin 1 [Source:MGI Symbol;Acc:MGI:105088]	-	256	238	298	354	275	250	192	209	168	119	236	122	2.53792393825421	2.44224658907481	3.09041559464642	3.58211237855937	2.8295463222944	2.59667410922227	2.17435704006679	2.14564592804118	1.64305680406666	1.33520869188867	2.223578069996
ENSMUSG00000078716	355.048267351002	447.304160836244	386.282765126751	360.271876486435	358.164629728377	461.654378240079	323.961470108534	254.780365201327	272.815654422176	224.904533079521	340.028054259627	284.298516083823	394.787679628148	283.464765525835	0.476912446560933	6.12571419534221e-05	0.00186423919579803	Tmem8b	4	43668971	43692668	+	5603	protein_coding	transmembrane protein 8B [Source:MGI Symbol;Acc:MGI:2441680]	-	372	454	390	369	361	461	299	255	288	208	372	283	4.13155066515488	5.2191516213468	4.53102789383101	4.18305733040519	4.16124055468995	5.364260631686	3.79343218570527	2.93280681831435	3.15549350372293	2.61455047561392	3.9265833912188
ENSMUSG00000025612	779.769985015507	801.994684847362	642.814139916055	800.604169969855	719.305696822918	693.983696573481	460.480350488719	446.614993117621	530.474883598675	410.883281587586	722.102588347058	534.441026701745	739.745395524196	517.499520640234	0.514353727567804	6.23865583559733e-05	0.0018876149210679	Bach1	16	87495833	87530234	+	6179	protein_coding	BTB and CNC homology 1, basic leucine zipper transcription factor 1 [Source:MGI Symbol;Acc:MGI:894680]	TF_bZIP	817	814	649	820	725	693	425	447	560	380	790	532	8.22800651264903	8.4853721247848	6.83721525292397	8.42914898932235	7.57802535988783	7.31214183837296	4.88936538638279	4.66179559580225	5.56371988947857	4.33131450169979	7.56138591404338
ENSMUSG00000019080	154.617793846404	180.301016372318	164.417792336002	165.978913286433	170.649075660058	188.266861408102	139.769329913046	80.9302336521863	100.411317252606	107.045907571503	148.076733306612	112.513900358262	170.705242151553	114.791237009036	0.571836146895885	6.39256464271586e-05	0.00191936141082923	Mfsd3	15	76585665	76588439	+	2456	protein_coding	major facilitator superfamily domain containing 3 [Source:MGI Symbol;Acc:MGI:1916822]	-	162	183	166	170	172	188	129	81	106	99	162	112	4.10466215834359	4.79940512114207	4.3997953541264	4.39651573689813	4.52310143557479	4.99067230637555	3.73373169687415	2.12530153420872	2.64955493172067	2.83897226801635	3.90102883003422
ENSMUSG00000038009	22.9063398290969	58.1298358795999	151.54170016511	82.0131100944729	95.2459957172415	64.0908464368005	33.587978506236	16.9853576800885	6.63093604498343	17.3003486984247	35.6481024627029	40.1835358422365	78.9879713537203	25.0560432057786	1.65646549193959	6.68781978772837e-05	0.00198896014294244	Dnajc22	15	98991051	99002618	+	1850	protein_coding	DnaJ heat shock protein family (Hsp40) member C22 [Source:MGI Symbol;Acc:MGI:1920028]	-	24	59	153	84	96	64	31	17	7	16	39	40	0.807291312183532	2.05421060308365	5.38359589915132	2.88400248834668	3.35147317433715	2.25547393848572	1.19116445201429	0.592162760469019	0.23228530538573	0.609119597291676	1.24676725210543
ENSMUSG00000056602	1099.50431179665	1365.55851744281	1466.88403885312	1762.30552048242	1229.26863222565	1356.92338940414	1134.40688696868	1051.09389879136	888.54543002778	1032.61456293722	1067.61496606249	868.968962588363	1380.07406836746	1007.20745122931	0.45451914248023	6.70242417694602e-05	0.00198952829782718	Fry	5	150042110	150421218	+	29729	protein_coding	FRY microtubule binding protein [Source:MGI Symbol;Acc:MGI:2443895]	-	1152	1386	1481	1805	1239	1355	1047	1052	938	955	1168	865	2.41136494742163	3.00294662198059	3.24285483976271	3.85642578803591	2.69170368038395	2.97158776746773	2.50350313458357	2.28033859674512	1.93694800380513	2.26244165737804	2.32356619613363
ENSMUSG00000003070	32.4506480912206	30.5427951231796	30.7045274844341	36.1248223035178	52.5837268022271	26.0369063649502	18.4192140195488	7.99310949651223	11.3673189342573	9.73144614286387	27.4216172790022	11.050472356615	34.7405710282549	14.3305297047999	1.27018396539447	6.71887585672188e-05	0.00199064161252178	Efna2	10	80015316	80025844	+	2131	protein_coding	ephrin A2 [Source:MGI Symbol;Acc:MGI:102707]	-	34	31	31	37	53	26	17	8	12	9	30	11	0.992855927114504	0.937007198711892	0.946958606123512	1.10282435212247	1.60630741017401	0.795462051568829	0.567083786437527	0.241919255111974	0.345695098180815	0.297449592178156	0.83258831765334
ENSMUSG00000022671	310.19001851902	277.840910475376	314.969023872582	322.194361085429	260.934342433693	284.403131063302	257.868996273683	211.817401657574	216.926336328744	190.303835682671	244.96644769242	225.027800716524	295.088631241567	224.485136391936	0.394284911929909	6.73376100245377e-05	0.00199128747531053	Mzt2	16	15666305	15681233	-	1309	protein_coding	mitotic spindle organizing protein 2 [Source:MGI Symbol;Acc:MGI:1922845]	-	325	282	318	330	263	284	238	212	229	176	268	224	15.450213313291	13.8763148428577	15.8139450234961	16.0126188578672	12.9763438452838	14.1451729287672	12.9246582769879	10.4366258327394	10.7396780122956	9.46950634445043	12.1084249788226
ENSMUSG00000040410	296.827986952047	351.734769644359	351.616363128196	349.532064450254	317.486652390805	292.414486867902	278.455176648472	271.765722881416	253.87012286508	218.416902317611	239.482124236619	254.160864202146	326.602053905594	252.691818858557	0.370247938832239	6.88858147966958e-05	0.0020279599383081	Fbxl4	4	22357543	22434091	+	3798	protein_coding	F-box and leucine-rich repeat protein 4 [Source:MGI Symbol;Acc:MGI:2140367]	-	311	357	355	358	320	292	257	272	268	202	262	253	5.09561015078984	6.05449519732329	6.08451749074612	5.98709486205775	5.44165821706488	5.01253546920249	4.8101644219385	4.61506522113822	4.33186844242252	3.74585297373452	4.07979967253685
ENSMUSG00000031583	237.65327572688	277.840910475376	247.617157132533	327.076093829148	307.565194503592	296.420164770203	197.193938326934	216.813095092894	237.766421041549	178.409845952504	215.716722594817	206.945209587518	282.362132739622	208.807538766036	0.433443617963701	7.29850749993362e-05	0.00213015843661936	Wrn	8	33724412	33875555	-	7597	protein_coding	Werner syndrome RecQ like helicase [Source:MGI Symbol;Acc:MGI:109635]	-	249	282	250	335	310	296	182	217	251	165	236	206	2.03961400858532	2.39095644718977	2.14215372541921	2.80085582365353	2.63545624572523	2.54026574781736	1.70298577534091	1.84069361892301	2.02827585242039	1.52966431710942	1.83722516063774
ENSMUSG00000026575	85.8987743591133	116.2596717592	105.980143252724	117.161585849247	98.2224330834053	90.1277528017508	57.4246084138873	84.9267884004424	62.5202541384152	68.1201230000471	70.3821510161057	67.3074225357461	102.27506018424	68.446891250774	0.578038857527314	7.39538598203183e-05	0.00215042457321679	Nme7	1	164131690	164265294	+	5876	protein_coding	NME/NM23 family member 7 [Source:MGI Symbol;Acc:MGI:2449121]	-	90	118	107	120	99	90	53	85	66	63	77	67	0.953128570162229	1.29349544441959	1.18537221114026	1.2971420313725	1.08815221501278	0.99859707591759	0.641173908737573	0.932182698151537	0.68953699765627	0.755114970476779	0.774999542085226
ENSMUSG00000029723	464.807812365424	494.596230704393	518.015092721258	541.872334552768	515.915810135058	532.755161005905	449.645518712514	352.695956533602	430.063566346069	317.893907333553	428.691283461734	383.752767293358	511.327073580801	393.790499946805	0.375948201415195	7.50583689235002e-05	0.00217319629108114	Tsc22d4	5	137743992	137766712	+	7509	protein_coding	TSC22 domain family, member 4 [Source:MGI Symbol;Acc:MGI:1926079]	TSC22	487	502	523	555	520	532	415	353	454	294	469	382	4.03587421600609	4.30612166436161	4.5339041622592	4.69460386410903	4.47257345867229	4.6191184126083	3.9286899077407	3.0293991580636	3.71166843584793	2.75752554407164	3.69388394196802
ENSMUSG00000027907	1659.75520678331	1561.62355710451	1842.27164906604	2098.16873325027	1785.86241969828	1757.49117963414	1473.5371215639	1442.75626412046	1305.34712428388	1493.23634703278	1419.52572114301	1518.93765483654	1784.19545758942	1442.22337216343	0.307186149247517	7.51803203839408e-05	0.00217319629108114	S100a11	3	93427795	93433594	+	511	protein_coding	S100 calcium binding protein A11 [Source:MGI Symbol;Acc:MGI:1338798]	-	1739	1585	1860	2149	1800	1755	1360	1444	1378	1381	1553	1512	211.772443329358	199.789679289265	236.943497806169	267.118267002038	227.503377171859	223.916340807807	189.190692586829	182.10010340934	165.547925361991	190.338699014266	179.73930722372
ENSMUSG00000008855	1756.15272023076	1713.35228126482	1872.97617655048	1868.72729429549	2068.62396948384	1903.69842306809	1568.88364119451	1543.66927151392	1389.65473971296	1259.68163960405	1689.17162438654	1186.41889574203	1863.92181081558	1439.57996869233	0.372447308803457	7.52916216459552e-05	0.00217319629108114	Hdac5	11	102085258	102120992	-	8780	protein_coding	histone deacetylase 5 [Source:MGI Symbol;Acc:MGI:1333784]	-	1840	1739	1891	1914	2085	1901	1448	1545	1467	1165	1848	1181	13.0410954189101	12.7576225661375	14.0200565112302	13.8463559103302	15.3372602288724	14.1161793859687	11.7234599678738	11.3396034443962	10.2572519451937	9.34513818381894	12.4480108682263
ENSMUSG00000048701	657.602839260323	730.071328589552	611.119143803091	778.148199348749	636.957596359053	696.987955000206	651.173389749929	502.566759593206	500.162033107322	461.703055889208	510.956135298741	531.427261513577	685.147843726829	526.331439191997	0.380967300762554	7.58472483734318e-05	0.00218285162444638	Ccdc6	10	69932951	70029030	+	6385	protein_coding	coiled-coil domain containing 6 [Source:MGI Symbol;Acc:MGI:1923801]	-	689	741	617	797	642	696	601	503	528	427	559	529	6.71504744893461	7.4751857644034	6.29038190928112	7.92839890543827	6.49397136707164	7.10686238056533	6.69106623877581	5.07657705794321	5.07654740576757	4.71000416876037	5.17777785982704
ENSMUSG00000102644	191.840596068686	143.84671251562	151.54170016511	168.907952932665	161.719763561566	142.201565531651	97.5134859858463	109.905255577043	111.778636186864	122.183712682624	129.79565512061	119.546019130653	160.009715129216	115.120460780607	0.474059615003958	7.59932758932936e-05	0.00218285162444638	Thap6	5	92110248	92119925	+	4500	transcribed_unitary_pseudogene	THAP domain containing 6 [Source:MGI Symbol;Acc:MGI:1922436]	-	201	146	153	173	163	142	90	110	118	113	142	119	2.77954883736524	2.08980144592427	2.21325609187332	2.44186506982898	2.33943688824391	2.05733681819514	1.42171241046867	1.57523034974438	1.60977403700651	1.76856183074757	1.86624363035953
ENSMUSG00000031708	4770.24526940943	4077.95577467227	5169.25577229875	6171.48653460909	5591.73366523305	4591.50829551141	4242.92012356194	2919.48324360109	3362.83185138446	3500.07679605004	3925.86154044382	4104.74818628445	5062.030885289	3675.98695688763	0.461614344297156	7.62659183310568e-05	0.00218522072760997	Tecr	8	84298327	84334600	-	2505	protein_coding	trans-2,3-enoyl-CoA reductase [Source:MGI Symbol;Acc:MGI:1915408]	-	4998	4139	5219	6321	5636	4585	3916	2922	3550	3237	4295	4086	124.159309045951	106.427137043892	135.622678683655	160.275128306971	145.311336491782	119.333170001999	111.126263460984	75.1685859872579	86.9993580336917	91.0100362375583	101.402332702971
ENSMUSG00000035107	214.746935897783	199.020794028461	194.131851191906	207.961814882414	199.421303532974	174.246988750051	154.938094399734	144.875109624284	154.406082190329	166.515856222337	152.647002853112	136.624021863604	198.254948047265	151.667694525567	0.387718205533711	7.67806643558233e-05	0.00219551318023827	Dcbld2	16	58228806	58290090	+	8401	protein_coding	discoidin, CUB and LCCL domain containing 2 [Source:MGI Symbol;Acc:MGI:1920629]	-	225	202	196	213	201	174	143	145	163	154	167	136	1.66664191116333	1.54876336830838	1.51872043946859	1.61041086454137	1.54525912078581	1.3503546095676	1.21000401557564	1.11224616464297	1.19111047730826	1.29105294956254	1.17564985407101
ENSMUSG00000058729	104.032960057148	101.480899925403	89.1421765677118	104.469080715579	87.3088294074714	98.1391086063508	82.3447214991591	76.9336789039302	62.5202541384152	52.9823178889255	60.3275580138049	57.261538575187	97.4288425466107	65.395011503237	0.577114027145988	7.69052980253181e-05	0.00219551318023827	Lin9	1	180468715	180518259	+	7244	protein_coding	lin-9 DREAM MuvB core complex component [Source:MGI Symbol;Acc:MGI:1919818]	-	109	103	90	107	88	98	76	77	66	49	66	57	0.936351308564613	0.915848137131817	0.808754702750344	0.938195637388291	0.784585853784293	0.882017499498424	0.745790607368988	0.684977305590118	0.5593207341563	0.47640022341326	0.538837734790501
ENSMUSG00000075225	33.405078917433	45.3215669569762	40.6092137697354	47.8409808884426	31.7486652390805	20.0283895115002	30.3375289733744	2.99741606119209	13.2618720899669	6.48763076190925	4.57026954650037	10.0458839605591	36.492315880528	11.2834335655837	1.70421421819933	7.70973150626812e-05	0.00219699312541346	Ccdc162	10	41414842	41592630	-	10197	protein_coding	coiled-coil domain containing 162 [Source:MGI Symbol;Acc:MGI:1923223]	-	35	46	41	49	32	20	28	3	14	6	5	10	0.213592692556159	0.290569546580531	0.261736438533842	0.305219118565015	0.202681356363758	0.127875440883305	0.1951944076352	0.0189588824891004	0.0842851456239289	0.0414412788684025	0.0289994721473516
ENSMUSG00000024530	25.769632307734	15.764023289383	38.6282765126751	35.1484757547741	29.764373661638	21.0298089870752	15.1687644866872	10.9905255577043	6.63093604498343	15.1378051111216	10.9686469116009	12.0550607526709	27.6840984188799	11.8252898107947	1.23659007498482	7.77488054027948e-05	0.00221153725422505	Prelid3a	18	67597936	67612905	+	3201	protein_coding	PRELI domain containing 3A [Source:MGI Symbol;Acc:MGI:2442865]	-	27	16	39	36	30	21	14	11	7	14	12	12	0.524890672752882	0.321957830186944	0.793106819404409	0.714339885318163	0.605301602284806	0.42772357520194	0.310902432779778	0.221447565568564	0.134247989679351	0.308032598599157	0.221711428293567
ENSMUSG00000056476	140.301331453218	109.362911570095	145.598888393929	132.783130629147	160.727617772845	144.204404482801	111.598767294913	118.897503760619	89.043998318349	74.6077537619563	78.6086361998063	79.362483288417	138.829714050339	92.0198571040102	0.594398774929805	8.04550372555395e-05	0.00225980609122952	Med12l	3	58913246	59226103	+	12763	protein_coding	mediator complex subunit 12-like [Source:MGI Symbol;Acc:MGI:2139916]	-	147	111	147	136	162	144	103	119	94	69	86	79	0.716729584046043	0.560189407866261	0.749751454123772	0.676821603060208	0.819782207641917	0.735595884113987	0.573675383053643	0.600838967960025	0.452137480066023	0.380759405088353	0.398509051223738
ENSMUSG00000039853	54.4025570941051	61.0855902463593	45.561556912386	80.0604169969855	74.4109341540949	64.0908464368005	30.3375289733744	40.9646861696252	43.5747225813197	37.8445127778039	40.2183720092032	32.1468286737892	63.2686503067886	37.5144418641859	0.750505942183791	8.31706173843948e-05	0.00231945389015235	Trim14	4	46493781	46536141	-	4338	protein_coding	tripartite motif-containing 14 [Source:MGI Symbol;Acc:MGI:1921985]	-	57	62	46	82	75	64	28	41	46	35	44	32	0.817666252398892	0.920591212750135	0.690273236691974	1.20063881062754	1.11662657267961	0.961878005117239	0.45882834823793	0.60905737777744	0.650974098937155	0.568241325562414	0.599867919290363
ENSMUSG00000030095	1900.27177498883	2102.52660622146	1516.40747027963	2181.15818989348	1816.61893914864	1860.63738561837	1039.06036733807	1398.79416188964	1116.83908529078	962.331896349872	1829.02187250945	1281.85479336734	1896.27006102507	1271.31702945753	0.576450807917201	8.61681400416398e-05	0.00239452705473869	Tmem43	6	91450685	91465445	+	3973	protein_coding	transmembrane protein 43 [Source:MGI Symbol;Acc:MGI:1921372]	-	1991	2134	1531	2234	1831	1858	959	1400	1179	890	2001	1276	31.1848357111672	34.597166637148	25.0847268818795	35.7151663133532	29.7650092737723	30.4899500092695	17.1585980573805	22.7077116065021	18.2175791536473	15.7770484668504	29.786606724922
ENSMUSG00000039196	1216.89930342077	940.91514008505	1247.00000331943	1523.10061604021	1642.00128033369	1318.86944933229	632.754175730381	507.562453028527	502.056586263032	602.268389063908	869.26526774437	1294.91444251607	1314.79763208858	734.803552391048	0.839297148829577	8.65778287957558e-05	0.00240133513980937	Orm1	4	63262797	63266400	+	775	protein_coding	orosomucoid 1 [Source:MGI Symbol;Acc:MGI:97443]	-	1275	955	1259	1560	1655	1317	584	508	530	557	951	1289	102.376257129726	79.3718224821879	105.749124086091	127.853013538687	137.921679993639	110.793336238378	53.5664546912067	42.2401944811222	41.9826252406836	50.61832976042	72.5723727044397
ENSMUSG00000036613	230.972259943394	258.135881363647	319.921367015232	332.93417312161	362.133212883262	302.428681623653	235.115849543652	201.826014786934	188.508038993101	202.197825412838	244.96644769242	216.991093548077	301.0875959918	214.934211662837	0.485858992869729	8.67195616111852e-05	0.00240133513980937	Eipr1	12	28801802	28919864	+	4998	protein_coding	EARP complex and GARP complex interacting protein 1 [Source:MGI Symbol;Acc:MGI:1289332]	-	242	262	323	341	365	302	217	202	199	187	268	216	3.01307456703154	3.37652308148563	4.20686932228822	4.33357383375613	4.71664136690335	3.93949232640548	3.08635047090538	2.60446794702908	2.4442872914239	2.6351156047801	3.17125416112021
ENSMUSG00000008976	1159.63345384803	1272.94488061768	1588.71168016233	1242.88915655076	1318.56175321056	1241.76014971301	841.86642901114	872.248073806897	839.287047979332	978.550973254645	1217.5198071877	1044.77193189815	1304.0835123504	965.707377189643	0.432985319984721	8.78069576300677e-05	0.00242461077125069	Gabpa	16	84631813	84660667	+	5687	protein_coding	GA repeat binding protein, alpha [Source:MGI Symbol;Acc:MGI:95610]	ETS	1215	1292	1604	1273	1329	1240	777	873	886	905	1332	1040	13.2948614307524	14.6333570274475	18.360051155705	14.2178277528969	15.0930842273387	14.2156926292593	9.71224321201123	9.89224615785734	9.56413986931977	11.2077818463776	13.8520325828056
ENSMUSG00000024972	3225.97619259781	3130.14387439812	2901.08261296475	3092.08951987138	3334.60199589217	3028.29249413883	2453.00591413285	3030.3876378652	2441.13174113176	2397.17956652547	2574.88986249831	2600.87935738875	3118.69778164384	2582.91234659039	0.271867171509632	8.78695156045677e-05	0.00242461077125069	Lgals12	19	7574025	7584558	-	2773	protein_coding	lectin, galactose binding, soluble 12 [Source:MGI Symbol;Acc:MGI:1929094]	-	3380	3177	2929	3167	3361	3024	2264	3033	2577	2217	2817	2589	75.8503512303706	73.7958651469315	68.757844478235	72.5414557858035	78.2807334003946	71.0986713479564	58.0374485629475	70.4833341916737	57.0505681912936	56.3080051458697	60.079939304695
ENSMUSG00000026131	3307.10281282586	3119.30610838667	2776.28356576996	3013.98179597188	2691.69152480079	2599.68495859272	2461.67377955381	2382.94576864771	2298.09297787569	2206.8757308428	2525.5309513961	2490.3746338226	2918.00846105798	2394.24897368979	0.28540239956582	8.96472269392236e-05	0.00246519586636569	Dst	1	33947306	34347742	+	41619	protein_coding	dystonin [Source:MGI Symbol;Acc:MGI:104627]	-	3465	3166	2803	3087	2713	2596	2272	2385	2426	2041	2763	2479	5.1808660446796	4.8998631749927	4.38413791885275	4.71121649190201	4.21011923531942	4.06670448629665	3.88059611786061	3.69284127848767	3.57844692877805	3.45386757165263	3.9262843754791
ENSMUSG00000008348	2464.34039328034	2318.29667499489	4901.82924259562	4868.06389203622	4089.62494110906	3203.54090236445	2238.47624496398	2543.80709726502	1299.66346481675	2789.68122762098	1350.97167794551	1528.9835387971	3640.94934106343	1958.59720856822	0.89463257284913	9.10476704911258e-05	0.00249910707461894	Ubc	5	125463029	125467266	-	2893	protein_coding	ubiquitin C [Source:MGI Symbol;Acc:MGI:98889]	-	2582	2353	4949	4986	4122	3199	2066	2546	1372	2580	1478	1522	55.5390657176385	52.3887669579599	111.358089492701	109.469192273462	92.0228748471267	72.0933778141704	50.7649125480172	56.7118565723578	29.1139480583705	62.8095367670491	30.2147154265546
ENSMUSG00000000439	473.397689801336	561.593329684271	494.243845636535	595.571394733673	532.78228854332	476.675670373704	453.979451422996	414.642555131572	396.908886121151	328.706625270069	437.831822554735	363.66099937224	522.377369795473	399.288389978794	0.387180192229864	9.15996531549556e-05	0.00250986252429654	Mkrn2	6	115578863	115599585	+	7005	protein_coding	makorin, ring finger protein, 2 [Source:MGI Symbol;Acc:MGI:1914277]	zf-CCCH	496	570	499	610	537	476	419	415	419	304	479	362	4.40620097584826	5.24120804982328	4.63708607232139	5.53107781533467	4.95110787688146	4.43025149498244	4.25194503916041	3.8177180950589	3.6719884668043	3.05646735828728	4.04408133550478
ENSMUSG00000037902	457.172365755725	444.348406469484	432.834790667667	516.487324285431	397.850461277228	433.614632923979	300.124840200883	409.646861696252	309.759440958512	249.773784333506	373.84804890373	294.344400044382	447.051330229919	322.916229356211	0.468095884017767	9.20695696439746e-05	0.00251833571558467	Sirpa	2	129434755	129474148	+	4911	protein_coding	signal-regulatory protein alpha [Source:MGI Symbol;Acc:MGI:108563]	-	479	451	437	529	401	433	277	410	327	231	409	293	6.06954792210885	5.91522530425591	5.792476146877	6.84185413508178	5.27364244888604	5.74840726947155	4.00951270311364	5.37994482752705	4.08764567859608	3.31280874443339	4.92544962541221
ENSMUSG00000023348	587.92938894682	538.932546205783	588.338365346898	663.915653145733	688.549177372558	640.908464368006	443.144619646791	535.538336266319	445.219991591745	527.660635301952	515.526404845241	429.96383351193	618.095599230966	482.84230352733	0.3561434929555	9.24927004275018e-05	0.00252151032684483	Trip6	5	137307916	137312666	-	2429	protein_coding	thyroid hormone receptor interactor 6 [Source:MGI Symbol;Acc:MGI:1343458]	-	616	547	594	680	694	640	409	536	470	488	564	428	15.7813431344235	14.5052258360524	15.9188496666838	17.7815440919256	18.4530517039397	17.1783729361819	11.9695425253538	14.2200516620512	11.8786139524138	14.1496802293877	13.7323257523599
ENSMUSG00000035392	529.709108547866	529.080031649918	586.357428089838	619.980058452266	539.727309064369	647.918400697031	387.886977588144	468.596044233029	517.213011508708	417.370912349495	475.308032836038	415.899595967147	575.462056083548	447.04576241376	0.362888461349581	9.26105897189263e-05	0.00252151032684483	Dennd1a	2	37689003	38177402	-	15344	protein_coding	DENN/MADD domain containing 1A [Source:MGI Symbol;Acc:MGI:2442794]	-	555	537	592	635	544	647	358	469	546	386	520	414	2.25084276911834	2.25424118038018	2.51151553086281	2.62859216196284	2.28979473698521	2.74912988247695	1.65854093765571	1.969691234439	2.18448706772425	1.77175241310116	2.00427477962726
ENSMUSG00000021763	209.974781766721	226.607834784881	238.702939475762	245.062983734675	214.303490363793	191.271119834827	134.351914024944	142.876832250156	104.200423564025	108.127179365154	198.349698318116	176.80755770584	220.98719166011	144.118934204706	0.614820239529477	9.26682797334666e-05	0.00252151032684483	Cspg4b	13	113429693	113516245	+	8586	protein_coding	chondroitin sulfate proteoglycan 4B [Source:MGI Symbol;Acc:MGI:3040697]	-	220	230	241	251	216	191	124	143	110	100	217	176	1.59449279863876	1.72544704547034	1.82716980495427	1.85682472500053	1.62479700537834	1.45034743362001	1.02662671149613	1.073270154438	0.786497282053778	0.82028247655311	1.49472520369392
ENSMUSG00000067235	4173.7260030267	3797.15910983014	3897.49405326607	4769.4528906131	5197.85178711071	4840.86174492959	3894.03854036813	2620.74077616895	2727.2092676439	3235.16520660541	3789.66750795811	3058.97166599025	4446.09093146272	3220.96549412246	0.465074360534021	9.31428474319743e-05	0.0025300309320647	H2-Q10	17	35780986	35785460	+	4348	protein_coding	histocompatibility 2, Q region locus 10 [Source:MGI Symbol;Acc:MGI:95929]	-	4373	3854	3935	4885	5239	4834	3594	2623	2879	2992	4146	3045	62.5865060576739	57.0935250920982	58.9125677899339	71.3613579527835	77.8206951631301	72.4847555071439	58.7584452992686	38.8752016250059	40.648783653575	48.4647940853393	56.3939182198351
ENSMUSG00000027030	409.450824445107	393.115330778989	358.549643527907	484.267888176888	367.093941826868	434.616052399554	333.712818707119	335.710598853514	279.446590467159	282.211938143052	325.403191710826	323.477463530003	407.848946859219	313.327100235279	0.380450135678803	9.36772219439088e-05	0.00253972598675936	Stk39	2	68040789	68302612	-	4955	protein_coding	serine/threonine kinase 39 [Source:MGI Symbol;Acc:MGI:1858416]	-	429	399	362	496	370	434	308	336	295	261	356	322	5.3877123268959	5.18673333447194	4.75573517693442	6.35808150330814	4.82274509719513	5.71051975659115	4.41864200226388	4.36977944924963	3.65488555324383	3.7098057208916	4.2491185398672
ENSMUSG00000025857	238.607706553093	275.870407564203	290.207308159328	294.856657720605	300.620173982544	294.417325819053	217.780118701723	134.883722753644	225.451825529437	187.060020301717	201.091860046016	233.064507884971	282.429929966471	199.888675869585	0.498279682824516	9.38238592696782e-05	0.00253972598675936	Dnaaf5	5	139135978	139172265	+	3514	protein_coding	dynein, axonemal assembly factor 5 [Source:MGI Symbol;Acc:MGI:3616079]	-	250	280	293	302	303	294	201	135	238	173	220	232	4.42719872752897	5.13240545034068	5.42773473265662	5.45875067837253	5.56899867160729	5.45475364231638	4.0660813105322	2.4756879946958	4.15786730471327	3.46735783852449	3.70265656499942
ENSMUSG00000032135	1754.24385857834	1784.29038606704	1707.56791558595	1812.09919446835	2011.07951373801	1866.64590247182	1266.59183463838	1624.59950516611	1153.78287182712	1238.05620373101	1562.11813099383	868.968962588363	1822.65446181825	1285.6862514908	0.503343585842124	9.60187713648803e-05	0.00257688733493454	Mcam	9	44045766	44054024	+	3350	protein_coding	melanoma cell adhesion molecule [Source:MGI Symbol;Acc:MGI:1933966]	-	1838	1811	1724	1856	2027	1864	1169	1626	1218	1145	1709	865	34.1421971245978	34.8207664763031	33.5000307496892	35.1901597156616	39.0791568100298	36.276941835234	24.8056986244459	31.278047405915	22.3201909861691	24.072156473192	30.1710040766869
ENSMUSG00000103149	51.539264615468	43.3510640458033	183.236696278074	109.350813459297	167.672638293894	119.168917593426	56.3411252362668	14.9870803059604	14.2091486678216	29.1943384285916	71.2962049254057	36.1651822580128	112.386565714327	37.0321799703432	1.60085035566362	9.78389702482808e-05	0.0026167750523913	AA914427	16	17739907	17741083	+	1177	TEC	EST AA914427 [Source:MGI Symbol;Acc:MGI:1858439]	-	54	44	185	112	169	119	52	15	15	27	78	36	2.85501281815119	2.4079135851131	10.2317051575932	6.04407205147704	9.27355996846246	6.59173995801869	3.14057117010921	0.82125626483159	0.782366455207431	1.6156289233602	3.9193193141802
ENSMUSG00000026621	78.2633277494144	84.7316251804338	220.874504162219	311.454549049248	162.711909350288	161.228535567576	93.1795532753643	50.9560730402655	45.4692757370293	87.5830152857748	60.3275580138049	101.463428001647	169.877408509863	73.163150558981	1.21692456258371	0.000101953690557574	0.002692684009206	Mtarc1	1	184518964	184543510	-	2246	protein_coding	mitochondrial amidoxime reducing component 1 [Source:MGI Symbol;Acc:MGI:1913362]	-	82	86	223	319	164	161	86	51	48	81	66	101	2.27192957959042	2.46634247664857	6.46320397684446	9.021297483875	4.71596245683943	4.67353706991577	2.72188929876014	1.46326951050893	1.31197908143066	2.53997583632451	1.73790763616313
ENSMUSG00000015312	136.483608148369	117.244923214786	385.292296498221	132.783130629147	51.5915810135058	91.1291722773258	41.1723607495796	80.9302336521863	57.7838712491414	48.6572307143194	71.2962049254057	40.1835358422365	152.420785296892	56.6705728554781	1.42612062083651	0.000102074065114402	0.002692684009206	Gadd45b	10	80765907	80768038	+	1589	protein_coding	growth arrest and DNA-damage-inducible 45 beta [Source:MGI Symbol;Acc:MGI:107776]	-	143	119	389	136	52	91	38	81	61	45	78	40	5.60019185646511	4.82378283185103	15.9359682326791	5.43629585894112	2.11356539340278	3.7337657090158	1.69997078658935	3.28492169164042	2.3566840522143	1.99454084622923	2.90310813894909
ENSMUSG00000030088	1089.96000353453	1321.22220194142	1528.29309382199	1558.24909179499	1707.4829023893	1564.21722084816	977.301826213704	1057.08873091374	839.287047979332	951.519178413356	1122.45820062049	1306.96950326874	1461.5707523884	1042.43741456823	0.487412264716953	0.000102323035682834	0.002692684009206	Aldh1l1	6	90463409	90577185	+	4516	protein_coding	aldehyde dehydrogenase 1 family, member L1 [Source:MGI Symbol;Acc:MGI:1340024]	-	1142	1341	1543	1596	1721	1562	902	1058	886	880	1228	1301	15.7363112198309	19.126677180421	22.2415343469008	22.4474507230704	24.6129222627725	22.5505253544418	14.1982351001189	15.0971730717711	12.0441238788356	13.7240741861001	16.0818846002425
ENSMUSG00000028556	339.777374131604	371.439798756088	422.930104382366	362.224569583922	381.976128657687	380.539400718503	320.711020575672	325.719211982873	279.446590467159	309.243732984341	270.559957152822	239.092038261307	376.481229371695	290.795425237362	0.373610980077984	0.000104168633179306	0.00273015884250713	Dock7	4	98824908	99009152	-	16818	protein_coding	dedicator of cytokinesis 7 [Source:MGI Symbol;Acc:MGI:1914549]	-	356	377	427	371	385	380	296	326	295	286	296	238	1.31724456486125	1.44388194360027	1.6527466216692	1.40115968992742	1.47850441021874	1.47312234172042	1.25112044683888	1.24912859764701	1.07681994983489	1.19769435622185	1.04090206654795
ENSMUSG00000020780	860.896605243558	931.062625529186	899.345514705359	882.617280064328	939.562061919039	894.267591688483	783.358337419632	775.331621161686	685.828242366858	642.275445429015	744.03988217026	825.771661557959	901.291946524992	742.767531684235	0.278938080157775	0.000105803844238015	0.00276838672911922	Srp68	11	116135992	116165043	-	2737	protein_coding	signal recognition particle 68 [Source:MGI Symbol;Acc:MGI:1917447]	-	902	945	908	904	947	893	723	776	724	594	814	822	20.5079620728392	22.2393297550887	21.5955267835218	20.9788513732058	22.3465984189653	21.2718973789467	18.7778237626753	18.2705164290942	16.2389967134844	15.2850183929444	17.58903914023
ENSMUSG00000028664	50.5848337892556	50.2478242349084	129.751390337447	106.421773813066	76.3952257315375	86.1220748994507	33.587978506236	40.9646861696252	36.9437865363363	11.893989730167	49.358911102204	47.2156546146278	83.2538538009443	36.6608344431994	1.17879905446918	0.000106699310583242	0.00278329675643383	Ephb2	4	136374850	136563299	-	12608	protein_coding	Eph receptor B2 [Source:MGI Symbol;Acc:MGI:99611]	-	53	51	131	109	77	86	31	41	39	11	54	47	0.261589576590245	0.260548549214035	0.676359892961063	0.549121402298529	0.394439834566287	0.444715041557293	0.174782220512884	0.209556702474503	0.189895132156232	0.0614470167992822	0.253302844928195
ENSMUSG00000045312	96.3975134474494	209.858560039912	171.351072735713	275.329726745731	153.782597251796	231.327898857827	100.763935518708	108.906116889979	94.7276577854776	124.346256269927	97.8037682951079	124.568961110933	189.674561513071	108.519449311689	0.806053808072302	0.000106971744526924	0.00278499693018352	Lhfpl2	13	94194304	94331917	+	8415	protein_coding	lipoma HMGIC fusion partner-like 2 [Source:MGI Symbol;Acc:MGI:2145236]	-	101	213	173	282	155	231	93	109	100	115	107	124	0.746892363247638	1.63038498271874	1.3382730554475	2.12854610272255	1.1896352405689	1.78972962643322	0.785616483503187	0.834711269431881	0.72952689069451	0.962494016071035	0.752007488319911
ENSMUSG00000024854	214.746935897783	166.507495994108	222.855441419279	228.465092406032	199.421303532974	193.273958785977	178.774724307385	148.87166437254	153.458805612474	144.890420349307	137.108086395011	110.50472356615	204.211704672692	145.601404100478	0.489541841405691	0.00010811124244745	0.0028099958588373	Pold4	19	4281953	4283688	+	1164	protein_coding	polymerase (DNA-directed), delta 4 [Source:MGI Symbol;Acc:MGI:1916995]	-	225	169	225	234	201	193	165	149	162	134	150	110	12.0287445839202	9.3518688487114	12.5829447309353	12.7688254500622	11.1526820220976	10.8102041684967	10.0765699195589	8.24892181742901	8.54392562887867	8.10785804169923	7.62133034759136
ENSMUSG00000026914	909.572577380389	870.962286738413	1081.5917423549	1074.95755016684	965.357852425792	914.295981199983	858.118676675448	650.439285278683	704.773773923954	713.639383810017	761.406906446961	852.895548251469	969.456331711054	756.878929064422	0.357363989695422	0.000110181355675935	0.00285433452480815	Psmd14	2	61542038	61630720	+	2820	protein_coding	proteasome (prosome, macropain) 26S subunit, non-ATPase, 14 [Source:MGI Symbol;Acc:MGI:1913284]	-	953	884	1092	1101	973	913	792	651	744	660	833	849	21.0297716894973	20.1914654422587	25.2072971665172	24.7985497652353	22.2843502048818	21.1082017719377	19.9644721470069	14.8763291733597	16.1964282843424	16.4834891022415	17.4698188203044
ENSMUSG00000081189	39.1316638747072	27.5870407564203	25.7521843417834	38.0775154010053	51.5915810135058	46.0652958764504	2.16696635524103	15.9862189930245	17.050978401386	12.9752615238185	16.4529703674013	26.1192982974537	38.0342135439787	15.1252823230542	1.32248290899767	0.000110490297218172	0.00285761456815249	Hspd1-ps4	4	105993308	105994975	-	1668	processed_pseudogene	heat shock protein 1 (chaperonin), pseudogene 4 [Source:MGI Symbol;Acc:MGI:3649750]	-	41	28	26	39	52	46	2	16	18	12	18	26	1.52960246875302	1.08125136405858	1.01468222578478	1.48510319982737	2.01346247608934	1.79800689603131	0.0852345569825342	0.618141406047502	0.662478645884278	0.506686715373022	0.638217879467363
ENSMUSG00000014418	649.967392650624	621.693668475043	607.15726928897	621.932751549753	701.447072625935	673.955307061981	612.167995355591	476.589153729542	455.640033948147	516.847917365437	497.24532665924	543.482322266248	646.025576942051	516.995458220701	0.322534513485058	0.000114021725886009	0.00292814863177183	Hps5	7	46409890	46445488	-	6497	protein_coding	HPS5, biogenesis of lysosomal organelles complex 2 subunit 2 [Source:MGI Symbol;Acc:MGI:2180307]	-	681	631	613	637	707	673	565	477	481	478	544	541	6.52266404785813	6.255775801373	6.14186631077848	6.22751294075681	7.02817861188221	6.75354448955202	6.18183401504386	4.7311793495268	4.54493456314985	5.18166519052091	4.95197610936372
ENSMUSG00000020840	496.304029630433	529.080031649918	645.785545801645	615.098325708547	527.821559599713	586.831812686955	464.814283199201	394.659781390291	414.907141100392	447.646522571738	475.308032836038	479.18866491867	566.820217512869	446.087404336055	0.345516943201725	0.00011409245326129	0.00292814863177183	Blmh	11	76815635	76878205	+	5891	protein_coding	bleomycin hydrolase [Source:MGI Symbol;Acc:MGI:1345186]	-	520	537	652	630	532	586	429	395	438	414	520	477	5.49294292367282	5.87151191168791	7.20462406213568	6.79265566555936	5.83255513032349	6.48542081329669	5.17666460780054	4.32087768193491	4.56436653864387	4.94954909571481	5.22043663530821
ENSMUSG00000041959	1110.00305088499	1113.33414481268	1194.50516600734	1153.06527406634	1066.55672287536	1102.56284260808	813.695866393007	876.244628555153	700.984667612535	819.604019587868	1111.48955370889	861.936843815972	1123.3378668758	863.992596612237	0.378231451766531	0.000116097136127478	0.00295823682208663	S100a10	3	93462387	93471950	+	1212	protein_coding	S100 calcium binding protein A10 (calpactin) [Source:MGI Symbol;Acc:MGI:1339468]	-	1163	1130	1206	1181	1075	1101	751	877	740	758	1216	858	59.7128583171232	60.0538018927445	64.7735111337416	61.8921188576953	57.2851543201922	59.2262542750186	44.0472780636127	46.6295122657232	37.4821526488761	44.0474634530795	59.3367100435047
ENSMUSG00000026833	134.574746495944	155.669729982657	184.227164906604	201.127389041207	184.539116702155	162.229955043151	111.598767294913	88.9233431486985	90.9385514740585	144.890420349307	135.279978576411	111.509311962206	170.394683695287	113.856728800932	0.582315734924136	0.000116268352096304	0.00295823682208663	Olfm1	2	28083004	28120748	+	3553	protein_coding	olfactomedin 1 [Source:MGI Symbol;Acc:MGI:1860437]	-	141	158	186	206	186	162	103	89	96	134	148	111	2.46953207129039	2.86435315718563	3.40777166841971	3.68264695263868	3.38106857845897	2.97268830637916	2.06074272837423	1.61420503818188	1.65871377252647	2.65621918393974	2.46353658249415
ENSMUSG00000040860	121.212714928971	146.80246688238	171.351072735713	127.901397885428	154.774743040517	151.214340811826	115.932700005395	115.900087699427	102.305870408316	89.7455588730779	106.030253478809	81.3716600805288	145.542789380806	101.881021757592	0.513724883730359	0.000121156508062029	0.00307761094142007	Crocc	4	140743948	140787861	-	8266	protein_coding	ciliary rootlet coiled-coil, rootletin [Source:MGI Symbol;Acc:MGI:3529431]	-	127	149	173	131	156	151	107	116	108	83	116	81	0.956090681695706	1.16106237259431	1.3623962934419	1.0066163213779	1.21889259984891	1.19099822449641	0.920174376482868	0.904329061617765	0.802091251876343	0.70719146325412	0.829956051982559
ENSMUSG00000038515	312.098880171445	266.017893008339	438.777602438848	406.16016427739	326.415964489296	297.421584245778	278.455176648472	210.81826297051	230.188208418711	244.367425365248	226.685369506418	144.660729032051	341.148681438516	222.529195323568	0.617078918663878	0.000122117521281906	0.00309700309231604	Grtp1	8	13222022	13250620	-	4093	protein_coding	GH regulated TBC protein 1 [Source:MGI Symbol;Acc:MGI:1914040]	-	327	270	443	416	329	297	257	211	243	226	248	144	4.97160680130128	4.24899972354737	7.0455472664943	6.45564528007052	5.19147056855278	4.73090549223132	4.46347531749876	3.32203810737244	3.64468461959984	3.88884839402104	3.583459034286
ENSMUSG00000032349	2073.97818535948	1395.1160611104	2226.57347693573	2231.92821042816	2380.15774714232	2094.96954290292	1387.94195053188	1399.7933005767	1347.97457028735	1253.19400884214	1607.82082645883	1810.26828969275	2067.12053731317	1467.83215773161	0.493800049374498	0.000123834149644016	0.0031315949521113	Elovl5	9	77824646	77891801	+	3522	protein_coding	ELOVL family member 5, elongation of long chain fatty acids (yeast) [Source:MGI Symbol;Acc:MGI:1916051]	-	2173	1416	2248	2286	2399	2092	1281	1401	1423	1159	1759	1802	38.3938037046116	25.8963517254157	41.5489168464711	41.2263558430915	43.9923477092929	38.7259335814498	25.8548210932761	25.6337817871134	24.8033860912308	23.1765293961696	29.537177692154
ENSMUSG00000072676	502.030614587707	428.584383180101	779.498810653213	763.503001117593	692.517760527443	750.063187205681	354.298999081908	285.753664500312	387.436120342604	528.741907095604	385.730749724631	502.294198027956	652.699626211957	407.375939795502	0.680261696240336	0.000124025597813701	0.0031315949521113	Tmem254	14	25923724	25928096	-	2569	protein_coding	transmembrane protein 254 [Source:MGI Symbol;Acc:MGI:1196450]	-	526	435	787	782	698	749	327	286	409	489	422	500	12.7412608000161	10.9066113097596	19.9417551382353	19.3344010078553	17.5479973969345	19.0084752266369	9.04826699539228	7.17407360529751	9.77360153034048	13.4059956133202	9.71495637051941
ENSMUSG00000066607	136.483608148369	140.890958148861	176.303415878363	184.529497712564	126.002515167601	127.180273398026	127.851014959221	70.938846781546	99.4640406747515	100.558276809593	89.5772831114072	99.4542512095352	148.565044742297	97.9739522576757	0.60296432677568	0.000124116652862096	0.0031315949521113	Insyn1	9	58395886	58407063	+	2331	protein_coding	inhibitory synaptic factor 1 [Source:MGI Symbol;Acc:MGI:2442108]	-	143	143	178	189	127	127	118	71	105	93	98	99	3.8175482024552	3.95146779985152	4.97084796166062	5.15000444347621	3.51882517477528	3.55214769577984	3.59849988063713	1.96281774011673	2.76530125459203	2.80992671369672	2.48643041730428
ENSMUSG00000022236	40.0860947009196	33.498549489939	60.418586340338	57.6044463758798	46.6308520698995	57.0809101077755	23.8366299076513	27.9758832377928	24.6291910242242	12.9752615238185	31.0778329162025	34.156005465901	49.2199065141252	25.7751340125984	0.926830245681537	0.000124280741416017	0.0031315949521113	Ropn1l	15	31441357	31453883	-	957	protein_coding	ropporin 1-like [Source:MGI Symbol;Acc:MGI:2182357]	-	42	34	61	59	47	57	22	28	26	12	34	34	2.73104035861461	2.28839854300979	4.14925999152599	3.91586893072399	3.17191954576601	3.88322437978904	1.634152195941	1.8854281758126	1.66784940872573	0.883127942781819	2.10116175434535
ENSMUSG00000030788	646.149669345775	830.566977059369	850.812551907382	917.765755819102	795.700922554455	852.207973714332	554.743386941704	662.428949523451	654.56811529765	599.024573682954	680.970162428555	671.065048565349	815.533975066736	637.133372739944	0.355320542959973	0.000126973460901163	0.00318408808432629	Rnf141	7	110399639	110443664	-	10275	protein_coding	ring finger protein 141 [Source:MGI Symbol;Acc:MGI:1914400]	-	677	843	859	940	802	851	512	663	691	554	745	668	4.10012978079588	5.28457939880261	5.44206950885697	5.8107754921039	5.04114025624902	5.39979530878193	3.54217398617985	4.15810639103063	4.12849384970245	3.79736420477031	4.28812019518201
ENSMUSG00000053838	921.98017812115	947.811900274155	1012.25893835779	1056.40696574071	1020.91801659418	939.331468089358	811.528900037766	768.337650352238	771.083134373788	826.091650349777	935.077149213975	731.340352328704	983.117911196225	807.243139442708	0.283979286803644	0.000127849467088689	0.00319582886392508	Nudcd3	11	6055691	6150415	-	6496	protein_coding	NudC domain containing 3 [Source:MGI Symbol;Acc:MGI:2144158]	-	966	962	1022	1082	1029	938	749	769	814	764	1023	728	9.25383764369862	9.5387999141792	10.2413599585923	10.5796016979745	10.2307059285312	9.41426436810699	8.19629460776658	7.6285890971933	7.69261174745715	8.2832669990384	9.313697434998
ENSMUSG00000031584	455.263504103301	384.248067678711	466.510724037692	547.73041384523	498.057185938075	416.590501839204	340.213717772842	379.672701084331	320.179483314914	320.056450920856	377.50426454093	379.734413709135	461.400066240369	352.893505223835	0.386354621435937	0.000129247627755146	0.00322050567536789	Gsr	8	34142551	34188191	+	2754	protein_coding	glutathione reductase [Source:MGI Symbol;Acc:MGI:95804]	-	477	390	471	561	502	416	314	380	338	296	413	378	10.778174449836	9.12148092835601	11.1329362560589	12.9385914104619	11.7726985634793	9.84824767984415	8.10489645764638	8.89167458263319	7.53439161000608	7.56975970127364	8.86908104734517
ENSMUSG00000026604	1175.85877789364	934.018379895945	1136.06751692406	1013.44771759599	1065.56457708664	963.365535503158	793.109686018217	902.222234418818	955.802067055469	708.233024841759	651.720437330952	634.899866307336	1048.05375081657	774.331219328759	0.436667186362297	0.000131378735786363	0.00325292089412271	Ptpn14	1	189460465	189608892	+	13413	protein_coding	protein tyrosine phosphatase, non-receptor type 14 [Source:MGI Symbol;Acc:MGI:102467]	-	1232	948	1147	1038	1074	962	732	903	1009	655	713	632	5.71578058204946	4.55247003689579	5.5666029387177	4.91540720833389	5.17147702640045	4.67604535749254	3.87942102610552	4.33836137680968	4.61807165008652	3.43929709991328	3.14380871196461
ENSMUSG00000038564	796.949739887329	848.301503259925	900.335983333889	870.901121479403	898.884084581467	838.188101056282	751.937325268637	616.468569918506	782.450453308045	682.282501794122	736.727450895859	684.124697714076	858.926755599716	708.998499816541	0.276355592647938	0.000133329703705902	0.00329082904910646	Ift172	5	31410621	31448460	-	6617	protein_coding	intraflagellar transport 172 [Source:MGI Symbol;Acc:MGI:2682064]	-	835	861	909	892	906	837	694	617	826	631	806	681	7.85264756495587	8.3812095683737	8.94242898200201	8.5623266662883	8.84307495136658	8.24696005565262	7.45555699611045	6.00880248679748	7.66327371402523	6.71618333363343	7.20387909004549
ENSMUSG00000007837	457.172365755725	352.720021099945	407.082606325884	476.457115786938	535.758725909483	398.564951278853	322.877986930913	279.758832377928	297.4448454464	366.551138047872	330.887515166627	350.601350223513	437.959297692805	324.686944698876	0.432337875166182	0.000134108173015415	0.00329965054265401	Prrg2	7	44703008	44712101	-	2581	protein_coding	proline-rich Gla (G-carboxyglutamic acid) polypeptide 2 [Source:MGI Symbol;Acc:MGI:1929596]	-	479	358	411	488	540	398	298	280	314	339	362	349	11.5488375999522	8.93428300962249	10.3658893470376	12.0093607427879	13.5126957460077	10.0536702156809	8.2074835009621	6.99091346087818	7.46856334192565	9.2505171309927	8.29493665479497
ENSMUSG00000047246	72.5367427921402	91.6283853695389	72.3042098826996	145.475635762815	96.2381415059628	106.150464410951	58.5080915915078	39.9655474825611	45.4692757370293	33.5194256031978	35.6481024627029	87.3991904568643	97.3889299540179	50.0849388889772	0.960335160338128	0.000135304518063021	0.00332386788652309	H2bc6	13	23767653	23805107	-	4446	protein_coding	H2B clustered histone 6 [Source:MGI Symbol;Acc:MGI:2448380]	-	76	93	73	149	97	106	54	40	48	31	39	87	1.06373855237859	1.34734300975374	1.06882389131508	2.12865305869578	1.40908930577767	1.55441140680194	0.863388103523484	0.579768255334702	0.662776656971045	0.491073561975338	0.518785293836043
ENSMUSG00000067203	160.344378803678	118.230174670373	280.302621874027	206.009121784926	161.719763561566	170.241310847751	110.515284117293	76.9336789039302	130.724167743959	78.9328409365625	138.936194213611	88.4037788529202	182.807895257054	104.074324128046	0.810664438180886	0.000136196397949938	0.00334054169807415	H2-K2	17	34193608	34197811	-	1951	transcribed_unprocessed_pseudogene	histocompatibility 2, K region locus 2 [Source:MGI Symbol;Acc:MGI:95906]	-	168	120	283	211	163	170	102	77	138	73	152	88	5.35849435816337	3.96176453521941	9.44238963427728	6.86931226554225	5.39593336601619	5.68095330642747	3.71641890998986	2.543298616963	4.34227417917383	2.63523839102514	4.6076430402824
ENSMUSG00000032667	646.149669345775	711.351550933409	692.337571342562	771.313773507543	699.462781048492	768.088737766032	600.249680401765	555.5211100076	519.107564664418	593.618214714696	658.118814696053	568.597032167646	714.784013990635	582.535402775363	0.294961788728406	0.000140703350388823	0.00342922675958275	Pon2	6	5264147	5298455	-	7339	protein_coding	paraoxonase 2 [Source:MGI Symbol;Acc:MGI:106687]	-	677	722	699	790	705	767	554	556	548	549	720	566	5.74040516387487	6.33672694182885	6.20001926941261	6.83719988567061	6.20423832667545	6.81377900815488	5.36604902166265	4.88204528120062	4.58394180990118	5.26853385159159	5.80213883608972
ENSMUSG00000025887	219.519090028845	217.740571684603	90.1326451962419	234.323171698494	165.688346716451	132.187370775901	60.6750579467488	86.9250657745705	93.7803812076229	41.0883281587586	147.162679397312	77.3533064963052	176.598532683423	84.4974698302196	1.06037375409706	0.000141473977828171	0.0034377079914743	Casp12	9	5345430	5373032	+	3840	protein_coding	caspase 12 [Source:MGI Symbol;Acc:MGI:1312922]	-	230	221	91	240	167	132	56	87	99	38	161	77	3.72724016204528	3.70702685853969	1.54263407138842	3.96979509184625	2.80880435441478	2.24115696524338	1.03666529930007	1.45999687955712	1.58270288993291	0.696958132968829	2.47963158413196
ENSMUSG00000039956	2748.76077949163	2548.84551560212	2882.26370902268	3212.18014536686	3577.67771412888	3511.97810084156	1905.84690943449	1734.50476074315	1309.1362305953	1627.31404944557	3105.04112989235	2092.55762898446	3080.28432740895	1962.40011818255	0.650292636207313	0.000142997499330785	0.00346934954645726	Mrap	16	90535095	90546673	+	1581	protein_coding	melanocortin 2 receptor accessory protein [Source:MGI Symbol;Acc:MGI:1924287]	-	2880	2587	2910	3290	3606	3507	1759	1736	1382	1505	3397	2083	113.357793361635	105.397240920552	119.815738872481	132.17584670132	147.309276126137	144.621700458555	79.0889351680706	70.7590103628494	53.6625860919578	67.0438503620869	127.073849032485
ENSMUSG00000031530	1805.7831231938	1113.33414481268	1120.22001886758	2394.97808406836	1393.96483315338	1668.36484630796	422.558439272001	1351.83464359763	485.005607861646	699.582850492547	706.563671888957	634.899866307336	1582.77417506729	716.740846570019	1.1428943134319	0.000145762415020519	0.0035200837143553	Dusp4	8	35274451	35287048	+	2740	protein_coding	dual specificity phosphatase 4 [Source:MGI Symbol;Acc:MGI:2442191]	-	1892	1130	1131	2453	1405	1666	390	1353	512	647	773	632	42.9696023556083	26.5639444868636	26.8698222403255	56.8636926148838	33.1178400562494	39.6418580395007	10.1180262788829	31.8208028680116	11.4713577299981	16.6306045159277	16.6848166654817
ENSMUSG00000025766	334.05078917433	441.392652102725	408.073074954414	415.923629764827	388.921149178736	331.469846415328	294.70742431278	310.732131676913	323.021313048479	277.886850968446	306.208059615525	298.362753628606	386.638523598393	301.819755541791	0.356406419934208	0.000148038259583157	0.00356406089469557	D3Ertd751e	3	41697046	41757755	+	5813	protein_coding	DNA segment, Chr 3, ERATO Doi 751, expressed [Source:MGI Symbol;Acc:MGI:1289213]	-	350	448	412	426	392	331	272	311	341	257	335	297	3.74678253224695	4.9641211773603	4.61370310891312	4.65476059625392	4.35533922893604	3.7124211525668	3.32621516985617	3.44765631025643	3.60121857173793	3.11377421869439	3.40829354405617
ENSMUSG00000039747	33.405078917433	27.5870407564203	36.6473392556148	48.8173274371863	44.646560492457	21.0298089870752	20.5861803747898	15.9862189930245	15.1564252456764	11.893989730167	23.7654016418019	15.0688259408387	35.3555259743644	17.076173654383	1.04628765446429	0.000156048821212618	0.0037226075720934	Orai2	5	136176313	136199567	-	6077	protein_coding	ORAI calcium release-activated calcium modulator 2 [Source:MGI Symbol;Acc:MGI:2443195]	-	35	28	37	50	45	21	19	16	16	11	26	15	0.358401297678979	0.296779212645996	0.396337566907592	0.522599320960507	0.478255001377406	0.225299187793551	0.222252228064051	0.169665931427881	0.161631562552425	0.12748461211212	0.25303268239757
ENSMUSG00000053110	1024.10427652587	1137.96543120234	1083.57267961196	1278.03763230554	1307.64814953463	1139.61536320436	1005.47238883184	997.140409689901	959.591173366889	789.328409365625	935.077149213975	801.661540052617	1161.82392206412	914.711845086807	0.34477639737168	0.000156820344623538	0.00373532714480958	Yap1	9	7932000	8004597	-	9257	protein_coding	yes-associated protein 1 [Source:MGI Symbol;Acc:MGI:103262]	-	1073	1155	1094	1309	1318	1138	928	998	1013	730	1023	798	7.21307127601599	8.0366749599277	7.69307222041638	8.98167747689617	9.19562790431821	8.01496381571714	7.12622403000392	6.94742995541657	6.71791658139984	5.55401328820358	6.53578681405931
ENSMUSG00000002222	1846.82364872094	1781.33463170028	1596.63542919057	1830.64977889449	1676.72638293894	1643.32935941859	1532.04521315541	1360.82689178121	1560.16452372682	1292.11979341359	1396.67437341051	1515.92388964837	1729.24987181063	1442.95911418932	0.261088682126867	0.000157686551354461	0.00373891273733504	Rmnd5a	6	71365618	71417621	-	6783	protein_coding	required for meiotic nuclear division 5 homolog A [Source:MGI Symbol;Acc:MGI:1915727]	-	1935	1808	1612	1875	1690	1641	1414	1362	1647	1195	1528	1509	17.7521074425586	17.1688534026847	15.4702015423498	17.5576961160825	16.0916704745398	15.7730736679748	14.8186742474031	12.9395504986843	14.9062090361419	12.4079606158095	13.3227551089323
ENSMUSG00000021814	1797.19324575789	1814.83318119022	1577.8165252485	2214.35397255077	1887.06129014785	1729.45143431804	1483.28847016249	1411.78296482147	1395.33839918009	1467.28582398514	1634.32838982853	1471.72200022191	1836.78494153555	1477.29100803327	0.314159247229249	0.000158120095262541	0.00374352908315681	Anxa7	14	20505328	20530201	-	5991	protein_coding	annexin A7 [Source:MGI Symbol;Acc:MGI:88031]	-	1883	1842	1593	2268	1902	1727	1369	1413	1473	1357	1788	1465	19.5587801880386	19.8040944810667	17.3088895812061	24.0453887986841	20.5044174917587	18.7941455406155	16.2437346847906	15.1987104578833	15.0938090812739	15.9527238046746	17.6506499771638
ENSMUSG00000048647	155.572224672616	135.964700870929	158.474980564821	177.695071871358	148.82186830819	196.278217212702	137.602363557805	106.907839515851	82.4130622733656	104.883363984199	120.65511602761	121.555195922765	162.134510583436	112.336156880266	0.530722629109169	0.000158575974061959	0.00374865948940133	Exd1	2	119346986	119378108	-	6042	protein_coding	exonuclease 3'-5' domain containing 1 [Source:MGI Symbol;Acc:MGI:3045306]	-	163	138	160	182	150	196	127	107	87	97	132	121	1.67879492985866	1.47117063876945	1.72382038816389	1.913280918149	1.60341809741283	2.11497344136597	1.49418633010196	1.14121364599609	0.883962734710203	1.13069463478558	1.29206903370486
ENSMUSG00000062931	35.3139405698577	42.3658125902169	51.5043686835668	48.8173274371863	27.7800820841954	36.0511011207003	19.5026971971693	23.9793284895367	17.9982549792408	23.7879794603339	24.679455551102	23.105533109286	40.3054387476206	22.1755414644448	0.861559406878213	0.000158916277520903	0.00375104641202577	Zfp938	10	82060684	82077114	-	2128	protein_coding	zinc finger protein 938 [Source:MGI Symbol;Acc:MGI:3621440]	zf-C2H2	37	43	52	50	28	36	18	24	19	22	27	23	1.08198406796215	1.301551974284	1.59068604568516	1.49240416986701	0.8498115916288	1.10296173272401	0.601288143525283	0.726780920080287	0.548122212963777	0.728124048689239	0.75038587144142
ENSMUSG00000033849	1075.64354114134	813.817702314399	1435.18904274016	1333.68938558393	1761.05877498025	1682.38471896601	435.560237403447	756.34798610747	541.842202532932	550.367342968634	1148.05171008089	981.482862946626	1350.29719428768	735.608723673334	0.87587086528417	0.000160964474728118	0.00379367851490797	B3galt2	1	143516402	143530352	+	9288	protein_coding	UDP-Gal:betaGlcNAc beta 1,3-galactosyltransferase, polypeptide 2 [Source:MGI Symbol;Acc:MGI:1349461]	-	1127	826	1449	1366	1775	1680	402	757	572	509	1256	977	7.55079143938889	5.7282573880132	10.1554443340061	9.34149887245818	12.3427631040832	11.7927921121569	3.07670321386954	5.25215545611566	3.78067414419804	3.85966750639068	7.99760481402024
ENSMUSG00000001891	2883.33552598757	3302.56287912575	3208.12788780909	3425.02369299299	3037.95040506452	3582.07746413181	2926.48806275301	2269.04395832241	2421.23893299681	2202.55064366819	2275.08018024788	2998.6963622269	3239.84630918529	2515.51635670253	0.365151769266337	0.000161861114299846	0.00380908294958181	Ugp2	11	21271138	21321201	-	3069	protein_coding	UDP-glucose pyrophosphorylase 2 [Source:MGI Symbol;Acc:MGI:2183447]	-	3021	3352	3239	3508	3062	3577	2701	2271	2556	2037	2489	2985	61.2554313307393	70.3512478079999	68.7015935596734	72.6023652379101	64.4383692118349	75.9891557420594	62.56183155223	47.6852589212143	51.128068474932	46.7464309712817	47.9645656516135
ENSMUSG00000025025	500.121752935282	578.34260442924	654.699763458417	705.898554741714	674.659136330461	703.997891329231	524.405857968329	440.620160995237	499.214756529467	464.946871270163	547.518291670744	426.950068323762	636.286617204057	483.94266779295	0.394342902818118	0.000162138319458158	0.00380988587836237	Mxi1	19	53298949	53364241	+	6823	protein_coding	MAX interactor 1, dimerization protein [Source:MGI Symbol;Acc:MGI:97245]	bHLH	524	587	661	723	680	703	484	441	527	430	599	425	4.77910619736379	5.5415009661208	6.30636116909184	6.73055688443169	6.4367965785397	6.71752855850067	5.04256783428724	4.16511615667293	4.74166283130206	4.43861424268585	5.1921108859575
ENSMUSG00000097537	13.3620315669732	15.764023289383	15.8474980564821	11.7161585849247	18.850769985704	15.0212921336251	3.25044953286154	6.9939708094482	5.68365946712866	7.56890255556079	4.57026954650037	6.02753037633547	15.093628936182	5.68246371463917	1.41013793556151	0.000164065002510691	0.00383789669305979	2610020C07Rik	16	11021193	11064068	+	3617	lncRNA	RIKEN cDNA 2610020C07 gene [Source:MGI Symbol;Acc:MGI:1917168]	-	14	16	16	12	19	15	3	7	6	7	5	6	0.240863111528355	0.284928674157702	0.28795473556224	0.210727303741908	0.339266778632012	0.270378601884239	0.0589595967847112	0.124713489373283	0.101835257702974	0.136302508724896	0.0817549398635733
ENSMUSG00000020521	575.521788206059	512.330756904949	519.996029978319	522.345403577893	591.318890077874	615.87297747863	482.150014041129	435.624467559916	429.116289768214	476.84086100033	459.769116377937	463.115250581775	556.230974370621	457.76933322155	0.281674713840294	0.000165938046310992	0.00387015922594075	Rnft1	11	86375483	86389851	+	4719	protein_coding	ring finger protein, transmembrane 1 [Source:MGI Symbol;Acc:MGI:1924142]	-	603	520	525	535	596	615	445	436	453	441	503	461	7.95166545972257	7.09770671093945	7.24205931112956	7.20098452769737	8.15703874855227	8.4967865063842	6.70334840706249	5.95388457916447	5.89309781668366	6.58177346167639	6.30391742300199
ENSMUSG00000027339	355.048267351002	236.460349340746	349.635425871136	430.568827995983	360.148921305819	325.461329561878	172.273825241662	229.801898024727	123.145955121121	115.696081920715	305.294005706225	222.014035528356	342.887186904427	194.704300257134	0.81520487762925	0.000167562967875533	0.00389646052746769	Rassf2	2	131831335	131872178	-	11993	protein_coding	Ras association (RalGDS/AF-6) domain family member 2 [Source:MGI Symbol;Acc:MGI:2442060]	-	372	240	353	441	363	325	159	230	130	107	334	221	1.93021582396921	1.28898567634671	1.91601816851811	2.33560194847554	1.95485718251108	1.7667906611077	0.942434225233547	1.23584470637071	0.665443126886734	0.628362504606267	1.64706652614868
ENSMUSG00000032458	1175.85877789364	1220.7265534716	1280.67593668946	1329.78399938895	1314.59317005568	1302.84673772309	1094.31800939672	1140.01724194006	1027.79508697243	1042.34600908009	1158.10630308319	1093.99676330489	1270.74752920374	1092.76323562956	0.217337623210143	0.00016814111567541	0.00390411215700844	Copb2	9	98445774	98470435	+	6351	protein_coding	coatomer protein complex, subunit beta 2 (beta prime) [Source:MGI Symbol;Acc:MGI:1354962]	-	1232	1239	1293	1362	1325	1301	1010	1141	1085	964	1267	1089	12.071447795155	12.5659080349236	13.2528463641307	13.6214414488291	13.4744177731098	13.355641456179	11.3047514924686	11.5773038329863	10.4877674884834	10.6902839101123	11.7985057898111
ENSMUSG00000038860	66.8101578348659	75.8643620801559	109.942017766845	105.445427264322	109.136036759339	136.193048678201	71.509889722954	43.9621022308173	42.6274460034649	65.957579412744	74.038366653306	51.2340081988515	100.565175063955	58.2215653703563	0.789026980404197	0.000168498226318814	0.00390661642173782	Garnl3	2	32876236	33021666	-	12352	protein_coding	GTPase activating RANGAP domain-like 3 [Source:MGI Symbol;Acc:MGI:2139309]	-	70	77	111	108	110	136	66	44	45	61	81	51	0.352656199157247	0.401530117141897	0.584976536778846	0.55535993512875	0.57516393345343	0.717845848499999	0.379829254739849	0.229551054852647	0.223650902958018	0.347813848740921	0.38782896723462
ENSMUSG00000095041	1980.44396439067	2266.07834784881	3008.05322484601	2256.33687414675	2559.73613490087	1734.45853169591	1028.22553556187	1078.07064334209	1161.36108444996	1191.561516604	2173.62019631557	1798.21322894008	2300.85117963817	1405.17536753559	0.711176080798292	0.000169943196311478	0.00393429795537635	ENSMUSG00000095041	JH584304.1	52190	59690	-	4238	protein_coding	-	-	2075	2300	3037	2311	2580	1732	949	1079	1226	1102	2378	1790	30.4682783215799	34.9567917234742	46.6483826376153	34.635946983508	39.3183239468087	26.6450477587303	15.9179457000327	16.4068191753912	17.7592631681175	18.3136521206722	33.1851210185466
ENSMUSG00000032577	728.230720400039	560.608078228684	571.500398661886	608.263899867341	689.54132316128	707.002149755956	482.150014041129	498.57020484495	431.010842923923	382.770214952646	447.886415557036	608.780568009882	644.191095012531	475.194710054928	0.43892588834202	0.000172717751902776	0.00397615052569813	Mapkapk3	9	107132126	107167076	-	5542	protein_coding	mitogen-activated protein kinase-activated protein kinase 3 [Source:MGI Symbol;Acc:MGI:2143163]	-	763	569	577	623	695	706	445	499	455	354	490	606	8.5673948312332	6.61318128845368	6.77738321805095	7.14018720236799	8.09943130094429	8.30553757402619	5.70788544441139	5.80226985720779	5.04011331155433	4.4987417027508	5.22904123307134
ENSMUSG00000114544	24.8152014815216	15.764023289383	2.97140588559039	18.5505844261308	7.93716630977013	9.01277528017508	1.08348317762051	0	2.84182973356433	0	6.39837736510051	0	13.1751927787618	1.72061504604756	2.89060519790709	0.000172765807950005	0.00397615052569813	Gm49146	14	43108047	43116261	+	2135	transcribed_unprocessed_pseudogene	predicted gene, 49146 [Source:MGI Symbol;Acc:MGI:6118560]	-	26	16	3	19	8	9	1	0	3	0	7	0	0.757820298907648	0.482710545399723	0.0914694624000545	0.565254195747663	0.242007235461504	0.274836366186968	0.0332953726105075	0	0.0862618564664305	0	0.193906634417406
ENSMUSG00000036555	168.93425623959	154.684478527071	161.446386450411	217.725280369851	186.523408279598	161.228535567576	133.268430847323	127.889751944196	145.880592989636	117.858625508018	130.709709029911	101.463428001647	175.090390905683	126.178423053455	0.471741827644081	0.000184191684377147	0.00418971191372946	Iqce	5	140647582	140688133	-	12037	protein_coding	IQ motif containing E [Source:MGI Symbol;Acc:MGI:1921489]	-	177	157	163	223	188	161	123	128	154	109	143	101	0.915051993071701	0.840129191582517	0.881499550345628	1.17672417443777	1.00873207785929	0.872041560108899	0.726387914296114	0.685260357422769	0.78541263846467	0.637767751484311	0.702603461004833
ENSMUSG00000032841	161.298809629891	221.681577506949	111.922955023905	191.36392355377	186.523408279598	168.238471896601	107.264834584431	94.9181752710827	112.725912764718	103.802092190548	153.561056762412	90.412955645032	173.504857648452	110.447504536371	0.649565361873423	0.000189828157439057	0.00430561029166765	Prr5l	2	101544630	101713372	-	4967	protein_coding	proline rich 5 like [Source:MGI Symbol;Acc:MGI:1919696]	-	169	225	113	196	188	168	99	95	119	96	168	90	2.11730444898146	2.91778334817787	1.48093853777097	2.50639770646866	2.44455567167149	2.20518327235178	1.41684647308635	1.23251821021602	1.4707817302962	1.36122962148935	2.00035754933519
ENSMUSG00000091811	445.719195841177	454.200921025349	406.092137697354	473.528076140707	495.080748571912	504.715415689804	295.790907490401	305.736438241593	288.919356245707	317.893907333553	424.121013915234	416.904184363203	463.22274916105	341.560967931615	0.43852352982937	0.000195379386001092	0.00441873177026712	Inafm1	7	16005938	16007542	-	1605	protein_coding	InaF motif containing 1 [Source:MGI Symbol;Acc:MGI:1913550]	-	467	461	410	485	499	504	273	306	305	294	464	415	18.1064207985712	18.5008027122857	16.6288253191875	19.193526425375	20.0799095332901	20.4731688107874	12.0911990049205	12.2859937218806	11.6659531432041	12.9010961435725	17.0976117774152
ENSMUSG00000050931	48.6759721368309	35.4690524011118	82.2088961680009	113.256199654272	46.6308520698995	83.1178164727257	24.9201130852718	23.9793284895367	19.8928081349503	23.7879794603339	39.3043180999032	50.2294198027956	68.2264648171402	30.3523278454652	1.16647749489269	0.000196309134838067	0.00443336177279109	Sgms2	3	131112634	131197172	-	6227	protein_coding	sphingomyelin synthase 2 [Source:MGI Symbol;Acc:MGI:1921692]	-	51	36	83	116	47	83	23	24	21	22	43	50	0.509661790753414	0.372381689812738	0.867664797634049	1.18322461706546	0.487478240773739	0.869018044540114	0.262561309143885	0.24836836324568	0.207031226094557	0.248827360785402	0.408396581079859
ENSMUSG00000031618	256.741892251128	229.56358915164	192.150913934845	284.116845684424	172.6333672375	207.293831444027	119.183149538257	152.868219120796	132.618720899669	123.264984476276	169.099973220514	195.894737230903	223.750073283927	148.821630747736	0.587113096350957	0.000202456052149737	0.00453947597330876	Nr3c2	8	77626070	77971641	+	6474	protein_coding	nuclear receptor subfamily 3, group C, member 2 [Source:MGI Symbol;Acc:MGI:99459]	ESR-like	269	233	194	291	174	207	110	153	140	114	185	195	2.58565364990819	2.31818402805278	1.95066093252387	2.85501482045662	1.73585240773853	2.08462152635327	1.20781869903888	1.52293944420902	1.32754962917393	1.24018500027818	1.69001882097654
ENSMUSG00000081534	1737.06410370651	2002.03095775165	1877.92851969313	2200.68512086836	1981.31514007637	2069.93405601354	1600.3046533455	1508.69941746668	1477.75146145345	1474.8547265407	1776.00674577004	1802.23158252431	1978.15964968493	1606.64143118345	0.29989081778893	0.000202954336862376	0.00454414760234859	Slc48a1	15	97676401	97690573	+	2751	protein_coding	solute carrier family 48 (heme transporter), member 1 [Source:MGI Symbol;Acc:MGI:1914989]	-	1820	2032	1896	2254	1997	2067	1477	1510	1560	1364	1943	1794	41.1691180195376	47.577081364016	44.8642584535229	52.0416903643559	46.8838985404167	48.9868432335541	38.1655621639808	35.3712376541195	34.8120367317452	34.9203106099104	41.7709851527704
ENSMUSG00000032000	178.478564501713	151.728724160312	170.360604107183	196.245656297489	165.688346716451	175.248408225626	96.4300028082258	119.896642447683	143.038763256071	111.370994746109	156.303218490313	96.4404860213675	172.958384001462	120.580017961628	0.516505893527729	0.000203327498904754	0.00454600840275922	Birc3	9	7848700	7873187	-	5009	protein_coding	baculoviral IAP repeat-containing 3 [Source:MGI Symbol;Acc:MGI:1197007]	-	187	154	172	201	167	175	89	120	151	103	171	96	2.32317186938422	1.9803154349917	2.23527091119638	2.5487843911714	2.15328582969709	2.27780522429861	1.26305055431934	1.54381093824201	1.85063742576231	1.44823990896298	2.01900589300056
ENSMUSG00000038056	726.321858747614	858.154017815789	782.470216538803	768.384733861312	821.496713061208	876.242041128133	709.681481341437	704.39277438014	687.722795522568	619.568737762333	667.259353789054	583.665858108485	805.51159685881	662.048500150669	0.282682475333883	0.00020839534481238	0.00462631761932638	Kmt2c	5	25476796	25703781	-	20291	protein_coding	lysine (K)-specific methyltransferase 2C [Source:MGI Symbol;Acc:MGI:2444959]	HMG	761	871	790	787	828	875	655	705	726	573	730	581	2.3338447954298	2.76489973869925	2.53440718803167	2.46353850458469	2.63550065733661	2.81147463617164	2.29466667206392	2.23897665537523	2.19648678628508	1.98886584295082	2.12770746404985
ENSMUSG00000048930	457.172365755725	367.498792933742	448.682288724149	455.95383826332	368.08608761559	401.569209705578	372.718213101457	319.724379860489	338.177738294155	331.950440651023	307.122113524825	298.362753628606	416.493763833017	328.009273176759	0.345680454853756	0.000210515015538456	0.0046667635622832	Tada3	6	113342986	113354844	-	3883	protein_coding	transcriptional adaptor 3 [Source:MGI Symbol;Acc:MGI:1915724]	-	479	373	453	467	371	401	344	320	357	307	336	297	7.67642282912092	6.1873705315123	7.59422679264527	7.63901852337759	6.17081834601227	6.73296799054224	6.29756720578448	5.31063541224431	5.6441201553293	5.56833433044372	5.11757710406794
ENSMUSG00000105712	1.90886165242474	4.9262572779322	1.98093725706026	10.739812036181	1.98429157744253	2.00283895115002	0	0	0	0	0	0	3.92383312536512	0	4.41132542730249	0.000211802241454071	1	Pou5f1-rs4	3	129227322	129228364	+	1043	processed_pseudogene	POU domain, class 5, transcription factor 1, related sequence 4 [Source:MGI Symbol;Acc:MGI:101889]	-	2	5	2	11	2	2	0	0	0	0	0	0	0.119326376441318	0.308780864821551	0.124824098577256	0.669879133427555	0.123845984590199	0.125018779548136	0	0	0	0	0
ENSMUSG00000030254	57.2658495727422	34.4838009455254	56.4567118262175	60.533486022111	47.6229978586208	39.0553595474253	26.0035962628924	27.9758832377928	39.7856162699006	21.6254358730308	24.679455551102	26.1192982974537	49.2363676287737	27.6982142486954	0.826760381581947	0.000212457066985298	0.00468991494487405	Rad18	6	112596811	112673647	-	5796	protein_coding	RAD18 E3 ubiquitin protein ligase [Source:MGI Symbol;Acc:MGI:1890476]	-	60	35	57	62	48	39	24	28	42	20	27	26	0.644189496005665	0.388959471025215	0.640175766435164	0.679440429798392	0.534871063882309	0.43869814489989	0.294350395542168	0.311310345799286	0.444852810521326	0.243027789637164	0.275503991447091
ENSMUSG00000022965	561.205325812874	522.183271460813	314.969023872582	489.149620920607	378.999691291524	479.679928800429	278.455176648472	271.765722881416	226.399102107292	151.378051111216	443.316146010536	222.014035528356	457.697810359805	265.554705714548	0.784343255497813	0.000220358799988627	0.0048119493480037	Ifngr2	16	91343960	91362511	+	3767	protein_coding	interferon gamma receptor 2 [Source:MGI Symbol;Acc:MGI:107654]	-	588	530	318	501	382	479	257	272	239	140	485	221	9.71342679180212	9.06243558612717	5.4952094599831	8.44753848055204	6.54943725196903	8.29028500211177	4.84974899774951	4.65304425534456	3.89491250241953	2.61750026046164	7.61445152540346
ENSMUSG00000026499	621.334467864253	583.268861707172	682.43288505726	661.962960048246	709.384238935705	765.084479339307	539.574622455016	576.503022435945	503.003862840886	482.247219968587	561.229100310245	575.629150940037	670.577982158657	539.697829825119	0.312725908742295	0.000223547484440102	0.00486528558628986	Acbd3	1	180553608	180581769	+	6780	protein_coding	acyl-Coenzyme A binding domain containing 3 [Source:MGI Symbol;Acc:MGI:2181074]	-	651	592	689	678	715	764	498	577	531	446	614	573	5.97505710317255	5.62414742387185	6.61518934279332	6.351672146954	6.81102682730222	7.3467156726026	5.22133318888936	5.48415875987033	4.80795342911235	4.63296994584589	5.35588428131972
ENSMUSG00000042390	637.559791909863	638.442943220013	710.166006656104	699.064128900508	696.486343682329	735.041895072056	623.002827131796	553.522832633472	566.471393557156	541.717168619422	581.338286314847	600.743860841435	686.126851573479	577.799394849688	0.247850323530322	0.000223816174804759	0.00486528558628986	Gatad2b	3	90200485	90270714	+	11443	protein_coding	GATA zinc finger domain containing 2B [Source:MGI Symbol;Acc:MGI:2443225]	zf-GATA	668	648	717	716	702	734	575	554	598	501	636	598	3.63268156513592	3.64753771601421	4.07879622752459	3.97430503995374	3.96217320952371	4.18201638156209	3.57198565070124	3.11985037451459	3.20816510840356	3.0835581728447	3.28707584936542
ENSMUSG00000041654	187.068441937625	177.345262005559	214.931692391038	261.660875063318	227.20138561717	212.300928821902	187.442589728349	143.87597093722	159.142465079602	154.62186649217	157.217272399613	138.633198655716	213.418097639435	156.822227215445	0.445361814904959	0.000230233413635731	0.00497031445167055	Slc39a11	11	113135679	113540905	-	3359	protein_coding	solute carrier family 39 (metal ion transporter), member 11 [Source:MGI Symbol;Acc:MGI:1917056]	-	196	180	217	268	229	212	173	144	168	143	172	138	3.63108849109046	3.45165344219101	4.2053532383282	5.06772293951674	4.40313216454529	4.1148634204474	3.66115282838761	2.76258969561926	3.07039820158572	2.99833636245	3.02838405523582
ENSMUSG00000022952	107.850683361998	63.0560931575321	58.4376490832777	58.5807929246235	66.4737678443248	66.0936853879506	29.2540457957539	43.9621022308173	33.1546802249172	41.0883281587586	58.4994501952047	27.1238866935096	70.0821119599511	38.8470822164935	0.8480450655298	0.000232256299145928	0.00500533486067466	Runx1	16	92398354	92623037	-	12025	protein_coding	runt related transcription factor 1 [Source:MGI Symbol;Acc:MGI:99852]	Runt	113	64	59	60	67	66	27	44	35	38	64	27	0.584768706902174	0.342814807294273	0.319388796430294	0.316923350367767	0.359853690193252	0.357839615240523	0.159610125083801	0.235793316385854	0.17868100414287	0.222562929779651	0.314765696784014
ENSMUSG00000038252	373.182453049037	339.911752177322	443.729945581499	437.403253837189	436.544147037357	326.462749037453	349.965066371426	270.766584194352	301.233951757819	314.650091952598	250.45077114822	233.064507884971	392.872383453309	286.688495551565	0.455844714202366	0.000232494339218475	0.00500533486067466	Ncapd2	6	125144970	125168664	-	6267	protein_coding	non-SMC condensin I complex, subunit D2 [Source:MGI Symbol;Acc:MGI:1915548]	-	391	345	448	448	440	326	323	271	318	291	274	232	3.88246749287244	3.5458804050762	4.65340733984385	4.5405283578034	4.53449810500512	3.39146604311457	3.66373949721861	2.78659270277685	3.11503442427284	3.27030013565077	2.58573120125461
ENSMUSG00000019528	1657.84634513089	2044.39677034186	1971.03257077496	2087.42892121409	1877.13983226063	1905.70126201924	1588.38633839167	1370.81827865185	1469.22597225276	1111.54740387378	1467.97057833592	1800.22240573219	1923.92428362361	1468.02849620636	0.390027623956345	0.000234000223879505	0.00502673920246583	Gyg	3	20176248	20209481	-	2344	protein_coding	glycogenin [Source:MGI Symbol;Acc:MGI:1351614]	-	1737	2075	1990	2138	1892	1903	1466	1372	1551	1028	1606	1792	46.1140192537004	57.0197326935513	55.2647513404425	57.9346205212784	52.1314455560958	52.9310791791269	44.4588394570621	37.7190202424831	40.620906936162	30.8880026165025	40.5210267647944
ENSMUSG00000021175	10.4987390883361	13.7935203782102	36.6473392556148	29.2903964623118	10.9136036759339	13.0184531824751	5.41741588810257	5.99483212238417	10.4200423564025	4.32508717460616	0	2.00917679211182	19.0270086738136	4.69442572226788	2.02148642397307	0.000234130008154154	0.00502673920246583	Cdca7l	12	117768024	117842441	+	3258	protein_coding	cell division cycle associated 7 like [Source:MGI Symbol;Acc:MGI:2384982]	-	11	14	37	30	11	13	5	6	11	4	0	2	0.210103056616212	0.276784419160484	0.739270532258268	0.584868521818968	0.218060924064358	0.260148807841187	0.109093954148916	0.118676319669341	0.207270278198703	0.0864695560918969	0
ENSMUSG00000075289	105.941821709573	71.9233562578101	49.5234314265065	86.8948428381916	64.4894762668823	92.1305917529008	49.8402261705437	49.9569343532014	37.8910631141911	47.5759589206678	48.4448571929039	52.2385965949074	78.4839200419774	47.6579393910692	0.721553140080187	0.000235493804236008	0.00504627672691386	Carns1	19	4214323	4225478	-	4525	protein_coding	carnosine synthase 1 [Source:MGI Symbol;Acc:MGI:2147595]	-	111	73	50	89	65	92	46	50	40	44	53	52	1.52649420770615	1.03912779079108	0.719290247602639	1.24927916260532	0.927750113291994	1.32555823318463	0.722638352282418	0.712057918016045	0.542671273829331	0.684838884247824	0.692707347040303
ENSMUSG00000073968	208.065920114297	190.153530928183	219.884035533689	216.748933821107	229.185677194612	157.222857665276	119.183149538257	110.904394264107	121.251401965411	190.303835682671	159.045380218213	136.624021863604	203.543492542861	139.552030588711	0.545300032207344	0.000238090424630158	0.00506529061405742	Trim68	7	102326789	102336534	-	3477	protein_coding	tripartite motif-containing 68 [Source:MGI Symbol;Acc:MGI:2142077]	-	218	193	222	222	231	157	110	111	128	176	174	136	3.90159843499687	3.57533962080606	4.15624399326564	4.05542483929764	4.29085197084706	2.94391000428341	2.24889797456937	2.05722686667535	2.25995974836028	3.56502266462054	2.95962757794989
ENSMUSG00000024529	364.592575613126	326.118231799112	584.376490832777	559.446572430155	490.120019628305	450.638764008754	329.378885996637	324.720073295809	351.439610384122	334.112984238326	300.723736159724	312.426991173389	462.548775718705	325.467046874668	0.507118191702216	0.00024178785484371	0.00513487947014291	Lox	18	52649139	52662939	-	4778	protein_coding	lysyl oxidase [Source:MGI Symbol;Acc:MGI:96817]	-	382	331	590	573	494	450	304	325	371	309	329	311	4.9751706634584	4.4621743116341	8.03819647776118	7.61722088782888	6.67754842949177	6.14038972173688	4.52281888638003	4.3832991866151	4.76675893534342	4.55477210380633	4.0723234053191
ENSMUSG00000046727	275.830508775375	336.955997810562	217.903098276629	424.710748703521	180.57053354727	231.327898857827	175.524274774523	82.9285110263144	131.671444321814	114.614810127063	174.584296676314	226.03238911258	277.883130995197	150.892621006435	0.880880327725383	0.000244576839183641	0.00517308070246316	Cystm1	18	36475573	36536150	+	4261	protein_coding	cysteine-rich transmembrane module containing 1 [Source:MGI Symbol;Acc:MGI:1913310]	-	289	342	220	435	182	231	162	83	139	106	191	225	4.22062798305294	5.16986562623967	3.36096428767156	6.48434025797932	2.75864678136812	3.53451649998487	2.70262157352646	1.25525065739909	2.00262065510915	1.7520586867651	2.65102815958367
ENSMUSG00000058317	220.473520855058	203.947051306393	290.207308159328	252.873756124625	275.816529264512	250.354868893752	195.026971971693	187.838073168037	134.513274055378	176.247302365201	213.888614776217	168.770850537393	248.945505767278	179.38084781232	0.472695526415345	0.000245190535610013	0.0051790717851964	Ube2e2	14	3575429	3896121	+	4628	protein_coding	ubiquitin-conjugating enzyme E2E 2 [Source:MGI Symbol;Acc:MGI:2384997]	-	231	207	293	259	278	250	180	188	142	163	234	168	3.10605681235264	2.88098952013127	4.1212316012436	3.5546306958969	3.87960659203399	3.52189355738726	2.76478212926059	2.61775138658708	1.88360753564734	2.4805533513843	2.99030174986393
ENSMUSG00000028849	1569.08427829314	1479.84768629083	1066.73471292695	1468.42520931056	1319.55389899928	1407.99578265846	1214.5846421126	1090.06030758686	986.114917546822	948.275363032402	1070.35712779039	1144.22618310768	1385.27359474654	1075.60309019612	0.365193883735517	0.000250912468053869	0.0052644593196898	Map7d1	4	126125960	126150136	-	3652	protein_coding	MAP7 domain containing 1 [Source:MGI Symbol;Acc:MGI:2384297]	-	1644	1502	1077	1504	1330	1406	1121	1091	1041	877	1171	1139	28.0131411655143	26.4913351531947	19.1971909908154	26.1580364430964	23.521072202037	25.1006009609256	21.8200932658184	19.2512033308525	17.499086816504	16.9130971150377	18.9635060282992
ENSMUSG00000041939	313.053310997657	275.870407564203	347.654488614076	337.815905865329	408.764064953161	317.449973757278	266.536861694647	274.763138942608	220.715442640163	247.611240746203	265.075633697021	257.174629390313	333.434691958617	255.312824518493	0.385297543671211	0.000252996674591527	0.00530109208672862	Mvk	5	114582330	114598652	+	2675	protein_coding	mevalonate kinase [Source:MGI Symbol;Acc:MGI:107624]	-	328	280	351	346	412	317	246	275	233	229	290	256	7.63028610954778	6.74215803831669	8.54153807858752	8.21562079568629	9.94740207741346	7.72618394407098	6.53721968178117	6.62480053630816	5.34721393252438	6.02928778954716	6.41160441653069
ENSMUSG00000028954	616.562313733191	660.118475242915	747.803814540249	825.989180237192	731.211446287573	701.995052378081	603.500129934627	576.503022435945	600.573350359928	523.335548127346	611.502065321749	548.505264246528	713.946713736533	577.319896737687	0.305885527664818	0.000254509848854035	0.00532113669120991	Nub1	5	24890530	24915376	+	4319	protein_coding	negative regulator of ubiquitin-like proteins 1 [Source:MGI Symbol;Acc:MGI:1889001]	-	646	670	755	846	737	701	557	577	634	484	669	546	9.30765076011557	9.99208873100014	11.3793249347232	12.441571281137	11.0209879301487	10.5819177512344	9.16755976650902	8.60907533964364	9.011591131774	7.8925342587255	9.16084260701544
ENSMUSG00000018669	574.567357379847	666.029983976433	630.928516373693	624.861791195984	612.153951641021	629.89285013668	517.904958902606	455.607241301197	556.998627778609	483.328491762239	569.455585493946	428.959245115874	623.07240845061	502.042358392412	0.310658468129765	0.000254632330658294	0.00532113669120991	Cdk5rap3	11	96798252	96807322	-	3812	protein_coding	CDK5 regulatory subunit associated protein 3 [Source:MGI Symbol;Acc:MGI:1933126]	-	602	676	637	640	617	629	478	456	588	447	623	427	9.82730341005159	11.4224295277021	10.8777554666634	10.6638776863866	10.453663471841	10.757895496618	8.91367434685237	7.70860602326499	9.46934324683696	8.2586478715299	9.66557427566198
ENSMUSG00000034285	262.468477208402	222.666828962535	413.025418097065	362.224569583922	315.502360813362	413.586243412479	279.538659826093	142.876832250156	155.353358768183	240.042338190642	214.802668685517	198.90850241907	331.578983012961	205.253726689944	0.692964197851828	0.000256777053213501	0.0053526163908319	Nipsnap1	11	4823951	4844200	+	2649	protein_coding	nipsnap homolog 1 [Source:MGI Symbol;Acc:MGI:1278344]	-	275	226	417	371	318	413	258	143	164	222	235	198	6.46013362075897	5.49529693423982	10.2472385840514	8.89569787285743	7.75320745431667	10.1647724536383	6.9234013193831	3.47870802038681	3.80064507652649	5.90235510116297	5.24660551976882
ENSMUSG00000042672	49.6304029630433	41.3805611346305	85.1803020535913	62.4861791195984	63.497330478161	56.0794906322005	36.8384280390975	32.9715766731129	31.2601270692076	40.007056365107	41.1324259185033	18.0825911290064	59.7090443968708	33.3820341990058	0.83891751037849	0.000266955235794592	0.00549801499422948	Dcst1	3	89257526	89272560	-	5241	protein_coding	DC-STAMP domain containing 1 [Source:MGI Symbol;Acc:MGI:1925022]	-	52	42	86	64	64	56	34	33	33	37	45	18	0.61741894225065	0.516178384444681	1.068161800628	0.775628730023003	0.788682232719421	0.696632024026667	0.46115456931821	0.405754812469933	0.386540679090655	0.497212321534717	0.507797854870998
ENSMUSG00000040841	476.260982279973	459.127178303281	457.59650638092	402.254778082415	422.654105995259	463.657217191229	396.554843009108	300.740744806273	327.757695937753	220.579445904914	375.67615672233	204.936032795406	446.925128038846	304.374153195964	0.553663427914133	0.000269593582936994	0.00554506591256103	Six5	7	18828519	18832474	+	3007	protein_coding	sine oculis-related homeobox 5 [Source:MGI Symbol;Acc:MGI:106220]	Homeobox	499	466	462	412	426	463	366	301	346	204	411	204	10.3266125546257	9.98199095285248	10.0014115538789	8.7026568824245	9.14981712356968	10.0386920207534	8.65225710394967	6.45055328091656	7.06379514358906	4.7780540409436	8.08352715576786
ENSMUSG00000022969	676.691455784571	661.103726698501	594.281177118079	652.199494560809	656.800512133478	687.975179720031	375.968662634319	398.656336138547	403.539822166135	407.639466206631	720.274480528458	338.546289470842	654.841924335911	440.770842857489	0.570063949305083	0.000274981748160446	0.00564108499858465	Il10rb	16	91203052	91222722	+	3808	protein_coding	interleukin 10 receptor, beta [Source:MGI Symbol;Acc:MGI:109380]	-	709	671	600	668	662	687	347	399	426	377	788	337	11.5861743875342	11.3498537073507	10.2566860411826	11.1421139552659	11.2278678566251	11.762221811476	6.47760250042842	6.75211538618708	6.86764890360497	6.97266385128479	12.2383194632036
ENSMUSG00000036461	406.58753196647	415.776114257478	464.529786780631	451.072105519601	511.947226980173	533.75658048148	352.132032726667	434.625328872852	299.339398602109	318.975179127205	326.317245620126	377.725236917023	463.944890997639	351.519070310997	0.40040027959815	0.000277359108749279	0.00564551858626941	Elf1	14	79718634	79819934	+	6737	protein_coding	E74 like ETS transcription factor 1 [Source:MGI Symbol;Acc:MGI:107180]	ETS	426	422	469	462	516	533	325	435	316	295	357	376	3.93490106335561	4.03469385565523	4.53167803389791	4.35575557650697	4.94674356201797	5.15810560394984	3.42924546090484	4.16089358579437	2.87949255769838	3.08396745789977	3.13396524989451
ENSMUSG00000070465	1.90886165242474	3.94100582234576	7.92374902824105	3.9053861949749	2.9764373661638	3.00425842672503	0	0	0	0	0.914053909300074	0	3.94328308181255	0.152342318216679	3.9356735559856	0.000280440360331162	1	Gm9696	3	59859730	59881015	+	3050	transcribed_unprocessed_pseudogene	predicted gene 9696 [Source:MGI Symbol;Acc:MGI:3819177]	-	2	4	8	4	3	3	0	0	0	0	1	0	0.0408057084027195	0.0844743454449515	0.170742996480102	0.0833006183207082	0.0635268993086448	0.0641284854436258	0	0	0	0	0.0193906634417406
ENSMUSG00000079499	146.027916410493	171.433753272041	216.912629648099	233.34682514975	196.444866166811	187.265441932527	146.27022897877	107.906978202915	133.565997477523	167.597128015989	131.623762939211	117.536842338542	191.905238763287	134.083489658825	0.518691364971706	0.000282642279103262	0.00571593863275538	6530402F18Rik	2	29135119	29143018	-	5511	lncRNA	RIKEN cDNA 6530402F18 gene [Source:MGI Symbol;Acc:MGI:1923470]	-	153	174	219	239	198	187	135	108	141	155	144	117	1.72763417039821	2.03368422825421	2.58682145932871	2.75458109802578	2.32044362744152	2.21228341334132	1.74134617504328	1.26286592101049	1.57066702724079	1.98086831477259	1.54534193133959
ENSMUSG00000020682	291.101401994773	384.248067678711	305.06433758728	381.751500558797	333.360985010345	528.749483103605	244.867198142236	218.811372467022	194.191698460229	187.060020301717	342.770215987528	249.137922221866	370.712629322252	239.473071263433	0.629283632307017	0.000283187355632491	0.00571958173302582	Mmp28	11	83331594	83353897	-	3874	protein_coding	matrix metallopeptidase 28 (epilysin) [Source:MGI Symbol;Acc:MGI:2153062]	-	305	390	308	391	336	528	226	219	205	173	375	248	4.89926564811949	6.48439816125257	5.17539916408775	6.41069646220706	5.6016491491567	8.88595017711366	4.14696702072689	3.64290962987068	3.24855085432326	3.14514595884746	5.72485062248086
ENSMUSG00000002289	8375.13050001355	7758.85521274321	9443.12790440627	10491.8200128001	9941.30080298708	5676.04558755915	6570.2419890908	6836.10689689208	6645.14519365126	4716.50756390802	5897.47582280407	4165.02349004781	8614.38000341822	5805.08349273234	0.569416811969314	0.000284500819534379	0.00573871472916645	Angptl4	17	33992724	34000804	-	3541	protein_coding	angiopoietin-like 4 [Source:MGI Symbol;Acc:MGI:1888999]	-	8775	7875	9534	10746	10020	5668	6064	6842	7015	4362	6452	4146	154.209796422379	143.248247998865	175.267734105688	192.756478088584	182.758690555539	104.359858727114	121.734877959362	124.514819230007	121.617808608128	86.7589031040779	107.760832986342
ENSMUSG00000022913	520.164800285742	523.1685229164	611.119143803091	495.007700213069	555.601641683909	519.736707823429	340.213717772842	355.693372594794	368.490588785508	353.575876524054	566.713423766046	350.601350223513	537.466419454273	389.214721611126	0.464153174315162	0.000286161642734591	0.00576445740440013	Psmg1	16	95781133	95792160	-	1344	protein_coding	proteasome (prosome, macropain) assembly chaperone 1 [Source:MGI Symbol;Acc:MGI:1860263]	-	545	531	617	507	560	519	314	356	389	327	620	349	25.2341104138469	25.4483679623086	29.8839944127678	23.9605489472149	26.9107004015787	25.1766334407211	16.6078012234807	17.0692574424412	17.7682950702424	17.1357375549479	27.2825480419133
ENSMUSG00000022665	3226.93062342402	4333.13590166916	2670.30342251723	5130.70111364828	3963.62242594146	3192.52528813313	1587.30285521405	2187.11458598316	1937.18060171302	2092.26092071573	2643.44390569581	3561.26586401821	3752.86979588888	2334.76145555666	0.684651733688951	0.000286512621580278	0.00576445740440013	Ccdc80	16	44913765	44948440	+	4293	protein_coding	coiled-coil domain containing 80 [Source:MGI Symbol;Acc:MGI:1915146]	-	3381	4398	2696	5255	3995	3188	1465	2189	2045	1935	2892	3545	49.0089104745241	65.9870965737267	40.8800812793088	77.7499117918548	60.1024447822819	48.4157865799015	24.2581956829327	32.8585785743325	29.2433989418177	31.7449318426054	39.8409704062934
ENSMUSG00000074213	5.72658495727422	0.98525145558644	18.8189039420725	21.479624072362	5.95287473232759	6.00851685345005	3.25044953286154	0	0	1.08127179365154	1.82810781860015	0	9.82862600217879	1.02663819085221	3.28210110844739	0.000302825575189884	1	Gm10642	9	70563533	70565144	+	1612	lncRNA	predicted gene 10642 [Source:MGI Symbol;Acc:MGI:3704338]	-	6	1	19	22	6	6	3	0	0	1	2	0	0.231620491243724	0.0399576230780245	0.767257804437182	0.866853518815062	0.240393353463234	0.242669827050941	0.132293338443114	0	0	0.0436907279384926	0.0733765800214751
ENSMUSG00000029521	106.896252535785	71.9233562578101	86.1707706821214	98.6110014231163	107.151745181897	87.1234943750257	69.342923367713	67.9414307203539	63.46753071627	73.5264819683048	53.0151267394043	46.2110662185719	92.9794367426259	62.250759955103	0.582519505790692	0.00032105998309675	0.0063615336473772	Chek2	5	110987845	111022011	+	3001	protein_coding	checkpoint kinase 2 [Source:MGI Symbol;Acc:MGI:1355321]	-	112	73	87	101	108	87	64	68	67	68	58	46	2.32243085477657	1.56682880817381	1.88714820543131	2.13768372823177	2.32430974478147	1.89009148200223	1.5159879085304	1.4601814153518	1.37057950219266	1.59586898823919	1.14302178035452
ENSMUSG00000054021	300.645710256897	360.602032744637	421.939635753836	454.001145165832	384.952566023851	337.478363268778	352.132032726667	239.793284895367	260.501058910064	250.855056127158	275.130226699322	279.275574103543	376.603242202305	276.28120557702	0.447522827420823	0.000324250744658567	0.00641664383968904	Sirt5	13	43518972	43548679	+	6093	protein_coding	sirtuin 5 [Source:MGI Symbol;Acc:MGI:1915596]	-	315	366	426	465	388	337	325	240	275	232	301	278	3.21714133824986	3.86914130232231	4.55125503295988	4.84741104272708	4.11279241981784	3.60602132300622	3.79169976532347	2.53830592143583	2.77074744120866	2.68170576027396	2.92164755829476
ENSMUSG00000121103	20.0430473504598	2.95575436675932	35.6568706270847	24.4086637185931	28.7722278729167	10.0141947557501	4.33393271048206	0	0.947276577854776	7.56890255556079	9.14053909300073	3.01376518816773	20.3084597819273	4.16740268751102	2.28518568760227	0.000324665344972168	0.00641674647130995	ENSMUSG00000121103	17	5262276	5267593	-	1968	lncRNA	novel transcript, antisense to KO:Arid1band Arid1b	-	21	3	36	25	29	10	4	0	1	7	10	3	0.664025818900962	0.0981885493929505	1.19077623307388	0.806868921106961	0.951719892250953	0.331287060642037	0.144482968543564	0	0.0311939470792393	0.250511267305869	0.300515871429415
ENSMUSG00000002699	38.1772330484948	56.1593329684271	59.4281177118079	37.1011688522616	32.7408110278018	33.0468426939753	11.9183149538257	15.9862189930245	9.47276577854776	20.5441640793793	39.3043180999032	17.0780027329505	42.7755843837947	19.0506307729385	1.15992098304295	0.000325610053134688	0.006427312799471	Lcp2	11	33996920	34042295	+	4459	protein_coding	lymphocyte cytosolic protein 2 [Source:MGI Symbol;Acc:MGI:1321402]	-	40	57	60	38	33	33	11	16	10	19	43	17	0.55823014410538	0.823383323368739	0.875924208226582	0.541295226697134	0.477983285894827	0.4825096852733	0.175362598286111	0.2312311875504	0.137675909064685	0.300103075869063	0.570326420808317
ENSMUSG00000049555	44.8582488319814	26.6017893008339	49.5234314265065	69.3206049608045	60.5208931119972	44.0624569253004	22.7531467300308	15.9862189930245	19.8928081349503	21.6254358730308	42.0464798278034	24.1101215053419	49.147904092904	24.4023685106969	1.0047118040226	0.000327745023421302	0.00646131792714725	Tmie	9	110694779	110709181	-	3094	protein_coding	transmembrane inner ear [Source:MGI Symbol;Acc:MGI:2159400]	-	47	27	50	71	61	44	21	16	21	20	46	24	0.945297074907861	0.562092949853891	1.05196779909565	1.45755889603663	1.27334406554335	0.92717547366242	0.482481587263123	0.333244946763812	0.416672089492826	0.455264728098578	0.879285740425407
ENSMUSG00000047554	391.316638747072	446.318909380657	487.310565236824	457.906531360807	441.504875980963	416.590501839204	388.970460765765	346.701124411218	328.704972515607	335.194256031978	314.434544799225	401.835358422365	440.158003757588	352.640119491026	0.320745788361137	0.000332311766280127	0.00653490879913228	Tmem41b	7	109571394	109586136	-	5872	protein_coding	transmembrane protein 41B [Source:MGI Symbol;Acc:MGI:1289225]	-	410	453	492	469	445	416	359	347	347	310	344	400	4.344987939169	4.96908972173098	5.45420939454276	5.07311688849017	4.8945211220855	4.61888183077159	4.3460043882685	3.80809108113366	3.62776254847143	3.71817618620973	3.4646941558369
ENSMUSG00000101892	115.486129971697	159.610735805003	133.713264851568	123.996011690453	157.751180406681	122.173176020151	92.0960700977438	71.9379854686101	85.2548920069299	96.2331896349872	123.39727775551	91.417544041088	135.455083124259	93.3894931674781	0.534495323542345	0.000335305016158709	0.0065855081682399	9130401M01Rik	15	57885655	57897721	-	2666	protein_coding	RIKEN cDNA 9130401M01 gene [Source:MGI Symbol;Acc:MGI:1923008]	-	121	162	135	127	159	122	85	72	90	89	135	91	2.82433358702619	3.91398856754975	3.2962972993568	3.02574029506061	3.85188419851554	2.98352205971157	2.26642075937429	1.74034860982466	2.07242007002058	2.35117080115516	2.9947883241323
ENSMUSG00000033128	997.380213391927	1013.82374779845	1081.5917423549	1149.15988787137	1094.33680495956	1142.61962163108	976.218343036084	884.237738051665	936.856535498374	920.162296397462	935.077149213975	942.303915500445	1079.81866966788	932.475996283001	0.211643984366286	0.000341242240906608	0.00668157003043071	Gga1	15	78761390	78778785	+	3765	protein_coding	golgi associated, gamma adaptin ear containing, ARF binding protein 1 [Source:MGI Symbol;Acc:MGI:2146207]	-	1045	1029	1092	1177	1103	1141	901	885	989	851	1023	938	17.2719779689997	17.6041506946685	18.8803660052001	19.8563562203582	18.921117158847	19.758329859946	17.0114592540806	15.1475428416202	16.1260029974958	15.9191141765629	16.0695294920975
ENSMUSG00000002957	1837.27934045881	1849.31698213575	2273.12550247665	2250.47879485429	2166.84640256724	2293.25059906677	1729.23915148234	1568.64773869052	1458.80592989636	1522.43068546137	1846.38889678615	1914.74548288257	2111.71627025992	1673.37631419988	0.335537921648597	0.000341474994855803	0.00668157003043071	Ap2a2	7	141142086	141212924	+	5663	protein_coding	adaptor-related protein complex 2, alpha 2 subunit [Source:MGI Symbol;Acc:MGI:101920]	-	1925	1877	2295	2305	2184	2290	1596	1570	1540	1408	2020	1906	21.1531445752664	21.3492387656953	26.3808557657512	25.8530889965194	24.908198344502	26.3644361987759	20.0340191339219	17.8655746567738	16.6943526915049	17.5109783575993	21.0958639351164
ENSMUSG00000038807	130.757023191095	209.858560039912	286.245433645208	153.286408152765	203.389886687859	158.224277140851	159.272027110216	127.889751944196	99.4640406747515	91.908102460381	124.31133166481	88.4037788529202	190.293598142948	115.208172117879	0.724223291390796	0.000344776960952189	0.00672513586804518	Rap1gap2	11	74274182	74501741	-	7164	protein_coding	RAP1 GTPase activating protein 2 [Source:MGI Symbol;Acc:MGI:3028623]	-	137	213	289	157	205	158	147	128	105	85	136	88	1.19002409659941	1.91508788799249	2.62600178404847	1.39197728513648	1.84813855354225	1.43790792552035	1.45862454172874	1.15137896737826	0.899765106707708	0.835637010347886	1.12273132267365
ENSMUSG00000012428	9743.78430480209	5734.16347151308	3230.90866626529	6902.77009961814	5589.74937365561	4890.93271870834	2351.15849543652	4407.20074863943	3969.08886121151	2651.27843803358	4200.07771323384	3444.73361007572	6015.38477242709	3503.92297777177	0.779629407814502	0.00035142641367724	0.00681671557124181	Steap4	5	8010457	8032213	+	3155	protein_coding	STEAP family member 4 [Source:MGI Symbol;Acc:MGI:1923560]	-	10209	5820	3262	7070	5634	4884	2170	4411	4190	2452	4595	3429	201.360650571198	118.819659745906	67.303452705237	142.333825923819	115.333035356573	100.926650276317	48.8924870161175	90.095187515491	81.5286187320575	54.7362978849941	86.1348020507558
ENSMUSG00000025480	17.1797548718227	3.94100582234576	6.93328039971092	6.83442584120608	25.7957905067529	2.00283895115002	0	0	0	1.08127179365154	4.57026954650037	0	10.4478493988314	0.941923556691985	3.42238939283077	0.00035713415275709	1	Syce1	7	140357142	140367765	-	1460	protein_coding	synaptonemal complex central element protein 1 [Source:MGI Symbol;Acc:MGI:1921325]	-	18	4	7	7	26	2	0	0	0	1	5	0	0.767203216201816	0.176470379182947	0.312102994422104	0.304532226223822	1.15015596236884	0.0893113610059629	0	0	0	0.0482393516690754	0.20253946403188
ENSMUSG00000058216	16.2253240456103	5.91150873351864	39.6187451412052	21.479624072362	29.764373661638	20.0283895115002	10.8348317762051	5.99483212238417	9.47276577854776	5.40635896825771	8.22648518370066	7.03211877239138	22.171327527639	7.82789876691447	1.50032579281852	0.000357840524084482	0.00692399325182233	Gstp3	19	4107477	4109569	-	908	protein_coding	glutathione S-transferase pi 3 [Source:MGI Symbol;Acc:MGI:2385078]	-	17	6	40	22	30	20	10	6	10	5	9	7	1.16507487922963	0.425627896928032	2.86765495189598	1.53895140124436	2.13388813757012	1.43606373423685	0.782881283297726	0.425823182249683	0.676097883831972	0.387827386766795	0.586204528057027
ENSMUSG00000035299	58.2202803989546	108.377660114508	50.5139000550367	75.1786842532669	77.3873715202587	41.0581984985754	35.754944861477	30.9732992989849	26.5237441799337	36.7632409841524	37.476210281303	53.2431849909633	68.4560158067668	36.7891040994691	0.896912042180176	0.000358942873843423	0.00693675913902339	Mid1	X	168468195	168788732	+	6720	protein_coding	midline 1 [Source:MGI Symbol;Acc:MGI:1100537]	-	61	110	51	77	78	41	33	31	28	34	41	53	0.564873664309968	1.05435799467192	0.494030377650295	0.727795766838479	0.749655225472549	0.397781106385189	0.34908117221329	0.297273584671728	0.255790366049763	0.356339496555491	0.360833699909176
ENSMUSG00000016541	807.448478975665	815.788205225572	851.803020535913	959.748657415082	832.410316737142	923.308756480158	664.175187881376	727.372964182613	646.042626096958	624.975096730591	777.859876814363	786.592714111779	865.084572561589	704.50307763628	0.29557251409922	0.000359805900278056	0.00694487423036696	Atxn10	15	85220446	85347413	+	1937	protein_coding	ataxin 10 [Source:MGI Symbol;Acc:MGI:1859293]	-	846	828	860	983	839	922	613	728	682	578	851	783	27.1788769725186	27.5337521923955	28.901579747503	32.2338343854196	27.9749025960861	31.0335078155257	22.4963786168636	24.2195270369484	21.6147481233997	21.016119817501	25.9831886918998
ENSMUSG00000022967	1454.55257914765	1314.32544175231	1344.06592891539	1401.05729744725	1439.60353943456	1282.81834821159	943.713847707469	1074.07408859383	886.650876872071	721.208286365578	1410.38518205001	722.2990567642	1372.73718915146	959.721889725527	0.515895017643408	0.000364743464445665	0.00701426296718639	Ifnar1	16	91282126	91304329	+	5940	protein_coding	interferon (alpha and beta) receptor 1 [Source:MGI Symbol;Acc:MGI:107658]	-	1524	1334	1357	1435	1451	1281	871	1075	936	667	1543	719	15.965748636155	14.4655205939341	14.8712047765503	15.3445278297626	15.7767378919962	14.0602244137216	10.4234975548671	11.6623459089202	9.67352657060921	7.908492498717	15.3628570296882
ENSMUSG00000032294	31297.695653156	29381.1836570432	36991.0318697148	38088.2552130415	36091.2873563135	33148.9874804839	32754.7799426458	20423.3939022758	24171.6564371203	26633.8868212248	22940.0109617039	28281.172525766	34166.4068716255	25867.4834317894	0.401457499252019	0.00036752953094801	0.00705917933645608	Pkm	9	59563651	59586658	+	5001	protein_coding	pyruvate kinase, muscle [Source:MGI Symbol;Acc:MGI:97591]	-	32792	29821	37347	39011	36377	33102	30231	20441	25517	24632	25097	28152	408.039133105682	384.087374490972	486.129099257754	495.471070035638	469.792704743001	431.545852944241	429.711936421499	263.396004628279	313.233486286349	346.894280555187	296.795603921608
ENSMUSG00000022898	515.39264615468	528.094780194332	560.605243748054	612.169286062316	531.790142754598	600.851685345005	310.959671977088	301.739883493337	385.541567186894	320.056450920856	572.197747221846	433.982187096154	558.150630709831	387.412917982696	0.52536864534529	0.000368357506017796	0.00706141545726849	Vps26c	16	94298642	94327689	-	3675	protein_coding	VPS26 endosomal protein sorting factor C [Source:MGI Symbol;Acc:MGI:1206040]	-	540	536	566	627	536	600	287	302	407	296	626	432	9.14380976044613	9.39446666213651	10.0256338375374	10.8367304384766	9.4198435364873	10.6444560872413	5.55144845992528	5.29557958021674	6.79880352537165	5.67268522919935	10.0741751589974
ENSMUSG00000031119	460.035658234363	488.684721970874	422.930104382366	575.068117210054	492.104311205748	432.613213448404	390.053943943385	406.64944563506	315.443100425641	285.455753524007	388.472911452531	390.78488606575	478.572687741968	362.810006841062	0.399240627914671	0.000368843892586917	0.00706141545726849	Gpc4	X	51141898	51254129	-	2651	protein_coding	glypican 4 [Source:MGI Symbol;Acc:MGI:104902]	-	482	496	427	589	496	432	360	407	333	264	425	389	11.3143100571177	12.0513758760018	10.4850594806611	14.1121648229193	12.0839297465256	10.624379783795	9.65327174214865	9.89346862438476	7.71134140124369	7.01372150408465	9.48138343506462
ENSMUSG00000029095	170.843117892014	162.566490171763	166.398729593062	212.843547626132	150.806159885632	139.197307104926	151.687644866872	118.897503760619	125.987784854685	90.8268306667294	111.514576934609	103.472604793759	167.109225378922	117.064490979546	0.514198705494848	0.000371115550471655	0.00708464558165925	Ablim2	5	35915224	36042317	+	7047	protein_coding	actin-binding LIM protein 2 [Source:MGI Symbol;Acc:MGI:2385758]	-	179	165	168	218	152	139	140	119	133	84	122	103	1.5806638642305	1.50814936658053	1.55187866106861	1.96489928769118	1.39307840307874	1.28599741752165	1.41223029278852	1.08819465702764	1.15862473170263	0.839516686348149	1.02387765952486
ENSMUSG00000051225	189.931734416262	189.168279472596	88.1517079391816	271.424340550756	186.523408279598	231.327898857827	44.4228102824411	67.9414307203539	28.4182973356433	78.9328409365625	156.303218490313	125.573549506989	192.754561586037	83.5986912120504	1.20385101755981	0.000375660452056584	0.0071452988653918	Fam83a	15	57848815	57874405	+	3171	protein_coding	family with sequence similarity 83, member A [Source:MGI Symbol;Acc:MGI:2447773]	-	199	192	89	278	188	231	41	68	30	73	171	125	3.90523883869925	3.90004546614346	1.82703352233222	5.56847952334661	3.82911006660117	4.74947171442306	0.919113983431338	1.38189985098415	0.58079174883579	1.6213655316588	3.1892779937054
ENSMUSG00000090634	20.0430473504598	19.7050291117288	3.96187451412052	20.5032775236182	16.8664784082615	10.0141947557501	0	0.999138687064029	2.84182973356433	1.08127179365154	10.9686469116009	1.00458839605591	15.1823169439898	2.81591258698945	2.39095729864468	0.000377488262447392	0.00717136186343998	Gm8126	14	43116106	43124256	+	1764	protein_coding	predicted gene 8126 [Source:MGI Symbol;Acc:MGI:3646861]	-	21	20	4	21	17	10	0	1	3	1	12	1	0.740817920406515	0.730291251720811	0.14760944990485	0.756151446065952	0.622424363029711	0.369599169695878	0	0.0365313160886917	0.104404231040719	0.0399259940118198	0.40232328909734
ENSMUSG00000031453	688.144625699119	635.487188853254	475.424941694463	855.279576699504	541.711600641811	942.335726516083	416.057540206278	567.510774252368	360.91237616267	431.427445666965	548.432345580044	375.716060124911	689.730610017372	450.009423665539	0.615838937537661	0.000379475568823108	0.0071916814875025	Rasa3	8	13616948	13727603	-	5095	protein_coding	RAS p21 protein activator 3 [Source:MGI Symbol;Acc:MGI:1197013]	-	721	645	480	876	546	941	384	568	381	399	600	374	8.80606408861633	8.15417841396373	6.13267288633143	10.9206374891692	6.92125256255716	12.0413450865213	5.35758160569155	7.18402850200133	4.59067145664186	5.51547633391623	6.96465438633667
ENSMUSG00000022323	266.286200513251	263.062138641579	267.426529703135	254.826449222112	300.620173982544	237.336415711277	234.032366366031	210.81826297051	213.137230017325	205.441640793793	189.209159225115	217.995681944133	264.926317962316	211.772390219484	0.324514027146073	0.000388344933932109	0.00732859820665079	Rida	15	34484167	34495401	-	3192	protein_coding	reactive intermediate imine deaminase A homolog [Source:MGI Symbol;Acc:MGI:1095401]	-	279	267	270	261	303	237	216	211	225	190	207	217	5.43916315245836	5.38781980052446	5.5062209273717	5.1935665111372	6.13078362532206	4.84077649362206	4.81030514820227	4.25974372602613	4.3272806286614	4.19222937124107	3.83530556514503
ENSMUSG00000035713	96.3975134474494	150.743472704725	173.332009992773	117.161585849247	130.963244111207	139.197307104926	85.5951710320207	84.9267884004424	59.6784244048509	95.1519178413356	108.772415206709	95.4358976253116	134.632522201721	88.260102418445	0.608735660754406	0.000392250376029362	0.00737519395148849	Usp35	7	96958587	96981227	-	5288	protein_coding	ubiquitin specific peptidase 35 [Source:MGI Symbol;Acc:MGI:2685339]	-	101	153	175	120	132	139	79	85	63	88	119	95	1.18855885717263	1.86365134747951	2.15426613018283	1.44137794560227	1.6121992978858	1.71377152066472	1.06198260615568	1.03583690134993	0.731382438478141	1.17204839304894	1.33090796069965
ENSMUSG00000023965	328.324204217055	423.658125902169	364.492455299088	368.082648876385	343.282442897558	435.617471875129	325.044953286155	282.75624843912	280.393867045014	280.049394555749	273.302118880722	332.518759094507	377.242891511231	295.677556883544	0.351972274787612	0.000393997473427873	0.00739535616890426	Fbxl17	17	63364447	63807012	-	5526	protein_coding	F-box and leucine-rich repeat protein 17 [Source:MGI Symbol;Acc:MGI:1354704]	-	344	430	368	377	346	435	300	283	296	259	299	331	3.87381010279889	5.01212920969299	4.3350058643066	4.33329786355711	4.04390981061725	5.13225166258478	3.85915420865546	3.30019387753673	3.28833651903278	3.30098234530296	3.20002090584426
ENSMUSG00000047370	49.6304029630433	50.2478242349084	63.3899922259284	68.3442584120608	62.5051846894397	40.0567790230003	40.0888775719591	37.9672701084331	35.9965099584815	25.950523047637	32.9059407348026	34.156005465901	55.6957402580635	34.5108544812024	0.690110763269241	0.000400065657584309	0.007491313084013	Gm7367	7	59805357	59805848	+	492	processed_pseudogene	predicted pseudogene 7367 [Source:MGI Symbol;Acc:MGI:3646404]	-	52	51	64	70	63	40	37	38	38	24	36	34	6.57701763482857	6.67682135872064	8.46774210185871	9.03693191639796	8.2701176843876	5.30059297027259	5.34586983611187	4.97716906515687	4.74147995604438	3.43558309448049	4.32742854858358
ENSMUSG00000033416	1855.41352615685	1933.06335586059	2243.41144362075	2148.93875378494	2481.35661759189	2058.91844178222	1956.77061878265	1303.87598661856	1473.96235514203	1061.80890136581	1781.49106922584	1582.22672378806	2120.18368979954	1526.68927582049	0.473679854545919	0.000402540000615245	0.0075286508706954	Gucd1	10	75186945	75353806	-	8206	protein_coding	guanylyl cyclase domain containing 1 [Source:MGI Symbol;Acc:MGI:1916028]	-	1944	1962	2265	2201	2501	2056	1806	1305	1556	982	1949	1575	14.7419696722767	15.4004061228715	17.9675741139664	17.0363519320567	19.684229599127	16.3350762255215	15.6447271100805	10.2480892350097	11.6405501215724	8.42818952900156	14.0466523636674
ENSMUSG00000045438	1010.7422449589	973.428438119402	1655.07307827385	1422.53692151961	1146.92053176178	1265.79421712681	966.466994437499	676.416891142347	709.510156813228	970.982070699084	856.468513014169	1028.69851756125	1245.74923862673	868.090523944597	0.521330498849943	0.000408288041181111	0.00762705419479327	Cox19	5	139321944	139337173	-	3747	protein_coding	cytochrome c oxidase assembly protein 19 [Source:MGI Symbol;Acc:MGI:1915283]	-	1059	988	1671	1457	1156	1264	892	677	749	898	937	1024	17.5874563457918	16.9839199735666	29.0298978753223	24.6981220125753	19.925553027526	21.9934291506331	16.9224375518822	11.6431066319632	12.2713840942368	16.8790096574036	14.7893267993004
ENSMUSG00000028459	45.8126796581938	57.1445844240135	27.7331215988437	34.1721292060304	36.7093941826868	26.0369063649502	11.9183149538257	21.9810511154086	21.7873612906599	8.65017434921233	28.3356711883023	13.0596491487268	37.9348025724531	17.6220370076893	1.09495050805402	0.000410816161290394	0.00765766064812221	Cd72	4	43446462	43454628	-	3422	protein_coding	CD72 antigen [Source:MGI Symbol;Acc:MGI:88345]	-	48	58	28	35	37	26	11	22	23	8	31	13	0.872874884593533	1.09172353223348	0.532636320112533	0.64964501795263	0.698325597796665	0.495362253621617	0.228504332483275	0.414292026525408	0.412613331558939	0.164650972383051	0.535764824201221
ENSMUSG00000063558	1527.08932193979	2101.54135476588	1699.6441665577	1745.70762915378	1599.33901141868	1591.25554668869	1339.18520753896	1293.88459974792	1436.07129202784	1458.63564963593	1146.22360226229	1477.74953059825	1710.76283842075	1358.62498030186	0.33269174796122	0.000410903630770802	0.00765766064812221	Aox1	1	58069090	58145572	+	8690	protein_coding	aldehyde oxidase 1 [Source:MGI Symbol;Acc:MGI:88035]	-	1600	2133	1716	1788	1612	1589	1236	1295	1516	1349	1254	1471	11.4575291717647	15.8101416986176	12.8543540704482	13.0688029905106	11.980680979704	11.9215764586981	10.1106820445298	9.60315395243791	10.7096394457475	10.9331798258125	8.53434642872559
ENSMUSG00000001089	951.567533733733	778.348649913287	932.030979446853	785.958971738699	897.891938792745	780.105771472932	698.846649565232	637.45048234685	676.35547658831	646.600532603622	778.773930723663	734.354117516871	854.317307516375	695.396864890758	0.296565072342992	0.000415624330881771	0.00773643721842043	Luzp1	4	136197072	136282091	+	8112	protein_coding	leucine zipper protein 1 [Source:MGI Symbol;Acc:MGI:107629]	-	997	790	941	805	905	779	645	638	714	598	852	731	7.64817790904892	6.2728345460309	7.55117321634178	6.30312632926278	7.2053798412511	6.26093339044143	5.65214808155999	5.06823374363023	5.40338228874351	5.19191483669087	6.21160971643333
ENSMUSG00000022679	30.5417864387959	32.5132980343525	32.6854647414943	54.6754067296486	41.6701231262932	50.0709737787504	15.1687644866872	30.9732992989849	20.8400847128051	22.7067076666824	18.2810781860015	24.1101215053419	40.3595088082225	22.0133426427505	0.873469862816306	0.000420947608925456	0.00782525067432129	Mpv17l	16	13721025	13767483	+	3760	protein_coding	Mpv17 transgene, kidney disease mutant-like [Source:MGI Symbol;Acc:MGI:2135951]	-	32	33	33	56	42	50	14	31	22	21	20	24	0.529606002673594	0.565315350334732	0.571319235230128	0.945993724014425	0.721435797999769	0.866985286361076	0.264680501948955	0.531297470477132	0.359194982112433	0.393355989939854	0.314582571794196
ENSMUSG00000006699	4417.10586371085	4713.44296352553	4543.27959906771	5261.53155117994	4897.23161312817	4597.51681236486	4336.0996768373	4136.43416444508	3681.11678154366	3962.8611237329	3968.82207418092	4296.62456993113	4738.35140049618	4063.6597317785	0.221711476537512	0.000426451227542296	0.00790978708789397	Cdc42	4	137047007	137085031	-	2966	protein_coding	cell division cycle 42 [Source:MGI Symbol;Acc:MGI:106211]	-	4628	4784	4587	5389	4936	4591	4002	4140	3886	3665	4342	4277	97.0986002002271	103.892622155797	100.672382029897	115.405128792768	107.483115723959	100.917321178764	95.9152573616928	89.9483277623303	80.4316679004217	87.0276287410841	86.5787238790679
ENSMUSG00000051855	71.5823119659278	86.7021280916067	100.037331481543	99.58734797186	50.5994352247845	91.1291722773258	39.0053943943385	60.9474599109057	53.9947649377223	67.0388512063955	37.476210281303	37.1697706540687	83.2729545021747	49.272075230789	0.758771914323111	0.000429522934546108	0.00794188874862443	Mest	6	30723546	30748464	+	3945	protein_coding	mesoderm specific transcript [Source:MGI Symbol;Acc:MGI:96968]	-	75	88	101	102	51	91	36	61	57	62	41	37	1.18305523410926	1.43681332810044	1.66658365227172	1.64225743723525	0.834947966832251	1.50391729065301	0.648690073217644	0.996429844463264	0.886999292157352	1.1068760742927	0.614652081974567
ENSMUSG00000039496	320.688757607356	360.602032744637	228.79825319046	305.596469756786	174.617658814943	324.459910086303	214.529669168862	204.823430848126	161.037018235312	123.264984476276	213.888614776217	178.816734497952	285.793847033414	182.726742000457	0.644845059358971	0.000429702141187616	0.00794188874862443	Cdnf	2	3514067	3527413	+	3111	protein_coding	cerebral dopamine neurotrophic factor [Source:MGI Symbol;Acc:MGI:3606576]	-	336	366	231	313	176	324	198	205	170	114	234	178	6.72094020750675	7.57784569432653	4.83353335623818	6.39046410156413	3.65383473147761	6.79007492932508	4.52425357236896	4.24636918161128	3.3546277514723	2.58082857338505	4.44844631898756
ENSMUSG00000059326	272.012785470526	204.932302761979	240.683876732822	328.052440377892	254.981467701365	303.430101099228	128.934498136841	144.875109624284	135.460550633233	147.05296393661	251.36482505752	221.009447132301	267.348829023969	171.449565753465	0.639239412635598	0.0004338296832975	0.0079993089721432	Csf2ra	19	61212395	61216867	-	2871	protein_coding	colony stimulating factor 2 receptor, alpha, low-affinity (granulocyte-macrophage) [Source:MGI Symbol;Acc:MGI:1339754]	-	285	208	243	336	257	303	119	145	143	136	275	220	6.17735319210448	4.6665382053533	5.50967310350172	7.4335139023913	5.7814420089494	6.88080109401216	2.94642592904514	3.25460816062889	3.05772391599716	3.33626111717576	5.66489688671541
ENSMUSG00000023830	1421.14750023022	1371.47002617632	1308.4090582883	1375.67228717991	1284.82879639404	1333.89074146591	1153.90958416585	1208.95781134747	1243.77414672332	1016.39548603245	1204.7230524575	1046.78110869026	1349.23640162245	1145.75686490281	0.235334360509168	0.000436565574358091	0.00804029641235529	Igf2r	17	12901293	12988551	-	9308	protein_coding	insulin-like growth factor 2 receptor [Source:MGI Symbol;Acc:MGI:96435]	-	1489	1392	1321	1409	1295	1332	1065	1210	1313	940	1318	1042	9.95472090811832	9.63268911208332	9.23845173463894	9.6148539482791	8.98565286292507	9.32990921656189	8.13345357299707	8.37708447704631	8.65971853777409	7.11255760965181	8.37435839809338
ENSMUSG00000038217	102.124098404724	82.7611222692609	163.427323707472	189.411230456283	177.594096181107	109.154722837676	100.763935518708	79.9310949651223	59.6784244048509	103.802092190548	68.5540431975055	53.2431849909633	137.412098976087	77.662129211283	0.825866009092723	0.000438866928245083	0.00806774731469106	Tlcd2	11	75352541	75361725	+	1936	protein_coding	TLC domain containing 2 [Source:MGI Symbol;Acc:MGI:1917141]	-	107	84	165	194	179	109	93	80	63	96	75	53	3.43929311395339	2.79472201743241	5.54793472227604	6.36479543651382	5.97150665935858	3.67071539010561	3.41475346522692	2.66286122233273	1.99770161914897	3.49236959190992	2.29112306936889
ENSMUSG00000034341	1347.65632661187	1506.44947559167	1777.89118821158	1986.86522669348	1819.5953765148	1783.52808599909	1402.02723184095	1176.98537336143	1243.77414672332	1333.20812157235	1411.29923595931	1452.63482069685	1703.66427993708	1336.65482169237	0.349990442514062	0.000439600344972	0.00806774731469106	Wbp2	11	115969399	115977821	-	3177	protein_coding	WW domain binding protein 2 [Source:MGI Symbol;Acc:MGI:104709]	-	1412	1529	1795	2035	1834	1781	1294	1178	1313	1233	1544	1446	27.6572023618432	30.9995189066147	36.7790061370569	40.6850891377129	37.283644597919	36.5490650880335	28.953350002305	23.8941714138409	25.3713126061068	27.3338105406472	28.7423708781382
ENSMUSG00000026872	943.932087124034	854.213011993443	879.536142134756	975.370202194982	943.530645073924	886.256235883883	618.668894421314	718.380715999037	772.030410951643	804.466214476747	820.820410551466	785.588125715723	913.806387400837	753.325795352655	0.278041779818399	0.000440846185090743	0.00807318502917056	Zeb2	2	44873644	45007407	-	20203	protein_coding	zinc finger E-box binding homeobox 2 [Source:MGI Symbol;Acc:MGI:1344407]	zf-C2H2	989	867	888	999	951	885	571	719	815	744	898	782	3.0462896379593	2.76419016207194	2.86121078346476	3.14078130713609	3.0401911892572	2.855991920898	2.00910207983371	2.29338477930728	2.47649337223846	2.59365011914154	2.62877236551915
ENSMUSG00000038954	205.20262763566	216.755320229017	215.922161019569	243.110290637188	222.240656673564	261.370483125077	183.108657017867	185.839795793909	173.351613747424	167.597128015989	199.263752227416	148.679082616275	227.433589886679	176.306671569813	0.366028063282271	0.000440926841381356	0.00807318502917056	Supt3	17	45088039	45430177	+	4121	protein_coding	SPT3, SAGA and STAGA complex component [Source:MGI Symbol;Acc:MGI:1923723]	-	215	220	218	249	224	261	169	186	183	155	218	148	3.24658375213338	3.43862447182495	3.44355187938667	3.83782180196929	3.51060241103827	4.12921465966176	2.91518317603986	2.90853456296144	2.72611329213918	2.64900880434646	3.12857367687778
ENSMUSG00000034023	18.134185698035	14.7787718337966	14.857029427952	30.2667430110555	24.8036447180316	16.0227116092001	5.41741588810257	4.99569343532014	4.73638288927388	5.40635896825771	16.4529703674013	8.03670716844729	19.8105143830118	7.50758811946715	1.38459016804625	0.000441878986944486	0.00808117778574204	Fancd2	6	113508643	113573978	+	7937	protein_coding	Fanconi anemia, complementation group D2 [Source:MGI Symbol;Acc:MGI:2448480]	-	19	15	15	31	25	16	5	5	5	5	18	8	0.148966284612423	0.121730543785641	0.12302337295207	0.248080933042175	0.203432282234436	0.131429595130357	0.0447811644975643	0.0405954652768377	0.038673105614176	0.0443678048613141	0.134124659563004
ENSMUSG00000031093	98.3063750998742	123.156431948305	103.008737367134	123.019665141709	95.2459957172415	118.167498117851	65.0089906572309	68.940569407418	77.6766793840917	67.0388512063955	95.0616065672076	89.4083672489761	110.150783898686	77.1891774118866	0.508669564591261	0.000444198657560122	0.00810229245836355	Dock11	X	35152485	35340215	+	9240	protein_coding	dedicator of cytokinesis 11 [Source:MGI Symbol;Acc:MGI:1923224]	-	103	125	104	126	96	118	60	69	82	62	104	89	0.693674961835192	0.871370243530513	0.732679633164073	0.866137110948273	0.671020061961442	0.83260612955126	0.461594938463854	0.481217063750129	0.544800260157936	0.472578583667176	0.66566216923378
ENSMUSG00000034006	381.772330484948	338.926500721735	302.09293170169	295.833004269349	292.683007672773	318.451393232853	209.112253280759	270.766584194352	221.662719218018	174.084758777898	305.294005706225	182.835088082176	321.626528013891	227.292568209905	0.499044934658584	0.000444584413589782	0.00810229245836355	Slc66a2	18	80296507	80335940	+	6105	protein_coding	solute carrier family 66 member 2 [Source:MGI Symbol;Acc:MGI:1914193]	-	400	344	305	303	295	318	193	271	234	161	334	182	4.07722884941178	3.62942191813445	3.25212269606091	3.15242696237029	3.12084781069905	3.39602610056089	2.24726040311592	2.86053668604464	2.35301997663467	1.85735331749924	3.23558867290765
ENSMUSG00000022636	40.0860947009196	66.0118475242915	59.4281177118079	64.4388722170859	66.4737678443248	64.0908464368005	31.4210121509949	25.9776058636647	32.2074036470624	31.3568820158947	38.3902641906031	55.2523617830751	60.088257739205	35.7675882752158	0.745951742051641	0.000446563326922528	0.00812334383580597	Alcam	16	52069359	52274437	-	7121	protein_coding	activated leukocyte cell adhesion molecule [Source:MGI Symbol;Acc:MGI:1313266]	-	42	67	60	66	67	64	29	26	34	29	42	55	0.367027892598538	0.606036107698211	0.548482803606562	0.588695915881146	0.607673167332376	0.585960790085463	0.289493469341325	0.235286094802943	0.293111836394616	0.286821253990823	0.34881954597486
ENSMUSG00000042978	1558.5855392048	1667.04546285226	2182.00238865188	2871.4351998553	2496.2388044227	1561.21296242144	2057.53455430136	1020.12059949237	1259.87784854685	1228.32475758815	1090.46631379499	1006.59757284802	2056.08672623473	1277.15360776196	0.68717016669265	0.000446776136442592	0.00812334383580597	Sbk1	7	125848034	125894188	+	4478	protein_coding	SH3-binding kinase 1 [Source:MGI Symbol;Acc:MGI:2135937]	-	1633	1692	2203	2941	2516	1559	1899	1021	1330	1136	1193	1002	22.6930495261283	24.3377795390362	32.0245590888587	41.7156493617501	36.2879797465147	22.698209160352	30.1455099093346	14.6928333304247	18.2332034039938	17.8668734042567	15.7561048531241
ENSMUSG00000024639	722.504135442764	728.100825678379	823.079430308539	831.847259529654	766.928694681538	797.129902557707	641.422041151345	686.408278012988	689.617348678277	700.664122286199	607.845849684549	634.899866307336	778.26504136643	660.142917686782	0.237753250771544	0.000450906151794403	0.00817000244748401	Gnaq	19	16110195	16364827	+	6185	protein_coding	guanine nucleotide binding protein, alpha q polypeptide [Source:MGI Symbol;Acc:MGI:95776]	-	757	739	831	852	773	796	592	687	728	648	665	632	7.61635083634753	7.69607723992112	8.74609259758775	8.74959526144674	8.07190483185267	8.39079153651494	6.80399148744909	7.15782262987398	7.2258193623629	7.37886593808874	6.35878951102836
ENSMUSG00000025151	1980.44396439067	1989.22268882902	2034.42256300089	2388.14365822715	2133.11344575072	2169.07458409547	1902.59645990162	1821.42982651772	1711.72877618358	1604.60734177889	1780.57701531654	1912.73630609046	2115.73681738232	1788.94595429814	0.242030992847733	0.000452082670390895	0.00818148819956671	Maged1	X	93579080	93585749	-	4351	protein_coding	MAGE family member D1 [Source:MGI Symbol;Acc:MGI:1930187]	-	2075	2019	2054	2446	2150	2166	1756	1823	1807	1484	1948	1904	29.6769854118262	29.8890367463077	30.7301094590006	35.7071709295552	31.9143217816929	32.4562945978875	28.6891173613306	26.9998582857192	25.4955564119653	24.0214453919296	26.4784389273173
ENSMUSG00000029370	230.972259943394	190.153530928183	275.350278731376	240.181250990956	231.169968772055	208.295250919602	205.861803747898	174.849270236205	174.298890325279	118.93989730167	170.014027129814	140.642375447828	229.353756714261	164.101044031449	0.482599212838241	0.000453106090552154	0.00818148819956671	Rassf6	5	90750935	90788516	-	4260	protein_coding	Ras association (RalGDS/AF-6) domain family member 6 [Source:MGI Symbol;Acc:MGI:1920496]	-	242	193	278	246	233	208	190	175	184	110	186	140	3.53505790751729	2.91818212712269	4.24803364775464	3.66786701443822	3.53250320764385	3.18334203172427	3.17048542240666	2.64723410248336	2.65157337200881	1.8186009103412	2.58223553298109
ENSMUSG00000075415	1101.41317344908	997.074473053477	1320.29468183066	1137.44372928644	1235.22150695798	1314.86377142999	951.298229950812	1001.13696443816	856.338026380718	884.480327206961	1037.45118705558	1012.62510322436	1184.38522266794	957.221639709432	0.306935744003144	0.000465724226640836	0.00836116357862752	Fnbp1	2	30916218	31032020	-	10030	protein_coding	formin binding protein 1 [Source:MGI Symbol;Acc:MGI:109606]	-	1154	1012	1333	1165	1245	1313	878	1002	904	818	1135	1008	7.15971345289391	6.49896596835462	8.65131185991184	7.377565355136	8.01686667995186	8.53480024033951	6.22264953335739	6.43769930843599	5.53302869572847	5.74389759833932	6.69248546056287
ENSMUSG00000032434	1269.39299886245	1050.27805165514	983.53534813042	1191.14278946735	1193.55138383168	1244.76440813974	887.372722471202	1064.08270172319	806.132367754415	715.80192739732	1004.54524632078	888.056142113426	1155.4441633478	894.331851296722	0.369227713767166	0.000471521212975709	0.00844008313249633	Cmtm6	9	114560184	114578412	+	3440	protein_coding	CKLF-like MARVEL transmembrane domain containing 6 [Source:MGI Symbol;Acc:MGI:2447165]	-	1330	1066	993	1220	1203	1243	819	1065	851	662	1099	884	24.0593540894814	19.9601336733409	18.7907258826112	22.5262791258252	22.5862134300692	23.5582080997676	16.924163723457	19.9505588032504	15.1868094075592	13.5535750509287	18.8943413731228
ENSMUSG00000026229	1440.23611675447	1549.80053963747	1455.98888393929	1692.98491552162	1502.108724124	1465.07669276624	1361.93835426899	1242.92852670765	1195.46304125273	1364.56500358824	1110.57549979959	1356.19433467548	1517.69931212385	1271.94412671545	0.25549631877379	0.000471601403874505	0.00844008313249633	Psmd1	1	85992109	86066873	+	7265	protein_coding	proteasome (prosome, macropain) 26S subunit, non-ATPase, 1 [Source:MGI Symbol;Acc:MGI:1917497]	-	1509	1573	1470	1734	1514	1463	1257	1244	1262	1262	1215	1350	12.925411743847	13.9462609574663	13.1714766813238	15.1600819033974	13.4594247734585	13.1292003359612	12.2993289742541	11.0343984206583	10.6639760590712	12.2342698193124	9.89083978654237
ENSMUSG00000043391	354.093836524789	322.177225976766	315.959492501112	383.704193656284	321.45523554569	321.455651659578	279.538659826093	208.819985596382	272.815654422176	257.342686889067	299.809682250424	266.215924954817	336.474272644036	264.09043232316	0.349022268116797	0.000471735648827077	0.00844008313249633	2510009E07Rik	16	21467795	21513415	-	6564	protein_coding	RIKEN cDNA 2510009E07 gene [Source:MGI Symbol;Acc:MGI:1919440]	-	371	327	319	393	324	321	258	209	288	238	328	265	3.51719221077828	3.20880897431149	3.16355115831267	3.80287500571743	3.18795865817605	3.18835027795967	2.7940417573196	2.05183112283889	2.69351464067026	2.5536578180942	2.95527417841519
ENSMUSG00000057411	259.605184729765	223.652080418122	271.388404217256	263.613568160806	242.083572447989	218.309445675352	191.776522438831	219.810511154086	162.931571391022	185.978748508065	202.005913955316	192.880972042735	246.442042608215	192.564039915009	0.356223641325978	0.000474367133277062	0.00847748697816579	Antkmt	17	26009054	26011875	-	2279	protein_coding	adenine nucleotide translocase lysine methyltransferase [Source:MGI Symbol;Acc:MGI:2384888]	-	272	227	274	270	244	218	177	220	172	172	221	192	7.42703284135501	6.41573201720186	7.82634500649523	7.52501746238517	6.91483376707524	6.23651162373362	5.5209104136234	6.22074293448857	4.63318398882589	5.31543044806415	5.73509288850604
ENSMUSG00000075000	330.23306586948	420.70237153541	387.273233755281	293.880311171861	330.384547644182	469.665734044679	273.03776076037	270.766584194352	244.397357086532	209.766727968399	276.958334517922	329.504993906339	372.023210670149	267.405293072319	0.475710484594072	0.000476265911278189	0.00849205418368948	Nrbf2	10	67102468	67121084	-	1860	protein_coding	nuclear receptor binding factor 2 [Source:MGI Symbol;Acc:MGI:1354950]	-	346	427	391	301	333	469	252	271	258	194	303	328	11.5758774401586	14.7869843804076	13.6841102454533	10.2787812700707	11.5629203015816	16.4395326169954	9.63095503865873	9.38901960661426	8.51534379881791	7.34586772405855	9.63434495681968
ENSMUSG00000073787	82.0810510542639	43.3510640458033	53.4853059406271	131.806784080403	25.7957905067529	26.0369063649502	13.0017981314462	26.9767445507288	22.7346378685146	31.3568820158947	30.1637790069024	18.0825911290064	60.4261503321334	23.7194054504155	1.34828359075961	0.000478231157907881	0.00850484533663139	Gm10575	7	141041394	141047684	-	3871	lncRNA	predicted gene 10575 [Source:MGI Symbol;Acc:MGI:3708765]	-	86	44	54	135	26	26	12	27	24	29	33	18	1.38250288220529	0.732140090332763	0.908078388022241	2.21512720185686	0.433796875499486	0.437904839032078	0.220363587259417	0.4494739144077	0.380612892907939	0.527629591751137	0.504177286337172
ENSMUSG00000045350	28.6329247863711	47.2920698681491	44.5710882838559	24.4086637185931	51.5915810135058	28.0397453161002	19.5026971971693	14.9870803059604	16.1037018235312	21.6254358730308	19.1951320953015	26.1192982974537	37.4226788310959	19.5888909320745	0.935400290396558	0.000478611215906903	0.00850484533663139	Fam186a	15	99816229	99864942	-	9630	protein_coding	family with sequence similarity 186, member A [Source:MGI Symbol;Acc:MGI:2685766]	-	30	48	45	25	52	28	18	15	17	20	21	26	0.193858895059649	0.321055144681747	0.304185829009527	0.164892838705971	0.348749263771238	0.189566377877662	0.13287031873539	0.100375765701639	0.108372242313918	0.146270931333022	0.128969054355502
ENSMUSG00000031378	733.0028745311	926.136368251253	915.193012761841	961.70135051257	948.49137401753	827.172486824957	731.351144893848	703.393635693076	723.719305481049	586.049312159135	773.289607267862	742.390824685319	885.282911149875	710.032305030048	0.317595893771694	0.000490789653300277	0.0086916906623449	Abcd1	X	72760203	72782140	+	4192	protein_coding	ATP-binding cassette, sub-family D (ALD), member 1 [Source:MGI Symbol;Acc:MGI:1349215]	-	768	940	924	985	956	826	675	704	764	542	846	739	11.4006788361797	14.4434606626119	14.3483991137948	14.9246113185823	14.7289864030015	12.8466041172174	11.4462771596655	10.8221932425187	11.1883877669095	9.10609822585227	11.9355269271764
ENSMUSG00000005763	81.1266202280515	55.1740815128406	71.3137412541694	50.7700205346737	49.6072894360633	35.0496816451253	27.0870794405129	33.970715360177	40.7328928477554	25.950523047637	38.3902641906031	14.0642375447828	57.173572435154	30.032618738578	0.924885690711048	0.000491971696296466	0.00869847728687638	Cd247	1	165616250	165704846	+	5329	protein_coding	CD247 antigen [Source:MGI Symbol;Acc:MGI:88334]	-	85	56	72	52	50	35	25	34	43	24	42	14	0.992576459317418	0.676872687277056	0.879507459819627	0.619791615015215	0.605983120320781	0.428205155508041	0.333484802605712	0.411146971990124	0.495356835735326	0.317190257550085	0.466118218593915
ENSMUSG00000038545	720.59527379034	844.360497437579	894.393171562708	893.357092100509	788.755902033406	1004.42373400173	742.185976670053	719.379854686101	651.726285564086	648.763076190925	707.477725798257	513.344670384571	857.647611821046	663.812931548999	0.369532370358928	0.000492282865658097	0.00869847728687638	Cul7	17	46961263	46975290	+	7410	protein_coding	cullin 7 [Source:MGI Symbol;Acc:MGI:1913765]	-	755	857	903	915	795	1003	685	720	688	600	774	511	6.34044163457236	7.44950296360616	7.93272307280149	7.84315791425494	6.92923297789637	8.82495079823967	6.57134278792874	6.26149715761478	5.69987924995099	5.70278975197167	6.17753565275534
ENSMUSG00000115240	43.903818005769	29.5575436675932	43.5806196553258	38.0775154010053	43.6544147037357	35.0496816451253	21.6696635524103	25.9776058636647	19.8928081349503	12.9752615238185	27.4216172790022	26.1192982974537	38.9705988464257	22.34270910855	0.79677823126262	0.000493575220711143	0.00870234102982243	Gm5144	15	11906605	11907550	+	946	lncRNA	predicted gene 5144 [Source:MGI Symbol;Acc:MGI:3779468]	-	46	30	44	39	44	35	20	26	21	12	30	26	3.02592013155473	2.04265396622967	3.0277101120018	2.61855405635524	3.00398516110646	2.41216202294117	1.50286724151022	1.77111234787712	1.36277319755899	0.893396872349049	1.87552400097174
ENSMUSG00000069939	107.850683361998	123.156431948305	134.703733480098	153.286408152765	129.971098322486	130.184531824751	98.5969691634669	56.9509051626496	75.7821262283821	64.8763076190925	83.1789057463067	125.573549506989	129.858814515067	84.1597939044811	0.625852024779098	0.00049506834100645	0.00871820911077988	Gm12070	11	26736633	26737634	+	1002	processed_pseudogene	predicted gene 12070 [Source:MGI Symbol;Acc:MGI:3650751]	-	113	125	136	157	131	130	91	57	80	60	91	125	7.01780808432998	8.03539026968258	8.83535366017293	9.95222082905966	8.44383653318996	8.45873069806973	6.45587970821602	3.66581913182213	4.90137228358827	4.21733254112875	5.37113636552406
ENSMUSG00000039166	580.293942337121	726.130322767206	768.603655739382	701.993168546739	729.22715471013	788.117127277532	644.672490684206	604.478905673737	539.000372799368	579.561681397226	575.853962859046	542.477733870192	715.727561896352	581.007524547296	0.301090434273554	0.000502343473729469	0.0088213084659382	Akap7	10	25044988	25183768	-	4375	protein_coding	A kinase (PRKA) anchor protein 7 [Source:MGI Symbol;Acc:MGI:1859150]	-	608	737	776	719	735	787	595	605	569	536	630	540	8.64801207565749	10.8506089947677	11.5461292591173	10.4385194826513	10.8503944019165	11.7280617169224	9.66764439118696	8.91130312141109	7.98416740291556	8.62861418106323	8.51637938361249
ENSMUSG00000047592	19.0886165242474	15.764023289383	9.90468628530131	14.6451982311559	16.8664784082615	13.0184531824751	4.33393271048206	5.99483212238417	7.57821262283821	1.08127179365154	9.14053909300073	5.02294198027956	14.8812426534707	5.52528838710605	1.40719072479211	0.000513262368056113	0.00893751132688903	Nxpe5	5	138224160	138251625	+	4473	protein_coding	neurexophilin and PC-esterase domain family, member 5 [Source:MGI Symbol;Acc:MGI:3584036]	-	20	16	10	15	17	13	4	6	8	1	10	5	0.278241472453151	0.230401747021777	0.145530443568162	0.213000407342522	0.24546312908214	0.189484644745492	0.0635686300231912	0.0864402972239465	0.109795998840944	0.0157454624271965	0.132218921299595
ENSMUSG00000028088	334.05078917433	382.277564767539	389.254171012341	418.852669411058	415.70908547421	441.625988728579	293.62394113516	329.715766731129	335.335908560591	290.862112492265	335.457784713127	335.532524282674	396.961711428009	320.088006319158	0.30885754918685	0.000514032865780834	0.00893751132688903	Fmo5	3	97536120	97562598	+	5675	protein_coding	flavin containing monooxygenase 5 [Source:MGI Symbol;Acc:MGI:1310004]	-	350	388	393	429	419	441	271	330	354	269	367	334	3.83789371981525	4.40382997354871	4.50795358438048	4.80152837188241	4.76852869142335	5.0664328543876	3.39457324437894	3.74724400379721	3.82941841402429	3.33841814528858	3.82465887638985
ENSMUSG00000022890	3099.03689271157	3171.52443553275	3211.09929369468	2743.53380196987	2948.6572840796	2666.78006345625	2248.22759356257	1878.38073168037	2083.06119470265	2086.85456174747	3087.67410561565	2251.2825955613	2973.43862857412	2272.58013047834	0.387610761746782	0.000518360100775742	0.00898701090648032	Atp5j	16	84624754	84632513	-	3130	protein_coding	ATP synthase, H+ transporting, mitochondrial F0 complex, subunit F [Source:MGI Symbol;Acc:MGI:107777]	-	3247	3219	3242	2810	2972	2663	2075	1880	2199	1930	3378	2241	64.5548262476154	66.2432028643181	67.4250728232785	57.0229991467755	61.3254453113036	55.4697740198025	47.1254513054711	38.7059214604632	43.1296880467804	43.4277460489203	63.8274972440606
ENSMUSG00000000290	151.754501367767	151.728724160312	188.189039420725	154.262754701509	147.829722519469	159.225696616426	65.0089906572309	109.905255577043	110.831359609009	88.6642870794264	149.904841125212	113.518488754318	158.831739797701	106.305537133707	0.574647152773495	0.000521801406467588	0.00903667783819504	Itgb2	10	77366086	77401542	+	3052	protein_coding	integrin beta 2 [Source:MGI Symbol;Acc:MGI:96611]	-	159	154	190	158	149	159	60	110	117	82	164	113	3.24192796361383	3.25013106614464	4.05248879669966	3.2882182150024	3.15310172464107	3.39658246132441	1.39748926323919	2.32258734398746	2.3534054648353	1.89227234004643	3.17798487993403
ENSMUSG00000023991	300.645710256897	268.973647375098	337.749802328775	359.295529937691	358.164629728377	382.542239669653	314.210121509949	245.788117017751	253.87012286508	205.441640793793	242.224285964519	249.137922221866	334.561926549415	251.778701728826	0.410314659407542	0.000525924895458121	0.00908352894257363	Foxp4	17	48178058	48235570	-	4926	protein_coding	forkhead box P4 [Source:MGI Symbol;Acc:MGI:1921373]	Fork_head	315	273	341	368	361	382	290	246	268	190	265	248	3.97930210595948	3.56970989315565	4.50622344420244	4.74505755192666	4.73313658707425	5.05590055422712	4.18490254807059	3.21813752107008	3.33991805609434	2.71652378258252	3.18158825147927
ENSMUSG00000105906	52.4936954416804	7.88201164469152	31.6949961129642	4.88173274371863	16.8664784082615	56.0794906322005	9.75134859858463	3.99655474825611	6.63093604498343	1.08127179365154	10.0545930023008	10.0458839605591	28.3164008305861	6.92676469138928	2.02713612476828	0.000528260302780357	0.00910827692571677	Iglc1	16	18880368	18880821	-	454	IG_C_gene	immunoglobulin lambda constant 1 [Source:MGI Symbol;Acc:MGI:99546]	-	55	8	32	5	17	56	9	4	7	1	11	10	7.53871980677996	1.13500772514142	4.58824792303357	0.699523364201982	2.4184065559128	8.04195691172635	1.40918630993591	0.567764242999578	0.946537037364761	0.155130954706718	1.43294440191718
ENSMUSG00000117263	86.8532051853257	68.9676018910508	95.0849883388926	89.8238824844228	81.3559546751438	77.1092996192757	52.0071925257847	53.9534891014575	72.9402964948178	45.4134153333647	65.8118814696053	42.1927126343483	83.1991553656852	55.3864979265631	0.581898763282338	0.000531268190725863	0.00914002892782267	Gm35290	17	28220039	28221336	-	1298	lncRNA	predicted gene, 35290 [Source:MGI Symbol;Acc:MGI:5594449]	-	91	70	96	92	82	77	48	54	77	42	72	42	4.36272125083775	3.47366578437927	4.81447894543276	4.50195560492887	4.08014317336725	3.86763605712263	2.62874405633652	2.68091451875533	3.64176114375933	2.27891914048359	3.28057757458108
ENSMUSG00000032932	433.311595100416	407.894102612786	408.073074954414	569.210037917592	463.332083332831	445.631666630879	297.957873845642	316.726963799297	316.390377003495	335.194256031978	454.284792922137	276.261808915376	454.575426758153	332.802678752987	0.448774092184594	0.000531953728434062	0.0091417881422665	Hspa13	16	75542319	75563992	-	6834	protein_coding	heat shock protein 70 family, member 13 [Source:MGI Symbol;Acc:MGI:1309463]	-	454	414	412	583	467	445	275	317	334	310	497	275	4.13401115197876	3.90202502170545	3.92441559439742	5.41853213590018	4.41344937226945	4.24536078764809	2.86048370558154	2.98915328958199	3.00031544374436	3.19478059195545	4.30104436320786
ENSMUSG00000028687	71.5823119659278	46.3068184125627	48.5329627979764	132.783130629147	74.4109341540949	42.0596179741504	33.587978506236	26.9767445507288	49.2583820484484	38.9257845714555	31.9918868255026	26.1192982974537	69.2792959889765	34.4766791333041	1.00680392971029	0.000540663349382436	0.00926367241629825	Mutyh	4	116664920	116676637	+	2612	protein_coding	mutY DNA glycosylase [Source:MGI Symbol;Acc:MGI:1917853]	-	75	47	49	136	75	42	31	27	52	36	35	26	1.78681198260377	1.15901583265063	1.22116868414774	3.30714935676012	1.8544893079189	1.04834851778056	0.843665480944272	0.666123094438058	1.22215305065124	0.970696908011716	0.792478301074201
ENSMUSG00000019437	1084.23341857725	1137.96543120234	1909.62351580609	1505.52637816283	1473.33649625108	1228.74169653054	1175.57924771826	831.283387637272	845.917984024315	1031.53329114357	1112.40360761819	924.221324371439	1389.90448942169	986.823140418841	0.494215362995853	0.000548460595208369	0.00936348262990309	Tlcd1	11	78067537	78072735	+	5009	protein_coding	TLC domain containing 1 [Source:MGI Symbol;Acc:MGI:1915572]	-	1136	1155	1928	1542	1485	1227	1085	832	893	954	1217	920	14.1129585220346	14.8523657624378	25.055827423178	19.5533608516731	19.147481779043	15.9706686297966	15.3978634992864	10.703755838478	10.9444981536804	13.4137948849581	14.369182291121
ENSMUSG00000024986	65.8557270086536	60.1003387907728	49.5234314265065	51.7463670834175	71.4344967879311	59.0837490589255	36.8384280390975	46.9595182920093	35.9965099584815	23.7879794603339	37.476210281303	45.206477822516	59.6240183593678	37.7108539756236	0.658050867858728	0.000549035955903844	0.00936348262990309	Hhex	19	37423258	37429179	+	5056	protein_coding	hematopoietically expressed homeobox [Source:MGI Symbol;Acc:MGI:96086]	Homeobox	69	61	50	53	72	59	34	47	38	22	41	45	0.849244593883735	0.777118867189143	0.643747699842156	0.665820062872947	0.919732798534968	0.760807025025083	0.478028302570558	0.599038440324614	0.461394014710015	0.30645727365718	0.479589094815994
ENSMUSG00000030281	215.701366723996	213.799565862257	229.78872181899	231.394132052263	220.256365096121	216.306606724202	196.110455149313	175.848408923269	183.771656103827	180.572389539807	173.670242767014	166.761673745281	221.207793046305	179.455804371419	0.302819354295493	0.000551210008294102	0.00939034180434073	Il17rc	6	113448388	113460101	+	2671	protein_coding	interleukin 17 receptor C [Source:MGI Symbol;Acc:MGI:2159336]	-	226	217	232	237	222	216	181	176	194	167	190	166	5.2653266196171	5.23299752272007	5.65414378085549	5.6358902988697	5.36803488354965	5.27241310498698	4.81710869140452	4.24622183382986	4.45885415322986	4.40348885209808	4.20699717876776
ENSMUSG00000028007	163.207671282315	198.035542572874	247.617157132533	240.181250990956	177.594096181107	185.262602981377	148.437195334011	148.87166437254	144.933316411781	174.084758777898	140.764302032211	133.610256675436	201.983053523527	148.45024893398	0.445330261524207	0.000552733286170771	0.00939586637110031	Snx7	3	117575296	117662585	-	6147	protein_coding	sorting nexin 7 [Source:MGI Symbol;Acc:MGI:1923811]	-	171	201	250	246	179	185	137	149	153	161	154	133	1.7311060043467	2.10618990869642	2.64746085114848	2.54190881430077	1.88072830527383	1.96217655829759	1.5843061675143	1.5620213104746	1.52800101534851	1.84466276286528	1.48166497780797
ENSMUSG00000023861	1987.12498017416	2172.4794595681	2438.53376344118	2546.31179912364	2283.91960563635	2289.24492116447	1836.50398606677	1293.88459974792	1466.38414251919	2211.2008180174	1840.90457333035	1679.67179820548	2286.26908818465	1721.42498631452	0.409583963797571	0.000558001423037227	0.00946488777409356	Mpc1	17	8501736	8516493	+	2082	protein_coding	mitochondrial pyruvate carrier 1 [Source:MGI Symbol;Acc:MGI:1915240]	-	2082	2205	2462	2608	2302	2286	1695	1295	1548	2045	2014	1672	62.2287053141473	68.2169898779611	76.9768392692563	79.5636933681846	71.4102966275898	71.5855009699955	57.8722991293083	40.0823284566213	45.6442059533179	69.1778253018052	57.2099079363978
ENSMUSG00000025217	301.600141083109	313.309962876488	360.530580784968	318.288974890455	317.486652390805	318.451393232853	228.614950477929	292.74763530976	200.822634505213	271.399220206537	278.786442336522	214.981916755965	321.611284209779	247.892133265321	0.375477085762025	0.000561333004376528	0.00951110505685765	Btrc	19	45352173	45518452	+	16908	protein_coding	beta-transducin repeat containing protein [Source:MGI Symbol;Acc:MGI:1338871]	-	316	318	364	326	320	318	211	293	212	251	305	214	1.163015784201	1.2114334582307	1.40139929835144	1.22465408085344	1.22234551149825	1.22620885639486	0.887098765699342	1.11670710805964	0.769731122818306	1.04552831870413	1.06684200772884
ENSMUSG00000036599	281.557093732649	275.870407564203	382.320890612631	552.612146588949	395.866169699785	401.569209705578	192.860005616452	273.764000255544	210.29540028376	328.706625270069	275.130226699322	190.871795250623	381.632652983966	245.271342229295	0.637848690994521	0.000563695120312951	0.00952906419122003	Chst12	5	140491305	140511479	+	2362	protein_coding	carbohydrate sulfotransferase 12 [Source:MGI Symbol;Acc:MGI:1929064]	-	295	280	386	566	399	401	178	274	222	304	301	190	7.77200172213101	7.63559388336035	10.6380043266312	15.2203490058254	10.9101129147128	11.0686345077373	5.35700273207924	7.47540228325312	5.7699029225789	9.0645867251492	7.53666323991955
ENSMUSG00000040613	165.11653293474	144.831963971207	198.093725706026	168.907952932665	136.916118843535	136.193048678201	106.18135140681	81.9293723392503	136.407827211088	113.533538333412	129.79565512061	88.4037788529202	158.343223844396	109.375253877349	0.532124050204559	0.000564012690915397	0.00952906419122003	Apobec1	6	122554751	122579403	-	2702	protein_coding	apolipoprotein B mRNA editing enzyme, catalytic polypeptide 1 [Source:MGI Symbol;Acc:MGI:103298]	-	173	147	200	173	138	136	98	82	144	105	142	88	3.98429534394799	3.5042628405111	4.81833955647956	4.06676269956714	3.29860250666279	3.28158102171428	2.57823494126443	1.95565574004333	3.27169320898586	2.73689585894495	3.10810375152401
ENSMUSG00000120777	2.86329247863711	3.94100582234576	6.93328039971092	5.85807929246235	1.98429157744253	1.00141947557501	0	0	0	1.08127179365154	0	0	3.76356150769561	0.18021196560859	3.87011209038129	0.000569932539663325	1	ENSMUSG00000120777	16	36585468	36590490	-	1928	lncRNA	novel transcript, sense intronic to KO:Slc15a2and Slc15a2	-	3	4	7	6	2	1	0	0	0	1	0	0	0.0968288983103952	0.133634208302439	0.236343553867361	0.197666145652095	0.0669975943607768	0.0338160236174029	0	0	0	0.0365297995004409	0
ENSMUSG00000020059	145.07348558428	96.5546426474711	104.989674624194	147.428328860303	143.861139364584	163.231374518726	54.1741588810257	68.940569407418	71.0457433391082	97.3144614286387	126.13943948341	73.3349529120815	133.523107599926	81.8248875752804	0.704008766383714	0.000585761227796473	0.00980837149920312	Sycp3	10	88295431	88309098	+	1264	protein_coding	synaptonemal complex protein 3 [Source:MGI Symbol;Acc:MGI:109542]	-	152	98	106	151	145	163	50	69	75	90	138	73	7.48319874030885	4.99394419570728	5.45898049466148	7.58783618821245	7.40895865486502	8.40756237824329	2.81193119159152	3.51775764956582	3.64258432665801	5.01475538711749	6.45690683752265
ENSMUSG00000116114	186.114011111412	146.80246688238	287.235902273738	329.028786926636	278.792966630676	237.336415711277	158.188543932595	135.882861440708	161.037018235312	154.62186649217	143.506463760112	198.90850241907	244.218424922686	158.690876046661	0.622034583754181	0.000594647258852727	0.00992535302236293	Gm35853	15	101220769	101303740	+	3994	lncRNA	predicted gene, 35853 [Source:MGI Symbol;Acc:MGI:5595012]	-	195	149	290	337	281	237	146	136	170	143	157	198	3.03820669410584	2.40293980267014	4.72653293648755	5.35932276796068	4.54396002774779	3.86874275604447	2.59852293350558	2.1942936542167	2.61298120551585	2.52163541348762	2.32479198524725
ENSMUSG00000024750	2000.48701174113	2065.08705090918	1332.18030537303	2165.53664511358	1687.63998661487	1952.76797737127	1329.43385894037	1617.60553435666	1208.72491334269	1528.91831622328	1032.88091750908	1441.58434834023	1867.28316285384	1359.85798145205	0.457750007054592	0.000598295786588016	0.00996642496138264	Zfand5	19	21249642	21264204	+	10751	protein_coding	zinc finger, AN1-type domain 5 [Source:MGI Symbol;Acc:MGI:1278334]	-	2096	2096	1345	2218	1701	1950	1227	1619	1276	1414	1130	1435	12.1320217968982	12.5576131420446	8.14378264010903	13.1039055175742	10.2186069499958	11.8253857680205	8.11292497277025	9.70424798797804	7.28613540127238	9.26306828757381	6.21615864123887
ENSMUSG00000116903	173.706410370651	152.713975615898	149.56076290805	118.137932397991	140.88470199842	139.197307104926	125.68404860398	98.9147300193388	125.987784854685	96.2331896349872	85.0070135649068	97.4450744174234	145.700181732656	104.878640182554	0.475808395982228	0.000598379754269193	0.00996642496138264	Gm19522	16	42704733	42732428	-	2525	lncRNA	predicted gene, 19522 [Source:MGI Symbol;Acc:MGI:5011707]	-	182	155	151	121	142	139	116	99	133	89	93	97	4.48539578898012	3.95398483258424	3.89285579351044	3.04377160309479	3.63214522647842	3.58907873317824	3.26571563592803	2.52660709562961	3.23359543933007	2.48246390331868	2.17828185554445
ENSMUSG00000028884	160.344378803678	91.6283853695389	132.722796223038	151.333715055277	85.3245378300289	136.193048678201	97.5134859858463	89.9224818357626	81.4657856955108	63.7950358254409	87.7491752928071	70.3211877239138	126.257810326627	81.7945253932136	0.626235880738729	0.000600065150179883	0.00997329915033861	Rpa2	4	132495643	132506063	+	2993	protein_coding	replication protein A2 [Source:MGI Symbol;Acc:MGI:1339939]	-	168	93	134	155	86	136	90	90	86	59	96	70	3.49295773230095	2.00143234927001	2.91441123711233	3.28937247837578	1.85578635579213	2.96252319434413	2.13755624694588	1.9377586843437	1.76395361017945	1.38835207242705	1.89695498020102
ENSMUSG00000097164	131.711454017307	144.831963971207	159.465449193351	145.475635762815	111.120328336782	120.170337069001	111.598767294913	93.9190365840187	97.569487519042	91.908102460381	94.1475526579076	111.509311962206	135.46252805841	100.108709746411	0.437458913695204	0.000601720333101002	0.00997964315417144	Cep83os	10	94506887	94524462	-	9120	lncRNA	centrosomal protein 83, opposite strand [Source:MGI Symbol;Acc:MGI:1914973]	-	138	147	161	149	112	120	103	94	103	85	103	111	0.941618567253544	1.03821471437072	1.14916870095332	1.03771836611419	0.793157485520214	0.857859125452011	0.802831021262462	0.664197007517818	0.693326518503304	0.656414862075905	0.667936065813906
ENSMUSG00000022177	90.6709284901752	90.6431339139525	82.2088961680009	92.7529221306539	92.2695583510777	126.178853922451	57.4246084138873	49.9569343532014	68.2039136055439	59.4699486508348	90.4913370207073	49.2248314067397	95.7873821627185	62.4619289084857	0.612121529003155	0.000609735750661678	0.0100699561855853	Haus4	14	54779242	54792073	-	2378	protein_coding	HAUS augmin-like complex, subunit 4 [Source:MGI Symbol;Acc:MGI:1261794]	-	95	92	83	95	93	126	53	50	72	55	99	49	2.48600799194449	2.49195766735212	2.27205580103752	2.53746364155017	2.5258487508967	3.45452438407421	1.58433048265012	1.35494620648554	1.85872898458364	1.62894026031403	2.46215762246997
ENSMUSG00000038060	32.4506480912206	43.3510640458033	63.3899922259284	57.6044463758798	59.5287473232759	43.0610374497254	17.3357308419282	13.9879416188964	24.6291910242242	18.3816204920762	48.4448571929039	25.1147099013978	49.8976559186389	24.6490085119045	1.00776988932767	0.000610523432755457	0.010072351327975	Dlec1	9	118931546	118977314	+	6696	protein_coding	deleted in lung and esophageal cancer 1 [Source:MGI Symbol;Acc:MGI:2443671]	-	34	44	64	59	60	43	16	14	26	17	53	25	0.315976102252241	0.423254822233889	0.622181767340873	0.559660478898276	0.578724739818896	0.418680349757642	0.169858113556591	0.134733778692702	0.238370950440639	0.178808349526053	0.468115404025892
ENSMUSG00000103928	53.4481262678927	62.0708417019457	49.5234314265065	40.0302084984927	54.5680183796696	44.0624569253004	37.921911216718	27.9758832377928	14.2091486678216	32.4381538095462	36.5621563720029	29.1330634856214	50.6171805333013	29.7067194649172	0.772686668671424	0.000622701378870612	0.0102194750900933	Gm37893	1	151321056	151323492	+	2437	TEC	predicted gene, 37893 [Source:MGI Symbol;Acc:MGI:5611121]	-	56	63	50	41	55	44	35	28	15	30	40	29	1.42995793910228	1.66513597427651	1.33557175642263	1.06860302841655	1.4576169277835	1.1771361984044	1.02092602311045	0.740399985331415	0.377860204258985	0.867001888840994	0.970726688507328
ENSMUSG00000030602	123.121576581396	121.185929037132	154.5131060507	127.901397885428	162.711909350288	154.218599238551	105.09786822919	92.9198978969547	74.8348496505273	89.7455588730779	127.96754730201	104.477193189815	140.608753023916	99.1738191902625	0.502099217757873	0.000633059359959852	0.0103617406495269	Pak4	7	28258244	28297610	-	3535	protein_coding	p21 (RAC1) activated kinase 4 [Source:MGI Symbol;Acc:MGI:1917834]	-	129	123	156	131	164	154	97	93	79	83	140	104	2.2708636451273	2.2411987760731	2.87268450230666	2.35380212517956	2.99633710836248	2.84027813416983	1.95058138352844	1.69534242347441	1.37193361819052	1.65364770445787	2.34223855434887
ENSMUSG00000047777	181.34185698035	194.094536750529	145.598888393929	221.630666564826	224.224948251006	209.296670395177	169.0233757088	134.883722753644	102.305870408316	121.102440888973	167.271865401913	129.591903091213	196.031261222636	137.363196375476	0.513209106261436	0.000633353381117003	0.0103617406495269	Phf13	4	152074090	152080715	-	3205	protein_coding	PHD finger protein 13 [Source:MGI Symbol;Acc:MGI:2446217]	-	190	197	147	227	226	209	156	135	108	112	183	129	3.6890652136312	3.95915838226202	2.98567170327042	4.49868822888785	4.55424770602692	4.25155517899524	3.46001772282547	2.71437367031545	2.06866966864582	2.46118526830802	3.37687950078238
ENSMUSG00000017221	2081.61363196918	2125.18738969995	2374.15330258672	2365.68768760605	2446.63151498664	2361.34712340587	2034.78140757133	1841.412600259	2000.64813242929	1919.25743373149	1997.20779182066	2104.61268973713	2292.4367750424	1982.98667592482	0.209108475050965	0.000636581587521604	0.010403694704094	Psmd3	11	98573380	98586805	+	4967	protein_coding	proteasome (prosome, macropain) 26S subunit, non-ATPase, 3 [Source:MGI Symbol;Acc:MGI:98858]	-	2181	2157	2397	2423	2466	2358	1878	1843	2112	1775	2185	2095	27.3245029776837	27.9718163645319	31.4142449118319	30.9847022590488	32.0652887571378	30.951322358366	26.877148247032	23.9108532781907	26.1032858351729	25.1685685223291	26.0165550315321
ENSMUSG00000076435	1397.28672957491	1584.284340583	2682.18904605959	2472.10946141911	2669.86431744893	2461.48907096337	1402.02723184095	1186.97676023207	1279.7706566818	1462.96073681054	1683.68730093074	1856.47935591132	2211.20382767482	1478.65034040124	0.580478754297661	0.000640353908408867	0.0104485199883514	Acsf2	11	94447928	94492697	-	3432	protein_coding	acyl-CoA synthetase family member 2 [Source:MGI Symbol;Acc:MGI:2388287]	-	1464	1608	2708	2532	2691	2458	1294	1188	1351	1353	1842	1848	26.5451120570838	30.1789029574753	51.3634435142684	46.8602385666886	50.6410453011526	46.6943320243122	26.8020958500358	22.3065836240026	24.1659289883377	27.765457604912	31.7420414574717
ENSMUSG00000040563	185.1595802852	190.153530928183	187.198570792195	201.127389041207	179.578387758549	245.347771515877	117.016183183016	122.894058508876	118.409572231847	135.158974206443	207.490237411117	118.541430734598	198.094205053535	136.585076045983	0.533739518695197	0.000652292157311043	0.0106051607692282	Plppr2	9	21848329	21860203	+	2750	protein_coding	phospholipid phosphatase related 2 [Source:MGI Symbol;Acc:MGI:2384575]	-	194	193	189	206	181	245	108	123	125	125	227	118	4.38995230216166	4.52052940419734	4.47385456004339	4.75797986280918	4.25091209252574	5.80848615124235	2.79172618782939	2.88228098705295	2.7904403569065	3.20133879258409	4.88186393959605
ENSMUSG00000034863	561.205325812874	598.047633540969	695.308977228152	687.347970315583	672.674844753018	601.85310482058	623.002827131796	438.621883621109	539.000372799368	473.597045619375	478.964248473239	453.069366621216	636.072976078529	501.04262404435	0.344669214016159	0.000657582340042937	0.0106469917515423	Ano8	8	71928663	71938607	-	6847	protein_coding	anoctamin 8 [Source:MGI Symbol;Acc:MGI:2687327]	-	588	607	702	704	678	601	575	439	569	438	524	451	5.34401617127481	5.71022270481638	6.67405122249792	6.53071007953208	6.39536902197296	5.72273600323442	5.96965558653049	4.13169345024368	5.10161127322267	4.50534549515705	4.52609293304949
ENSMUSG00000031449	36.2683713960701	25.6165378452474	71.3137412541694	120.090625495478	76.3952257315375	51.0723932543254	41.1723607495796	4.99569343532014	8.52548920069299	25.950523047637	18.2810781860015	35.1605938619569	63.459482496138	22.347623080198	1.51052894821274	0.00066358974456284	0.0107000432783265	Atp4b	8	13436205	13446825	-	1509	protein_coding	ATPase, H+/K+ exchanging, beta polypeptide [Source:MGI Symbol;Acc:MGI:88114]	-	38	26	72	123	77	51	38	5	9	24	20	35	1.56705818551199	1.10981040321151	3.10596106917084	5.17730731660266	3.29562454222117	2.20348705782107	1.79009514903279	0.213523000597919	0.366141279435048	1.12015035287237	0.783850543370562
ENSMUSG00000030084	2123.60858832252	1914.34357820445	2232.51628870692	1932.18981996383	1927.73926748542	1405.99294370731	1787.74724307385	1483.72095029008	1367.8673784223	929.893742540325	1421.35382896161	1003.58380765986	1922.73174773174	1332.36115849134	0.529173684057104	0.000669095271308839	0.010762059351425	Plxna1	6	89293296	89339602	-	9054	protein_coding	plexin A1 [Source:MGI Symbol;Acc:MGI:107685]	-	2225	1943	2254	1979	1943	1404	1650	1485	1444	860	1555	999	15.2925634331762	13.8228308553843	16.2056394673867	13.8833213815131	13.860169882112	10.1101170888261	12.9546359469478	10.569388529597	9.79088902785573	6.68978682965441	10.1573966245102
ENSMUSG00000089774	629.924345300165	573.416347151308	657.671169344007	623.885444647241	601.240347965087	706.000730280381	396.554843009108	444.616715743493	571.20777644643	342.763158587539	604.189634047349	408.867477194756	632.023064114698	461.366600838112	0.452576110050988	0.000671124673154529	0.010762059351425	Slc5a3	16	91855210	91884361	+	10913	protein_coding	solute carrier family 5 (inositol transporters), member 3 [Source:MGI Symbol;Acc:MGI:1858226]	-	660	582	664	639	606	705	366	445	603	317	661	407	3.76348808827428	3.43513265370048	3.96074310995489	3.71915926134299	3.58644943315825	4.21186584273058	2.38406827742845	2.62772404501981	3.39209949369758	2.04582944556781	3.58219985629261
ENSMUSG00000046574	459.08122740815	415.776114257478	513.062749578608	632.672563585934	529.805851177156	433.614632923979	397.638326186729	351.696817846538	426.274460034649	290.862112492265	377.50426454093	219.000270340189	497.335523155217	343.829375240217	0.532110831531352	0.000672087776060041	0.010762059351425	Prr12	7	44676987	44702305	-	7185	protein_coding	proline rich 12 [Source:MGI Symbol;Acc:MGI:2679002]	-	481	422	518	648	534	433	367	352	450	269	413	218	4.16590219291647	3.78312213020867	4.69305602190175	5.72843918055141	4.80010489000184	3.92907837165968	3.63095653891442	3.15703786170065	3.84486562747034	2.63681600201986	3.39950580436863
ENSMUSG00000036002	544.980001767264	551.740815128406	565.557586890705	627.790830842216	534.766580120762	578.820456882355	563.411252362668	440.620160995237	414.907141100392	427.102358492359	486.276679747639	406.858300402644	567.276045271951	456.529315516823	0.313876500809605	0.000673277184292793	0.010762059351425	Fam214b	4	43032414	43046220	-	4129	protein_coding	family with sequence similarity 214, member B [Source:MGI Symbol;Acc:MGI:2441854]	-	571	560	571	643	539	578	520	441	438	395	532	405	8.60561654986149	8.73590348873681	9.00210297650525	9.89131797164306	8.43102011128171	9.12667368923612	8.95241527541425	6.88268044005313	6.51215385787141	6.73762027308205	7.6200751999439
ENSMUSG00000030717	584.111665641971	496.566733615566	456.60603775239	610.216592964828	587.350306922989	519.736707823429	360.799898147631	442.618438369365	410.170758211118	259.50523047637	501.81559620574	267.220513350872	542.431340786862	373.688405793516	0.536529621637626	0.000673520652810917	0.010762059351425	Nupr1	7	126222421	126230033	-	2514	protein_coding	nuclear protein transcription regulator 1 [Source:MGI Symbol;Acc:MGI:1891834]	-	612	504	461	625	592	519	333	443	433	240	549	266	15.1487540382888	12.9130831163464	11.9368133552529	15.7907521553152	15.208720417885	13.4595844647292	9.41587574952401	11.3553977804854	10.5734824343243	6.72357550709786	12.915153699293
ENSMUSG00000026965	911.481439032814	1095.59961861212	972.640193216589	1094.48448114172	1081.43890970618	1039.47341564686	944.797330885089	847.269606630296	821.288793000091	790.409681159277	953.358227399977	797.643186468394	1032.51967622605	859.127804257187	0.264957353475818	0.000675278300513298	0.0107776342199032	Anapc2	2	25162490	25175927	+	3445	protein_coding	anaphase promoting complex subunit 2 [Source:MGI Symbol;Acc:MGI:2139135]	-	955	1112	982	1121	1090	1038	872	848	867	731	1043	794	17.2506280333848	20.7912329471043	18.555600462901	20.6682858540941	20.4349469522583	19.6443514335728	17.9932252819838	15.8624594659574	15.4498866088925	14.944537144365	17.9055468817687
ENSMUSG00000022961	5000.26309852661	5090.79427101513	4950.36220539359	4060.62529622516	4652.17160331401	5081.20241906759	2616.61187395354	2679.68995870572	2635.32343959199	3037.29246836718	5547.39317554215	2874.12740111596	4805.90314892368	3231.73971954609	0.572362511814047	0.000679465878508177	0.0108334371453293	Son	16	91444394	91476109	+	14907	protein_coding	Son DNA binding protein [Source:MGI Symbol;Acc:MGI:98353]	-	5239	5167	4998	4159	4689	5074	2415	2682	2782	2809	6069	2861	21.8700065164565	22.3261014269789	21.8252261021921	17.7209394641321	20.315439594768	22.1916594481322	11.5161852528404	11.5939766498137	11.4567727647485	13.2713714834716	24.0779436576889
ENSMUSG00000022105	864.714328548408	888.696812938969	959.764101045697	1035.90368821709	905.829105102516	938.330048613783	719.432829940022	717.381577311973	854.443473225008	799.059855508489	797.969062818964	829.790015142183	932.206347411077	786.346135657773	0.244985472817858	0.000683328260067992	0.0108738722521141	Rb1	14	73421113	73563262	-	6015	protein_coding	RB transcriptional corepressor 1 [Source:MGI Symbol;Acc:MGI:97874]	-	906	902	969	1061	913	937	664	718	902	739	873	826	9.37310174806607	9.65907613273509	10.486749562492	11.2038639200635	9.80327958768732	10.1562533735143	7.84719069452366	7.692237980842	9.20590165294308	8.65292869323894	8.58363258738997
ENSMUSG00000070044	290.146971168561	312.324711420901	399.158857297643	381.751500558797	394.874023911064	302.428681623653	292.540457957539	279.758832377928	265.237441799337	264.911589444628	249.53671723892	269.229690142984	346.78079099677	270.202454826889	0.360501684190654	0.000683389534124445	0.0108738722521141	Fam149a	8	45789754	45835328	-	5954	protein_coding	family with sequence similarity 149, member A [Source:MGI Symbol;Acc:MGI:2387177]	-	304	317	403	391	398	302	270	280	280	245	273	268	3.17728021758495	3.42937608722923	4.40604539224717	4.17115184658887	4.31728267107624	3.30695039425169	3.22356693673615	3.03049171019929	2.88698565645684	2.89808802351835	2.71172924332639
ENSMUSG00000040061	31.4962172650082	37.4395553122847	51.5043686835668	110.327160008041	61.5130389007185	40.0567790230003	34.6714616838565	19.9827737412806	26.5237441799337	19.4628922857277	31.9918868255026	28.1284750895655	55.3895198654366	26.7935389676444	1.04686832386111	0.000689093468058458	0.010942413297751	Plcb2	2	118537998	118558919	-	6597	protein_coding	phospholipase C, beta 2 [Source:MGI Symbol;Acc:MGI:107465]	-	33	38	52	113	62	40	32	20	28	18	35	28	0.311285019761537	0.371023822838786	0.513108974566927	1.08797779688616	0.606989877179765	0.395314800875264	0.344814287820202	0.195365292043208	0.260559536130727	0.192167676498909	0.313771914871277
ENSMUSG00000024583	868.532051853257	877.859046927518	901.326451962419	1114.98775866533	901.860521947631	964.366954978733	768.189572932945	786.322146719391	722.772028903194	688.770132556032	785.172308088763	866.959785796252	938.155464389149	769.697662499429	0.285320902708	0.000691042850763739	0.010962261740911	Txnl1	18	63794165	63841872	-	6466	protein_coding	thioredoxin-like 1 [Source:MGI Symbol;Acc:MGI:1860078]	-	910	891	910	1142	909	963	709	787	763	637	859	863	8.75782892605537	8.87578323012403	9.16132823094886	11.218078552152	9.07955211816951	9.71002067330372	7.79457237103532	7.84337412988181	7.2440970972831	6.93837949880506	7.85687730964868
ENSMUSG00000032114	502.030614587707	508.389751082603	687.385228199911	654.152187658296	646.879054246265	334.474104842053	548.242487875981	300.740744806273	323.021313048479	213.010543349354	336.371838622427	330.509582302395	555.551823436139	341.982751667485	0.700288096020283	0.000692927067769644	0.0109810373439369	Slc37a4	9	44308149	44314265	+	2857	protein_coding	solute carrier family 37 (glucose-6-phosphate transporter), member 4 [Source:MGI Symbol;Acc:MGI:1316650]	-	526	516	694	670	652	334	506	301	341	197	368	329	11.4568774922091	11.6333325919903	15.8125525310392	14.8954159554049	14.7391893554044	7.62194471140142	12.5898928893445	6.78922426171372	7.32722560640972	4.85635363215242	7.61780911690924
ENSMUSG00000025648	161.298809629891	163.551741627349	173.332009992773	228.465092406032	171.641221448779	138.195887629351	158.188543932595	115.900087699427	90.9385514740585	104.883363984199	132.537816848511	118.541430734598	172.747460455696	120.164965778898	0.524919948829068	0.000697925107159655	0.0110490709136498	Pfkfb4	9	108820846	108861296	+	4875	protein_coding	6-phosphofructo-2-kinase/fructose-2,6-biphosphatase 4 [Source:MGI Symbol;Acc:MGI:2687284]	-	169	166	175	234	173	138	146	116	96	97	145	118	2.15726178422377	2.19330056916815	2.33677113772447	3.04880263053792	2.29196365266369	1.84558492466476	2.12892319926591	1.53337108170922	1.20890462231519	1.40136553505117	1.75908121171483
ENSMUSG00000042216	18.134185698035	10.8377660114508	24.7617157132533	48.8173274371863	37.7015399714081	22.0312284626502	9.75134859858463	10.9905255577043	9.47276577854776	14.05653331747	15.5389164581012	5.02294198027956	27.0472938823306	10.8055052817813	1.32191090402808	0.000706899462091477	0.0111798539549543	Sgsm1	5	113391086	113458652	-	7466	protein_coding	small G protein signaling modulator 1 [Source:MGI Symbol;Acc:MGI:107320]	-	19	11	25	50	38	22	9	11	10	13	17	5	0.158363970127083	0.0949006927966155	0.217974040343018	0.425373168159255	0.328724333863377	0.192116321692441	0.0856912114533755	0.0949442348493133	0.0822256735225597	0.1226336585426	0.134664599444716
ENSMUSG00000029804	511.574922849831	676.867749987884	780.489279281743	772.290120056287	674.659136330461	560.794906322005	605.667096289868	542.532307075768	361.859652740525	331.950440651023	482.620464110439	434.98677549221	662.779352471368	459.936122726639	0.52720611852091	0.000715230787306099	0.0113002138401698	Herc3	6	58808450	58897383	+	9127	protein_coding	hect domain and RLD 3 [Source:MGI Symbol;Acc:MGI:1921248]	-	536	687	788	791	680	560	559	543	382	307	528	433	3.65449611574262	4.84834336934587	5.62018896872297	5.50473613261818	4.8119056705792	4.00027220107786	4.35377033774508	3.83385495542736	2.56939418860987	2.36899772160764	3.42135689783928
ENSMUSG00000019370	1595.80834142708	1680.83898323047	1635.26370570325	1727.15704472765	1523.93593147586	1613.28677515134	1588.38633839167	1408.78554876028	1344.18546397593	1446.74165990576	1299.7846590247	1307.9740916648	1629.38179695261	1399.30962695386	0.220230650744667	0.000723188064698736	0.0114008590189477	Calm3	7	16649304	16658039	-	2423	protein_coding	calmodulin 3 [Source:MGI Symbol;Acc:MGI:103249]	-	1672	1706	1651	1769	1536	1611	1466	1410	1419	1338	1422	1302	42.9411453921809	45.3513579915101	44.3553908339546	46.3727116300521	40.9424704747749	43.3482624365838	43.0092941342771	37.4998558103333	35.9521118703703	38.8917080885288	34.7087273682102
ENSMUSG00000030707	251.015307293853	302.472196865037	298.131057187569	193.316616651258	231.169968772055	228.323640431102	107.264834584431	183.841518419781	151.564252456764	129.752615238185	254.10698678542	118.541430734598	250.738131200146	157.511939703197	0.668237789350693	0.000724510660554581	0.0114008590189477	Coro1a	7	126298945	126306959	-	2783	protein_coding	coronin, actin binding protein 1A [Source:MGI Symbol;Acc:MGI:1345961]	-	263	307	301	198	233	228	99	184	160	120	278	118	5.88075799411453	7.1054216095383	7.04054113899378	4.51897623103447	5.40728123052921	5.34135211133038	2.5287374889759	4.26057795573237	3.52941072810309	3.03684312339993	5.90777705075526
ENSMUSG00000033102	175.615272023076	241.386606618678	233.750596333111	224.559706211057	181.562679335992	179.254086127927	186.359106550729	161.860467304373	130.724167743959	145.971692142958	148.076733306612	145.665317428107	206.021491108307	153.109580746123	0.429740669198075	0.000730107928100857	0.0114544359931178	Cdc14b	13	64337082	64423104	-	9179	protein_coding	CDC14 cell division cycle 14B [Source:MGI Symbol;Acc:MGI:2441808]	-	184	245	236	230	183	179	172	162	138	135	162	145	1.24742148140354	1.71923560937303	1.67366827631519	1.59155092471884	1.28763259792716	1.27141470123643	1.33203254494287	1.13732227214656	0.922952056168225	1.03584009303571	1.04378764642816
ENSMUSG00000003344	819.856079716426	774.407644090942	787.422559681454	803.533209616086	948.49137401753	761.078801437007	704.264065453335	580.499577184201	715.193816280356	523.335548127346	747.69609780746	574.624562543981	815.798278093241	640.93561123278	0.34736599957041	0.000737078572273969	0.0115522324632499	Btbd2	10	80478451	80492328	-	3009	protein_coding	BTB (POZ) domain containing 2 [Source:MGI Symbol;Acc:MGI:1933831]	-	859	786	795	823	956	760	650	581	755	484	818	572	17.7648580474751	16.8253862026572	17.198782017079	17.3726360150985	20.5197444338259	16.4672459574969	15.3558169957567	12.442792076518	15.4035275268252	11.3286325900417	16.0776890065798
ENSMUSG00000043262	336.914081652967	319.221471610006	384.301827869691	386.633233302515	336.337422376509	362.513850158153	282.789109358954	254.780365201327	270.921101266466	259.50523047637	343.684269896828	282.289339291711	354.320314494974	282.328235915276	0.326196578654508	0.000742005085151759	0.0116120584605088	Uevld	7	46572964	46608275	-	7549	protein_coding	UEV and lactate/malate dehyrogenase domains [Source:MGI Symbol;Acc:MGI:1860490]	-	353	324	388	396	339	362	261	255	286	240	376	281	2.90988647183653	2.76452338616708	3.3457620551489	3.33191438626809	2.90032399612193	3.12643002509415	2.45772247405168	2.17678058060873	2.32579821508222	2.23911363423553	2.94571636441756
ENSMUSG00000086331	12.4076007407608	10.8377660114508	8.91421765677118	18.5505844261308	10.9136036759339	13.0184531824751	2.16696635524103	1.99827737412806	0	1.08127179365154	8.22648518370066	7.03211877239138	12.4403709489204	3.41751991318545	1.84503972962375	0.000743118396981451	0.0116120584605088	Gm16310	16	91891456	91893378	+	960	lncRNA	predicted gene 16310 [Source:MGI Symbol;Acc:MGI:3826522]	-	13	11	9	19	11	13	2	2	0	1	9	7	0.842680384462411	0.738050596270345	0.610272819450364	1.25710177908465	0.740044261043414	0.882880016611029	0.148095042757153	0.134252586625942	0	0.0733640139967188	0.554451782787271
ENSMUSG00000031310	643.286376867138	583.268861707172	726.013504712586	627.790830842216	605.208931119972	551.78213104183	502.736194415919	548.527139198152	518.160288086563	400.07056365107	531.979375212643	373.706883332799	622.891772715152	479.196740649524	0.377749864366809	0.000752589360527927	0.011748339688799	Zmym3	X	100447990	100464455	-	8021	protein_coding	zinc finger, MYM-type 3 [Source:MGI Symbol;Acc:MGI:1927231]	-	674	592	733	643	610	551	464	549	547	370	582	372	5.2290421869761	4.75398572919226	5.94878413041921	5.09179053795215	4.91176479091275	4.47870698633941	4.11217154006647	4.41070211041868	4.18653026493116	3.24883403212	4.29128122122351
ENSMUSG00000041135	156.526655498829	181.286267827905	177.293884506893	188.434883907539	212.319198786351	200.283895115002	152.771128044493	128.88889063126	149.669699301055	137.321517793746	140.764302032211	157.720378180778	186.02413094042	144.522652663924	0.363796774018919	0.000753632890586821	0.0117529236757883	Ripk2	4	16122733	16163647	-	2816	protein_coding	receptor (TNFRSF)-interacting serine-threonine kinase 2 [Source:MGI Symbol;Acc:MGI:1891456]	-	164	184	179	193	214	200	141	129	158	127	154	157	3.62411494017051	4.20871827625238	4.13783464703088	4.35324120867231	4.90814478915157	4.63048959761029	3.55932972081112	2.95203130819543	3.44444981555646	3.17632833326703	3.23430206625908
ENSMUSG00000033107	143.164623931856	105.421905747749	268.416998331665	219.677973467338	168.664784082615	132.187370775901	71.509889722954	119.896642447683	117.462295653992	101.639548603245	125.22538557411	69.3165993278579	172.922276056187	100.841726888307	0.776343927168029	0.000769664695358255	0.0119791010629096	Rnf125	18	21077682	21116919	+	1677	protein_coding	ring finger protein 125 [Source:MGI Symbol;Acc:MGI:1914914]	-	150	107	271	225	170	132	66	120	124	94	137	69	5.56607382058562	4.10974994573046	10.5193517993909	8.52192148517978	6.54714714600125	5.1318084356199	2.79764517265749	4.61118007731321	4.5392494297203	3.94774515388426	4.83147806746054
ENSMUSG00000025227	54.4025570941051	64.0413446131186	73.2946785112297	71.273298058292	73.4187883653737	73.1036217169756	43.3393271048206	38.9664087954971	55.8893180934318	49.7385025079709	42.9605337371035	49.2248314067397	68.2557147265158	46.6864869409273	0.546666426240172	0.000774788790516095	0.0120356196048009	Mfsd13a	19	46329560	46363691	+	2804	protein_coding	major facilitator superfamily domain containing 13a [Source:MGI Symbol;Acc:MGI:1922396]	-	57	65	74	73	74	73	40	39	59	46	47	49	1.26499151316205	1.49313828320806	1.71793394728776	1.6536093677876	1.7044723221542	1.69736177889007	1.01406020718165	0.896294016275903	1.29172310387469	1.15540472827928	0.991316549348616
ENSMUSG00000021998	374.136883875249	336.955997810562	324.873710157883	337.815905865329	368.08608761559	367.520947536028	203.694837392657	292.74763530976	299.339398602109	196.79146644458	327.231299529426	196.899325626959	351.56492214344	252.783993817582	0.473619569454666	0.000774831888039567	0.0120356196048009	Lcp1	14	75368541	75468282	+	9504	protein_coding	lymphocyte cytosolic protein 1 [Source:MGI Symbol;Acc:MGI:104808]	-	392	342	328	346	371	367	188	293	316	182	358	196	2.56667218888318	2.31784484779117	2.24657109741548	2.31237222521684	2.52117925479437	2.51761434418219	1.40615495143156	1.98666706471722	2.04115544625568	1.34871217650534	2.22776361658634
ENSMUSG00000045482	1095.6865884918	971.45793520823	1187.57188560763	1073.9812036181	1159.81842701516	1202.70479016559	918.793734622197	927.200701595419	903.701855273457	966.656983524478	1028.31064796258	951.345211064948	1115.20347168442	949.334855673847	0.232017954667182	0.000784929912371089	0.0121443302236842	Trrap	5	144704542	144796588	+	20859	protein_coding	transformation/transcription domain-associated protein [Source:MGI Symbol;Acc:MGI:2153272]	-	1148	986	1199	1100	1169	1201	848	928	954	894	1125	947	3.4248311856101	3.04472528712549	3.74178173077513	3.34955624030366	3.61957241702235	3.75386881129286	2.88990873023019	2.86693859660864	2.80769750279274	3.01854985246387	3.1897125430017
ENSMUSG00000025429	143.164623931856	166.507495994108	119.846704052146	180.624111517589	114.096765702946	102.144786508651	115.932700005395	68.940569407418	82.4130622733656	41.0883281587586	74.038366653306	108.495546774038	137.730747951216	81.8180955453803	0.751764631748793	0.000788012251362271	0.0121799960706123	Pstpip2	18	77877614	77970579	+	2340	protein_coding	proline-serine-threonine phosphatase-interacting protein 2 [Source:MGI Symbol;Acc:MGI:1335088]	-	150	169	121	185	115	102	107	69	87	38	81	108	3.9890195714197	4.65195527346157	3.36606318648406	5.02162114182261	3.17408261146825	2.84193330790769	3.25049632308008	1.90019045685948	2.28243711244404	1.14372616692321	2.04720658259915
ENSMUSG00000021572	47.7215413106185	28.5722922120068	35.6568706270847	63.4625256683422	49.6072894360633	69.0979438146756	30.3375289733744	21.9810511154086	23.6819144463694	18.3816204920762	37.476210281303	28.1284750895655	49.0197438447985	26.6644667330162	0.874631388621467	0.000790384453646532	0.0122046261497558	Cep72	13	74184619	74210418	-	8178	protein_coding	centrosomal protein 72 [Source:MGI Symbol;Acc:MGI:1921720]	-	50	29	36	65	50	69	28	22	25	17	41	28	0.380464082380455	0.228410242559488	0.286555102309782	0.504840657314759	0.394874547345248	0.550087216173924	0.243384369608234	0.173356238049639	0.18766717978706	0.146405075620745	0.296503113645105
ENSMUSG00000048537	2139.83391236813	2643.42965533842	1698.65369792917	2408.64693575077	2224.39085831308	2533.59127320477	1771.49499540954	1751.49011842324	1363.13099553302	1402.40951636605	2163.56560331327	1088.97382132461	2274.75772215072	1590.17750839496	0.516408907322932	0.000795854249345302	0.012264920009822	Phldb1	9	44597601	44646495	-	7179	protein_coding	pleckstrin homology like domain, family B, member 1 [Source:MGI Symbol;Acc:MGI:2143230]	-	2242	2683	1715	2467	2242	2530	1635	1753	1439	1297	2367	1084	19.4340099337398	24.0725114893389	15.5508066729052	21.8269608393028	20.1700928709868	22.9766196743158	16.1895792667243	15.7355476376282	12.3053016881106	12.7241957246963	19.4996498284065
ENSMUSG00000038618	39.1316638747072	52.2183271460813	22.780778456193	39.053861949749	47.6229978586208	39.0553595474253	21.6696635524103	18.9836350542165	30.3128504913528	7.56890255556079	26.5075633697021	11.050472356615	39.9771648054628	19.3488478966429	1.0385264760232	0.000800885954983171	0.0123061623259326	Rassf7	7	140795773	140798571	+	2154	protein_coding	Ras association (RalGDS/AF-6) domain family (N-terminal) member 7 [Source:MGI Symbol;Acc:MGI:1914235]	-	41	53	23	40	48	39	20	19	32	7	29	11	1.18448324878368	1.58487441285706	0.69508015338203	1.17951200500538	1.43923523039084	1.18045238989775	0.660033616744972	0.568423207998417	0.912010218784669	0.228879375142967	0.79624149555337
ENSMUSG00000037709	6175.16744559404	5389.32546205783	6447.95077173115	6721.16964155181	7016.45501783679	5140.28616812652	4556.04676189427	5200.51686616827	5795.43810331552	3177.85780154188	3174.50922699916	2600.87935738875	6148.39241781636	4084.20801955131	0.590137364948459	0.000805729535465589	0.0123442805565515	Fam13a	6	58909075	59001534	-	10505	protein_coding	family with sequence similarity 13, member A [Source:MGI Symbol;Acc:MGI:1889842]	-	6470	5470	6510	6884	7072	5133	4205	5205	6118	2939	3473	2589	38.3264848531683	33.5394512667979	40.3401661900364	41.6229519844182	43.4792894598681	31.8569926427257	28.4545487197561	31.9292396407666	35.7526996933068	19.7041564636747	19.5524522709333
ENSMUSG00000096472	188.022872763837	218.72582314019	185.217633535134	217.725280369851	183.546970913434	166.235632945451	186.359106550729	144.875109624284	127.882338010395	143.809148555655	144.420517669412	129.591903091213	193.245702277983	146.156353916948	0.405241499296419	0.000816727960507866	0.01248836812199	Cdkn2d	9	21199706	21202703	-	1574	protein_coding	cyclin dependent kinase inhibitor 2D [Source:MGI Symbol;Acc:MGI:105387]	-	197	222	187	223	185	166	172	145	135	133	158	129	7.78847201199937	9.08474893595564	7.73374110883307	8.99887476982682	7.59107431912385	6.87595344771447	7.76793311946033	5.93645491052449	5.26531630242205	5.95115457884438	5.9366967678366
ENSMUSG00000028933	68.7190194872907	100.495648469817	82.2088961680009	77.1313773507543	55.5601641683909	89.1263333261758	52.0071925257847	46.9595182920093	47.3638288927388	43.2508717460616	46.6167493743038	71.3257761199697	78.8735731617382	51.2539894918113	0.621833198899219	0.00081853826549587	0.0125038501316928	Xrcc2	5	25894810	25910823	-	5216	protein_coding	X-ray repair complementing defective repair in Chinese hamster cells 2 [Source:MGI Symbol;Acc:MGI:1927345]	-	72	102	83	79	56	89	48	47	50	40	51	71	0.85898519605418	1.25958439742736	1.03584139088712	0.962005559067036	0.693404550224727	1.11245381989214	0.654162152056137	0.580663028044718	0.588474768519393	0.540103170527991	0.578262595545007
ENSMUSG00000094694	2.86329247863711	0.98525145558644	0.990468628530131	0	14.882186830819	16.0227116092001	0	0	0	0	0.914053909300074	0	5.95731850046213	0.152342318216679	4.53075812122344	0.000821767493355569	1	Ighv1-9	12	114547189	114547622	-	351	IG_V_gene	immunoglobulin heavy variable V1-9 [Source:MGI Symbol;Acc:MGI:4439621]	-	3	1	1	0	15	16	0	0	0	0	1	0	0.531869276189293	0.183509083765742	0.185458026803529	0	2.76007183605935	2.97195640042634	0	0	0	0	0.168494368938202
ENSMUSG00000119994	230.017829117181	234.489846429573	203.046068848677	172.813339127639	212.319198786351	200.283895115002	185.275623373108	159.862189930245	149.669699301055	160.028225460428	148.076733306612	173.793792517673	208.82836290407	162.784377314853	0.361419196583864	0.000833747109664894	0.0127142002497533	ENSMUSG00000119994	10	128334642	128340114	+	2827	lncRNA	novel transcript	-	241	238	205	177	214	200	171	160	158	148	162	173	5.3049586065474	5.42270316222942	4.72042176110646	3.97681630707767	4.88904694950506	4.61247212835889	4.29983767580726	3.64718735510164	3.43104728709126	3.68714506850152	3.3890791675147
ENSMUSG00000105987	242.425429857942	269.958898830684	199.084194334556	339.768598962816	288.714424517888	219.310865150927	166.856409353559	193.832905290422	174.298890325279	203.27909720649	155.389164581012	225.027800716524	259.877068609136	186.447377912214	0.479917941585355	0.000833930827330208	0.0127142002497533	AI506816	5	23903294	23917684	-	5726	lncRNA	expressed sequence AI506816 [Source:MGI Symbol;Acc:MGI:2140929]	-	254	274	201	348	291	219	154	194	184	188	170	224	2.76040711662477	3.08222190396202	2.28505924712117	3.86025481512398	3.28229709403817	2.49357444708754	1.91183820478672	2.1833043776821	1.97270390582562	2.3123886213985	1.7558608093857
ENSMUSG00000055850	1059.41821709573	1023.67626235431	941.935665732154	1089.602748398	1121.12474125503	1015.43934823306	909.042386023612	887.235154112857	835.497941667913	780.678235016413	946.959850034876	944.313092292557	1041.86616384471	883.954443191371	0.236797177141516	0.000845330081719116	0.0128494486800364	Rnf181	6	72336697	72343939	-	2860	protein_coding	ring finger protein 181 [Source:MGI Symbol;Acc:MGI:1913760]	-	1110	1039	951	1116	1130	1014	839	888	882	722	1036	940	24.151700314232	23.3999105767289	21.6454807010647	24.7848465594429	25.518118702476	23.1154040712706	20.8534390276786	20.0083295536509	18.9320645753195	17.7797431403517	21.4232931269972
ENSMUSG00000051506	69.673450313503	76.8496135357423	78.2470216538803	78.1077238994981	70.4423509992099	63.0894269612255	35.754944861477	39.9655474825611	49.2583820484484	44.3321435397132	71.2962049254057	46.2110662185719	72.7349312271765	47.8030481793629	0.598493644526563	0.000846729469868523	0.0128494486800364	Wdfy4	14	32681504	32907465	-	10552	protein_coding	WD repeat and FYVE domain containing 4 [Source:MGI Symbol;Acc:MGI:3584510]	-	73	78	79	80	71	63	33	40	52	41	78	46	0.430505637597873	0.476128856646938	0.487354589199684	0.481552096054132	0.434570067136942	0.389256017121326	0.222310981545992	0.2442806731632	0.302526892371213	0.273655002929383	0.437171989460775
ENSMUSG00000078636	253.878599772491	356.661026922291	337.749802328775	385.656886753772	312.525923447199	298.423003721353	291.456974779919	154.866496494924	194.191698460229	271.399220206537	223.943207778518	234.069096281027	324.149207157647	228.321115666859	0.507001683419669	0.000849294602088433	0.0128494486800364	Gm7336	7	51396395	51397626	+	1232	processed_pseudogene	predicted gene 7336 [Source:MGI Symbol;Acc:MGI:3644851]	-	266	362	341	395	315	298	269	155	205	251	245	233	13.4357431928273	18.9261616894828	18.0175784790107	20.3645332633671	16.5133843373324	15.7701245724328	15.5211298058471	8.10746140013805	10.2150048779613	14.3488578024751	11.7610984227603
ENSMUSG00000019312	7.63544660969896	12.8082689226237	19.8093725706026	16.5978913286433	15.8743326195403	16.0227116092001	5.41741588810257	5.99483212238417	9.47276577854776	1.08127179365154	6.39837736510051	5.02294198027956	14.7913372767182	5.56460082134435	1.39271167128957	0.000850180455636937	0.0128494486800364	Grb7	11	98337220	98346199	+	3365	protein_coding	growth factor receptor bound protein 7 [Source:MGI Symbol;Acc:MGI:102683]	-	8	13	20	17	16	16	5	6	10	1	7	5	0.147943430167363	0.248841589665106	0.386899063346442	0.320886854378062	0.307093876796619	0.31000199005933	0.105624993348341	0.114902659578815	0.182435922294036	0.0209300010213522	0.123028429266319
ENSMUSG00000005373	6704.8765541419	5338.09238636733	7580.05641414109	8417.08359671966	7507.56718325382	7249.27558368749	6651.50322741234	5436.31359631538	5441.15666319784	5090.62760451146	5498.03426443994	4072.60135761067	7132.82528638521	5365.03945224794	0.410907149481124	0.000854046308878688	0.0128830296429795	Mlxipl	5	135118744	135167236	+	5538	protein_coding	MLX interacting protein-like [Source:MGI Symbol;Acc:MGI:1927999]	bHLH	7025	5418	7653	8621	7567	7239	6139	5441	5744	4708	6015	4054	78.9376408147137	63.0159855111629	89.9562852968077	98.8764275530705	88.2484376765963	85.2226810933876	78.800040518844	63.3125307763163	63.6732334816831	59.873937663541	64.2355117075322
ENSMUSG00000020150	188.022872763837	146.80246688238	139.656076622748	194.292963200001	178.586241969828	132.187370775901	119.183149538257	84.9267884004424	115.567742498283	124.346256269927	128.88160121131	129.591903091213	163.257998702449	117.082906834905	0.48004502070743	0.00086499400277612	0.0129856810397607	Gamt	10	80093985	80096846	-	1444	protein_coding	guanidinoacetate methyltransferase [Source:MGI Symbol;Acc:MGI:1098221]	-	197	149	141	199	180	132	110	85	122	115	141	129	8.48965024022646	6.64635842926908	6.35630415826418	8.75334319420946	8.05084665753601	5.95986339787713	5.41510959666045	3.7932863811208	5.18666337807275	5.60899386789318	5.77489945506964
ENSMUSG00000032598	250.060876467641	223.652080418122	226.8173159334	285.093192233168	263.910779799857	257.364805222777	200.444387859795	200.82687609987	203.664464238777	161.10949725408	230.341585143619	167.766262141337	251.149841679161	194.025512122913	0.370293507280078	0.000866497110165719	0.0129957982848108	Nckipsd	9	108685567	108696043	+	4656	protein_coding	NCK interacting protein with SH3 domain [Source:MGI Symbol;Acc:MGI:1931834]	-	262	227	229	292	266	257	185	201	215	149	252	167	3.50170120109677	3.14034649209687	3.20166038153799	3.98343699937837	3.6898176839278	3.59873377111871	2.82449308351271	2.78193504245508	2.83479013921129	2.25386352278579	3.20095874598837
ENSMUSG00000031659	189.931734416262	210.843811495498	166.398729593062	155.239101250252	174.617658814943	134.190209727051	98.5969691634669	102.911284767595	95.6749343633324	109.208451158806	178.240512313514	110.50472356615	171.870207549511	115.856145888811	0.56656539333774	0.000869850634026052	0.0130211738176603	Adcy7	8	88999031	89056590	+	6733	protein_coding	adenylate cyclase 7 [Source:MGI Symbol;Acc:MGI:102891]	-	199	214	168	159	176	134	91	103	101	101	195	110	1.83922654946017	2.0472451088638	1.62425203097438	1.4999493114001	1.68826375310067	1.2975549285019	0.960759166438801	0.985808388947953	0.92089090643788	1.05649410324103	1.71284673726054
ENSMUSG00000057130	360.774852308276	377.351307489606	398.168388669113	387.609579851259	396.858315488506	381.540820194078	328.295402819016	329.715766731129	342.914121183429	298.431015047825	324.489137801526	329.504993906339	383.717210666806	325.558406248211	0.236113076777267	0.000893111683699353	0.0133184961166698	Txnl4a	18	80250010	80269070	+	4507	protein_coding	thioredoxin-like 4A [Source:MGI Symbol;Acc:MGI:1351613]	-	378	383	402	397	400	381	303	330	362	276	355	328	5.21909265780956	5.47363582380298	5.80619003728236	5.59488316472318	5.73203292334492	5.51146413059429	4.77899778535619	4.71835139151302	4.93078921730716	4.31296408887744	4.65836273386835
ENSMUSG00000031137	55.3569879203175	102.46615138099	28.7235902273738	105.445427264322	43.6544147037357	71.1007827658256	41.1723607495796	12.9888029318324	29.3655739134981	19.4628922857277	32.9059407348026	47.2156546146278	67.7912257104274	30.5185375383447	1.15140596539691	0.000898759584678311	0.0133772639797371	Fgf13	X	58107505	58613431	-	4019	protein_coding	fibroblast growth factor 13 [Source:MGI Symbol;Acc:MGI:109178]	-	58	104	29	108	44	71	38	13	31	18	36	47	0.898050487240742	1.6667866618026	0.469713176121703	1.7068439708162	0.707083842350512	1.15178100048247	0.672120821072524	0.208443926485662	0.47352085678284	0.315434227883379	0.529757363996796
ENSMUSG00000029622	1910.77051407717	1528.12500761457	1489.66481730932	1819.9099668583	1774.94881602234	1581.24135193294	1330.51734211799	1344.84067278818	1192.62121151916	1256.43782422309	1655.35162974243	1329.07044798197	1684.11007896911	1351.47318806214	0.317247805897745	0.000901537104508723	0.0134058738510106	Arpc1b	5	145051025	145067515	+	5115	protein_coding	actin related protein 2/3 complex, subunit 1B [Source:MGI Symbol;Acc:MGI:1343142]	-	2002	1551	1504	1864	1789	1579	1228	1346	1259	1162	1811	1323	24.3561814347845	19.5312861605384	19.1405736425592	23.146660570718	22.589204935331	20.1263981409078	17.0661079184313	16.9575583904767	15.1103845563238	15.9998093633665	20.9394524054011
ENSMUSG00000061028	795.040878234905	695.587527644026	900.335983333889	755.692228727644	897.891938792745	820.162550495932	769.273056110566	588.492686680713	658.35722160907	538.473353238467	700.165294523856	525.399731137242	810.78518453819	630.026890549986	0.363725429938272	0.000906297024936489	0.0134638798785115	Clasrp	7	19314960	19338411	-	7614	protein_coding	CLK4-associating serine/arginine rich protein [Source:MGI Symbol;Acc:MGI:1855695]	-	833	706	909	774	905	819	710	589	695	498	766	523	6.80805247264049	5.97250486099994	7.77148050616066	6.45678256073338	7.67665370005633	7.01294764967626	6.62868276485918	4.98501330324222	5.60360297571584	4.60649695449847	5.94988271590999
ENSMUSG00000037944	18.134185698035	15.764023289383	8.91421765677118	10.739812036181	19.8429157744253	21.0298089870752	6.50089906572309	10.9905255577043	5.68365946712866	3.24381538095462	6.39837736510051	5.02294198027956	15.7374939069785	6.30670313614846	1.31444040173364	0.000907740227704957	0.013466618657407	Ccr7	11	99035022	99045903	-	1978	protein_coding	chemokine (C-C motif) receptor 7 [Source:MGI Symbol;Acc:MGI:103011]	-	19	16	9	11	20	21	6	11	6	3	7	5	0.597747927688978	0.521024779791916	0.296189032695829	0.353227470255278	0.653040252414447	0.692185623974424	0.215628778129728	0.358368886443364	0.186217455567067	0.106819191259125	0.209297605905542
ENSMUSG00000021144	641.377515214713	631.546183030908	721.061161569935	707.851247839201	655.808366344757	780.105771472932	534.157206566914	519.552117273295	577.838712491414	523.335548127346	680.056108519255	520.376789156962	689.625040912074	559.219413689197	0.301226756148821	0.000929577596608619	0.0137316396528246	Mta1	12	113061898	113100826	+	3104	protein_coding	metastasis associated 1 [Source:MGI Symbol;Acc:MGI:2150037]	zf-GATA	672	641	728	725	661	779	493	520	610	484	744	518	13.4721939339906	13.3015116834852	15.2673062735349	14.835574441178	13.7535873444151	16.3623362317206	11.2903385689603	10.7955688214675	12.0643394296666	10.9819121982717	14.1756744465199
ENSMUSG00000031360	345.503959088878	363.557787111396	394.206514154992	417.876322862315	336.337422376509	380.539400718503	280.622143003713	326.718350669937	313.548547269931	304.918645809735	329.973461257327	269.229690142984	373.003567718766	304.168473025604	0.293173697709503	0.000930513030963432	0.0137325148157155	Ctps2	X	161684234	161815504	+	4720	protein_coding	cytidine 5'-triphosphate synthase 2 [Source:MGI Symbol;Acc:MGI:1933185]	-	362	369	398	428	339	380	259	327	331	282	361	268	4.77262528044943	5.03557479242694	5.48900750601683	5.75956711630574	4.63867496752636	5.24893464895214	3.90067282109519	4.46446737220505	4.3050819235155	4.20786141296435	4.52332414884079
ENSMUSG00000006576	136.483608148369	124.141683403891	235.731533590171	165.978913286433	197.437011955532	204.289573017302	104.014385051569	127.889751944196	124.093231698976	135.158974206443	126.13943948341	68.312010931802	177.34372056695	114.267965552733	0.633470786317473	0.000932940230631417	0.0137441252797217	Slc4a3	1	75522910	75538816	+	8599	protein_coding	solute carrier family 4 (anion exchanger), member 3 [Source:MGI Symbol;Acc:MGI:109350]	-	143	126	238	170	199	204	96	128	131	125	138	68	1.03485345504397	0.943815878430483	1.80169701629413	1.25570911150387	1.49465641490801	1.54672030247796	0.793606183306154	0.959236995266644	0.935230737132753	1.02380296308946	0.949125507922855
ENSMUSG00000034083	234.789983248243	259.121132819234	255.540906160774	268.495300904525	252.997176123923	263.373322076227	197.193938326934	255.779503888391	145.880592989636	183.816204920762	198.349698318116	184.844264874288	255.719636888821	194.310700553021	0.396538967015563	0.000938999158234905	0.0138187171896861	Ccdc174	6	91855034	91876824	+	9188	protein_coding	coiled-coil domain containing 174 [Source:MGI Symbol;Acc:MGI:2444652]	-	246	263	258	275	255	263	182	256	154	170	217	184	1.66611466121901	1.84373901280659	1.82789595029103	1.90107731868998	1.79248461534242	1.86622640395459	1.40809566121734	1.7954895346752	1.02895210374393	1.30311352680284	1.39679044393949
ENSMUSG00000039629	411.359686097532	272.914653197444	103.008737367134	258.731835417087	265.895071377299	203.288153541727	143.019779445908	132.885445379516	195.138975038084	110.289722952457	159.959434127513	118.541430734598	252.533022833037	143.305797946346	0.816743869628718	0.000953799918751212	0.0140233640962362	Strip2	6	29917011	29959680	+	8329	protein_coding	striatin interacting protein 2 [Source:MGI Symbol;Acc:MGI:2444363]	-	431	277	104	265	268	203	132	133	206	102	175	118	3.2201431132666	2.14215844486635	0.81281784253044	2.02088260168425	2.07815614098876	1.58903236732785	1.1265820517581	1.02901730462242	1.5183426218634	0.862505012673635	1.24261815488403
[truncated: 1,484 more rows]
[truncated: 1 more columns]
