# Supplementary material for: Gene dosage imbalance disrupts systemic metabolism in the Dp16 Down syndrome mouse model
Source: eLife. 2026 Aug 3;15:RP110476. doi: 10.7554/eLife.110476 (PMC13432951; doi:10.7554/eLife.110476)
Supplement: Figure 5—source data 6. [file elife-110476-fig5-data6.xls]

gene_id	MBAT7	MBAT8	MBAT9	MBAT10	MBAT11	MBAT12	MBAT1	MBAT2	MBAT3	MBAT4	MBAT5	MBAT6	MBAT_Dp16	MBAT_WT	log2FoldChange	pvalue	padj	gene_name	gene_chr	gene_start	gene_end	gene_strand	gene_length	gene_biotype	gene_description	tf_family	MBAT7_count	MBAT8_count	MBAT9_count	MBAT10_count	MBAT11_count	MBAT12_count	MBAT1_count	MBAT2_count	MBAT3_count	MBAT4_count	MBAT5_count	MBAT6_count	MBAT7_fpkm	MBAT8_fpkm	MBAT9_fpkm	MBAT10_fpkm	MBAT11_fpkm	MBAT12_fpkm	MBAT1_fpkm	MBAT2_fpkm	MBAT3_fpkm	MBAT4_fpkm	MBAT5_fpkm
ENSMUSG00000002346	3076.13055288247	3684.84044389328	3441.8784841422	1927.30808722011	2665.89573429404	2640.7431570913	9075.25509574943	9030.21545368469	8963.1309796619	9074.03289232373	5902.96014625987	6531.83375115554	2906.1327432539	8096.23805313919	-1.4781209953027	6.1715736819441e-21	9.67270743171098e-17	Slc25a42	8	70636990	70664955	-	5996	protein_coding	solute carrier family 25, member 42 [Source:MGI Symbol;Acc:MGI:1920345]	-	3223	3740	3475	1974	2687	2637	8376	9038	9462	8392	6458	6502	33.449485861824	40.1767369283924	37.726449590216	20.910941991473	28.9429160689961	28.6733260590541	99.3017274023147	97.1347467318422	96.87612182373	98.5730442364986	63.6984587634458
ENSMUSG00000002504	1383.92469800794	1268.01862333975	1265.81890726151	1361.02708894875	1487.22653729318	1386.96597367139	1823.50218793533	1966.30493614201	2344.50953019057	2500.98165871601	2444.1801534684	2042.32820918167	1358.83030475375	2186.96777927233	-0.686721181716126	3.44259753839279e-14	1.34889578048076e-10	Slc9a3r2	17	24858260	24869301	-	2646	protein_coding	solute carrier family 9 (sodium/hydrogen exchanger), member 3 regulator 2 [Source:MGI Symbol;Acc:MGI:1890662]	-	1450	1287	1278	1394	1499	1385	1683	1968	2475	2313	2674	2033	34.101142367919	31.3294946988228	31.440812829733	33.4627020893948	36.5887890267269	34.1263233352527	45.2143232581023	47.9290867083635	57.4223270723957	61.5658827662261	59.7673597247937
ENSMUSG00000110613	172.751979544439	164.536993082935	179.274821763954	121.066972044222	106.159599393175	136.193048678201	279.538659826093	333.712321479386	323.021313048479	320.056450920856	255.021040694721	404.849123610532	146.663902417821	319.366484930011	-1.12223385747349	1.27159083557563e-13	2.75415597700609e-10	Lncbate1	8	109279883	109311320	-	906	lncRNA	brown adipose tissue enriched long non-coding RNA 1 [Source:MGI Symbol;Acc:MGI:1924437]	-	181	167	181	124	107	136	258	334	341	296	279	403	12.4320040417888	11.8727946612544	13.0047835550276	8.69323781702313	7.62766872309648	9.78679019941721	20.2429250497195	23.7564842029481	23.1058317411839	23.0100642575139	18.2124559114229
ENSMUSG00000072949	13.3620315669732	23.6460349340746	12.8760921708917	11.7161585849247	17.8586241969828	21.0298089870752	42.2558439272001	44.9612409178813	137.355103788943	187.060020301717	132.537816848511	327.495817114227	16.748125073487	145.27764048308	-3.1175065807369	1.30005930080626e-13	2.75415597700609e-10	Acot1	12	84056264	84065145	+	3919	protein_coding	acyl-CoA thioesterase 1 [Source:MGI Symbol;Acc:MGI:1349396]	-	14	24	13	12	18	21	39	45	145	173	145	326	0.222302085837729	0.394457902945295	0.21593390566586	0.194488557702087	0.296642576511406	0.349360337897783	0.707409849557006	0.739947913018715	2.27137145662969	3.10903175416562	2.18819109648119
ENSMUSG00000028517	1120.50178997332	1124.17191082413	969.668787330998	1130.60930344523	1155.84984386027	1230.74453548169	1555.88184306306	1948.32043977486	1556.3754174154	1762.47302365201	1864.66997497215	1598.30013812496	1121.92436181927	1714.33680616707	-0.611820656740061	1.40289764639286e-13	2.75415597700609e-10	Plpp3	4	105014544	105089961	+	3159	protein_coding	phospholipid phosphatase 3 [Source:MGI Symbol;Acc:MGI:1915166]	-	1174	1141	979	1158	1165	1229	1436	1950	1643	1630	2040	1591	23.1264640831937	23.2648738418569	20.1737120267395	23.2834325614838	23.818397696364	25.3648223341943	32.3136913807061	39.7785441854643	31.9288563281869	36.3406169997042	38.1920569593258
ENSMUSG00000029050	1060.37264792194	1074.90933804481	1038.01112269958	1026.14022272966	1099.29753390316	1045.48193250031	1328.35037576275	1444.75454149459	1286.40159272679	1465.12328039784	1441.46301496622	1413.45587325067	1057.36879963324	1396.59144643314	-0.401384873395922	1.40580921432073e-13	2.75415597700609e-10	Ski	4	155238532	155307049	-	5562	protein_coding	ski sarcoma viral oncogene homolog (avian) [Source:MGI Symbol;Acc:MGI:98310]	-	1111	1091	1048	1051	1108	1044	1226	1446	1358	1355	1577	1407	12.4300775987087	12.6345113351919	12.2654376561713	12.0021708494222	12.8660436008411	12.2376796925323	15.6689986986209	16.7533324928683	14.9887083967887	17.1578405981539	16.7684614446703
ENSMUSG00000017868	2.86329247863711	4.9262572779322	1.98093725706026	0	0	5.00709737787504	31.4210121509949	114.900949012363	60.6257009827057	41.0883281587586	11.882700820901	55.2523617830751	2.46293073191744	52.5285088181331	-4.41626315199003	2.60416946847195e-13	3.71046800721462e-10	Sgk2	2	162829250	162856047	+	3412	protein_coding	serum/glucocorticoid regulated kinase 2 [Source:MGI Symbol;Acc:MGI:1351318]	-	3	5	2	0	0	5	29	115	64	38	13	55	0.0547145709092737	0.0943899302487918	0.0381569562766933	0	0	0.0955411687197434	0.604186106441844	2.17196447296366	1.15150645443269	0.784384299707005	0.225334057873686
ENSMUSG00000024526	21658.8987392373	19470.5392652992	20025.2947316222	17780.246999172	20071.1093058312	20513.0765376785	25979.7596329847	25133.3336730956	26339.9725238299	26419.7950060818	26097.1531644264	24955.984934821	19919.8609298067	25820.9998225399	-0.374333125742819	1.34866646754304e-12	1.50983211041443e-09	Cidea	18	67476674	67500855	+	1115	protein_coding	cell death-inducing DNA fragmentation factor, alpha subunit-like effector A [Source:MGI Symbol;Acc:MGI:1270845]	-	22693	19762	20218	18211	20230	20484	23978	25155	27806	24434	28551	24842	1266.50763201251	1141.61774546716	1180.36432776299	1037.4018068895	1171.81015775556	1197.75906794411	1528.69148781246	1453.8290869563	1530.94319319384	1543.38409441793	1514.39429360688
ENSMUSG00000023942	297.78241777826	341.882255088495	323.883241529353	226.512399308544	318.478798179526	272.386097356402	1218.91857482308	753.350570046278	1289.24342246035	1270.49435754056	339.114000350327	903.124968054264	296.820868206763	962.37431554581	-1.69676467396025	2.64508039860691e-12	2.6430808777046e-09	Slc29a1	17	45896126	45910532	-	4008	protein_coding	solute carrier family 29 (nucleoside transporters), member 1 [Source:MGI Symbol;Acc:MGI:1927073]	-	312	347	327	232	321	272	1125	754	1361	1175	371	899	4.84415071307733	5.57656084715971	5.31095707146424	3.6766166120093	5.17265558617171	4.42456682668263	19.9529249223709	12.1229281815521	20.8461489936363	20.6473572326095	5.47442744947645
ENSMUSG00000049091	1637.80329778043	1571.47607166037	1550.08340364965	1154.04162061508	1708.47504817802	2030.87869646612	2502.84614030339	2880.51683480559	2928.97917872697	3359.51146287534	2618.76445014471	2890.20081545286	1608.79302305828	2863.46981371814	-0.831792211093426	2.69822586890025e-12	2.6430808777046e-09	Sephs2	7	126871051	126873227	-	2177	protein_coding	selenophosphate synthetase 2 [Source:MGI Symbol;Acc:MGI:108388]	-	1716	1595	1565	1182	1722	2028	2310	2883	3092	3107	2865	2877	49.0511981254372	47.1918433628075	46.7959926474877	34.4863411929243	51.0870659713571	60.7350074817031	75.4284719380484	85.3395036639611	87.191968230688	100.516450081899	77.832092246114
ENSMUSG00000028773	4325.48050439446	4652.35737327917	4778.02066402935	2507.25793717389	2544.85394807005	3849.45646411033	11079.6989743474	12921.8606397991	12863.06865069	13100.6890518821	5631.48613519775	7936.2483288417	3776.23781517621	10588.8419634597	-1.48750421717256	4.44264676226194e-12	4.09585898264303e-09	Fabp3	4	130202388	130209256	+	823	protein_coding	fatty acid binding protein 3, muscle and heart [Source:MGI Symbol;Acc:MGI:95476]	-	4532	4722	4824	2568	2565	3844	10226	12933	13579	12116	6161	7900	342.673745423713	369.564997124161	381.557693774458	198.190693479682	201.290731071833	304.518100055957	883.258269104047	1012.65926775211	1012.89255327039	1036.84478473982	442.735025840729
ENSMUSG00000073436	145.07348558428	155.669729982657	132.722796223038	121.066972044222	138.900410420977	123.174595495726	175.524274774523	245.788117017751	242.502803930823	251.936327920809	238.568070327319	253.15627580609	136.10133162515	234.579311629553	-0.786166480364766	2.21039855381902e-11	1.44348235558356e-08	Eme2	17	25107460	25114061	-	6000	protein_coding	essential meiotic structure-specific endonuclease subunit 2 [Source:MGI Symbol;Acc:MGI:1919889]	-	152	158	134	124	140	123	162	246	256	233	261	252	1.57646053462506	1.69617446124676	1.45380547211287	1.31267891037049	1.50699922248841	1.33654451745423	1.9193117541327	2.64209090479854	2.61929334834957	2.73501044179768	2.57265627213294
ENSMUSG00000027359	2170.37569880693	2740.96954944148	1891.79508049255	1737.89685676383	1699.54573607953	3452.89435178263	3994.80247588684	5515.24555259344	5867.43112323249	5186.86079414644	4146.14853258513	6820.15062082358	2282.24621222782	5255.10651654465	-1.20329368786948	3.4606168264115e-11	2.1695299008139e-08	Slc27a2	2	126394327	126430163	+	3754	protein_coding	solute carrier family 27 (fatty acid transporter), member 2 [Source:MGI Symbol;Acc:MGI:1347099]	-	2274	2782	1910	1780	1713	3448	3687	5520	6194	4797	4536	6789	37.6952786053199	47.7339683361054	33.1201160760133	30.1171455023392	29.4713030077172	59.8828631077381	69.8169107271975	94.7564340767436	101.291349641698	89.9973596527889	71.4613613702166
ENSMUSG00000030317	1001.19793669678	1213.82979328249	843.879271507672	1218.48049283217	1007.02797555208	829.175325776107	1718.40431970614	1756.48581185856	2469.5500384674	2790.76249941463	1578.57110136123	1937.85101599185	1018.93179927455	2041.93746446663	-1.00275750095899	5.49817573491608e-11	3.31434262666691e-08	Timp4	6	115218853	115229166	-	5894	protein_coding	tissue inhibitor of metalloproteinase 4 [Source:MGI Symbol;Acc:MGI:109125]	-	1049	1232	852	1248	1015	828	1586	1758	2607	2581	1727	1929	11.0753158932033	13.4637258417013	9.40983946923126	13.4490784516433	11.122237220605	9.15903614632579	19.1282311079344	19.2208521714345	27.1535317662056	30.841265578641	17.3290483678067
ENSMUSG00000046470	434.266025926629	359.61678128905	465.520255409162	375.893421266334	522.860830656107	529.75090257918	879.788340227858	635.452204972722	862.968962425701	1010.98912706419	901.257154569872	682.115520921964	447.98470285441	828.761885030385	-0.88750074821351	6.74751948224535e-11	3.90757264106941e-08	Sox18	2	181311629	181313433	-	1620	protein_coding	SRY (sex determining region Y)-box 18 [Source:MGI Symbol;Acc:MGI:103559]	HMG	455	365	470	385	527	529	812	636	911	935	986	679	17.4778153814426	14.5125100411408	18.8858090628261	15.0950233122055	21.0102801653807	21.2897335059708	35.6305702870543	25.2991541019553	34.5222256994569	40.6490981255894	35.9960136841646
ENSMUSG00000036158	85.8987743591133	130.05319213741	142.627482508339	116.185239300503	146.837576730747	157.222857665276	234.032366366031	199.827737412806	267.131994955047	311.406276571644	285.184819701623	250.142510617922	129.804187116898	257.954284270845	-0.991691882098601	7.26183705511183e-11	3.92464731602647e-08	Prickle1	15	93396995	93493772	-	4345	protein_coding	prickle planar cell polarity protein 1 [Source:MGI Symbol;Acc:MGI:1916034]	-	90	132	144	119	148	157	216	200	282	288	312	249	1.28897203182353	1.95681078688938	2.15737410972557	1.7395833958286	2.19992653225334	2.35580554312852	3.53383061750556	2.96622515905418	3.98432496530447	4.66828137855301	4.24675611764336
ENSMUSG00000118664	232.881121595818	203.947051306393	160.455917821881	221.630666564826	188.50769985704	166.235632945451	491.901362639714	781.32645328407	679.197306321875	649.844347984576	262.333471969121	338.546289470842	195.609681681902	533.858205278366	-1.4480665586327	1.68360982805959e-10	7.76094612799352e-08	Tusc3	8	39472999	39619367	+	4617	protein_coding	tumor suppressor candidate 3 [Source:MGI Symbol;Acc:MGI:1933134]	-	244	207	162	227	190	166	454	782	717	601	287	337	3.28867318532639	2.887853476103	2.28406201431715	3.12287107939908	2.65784695324234	2.34410888600879	6.99000903565926	10.9146742291344	9.53355126485665	9.16787990373552	3.67633035385048
ENSMUSG00000041592	64.9012961824412	37.4395553122847	38.6282765126751	45.8882877909551	71.4344967879311	50.0709737787504	110.515284117293	134.883722753644	216.926336328744	349.250789349448	94.1475526579076	211.968151567797	51.3938143941729	186.281972795805	-1.85680937596402	2.56343957188017e-10	1.08585914621832e-07	Sdk2	11	113667200	113957872	-	15469	protein_coding	sidekick cell adhesion molecule 2 [Source:MGI Symbol;Acc:MGI:2443847]	-	68	38	39	47	72	50	102	135	229	323	103	211	0.273550453252441	0.158228984373099	0.164117585423331	0.192985061029697	0.300612129380878	0.21073532075232	0.468726698131115	0.562387201070595	0.908800731663001	1.4706001331762	0.393792547690401
ENSMUSG00000075419	1050.82833965982	1061.1158176666	995.420971672782	967.559429805032	1248.11940221135	1198.69911226329	1356.52093838088	1662.56677527454	1556.3754174154	1719.22215190595	1535.61056762412	1711.81862687927	1086.95717887981	1590.35241291336	-0.549153533033342	3.01121055951567e-10	1.24196587103392e-07	Dolk	2	30174243	30176346	-	2104	protein_coding	dolichol kinase [Source:MGI Symbol;Acc:MGI:2677836]	-	1101	1077	1005	991	1258	1197	1252	1664	1643	1590	1680	1704	32.5635953188575	32.971192209464	31.0937482153417	29.9168588290466	38.6163434659916	37.0918062550477	42.2999985244006	50.9649363069735	47.9388104281095	53.2237789755663	47.2232697126801
ENSMUSG00000025209	335.005220000542	319.221471610006	327.845116043473	333.910519670354	370.070379193032	355.503913829128	433.393271048206	438.621883621109	518.160288086563	485.491035349542	496.33127274994	469.142780958111	340.259436724423	473.523421968912	-0.477818444579883	6.0259257576821e-10	2.06456189914306e-07	Twnk	19	44994102	45001201	+	4013	protein_coding	twinkle mtDNA helicase [Source:MGI Symbol;Acc:MGI:2137410]	-	351	324	331	342	373	355	400	439	547	449	543	467	5.44287953283471	5.20044531327567	5.36922477250457	5.41308715240037	6.00310465972919	5.76751537620116	7.08553406662681	7.04951533860415	8.36784431971414	7.88009583681676	8.0024538397804
ENSMUSG00000024597	497.258460456645	610.855902463593	395.196982783522	429.592481447239	422.654105995259	496.704059885204	770.356539288186	716.382438624909	974.747598612565	1089.92196800075	674.571785063454	970.432390590011	475.376998838577	866.068786696646	-0.865141432614656	1.02738794729985e-09	3.35463568708968e-07	Slc12a2	18	58011750	58079893	+	10920	protein_coding	solute carrier family 12, member 2 [Source:MGI Symbol;Acc:MGI:101924]	-	521	620	399	440	426	496	711	717	1029	1008	738	966	2.9689702810138	3.65707388361729	2.37849919375526	2.55928181745399	2.51955129034561	2.96134227042482	4.6283769406741	4.23116943344177	5.7847975091254	6.5011803172477	3.99692713745549
ENSMUSG00000050244	220.473520855058	200.991296939634	207.007943362797	195.269309748745	176.601950392385	225.319382004377	248.117647675098	317.726102486361	318.284930159205	335.194256031978	313.520490889925	369.688529748575	204.277233883833	317.088659498524	-0.634832268031863	3.96347824767796e-09	1.06483183611727e-06	Heatr1	13	12409908	12455170	+	7828	protein_coding	HEAT repeat containing 1 [Source:MGI Symbol;Acc:MGI:2442524]	-	231	204	209	200	178	225	229	318	336	310	343	368	1.83633506994993	1.67858768957105	1.73799379002045	1.62280841771947	1.4686064399022	1.87396410899711	2.07953590953836	2.61782253737657	2.63501981582178	2.78910712384051	2.59140809396742
ENSMUSG00000028229	560.250894986661	606.914896641247	592.300239861018	503.794819151762	589.334598500432	586.831812686955	954.548679483674	845.271329256168	862.968962425701	923.406111778416	645.322059965852	899.106614470041	573.237876971346	855.103959563309	-0.576270686711672	4.00849092904479e-09	1.06483183611727e-06	Rmdn1	4	19575162	19606932	+	1963	protein_coding	regulator of microtubule dynamics 1 [Source:MGI Symbol;Acc:MGI:1913552]	-	587	616	598	516	594	586	881	846	911	854	706	895	18.6083800404506	20.212735637032	19.8304986805946	16.6961937230171	19.5435020338719	19.4628701024609	31.9034292822949	27.7724352404801	28.4900690948141	30.6402207004941	21.2704613291391
ENSMUSG00000079043	63.9468653562288	63.0560931575321	59.4281177118079	51.7463670834175	67.4659136330461	73.1036217169756	86.6786542096412	123.89319719594	115.567742498283	138.402789587397	111.514576934609	112.513900358262	63.124496443168	114.761810130689	-0.862920113580051	4.89434707161702e-09	1.25752625661399e-06	Fastkd5	2	130455760	130471947	-	3015	protein_coding	FAST kinase domains 5 [Source:MGI Symbol;Acc:MGI:2139469]	-	67	64	60	53	68	73	80	124	122	128	122	112	1.38286011809216	1.36727962113222	1.29543815737391	1.11654601588246	1.45665880780685	1.57857460298765	1.88618561919558	2.65031972005839	2.48409350512008	2.99003981423443	2.39312300718796
ENSMUSG00000068270	231.926690769606	283.752419208895	242.664813989882	249.944716478394	256.965759278808	277.393194734277	356.465965437149	332.713182792322	380.80518429762	391.420389301858	367.44967153863	341.56005465901	257.107932409977	361.735741337765	-0.492867465687702	5.48942889619995e-09	1.36564792206574e-06	Shroom4	X	6311908	6549502	+	8880	protein_coding	shroom family member 4 [Source:MGI Symbol;Acc:MGI:2685570]	-	243	288	245	256	259	277	329	333	402	362	402	340	1.70288011163714	2.08902773194948	1.79599808727134	1.83111269101377	1.88374902811051	2.03374440416844	2.63369021984343	2.41654655926695	2.77912776086499	2.87111060181754	2.67735275291871
ENSMUSG00000021759	173.706410370651	212.814314406671	207.998411991327	201.127389041207	208.350615631466	202.286734066152	250.284614030339	277.7605550038	305.970334647093	324.381538095462	330.887515166627	360.647234184072	201.047312584579	308.321965187899	-0.618066498990264	5.80627953984108e-09	1.40002798812199e-06	Plpp1	13	112937326	113004428	+	1750	protein_coding	phospholipid phosphatase 1 [Source:MGI Symbol;Acc:MGI:108412]	-	182	216	210	206	210	202	231	278	323	300	362	359	6.47178535267132	7.95024268273344	7.81149208896466	7.47682549870014	7.75028171565466	7.52563045367959	9.38330190909322	10.2369515196375	11.3307823863872	12.0736205891743	12.2338465748719
ENSMUSG00000042312	722.504135442764	706.425293655477	789.403496938514	536.990601809049	634.97330478161	682.968082342156	1030.39250191711	1070.07753384557	1005.06044910392	1115.87249104839	1002.71713850218	846.868017875133	678.877485828262	1011.83135538205	-0.575582490946282	7.07716255403394e-09	1.63118189278491e-06	S100a13	3	90421742	90431888	+	715	protein_coding	S100 calcium binding protein A13 [Source:MGI Symbol;Acc:MGI:109581]	-	757	717	797	550	640	682	951	1071	1061	1032	1097	843	65.8840977941392	64.5918609567455	72.5612959779118	48.8590165150308	57.8109591843704	62.1881876789212	94.5488463185808	96.5266709547751	91.0971451900861	101.654819506055	90.7388129741929
ENSMUSG00000024969	909.572577380389	1224.66755929394	1143.9912659523	1223.36222557589	1072.50959760769	1183.67782012966	1605.7220692336	1532.67874595622	1634.99937337734	1673.80873657259	1477.11111742892	1450.62564390474	1126.29684098998	1562.49094774557	-0.472225267557408	9.58952646449722e-09	2.03342653143159e-06	Mark2	19	7252761	7319225	-	7942	protein_coding	MAP/microtubule affinity regulating kinase 2 [Source:MGI Symbol;Acc:MGI:99638]	-	953	1243	1155	1253	1081	1182	1482	1534	1726	1548	1616	1444	7.46713122190662	10.0810537249316	9.46683598039345	10.0209584489214	8.79087397656204	9.70324867257682	13.2647808632244	12.4468477190145	13.3415514017192	13.7276245177844	12.0338330359672
ENSMUSG00000024560	772.134538405808	799.038930480603	746.813345911719	747.881456337694	810.583109385274	866.227846372382	941.546881352228	1037.10595717246	957.696620211179	1084.5156090325	1083.15388252059	1066.87287661138	790.44653781558	1028.48197115005	-0.380027225168933	1.10124958097654e-08	2.22100130800957e-06	Cxxc1	18	74349195	74354567	+	3925	protein_coding	CXXC finger 1 (PHD domain) [Source:MGI Symbol;Acc:MGI:1921572]	-	809	811	754	766	817	865	869	1038	1011	1003	1185	1062	12.8262477959605	13.3090138328255	12.505021305901	12.3958748141828	13.4436946108065	14.3683207406918	15.7384469388188	17.0420404485374	15.8127323358763	17.9976412222065	17.8554663297608
ENSMUSG00000033386	108.80511418821	107.392408658922	119.846704052146	94.7056152281414	91.2774125623564	110.156142313251	130.017981314462	211.817401657574	172.404337169569	217.33563052396	183.724835769315	252.151687410034	105.363899500504	194.575312307486	-0.885192973130168	1.10460108687351e-08	2.22100130800957e-06	Frrs1	3	116653113	116701826	+	7260	protein_coding	ferric-chelate reductase 1 [Source:MGI Symbol;Acc:MGI:108076]	-	114	109	121	97	92	110	120	212	182	201	201	251	0.977144959478346	0.967062539365501	1.08492945680065	0.848639391535176	0.818441136180244	0.987837780823529	1.17496893427163	1.8817552637818	1.53897013623328	1.94990635548304	1.63738928690897
ENSMUSG00000050777	295.873556125835	354.690524011118	332.797459186124	248.96836992965	260.934342433693	253.359127320477	476.732598153027	429.629635437532	469.849182615969	575.23659422262	404.925881819933	654.991634228454	291.10389650115	501.894254412922	-0.78529275504913	1.47692704655804e-08	2.85822966329615e-06	Tmem37	1	119995107	120001804	-	1311	protein_coding	transmembrane protein 37 [Source:MGI Symbol;Acc:MGI:2157899]	-	310	360	336	255	263	253	440	430	496	532	443	652	14.714644277182	17.687420156094	16.6835834089253	12.354511040986	12.9565477448333	12.5819338399628	23.8578741649968	21.1363340042673	23.2259993703766	28.5800680613305	19.984511753858
ENSMUSG00000038279	377.000176353886	382.277564767539	357.559174899377	381.751500558797	436.544147037357	454.644441911054	507.070127126401	667.424642958771	556.998627778609	538.473353238467	558.486938582345	645.950338663951	398.296167588002	579.067338058091	-0.540421284110832	1.7346425277171e-08	3.31116559434428e-06	Nop2	6	125108872	125121716	+	2772	protein_coding	NOP2 nucleolar protein [Source:MGI Symbol;Acc:MGI:107891]	-	395	388	361	391	440	454	468	668	588	498	611	643	8.86736601698708	9.01577745306238	8.47747908885354	8.95924895187234	10.2516953910776	10.6780560117591	12.0014684000602	15.5291303664293	13.022054998897	12.6529104659276	13.0358841474949
ENSMUSG00000022793	101.169667578511	111.333414481268	112.913423652435	114.232546203016	108.143890970618	107.151883886526	175.524274774523	146.873386998412	229.240931840856	283.293209936704	193.779428771616	170.780027329505	109.157471128729	199.915209941936	-0.87241749825919	1.7535043982044e-08	3.31116559434428e-06	B4galt4	16	38562626	38589411	+	3213	protein_coding	UDP-Gal:betaGlcNAc beta 1,4-galactosyltransferase, polypeptide 4 [Source:MGI Symbol;Acc:MGI:1928387]	-	106	113	114	117	109	107	162	147	242	262	212	170	2.05298560949257	2.26533482396534	2.30965374557	2.31293383502527	2.19104862279894	2.17121394589971	3.58414893395463	2.94829209845206	4.6238109119733	5.74308023668058	3.90227294784609
ENSMUSG00000060961	1780.01349088607	2253.27007892619	1715.49166461419	1099.36621388544	1160.81057280388	1827.59054292439	2821.39019452382	3236.21020740039	4809.3231857687	4555.39806665394	2158.99533376677	5067.14386970602	1639.42376067336	3774.74347630327	-1.20317184342988	2.1580935814739e-08	3.97927067087534e-06	Slc4a4	5	89034345	89387512	+	11333	protein_coding	solute carrier family 4 (anion exchanger), member 4 [Source:MGI Symbol;Acc:MGI:1927555]	-	1865	2287	1732	1126	1170	1825	2604	3239	5077	4213	2362	5044	10.2405837298936	12.9982821296092	9.94845752675577	6.31075870243554	6.66771787943465	10.4989906203295	16.3334470875338	18.4174694678447	27.5015834487174	26.1818836432939	12.3261518133454
ENSMUSG00000040111	237.65327572688	336.955997810562	226.8173159334	170.860646030152	292.683007672773	266.377580502952	477.816081330647	565.51249687824	691.511901833987	1477.01727012801	723.930696165658	1528.9835387971	255.224637279453	910.795330855606	-1.83532059370601	2.52433050785022e-08	4.54756690224558e-06	Gramd1b	9	40204529	40442679	-	10452	protein_coding	GRAM domain containing 1B [Source:MGI Symbol;Acc:MGI:1925037]	-	249	342	229	175	295	266	441	566	730	1366	792	1522	1.48248637803508	2.10761552175729	1.42622758672416	1.06347361817542	1.82288326486009	1.65924991199176	2.99930718052374	3.48964243537465	4.28764563068489	9.20461475265377	4.48144724549069
ENSMUSG00000033610	3962.79679043376	4978.47560507828	4240.19619873749	3722.80939035983	4162.05158368571	5241.42953515959	6863.86593022596	7043.9277438014	6524.8410682637	6340.57779797264	5285.05970357303	7753.41324075953	4384.62651724244	6635.28091409937	-0.59768661901383	3.23914291041756e-08	5.40075391861429e-06	Pank1	19	34784340	34856855	-	8267	protein_coding	pantothenate kinase 1 [Source:MGI Symbol;Acc:MGI:1922985]	-	4152	5053	4281	3813	4195	5234	6335	7050	6888	5864	5782	7718	31.2536088622644	39.3700570332856	33.7093238507093	29.2959064912733	32.7733073234661	41.2776865076573	54.4728929497945	54.954730028086	51.1494096920508	49.9574591694313	41.3640122004887
ENSMUSG00000025902	210.929212592934	255.180126996888	218.893566905159	225.536052759801	267.879362954742	310.440037428253	362.966864502873	379.672701084331	413.959864522537	663.900881302046	424.121013915234	436.995952284322	248.143059939629	446.936212935224	-0.848639565171478	3.32831454282964e-08	5.43382019060093e-06	Sox17	1	4561154	4567577	-	4772	protein_coding	SRY (sex determining region Y)-box 17 [Source:MGI Symbol;Acc:MGI:107543]	HMG	221	259	221	231	270	310	335	380	437	614	464	435	2.8819245336183	3.49594033865462	3.01470339421135	3.07467784146348	3.65426107716324	4.23536483563483	4.99029398058471	5.13153222979292	5.62181340974416	9.06196236593167	5.75055886478444
ENSMUSG00000030483	44.8582488319814	29.5575436675932	16.8379666850122	7.8107723899498	24.8036447180316	7.00993632902506	159.272027110216	264.771752071968	714.246539702501	1705.16561858848	39.3043180999032	106.486369981927	21.8130187702656	498.207770925832	-4.51296138390732	3.58298359401265e-08	5.73021447642451e-06	Cyp2b10	7	25597045	25626049	+	2112	protein_coding	cytochrome P450, family 2, subfamily b, polypeptide 10 [Source:MGI Symbol;Acc:MGI:88598]	-	47	30	17	8	25	7	147	265	754	1577	43	106	1.38482440803263	0.914938755707039	0.523971612659403	0.240593641930076	0.764508534135758	0.216089514555147	4.94772074665943	8.08566714906241	21.9165836365365	52.5886591240116	1.20411245756832
ENSMUSG00000098557	1423.05636188264	1394.13080965481	824.069898937069	1176.49759123619	1237.20579853542	1396.98016842714	1820.25173840247	2774.60813397681	2848.46066960931	2465.29968952551	1715.67918775624	1982.05290541831	1241.99010477888	2267.72538744811	-0.86858012639251	3.85688467141828e-08	6.04489534551388e-06	Kctd12	14	103214017	103220073	-	6057	protein_coding	potassium channel tetramerisation domain containing 12 [Source:MGI Symbol;Acc:MGI:2145823]	-	1491	1415	832	1205	1247	1395	1680	2777	3007	2280	1877	1973	15.3183093319124	15.0474721955609	8.94166724178443	12.6362307034498	13.2967383460203	15.0157213934988	19.7166654250237	29.5448783009601	30.4769343521203	26.5113346270461	18.3273302962603
ENSMUSG00000063060	342.640666610241	337.941249266149	360.530580784968	276.306073294474	324.431672911854	349.495396975678	582.913949559837	525.546949395679	510.582075463724	512.522830190831	595.963148863648	367.679352956464	331.890939973894	515.868051071697	-0.636446370733503	6.86745126024151e-08	9.70950544216204e-06	Sox7	14	64181122	64188181	+	3299	protein_coding	SRY (sex determining region Y)-box 7 [Source:MGI Symbol;Acc:MGI:98369]	HMG	359	343	364	283	327	349	538	526	539	474	652	366	6.77178090566198	6.69694123122431	7.18243690103853	5.44869117183383	6.40179377846588	6.89719777007856	11.592623171145	10.2746568873349	10.0300217496809	10.1192970382137	11.6884732707625
ENSMUSG00000024785	321.643188433569	355.675775466705	406.092137697354	373.940728168847	378.007545502802	374.530883865053	462.64731684396	514.556423837975	506.792969152305	503.872655841618	452.456685103536	533.436438305689	368.315043189055	495.627081514181	-0.428500700482395	7.04147278596981e-08	9.8536609798665e-06	Rcl1	19	29078775	29121329	+	1889	protein_coding	RNA terminal phosphate cyclase-like 1 [Source:MGI Symbol;Acc:MGI:1913275]	-	337	361	410	383	381	374	427	515	535	466	495	531	11.101680090454	12.3094862430074	14.1287795856516	12.8781918066881	13.0265454987843	12.9083048077544	16.068586534413	17.568681531992	17.3867035472681	17.3743384338656	15.4976464431805
ENSMUSG00000037664	316.871034302507	365.528290022569	417.977761239715	305.596469756786	395.866169699785	369.523786487178	624.086310309417	472.592598981286	772.977687529498	729.85846071479	457.941008559337	868.968962588363	361.893918584757	654.404171447115	-0.854500271231194	8.2988608940895e-08	1.10666590374376e-05	Cdkn1c	7	143012076	143014787	-	2039	protein_coding	cyclin-dependent kinase inhibitor 1C (P57) [Source:MGI Symbol;Acc:MGI:104564]	-	332	371	422	313	399	369	576	473	816	675	501	865	10.1323836019112	11.7198314845801	13.4724933036745	9.75023728296519	12.6383946564746	11.7988235969476	20.081077695683	14.9488510385257	24.5679182379527	23.3152923344158	14.5315857146404
ENSMUSG00000006356	829.40038797855	710.366299477823	674.509136029019	667.821039340708	703.431364203377	727.030539267456	906.875419668371	1584.63395768355	1109.26087266794	1435.92894196925	1333.60465366881	895.088260885817	718.759794382822	1210.89868442396	-0.752526958415765	9.21738310942241e-08	1.1939177311899e-05	Crip2	12	113103856	113109126	+	2099	protein_coding	cysteine rich protein 2 [Source:MGI Symbol;Acc:MGI:1915587]	-	869	721	681	684	709	726	837	1586	1171	1328	1459	891	25.763099055738	22.1252155015151	21.1196844234752	20.6981598309506	21.8157445466061	22.5503740380849	28.34619551125	48.6916670541196	34.2483680203074	44.559463632271	41.1088531598731
ENSMUSG00000067279	1003.1067983492	984.266204130853	989.478159901601	849.421497407041	1089.37607601595	1089.54438942561	1649.06139633842	1823.42810389185	1465.43686594134	1201.29296274686	1829.93592641875	2674.21431030084	1000.86552087171	1773.89492760634	-0.82578705646882	9.60312361440828e-08	1.22365655616765e-05	Ppp1r3c	19	36709131	36714053	-	2725	protein_coding	protein phosphatase 1, regulatory subunit 3C [Source:MGI Symbol;Acc:MGI:1858229]	-	1051	999	999	870	1098	1088	1522	1825	1547	1111	2002	2662	24.0008694624473	23.6136795278436	23.8644666571122	20.2787330930274	26.0238817241248	26.0310661891288	39.7036016281342	43.157895737367	34.8513200392499	28.714540465446	43.4500293730688
ENSMUSG00000057913	412.314116923744	376.36605603402	393.216045526462	201.127389041207	433.567709671193	329.467007464178	451.812485067755	693.402248822436	951.065684166196	1180.74879866748	604.189634047349	1318.01997562536	357.676387443467	866.539804399429	-1.27656656994156	1.03736641268952e-07	1.30069150288662e-05	Gm10032	14	67021929	67031207	+	2253	lncRNA	predicted gene 10032 [Source:MGI Symbol;Acc:MGI:3642901]	-	432	382	397	206	437	329	417	694	1004	1092	661	1312	11.932002084204	10.9211118373184	11.4704925259616	5.80756530081014	12.52727145192	9.52059901145233	13.1569923472134	19.850076190339	27.3569669788508	34.136246406143	17.3513302404444
ENSMUSG00000019966	840.853557893098	909.387093506284	738.889596883478	776.195506251262	799.66950570934	906.284625395383	1082.39969444289	1215.95178215692	1677.62681938081	1306.17632673106	1332.69059975951	1019.65722199675	828.546647606474	1272.41707407799	-0.619241160498842	1.09168529956257e-07	1.35793521428922e-05	Kitl	10	99851492	99936278	+	5911	protein_coding	kit ligand [Source:MGI Symbol;Acc:MGI:96974]	-	881	923	746	795	806	905	999	1217	1771	1208	1458	1015	9.27482479813293	10.0578562671018	8.21543604912823	8.54268204504894	8.8066416607704	9.98199131256798	12.0139629340061	13.2676350877026	18.3930193175082	14.3932972004255	14.5877755471285
ENSMUSG00000064181	463.853381539212	406.9088511572	383.311359241161	408.112857374877	427.614834938865	427.606116070529	512.487543014504	645.443591843362	646.042626096958	603.34966085756	497.24532665924	612.798921594106	419.567900053641	586.227945010955	-0.482419616265451	1.15526983419703e-07	1.41996860441721e-05	Rab3ip	10	116741689	116786674	-	3175	protein_coding	RAB3A interacting protein [Source:MGI Symbol;Acc:MGI:105933]	-	486	413	387	418	431	427	473	646	682	558	544	610	9.52540182131514	8.37859127871915	7.93450771241292	8.36220144071424	8.76737905366708	8.76826593359644	10.5900782701052	13.1115093105424	13.1866983039449	12.37783780087	10.1332248133972
ENSMUSG00000011305	2424.25429857942	2750.82206399734	3453.76410768457	2163.5839520161	2827.61549785561	2564.6352769476	4527.87619927613	3675.83122970856	4163.28055967174	4552.15425127299	3650.73131374449	3740.08259851616	2697.4458661801	4051.65935869835	-0.586859113129745	1.24068357207621e-07	1.50738245156205e-05	Plin5	17	56418601	56424596	-	2087	protein_coding	perilipin 5 [Source:MGI Symbol;Acc:MGI:1914218]	-	2540	2792	3487	2216	2850	2561	4179	3679	4395	4210	3994	3723	75.7359422606297	86.1703085854132	108.763268304663	67.4427670227602	88.1979831081927	80.0049203361177	142.341546798001	113.598144597261	129.280152424192	142.073789635428	113.182196860686
ENSMUSG00000036192	6.68101578348659	15.764023289383	8.91421765677118	4.88173274371863	4.96072894360633	6.00851685345005	31.4210121509949	30.9732992989849	40.7328928477554	31.3568820158947	17.3670242767014	22.1009447132301	7.8683725450693	28.9920092172602	-1.88029168607515	1.28215193292162e-07	1.53398223241836e-05	Rorb	19	18907969	19088560	-	11076	protein_coding	RAR-related orphan receptor beta [Source:MGI Symbol;Acc:MGI:1343464]	THR-like	7	16	9	5	5	6	29	31	43	29	19	22	0.0393283619717435	0.0930468593741792	0.0528947189122742	0.0286731317576472	0.0291556884090777	0.0353181438430947	0.186121613865978	0.180361004784581	0.238331218637915	0.184403588810821	0.101452595381805
ENSMUSG00000020601	231.926690769606	176.360010549973	285.254965016678	231.394132052263	175.609804603664	203.288153541727	373.801696279078	300.740744806273	359.01782300696	321.137722714508	345.512377715428	352.610527015625	217.305626088985	342.136815256312	-0.654701759325202	1.29614081857108e-07	1.53897083708065e-05	Trib2	12	15841728	15866923	-	4335	protein_coding	tribbles pseudokinase 2 [Source:MGI Symbol;Acc:MGI:2145021]	-	243	179	288	237	177	203	345	301	379	297	378	351	3.48825268542971	2.65967525349892	4.32470150254099	3.47254048172571	2.63706240613394	3.05306818626843	5.65733312124211	4.47446683176842	5.36717224818602	4.82527051228246	5.15697713540548
ENSMUSG00000022180	64.9012961824412	51.2330756904949	54.4757745691572	72.2496446070357	45.6387062811782	54.0766516810505	132.184947669703	290.749357935632	190.40259214881	194.628922857277	51.1870189208041	140.642375447828	57.0958581685596	166.632535830009	-1.54435134479608	1.66920586281648e-07	1.87885189016998e-05	Slc7a8	14	54959666	55019403	-	5005	protein_coding	solute carrier family 7 (cationic amino acid transporter, y+ system), member 8 [Source:MGI Symbol;Acc:MGI:1355323]	-	68	52	55	74	46	54	122	291	201	180	56	140	0.845464927345058	0.669212347031434	0.715338103385042	0.939108369379812	0.593594670196661	0.703427342828183	1.73275638438739	3.74673352645586	2.46540005159651	2.53292739633027	0.66172333983003
ENSMUSG00000056366	23.8607706553093	15.764023289383	19.8093725706026	10.739812036181	12.8978952533765	22.0312284626502	47.6732598153027	52.9543504143935	52.1002117820127	57.3074050635317	26.5075633697021	40.1835358422365	17.5171837112504	46.1210543811965	-1.39290388054246	1.67829556960248e-07	1.87885189016998e-05	Fabp3-ps1	10	86567851	86568252	-	402	processed_pseudogene	fatty acid binding protein 3, muscle and heart, pseudogene 1 [Source:MGI Symbol;Acc:MGI:101929]	-	25	16	20	11	13	22	44	53	55	53	29	40	3.86994436033254	2.56364928962291	3.23859539343477	1.73801974170383	2.08859167295835	3.56801108894468	7.78051567918178	8.49598458647752	8.39908664641012	9.28547520436083	4.26642831199492
ENSMUSG00000030214	1591.99061812223	2017.79498104103	2295.90628093284	1759.37648083619	1814.6346475712	1947.76087999339	3038.08683004792	2719.65550618829	2791.62407493803	3248.14046812923	2231.20559260148	2705.35655057857	1904.57731474948	2789.01150374725	-0.55013410655493	2.18433900782209e-07	2.37744064372192e-05	Plbd1	6	136589068	136638926	-	2633	protein_coding	phospholipase B domain containing 1 [Source:MGI Symbol;Acc:MGI:1914107]	-	1668	2048	2318	1802	1829	1945	2804	2722	2947	3004	2441	2693	39.4217548287116	50.1006980048752	57.3080094386001	43.4702362658986	44.8641133622369	48.1613125424673	75.7022711537059	66.6194681283671	68.7107520317798	80.3532389382064	54.8288867667798
ENSMUSG00000064354	29490.0036683098	30293.5265049163	28735.4758509162	20760.0566659378	33222.0017353316	29193.3805519627	61483.3363972537	42387.4596600044	38732.2447153261	46486.0369526671	44390.1140512488	39387.9018325602	28615.7408295624	45477.8489348434	-0.668347329385088	2.39327044626911e-07	2.56598804224476e-05	mt-Co2	MT	7013	7696	+	684	protein_coding	mitochondrially encoded cytochrome c oxidase II [Source:MGI Symbol;Acc:MGI:102503]	-	30898	30747	29012	21263	33485	29152	56746	42424	40888	42992	48564	39208	2811.02710057971	2895.41839662192	2761.05029830705	1974.49714708601	3161.77123841004	2778.70102501967	5897.40441845432	3996.8643754519	3669.7391182606	4426.75886280272	4199.04816830893
ENSMUSG00000044763	296.827986952047	335.970746354976	271.388404217256	307.549162854274	316.494506602084	394.559273376553	419.307989739139	537.536613640447	455.640033948147	568.748963460711	409.496151366433	553.528206226807	320.465013392865	490.709659730281	-0.614420905696779	2.43501565419821e-07	2.57864867217896e-05	Trmt10c	16	55852972	55858182	-	3002	protein_coding	tRNA methyltransferase 10C, mitochondrial RNase P subunit [Source:MGI Symbol;Acc:MGI:1196261]	-	311	341	274	315	319	394	387	538	481	526	448	551	6.4467446211525	7.31658419220702	5.94145245496424	6.66481254593774	6.86303538555917	8.55687330197703	9.16393575701824	11.548763481107	9.83625578174037	12.3404038999944	8.82591689766635
ENSMUSG00000021974	3.81772330484948	1.97050291117288	3.96187451412052	1.95269309748745	0.992145788721266	5.00709737787504	22.7531467300308	14.9870803059604	26.5237441799337	34.6006973968493	4.57026954650037	19.0871795250623	2.95033949903777	20.4203529473895	-2.78641818608468	2.57443409462716e-07	2.66605356582408e-05	Fgf9	14	58308004	58350177	+	4649	protein_coding	fibroblast growth factor 9 [Source:MGI Symbol;Acc:MGI:104723]	-	4	2	4	2	1	5	21	15	28	32	5	19	0.0535415834064507	0.027709911121435	0.056008403878717	0.0273248963086857	0.0138923813645491	0.0701196962081661	0.32110088857649	0.207919686751297	0.369737848968467	0.484780062374533	0.0636067148820273
ENSMUSG00000002588	164.162102108528	145.817215426793	139.656076622748	100.563694520604	132.94753568865	84.1192359483007	333.712818707119	419.638248566892	321.126759892769	460.621784095557	148.076733306612	193.885560438791	127.877643385937	312.843650834623	-1.2896971153734	2.75849108572215e-07	2.77139940939252e-05	Pon1	6	5168090	5193946	-	2898	protein_coding	paraoxonase 1 [Source:MGI Symbol;Acc:MGI:103295]	-	172	148	141	103	134	84	308	420	339	426	162	193	3.69335311043248	3.28948581209896	3.1671853707845	2.2574956215882	2.98636344000956	1.88977662418414	7.55499348558231	9.33931037397856	7.18119536984427	10.3529838385432	3.3060478973651
ENSMUSG00000052392	108.80511418821	185.227273650251	127.770453080387	118.137932397991	100.206724660848	200.283895115002	215.613152346482	223.807065902342	553.209521467189	661.738337714743	449.714523375636	749.42294345771	140.071898848781	475.584257377351	-1.7637033219854	3.29961141120659e-07	3.22738442193026e-05	Acot4	12	84085153	84095375	+	6674	protein_coding	acyl-CoA thioesterase 4 [Source:MGI Symbol;Acc:MGI:2159621]	-	114	188	129	121	101	200	199	224	584	612	492	746	1.06294162508433	1.81441375779649	1.25821905838133	1.15156177671776	0.977397928879633	1.95376965940524	2.11957424095944	2.16284658585875	5.37182764542025	6.45831967386159	4.35984860064069
ENSMUSG00000031781	1232.17019664017	1308.41393301879	1468.86497611018	1145.25450167639	1295.74240006997	1099.55858418136	1818.08477204722	1890.37039592514	1774.249030322	2002.51536184265	1401.24464295701	1779.12604941502	1258.33409861614	1777.59837541817	-0.498119170196025	3.43921850648401e-07	3.28676046659292e-05	Ciapin1	8	95546432	95564986	-	9212	protein_coding	cytokine induced apoptosis inhibitor 1 [Source:MGI Symbol;Acc:MGI:1922083]	-	1291	1328	1483	1173	1306	1098	1678	1892	1873	1852	1533	1771	8.72093557973992	9.28557557507142	10.4794857865959	8.08783264044403	9.15641547315547	7.77101913815886	12.9485096871821	13.2352180927285	12.4818590259107	14.159286557213	9.84194046041843
ENSMUSG00000039087	1517.54501367767	1056.18956038866	1219.26688172059	1249.72358239197	1019.92587080546	1354.92055045299	1627.39173278601	2134.16023556877	1491.96061012127	2322.57181276351	1982.58292927186	2072.46586106335	1236.26190990622	1938.52219692913	-0.648846354409063	3.544351261161e-07	3.34642272989015e-05	Rreb1	13	37962376	38135981	+	13994	protein_coding	ras responsive element binding protein 1 [Source:MGI Symbol;Acc:MGI:2443664]	zf-C2H2	1590	1072	1231	1280	1028	1353	1502	2136	1575	2148	2169	2063	7.07043314631229	4.93420965890406	5.72623193363554	5.80973299135424	4.744467631183	6.3035542483907	7.62974146249801	9.83610776160109	6.90930101234888	10.8105235088148	9.16664030767922
ENSMUSG00000073433	27.6784939601587	24.631286389661	26.7426529703135	11.7161585849247	18.850769985704	24.0340674138002	57.4246084138873	36.9681314213691	80.518509117656	64.8763076190925	35.6481024627029	73.3349529120815	22.2755715507604	58.1284353244649	-1.38257758090642	4.04700926844916e-07	3.79813031523375e-05	Arhgdig	17	26418157	26426760	-	1566	protein_coding	Rho GDP dissociation inhibitor (GDI) gamma [Source:MGI Symbol;Acc:MGI:108430]	-	29	25	27	12	19	24	53	37	85	60	39	73	1.15238343174347	1.02828365903218	1.12234081737998	0.486718172180383	0.783606601731793	0.999192238074374	2.40583517735758	1.52255807054708	3.33213503666357	2.69844649183334	1.47287319054601
ENSMUSG00000005621	684.32690239427	746.820603334521	569.519461404825	603.382167123622	686.564885795116	906.284625395383	1055.31261500238	1056.08959222668	942.540194965503	1085.59688082615	945.131742216276	1021.66639878886	699.483107574623	1017.72290400431	-0.540829198751642	4.18178958063184e-07	3.87817681048775e-05	Zfp592	7	80643429	80694912	+	7412	protein_coding	zinc finger protein 592 [Source:MGI Symbol;Acc:MGI:2443541]	zf-C2H2	717	758	575	618	692	905	974	1057	995	1004	1034	1017	6.01969531978462	6.58716403245357	5.0499279896954	5.2959166039093	6.02985580503803	7.96054380040331	9.34125666349491	9.18974532522098	8.24106036328701	9.54009326100883	8.25044998599803
ENSMUSG00000064369	514.438215328468	638.442943220013	704.223194884923	616.074672257291	625.051846894397	712.009247133831	909.042386023612	1213.95350478279	1290.19069903821	1784.09845952504	669.087461607654	1373.27233740843	635.040019953154	1206.60747473096	-0.925883141405969	5.18837295014584e-07	4.61860617547139e-05	mt-Te	MT	14071	14139	-	69	Mt_tRNA	mitochondrially encoded tRNA glutamic acid [Source:MGI Symbol;Acc:MGI:102488]	-	539	648	711	631	630	711	839	1215	1362	1650	732	1367	486.105393685875	604.909769338414	670.769429378487	580.855815177967	589.695347930246	671.815589897462	864.359936509576	1134.7262104384	1211.77905586009	1684.18258218554	627.414423188843
ENSMUSG00000049755	604.154712992431	485.728967604115	350.625894499666	386.633233302515	442.497021769685	547.77645313953	644.672490684206	765.340234291046	689.617348678277	759.052799143382	746.78204389816	957.372741441284	469.569380551324	760.472943022726	-0.695503460822319	5.41026533956068e-07	4.73715579144885e-05	Zfp672	11	58205940	58221165	-	6674	protein_coding	zinc finger protein 672 [Source:MGI Symbol;Acc:MGI:2442105]	zf-C2H2	633	493	354	396	446	547	595	766	728	702	817	953	5.90212323402086	4.75801054571102	3.45278718346505	3.76874763289449	4.31603441861699	5.34356001847333	6.33742046920032	7.39616287842768	6.69638788675675	7.40807256707653	7.23982989171432
ENSMUSG00000025732	1938.44900803732	1926.16659567149	2459.33360464032	1733.01512402011	2170.81498572213	2037.88863279514	2934.07244499635	2596.76144767941	2675.10905586189	2836.17591474799	2560.26499994951	3091.11849466404	2044.27799181442	2782.2503929832	-0.444586960103152	5.64161143197076e-07	4.91227644295987e-05	Mcrip2	17	26082672	26087738	-	1307	protein_coding	MAPK regulated corepressor interacting protein 2 [Source:MGI Symbol;Acc:MGI:1915491]	-	2031	1955	2483	1775	2188	2035	2708	2599	2824	2623	2801	3077	96.6996943328486	96.346481121248	123.667016430115	86.2602759054579	108.120481980696	101.51223591615	147.283749332409	128.142912676048	132.643059291421	141.343883982294	126.744764587576
ENSMUSG00000032849	475.306551453761	429.569634635688	377.36854746998	379.798807461309	341.298151320115	416.590501839204	526.57282432357	616.468569918506	634.6753071627	617.40619417503	467.995601561638	636.909043099448	403.322032363343	583.337923373482	-0.531951148071755	7.01732997114638e-07	5.88142313571001e-05	Abcc4	14	118720104	118943631	-	6389	protein_coding	ATP-binding cassette, sub-family C (CFTR/MRP), member 4 [Source:MGI Symbol;Acc:MGI:2443111]	-	498	436	381	389	344	416	486	617	670	571	512	634	4.85050794278374	4.395601211954	3.88190442674327	3.86727260160449	3.47745723142015	4.24512038038673	5.40735820541379	6.22323463063687	6.43779791216181	6.29444637853207	4.73946784013495
ENSMUSG00000004655	7824.42391328901	7948.02349221581	5945.78317706638	8100.74731492669	8315.17385527293	7925.23372970062	10688.5615472264	10733.7469151289	12422.5850419875	13241.2543850568	9624.98766492977	9476.28233999541	7676.56424707857	11031.2363157208	-0.523036379182053	8.61940490854725e-07	7.11010174377163e-05	Aqp1	6	55313417	55325540	+	2627	protein_coding	aquaporin 1 [Source:MGI Symbol;Acc:MGI:103201]	-	8198	8067	6003	8297	8381	7914	9865	10743	13114	12246	10530	9433	194.195251680769	197.795618704653	148.751386277296	200.6083890494	206.049711517897	196.410879722447	266.943146731508	263.529599656946	306.457695656788	328.313318152899	237.061378921455
ENSMUSG00000032602	4215.72095938004	5360.75316984582	5743.72757684623	4061.6016427739	4647.21087437041	5501.7985988091	7300.50965080703	7163.82438624909	6834.60050922221	8467.43941608522	5755.79746686256	8359.18004358124	4921.80213700425	7313.55857880122	-0.571348540444223	8.81825579042639e-07	7.23604832478287e-05	Slc25a20	9	108539287	108561840	+	4844	protein_coding	solute carrier family 25 (mitochondrial carnitine/acylcarnitine translocase), member 20 [Source:MGI Symbol;Acc:MGI:1928738]	-	4417	5441	5799	4160	4684	5494	6738	7170	7215	7831	6297	8321	56.7432269555302	72.3501231614494	77.9294705200696	54.5478037393242	62.4523801887669	73.945898158079	98.8800394481616	95.3847444533116	91.4381911337261	113.85901111973	76.8815386999493
ENSMUSG00000044149	45.8126796581938	35.4690524011118	47.5424941694463	41.0065550472365	42.6622689150144	55.0780711566255	73.676856078195	97.9155913322748	62.5202541384152	112.45226653976	74.952420562606	80.3670716844729	44.5951868912714	83.647410055954	-0.905179117263185	9.32604008153767e-07	7.53438279370824e-05	Nkrf	X	36151193	36167166	-	3882	protein_coding	NF-kappaB repressing factor [Source:MGI Symbol;Acc:MGI:1924536]	-	48	36	48	42	43	55	68	98	66	104	82	80	0.769443033250662	0.597326322118475	0.804893569187497	0.687197913889923	0.715400381618475	0.923712298915355	1.24518861298132	1.62680104968684	1.04371957708095	1.88682719150757	1.24925423152481
ENSMUSG00000022562	3370.09524735588	4195.20069788706	4471.96585781354	3696.44803354375	3866.39213864677	4044.73326184746	4998.10789836344	5165.54701212103	5041.40594734312	5873.46838311517	4660.76088352107	5377.56168408729	3940.80587284908	5186.14196809185	-0.396121070568715	1.08999552273999e-06	8.49925364572334e-05	Oplah	15	76180801	76212215	-	5837	protein_coding	5-oxoprolinase (ATP-hydrolysing) [Source:MGI Symbol;Acc:MGI:1922725]	-	3531	4258	4515	3786	3897	4039	4613	5170	5322	5432	5099	5353	37.644262200489	46.9873169804284	50.3524738474037	41.1982709411818	43.1198216062849	45.1142485155476	56.1791960724	57.0774745538697	55.9732600219361	65.5427087663131	51.6639760686617
ENSMUSG00000025260	1606.30708051542	1603.00411823914	1793.73868626807	1370.79055443619	1603.30759457357	1502.12921336251	2121.46006178097	2039.24206029768	2153.15966146391	2060.90403869984	1818.05322559785	1966.98407947747	1579.87954123248	2026.63385455295	-0.359120259892506	1.0970277804306e-06	8.51174079341033e-05	Hsd17b10	X	150784841	150787438	+	1298	protein_coding	hydroxysteroid (17-beta) dehydrogenase 10 [Source:MGI Symbol;Acc:MGI:1333871]	-	1683	1627	1811	1404	1616	1500	1958	2041	2273	1906	1989	1958	80.6863721446147	80.7379175883581	90.8231392726951	68.7037572752189	80.4086752214813	75.3435595543369	107.230851298061	101.328639495919	107.502897139805	103.419520994327	90.6259554978024
ENSMUSG00000020186	484.850859715884	435.481143369206	433.825259296197	303.643776659299	423.64625178398	483.685606702729	641.422041151345	655.434978714003	646.042626096958	622.812553143288	638.923682600751	527.408907929354	427.522149587883	622.007464939283	-0.541004817491459	1.1249564031239e-06	8.64286358145145e-05	Csrp2	10	110755650	110775483	+	2171	protein_coding	cysteine and glycine-rich protein 2 [Source:MGI Symbol;Acc:MGI:1202907]	-	508	442	438	311	427	483	592	656	682	576	699	525	14.5611157529188	13.113756920122	13.1330935627457	9.0988946923201	12.7029413963786	14.5049713390569	19.3840107553536	19.4718813803669	19.2850147927338	18.6860272591551	19.0418815866508
ENSMUSG00000001270	443.810334188752	457.156675392108	439.768071067378	392.491312594978	501.033623304239	415.589082363629	1043.39430004856	1448.75109624284	1292.08525219392	1026.12693217531	602.361526228748	402.839946818421	441.641516485181	969.259842284632	-1.13393990374975	1.17038921080554e-06	8.94805370778302e-05	Ckb	12	111635795	111638772	-	2895	protein_coding	creatine kinase, brain [Source:MGI Symbol;Acc:MGI:88407]	-	465	464	444	402	505	415	963	1450	1364	949	659	401	9.99528427325682	10.3236695745851	9.98359956102564	8.819938525304	11.2662414116454	9.34607143929411	23.646097604168	32.2762695307964	28.9241914438861	23.0872370679001	13.4626127753805
ENSMUSG00000040181	4851.37188963748	5314.44635143326	5267.31216652324	4173.88149587943	5886.40096448327	4824.83903332039	6523.65221245312	7166.82180231028	7802.71717178979	9066.46398976817	6251.2146857032	6642.33847472169	5053.04198354618	7242.20138945771	-0.519246670703964	1.19812484731812e-06	9.08387432266279e-05	Fmo1	1	162657130	162694179	-	6304	protein_coding	flavin containing monooxygenase 1 [Source:MGI Symbol;Acc:MGI:1310002]	-	5083	5394	5318	4275	5933	4818	6021	7173	8237	8385	6839	6612	50.175842181442	55.1136813513923	54.9142276452967	43.0732843087379	60.784715285241	49.8287690749543	67.894435465037	73.3244013097371	80.2136514651737	93.6787701567239	64.1606724616269
ENSMUSG00000033161	1252.21324399063	1181.31649524814	1114.2772070964	1104.24794662915	1121.12474125503	1295.83680139406	1633.89263185174	1809.44016227296	1690.88869147078	1899.79454144576	1300.698712934	1452.63482069685	1178.16940593557	1631.22492677868	-0.469088759979235	1.19974605039954e-06	9.08387432266279e-05	Atp1a1	3	101483535	101512000	-	4568	protein_coding	ATPase, Na+/K+ transporting, alpha 1 polypeptide [Source:MGI Symbol;Acc:MGI:88105]	-	1312	1199	1125	1131	1130	1294	1508	1811	1785	1757	1423	1446	17.8730432075659	16.9066581422349	16.0316852745279	15.7262285424802	15.9767555799215	18.4687604714213	23.4669692971405	25.5479615810418	23.988746238117	27.0894373223611	18.4234649598666
ENSMUSG00000099696	19.0886165242474	14.7787718337966	31.6949961129642	14.6451982311559	21.8272073518678	18.0255505603502	54.1741588810257	36.9681314213691	69.1511901833987	100.558276809593	28.3356711883023	57.261538575187	20.0100567690637	57.7414945098127	-1.52640731163896	1.21522927286922e-06	9.15686942003813e-05	2900052N01Rik	9	46824775	46838665	+	3480	lncRNA	RIKEN cDNA 2900052N01 gene [Source:MGI Symbol;Acc:MGI:1920290]	-	20	15	32	15	22	18	50	37	73	93	31	57	0.357636237437628	0.277636587938688	0.598581769269322	0.273778971851465	0.408300281954987	0.337227380350101	1.02134512246313	0.685151131746186	1.28777218769881	1.88216642805375	0.526835410464534
ENSMUSG00000038543	52.4936954416804	60.1003387907728	77.2565530253502	54.6754067296486	61.5130389007185	52.0738127299004	120.266632715877	101.912146080531	82.4130622733656	125.427528063579	97.8037682951079	88.4037788529202	59.6854742696785	102.704486046897	-0.780307417399122	1.27456553691034e-06	9.55802184688789e-05	BC028528	3	95791266	95799317	-	1402	protein_coding	cDNA sequence BC028528 [Source:MGI Symbol;Acc:MGI:2385885]	-	55	61	78	56	62	52	111	102	87	116	107	88	2.44121169206712	2.80250570079052	3.62159048347149	2.53704450948234	2.85614281009623	2.41815924663791	5.62803414985815	4.68830716205857	3.80948847583384	5.82725862958246	4.51365407575753
ENSMUSG00000024304	510.620492023618	504.448745260257	543.767277063042	495.984046761813	536.750871698205	446.633086106454	768.189572932945	1028.11370898889	998.429513058934	832.579281111687	557.572884673045	660.014576208734	506.367419818898	807.483256162372	-0.673102884618629	1.35512976758534e-06	0.000100658525342963	Cdh2	18	16721934	16942303	-	8066	protein_coding	cadherin 2 [Source:MGI Symbol;Acc:MGI:88355]	-	535	512	549	508	541	446	709	1029	1054	770	610	657	4.12749285185579	4.08861696772986	4.43064422353252	4.00030926190507	4.33186875792335	3.60500780018862	6.24841370581631	8.22093200920967	8.02191061194495	6.72336711460136	4.47264187123214
ENSMUSG00000075590	1786.69450666956	1652.26669101846	1316.33280731654	1165.75777920001	1516.99091095482	1318.86944933229	2395.58130571896	3271.18006144763	2952.66109317334	2568.02050992241	1986.23914490906	1657.57085349225	1459.48535741528	2471.87549477727	-0.760099975734746	1.43811900566617e-06	0.000106319052716065	Nrbp2	15	75957367	75963476	-	3894	protein_coding	nuclear receptor binding protein 2 [Source:MGI Symbol;Acc:MGI:2385017]	-	1872	1677	1329	1194	1529	1317	2211	3274	3117	2375	2173	1650	29.9158028628874	27.7397024781144	22.2168143002783	19.4758514213227	25.3599142767419	22.0505484295693	40.3621743650004	54.1809514469441	49.1401276411162	42.9558171321312	33.0032179146513
ENSMUSG00000073775	275.830508775375	293.604933764759	207.998411991327	225.536052759801	244.067864025431	271.384677880827	331.545852351878	364.68562077837	365.648759051944	329.78789706372	338.199946441027	399.826181630253	253.070408199587	354.949042886199	-0.488335502290345	1.79578998897636e-06	0.000129702380171551	Kti12	4	108704982	108706610	+	1629	protein_coding	KTI12 homolog, chromatin associated [Source:MGI Symbol;Acc:MGI:1923547]	-	289	298	210	231	246	271	306	365	386	305	370	398	11.0399606112883	11.7831081299749	8.39171955536412	9.00697523601212	9.75327042178763	10.8462041423018	13.3530999878273	14.4389522264365	14.5466049790362	13.1866073040143	13.4330041092721
ENSMUSG00000015750	1179.67650119849	1294.62041264058	1411.41779565544	1059.33600538694	1270.93875535194	1402.98868528059	1621.97431689791	1733.50562205609	1523.22073719048	1655.42711608051	1631.58622810063	1707.80027329505	1269.82969258566	1645.58571560345	-0.374023962057199	1.87768824336596e-06	0.000134995448799425	Aph1a	3	95801281	95805600	+	3450	protein_coding	aph1 homolog A, gamma secretase subunit [Source:MGI Symbol;Acc:MGI:2385110]	-	1236	1314	1425	1085	1281	1401	1497	1735	1608	1531	1785	1700	22.2941100777641	24.5324517565023	26.8873821902769	19.9755486360727	23.9809441491633	26.4757705048198	30.8449779488638	32.4074069977056	28.6129327727317	31.2543458584978	30.5993099833903
ENSMUSG00000026639	69.673450313503	105.421905747749	72.3042098826996	57.6044463758798	66.4737678443248	86.1220748994507	104.014385051569	117.898365073555	180.929826370262	198.954010031884	114.256738662509	180.825911290064	76.2666425106012	149.479872746641	-0.970778531928769	1.93124957439193e-06	0.000137278561911564	Lamb3	1	192890007	193026186	+	6612	protein_coding	laminin, beta 3 [Source:MGI Symbol;Acc:MGI:99915]	-	73	107	73	59	67	86	96	118	191	184	125	180	0.687038035077549	1.04235490910314	0.718691926918759	0.566770503131104	0.654452605047467	0.847998675734172	1.03209612375221	1.1500403064872	1.77335607678783	1.95992429406842	1.11807175395699
ENSMUSG00000007097	27377.8482499018	30475.7980241998	29204.9579808394	24198.7492106132	26778.014837587	30185.7872522575	37823.3142475546	39941.5681540716	37884.4321781461	37791.530459915	30982.7713096353	34655.2858987408	28036.8592592331	36513.1503746772	-0.381082507421923	1.94269213830451e-06	0.000137278561911564	Atp1a2	1	172099276	172125631	-	7038	protein_coding	ATPase, Na+/K+ transporting, alpha 2 polypeptide [Source:MGI Symbol;Acc:MGI:88106]	-	28685	30932	29486	24785	26990	30143	34909	39976	39993	34951	33896	34497	253.627509510701	283.089279005928	272.721483062437	223.680298610763	247.679387498247	279.233023445013	352.589929930739	366.027717166831	348.843106885871	349.755587819174	284.833913109517
ENSMUSG00000120133	180.387426154138	185.227273650251	192.150913934845	174.766032225127	205.374178265302	247.350610467027	266.536861694647	342.704569662962	237.766421041549	367.632409841524	294.325358794624	426.950068323762	197.542739116115	322.652614893178	-0.70763238497485	1.94755828498155e-06	0.000137278561911564	ENSMUSG00000120133	10	90959268	90960972	+	1705	lncRNA	novel transcript, antisense to KO:Slc25a3and Slc25a3	-	189	188	194	179	207	247	246	343	251	340	322	425	6.89807935740401	7.10228587655942	7.40679113029884	6.66832442407487	7.84119411114621	9.44500381406754	10.2563417294807	12.963839215305	9.03742618817461	14.0445830900463	11.1692495989053
ENSMUSG00000109052	35.3139405698577	26.6017893008339	17.8284353135424	22.4559706211057	20.8350615631466	21.0298089870752	54.1741588810257	49.9569343532014	59.6784244048509	98.3957332222902	34.7340485534028	52.2385965949074	24.0108343925936	58.1963160016131	-1.27185959905467	1.95323928451979e-06	0.000137278561911564	Gm45012	7	98851573	98876287	+	1666	lncRNA	predicted gene 45012 [Source:MGI Symbol;Acc:MGI:5753588]	-	37	27	18	23	21	21	50	50	63	91	38	52	1.38203007000207	1.04388690687151	0.70331561425252	0.876881508883205	0.814105222232632	0.821814624382599	2.1334219844968	1.93401085175426	2.32145878431717	3.84698695243299	1.34896632226755
ENSMUSG00000045671	394.179931225709	361.587284200223	393.216045526462	417.876322862315	432.575563882472	399.566370754428	503.819677593539	553.522832633472	485.9528844395	602.268389063908	469.823709380238	537.454791889913	399.833586408602	525.473714166762	-0.39322438351046	2.25223748656306e-06	0.000155503604083273	Spred2	11	19874375	19974026	+	4619	protein_coding	sprouty-related EVH1 domain containing 2 [Source:MGI Symbol;Acc:MGI:2150019]	-	413	367	397	428	436	399	465	554	513	557	514	535	5.56407345632016	5.11779381759074	5.5949382249386	5.88550699046614	6.09641846724658	5.6318943754507	7.15627052249331	7.72904261432571	6.81812294177241	8.49300834906376	6.58123902957714
ENSMUSG00000027122	177.524133675501	188.18302801701	195.122319820436	168.907952932665	161.719763561566	129.183112349176	255.702029918442	230.801036711791	238.713697619404	263.830317650976	236.739962508719	228.041565904692	170.106718392726	242.30476838567	-0.509126044978711	2.52393039586948e-06	0.000172740441460534	Arl14ep	2	106792872	106804769	-	5313	protein_coding	ADP-ribosylation factor-like 14 effector protein [Source:MGI Symbol;Acc:MGI:1926020]	-	186	191	197	173	163	129	236	231	252	244	259	227	2.17853175012825	2.31557170802543	2.4136770523967	2.06820869833059	1.9814541684731	1.58299470467373	3.15757697036144	2.80179311219357	2.91176385068505	3.23447894571643	2.88305187009279
ENSMUSG00000028776	1835.37047880639	1737.98356765448	1039.00159132811	1382.50671302112	1702.52217344569	2301.26195487137	2111.70871318238	2821.56765226882	2946.03015712835	3172.45144257362	2870.12927520223	2817.87045093683	1666.44107985453	2789.95961521537	-0.743519708951741	2.6489115287507e-06	0.000178949958578059	Tinagl1	4	130058247	130068915	-	4358	protein_coding	tubulointerstitial nephritis antigen-like 1 [Source:MGI Symbol;Acc:MGI:2137617]	-	1923	1764	1049	1416	1716	2298	1949	2824	3110	2934	3140	2805	27.4588802935074	26.0721015008564	15.6689903650832	20.6378333182351	25.4311676305327	34.3789308265128	31.791159798112	41.758161134281	43.8095294216482	47.4162497438545	42.6122954982905
ENSMUSG00000033278	1058.46378626952	1186.24275252607	1093.47736589726	1025.16387618091	1182.63778015575	1163.64943061816	1395.52633277522	1427.7691838145	1488.17150380985	1789.5048184933	1327.20627630371	1368.24939542815	1118.27249860795	1466.07125177079	-0.390408110017399	2.8781732121215e-06	0.000193603471045409	Ptprm	17	66973942	67661452	-	8828	protein_coding	protein tyrosine phosphatase, receptor type, M [Source:MGI Symbol;Acc:MGI:102694]	-	1109	1204	1104	1050	1192	1162	1288	1429	1571	1655	1452	1362	7.81735774732548	8.78473865379902	8.14065781813263	7.55466215938117	8.72067645093298	8.58170084808768	10.3713501624584	10.4311887424633	10.9246941113958	13.2035280287706	9.72740055710156
ENSMUSG00000056972	3.81772330484948	0.98525145558644	0	0	0	1.00141947557501	6.50089906572309	13.9879416188964	28.4182973356433	37.8445127778039	4.57026954650037	6.02753037633547	0.967399039335155	16.2249084534838	-4.05115001353692	3.03129077036346e-06	0.000200461688792854	Magel2	7	62026758	62031388	+	4631	protein_coding	MAGE family member L2 [Source:MGI Symbol;Acc:MGI:1351648]	-	4	1	0	0	0	1	6	14	30	35	5	6	0.0537496914827444	0.013908807687708	0	0	0	0.0140784481827581	0.0920997026863747	0.194812649994889	0.397687461791901	0.532289110405906	0.0638539446094892
ENSMUSG00000028982	412.314116923744	533.021037472264	297.140588559039	271.424340550756	328.400256066739	382.542239669653	586.164399092699	705.391913067204	724.666582058904	654.169435159182	443.316146010536	678.09716733774	370.807096540366	631.967607121044	-0.768994802148989	3.10635619530693e-06	0.000202858002704356	Slc25a33	4	149828493	149858734	-	1887	protein_coding	solute carrier family 25, member 33 [Source:MGI Symbol;Acc:MGI:1917806]	-	432	541	300	278	331	382	541	706	765	605	485	675	14.246317273827	18.4667320749129	10.3490886181302	9.35752441363652	11.3290198192974	13.1983922258202	20.3801381574868	24.109971677689	24.8877112913283	22.5807203652858	15.2006565427636
ENSMUSG00000030246	7207.86159955582	6929.27348713943	7494.8761120875	6179.29730699904	7030.34505887889	6893.77166985836	9959.37736868777	8879.34551193802	9642.32828598377	9522.76068668912	7227.42426083568	9360.75467444898	6955.90420575317	9098.66513143056	-0.387347445356765	3.12452984017264e-06	0.00020319815844409	Ldhb	6	142435975	142453683	-	1570	protein_coding	lactate dehydrogenase B [Source:MGI Symbol;Acc:MGI:96763]	-	7552	7033	7567	6329	7086	6884	9192	8887	10179	8807	7907	9318	299.331963396459	288.539748108081	313.745013997853	256.049254892177	291.499449241661	285.871445025787	416.190461051848	364.770263646801	398.016326525432	395.077832113591	297.854793817339
ENSMUSG00000030826	1391.56014461764	1475.90668046849	1402.50357799867	1258.51070133066	1458.45430942026	1542.18599238551	1810.50038980388	2362.96299490643	1756.25077534276	1884.65673633464	1655.35162974243	1969.99784466564	1421.5202343702	1906.6200617993	-0.423516769769971	3.18793376011955e-06	0.000206464817447742	Bcat2	7	45219577	45239135	+	3900	protein_coding	branched chain aminotransferase 2, mitochondrial [Source:MGI Symbol;Acc:MGI:1276534]	-	1458	1498	1416	1289	1470	1540	1671	2365	1854	1743	1811	1961	23.2639621405197	24.7406946732974	23.6347709358418	20.9930907626249	24.3438335940435	25.7445723186932	30.4574543319634	39.0778298301972	29.1837131480775	31.4765480360076	27.4628971932376
ENSMUSG00000030747	24762.70778608	31804.9022377859	29133.6442395853	25635.931330364	31108.7312053553	27539.0355783127	39687.9887962395	40965.6853083122	41159.16730779	45703.1961740633	35113.3809257623	31426.5387938171	28330.8253962472	39009.3262176641	-0.461440818309751	3.34264366675774e-06	0.000215472520879337	Dgat2	7	98802865	98831926	-	3083	protein_coding	diacylglycerol O-acyltransferase 2 [Source:MGI Symbol;Acc:MGI:1915050]	-	25945	32281	29414	26257	31355	27500	36630	41001	43450	42268	38415	31283	523.685942061483	674.431953713174	621.059650515749	540.953148110837	656.855019986896	581.552245278853	844.58847868095	857.007896866726	865.190378581552	965.589405731034	736.919112925437
ENSMUSG00000001666	301.600141083109	295.575436675932	317.940429758172	252.873756124625	346.258880263722	330.468426939753	442.06113646917	357.691649968922	442.378161858181	490.8973943178	418.636690459434	402.839946818421	307.452845140885	425.750829981988	-0.469291671978125	3.47223103526086e-06	0.000221220638274973	Ddt	10	75607064	75609248	-	773	protein_coding	D-dopachrome tautomerase [Source:MGI Symbol;Acc:MGI:1298381]	-	316	300	321	259	349	330	408	358	467	454	458	401	25.4389015255764	24.998067943768	27.0320069055375	21.2817993022133	29.1596412113354	27.8332559719747	37.5199652956803	29.8447147293685	37.0879485470342	41.3647760159507	35.0411613994405
ENSMUSG00000029833	686.235764046694	521.198020005227	538.814933920391	589.71331544121	597.271764810202	616.874396954205	620.835860776555	872.248073806897	896.123642650619	981.794788635599	843.671758283968	1147.23994829585	591.684699196322	893.652345408248	-0.594937647521854	3.59679921074142e-06	0.00022639612060221	Trim24	6	37847746	37943231	+	8521	protein_coding	tripartite motif-containing 24 [Source:MGI Symbol;Acc:MGI:109275]	-	719	529	544	604	602	616	573	873	946	908	923	1142	5.25084369450439	3.99880098163822	4.15586169111291	4.50230017223356	4.56291279664369	4.71324173420507	4.78019722566922	6.60218330005101	6.81547291490883	7.50498107272149	6.40624647201222
ENSMUSG00000027465	3497.03454724213	4155.7906396636	4818.62987779909	3121.37991633369	3628.27714935367	4916.96962507329	5416.33240492495	6627.2869112957	5869.32567638819	6510.33746957593	5001.70299169	6098.85615245544	4023.01362591091	5920.6402677217	-0.557476266224193	3.71641509334153e-06	0.000231140372055325	Tbc1d20	2	152135748	152155916	+	4171	protein_coding	TBC1 domain family, member 20 [Source:MGI Symbol;Acc:MGI:1914481]	-	3664	4218	4865	3197	3657	4910	4999	6633	6196	6021	5472	6071	54.6645831385844	65.1374974055836	75.9268540973649	48.6844781918291	56.6266687328161	76.7486720819162	85.197079116913	102.478723424392	91.1940795805896	101.667643045618	77.5886877432929
ENSMUSG00000030265	525.891385243016	535.976791839023	502.167594664776	475.480769238194	531.790142754598	598.848846393855	606.750579467488	702.394497006012	682.039136055439	642.275445429015	680.970162428555	727.32199874448	528.359255022244	673.625303188498	-0.351165270566556	3.78239053457262e-06	0.000231449161842212	Kras	6	145162425	145195965	-	5347	protein_coding	Kirsten rat sarcoma viral oncogene homolog [Source:MGI Symbol;Acc:MGI:96680]	-	551	544	507	487	536	598	560	703	720	594	745	724	6.41257090482423	6.55319964289618	6.17234974301023	5.78504644766523	6.47427061840113	7.29156191014457	7.44491256650884	8.47245050141347	8.26642514557677	7.82403129633232	8.2402160100047
ENSMUSG00000021226	594.610404730307	881.800052749864	675.499604657549	677.584504828146	634.97330478161	758.074543010282	950.214746773192	942.187781901379	1174.62295653992	1762.47302365201	960.670658674377	1951.91525353664	703.757069126293	1290.34740351292	-0.874511739777379	3.78906500986436e-06	0.000231449161842212	Acot2	12	84034635	84040647	+	2196	protein_coding	acyl-CoA thioesterase 2 [Source:MGI Symbol;Acc:MGI:2159605]	-	623	895	682	694	640	757	877	943	1240	1630	1051	1943	17.6541363436766	26.2515761018165	20.2164450693454	20.0731351092262	18.8227849803392	22.4746590189003	28.3889295077647	27.6721725001668	34.6644867652137	52.276871175804	28.3049823295408
ENSMUSG00000052738	10400.4327132362	11434.8283935362	13231.670408534	9775.18164602218	10971.1481316798	11421.189118933	15810.1865278386	15060.0174301161	15191.474479057	16236.3772534715	12256.5488698047	14699.1374110901	11205.7417353236	14875.6236618963	-0.408682309192766	3.79521690764043e-06	0.000231449161842212	Suclg1	6	73225365	73253894	+	4617	protein_coding	succinate-CoA ligase, GDP-forming, alpha subunit [Source:MGI Symbol;Acc:MGI:1927234]	-	10897	11606	13359	10012	11058	11405	14592	15073	16037	15016	13409	14632	146.871605329925	161.915108423437	188.350521291746	137.736498885214	154.686692678704	161.051577379098	224.665664864185	210.379647897369	213.235092935155	229.05970821047	171.762765556728
ENSMUSG00000030022	504.893907066344	334.985494899389	435.806196553258	424.710748703521	391.8975865449	507.719674116529	515.737992547365	639.448759720978	578.785989069268	683.363773587774	814.422033186366	700.19811205097	433.33560131399	655.32611002712	-0.597109021019028	3.86672274628952e-06	0.0002334336327761	Adamts9	6	92749680	92920473	-	15048	protein_coding	a disintegrin-like and metallopeptidase (reprolysin type) with thrombospondin type 1 motif, 9 [Source:MGI Symbol;Acc:MGI:1916320]	-	529	340	440	435	395	507	476	640	611	632	891	697	2.18759869159914	1.45534117866851	1.90338501193096	1.83610937262426	1.6953312055221	2.19663927577864	2.24858820900813	2.74072266158223	2.49263020185654	2.95796215922975	3.50180073339329
ENSMUSG00000116656	36.2683713960701	51.2330756904949	30.7045274844341	49.79367398593	41.6701231262932	21.0298089870752	68.2594401900924	66.9422920332899	89.043998318349	110.289722952457	67.6399892882054	69.3165993278579	38.4499301117162	78.5820070183753	-1.02929830568463	3.90198555988644e-06	0.000234313485364368	Gm49708	16	90138483	90146530	-	1932	lncRNA	predicted gene, 49708 [Source:MGI Symbol;Acc:MGI:6215173]	-	38	52	31	51	42	21	63	67	94	102	74	69	1.22396004241076	1.7336479279981	1.04449730313106	1.67668364127668	1.40403654269106	0.708666234069053	2.31800936489457	2.23476355377344	2.98686887064319	3.71832518144861	2.2652550407872
ENSMUSG00000024168	431.402733447991	429.569634635688	336.759333700244	417.876322862315	431.583418093751	426.604696594954	655.507322460412	670.422059019963	660.251774764779	834.74182469899	625.21287396125	411.881242382924	412.299356555824	643.002849548053	-0.640757423826204	3.95261532711469e-06	0.000236447862678888	Tmem204	17	25276676	25302565	-	2378	protein_coding	transmembrane protein 204 [Source:MGI Symbol;Acc:MGI:3039635]	-	452	436	340	428	435	426	605	671	697	772	684	410	11.8281643406201	11.8097124235383	9.30721653437056	11.4319414587734	11.8144538348394	11.6795824413937	18.0852819245909	18.1833780910359	17.9935291979833	22.8643978356805	17.0112708461561
ENSMUSG00000025722	256.741892251128	317.250968698834	335.768865071714	276.306073294474	308.557340292314	408.579146034604	540.658105632637	454.608102614133	546.578585422206	812.035117032307	388.472911452531	495.262079255564	317.200714273845	539.60248356823	-0.76599030801538	4.01636670225516e-06	0.000237845381687677	Wdr73	7	80540471	80551017	-	3721	protein_coding	WD repeat domain 73 [Source:MGI Symbol;Acc:MGI:1919218]	-	269	322	339	283	311	408	499	455	577	751	425	493	4.49866211488998	5.57392197403164	5.93052006216747	4.83075307064763	5.39805073360342	7.14874919699435	9.53284725643465	7.87980782561293	9.51944366852221	14.2145981002619	6.75494423175391
ENSMUSG00000036278	1744.69955031621	1822.71519283491	1685.77760575828	1497.71560577288	1619.18192719311	1805.55931446174	2235.22579543112	2156.14128668417	2297.14570129783	2064.14785408079	1877.46672970235	2139.77328359909	1695.94153272286	2128.31677513256	-0.327521855484969	4.02150361431981e-06	0.000237845381687677	Macrod1	19	7034178	7175422	+	1228	protein_coding	mono-ADP ribosylhydrolase 1 [Source:MGI Symbol;Acc:MGI:2147583]	-	1828	1850	1702	1534	1632	1803	2063	2158	2425	1909	2054	2130	92.6336101907665	97.0371527225446	90.2223095508811	79.3441781223732	85.8337388704425	95.7253422169692	119.421526986843	113.244461995615	121.229636026842	109.486829487742	98.9223853937073
ENSMUSG00000078695	1736.1096728803	1537.97752217043	1888.82367460696	1528.95869533267	1804.71318968398	1580.23993245736	2721.70974218273	2225.08185609159	2413.66072037397	2558.28906377955	1745.84296676314	2461.24157033698	1679.47044785529	2354.30431992133	-0.48703133136563	4.06593366529743e-06	0.000238306697768477	Cisd3	11	97576652	97579447	+	833	protein_coding	CDGSH iron sulfur domain 3 [Source:MGI Symbol;Acc:MGI:101788]	-	1819	1561	1907	1566	1819	1578	2512	2227	2548	2366	1910	2450	135.887172828852	120.704256416773	149.024764042173	119.408386340096	141.034038022967	123.506997835785	214.366241002239	172.28168667427	187.780221664767	200.043321526515	135.606614501633
ENSMUSG00000001240	503.939476240132	497.551985071152	467.501192666222	505.74751224925	505.002206459124	460.652958764504	610.00102900035	617.46770860557	703.826497346099	762.296614524337	648.978275603052	544.486910662304	490.065888575064	647.842839290285	-0.402437864655619	4.08239841385989e-06	0.000238306697768477	Ramp2	11	101136854	101150372	+	3301	protein_coding	receptor (calcitonin) activity modifying protein 2 [Source:MGI Symbol;Acc:MGI:1859650]	-	528	505	472	518	509	460	563	618	743	705	710	542	9.95357661492571	9.85395414810562	9.307846778732	9.9671801639569	9.9588341746648	9.08535444586559	12.1239637548298	12.0644311713782	13.8177940242332	15.0417342238653	12.7205336816387
ENSMUSG00000000216	9.5443082621237	2.95575436675932	0.990468628530131	0	3.96858315488506	3.00425842672503	3.25044953286154	44.9612409178813	34.101956802772	44.3321435397132	9.14053909300073	34.156005465901	3.41056213983721	28.3237225586883	-3.04880914825623	4.09012325015762e-06	0.000238306697768477	Scnn1g	7	121333702	121367698	+	2991	protein_coding	sodium channel, nonvoltage-gated 1 gamma [Source:MGI Symbol;Acc:MGI:104695]	-	10	3	1	0	4	3	3	45	36	41	10	34	0.208053177245561	0.0646055049165251	0.021763880778348	0	0.0863733613691593	0.0653934739562216	0.0712995190806755	0.96952720532275	0.738892933022384	0.965432160117303	0.197731606477128
ENSMUSG00000030521	133.620315669732	159.610735805003	135.694202108628	141.57024956784	162.711909350288	165.234213469876	195.026971971693	238.794146208303	217.873612906599	233.554707428733	196.521590499516	335.532524282674	149.740270995228	236.21725888292	-0.657751365191511	4.31443779589951e-06	0.000247692980128692	Mphosph10	7	64026275	64042016	-	3700	protein_coding	M-phase phosphoprotein 10 (U3 small nucleolar ribonucleoprotein) [Source:MGI Symbol;Acc:MGI:1915223]	-	140	162	137	145	164	165	180	239	230	216	215	334	2.3545996605353	2.82018743813179	2.41030273916252	2.48916881434684	2.86271666974632	2.90744687382925	3.45821937681568	4.16255587506164	3.816115731337	4.11155728171881	3.43660204105984
ENSMUSG00000057101	324.506480912206	316.265717243247	325.864178786413	286.069538781912	357.172483939656	359.509591731428	417.141023383898	430.628774124596	427.221736612504	418.452184143146	406.753989638533	411.881242382924	328.231331899144	418.6798250476	-0.351366915467729	4.40616298604082e-06	0.000252035738978897	Zfp180	7	23781349	23807138	+	4560	protein_coding	zinc finger protein 180 [Source:MGI Symbol;Acc:MGI:1923701]	zf-C2H2	340	321	329	293	360	359	385	431	451	387	445	410	4.63985960675659	4.53424385459867	4.69660251693964	4.08122793652965	5.0988695497728	5.1328571006212	6.001746469632	6.09082787745063	6.07165553097068	5.9772365087853	5.77148639392598
ENSMUSG00000040813	1117.63849749469	1211.85929037132	1044.94440309929	992.944440072369	1046.71380710094	1134.60826582648	1253.59003650694	1345.83981147525	1325.23993241883	1309.42014211202	1397.58842731981	1452.63482069685	1091.45145066085	1347.38552842162	-0.304207739576079	4.44862090352932e-06	0.0002535390378946	Tex264	9	106535945	106563126	-	2874	protein_coding	testis expressed gene 264 [Source:MGI Symbol;Acc:MGI:1096570]	-	1171	1230	1055	1017	1055	1133	1157	1347	1399	1211	1529	1446	25.3548413092785	27.5665889819707	23.8956279107449	22.4761676181358	23.7083832347937	25.7023429277738	28.6172800785012	30.2026278388549	29.8831500712833	29.6764328851863	31.463949000482
ENSMUSG00000038624	39.1316638747072	58.1298358795999	80.2279589109406	50.7700205346737	91.2774125623564	89.1263333261758	135.435397202564	155.865635181988	137.355103788943	173.003486984247	92.3194448393074	118.541430734598	68.1105375147423	135.420083121941	-0.991321843431633	4.7214905351058e-06	0.000265232692317968	Nepn	10	52265068	52280721	+	1999	protein_coding	nephrocan [Source:MGI Symbol;Acc:MGI:1913900]	-	41	59	81	52	92	89	125	156	145	160	101	118	1.27632662225114	1.90109535553014	2.63769742873994	1.65226088865237	2.97242753810334	2.90273092774257	4.44507381962441	5.02893130892973	4.45297885869522	5.63717486237919	2.98814100711766
ENSMUSG00000025155	501.076183761494	453.215669569762	507.119937807427	435.450560739702	500.041477515518	466.661475617954	599.166197224145	634.453066285658	575.944159335704	601.187117270257	566.713423766046	576.633739336093	477.260884168643	592.349617202984	-0.311183212731674	4.84200870415824e-06	0.000267299566823016	Dus1l	11	120680027	120687229	-	3758	protein_coding	dihydrouridine synthase 1-like (S. cerevisiae) [Source:MGI Symbol;Acc:MGI:1915980]	-	525	460	512	446	504	466	553	635	608	556	620	574	8.69347266895352	7.88434716998849	8.86882195660348	7.53817396897681	8.66183693606961	8.08460318973083	10.4604438928842	10.8888207566756	9.93212618786093	10.4201107266867	9.75724975208396
ENSMUSG00000002799	568.840772422573	442.377903558311	593.290708489548	628.767177390959	586.358161134268	635.90136699013	862.45260938593	800.310088338287	770.135857795933	873.667609270445	927.764717939575	646.954927060007	575.922681664298	813.547634965029	-0.498375773858188	5.03644594255542e-06	0.000276000759642206	Jag2	12	112871439	112893396	-	6965	protein_coding	jagged 2 [Source:MGI Symbol;Acc:MGI:1098270]	-	596	449	599	644	591	635	796	801	813	808	1015	644	5.32495453944462	4.15231128390484	5.59832945835108	5.87290288964591	5.48027816936098	5.94404614419441	8.12407091696383	7.4109740855624	7.16580276003298	8.17042331327708	8.61861397699477
ENSMUSG00000052921	763.544660969896	609.870651008006	843.879271507672	660.010266950758	673.666990541739	650.922659123756	1110.57025706103	980.155052009812	1113.99725555722	1310.50141390567	1163.59062653899	718.280703179977	700.315750016971	1066.18255137545	-0.606249604369759	5.06247828135166e-06	0.000276460704193814	Arhgef15	11	68833981	68848306	-	6483	protein_coding	Rho guanine nucleotide exchange factor (GEF) 15 [Source:MGI Symbol;Acc:MGI:3045246]	-	800	619	852	676	679	650	1025	981	1176	1212	1273	715	7.6790011185127	6.15005940470447	8.55492732248173	6.62306088437591	6.76441113287253	6.53682566671747	11.2390499824957	9.75117352929562	11.1359359731428	13.1668205407161	11.6130124035283
ENSMUSG00000032314	11420.7192664572	11565.8668371292	13199.9754124211	9938.23151966238	11903.7651730777	12526.7562199678	16998.7675736883	17294.0915343913	15707.7402139879	17123.0201242658	12579.2098997876	15060.7892336702	11759.2190714526	15793.9364299652	-0.425547954114091	5.1895575965028e-06	0.000282416445173571	Etfa	9	55361792	55419527	-	1835	protein_coding	electron transferring flavoprotein, alpha polypeptide [Source:MGI Symbol;Acc:MGI:106092]	-	11966	11739	13327	10179	11998	12509	15689	17309	16582	15836	13762	14992	405.79220043002	412.05929708362	472.769096592334	352.336080565911	422.288283489667	444.443021700937	607.772370785912	607.854741425638	554.748667008676	607.804264101339	443.545311373278
ENSMUSG00000037049	1479.36778062917	1458.17215426793	1454.99841531076	1429.37134736081	1460.4386009977	1261.78853922451	1844.08836831012	1874.38417693212	1810.24554028048	1866.27511584256	1500.87651907072	1818.3049968612	1424.02280629848	1785.6957862162	-0.326092484434515	5.21684476383393e-06	0.000282919058766675	Smpd1	7	105203567	105207596	+	3337	protein_coding	sphingomyelin phosphodiesterase 1, acid lysosomal [Source:MGI Symbol;Acc:MGI:98325]	-	1550	1480	1469	1464	1472	1260	1702	1876	1911	1726	1642	1810	28.9045529628194	28.5673655482852	28.6561828955376	27.8658915886744	28.4896980457588	24.617497708506	36.2564357599292	36.227680313134	35.1560364054729	36.4282998597552	29.1011032611871
ENSMUSG00000020534	430.448302621779	445.333657925071	541.786339805982	394.444005692465	499.049331726797	505.716835165379	678.260469190442	690.404832761244	715.193816280356	712.558112016366	498.15938056854	689.147639694355	469.463078822912	663.954041751884	-0.499721903735645	5.46997184708801e-06	0.000293598865614419	Shmt1	11	60678930	60702544	-	3883	protein_coding	serine hydroxymethyltransferase 1 (soluble) [Source:MGI Symbol;Acc:MGI:98299]	-	451	452	547	404	503	505	626	691	755	659	545	686	7.22769665121824	7.49783238671196	9.17007076286305	6.60848711658361	8.36636557424306	8.47917415267788	11.4601077640148	11.4676533433151	11.9364445862006	11.9528740187701	8.3008319098721
ENSMUSG00000042793	64.9012961824412	187.197776561424	490.281971122415	100.563694520604	62.5051846894397	160.227116092001	1643.64398045032	1262.91130044893	1699.41418067147	1893.30691068385	144.420517669412	824.767073161903	177.612839861387	1244.74399384765	-2.80906282985284	5.63154873412331e-06	0.00030123980651848	Lgr6	1	134911039	135033014	-	6851	protein_coding	leucine-rich repeat-containing G protein-coupled receptor 6 [Source:MGI Symbol;Acc:MGI:2441805]	-	68	190	495	103	63	160	1517	1264	1794	1751	158	821	0.617654643316598	1.78634079642933	4.70331409531152	0.954929544790924	0.593912990909166	1.52263420894708	15.7403132877023	11.8893197135734	16.0754780333361	18.0005799106589	1.36394113451683
ENSMUSG00000095930	60.1291420513793	48.2773213237355	68.342335368579	64.4388722170859	56.5523099571121	33.0468426939753	87.7621373872617	147.872525685476	158.195188501748	150.296779317564	79.5226901091064	76.3487181002493	55.1311372686445	116.666339850234	-1.08072057317027	5.77987781689568e-06	0.000303707273393177	Nim1k	13	120171630	120217418	-	8466	protein_coding	NIM1 serine/threonine protein kinase [Source:MGI Symbol;Acc:MGI:2442399]	-	63	49	69	66	57	33	81	148	167	139	87	76	0.463076829056376	0.372805661668675	0.530546651447517	0.495169338175011	0.434843351634298	0.254135446094217	0.680124647105849	1.12654190336722	1.21097069114983	1.15635412564637	0.607761935301899
ENSMUSG00000062960	2774.53041179936	1890.69754327038	2726.76013434345	2191.89800192966	2682.7622127023	2357.34144550357	3568.99358708198	3620.87860192004	4332.84306710775	4927.35556367007	3366.46054795217	2756.59055877742	2437.33162492479	3762.18698775157	-0.626211552304478	5.79204518664205e-06	0.000303707273393177	Kdr	5	76093487	76139118	-	9030	protein_coding	kinase insert domain protein receptor [Source:MGI Symbol;Acc:MGI:96683]	-	2907	1919	2753	2245	2704	2354	3294	3624	4574	4557	3683	2744	20.0330948336906	13.6883754200451	19.8459189008118	15.7912557806331	19.3399425610282	16.9960607951126	25.9309007756578	25.8621328336167	31.0959504135977	35.5423055716197	24.1216202702756
ENSMUSG00000119943	1.90886165242474	8.86726310027796	9.90468628530131	1.95269309748745	12.8978952533765	4.00567790230003	36.8384280390975	19.9827737412806	36.9437865363363	29.1943384285916	18.2810781860015	15.0688259408387	6.58951288186132	26.051538478691	-1.98465995546307	6.31927074276233e-06	0.000327101696122144	ENSMUSG00000119943	2	174444605	174455931	-	4099	lncRNA	novel transcript	-	2	9	10	2	13	4	34	20	39	27	20	15	0.0303628715853366	0.141426005273476	0.158808898287482	0.0309913254303684	0.204833825940292	0.0636226333587245	0.589634324907719	0.314424208736043	0.584093151067523	0.463916868210527	0.288565618430392
ENSMUSG00000004610	1970.89965612854	1767.54111132207	1890.80461186402	1405.93903019097	1842.41472965539	2017.86024328364	2453.00591413285	2305.01295105671	2275.35834000717	2516.11946382714	2442.3520456498	2265.34683310608	1815.90989707411	2376.19925796329	-0.387913635183116	6.37639203501255e-06	0.000328740764357736	Etfb	7	43093507	43107224	+	1164	protein_coding	electron transferring flavoprotein, beta polypeptide [Source:MGI Symbol;Acc:MGI:106098]	-	2065	1794	1909	1440	1857	2015	2264	2307	2402	2327	2672	2255	110.397144736868	99.2736847017056	106.759295517136	78.5773873849979	103.037465248931	112.86301243275	138.262753320493	127.719883441669	126.682156546707	140.798400470404	135.761297925094
ENSMUSG00000024875	754.000352707773	777.363398457701	707.194600770513	683.442584120608	768.912986258981	745.056089827806	892.790138359304	909.216205228266	970.958492301146	869.342522095839	865.60905210717	859.92766702386	739.32833535723	894.640679519264	-0.275328116830592	6.4794720093844e-06	0.000332959884600268	Yif1a	19	5138566	5142909	+	1889	protein_coding	Yip1 interacting factor homolog A (S. cerevisiae) [Source:MGI Symbol;Acc:MGI:1915340]	-	790	789	714	700	775	744	824	910	1025	804	947	856	26.0247100043284	26.9035585754372	24.6047527418421	23.5371651819365	26.4975663033014	25.6785528795969	31.0082325628953	31.0436896973062	33.3109740858876	29.9763263966265	29.6490326902867
ENSMUSG00000117713	50.5848337892556	35.4690524011118	12.8760921708917	12.6925051336684	23.8114989293104	71.1007827658256	66.0924738348514	120.895781134747	122.198678543266	206.522912587444	67.6399892882054	106.486369981927	34.4224608650106	114.972700895074	-1.73934127432178	7.1742973966913e-06	0.000365073906163451	Gm46637	18	61617837	61622291	+	2990	lncRNA	predicted gene, 46637 [Source:MGI Symbol;Acc:MGI:5826274]	-	53	36	13	13	24	71	61	121	129	191	74	106	1.10305062931432	0.775525345305659	0.283025075687125	0.276159658563217	0.518413492685931	1.5481631575047	1.45024175649814	2.60782281981094	2.64858519495005	4.4990052195446	1.46370325712403
ENSMUSG00000101111	7354.84394679253	6740.10520766683	10585.1382331015	7285.49794672568	6788.2614864309	5959.44729914688	23896.2214824205	20294.5050116445	11864.6391376311	13298.5617901203	7004.39510696646	14225.9762765478	7452.21568664405	15097.3831342218	-1.01853649369965	7.40718449146767e-06	0.000373288754131102	Gm28437	1	24652270	24653052	-	783	unprocessed_pseudogene	predicted gene 28437 [Source:MGI Symbol;Acc:MGI:5579143]	-	7706	6841	10687	7462	6842	5951	22055	20312	12525	12299	7663	14161	612.43218793208	562.75908091513	888.478245580729	605.31516680167	564.361723057782	495.51608406505	2002.29037119326	1671.68646102445	981.999796099089	1106.27311343527	578.801397905336
ENSMUSG00000013662	801.721894018391	894.608321672487	767.613187110851	769.361080410056	866.143273553665	888.259074835033	1014.1402542528	1101.05083314456	974.747598612565	1035.85837831818	958.842550855777	1087.96923292855	831.284471933414	1028.76814135207	-0.30732992195984	7.81745765679425e-06	0.000387731056502963	Atad1	19	32649038	32717186	-	5995	protein_coding	ATPase family, AAA domain containing 1 [Source:MGI Symbol;Acc:MGI:1915229]	-	840	908	775	788	873	887	936	1102	1029	958	1049	1083	8.7192848146595	9.75576531589861	8.41521597018016	8.34882010308549	9.40505412533572	9.64637187072077	11.0986056396887	11.8455793530706	10.5371123936029	11.2546149111764	10.3485334693373
ENSMUSG00000017309	1928.9046997752	1722.2195443651	2195.8689494513	1906.8048096965	2249.19450303111	2431.44648669612	2761.79861975469	2459.87944755164	2990.55215628753	3701.19334966923	2835.39522664883	2749.55844000503	2072.40649883589	2916.39620665282	-0.492836570176093	8.28628042566244e-06	0.000408398972048451	Cd300lg	11	101932335	101946446	+	2737	protein_coding	CD300 molecule like family member G [Source:MGI Symbol;Acc:MGI:1289168]	-	2021	1748	2217	1953	2267	2428	2549	2462	3157	3423	3102	2737	45.9496578150865	41.136876626344	52.7282851091056	45.3226733759633	53.4949721391704	57.8366929855348	66.2028669032634	57.9665095984922	70.8101003100417	88.0818484159071	67.0285005073629
ENSMUSG00000015090	92.5797901425999	118.230174670373	79.2374902824105	78.1077238994981	89.2931209849139	54.0766516810505	295.790907490401	136.882000127772	182.824379525972	244.367425365248	100.545930023008	143.656140635995	85.2541586101409	184.011130528066	-1.10795493240608	8.56663421078219e-06	0.000420892971741659	Ptgds	2	25356721	25360058	-	1649	protein_coding	prostaglandin D2 synthase (brain) [Source:MGI Symbol;Acc:MGI:99261]	-	97	120	80	80	90	54	273	137	193	226	110	143	3.66051207730278	4.68732723360404	3.15807240305828	3.0814661719607	3.52499168389387	2.1350235602517	11.7685714996345	5.35382055580469	7.18508778376289	9.65255092585089	3.94515923875317
ENSMUSG00000021565	59.174711225167	42.3658125902169	31.6949961129642	48.8173274371863	47.6229978586208	41.0581984985754	65.0089906572309	77.9328175909942	107.989529875445	107.045907571503	65.8118814696053	76.3487181002493	45.1223406204551	83.3563075441711	-0.883937823209482	8.65530396716539e-06	0.000423395966291103	Slc6a19	13	73827864	73852984	-	5006	protein_coding	solute carrier family 6 (neurotransmitter transporter), member 19 [Source:MGI Symbol;Acc:MGI:1921588]	-	62	43	32	50	48	41	60	78	114	99	72	76	0.770711092584325	0.553276588349251	0.416113575121303	0.634405927582301	0.619279401970009	0.533977034540245	0.852005040232923	1.00407847448567	1.39800727429515	1.39283177991373	0.85061719772398
ENSMUSG00000028713	574.567357379847	563.563832595444	429.863384782077	440.33229348342	516.907955923779	888.259074835033	702.097099098094	841.274774507912	1025.90053381672	1647.85821352495	949.702011762776	1787.16275658347	568.915649833267	1158.99923154899	-1.02657190460632	8.72563626057719e-06	0.000423395966291103	Cyp4b1	4	115481922	115504920	-	2256	protein_coding	cytochrome P450, family 4, subfamily b, polypeptide 1 [Source:MGI Symbol;Acc:MGI:103225]	-	602	572	434	451	521	887	648	842	1083	1524	1039	1779	16.605354875495	16.3313323430034	12.5228559641351	12.6977133788841	14.9153988395984	25.6338649667425	20.4182101503479	24.0512080721368	29.470315577861	47.5773435451062	27.2376076745142
ENSMUSG00000027351	354.093836524789	373.410301667261	300.11199444463	350.508410998997	321.45523554569	283.401711587727	429.059338337724	422.635664628084	479.321948394517	496.303753286057	400.355612273432	421.927126343483	330.496915128182	441.600573877216	-0.417300243851986	8.82274885149219e-06	0.000424168536041218	Spred1	2	116951855	117012760	+	6784	protein_coding	sprouty protein with EVH-1 domain 1, related sequence [Source:MGI Symbol;Acc:MGI:2150016]	-	371	379	303	359	324	283	396	423	506	459	438	420	3.40313232186743	3.59847138919117	2.90743182851353	3.3612180140868	3.08457556489793	2.71975738063412	4.14945544329005	4.01807859500755	4.57888886395684	4.76520034308876	3.81839435315762
ENSMUSG00000040564	881.89408342023	678.838252899057	1109.32486395375	449.119412422114	829.433879370978	877.243460603707	1462.7022897877	1460.74076048761	1346.08001713164	1334.289393366	1051.16199569508	1442.58893673629	804.308992111639	1349.59389886739	-0.746626016696831	9.87756598178769e-06	0.000469124520098662	Apoc1	7	19423406	19426585	-	744	protein_coding	apolipoprotein C-I [Source:MGI Symbol;Acc:MGI:88053]	-	924	689	1120	460	836	876	1350	1462	1421	1234	1150	1436	77.2840372449893	59.6500716516443	97.9936283561875	39.2710912311672	72.5720823732896	76.7645552904477	128.986004982037	126.630504288469	117.251003276359	116.81444293155	91.4149892767544
ENSMUSG00000025509	50860.664298031	52136.5512752676	49652.1923482155	49679.441439727	55245.6539533662	55639.8674824231	57856.9182017579	63064.6347887944	60516.7641762524	61290.810351344	58461.9739849234	62222.196074911	52202.3951328384	60568.8829296639	-0.21446370298473	9.92831770257303e-06	0.000470110342454463	Pnpla2	7	141035111	141040656	+	3020	protein_coding	patatin-like phospholipase domain containing 2 [Source:MGI Symbol;Acc:MGI:1914103]	-	53289	52917	50130	50883	55683	55561	53399	63119	63885	56684	63959	61938	1098.04817135285	1128.63354806515	1080.5466291937	1070.17262865384	1190.83591824724	1199.47908147754	1256.92087759299	1346.84328719091	1298.63583060311	1321.92819159417	1252.52738455774
ENSMUSG00000072964	119.303853276546	172.419004727627	146.589357022459	106.421773813066	134.931827266092	180.255505603502	166.856409353559	268.768306820224	242.502803930823	303.837374016083	241.310232055219	204.936032795406	143.320220284882	238.035193161886	-0.732538800381642	1.03138134706619e-05	0.000483977241094861	Bhlhb9	X	134698343	134791830	+	4800	protein_coding	basic helix-loop-helix domain containing, class B9 [Source:MGI Symbol;Acc:MGI:1917487]	-	125	175	148	109	136	180	154	269	256	281	264	204	1.62053920088925	2.34834280631473	2.0071194950812	1.4423588833708	1.82992762730735	2.44489850753823	2.28066365846016	3.61139458023784	3.27411668543696	4.1230575866156	3.25278379235199
ENSMUSG00000025608	1485.09436558645	1389.20455237688	1681.81573124416	1431.3240404583	1636.04840560137	1498.12353546021	2201.63781692489	1949.31957846192	2474.28642135668	2476.11240746203	2216.58073005268	1534.00648077738	1520.26843845456	2141.99057250593	-0.494628238802493	1.04920364901566e-05	0.000490870710179774	Podxl	6	31496423	31540916	-	5488	protein_coding	podocalyxin-like [Source:MGI Symbol;Acc:MGI:1351317]	-	1556	1410	1698	1466	1649	1496	2032	1951	2612	2290	2425	1527	17.6435614921307	16.548921400602	20.14078226291	16.9671125499901	19.4063024616049	17.7724400742332	26.3203317973063	22.9090492571906	29.2182698012528	29.3883834494145	26.1330529302067
ENSMUSG00000044636	134.574746495944	118.230174670373	116.875298166555	133.75947717789	101.198870449569	107.151883886526	193.943488794072	206.821708222254	150.616975878909	177.328574158853	175.498350585614	145.665317428107	118.63174180781	174.979069177968	-0.559020778344846	1.07907110907882e-05	0.000500363357769003	Csrnp2	15	100377451	100393369	-	4375	protein_coding	cysteine-serine-rich nuclear protein 2 [Source:MGI Symbol;Acc:MGI:2386852]	CSRNP	141	120	118	137	102	107	179	207	159	164	192	145	2.00554227412452	1.76672059616299	1.75572584094825	1.98898076373188	1.50576901904148	1.59453952186874	2.90841738827305	3.04899131592082	2.23107665564776	2.64009836883278	2.59546800262476
ENSMUSG00000038526	104.987390883361	144.831963971207	118.856235423616	76.1550308020106	129.971098322486	129.183112349176	327.211919641396	249.784671766007	199.875357927358	331.950440651023	163.615649764713	132.60566827938	117.330805291976	234.173951338313	-0.995829478839608	1.12048095666902e-05	0.000511991196322842	Car14	3	95805080	95812003	-	2543	protein_coding	carbonic anhydrase 14 [Source:MGI Symbol;Acc:MGI:1344341]	-	110	147	120	78	131	129	302	250	211	307	179	132	2.69176468130405	3.72336539326032	3.07176252023777	1.9482124556131	3.3270641786301	3.30729487453068	8.44194156432439	6.33515941608849	5.09367838645693	8.50249398549468	4.16293067480075
ENSMUSG00000040856	47.7215413106185	50.2478242349084	27.7331215988437	41.9829015959802	32.7408110278018	32.0454232184003	80.1777551439181	95.9173139581467	124.093231698976	154.62186649217	58.4994501952047	43.1973010304042	38.7452704977588	92.75115308647	-1.25743072921127	1.18611907836323e-05	0.000535736147411727	Dlk1	12	109418749	109429262	+	5657	protein_coding	delta like non-canonical Notch ligand 1 [Source:MGI Symbol;Acc:MGI:94900]	-	50	51	28	43	33	32	74	96	131	143	64	43	0.55001507260162	0.580695794323944	0.322199308365757	0.482803433478915	0.376759319746338	0.368802084691408	0.92988084121161	1.09357595752579	1.42161023662799	1.7803450311949	0.669092717664446
ENSMUSG00000029710	922.934608947362	788.201164469152	778.508342024683	868.948428381916	921.703437722056	1052.49186882933	1135.4903701463	1132.02413244354	1221.03950885481	1347.26465488982	1342.74519276181	1010.61592643225	888.797975062417	1198.19663092142	-0.431060290203349	1.21886428134429e-05	0.000544252418276609	Ephb4	5	137348371	137376931	+	4640	protein_coding	Eph receptor B4 [Source:MGI Symbol;Acc:MGI:104757]	-	967	800	786	890	929	1051	1048	1133	1289	1246	1469	1006	12.968784060082	11.1054635175475	11.0269985307583	12.1831642473902	12.9310555205517	14.7677490311648	16.0555453251203	15.7353290324682	17.0541611295592	18.9127368496369	18.7239004348161
ENSMUSG00000045087	34.3595097436453	47.2920698681491	49.5234314265065	35.1484757547741	52.5837268022271	44.0624569253004	147.35371215639	79.9310949651223	86.2021685847847	60.5512204444863	66.7259353789054	81.3716600805288	43.8282784201004	87.0226319350362	-0.988102456845514	1.26852094959625e-05	0.000562791963490551	S1pr5	9	21154208	21159739	-	2500	protein_coding	sphingosine-1-phosphate receptor 5 [Source:MGI Symbol;Acc:MGI:2150641]	-	36	48	50	36	53	44	136	80	91	56	73	81	0.896093356523721	1.23670441731409	1.30191534816078	0.914640789161376	1.36921643643232	1.14747236620461	3.86705775647478	2.06211973057447	2.23458463781073	1.57761975698544	1.72693248612142
ENSMUSG00000058022	454.309073277088	662.088978154087	642.814139916055	386.633233302515	486.15143647342	728.031958743031	668.509120591858	1133.02327113061	843.076154290751	951.519178413356	893.944723295472	1447.61187871657	560.004803311033	989.614054406436	-0.821595047027663	1.3093525927032e-05	0.000576446156894307	Adtrp	13	41916624	42001160	-	2866	protein_coding	androgen dependent TFPI regulating protein [Source:MGI Symbol;Acc:MGI:1924596]	-	476	672	649	396	490	727	617	1134	890	880	978	1441	10.3352629900677	15.102810399858	14.740807064835	8.77621134052262	11.0422134236764	16.538182972601	15.3034989054286	25.4976859568153	19.0637900168281	21.6252334349016	20.1815805932896
ENSMUSG00000079018	1364.83608148369	1269.00387479533	1188.56235423616	992.944440072369	1129.0619075648	1196.69627331214	1397.69329913046	1329.85359248222	1944.75881433586	2047.92877717602	1850.95916633265	1668.62132584887	1190.18415524408	1706.63582921768	-0.520030679900711	1.31353260168513e-05	0.000576666567680983	Ly6c1	15	74915867	74920679	-	1677	protein_coding	lymphocyte antigen 6 complex, locus C1 [Source:MGI Symbol;Acc:MGI:96882]	-	1430	1288	1200	1017	1138	1195	1290	1331	2053	1894	2025	1661	53.0632370895829	49.4706348607555	46.5801555692585	38.5190851130126	43.8273732479378	46.4584172770135	54.6812465564873	51.1456723575323	75.1538635420627	79.5428651218808	71.414183113924
ENSMUSG00000027452	1858.27681863549	2407.95455745326	2323.63940253169	1944.8823250975	2191.65004728528	2393.39254662427	2989.330087055	3181.25757961187	3289.89155488964	2655.60352520819	2560.26499994951	4176.07396240442	2186.63261627125	3142.0702848531	-0.523050318954434	1.32781740011592e-05	0.00057966342091261	Acss1	2	150460025	150510420	-	4128	protein_coding	acyl-CoA synthetase short-chain family member 1 [Source:MGI Symbol;Acc:MGI:1915988]	-	1947	2444	2346	1992	2209	2390	2759	3184	3473	2456	2801	4157	29.3506030151756	38.1352147417489	36.9948329310221	30.6505109416966	34.5614751087717	37.7474640375735	47.5109561589518	49.704678583372	51.6488337959782	41.9027949711492	40.1297013846808
ENSMUSG00000031807	1277.98287629836	1336.9862252308	1428.25576234045	997.826172816088	1290.78167112637	1292.83254296734	1612.22296829933	1541.6709941398	1806.45643396906	1688.94654168371	1729.38999639574	1537.02024596554	1270.77754179657	1652.61786340886	-0.379216079786455	1.33797577984962e-05	0.000580889041484298	Pgls	8	72044820	72053736	+	3770	protein_coding	6-phosphogluconolactonase [Source:MGI Symbol;Acc:MGI:1913421]	-	1339	1357	1442	1022	1301	1291	1488	1543	1907	1562	1892	1530	22.1019194736454	23.1847907589415	24.8986993640297	17.218591337366	22.2880559506338	22.326181950358	28.0571361641562	26.3747574956598	31.0530861362481	29.1805852170716	29.6805735959969
ENSMUSG00000024481	51.539264615468	38.4248067678711	22.780778456193	38.0775154010053	32.7408110278018	19.0269700359252	50.9237093481642	62.9457372850338	82.4130622733656	129.752615238185	53.9291806487043	95.4358976253116	33.7650243840441	79.2333670697941	-1.22767000257158	1.36724164726209e-05	0.000588702701580734	Lvrn	18	46983105	47040309	+	5275	protein_coding	laeverin [Source:MGI Symbol;Acc:MGI:1921824]	-	54	39	23	39	33	19	47	63	87	120	59	95	0.637033191841508	0.476219118041563	0.28382988632889	0.469602300912239	0.404043122617068	0.234833853488664	0.633369509877038	0.769629994230992	1.01249342997517	1.60218661846863	0.661488130112081
ENSMUSG00000079104	162.253240456103	149.758221249139	130.741858965977	133.75947717789	128.978952533765	115.163239691126	186.359106550729	203.824292161062	165.773401124586	215.173086936657	185.552943587915	201.922267607238	136.775831679	193.100849661364	-0.495534279914737	1.37940322822342e-05	0.00059210663648252	Prps1l3	12	57277198	57286668	+	1720	protein_coding	phosphoribosyl pyrophosphate synthetase 1-like 3 [Source:MGI Symbol;Acc:MGI:3779453]	-	170	152	132	137	130	115	172	204	175	199	203	201	6.15051157174711	5.69219571922668	4.99572168480298	5.05918072170173	4.88147588679799	4.35912137002941	7.10856205234335	7.64303097814664	6.24604382214537	8.14852397321695	6.98007515694983
ENSMUSG00000114196	33.405078917433	25.6165378452474	16.8379666850122	10.739812036181	21.8272073518678	11.0156142313251	49.8402261705437	79.9310949651223	69.1511901833987	57.3074050635317	38.3902641906031	26.1192982974537	19.9070361778444	53.4565798117755	-1.42316347462807	1.41042104955979e-05	0.000599065829532534	Gm47547	14	40775610	40783571	+	2713	lncRNA	predicted gene, 47547 [Source:MGI Symbol;Acc:MGI:6096561]	-	35	26	17	11	22	11	46	80	73	53	42	26	0.802803054181775	0.617288572962095	0.407898284532495	0.257531859994449	0.523732024033673	0.264345827083628	1.20528512498265	1.90022090911764	1.65184195104749	1.37587948107374	0.915570949829331
ENSMUSG00000121092	523.982523590591	494.596230704393	430.853853410607	374.917074717591	414.716939685489	499.708318311929	553.659903764083	643.445314469234	809.921474065834	724.452101746533	636.181520872851	551.519029434695	456.4624900701	653.196557392205	-0.517234229283726	1.43012651979966e-05	0.000604160995817252	ENSMUSG00000121092	8	129231424	129231957	+	534	lncRNA	novel transcript	-	549	502	435	384	418	499	511	644	855	670	696	549	63.9767026544323	60.5518119432422	53.0274509784586	45.674945775849	50.5558326645388	60.924062684723	68.0238803136227	77.7156546400958	98.2924777404706	88.3665427016658	77.0833339964925
ENSMUSG00000074623	13.3620315669732	15.764023289383	13.8665607994218	13.6688516824122	9.92145788721266	14.0198726580501	37.921911216718	14.9870803059604	34.101956802772	81.0953845238656	21.0232399139017	76.3487181002493	13.4337996472422	44.2463818105778	-1.71645164961307	1.46321401867258e-05	0.000615781799946423	Gm826	2	160153313	160176082	-	1493	protein_coding	predicted gene 826 [Source:MGI Symbol;Acc:MGI:2685672]	-	14	16	14	14	10	14	35	15	36	75	23	76	0.58352436329408	0.690279313079979	0.610409071475247	0.595602210698968	0.432589959569919	0.611361091413892	1.66644120450112	0.647433773413785	1.48026039026788	3.53798326039099	0.911088439677231
ENSMUSG00000024132	6985.47921704834	6846.51236487017	7669.1985907088	5765.3263703317	7143.44967879311	7517.65600314159	8686.28463498367	8361.79167203885	8656.21336843695	8545.29098522813	8495.21703303488	8892.61648188693	6987.93703748229	8606.2356959349	-0.300528101799859	1.49543289679954e-05	0.000623928898659369	Eci1	17	24645615	24658322	+	2127	protein_coding	enoyl-Coenzyme A delta isomerase 1 [Source:MGI Symbol;Acc:MGI:94871]	-	7319	6949	7743	5905	7200	7507	8017	8369	9138	7903	9294	8852	214.128770190054	210.435741750794	236.970628603876	176.335797027566	218.625718354151	230.106291754766	267.932966495706	253.553714521299	263.741874748968	261.684988486801	258.420930598961
ENSMUSG00000031785	1075.64354114134	1129.09816810206	849.822083278852	1185.28471017488	1353.28685581581	1526.16328077631	1538.54611222113	1847.40743238139	1932.44421882374	2545.31380225573	1897.57591570695	1467.70364663769	1186.54977321488	1871.49852133777	-0.65742316884434	1.49682425761451e-05	0.000623928898659369	Adgrg1	8	95701379	95740845	+	5421	protein_coding	adhesion G protein-coupled receptor G1 [Source:MGI Symbol;Acc:MGI:1340051]	-	1127	1146	858	1214	1364	1524	1420	1849	2040	2354	2076	1461	12.9370505237122	13.6166380572652	10.3029272156608	14.2241837048555	16.2506675584962	18.3288462177373	18.6204724484921	21.9796819188814	23.101819446221	30.5830904612332	22.6485524405854
ENSMUSG00000024978	5351.49364257276	4940.05079831041	6531.15013652768	4729.42268211461	5150.22878925209	4683.63888726432	7120.65144332202	6713.21283838321	8593.69311429853	9028.61947699037	5737.51638867656	10741.0591306298	5230.99748934031	7989.12539871675	-0.610926466034247	1.52911516331172e-05	0.00063401645382499	Gpam	19	55055700	55115670	-	6664	protein_coding	glycerol-3-phosphate acyltransferase, mitochondrial [Source:MGI Symbol;Acc:MGI:109162]	-	5607	5014	6594	4844	5191	4677	6572	6719	9072	8350	6277	10692	52.3583959628487	48.4634162134608	64.4119883386266	46.1697177068505	50.3097643882095	45.7574642647312	70.104246410565	64.9730945646845	83.5725162354182	88.2481897055369	55.7069842425883
ENSMUSG00000030161	1874.5021426811	1954.7388878835	1748.17712935568	2188.96896228343	1848.36760438772	2248.18672266589	2272.06422347022	2855.53836762899	2937.50466792766	2664.2536995574	2238.51802387588	2764.62726594587	1977.15690820955	2622.08437473434	-0.407328016485309	1.644644118307e-05	0.000676548747145031	Gabarapl1	6	129510123	129519309	+	2013	protein_coding	gamma-aminobutyric acid (GABA) A receptor-associated protein-like 1 [Source:MGI Symbol;Acc:MGI:1914980]	-	1964	1984	1765	2242	1863	2245	2097	2858	3101	2464	2449	2752	60.7139479567736	63.483750516206	57.0760206036704	70.7424190435711	59.7730370767703	72.711338293404	74.0519355378242	91.4918372761709	94.5700059755963	86.2087298899148	71.9511132860952
ENSMUSG00000023176	397.997654530558	521.198020005227	734.927722369357	523.321750126637	569.491682726007	412.584823936904	1167.99486547492	1136.0206871918	962.433003100453	1365.6462753819	561.229100310245	666.042106585069	526.586942282448	976.56100634073	-0.890748544340957	1.67251935721176e-05	0.000684739050385761	Cpn2	16	30075196	30086317	-	4550	protein_coding	carboxypeptidase N, polypeptide 2 [Source:MGI Symbol;Acc:MGI:1919006]	-	417	529	742	536	574	412	1078	1137	1016	1263	614	663	5.70315826725262	7.48874355264599	10.615617454234	7.48240938630185	8.14773206004721	5.9035791068469	16.8418239393981	16.1032289399943	13.7081149137526	19.5499779540091	7.98085613787861
ENSMUSG00000034612	539.253416809989	367.498792933742	616.071486945741	482.3151950794	434.559855459914	594.843168491555	645.755973861827	933.195533717803	802.343261442996	752.565168381473	639.837736510052	786.592714111779	505.75698595339	760.048398004321	-0.587702425225497	1.67329200725928e-05	0.000684739050385761	Chst11	10	82821332	83031734	+	5527	protein_coding	carbohydrate sulfotransferase 11 [Source:MGI Symbol;Acc:MGI:1927166]	-	565	373	622	494	438	594	596	934	847	696	700	783	6.36135670390686	4.34694405172106	7.32577661078345	5.67708710076945	5.11824285546219	7.00691014282714	7.66546586429643	10.8898352878853	9.407828046064	8.86898852760044	7.49033226852112
ENSMUSG00000022220	761.635799317472	557.652323861925	586.357428089838	567.257344820105	661.761241077084	764.083059863732	761.688673867222	954.177446146147	913.174621052004	1125.60393719125	1021.91227059748	803.670716844729	649.791199505026	930.03794428314	-0.517361250586431	1.73906665348749e-05	0.000707958224937909	Adcy4	14	56006514	56021552	-	4672	protein_coding	adenylate cyclase 4 [Source:MGI Symbol;Acc:MGI:99674]	-	798	566	592	581	667	763	703	955	964	1041	1118	800	10.6289612244627	7.80329957949592	8.2484362811556	7.89880461768038	9.22060128485598	10.6475888199296	10.6963166155766	13.1723856398398	12.6668790858889	15.6928640898461	14.1524450492276
ENSMUSG00000070056	118.349422450334	149.758221249139	127.770453080387	143.522942665328	188.50769985704	136.193048678201	195.026971971693	216.813095092894	270.921101266466	206.522912587444	212.060506957617	185.848853270344	144.016964663405	214.532240191076	-0.576410495587789	1.91927467148758e-05	0.000770395537299405	Mfhas1	8	36054952	36146603	+	6666	protein_coding	malignant fibrous histiocytoma amplified sequence 1 [Source:MGI Symbol;Acc:MGI:1098644]	-	124	152	129	147	190	136	180	217	286	191	232	185	1.15756967581072	1.46873336889737	1.25972907225278	1.40068377678103	1.84087599506749	1.33015780388119	1.91950370450316	2.09777219066278	2.63388099694805	2.01800564152991	2.05833085079143
ENSMUSG00000064370	455780.805611108	499804.269898623	491563.637527733	438409.867128944	508516.386842775	514488.268351941	647374.697729192	614610.171960567	578182.573889175	636718.78968144	507410.520184566	620338.357506506	484760.539226854	600772.518491908	-0.309545453511576	1.92193361248049e-05	0.000770395537299405	mt-Cytb	MT	14145	15288	+	1144	protein_coding	mitochondrially encoded cytochrome b [Source:MGI Symbol;Acc:MGI:102501]	-	477542	507286	496294	449031	512542	513759	597494	615140	610363	588861	555121	617505	25976.2416023851	28562.1921001601	28240.0688723822	24930.9239145009	28936.0787522223	29279.4548329682	37126.9508295703	34650.6864910833	32753.4912992793	36252.7608219204	28698.1657913895
ENSMUSG00000038331	7.63544660969896	3.94100582234576	9.90468628530131	2.92903964623118	6.94502052104886	5.00709737787504	13.0017981314462	21.9810511154086	28.4182973356433	27.0317948412885	10.9686469116009	18.0825911290064	6.06038271041685	19.9140299107323	-1.71491183251942	1.96688060694764e-05	0.000780432095538649	Satb2	1	56833140	57017809	-	6788	protein_coding	special AT-rich sequence binding protein 2 [Source:MGI Symbol;Acc:MGI:2679336]	CUT	8	4	10	3	7	5	12	22	30	25	12	18	0.0733396644833792	0.0379562100187245	0.0958983020153783	0.0280716211562493	0.0666027941582973	0.0480239345420985	0.125666977943607	0.20885493735562	0.271315650494739	0.259389560389106	0.104551897755997
ENSMUSG00000000253	814.129494759152	694.60227618844	797.327245966755	535.037908711562	532.78228854332	681.966662866581	1914.51477485545	2112.17918445336	1994.96447296216	2528.0134535573	604.189634047349	1036.7352247297	675.974312839302	1698.43279076755	-1.32905584172331	1.96689005128416e-05	0.000780432095538649	Gmpr	13	45660920	45707276	+	2323	protein_coding	guanosine monophosphate reductase [Source:MGI Symbol;Acc:MGI:1913605]	-	853	705	805	548	537	681	1767	2114	2106	2338	661	1032	22.8502305781178	19.5481017319207	22.5579392008055	14.9837121675884	14.9300519490119	19.1129388277634	54.0715847890258	58.6434716750218	55.6550506311632	70.8842282115176	16.8284748307022
ENSMUSG00000063317	262.468477208402	247.298115352196	216.912629648099	203.080082138695	261.926488222414	271.384677880827	274.12124393799	364.68562077837	328.704972515607	336.275527825629	327.231299529426	393.798651253917	243.845078408439	337.469552640157	-0.46930335006763	2.03253031532841e-05	0.000804440596771268	Usp31	7	121241244	121306476	-	10304	protein_coding	ubiquitin specific peptidase 31 [Source:MGI Symbol;Acc:MGI:1923429]	-	275	251	219	208	264	271	253	365	347	311	358	392	1.66080104438961	1.56903472329636	1.38353775838126	1.28216984332922	1.65475735388589	1.71471919136351	1.74540586106645	2.28271090613985	2.06737399889599	2.12573369748257	2.05480060287622
ENSMUSG00000045534	197.567181025961	174.3895076388	226.8173159334	277.282419843218	252.997176123923	261.370483125077	359.716414970011	319.724379860489	363.754205896234	402.233107238373	414.980474822233	257.174629390313	231.73734728173	352.930535362942	-0.607202848303888	2.1081936660532e-05	0.000830193952966128	Kcna5	6	126509514	126512375	-	2862	protein_coding	potassium voltage-gated channel, shaker-related subfamily, member 5 [Source:MGI Symbol;Acc:MGI:96662]	-	207	177	229	284	255	261	332	320	384	372	454	256	4.50081830888487	3.98353209193371	5.20857118673686	6.30284727370697	5.75448939404827	5.94566513363595	8.24613068266245	7.20517026755579	8.23677153569047	9.15435243833271	9.38163929691763
ENSMUSG00000027993	268.195062165676	234.489846429573	379.34948472704	222.607013113569	247.044301391595	225.319382004377	526.57282432357	514.556423837975	473.638288927388	481.165948174936	284.270765792323	349.596761827457	262.834181638638	438.300168813942	-0.737133510417096	2.13636862071666e-05	0.000838592410038352	Trim2	3	84067746	84214184	-	19751	protein_coding	tripartite motif-containing 2 [Source:MGI Symbol;Acc:MGI:1933163]	-	281	238	383	228	249	225	486	515	500	445	311	348	0.885335739622064	0.77616231277518	1.26229957557991	0.733219203840571	0.814228877524349	0.742716371081434	1.74915759072395	1.68028147506115	1.55409062457453	1.58681113763345	0.93124468673298
ENSMUSG00000111377	0	0	0	0	0	0	3.25044953286154	0.999138687064029	11.3673189342573	5.40635896825771	4.57026954650037	4.01835358422365	0	4.93531487552744	-4.77460575286756	2.21776978833561e-05	1	Gm40634	10	43616110	43619083	-	2001	lncRNA	predicted gene, 40634 [Source:MGI Symbol;Acc:MGI:5623519]	-	0	0	0	0	0	0	3	1	12	5	5	4	0	0	0	0	0	0	0.106575143213543	0.0322045185309606	0.368154050086615	0.175985640771739	0.14777991878388
ENSMUSG00000035772	748.273767750498	765.540380990664	994.430503044251	799.627823421111	924.67987508822	819.161131020357	1190.74801220495	1196.96814710271	1131.0482339586	1407.81587533431	869.26526774437	1324.04750600169	841.95224688585	1186.6488403911	-0.494724917202415	2.28795456583271e-05	0.000885410170624595	Mrps2	2	28358078	28361190	+	2919	protein_coding	mitochondrial ribosomal protein S2 [Source:MGI Symbol;Acc:MGI:2153089]	-	784	777	1004	819	932	818	1099	1198	1194	1302	951	1318	16.7137050244233	17.1455573443575	22.3899110920421	17.8212383979285	20.621395908959	18.2704303224052	26.7636508925157	26.4476215873181	25.1110953392326	31.4145763531274	19.2681016943956
ENSMUSG00000048429	888.575099203717	889.682064394555	885.478953905937	816.225714749755	876.064731440878	1011.43367033076	1053.14564864714	1174.9870959873	1123.47002133576	1067.21526033407	1002.71713850218	1175.36842338542	894.576705670933	1099.48393136531	-0.297629110671504	2.31139104457798e-05	0.000892276646346568	Timm29	9	21504018	21507266	+	3170	protein_coding	translocase of inner mitochondrial membrane 29 [Source:MGI Symbol;Acc:MGI:1917023]	-	931	903	894	836	883	1010	972	1176	1186	987	1097	1170	18.2760014660792	18.3481875794332	18.3582385056109	16.750782065784	17.9902701233519	20.7726392648885	21.7966003623903	23.9062776336314	22.9678769061213	21.9286657861738	20.4663253238321
ENSMUSG00000038550	70.6278811397154	153.699227071485	56.4567118262175	54.6754067296486	57.5444557458334	135.191629202626	183.108657017867	152.868219120796	163.878847968876	188.141292095368	183.724835769315	265.211336558761	88.0325519525876	189.488864755164	-1.10626526004698	2.42068984414965e-05	0.000925352973837987	Ciart	3	95785815	95789563	-	2261	protein_coding	circadian associated repressor of transcription [Source:MGI Symbol;Acc:MGI:2684975]	-	74	156	57	56	58	135	169	153	173	174	201	264	2.03667589263463	4.44415010644714	1.64106976658921	1.57316957200099	1.6567755399822	3.89280611549652	5.31334359507309	4.36068552048172	4.69722069809206	5.42004639452097	5.25760558290982
ENSMUSG00000097762	7.63544660969896	27.5870407564203	17.8284353135424	11.7161585849247	10.9136036759339	11.0156142313251	20.5861803747898	27.9758832377928	83.3603388512203	67.0388512063955	26.5075633697021	52.2385965949074	14.4493831953076	46.2845689391347	-1.68067853807612	2.50639354402532e-05	0.000955783601350582	4732463B04Rik	12	84086243	84100581	-	2932	lncRNA	RIKEN cDNA 4732463B04 gene [Source:MGI Symbol;Acc:MGI:3642483]	-	8	28	18	12	11	11	19	28	88	62	29	52	0.169791828960838	0.615118443127461	0.399632951345395	0.259959296601119	0.242306442906438	0.244601033041569	0.460650337634801	0.615400669936105	1.842528148353	1.48929949286654	0.584960498438594
ENSMUSG00000115338	480.078705584822	401.982593879267	532.87212214921	377.846114363822	447.457750713291	508.721093592104	692.345750499509	695.400526196564	723.719305481049	1173.17989611192	510.042081389441	681.110932525908	458.159730047086	745.966415367399	-0.702734086341342	2.56191415294759e-05	0.000972224709906719	Pnp	14	51168539	51202694	+	3979	protein_coding	purine-nucleoside phosphorylase [Source:MGI Symbol;Acc:MGI:97365]	-	503	408	538	387	451	508	639	696	764	1085	558	678	7.86655912867959	6.60466671724665	8.80158905894066	6.17767559907313	7.32046798559155	8.32375599785154	11.4158611496542	11.2719537924088	11.7873137770506	19.2048145209807	8.2937848985922
ENSMUSG00000042111	181.34185698035	186.212525105837	184.227164906604	167.931606383921	156.75903461796	180.255505603502	248.117647675098	259.776058636647	252.922846287225	205.441640793793	237.654016418019	207.949797983574	176.121282266362	235.310334632393	-0.418771256406737	2.66149114964228e-05	0.00100032495895308	Ccdc115	1	34475751	34478753	-	2543	protein_coding	coiled-coil domain containing 115 [Source:MGI Symbol;Acc:MGI:1916918]	-	190	189	186	172	158	180	229	260	267	190	260	207	4.64941172225245	4.78718407704899	4.76123190636855	4.29605823545453	4.01279496353859	4.61483005748467	6.40133979546452	6.58856579273203	6.44555511461612	5.26212982815631	6.04671494663795
ENSMUSG00000043140	487.714152194521	574.401598606894	632.909453630754	536.014255260305	568.499536937285	456.647280862204	763.855640222463	697.398803570692	670.671817121182	702.826665873502	653.548545149553	856.913901835693	542.697712915327	724.202562295514	-0.415934933182057	2.67769147510826e-05	0.00100400618395626	Tmem186	16	8451093	8455576	-	3391	protein_coding	transmembrane protein 186 [Source:MGI Symbol;Acc:MGI:1913940]	-	511	583	639	549	573	456	705	698	708	650	715	853	9.37743096889686	11.0740236916058	12.2666456425057	10.2833028861036	10.9134754326898	8.76731520249629	14.7789331964083	13.2645197945018	12.8174281920306	13.5001901309208	12.4701236510103
ENSMUSG00000028444	507.757199544981	752.73211206804	344.683082728486	286.069538781912	337.32956816523	942.335726516083	974.051376680843	1296.88201580911	1078.00074559874	990.444962984812	1036.53713314628	1056.82699265082	528.484537967455	1072.1238711451	-1.02064137382941	2.73276866493682e-05	0.00101494510155343	Cntfr	4	41657498	41697089	-	2782	protein_coding	ciliary neurotrophic factor receptor [Source:MGI Symbol;Acc:MGI:99605]	-	532	764	348	293	340	941	899	1298	1138	916	1134	1052	11.8999537121231	17.6889036444847	8.1428206534858	6.68957562565608	7.89328954985198	22.0527150308505	22.9712339505991	30.066402434014	25.1119571443246	23.1895684213352	24.10729246799
ENSMUSG00000027583	493.440737151796	437.451646280379	390.244639640872	404.207471179902	479.206415952371	460.652958764504	677.176986012822	578.501299810073	519.107564664418	576.317866016271	585.908555861347	532.431849909633	444.200644828304	578.240687045761	-0.379725839254822	2.79671370651986e-05	0.00103368656170232	Zbtb46	2	181029555	181101219	-	8508	protein_coding	zinc finger and BTB domain containing 46 [Source:MGI Symbol;Acc:MGI:1919397]	ZBTB	517	444	394	414	483	460	625	579	548	533	641	530	3.78141051333029	3.36139981786417	3.01454306050391	3.09072904188876	3.66653548489774	3.52500646753671	5.2219690676006	4.38545825988267	3.95410777419661	4.41218837351212	4.45577298563411
ENSMUSG00000038855	1432.60067014477	1404.96857566626	1561.96902719202	1557.27274524624	1845.39116702155	2044.89856912417	2586.27434498017	2420.91303875614	2365.34961490338	2237.15134106504	2427.727183101	1754.01133951362	1641.18345906584	2298.57114371989	-0.486064102313627	2.80301658089381e-05	0.00103368656170232	Itpkb	1	180158050	180252367	+	10463	protein_coding	inositol 1,4,5-trisphosphate 3-kinase B [Source:MGI Symbol;Acc:MGI:109235]	-	1501	1426	1577	1595	1860	2042	2387	2423	2497	2069	2656	1746	8.92719933829065	8.77865503784115	9.81133758983821	9.68261213264993	11.4813501474383	12.724158787838	16.2172776631402	14.923170061114	14.650678635793	13.927032319683	15.0128917527337
ENSMUSG00000061458	120.258284102759	111.333414481268	133.713264851568	121.066972044222	140.88470199842	138.195887629351	143.019779445908	215.81395640583	185.666209259536	184.897476714414	162.701595855413	211.968151567797	127.575420851264	184.011194874816	-0.529248614080966	2.93364307970097e-05	0.00107234650957327	Nol10	12	17398459	17480096	+	3021	protein_coding	nucleolar protein 10 [Source:MGI Symbol;Acc:MGI:2684913]	-	126	113	135	124	142	138	132	216	196	171	178	211	2.59543756027228	2.40930843740504	2.90894690502656	2.60710806429095	3.03580493110163	2.97822790722963	3.10602512714109	4.60751677635805	3.98291255179769	3.98657283604812	3.48467103029493
ENSMUSG00000022110	12266.3449784814	14490.0931573098	17074.6886872309	11634.1454748302	13246.1384252176	14838.0323695949	18810.3514466698	19783.9451425548	18657.5594774277	18730.8712814256	15883.5147819074	18350.8162307533	13924.9071821108	18369.5097267898	-0.399640462525562	3.05516267149833e-05	0.00110077159885961	Sucla2	14	73762759	73833582	+	3988	protein_coding	succinate-Coenzyme A ligase, ADP-forming, beta subunit [Source:MGI Symbol;Acc:MGI:1306775]	-	12852	14707	17239	11916	13351	14817	17361	19801	19696	17323	17377	18267	200.542457546996	237.538290201834	281.390655553456	189.785670268565	216.219515182434	242.233775902334	309.457737689902	319.960136543263	303.192400183518	305.930145909366	257.698659431479
ENSMUSG00000030825	0	5.91150873351864	3.96187451412052	2.92903964623118	0.992145788721266	3.00425842672503	21.6696635524103	17.9844963671525	14.2091486678216	32.4381538095462	8.22648518370066	4.01835358422365	2.79980451821944	16.4243835274758	-2.55051610873334	3.09503679381778e-05	0.00111258054287858	Hsd17b14	7	45204317	45217176	+	2046	protein_coding	hydroxysteroid (17-beta) dehydrogenase 14 [Source:MGI Symbol;Acc:MGI:1913315]	-	0	6	4	3	1	3	20	18	15	30	9	4	0	0.188890581823389	0.127264452410633	0.09313302268261	0.0315668039901216	0.0955972045958254	0.694874100913328	0.566931744109549	0.4500710253075	1.03268993309164	0.260153329167048
ENSMUSG00000020572	4288.25770217218	4253.33053376666	3451.78317042751	3383.04079139701	3764.20112240848	3071.35353158855	4606.97047124243	4835.8312453899	5993.41890808717	6556.83215670295	4073.02421984113	6108.902036416	3701.9944752934	5362.49650627993	-0.534542099118796	3.15953354289456e-05	0.00113057920588553	Nampt	12	32869544	32903348	+	5054	protein_coding	nicotinamide phosphoribosyltransferase [Source:MGI Symbol;Acc:MGI:1929865]	-	4493	4317	3485	3465	3794	3067	4252	4840	6327	6064	4456	6081	55.3212451476976	55.0188482054739	44.8869706009132	43.5467827249616	48.4839876487168	39.5647208685913	59.8053142987019	61.7126254945366	76.8525039650264	84.5041958134267	52.1437729924829
ENSMUSG00000058254	979.246027693892	958.649666285606	953.821289274516	956.819617768851	951.467811383694	968.372632881033	1308.84767856558	1245.92594276884	1276.92882694824	1495.39889062008	1202.8949446389	966.414037005787	961.396174214599	1249.40172009124	-0.377682526117836	3.23983097032477e-05	0.00114773545232705	Tspan7	X	10351397	10462844	+	7067	protein_coding	tetraspanin 7 [Source:MGI Symbol;Acc:MGI:1298407]	-	1026	973	963	980	959	967	1208	1247	1348	1383	1316	962	9.03447738111152	8.86834198598098	8.87041517106854	8.8080355228738	8.7643509331079	8.92115223542086	12.1510442326741	11.3709110302567	11.7098201817489	13.7829254426438	11.013194413819
ENSMUSG00000006333	3503.71556302561	3486.80490132041	3525.07784893874	3162.38647138093	3180.81939864038	3755.32303340628	3993.71899270922	4109.45741989435	4017.39996668211	4139.1084260981	4044.68854865283	3847.57355689414	3435.68786945206	4025.32448515512	-0.228510517125059	3.26501090060961e-05	0.00114773545232705	Rps9	7	3706992	3709896	+	2522	protein_coding	ribosomal protein S9 [Source:MGI Symbol;Acc:MGI:1924096]	-	3671	3539	3559	3239	3206	3750	3686	4113	4241	3828	4425	3830	90.5795310104023	90.3857911395256	91.8619493279977	81.5744095320539	82.1021781006769	96.9428432806595	103.894368457326	105.093904290404	103.233015931836	106.900851608351	103.767343963359
ENSMUSG00000064340	146.027916410493	209.858560039912	235.731533590171	197.222002846233	209.342761420187	312.442876379403	407.389674785314	418.639109879828	674.460923432601	667.144696683001	181.896727950715	387.771120877582	218.437608447733	456.217042268173	-1.06240032370215	3.26606273041449e-05	0.00114773545232705	mt-Tl1	MT	2676	2750	+	75	Mt_tRNA	mitochondrially encoded tRNA leucine 1 [Source:MGI Symbol;Acc:MGI:102482]	-	153	213	238	202	211	312	376	419	712	617	199	386	126.94655884086	182.929195061043	206.570568574843	171.071703157961	181.701049111459	271.220741102908	356.375910890813	360.011736296126	582.792770007779	579.399636940487	156.922175679526
ENSMUSG00000003848	198.521611852173	182.271519283491	206.017474734267	206.98546833367	206.366324054023	225.319382004377	229.698433655549	324.720073295809	242.502803930823	285.455753524007	287.012927520223	286.307692875935	204.246963377	275.949614133724	-0.434730370700592	3.30492030768744e-05	0.00115879230385649	Nob1	8	108139118	108151683	-	3486	protein_coding	NIN1/RPN12 binding protein 1 homolog [Source:MGI Symbol;Acc:MGI:1914869]	-	208	185	208	212	208	225	212	325	256	264	314	285	3.71301511914591	3.41829097944018	3.88408480231557	3.86274955580679	3.85364935182676	4.20808693207958	4.32304978513136	6.00786101940532	4.50825016927637	5.33372797112117	5.32714812913224
ENSMUSG00000022438	252.924168946278	288.678676486827	215.922161019569	282.164152586937	261.926488222414	196.278217212702	317.460571042811	334.71146016645	418.696247411811	357.90096369866	319.918868255026	340.555466262954	249.648977412454	348.207262806285	-0.480108002514489	3.40514061760794e-05	0.00119126716294128	Parvb	15	84116244	84199889	+	4416	protein_coding	parvin, beta [Source:MGI Symbol;Acc:MGI:2153063]	-	265	293	218	289	264	196	293	335	442	331	350	339	3.73428598465784	4.27369218788955	3.21351388019757	4.15677819399843	3.86110049240042	2.89372045578197	4.7165051660702	4.8885452738794	6.14452944532582	5.27901926802477	4.68739429892621
ENSMUSG00000025911	2345.03654000379	2496.62718845604	2131.48848859684	2129.41182281007	2568.66544699936	2399.40106347772	2770.46648517566	3008.40658674979	2750.89118209027	2799.41267376384	2732.10713489792	3266.92146397382	2345.10509172397	2888.03425444188	-0.300433248732977	3.43395005937493e-05	0.00119483800346339	Adhfe1	1	9618173	9650898	+	3780	protein_coding	alcohol dehydrogenase, iron containing, 1 [Source:MGI Symbol;Acc:MGI:1923437]	-	2457	2534	2152	2181	2589	2396	2557	3011	2904	2589	2989	3252	40.4486584541957	43.1796874100792	37.059812556111	36.6481400859965	44.2360656124998	41.3261151609284	48.0862253117512	51.3313699467569	47.1628713021277	48.2385859650806	46.765612098798
ENSMUSG00000101389	0.95443082621237	2.95575436675932	2.97140588559039	5.85807929246235	4.96072894360633	5.00709737787504	5.41741588810257	10.9905255577043	16.1037018235312	43.2508717460616	10.0545930023008	29.1330634856214	3.7845827820843	19.1583619172203	-2.33920649602173	3.43821820686525e-05	0.00119483800346339	Ms4a4a	19	11352887	11370154	+	836	protein_coding	membrane-spanning 4-domains, subfamily A, member 4A [Source:MGI Symbol;Acc:MGI:3643932]	-	1	3	3	6	5	5	5	11	17	40	11	29	0.0744362503757743	0.23114242249441	0.233597251464254	0.455861637341196	0.386277996194909	0.389935966114551	0.425153232795655	0.847911073427001	1.2483548965108	3.36983030798326	0.778177940754065
ENSMUSG00000025723	19.0886165242474	26.6017893008339	24.7617157132533	14.6451982311559	25.7957905067529	39.0553595474253	39.0053943943385	60.9474599109057	67.2566370276891	83.2579281111687	29.2497250976024	61.2798921594106	24.9914116372781	56.8328394501858	-1.18505603142384	3.69508955382062e-05	0.00127002496879453	Nmb	7	80551975	80554824	-	793	protein_coding	neuromedin B [Source:MGI Symbol;Acc:MGI:1915289]	-	20	27	25	15	26	39	36	61	71	77	32	61	1.56945032318152	2.1930839682824	2.0521994769243	1.20145122577944	2.11756331028816	3.20642427218129	3.22708996071073	4.9570185831117	5.49642854664307	6.83867328453651	2.38654319282962
ENSMUSG00000048486	3085.67486114459	3647.400888581	3249.72757020736	3073.53893544525	3269.12037383657	3969.62680117933	3866.95146092762	4421.18869025833	4640.70795491055	5275.52508122587	3860.04965897421	5498.112291614	3382.51490506568	4593.75585631843	-0.441561991058732	3.74654073266745e-05	0.00128208587124666	Fitm2	2	163308299	163314549	-	3967	protein_coding	fat storage-inducing transmembrane protein 2 [Source:MGI Symbol;Acc:MGI:2444508]	-	3233	3702	3281	3148	3295	3964	3569	4425	4899	4879	4223	5473	50.7147477390063	60.1089161742811	53.838974758199	50.4034885772906	53.6450261597389	65.1479888001449	63.9537634605834	71.8811429275273	75.8124730997401	86.6209486560099	62.9580674890687
ENSMUSG00000056612	837.990265414461	956.679163374433	911.23113824772	730.307218460307	779.826589934915	921.305917529008	1305.59722903272	1111.0422200152	955.802067055469	1096.40959876266	1096.86469116009	1123.12982679051	856.223382160141	1114.80760546944	-0.380414216494275	3.82568518120064e-05	0.00129783471525882	Ppp1r14b	19	6952336	6954692	+	1526	protein_coding	protein phosphatase 1, regulatory inhibitor subunit 14B [Source:MGI Symbol;Acc:MGI:107682]	-	878	971	920	748	786	920	1205	1112	1009	1014	1200	1118	35.8039339880874	40.9854190289148	39.2451546627757	31.1340155040733	33.2662812827903	39.306363074446	56.1324854067742	46.9584932093465	40.5912156242533	46.7991256782215	46.5070958039127
ENSMUSG00000079442	175.615272023076	154.684478527071	142.627482508339	129.854090982916	137.908264632256	241.342093613577	217.780118701723	236.795868834175	242.502803930823	255.180143301764	285.184819701623	259.183806182425	163.671947047872	249.437926775422	-0.608733668866918	3.84903868772527e-05	0.00130046534793912	St6galnac4	2	32477107	32489710	+	6482	protein_coding	ST6 (alpha-N-acetyl-neuraminyl-2,3-beta-galactosyl-1,3)-N-acetylgalactosaminide alpha-2,6-sialyltransferase 4 [Source:MGI Symbol;Acc:MGI:1341894]	-	184	157	144	133	139	241	201	237	256	236	312	258	1.76644273029977	1.56011031766102	1.44612627379784	1.30325886384585	1.38497526287668	2.42402772937042	2.20429030009413	2.35615153572465	2.42452330917887	2.56423187459065	2.84667623128053
ENSMUSG00000024979	15.2708932193979	4.9262572779322	13.8665607994218	3.9053861949749	8.92931209849139	13.0184531824751	29.2540457957539	30.9732992989849	20.8400847128051	70.2826665873502	12.796754730201	42.1927126343483	9.98614379544889	34.3899272932406	-1.77916991478316	3.90380805654788e-05	0.00131579319721021	Tectb	19	55169165	55184745	+	3820	protein_coding	tectorin beta [Source:MGI Symbol;Acc:MGI:109574]	-	16	5	14	4	9	13	27	31	22	65	14	42	0.260643791891716	0.0843084926724811	0.23857087531742	0.0665096559890471	0.152165216930393	0.22187560626874	0.502437631971912	0.522952484029847	0.353553176110667	1.19840693020818	0.216749038995373
ENSMUSG00000045973	5822.02803989546	7051.44466763215	6428.14139916055	5315.23061136084	6383.46600463262	8132.52756114465	8147.79349570627	8372.78219759656	9758.84330505991	12379.4807655165	7672.56851466482	12938.0939528041	6522.13971397104	9878.26037189136	-0.598900541815158	4.04446647576417e-05	0.00135736451979982	Slc25a51	4	45395923	45408766	-	5510	protein_coding	solute carrier family 25, member 51 [Source:MGI Symbol;Acc:MGI:2684984]	-	6100	7157	6490	5444	6434	8121	7520	8380	10302	11449	8394	12879	68.8920331064062	83.6650551527237	76.6735989978533	62.7559041161843	75.4163831798579	96.0920545902867	97.0170356327078	98.0068247630106	114.779775726083	146.342434192105	90.0969053060637
ENSMUSG00000054252	153.663363020192	94.5841397362982	102.018268738603	118.137932397991	109.136036759339	114.161820215551	138.685846735426	158.863051243181	156.300635346038	215.173086936657	236.739962508719	190.871795250623	115.283593477996	182.772396336774	-0.66508862923682	4.13929903662072e-05	0.00138622294446489	Fgfr3	5	33879018	33894412	+	7158	protein_coding	fibroblast growth factor receptor 3 [Source:MGI Symbol;Acc:MGI:95524]	-	161	96	103	121	110	114	128	159	165	199	259	190	1.39966772220979	0.863861705304617	0.936695172258731	1.07369702400312	0.992515354291251	1.03834750809112	1.27115946172108	1.43142741146855	1.41510177361981	1.95801358395266	2.13993497985513
ENSMUSG00000026814	1964.21864034506	1870.00726270306	2075.03177677062	2000.53407837589	2412.89855817012	2478.51320204815	2730.3776076037	2642.72182728436	2946.97743370621	4545.66662051108	3040.14330233204	2790.74656424332	2133.53391973548	3116.10555928012	-0.546431949373004	4.20807628051975e-05	0.00140325913924651	Eng	2	32536607	32572681	+	4048	protein_coding	endoglin [Source:MGI Symbol;Acc:MGI:95392]	-	2058	1898	2095	2049	2432	2475	2520	2645	3111	4204	3326	2778	31.6370245890601	30.2009349275123	33.6896325888936	32.1506329770473	38.802464452553	39.8624756663842	44.2529060570782	42.1064930781363	47.1796736431311	73.1436319783887	48.5930600672059
ENSMUSG00000030432	2422.345436927	2232.57979835887	2270.15409659106	1902.89942350152	2241.25733672134	2309.27331067597	2746.62985526801	2586.77006080877	2491.33739975806	2782.11232506542	2747.64605135602	2778.69150349065	2229.75156712929	2688.86453262449	-0.270005935243209	4.31491958346752e-05	0.00142976183153671	Rpl28	7	4795873	4798065	+	1840	protein_coding	ribosomal protein L28 [Source:MGI Symbol;Acc:MGI:101839]	-	2538	2266	2292	1949	2259	2306	2535	2589	2630	2573	3006	2766	85.8350293952749	79.3243945208823	81.0866841843614	67.2793968174638	79.2929637484777	81.7092167881618	97.9358956667956	90.6730295933644	87.7472168753316	98.4864041809865	96.6192498004949
ENSMUSG00000034538	21.9519090028845	18.7197776561424	25.7521843417834	15.6215447798996	12.8978952533765	19.0269700359252	22.7531467300308	39.9655474825611	35.9965099584815	48.6572307143194	38.3902641906031	48.2202430106838	18.9950468450019	38.9971570144466	-1.03790827771456	4.4761458552831e-05	0.0014738368485263	Zfp418	7	7174329	7186561	+	5347	protein_coding	zinc finger protein 418 [Source:MGI Symbol;Acc:MGI:2444763]	zf-C2H2	23	19	26	16	13	19	21	40	38	45	42	48	0.267675373522608	0.228880134586448	0.316530756051806	0.190063127644032	0.157025220222415	0.231671699486199	0.279184221244081	0.482073997235475	0.436283549349885	0.59272964366154	0.464549090496909
ENSMUSG00000003299	1384.87912883415	1381.32254073219	1620.40667627529	1365.90882169247	1501.11657833528	1449.05398115704	1888.51117859256	1798.44963671525	1626.47388417665	1820.8617005092	1595.93812563793	1858.48853270344	1450.4479545044	1764.78717638917	-0.282643797866988	4.59128923279218e-05	0.00149915158636566	Mrpl4	9	20914034	20920135	+	2617	protein_coding	mitochondrial ribosomal protein L4 [Source:MGI Symbol;Acc:MGI:2137210]	-	1451	1402	1636	1399	1513	1447	1743	1800	1717	1684	1746	1850	34.5028090985203	34.5071406722542	40.6941824530193	33.9548694443586	37.3397536485336	36.0490958136067	47.3451419840828	44.3233606590805	40.2774528245266	45.3202902513013	39.4578143012233
ENSMUSG00000030016	486.759721368309	414.790862801891	437.787133810318	372.964381620103	469.284958065159	477.677089849279	530.906757034052	535.538336266319	609.098839560621	579.561681397226	568.541531584646	536.450203493857	443.21069125251	560.016224889454	-0.337812017972481	4.62005577560009e-05	0.00150445377271871	Zfp638	6	83844091	83966532	+	15810	protein_coding	zinc finger protein 638 [Source:MGI Symbol;Acc:MGI:1203484]	-	510	421	442	382	473	477	490	536	643	536	622	534	2.00737759077894	1.71520055769434	1.81988166947205	1.53468612279344	1.93225977836003	1.96705306868351	2.20315964936638	2.18472520475157	2.4967469505882	2.38774111588562	2.32675696491627
ENSMUSG00000020097	2130.28960410601	2186.27297994631	2571.25655966422	1791.59591694474	2150.9720699477	3110.40889113598	2771.54996835328	3638.86309828719	3522.92159304191	3774.71983163753	2774.15361472572	4013.33064224337	2323.46600362416	3415.92312471483	-0.556014777465106	4.7288635007517e-05	0.00153131152163805	Sgpl1	10	60934421	60983482	-	6143	protein_coding	sphingosine phosphate lyase 1 [Source:MGI Symbol;Acc:MGI:1261415]	-	2232	2219	2596	1835	2168	3106	2558	3642	3719	3491	3035	3995	22.6102018982869	23.2670578810907	27.5091343303384	18.9733328824037	22.7937093162126	32.964804446964	29.6006865210716	38.2052745948244	37.1655948431347	40.0242913801145	29.2193592404904
ENSMUSG00000037661	134.574746495944	145.817215426793	140.646545251279	126.925051336684	126.002515167601	130.184531824751	167.93989253118	163.858744678501	278.499313889304	313.568820158947	215.716722594817	166.761673745281	134.025100917175	217.724194599672	-0.699943034733943	5.08003375306279e-05	0.00161172811764683	Gpr160	3	30910099	30951341	+	4227	protein_coding	G protein-coupled receptor 160 [Source:MGI Symbol;Acc:MGI:1919112]	-	141	148	142	130	127	130	155	164	294	290	236	166	2.07576234901698	2.25524719268105	2.18679890511983	1.95343595718954	1.94047349950347	2.0051214003941	2.60664092290802	2.50020431019497	4.26982924733174	4.83192370397126	3.30196345998697
ENSMUSG00000040867	28.6329247863711	19.7050291117288	19.8093725706026	15.6215447798996	11.9057494646552	13.0184531824751	48.7567429929232	29.9741606119209	39.7856162699006	35.6819691905009	32.9059407348026	36.1651822580128	18.1155123159554	37.2116020096768	-1.03336161449022	5.20243023794518e-05	0.00164390599603976	Begain	12	108998113	109034143	-	4631	protein_coding	brain-enriched guanylate kinase-associated [Source:MGI Symbol;Acc:MGI:3044626]	-	30	20	20	16	12	13	45	30	42	33	36	36	0.403122686120583	0.278176153754159	0.281130500574558	0.219448832544297	0.167356547520075	0.183019826375856	0.69074777014781	0.417455678560476	0.556762446508661	0.501872589811283	0.459748401188322
ENSMUSG00000040213	494.395167978008	533.021037472264	540.795871177451	459.859224458295	533.774434332041	533.75658048148	724.850245828124	730.370380243805	599.626073782073	729.85846071479	542.948022124244	835.817545518518	515.93371931659	693.911788035259	-0.426897327658619	5.20243331867364e-05	0.00164390599603976	Kyat3	3	142406812	142452631	+	9518	protein_coding	kynurenine aminotransferase 3 [Source:MGI Symbol;Acc:MGI:2677849]	-	518	541	546	471	538	533	669	731	633	675	594	832	3.38668515998406	3.66113925460817	3.73421821861622	3.14313677370806	3.65067202758126	3.65099363876971	4.99645725259267	4.94920651348083	4.08275608429081	4.99473430025991	3.69090827457465
ENSMUSG00000021003	335.005220000542	400.997342423681	429.863384782077	385.656886753772	413.724793896768	430.610374497254	482.150014041129	615.469431231442	550.367691733625	569.830235254362	436.917768645435	520.376789156962	399.309667059016	529.185321677159	-0.406185866184927	5.29235067280142e-05	0.00166426507254777	Galc	12	98168553	98225718	-	14879	protein_coding	galactosylceramidase [Source:MGI Symbol;Acc:MGI:95636]	-	351	407	434	395	417	430	445	616	581	527	478	518	1.46799351873551	1.76191660592262	1.89875415384695	1.68620908531946	1.81008326916459	1.88418819946043	2.1260233303937	2.66790811301556	2.39716436870616	2.49454411998252	1.89996963718756
ENSMUSG00000034471	1201.62841020137	904.460836228352	989.478159901601	983.180974584932	1142.9519486069	1182.67640065409	1359.77138791375	1296.88201580911	1342.29091082022	1517.02432649311	1446.94733842202	1242.67584592116	1067.39612169621	1367.59863756323	-0.357460743695012	5.29871927009083e-05	0.00166426507254777	Caskin2	11	115690009	115704465	-	5177	protein_coding	CASK-interacting protein 2 [Source:MGI Symbol;Acc:MGI:2157062]	-	1259	918	999	1007	1152	1181	1255	1298	1417	1403	1583	1237	15.1334633939562	11.4216592530095	12.5614586904831	12.3549040988655	14.3717798860894	14.8730932323876	17.2324616103745	16.1569889069783	16.803010949624	19.0868308232375	18.0840316199034
ENSMUSG00000012848	2736.35317875087	2598.10808838144	2556.39953023627	2323.70478601007	2322.61329139648	2448.4706177809	2957.90907490401	2831.55903913946	2964.97568868545	2856.72007882737	2980.72979822754	2877.14116630413	2497.60824875934	2911.50580768133	-0.221214276894372	5.31730957766276e-05	0.00166676386021417	Rps5	7	12656217	12660613	+	1734	protein_coding	ribosomal protein S5 [Source:MGI Symbol;Acc:MGI:1097682]	-	2867	2637	2581	2380	2341	2445	2730	2834	3130	2642	3261	2864	102.889099270854	97.9547994898974	96.8928348789782	87.1798137817215	87.1943939655304	91.9304398451516	111.916807398485	105.32092193714	110.812989029171	107.309467116585	111.222899725908
ENSMUSG00000018446	922.934608947362	1017.76475362079	1088.52502275461	868.948428381916	991.153642932544	1009.43083137961	1437.78217670242	1177.98451204849	1309.1362305953	1345.10211130252	1025.56848623468	1322.03832920958	983.126214669473	1269.60197434883	-0.36851367666928	5.38506769033432e-05	0.00167793570398827	C1qbp	11	70868662	70873852	-	2826	protein_coding	complement component 1, q subcomponent binding protein [Source:MGI Symbol;Acc:MGI:1194505]	-	967	1033	1099	890	999	1008	1327	1179	1382	1244	1122	1316	21.2934034107503	23.5446829862117	25.3150206586818	20.0034968534645	22.8312439075814	23.2550855918711	33.3795535861983	26.8847218058574	30.0214255525072	31.0029158087196	23.4808171847065
ENSMUSG00000026317	271.058354644313	300.501693953864	293.178714044919	286.069538781912	346.258880263722	344.488299597803	400.888775719591	397.657197451483	363.754205896234	394.664204682813	371.10588717583	417.908772759259	306.925913547755	390.996507280868	-0.349084061708374	5.6875263181416e-05	0.0017581972383478	Cln8	8	14931335	14951720	+	7606	protein_coding	CLN8 transmembrane ER and ERGIC protein [Source:MGI Symbol;Acc:MGI:1349447]	-	284	305	296	293	349	344	370	398	384	365	406	416	2.3235540769416	2.58290362378932	2.53330885521687	2.44680507370171	2.96350284727351	2.94870746460918	3.45801730129771	3.37202394806994	3.09934790101842	3.37979890934134	3.15691014198099
ENSMUSG00000022856	132.665884843519	118.230174670373	161.446386450411	148.404675409046	168.664784082615	109.154722837676	214.529669168862	184.840657106845	230.188208418711	223.823261285869	159.045380218213	227.036977508636	139.761104715607	206.577358951189	-0.562652656597199	5.72941618574201e-05	0.00176291694820833	Tmem41a	16	21753076	21766302	-	1360	protein_coding	transmembrane protein 41a [Source:MGI Symbol;Acc:MGI:1913914]	-	139	120	163	152	170	109	198	185	243	207	174	226	6.36013973431358	5.6833842707449	7.80191918199289	7.09892769365447	8.0732101204736	5.22537132003269	10.349230046794	8.76590418557621	10.9688927558986	10.7197771039911	7.56663609450864
ENSMUSG00000091512	614.653452080767	583.268861707172	569.519461404825	511.605591541712	592.311035866596	592.840329540405	670.676086947099	666.425504271707	666.882710809763	754.727711968776	701.079348433156	762.482592606437	577.366455356913	703.712325839489	-0.285208776221643	5.73653827337617e-05	0.00176291694820833	Lamtor3	3	137624267	137634661	+	4151	protein_coding	late endosomal/lysosomal adaptor, MAPK and MTOR activator 3 [Source:MGI Symbol;Acc:MGI:1929467]	-	644	592	575	524	597	592	619	667	704	698	767	759	9.6543691212505	9.18615262198293	9.01712027454163	8.01801061191013	9.28876211404046	9.2981926697993	10.6003370522778	10.3546875774901	10.4115490840202	11.8428712355869	10.9278604004905
ENSMUSG00000032942	2392.75808131441	2700.57423976243	2386.03892612909	2093.28700050655	2421.82787026861	2957.191711373	3125.84896743519	2944.46171077769	3101.38351589654	3278.41607835147	3641.59077465149	3038.87989806913	2491.94630489235	3188.43015753025	-0.355686778401695	6.00294791083217e-05	0.00183400005080843	Ucp3	7	100122197	100135639	+	3135	protein_coding	uncoupling protein 3 (mitochondrial, proton carrier) [Source:MGI Symbol;Acc:MGI:1099787]	-	2507	2741	2409	2144	2441	2953	2885	2947	3274	3032	3984	3025	49.7631145845509	56.3165671161936	50.0209581135456	43.4385489093122	50.2882447312946	61.4123150899343	65.4169107528248	60.5768226276212	64.1115910772764	68.1155032920349	75.1578403870108
ENSMUSG00000028347	345.503959088878	384.248067678711	422.930104382366	420.805362508546	316.494506602084	477.677089849279	529.823273856432	637.45048234685	528.580330442965	537.392081444816	470.737763289538	516.358435572738	394.609848351644	536.723727825557	-0.44368205106227	6.21732860901889e-05	0.00188750713175381	Tmeff1	4	48585174	48663131	+	2549	protein_coding	transmembrane protein with EGF-like and two follistatin-like domains 1 [Source:MGI Symbol;Acc:MGI:1926810]	-	362	390	427	431	319	477	489	638	558	497	515	514	8.83750150008682	9.8550641336573	10.9046263959327	10.7397830338846	8.08271174085863	12.2005135409519	13.6370609791914	16.1292711370453	13.4387782743759	13.7322237575969	11.9489543354704
ENSMUSG00000044080	3138.16855658627	3058.22051814031	3284.39397220591	2579.50758178092	3353.45276587788	3064.34359525953	3824.69561700042	3722.79074800057	3713.32418519072	3910.96007763762	3445.98323806128	3794.33037190318	3079.68116497514	3735.34737296563	-0.278361483422115	6.22625653746391e-05	0.00188750713175381	S100a1	3	90418341	90421699	-	694	protein_coding	S100 calcium binding protein A1 [Source:MGI Symbol;Acc:MGI:1338917]	-	3288	3104	3316	2642	3380	3060	3530	3726	3920	3617	3770	3777	294.824183102185	288.089165416587	311.03395493524	241.802850320641	314.552740140643	287.469334603919	361.573833498156	345.977040531361	346.754432823655	367.065321442488	321.273117557427
ENSMUSG00000003477	195.658319373536	259.121132819234	117.865766795086	107.39812036181	100.206724660848	87.1234943750257	251.368097207959	248.785533078943	355.228716695541	259.50523047637	246.79455551102	312.426991173389	144.562259730923	279.018187357204	-0.948496192757181	6.31108198522203e-05	0.00190287612949465	Inmt	6	55147611	55152028	-	1600	protein_coding	indolethylamine N-methyltransferase [Source:MGI Symbol;Acc:MGI:102963]	-	205	263	119	110	101	87	232	249	375	240	270	311	7.97305286837512	10.5876712810419	4.84149770097289	4.36677460103087	4.07697111083917	3.54510283593044	10.3074149758979	10.0286682209579	14.3882080902992	10.5644180155275	9.98013209017088
ENSMUSG00000025277	480.078705584822	579.327855884827	656.680700715477	527.227136321612	570.483828514728	538.763677859355	697.763166387612	649.440146591619	724.666582058904	791.490952952928	659.032868605353	772.528476566996	558.760317480137	715.820365527235	-0.357175492385824	6.32383608743571e-05	0.00190287612949465	Abhd6	14	14413010	14466871	-	2226	protein_coding	abhydrolase domain containing 6 [Source:MGI Symbol;Acc:MGI:1913332]	-	503	588	663	540	575	538	644	650	765	732	721	769	14.0615627911123	17.0144082570728	19.388361990804	15.4083690896458	16.6831835373668	15.7574770536756	20.565651220616	18.8170741362506	21.0975342348322	23.1600898094224	19.1559022648516
ENSMUSG00000020153	5354.3569350514	5013.94465747939	5497.10088834223	4465.8091139538	5288.13705388435	4945.00937038939	6724.09660031292	5931.88638509914	6405.484219454	6453.0300645124	5657.99369856745	5831.63563910457	5094.05966985009	6167.35443450841	-0.275741940499423	6.32551817435534e-05	0.00190287612949465	Ndufs7	10	80084955	80092628	+	1718	protein_coding	NADH:ubiquinone oxidoreductase core subunit S7 [Source:MGI Symbol;Acc:MGI:1922656]	-	5610	5089	5550	4574	5330	4938	6206	5937	6762	5968	6190	5805	203.20316461721	190.798068845539	210.291914502104	169.106800932291	200.373503805003	187.394781998041	256.785425476384	222.693627044903	241.628096190244	244.658310891223	213.088492694029
ENSMUSG00000037966	619.425606211828	656.177469420569	788.413028309984	482.3151950794	636.957596359053	619.87865538093	967.55047761512	1046.09820535604	919.805557096988	672.551055651259	873.83553729087	881.024023341034	633.861258460294	893.477476058551	-0.495487848301982	6.43114378376818e-05	0.00192725270598468	Ninj1	13	49340961	49349720	+	1570	protein_coding	ninjurin 1 [Source:MGI Symbol;Acc:MGI:1196617]	-	649	666	796	494	642	619	893	1047	971	622	956	877	25.7238406043832	27.3236843793519	33.003968698598	19.9855161821355	26.4101956552563	25.7051749667289	40.4327765142842	42.974509512569	37.9677623593864	27.9026242278476	36.0122907410365
ENSMUSG00000010307	130.757023191095	145.817215426793	156.494043307761	121.066972044222	147.829722519469	149.211501860676	190.693039261211	154.866496494924	265.237441799337	270.317948412885	189.209159225115	206.945209587518	141.862746391669	212.878215796832	-0.585447045126058	6.48494846791627e-05	0.00193966788812312	Tmem86a	7	46700349	46704525	+	1887	protein_coding	transmembrane protein 86A [Source:MGI Symbol;Acc:MGI:1915143]	-	137	148	158	124	149	149	176	155	280	250	207	206	4.51792932063496	5.05189712955102	5.45052000554856	4.17385981039902	5.0997702509828	5.14806398336968	6.63013736731547	5.29326573660311	9.10922766218551	9.33087618400239	6.48770289557125
ENSMUSG00000025377	238.607706553093	154.684478527071	214.931692391038	160.120833993971	181.562679335992	181.256925079077	274.12124393799	286.752803187376	261.448335487918	220.579445904914	315.348598708525	256.170040994257	188.52738598004	269.07007803683	-0.513872738862049	6.63613631465193e-05	0.00198110789446742	Tepsin	11	119981357	119989557	-	3329	protein_coding	TEPSIN, adaptor related protein complex 4 accessory protein [Source:MGI Symbol;Acc:MGI:1926027]	-	250	157	217	164	183	181	253	287	276	204	345	255	4.67322809508465	3.03773958518437	4.24325068415272	3.12909051396953	3.55036936508662	3.54482130661396	5.4024217459984	5.55561319723333	5.0896827417051	4.31589321151019	6.12911553216329
ENSMUSG00000039958	466.716674017849	528.094780194332	336.759333700244	357.342836840204	368.08608761559	312.442876379403	468.064732732062	555.5211100076	759.715815439531	870.423793889491	464.339385924437	939.290150312277	394.907098124604	676.225831384233	-0.775756226681525	6.66231604824062e-05	0.00198514219437405	Etfbkmt	6	149041347	149052669	+	2496	protein_coding	electron transfer flavoprotein beta subunit lysine methyltransferase [Source:MGI Symbol;Acc:MGI:2443575]	-	489	536	340	366	371	312	432	556	802	805	508	935	12.1914410651515	13.8319971888428	8.86721190654375	9.31375002317774	9.59987485479393	8.14966169179411	12.3032804752096	14.3546996469276	19.7253724588375	22.7146274105226	12.0368164810228
ENSMUSG00000042099	1361.01835817884	1268.01862333975	1272.75218766122	1281.94301850051	1505.08516149016	1371.94468153776	1621.97431689791	1415.77951956973	2369.1387212148	2201.46937187454	1827.19376469085	1732.91498319645	1343.46033845137	1861.41177957404	-0.47050851386512	6.83104602906835e-05	0.00201625206051955	Kank3	17	34029493	34041892	+	3260	protein_coding	KN motif and ankyrin repeat domains 3 [Source:MGI Symbol;Acc:MGI:1098615]	-	1426	1287	1285	1313	1517	1370	1497	1417	2501	2036	1999	1725	27.2202864349614	25.4287861880629	25.6589144537822	25.5820414998485	30.0541343625974	27.3988626202649	32.6426913876012	28.0101961102763	47.096812674144	43.9860022077996	36.2650016782578
ENSMUSG00000049553	512.529353676043	474.891201592664	492.262908379475	445.214026227139	385.944711812572	374.530883865053	552.576420586463	591.490102741905	593.942414314945	657.413250540137	513.698297026641	707.230230823362	447.562180925491	602.725119338909	-0.428815718628211	6.89659061518673e-05	0.0020279599383081	Polr1a	6	71886037	71961919	+	11871	protein_coding	polymerase (RNA) I polypeptide A [Source:MGI Symbol;Acc:MGI:1096397]	-	537	482	497	456	389	374	510	592	627	608	562	704	2.81499576730664	2.61531748038546	2.72534718235998	2.43986395334093	2.11640383244157	2.05406349775486	3.05396903941969	3.21364796694698	3.24246771823505	3.60720307384423	2.79989353933852
ENSMUSG00000101939	372.228022222824	754.702614979213	475.424941694463	469.622689945732	362.133212883262	372.528044913903	1053.14564864714	855.262716126809	950.118407588341	577.399137809923	657.204760786753	690.152228090411	467.7732544399	797.213816508229	-0.769122602139858	6.9204610562494e-05	0.0020311682796741	Gm28438	1	24651856	24652200	-	345	unprocessed_pseudogene	predicted gene 28438 [Source:MGI Symbol;Acc:MGI:5579144]	-	390	766	480	481	365	372	972	856	1003	534	719	687	70.3454929638187	143.012618306551	90.5680242198801	88.5551971792717	68.329778410965	70.2996904196501	200.276009126891	159.888993602513	178.474947581156	109.012545319646	123.254363462508
ENSMUSG00000018339	29277.1655940645	24914.0535574143	22062.6887005087	15759.2096432725	26574.6249508991	22806.3271367452	34531.6923539434	42542.3261564993	44376.1185661849	34318.4854587063	33204.8363631438	25732.5317649722	23565.6782638174	35784.3317772416	-0.602642477080422	7.05374707825917e-05	0.00206641827958049	Gpx3	11	54793279	54801203	+	1813	protein_coding	glutathione peroxidase 3 [Source:MGI Symbol;Acc:MGI:105102]	-	30675	25287	22275	16141	26785	22774	31871	42579	46846	31739	36327	25615	1052.87674324957	898.388507785824	799.783904585805	565.484501511222	954.179517162209	818.975820712274	1249.62482719379	1513.42726158526	1586.24452129737	1232.96217464544	1185.01606403019
ENSMUSG00000025860	1171.08662376258	1210.87403891573	1157.85782675172	1104.24794662915	1232.24506959181	1329.88506356361	1305.59722903272	1436.76143199807	1422.80941993787	1533.24340339789	1477.11111742892	1409.43751966644	1201.03276153577	1430.82668691032	-0.252800461867313	7.14531030463526e-05	0.00208933672396546	Xiap	X	41148556	41198533	+	9469	protein_coding	X-linked inhibitor of apoptosis [Source:MGI Symbol;Acc:MGI:107572]	-	1227	1229	1169	1131	1242	1328	1205	1438	1502	1418	1616	1403	8.06364150601528	8.36011881357927	8.03642962297997	7.58658907826061	8.47137139687673	9.14373279265188	9.04616883839237	9.78630324138664	9.73780876054689	10.5469389559038	10.0932201892123
ENSMUSG00000002985	13383.9834759761	11423.0053760692	11368.5989182688	8303.82739706539	12906.8245654749	10081.2898606136	15430.9674156714	23371.8521678018	21865.037970044	19551.5565728072	15449.3391749898	11105.7247183981	11244.588265578	17795.7463366187	-0.662301524151131	7.38216195004355e-05	0.00215042457321679	Apoe	7	19430034	19433113	-	2138	protein_coding	apolipoprotein E [Source:MGI Symbol;Acc:MGI:88057]	-	14023	11594	11478	8505	13009	10067	14242	23392	23082	18082	16902	11055	408.153945098357	349.29331867642	349.471103044654	252.670587510962	392.98181649108	306.988378863578	473.527318753386	705.055904139352	662.767434517563	595.652655306419	467.544448153188
ENSMUSG00000034653	118.349422450334	88.6726310027796	79.2374902824105	89.8238824844228	105.167453604454	86.1220748994507	140.852813090667	121.894919821811	146.82786956749	124.346256269927	139.850248122911	132.60566827938	94.5621591206419	134.396295858698	-0.507110804179974	7.47416470014155e-05	0.00216930709898738	Ythdc2	18	44960813	45022791	+	8878	protein_coding	YTH domain containing 2 [Source:MGI Symbol;Acc:MGI:2448561]	-	124	90	80	92	106	86	130	122	155	115	153	132	0.869155154196245	0.652968231151138	0.586580467745337	0.65820436756	0.771128878369184	0.631557472849104	1.04090230547943	0.885540828206258	1.07179563156693	0.912298619648317	1.01922202017214
ENSMUSG00000120555	7.63544660969896	4.9262572779322	2.97140588559039	2.92903964623118	4.96072894360633	2.00283895115002	34.6714616838565	14.9870803059604	21.7873612906599	36.7632409841524	3.65621563720029	8.03670716844729	4.23761955236818	19.9836778450461	-2.2279367828781	7.60439601191682e-05	0.00218285162444638	ENSMUSG00000120555	19	58807294	58810372	+	487	lncRNA	novel transcript, antisense to Hspa12a	-	8	5	3	3	5	2	32	15	23	34	4	8	1.0222374589593	0.661310969217408	0.401000620583401	0.391273438210719	0.663097340490645	0.267750692132866	4.67092373049255	1.98484316982912	2.89930763982483	4.91704603049877	0.485761999977897
ENSMUSG00000101249	8841.8471740314	5517.40815128406	5551.57666291138	4896.37794194978	5861.59731976524	7359.43172600074	8305.98203963887	10678.7942873403	9312.67603689031	10176.9301218483	7654.28743647882	9597.83753591818	6338.03982932377	9287.75124301913	-0.551268072697238	7.81861345620965e-05	0.00221994798368069	Gm29216	1	24654787	24655278	-	492	unprocessed_pseudogene	predicted gene 29216 [Source:MGI Symbol;Acc:MGI:5579922]	-	9264	5600	5605	5015	5908	7349	7666	10688	9831	9412	8374	9554	1171.72098786638	733.141168800697	741.588976264345	647.431622296226	775.55325840257	973.851443463332	1107.60643685496	1399.89428864202	1226.67077494401	1347.32117021877	1006.60796293997
ENSMUSG00000018796	27437.9773919532	33208.8855619965	36408.6363161391	25966.9128103881	30499.5536910804	44701.3625507172	40988.1686093841	49871.0084261139	45755.3532635414	56920.3097614044	39581.2764344211	61731.9569376358	33037.2213870458	49141.3455720834	-0.572844922469784	7.86416760298266e-05	0.00222884446368078	Acsl1	8	46924074	46989088	+	10483	protein_coding	acyl-CoA synthetase long-chain family member 1 [Source:MGI Symbol;Acc:MGI:102797]	-	28748	33706	36759	26596	30741	44638	37830	49914	48302	52642	43303	61450	170.652563232959	207.102963776614	228.260546995335	161.145733492692	189.395060431921	277.61869586821	256.526664542735	306.832026351873	282.862224804403	353.672354080193	244.300810073831
ENSMUSG00000046994	159.389947977466	136.949952326515	126.779984451857	146.451982311559	154.774743040517	89.1263333261758	192.860005616452	200.82687609987	197.033528193794	237.879794603339	161.787541946113	223.018623924412	135.578823905682	202.234395063997	-0.575081781435592	7.90198039782991e-05	0.00223551875045466	Mars2	1	55276336	55287629	+	11294	protein_coding	methionine-tRNA synthetase 2 (mitochondrial) [Source:MGI Symbol;Acc:MGI:2444136]	-	167	139	128	150	156	89	178	201	208	220	177	222	0.920151743178909	0.792741693629077	0.737759715621478	0.843590244415707	0.892099011010365	0.5137736076286	1.12035066877733	1.14686466775906	1.1306051950774	1.37192135258606	0.926868218436664
ENSMUSG00000025068	1050.82833965982	1103.48163025681	1202.42891503558	965.606736707545	955.436394538579	1114.57987631498	1235.17082248739	1266.90785519719	1275.98155037038	1335.37066515965	1262.3084487434	1405.41916608222	1065.39364875222	1296.85975134004	-0.283643815936654	7.97016570499606e-05	0.00225074607377303	Gsto1	19	47843409	47853229	+	2023	protein_coding	glutathione S-transferase omega 1 [Source:MGI Symbol;Acc:MGI:1342273]	-	1101	1120	1214	989	963	1113	1140	1268	1347	1235	1381	1399	33.8674268664736	35.6604503262425	39.0638960125354	31.0519216675111	30.7444442749029	35.869791252464	40.0581351441988	40.3912478121667	40.8758821238593	42.9957365271922	40.3729332426019
ENSMUSG00000071856	262.468477208402	223.652080418122	275.350278731376	181.600458066333	243.07571823671	203.288153541727	242.700231786995	317.726102486361	370.385141941218	618.487465968681	350.996701171228	441.014305868545	231.572527700445	390.218324870505	-0.752427043228195	7.98931152971817e-05	0.00225209495692937	Mcc	18	44558127	44945249	-	14577	protein_coding	mutated in colorectal cancers [Source:MGI Symbol;Acc:MGI:96930]	-	275	227	278	186	245	203	224	318	391	572	384	439	1.17396542233591	1.00304954841209	1.2414504589034	0.810462385493204	1.08551086205174	0.907940631643935	1.0923495230328	1.40579782003044	1.64666035193179	2.76364460217317	1.55795740021723
ENSMUSG00000021224	427.585010143142	407.894102612786	414.015886725595	448.14306587337	417.693377051653	488.692704080604	451.812485067755	508.561591715591	587.311478269961	611.999835206772	648.064221693752	593.711742069044	434.004024414525	566.910225670479	-0.386241969039802	8.01269478112159e-05	0.0022546313340129	Numb	12	83840808	83968708	-	3917	protein_coding	NUMB endocytic adaptor protein [Source:MGI Symbol;Acc:MGI:107423]	-	448	414	418	459	421	488	417	509	620	566	709	591	7.11729894836303	6.80787311675647	6.94665069608379	7.44298574279266	6.94168284037659	8.12261405278637	7.56770583565784	8.37390655206794	9.71702998932976	10.1769391486487	10.7049630226173
ENSMUSG00000039735	328.324204217055	334.985494899389	361.521049413498	261.660875063318	335.345276587788	345.489719073378	410.640124318175	456.606379988261	470.796459193824	515.766645571785	458.855062468637	346.582996639289	327.887769875738	443.207944696662	-0.434926888948434	8.1299793148051e-05	0.0022794484043102	Fnbp1l	3	122332368	122413364	-	12376	protein_coding	formin binding protein 1-like [Source:MGI Symbol;Acc:MGI:1925642]	-	344	340	365	268	338	345	379	457	497	477	502	345	1.72969252004417	1.76955187916966	1.91984123334956	1.37544290189372	1.7638946481707	1.8174746500769	2.17691097110385	2.37957719798534	2.46530986283255	2.71451594128777	2.39892087876932
ENSMUSG00000001729	1577.67415572905	1586.25484349417	1326.23749360185	1403.98633709348	1481.27366256085	1611.28393620019	1684.8163411999	1857.39881925203	1819.71830605903	1789.5048184933	1736.70242767014	2046.34656276589	1497.7850714466	1822.41454590671	-0.283063155873203	8.14765797678825e-05	0.00228032577625361	Akt1	12	112620255	112641318	-	4098	protein_coding	thymoma viral proto-oncogene 1 [Source:MGI Symbol;Acc:MGI:87986]	-	1653	1610	1339	1438	1493	1609	1555	1859	1921	1655	1900	2037	25.1010370630272	25.3057145746361	21.2697004781269	22.2882004571007	23.5301175400041	25.5984493159526	26.9736798228256	29.2328619077746	28.7773524557303	28.4433248994599	27.420423290602
ENSMUSG00000034656	158.435517151253	151.728724160312	154.5131060507	173.789685676383	151.798305674354	95.1348501796258	368.384280390975	272.76486156848	449.956374481019	421.695999524101	123.39727775551	183.839676478232	147.566698148771	303.339745033053	-1.03883218880279	8.30405926546826e-05	0.00231945389015235	Cacna1a	8	85065268	85366875	+	12310	protein_coding	calcium channel, voltage-dependent, P/Q type, alpha 1A subunit [Source:MGI Symbol;Acc:MGI:109482]	-	166	154	156	178	153	95	340	273	475	390	135	183	0.839152321864212	0.805800163596542	0.824934176738753	0.918438377057524	0.80273023456212	0.503147269355282	1.9633721346846	1.42911932993204	2.36881411288976	2.23131493423002	0.648586975803144
ENSMUSG00000041415	650.921823476837	662.088978154087	560.605243748054	568.233691368848	558.578079050073	542.769355761655	721.599796295263	737.364351053253	691.511901833987	714.720655603669	691.938809340156	779.560595339387	590.532861926592	722.782684910952	-0.291073409406665	8.40512115000045e-05	0.00233984837982162	Dicer1	12	104654001	104718211	-	16761	protein_coding	dicer 1, ribonuclease type III [Source:MGI Symbol;Acc:MGI:2177178]	-	682	672	566	582	563	542	666	738	730	661	757	776	2.53206712154695	2.58246253839229	2.19821039036752	2.20552066674257	2.16942535544497	2.10828310337207	2.82459419298411	2.83739850166301	2.67373498788368	2.77751140873205	2.6710896299423
ENSMUSG00000040283	1189.22080946061	828.596474148196	1141.01986006671	1049.57253989951	1418.76847787141	1313.86235195441	1623.05780007553	1462.73903786174	1687.09958515936	1924.66379269974	1416.78355941511	1581.222135392	1156.84008556681	1615.92765176725	-0.482042293364258	8.9654925274577e-05	0.00246519586636569	Btnl9	11	49056412	49077986	-	6054	protein_coding	butyrophilin-like 9 [Source:MGI Symbol;Acc:MGI:2442439]	-	1246	841	1152	1075	1430	1312	1498	1464	1781	1780	1550	1574	12.8075597656801	8.94784108785815	12.3869051955832	11.2785721142642	15.2556200492597	14.1293110533649	17.5894052765285	15.5834122355107	18.0599659835333	20.7077018694405	15.1419493592383
ENSMUSG00000015337	413.268547749956	451.245166658589	528.91024763509	426.663441801008	503.017914881682	450.638764008754	657.674288815653	595.486657490161	586.364201692107	570.911507048014	511.870189208041	591.702565276932	462.290680455847	585.668234921818	-0.340784357754208	9.40203958234817e-05	0.0025406580409335	Endog	2	30061505	30064081	+	1063	protein_coding	endonuclease G [Source:MGI Symbol;Acc:MGI:1261433]	-	433	458	534	437	507	450	607	596	619	528	560	589	25.3480991543046	27.7521667808215	32.7009781711126	26.1117660227554	30.8042711652314	27.5999831518897	40.5916948802673	36.1307431626994	35.7480872816112	34.9828329394702	31.156399960953
ENSMUSG00000067274	6152.26110576494	5913.47923642981	5465.40589222926	5242.00462020506	5252.41980549038	5688.06262126605	6380.63243300721	6535.36615208581	6759.76565957168	6455.1926080997	6347.19034617971	6475.57680097641	5618.93888023092	6492.28733332009	-0.208420387286839	9.44103680938064e-05	0.00254680498990401	Rplp0	5	115697526	115701786	+	1659	protein_coding	ribosomal protein, large, P0 [Source:MGI Symbol;Acc:MGI:1927636]	-	6446	6002	5518	5369	5294	5680	5889	6541	7136	5970	6944	6446	241.787965313438	233.031316327581	216.515035899673	205.558334882435	206.098007849487	223.2191846143	252.334671044304	254.074840975128	264.060767035241	253.444145279081	247.54595489169
ENSMUSG00000120396	369.364729744187	320.206723065593	264.455123817545	201.127389041207	288.714424517888	293.415906343478	399.80529254197	390.663226642035	406.381651899699	819.604019587868	364.707509810729	759.468827418269	289.547382754983	523.438421316762	-0.85370109335976	9.52966109514241e-05	0.0025662951605527	ENSMUSG00000120396	19	56732894	56746369	+	1880	lncRNA	novel transcript	-	387	325	267	206	291	293	369	391	429	758	399	756	12.8098451896675	11.134999324775	9.24498398826934	6.9598109695347	9.99703891513966	10.1610675561518	13.9524436027377	13.4024071584876	14.0086043023849	28.3965562261342	12.5518446145884
ENSMUSG00000056313	1762.83373601425	1466.05416591262	1177.66719932233	1245.81819619699	1763.04306655769	1524.16044182516	1814.83432251436	1874.38417693212	2293.35659498641	1972.23975162041	2132.48777039707	1983.05749381437	1489.92946763817	2011.72668504412	-0.433308032071469	9.57678189696314e-05	0.00257456093775477	Tcim	8	24927196	24929000	-	1805	protein_coding	transcriptional and immune response regulator [Source:MGI Symbol;Acc:MGI:1916318]	-	1847	1488	1189	1276	1777	1522	1675	1876	2421	1824	2333	1974	63.6766862688255	53.0994971422947	42.8802589740488	44.9015715208493	63.5837978241844	54.9752247973879	65.9658805411363	66.9760494210128	82.3404068086172	71.1708161046064	76.4416478222835
ENSMUSG00000040048	3788.1359492369	3622.76960219134	3835.09452966867	3179.96070925831	3622.32427462134	3707.25489857868	4472.61855721749	4185.39196011122	4247.58817510082	4159.65259017748	4036.46206346912	4256.4410340889	3625.92332725921	4226.35906336084	-0.220983248159534	9.76386974158156e-05	0.00261588257196253	Ndufb10	17	24941034	24943452	-	1217	protein_coding	NADH:ubiquinone oxidoreductase subunit B10 [Source:MGI Symbol;Acc:MGI:1915592]	-	3969	3677	3872	3257	3651	3702	4128	4189	4484	3847	4416	4237	202.946369261997	194.611157151462	207.108308466661	169.986821549952	193.757042891367	198.324059707621	241.118686541277	221.811307297053	226.188463704283	222.631148209994	214.60063086616
ENSMUSG00000057863	1495.59310467478	1285.7531495403	1437.16997999722	1156.97066026131	1234.22936116925	1415.00571898749	1724.90521877186	1490.71492109953	1558.26997057111	1735.44122881072	1679.11703138424	1777.11687262291	1337.45366243839	1660.92754054339	-0.312317947041816	9.85520828038847e-05	0.00263080934865153	Rpl36	17	56920416	56921243	+	383	protein_coding	ribosomal protein L36 [Source:MGI Symbol;Acc:MGI:1860603]	-	1567	1305	1451	1185	1244	1413	1592	1492	1645	1605	1837	1769	254.60151756467	219.470635415972	246.616079658131	196.520404546749	209.776989866719	240.532051603239	295.478610635264	251.034810543171	263.671113619964	295.141704350246	283.663129672471
ENSMUSG00000035783	584.111665641971	580.313107340413	499.196188779186	623.885444647241	761.967965737932	774.097254619482	827.781147702073	994.142993628708	911.280067896295	954.762993794311	957.928496946477	697.184346862803	637.261937794371	890.513341138445	-0.482968644611451	9.88841859961862e-05	0.00263080934865153	Acta2	19	34218490	34232990	-	2196	protein_coding	actin alpha 2, smooth muscle, aorta [Source:MGI Symbol;Acc:MGI:87909]	-	612	589	504	639	768	773	764	995	962	883	1048	694	17.3424260711558	17.2761768982904	14.9400121920089	18.4823246899071	22.587341976407	22.9496848370013	24.7310628779158	29.1981035394125	26.8929324743029	28.3193111952362	28.2241878985336
ENSMUSG00000022661	338.822943305392	426.613880268928	299.1215258161	370.035341973872	345.266734475	281.398872636577	518.988442080227	624.461679415018	841.181601135041	817.441476000565	616.98638877755	263.202159766649	343.543216412645	613.710291195842	-0.837077546188237	9.91387503356854e-05	0.00263080934865153	Cd200	16	45202498	45229416	-	3321	protein_coding	CD200 antigen [Source:MGI Symbol;Acc:MGI:1196990]	-	355	433	302	379	348	281	479	625	888	756	675	262	6.65196940274685	8.398151483881	5.91957896935493	7.24867131495202	6.76778590045122	5.51654305424666	10.2529395455359	12.1276049345928	16.4149481519197	16.0327211075756	12.0206348571766
ENSMUSG00000011263	54.4025570941051	49.262572779322	38.6282765126751	73.2259911557794	36.7093941826868	25.0354868893752	112.682250472534	88.9233431486985	117.462295653992	121.102440888973	71.2962049254057	52.2385965949074	46.2107131023239	93.9508552807517	-1.02142674727398	9.91411332192003e-05	0.00263080934865153	Exoc3l2	7	19197256	19230687	+	4016	protein_coding	exocyst complex component 3-like 2 [Source:MGI Symbol;Acc:MGI:1921713]	-	57	50	39	75	37	25	104	89	124	112	78	52	0.883226146142031	0.801938351615732	0.632155111781253	1.1861937525437	0.595037399317776	0.405859646005683	1.84086268287776	1.42810520434767	1.89549833008987	1.96416802413526	1.1486650480055
ENSMUSG00000039826	243.379860684154	322.177225976766	324.873710157883	319.265321439198	307.565194503592	212.300928821902	404.139225252452	394.659781390291	397.856162699006	435.752532841571	356.481024627029	374.711471728855	288.260373597249	393.933366423201	-0.450020066317265	9.92029812450109e-05	0.00263080934865153	Trub2	2	29651236	29678514	-	6316	protein_coding	TruB pseudouridine (psi) synthase family member 2 [Source:MGI Symbol;Acc:MGI:2442186]	-	255	327	328	327	310	212	373	395	420	403	390	373	2.51240023038435	3.33480400686837	3.38052750314071	3.28846863846415	3.16997484147792	2.18838287354066	4.19805833680188	4.03012831290034	4.08227816621534	4.49383624684145	3.65186734704726
ENSMUSG00000064363	233089.187515933	259729.03296733	261070.692513858	232897.705737328	272475.974393887	265201.914038627	343972.320916007	350712.66623978	305320.502914684	340497.894179839	262596.719495	298778.653224573	254077.417861161	316979.792828314	-0.319120921723083	9.95417402844001e-05	0.00263533394506318	mt-Nd4	MT	10167	11544	+	1378	protein_coding	mitochondrially encoded NADH dehydrogenase 4 [Source:MGI Symbol;Acc:MGI:102498]	-	244218	263617	263583	238540	274633	264826	317469	351015	322314	314905	287288	297414	11028.5703587884	12322.2177513867	12451.4787087903	10995.1224523542	12871.8137301366	12529.7086048828	16376.9817575863	16414.9799806694	14359.0390786003	16094.7656273812	12329.9346897641
ENSMUSG00000053091	83.9899127066886	68.9676018910508	85.1803020535913	81.0367635457292	50.5994352247845	71.1007827658256	74.7603392558155	116.899226386491	145.880592989636	137.321517793746	119.74106211831	116.532253942486	73.4791330312783	118.522498747747	-0.690718939637644	0.000102546467082581	0.002692684009206	Lins1	7	66339637	66367004	+	5886	protein_coding	lines homolog 1 [Source:MGI Symbol;Acc:MGI:1919885]	-	88	70	86	83	51	71	69	117	154	127	131	116	0.930364605444268	0.766024157003787	0.951110431038284	0.895665627246316	0.559610895201025	0.786443737842177	0.833317671783369	1.28094211092642	1.6061861925245	1.51962972926945	1.31626564358605
ENSMUSG00000055296	1237.89678159744	1306.44343010762	1101.40111492551	1046.64350025327	1036.79234921372	1065.51032201181	1319.68251034179	1359.82775309414	1624.57933102094	1603.52606998524	1333.60465366881	1373.27233740843	1132.44791635156	1435.74877591989	-0.34225886994898	0.000102566984846295	0.002692684009206	Tmem245	4	56866923	56947437	-	17090	protein_coding	transmembrane protein 245 [Source:MGI Symbol;Acc:MGI:2445107]	-	1297	1326	1112	1072	1045	1064	1218	1361	1715	1483	1459	1367	4.72268173156519	4.99765352959359	4.23560522865647	3.98419692307471	3.94921220638732	4.05909422589535	5.0662542889141	5.13192099420686	6.16052163054899	6.11157866862777	5.04900425878138
ENSMUSG00000034449	533.526831852715	527.109528738745	384.301827869691	366.129955778897	466.308520698995	473.671411946979	671.759570124719	583.496993245393	643.200796363393	555.773701936892	574.025855040446	641.931985079727	458.508012814337	611.698150298429	-0.415677797324708	0.000106728855395695	0.00278329675643383	Dhrs11	11	84711682	84719820	-	1603	protein_coding	dehydrogenase/reductase (SDR family) member 11 [Source:MGI Symbol;Acc:MGI:2652816]	-	559	535	388	375	470	473	620	584	679	514	628	639	21.700465546231	21.4973507766375	15.756180757529	14.858871210903	18.9365377747853	19.2378788781965	27.4941264657073	23.4770337386051	26.0034922342291	22.5831185692707	23.1696049633874
ENSMUSG00000037826	301.600141083109	279.811413386549	285.254965016678	233.34682514975	288.714424517888	211.299509346327	358.63293179239	409.646861696252	414.907141100392	401.151835444722	298.895628341124	325.486640322115	266.671213083384	368.120173116166	-0.4644334291429	0.000108314560701823	0.00281061938721799	Ppm1k	6	57483487	57512453	-	6022	protein_coding	protein phosphatase 1K (PP2C domain containing) [Source:MGI Symbol;Acc:MGI:2442111]	-	316	284	288	239	291	211	331	410	438	371	327	324	3.26540532701271	3.03768175126275	3.11318183552228	2.52083965978413	3.12096199941258	2.28439537292402	3.90723022139762	4.38739771637087	4.46507527053322	4.33897828380461	3.21143775882099
ENSMUSG00000064341	229780.175841454	234882.961760352	240643.267519052	215579.270655712	245868.60863196	231103.580895298	334437.668952947	312373.716539759	298750.192570684	344312.621067841	216838.266741529	322383.466766699	232976.310883971	304849.322106576	-0.387910841428929	0.00011340261076932	0.0029281039844935	mt-Nd1	MT	2751	3707	+	957	protein_coding	mitochondrially encoded NADH dehydrogenase 1 [Source:MGI Symbol;Acc:MGI:101787]	-	240751	238399	242959	220802	247815	230776	308669	312643	315378	318433	237227	320911	15654.7785089721	16045.6448310291	16526.2304636256	14654.7744346054	16724.4519624256	15722.0173591263	22927.8238258597	21052.3543275207	20230.8850317347	23434.7566836536	14660.3617499437
ENSMUSG00000027074	845.62571202416	999.04497596465	673.518667400489	880.66458696684	847.292503567961	787.115707801957	893.873621536925	970.163665139172	1596.1610336853	1865.19384404891	1243.1133166481	1263.77220223834	838.87702562101	1305.37961388279	-0.637914652476682	0.00011367879958049	0.00292814863177183	Slc43a3	2	84766923	84788853	+	4464	protein_coding	solute carrier family 43, member 3 [Source:MGI Symbol;Acc:MGI:1931054]	-	886	1014	680	902	854	786	825	971	1685	1725	1360	1258	12.3509482321538	14.6311496504033	9.91602191699516	12.8342479313452	12.3557731951334	11.4796309852154	13.1374634703926	14.0171249047086	23.1724068168737	27.215682611686	18.01802687194
ENSMUSG00000024081	412.314116923744	434.49589191362	432.834790667667	459.859224458295	443.489167558406	530.752322054755	498.402261705437	592.489241428969	549.42041515577	570.911507048014	562.143154219545	597.730095653267	452.290918929414	561.8494458685	-0.313511678139963	0.000114151650227307	0.00292814863177183	Cebpz	17	79226435	79244495	-	4658	protein_coding	CCAAT/enhancer binding protein zeta [Source:MGI Symbol;Acc:MGI:109386]	-	432	441	437	471	447	530	460	593	580	528	615	595	5.77131831165986	6.09822983795256	6.1070953965893	6.42257960758981	6.19789596196084	7.41832665805217	7.0200483986216	8.20387639699616	7.64405731089029	7.9834159327301	7.8085094355614
ENSMUSG00000019256	200.430473504598	172.419004727627	239.693408104292	206.98546833367	162.711909350288	112.158981264401	282.789109358954	252.782087827199	419.643523989666	309.243732984341	326.317245620126	211.968151567797	182.399874214146	300.457308558014	-0.720332110396455	0.000114565516304714	0.00293396296902579	Ahr	12	35547973	35585037	-	6163	protein_coding	aryl-hydrocarbon receptor [Source:MGI Symbol;Acc:MGI:105043]	bHLH	210	175	242	212	164	112	261	253	443	286	357	211	2.12040047314148	1.82898677110348	2.55608887112533	2.18490101436678	1.71865190297929	1.18482831021378	3.01044084968622	2.64540550378945	4.41272622398357	3.26834718204432	3.42585167751733
ENSMUSG00000103965	32.4506480912206	38.4248067678711	28.7235902273738	24.4086637185931	24.8036447180316	23.0326479382252	47.6732598153027	53.9534891014575	84.3076154290751	131.915158825488	22.8513477325018	77.3533064963052	28.6406669102193	69.6756962333551	-1.28006964171887	0.0001148003553629	0.00293518102708439	Gm30173	3	52424385	52457640	+	1128	lncRNA	predicted gene, 30173 [Source:MGI Symbol;Acc:MGI:5589332]	-	34	39	29	25	25	23	44	54	89	122	25	77	1.87568792613565	2.22699986495501	1.67356139612866	1.40772875597385	1.43142023412653	1.32937743908698	2.77284335375095	3.08495305438335	4.84368991030402	7.61736996391463	1.31076071580915
ENSMUSG00000043702	269.149492991888	295.575436675932	272.378872845786	264.58991470955	305.58090292615	281.398872636577	308.792705621847	446.614993117621	308.812164380657	429.264902079662	370.19183326653	412.88583077898	281.445582130981	379.427071540883	-0.430804270972606	0.000115529032371645	0.00294900085400781	Pde12	14	26381113	26391038	-	7725	protein_coding	phosphodiesterase 12 [Source:MGI Symbol;Acc:MGI:2443226]	-	282	300	275	271	308	281	285	447	326	397	405	411	2.27164982506013	2.50142479230196	2.3173250533606	2.22822414475668	2.57506663260155	2.37157792662177	2.6225762911558	3.72883300795626	2.59068456177779	3.61948129636627	3.10062356199484
ENSMUSG00000042540	0	0	0	0	0	0	1.08348317762051	0.999138687064029	0.947276577854776	16.2190769047731	1.82810781860015	16.0734143368946	0	6.19174958380119	-5.0931623512299	0.000121270812965378	1	Acot5	12	84116099	84122794	+	1519	protein_coding	acyl-CoA thioesterase 5 [Source:MGI Symbol;Acc:MGI:2384969]	-	0	0	0	0	0	0	1	1	1	15	2	16	0	0	0	0	0	0	0.0467976435308976	0.0424234638449323	0.0404145410480204	0.695485056980086	0.0778690236962593
ENSMUSG00000035164	60.1291420513793	55.1740815128406	23.7712470847231	52.7227136321612	34.7251026052443	36.0511011207003	76.9273056110566	86.9250657745705	89.9912748962038	75.6890255556079	72.2102588347058	61.2798921594106	43.7622313345082	77.1704704719259	-0.817104266707498	0.00012510540085943	0.00314731452274453	Zc3h12c	9	52022644	52079872	-	6845	protein_coding	zinc finger CCCH type containing 12C [Source:MGI Symbol;Acc:MGI:3026959]	-	63	56	24	54	35	36	71	87	95	70	79	61	0.572740457968047	0.52696195040167	0.228239359794438	0.501081513419307	0.330240881480294	0.342892997404924	0.737338065327068	0.819048651205162	0.852011737901328	0.72024276706786	0.682568350078511
ENSMUSG00000027562	159.389947977466	193.109285294942	139.656076622748	102.516387618091	144.853285153305	118.167498117851	239.449782254134	220.80964984115	215.031783173034	231.39216384143	161.787541946113	221.009447132301	142.948746797401	214.913394698027	-0.5867947601888	0.000126035732273494	0.00316563787167062	Car2	3	14951333	14965830	+	2422	protein_coding	carbonic anhydrase 2 [Source:MGI Symbol;Acc:MGI:88269]	-	167	196	141	105	146	118	221	221	227	214	177	220	4.29074888004236	5.21250657586623	3.78963798700804	2.75361509261012	3.89327391441502	3.17641644799903	6.48634274800942	5.88006374454167	5.7536990678741	6.22291619962259	4.32206839761506
ENSMUSG00000059291	3107.62677014748	3072.99928997411	3135.82367792639	2684.95300904525	2825.63120627816	2999.25132934715	3392.38582912983	3313.14388630432	3440.50853076855	3446.01320636746	3367.37460186147	3527.10985855231	2971.04754711976	3414.42265216399	-0.200639583573184	0.000127234975995723	0.00318554916738175	Rpl11	4	135755576	135780739	-	2697	protein_coding	ribosomal protein L11 [Source:MGI Symbol;Acc:MGI:1914275]	-	3256	3119	3166	2750	2848	2995	3131	3316	3632	3187	3684	3511	75.126683167543	74.4901950779154	76.4157210284949	64.7649180723897	68.2017127863814	72.4011472507923	82.5246858950205	79.2314264296549	82.6723567957943	83.2253126078017	80.7850843767468
ENSMUSG00000054203	48.6759721368309	65.026596068705	36.6473392556148	96.6583083256288	76.3952257315375	101.143367033076	66.0924738348514	183.841518419781	137.355103788943	235.717251016036	113.342684753209	181.83049968612	70.7578014252322	153.02992191649	-1.1128273559261	0.000128634006292144	0.00321031971435792	Ifi205	1	173839564	173859376	-	4177	protein_coding	interferon activated gene 205 [Source:MGI Symbol;Acc:MGI:101847]	-	51	66	37	99	77	101	61	184	145	218	124	181	0.759795061293156	1.01775710665961	0.576620396001301	1.50542385096587	1.19059071922713	1.5764727428704	1.03811894946839	2.83868528867685	2.1310760685975	3.67575313603862	1.75569760920908
ENSMUSG00000056666	1801.01096906274	2185.28772849072	2211.71644750778	1562.15447798996	1934.68428800647	2188.10155413139	2351.15849543652	2711.66239669177	2270.6219571179	2746.43035587491	2658.98282215391	2620.97112530987	1980.49257753151	2559.97119209748	-0.370316807093987	0.000130073778017422	0.00323594654423343	Retsat	6	72575458	72585408	+	3537	protein_coding	retinol saturase (all trans retinol 13,14 reductase) [Source:MGI Symbol;Acc:MGI:1914692]	-	1887	2218	2233	1600	1950	2185	2170	2714	2397	2540	2909	2609	33.1991990183195	40.3916100862703	41.0966493135851	28.7324722508521	35.6070336102313	40.2759644819228	43.6120431257706	49.4468559935954	41.6033592821904	50.5769894627083	48.6408515277556
ENSMUSG00000053898	13806.7963319882	15033.9519607935	17655.1033035496	12804.784986774	13684.6668638324	14774.9429426337	20790.9586953601	19803.9279162961	18956.8988760298	21835.2026009992	15575.4786144733	17326.1360667763	14626.7077315952	19048.1004616558	-0.381015382608166	0.000130402334647515	0.00323897906645088	Ech1	7	28524642	28531672	+	2284	protein_coding	enoyl coenzyme A hydratase 1, peroxisomal [Source:MGI Symbol;Acc:MGI:1858208]	-	14466	15259	17825	13115	13793	14754	19189	19821	20012	20194	17040	17247	394.133297318062	430.323096901354	508.026293366152	364.720578841076	390.030778254614	421.156247288022	597.225031621789	559.233734398486	537.88547867473	622.70244426609	441.230980908119
ENSMUSG00000054793	69.673450313503	59.1150873351864	63.3899922259284	60.533486022111	45.6387062811782	55.0780711566255	88.8456205648822	156.864773869052	116.515019076138	63.7950358254409	109.686469116009	79.362483288417	58.9047988890887	102.511566956656	-0.801033846499048	0.000130930672605404	0.00324695637934257	Cadm4	7	24181448	24203964	+	2161	protein_coding	cell adhesion molecule 4 [Source:MGI Symbol;Acc:MGI:2449088]	-	73	60	64	62	46	55	82	157	123	59	120	79	2.10212655619285	1.78838561041487	1.92787094591138	1.82232148593775	1.37479931713757	1.65934805385905	2.69737199579896	4.68175609816334	3.49418399157288	1.92287725718378	3.2841197684762
ENSMUSG00000015143	269.149492991888	266.017893008339	275.350278731376	328.052440377892	286.730132940446	324.459910086303	306.625739266606	429.629635437532	374.174248252637	413.045825174889	436.003714736135	359.642645788016	291.626691356041	386.520301442636	-0.407385761124138	0.00013294682108017	0.00328655445865853	Actn1	12	80214321	80307145	-	5533	protein_coding	actinin, alpha 1 [Source:MGI Symbol;Acc:MGI:2137706]	-	282	270	278	336	289	324	283	430	395	382	477	358	3.17160580129939	3.14316932378084	3.27067112586929	3.85715134895453	3.3734433035487	3.81780645312314	3.63586311370535	5.00808492311484	4.38260016293466	4.86247084996868	5.09859148892398
ENSMUSG00000056091	220.473520855058	401.982593879267	398.168388669113	252.873756124625	199.421303532974	306.434359525953	633.837658908001	464.599489484773	458.481863681712	1409.97841892161	431.433445189635	1426.51552239939	296.558987097832	804.141066430854	-1.43900499139633	0.00013392604744963	0.00329965054265401	St3gal5	6	72074576	72131555	+	2618	protein_coding	ST3 beta-galactoside alpha-2,3-sialyltransferase 5 [Source:MGI Symbol;Acc:MGI:1339963]	-	231	408	402	259	201	306	585	465	484	1304	472	1420	5.49076811595417	10.0381852054715	9.9956067601343	6.28373982452668	4.95864089905331	7.62046288063865	15.8842964118444	11.4458278590184	11.3493540566617	35.0802166851232	10.662642891799
ENSMUSG00000036880	32392.4278108216	32952.7201835441	36618.6156653875	28007.4770972625	32253.6674455396	34732.231671368	41917.7971757825	40908.7344031496	38628.9915683399	44178.6029450147	36841.8568682488	37484.2068220342	32826.1899789872	39993.3649637616	-0.284900738799384	0.000138875208090051	0.00339594557891317	Acaa2	18	74912268	74939279	+	1516	protein_coding	acetyl-Coenzyme A acyltransferase 2 (mitochondrial 3-oxoacyl-Coenzyme A thiolase) [Source:MGI Symbol;Acc:MGI:1098623]	-	33939	33446	36971	28686	32509	34683	38688	40944	40779	40858	40306	37313	1393.12666863908	1421.05100942334	1587.50370504129	1201.87379424487	1384.97091190753	1491.58161718467	1814.0900308777	1740.42361165569	1651.32591089339	1898.15739348471	1572.39989847133
ENSMUSG00000000223	18.134185698035	15.764023289383	13.8665607994218	28.314049913568	5.95287473232759	21.0298089870752	67.1759570124719	106.907839515851	35.9965099584815	21.6254358730308	35.6481024627029	32.1468286737892	17.1769172366351	49.9167789160546	-1.53809259326117	0.00013888860563283	0.00339594557891317	Drp2	X	133305300	133357322	+	8553	protein_coding	dystrophin related protein 2 [Source:MGI Symbol;Acc:MGI:107432]	-	19	16	14	29	6	21	62	107	38	20	39	32	0.138237507420647	0.120494214243939	0.106552173940435	0.215361267697493	0.0453073875579017	0.160077535861266	0.515293870273925	0.806174774828525	0.272747356292977	0.164689473721151	0.269673730433187
ENSMUSG00000020176	324.506480912206	355.675775466705	229.78872181899	263.613568160806	267.879362954742	252.357707844902	365.133830858114	400.654613512675	414.907141100392	419.533455936798	377.50426454093	329.504993906339	282.303602859725	384.539716642541	-0.445591487854904	0.000140298210503607	0.00342506830720098	Grb10	11	11880508	11988683	-	9089	protein_coding	growth factor receptor bound protein 10 [Source:MGI Symbol;Acc:MGI:103232]	-	340	361	232	270	270	252	337	401	438	388	413	328	2.3278424256585	2.55832539476741	1.66159291876609	1.88684286464691	1.91859763012686	1.80764858297469	2.63569744926803	2.84310021715935	2.95837641975476	3.00656045037934	2.68736375887211
ENSMUSG00000020658	194.703888547324	190.153530928183	165.408260964532	150.357368506534	186.523408279598	182.258344554652	277.371693470852	300.740744806273	445.219991591745	315.73136374625	304.379951796925	145.665317428107	178.234133630137	298.184843806692	-0.742874178929282	0.000140906146441096	0.00342922675958275	Efr3b	12	4012554	4088915	-	10382	protein_coding	EFR3 homolog B [Source:MGI Symbol;Acc:MGI:2444851]	-	204	193	167	154	188	182	256	301	470	292	333	145	1.22275629783144	1.19740472563501	1.04710009219249	0.942166741120127	1.16953458112043	1.14293078628898	1.75283364033895	1.86831185857408	2.77915173284658	1.98087077668659	1.89694927033364
ENSMUSG00000052485	2.86329247863711	5.91150873351864	8.91421765677118	7.8107723899498	10.9136036759339	10.0141947557501	17.3357308419282	17.9844963671525	10.4200423564025	29.1943384285916	21.9372938232018	28.1284750895655	7.73793161509346	20.8333961511404	-1.42949027865007	0.000143908256495107	0.00348604961985751	Tmem171	13	98822743	98831342	-	1583	protein_coding	transmembrane protein 171 [Source:MGI Symbol;Acc:MGI:2685751]	-	3	6	9	8	11	10	16	18	11	27	24	28	0.117931848352774	0.244137795584746	0.370095961258591	0.320994170408288	0.448795003538646	0.411859087393259	0.718490163218532	0.732749430478925	0.426586586463281	1.20126041869548	0.896649756118392
ENSMUSG00000022141	679.554748263208	619.723165563871	607.15726928897	585.807929246235	630.012575838004	682.968082342156	719.432829940022	755.348847420406	819.394239844382	779.596963222761	704.735564070357	773.533064963052	634.203961757074	758.673584910163	-0.258500502440541	0.000145688018060677	0.0035200837143553	Nipbl	15	8320101	8473947	-	9423	protein_coding	NIPBL cohesin loading factor [Source:MGI Symbol;Acc:MGI:1913976]	-	712	629	613	600	635	682	664	756	865	721	771	770	4.70198855817392	4.29958102565179	4.23471351174019	4.04436303530977	4.35231958102578	4.71872590368552	5.00911090178922	5.17007095774401	5.6353687776643	5.38890331401559	4.8390230941765
ENSMUSG00000050271	424.721717664505	296.560688131518	433.825259296197	430.568827995983	319.470943968248	230.326479382252	469.148215909683	557.519387381728	957.696620211179	725.533373540184	565.799369856746	405.853712006588	355.912319406451	613.591779817685	-0.785802395516543	0.000146709556696208	0.00353750597246102	Prag1	8	36561982	36614941	+	9606	protein_coding	PEAK1 related kinase activating pseudokinase 1 [Source:MGI Symbol;Acc:MGI:1196223]	-	445	301	438	441	322	230	433	558	1011	671	619	404	2.88275805379924	2.01831336757594	2.96813930092869	2.91597690694016	2.16495828339996	1.56104283915273	3.20425501630717	3.74330759961402	6.46106333732193	4.91965055758134	3.81101426658695
ENSMUSG00000025782	171.797548718227	152.713975615898	144.608419765399	199.17469594372	208.350615631466	186.264022456952	197.193938326934	237.795007521239	251.975569709371	251.936327920809	243.13833987382	260.188394578481	177.151546355277	240.371262988442	-0.441091048467626	0.000149415830760426	0.00359170907286527	Taf3	2	9919363	10053407	-	6389	protein_coding	TATA-box binding protein associated factor 3 [Source:MGI Symbol;Acc:MGI:2388097]	-	180	155	146	204	210	186	182	238	266	233	266	259	1.75319564197003	1.56265639415796	1.48755392730845	2.02808126150981	2.1228663331344	1.89805863161522	2.0249777641673	2.4005345900998	2.55590185766424	2.56848687600345	2.46230165132011
ENSMUSG00000022579	1389.65128296521	1358.6617572537	1184.60047972204	1360.05074240001	1570.56678354576	1708.42162533096	1714.07038699565	1700.53404538298	1853.8202628618	2305.27146406509	1838.16241160245	1824.33252723754	1428.65877853628	1872.69851635758	-0.390387512748605	0.000150284206177948	0.00360705109253749	Gpihbp1	15	75468477	75471330	+	2554	protein_coding	GPI-anchored HDL-binding protein 1 [Source:MGI Symbol;Acc:MGI:1915703]	-	1456	1379	1196	1393	1583	1706	1582	1702	1957	2132	2011	1816	35.47572237173	34.7782765489618	30.4833742443283	34.6432235736371	40.0309839333116	43.5499540992976	44.0318918042568	42.9440067227602	47.0397882248444	58.7923236990463	46.5675817357432
ENSMUSG00000040430	868.532051853257	947.811900274155	663.613981115188	660.010266950758	673.666990541739	814.154033642482	1279.59363276983	1391.80019108019	1244.72142330118	1072.62161930233	803.453386274765	948.33144587678	771.29820406293	1123.42028310084	-0.542313874879155	0.000150875116065581	0.00361569677996308	Pitpnc1	11	107098718	107361525	-	6612	protein_coding	phosphatidylinositol transfer protein, cytoplasmic 1 [Source:MGI Symbol;Acc:MGI:1919045]	-	910	962	670	676	679	813	1181	1393	1314	992	879	944	8.56444673863794	9.37145254726378	6.5962135758297	6.49384508672248	6.63243759443627	8.01654562060328	12.69693252241	13.5763232791243	12.1999470413571	10.5665483680211	7.86228057382555
ENSMUSG00000038046	206.157058461872	178.330513461146	250.588563018123	147.428328860303	212.319198786351	151.214340811826	239.449782254134	291.748496622696	269.026548110756	349.250789349448	240.396178145919	298.362753628606	191.006333899937	281.37242468526	-0.558179805660821	0.000151695854381262	0.00362981545911072	Mrm3	11	76134541	76141445	+	1935	protein_coding	mitochondrial rRNA methyltransferase 3 [Source:MGI Symbol;Acc:MGI:1914640]	-	216	181	253	151	214	151	221	292	284	323	263	297	6.94646012809086	6.02507266187151	8.51122953707174	4.9566020371579	7.14280916085313	5.08774745410196	8.11882280913633	9.72446642971163	9.01016607232652	11.7564410646525	8.03835694046111
ENSMUSG00000023018	313.053310997657	286.708173575654	383.311359241161	313.407242146736	359.156775517098	322.457071135153	527.656307501191	430.628774124596	492.583820484484	591.455671127393	364.707509810729	377.725236917023	329.682322102243	464.126219994236	-0.492495020535083	0.000154944388097953	0.00370189541868784	Smarcd1	15	99600010	99611872	+	4026	protein_coding	SWI/SNF related, matrix associated, actin dependent regulator of chromatin, subfamily d, member 1 [Source:MGI Symbol;Acc:MGI:1933623]	-	328	291	387	321	362	322	487	431	520	547	399	376	5.06980013488333	4.65568835690926	6.257342768731	5.06429895472487	5.80725695700237	5.21448795778977	8.59878221433485	6.89870221589043	7.92912013984361	9.56902906854371	5.86126872216251
ENSMUSG00000061411	195.658319373536	198.035542572874	219.884035533689	120.090625495478	151.798305674354	207.293831444027	336.96326823998	275.762277629672	269.026548110756	418.452184143146	253.19293287612	206.945209587518	182.126776682326	293.390403431199	-0.686870766505744	0.000157113502901322	0.00373663115473811	Nol4l	2	153249382	153371891	-	9083	protein_coding	nucleolar protein 4-like [Source:MGI Symbol;Acc:MGI:1918765]	-	205	201	222	123	153	207	311	276	284	387	277	206	1.40447920173953	1.42538251334987	1.59102282996638	0.860129554195026	1.08792350406911	1.48583505027095	2.43395662036638	1.95813967590056	1.91948379940018	3.00079252230111	1.80361136284868
ENSMUSG00000075296	126.939299886245	135.964700870929	138.665607994218	123.996011690453	134.931827266092	93.1320112284758	197.193938326934	238.794146208303	130.724167743959	288.699568904961	157.217272399613	199.913090815126	125.604909822736	202.090364066483	-0.684146157244862	0.000157675883655913	0.00373891273733504	Aldh3b2	19	4022328	4031646	+	2142	protein_coding	aldehyde dehydrogenase 3 family, member B2 [Source:MGI Symbol;Acc:MGI:2147613]	-	133	138	140	127	136	93	182	239	138	267	172	199	3.86387385937516	4.1497726421312	4.25462532078685	3.76593073138729	4.10067815643104	2.83069481731784	6.03995468499762	7.19022256663308	3.95507792883667	8.77902150683425	4.74899254973722
ENSMUSG00000102329	82.0810510542639	115.274420303613	112.913423652435	98.6110014231163	114.096765702946	135.191629202626	163.605959820698	203.824292161062	174.298890325279	299.512286841477	94.1475526579076	259.183806182425	109.694715223167	199.095464664808	-0.859012970043324	0.000162381686378674	0.00380989247097749	Gm10851	2	11526517	11535647	+	1685	lncRNA	predicted gene 10851 [Source:MGI Symbol;Acc:MGI:3641824]	-	86	117	114	101	115	135	151	204	184	277	103	258	3.17606448487636	4.47250299288293	4.40410533205722	3.80723374980625	4.40792481355235	5.22352203390958	6.37028409438484	7.80178829816749	6.70368104733384	11.5780169744851	3.61517918114114
ENSMUSG00000045930	139.346900627006	148.772969793552	165.408260964532	137.664863372865	123.026077801437	106.150464410951	149.520678511631	181.843241045653	233.030038152275	248.692512539854	222.115099959918	176.80755770584	136.728256161724	202.001521319195	-0.563624310443095	0.000163892509195179	0.00383789669305979	Clec14a	12	58311506	58316076	-	4571	protein_coding	C-type lectin domain family 14, member a [Source:MGI Symbol;Acc:MGI:1914114]	-	146	151	167	141	124	106	138	182	246	230	243	176	1.98761561493448	2.12779806358961	2.37825271431688	1.95927756009738	1.75205085091005	1.51190398482638	2.14609836627299	2.56580747487252	3.3038423127495	3.5438141086142	3.14403636181275
ENSMUSG00000026858	3236.47493168615	3729.17675939467	3517.1540999105	3320.55461227741	3795.94978764756	3649.17256899533	4218.00001047667	3731.78299618415	4136.75681549181	4451.59597446339	4283.25661898014	4208.22079107821	3541.4137933186	4171.6022011124	-0.236278701552341	0.000164513077639814	0.00384264301914875	Miga2	2	30254245	30275533	+	6249	protein_coding	mitoguardin 2 [Source:MGI Symbol;Acc:MGI:1922035]	-	3391	3785	3551	3401	3826	3644	3893	3735	4367	4117	4686	4189	33.7682092687267	39.013960729832	36.9907297273077	34.5687901612907	39.5430973543697	38.0187130163517	44.2848968951395	38.5162485682491	42.9010668666083	46.400713682111	44.3490445044631
ENSMUSG00000061778	228.108967464757	219.711074595776	222.855441419279	216.748933821107	209.342761420187	210.298089870752	242.700231786995	291.748496622696	325.863142782043	307.081189397038	259.591310241221	255.165452598202	217.844211431976	280.358303904699	-0.36420259485952	0.000166197672996852	0.00387045487203515	Mospd2	X	163719165	163763371	-	7914	protein_coding	motile sperm domain containing 2 [Source:MGI Symbol;Acc:MGI:1924013]	-	239	223	225	222	211	210	224	292	344	284	284	254	1.87928488376058	1.8149869236285	1.85071362987222	1.78174275540029	1.72195838809192	1.73002674276145	2.01202666126473	2.37766521878848	2.66844233271018	2.52741531160796	2.1223392308865
ENSMUSG00000020108	83.0354818804762	187.197776561424	242.664813989882	143.522942665328	364.117504460705	251.356288369327	593.748781336042	314.728686425169	610.046116138476	344.925702174842	553.002615126544	1088.97382132461	211.982467987857	584.237620420947	-1.4628152067656	0.000171165229459159	0.00395674430872183	Ddit4	10	59785491	59787656	-	1755	protein_coding	DNA-damage-inducible transcript 4 [Source:MGI Symbol;Acc:MGI:1921997]	-	87	190	245	147	367	251	548	315	644	319	605	1084	3.0848418018979	6.97334518309821	9.08744331337294	5.32020402052557	13.5059515177838	9.32451320633765	22.196535639226	11.5663766939273	22.5270421519381	12.8017069210001	20.3878186415225
ENSMUSG00000022676	33.405078917433	43.3510640458033	48.5329627979764	24.4086637185931	28.7722278729167	40.0567790230003	65.0089906572309	39.9655474825611	68.2039136055439	67.0388512063955	76.7805283812062	63.2890689515224	36.4211293959538	63.38115004741	-0.800958818885621	0.000172213282291213	0.00397510865000028	Snai2	16	14523716	14527249	+	2021	protein_coding	snail family zinc finger 2 [Source:MGI Symbol;Acc:MGI:1096393]	zf-C2H2	35	44	49	25	29	40	60	40	72	62	84	63	1.07768663334743	1.40233265199313	1.57827442008605	0.785709073101682	0.92676137949029	1.2903967052816	2.11040931786542	1.27543278734195	2.18706458453236	2.16062647851791	2.45813358425233
ENSMUSG00000117775	37.2228022222824	30.5427951231796	36.6473392556148	33.1957826572867	48.615143647342	54.0766516810505	63.9255074796104	58.9491825367777	60.6257009827057	57.3074050635317	93.2334987486075	68.312010931802	40.0500857644593	67.0588842905058	-0.747670569672297	0.000173205319843543	0.00398042078872118	Gm50462	18	65767864	65770541	+	2678	lncRNA	predicted gene, 50462 [Source:MGI Symbol;Acc:MGI:6324728]	-	39	31	37	34	49	54	59	59	64	53	102	68	0.906243281273989	0.745617005397701	0.899381401828766	0.806410952189828	1.18173949485648	1.31465789800413	1.56611337224891	1.4197286233184	1.46711726009124	1.39386147578531	2.25258976726121
ENSMUSG00000024158	1447.87156336417	1419.74734750006	1591.68308604792	1407.89172328845	1515.99876516609	1468.08095119296	1723.82173559424	1747.49356367499	1651.10307520088	1599.20098281063	1680.03108529354	1846.43347195077	1475.21223942661	1708.01398575417	-0.211475698022819	0.000174758959933295	0.00401024477164645	Hagh	17	25059117	25083424	+	1908	protein_coding	hydroxyacyl glutathione hydrolase [Source:MGI Symbol;Acc:MGI:95745]	-	1517	1441	1607	1442	1528	1466	1591	1749	1743	1479	1838	1838	49.4763867723068	48.6463537667498	54.8264665748	48.0037276515077	51.7227046712103	50.0939372753466	59.2752737173914	59.0711381154144	56.08083119808	54.5939002269923	56.97176110485
ENSMUSG00000028862	552.615448376962	829.581725603782	505.139000550367	635.601603232165	627.03613847184	666.945370732956	746.519909380535	838.27735844672	1061.8970437752	1393.75934201684	891.202561567572	817.734954389512	636.153214494679	958.231861596063	-0.59091056821808	0.000177321790631273	0.00406310588386542	Map3k6	4	132968129	132980240	+	4604	protein_coding	mitogen-activated protein kinase kinase kinase 6 [Source:MGI Symbol;Acc:MGI:1855691]	-	579	842	510	651	632	666	689	839	1121	1289	975	814	7.82589495588429	11.7798960978052	7.2108691090573	8.98118715826901	8.86580155714912	9.43123316548198	10.6381391269865	11.743310531277	14.947402276722	19.7184112684839	12.524540705881
ENSMUSG00000038422	123.121576581396	114.289168848027	144.608419765399	85.9184962894479	116.081057280388	94.1334307040508	179.858207485005	204.823430848126	165.773401124586	196.79146644458	173.670242767014	114.523077150374	113.025358244785	172.573304303281	-0.609918928726132	0.000178955672427189	0.00409455803496546	Hdhd3	4	62417245	62421704	-	1366	protein_coding	haloacid dehalogenase-like hydrolase domain containing 3 [Source:MGI Symbol;Acc:MGI:1919998]	-	129	116	146	88	117	94	166	205	175	182	190	114	5.87664933054539	5.46980662855488	6.9575271168182	4.09185321326466	5.5318628643948	4.486490184648	8.63851611046117	9.67090375109274	7.86471110841144	9.38371927196684	8.2261269871806
ENSMUSG00000064351	915999.714564103	1006165.38823417	928691.11923145	858018.22876873	965175.297600667	1083406.68945981	1251211.79093206	1373947.58101973	1309997.30500457	1310529.5269723	985543.893654251	1085066.97705235	959576.072976489	1219382.84577254	-0.345681911505166	0.000181178250450677	0.00413936839550067	mt-Co1	MT	5328	6872	+	1545	protein_coding	mitochondrially encoded cytochrome c oxidase I [Source:MGI Symbol;Acc:MGI:102504]	-	959734	1021227	937628	878805	972816	1081871	1154805	1375132	1382909	1212026	1078212	1080111	38655.6661915649	42575.3756061359	39505.2519114981	36128.6811721936	40666.6561893005	45653.7612642743	53132.7055071609	57356.1251890034	54949.0950405454	55250.6982079299	41273.2040990812
ENSMUSG00000029321	41.9949563533443	40.395309679044	23.7712470847231	71.273298058292	33.732956816523	26.0369063649502	37.921911216718	95.9173139581467	111.778636186864	134.077702412791	66.7259353789054	80.3670716844729	39.5341123928128	87.7980951396496	-1.15031282590576	0.000182746420706172	0.00416911885258782	Slc10a6	5	103753577	103777269	-	2124	protein_coding	solute carrier family 10 (sodium/bile acid cotransporter family), member 6 [Source:MGI Symbol;Acc:MGI:1923000]	-	44	41	24	73	34	26	35	96	118	124	73	80	1.28910688974693	1.24335180059925	0.735545394441116	2.18301349683447	1.03385741655782	0.798083630834828	1.1713732195481	2.91259848951196	3.41053821399684	4.11170067145452	2.03264181511467
ENSMUSG00000032228	703.415518918517	862.095023638135	821.098493051478	867.972081833172	803.638088864225	776.100093570632	976.218343036084	1050.09476010429	1061.8970437752	1078.02797827059	825.390680097966	1017.64804520464	805.719883312693	1001.54614174813	-0.313570910608424	0.000184306643400374	0.00418971191372946	Tcf12	9	71749970	72019153	-	15529	protein_coding	transcription factor 12 [Source:MGI Symbol;Acc:MGI:101877]	bHLH	737	875	829	889	810	775	901	1051	1121	997	903	1013	2.95334894819541	3.62935329715716	3.47507187721451	3.63618812456829	3.36881972958136	3.25377696497672	4.12442166859512	4.36137194288461	4.43156932719609	4.52174416102386	3.4390363653854
ENSMUSG00000064345	211725.207901995	236487.936381502	242433.044330806	220057.7722748	247380.638813972	233069.367325852	349011.60117512	334937.265509726	319363.878181382	342389.038546935	208173.949735273	306227.676181327	231858.994504821	310017.234888294	-0.419099109013729	0.000184451044501584	0.00418971191372946	mt-Nd2	MT	3914	4951	+	1038	protein_coding	mitochondrially encoded NADH dehydrogenase 2 [Source:MGI Symbol;Acc:MGI:102500]	-	221834	240028	244766	225389	249339	232739	322120	335226	337139	316654	227748	304829	13299.0776634475	14894.6134332383	15349.9331458536	13791.87893574	15514.1898900098	14618.4517339998	22059.8266695649	20811.5410886788	19939.1695305551	21485.3257693568	12976.2656006408
ENSMUSG00000060739	528.754677721653	470.950195770318	466.510724037692	471.575383043219	506.986498036567	491.696962507329	536.324172922155	561.515942129984	590.153308003526	591.455671127393	589.564771498547	617.821863574386	489.412406852796	581.139288209332	-0.248118484799964	0.000192320468617733	0.00435583627838978	Nsa2	13	97265932	97274445	-	4275	protein_coding	NSA2 ribosome biogenesis homolog [Source:MGI Symbol;Acc:MGI:1913883]	-	554	478	471	483	511	491	495	562	623	547	645	615	8.06425795182166	7.2020554517073	7.17195472495585	7.17627519761118	7.72006619239675	7.48815698839	8.23096658692388	8.47157374695066	8.94638024134749	9.01167509472678	8.92310705397994
ENSMUSG00000027523	1383.92469800794	1477.87718337966	1424.29388782633	1585.58679515981	1774.94881602234	2059.91986125779	2765.04906928755	2587.76919949583	2669.42539639476	2734.53636614475	1402.15869686631	2330.64507884971	1617.75854027565	2414.93063450649	-0.57787156470426	0.000196627427605986	0.0044341606803865	Gnas	2	174126113	174188537	+	11387	protein_coding	GNAS (guanine nucleotide binding protein, alpha stimulating) complex locus [Source:MGI Symbol;Acc:MGI:95777]	-	1450	1500	1438	1624	1789	2057	2552	2590	2818	2529	1534	2320	7.9240908672621	8.48489791891309	8.22057728398699	9.05867705862237	10.1469907125861	11.7775386669152	15.9313694191448	14.6573123468316	15.1924247270375	15.6420556548515	7.96725187010379
ENSMUSG00000114210	12.4076007407608	11.8230174670373	8.91421765677118	11.7161585849247	9.92145788721266	15.0212921336251	21.6696635524103	19.9827737412806	23.6819144463694	34.6006973968493	23.7654016418019	22.1009447132301	11.633957411722	24.3002325819903	-1.05978486051653	0.000198005418748062	0.0044588202989057	A330084C13Rik	18	65017546	65021789	-	3658	lncRNA	RIKEN cDNA A330084C13 gene [Source:MGI Symbol;Acc:MGI:2685802]	-	13	12	9	12	10	15	20	20	25	32	26	22	0.221151768475646	0.211301328819384	0.160159077821856	0.208365406679738	0.17656009011424	0.267348114547647	0.388658395426099	0.352330462440963	0.419557735456144	0.616113316013997	0.420360746563705
ENSMUSG00000001909	494.395167978008	522.183271460813	546.738682948632	474.504422689451	516.907955923779	521.739546774579	590.498331803181	584.496131932457	612.88794587204	708.233024841759	631.611251326351	583.665858108485	512.744841295877	618.565423980712	-0.270505979138553	0.000200204312533211	0.0045018682788135	Trmt1	8	85412936	85426437	+	6306	protein_coding	tRNA methyltransferase 1 [Source:MGI Symbol;Acc:MGI:1289155]	-	518	530	552	486	521	521	545	585	647	655	691	581	5.11171413776218	5.41360527322249	5.69820228500435	4.89519927595884	5.33605134508944	5.38658260884837	6.14361928088666	5.97813611236354	6.2986248081521	7.31546019681839	6.48062047837622
ENSMUSG00000031842	121.212714928971	83.7463737248474	103.008737367134	93.7292686793977	121.041786223994	138.195887629351	180.941690662626	133.88458406658	148.7224227232	223.823261285869	149.904841125212	160.734143368946	110.155794758949	166.335157205405	-0.592671442277301	0.000200690969748471	0.00450634608720314	Pde4c	8	71176369	71203835	+	5596	protein_coding	phosphodiesterase 4C, cAMP specific [Source:MGI Symbol;Acc:MGI:99556]	-	127	85	104	96	122	138	167	134	157	207	164	160	1.41226690044616	0.978376253422252	1.20978552724018	1.089636394045	1.40805094309904	1.60779601639398	2.1213900334906	1.54308905857409	1.72233398726859	2.6052353219135	1.73323978798404
ENSMUSG00000021794	3112.39892427854	3439.51283145226	3636.01033533411	3138.95415421108	3227.45025071028	3279.64878250815	3849.61573008569	4683.96216495617	4069.50017846412	4145.59605686001	3384.74162613817	4236.34926616778	3305.66254641574	4061.62750377866	-0.297063102293537	0.000205554465525905	0.00458925233360043	Glud1	14	34032684	34067222	+	4210	protein_coding	glutamate dehydrogenase 1 [Source:MGI Symbol;Acc:MGI:95753]	-	3261	3491	3671	3215	3253	3275	3553	4688	4296	3834	3703	4217	48.2013795794381	53.4112124015673	56.761653718506	48.5050497683067	49.9043278325903	50.7176095783862	59.9922113348597	71.7578481066887	62.6437289814602	64.139316977882	52.0192545155665
ENSMUSG00000016257	1165.3600388053	1339.94197959756	1649.13026650267	1231.17299796584	1423.72920681502	1513.14482759384	1968.68893373648	1776.46858559984	1713.62332933929	2312.84036662065	1447.86139233132	2206.07611773878	1387.07988621337	1904.25978756106	-0.456974872355007	0.000207091536524348	0.00461699239252646	Prelid3b	2	174306860	174314874	-	1860	protein_coding	PRELI domain containing 3B [Source:MGI Symbol;Acc:MGI:1913640]	-	1221	1360	1665	1261	1435	1511	1817	1778	1809	2139	1584	2196	40.8501339723515	47.0967184012983	58.2712111475186	43.0616052543494	49.828200098407	52.9640379195738	69.4422432747735	61.6002836183031	59.706422217293	80.9938714523776	50.3656845267405
ENSMUSG00000003970	3750.91314701462	3517.34769644359	3467.63066848399	3090.13682677389	3371.31139007486	3354.75524317628	3769.43797494177	3769.75026629258	4073.28928477554	4263.45468236803	3958.76748117862	4160.00054806753	3425.34916199454	3999.11670627068	-0.223389619876006	0.000207613774434667	0.00461803058500716	Rpl8	15	76788278	76790514	+	1359	protein_coding	ribosomal protein L8 [Source:MGI Symbol;Acc:MGI:1350927]	-	3930	3570	3501	3165	3398	3350	3479	3773	4300	3943	4331	4141	179.954975632523	169.205097567578	167.697043190246	147.925256402571	161.487964617332	160.714446902194	181.977096247995	178.908612570306	194.242573777303	204.343881458057	188.478247436972
ENSMUSG00000074682	28.6329247863711	23.6460349340746	49.5234314265065	42.9592481447239	35.7172483939656	28.0397453161002	95.3465196306053	55.9517664755856	53.0474883598675	62.7137640317894	42.9605337371035	83.3808368726407	34.7531055002903	65.5668181845986	-0.912574487522662	0.000207727401418366	0.00461803058500716	Zcchc3	2	152253875	152256947	-	3073	protein_coding	zinc finger, CCHC domain containing 3 [Source:MGI Symbol;Acc:MGI:1915167]	-	30	24	50	44	36	28	88	56	56	58	47	83	0.607504444980286	0.503052561549825	1.05915664510314	0.9094486640611	0.756617154147868	0.594052788467908	2.03564419331668	1.17432786479184	1.11871868522903	1.32929004208829	0.904540059997891
ENSMUSG00000027134	58.2202803989546	46.3068184125627	69.3328039971092	39.053861949749	38.6936857601294	58.0823295833505	73.676856078195	83.9276497133784	94.7276577854776	157.865681873125	77.6945822905062	71.3257761199697	51.6149633503092	93.2030339767753	-0.850765591003801	0.00021168645931771	0.00468610434588484	Lpcat4	2	112069813	112077456	+	2823	protein_coding	lysophosphatidylcholine acyltransferase 4 [Source:MGI Symbol;Acc:MGI:2138993]	-	61	47	70	40	39	58	68	84	100	146	85	71	1.34465144320332	1.07238730247377	1.61413521734421	0.899988968750124	0.892257016502928	1.3395122298946	1.7122997504759	1.91748646573077	2.17462585377057	3.64247261841307	1.78074016906527
ENSMUSG00000025059	968.747288605556	1122.20140791295	1636.25417433178	693.206049608045	911.781979834843	2503.54868893752	2459.50681319857	2653.71235284206	2972.55390130829	5040.88910200348	1906.71645479995	8191.4137814399	1305.95659820512	3870.79873426538	-1.56753032432867	0.000212445465096739	0.00468991494487405	Gk	X	84745543	84820425	-	7743	protein_coding	glycerol kinase [Source:MGI Symbol;Acc:MGI:106594]	-	1015	1139	1652	710	919	2500	2270	2656	3138	4662	2086	8154	8.15732092133017	9.47499846178772	13.8884421746197	5.82421183564166	7.66553542628464	21.0503982740388	20.8400308134049	22.1046025620148	24.8793543173702	42.4050254323382	15.9329998728382
ENSMUSG00000044456	297.78241777826	227.593086240468	252.569500275183	263.613568160806	316.494506602084	289.410228441177	371.634729923837	495.572788783758	431.010842923923	430.346173873313	454.284792922137	246.124157033698	274.57721791633	404.828914243444	-0.560404498413783	0.0002143465641757	0.00472497004265224	Rin3	12	102249307	102357114	+	6835	protein_coding	Ras and Rab interactor 3 [Source:MGI Symbol;Acc:MGI:2385708]	-	312	231	255	270	319	289	343	496	455	398	497	245	2.84057879414981	2.17689832052819	2.42859117615946	2.50907312315666	3.01431342025584	2.75669609823379	3.5672813225366	4.67635052288284	4.0866580793905	4.10108594994387	4.30041509556145
ENSMUSG00000026640	585.066096468183	373.410301667261	569.519461404825	499.889432956788	414.716939685489	393.557853900978	534.157206566914	674.418613768219	629.938924273426	919.08102460381	817.164194914266	624.853982346777	472.693347680587	699.935657745569	-0.566204380563289	0.000214998803448691	0.00473269135737547	Plxna2	1	194300526	194499177	+	17174	protein_coding	plexin A2 [Source:MGI Symbol;Acc:MGI:107684]	-	613	379	575	512	418	393	493	675	665	850	894	622	2.22115968077165	1.42145277188034	2.17946117733914	1.89359272111357	1.57195846295934	1.49193760096662	2.04059688587707	2.5327726835219	2.37708992788763	3.48579453949706	3.07863759209236
ENSMUSG00000025964	115.486129971697	108.377660114508	94.0945197103624	112.279853105528	90.2852667736352	117.166078642276	130.017981314462	136.882000127772	138.302380366797	178.409845952504	138.022140304311	157.720378180778	106.281584719668	146.559121041104	-0.462001646230339	0.000216493351811649	0.00475890645574189	Adam23	1	63485050	63635435	+	17907	protein_coding	a disintegrin and metallopeptidase domain 23 [Source:MGI Symbol;Acc:MGI:1345162]	-	121	110	95	115	91	117	120	137	146	165	151	157	0.420487705534809	0.395671286323522	0.345345278592935	0.407908804880611	0.3282122615572	0.425983321802607	0.476365357838388	0.493016702771092	0.500524623129708	0.648956263867776	0.498708329038569
ENSMUSG00000025484	498.212891282857	423.658125902169	505.139000550367	571.16273101508	521.868684867386	417.591921314779	670.676086947099	620.465124666762	566.471393557156	565.505148079756	683.712324156455	647.959515456063	489.605559155439	625.798265477215	-0.354077258564025	0.000218078753421735	0.00478704244030652	Bet1l	7	140433307	140437490	-	3953	protein_coding	Bet1 golgi vesicular membrane trafficking protein like [Source:MGI Symbol;Acc:MGI:1913128]	-	522	430	510	585	526	417	619	621	598	523	748	645	8.21740049936374	7.00658386358803	8.39839144399185	9.39976778641055	8.59399650567997	6.87763000349738	11.1312924624349	10.1234533320164	9.28687916404299	9.3181391721408	11.190958658231
ENSMUSG00000029314	164.162102108528	309.368957054142	152.53216879364	181.600458066333	170.649075660058	332.471265890903	325.044953286155	502.566759593206	269.973824688611	353.575876524054	404.925881819933	399.826181630253	218.464004595601	375.985579590369	-0.783603759592045	0.000218870540968274	0.0047977034805535	Gpat3	5	100993579	101046968	+	3502	protein_coding	glycerol-3-phosphate acyltransferase 3 [Source:MGI Symbol;Acc:MGI:3603816]	-	172	314	154	186	172	332	300	503	285	327	443	398	3.05634988978679	5.77534841752071	2.86257800709251	3.37353232248271	3.17211225750191	6.18089704551832	6.08957343147631	9.25583795401696	4.99601971382175	6.57636529807252	7.48135205862589
ENSMUSG00000025967	1495.59310467478	1406.93907857744	1452.02700942517	1296.58821673167	1367.1768968579	1328.88364408804	1564.54970848402	1561.65376788108	1685.20503200365	1618.66387509636	1584.05542481703	1569.16707463933	1391.20132505917	1597.21581382024	-0.199237409179112	0.000219423301976946	0.0048031025305652	Eef1b2	1	63215984	63219645	+	2532	protein_coding	eukaryotic translation elongation factor 1 beta 2 [Source:MGI Symbol;Acc:MGI:1929520]	-	1567	1428	1466	1328	1378	1327	1444	1563	1779	1497	1733	1562	38.5119989049245	36.3269711839398	37.6897294708471	33.3136675006118	35.1497110458535	34.1693556556423	40.54014061447	39.7794868049947	43.1328020097183	41.6401626362419	40.4787757586242
ENSMUSG00000030551	254.833030598703	271.929401741857	219.884035533689	266.542607807037	214.303490363793	222.315123577652	321.794503753293	330.714905418193	325.863142782043	287.61829711131	306.208059615525	278.270985707488	241.634614937122	308.411649064642	-0.351941869703882	0.000220441500151002	0.0048119493480037	Nr2f2	7	70001692	70016483	-	8625	protein_coding	nuclear receptor subfamily 2, group F, member 2 [Source:MGI Symbol;Acc:MGI:1352452]	RXR-like	267	276	222	273	216	222	297	331	344	266	335	277	1.92638426885534	2.06117402885682	1.67550844806778	2.01044231434022	1.6174500971801	1.67812164227552	2.44781788932867	2.47304938702952	2.44846986910938	2.17208517266111	2.29709105757664
ENSMUSG00000074218	1944.1755929946	1626.65015317321	2231.52582007839	1321.973226999	1681.68711188255	1814.57208974192	2971.99435621307	2507.83810453071	2302.82936076496	2471.78732028742	1906.71645479995	2579.78300107158	1770.09733247828	2456.82476627795	-0.472800771908597	0.000223590288270467	0.00486528558628986	Cox7a1	7	29883569	29885503	+	535	protein_coding	cytochrome c oxidase subunit 7A1 [Source:MGI Symbol;Acc:MGI:1316714]	-	2037	1651	2253	1354	1695	1812	2743	2510	2431	2286	2086	2568	236.934341541903	198.773266451087	274.132269103386	160.750730597677	204.621923801163	220.81774931635	364.463284291174	302.331806293336	278.950151716025	300.937814124559	230.596669187638
ENSMUSG00000027796	10.4987390883361	4.9262572779322	10.8951549138314	12.6925051336684	15.8743326195403	5.00709737787504	32.5044953286154	23.9793284895367	21.7873612906599	30.2756102222432	23.7654016418019	13.0596491487268	9.98234773519724	24.228641020264	-1.27471004893167	0.000226935330259781	0.00492625682986363	Smad9	3	54663003	54708678	+	5368	protein_coding	SMAD family member 9 [Source:MGI Symbol;Acc:MGI:1859993]	MH1	11	5	11	13	16	5	30	24	23	28	26	13	0.127517838758499	0.0599959839807894	0.13339296600008	0.153822164512671	0.192505755480742	0.0607277324276759	0.397274332284465	0.288112853563869	0.263033312331351	0.367366746689978	0.286452982662077
ENSMUSG00000026473	25452.7612734315	23674.6072262866	18634.6767771659	21320.4795849167	24666.7285991881	20050.4207399628	25533.3645638051	30626.5981745737	35480.2442235507	39331.2614940748	22810.2153065833	50090.7866041399	22299.9457001586	33978.7450611212	-0.607587321846553	0.000228255856952003	0.00494713857234252	Glul	1	153775690	153785469	+	3782	protein_coding	glutamate-ammonia ligase (glutamine synthetase) [Source:MGI Symbol;Acc:MGI:95739]	-	26668	24029	18814	21837	24862	20022	23566	30653	37455	36375	24955	49862	438.792996646663	409.240735221117	323.826485461354	366.741048844618	424.571443712776	345.15605794416	442.941230368914	522.294388727022	607.972173055137	677.385343407039	390.23710176503
ENSMUSG00000020706	491.531875499371	461.097681214454	417.977761239715	415.923629764827	487.143582262141	500.709737787504	487.567429929232	641.447037095106	534.263989910094	582.805496778181	661.775030333253	625.858570742833	462.397377961335	588.952925798116	-0.349685906978561	0.000228816171475459	0.00494713857234252	Ftsj3	11	106139968	106146905	-	4358	protein_coding	FtsJ RNA methyltransferase homolog 3 (E. coli) [Source:MGI Symbol;Acc:MGI:1860295]	-	515	468	422	426	491	500	450	642	564	539	724	623	7.35378229389304	6.91708815328843	6.30344512303634	6.20883968472328	7.27663362854987	7.48018512326215	7.34018568966156	9.49317969129193	7.94487929061402	8.7107561731212	9.82525539514724
ENSMUSG00000027366	1054.64606296467	1059.14531475542	1118.23908161052	1073.00485706935	1080.44676391746	1048.48619092703	1279.59363276983	1248.92335883004	1249.45780619045	1288.87597803264	1097.77874506939	1282.8593817634	1072.32804520741	1241.24815044262	-0.210417617248994	0.000228844220311895	0.00494713857234252	Sppl2a	2	126732311	126775155	-	8665	protein_coding	signal peptide peptidase like 2A [Source:MGI Symbol;Acc:MGI:1913802]	-	1105	1075	1129	1099	1089	1047	1181	1250	1319	1192	1201	1277	7.93568602101936	7.99106347742743	8.48160662477505	8.05595809521344	8.11700018113861	7.87784954765926	9.68864602864108	9.29619757363706	9.3448353464181	9.68862186921238	8.19722674209671
ENSMUSG00000020430	565.023049117723	573.416347151308	594.281177118079	562.375612076386	561.554516416236	533.75658048148	595.915747691283	692.403110135372	679.197306321875	689.851404349683	674.571785063454	821.753307973736	565.067880393535	692.282110255901	-0.293202749996497	0.000235683951004973	0.00504627672691386	Pes1	11	3913975	3930004	+	3024	protein_coding	pescadillo ribosomal biogenesis factor 1 [Source:MGI Symbol;Acc:MGI:1890613]	-	592	582	600	576	566	533	550	693	717	638	738	818	12.1823391355738	12.3966939979608	12.9158268666744	12.0984231370552	12.088457481979	11.491454184461	12.9289323041959	14.7677845288536	14.5556898775936	14.8591241047323	14.4333479963671
ENSMUSG00000104348	88.7620668377505	84.7316251804338	75.27561576829	41.0065550472365	58.5366015345547	78.1107190948507	109.431800939672	101.912146080531	112.725912764718	116.777353714366	98.7178222044079	119.546019130653	71.070530577186	109.851842472392	-0.627283287701238	0.000236182029483423	0.00505004222113736	Gm37691	1	192963579	192966151	+	2573	TEC	predicted gene, 37691 [Source:MGI Symbol;Acc:MGI:5610919]	-	93	86	76	42	59	78	101	102	119	108	108	119	2.24923031255954	2.15289747475814	1.92276654605944	1.03680618022568	1.48097752695824	1.97644341067996	2.79037997390858	2.55460809996351	2.83924323916876	2.95623045906716	2.48242694819641
ENSMUSG00000060862	200.430473504598	178.330513461146	158.474980564821	138.641209921609	169.656929871336	118.167498117851	208.028770103139	190.835489229229	297.4448454464	260.586502270021	207.490237411117	246.124157033698	160.616934240227	235.085000248934	-0.549228759756782	0.000236850385446394	0.00505743336662307	Zbtb40	4	136707043	136776112	-	10710	protein_coding	zinc finger and BTB domain containing 40 [Source:MGI Symbol;Acc:MGI:2682254]	ZBTB	210	181	160	142	171	118	192	191	314	241	227	245	1.22017069243426	1.08856354815326	0.972485787608423	0.842145139932276	1.03119994816133	0.718326856867754	1.27436406540609	1.14923222613131	1.7998470574706	1.58482710348094	1.25351314975622
ENSMUSG00000033149	167.025394587165	165.522244538522	140.646545251279	180.624111517589	183.546970913434	152.215760287401	219.947085056965	215.81395640583	238.713697619404	230.310892047778	198.349698318116	189.867206854567	164.930171182565	215.50042271711	-0.385038692308251	0.000237770700385988	0.00506529061405742	Phldb2	16	45566606	45773961	-	7577	protein_coding	pleckstrin homology like domain, family B, member 2 [Source:MGI Symbol;Acc:MGI:2444981]	-	175	168	142	185	185	152	203	216	252	213	217	189	1.4372473841858	1.42815938385882	1.21995499167764	1.55082400314965	1.57692371364669	1.30790400121706	1.90449794988214	1.83704740416757	2.04173173270287	1.97986981418095	1.69377202044556
ENSMUSG00000069171	33.405078917433	27.5870407564203	35.6568706270847	17.5742378773871	25.7957905067529	22.0312284626502	35.754944861477	60.9474599109057	63.46753071627	61.6324922381378	40.2183720092032	38.1743590501246	27.0083745246214	50.0325264643531	-0.88910108956432	0.00023818791441079	0.00506529061405742	Nr2f1	13	78337092	78347876	-	5093	protein_coding	nuclear receptor subfamily 2, group F, member 1 [Source:MGI Symbol;Acc:MGI:1352451]	RXR-like	35	28	36	18	26	22	33	61	67	57	44	38	0.427646708422375	0.354118844541472	0.460131087117494	0.224484780375362	0.329712881417339	0.28162977768619	0.460597973153997	0.771827162067068	0.807600448867109	0.788234605517466	0.510941887665736
ENSMUSG00000025776	31.4962172650082	34.4838009455254	17.8284353135424	23.4323171698494	21.8272073518678	24.0340674138002	39.0053943943385	24.9784671766007	59.6784244048509	67.0388512063955	55.7572884673045	51.2340081988515	25.5170075765989	49.6154056413903	-0.959024540521658	0.000243387895023695	0.00516186532977858	Crispld1	1	17797269	17836568	+	4515	protein_coding	cysteine-rich secretory protein LCCL domain containing 1 [Source:MGI Symbol;Acc:MGI:1934666]	-	33	35	18	24	22	24	36	25	63	62	61	51	0.45482774648214	0.499315413967252	0.259518009600155	0.337630413127123	0.31470320735401	0.346563686561344	0.56679564536957	0.35681750598257	0.856600295608507	0.967137566574685	0.799032764858437
ENSMUSG00000015843	450.491349972239	488.684721970874	553.671963348343	396.396698789953	509.962935402731	556.789228419705	689.095300966648	606.477183047865	561.735010667882	661.738337714743	593.220987135748	760.473415814325	492.666149650641	645.456705891202	-0.389407386650584	0.000244044932622944	0.00516880571486405	Rxrg	1	167425953	167467192	+	2297	protein_coding	retinoid X receptor gamma [Source:MGI Symbol;Acc:MGI:98216]	RXR-like	472	496	559	406	514	556	636	607	593	612	649	757	12.7870913836646	13.9086623627691	15.8417649025223	11.2267256929183	14.4523465456628	15.7813213779278	19.6823920996533	17.0290960554351	15.8485350005234	18.7648347859609	16.7099907486955
ENSMUSG00000018417	490.577444673158	425.628628813342	361.521049413498	340.74494551156	504.010060670403	374.530883865053	465.897766376821	673.419475081155	617.624328761314	687.68886076238	673.657731154154	456.083131809384	416.168835491169	595.728548990868	-0.51767671900469	0.000247160364107231	0.00521365327947864	Myo1b	1	51788924	51955230	-	10792	protein_coding	myosin IB [Source:MGI Symbol;Acc:MGI:107752]	-	514	432	365	349	508	374	430	674	652	636	737	454	2.96382084242696	2.57837744528975	2.20162667753282	2.05405261238598	3.04017104610867	2.25943178112009	2.83235886073725	4.02459199640703	3.70886550032124	4.15058676666388	4.03885311504046
ENSMUSG00000020154	1732.29194957545	1614.82713570617	1651.11120375973	1643.19124153569	1861.26549964109	1561.21296242144	2124.71051131383	1998.27737412806	2107.69038572688	2551.80143301764	2535.5855443984	1688.71309376999	1677.31666543993	2167.79639039247	-0.370072454819827	0.000249109249549748	0.00524290406428419	Ptprb	10	116111428	116225440	+	13333	protein_coding	protein tyrosine phosphatase, receptor type, B [Source:MGI Symbol;Acc:MGI:97809]	-	1815	1639	1667	1683	1876	1559	1961	2000	2225	2360	2774	1681	8.4710942882455	7.91800474690693	8.13880179023481	8.01759860745787	9.08743249741753	7.62338413110749	10.4551790179594	9.66642789776526	10.2446602767999	12.4663249164454	12.3047015811546
ENSMUSG00000022122	389.407777094647	353.705272555532	276.340747359907	398.34939188744	444.481313347127	511.725352018829	533.073723389293	614.470292544378	490.689267328774	719.045742778275	496.33127274994	558.551148207087	395.668309043914	568.693574499624	-0.522950847609504	0.000249216074005725	0.00524290406428419	Ednrb	14	104052061	104081838	-	4266	protein_coding	endothelin receptor type B [Source:MGI Symbol;Acc:MGI:102720]	-	408	359	279	408	448	511	492	615	518	665	543	556	5.95154987533335	5.42048667047291	4.25731812162279	6.07473566797288	6.78255627561589	7.80961486077223	8.1983416074846	9.29005240787108	7.45425651835595	10.9788060327017	7.52785917933398
ENSMUSG00000042369	177.524133675501	166.507495994108	147.57982565099	214.79624072362	216.287781941236	136.193048678201	216.696635524103	255.779503888391	244.397357086532	288.699568904961	215.716722594817	278.270985707488	176.481421110609	249.926795617715	-0.501184968538261	0.00025074928850735	0.0052644593196898	Rbm45	2	76200328	76214112	+	1898	protein_coding	RNA binding motif protein 45 [Source:MGI Symbol;Acc:MGI:2387367]	-	186	169	149	220	218	136	200	256	258	267	236	277	6.09828197493751	5.73528732344577	5.11025782075752	7.36231755705943	7.41816567444993	4.67167119108113	7.49058172006676	8.69175861148353	8.34485746354126	9.90762068895625	7.35374054023441
ENSMUSG00000025810	3004.54824091654	2288.7391313273	2238.4591004781	1884.34883907539	2300.78608404462	2111.99367398769	2606.86052535496	2998.41519987915	3597.75644269244	3015.66703249415	3038.31519451344	3015.77436495985	2304.81251163827	3045.46479331566	-0.402058687063135	0.000256821765195278	0.0053526163908319	Nrp1	8	129085085	129229844	+	9785	protein_coding	neuropilin 1 [Source:MGI Symbol;Acc:MGI:106206]	-	3148	2323	2260	1930	2319	2109	2406	3001	3798	2789	3324	3002	20.0200270136879	15.2916047171512	15.0348936476411	12.5280809847943	15.3065093668908	14.0522321986664	17.4789987715259	19.7637369425587	23.8281077630741	20.0743735958482	20.090590097604
ENSMUSG00000028675	815.083925585364	836.478485792887	1027.11596778575	726.401832265332	822.488858849929	695.986535524631	1237.33778884263	1210.9560887216	1072.31708613161	911.512122048249	1045.67767223928	998.560865679576	820.592600967315	1079.39360394382	-0.39545601592534	0.000260620848003105	0.00542458240471802	Pnrc2	4	135598229	135601161	-	2213	protein_coding	proline-rich nuclear receptor coactivator 2 [Source:MGI Symbol;Acc:MGI:106512]	-	854	849	1037	744	829	695	1142	1212	1132	843	1144	994	24.0141501754549	24.7110363547706	30.5035295084213	21.3540175207129	24.1940937726981	20.4754265731474	36.6831353988979	35.2927179374189	31.4022262306369	26.828752484078	30.5729339724001
ENSMUSG00000035049	254.833030598703	289.663927942413	193.141382563376	265.566261258293	236.130697715661	286.405970014452	286.039558891816	412.644277757444	347.650504072703	309.243732984341	367.44967153863	543.482322266248	254.29021168215	377.75167791853	-0.571439763004474	0.000261927889271701	0.00542655740200372	Rrp12	19	41851290	41884612	-	4340	protein_coding	ribosomal RNA processing 12 homolog [Source:MGI Symbol;Acc:MGI:2147437]	-	267	294	195	272	238	286	264	413	367	286	402	541	3.8283558338427	4.36337244012028	2.92480982593723	3.98077148380527	3.54179540769165	4.29641150940667	4.32410226225494	6.13231169878496	5.19124779761823	4.64120361358044	5.47808581703184
ENSMUSG00000118229	171.797548718227	169.463250360868	85.1803020535913	36.1248223035178	114.096765702946	603.85594377173	603.500129934627	876.244628555153	880.019940827087	1411.05969071526	378.41831845023	1042.76275510604	196.753105485147	865.334243931399	-2.13692521484613	0.000261960547046508	0.00542655740200372	Lncbate10	18	61603296	61617678	-	1808	lncRNA	brown adipose tissue enriched long noncoding RNA 10 [Source:MGI Symbol;Acc:MGI:3045386]	-	180	172	86	37	115	603	557	877	929	1305	414	1038	6.19533570605449	6.12766062229281	3.09636946741777	1.29984441060452	4.10804939758613	21.7444513281055	21.899718269664	31.2582792400755	31.5437057602075	50.8354185481689	13.5423621282555
ENSMUSG00000027750	1781.9223525385	1649.3109366517	1271.76171903269	1234.10203761207	1811.65821020503	1820.58060659537	1805.08297391578	1934.33249815596	2265.88557422863	2871.85788393849	2390.25097281969	2181.96599623344	1594.88931043923	2241.562649882	-0.491050617185866	0.0002620887961554	0.00542655740200372	Postn	3	54268530	54298458	+	8702	protein_coding	periostin, osteoblast specific factor [Source:MGI Symbol;Acc:MGI:1926321]	-	1867	1674	1284	1264	1826	1818	1666	1936	2392	2656	2615	2172	13.3510678949107	12.3908488145912	9.60502934404985	9.22605561221541	13.5524538542724	13.6208549351245	13.6093592038658	14.3367322109579	16.8747567618763	21.4962799733709	17.7723608303221
ENSMUSG00000026664	6785.04874354374	7408.10569455444	7970.30105378196	6589.3628574714	7205.95486348255	7524.66593947061	9624.58106680303	10059.3283013606	9702.95398696647	10472.1173215152	7107.68319871737	8414.43240536431	7247.23985871745	9230.1827134545	-0.348875802708902	0.000262100679724164	0.00542655740200372	Phyh	2	4923830	4943541	+	1893	protein_coding	phytanoyl-CoA hydroxylase [Source:MGI Symbol;Acc:MGI:891978]	-	7109	7519	8047	6749	7263	7514	8883	10068	10243	9685	7776	8376	233.694593807857	255.843362436846	276.717189821705	226.452378868423	247.800211748546	258.791581414225	333.572935609963	342.73344967353	332.178855080535	360.332412327466	242.939506981022
ENSMUSG00000085024	41.9949563533443	35.4690524011118	57.4471804547476	12.6925051336684	45.6387062811782	16.0227116092001	104.014385051569	77.9328175909942	107.04225329759	70.2826665873502	73.1243127440059	43.1973010304042	34.8775187055418	79.2656227169856	-1.18417200282388	0.000264313909751161	0.00546516082787593	C230035I16Rik	13	23612129	23615192	-	1167	lncRNA	RIKEN cDNA C230035I16 gene [Source:MGI Symbol;Acc:MGI:2444850]	-	44	36	58	13	46	16	96	78	113	65	80	43	2.3462408173286	1.98699295840953	3.23526521822301	0.707555594776367	2.54579376549639	0.893878917351882	5.84766030012821	4.30712668661119	5.9443313858351	3.92280588979885	4.05426039398862
ENSMUSG00000049960	607.018005471068	645.339703409118	707.194600770513	615.098325708547	634.97330478161	610.865880100755	822.363731813971	748.354876610957	747.401219927419	741.752450444957	688.282593702955	811.707424013176	636.748303373602	759.977049418906	-0.254665419320827	0.000264678100273051	0.0054654807188136	Mrps16	14	20439372	20443702	-	2875	protein_coding	mitochondrial ribosomal protein S16 [Source:MGI Symbol;Acc:MGI:1913492]	-	636	655	714	630	640	610	759	749	789	686	753	808	13.7660718538427	14.6746629228393	16.1663923232486	13.9184467915862	14.3773341971565	13.8331648890279	18.7666038181864	16.7883443282639	16.8474656400637	16.8050800200623	15.4899364151213
ENSMUSG00000099032	11.4531699145484	8.86726310027796	4.95234314265065	7.8107723899498	4.96072894360633	4.00567790230003	30.3375289733744	38.9664087954971	28.4182973356433	12.9752615238185	14.6248625488012	7.03211877239138	7.00832589888887	22.0590796582543	-1.65075809489552	0.000266022792889311	0.00548602004336076	Tcf24	1	10030388	10038157	-	4193	protein_coding	transcription factor 24 [Source:MGI Symbol;Acc:MGI:3780500]	bHLH	12	9	5	8	5	4	28	39	30	12	16	7	0.178093122768845	0.138255472362504	0.077624335091866	0.121186208384527	0.0770160755590136	0.0621963210439808	0.474695295648972	0.599381927411789	0.43922982007114	0.201562948066349	0.22567717051203
ENSMUSG00000014550	385.590053789798	413.805611346305	388.263702383811	412.018243569852	416.701231262932	398.564951278853	426.892371982483	498.57020484495	505.845692574451	557.936245524195	467.995601561638	479.18866491867	402.490632271925	489.404796901064	-0.281986478486507	0.000274826416303728	0.00564108499858465	Rbsn	6	92163693	92191906	-	8783	protein_coding	rabenosyn, RAB effector [Source:MGI Symbol;Acc:MGI:1925537]	-	404	420	392	422	420	398	394	499	534	516	512	477	2.86239291209331	3.08014449832013	2.90533312352854	3.05181105091038	3.08846476201654	2.95440314547107	3.18885739340007	3.66118405426911	3.73244828793551	4.13772036586754	3.44762154510101
ENSMUSG00000030247	511.574922849831	425.628628813342	459.577443637981	406.16016427739	462.33993754411	429.608955021679	586.164399092699	502.566759593206	635.622583740555	748.240081206866	651.720437330952	476.174899730502	449.148342024055	600.081526782463	-0.4177191786723	0.000275816951832041	0.00564551858626941	Kcnj8	6	142510563	142517340	-	2548	protein_coding	potassium inwardly-rectifying channel, subfamily J, member 8 [Source:MGI Symbol;Acc:MGI:1100508]	-	536	432	464	416	466	429	541	503	671	692	713	474	13.0904968792712	10.9206630257327	11.8541742846664	10.3700769746188	11.8119808984009	10.9770953399676	15.0931399933978	12.7213283025775	16.1665936219206	19.1276223619703	16.5494137572925
ENSMUSG00000064356	73.4911736183525	122.171180492719	97.0659255959528	141.57024956784	115.088911491667	79.1121385704257	180.941690662626	223.807065902342	179.035273214553	237.879794603339	112.428630843909	132.60566827938	104.749929889493	177.783020584358	-0.761956350550356	0.000276136386205682	0.00564551858626941	mt-Atp8	MT	7766	7969	+	204	protein_coding	mitochondrially encoded ATP synthase 8 [Source:MGI Symbol;Acc:MGI:99926]	-	77	124	98	145	116	79	167	224	189	220	123	132	23.4882858293595	39.1522027540204	31.2714961077833	45.1466892798201	36.7251911362721	25.2479715157543	58.1926403304578	70.7590103628494	56.8757402157708	75.9533321377795	35.6588597557304
ENSMUSG00000046364	2334.53780091546	1919.26983548238	2159.22161019569	1628.54604330453	2082.51401052594	2079.94825076929	2333.82276459459	2552.79934544859	2539.64850522866	2491.25021257315	2511.8201427566	2574.7600590913	2034.00625853222	2500.68350494882	-0.298044172955672	0.000276464466883375	0.00564551858626941	Rpl27a	7	109118354	109121574	+	2774	protein_coding	ribosomal protein L27A [Source:MGI Symbol;Acc:MGI:1347076]	-	2446	1948	2180	1668	2099	2077	2154	2555	2681	2304	2748	2563	54.8707329482351	45.2321445589974	51.1567314165554	38.1924626572432	48.869987145996	48.8157096866802	55.1977024540288	59.3537751398901	59.3315620515715	58.4965611818683	58.587204964169
ENSMUSG00000056492	3652.60677191474	4011.94392714798	3363.63146248832	3122.35626288243	3771.14614292953	3805.39400718503	4216.91652729904	3907.63140510742	5567.14444805252	6901.75785887779	5055.63217233871	4431.23941500263	3621.17976242467	5013.38697111302	-0.46930968112165	0.000277082435338751	0.00564551858626941	Adgrf5	17	43671342	43770448	+	9010	protein_coding	adhesion G protein-coupled receptor F5 [Source:MGI Symbol;Acc:MGI:2182928]	-	3827	4072	3396	3198	3801	3800	3892	3911	5877	6383	5531	4411	26.4316598487505	29.1103657238657	24.5355411895338	22.5445588523406	27.2464121357782	27.4971937214807	30.7064633825975	27.9722192920253	40.0429739740143	49.894694926461	36.3054124820883
ENSMUSG00000003438	1353.38291156914	1407.92433003302	1555.03574679231	1204.81164114976	1596.36257405252	1348.91203359954	1925.34960663165	1642.58400153326	1630.26299048807	1784.09845952504	1680.03108529354	1700.76815452266	1411.07153953271	1727.18238299904	-0.291424660762496	0.000277130892634183	0.00564551858626941	Timm50	7	28004941	28011497	-	2684	protein_coding	translocase of inner mitochondrial membrane 50 [Source:MGI Symbol;Acc:MGI:1913775]	-	1418	1429	1570	1234	1609	1347	1777	1644	1721	1650	1838	1693	32.8764173381002	34.2937044434192	38.0776284763863	29.202546309021	38.7177200710642	32.7201022320318	47.0637658979662	39.4714609382501	39.3635070019352	43.2967951456045	40.5000447794537
ENSMUSG00000038344	1283.70946125564	1321.22220194142	1200.44797777852	954.866924671364	1409.83916577292	1449.05398115704	1338.10172436134	1434.76315462395	1911.60413411094	1979.80865417597	1835.42024987455	2081.50715662785	1269.85661876282	1763.53417896243	-0.473935211601457	0.000278210988676358	0.00565551339237946	Txlng	X	161561915	161612450	-	7541	protein_coding	taxilin gamma [Source:MGI Symbol;Acc:MGI:3590652]	-	1345	1341	1212	978	1421	1447	1235	1436	2018	1831	2008	2072	11.0990065836796	11.4541936277392	10.4622822037585	8.23754854756798	12.1703026985206	12.5103413001205	11.6417903920489	12.2712667961184	16.42811166758	17.1006934415691	15.74806778711
ENSMUSG00000022551	13952.8242483986	14274.3230885363	15516.681534553	13065.4695152885	14931.794120255	14207.1380999826	17921.8952410209	16414.8494897749	16501.5579862302	17977.2248412505	15061.7803174466	16662.1031369833	14324.705101169	16756.5685021178	-0.226173287544544	0.000278681023232088	0.00565773015170533	Cyc1	15	76227723	76230460	+	2154	protein_coding	cytochrome c-1 [Source:MGI Symbol;Acc:MGI:1913695]	-	14619	14488	15666	13382	15050	14187	16541	16429	17420	16626	16478	16586	422.340502779721	433.238877235341	473.440247081864	394.605741274552	451.260212862127	429.412257832806	545.880802728929	491.506572852947	496.475562850904	543.621213018138	452.429909094084
ENSMUSG00000031442	853.261158633859	829.581725603782	706.204132141983	1009.54233140101	885.98618932809	806.142677837882	1037.97688416045	1041.10251192072	1510.90614167837	2156.05595654117	1289.7300660224	942.303915500445	848.453035824435	1329.67924597059	-0.648047201682516	0.000280360539778153	0.00568446408789521	Mcf2l	8	12923806	13070905	+	12984	protein_coding	mcf.2 transforming sequence-like [Source:MGI Symbol;Acc:MGI:103263]	-	894	842	713	1034	893	805	958	1042	1595	1994	1411	938	4.28469366534563	4.17703647830368	3.57465204574335	5.05824784346152	4.44200655427167	4.04219202827742	5.24491870467108	5.17157838315088	7.54132410072775	10.8161067585551	6.42704017673313
ENSMUSG00000038214	143.164623931856	181.286267827905	94.0945197103624	100.563694520604	130.963244111207	138.195887629351	164.689442998318	180.844102358589	247.239186820097	261.667774063673	175.498350585614	194.890148834847	131.378039621881	204.13816761019	-0.635559003747565	0.000282637345746301	0.00571593863275538	Bend3	10	43354827	43391392	+	6819	protein_coding	BEN domain containing 3 [Source:MGI Symbol;Acc:MGI:2677212]	-	150	184	95	103	132	138	152	181	261	242	192	194	1.3688672528409	1.73804819855209	0.906892198821482	0.959410809702686	1.25022875600823	1.31943488894863	1.58454528810117	1.71049490043435	2.34971528513816	2.49947613018298	1.66522547462726
ENSMUSG00000022139	2804.11776741194	3028.66297447272	2681.19857743106	2760.13169329851	2550.80682280237	2833.0156964017	3242.8651506182	3312.14474761725	3821.31371506617	3781.20746239944	2820.77036410003	4323.74845662464	2776.32225530305	3550.34164940429	-0.354715855267105	0.000289849480642185	0.00582411655141662	Mbnl2	14	120513081	120669109	+	11993	protein_coding	muscleblind like splicing factor 2 [Source:MGI Symbol;Acc:MGI:2145597]	-	2938	3074	2707	2827	2571	2829	2993	3315	4034	3497	3086	4304	15.2445540075848	16.5097582045408	14.6930911676445	14.9722147581414	13.8455587224132	15.3792331700729	17.7402870196478	17.8122834852997	20.6492121066237	20.5362960617581	15.2181056877091
ENSMUSG00000041986	28.6329247863711	26.6017893008339	12.8760921708917	15.6215447798996	17.8586241969828	9.01277528017508	27.0870794405129	36.9681314213691	49.2583820484484	68.1201230000471	37.476210281303	28.1284750895655	18.4339584191924	41.1730668802077	-1.15635618332839	0.000294059459642063	0.0059011445723048	Elmod1	9	53818741	53882585	-	4434	protein_coding	ELMO/CED-12 domain containing 1 [Source:MGI Symbol;Acc:MGI:3583900]	-	30	27	13	16	18	9	25	37	52	63	41	28	0.421033188864325	0.392222730457361	0.190853625688882	0.229198814504429	0.262188150055976	0.132335507850513	0.400798491900279	0.537737018149916	0.719951233265909	1.00068912190382	0.546865688630958
ENSMUSG00000086067	6.68101578348659	9.8525145558644	13.8665607994218	8.78711893869353	9.92145788721266	2.00283895115002	20.5861803747898	13.9879416188964	39.7856162699006	51.901046095274	10.9686469116009	22.1009447132301	8.51858448597151	26.5550626639486	-1.63726340705431	0.00030065230475373	0.00602573346854887	Gm16183	8	85337831	85343813	-	1193	lncRNA	predicted gene 16183 [Source:MGI Symbol;Acc:MGI:3802174]	-	7	10	14	9	10	2	19	14	42	48	12	22	0.365130710141686	0.539913565815386	0.763906742424596	0.479170572695608	0.541372011431591	0.109299737693802	1.13212639559534	0.756225802285272	2.1612463451648	2.83370810139883	0.594885399805287
ENSMUSG00000019843	281.557093732649	303.457448320623	221.864972790749	293.880311171861	290.698716095331	188.266861408102	351.048549549047	419.638248566892	503.951139418741	361.144779079615	492.67505711274	266.215924954817	263.287567253219	399.112283113642	-0.600797489087599	0.000302265232006526	0.00605032309225833	Fyn	10	39244851	39441377	+	4363	protein_coding	Fyn proto-oncogene [Source:MGI Symbol;Acc:MGI:95602]	-	295	308	224	301	293	188	324	420	532	334	539	265	4.2075333641241	4.5470547851815	3.34207011217068	4.38196955359421	4.33729189144857	2.80932642320842	5.27887716011745	6.20337416085031	7.48551774862106	5.3915740196901	7.30627576553965
ENSMUSG00000018900	1534.72476854949	1519.25774451429	933.021448075383	1121.82218450654	1409.83916577292	1197.69769278771	1487.62240287297	1919.34541785	2222.31085164731	1977.64611058867	1552.97759190083	1706.79568489899	1286.06050070106	1811.11634329313	-0.493911355045986	0.000309614010264242	0.00618362679281402	Slc22a5	11	53755368	53782486	-	3071	protein_coding	solute carrier family 22 (organic cation transporter), member 5 [Source:MGI Symbol;Acc:MGI:1329012]	-	1608	1542	942	1149	1421	1196	1373	1921	2346	1829	1699	1699	32.5834445278896	32.3421763319889	19.9675066422574	23.7644783355589	29.8848103710661	25.391065798465	31.7813601363316	40.3098746584332	46.896843927274	41.9457734731354	32.7194556893285
ENSMUSG00000026853	10868.1038180803	13032.9062544974	14021.0739054725	10457.647883594	12308.560654876	13761.5064333518	14710.4511025537	15394.7288902826	14852.349464185	15320.5400442487	14663.2528129918	17267.8699398051	12408.2998249787	15368.1987090111	-0.308652994951704	0.000309713968758949	0.00618362679281402	Crat	2	30290483	30305825	-	5388	protein_coding	carnitine acetyltransferase [Source:MGI Symbol;Acc:MGI:109501]	-	11387	13228	14156	10711	12406	13742	13577	15408	15679	14169	16042	17189	131.514155050519	158.136194168279	171.027409693429	126.267187019347	148.710088722488	166.284559715864	179.125736794109	184.281857882629	178.643080146736	185.210639522407	176.085434288016
ENSMUSG00000053477	1082.32455692483	1058.16006329984	872.602861735045	866.995735284428	1031.83162027012	927.314434382458	1163.66093276443	1297.88115449617	1433.22946229428	1386.19043946128	1172.73116563199	1023.67557558097	973.204878649452	1246.22812170485	-0.356695719059109	0.000313311776647176	0.00624750060482339	Tcf4	18	69476427	69822150	+	27382	protein_coding	transcription factor 4 [Source:MGI Symbol;Acc:MGI:98506]	bHLH	1134	1074	881	888	1040	926	1074	1299	1513	1282	1283	1019	2.57714381076046	2.52640980730067	2.09441863583676	2.05985131345232	2.45303879199256	2.2048314152659	2.78818042663675	3.05708760547101	3.39210421882952	3.29744208991461	2.77111148371366
ENSMUSG00000024384	281.557093732649	244.342360985437	261.483717931955	196.245656297489	216.287781941236	256.363385747202	276.288210293231	342.704569662962	356.175993273396	395.745476476464	279.700496245822	319.45910994578	242.713332772661	328.345642649609	-0.435423451530081	0.000317241948085963	0.00631661782105804	Iws1	18	32200794	32237381	+	11083	protein_coding	IWS1, SUPT6 interacting protein [Source:MGI Symbol;Acc:MGI:1920723]	-	295	248	264	201	218	256	255	343	376	366	306	318	1.65636272378178	1.44131541312283	1.55059844768765	1.15193187903794	1.27038513490084	1.50595571098027	1.63555293995087	1.99434682505595	2.08269625844361	2.325830547495	1.63288876569309
ENSMUSG00000022186	3602.9763689517	3677.94368370418	3270.52741140649	2468.20407522414	3100.45558975396	2942.17041923938	4423.86181422456	5319.41436992889	4881.31620568566	4714.34502032072	3183.64976609216	3841.54602651781	3177.04625804664	4394.02220046163	-0.467792624619078	0.00031758405174464	0.00631661782105804	Oxct1	15	4055865	4184826	+	3701	protein_coding	3-oxoacid CoA transferase 1 [Source:MGI Symbol;Acc:MGI:1914291]	-	3775	3733	3302	2528	3125	2938	4083	5324	5153	4360	3483	3824	63.4729431399368	64.9686119437525	58.0778773254105	43.385644927046	54.5339781172224	51.7561870856333	78.422747526933	92.7006674342953	85.4744829778607	82.9701207740249	55.6579103866866
ENSMUSG00000096929	28.6329247863711	22.6607834784881	30.7045274844341	15.6215447798996	30.7565194503592	48.0681348276004	41.1723607495796	56.9509051626496	55.8893180934318	56.2261332698801	46.6167493743038	132.60566827938	29.4074058011921	64.9101891548709	-1.14321737210204	0.000319411591130793	0.00634491491481992	A330023F24Rik	1	194658654	194720212	+	9401	lncRNA	RIKEN cDNA A330023F24 gene [Source:MGI Symbol;Acc:MGI:2443958]	-	30	23	31	16	31	48	38	57	59	52	51	132	0.198581125350965	0.157586302865742	0.214654695207872	0.108102068238766	0.212972674170562	0.332886936458774	0.287336834367671	0.390719154354406	0.385277266595537	0.389568298980556	0.320840091305473
ENSMUSG00000086784	1696.97800900559	1579.35808330506	1483.72200553814	1157.94700681006	1553.7003051375	1462.07243433951	1773.66196176478	1977.29546169971	1914.4459638445	1812.21152615998	1747.67107458174	1872.55277024822	1488.96297402264	1849.63979304982	-0.312927756961788	0.000320228587011412	0.00635309195472134	Isoc2a	7	4880152	4899972	+	2244	protein_coding	isochorismatase domain containing 2a [Source:MGI Symbol;Acc:MGI:3609243]	-	1778	1603	1498	1186	1566	1460	1637	1979	2021	1676	1912	1864	49.3059884351844	46.012449424263	43.4551958900366	33.5698893328317	45.0718254854248	42.4189164706574	51.8570235280128	56.8312019107463	55.2890192285102	52.6023903565778	50.3915298248015
ENSMUSG00000030621	644.24080769335	742.879597512176	693.328039971092	530.156175967843	661.761241077084	572.811940028905	1092.15104304148	977.15763594862	1125.36457449147	993.688778365766	589.564771498547	779.560595339387	640.862967041742	926.247899780879	-0.531054076507655	0.000329157718441479	0.00648101623257952	Me3	7	89281600	89503567	+	14624	protein_coding	malic enzyme 3, NADP(+)-dependent, mitochondrial [Source:MGI Symbol;Acc:MGI:1916679]	-	675	754	700	543	667	572	1008	978	1188	919	645	776	2.87229048735294	3.32100745725785	3.11590790383118	2.3584231234929	2.94575008225158	2.5501129582638	4.89977471879246	4.30959616149358	4.98707256346474	4.42592093192459	2.60847118816769
ENSMUSG00000048960	845.62571202416	846.331000348752	884.488485277407	622.909098098497	672.674844753018	989.402441868108	949.131263595571	1146.01207406244	1109.26087266794	1334.289393366	988.092275953379	1061.8499346311	810.238597061657	1098.10596904607	-0.438504009485312	0.000338234275432085	0.00663472565562838	Prex2	1	11063689	11373905	+	16609	protein_coding	phosphatidylinositol-3,4,5-trisphosphate-dependent Rac exchange factor 2 [Source:MGI Symbol;Acc:MGI:1923385]	-	886	859	893	638	678	988	876	1147	1171	1234	1081	1057	3.31956366478021	3.33130473460926	3.49994101362988	2.43986202044473	2.63646767977897	3.87831452898673	3.74923255936707	4.45024409011852	4.32821509269825	5.23270188097254	3.84923757604859
ENSMUSG00000055866	568.840772422573	932.047876984772	206.017474734267	408.112857374877	480.198561741093	624.885752758805	859.202159853068	928.199840282483	1231.45955121121	1547.29993671536	969.811197767378	1536.01565756949	536.683882669398	1178.66472389983	-1.13498182198125	0.000342153817673926	0.00668650471870754	Per2	1	91343704	91387046	-	5856	protein_coding	period circadian clock 2 [Source:MGI Symbol;Acc:MGI:1195265]	-	596	946	208	418	484	624	793	929	1300	1431	1061	1529	6.33338599167209	10.4053034884016	2.31214474400138	4.53380969505938	5.33802417801807	6.94725258972613	9.62617777921495	10.2230043422541	13.6281752403562	17.2104760703778	10.7153614123369
ENSMUSG00000052305	3668.83209596035	3499.61317024303	2187.94520042306	3024.72160800806	3149.0707334013	2375.36699606392	5168.21475724986	3759.75887942194	3557.02354984469	5387.97734776563	3493.51404134488	4737.63887579968	2984.25830068329	4350.68790857111	-0.543740037363828	0.000344988785676534	0.00672513586804518	Hbb-bs	7	103475741	103477303	-	768	protein_coding	hemoglobin, beta adult s chain [Source:MGI Symbol;Acc:MGI:5474852]	-	3844	3552	2209	3098	3174	2372	4770	3763	3755	4983	3822	4716	311.467634410914	297.904058858212	187.235091411924	256.21719155291	266.920509608159	201.364557634746	441.508346219763	315.745302170887	300.154007661518	456.966102182062	294.321488029576
ENSMUSG00000053930	1.90886165242474	5.91150873351864	3.96187451412052	3.9053861949749	3.96858315488506	1.00141947557501	8.66786542096412	11.9896642447683	19.8928081349503	11.893989730167	9.14053909300073	8.03670716844729	3.44293895424981	11.6035956320496	-1.75667318174572	0.00034828972704139	0.00678104955517976	Shisa6	11	66102551	66416790	-	7449	protein_coding	shisa family member 6 [Source:MGI Symbol;Acc:MGI:2685725]	-	2	6	4	4	4	1	8	12	21	11	10	8	0.0167079353776741	0.0518821493369114	0.0349554396069479	0.034107515891819	0.034681530924306	0.00875248939916135	0.0763437997298252	0.103811907499721	0.173067988305921	0.104003757256726	0.0793952523792575
ENSMUSG00000025862	973.519442736618	1046.3370458328	940.945197103624	969.51212290252	925.672020876941	1047.48477145146	1066.14744677859	1214.95264346986	1185.04299889633	1209.94313709607	1053.90415742298	1237.65290394088	983.911766817327	1161.27388126745	-0.239015538597116	0.000349026583051394	0.00678696480913709	Stag2	X	41238194	41366062	+	8273	protein_coding	stromal antigen 2 [Source:MGI Symbol;Acc:MGI:1098583]	-	1020	1062	950	993	933	1046	984	1216	1251	1119	1153	1232	7.67234128132845	8.26848943342024	7.4750367505907	7.62384919850758	7.28374717021818	8.24324538099034	8.45500430255755	9.47184210828354	9.28302907080633	9.52623696311317	8.24249686841499
ENSMUSG00000024908	1178.72207037228	1204.96253018222	1195.49563463587	1047.61984680202	1139.97551124073	1203.70620964116	1342.43565707182	1342.84239541405	1361.23644237731	1420.79113685813	1227.57440019	1389.34575174533	1161.74696714571	1347.37096394277	-0.213491448407264	0.000350445795436811	0.0068061176603236	Ppp6r3	19	3504928	3625749	-	9378	protein_coding	protein phosphatase 6, regulatory subunit 3 [Source:MGI Symbol;Acc:MGI:1921807]	-	1235	1223	1207	1073	1149	1202	1239	1344	1437	1314	1343	1383	8.19497238888589	8.4000314475764	8.37818204963775	7.26737493461467	7.91308887048341	8.35648825211049	9.39167027388933	9.23534108382679	9.40680117756901	9.86823435871412	8.46951013615759
ENSMUSG00000045875	751.137060229135	823.670216870264	1248.9809405765	894.333438649253	1106.24255442421	796.128483082132	1266.59183463838	1425.77090644037	1484.38239749843	1495.39889062008	1112.40360761819	1110.07017764178	936.748782305248	1315.76963574287	-0.490146581174401	0.000352375763205398	0.006826681503978	Adra1a	14	66872700	67008617	+	8728	protein_coding	adrenergic receptor, alpha 1a [Source:MGI Symbol;Acc:MGI:104773]	-	787	836	1261	916	1115	795	1169	1427	1567	1383	1217	1105	5.61113555021012	6.16958885241571	9.40487656983695	6.66605371976382	8.25080594347211	5.93857107697188	9.52097735929122	10.5359362666482	11.0217278716768	11.159937454533	8.24647503393962
ENSMUSG00000073752	28.6329247863711	37.4395553122847	26.7426529703135	15.6215447798996	23.8114989293104	20.0283895115002	35.754944861477	50.9560730402655	58.7311478269961	73.5264819683048	34.7340485534028	39.1789474461806	25.3794277149466	48.8136072827711	-0.941539542395561	0.00036101177181743	0.00695957872041154	Gm10570	4	130200349	130202467	-	2119	lncRNA	predicted gene 10570 [Source:MGI Symbol;Acc:MGI:3642427]	-	30	38	27	16	24	20	33	51	62	68	38	39	0.881010457491467	1.15509398738437	0.829441113740938	0.479597708123001	0.731503701335976	0.615359070640424	1.10704364194115	1.55096900453188	1.79620606268073	2.26012403667098	1.06058418730427
ENSMUSG00000002748	1872.59328102867	1724.19004727627	1749.16759798421	1591.44487445227	1652.91488400963	1854.62886876492	1945.93578700644	1878.38073168037	2211.8908092909	2052.25386435063	2033.76994819266	2096.57598256869	1740.82325891933	2036.46785384828	-0.226428890751088	0.00036166952096912	0.00696369336873344	Baz1b	5	135216118	135274983	+	13667	protein_coding	bromodomain adjacent to zinc finger domain, 1B [Source:MGI Symbol;Acc:MGI:1353499]	-	1962	1750	1766	1630	1666	1852	1796	1880	2335	1898	2225	2087	8.93339575812958	8.24763698713011	8.41143815340576	7.5753461619485	7.87296001212206	8.83481287960939	9.34146297359234	8.86438385682666	10.4883969513636	9.78086651226615	9.62829368416714
ENSMUSG00000022469	733.957305357313	668.000486887606	559.614775119524	577.020810307542	655.808366344757	751.064606681256	806.111484149663	818.294584705439	766.346751484514	1128.84775257221	910.397693662873	796.638598072338	657.577725116333	871.106144107839	-0.405371401749231	0.000368997592005544	0.00706141545726849	Rapgef3	15	97642651	97665853	-	6336	protein_coding	Rap guanine nucleotide exchange factor (GEF) 3 [Source:MGI Symbol;Acc:MGI:2441741]	-	769	678	565	591	661	750	744	819	809	1044	996	793	7.55269482111415	6.89253862632636	5.80478355201104	5.92461843252811	6.73786854751648	7.71748266268382	8.34717513722136	8.32976276110958	7.8384244747825	11.6048531231173	9.29686827703909
ENSMUSG00000056698	775.952261710657	802.979936302948	798.317714595286	858.208616345735	743.117195752228	871.234943750257	886.289239293581	920.20673078597	1037.26785275098	1142.90428588968	903.999316297773	1027.6939291652	808.301778076185	986.39355903053	-0.287070098096911	0.000369726611672866	0.0070667380301815	Elmod3	6	72542905	72575396	-	3560	protein_coding	ELMO/CED-12 domain containing 3 [Source:MGI Symbol;Acc:MGI:2445168]	-	813	815	806	879	749	870	818	921	1095	1057	989	1023	14.2112183765173	14.7459342829908	14.7379743064268	15.6829208347544	13.588391865696	15.9330464536199	16.3337184236429	16.6714560380889	18.8825023027746	20.9112169333569	16.4300468367524
ENSMUSG00000046865	335.005220000542	283.752419208895	276.340747359907	255.802795770856	318.478798179526	329.467007464178	328.295402819016	356.692511281858	420.590800567521	395.745476476464	375.67615672233	420.922537947427	299.807831330651	382.987147635769	-0.353765396096273	0.000374270388129645	0.00713617979702667	Fbl	7	27869135	27878694	+	4209	protein_coding	fibrillarin [Source:MGI Symbol;Acc:MGI:95486]	-	351	288	279	262	321	329	303	357	444	366	411	419	5.18942161208498	4.40735715364965	4.31497246539388	3.95376123188868	4.92563639567028	5.09620089636543	5.11735400774539	5.46579312050877	6.47589009414652	6.12430029885653	5.77504541634449
ENSMUSG00000007659	477.215413106185	578.34260442924	509.100875064487	601.429474026135	567.507391148564	746.057509303381	760.605190689601	704.39277438014	710.457433391082	1230.48730117545	808.023655821265	801.661540052617	579.942211179665	835.937982585027	-0.527223334560622	0.000375246649990084	0.0071452988653918	Bcl2l1	2	152622588	152673648	-	4586	protein_coding	BCL2-like 1 [Source:MGI Symbol;Acc:MGI:88139]	-	500	587	514	616	572	745	702	705	750	1138	884	798	6.78463860817131	8.2445837531274	7.2959495088818	8.53168347693777	8.05560608619433	10.5913614660037	10.8814011355103	9.90647084915367	10.0397439792755	17.4768246862484	11.4001541150504
ENSMUSG00000023032	103.078529230936	92.6136368251253	56.4567118262175	88.847535935679	98.2224330834053	74.1050411925506	99.6804523410874	117.898365073555	150.616975878909	150.296779317564	148.990787215912	111.509311962206	85.5539813489856	129.832111964872	-0.602451137569074	0.000378306906703456	0.00717821325516133	Slc4a8	15	100659628	100721849	+	13021	protein_coding	solute carrier family 4 (anion exchanger), member 8 [Source:MGI Symbol;Acc:MGI:1928745]	-	108	94	57	91	99	74	92	118	159	139	163	111	0.516143166725129	0.464994908975263	0.284959583922756	0.443899981086563	0.49105156404386	0.370524515900631	0.502256131491889	0.583984832692831	0.749632161005986	0.751838877791426	0.740347771297239
ENSMUSG00000021228	1.90886165242474	3.94100582234576	1.98093725706026	2.92903964623118	1.98429157744253	0	0	7.99310949651223	16.1037018235312	15.1378051111216	9.14053909300073	30.1376518816773	2.12402265925074	13.0854679009738	-2.62266583031192	0.000387539160682491	0.00732859820665079	Acot3	12	84098918	84107176	+	3438	protein_coding	acyl-CoA thioesterase 3 [Source:MGI Symbol;Acc:MGI:2159619]	-	2	4	2	3	2	0	0	8	17	14	10	30	0.0362005266516273	0.0749408823755388	0.0378683929075269	0.0554247133242059	0.0375716585013315	0	0	0.149950533055153	0.303555757266734	0.286798239707941	0.172023046821725
ENSMUSG00000079105	152.708932193979	176.360010549973	56.4567118262175	143.522942665328	122.033932012716	103.146205984226	282.789109358954	432.627051498724	230.188208418711	241.123609984294	127.96754730201	179.821322894008	125.704789205406	249.086141576117	-0.985905683925547	0.000388008732016119	0.00732859820665079	C7	15	5018244	5093222	-	2676	protein_coding	complement component 7 [Source:MGI Symbol;Acc:MGI:88235]	-	160	179	57	147	123	103	261	433	243	223	140	179	3.72069986930626	4.30855464271966	1.38656903671832	3.48914725561374	2.96862434923245	2.50946234455843	6.93323877302547	10.427151571127	5.57462412108451	5.86912111973751	3.09410063139882
ENSMUSG00000051675	277.7393704278	270.944150286271	228.79825319046	279.235112940706	309.549486081035	315.447134806128	313.126638332329	322.721795921681	381.752460875475	355.738420111357	386.644803633931	413.890419175036	280.285584622066	362.312423008301	-0.37133469422063	0.000388570478512525	0.00732859820665079	Trim32	4	65523223	65534475	+	3229	protein_coding	tripartite motif-containing 32 [Source:MGI Symbol;Acc:MGI:1917057]	-	291	275	231	286	312	315	289	323	403	329	423	412	5.60809948789621	5.48566562728036	4.65689757548992	5.62582296075826	6.24054891938746	6.3602190967238	6.36226210321223	6.44611986078849	7.66182849313504	7.17599572026128	7.74755789388717
ENSMUSG00000020077	414.222978576169	393.115330778989	397.177920040582	422.758055606033	445.473459135848	441.625988728579	521.155408435468	498.57020484495	574.996882757849	561.18006090515	464.339385924437	458.092308601496	419.062288811034	513.055708578225	-0.291524273629897	0.000389597175954412	0.00733913045520853	Srgn	10	62329612	62363230	-	2196	protein_coding	serglycin [Source:MGI Symbol;Acc:MGI:97756]	-	434	399	401	433	449	441	481	499	607	519	508	456	12.2983871158196	11.7032166085193	11.8867954146738	12.524016573912	13.2053600877692	13.0928991114069	15.5702110527193	14.643069011223	16.9688253761974	16.6452123559769	13.6811903172281
ENSMUSG00000026991	1028.87643065694	936.974134262704	970.659255959528	893.357092100509	1262.00944325345	1336.89499989264	1457.28487389959	1208.95781134747	1573.42639581678	2060.90403869984	1258.6522331062	1544.05236473794	1071.46189268763	1517.21295293464	-0.501686952673751	0.000392452737544912	0.00737519395148849	Pkp4	2	58991194	59185552	+	5707	protein_coding	plakophilin 4 [Source:MGI Symbol;Acc:MGI:109281]	-	1078	951	980	915	1272	1335	1345	1210	1661	1906	1377	1537	11.754432158516	10.7334003276833	11.1781762852423	10.1835991141807	14.3951263686594	15.2511629347049	16.7531381818851	13.6628530422896	17.8672282323598	23.521734405228	14.269822648641
ENSMUSG00000045092	1110.00305088499	1081.80609823391	1324.25655634478	1450.85097143318	1631.08767665776	1991.82333691869	1647.9779131608	2061.22311141309	2233.67817058156	2533.41981252556	2021.88724737176	1899.67665694173	1431.63794841222	2066.31048533242	-0.529466426578244	0.000399412707209075	0.0074880327273778	S1pr1	3	115504082	115508721	-	3046	protein_coding	sphingosine-1-phosphate receptor 1 [Source:MGI Symbol;Acc:MGI:1096355]	-	1163	1098	1337	1486	1644	1989	1521	2063	2358	2343	2212	1891	23.7596796718166	23.2186585243433	28.5728959371464	30.986818156184	34.8584568300948	42.5730193170807	35.4961355272956	43.6448724164388	47.5235994599086	54.1747240323505	42.9484733998842
ENSMUSG00000061518	5923.19770747397	5128.23382632742	5886.35505935457	4754.80769238194	5551.05568789548	5483.77304824875	7297.25920127417	6101.73996190002	6360.01494371697	6603.32684382996	6014.47472319448	7600.71580455903	5454.57050361369	6662.92191307911	-0.288615356128313	0.000421394217388322	0.00782525067432129	Cox5b	1	36730530	36732762	+	1587	protein_coding	cytochrome c oxidase subunit 5B [Source:MGI Symbol;Acc:MGI:88475]	-	6206	5205	5943	4870	5595	5476	6735	6107	6714	6107	6580	7566	243.346783351984	211.255726610738	243.770728233128	194.91268655114	227.698100184246	224.965582478964	301.677160822511	247.97899327777	259.716675638277	271.022477718238	245.211861759479
ENSMUSG00000090150	2373.66946479017	3230.63952286794	3089.27165238548	2443.79541150555	2611.32771591437	3271.63742670355	3355.54740109073	3532.95439745841	3779.63354564056	4408.34510271733	3139.77517844575	4666.31309967971	2836.72353236117	3813.76145417208	-0.426965840125624	0.000427040297064306	0.0079113505625164	Acad11	9	103940576	104004924	+	9798	protein_coding	acyl-Coenzyme A dehydrogenase family, member 11 [Source:MGI Symbol;Acc:MGI:2143169]	-	2487	3279	3119	2503	2632	3267	3097	3536	3990	4077	3435	4645	15.7953449802291	21.5560243181692	20.7219533114588	16.2260005958623	17.3494092974783	21.7390853211605	22.4690923414037	23.2561982270339	24.99947484479	29.3060707962888	20.7339388868398
ENSMUSG00000033032	625.152191169103	517.257014182881	408.073074954414	515.510977736687	441.504875980963	413.586243412479	660.924738348514	779.328175909942	642.253519785538	799.059855508489	755.922582991161	479.18866491867	486.847396239421	686.112922910386	-0.494707675166596	0.000431353188372439	0.00796301357050794	Afap1l1	18	61863332	61919773	-	3680	protein_coding	actin filament associated protein 1-like 1 [Source:MGI Symbol;Acc:MGI:2147199]	-	655	525	412	528	445	413	610	780	678	739	827	477	11.0760331469474	9.1891675029707	7.28789569894348	9.11326873258617	7.80995326871903	7.31697886676297	11.7832142715474	13.6587414219437	11.3103827075047	14.1433060026718	13.2907717207268
ENSMUSG00000024608	3203.06985276872	2956.73961821491	2876.3208972515	2508.23428372263	2802.81185313758	2814.99014584135	3228.77986930913	3091.3350977761	3405.45929738792	3469.8011858278	3527.33403598898	3457.79325922445	2860.36110848945	3363.4171242524	-0.233752656879719	0.000439114954380349	0.00806774731469106	Rps14	18	60880170	60911618	+	2394	protein_coding	ribosomal protein S14 [Source:MGI Symbol;Acc:MGI:98107]	-	3356	3001	2904	2569	2825	2811	2980	3094	3595	3209	3859	3442	87.2345593292725	80.7433069731531	78.9632867806787	68.1597566646818	76.2132617889321	76.5537143379557	88.4858601335973	83.2837098788299	92.1871043557791	94.4060635250008	95.3329737577757
ENSMUSG00000037493	2731.5810246198	2847.37670664481	3532.01112933845	2308.08324123017	3104.42417290884	3479.93267762315	4073.89674785314	3542.94578432905	3672.59129234297	4213.71617986006	3535.56052117268	4531.69825460822	3000.56815872754	3928.40146336102	-0.388669720890309	0.000444296751031463	0.00810229245836355	Cib2	9	54452078	54467502	-	1433	protein_coding	calcium and integrin binding family member 2 [Source:MGI Symbol;Acc:MGI:1929293]	-	2862	2890	3566	2364	3129	3475	3760	3546	3877	3897	3868	4511	124.283708729302	129.90214897497	161.989885957478	104.782644489876	141.024840010953	158.102299394191	186.519143871675	159.461718523575	166.090593023017	191.530760672299	159.636715204181
ENSMUSG00000008668	2240.04914912043	1748.82133366593	1893.77601774961	1666.62355870554	1734.27083868477	1892.68280883677	2237.39276178636	2124.16884869812	2217.57446875803	2210.11954622375	2391.16502672899	2288.45236621537	1862.70395112718	2244.8121697351	-0.269194854555726	0.000448416642182881	0.00814372425600498	Rps18	17	34170973	34174975	-	2451	protein_coding	ribosomal protein S18 [Source:MGI Symbol;Acc:MGI:98146]	-	2347	1775	1912	1707	1748	1890	2065	2126	2341	2044	2616	2278	59.5882380139958	46.6465715679933	50.7805415276092	44.2362478778069	46.0611058036324	50.2745347939318	59.8905778787802	55.8964013056063	58.634540702325	58.7343136780586	63.1228990081437
ENSMUSG00000107689	380.817899658736	413.805611346305	348.644957242606	203.080082138695	318.478798179526	326.462749037453	449.645518712514	527.545226769807	546.578585422206	509.279014809876	406.753989638533	420.922537947427	331.881682933887	476.787478883394	-0.522564973612421	0.000450756178856391	0.00817000244748401	Gm44386	6	86490798	86493282	-	531	lncRNA	predicted gene, 44386 [Source:MGI Symbol;Acc:MGI:5690778]	-	399	420	352	208	321	326	415	528	577	471	445	419	46.7594226371841	50.9470981708959	43.1519964738788	24.8803730050175	39.0433212605955	40.0269636387929	55.5565584128529	64.0771667692631	66.7078152364805	62.4713231050026	49.5630469986864
ENSMUSG00000029484	356.002698177214	295.575436675932	245.636219875472	287.045885330655	234.146406138219	279.396033685427	310.959671977088	421.63652594102	328.704972515607	464.946871270163	493.58911102204	366.674764560408	282.96711331382	397.751986214388	-0.491293454362058	0.000453030412118874	0.00818148819956671	Anxa3	5	96941198	96993825	+	3643	protein_coding	annexin A3 [Source:MGI Symbol;Acc:MGI:1201378]	-	373	300	248	294	236	279	287	422	347	430	540	365	6.37148149387234	5.3042839748923	4.43144395201582	5.12597203185417	4.18397494028388	4.99314984795071	5.60021221252413	7.46478285669799	5.8474393863915	8.31311144052856	8.76651734519539
ENSMUSG00000026442	5.72658495727422	8.86726310027796	3.96187451412052	8.78711893869353	2.9764373661638	8.01135580460007	24.9201130852718	59.9483212238417	15.1564252456764	14.05653331747	11.882700820901	8.03670716844729	6.38843911352168	22.333466810268	-1.80443361293082	0.000455892293164603	0.00822232440824951	Nfasc	1	132492428	132669535	-	14145	protein_coding	neurofascin [Source:MGI Symbol;Acc:MGI:104753]	-	6	9	4	9	3	8	23	60	16	13	13	8	0.0263960573973053	0.0409830467031446	0.0184081350040407	0.0404136085702269	0.0136979174896689	0.0368736902279833	0.115586374834851	0.273345669482299	0.0694404387155241	0.0647283771423861	0.0543541750063638
ENSMUSG00000032279	14311.6902390545	16588.6787577089	19614.2502507822	14888.3085217931	16450.7693227873	18061.6016614709	23285.1369702425	21829.1820349749	21071.2201978016	23280.8629891113	16319.5184966435	22969.9136758184	16652.5497922661	21459.305727432	-0.365841669152714	0.00045652279024435	0.00822423182931	Idh3a	9	54493618	54511945	+	5072	protein_coding	isocitrate dehydrogenase 3 (NAD+) alpha [Source:MGI Symbol;Acc:MGI:1915084]	-	14995	16837	19803	15249	16581	18036	21491	21848	22244	21531	17854	22865	183.974652244803	213.820898584522	254.158415217151	190.963423834585	211.138638813206	231.841164468767	301.20289248208	277.585222012957	269.233481186637	298.978028775398	208.184692531734
ENSMUSG00000022517	1583.40074068632	1733.05731037655	2034.42256300089	1698.84299481408	1830.50898019074	2104.98373765867	2339.24018048269	2329.99141823331	2020.54094056424	2120.37398735067	2265.93964115488	2318.59001809704	1830.86938778787	2232.44603098047	-0.286160157094376	0.000459725401059813	0.00827241815248043	Mgrn1	16	4704113	4756160	+	5087	protein_coding	mahogunin, ring finger 1 [Source:MGI Symbol;Acc:MGI:2447670]	-	1659	1759	2054	1740	1845	2102	2159	2332	2133	1961	2479	2308	20.294362515465	22.272490642564	26.2839996571873	21.7257903198348	23.4245294629822	26.9401830173402	30.1698161411624	29.5413751455896	25.7409483365824	27.1500212678716	28.8208839689068
ENSMUSG00000074971	80.1721894018391	101.480899925403	80.2279589109406	56.6280998271361	83.3402462525863	51.0723932543254	133.268430847323	98.9147300193388	90.9385514740585	141.646604968352	112.428630843909	128.587314695157	75.4869645953718	117.63071047469	-0.63774910075627	0.000462503093675641	0.00831285663667238	Fibin	2	110191262	110193528	-	2267	protein_coding	fin bud initiation factor homolog (zebrafish) [Source:MGI Symbol;Acc:MGI:1914856]	-	84	103	81	58	84	51	123	99	96	131	123	128	2.30578352288856	2.92651252994393	2.32587435379406	1.62504183733274	2.39311742433095	1.46672340990384	3.85687310294765	2.81415214665406	2.59965153673866	4.0698096163332	3.20882549191398
ENSMUSG00000028309	466.716674017849	440.407400647139	440.758539695908	466.693650299501	478.21427016365	509.722513067679	525.48934114595	546.528861824024	594.8896908928	590.374399333742	543.862076033544	520.376789156962	467.085507981954	553.58685973117	-0.245318208622641	0.000475946435082547	0.00849205418368948	Rnf20	4	49632006	49656887	+	7288	protein_coding	ring finger protein 20 [Source:MGI Symbol;Acc:MGI:1925927]	-	489	447	445	478	482	509	485	547	628	546	595	518	4.17533437138008	3.95060712343492	3.97470039744474	4.16588815346324	4.27144596933949	4.55343337115609	4.73058808368074	4.8366299594549	5.28989077538697	5.27641075418772	4.82837630089171
ENSMUSG00000022389	3434.04211271211	4640.53435581213	1970.04210214643	2464.29868902916	2575.61046752041	3193.5267076087	4553.87979553902	4302.29118649771	4822.58505785867	4965.20007644788	4046.51665647143	4463.38624367641	3046.34240580482	4525.64316941519	-0.571016586496481	0.000477753200236079	0.00850484533663139	Tef	15	81686622	81711064	+	7867	protein_coding	thyrotroph embryonic factor [Source:MGI Symbol;Acc:MGI:98663]	TF_bZIP	3598	4710	1989	2524	2596	3189	4203	4306	5091	4592	4427	4443	28.4605162985003	38.5634997295491	16.4580502573521	20.3783151123832	21.3123716514549	26.4286473981252	37.9779919994904	35.2718935102869	39.7273294590367	41.1099593468941	33.2807327472463
ENSMUSG00000083563	478.169843932398	553.711318039579	519.005561349789	526.250789772868	518.892247501222	615.87297747863	792.026202840596	863.255825623321	815.605133532963	620.650009555985	498.15938056854	801.661540052617	535.317123012414	731.893015362337	-0.451115684914038	0.000489426187260924	0.0086871762547457	Gm13340	2	22478115	22479659	-	1545	unprocessed_pseudogene	predicted gene 13340 [Source:MGI Symbol;Acc:MGI:3650227]	-	501	562	524	539	523	615	731	864	861	574	545	798	20.1790170630342	23.4300122212284	22.0777877811083	22.1589080078201	21.8629845592631	25.9523207272667	33.6333906813138	36.0370438352819	34.2113406087527	26.1660234775093	20.8622202628048
ENSMUSG00000029178	725.367427921401	709.381048022237	578.433679061596	587.760622343723	691.525614738722	963.365535503158	866.786542096412	1022.1188768665	815.605133532963	961.25062455622	1055.73226524158	1015.63886841253	709.305654598473	956.188718451035	-0.431067420719001	0.000490730457412401	0.0086916906623449	Klf3	5	64960731	64990244	+	11243	protein_coding	Kruppel-like factor 3 (basic) [Source:MGI Symbol;Acc:MGI:1342773]	zf-C2H2	760	720	584	602	697	962	800	1023	861	889	1155	1011	4.20651214433442	4.12491467128688	3.38129753324688	3.40096649690146	4.00393308118481	5.57856411812216	5.05812473705833	5.86350530434959	4.70128268616232	5.5689570493071	6.07564347944426
ENSMUSG00000031059	4213.81209772762	3842.48067678712	4242.17713599455	3253.18670041409	4118.39716898197	3884.50614575546	5274.39610865667	4429.18179975484	4738.27744242959	4963.03753286057	4260.40527124764	4987.7813864176	3925.75998761013	4775.51325689449	-0.282566533706741	0.000493612019110071	0.00870234102982243	Ndufb11	X	20481565	20483858	-	908	protein_coding	NADH:ubiquinone oxidoreductase subunit B11 [Source:MGI Symbol;Acc:MGI:1349919]	-	4415	3900	4283	3332	4151	3879	4868	4433	5002	4590	4661	4965	302.576799517577	276.658133003221	307.054153974262	233.0811849521	295.258988635118	278.524561255237	381.106608709333	314.612361152141	338.184161492752	356.025541051918	303.588811697089
ENSMUSG00000083596	299.691279430684	279.811413386549	267.426529703135	243.110290637188	261.926488222414	253.359127320477	345.631133660944	347.700263098282	354.281440117686	347.088245762145	334.543730803827	274.252632123264	267.554188116741	333.916240927691	-0.319267028928292	0.000501316870037199	0.00881833816396522	Rpl21-ps15	X	149998163	149998645	-	483	processed_pseudogene	ribosomal protein L21, pseudogene 15 [Source:MGI Symbol;Acc:MGI:3705426]	-	314	284	270	249	264	253	319	348	374	321	366	273	40.4551003491558	37.8735393501123	36.3889383026304	32.7446452296386	35.3014902162324	34.1509632798991	46.9488880889758	46.4297144306363	47.5357003242789	46.8071522841177	44.8153159420602
ENSMUSG00000106019	186.114011111412	225.622583329295	251.579031646653	146.451982311559	180.57053354727	234.332157284552	282.789109358954	214.814817718766	339.12501487201	323.300266301811	262.333471969121	401.835358422365	204.111716538457	304.033006440504	-0.574965765907461	0.000502611399226875	0.0088213084659382	Gm43672	3	22128574	22130306	-	1733	lncRNA	predicted gene 43672 [Source:MGI Symbol;Acc:MGI:5663809]	-	195	229	254	150	182	234	261	215	358	299	287	400	7.00207590089943	8.51141179688782	9.54086839102242	5.49769660728851	6.78280088598359	8.80332757474817	10.7059128428252	7.99472991332787	12.6817704852831	12.1514175289199	9.79435501657684
ENSMUSG00000000384	1271.30186051488	1477.87718337966	1594.65449193351	1319.04418735277	1660.8520503194	1387.96739314696	2008.77781130843	1949.31957846192	1707.93966987216	2241.47642823964	1488.07976434052	1840.40594157443	1451.94952777453	1872.66653229952	-0.366802564890712	0.0005046123253795	0.00884652010701667	Tbrg4	11	6565598	6576067	-	3696	protein_coding	transforming growth factor beta regulated gene 4 [Source:MGI Symbol;Acc:MGI:1100868]	-	1332	1500	1610	1351	1674	1386	1854	1951	1803	2073	1628	1832	22.4265788632154	26.1411073059154	28.3561108027442	23.2172864462523	29.2522808261316	24.4489850753823	35.6582089963327	34.0164670788588	29.9474045446573	39.5022340299216	26.0504329690527
ENSMUSG00000004317	44.8582488319814	56.1593329684271	46.5520255409162	49.79367398593	65.4816220556035	48.0681348276004	76.9273056110566	72.9371241556741	82.4130622733656	85.4204716984717	60.3275580138049	79.362483288417	51.8188397017431	76.231334173465	-0.555144240933802	0.000505436180100166	0.00885106284995519	Clcn5	X	7020049	7185597	-	11452	protein_coding	chloride channel, voltage-sensitive 5 [Source:MGI Symbol;Acc:MGI:99486]	-	47	57	47	51	66	48	71	73	87	79	66	79	0.255391997010559	0.320596073952253	0.267158668195758	0.282863499384085	0.372219258086803	0.273268432557539	0.440715949804731	0.410776339099983	0.466372934257688	0.485847609283195	0.340843568880753
ENSMUSG00000082063	5.72658495727422	7.88201164469152	4.95234314265065	2.92903964623118	4.96072894360633	5.00709737787504	15.1687644866872	13.9879416188964	21.7873612906599	16.2190769047731	8.22648518370066	10.0458839605591	5.24296761872149	14.2392522408794	-1.43921835818625	0.000508358912582198	0.00889230941618391	Gm12993	4	116731785	116732662	-	479	processed_pseudogene	predicted gene 12993 [Source:MGI Symbol;Acc:MGI:3650477]	-	6	8	5	3	5	5	14	14	23	15	9	10	0.77948273879934	1.07576932612569	0.679496528267628	0.397808276427182	0.674172035112618	0.680556299941053	2.07765905496465	1.88346008794641	2.94773031439392	2.20551524332516	1.11121860433357
ENSMUSG00000036863	109.759545014423	106.407157203335	115.884829538025	127.901397885428	109.136036759339	92.1305917529008	136.518880380185	154.866496494924	158.195188501748	126.50879985723	145.334571578712	153.702024596554	110.203259692242	145.854326901559	-0.405712167182772	0.000509720017774673	0.00889706810487758	Syde2	3	145693625	145727475	+	5751	protein_coding	synapse defective 1, Rho GTPase, homolog 2 (C. elegans) [Source:MGI Symbol;Acc:MGI:3036264]	-	115	108	117	131	110	92	126	155	167	117	159	153	1.24435769624882	1.20960917186433	1.32432703647027	1.44682498913402	1.23533731629574	1.04297530953929	1.55743143556818	1.73680967570337	1.782660036737	1.43283708087488	1.63510732673833
ENSMUSG00000079941	749.228198576711	734.012334411898	773.555998882032	601.429474026135	728.235008921409	732.037636645331	916.626768266956	834.280803698464	912.22734447415	849.879629810111	790.656631544564	1075.91417217588	719.749775243919	896.597558328354	-0.316811446043267	0.000509766296062022	0.00889706810487758	Cox5b-ps	13	21685199	21685588	-	390	protein_coding	cytochrome c oxidase subunit 5B, pseudogene [Source:MGI Symbol;Acc:MGI:3649411]	-	785	745	781	616	734	731	846	835	963	786	865	1071	125.255214542578	123.04284066493	130.358447040201	100.323847244196	121.553563660054	122.203132240031	154.201115289294	137.970350563276	151.58530615749	141.942436926575	131.17286621839
ENSMUSG00000030002	1306.61580108474	1179.34599233697	1118.23908161052	921.671142014077	1123.10903283247	1247.76866656646	1318.59902716417	1326.85617642103	1393.44384602438	1448.90420349307	1462.48625488012	1557.11201388666	1149.45828607421	1417.9002536449	-0.302859269286973	0.0005110395308165	0.00890936881700446	Dusp11	6	85919250	85938649	-	8754	protein_coding	dual specificity phosphatase 11 (RNA/RNP complex 1-interacting) [Source:MGI Symbol;Acc:MGI:1919352]	-	1369	1197	1129	944	1132	1246	1217	1328	1471	1340	1600	1550	9.73167667067256	8.80749269098987	8.39537598853962	6.84941570336369	8.35172388062702	9.27985238106051	9.88247660235533	9.77587032429065	10.3157677439123	10.7808393426295	10.8095085213267
ENSMUSG00000035382	374.136883875249	394.100582234576	447.691820095619	366.129955778897	448.449896502012	468.664314569104	483.23349721875	492.575372722566	521.002117820127	535.229537857513	489.932895384839	534.441026701745	416.528908842576	509.402407950923	-0.290685343646021	0.000514422934809444	0.00893751132688903	Pcsk7	9	45817795	45841024	+	5202	protein_coding	proprotein convertase subtilisin/kexin type 7 [Source:MGI Symbol;Acc:MGI:107421]	-	392	400	452	375	452	468	446	493	550	495	536	532	4.68928344543363	4.95284032308924	5.65614895586958	4.57877173223327	5.61182771926808	5.86550045637777	6.09461490839126	6.10717648965069	6.49064365985557	6.70176460039231	6.09378250568197
ENSMUSG00000052316	113.577268319272	155.669729982657	162.436855078941	104.469080715579	115.088911491667	86.1220748994507	199.360904682175	186.838934480973	270.921101266466	195.710194650929	125.22538557411	189.867206854567	122.893986747928	194.65395458487	-0.663198332565226	0.000514934774974848	0.00893751132688903	Lrrc15	16	30088120	30102074	-	5310	protein_coding	leucine rich repeat containing 15 [Source:MGI Symbol;Acc:MGI:1921738]	-	119	158	164	107	116	86	184	187	286	181	137	189	1.39457927163532	1.91658131214323	2.01049074480572	1.2799038036235	1.41091129789068	1.055926034643	2.4632305416783	2.2693996564114	3.30648789560371	2.40070265010732	1.52587358175731
ENSMUSG00000083380	63.9468653562288	77.8348649913287	72.3042098826996	53.6990601809049	64.4894762668823	59.0837490589255	97.5134859858463	92.9198978969547	94.7276577854776	92.9893742540325	78.6086361998063	92.4221324371439	65.2263709561616	91.5301974265436	-0.48720759526508	0.000522704514128529	0.00904232654518369	Ndufb4c	15	73681356	73681745	-	390	processed_pseudogene	NADH:ubiquinone oxidoreductase subunit B4C [Source:MGI Symbol;Acc:MGI:3781422]	-	67	79	73	55	65	59	90	93	100	86	86	92	10.6905724514048	13.0474958557443	12.1845923609919	8.95748636108897	10.7642801606315	9.86318030391492	16.4043739669462	15.3667576076463	15.7409456030623	15.5305974245362	13.0414641558168
ENSMUSG00000022807	1277.98287629836	1586.25484349417	1191.53376012175	1340.52381142514	1509.05374464505	2108.98941556097	1919.93219074355	2045.23689242007	1901.18409175454	2119.29271555702	1902.14618525345	2368.81943789984	1502.38974192424	2042.76858560474	-0.443299647246858	0.000526245408017409	0.00908352894257363	Osbpl11	16	33005441	33063682	+	5091	protein_coding	oxysterol binding protein-like 11 [Source:MGI Symbol;Acc:MGI:2146553]	-	1339	1610	1203	1373	1521	2106	1772	2047	2007	1960	2081	2358	16.3669684572075	20.3698327100488	15.3820876432667	17.1299270433468	19.2957809361467	26.9702416388425	24.7424316573412	25.9106701070881	24.2013560241308	27.1148553793412	24.1747221366922
ENSMUSG00000016520	323.552050085994	418.731868624237	353.597300385257	350.508410998997	334.353130799067	273.387516831977	445.311586002032	475.590015042478	517.213011508708	591.455671127393	401.269666182732	372.702294936743	342.355046287588	467.257040800014	-0.448169912458476	0.000529303740058357	0.00911623903069739	Lnx2	5	146953465	147013396	-	4557	protein_coding	ligand of numb-protein X 2 [Source:MGI Symbol;Acc:MGI:2155959]	-	339	425	357	359	337	273	411	476	546	547	439	371	4.62925852567389	6.00723448996151	5.09966841445465	5.00384090576363	4.77625070985228	3.90582864491515	6.41127716373298	6.73118959672925	7.35544647073972	8.45400724818016	5.69741690044297
ENSMUSG00000047675	2486.29230228323	2243.41756437032	2182.00238865188	2004.43946457087	2257.13166934088	2146.04193615724	2677.28693190029	2437.89839643623	2633.42888643628	2552.88270481129	2683.66227770502	2455.21403996065	2219.88755422907	2573.39553954163	-0.213161775238686	0.000539433102679157	0.00926016979002237	Rps8	4	117011024	117013440	-	1726	protein_coding	ribosomal protein S8 [Source:MGI Symbol;Acc:MGI:98166]	-	2605	2277	2203	2053	2275	2143	2471	2440	2780	2361	2936	2444	93.9199173484088	84.9741683029217	83.085733256031	75.5503065915212	85.1288668555154	80.948899214437	101.768579555854	91.0988583176727	98.8779445123996	96.3406370593297	100.602267084646
ENSMUSG00000001552	1549.99566176889	1417.77684458889	1506.50278399433	1619.75892436584	1891.02987330273	1967.78926950489	2120.37657860335	2106.18435233097	2053.69562078916	2416.64245881119	2062.10561938097	1820.31417365331	1658.80889292093	2096.55313392816	-0.337804434747972	0.000540819259931914	0.00926367241629825	Jup	11	100259784	100288589	-	6436	protein_coding	junction plakoglobin [Source:MGI Symbol;Acc:MGI:96650]	-	1624	1439	1521	1659	1906	1965	1957	2108	2168	2235	2256	1812	15.7022090475723	14.4015568070471	15.3838816388482	16.3726291047183	19.1268346670263	19.9056373205412	21.6150651591609	21.1066092684265	20.6794349383177	24.4577110676445	20.7307764154644
ENSMUSG00000022246	115.486129971697	113.303917392441	84.1898334250611	123.996011690453	94.2538499285202	81.1149775215757	122.433599071118	156.864773869052	167.667954280295	145.971692142958	132.537816848511	133.610256675436	102.057453321625	143.181015481229	-0.488431984760587	0.000542204374803297	0.00927725891516602	Rai14	15	10569055	10714710	-	8462	protein_coding	retinoic acid induced 14 [Source:MGI Symbol;Acc:MGI:1922896]	-	121	115	85	127	95	81	113	157	177	135	145	133	0.889821950249565	0.875365654242991	0.653880906367679	0.953276249897374	0.725081504556835	0.624081869095082	0.949264372388086	1.19561273081198	1.28409061094232	1.12360862845365	1.01341537545613
ENSMUSG00000020435	45.8126796581938	37.4395553122847	36.6473392556148	38.0775154010053	35.7172483939656	54.0766516810505	65.0089906572309	90.9216205228266	56.8365946712866	62.7137640317894	53.0151267394043	62.2844805554665	41.2951649503524	65.130096196334	-0.65590104283875	0.00054567018851648	0.00932637826021679	Osbp2	11	3653731	3813903	-	6361	protein_coding	oxysterol binding protein 2 [Source:MGI Symbol;Acc:MGI:1921559]	-	48	38	37	39	36	54	60	91	60	58	58	62	0.469576773318514	0.38478920912867	0.378642256578751	0.389428098932881	0.365521854220468	0.55347490187943	0.670513634869676	0.921891681154086	0.579056951912684	0.642180207410361	0.539256148851426
ENSMUSG00000032311	2303.99601447666	2160.65644210106	1770.95790781187	1597.30295374474	1900.95133118995	2134.02490245034	2133.37837673479	2476.86480523173	2640.05982248126	2778.86850968446	2375.62611027089	2741.52173283658	1977.98159196244	2524.38655953995	-0.351890935278131	0.000552595581616115	0.00939586637110031	Nrg4	9	55127506	55234128	-	6075	protein_coding	neuregulin 4 [Source:MGI Symbol;Acc:MGI:1933833]	-	2414	2193	1788	1636	1916	2131	1969	2479	2787	2570	2599	2729	24.7275875931443	23.2518243070113	19.1590505556499	17.1050792303156	20.3697390496493	22.8700300447253	23.0399319852906	26.2962696095376	28.163466673805	29.7948469683464	25.3018633036224
ENSMUSG00000009013	643.286376867138	395.085833690162	474.434473065933	487.196927823119	558.578079050073	598.848846393855	701.013615920473	822.291139453696	702.879220768244	716.883199190972	613.330173140349	647.959515456063	526.238422815047	700.726143988299	-0.412842496107506	0.000557644077707572	0.00946488777409356	Dynll1	5	115435169	115439058	-	3890	protein_coding	dynein light chain LC8-type 1 [Source:MGI Symbol;Acc:MGI:1861457]	-	674	401	479	499	563	598	647	823	742	663	671	645	10.7820430287237	6.63986813601851	8.01564848032149	8.14777481061708	9.34749058679001	10.022617360808	11.8232381693217	13.6337125503116	11.7098067830699	12.0037860227845	10.2015327163739
ENSMUSG00000021025	445.719195841177	565.534335506616	527.91977900656	596.547741282416	645.886908457544	632.897108563405	573.162600961252	718.380715999037	893.281812917054	730.939732508442	829.046895735167	1167.33171621697	569.08417810962	818.69057905632	-0.525116435454467	0.000564216906109372	0.00952906419122003	Nfkbia	12	55536195	55539432	-	1610	protein_coding	nuclear factor of kappa light polypeptide gene enhancer in B cells inhibitor, alpha [Source:MGI Symbol;Acc:MGI:104741]	-	467	574	533	611	651	632	529	719	943	676	907	1162	18.0501896780787	22.9641671693287	21.5503379058911	24.1047930545894	26.1150796940537	25.5929748532367	23.356703886271	28.7784178238168	35.9568171704238	29.5716214430501	33.3176160323349
ENSMUSG00000024953	4461.00968171662	4380.42797153731	4801.79191111407	3846.80540205028	4587.68212704713	4519.40609327001	5404.41408997113	4839.82780013815	5104.87347805939	5379.32717341642	5029.124608969	5060.11175093363	4432.8538644559	5136.27981691462	-0.212419376358175	0.000569986437413375	0.00961614363140993	Prdx5	19	6884065	6887474	-	2139	protein_coding	peroxiredoxin 5 [Source:MGI Symbol;Acc:MGI:1859821]	-	4674	4446	4848	3940	4624	4513	4988	4844	5389	4975	5502	5037	135.978012453635	133.882359342821	147.538233003353	116.996672552589	139.618601578569	137.557450079726	165.766748560489	145.93425629533	154.665277154802	163.808569821566	152.125601814957
ENSMUSG00000050947	369.364729744187	358.631529833464	357.559174899377	295.833004269349	336.337422376509	296.420164770203	407.389674785314	491.576234035502	432.905396079633	379.526399571691	393.043180999032	416.904184363203	335.691004315515	420.224178305729	-0.324121886292316	0.000573170557666828	0.00965946467775505	Amigo1	3	108093651	108099602	+	5540	protein_coding	adhesion molecule with Ig like domain 1 [Source:MGI Symbol;Acc:MGI:2653612]	-	387	364	361	303	339	296	376	492	457	351	430	415	4.34702327736011	4.23210371448489	4.2418000061917	3.47392899012105	3.95208408785639	3.48346550291849	4.82458363119332	5.72294058801127	5.06409518923068	4.46222710403147	4.59040705845539
ENSMUSG00000020185	24.8152014815216	30.5427951231796	10.8951549138314	16.5978913286433	12.8978952533765	41.0581984985754	30.3375289733744	54.9526277885216	44.5219991591745	49.7385025079709	50.272965011504	48.2202430106838	22.801189433188	46.3406444085382	-1.0249252112763	0.00057442692777142	0.00967023978406172	E2f7	10	110581300	110623245	+	9009	protein_coding	E2F transcription factor 7 [Source:MGI Symbol;Acc:MGI:1289147]	E2F	26	31	11	17	13	41	28	55	47	46	55	48	0.179592223128852	0.221640841431351	0.0794820114872269	0.119856173269195	0.0931972308279781	0.29671317958802	0.220934329521161	0.393414173262833	0.320270321793909	0.359613148861705	0.361059362010433
ENSMUSG00000030541	5708.45077157619	5986.38784414321	5609.02384336613	4658.14938405632	4719.63751694706	5152.30320183342	7645.05730129035	8763.44542423859	8838.09047138507	7846.78940652923	5677.18883066276	5168.60729770766	5305.65876032039	7323.19645530228	-0.464917500843546	0.000579201289050102	0.00974015214944448	Idh2	7	79744594	79765140	-	2588	protein_coding	isocitrate dehydrogenase 2 (NADP+), mitochondrial [Source:MGI Symbol;Acc:MGI:96414]	-	5981	6076	5663	4771	4757	5145	7056	8771	9330	7257	6211	5145	143.813711933507	151.223113882994	142.44100882215	117.093615970315	118.714870303224	129.613630306896	193.809945291092	218.398040920458	221.315992140119	197.490936472651	141.935085951231
ENSMUSG00000061474	1221.67145755183	1205.9477816378	1327.22796223038	1075.93389671559	1170.73203069109	1319.87086880786	1554.79835988544	1339.84497935286	1401.96933522507	1448.90420349307	1386.61978040821	1646.52038113564	1220.23066627243	1463.10950658338	-0.261708430454727	0.000580296538692094	0.00974811109423493	Mrps36	13	100872463	100881167	-	1274	protein_coding	mitochondrial ribosomal protein S36 [Source:MGI Symbol;Acc:MGI:1913378]	-	1280	1224	1340	1102	1180	1318	1435	1341	1480	1340	1517	1639	62.5217761398026	61.8837571458189	68.4680756097111	54.9414655097591	59.8203324468374	67.4490053989616	80.0689681719993	67.8302236729877	71.3161208955068	74.0780750434687	70.422049564692
ENSMUSG00000048967	110.713975840635	71.9233562578101	69.3328039971092	82.9894566432167	98.2224330834053	87.1234943750257	145.186745801149	137.881138814836	127.882338010395	166.515856222337	91.4053909300074	112.513900358262	86.7175866995337	130.230895022831	-0.583431088580506	0.000582618754694012	0.00977664212239749	Yjefn3	8	70340438	70355362	-	880	protein_coding	YjeF N-terminal domain containing 3 [Source:MGI Symbol;Acc:MGI:2681845]	-	116	73	70	85	99	87	134	138	135	154	100	112	8.20287479141032	5.34324233332911	5.17807240745763	6.13513786921693	7.26588910842624	6.44564151987352	10.8244013069774	10.1055583387527	9.41773620455944	12.3251543514488	6.72062767014874
ENSMUSG00000062078	3266.06228729873	3908.49252431141	3780.61875509951	3455.29043600405	3751.30322715511	3618.12856525251	4721.8196880702	4511.11117209409	4236.22085616656	4655.95634346354	3678.1529310235	4225.29879381116	3629.98263252022	4338.09329743817	-0.256940650119002	0.000584660585035006	0.00980041213823919	Qk	17	10421530	10538783	-	14242	protein_coding	quaking, KH domain containing RNA binding [Source:MGI Symbol;Acc:MGI:97837]	-	3422	3967	3817	3539	3781	3613	4358	4515	4472	4306	4024	4206	14.9520172437166	17.9413823823791	17.4463238447187	15.7832942901771	17.1463600424158	16.5396588638967	21.7519403343016	20.4291676545247	19.2764137111283	21.2940055118015	16.7101172976528
ENSMUSG00000009079	1820.09958558699	1725.17529873186	1623.37808216088	1524.07696258896	1768.99594129002	2052.90992492877	1904.76342625687	2096.19296546033	2027.17187660922	2412.31737163659	2174.53425022487	2253.29177235341	1752.43929921458	2144.71194375688	-0.291421479537071	0.000587067817155453	0.00981975869613385	Ewsr1	11	5019689	5049266	-	5907	protein_coding	Ewing sarcoma breakpoint region 1 [Source:MGI Symbol;Acc:MGI:99960]	-	1907	1751	1639	1561	1783	2050	1758	2098	2140	2231	2379	2243	20.0897479319585	19.0934258323191	18.0619540852845	16.785102795658	19.4948822005139	22.626451962997	21.1560048891478	22.887713701674	22.2403812431282	26.6003234497397	23.8188055527506
ENSMUSG00000015568	55817.0235785518	59155.4826448654	47032.4028257533	45496.7728249089	54003.4874258872	62190.1522721592	54826.4157539533	74503.7736169905	71314.769887219	91019.2970459994	61362.2670391325	101541.785896539	53949.220262021	75761.3848733057	-0.489859518935785	0.000589660980755881	0.00985261892471954	Lpl	8	69333143	69360100	+	10478	protein_coding	lipoprotein lipase [Source:MGI Symbol;Acc:MGI:96820]	-	58482	60041	47485	46599	54431	62102	50602	74568	75284	84178	67132	101078	347.323835100397	369.091638035026	295.005966345746	282.479070792049	335.508990316853	386.417476910707	343.297821122999	458.604170850463	441.082387883726	565.815091754835	378.916659230897
ENSMUSG00000068917	479.12427475861	443.363155013898	496.224782893596	465.717303750757	461.347791755389	533.75658048148	559.077319652186	548.527139198152	582.575095380688	587.130583952787	651.720437330952	527.408907929354	479.922314775621	576.073247240686	-0.264231943658706	0.000599277124008391	0.00997077533395277	Clk2	3	89072102	89084228	+	5299	protein_coding	CDC-like kinase 2 [Source:MGI Symbol;Acc:MGI:1098669]	-	502	450	501	477	465	533	516	549	615	543	713	525	5.89522741417285	5.46994900562351	6.15455358962586	5.71758372164004	5.66754890510697	6.55787081596718	6.92209477072876	6.6763996277917	7.12486469691356	7.21705854240603	7.95771018184209
ENSMUSG00000027983	284.420386211286	232.5193435184	349.635425871136	262.637221612062	277.800820841954	194.275378261552	423.641922449621	397.657197451483	364.701482474089	427.102358492359	279.700496245822	361.651822580128	266.881429386065	375.742546615584	-0.492424963421116	0.000601301494901428	0.00997964315417144	Cyp2u1	3	131082090	131096876	-	5242	protein_coding	cytochrome P450, family 2, subfamily u, polypeptide 1 [Source:MGI Symbol;Acc:MGI:1918769]	-	298	236	353	269	280	194	391	398	385	395	306	360	3.53761048905301	2.89987761595174	4.38359517265122	3.2594425935342	3.44982652992386	2.41287198505617	5.30226585743276	4.89271540423883	4.50878096585236	5.30706488125826	3.45236669022826
ENSMUSG00000019873	1182.53979367713	1152.74420303613	1282.65687394652	1134.51468964021	1165.77130174749	1153.63523586241	1292.59543090127	1383.80708158368	1422.80941993787	1633.80168020748	1258.6522331062	1417.47422683489	1178.64368298498	1401.52334542857	-0.249534861218075	0.000606609088716073	0.0100500890564979	Reep3	10	66844968	66932724	-	8294	protein_coding	receptor accessory protein 3 [Source:MGI Symbol;Acc:MGI:88930]	-	1239	1170	1295	1162	1175	1152	1193	1385	1502	1511	1377	1411	9.29604122066898	9.08628833253887	10.1638556538956	8.89877385430497	9.14976792047888	9.05561636744327	10.2248788623651	10.7609259210183	11.1173512362694	12.8308300148397	9.8188905058831
ENSMUSG00000036775	708.187673049579	970.472683752643	932.030979446853	713.709327131663	757.999382583047	894.267591688483	981.635758924187	1140.01724194006	990.851300436096	1055.3212706039	974.381467313878	1180.3913653657	829.444606275378	1053.76640076397	-0.345404450218853	0.000608285930534606	0.0100672284997559	Decr2	17	26300182	26309311	-	2653	protein_coding	2-4-dienoyl-Coenzyme A reductase 2, peroxisomal [Source:MGI Symbol;Acc:MGI:1347059]	-	742	985	941	731	764	893	906	1141	1046	976	1066	1175	17.404334467809	23.9146298815488	23.0890000493647	17.5012149997112	18.5991180762664	21.9454139186495	24.2757528059671	27.7148347694293	24.2041513355192	25.9099685466889	23.7636125322772
ENSMUSG00000085016	4.77215413106185	6.89676018910508	7.92374902824105	4.88173274371863	4.96072894360633	6.00851685345005	15.1687644866872	20.9819124283446	9.47276577854776	12.9752615238185	17.3670242767014	12.0550607526709	5.90727364819716	14.6701315411284	-1.31413453792459	0.000609659865559113	0.0100699561855853	Gm11335	13	23711167	23715113	-	1097	lncRNA	predicted gene 11335 [Source:MGI Symbol;Acc:MGI:3705194]	-	5	7	8	5	5	6	14	21	10	12	19	12	0.283631291313342	0.411013508488996	0.474718449648414	0.289501921009754	0.294374115605236	0.356594130543407	0.907200261921668	1.23360626544165	0.55961429217815	0.770422462390338	1.02432903049122
ENSMUSG00000056673	308.281156866596	276.85565901979	280.302621874027	206.009121784926	226.209239828449	211.299509346327	328.295402819016	316.726963799297	341.966844605574	307.081189397038	327.231299529426	348.592173431401	251.492884786686	328.315645596959	-0.384432815049759	0.000613197116913957	0.010105823778541	Kdm5d	Y	897788	956786	+	15164	protein_coding	lysine (K)-specific demethylase 5D [Source:MGI Symbol;Acc:MGI:99780]	-	323	281	283	211	228	211	303	317	361	284	358	347	1.32549932844036	1.1935956502835	1.21485770090181	0.883805607364346	0.971085152977041	0.907189985211584	1.42039982976789	1.34712962153807	1.46146645440197	1.31904278396633	1.39624541097577
ENSMUSG00000021360	148.89120888913	175.374759094386	123.808578566266	162.073527091458	192.476283011926	263.373322076227	189.60955608359	295.745051370952	250.081016553661	334.112984238326	284.270765792323	266.215924954817	177.666279788232	270.005883165612	-0.604321029256631	0.000614302571872544	0.0101134077825193	Gcnt2	13	41013230	41114368	+	7051	protein_coding	glucosaminyl (N-acetyl) transferase 2, I-branching enzyme [Source:MGI Symbol;Acc:MGI:1100870]	-	156	178	125	166	194	263	175	296	264	309	311	265	1.37678031896284	1.62605028159354	1.15401658289673	1.49535892269801	1.77699930605234	2.43183778180894	1.7642864262659	2.7052343650282	2.29852185405091	3.08647016196095	2.60856811908425
ENSMUSG00000013629	998.334644218139	1221.71180492719	1289.59015434623	1004.66059865729	1043.73736973477	1260.78711974894	1443.19959259053	1437.76057068514	1285.45431614893	1304.01378314376	1512.75921989162	1398.38704730983	1136.47028193876	1396.92908829497	-0.297916715433691	0.00061610396032787	0.0101324211649724	Cad	5	31212124	31235823	+	8183	protein_coding	carbamoyl-phosphate synthetase 2, aspartate transcarbamylase, and dihydroorotase [Source:MGI Symbol;Acc:MGI:1916969]	-	1046	1240	1302	1029	1052	1259	1332	1439	1357	1206	1655	1392	7.9544452839543	9.76053936431647	10.3574103831439	7.98713263988227	8.3030840002329	10.0309657289197	11.5710676447774	11.3321455009496	10.1803502890244	10.3798021318393	11.9612882057982
ENSMUSG00000002820	623.243329516678	574.401598606894	639.842734030465	538.943294906536	667.714115809412	650.922659123756	834.282046767796	671.421197707027	735.086624415307	819.604019587868	674.571785063454	924.221324371439	615.844621998957	776.531166318815	-0.333955818287667	0.000618464897954673	0.0101605873644063	Atg4d	9	21176589	21189068	+	7264	protein_coding	autophagy related 4D, cysteine peptidase [Source:MGI Symbol;Acc:MGI:2444308]	-	653	583	646	552	673	650	770	672	776	758	738	920	5.59407276571285	5.16960549810506	5.78907843414002	4.82671121299368	5.98377798576953	5.83400892033719	7.53523235174061	5.96152455149557	6.55814947317013	7.34932897923077	6.00859641258452
ENSMUSG00000028127	3785.27265675826	5113.45505449362	5673.40430422059	3939.55832418093	4407.11159349986	4750.73399212784	5926.65298158422	5206.51169829065	6097.6193316512	7968.97311921186	5269.52078711492	9514.45669904554	4611.58932088019	6663.95576948306	-0.531094682622105	0.000624715720385132	0.0102418090853516	Abcd3	3	121552423	121608951	-	6593	protein_coding	ATP-binding cassette, sub-family D (ALD), member 3 [Source:MGI Symbol;Acc:MGI:1349216]	-	3966	5190	5728	4035	4442	4744	5470	5211	6437	7370	5765	9471	37.4334969324902	50.7047873206757	56.5552185216512	38.8730427922939	43.5142719310102	46.9127803013757	58.977452489486	50.933309551909	59.9371182622414	78.7297242271477	51.7140729503998
ENSMUSG00000027787	272.967216296738	337.941249266149	367.463861184679	277.282419843218	300.620173982544	347.492558024528	335.87978506236	473.59173766835	373.226971674782	407.639466206631	434.175606917535	464.119838977831	317.294579766309	414.772234417915	-0.387286207452607	0.00064065767299213	0.0104485199883514	Nmd3	3	69629318	69663706	+	10155	protein_coding	NMD3 ribosome export adaptor [Source:MGI Symbol;Acc:MGI:2140103]	-	286	343	371	284	303	347	310	474	394	377	475	462	1.75257604331326	2.17559912573205	2.37819101018044	1.77634159501225	1.92707644825485	2.22781495385726	2.17001894261589	3.00789251690146	2.38183525491537	2.61466311626711	2.76634403360135
ENSMUSG00000022512	70.6278811397154	16.7492747449695	85.1803020535913	31.2430895597992	44.646560492457	44.0624569253004	79.0942719662976	123.89319719594	122.198678543266	81.0953845238656	63.9837736510051	156.715789784722	48.7515941526388	104.496849277516	-1.09983979776265	0.000651287157468311	0.0106051607692282	Cldn1	16	26175392	26190591	-	4841	protein_coding	claudin 1 [Source:MGI Symbol;Acc:MGI:1276109]	-	74	17	86	32	45	44	73	124	129	75	70	156	0.951234082471989	0.226192667389007	1.15642139993624	0.419858518286569	0.600362661303553	0.592580234561356	1.07193767779604	1.65063291798721	1.6358747640778	1.09114005531166	0.855175923324029
ENSMUSG00000071723	37.2228022222824	27.5870407564203	33.6759333700245	29.2903964623118	31.7486652390805	23.0326479382252	65.0089906572309	44.9612409178813	51.1529352041579	54.0635896825771	45.7026954650037	36.1651822580128	30.4262476647241	49.5091056974773	-0.69795159532657	0.000652151534618886	0.0106051607692282	Gspt2	X	93679675	93686850	+	3781	protein_coding	G1 to S phase transition 2 [Source:MGI Symbol;Acc:MGI:1316727]	-	39	28	34	30	32	23	60	45	54	50	50	36	0.641872390175018	0.476997427995164	0.585362626784798	0.503967639271674	0.546612481047671	0.396598188651181	1.12804475837239	0.766954739783217	0.876763592701646	0.931360135372257	0.782088382667402
ENSMUSG00000005871	539.253416809989	540.903049116955	512.072280950078	538.943294906536	532.78228854332	500.709737787504	565.578218717909	664.427226897579	664.988157654053	668.225968476652	606.931795775249	570.606208959758	527.444011352397	623.4595960802	-0.241360663330019	0.000653473948600461	0.0106133649703783	Apc	18	34353977	34455605	+	16116	protein_coding	APC, WNT signaling pathway regulator [Source:MGI Symbol;Acc:MGI:88039]	-	565	549	517	552	537	500	522	665	702	618	664	568	2.18163430767518	2.19421797794582	2.08826704827228	2.17555412330517	2.15205452206221	2.02275048195436	2.30247542276199	2.6590609115786	2.67408543509953	2.70075714966327	2.43670709867294
ENSMUSG00000043398	164.162102108528	191.138782383769	207.007943362797	130.830437531659	140.88470199842	120.170337069001	224.281017767447	168.854438113821	241.555527352968	305.999917603386	250.45077114822	219.000270340189	159.032384075696	235.023657054338	-0.56303420499506	0.000656207335603488	0.0106467262638856	Gpr135	12	72114750	72117899	-	3150	protein_coding	G protein-coupled receptor 135 [Source:MGI Symbol;Acc:MGI:2676315]	-	172	194	209	134	142	120	207	169	255	283	274	218	3.39788486159788	3.96694207934745	4.31905250421591	2.70198116727567	2.91148149106604	2.4837064203563	4.6713407772542	3.45732375463378	4.96964139753825	6.3274715309932	5.14437378992465
ENSMUSG00000110496	42.9493871795567	70.9381048022237	21.7903098276629	33.1957826572867	61.5130389007185	36.0511011207003	82.3447214991591	45.9603796049453	135.460550633233	122.183712682624	77.6945822905062	74.3395413081375	44.4062874146914	89.6639146697675	-1.01362727706629	0.00065747731211401	0.0106469917515423	Gm45909	8	93916956	93917986	-	1031	TEC	predicted gene 45909 [Source:MGI Symbol;Acc:MGI:5805024]	-	45	72	22	34	62	36	76	46	143	113	85	74	2.7160928604623	4.49819744415891	1.38904644323652	2.09463484962596	3.8839109793937	2.27653013311029	5.24006514042769	2.87516693763414	8.51476756821324	7.71923204496999	4.87587730094206
ENSMUSG00000068328	1043.19289305012	922.195362428908	873.593330363575	886.522666259303	971.310727158119	955.354179698558	1086.73362715338	1077.07150465502	1050.52972484095	1058.56508598486	1106.00523025309	1160.29959744458	942.028193159764	1089.86746172198	-0.210249995710355	0.000660058891300762	0.0106760608909771	Aup1	6	83031502	83034789	+	3276	protein_coding	ancient ubiquitous protein 1 [Source:MGI Symbol;Acc:MGI:107789]	-	1093	936	882	908	979	954	1003	1078	1109	979	1210	1155	20.7618971026749	18.4033395433644	17.5257835329335	17.6047567443047	19.3007880535865	18.9860250402236	21.7640040857765	21.2050239388667	20.7817960402335	21.0471413048462	21.8440914016312
ENSMUSG00000040524	509.666061197406	478.83220741501	462.548849523571	414.947283216083	425.630543361423	491.696962507329	499.485744883057	590.490964054841	543.736755688642	622.812553143288	530.151267394043	630.881512723112	463.886984536804	569.593132981164	-0.295829416182412	0.000661745963851897	0.0106883571223753	Zfp609	9	65599673	65734846	-	8268	protein_coding	zinc finger protein 609 [Source:MGI Symbol;Acc:MGI:2674092]	-	534	486	467	425	429	491	461	591	574	576	580	628	4.01912537950588	3.78617326599697	3.67679286158129	3.26495000296982	3.35114382359282	3.87177928463562	3.96353060731771	4.60628613619342	4.26193527177253	4.90655118282845	4.14877644272365
ENSMUSG00000023868	81.1266202280515	114.289168848027	49.5234314265065	69.3206049608045	48.615143647342	63.0894269612255	130.017981314462	84.9267884004424	100.411317252606	132.99643061914	128.88160121131	120.550607526709	70.9940660119929	116.297454387445	-0.710873856831702	0.00066218303871795	0.0106883571223753	Pde10a	17	8744204	9205480	+	12849	protein_coding	phosphodiesterase 10A [Source:MGI Symbol;Acc:MGI:1345143]	-	85	116	50	71	49	63	120	85	106	123	141	120	0.411661604148379	0.581504852876174	0.2533106366567	0.350975735414222	0.246299195830466	0.319669195475464	0.663886252845515	0.426298197084476	0.506444619215967	0.674202099208698	0.648996405410581
ENSMUSG00000006218	0	0.98525145558644	1.98093725706026	1.95269309748745	0	1.00141947557501	4.33393271048206	3.99655474825611	7.57821262283821	6.48763076190925	4.57026954650037	10.0458839605591	0.986716880951527	6.16874739175752	-2.64884335897149	0.000664136120246664	1	Fam131c	4	141095531	141111486	+	1433	protein_coding	family with sequence similarity 131, member C [Source:MGI Symbol;Acc:MGI:2685539]	-	0	1	2	2	0	1	4	4	8	6	5	10	0	0.044948840475768	0.0908524318325734	0.0886485993992184	0	0.045497064573868	0.19842462114008	0.179877855074535	0.342719820527247	0.294889546839568	0.206355629788238
ENSMUSG00000028081	3781.45493345341	3690.7519526268	3276.47022317767	2924.15791348746	3188.75656495015	3302.68143044638	3757.51965998795	4104.46172645903	3948.24877649871	3947.72331862178	4000.81396100642	3963.10122244057	3360.71216969031	3953.64477750241	-0.23442675490698	0.000664831540874842	0.0107090490648832	Rps3a1	3	86045247	86050009	-	977	protein_coding	ribosomal protein S3A1 [Source:MGI Symbol;Acc:MGI:1202063]	-	3962	3746	3308	2995	3214	3298	3468	4108	4168	3651	4377	3945	252.35427886863	246.966412234443	220.40613980122	194.710932242858	212.465075350683	220.082573261306	252.328487180417	270.956622735412	261.895822893448	263.191335207717	264.956446619981
ENSMUSG00000034108	675.737024958358	634.501937397667	695.308977228152	511.605591541712	660.769095288363	646.916981221456	825.614181346832	840.275635820848	859.179856114282	785.003322191019	652.634491240252	810.702835617121	637.473267939285	795.568387055059	-0.319323178841627	0.000672083213781338	0.010762059351425	Ccs	19	4875394	4889360	-	1782	protein_coding	copper chaperone for superoxide dismutase [Source:MGI Symbol;Acc:MGI:1333783]	-	708	644	702	524	666	646	762	841	907	726	714	807	24.7238627174053	23.2778492316181	25.6437871607426	18.6771953142755	24.1380827844463	23.6349335708148	30.3968815032864	30.4125051454322	31.2460420211629	28.6934810298278	23.6964353406726
ENSMUSG00000031232	754.954783533985	817.758708136745	793.365371452635	760.573961471362	842.331774624355	746.057509303381	1054.22913182476	882.239460677537	952.960237321905	962.331896349872	835.445273100267	896.092849281873	785.840351420411	930.549808092703	-0.243144167521149	0.000672383849450373	0.010762059351425	Magt1	X	105011690	105055512	-	4672	protein_coding	magnesium transporter 1 [Source:MGI Symbol;Acc:MGI:1914325]	-	791	830	801	779	849	745	973	883	1006	890	914	892	10.5357247224937	11.4430011501442	11.160468684469	10.5906519744802	11.7365674525378	10.3964006171004	14.8044325276757	12.1792843141137	13.2187555605853	13.4165696829616	11.5700668828211
ENSMUSG00000044345	998.334644218139	1288.70890390706	1103.38205218257	866.995735284428	1076.47818076257	932.321531760333	1366.27228697947	1334.84928591754	1480.59329118702	1722.4659672869	1340.00303103391	1074.90958377983	1044.37017468585	1386.51557436411	-0.408708734787455	0.000673615786623362	0.010762059351425	Marveld1	19	42135839	42140142	+	4304	protein_coding	MARVEL (membrane-associating) domain containing 1 [Source:MGI Symbol;Acc:MGI:2147570]	-	1046	1308	1114	888	1085	931	1261	1336	1563	1593	1466	1070	15.1234260591538	19.5749276090898	16.8486721404636	13.1047510838642	16.2814739418473	14.1028532250192	20.8268976487104	20.0031363270177	22.2936993756011	26.0674069063434	20.1443943882562
ENSMUSG00000039096	219.519090028845	286.708173575654	277.331215988437	204.056428687439	241.091426659268	189.268280883677	314.210121509949	286.752803187376	308.812164380657	357.90096369866	271.474011062122	381.743590501246	236.32910263722	320.148942390002	-0.437225416298428	0.000685346148643097	0.0108939454236138	Rsad1	11	94430624	94440081	-	4391	protein_coding	radical S-adenosyl methionine domain containing 1 [Source:MGI Symbol;Acc:MGI:3039628]	-	230	291	280	209	243	189	290	287	326	331	297	380	3.25953136466725	4.2686862502657	4.15094850244839	3.02322814555542	3.57420188435452	2.80626018628848	4.69479160824316	4.21194177490088	4.55774043264255	5.30907517367282	4.00023513520855
ENSMUSG00000084846	15.2708932193979	8.86726310027796	12.8760921708917	9.76346548743726	5.95287473232759	10.0141947557501	20.5861803747898	31.9724379860489	16.1037018235312	32.4381538095462	11.882700820901	30.1376518816773	10.4574639110138	23.8534711160824	-1.1824237501076	0.000718834702018238	0.0113457162988236	A730011C13Rik	3	94901721	94904661	-	2234	lncRNA	RIKEN cDNA A730011C13 gene [Source:MGI Symbol;Acc:MGI:2442973]	-	16	9	13	10	6	10	19	32	17	30	13	30	0.445684550146086	0.259492030266777	0.378802585633171	0.284318359308594	0.173461990054939	0.291841063269261	0.604577793171547	0.923061652002895	0.467155189562682	0.945784961103626	0.344153896806184
ENSMUSG00000029173	363.638144786913	416.761365713064	478.396347580053	409.089203923621	422.654105995259	444.630247155304	494.068328994955	487.579679287246	563.629563823592	557.936245524195	460.683170287237	639.922808287616	422.528235859036	533.96996603414	-0.337713994319751	0.000724418669122172	0.0114008590189477	Sepsecs	5	52797429	52827050	-	6982	protein_coding	Sep (O-phosphoserine) tRNA:Sec (selenocysteine) tRNA synthase [Source:MGI Symbol;Acc:MGI:1098791]	-	381	423	483	419	426	444	456	488	595	516	504	637	3.39575146443571	3.9023409043184	4.50318757635101	3.81173106498672	3.94063306940333	4.14603241610608	4.64265868786675	4.50405698814962	5.23157609165083	5.20504124511811	4.26916755122368
ENSMUSG00000045128	3374.86740148694	3028.66297447272	3110.07149358461	2726.93591064123	3033.98182190963	3111.41031061155	3410.80504314938	3245.20245558396	3734.16426990353	3583.33472416121	3606.85672609809	3763.18813162544	3064.32165211778	3557.25855842027	-0.215246155207536	0.000729034902243815	0.0114544359931178	Rpl18a	8	71347366	71350056	-	1739	protein_coding	ribosomal protein L18A [Source:MGI Symbol;Acc:MGI:1924058]	-	3536	3074	3140	2793	3058	3107	3148	3248	3942	3314	3946	3746	126.532893611745	113.859419291005	117.539223496976	102.01391780588	113.572750078934	116.485331231302	128.68173283943	120.359489737383	139.159372922576	134.216911264934	134.19922468107
ENSMUSG00000034255	414.222978576169	404.938348246027	382.320890612631	392.491312594978	328.400256066739	373.529464389478	449.645518712514	453.608963927069	548.473138577916	716.883199190972	627.95503568915	391.789474461805	382.65054174767	531.392555093238	-0.473709087605932	0.000729841961493036	0.0114544359931178	Arhgap27	11	103222323	103254518	-	6415	protein_coding	Rho GTPase activating protein 27 [Source:MGI Symbol;Acc:MGI:1916903]	-	434	411	386	402	331	373	415	454	579	663	687	390	4.21001685211846	4.12676600672327	3.91690821816103	3.98031520354717	3.33248018690789	3.79089485398498	4.59868004945049	4.56061164107954	5.5408619277124	7.27899105668458	6.33362847118492
ENSMUSG00000027765	189.931734416262	219.711074595776	166.398729593062	169.884299481408	166.680492505173	148.210082385101	237.282815898893	254.780365201327	370.385141941218	287.61829711131	226.685369506418	177.812146101896	176.80273549613	259.094022626844	-0.551435681136464	0.000742406614831598	0.0116120584605088	P2ry1	3	60910216	60916403	+	4291	protein_coding	purinergic receptor P2Y, G-protein coupled 1 [Source:MGI Symbol;Acc:MGI:105049]	-	199	223	168	174	168	148	219	255	391	266	248	177	2.88592690690173	3.34742636066091	2.54861079574703	2.57560231547424	2.52864003773398	2.24870646541231	3.62800067458213	3.82953078606742	5.59388672806099	4.36593675464976	3.41810716087919
ENSMUSG00000025733	656.648408434111	704.454790744304	838.926928365021	759.597614922619	710.376384724426	639.90704489243	979.468792568946	906.218789167074	837.392494823622	887.724142587915	767.805283812062	894.083672489761	718.318528680485	878.78219590823	-0.290303422503983	0.000762138603002154	0.0118737557901121	Rhot2	17	26057431	26063825	-	4442	protein_coding	ras homolog family member T2 [Source:MGI Symbol;Acc:MGI:2384892]	-	688	715	847	778	716	639	904	907	884	821	840	890	9.6383046501876	10.3679327346397	12.4124527227845	11.1247206896223	10.4104789666981	9.37889927250146	14.4667719390328	13.1580833213575	12.2171283343354	13.0172402682697	11.1838990854884
ENSMUSG00000120859	5.72658495727422	13.7935203782102	4.95234314265065	7.8107723899498	3.96858315488506	6.00851685345005	29.2540457957539	28.9750219248568	20.8400847128051	22.7067076666824	10.0545930023008	7.03211877239138	7.04338681273666	19.8104286457984	-1.48719852369239	0.000776674506800459	0.0120522965792907	ENSMUSG00000120859	2	160209127	160209919	-	793	lncRNA	novel transcript	-	6	14	5	8	4	6	27	29	22	21	11	7	0.470835096954456	1.1371546502205	0.41043989538486	0.640773987082371	0.325778970813563	0.493296041874045	2.42031747053305	2.35661539197114	1.70311870459363	1.8650927139645	0.820374222535181
ENSMUSG00000027984	13921.3280311336	15228.046497544	17515.4472269268	13645.4193652423	15242.3357521248	16507.3986353784	18963.1225747143	18981.6367768424	17389.1561396801	18456.2282458382	16824.9903084865	18209.1692669095	15343.3292513917	18137.3838854118	-0.241342735948828	0.000784232182131925	0.0121443302236842	Hadh	3	131027068	131065750	-	4977	protein_coding	hydroxyacyl-Coenzyme A dehydrogenase [Source:MGI Symbol;Acc:MGI:96009]	-	14586	15456	17684	13976	15363	16484	17502	18998	18357	17069	18407	18126	182.372492608429	200.029547104248	231.294665630653	178.362406923506	199.363033282437	215.93574173604	249.978004902779	245.982460828899	226.427667248969	241.543166709583	218.72976150592
ENSMUSG00000031818	17572.9803722222	17634.0305520861	20276.8737632688	15993.532814971	18691.0345137199	18876.7571145889	22789.9851580699	20776.0898588094	21038.0655175767	22176.8844877931	19643.0185108586	20802.0119171298	18174.2015218095	21204.3425750396	-0.222445292284401	0.000784705971626671	0.0121443302236842	Cox4i1	8	121394961	121400946	+	1550	protein_coding	cytochrome c oxidase subunit 4I1 [Source:MGI Symbol;Acc:MGI:88473]	-	18412	17898	20472	16381	18839	18850	21034	20794	22209	20510	21490	20707	739.196724028438	743.767999364502	859.768097017658	671.269299608087	784.98686688827	792.883214917775	964.654801348323	864.510437047691	879.615211292776	931.940703219222	819.96860642398
ENSMUSG00000022247	236.698844900668	247.298115352196	263.464655189015	242.133944088444	296.651590827658	293.415906343478	312.043155154708	346.701124411218	304.075781491383	364.388594460569	306.208059615525	327.495817114227	263.27717611691	326.818755374605	-0.311483605705811	0.000795849275523814	0.012264920009822	Brix1	15	10474865	10486033	-	2731	protein_coding	BRX1, biogenesis of ribosomes [Source:MGI Symbol;Acc:MGI:1915082]	-	248	251	266	248	299	293	288	347	321	337	335	326	5.65094065101008	5.91993181576187	6.34034204706639	5.76790440294614	7.07107968076634	6.99480300460102	7.49639645212334	8.18788386247414	7.2157047969512	8.69085529411149	7.25463580065855
ENSMUSG00000009863	10894.8278812142	10684.0667843794	11443.8745340371	9422.7205419257	10743.9467460626	10589.0095347301	13589.0460137165	12430.2844057636	11838.1153934511	13718.0952460571	11058.2241947123	12430.7768127958	10629.7410037249	12510.7570110827	-0.234989124358983	0.000798214180561065	0.0122892051590703	Sdhb	4	140688514	140706504	+	2239	protein_coding	succinate dehydrogenase complex, subunit B, iron sulfur (Ip) [Source:MGI Symbol;Acc:MGI:1914930]	-	11415	10844	11554	9651	10829	10574	12542	12441	12497	12687	12098	12374	317.258004091555	311.960852625661	335.916255753676	273.782884726454	312.370852682836	307.903609572241	398.193770703396	358.067658107371	342.647132240166	399.07926563346	319.559692394124
ENSMUSG00000040797	61.0835728775917	70.9381048022237	72.3042098826996	56.6280998271361	84.3323920413076	48.0681348276004	120.266632715877	75.9345402168662	116.515019076138	125.427528063579	92.3194448393074	76.3487181002493	65.5590857097598	101.135313835336	-0.623849061885784	0.000799537647044868	0.0122975010227029	Iqsec3	6	121349892	121450637	-	13577	protein_coding	IQ motif and Sec7 domain 3 [Source:MGI Symbol;Acc:MGI:2677208]	-	64	72	73	58	85	48	111	76	123	116	101	76	0.293337050902661	0.341580729537294	0.350003021343952	0.271339017841447	0.404344323629819	0.230497907464752	0.581166964579887	0.360722866621077	0.556156117388893	0.601739456336054	0.439956829434205
ENSMUSG00000035247	1327.61327926141	1499.55271540256	1403.4940466272	1301.46994947539	1283.83665060532	1458.06675643721	1532.04521315541	1724.51337387251	1776.14358347771	1694.35290065197	1401.24464295701	1881.59406581272	1379.00556630151	1668.31562998789	-0.274721668347097	0.00080240163258587	0.0123173758937496	Hectd1	12	51790505	51876319	-	14950	protein_coding	HECT domain E3 ubiquitin protein ligase 1 [Source:MGI Symbol;Acc:MGI:2384768]	-	1391	1522	1417	1333	1294	1456	1414	1726	1875	1567	1533	1873	5.78997519009892	6.5574976419734	6.16994664997933	5.66339730561183	5.59022549612995	6.34964945725871	6.72341588094548	7.43983832560939	7.69937556671526	7.38213736023706	6.06447863019228
ENSMUSG00000029445	3.81772330484948	3.94100582234576	2.97140588559039	1.95269309748745	3.96858315488506	3.00425842672503	8.66786542096412	12.9888029318324	8.52548920069299	9.73144614286387	7.31243127440059	12.0550607526709	3.2759449486472	9.88018262057081	-1.59008255859086	0.000804084586706582	0.0123311328057263	Hpd	5	123309870	123320790	-	2128	protein_coding	4-hydroxyphenylpyruvic acid dioxygenase [Source:MGI Symbol;Acc:MGI:96213]	-	4	4	3	2	4	3	8	13	9	9	8	12	0.116971250590502	0.121074602258977	0.0917703487895284	0.0596961667946804	0.121401655946971	0.0919134777270013	0.267239174900126	0.393672998376822	0.259636837719684	0.297868929009234	0.222336554501161
ENSMUSG00000118383	15.2708932193979	11.8230174670373	21.7903098276629	10.739812036181	7.93716630977013	3.00425842672503	41.1723607495796	17.9844963671525	27.4710207577885	33.5194256031978	22.8513477325018	22.1009447132301	11.7609095477957	27.516599320575	-1.22078640480168	0.000816075760697583	0.01248836812199	Gm50321	19	9806263	9814261	-	2697	lncRNA	predicted gene, 50321 [Source:MGI Symbol;Acc:MGI:6303181]	-	16	12	22	11	8	3	38	18	29	31	25	22	0.369172890258197	0.286592606904452	0.530999956609883	0.259059672289559	0.191577844905566	0.0725220172795916	1.00157715235094	0.430086150703796	0.660104170451	0.809533947550001	0.548215827746653
ENSMUSG00000042298	531.61797020029	459.127178303281	564.567118262175	486.220581274375	469.284958065159	515.731029921129	610.00102900035	561.515942129984	710.457433391082	608.756019825818	550.260453398644	740.381647893207	504.424806004402	630.228754273181	-0.321213448869288	0.000840359920447216	0.0127997677679001	Ttc19	11	62172299	62219277	+	4675	protein_coding	tetratricopeptide repeat domain 19 [Source:MGI Symbol;Acc:MGI:1920045]	-	557	466	570	498	473	515	563	562	750	563	602	737	7.41420082566418	6.42050198828394	7.93681014386783	6.76605931376062	6.53455125045393	7.18216174763459	8.56068542346376	7.74673321245221	9.84861302437589	8.48166465988162	7.61565714339679
ENSMUSG00000024713	268.195062165676	215.77006877343	220.874504162219	155.239101250252	140.88470199842	269.381838929677	209.112253280759	571.507329000624	487.84743759521	238.961066396991	362.879401992129	333.523347490563	211.724212879946	367.305139292713	-0.79540255086555	0.000845615415205481	0.0128494486800364	Pcsk5	19	17409683	17814996	-	14447	protein_coding	proprotein convertase subtilisin/kexin type 5 [Source:MGI Symbol;Acc:MGI:97515]	-	281	219	223	159	142	269	193	572	515	221	397	332	1.21037351652768	0.97640754204948	1.00480072900897	0.699048848456902	0.634814611812696	1.21395943522814	0.949645238528599	2.55142176119738	2.18839130918188	1.07738002419491	1.62519449217358
ENSMUSG00000029648	2075.88704701191	2065.08705090918	2293.92534367578	1934.14251306132	2182.72073518678	2084.95534814717	2778.050867419	2379.94835258652	3524.81614619762	3976.91765705037	2510.9060888473	2161.87422831232	2106.11967299869	2888.75222340219	-0.455785703131609	0.000846976342736017	0.0128494486800364	Flt1	5	147498414	147662821	-	13504	protein_coding	FMS-like tyrosine kinase 1 [Source:MGI Symbol;Acc:MGI:95558]	-	2175	2096	2316	1981	2200	2082	2564	2382	3721	3678	2747	2152	10.02276614768	9.99754879221872	11.1642326212247	9.31772994898983	10.5219563181528	10.0518931530304	13.497003185877	11.3669310903908	16.915804835388	19.1824296312748	12.0306401841756
ENSMUSG00000015363	861.851036069771	840.419491615233	758.69896945408	787.911664836187	867.135419342386	980.389666587933	975.134859858463	975.159358574492	1101.6826600451	950.437906619705	1040.19334878348	1013.62969162041	849.401041317598	1009.37297091694	-0.24946729454243	0.000849451032797017	0.0128494486800364	Trabd	15	88959327	88971280	+	5591	protein_coding	TraB domain containing [Source:MGI Symbol;Acc:MGI:1915226]	-	903	853	766	807	874	979	900	976	1163	879	1138	1009	10.0505313716106	9.82707390569031	8.91850435245175	9.16794745589676	10.0962055378915	11.4162315095925	11.442865045804	11.2492669974103	12.7698456397442	11.0727042695388	12.0377488356175
ENSMUSG00000067818	335.005220000542	346.808512366427	399.158857297643	344.650331706535	482.182853318535	512.726771494404	518.988442080227	553.522832633472	559.840457512173	574.155322428968	665.431245970454	430.968421907986	403.422091030681	550.484453755546	-0.449046473916441	0.000849974400567603	0.0128494486800364	Myl9	2	156617340	156623578	+	1162	protein_coding	myosin, light polypeptide 9, regulatory [Source:MGI Symbol;Acc:MGI:2138915]	-	351	352	403	353	486	512	479	554	591	531	728	429	18.7971390406762	19.5119744556153	22.5762429134592	19.2955272622613	27.0125997834779	28.7272067896632	29.3029365152536	30.7232769669281	31.2231544926836	32.1841994621062	37.052520745302
ENSMUSG00000008604	1793.37552245304	1834.53821030195	1823.45274512397	1555.32005214875	1824.55610545841	1881.66719460544	2169.13332159627	2077.20933040612	2138.00323621823	2064.14785408079	1862.84186715355	2099.58974775686	1785.48497168193	2068.4875595353	-0.212093624205401	0.000852766886508385	0.0128761227478284	Ubqln4	3	88461065	88477032	+	4147	protein_coding	ubiquilin 4 [Source:MGI Symbol;Acc:MGI:2150152]	-	1879	1862	1841	1593	1839	1879	2002	2079	2257	1909	2038	2090	28.1957408452575	28.9208014960468	28.8983139132384	24.3988756452802	28.6407203502309	29.540804087545	34.317196114761	32.3060866278659	33.4112672972837	32.4209854378941	29.064486348569
ENSMUSG00000064337	12387.5576934104	14131.4616274763	9376.76650629475	8900.3751383478	17735.5981191813	26567.658687005	31634.4583369862	29943.1873126219	29640.284121076	36433.4530870887	21282.8312241429	23357.684796696	14849.9029619526	28715.3164797686	-0.951366755208037	0.000856486458679029	0.0128952845897068	mt-Rnr1	MT	70	1024	+	955	Mt_rRNA	mitochondrially encoded 12S rRNA [Source:MGI Symbol;Acc:MGI:102493]	-	12979	14343	9467	9116	17876	26530	29197	29969	31290	33695	23284	23251	845.723943740647	967.389368321117	645.300136180004	606.302023996153	1208.93574126564	1811.18764132605	2173.28467269391	2022.24038630845	2011.39616009141	2484.9428623609	1441.93846399093
ENSMUSG00000024007	174.660841196864	133.994197959756	238.702939475762	171.836992578896	185.531262490877	173.245569274476	295.790907490401	199.827737412806	233.97731473013	331.950440651023	204.748075683216	309.413225985221	179.661967162772	262.617950325466	-0.546372674487028	0.000856504259419687	0.0128952845897068	Ppil1	17	29469777	29483160	-	2496	protein_coding	peptidylprolyl isomerase (cyclophilin)-like 1 [Source:MGI Symbol;Acc:MGI:1916066]	-	183	136	241	176	187	173	273	200	247	307	224	308	4.56244113481128	3.50961122701982	6.28528843963836	4.47874318054449	4.83875093759155	4.51888292525763	7.77498974475054	5.16356102407469	6.07502119368186	8.66259703730487	5.30757262155337
ENSMUSG00000068240	830.354818804762	765.540380990664	819.117555794418	601.429474026135	737.1643210199	710.006408182681	920.960700977438	825.288555514888	907.490961584876	970.982070699084	882.062022474571	931.25344314383	743.935493136427	906.339625732448	-0.284564920990916	0.000859570548241248	0.0129290299448993	Gm11808	4	3973092	3973595	-	504	protein_coding	predicted gene 11808 [Source:MGI Symbol;Acc:MGI:3649356]	-	870	777	827	616	743	709	850	826	958	898	965	927	107.418598458945	99.3013529527373	106.813888187397	77.6315484627711	95.2126209446331	91.7160339600321	119.886463184362	105.612034812408	116.689128893177	125.48739917915	113.237242410522
ENSMUSG00000064343	4.77215413106185	4.9262572779322	7.92374902824105	6.83442584120608	1.98429157744253	5.00709737787504	17.3357308419282	18.9836350542165	14.2091486678216	22.7067076666824	1.82810781860015	28.1284750895655	5.24132920562646	17.1986341898024	-1.70884994732334	0.000864145576397363	0.0129853821849241	mt-Tq	MT	3772	3842	-	71	Mt_tRNA	mitochondrially encoded tRNA glutamine [Source:MGI Symbol;Acc:MGI:102477]	-	5	5	8	7	2	5	16	19	15	21	2	28	4.38230319113713	4.53603439449124	7.33473435583536	6.26221197587014	1.81931495672645	4.59135869960232	16.0192947658442	17.2448392961773	12.9696523630866	20.831246791181	1.6659584083749
ENSMUSG00000006818	7205.9527379034	7550.96715561447	8281.30820314042	7027.74245785734	7299.21656762235	7530.67445632406	9558.48859296818	8604.58237299542	8371.08311850266	9828.76060429251	7575.67880027901	10204.6089271359	7482.64359641034	9023.86706936229	-0.270119493516879	0.000867872552854891	0.0130039832895743	Sod2	17	13225733	13258950	+	10008	protein_coding	superoxide dismutase 2, mitochondrial [Source:MGI Symbol;Acc:MGI:98352]	-	7550	7664	8361	7198	7357	7520	8822	8612	8837	9090	8288	10158	46.945116419046	49.3256574651487	54.3830646781187	45.6827898818694	47.4777033224015	48.9891733991141	62.6616051416597	55.4524353008447	54.2067017933274	63.969197815844	48.9773128243102
ENSMUSG00000019945	7.63544660969896	9.8525145558644	8.91421765677118	6.83442584120608	7.93716630977013	3.00425842672503	39.0053943943385	23.9793284895367	10.4200423564025	17.3003486984247	10.0545930023008	17.0780027329505	7.36300490000596	19.6396182789923	-1.40657902825571	0.000872902677253703	0.0130543928059134	Cabcoco1	10	68266783	68377726	-	1262	protein_coding	ciliary associated calcium binding coiled-coil 1 [Source:MGI Symbol;Acc:MGI:1920537]	-	8	10	9	7	8	3	36	24	11	16	11	17	0.394476737332154	0.510393727430868	0.464232889597741	0.352311450306482	0.409417945887726	0.154985642316211	2.02779900066847	1.22550697141906	0.535092366379852	0.892924924714422	0.51549663904152
ENSMUSG00000020038	167.025394587165	194.094536750529	121.827641309206	106.421773813066	137.908264632256	173.245569274476	170.106858886421	152.868219120796	313.548547269931	285.455753524007	210.232399139017	329.504993906339	150.087196727783	243.619461974418	-0.699028351292312	0.00089092628428625	0.0133074461014871	Cry1	10	84967564	85020928	-	3340	protein_coding	cryptochrome 1 (photolyase-like) [Source:MGI Symbol;Acc:MGI:1270841]	-	175	197	123	109	139	173	157	153	331	264	230	328	3.26048605687897	3.79913251950592	2.39723933867927	2.07285108987421	2.68784720178642	3.3769855633063	3.34144982699972	2.95194909036203	6.08382834700394	5.56687895428994	4.07261988155121
ENSMUSG00000037343	359.820421482064	374.395553122847	423.920573010896	363.200916132666	404.795481798276	419.594760265929	458.313384133478	478.58743110367	426.274460034649	594.699486508348	445.144253829136	587.684211692708	390.954617635446	498.450537883665	-0.34981625711625	0.000891521623592257	0.0133074461014871	Taf2	15	54878527	54935548	-	6878	protein_coding	TATA-box binding protein associated factor 2 [Source:MGI Symbol;Acc:MGI:2443028]	-	377	380	428	372	408	419	423	479	450	550	487	585	3.41090751721918	3.55865681777765	4.05073981544644	3.43533300184194	3.83119479982929	3.97174556424743	4.37179666784129	4.48783872012744	4.01648146748682	5.63189871914329	4.18754317289756
ENSMUSG00000071650	2082.56806279539	1945.87162478322	2302.83956133255	2027.87178174072	2420.83572447989	2251.19098109262	2482.2599599286	2612.74766667243	2358.71867885839	2656.68479700184	2469.7736629288	2666.17760313239	2171.8629560374	2541.06039475374	-0.226440006683475	0.000894944829402985	0.0133331466836815	Ganab	19	8875435	8894036	+	5454	protein_coding	alpha glucosidase 2 alpha neutral subunit [Source:MGI Symbol;Acc:MGI:1097667]	-	2182	1975	2325	2077	2440	2248	2291	2615	2490	2457	2702	2654	24.8960460204381	23.3247313152744	27.7498458422608	24.188527776354	28.8942173728722	26.8726651751421	29.8601313933235	30.8972949638581	28.0271952239344	31.7281201126404	29.2996693233826
ENSMUSG00000043487	91.6253593163876	79.8053679025016	71.3137412541694	91.7765755819102	73.4187883653737	66.0936853879506	84.5116878544002	97.9155913322748	131.671444321814	128.671343444533	101.459983932308	150.688259408387	79.0055863013822	115.819718382286	-0.551573804613646	0.000909053432818539	0.013466618657407	Acot6	12	84147428	84158123	+	6413	protein_coding	acyl-CoA thioesterase 6 [Source:MGI Symbol;Acc:MGI:1921287]	-	96	81	72	94	74	66	78	98	139	119	111	150	0.931538392352743	0.813557891867117	0.730842858783533	0.931010731036451	0.745258130566096	0.670984153012208	0.864599781822519	0.984756225617387	1.33060449265867	1.30689302338767	1.02365649589916
ENSMUSG00000019808	32.4506480912206	51.2330756904949	52.4948373120969	48.8173274371863	47.6229978586208	35.0496816451253	57.4246084138873	95.9173139581467	72.9402964948178	75.6890255556079	46.6167493743038	83.3808368726407	44.6114280057908	71.9948051115674	-0.689887214299819	0.000909059053119158	0.013466618657407	Adat2	10	13428638	13439120	+	1466	protein_coding	adenosine deaminase, tRNA-specific 2 [Source:MGI Symbol;Acc:MGI:1914007]	-	34	52	53	50	48	35	53	96	77	70	51	83	1.44323054616713	2.284725645902	2.35339404681177	2.16632747167599	2.11467441081983	1.55655202844635	2.56994398890994	4.21989030813329	3.22442425961775	3.3629343387309	2.05744727037023
ENSMUSG00000031517	4.77215413106185	10.8377660114508	4.95234314265065	8.78711893869353	3.96858315488506	7.00993632902506	16.2522476643077	41.9638248566892	10.4200423564025	22.7067076666824	10.9686469116009	12.0550607526709	6.7213169512945	19.0610883680589	-1.50096211473847	0.000922391906704675	0.0136512260186802	Gpm6a	8	55407878	55513906	+	3215	protein_coding	glycoprotein m6a [Source:MGI Symbol;Acc:MGI:107671]	-	5	11	5	9	4	7	15	42	11	21	12	12	0.0967787018882539	0.220382137611052	0.101237585393528	0.177807307379739	0.0803554351026922	0.141953671769975	0.331659193732971	0.841845146618659	0.21004247787601	0.460036865372893	0.220745966397421
ENSMUSG00000019890	1.90886165242474	5.91150873351864	0.990468628530131	0.976346548743726	0.992145788721266	13.0184531824751	27.0870794405129	25.9776058636647	35.9965099584815	16.2190769047731	2.74216172790022	8.03670716844729	3.96629742240227	19.3431901772966	-2.28889507691094	0.000928341063776532	0.0137263108420468	Nts	10	102317617	102326347	-	1248	protein_coding	neurotensin [Source:MGI Symbol;Acc:MGI:1328351]	-	2	6	1	1	1	13	25	26	38	15	3	8	0.0997254892854924	0.30967157885469	0.0521600700384926	0.0508948088698237	0.0517513469261128	0.679138474316176	1.42399079574186	1.34252586625942	1.86923729036365	0.846507853808294	0.142167123791608
ENSMUSG00000064350	252.924168946278	428.584383180101	408.073074954414	423.734402154777	393.881878122342	575.81619845563	670.676086947099	729.371241556741	861.074409269992	727.695917127487	338.199946441027	639.922808287616	413.835684302257	661.156734938327	-0.675889529131924	0.000933053614344662	0.0137441252797217	mt-Ty	MT	5260	5326	-	67	Mt_tRNA	mitochondrially encoded tRNA tyrosine [Source:MGI Symbol;Acc:MGI:102470]	-	265	435	412	434	397	575	619	730	909	673	370	637	246.12846131715	418.195290369737	400.290390628537	411.436673399707	382.694258845137	559.529011675417	656.746255283662	702.12099035418	832.883973991287	707.448091985076	326.602443194094
ENSMUSG00000021750	14.3164623931856	63.0560931575321	13.8665607994218	39.053861949749	21.8272073518678	51.0723932543254	31.4210121509949	57.9500438497137	115.567742498283	141.646604968352	72.2102588347058	84.3854252686966	33.8654298176803	83.8635145951243	-1.30886071499155	0.000960393724180471	0.0141070767001692	Fam107a	14	14151750	14173499	+	3870	protein_coding	family with sequence similarity 107, member A [Source:MGI Symbol;Acc:MGI:3041256]	-	15	64	14	40	22	51	29	58	122	131	79	84	0.241196532225377	1.06520621646347	0.235488564266807	0.656503581080517	0.367153741913011	0.859189139599999	0.532682944490846	0.965786049526156	1.93528214933774	2.38404609824996	1.2072817458107
ENSMUSG00000031642	206.157058461872	126.112186315064	157.484511936291	148.404675409046	197.437011955532	152.215760287401	153.854611222113	316.726963799297	214.084506595179	235.717251016036	335.457784713127	249.137922221866	164.635200727534	250.829839927936	-0.608402918550129	0.000961971396636155	0.0141170203178637	Sh3rf1	8	61676906	61849105	+	7426	protein_coding	SH3 domain containing ring finger 1 [Source:MGI Symbol;Acc:MGI:1913066]	-	216	128	159	152	199	152	142	317	226	218	367	248	1.81004583192241	1.1102472549727	1.39378225395612	1.30009987387154	1.7307501362502	1.33449887115831	1.35929950367998	2.75085827915477	1.86830991846743	2.06754926598886	2.92283047717646
ENSMUSG00000033902	225.245674986119	257.150629908061	222.855441419279	243.110290637188	266.88721716602	286.405970014452	264.369895339406	307.734715615721	305.970334647093	373.038768809782	308.036167434125	396.812416442085	250.27587068852	325.993716381368	-0.381395996319224	0.00096414122305515	0.0141356271178142	Mapkbp1	2	119803180	119857889	+	7602	protein_coding	mitogen-activated protein kinase binding protein 1 [Source:MGI Symbol;Acc:MGI:1347004]	-	236	261	225	249	269	286	244	308	323	345	337	395	1.9318566764192	2.21145102247611	1.9266703060785	2.08046088475604	2.28539176259658	2.45283161678834	2.28162212677161	2.6108790327255	2.60837531914991	3.19628537696833	2.62176972094095
ENSMUSG00000007603	494.395167978008	521.198020005227	616.071486945741	439.355946934677	485.159290684699	460.652958764504	637.088108440863	576.503022435945	594.8896908928	673.63232744491	621.55665832405	598.734684049323	502.805478552143	617.067415264648	-0.295092472720818	0.00097844193406045	0.0142785106448133	Dus3l	17	57071757	57077093	+	2944	protein_coding	dihydrouridine synthase 3-like (S. cerevisiae) [Source:MGI Symbol;Acc:MGI:2147092]	-	518	529	622	450	489	460	588	577	628	623	680	596	10.9492083399213	11.573975259694	13.7532497716712	9.70873799636311	10.7277167089989	10.1870771147426	14.1978073599792	12.6299580135601	13.0953546097215	14.9040589304204	13.6604062425849
ENSMUSG00000037706	3395.86487966361	3261.18231799112	3191.28992112408	3530.46912025731	3540.9683199462	3289.6629772639	4026.22348803783	4567.06293856967	4570.6094881493	4445.10834370149	3462.43620842868	3505.00891383908	3368.23958937437	4096.07489678767	-0.282174397372045	0.000990389368900208	0.014425996820421	Cd81	7	142606476	142621671	+	2879	protein_coding	CD81 antigen [Source:MGI Symbol;Acc:MGI:1096398]	-	3558	3310	3222	3616	3569	3285	3716	4571	4825	4111	3788	3489	76.9050828439514	74.0544246647715	72.8511853382081	79.7764726758793	80.0647083569859	74.3914933172453	91.7520548333029	102.313621140759	102.884766893236	100.568073316739	77.8145505410928
ENSMUSG00000022185	1466.96017988841	1330.08946504169	1570.88324484879	1412.77345603217	1571.55892933448	1453.05965905934	1678.31544213418	1720.51681912426	1677.62681938081	1684.6214545091	1664.49216883543	1592.27260774862	1467.55415570081	1669.64088528873	-0.186131643772081	0.00099810220726058	0.0145248429845822	Acin1	14	54879618	54924388	-	10527	protein_coding	apoptotic chromatin condensation inducer 1 [Source:MGI Symbol;Acc:MGI:1891824]	-	1537	1350	1586	1447	1584	1451	1549	1722	1771	1558	1821	1585	9.08573383374602	8.26026212048988	9.80734179815233	8.73075861750018	9.71822158702779	8.98653680235072	10.4599245930273	10.5412575284068	10.3278367232631	10.4235858701066	10.2305228734302
ENSMUSG00000058396	157.481086325041	120.200677581546	108.951549138314	109.350813459297	115.088911491667	104.147625459801	164.689442998318	142.876832250156	232.08276157442	181.653661333459	166.357811492613	133.610256675436	119.203443909278	170.211794387401	-0.513887384220441	0.000999252913942449	0.0145280991838776	Gpr182	10	127583145	127587601	-	3954	protein_coding	G protein-coupled receptor 182 [Source:MGI Symbol;Acc:MGI:109545]	-	165	122	110	112	116	104	152	143	245	168	182	133	2.59679726272997	1.98741173116252	1.81095963957619	1.79915852417513	1.89477465649962	1.71485041162688	2.73267939290893	2.33057601062333	3.80386280316794	2.99245022189955	2.72224513821705
ENSMUSG00000027180	1471.73233401948	1680.83898323047	1523.34075067934	1576.79967622112	1512.03018201121	1714.43014218441	1822.41870475771	1718.51854175013	1841.50566734969	1801.39880822347	1736.70242767014	1978.03455183409	1579.862011391	1816.42978359754	-0.201314376655107	0.00100120802024601	0.0145430336434808	Fbxo3	2	103858066	103893585	+	7237	protein_coding	F-box protein 3 [Source:MGI Symbol;Acc:MGI:1929084]	-	1542	1706	1538	1615	1524	1712	1682	1720	1944	1666	1900	1969	13.2591769510039	15.1839630252078	13.8340873668044	14.1743132752946	13.6007430964231	15.4232094142341	16.5214886997948	15.3155914769072	16.4904730114933	16.2132747582966	15.5269993982157
ENSMUSG00000044167	1060.37264792194	1450.29014262324	1055.83955801312	1061.28869848443	1288.79737954892	1787.53376390139	1367.35577015709	1725.51251255958	1631.21026706593	2498.81911512871	1688.25757047724	3048.92578202969	1284.02036508217	1993.34683623637	-0.634523468869545	0.00101168190074284	0.0146679837468479	Foxo1	3	52175757	52260642	+	8665	protein_coding	forkhead box O1 [Source:MGI Symbol;Acc:MGI:1890077]	Fork_head	1111	1472	1066	1087	1299	1785	1262	1727	1722	2311	1847	3035	7.97877571887105	10.9421818035099	8.00831945262197	7.96799494949682	9.6822619240579	13.4307177101927	10.353150963713	12.843626567737	12.200004902602	18.7838969293203	12.6063928331829
ENSMUSG00000097375	40.0860947009196	49.262572779322	55.4662431976873	60.533486022111	46.6308520698995	52.0738127299004	57.4246084138873	73.9362628427381	65.3620838719796	101.639548603245	67.6399892882054	103.472604793759	50.6755102499733	78.2458496356357	-0.625636159800239	0.00101819421396316	0.014748759626104	6720427I07Rik	13	48686381	48699976	-	5598	lncRNA	RIKEN cDNA 6720427I07 gene [Source:MGI Symbol;Acc:MGI:1924398]	-	42	50	56	62	47	52	53	74	69	94	74	103	0.466882033439476	0.575309828526041	0.651190242023968	0.703472084871647	0.542252055251532	0.605619732723535	0.673014985305819	0.851849209888077	0.756678896352996	1.18263105092246	0.781792200571787
ENSMUSG00000026918	819.856079716426	778.348649913287	820.108024422948	756.668575276387	708.392093146984	584.828973735805	1147.40868510013	858.260132188001	938.751088654083	873.667609270445	902.171208479173	913.170852014824	744.70039936864	938.904929284442	-0.333899321854202	0.00103738682110568	0.0149852199513266	Brd3	2	27335591	27397674	-	7336	protein_coding	bromodomain containing 3 [Source:MGI Symbol;Acc:MGI:1914632]	-	859	790	828	775	714	584	1059	859	991	808	987	909	7.28659458354042	6.93637320575282	7.34723219927156	6.71012256527992	6.28601093349853	5.19018803490486	10.2616783171096	7.545668827373	8.29296355797104	7.75722442434226	7.95701795145091
ENSMUSG00000022836	581.248373163334	545.829306394888	519.996029978319	554.564839686436	589.334598500432	658.934014928356	618.668894421314	723.376409434357	865.810792159266	1026.12693217531	755.922582991161	611.79433319805	574.984527108627	766.94999072991	-0.415579552916983	0.00103896866417208	0.0149942503439863	Mylk	16	34565580	34822790	+	11263	protein_coding	myosin, light polypeptide kinase [Source:MGI Symbol;Acc:MGI:894806]	-	609	554	525	568	594	658	571	724	914	949	827	609	3.36475908162263	3.16825671442632	3.03429618123239	3.20318723206062	3.40618791551901	3.80891584352341	3.60382574082221	4.14236516951499	4.98181432093367	5.93425830698488	4.34254105764667
ENSMUSG00000022663	637.559791909863	605.92964518566	653.709294829886	661.962960048246	673.666990541739	671.952468110831	738.935527137191	723.376409434357	756.873985705966	716.883199190972	730.329073530759	814.721189201344	650.796858437704	746.853230700098	-0.198852027023942	0.00104475957665719	0.0150501073942538	Atg3	16	44979148	45008901	+	3154	protein_coding	autophagy related 3 [Source:MGI Symbol;Acc:MGI:1915091]	-	668	615	660	678	679	671	682	724	799	663	799	811	13.1797004279805	12.5596665716842	13.6218156275541	13.6538798847014	13.9041462823122	13.8704451368265	15.3710821804	14.7924727026783	15.5517947348454	14.8049231542903	14.9822692689759
ENSMUSG00000000340	1599.62606473193	1691.67674924192	1934.38523151935	1508.45541780906	1839.43829228923	1847.61893243589	2322.98793281838	2304.01381236965	1927.70783593447	2175.5188488269	1783.31917704444	2641.06289323099	1736.86678133789	2192.43508337081	-0.335897072756231	0.00104611197774288	0.0150557511727862	Dbt	3	116306719	116343630	+	3348	protein_coding	dihydrolipoamide branched chain transacylase E2 [Source:MGI Symbol;Acc:MGI:105386]	-	1676	1717	1953	1545	1854	1845	2144	2306	2035	2012	1951	2629	31.1515263161621	33.0331149897995	37.9725309880226	29.3110318609436	35.7651889208078	35.9286160605977	45.5219744331665	44.38515623791	37.3142218574385	42.3249881466375	34.4638925756421
ENSMUSG00000007892	3806.27013493493	3576.46278377878	3464.6592625984	3103.8056784563	3175.85866969677	3487.94403342776	3913.5412375653	3647.85534647077	3982.35073330148	4109.91408766951	4175.39825768274	4000.27099309464	3435.83342714882	3971.55510929741	-0.209041474007673	0.00106517508263522	0.0153096433664832	Rplp1	9	61820566	61821824	-	499	protein_coding	ribosomal protein, large, P1 [Source:MGI Symbol;Acc:MGI:1927099]	-	3988	3630	3498	3179	3201	3483	3612	3651	4204	3801	4568	3982	497.330815216071	468.565989776443	456.322634054749	404.648612327991	414.306141813804	455.074495751806	514.55162591311	471.49293188423	517.198893245628	536.477660347629	541.39975818779
ENSMUSG00000048007	188.977303590049	186.212525105837	225.82684730487	153.286408152765	179.578387758549	167.237052421026	203.694837392657	263.772613384904	257.659229176499	272.480492000188	196.521590499516	348.592173431401	183.519754055516	257.120155980861	-0.486224749432365	0.0010657066874774	0.0153096433664832	Timm8a1	X	133438005	133442614	-	1421	protein_coding	translocase of inner mitochondrial membrane 8A1 [Source:MGI Symbol;Acc:MGI:1353433]	-	198	189	228	157	181	167	188	264	272	252	215	347	8.67085408318168	8.56707185639379	10.4446410760259	7.01768140092736	8.22660679412089	7.6621731317642	9.40471263786453	11.9721940726526	11.7508762109279	12.4899523336286	8.94822487819945
ENSMUSG00000044244	30.5417864387959	17.7345262005559	32.6854647414943	15.6215447798996	11.9057494646552	20.0283895115002	57.4246084138873	18.9836350542165	39.7856162699006	69.2013947936986	42.0464798278034	40.1835358422365	21.4195768561502	44.6042117002905	-1.05431634478822	0.00106923216962292	0.0153462232550367	Il20rb	9	100339772	100368841	-	4206	protein_coding	interleukin 20 receptor beta [Source:MGI Symbol;Acc:MGI:2143266]	-	32	18	33	16	12	20	53	19	42	64	46	40	0.473447116037259	0.275656298438412	0.510737119463928	0.241623286617366	0.184267278070724	0.310020416235629	0.895753183010456	0.291104039474225	0.613021134042227	1.07167974796919	0.646816471915409
ENSMUSG00000002221	389.407777094647	321.191974521179	366.473392556148	315.359935244223	343.282442897558	357.506752780278	355.382482259529	449.612409178813	451.850927636728	442.24016360348	411.324259185033	450.055601433048	348.870379182339	426.744307216105	-0.291085042431531	0.00107072759187562	0.0153536263014334	Paxip1	5	27945078	27996689	-	10271	protein_coding	PAX interacting (with transcription-activation domain) protein 1 [Source:MGI Symbol;Acc:MGI:1890430]	-	408	326	370	323	346	357	328	450	477	409	450	448	2.47194156052693	2.04441733219539	2.34499405520148	1.99745896550106	2.175703009782	2.26613122303222	2.27008894281824	2.82334326854283	2.85102532425049	2.80456104134667	2.59114843479593
ENSMUSG00000064349	284.420386211286	430.554886091274	463.539318152101	416.899976313571	424.638397572702	653.926917550481	563.411252362668	777.329898535814	1024.00598066101	796.897311921186	384.816695815331	795.634009676282	445.663313648569	723.682524828716	-0.699514950552648	0.00110002628839272	0.0156876360491165	mt-Tc	MT	5192	5257	-	66	Mt_tRNA	mitochondrially encoded tRNA cysteine [Source:MGI Symbol;Acc:MGI:102490]	-	298	437	468	427	428	653	520	778	1081	737	421	792	280.972033085089	426.483451993574	461.588168893366	410.933940416569	418.828355340934	645.058070877764	560.068525336143	759.625544690784	1005.48867527198	786.462230044826	377.251233217683
ENSMUSG00000050796	75.4000352707773	98.525145558644	73.2946785112297	60.533486022111	92.2695583510777	92.1305917529008	97.5134859858463	115.900087699427	109.884083031154	120.021169095321	114.256738662509	118.541430734598	82.0255825777901	112.686165868143	-0.459291357022208	0.00111225506428355	0.0158037055001923	B3galt6	4	156073923	156077106	-	3184	protein_coding	UDP-Gal:betaGal beta 1,3-galactosyltransferase, polypeptide 6 [Source:MGI Symbol;Acc:MGI:2152819]	-	79	100	74	62	93	92	90	116	116	111	125	118	1.54399111803318	2.02298016337235	1.512904142021	1.23682058137923	1.88645362111569	1.88384139609311	2.00932972585082	2.34773367566974	2.23655897953059	2.45529815687511	2.32182488604385
ENSMUSG00000021279	1468.86904154084	1438.4671251562	1487.68388005226	1509.4317643578	1601.32330299612	1564.21722084816	1637.1430813846	1857.39881925203	1699.41418067147	1839.24332100127	1829.93592641875	1569.16707463933	1511.66538915856	1738.71706722791	-0.202036570163448	0.00111314850138882	0.0158037055001923	Cdc42bpb	12	111259410	111344152	-	7375	protein_coding	CDC42 binding protein kinase beta [Source:MGI Symbol;Acc:MGI:2136459]	-	1539	1460	1502	1546	1614	1562	1511	1859	1794	1701	2002	1562	12.985759658098	12.7513308564871	13.2574701894067	13.3148273073775	14.1344120780414	13.8085657628012	14.5641183201231	16.2435617760082	14.9333016957811	16.244135633367	16.054417632761
ENSMUSG00000029759	1138.63597567136	1045.35179437721	1113.28673846787	898.238824844228	1157.83413543772	1071.51883886526	1288.26149819079	1437.76057068514	1503.32792905553	1505.13033676295	1061.21658869739	1253.72631827778	1070.81105127727	1341.57054027826	-0.324997956389705	0.00111320684439561	0.0158037055001923	Pon3	6	5220852	5256286	-	3385	protein_coding	paraoxonase 3 [Source:MGI Symbol;Acc:MGI:106686]	-	1193	1061	1124	920	1167	1070	1189	1439	1587	1392	1161	1248	21.931712094469	20.1893061726097	21.6152562973813	17.2630380360345	22.2663189615189	20.608893377181	24.9692179622932	27.3946666570962	28.7815168747514	28.9624222109587	20.2845816190179
ENSMUSG00000026806	51.539264615468	50.2478242349084	19.8093725706026	39.053861949749	41.6701231262932	54.0766516810505	61.7585411243694	64.9440146591619	71.0457433391082	62.7137640317894	67.6399892882054	79.362483288417	42.7328496963453	67.9107559551752	-0.668844703751294	0.00111653333717061	0.015836585514457	Ddx31	2	28730418	28795583	+	3534	protein_coding	DEAD/H box helicase 31 [Source:MGI Symbol;Acc:MGI:2682639]	-	54	51	20	40	42	54	57	65	75	58	74	79	0.950863069316342	0.929540494762465	0.368397099083411	0.718921578602603	0.767571760180852	0.996223500524917	1.14654226650699	1.18525203812377	1.30283717852171	1.15588803037275	1.23839070141507
ENSMUSG00000038456	125.030438233821	129.067940681824	97.0659255959528	96.6583083256288	115.088911491667	92.1305917529008	105.09786822919	146.873386998412	155.353358768183	187.060020301717	158.131326308913	166.761673745281	109.173686013632	153.212939058616	-0.489072437000268	0.00111804787155215	0.015838704386724	Dennd2a	6	39439312	39534801	-	7229	protein_coding	DENN/MADD domain containing 2A [Source:MGI Symbol;Acc:MGI:2444961]	-	131	131	98	99	116	92	97	147	164	173	173	166	1.12767469859639	1.16723352892967	0.882471324662858	0.869851352259574	1.03637280284956	0.829734542144206	0.953839423263667	1.3103973595693	1.39271113677115	1.68547453929659	1.41533871421143
ENSMUSG00000114531	26.7240631339464	41.3805611346305	41.5996823982655	25.3850102673369	30.7565194503592	38.0539400718503	73.676856078195	89.9224818357626	83.3603388512203	71.3639383810017	34.7340485534028	31.1422402777333	33.9832960760648	64.0333173295526	-0.913157845393615	0.00112304684997803	0.0158821368876135	A530065N20Rik	13	60177525	60264483	+	5654	lncRNA	RIKEN cDNA A530046M15 gene [Source:MGI Symbol;Acc:MGI:5439407]	-	28	42	42	26	31	38	68	90	88	66	38	31	0.308171869260015	0.478473808432008	0.483555399918222	0.292082553627174	0.354113213632376	0.438184852194094	0.854938485248227	1.02577144362234	0.95548152298744	0.822133697706421	0.397484593720859
ENSMUSG00000045318	5.72658495727422	2.95575436675932	7.92374902824105	8.78711893869353	0	1.00141947557501	11.9183149538257	9.99138687064029	23.6819144463694	20.5441640793793	11.882700820901	10.0458839605591	4.39910446109052	14.6773941886125	-1.73460710883845	0.00112379823954338	0.0158821368876135	Adra2c	5	35435663	35439107	+	3445	protein_coding	adrenergic receptor, alpha 2c [Source:MGI Symbol;Acc:MGI:87936]	-	6	3	8	9	0	1	11	10	25	19	13	10	0.108380909110271	0.0560914557925476	0.151165787885141	0.165936282503878	0	0.0189251940593187	0.226978759291079	0.187057305023083	0.445498460464028	0.388435301973919	0.223175560367204
ENSMUSG00000005481	263.422908034614	263.062138641579	265.445592446075	212.843547626132	263.910779799857	285.404550538877	329.378885996637	309.732992989849	322.074036470624	343.84443038119	274.216172790022	353.615115411681	259.014919514522	322.143605673334	-0.313677736172491	0.00113389900592009	0.0159960388116881	Ddx39a	8	84441806	84453521	+	5155	protein_coding	DEAD box helicase 39a [Source:MGI Symbol;Acc:MGI:1915528]	-	276	267	268	218	266	285	304	310	340	318	300	352	3.33174057550042	3.33616310441786	3.38422224352171	2.68606116010858	3.33264619522169	3.60450604409128	4.19205211234215	3.87522500289819	4.04898038208742	4.34462971734594	3.44179574184145
ENSMUSG00000021241	1214.99044176835	1356.69125434253	1257.89515823327	1226.29126522212	1416.78418629397	1196.69627331214	1448.61700847863	1446.75281886871	1461.64775962992	1434.8476701756	1433.23652978252	1582.22672378806	1278.22476319539	1467.88808512057	-0.199660581034781	0.00113808760910074	0.0160406898358237	Isca2	12	84820025	84821862	+	1838	protein_coding	iron-sulfur cluster assembly 2 [Source:MGI Symbol;Acc:MGI:1921566]	-	1273	1377	1270	1256	1428	1195	1337	1448	1543	1327	1568	1575	43.0996419286776	48.2561996350625	44.9791211143685	43.4042449215137	50.1786465812244	42.3888823577539	51.7091809792332	50.7676375454269	51.5366095514408	50.8486859144179	50.4537044851906
ENSMUSG00000025515	18.134185698035	27.5870407564203	19.8093725706026	19.5269309748745	14.882186830819	26.0369063649502	20.5861803747898	20.9819124283446	37.8910631141911	83.2579281111687	42.0464798278034	79.362483288417	20.9961038659503	47.3543411907857	-1.17262989335948	0.00115592127713504	0.0162581786491848	Muc2	7	141276583	141308430	+	13916	protein_coding	mucin 2 [Source:MGI Symbol;Acc:MGI:1339364]	-	19	28	20	20	15	26	19	21	40	77	46	79	0.0849630210526587	0.12960098269975	0.0935552851509612	0.0912858888610807	0.0696166437522875	0.121811557336388	0.0970556761961222	0.0972453343769398	0.176457855280089	0.389700195073114	0.195495119350116
ENSMUSG00000028919	21.9519090028845	21.6755320229017	28.7235902273738	13.6688516824122	9.92145788721266	19.0269700359252	47.6732598153027	21.9810511154086	44.5219991591745	43.2508717460616	23.7654016418019	44.2018894264601	19.1613851431183	37.5657454840349	-0.967759977017574	0.00115959150027776	0.0162706155629842	Arhgef19	4	140966810	140984875	+	4242	protein_coding	Rho guanine nucleotide exchange factor (GEF) 19 [Source:MGI Symbol;Acc:MGI:1925912]	-	23	22	29	14	10	19	44	22	47	40	26	44	0.337402221175245	0.334054018113876	0.445020569267592	0.209626143463828	0.152252901847687	0.292019938036941	0.737333169031371	0.334207287781694	0.68017805965142	0.664115543958982	0.362489300077801
ENSMUSG00000030045	272.012785470526	270.944150286271	328.835584672003	283.14049913568	290.698716095331	252.357707844902	426.892371982483	364.68562077837	369.437865363363	346.006973968493	284.270765792323	366.674764560408	282.998240584119	359.661393740907	-0.344637365052104	0.00116647460504995	0.0163233540044177	Mrpl19	6	81934832	81942939	-	5450	protein_coding	mitochondrial ribosomal protein L19 [Source:MGI Symbol;Acc:MGI:1926274]	-	285	275	332	290	293	252	394	365	390	320	311	365	3.25416165404256	3.25013106614464	3.96546693201264	3.37978884883791	3.47222101328259	3.01462715057925	5.13903385068492	4.3157895737367	4.39302353435923	4.13530735776	3.37486491883726
ENSMUSG00000040532	541.162278462414	676.867749987884	772.565530253502	596.547741282416	631.996867415446	606.860202198455	873.287441162135	734.366934992061	862.968962425701	879.073968238703	708.391779707557	735.358705912927	637.666728266686	798.907965406514	-0.324924953148294	0.00116796267565334	0.016328630847986	Abhd11	5	135038006	135041029	+	2172	protein_coding	abhydrolase domain containing 11 [Source:MGI Symbol;Acc:MGI:1916008]	-	567	687	780	611	637	606	806	735	911	813	775	732	16.2447863320081	20.3733102817771	23.3769330470858	17.8677333415695	18.9415648130449	18.1904051021261	26.3789181132078	21.8067737392414	25.7486213780479	26.3624059135171	21.1025233473363
ENSMUSG00000039515	2339.30995504652	2696.63323394009	2667.33201663164	2089.38161431157	2703.59727426545	2654.76302974935	2879.89828611533	3013.40228018511	2789.72952178232	3104.33131957357	2999.92493032284	3442.72443328361	2525.16952065744	3038.3351285438	-0.266925484544783	0.00116893535452309	0.016328630847986	Ptpa	2	30306051	30337818	+	5188	protein_coding	protein phosphatase 2 protein activator [Source:MGI Symbol;Acc:MGI:1346006]	-	2451	2737	2693	2140	2725	2651	2658	3016	2945	2871	3282	3427	29.3991049971039	33.9812627516692	33.7900735601096	26.2000354558241	33.9236662733856	33.3149624440188	36.4197338765008	37.4623717437632	34.8482325990694	38.9751273741705	37.4137394213893
ENSMUSG00000030796	85.8987743591133	52.2183271460813	64.3804608544585	66.3915653145733	44.646560492457	67.0951048635256	95.3465196306053	78.9319562780583	91.8858280519133	104.883363984199	138.936194213611	77.3533064963052	63.4384655050348	97.8895281091155	-0.626432667290376	0.00117245514910642	0.0163632142047595	Tead2	7	44865177	44883068	+	4788	protein_coding	TEA domain family member 2 [Source:MGI Symbol;Acc:MGI:104904]	TEA	90	53	65	68	45	67	88	79	97	97	152	77	1.16971250590502	0.712994879969529	0.883714469825088	0.902075409341838	0.607008279734857	0.912326371512457	1.30650263284506	1.0632535682656	1.24369250660787	1.42682894389609	1.87750868245425
ENSMUSG00000042605	1523.27159863494	1568.52031729361	1709.54885284301	1591.44487445227	1822.57181388097	1623.30096990709	2150.71410757672	2272.0413743836	1904.0259214881	1953.85813112833	1635.24244373783	1981.04831702226	1639.77640450198	1982.82171588947	-0.27383009956783	0.00118019100627258	0.0164272945304708	Atxn2	5	121849400	121954556	+	15689	protein_coding	ataxin 2 [Source:MGI Symbol;Acc:MGI:1277223]	-	1596	1592	1726	1630	1837	1621	1985	2274	2010	1807	1789	1972	6.33035972218619	6.53600662474515	7.16140573307891	6.59903473741795	7.56223442733636	6.73623639614928	8.99387830575661	9.34026281814954	7.86495459126812	8.11179950031156	6.74384508488021
ENSMUSG00000032806	135.529177322157	105.421905747749	97.0659255959528	113.256199654272	105.167453604454	125.177434446876	138.685846735426	150.869941746668	135.460550633233	178.409845952504	148.990787215912	145.665317428107	113.60301606191	149.680381618642	-0.396212230767907	0.00119231692295939	0.0165666517141334	Slc10a3	X	73412823	73416955	-	2023	protein_coding	solute carrier family 10 (sodium/bile acid cotransporter family), member 3 [Source:MGI Symbol;Acc:MGI:95048]	-	142	107	98	116	106	125	128	151	143	165	163	145	4.36800600821004	3.40684659366781	3.15342817893614	3.64208585786784	3.38412366888859	4.02850306069902	4.49775552496267	4.80999875365708	4.33945890401772	5.74436965747912	4.76523397432593
ENSMUSG00000045573	30.5417864387959	22.6607834784881	21.7903098276629	20.5032775236182	23.8114989293104	18.0255505603502	41.1723607495796	38.9664087954971	38.8383396920458	37.8445127778039	31.0778329162025	35.1605938619569	22.8888677930376	37.1766747988476	-0.695484000477179	0.00119771292122565	0.0166121722251059	Penk	4	4133531	4138819	-	1634	protein_coding	preproenkephalin [Source:MGI Symbol;Acc:MGI:104629]	-	32	23	22	21	24	18	38	39	41	35	34	35	1.21867721545454	0.906651672730011	0.876442400842628	0.816310373843537	0.948626892980987	0.718207639913312	1.65315396566124	1.53807124947224	1.54037772455916	1.50858682392274	1.2306069760762
ENSMUSG00000022477	66772.9350326437	73007.1328589552	77987.5188732055	68065.9996456688	73771.0001203697	71927.9552526506	93437.422271638	92000.6903048558	89400.1743116224	93034.7876693659	66600.7099933313	89414.3947793525	71922.0902972489	87314.6965550276	-0.279782861657492	0.00120079845311872	0.0166402424011757	Aco2	15	81756510	81799334	+	4302	protein_coding	aconitase 2, mitochondrial [Source:MGI Symbol;Acc:MGI:87880]	-	69961	74100	78738	69715	74355	71826	86238	92080	94376	86042	72863	89006	1011.99034227872	1109.46213634857	1191.42504281129	1029.30456467898	1116.28737983787	1088.53110306798	1424.984133589	1379.30021495305	1346.74876353207	1408.62181139318	1001.68034090758
ENSMUSG00000029456	900.982699944478	839.434240159647	999.382846186902	816.225714749755	885.98618932809	791.121385704257	1149.57565145537	1282.89407419021	1257.98329539114	1268.33181395326	890.288507658272	896.092849281873	872.188846012188	1124.19436532169	-0.36589616068355	0.00122300801917894	0.0168585793180224	Acad10	5	121759089	121798577	-	6068	protein_coding	acyl-Coenzyme A dehydrogenase family, member 10 [Source:MGI Symbol;Acc:MGI:1919235]	-	944	852	1009	836	893	790	1061	1284	1328	1173	974	892	9.6809324022009	9.0439615224642	10.8242632357797	8.75082055842706	9.50478132838883	8.48811171590949	12.4294402398423	13.6358856607285	13.4353173149935	13.6146586818433	9.49305271693785
ENSMUSG00000021868	684.32690239427	681.794007265816	869.631455849455	599.476780928647	779.826589934915	654.928337026056	1034.72643462759	785.323008032326	913.174621052004	1213.18695247703	726.672857893558	1119.11147320629	711.664012233193	965.365891214799	-0.43943073348156	0.00122899106894444	0.0169261661015521	Ppif	14	25694578	25700892	+	5044	protein_coding	peptidylprolyl isomerase F (cyclophilin F) [Source:MGI Symbol;Acc:MGI:2145814]	-	717	692	878	614	786	654	955	786	964	1122	795	1114	8.84575370940595	8.83681371412147	11.3311030500115	7.73181343820332	10.0643031795278	8.45341593407351	13.4589150673828	10.0417953771283	11.7326841969217	15.666504115017	9.32147327128481
ENSMUSG00000027395	176.569702849289	191.138782383769	197.103257077496	200.151042492464	218.272073518678	215.305187248627	242.700231786995	246.787255704815	269.973824688611	203.27909720649	316.262652617825	263.202159766649	199.75667426172	257.034203628564	-0.366340899520315	0.00123482956603241	0.0169916451171431	Polr1b	2	128942915	128968514	+	5805	protein_coding	polymerase (RNA) I polypeptide B [Source:MGI Symbol;Acc:MGI:108014]	-	185	194	199	205	220	215	224	247	285	188	346	262	1.98317148718643	2.15260422910327	2.23153448995689	2.2430539020251	2.44769161275341	2.4147145753464	2.74301102450458	2.74194430152828	3.01396400306697	2.28091942224424	3.52505893713504
ENSMUSG00000041012	52.4936954416804	51.2330756904949	31.6949961129642	44.9119412422114	53.5758725909484	41.0581984985754	62.8420243019899	71.9379854686101	93.7803812076229	90.8268306667294	50.272965011504	62.2844805554665	45.8279632628124	71.9907778686538	-0.64980044901746	0.00123693315728128	0.0169961938476843	Cmtm8	9	114618413	114673224	-	3401	protein_coding	CKLF-like MARVEL transmembrane domain containing 8 [Source:MGI Symbol;Acc:MGI:2447167]	-	55	52	32	46	54	41	58	72	99	84	55	62	1.00634483748253	0.98483028429648	0.612485903280577	0.85909120482177	1.02547097090403	0.785971489240949	1.2122805028989	1.36423681087696	1.78699767637235	1.73951017015449	0.956419815451923
ENSMUSG00000120866	0	1.97050291117288	8.91421765677118	1.95269309748745	0.992145788721266	2.00283895115002	13.0017981314462	10.9905255577043	12.3145955121121	17.3003486984247	2.74216172790022	11.050472356615	2.63873306755047	11.2333169973671	-2.08903575230986	0.00123967060520844	0.017013447806858	ENSMUSG00000120866	11	120055579	120057281	+	1703	lncRNA	novel transcript	-	0	2	9	2	1	2	12	11	13	16	3	11	0	0.0756449658270999	0.344017561169906	0.0745939183435584	0.0379246511824949	0.0765675790186176	0.500896915021258	0.416238201635334	0.468623571388878	0.661697742213506	0.104183541099194
ENSMUSG00000027599	787.405431625206	794.11267320267	866.660049963865	824.036487139704	860.190398821337	775.098674095057	957.799129016535	871.248935119833	991.798577013951	1047.75236804834	870.17932165367	1142.21700631557	817.917285807973	980.165889527984	-0.26073963931648	0.00124262836253929	0.0170391201453003	Armc1	3	19185566	19217229	-	3673	protein_coding	armadillo repeat containing 1 [Source:MGI Symbol;Acc:MGI:1921502]	-	825	806	875	844	867	774	884	872	1047	969	952	1137	13.9773160588542	14.1344461889004	15.507431658599	14.5951845685521	15.2452451390158	13.7388252642497	17.1085457508073	15.2988735796772	17.4993202235188	18.5804901661606	15.3288130600158
ENSMUSG00000062908	20271.1563179245	23356.3710061321	27086.3455844135	18585.7329018856	23270.7794744573	27275.6622562365	28787.0645461995	28683.2734282341	26404.387331124	30130.7198018938	28949.0013614426	30803.6939882624	23307.6745901749	28959.6900761928	-0.313243544841073	0.00124473675681601	0.0170531111797005	Acadm	3	153627994	153650269	-	3913	protein_coding	acyl-Coenzyme A dehydrogenase, medium chain [Source:MGI Symbol;Acc:MGI:87867]	-	21239	23706	27347	19036	23455	27237	26569	28708	27874	27866	31671	30663	337.765262501195	390.223226489264	454.93839798304	308.996756936919	387.134461284351	453.81515052266	482.666458391798	472.777705926813	437.305432963215	501.555622149569	478.679067386474
ENSMUSG00000024400	655.693977607899	627.605177208562	579.424147690127	629.743523939703	642.91047109138	699.992213426931	682.594401900924	769.336789039302	776.766793840917	736.346091476699	709.305833616857	810.702835617121	639.228251827433	747.508790915303	-0.226039371759239	0.00124779990984834	0.0170801467135834	Wdr33	18	31937143	32040450	+	11922	protein_coding	WD repeat domain 33 [Source:MGI Symbol;Acc:MGI:1921570]	-	687	637	585	645	648	699	630	770	820	681	776	807	3.5859017405485	3.44155724810695	3.19418083657966	3.43636011976625	3.51044466234987	3.82258917803327	3.75641175388048	4.16203288181078	4.22240765296035	4.02302111982007	3.84950698153932
ENSMUSG00000029776	4994.53651356933	5350.90065528995	5812.06991221481	4911.02314018094	5652.25455834505	5858.3039321138	6503.06603207833	6646.27054634992	6095.72477849549	6381.6661261314	5637.88451256285	7135.59137718514	5429.84811861898	6400.03389546719	-0.237128170728033	0.00126728797353145	0.0173166559800858	Hibadh	6	52523213	52617374	-	10179	protein_coding	3-hydroxyisobutyrate dehydrogenase [Source:MGI Symbol;Acc:MGI:1889802]	-	5233	5431	5868	5030	5697	5850	6002	6652	6435	5902	6168	7103	31.9916312907882	34.3668218597154	37.5264724580383	31.3870821290683	36.1474235632877	37.469708927789	41.9153054702474	42.112500146691	38.809572779964	40.8364902430778	35.8370092279597
ENSMUSG00000033361	171.797548718227	173.404256183213	144.608419765399	155.239101250252	127.986806745043	132.187370775901	169.0233757088	204.823430848126	224.504548951582	238.961066396991	174.584296676314	188.862618458511	150.870583906339	200.126556173387	-0.406687930516858	0.00127207294673991	0.0173517835459135	Prrg3	X	71006230	71016328	+	6087	protein_coding	proline rich Gla (G-carboxyglutamic acid) 3 (transmembrane) [Source:MGI Symbol;Acc:MGI:2685214]	-	180	176	146	159	129	132	156	205	237	221	191	188	1.84017857015714	1.86240465889806	1.5613573257062	1.65913565198897	1.36874533338734	1.41383978093225	1.82180989020135	2.17027345555983	2.39023427319049	2.55707396246819	1.85576326400296
ENSMUSG00000097781	3.81772330484948	2.95575436675932	1.98093725706026	3.9053861949749	3.96858315488506	0	15.1687644866872	6.9939708094482	15.1564252456764	2.16254358730308	11.882700820901	10.0458839605591	2.77139737975484	10.2350481517625	-1.88471075611791	0.00127439386578944	0.0173547255786881	9330136K24Rik	17	21748456	21756140	-	2478	lncRNA	RIKEN cDNA 9330136K24 gene [Source:MGI Symbol;Acc:MGI:2442883]	-	4	3	2	4	4	0	14	7	16	2	13	10	0.100449887512748	0.0779802523023917	0.052538956745794	0.102529009636061	0.104254529400789	0	0.401613675273636	0.182037405594497	0.396382165307138	0.0568437880846247	0.31026626532083
ENSMUSG00000074577	34.3595097436453	28.5722922120068	22.780778456193	27.3377033648243	40.6779773375719	33.0468426939753	59.5915747691283	49.9569343532014	73.8875730726726	56.2261332698801	52.1010728301042	27.1238866935096	31.1291839680361	53.1478624980827	-0.772107176291741	0.00127731626029809	0.0173547255786881	Ripor3	2	167822084	167852538	-	4244	protein_coding	RIPOR family member 3 [Source:MGI Symbol;Acc:MGI:1916803]	-	36	29	23	28	41	33	55	50	78	52	57	27	0.527858951769393	0.440136419333528	0.352781020354593	0.419054712805636	0.62394272373123	0.50695350768936	0.921232122711791	0.759204071400237	1.12827418766531	0.862943350310133	0.794313581372905
ENSMUSG00000032518	6518.76254303049	6146.9838314038	6478.65529921559	5733.10693422316	5962.79619021481	5686.0597823149	7632.05550315891	6688.23437120661	7652.10019591088	8153.87059592627	6390.15087991681	6695.58165971265	6087.72743006712	7201.99886763869	-0.242391874077052	0.00127742735816382	0.0173547255786881	Rpsa	9	119956755	119961435	+	3170	protein_coding	ribosomal protein SA [Source:MGI Symbol;Acc:MGI:105381]	-	6830	6239	6541	5872	6010	5678	7044	6694	8078	7541	6991	6665	134.076358768336	126.771143198321	134.31905823848	117.656210873545	122.447931417152	116.779253213898	157.958079169421	136.078760611844	156.43719194574	167.542116204191	130.428514438387
ENSMUSG00000035762	282.511524558862	239.416103707505	230.779190447521	210.890854528645	263.910779799857	216.306606724202	307.709222444226	252.782087827199	275.65748415574	396.826748270116	338.199946441027	331.514170698451	240.635843294432	317.114943306127	-0.397227905448039	0.00127782513352938	0.0173547255786881	Tmem161b	13	84370415	84444260	+	6262	protein_coding	transmembrane protein 161B [Source:MGI Symbol;Acc:MGI:1919995]	-	296	243	233	216	266	216	284	253	291	367	370	330	2.94150379638895	2.49952735254415	2.42211973907267	2.19093130588001	2.74349906361671	2.24890057544239	3.22394063057412	2.60358258062191	2.85282643962239	4.12769233652571	3.49446881092372
ENSMUSG00000021079	396.088792878134	422.672874446583	654.699763458417	376.869767815078	483.174999107256	430.610374497254	665.258671058996	565.51249687824	631.833477429136	720.127014571926	489.018841475539	754.44588543799	460.68609536712	637.699397808638	-0.468774599124635	0.00128659772870331	0.0174436385830164	Timm9	12	71169947	71183458	-	4282	protein_coding	translocase of inner mitochondrial membrane 9 [Source:MGI Symbol;Acc:MGI:1353436]	-	415	429	661	386	487	430	614	566	667	666	535	751	6.03103986580362	6.45320278476453	10.0486460197837	5.72570165512434	7.3454522721544	6.54713596911998	10.1930338630052	8.51792217060623	9.5625693127618	10.9542307307198	7.38923752243351
ENSMUSG00000028233	245.288722336579	235.475097885159	214.931692391038	249.944716478394	223.232802462285	267.378999978527	278.455176648472	336.709737540578	260.501058910064	324.381538095462	316.262652617825	272.243455331152	239.375338588664	298.092269857259	-0.316315327593965	0.00129276998065099	0.0174839340702064	Tgs1	4	3574875	3616619	+	5314	protein_coding	trimethylguanosine synthase 1 [Source:MGI Symbol;Acc:MGI:2151797]	-	257	239	217	256	225	267	257	337	275	300	346	271	3.00955537556188	2.89695023109228	2.65822008421988	3.05989474900306	2.73462141830118	3.2758143345262	3.437900729116	4.08669522254655	3.17692212256009	3.97607000960764	3.85076536132271
ENSMUSG00000034687	0	4.9262572779322	0	1.95269309748745	1.98429157744253	0	45.5062934600616	62.9457372850338	39.7856162699006	16.2190769047731	0	2.00917679211182	1.4772069921437	27.7443167853135	-4.23146758265147	0.00130478725619661	0.0175660546110371	Fras1	5	96521814	96932587	+	17709	protein_coding	Fraser extracellular matrix complex subunit 1 [Source:MGI Symbol;Acc:MGI:2385368]	-	0	5	0	2	2	0	42	63	42	15	0	2	0	0.0181861450115127	0	0.00717338319154554	0.00729410818948431	0	0.168592018859575	0.229250562966203	0.145596413675623	0.0596556441104947	0
ENSMUSG00000042699	1134.81825236651	1197.08051853752	1187.57188560763	1031.02195547337	1206.44927908506	1093.55006732791	1344.60262342706	1454.74592836523	1427.54580282715	1506.2116085566	1115.14576934609	1365.23563023998	1141.748659733	1368.91456046035	-0.26143099310991	0.00130497877555229	0.0175660546110371	Dhx9	1	153331504	153363406	-	9603	protein_coding	DEAH (Asp-Glu-Ala-His) box polypeptide 9 [Source:MGI Symbol;Acc:MGI:108177]	-	1189	1215	1199	1056	1216	1092	1241	1456	1507	1393	1220	1359	7.70487666547132	8.14955757660703	8.12765022620416	6.98465665644426	8.1782972042036	7.4138753035003	9.18642664475487	9.77053501417664	9.63389144984673	10.2164145202054	7.51355395883754
ENSMUSG00000006362	467.671104844062	412.820359890718	608.1477379175	488.173274371863	460.355645966667	485.688445653879	658.757771993273	511.559007776783	738.875730726726	970.982070699084	617.90044268685	565.583266979478	487.142761440782	677.276381810365	-0.475033499983104	0.00130650434502524	0.0175660546110371	Cbfa2t3	8	123351880	123425848	-	8373	protein_coding	CBFA2/RUNX1 translocation partner 3 [Source:MGI Symbol;Acc:MGI:1338013]	-	490	419	614	500	464	485	608	512	780	898	676	563	3.64171331708255	3.22327689482192	4.77353412021209	3.7929488516386	3.57909422754067	3.77650631364638	5.16183653149977	3.94051304062958	5.71885304245976	7.55352313224547	4.77483218490157
ENSMUSG00000049517	1871.63885020246	1640.44367355142	1782.84353135424	1448.89827833569	1547.74743040517	1569.22431822604	1905.84690943449	1990.28426463155	1957.07340984797	1811.13025436633	1868.32619060935	2100.59433615291	1643.46601367917	1938.87589417377	-0.238465604656697	0.00131385868065686	0.0176453359913753	Rps23	13	91071077	91073069	+	1268	protein_coding	ribosomal protein S23 [Source:MGI Symbol;Acc:MGI:1913725]	-	1961	1665	1800	1484	1560	1567	1759	1992	2066	1675	2044	2091	96.2385576664375	84.5784394234671	92.4072408000551	74.3366046220799	79.4587242141251	80.5711032873273	98.6116770510407	101.235767530174	100.024522951194	93.0357527655551	95.3353896123813
ENSMUSG00000004069	2696.26708404995	3089.74856471907	3687.51470401768	2870.45885330655	3165.93721180956	3201.5380634133	4141.07270486561	3721.79160931351	3718.06056808	3926.09788274875	3193.70435909446	4168.03725523598	3118.57741355269	3811.46072988972	-0.289360904910902	0.00132262147101491	0.0177478136260417	Dnaja3	16	4457853	4525559	+	3912	protein_coding	DnaJ heat shock protein family (Hsp40) member A3 [Source:MGI Symbol;Acc:MGI:1933786]	-	2825	3136	3723	2940	3191	3197	3822	3725	3925	3631	3494	4149	44.9376514602418	51.6347277167608	61.9508031851044	47.7349593866175	52.682236184931	53.2811215310138	69.4502151432932	61.3608448075624	61.5936924383631	65.3704870729045	52.8222093812877
ENSMUSG00000033960	1182.53979367713	873.918041105172	970.659255959528	837.705338822117	830.426025159699	844.196617909732	1234.08733930977	1195.96900841564	1473.01507856418	1272.65690112786	1277.8473652015	874.996492964699	923.240845438896	1221.42869759728	-0.403784325239516	0.00133823024737564	0.0179265663821525	Jcad	18	4634878	4682869	+	7311	protein_coding	junctional cadherin 5 associated [Source:MGI Symbol;Acc:MGI:2685174]	-	1239	887	980	858	837	843	1139	1197	1555	1177	1398	871	10.5459398008793	7.81468576287442	8.72573547529449	7.45415771041791	7.39409314275629	7.5176198125372	11.0746165745029	10.5506997909727	13.0571692805049	11.3384580351761	11.3089659211104
ENSMUSG00000032035	936.296640514335	926.136368251253	875.574267620636	848.445150858298	1138.98336545201	1053.49328830491	1291.51194772365	1413.7812421956	1304.39984770603	1225.0809422072	1293.3862816596	898.102026073985	963.154846833574	1237.71038126101	-0.3619476841291	0.00135303235571002	0.0180617831614291	Ets1	9	32547517	32669116	+	8476	protein_coding	E26 avian leukemia oncogene 1, 5' domain [Source:MGI Symbol;Acc:MGI:95455]	ETS	981	940	884	869	1148	1052	1192	1415	1377	1133	1415	894	7.20226048999274	7.14334439566647	6.78912911617583	6.51203763060763	8.74756509514271	8.09197177892157	9.99693955449891	10.7579467716305	9.97328930770712	9.41441372628022	9.87320148049695
ENSMUSG00000037805	1945.13002382081	1933.06335586059	1716.48213324272	1698.84299481408	1517.98305674354	1792.54086127927	1978.44028233506	2124.16884869812	2030.96098292064	2038.19733103316	2025.54346300896	2164.88799350049	1767.3404042935	2060.36648358274	-0.22127892761811	0.00135401426400268	0.0180617831614291	Rpl10a	17	28547445	28550007	+	2431	protein_coding	ribosomal protein L10A [Source:MGI Symbol;Acc:MGI:1343877]	-	2038	1962	1733	1740	1530	1790	1826	2126	2144	1885	2216	2155	52.1686965982033	51.9850813016387	46.4051686211975	45.462400393665	40.6483306765105	48.0062342354964	53.3946289904523	56.3562647470346	54.1421187801587	54.6110735205522	53.910989744976
ENSMUSG00000056014	50.5848337892556	53.2035786016677	40.6092137697354	63.4625256683422	42.6622689150144	27.0383258405252	80.1777551439181	61.9465985979698	87.1494451626394	70.2826665873502	67.6399892882054	62.2844805554665	46.2601244307568	71.5801558892582	-0.628483110295969	0.00135408634050145	0.0180617831614291	A430033K04Rik	5	138621121	138650676	+	4097	protein_coding	RIKEN cDNA A430033K04 gene [Source:MGI Symbol;Acc:MGI:3583896]	zf-C2H2	53	54	41	65	43	27	74	62	92	65	74	62	0.805008880070736	0.848970264509612	0.651434333348692	1.00770976214794	0.677858013532565	0.429662417727002	1.28394823498513	0.97519086599659	1.37853338598456	1.11738210236643	1.06821399531385
ENSMUSG00000120149	2.86329247863711	2.95575436675932	0.990468628530131	0	2.9764373661638	3.00425842672503	4.33393271048206	5.99483212238417	9.47276577854776	12.9752615238185	8.22648518370066	7.03211877239138	2.13170187780256	8.00589934855409	-1.90989393378747	0.00135605727404414	1	ENSMUSG00000120149	3	129637713	129640706	-	1168	lncRNA	novel transcript, antisense to Cfi	-	3	3	1	0	3	3	4	6	10	12	9	7	0.159834003375378	0.165440980484013	0.0557326775753757	0	0.165887879187814	0.16745880188618	0.24344390590217	0.331033775242048	0.525596642568005	0.723590275036131	0.45571379407173
ENSMUSG00000014158	53.4481262678927	58.1298358795999	45.561556912386	89.8238824844228	79.3716630977013	36.0511011207003	95.3465196306053	83.9276497133784	107.04225329759	92.9893742540325	87.7491752928071	98.4496628134793	60.3976942937838	94.2507725003154	-0.641640240099455	0.00136074679935282	0.0181044011767884	Trpv4	5	114760213	114796482	-	4076	protein_coding	transient receptor potential cation channel, subfamily V, member 4 [Source:MGI Symbol;Acc:MGI:1926945]	-	56	59	46	92	80	36	88	84	113	86	96	98	0.854957678506439	0.932357609348567	0.734643106175119	1.43364533248226	1.26762867446102	0.575834780970732	1.53472389746373	1.32803343786996	1.7019221607629	1.48599926289723	1.39293087726733
ENSMUSG00000031365	146.027916410493	105.421905747749	106.970611881254	104.469080715579	128.978952533765	84.1192359483007	153.854611222113	169.853576800885	154.406082190329	156.784410079473	130.709709029911	152.697436200499	112.66461720619	153.050970920535	-0.44020191424303	0.001364239047797	0.0181116253823771	Zfp275	X	72386227	72402686	+	6745	protein_coding	zinc finger protein 275 [Source:MGI Symbol;Acc:MGI:1350985]	zf-C2H2	153	107	108	107	130	84	142	170	163	145	143	152	1.41156292261891	1.02180143202224	1.04230435582924	1.00760403220768	1.24479444407599	0.811945538455988	1.49653937944071	1.62416768994468	1.4835462001285	1.51405051865727	1.25385290735585
ENSMUSG00000028476	110.713975840635	85.7168766360203	68.342335368579	82.0131100944729	66.4737678443248	76.1078801437007	93.1795532753643	113.901810325299	114.620465920428	152.459322904867	102.374037841608	129.591903091213	81.5613243212888	117.68784889313	-0.526887513860034	0.0013784011467881	0.0182463523425759	Reck	4	43875530	43944806	+	4779	protein_coding	reversion-inducing-cysteine-rich protein with kazal motifs [Source:MGI Symbol;Acc:MGI:1855698]	-	116	87	69	84	67	76	86	114	121	141	112	129	1.51046867889539	1.17259194202856	0.939863559563649	1.11642699381489	0.905469894240187	1.03682659732388	1.27921392864936	1.53720475835353	1.55433191673679	2.07795625331573	1.38603277499448
ENSMUSG00000064339	18580.8593247024	22554.3763212848	14517.2986883661	15036.7131972021	26286.9026721699	47634.5201946764	49736.2117854921	55494.1609569103	54960.0397705563	65003.8976907433	30797.2183660474	45317.9871344782	24101.7783997336	50218.2526173713	-1.05907293173937	0.00139719364495983	0.0184343530759689	mt-Rnr2	MT	1094	2675	+	1582	Mt_rRNA	mitochondrially encoded 16S rRNA [Source:MGI Symbol;Acc:MGI:102492]	-	19468	22892	14657	15401	26495	47567	45904	55542	58019	60118	33693	45111	765.782828733135	932.055860236059	603.102821049068	618.344517921862	1081.66726746876	1960.32848391186	2062.65127971409	2262.44970914126	2251.43381762445	2676.40826910022	1259.5798680119
ENSMUSG00000093744	5.72658495727422	8.86726310027796	5.94281177118079	7.8107723899498	10.9136036759339	11.0156142313251	18.4192140195488	6.9939708094482	22.7346378685146	21.6254358730308	19.1951320953015	23.105533109286	8.37944168765696	18.678987295855	-1.15867407476349	0.00139730820227468	0.0184343530759689	Gm20675	14	67469886	67470578	-	338	lncRNA	predicted gene 20675 [Source:MGI Symbol;Acc:MGI:5313122]	-	6	9	6	8	11	11	17	7	24	20	21	23	1.10465157362392	1.71510412904136	1.15554616700661	1.50335435430864	2.10190085976828	2.12180541088131	3.57531227484725	1.33458192622238	4.3590310900788	4.16742328028699	3.6744733533831
ENSMUSG00000027340	390.36220792086	372.425050211674	433.825259296197	323.170707634173	351.219609207328	361.512430682578	394.387876653867	497.571066157886	538.053096221513	537.392081444816	441.488038191936	416.904184363203	372.085877492135	470.966057172204	-0.340126652104652	0.00140030742919292	0.0184447888838041	Slc23a2	2	131894416	131987028	-	7951	protein_coding	solute carrier family 23 (nucleobase transporters), member 2 [Source:MGI Symbol;Acc:MGI:1859682]	-	409	378	438	331	354	361	364	498	568	497	483	415	3.20104898421409	3.06220830283878	3.58595725376946	2.64420007626937	2.87552899775893	2.96015884365506	3.25432849585333	4.0361889456754	4.38552920386161	4.40239446083694	3.5926746131556
ENSMUSG00000070972	195.658319373536	220.696326051362	229.78872181899	205.032775236182	216.287781941236	227.322220955527	244.867198142236	300.740744806273	266.184718377192	307.081189397038	230.341585143619	431.973010304042	215.797690896139	296.8647410284	-0.459869028146996	0.00140045292998959	0.0184447888838041	Dnajc25	4	58995062	59025573	+	4542	protein_coding	DnaJ heat shock protein family (Hsp40) member C25 [Source:MGI Symbol;Acc:MGI:1919679]	-	205	224	232	210	218	227	226	301	281	284	252	430	2.80864918304716	3.17662223733988	3.32501497989102	2.93670442725746	3.09988517175385	3.25842924533204	3.53706522199383	4.27054463137739	3.79799698071246	4.40377912286777	3.28129985057725
ENSMUSG00000021773	53.4481262678927	60.1003387907728	74.2851471397598	37.1011688522616	60.5208931119972	58.0823295833505	78.0107887886771	76.9336789039302	82.4130622733656	101.639548603245	84.0929596556068	75.3441297041934	57.2563339576724	83.072361321503	-0.536757941699254	0.00140584482792933	0.0184899561644876	Comtd1	14	21895923	21899045	-	2470	protein_coding	catechol-O-methyltransferase domain containing 1 [Source:MGI Symbol;Acc:MGI:1916406]	-	56	61	75	38	61	58	72	77	87	94	92	75	1.4108532378916	1.59073400506409	1.97659212777446	0.977180330300615	1.59503098736483	1.53094859311436	2.07213144845636	2.00889700473474	2.16230884336803	2.68031118342668	2.20284217074997
ENSMUSG00000049739	411.359686097532	438.436897735966	312.988086615521	308.525509403017	353.203900784771	352.499655402403	472.398665442545	446.614993117621	396.908886121151	450.890337952693	531.979375212643	470.147369354167	362.835622673202	461.489937866803	-0.346998757161314	0.00140742153411814	0.0184899561644876	Zfp646	7	127475393	127485168	+	9723	protein_coding	zinc finger protein 646 [Source:MGI Symbol;Acc:MGI:3665412]	zf-C2H2	431	445	316	316	356	352	436	447	419	417	582	468	2.75846672738841	2.94797915651446	2.11562917833387	2.06430977932476	2.36475392606282	2.36032575584616	3.18763041738322	2.96258716306306	2.64550850663007	3.0205782251534	3.54009736454117
ENSMUSG00000011658	206.157058461872	192.124033839356	166.398729593062	172.813339127639	193.468428800647	158.224277140851	239.449782254134	215.81395640583	255.76467602079	262.749045857325	239.482124236619	185.848853270344	181.530977827238	233.184739674173	-0.360624485058862	0.00141231481833224	0.0185387019662657	Fuz	7	44545503	44552055	+	5003	protein_coding	fuzzy planar cell polarity protein [Source:MGI Symbol;Acc:MGI:1917550]	-	216	195	168	177	195	158	221	216	270	243	262	185	2.68666806872992	2.51054951795847	2.1859062411654	2.24714365382942	2.51733115889243	2.05899907623981	3.14010036691561	2.782192320883	3.31305531081843	3.42081894566351	3.09715753673695
ENSMUSG00000022799	904.800423249327	845.345748893165	828.031773451189	711.756634034176	818.520275695044	837.186681580707	963.216544904638	1060.08614697493	1232.40682778906	1279.14453188977	1179.12954299709	751.432120249822	824.273589483935	1077.56928580089	-0.3866784183819	0.00141359930860891	0.0185400351161737	Arhgap31	16	38418702	38533636	-	11141	protein_coding	Rho GTPase activating protein 31 [Source:MGI Symbol;Acc:MGI:1333857]	-	948	858	836	729	825	836	889	1061	1301	1183	1290	748	5.29510929340379	4.96052676139695	4.88466578880894	4.15615204661113	4.78262155956609	4.89228412123858	5.67230200568462	6.13698566707295	7.16883438608544	7.47850672433297	6.8479100001372
ENSMUSG00000021238	9027.96118514281	9896.85087136579	9820.49645187625	8639.69060983323	10451.2637383898	10125.3523175389	11107.8695369655	13256.5720999655	11120.0797474372	11103.5800490077	10034.4838162962	12336.3455035666	9660.26919569113	11493.1551255398	-0.250634763276557	0.00141745234797996	0.0185595684254243	Aldh6a1	12	84477491	84497778	-	5784	protein_coding	aldehyde dehydrogenase family 6, subfamily A1 [Source:MGI Symbol;Acc:MGI:1915077]	-	9459	10045	9915	8849	10534	10111	10252	13268	11739	10269	10978	12280	101.767172124225	111.862968533167	111.587920790233	97.1748734930773	117.62544316607	113.97127159852	125.99754177148	147.822682103983	124.594319794945	125.041503690009	112.250284397209
ENSMUSG00000114893	0.95443082621237	0	0.990468628530131	2.92903964623118	1.98429157744253	2.00283895115002	9.75134859858463	6.9939708094482	9.47276577854776	5.40635896825771	7.31243127440059	2.00917679211182	1.47684493826104	6.82434203689179	-2.21063556706302	0.00141765460150599	1	Gm48684	13	107170759	107171736	+	978	lncRNA	predicted gene, 48684 [Source:MGI Symbol;Acc:MGI:6098310]	-	1	0	1	3	2	2	9	7	10	5	8	2	0.0636285330410504	0	0.0665600893742728	0.194836568924969	0.132077057185662	0.133327798638758	0.654162152056137	0.461235880432684	0.627706419754019	0.360068780351994	0.48377524333177
ENSMUSG00000031826	624.19776034289	725.14507131162	749.784751797309	703.945861644226	684.580594217673	767.087318290457	779.02440470915	795.314394902967	807.079644332269	818.522747794217	877.491752928071	899.106614470041	709.123559600696	829.423259856119	-0.226682657623483	0.00141864116465631	0.0185595684254243	Usp10	8	120637099	120684299	+	9559	protein_coding	ubiquitin specific peptidase 10 [Source:MGI Symbol;Acc:MGI:894652]	-	654	736	757	721	690	766	719	796	852	757	960	895	4.25751368087167	4.95941025878301	5.15508901850459	4.79083127728197	4.66200647191278	5.22451374069613	5.34685230216013	5.36617096956166	5.47170353068893	5.57747633138356	5.93951904565504
ENSMUSG00000020074	629.924345300165	684.749761632576	567.538524147765	451.072105519601	543.695892219254	606.860202198455	720.516313117642	607.476321734929	729.402964948178	912.593393841901	706.563671888957	903.124968054264	580.640138502969	763.279605597645	-0.394256549233045	0.00143139708863214	0.0187108311677494	Ccar1	10	62579707	62628065	-	10562	protein_coding	cell division cycle and apoptosis regulator 1 [Source:MGI Symbol;Acc:MGI:1914750]	-	660	695	573	462	548	606	665	608	770	844	773	899	3.88855761288934	4.23841350494547	3.53151625873947	2.77833036535954	3.35097076009811	3.74072712382294	4.47566158379883	3.70955073668954	4.47548377636775	5.62795480976155	4.32838455438551
ENSMUSG00000027555	454.309073277088	378.336558945193	593.290708489548	427.639788349752	492.104311205748	508.721093592104	574.246084138873	534.539197579255	666.882710809763	772.0280606672	522.838836119642	808.693658825009	475.733588976572	646.538091356624	-0.442365126223983	0.00143385939940964	0.0187118054678995	Car13	3	14706787	14728062	+	2299	protein_coding	carbonic anhydrase 13 [Source:MGI Symbol;Acc:MGI:1931322]	-	476	384	599	438	496	508	530	535	704	714	572	805	12.8842382468613	10.7586291197398	16.9605761972228	12.1010543730572	13.9341008081945	14.406361511723	16.387724609578	14.9961131994528	18.7987560886333	21.8732621809095	14.7146374251678
ENSMUSG00000019718	549.752155898325	586.224616073932	687.385228199911	491.102314018094	594.295327444038	578.820456882355	654.423839282791	729.371241556741	725.613858636759	803.384942683095	638.009628691451	714.262349595753	581.263349752776	710.844310074432	-0.290146120023008	0.00144432670802861	0.018817067743086	L3hypdh	12	72120202	72132213	-	2679	protein_coding	L-3-hydroxyproline dehydratase (trans-) [Source:MGI Symbol;Acc:MGI:1914467]	-	576	595	694	503	599	578	604	730	766	743	698	711	13.3795200675434	14.3056941392521	16.8631812546394	11.9256852927132	14.4407700251249	14.0664560145039	16.0267692408189	17.5595768397648	17.5530051864832	19.5330660334377	15.409027025428
ENSMUSG00000034157	797.904170713542	797.06842756943	703.232726256393	670.750078986939	675.651282119182	639.90704489243	837.532496300658	817.295446018375	795.712325398012	936.381373302235	837.273380918867	864.95060900414	714.085621756319	848.190938490381	-0.247703750412258	0.00146265306282313	0.0189752862250316	Cipc	12	86993817	87012136	+	4863	protein_coding	CLOCK interacting protein, circadian [Source:MGI Symbol;Acc:MGI:1919185]	-	836	809	710	687	681	639	773	818	840	866	916	861	10.6977581004785	10.7154135136822	9.50400881342948	8.97305935627678	9.04438592151762	8.56694850266327	11.2994416336858	10.8395919417664	10.6040176425318	12.5420330405742	11.1399620652961
ENSMUSG00000102070	13599.6848427001	8299.75826186017	13541.6870892639	11607.7841180142	8448.12139096158	8372.86823528265	8322.23428730318	18330.1983528767	21917.138181826	16298.0097457097	13812.2686234334	24181.4472814618	10644.9839896804	17143.5494121018	-0.687497025885888	0.00146373515255938	0.0189752862250316	Gm28661	1	24653966	24654646	-	681	unprocessed_pseudogene	predicted gene 28661 [Source:MGI Symbol;Acc:MGI:5579367]	-	14249	8424	13672	11889	8515	8361	7681	18346	23137	15073	15111	24071	1302.05113365827	796.775423049276	1306.8859500774	1108.88443693298	807.558110729313	800.461925463619	801.774818267978	1736.03380034504	2085.71689842938	1558.85925352958	1312.31653681033
ENSMUSG00000109868	3.81772330484948	11.8230174670373	11.8856235423616	13.6688516824122	12.8978952533765	11.0156142313251	14.0852813090667	28.9750219248568	21.7873612906599	30.2756102222432	13.7108086395011	31.1422402777333	10.8514542468937	23.3293872773435	-1.10425513974727	0.00146919982627304	0.0190146728961002	Gm39244	8	109253569	109264490	-	3570	lncRNA	predicted gene, 39244 [Source:MGI Symbol;Acc:MGI:5622129]	-	4	12	12	14	13	11	13	29	23	28	15	31	0.069724039567672	0.216509876980758	0.218809302211895	0.24908518223349	0.235185953089427	0.200888019293524	0.258855200785612	0.523472270541488	0.395507792883667	0.552387870092942	0.24849379620718
ENSMUSG00000106087	39.1316638747072	60.1003387907728	57.4471804547476	20.5032775236182	48.615143647342	38.0539400718503	67.1759570124719	48.9577956661374	83.3603388512203	113.533538333412	66.7259353789054	82.3762484765847	43.9752573938397	77.0216356197886	-0.807783493483514	0.00147407607414932	0.0190463267189961	Gm43609	3	121555842	121558553	-	2712	TEC	predicted gene 43609 [Source:MGI Symbol;Acc:MGI:5663746]	-	41	61	58	21	49	38	62	49	88	105	73	82	0.940773199808274	1.44878797658861	1.39216611713357	0.491833020228739	1.16692417670562	0.913531399080166	1.62511374352982	1.16431446808339	1.991995771007	2.72680406005504	1.59193628882874
ENSMUSG00000074925	417.086271054806	394.100582234576	415.996823982655	383.704193656284	391.8975865449	353.501074877978	417.141023383898	476.589153729542	492.583820484484	515.766645571785	423.206960005934	580.652092920317	392.714422058533	484.32328268266	-0.302163663438541	0.00148686075802263	0.0191798919016367	Ptar1	19	23664793	23709032	+	12810	protein_coding	protein prenyltransferase alpha subunit repeat containing 1 [Source:MGI Symbol;Acc:MGI:1921875]	-	437	400	420	393	395	353	385	477	520	477	463	578	2.12286840142719	2.01129393916551	2.13428745600127	1.94863946428799	1.99151787515196	1.79661550488888	2.1364530758409	2.39956848039623	2.49200918680799	2.62254873453376	2.13758980322046
ENSMUSG00000020627	75.4000352707773	60.1003387907728	33.6759333700245	52.7227136321612	55.5601641683909	59.0837490589255	70.4264065453335	106.907839515851	98.5167640968968	97.3144614286387	85.0070135649068	62.2844805554665	56.0904890485087	86.7428276178489	-0.628820937381368	0.00149554503952343	0.0192443985258216	Klhl29	12	5127472	5425682	-	7041	protein_coding	kelch-like 29 [Source:MGI Symbol;Acc:MGI:2683857]	-	79	61	34	54	56	59	65	107	104	90	93	62	0.698205896863746	0.558033374876908	0.314338317266485	0.487132929889953	0.513676769489018	0.546320170221108	0.65623708763289	0.979294539001331	0.906764314245431	0.900248659184279	0.781162006142555
ENSMUSG00000097797	0.95443082621237	3.94100582234576	6.93328039971092	5.85807929246235	0	2.00283895115002	7.5843822433436	6.9939708094482	15.1564252456764	9.73144614286387	10.0545930023008	17.0780027329505	3.28160588198024	11.0998033627639	-1.76192681027887	0.00150398261176259	0.019321245470619	Gm26901	1	7419630	7468093	-	4339	lncRNA	predicted gene, 26901 [Source:MGI Symbol;Acc:MGI:5477395]	-	1	4	7	6	0	2	7	7	16	9	11	17	0.0143417159055421	0.0593792932950224	0.105017370789645	0.0878313733157963	0	0.0300517600988029	0.114680650763778	0.103961440669086	0.226373589682205	0.146085522224395	0.14993241725522
ENSMUSG00000061477	2315.44918439121	2065.08705090918	2096.82208659829	1830.64977889449	2049.77319949813	2020.86450171037	2215.72309823395	2391.93801683128	2268.72740396219	2473.94986387473	2467.9455551102	2444.16356760403	2063.10763366694	2377.0745842694	-0.204361530342665	0.00151015171411895	0.0193628963295153	Rps7	12	28680853	28685952	-	2015	protein_coding	ribosomal protein S7 [Source:MGI Symbol;Acc:MGI:1333818]	-	2426	2096	2117	1875	2066	2018	2045	2394	2395	2288	2700	2433	74.9215082343034	67.0009423772315	68.390937768148	59.1036490101178	66.2203557673388	65.2943614651733	72.1439672309784	76.5619515352865	72.966899456776	79.9715084186168	79.2467064231931
ENSMUSG00000030522	340.731804957816	285.722922120067	317.940429758172	369.058995425128	324.431672911854	343.486880122228	352.132032726667	393.660642703227	463.218246570986	481.165948174936	361.051294173529	436.995952284322	330.228784215878	414.704019438944	-0.32831623742654	0.0015103809507275	0.0193628963295153	Mtmr10	7	63937401	63990554	+	7873	protein_coding	myotubularin related protein 10 [Source:MGI Symbol;Acc:MGI:2142292]	-	357	290	321	378	327	343	325	394	489	445	395	435	2.82175127615275	2.37258854776005	2.65410152902076	3.04957712631603	2.68252479044315	2.84042571856764	2.93443752954603	3.22492686176783	3.81297565852917	3.98083408858101	2.96721729727385
ENSMUSG00000052593	460.035658234363	444.348406469484	466.510724037692	437.403253837189	496.072894360633	556.789228419705	555.826870119324	584.496131932457	566.471393557156	614.162378794075	525.580997847542	556.541971414975	476.860027559844	567.179957277588	-0.249953188186355	0.00151115276615669	0.0193628963295153	Adam17	12	21373510	21423633	-	7154	protein_coding	a disintegrin and metallopeptidase domain 17 [Source:MGI Symbol;Acc:MGI:1096335]	-	482	451	471	448	500	556	513	585	598	568	575	554	4.1926524967038	4.0606194393627	4.28572916538807	3.97756377108665	4.51395589626704	5.06705272646075	5.09741729501277	5.26951723854689	5.13153946539865	5.59182688735404	4.75347721707473
ENSMUSG00000017404	2850.88487789635	2657.22317571663	2756.47419319935	2380.3328858372	2549.81467701365	2722.85955408845	3143.18469827711	2799.58660115341	2892.98266876849	3112.98149392279	3091.33032125285	3115.22861616938	2652.93156062527	3025.882399924	-0.189654439482018	0.00151509703310656	0.0193669274765969	Rpl19	11	97917536	97921318	+	1022	protein_coding	ribosomal protein L19 [Source:MGI Symbol;Acc:MGI:98020]	-	2987	2697	2783	2438	2570	2719	2901	2802	3054	2879	3382	3101	181.875873555145	169.978790234431	177.261761934023	151.520319904832	162.412133147688	173.455421839438	201.780220292055	176.677454900613	183.448245303164	198.401562078954	195.710990673091
ENSMUSG00000100862	12124.1347853757	12963.9386526064	15899.0024251657	11871.397686175	17306.9911384538	12310.4496132436	21703.2515309165	16906.4257238104	19734.6129464486	23564.156199048	11536.2743892762	25627.0499833863	13745.9857168367	19845.2951288143	-0.529771026120542	0.00152124775438094	0.0194157296860037	Gm10925	1	24653055	24653732	-	678	unprocessed_pseudogene	predicted gene 10925 [Source:MGI Symbol;Acc:MGI:3809095]	-	12703	13158	16052	12159	17444	12293	20031	16921	20833	21793	12621	25510	1165.91628850385	1250.04276694773	1541.17589739504	1139.08527484976	1661.70002762881	1182.10963040973	2100.17118688038	1608.27470321951	1886.32944988131	2263.81870022017	1100.92207678398
ENSMUSG00000027447	10670.5366370543	8741.15091396289	8763.6664252346	7865.44779667945	9201.16004460102	8488.03147497377	10437.1934500184	10740.7408859383	10492.9826528974	9997.43900410215	10525.3307655903	10639.5957026282	8954.99888208434	10472.2137435291	-0.225794826057665	0.00154430080284149	0.0196459630543301	Cst3	2	148713642	148717612	-	1266	protein_coding	cystatin C [Source:MGI Symbol;Acc:MGI:102519]	-	11180	8872	8848	8056	9274	8476	9633	10750	11077	9246	11515	10591	549.539435554634	451.390599921448	454.950513448916	404.179074374893	473.118171609935	436.502575037263	540.890823461481	547.190637432749	537.135523172175	514.368662304199	537.926258350326
ENSMUSG00000039068	463.853381539212	373.410301667261	437.787133810318	430.568827995983	366.101796038147	463.657217191229	452.895968245375	570.50819031356	511.529352041579	504.95392763527	551.174507307944	499.280432839788	422.563109707025	515.057063063919	-0.286157476567283	0.00155983172956003	0.0198113798196065	Zzz3	3	152101110	152168463	+	11499	protein_coding	zinc finger, ZZ domain containing 3 [Source:MGI Symbol;Acc:MGI:1920453]	MYB	486	379	442	441	369	463	418	571	540	467	603	497	2.63006790005005	2.12296981513809	2.50215924813924	2.43594000939796	2.07253815772137	2.62512800299203	2.58403247054485	3.19992598855884	2.88289689886505	2.86029696104087	3.10134260969452
ENSMUSG00000037621	119.303853276546	114.289168848027	74.2851471397598	108.374466910554	143.861139364584	209.296670395177	228.614950477929	162.859605991437	147.775146145345	245.4486971589	215.716722594817	223.018623924412	128.235074322441	203.90562438214	-0.668776961759336	0.00156280773772807	0.0198331058084308	Atoh8	6	72183161	72212561	-	2507	protein_coding	atonal bHLH transcription factor 8 [Source:MGI Symbol;Acc:MGI:1918343]	bHLH	125	116	75	111	145	209	211	163	156	227	236	222	3.10274757250435	2.98035734128678	1.94742024555361	2.81226808261625	3.73551006771016	5.43527496955714	5.98287432407039	4.18983740630781	3.8200204646602	6.37713838458914	5.5673711788452
ENSMUSG00000004071	2195.19090028845	2821.76016879956	2880.28277176562	2386.19096512967	2828.60764364433	2849.0384080109	3292.70537678875	3789.73304003386	3286.10244857822	3095.68114522436	3218.38381464556	2838.96680725401	2660.17847627309	3253.59543875413	-0.29059337169777	0.0015655069549704	0.0198512868165462	Cdip1	16	4568212	4608156	-	10094	protein_coding	cell death inducing Trp53 target 1 [Source:MGI Symbol;Acc:MGI:1913876]	zf-LITAF-like	2300	2864	2908	2444	2851	2845	3039	3793	3469	2863	3521	2826	14.1793166457835	18.2757158294715	18.7535656451929	15.3789248337186	18.2419037475492	18.3758965826465	21.4017436864191	24.2149424722266	21.0977637367139	19.9761764602439	20.6298102074524
ENSMUSG00000036752	1968.99079447612	2003.01620920723	1864.06195889371	2167.48933821107	2133.11344575072	2030.87869646612	2418.33445244899	2581.77436737345	2249.78187240509	3263.27827324035	2057.53534983447	2647.09042360733	2027.92507383416	2536.29912315161	-0.322457400039192	0.00156779054096046	0.0198641723108111	Tubb4b	2	25112172	25114714	-	2088	protein_coding	tubulin, beta 4B class IVB [Source:MGI Symbol;Acc:MGI:1915472]	-	2063	2033	1882	2220	2150	2028	2232	2584	2375	3018	2251	2635	61.4836298194855	62.7150203643725	58.67348384192	67.5321463900281	66.5034550153956	63.3238080879634	75.9880771112565	79.7491227221687	69.8278298124352	101.798893904413	63.758414459982
ENSMUSG00000027809	6209.52695533768	8418.97368798613	8873.60844300144	6468.29588542718	7301.20085919979	9249.11027641078	9566.07297521153	10152.2481992576	9204.68650701486	10352.0961524199	8677.1137609856	12062.0928714433	7753.4526845605	10002.3850777221	-0.367431534380703	0.0015709897589973	0.0198738660998266	Etfdh	3	79511095	79536807	-	7505	protein_coding	electron transferring flavoprotein, dehydrogenase [Source:MGI Symbol;Acc:MGI:106100]	-	6506	8545	8959	6625	7359	9236	8829	10161	9717	9574	9493	12007	53.9453639938497	73.3374919910955	77.707259188357	56.0690579261429	63.3292506612288	80.2348038751876	83.6262416524176	87.2468295401697	79.4834905872526	89.8456478620123	74.8075259906667
[truncated: 1,414 more rows]
[truncated: 1 more columns]
