# Supplementary material for: Gene dosage imbalance disrupts systemic metabolism in the Dp16 Down syndrome mouse model
Source: eLife. 2026 Aug 3;15:RP110476. doi: 10.7554/eLife.110476 (PMC13432951; doi:10.7554/eLife.110476)
Supplement: Figure 5—source data 7. [file elife-110476-fig5-data7.xls]

gene_id	ML7	ML8	ML9	ML10	ML11	ML12	ML1	ML2	ML3	ML4	ML5	ML6	M_Liver_Dp16	M_Liver_WT	log2FoldChange	pvalue	padj	gene_name	gene_chr	gene_start	gene_end	gene_strand	gene_length	gene_biotype	gene_description	tf_family	ML7_count	ML8_count	ML9_count	ML10_count	ML11_count	ML12_count	ML1_count	ML2_count	ML3_count	ML4_count	ML5_count	ML6_count	ML7_fpkm	ML8_fpkm	ML9_fpkm	ML10_fpkm	ML11_fpkm	ML12_fpkm	ML1_fpkm	ML2_fpkm	ML3_fpkm	ML4_fpkm	ML5_fpkm
ENSMUSG00000022961	4849.89325784178	5306.53621583597	5438.89897356859	4892.98784572896	4799.41652284464	4224.25719914224	2304.68379185859	2514.12808640829	2543.03591868158	2670.67453735927	2991.73306463814	2924.58571282496	4918.6650024937	2658.14018529514	0.887855645401712	1.33353993206619e-26	2.24328087372175e-22	Son	16	91444394	91476109	+	14907	protein_coding	Son DNA binding protein [Source:MGI Symbol;Acc:MGI:98353]	-	5042	5203	6328	5152	6788	4111	2025	2349	2502	2441	2779	2699	34.1979614310282	37.7165672814816	38.950829078103	35.3014533664176	34.9022240966022	30.2594517194032	16.5579512994021	17.667271920486	17.8998187457647	18.9230294083962	21.0982030910874
ENSMUSG00000022957	659.862509892793	605.820202230746	666.96991205582	795.870305652342	663.914572031691	606.254377887113	368.749406697374	407.783227297386	329.314003858046	352.297091777831	322.965066351724	355.414640165464	666.448646625084	356.087239357971	0.904974917830125	1.27976924519466e-23	1.07641391213323e-19	Itsn1	16	91526169	91717485	+	23425	protein_coding	intersectin 1 (SH3 domain protein 1A) [Source:MGI Symbol;Acc:MGI:1338069]	-	686	594	776	838	939	590	324	381	324	322	300	328	2.96095729982896	2.74015689469225	3.03964320481221	3.65402405381596	3.0724690245449	2.76360672865729	1.68592105883586	1.82356859463563	1.47508480756004	1.58850800783467	1.44940190694812
ENSMUSG00000076613	107.732654676374	154.004798883573	104.858671740735	208.939698381283	239.688008433166	215.785456536091	21.6241936026238	23.5465380591667	34.5576423801654	25.1640779841308	27.9903057504828	49.8447361207663	171.83488144187	30.4545823162226	2.49558962614279	3.00105322700402e-22	1.68279057948872e-18	Ighg2b	12	113266585	113271553	-	2678	IG_C_gene	immunoglobulin heavy constant gamma 2B [Source:MGI Symbol;Acc:MGI:96445]	-	112	151	122	220	339	210	19	22	34	23	26	46	4.22858513045029	6.09305304978026	4.18012958435311	8.39110375237306	9.70265626641403	8.60424070578056	0.864798351521507	0.921061938773472	1.35400392657731	0.992499735504299	1.09877798285631
ENSMUSG00000025613	2922.24825809665	3033.18060847515	2985.89365268289	2946.99947307782	2838.78275474679	3084.70447867307	2197.70093929824	2202.67160571659	2284.87000207682	2036.10213602032	2227.38240760572	2063.13864291172	2968.63487095873	2168.64428893824	0.452508837137094	3.39995960890262e-21	1.24198373147812e-17	Cct8	16	87280214	87292761	-	3088	protein_coding	chaperonin containing Tcp1, subunit 8 (theta) [Source:MGI Symbol;Acc:MGI:107183]	-	3038	2974	3474	3103	4015	3002	1931	2058	2248	1861	2069	1904	99.4713715397528	104.071606183699	103.22692955131	102.638776582368	99.6574518433225	106.66875484743	76.2213799045259	74.7213667076184	77.6373306019588	69.6437612189884	75.8281345830825
ENSMUSG00000067149	126.970628725727	208.059463392377	198.543878459916	321.007354785789	447.559024596444	396.634220109196	38.6959253941689	41.7415901957954	56.9184698026253	67.8336015224396	46.2916595104138	39.0089239205997	283.129095011575	48.4150283910071	2.54819080623637	3.72952289799757e-21	1.24198373147812e-17	Jchain	5	88667668	88675750	-	2517	protein_coding	immunoglobulin joining chain [Source:MGI Symbol;Acc:MGI:96493]	-	132	204	231	338	633	386	34	39	56	62	43	36	5.30247151254914	8.75821367740834	8.42110827752709	13.7164102952884	19.27622624415	16.8270474137598	1.64652195601983	1.73723319625418	2.37277408751019	2.84656831086338	1.93344763054055
ENSMUSG00000022982	17272.8150002112	19865.5991566506	18927.8497465119	20597.6553567876	18096.7981588404	19416.5808890761	14086.4549589302	13589.5633516927	13212.1998029344	13083.1323710538	13432.1171095682	13630.3681665896	19029.549718013	13505.6392934615	0.494643876232269	4.42985518301554e-21	1.24198373147812e-17	Sod1	16	90017642	90023217	+	3970	protein_coding	superoxide dismutase 1, soluble [Source:MGI Symbol;Acc:MGI:98351]	-	17957	19478	22022	21688	25595	18896	12377	12697	12999	11958	12477	12579	457.331277294246	530.178899693219	508.987056832679	558.002289225977	494.158360682914	522.255717049392	380.011473272987	358.581055223642	349.197412041393	348.081689846847	355.686057402042
ENSMUSG00000008734	55.7901247431224	100.970033705124	101.420682503333	124.414093127037	59.3917189037935	102.7549793029	20.4860781498541	7.49208029155303	17.2788211900827	12.0349938184973	16.1482533175862	19.5044619602999	90.7902720475518	15.4907814546455	2.54962062462194	1.20746464522022e-20	2.90171003741351e-17	Gprc5b	7	118571270	118594434	-	4630	protein_coding	G protein-coupled receptor, family C, group 5, member B [Source:MGI Symbol;Acc:MGI:1927596]	-	58	99	118	131	84	100	18	7	17	11	15	18	1.26658584696479	2.310589462137	2.33852223413575	2.88999630492835	1.39059228479289	2.36986080531527	0.473874499678785	0.169509396271819	0.391579105331971	0.274552138308626	0.366654856050322
ENSMUSG00000022890	3689.84342266582	4053.07993882994	4208.09882657899	3960.35701022705	3813.79680675074	4132.80526756266	2840.7361701131	2715.34395709572	2470.87143018182	2659.73363388791	2936.82900335834	2788.05447910287	3976.33021210253	2735.26144562329	0.539794910646122	1.41413102486806e-20	2.9735640125413e-17	Atp5j	16	84624754	84632513	-	3130	protein_coding	ATP synthase, H+ transporting, mitochondrial F0 complex, subunit F [Source:MGI Symbol;Acc:MGI:107777]	-	3836	3974	4896	4170	5394	4022	2496	2537	2431	2431	2728	2573	123.914431643002	137.199367732679	143.528305880927	136.081378579328	132.089447933669	140.994300754211	97.2012988648898	90.8767647887555	82.8308657665318	89.7539886522479	98.6386686053981
ENSMUSG00000116993	292.417205550159	271.293221874374	263.006176661187	313.409547571925	245.34436261448	314.430236666875	130.883277068512	132.716850878939	89.4433096898398	74.3981436052563	135.645327867724	121.361096641866	283.316791823167	114.074667625356	1.31196869634872	4.61437131464901e-20	8.62477269500285e-17	Gm32461	16	86566936	86605751	-	2788	lncRNA	predicted gene, 32461 [Source:MGI Symbol;Acc:MGI:5591620]	-	304	266	306	330	347	306	115	124	88	68	126	112	11.0247421914107	10.3099711961027	10.0709199562254	12.0900515686092	9.53977706612992	12.0429389948155	5.02778728985273	4.98661275812548	3.36621214187818	2.81857294982027	5.11475633483111
ENSMUSG00000022971	753.166684032153	694.551443971612	735.729696803843	878.496459103122	839.261551652415	782.992942288101	539.466724612825	414.205010404432	492.954604540594	378.555260109098	419.854586257241	394.423564086064	780.699796308541	439.909958335042	0.82816151586851	1.59494840407975e-16	2.68103434814102e-13	Ifnar2	16	91169671	91202477	+	3329	protein_coding	interferon (alpha and beta) receptor 2 [Source:MGI Symbol;Acc:MGI:1098243]	-	783	681	856	925	1187	762	474	387	485	346	390	364	23.7813001996197	22.1055793495236	23.5939392399243	28.3814722687552	27.329925276744	25.1156837272472	17.3554696853419	13.0338853938896	15.537442086092	12.0108969258487	13.2586096639645
ENSMUSG00000089736	139.475311857806	184.601778794217	196.824883841215	185.196550837955	188.780820801343	157.215118333438	104.70662165481	63.1475338859469	63.016877281478	54.7045173568061	79.6647163667586	79.1014290612162	175.349077410996	74.056949267836	1.24774173875704	1.15376195637361e-15	1.29390557534113e-12	Tgfbr3l	8	4298214	4301423	+	2930	protein_coding	transforming growth factor, beta receptor III-like [Source:MGI Symbol;Acc:MGI:3833469]	-	145	181	229	195	267	153	92	59	62	50	74	73	5.00366251829946	6.67543450530793	7.17147269389459	6.79788751245227	6.98465824956856	5.72964401323304	3.82729582637799	2.25767341684899	2.25670945546267	1.97203909458415	2.85832279362825
ENSMUSG00000039956	761.823772354361	727.188222542966	1089.84258825616	981.066856490297	854.109481378363	780.937842702043	503.047030124195	485.914921766439	465.511770885757	439.824319548721	526.43305815331	431.265325566631	865.828127287365	475.332737674176	0.865896921978129	1.88401700643456e-15	1.98080838014013e-12	Mrap	16	90535095	90546673	+	1581	protein_coding	melanocortin 2 receptor accessory protein [Source:MGI Symbol;Acc:MGI:1924287]	-	792	713	1268	1033	1208	760	442	454	458	402	489	398	50.6501738029837	48.7333475585204	73.5915365358416	66.7383452701606	58.5647892573868	52.7455167725703	34.0770682624445	32.1959104681747	30.8947857283423	29.3837567102705	35.0045228731964
ENSMUSG00000022956	1304.3346405461	1577.78426405886	1377.7741868885	1425.53857850139	1446.61258187097	1507.41554637355	1029.99448475655	922.59617304553	916.793924320858	982.493131728238	1042.1006140949	1068.41108293643	1439.90996637323	993.731568480417	0.535014087398727	3.04248696689016e-15	3.0106303386486e-12	Atp5o	16	91722102	91728575	-	1972	protein_coding	ATP synthase, H+ transporting, mitochondrial F1 complex, O subunit [Source:MGI Symbol;Acc:MGI:106341]	-	1356	1547	1603	1501	2046	1467	905	862	902	898	968	986	69.5249054983745	84.7719138002598	74.5876799958306	77.7464852229657	79.5243703636465	81.6257214019797	55.9388447945983	49.0091401828895	48.781056987045	52.6238432385815	55.5540365125279
ENSMUSG00000076614	62.5234156603958	32.6367785713533	50.7103412516667	66.4808131213173	34.6451693605462	91.4519315795814	13.6573854332361	4.2811887380303	5.08200623237726	8.75272277708898	9.68895199055172	11.9193934201833	56.4080749241435	8.89694143191127	2.66778815833665	9.96804517106357e-15	9.31569199264618e-12	Ighg1	12	113288860	113294143	-	2592	IG_C_gene	immunoglobulin heavy constant gamma 1 (G1m marker) [Source:MGI Symbol;Acc:MGI:96446]	-	65	32	59	70	49	89	12	4	5	8	9	11	2.53551385326238	1.33408519886449	2.08861071451554	2.75848118234402	1.44898070827345	3.76754838752416	0.564310425286208	0.173022157129304	0.205724770525488	0.356671268341454	0.392965736924304
ENSMUSG00000022898	425.159226490692	330.447383034952	398.806751538532	388.43789380884	382.510951511336	413.07501679766	219.656282384547	237.605974960682	260.198719097716	259.299412271261	224.998996225034	261.143074024015	389.739537197002	243.817076493876	0.676178622558222	3.21686850586538e-14	2.84811378977197e-11	Vps26c	16	94298642	94327689	-	3675	protein_coding	VPS26 endosomal protein sorting factor C [Source:MGI Symbol;Acc:MGI:1206040]	-	442	324	464	409	541	402	193	222	256	237	209	241	12.1605314209691	9.52700189360533	11.5851356763254	11.3677089946589	11.2834378772846	12.0025227823159	6.40135319981808	6.77286406421582	7.42906573778117	7.45253696691253	6.43629758828508
ENSMUSG00000030724	35.5902519913022	24.477583928515	39.536876230113	60.7824577109187	74.2396486297418	72.9560353050593	4.55246181107869	10.7029718450758	3.04920373942636	7.65863242995286	7.5358515482069	10.8358122001666	51.2638089659417	7.38915559565119	2.79971132199637	4.40310132330945e-14	3.70344852303558e-11	Cd19	7	126007622	126014061	-	3075	protein_coding	CD19 antigen [Source:MGI Symbol;Acc:MGI:88319]	-	37	24	46	64	105	71	4	10	3	7	7	10	1.21658997164866	0.843402154989451	1.37262909032998	2.12589512834697	2.61725295877685	2.53347753668711	0.158557465836515	0.364612545755411	0.104046557112598	0.263066808649892	0.257632170939641
ENSMUSG00000095041	3472.45431590814	3856.23936807146	3993.22449924142	3805.55168824455	4027.32417709533	3298.4348356231	2220.46324835363	2792.40535438026	2538.97031369568	2549.23050882717	2490.06066157179	2703.53514394157	3742.20481403067	2549.11087179502	0.554069920752707	7.07081837727533e-14	5.66406222583455e-11	ENSMUSG00000095041	JH584304.1	52190	59690	-	4238	protein_coding	-	-	3610	3781	4646	4007	5696	3210	1951	2609	2498	2330	2313	2495	86.1259207414181	96.4082744430006	100.590910743094	96.5751458946782	103.017391455018	83.1089717952739	56.113601270036	69.022367992409	62.861256998337	63.534278880682	61.7677602306992
ENSMUSG00000022889	711.805039826045	697.611141962677	784.721043436809	747.434284663953	670.277970485669	706.954257603955	551.985994593291	506.250568272083	513.282629470103	509.846101765433	495.21310173931	514.701079507913	719.800622996518	515.213245891356	0.482411220339279	7.51234242208565e-14	5.74421019201476e-11	Mrpl39	16	84514464	84532630	-	2533	protein_coding	mitochondrial ribosomal protein L39 [Source:MGI Symbol;Acc:MGI:1351620]	-	740	684	913	787	948	688	485	473	505	466	460	475	29.5382089444897	29.1802828100624	33.0731891671171	31.7355862488765	28.6863087253225	29.802800646204	23.3387920067047	20.9364323919306	21.2621788888309	21.2600295220158	20.5527441088558
ENSMUSG00000061292	683.909977454483	861.814934149798	1167.19734609769	604.975399403988	830.06997610778	514.802446307531	381.26867667784	283.628753894507	322.199195132718	336.979826917926	355.261572986897	290.399766964465	777.128346586878	328.289632095726	1.24402646872316	1.26288953575489e-13	9.2366642480299e-11	Cyp3a59	5	146016067	146050097	+	2002	protein_coding	cytochrome P450, family 3, subfamily a, polypeptide 59 [Source:MGI Symbol;Acc:MGI:3769707]	-	711	845	1358	637	1174	501	335	265	317	308	330	268	35.9081603499844	45.6101205975424	62.2409458677674	32.4999237483441	44.9475003274458	27.4585425566106	20.396354832023	14.8408415695525	16.8867770078976	17.7786909142509	18.655076741901
ENSMUSG00000033220	81.7613897097484	86.6914430801572	107.437163668785	106.369300994108	115.95526071693	134.6090228868	27.3147708664721	44.9524817493182	41.6724511054935	53.61042700967	46.2916595104138	39.0089239205997	105.470596842755	42.1417856936612	1.32304403058128	2.05311882524315e-13	1.38150259512961e-10	Rac2	15	78443367	78456983	-	3103	protein_coding	Rac family small GTPase 2 [Source:MGI Symbol;Acc:MGI:97846]	-	85	85	125	112	164	131	24	42	41	49	43	36	2.76964928307973	2.96009558304286	3.6963128711036	3.6867461035827	4.0510125903079	4.63226449967086	0.942760310887432	1.51755431145058	1.40913843463002	1.8248511299352	1.56831701130215
ENSMUSG00000040820	277.988725013144	271.293221874374	268.163160517288	299.163659045928	310.392435699587	295.934340392353	198.032088781923	125.224770587386	118.918945837628	137.855383739151	185.166638041655	137.614814942116	287.155923757113	150.468773654977	0.934924782679187	2.9947134333495e-13	1.8986689255629e-10	Hlcs	16	93929741	94114430	-	8923	protein_coding	holocarboxylase synthetase (biotin- [propriony-Coenzyme A-carboxylase (ATP-hydrolysing)] ligase) [Source:MGI Symbol;Acc:MGI:894646]	-	289	266	312	315	439	288	174	117	117	126	172	127	3.27472306022053	3.22136049475896	3.20836808945758	3.60584159036878	3.77098797689955	3.54148514203697	2.37689600178828	1.47011631345011	1.39838432833446	1.63182201712109	2.18154776916758
ENSMUSG00000030707	97.1517689492304	126.467516963994	151.27152644565	202.291617069151	192.316042164665	168.518166056757	50.0770799218656	67.4287226239773	54.8856673096744	74.3981436052563	63.5164630491724	55.2626422208496	156.336106274908	60.9281197884659	1.36160991221702	3.04744150458913e-13	1.8986689255629e-10	Coro1a	7	126298945	126306959	-	2783	protein_coding	coronin, actin binding protein 1A [Source:MGI Symbol;Acc:MGI:1345961]	-	101	124	176	213	272	164	44	63	54	68	59	51	3.66940624491149	4.81478682622886	5.80283134939293	7.81759882371236	7.49130049696614	6.46598169849798	1.92713125473235	2.53807277852918	2.06934133531524	2.82363686097697	2.39930786985906
ENSMUSG00000105906	25.0093662641583	40.7959732141916	32.6608977553108	41.7879396762566	51.6142319044872	80.1488838562623	9.10492362215738	6.42178310704545	7.11480872532816	7.65863242995286	7.5358515482069	0	45.3362154451111	6.30599990544846	2.84646294479769	3.39126948340179e-13	2.03742625892089e-10	Iglc1	16	18880368	18880821	-	454	IG_C_gene	immunoglobulin lambda constant 1 [Source:MGI Symbol;Acc:MGI:99546]	-	26	40	38	44	73	78	8	6	7	7	7	0	5.79035410366175	9.52078423859237	7.68012398032264	9.89928451491412	12.3244778250773	18.8513553134704	2.14785994470169	1.48174041171527	1.64434812176849	1.78178510263968	1.74497560713523
ENSMUSG00000022892	1537.11412654327	1659.37621048724	1222.2051738961	1533.80733129896	1730.13733520932	1630.72152153703	874.072667727109	923.666470230037	1123.12337735537	1013.12766144805	827.867120081586	861.447069913244	1552.22694982865	937.217394459233	0.727625363740262	5.22753683877042e-13	2.93125415672654e-10	App	16	84746573	84970654	-	12996	protein_coding	amyloid beta (A4) precursor protein [Source:MGI Symbol;Acc:MGI:88059]	-	1598	1627	1422	1615	2447	1587	768	863	1105	926	769	795	12.4323921543131	13.5283999771279	10.0399229726728	12.693161530786	14.431975640593	13.3989588518802	7.20316465296079	7.4452248998521	9.0678463950182	8.23406745251433	6.69674574392885
ENSMUSG00000022967	796.452125643196	678.233054685936	718.539750616837	813.915097785271	755.123283205374	705.926707810926	452.96995020233	539.429780991818	540.72546312494	525.163366625339	526.43305815331	470.27424948723	744.69833662459	509.165978097495	0.548327755989892	5.62441532086522e-13	3.05206175895467e-10	Ifnar1	16	91282126	91304329	+	5940	protein_coding	interferon (alpha and beta) receptor 1 [Source:MGI Symbol;Acc:MGI:107658]	-	828	665	836	857	1068	687	398	504	532	480	489	434	14.0939108509175	12.0977271442484	12.9139862483944	14.7367379112862	13.7811775563878	12.6903652325839	8.16711088232403	9.51307278470937	9.55161407297977	9.33830229839442	9.31686038089622
ENSMUSG00000041079	197.189234005864	189.701275445991	200.262873078616	190.894906248354	191.608997892	175.71101460796	103.56850620204	114.521798742311	124.000952070005	88.6213181180259	127.032926098345	113.776028101749	190.894716879797	111.920254888746	0.769643106266034	1.02652554146802e-12	5.3963164558047e-10	Rwdd2b	16	87230295	87237461	-	3917	protein_coding	RWD domain containing 2B [Source:MGI Symbol;Acc:MGI:1858215]	-	205	186	233	201	271	171	91	107	122	81	118	105	5.29161108803636	5.13130651163961	5.4581169456115	5.24142612112687	5.30294642856589	4.79011972272723	2.83178088318246	3.06271745895262	3.32168035918571	2.38970660361325	3.40938156845431
ENSMUSG00000058240	280.874421120547	282.512114508277	301.68355558195	286.817222323398	246.758451159809	320.595535425049	188.927165159766	189.442601657841	154.492989464269	187.089449360277	167.941834502897	177.707320082732	286.540216686505	177.60022670463	0.688544912240858	1.09309734633128e-12	5.5721465333287e-10	Cryzl1	16	91486210	91525863	-	4529	protein_coding	crystallin, zeta (quinone reductase)-like 1 [Source:MGI Symbol;Acc:MGI:1913859]	-	292	277	351	302	349	312	166	177	152	171	156	164	6.51880753786903	6.60915645990781	7.11123913005272	6.81101136750459	5.90642409032868	7.55885653549618	4.46763404925199	4.38175079136733	3.57925670084849	4.36321813892468	3.89824787558735
ENSMUSG00000023341	183.722652171317	209.079362722732	226.907289668475	185.196550837955	224.840078707218	138.719222058916	96.7398134854222	105.95942126625	68.0988835138553	94.0917698537065	109.808122559586	81.2685915012495	194.744192694435	92.6611003633449	1.075727288918	1.36066887202249e-12	6.53976336147497e-10	Mx2	16	97336508	97362100	+	3612	protein_coding	MX dynamin-like GTPase 2 [Source:MGI Symbol;Acc:MGI:97244]	-	191	205	264	195	318	135	85	99	67	86	102	75	5.34654533760249	6.13302456454729	6.70651148063145	5.51434396774229	6.74809050714535	4.10100082049365	2.86842176308272	3.07301146848259	1.97823845783712	2.75146407006264	3.19594725578304
ENSMUSG00000039680	171.217969039238	168.28338950854	171.899461870057	199.442439363952	191.608997892	203.454859019743	99.0160443909615	114.521798742311	110.787735865824	119.255847837837	99.0426203478621	108.358122001666	184.317852782255	108.497028197744	0.764232111244946	1.49072288991412e-12	6.96581679281538e-10	Mrps6	16	91855158	91909115	+	1533	protein_coding	mitochondrial ribosomal protein S6 [Source:MGI Symbol;Acc:MGI:2153111]	-	178	165	200	210	271	198	87	107	109	109	92	100	11.7399291440893	11.6308210585935	11.9709420368266	13.9921393828487	13.5496680761204	14.1718603696329	6.91749609391939	7.82561271149212	7.58291036751796	8.21670092155693	6.79192443936487
ENSMUSG00000040412	123.123033915856	95.8705370533503	24.0659246618079	143.408611161699	108.884817990288	97.6172303377554	21.6241936026238	22.4762408746591	18.2952224365581	26.2581683312669	16.1482533175862	16.2537183002499	98.8283591867928	20.175966143824	2.29238242805277	1.61603235268196e-12	7.3472692531935e-10	Elapor1	3	108363010	108443852	-	6304	protein_coding	endosome-lysosome associated apoptosis and autophagy regulator 1 [Source:MGI Symbol;Acc:MGI:1923930]	-	128	94	28	151	154	95	19	21	18	24	15	15	2.05296428196988	1.611314197994	0.407551329305793	2.44662678326684	1.87243192323661	1.65352676906396	0.367374680421097	0.373490722432673	0.304514431904733	0.439954914756209	0.269291241039497
ENSMUSG00000025207	11321.547728044	15290.330760679	10269.2738521172	11685.4274949241	14712.1772255968	11594.8718645393	8463.02650679529	6924.82278376401	6657.42816441421	6974.82596299278	8178.55203024683	7212.31660043089	12478.9381543167	7401.828674774	0.753590005061302	2.50768774026605e-12	1.08164931196809e-09	Sema4g	19	44977540	44991836	+	8661	protein_coding	sema domain, immunoglobulin domain (Ig), transmembrane domain (TM) and short cytoplasmic domain, (semaphorin) 4G [Source:MGI Symbol;Acc:MGI:1347047]	-	11770	14992	11948	12304	20808	11284	7436	6470	6550	6375	7597	6656	137.402948590254	187.051036763825	126.580749390402	145.105965322245	184.146649365413	142.954841455758	104.650948117365	83.755429522461	80.6538012717592	85.0599820758887	99.2707403975538
ENSMUSG00000027596	27.8950623715612	36.7163758927725	7.73547578415255	18.044792132929	24.0395052705831	20.5509958605801	0	0	0	1.09409034713612	0	0	22.4970345520964	0.182348391189354	6.3397017393955	4.97090871036695e-12	2.09051565814482e-09	a	2	154633322	154892932	+	1169	protein_coding	nonagouti [Source:MGI Symbol;Acc:MGI:87853]	-	29	36	9	19	34	20	0	0	0	1	0	0	2.5082516986514	3.32779507261663	0.70642894474806	1.66014519452619	2.22928670691368	1.87723790053202	0	0	0	0.0988549965291967	0
ENSMUSG00000008976	1102.3359130279	1143.30714932772	1010.76883579593	1082.68752797574	891.582827829566	1060.43138640593	711.322157981046	642.178310704545	815.153799673312	661.924660017354	695.451442877379	742.253135711412	1048.51894006047	711.380584494175	0.558188004353262	1.24477839799486e-11	4.75901413887945e-09	Gabpa	16	84631813	84660667	+	5687	protein_coding	GA repeat binding protein, alpha [Source:MGI Symbol;Acc:MGI:95610]	ETS	1146	1121	1176	1140	1261	1032	625	600	802	605	646	685	20.3745965458978	21.3005574366264	18.9742483484502	20.4752213722643	16.9954778092545	19.9113312915864	13.3957987363527	11.8289106192849	15.0398228019011	12.2937756321948	12.8557217202906
ENSMUSG00000095079	280.874421120547	496.690973882783	240.659246618079	246.928734450607	279.282487702362	210.647707570946	73.9775044300287	131.646553694432	125.017353316481	106.126763672204	105.501921674897	135.447652502082	292.513928557554	112.952958215021	1.37104092828413	1.50288095717544e-11	5.61810299146783e-09	Igha	12	113218450	113223856	-	2668	IG_C_gene	immunoglobulin heavy constant alpha [Source:MGI Symbol;Acc:MGI:96444]	-	292	487	280	260	395	205	65	123	123	97	98	125	11.065846828714	19.7247596850103	9.6296985755012	9.95392824162177	11.3478292105888	8.43085975773983	2.96960958433971	5.16887481702925	4.91666779908951	4.20144850878381	4.15707082419473
ENSMUSG00000024937	245.284169129245	213.158960044151	293.088582488447	266.872978387002	298.372683064296	243.529300947874	160.474278840524	185.161412919811	127.050155809431	129.102660962062	137.798428310069	126.779002741949	260.051112343503	144.394323263974	0.852305558339439	1.79037650210942e-11	6.54732902575755e-09	Ehbp1l1	19	5757404	5776345	-	6964	protein_coding	EH domain binding protein 1-like 1 [Source:MGI Symbol;Acc:MGI:3612340]	-	255	209	341	281	422	237	141	173	125	118	128	117	3.70227817004441	3.24306839913511	4.49299674222947	4.12149275072338	4.64467369869093	3.73416421637061	2.46792623671981	2.7852492680677	1.91426839891609	1.9581068252772	2.08016785266765
ENSMUSG00000021611	220.274802865087	233.556946651247	275.898636301441	207.98997247955	252.414805341122	188.041612124308	143.402547048979	74.9208029155303	109.771334619349	68.9276918695757	120.57362477131	119.193934201833	229.696129293792	106.131655904429	1.11625473270319	2.86470660105192e-11	1.00396030089365e-08	Tert	13	73775030	73797962	+	5730	protein_coding	telomerase reverse transcriptase [Source:MGI Symbol;Acc:MGI:1202709]	-	229	229	321	219	357	183	126	70	108	63	112	110	4.04081054330311	4.31866428511996	5.14032877812225	3.90388014508905	4.77545893263735	3.50429207981775	2.68032679486727	1.36968325434297	2.01011411385072	1.27057136638495	2.21212963529325
ENSMUSG00000035900	124.084932618324	167.263490178186	140.098061424096	147.207514768631	161.913138440104	138.719222058916	80.8061971466468	69.5693169929924	57.9348710491007	82.0567760352092	100.119170569034	68.2656168610496	146.547726581376	76.4586581090055	0.941713250270539	3.4389902717133e-11	1.18062641532166e-08	Gramd4	15	85941896	86021835	+	5567	protein_coding	GRAM domain containing 4 [Source:MGI Symbol;Acc:MGI:2676308]	-	129	164	163	155	229	135	71	65	57	75	93	63	2.34291275811481	3.18339999671562	2.6866238775105	2.84392055176816	3.15294054632604	2.66082539314228	1.55456523840296	1.30908806507747	1.0919561881271	1.55687296940854	1.89064025467587
ENSMUSG00000022969	115.427844296115	112.188926339027	79.9332497695764	120.615189520104	132.217278988207	105.837628681987	52.3533108274049	59.9366423324242	53.8692660631989	48.1399752739894	62.439912828	49.8447361207663	111.036686265836	54.4306405742973	1.02993606077046	3.5121635072385e-11	1.18163229037532e-08	Il10rb	16	91203052	91222722	+	3808	protein_coding	interleukin 10 receptor, beta [Source:MGI Symbol;Acc:MGI:109380]	-	120	110	93	127	187	103	46	56	53	44	58	46	3.18619193971691	3.12150712234311	2.24092073955925	3.40654212758379	3.76397029466952	2.96786480947163	1.47242342059973	1.64879937970278	1.48433015103516	1.33526932811863	1.7237656695335
ENSMUSG00000049775	1209.10666900181	1283.03335758633	1250.56858510466	1274.53216012583	1516.60996486473	1673.87861284425	798.95704784431	960.056574503295	902.564306870201	961.705415132652	802.029914773448	887.453019193644	1367.95489158793	885.461046386258	0.627495809072781	5.85484625734213e-11	1.93118085766685e-08	Tmsb4x	X	165990089	165992311	-	1371	protein_coding	thymosin, beta 4, X chromosome [Source:MGI Symbol;Acc:MGI:99510]	-	1257	1258	1455	1342	2145	1629	702	897	888	879	745	819	92.7012203099781	99.1543498131973	97.379160383925	99.9820515521633	119.919928862994	130.372939869476	62.4124860736676	73.355336954304	69.0759856191735	74.0908464905708	61.4987078880223
ENSMUSG00000076609	603.110486447203	809.800068301704	802.770486933165	1249.83928668077	1981.13805200511	1871.16817310582	184.374703348687	265.433701757879	341.510818815752	341.35618830647	129.18602654069	180.958063742782	1219.63775891229	240.469917085377	2.34245518601399	6.26286315920857e-11	1.9906839248983e-08	Igkc	6	70703419	70703950	+	532	IG_C_gene	immunoglobulin kappa constant [Source:MGI Symbol;Acc:MGI:96495]	-	627	794	934	1316	2802	1821	162	248	336	312	120	167	119.163578545412	161.278863683779	161.092651964785	252.668580118705	403.699321173741	375.579727774403	37.1172000030357	52.2657006377964	67.3564553939452	67.7729044625956	25.5279997520751
ENSMUSG00000022974	590.605803315124	561.96453102549	480.458995926808	585.980881369326	562.807241040709	549.739139270517	316.396095869969	414.205010404432	409.609702329607	312.909839280931	359.567773871586	373.835520905748	555.259431991329	364.420657110379	0.606254899059962	6.27192058135833e-11	1.9906839248983e-08	Paxbp1	16	90810925	90841431	-	5508	protein_coding	PAX3 and PAX7 binding protein 1 [Source:MGI Symbol;Acc:MGI:1914617]	GCFC	614	551	559	617	796	535	278	387	403	286	334	345	11.2709900879862	10.810013890799	9.31233012493866	11.4419017781933	11.0769617650484	10.6577046256467	6.15209012664964	7.87759703635772	7.80301953146088	6.00046957327387	6.86277417687411
ENSMUSG00000053414	118.313540403518	155.024698213928	110.015655596836	125.36381902877	139.994765987513	158.242668126467	35.2815790358599	28.8980239817045	27.4428336548372	14.2231745127696	55.9806115009655	75.8506854011662	134.492524559505	39.6128180145505	1.76341609689729	1.23512084324992e-10	3.77767324093639e-08	Hunk	16	90182901	90296441	+	8402	protein_coding	hormonally upregulated Neu-associated kinase [Source:MGI Symbol;Acc:MGI:1347352]	-	123	152	128	132	198	154	31	27	27	13	52	70	1.48016476780565	1.95492227665075	1.39787320294826	1.60471619963259	1.80627567580427	2.01113800452974	0.449728946407575	0.36029465140851	0.342714647475739	0.178802592508236	0.700435000735345
ENSMUSG00000022965	353.016823805619	300.870302454663	300.824058272599	329.554887901387	299.786771609624	376.083224248616	186.650934254226	164.825766414167	202.263848048615	156.454919640466	185.166638041655	252.474424263882	326.689344715418	191.306088443835	0.770424934588863	1.37429032332466e-10	4.12826996767275e-08	Ifngr2	16	91343960	91362511	+	3767	protein_coding	interferon gamma receptor 2 [Source:MGI Symbol;Acc:MGI:107654]	-	367	295	350	347	424	366	164	154	199	143	172	233	9.85049539568227	8.46242788077168	8.52536361807712	9.40894299726417	8.62723755837856	10.6607876917206	5.30664520980585	4.58354847471396	5.63389872233667	4.3868577660728	5.16749422465684
ENSMUSG00000082676	64.4472130653311	84.6516444194476	36.0988869927119	54.134376398787	79.8960028110555	103.782529095929	22.7623090553935	17.1247549521212	19.3116236830336	10.9409034713612	26.9137555293103	26.0059492803998	70.5017754638771	20.5098826619366	1.77955198291003	1.4327318491448e-10	4.22831845023051e-08	Gm11843	4	12131551	12131975	-	425	processed_pseudogene	predicted gene 11843 [Source:MGI Symbol;Acc:MGI:3651166]	-	67	83	42	57	113	101	20	16	19	10	25	24	15.9394562104238	21.1036583340375	9.06777734097784	13.6991275228314	20.3793831227112	26.0757178444607	5.73604949937981	4.22092641203911	4.767780470042	2.71909390453249	6.65730189612938
ENSMUSG00000039533	224.122397674957	245.795738615504	220.890808503023	171.900388213692	278.575443429698	193.179361089453	77.3918507883377	33.1792127197348	33.5412411336899	32.8227104140837	95.8129696843448	113.776028101749	222.410689587721	64.4206688069901	1.78956507966234	1.70321004033326e-10	4.93989643077348e-08	Mmd2	5	142548113	142594555	-	5193	protein_coding	monocyte to macrophage differentiation-associated 2 [Source:MGI Symbol;Acc:MGI:1922354]	-	233	241	257	181	394	188	68	31	33	30	89	105	4.53654503691024	5.01495805257725	4.54103958656939	3.56014129916388	5.81539769140894	3.97231203423574	1.59610851658075	0.669298881650964	0.677715153925214	0.66759960105506	1.93962984187247
ENSMUSG00000069516	772.404658081505	677.213155355581	774.407075724606	773.076884010747	872.492632467632	933.015212070336	307.291172247812	561.906021866477	408.593301083132	479.211572045622	378.94567785269	514.701079507913	800.434936285068	441.774804100608	0.857410929743274	1.74986163928902e-10	4.98918177900338e-08	Lyz2	10	117113236	117118226	-	1316	protein_coding	lysozyme 2 [Source:MGI Symbol;Acc:MGI:96897]	-	803	664	901	814	1234	908	270	525	402	438	352	475	61.6946186795398	54.5231294344434	62.8216572277815	63.1794001829511	71.8721755299371	75.706608054541	25.0080425552368	44.7280682791711	32.5777992843815	38.4619551921523	30.2715004152266
ENSMUSG00000058672	629.081751413829	550.745638391587	1385.50966267266	954.47453124177	719.771069572164	875.472423660712	419.964602072009	363.901042732576	331.346806350997	475.929301004213	338.036769448138	322.907203564965	852.50917949212	375.34762086215	1.18395079691328	5.24758738262367e-10	1.45428154978876e-07	Tubb2a	13	34258257	34261990	-	1610	protein_coding	tubulin, beta 2A class IIA [Source:MGI Symbol;Acc:MGI:107861]	-	654	540	1612	1005	1018	852	369	340	326	435	314	298	41.0713994037943	36.2440289430638	91.8712548994959	63.7598326597948	48.4644649482823	58.0654168346301	27.936520581995	23.6771687321294	21.5945074901706	31.2231357515804	22.0724705102724
ENSMUSG00000000628	29.8188597764965	40.7959732141916	42.9748654675142	43.6873914797228	32.5240365425536	26.7162946187541	14.7955008860057	7.49208029155303	10.1640124647545	9.8468131242251	15.0717030964138	5.4179061000833	36.0862368498721	10.4646693271726	1.78974597401086	5.2735212541383e-10	1.45428154978876e-07	Hk2	6	82702006	82751435	-	5969	protein_coding	hexokinase 2 [Source:MGI Symbol;Acc:MGI:1315197]	-	31	40	50	46	46	26	13	7	10	9	14	5	0.525106922013321	0.72414743580515	0.768615100622179	0.787160396173664	0.590687490157857	0.477942442191074	0.265468868186241	0.131484085230109	0.17866932658806	0.174242489275202	0.26544443814354
ENSMUSG00000031400	149.094298882482	126.467516963994	156.428510301752	212.738601988215	168.983581166746	102.7549793029	62.596349902332	48.1633733028409	82.3285009645116	65.6454208281673	86.1240176937931	46.5939924607164	152.744581434348	65.2419425253936	1.22815049887193	5.45040888909696e-10	1.47881900536112e-07	G6pdx	X	73453089	73472800	-	3080	protein_coding	glucose-6-phosphate dehydrogenase X-linked [Source:MGI Symbol;Acc:MGI:105979]	-	155	124	182	224	239	100	55	45	81	60	80	43	5.08825197645701	4.3505038108425	5.42202054208902	7.42855399962151	5.9476952094282	3.56248556123691	2.17662592610394	1.63809289022419	2.80469655982905	2.2511978755058	2.93958785023895
ENSMUSG00000024827	2049.80613495852	1646.11751919263	2153.04075992246	2497.77912155807	1786.70087702245	1888.63651958731	1363.46231241807	1182.67838888087	1155.64821724259	1437.63471613686	1130.37773223103	1362.06159356094	2003.68015537357	1271.97716007839	0.655707736251494	6.66140875783775e-10	1.7348275499138e-07	Gldc	19	30075847	30152829	-	6091	protein_coding	glycine decarboxylase [Source:MGI Symbol;Acc:MGI:1341155]	-	2131	1614	2505	2630	2527	1838	1198	1105	1137	1314	1050	1257	35.3738621047829	28.6340985697504	37.7363262410525	44.1036092614206	31.7993441494469	33.1101186366518	23.973974738214	20.3399746167898	19.9078080484239	24.9298635853911	19.5095778765243
ENSMUSG00000052512	942.660728418275	667.014162052033	1166.33784878833	953.524805340037	775.627567112636	1096.39562916195	639.620884456556	474.141652736856	306.953176435586	287.7457612968	424.160787141931	456.187693627014	933.593456812211	431.468325949124	1.11393771157702	1.19208576849208e-09	2.906270550373e-07	Nav2	7	48558464	49259838	+	32228	protein_coding	neuron navigator 2 [Source:MGI Symbol;Acc:MGI:2183691]	-	980	654	1357	1004	1097	1067	562	443	302	263	394	421	3.07454142575637	2.19287046433683	3.86355393932475	3.18205249983787	2.60900428923621	3.63274483338294	2.12556693391906	1.54115776697799	0.999367374773637	0.943051759895493	1.38359836478449
ENSMUSG00000028039	54.8282260406548	47.9352685266752	56.7268224171187	73.1288944334491	71.411471539085	64.7356369608273	19.3479626970844	35.31980708875	18.2952224365581	17.505445554178	33.3730568563448	22.7552056203499	61.461053319635	24.4327833755442	1.33357741214046	1.22764836560355e-09	2.95021440088328e-07	Efna3	3	89221206	89230272	-	2434	protein_coding	ephrin A3 [Source:MGI Symbol;Acc:MGI:106644]	-	57	47	66	77	101	63	17	33	18	16	31	21	2.36778306514378	2.08663202632584	2.4880771844742	3.23129891006544	3.18055068150456	2.8400357366574	0.85133438030031	1.52009277241292	0.788684872114806	0.759648255991001	1.44141253050952
ENSMUSG00000041354	385.721379689519	441.616410043624	409.120719250735	396.985426924438	484.325326774982	434.653562451269	352.815790358599	259.011918650833	252.067509125912	281.181219213983	273.443756177793	270.895305004165	425.403804189095	281.569249755214	0.597807748767226	1.40340436153201e-09	3.27889835690159e-07	Rgl2	17	34148517	34156661	+	4625	protein_coding	ral guanine nucleotide dissociation stimulator-like 2 [Source:MGI Symbol;Acc:MGI:107483]	-	401	433	476	418	685	423	310	242	248	257	254	250	8.76637942609593	10.1168367956268	9.443559104658	9.23148413250262	11.3522083933974	10.035348515896	8.16999482749502	5.86651731727328	5.71862374443729	6.42147095616349	6.21540099188901
ENSMUSG00000020017	7823.12214716922	6084.71940489668	7220.63689585173	8232.22411622255	7213.26566972025	7031.52323369748	5284.27004720959	5331.15027603223	3544.1911464599	3588.61633860648	4718.51961939869	3666.83884853638	7267.58191125965	4355.59771270721	0.738668531913997	1.65231630762198e-09	3.80757053792014e-07	Hal	10	93324630	93355166	+	5549	protein_coding	histidine ammonia lyase [Source:MGI Symbol;Acc:MGI:96010]	-	8133	5966	8401	8668	10202	6843	4643	4981	3487	3280	4383	3384	148.191630272861	116.181534692822	138.91743219568	159.555272741916	140.919831385719	135.311791642235	101.989575381949	100.641834618917	67.0175893436513	68.3081078197566	89.3930837236432
ENSMUSG00000004098	2363.38511196296	3012.78262186805	2474.49275361947	3393.37064689238	2734.14020239249	2499.00109664654	1536.45586123906	2185.54685076447	1085.51653123578	1169.58258108851	1234.80310368476	1470.41971556261	2746.19540556365	1447.05410726253	0.924353945734381	2.31743458782414e-09	5.26809251842941e-07	Col5a3	9	20681346	20726363	-	6809	protein_coding	collagen, type V, alpha 3 [Source:MGI Symbol;Acc:MGI:1858212]	-	2457	2954	2879	3573	3867	2432	1350	2042	1068	1069	1147	1357	36.4845883550301	46.8808785244678	38.7970601234604	53.5989972549427	43.5303699783054	39.1907943098528	24.1669731257833	33.623981005729	16.7278258292203	18.1429334436294	19.0645806539326
ENSMUSG00000000159	273.179231500806	344.725973659919	275.039138992091	298.213933144195	251.707761068458	276.410894324802	158.198047934985	203.356465056439	173.804613147302	205.688985261591	192.702489589862	176.623738862716	286.546155448379	185.062389975482	0.627872419086798	2.55038761177485e-09	5.7203493873702e-07	Igsf5	16	96162868	96223321	+	2523	protein_coding	immunoglobulin superfamily, member 5 [Source:MGI Symbol;Acc:MGI:1919308]	-	284	338	320	314	356	269	139	190	171	188	179	163	11.381217365007	14.4766486621133	11.6378623178471	12.7121608772754	10.8151928504351	11.6987337978439	6.71536116083754	8.44331668084023	7.22820463650839	8.6110028922769	8.0293974117803
ENSMUSG00000005417	2602.8978888774	3267.75745445675	2401.43548232469	2903.3120815981	3059.38056781803	2812.40378352039	2055.43650770203	2200.53101134757	1846.8010648459	1721.00411604512	1906.57044169634	2103.23114805234	2841.19787643256	1972.26238161488	0.526660094537285	2.93638532837729e-09	6.49945710446878e-07	Mprip	11	59552131	59671686	+	13327	protein_coding	myosin phosphatase Rho interacting protein [Source:MGI Symbol;Acc:MGI:1349438]	-	2706	3204	2794	3057	4327	2737	1806	2056	1817	1573	1771	1941	20.5297198424452	25.9793747392592	19.2368735927139	23.4298778180829	24.8860527853083	22.5344119320212	16.5179890194679	17.2968667875355	14.5403248390809	13.6398458207217	15.0394978754984
ENSMUSG00000025203	144.284805370144	188.681376115636	101.420682503333	166.202032803293	185.952643710687	125.361074749539	62.596349902332	64.2178310704545	65.0496797744289	101.750402283659	57.0571617221379	74.7671041811495	151.983769208772	70.906421489027	1.10114116884173	2.97509155407131e-09	6.49960910682955e-07	Scd2	19	44282113	44295303	+	5464	protein_coding	stearoyl-Coenzyme A desaturase 2 [Source:MGI Symbol;Acc:MGI:98240]	-	150	185	118	175	263	122	55	60	64	93	53	69	2.775672334014	3.65872377470431	1.98158088287858	3.27140520892922	3.68932214161405	2.4499260148067	1.22694140783312	1.23116791163751	1.24916803561245	1.96691410279368	1.0977725125206
ENSMUSG00000022914	727.195419065527	880.173122096184	703.068799048532	673.355664328771	656.844129305049	758.331747255405	526.947454632358	515.883242932651	499.053012019447	515.316553501114	569.495067000207	510.366754627847	733.161480183245	522.843680785604	0.48628903352233	4.3679359287192e-09	9.30093901176132e-07	Brwd1	16	95793292	95883726	-	20280	protein_coding	bromodomain and WD repeat domain containing 1 [Source:MGI Symbol;Acc:MGI:1890651]	-	756	863	818	709	929	738	463	482	491	471	529	471	3.7691330922379	4.59844958857121	3.7010575662052	3.57096231774212	3.51114919508494	3.99293500005619	2.78281839309778	2.66474597974055	2.58205281217174	2.68389853224749	2.95212603313075
ENSMUSG00000026042	53.8663273381872	66.2934564730614	65.3217955106216	76.9277980403815	127.975013352222	65.7631867538563	33.0053481303205	35.31980708875	27.4428336548372	30.6345297198114	22.6075546446207	28.1731117204332	76.0245962447216	29.5305308264622	1.37367415764983	4.88128625823288e-09	1.02329611535515e-06	Col5a2	1	45413481	45542442	-	9591	protein_coding	collagen, type V, alpha 2 [Source:MGI Symbol;Acc:MGI:88458]	-	56	65	76	81	181	64	29	33	27	28	21	26	0.590352986098731	0.732348928372591	0.727093376512663	0.862637057353608	1.44649256051678	0.732183457231801	0.368558075695215	0.385768512986449	0.300228179344297	0.337370633551628	0.24780072744429
ENSMUSG00000042726	953.241614145419	988.282451113792	913.645639839351	979.167404686831	1058.44527617832	893.968319935234	748.879967922445	759.911001000379	767.382941088966	764.76915264815	767.580307695931	742.253135711412	964.458450983158	758.462751011214	0.347770125960252	4.96852936970624e-09	1.02329611535515e-06	Trafd1	5	121509788	121523695	-	4486	protein_coding	TRAF type zinc finger domain containing 1 [Source:MGI Symbol;Acc:MGI:1923551]	-	991	969	1063	1031	1497	870	658	710	755	699	713	685	22.3358257844479	23.3417327627451	21.7427505053832	23.475042050186	25.5778509093126	21.2796172757254	17.8788034162011	17.7449919866362	17.9489588465252	18.0065720394336	17.9877744723549
ENSMUSG00000026395	157.751387204691	163.183892856766	222.609803121723	226.984490514212	234.031654251853	230.171153638497	54.6295417329443	129.505959325417	99.6073221545943	103.938582977932	46.2916595104138	91.0208224813994	205.788730264624	87.4989813637833	1.23354270345178	6.51718883728472e-09	1.32086928458799e-06	Ptprc	1	137990599	138103446	-	18313	protein_coding	protein tyrosine phosphatase, receptor type, C [Source:MGI Symbol;Acc:MGI:97810]	-	164	160	259	239	331	224	48	121	98	95	43	84	0.905465653113675	0.944124074552709	1.29771927671487	1.33304677449114	1.38538352550338	1.34212310293702	0.319487276217299	0.74080277923849	0.570713518372768	0.599483516602957	0.265739512153693
ENSMUSG00000022913	391.492771904325	432.437316070431	403.104238085283	387.488167907107	412.206810963233	402.79951886737	310.705518606121	300.753508846629	262.231521590667	211.159436997272	294.974760601241	287.149023304415	404.921470632958	277.828961657724	0.543851461668467	7.24901988908619e-09	1.45170253064533e-06	Psmg1	16	95781133	95792160	-	1344	protein_coding	proteasome (prosome, macropain) assembly chaperone 1 [Source:MGI Symbol;Acc:MGI:1860263]	-	407	424	469	408	583	392	273	281	258	193	274	265	30.6184194873629	34.0906414209836	32.0194642589712	31.0075803109201	33.2484042695807	32.0029952917782	24.7591199094324	23.4414126096434	20.4725535925793	16.5947676725653	23.0727025536984
ENSMUSG00000022897	523.27289414239	437.536812722205	432.327146603193	491.958017097748	427.054740689182	517.885095686618	283.390747739649	310.386183507197	348.62562754108	310.721658586659	282.056157947172	376.002683345781	471.672451156889	318.530509777923	0.564387944845433	7.83086426888466e-09	1.54977410271974e-06	Dyrk1a	16	94370869	94496376	+	8251	protein_coding	dual-specificity tyrosine-(Y)-phosphorylation regulated kinase 1a [Source:MGI Symbol;Acc:MGI:1330299]	-	544	429	503	518	604	504	249	290	343	284	262	347	6.66622458399431	5.61848582903188	5.59373496161371	6.41254100864188	5.61089151714511	6.70236042469916	3.67844769283643	3.94065249881697	4.43342241144852	3.97763464158371	3.59370047816753
ENSMUSG00000022894	61.5615169579282	59.1541611605778	86.8092282443786	59.8327318091856	122.318659170908	92.4794813726104	43.2483872052476	23.5465380591667	36.5904448731163	26.2581683312669	33.3730568563448	26.0059492803998	80.3592964525981	31.503757434257	1.35818559066805	8.14933245858789e-09	1.59404733277169e-06	Adamts5	16	85653061	85698716	-	10791	protein_coding	a disintegrin-like and metallopeptidase (reprolysin type) with thrombospondin type 1 motif, 5 (aggrecanase-2) [Source:MGI Symbol;Acc:MGI:1346321]	-	64	58	101	63	173	90	38	22	36	24	31	24	0.599661145099533	0.580811070731661	0.858816082099884	0.596328876116405	1.22881337864915	0.915133905638839	0.4292336178991	0.228579730519447	0.355788894213222	0.257017494451223	0.325122611366897
ENSMUSG00000111147	9.61898702467628	43.855671205256	12.032962330904	59.8327318091856	34.6451693605462	19.5234460675511	1.13811545276967	5.35148592253788	2.0328024929509	1.09409034713612	2.15310044234483	6.50148732009996	29.9181612996865	3.04518032963989	3.29302095485227	8.36346715735237e-09	1.6171292473676e-06	Gm33699	9	60939494	60966398	+	3468	lncRNA	predicted gene, 33699 [Source:MGI Symbol;Acc:MGI:5592858]	-	10	43	14	63	49	19	1	5	2	1	2	6	0.291546974876057	1.33985546356546	0.370415741053016	1.85553197871169	1.08297520064729	0.601143757334441	0.0351473621285527	0.161646998010076	0.0615038760325336	0.0333222292222119	0.0652676656483273
ENSMUSG00000079523	269.331636690936	309.029497097502	307.700036747401	300.113384947661	425.640652143853	374.028124662558	239.004245081631	158.403983307121	208.362255527468	177.242636236052	134.568777646552	183.125226182815	330.973888714985	183.451187330273	0.85320713861158	8.71625725272817e-09	1.66619181256129e-06	Tmsb10	6	72934330	72935731	-	1276	protein_coding	thymosin, beta 10 [Source:MGI Symbol;Acc:MGI:109146]	-	280	303	358	316	602	364	210	148	205	162	125	169	22.186816182104	25.6602296518269	25.7438110619081	25.2955071538836	36.161574971188	31.3007352070057	20.0604395697354	13.0043236342702	17.1338423301604	14.6715999472619	11.0868076248236
ENSMUSG00000035561	1331.2678042152	1342.1875187469	1164.61885416963	1480.62268080191	1754.1768404799	2128.05562136307	688.559848925652	550.132752836894	649.480396497814	650.983756545993	822.484368975724	1170.26771761799	1533.48821996277	755.318140233345	1.02168047743288	1.07181036037213e-08	1.99637225881894e-06	Aldh1b1	4	45799022	45804604	+	2298	protein_coding	aldehyde dehydrogenase 1 family, member B1 [Source:MGI Symbol;Acc:MGI:1919785]	-	1384	1316	1355	1559	2481	2071	605	514	639	595	764	1080	60.8938865916584	61.8834403212179	54.1040477872644	69.2951874127008	82.7519545628933	98.8857937325964	32.0905510776334	25.0778224192217	29.6553062423081	29.9212737645193	37.6262128054519
ENSMUSG00000040592	25.971264966626	11.2188926339027	25.7849192805085	38.9387619710573	47.3719662685019	54.4601390305372	1.13811545276967	6.42178310704545	5.08200623237726	6.56454208281673	8.61240176937931	9.75223098014994	33.9576573585223	6.26184660408973	2.43829105718284	1.15752125040841e-08	2.07147047599684e-06	Cd79b	11	106202167	106205588	-	1431	protein_coding	CD79B antigen [Source:MGI Symbol;Acc:MGI:96431]	-	27	11	30	41	67	53	1	6	5	6	8	9	1.90770737522673	0.830656821934492	1.92363250969131	2.92651804143021	3.5886961554158	4.06387241800359	0.0851789321186729	0.470097936351316	0.372633546612205	0.484534553218578	0.632699551274351
ENSMUSG00000014030	24.0474675616907	9.17909397319311	21.4874327337571	39.8884878727904	24.7465495432473	45.2121908932762	5.69057726384836	4.2811887380303	5.08200623237726	5.47045173568061	5.38275110586207	5.4179061000833	27.4268704296591	5.22081352931365	2.39207228484321	1.33365869954513e-08	2.31286666430393e-06	Pax5	4	44524757	44710487	-	8853	protein_coding	paired box 5 [Source:MGI Symbol;Acc:MGI:97489]	PAX	25	9	25	42	35	44	5	4	5	5	5	5	0.285520419312709	0.109855202752989	0.259113494612774	0.484580360869922	0.303025447051426	0.545338352263443	0.0688416648942849	0.0506577918535136	0.0602325319329116	0.0652668535765452	0.063918520407884
ENSMUSG00000046805	1107.14540654024	829.178155578445	1540.21917835571	837.658245328598	1035.1128151804	798.406189183537	410.859678449852	542.640672545341	585.44711796986	553.609715650878	654.542534472828	541.79061000833	1024.61999836115	548.148388182848	0.902726770116477	1.37891768339891e-08	2.36695441532005e-06	Mpeg1	19	12438143	12442647	+	4334	protein_coding	macrophage expressed gene 1 [Source:MGI Symbol;Acc:MGI:1333743]	-	1151	813	1792	882	1464	777	361	507	576	506	608	500	26.8518396425833	20.2707689434294	37.9393237462848	20.7867532603622	25.8912900648727	19.6714304239265	10.1529002589103	13.1158300449084	14.1737626486567	13.4919507191904	15.8767587444378
ENSMUSG00000040681	1363.01046139663	1470.69483437161	1037.41325238579	1346.71132865754	1275.50786788623	1455.01050692907	870.6583213688	864.800125082121	839.547429588723	1066.73808845772	838.63262229331	969.80519191491	1324.72470860448	908.363629784264	0.543862071473345	2.31729572611835e-08	3.8595592776993e-06	Hmgn1	16	95921818	95928929	-	3221	protein_coding	high mobility group nucleosomal binding domain 1 [Source:MGI Symbol;Acc:MGI:96120]	-	1417	1442	1207	1418	1804	1416	765	808	826	975	779	895	44.4802022933569	48.3774664383017	34.3840502172359	44.9668524084509	42.9286596538278	48.2365632676539	28.9495978498271	28.1253129830455	27.3489654080662	34.9805817041494	27.3712042876254
ENSMUSG00000076934	27.8950623715612	19.378087276741	10.3139677122034	32.2906806589256	38.1803907238672	65.7631867538563	3.41434635830902	9.63267466056818	3.04920373942636	5.47045173568061	5.38275110586207	6.50148732009996	32.3035625828591	5.5751524866577	2.53246602230053	2.84335660661462e-08	4.68930831730108e-06	Iglv1	16	18903767	18904250	-	391	IG_V_gene	immunoglobulin lambda variable 1 [Source:MGI Symbol;Acc:MGI:96530]	-	29	19	12	34	54	64	3	9	3	5	5	6	7.49909523202937	5.25104123031316	2.81607991955833	8.88196673867789	10.5856741884033	17.9600295097448	0.935225461855403	2.58072946388261	0.81826895938936	1.47776842637636	1.44723954263682
ENSMUSG00000097286	115.427844296115	132.586912946123	143.536050661497	170.000936410226	156.963828531454	125.361074749539	72.8393889772591	34.2495099042424	68.0988835138553	84.2449567294814	88.2771181361379	73.6835229611329	140.646107932492	70.2322300370182	1.00435162783061	4.03703437330785e-08	6.52990309882544e-06	Gm26684	15	54815466	54834488	+	9724	lncRNA	predicted gene, 26684 [Source:MGI Symbol;Acc:MGI:5477178]	-	120	130	167	179	222	122	64	32	67	77	82	68	1.24773950086816	1.44466445331582	1.57583959368059	1.88024768938384	1.74988514652898	1.37663469198929	0.802244685227945	0.368962098954468	0.734820784626459	0.915079679409974	0.954368453640925
ENSMUSG00000039648	2930.90534641886	3259.59825981391	2599.97936078461	3191.07902982323	3418.55905833144	2842.20272751823	2453.77691617141	2339.66964533356	1933.19517079631	1794.30816930324	2018.53166469828	2213.75643249404	3040.38729711505	2125.53966646614	0.516639807893464	4.32105914685809e-08	6.79335111854643e-06	Kyat1	2	30075136	30095859	-	2923	protein_coding	kynurenine aminotransferase 1 [Source:MGI Symbol;Acc:MGI:1917516]	-	3047	3196	3025	3360	4835	2766	2156	2186	1902	1640	1875	2043	105.39773237521	118.153486124271	94.9592007884482	117.413340671404	126.785382015329	103.831036579317	89.9066396900738	83.8490353041597	69.3958143752535	64.8377848600461	72.5971597465357
ENSMUSG00000044442	174.103665146641	169.303288838895	197.684381150565	182.347373132756	168.983581166746	147.967170196177	104.70662165481	71.7099113620075	119.935347084103	90.8094988122982	131.339126983034	92.1044037014161	173.398243271963	101.767484932945	0.76907318670644	4.73980105862293e-08	7.38267901927361e-06	N6amt1	16	87151073	87165630	+	6135	protein_coding	N-6 adenine-specific DNA methyltransferase 1 (putative) [Source:MGI Symbol;Acc:MGI:1915018]	-	181	166	230	192	239	144	92	67	118	83	122	85	2.98298889169519	2.92389724269468	3.43996287918882	3.19663937392026	2.98596597311147	2.57544188446584	1.82786907437449	1.2244384635576	2.05125201023126	1.56342359384489	2.25056954076159
ENSMUSG00000022865	1828.56943339096	1662.43590847831	1778.29993304574	1660.12087622947	1810.03333802037	1791.01928924955	1518.24601399474	1104.54669441182	1142.43500103841	1161.92394865856	1405.97458885117	1035.90364633593	1755.0797964024	1228.17164888177	0.515395045313574	5.25415500678738e-08	7.96264824542137e-06	Cxadr	16	78098377	78156662	+	7400	protein_coding	coxsackie virus and adenovirus receptor [Source:MGI Symbol;Acc:MGI:1201679]	-	1901	1630	2069	1748	2560	1743	1334	1032	1124	1062	1306	956	25.9739515102998	23.8026038927133	25.6548369059052	24.1277426190409	26.5161071962566	25.8445810626577	21.973332862658	15.63596557703	16.1989241147871	16.584635592037	19.9737049591709
ENSMUSG00000121106	53.8663273381872	63.233758481997	37.8178816114125	73.1288944334491	65.0480730851071	78.0937842702043	23.9004245081631	7.49208029155303	8.13120997180361	14.2231745127696	26.9137555293103	33.5910178205164	61.8647865367262	19.0419437723527	1.70288592444191	5.69993600309869e-08	8.56110030751127e-06	ENSMUSG00000121106	5	74808372	74818997	+	1332	lncRNA	novel transcript, antisense to KO:Lnx1and Lnx1	-	56	62	44	77	92	76	21	7	8	13	25	31	4.25080742467938	5.02986176328638	3.03102095445956	5.90464080112558	5.29401445758596	6.26056021151904	1.92170577259628	0.589210589143035	0.640526853095575	1.12785238907973	2.12413911850975
ENSMUSG00000031659	82.723288412216	83.6317450890928	81.6522443882769	106.369300994108	114.541172171602	83.2315332353494	40.9721562997082	66.3584254394697	50.8200623237726	50.3281559682616	34.4496070775172	41.1760863606331	92.0248807151074	47.3507489115604	0.961611573115068	6.36127002702363e-08	9.3867793328589e-06	Adcy7	8	88999031	89056590	+	6733	protein_coding	adenylate cyclase 7 [Source:MGI Symbol;Acc:MGI:102891]	-	86	82	95	112	162	81	36	62	50	46	32	38	1.29144960883461	1.31605434291667	1.29465924813103	1.69909002813265	1.8441995875534	1.32001915612266	0.651726996439262	1.03242806844303	0.791977729395613	0.789518577656472	0.537883890018474
ENSMUSG00000055805	38.4759480987051	42.8357718749012	63.602800891921	38.9387619710573	45.2508334505093	52.4050394444792	17.0717317915451	26.7574296126894	13.2132162041809	22.9758972898586	17.2248035387586	20.5880431803165	46.9181926219289	19.6385202695582	1.26008976809232	6.5371103943189e-08	9.56237139593327e-06	Fmnl1	11	103061933	103089727	+	4886	protein_coding	formin-like 1 [Source:MGI Symbol;Acc:MGI:1888994]	-	40	42	74	41	64	51	15	25	13	21	16	19	0.827740408407832	0.928890267404213	1.38969259777086	0.857111608122518	1.00398686682511	1.1453033810051	0.37420503027575	0.573671499282588	0.283753658109982	0.496682625827927	0.370607064213506
ENSMUSG00000001588	72.1424026850721	76.4924497766093	85.0902336256781	99.721219681976	99.6932424456533	113.03047723319	39.8340408469385	51.3742648563636	60.9840747885271	45.9517945797171	47.3682097315862	48.7611549007497	91.0283375746965	49.0455899506471	0.890289246568076	7.45657344167321e-08	1.0630040545409e-05	Acap1	11	69772393	69786365	-	4878	protein_coding	ArfGAP with coiled-coil, ankyrin repeat and PH domains 1 [Source:MGI Symbol;Acc:MGI:2388270]	-	75	75	99	105	141	110	35	48	60	42	44	45	1.55455859297381	1.66145296906555	1.86223243142995	2.19864182799376	2.21553613229793	2.47431346483613	0.874577042878994	1.10325567350346	1.31178008659795	0.994994386959922	1.02084088116129
ENSMUSG00000037337	23.0855688592231	22.4377852678054	30.9419031366102	25.6425993467938	33.2310808152178	29.7989439978411	10.2430390749271	13.9138633985985	6.09840747885271	12.0349938184973	5.38275110586207	5.4179061000833	27.5229802372486	8.84849349613683	1.64826373262084	9.96771771118647e-08	1.38575989535189e-05	Map4k1	7	28681475	28702704	+	3077	protein_coding	mitogen-activated protein kinase kinase kinase kinase 1 [Source:MGI Symbol;Acc:MGI:1346882]	-	24	22	36	27	47	29	9	13	6	11	5	5	0.788626513255898	0.77261612751918	1.0735332290029	0.896279061540294	1.17077079984284	1.03412808036945	0.356522413635485	0.473688219583119	0.207957857082379	0.413122002069854	0.183903367296392
ENSMUSG00000022893	236.627080807036	164.203792187121	185.651418819661	180.44792132929	243.223229796487	228.116054052439	130.883277068512	97.3970437901894	131.115760795333	131.290841656335	142.104629194759	124.611840301916	206.378249498673	126.233898801174	0.71129163253764	1.01974828835433e-07	1.40608243497513e-05	Adamts1	16	85590715	85600001	-	5302	protein_coding	a disintegrin-like and metallopeptidase (reprolysin type) with thrombospondin type 1 motif, 1 [Source:MGI Symbol;Acc:MGI:109249]	-	246	161	216	190	344	222	115	91	129	120	132	115	4.69118988272465	3.28136648027004	3.73813098337449	3.66033521765582	4.97302038726474	4.59427598519681	2.64380817882109	1.92432488902316	2.59478612112661	2.61549960639678	2.81761325064397
ENSMUSG00000004952	58.6758208505253	65.2735571427066	47.2723520142656	51.2851986935877	59.3917189037935	72.9560353050593	35.2815790358599	38.5306986422727	25.4100311618863	24.0699876369947	19.3779039811034	18.4208807402832	59.1424471516563	26.8485135330667	1.13797034410276	1.07630116464952e-07	1.46012404772051e-05	Rasa4	5	136112770	136140714	+	7485	protein_coding	RAS p21 protein activator 4 [Source:MGI Symbol;Acc:MGI:1858600]	-	61	64	55	54	84	71	31	36	25	22	18	17	0.823997053321044	0.923967624704543	0.674235122134291	0.736900647257043	0.860179329137082	1.04080740485142	0.504825999694916	0.5392466107565	0.356204813094233	0.339659692817352	0.27216224184577
ENSMUSG00000020788	32.7045558838993	29.5770805802889	43.8343627768645	86.4250570577125	90.5016669010186	95.5621307516974	18.2098472443148	27.827726797197	18.2952224365581	17.505445554178	16.1482533175862	15.1701370802332	63.1008089919135	18.8594387383445	1.74430368208614	1.10671630274756e-07	1.47755409879519e-05	Atp2a3	11	72851995	72883870	+	5281	protein_coding	ATPase, Ca++ transporting, ubiquitous [Source:MGI Symbol;Acc:MGI:1194503]	-	34	29	51	91	128	93	16	26	18	16	15	14	0.650954116674601	0.593403925796758	0.886123992866136	1.76007918803757	1.85778444662279	1.93228245438497	0.369296881232557	0.551993429902388	0.363502931022048	0.350120025578886	0.321456539199582
ENSMUSG00000026348	609.843777364476	493.631275891719	385.914291898277	619.221287929984	690.075210120267	591.868680784707	209.41324330962	226.903003115606	264.264324083617	300.874845462434	256.218952639035	464.856343387147	565.092420664905	287.088451999576	0.977166073035288	1.125364324854e-07	1.49062036792866e-05	Acmsd	1	127657150	127695715	+	2831	protein_coding	amino carboxymuconate semialdehyde decarboxylase [Source:MGI Symbol;Acc:MGI:2386323]	-	634	484	449	652	976	576	184	212	260	275	238	429	22.6431590329808	18.4745588612799	14.5528133344443	23.5241916660568	26.4247853858845	22.3247417325298	7.92227253358356	8.3960056014819	9.79456286489136	11.2255068912835	9.51446254741768
ENSMUSG00000051989	235.665182104569	242.73604062444	206.279354244068	238.381201335009	258.7782037951	259.970097636338	184.374703348687	132.716850878939	163.640600682548	175.05445554178	159.329432733517	171.205832762632	240.301679956587	164.386979324684	0.548662714263384	1.14650149291411e-07	1.50675375889072e-05	Smim11	16	92098174	92109929	+	972	protein_coding	small integral membrane protein 11 [Source:MGI Symbol;Acc:MGI:1916186]	-	245	238	240	251	366	253	162	124	161	160	148	158	25.4851648840731	26.4593564441457	22.6561162252533	26.37633435308	28.8613300260181	28.5599922709697	20.3151753103035	14.3031649893558	17.6649002957886	19.0224676448775	17.2322752784583
ENSMUSG00000026117	190.45594308859	185.621678124572	231.204776215226	184.246824936222	195.851263527986	178.793663987047	146.816893407288	119.873284664848	97.5745196616434	135.667203044879	116.267423886621	138.698396162132	194.362358313274	125.816286804569	0.631559373694203	1.21848584662372e-07	1.58894332650421e-05	Zap70	1	36800879	36821899	+	2992	protein_coding	zeta-chain (TCR) associated protein kinase [Source:MGI Symbol;Acc:MGI:99613]	-	198	182	269	194	277	174	129	112	96	124	108	128	6.69100307340551	6.57322326258699	8.24956745374404	6.62288362098609	7.09609956379601	6.38104031409788	5.25532944190337	4.19694387560707	3.42185201199187	4.78931312730155	4.0851625271703
ENSMUSG00000026640	451.130491457317	297.810604463599	423.73217350969	566.986363334664	276.454310611705	398.689319695254	171.855433368221	208.707950978977	94.525315922217	168.489913458963	268.061005071931	193.961038382982	402.467210512038	184.266776197215	1.12701838014347	1.22994461608824e-07	1.59154833321819e-05	Plxna2	1	194300526	194499177	+	17174	protein_coding	plexin A2 [Source:MGI Symbol;Acc:MGI:107684]	-	469	292	493	597	391	388	151	195	93	154	249	179	2.76114371876155	1.83729958795521	2.63400107494771	3.55066627718604	1.74504575779633	2.47892904687351	1.07171007517963	1.27303364241638	0.577514734875884	1.03624488209882	1.64087335078116
ENSMUSG00000028860	282.798218525483	330.447383034952	239.799749308729	230.783394121144	321.705144062215	254.832348671193	184.374703348687	114.521798742311	131.115760795333	124.726299573518	158.252882512345	215.632662783315	276.727706287286	154.770684625918	0.839730580524718	1.432935966562e-07	1.78635627017475e-05	Sytl1	4	132980401	132990424	-	2518	protein_coding	synaptotagmin-like 1 [Source:MGI Symbol;Acc:MGI:1933365]	-	294	324	279	243	455	248	162	107	129	114	147	199	11.8053599367684	13.9045798089752	10.1669096619241	9.85728993297671	13.8502365669982	10.8068664459698	7.84207720477164	4.76436230608317	5.46368388173682	5.23193406173945	6.60706808515779
ENSMUSG00000036078	1455.35273683352	1491.0928209787	1979.4223034337	2082.7489025007	1853.87008292555	1735.53160042599	1446.54474047025	1152.71006771466	1103.81175367234	1126.91305755021	1244.49205567531	1015.31560315561	1766.33640784969	1181.63121303973	0.580454162845114	1.60539144811364e-07	1.98572756912998e-05	Sigmar1	4	41738493	41756157	-	3136	protein_coding	sigma non-opioid intracellular receptor 1 [Source:MGI Symbol;Acc:MGI:1195268]	-	1513	1462	2303	2193	2622	1689	1271	1077	1086	1030	1156	937	48.7809779056302	50.3778818303349	67.3842456793275	71.4281760733696	64.085260471581	59.0959100376969	49.4016348585377	38.5049334731865	36.9322146205002	37.9554641807748	41.7185257853108
ENSMUSG00000056071	58.6758208505253	16.3183892856766	12.032962330904	17.0950662311959	28.2817709065683	27.7438444117831	1.13811545276967	9.63267466056818	0	0	4.30620088468966	2.16716244003332	26.6913090027755	2.87402557301014	3.21366642134058	1.6550960794479e-07	2.03226468966953e-05	S100a9	3	90599939	90603028	-	522	protein_coding	S100 calcium binding protein A9 (calgranulin B) [Source:MGI Symbol;Acc:MGI:1338947]	-	61	16	14	18	40	27	1	9	0	0	4	2	11.8153600461839	3.31221152821528	2.46092296929475	3.52215922395847	5.87341933825129	5.67540803203949	0.233507762187396	1.93307513482395	0	0	0.86723472976398
ENSMUSG00000020175	113.50404689118	52.0148658480943	116.891634071639	104.469849190642	114.541172171602	102.7549793029	59.182003544023	50.303967671856	27.4428336548372	17.505445554178	40.9089084045517	44.426830020683	100.696091246009	39.9616648083548	1.33772143507905	1.71641619584129e-07	2.09228646713349e-05	Rab36	10	74872890	74890580	+	6179	protein_coding	RAB36, member RAS oncogene family [Source:MGI Symbol;Acc:MGI:1924127]	-	118	51	136	110	162	100	52	47	27	16	38	41	1.93086291061142	0.891909039732836	2.0195806468473	1.81836671377691	2.00954779462648	1.77576558158435	1.02578648597098	0.852818064011989	0.466012051803068	0.299236746250541	0.696005344699721
ENSMUSG00000039763	210.65581584041	168.28338950854	201.981867697317	193.744083953553	185.952643710687	172.628365228873	145.678777954518	123.084176218371	139.246970767137	126.91448026779	103.348821232552	119.193934201833	188.874360989897	126.2445267737	0.582625450724308	1.8697176963848e-07	2.24659936347037e-05	Dnajc28	16	91411142	91415914	-	3565	protein_coding	DnaJ heat shock protein family (Hsp40) member C28 [Source:MGI Symbol;Acc:MGI:2181053]	-	219	165	235	204	263	168	128	115	137	116	96	110	6.21115273611687	5.00141618031525	6.04851574120191	5.84490714416222	5.65454591354254	5.17075043143458	4.37645291397281	3.61672121999319	4.09838366971574	3.76020559588925	3.04760636591393
ENSMUSG00000057649	196.227335303396	239.676342633376	236.361760071328	245.979008548874	221.304857343897	221.950755294265	159.336163387754	155.193091753598	142.296174506563	169.584003806099	179.783886935793	140.865558602166	226.916676532523	157.843146498662	0.524112613708146	2.05692071721736e-07	2.45400853227167e-05	Brd9	13	74085930	74109014	+	6949	protein_coding	bromodomain containing 9 [Source:MGI Symbol;Acc:MGI:2145317]	-	204	235	275	259	313	216	140	145	140	155	167	130	2.96821587868059	3.65438361784221	3.63120584916906	3.8070136611242	3.45241938408233	3.4106351909335	2.45571265803064	2.33949660150661	2.1486085689535	2.57764154498601	2.71982732524267
ENSMUSG00000057948	32.7045558838993	26.5173825892246	29.2229085179096	49.3857468901214	45.9578777231735	46.2397406863052	17.0717317915451	14.9841605831061	12.1968149577054	8.75272277708898	20.4544542022759	13.0029746401999	38.3380353817723	14.4104764919869	1.41606503709495	2.17501280178248e-07	2.57662432053415e-05	Unc13d	11	115952921	115968787	-	4679	protein_coding	unc-13 homolog D [Source:MGI Symbol;Acc:MGI:1917700]	-	34	26	34	52	65	45	15	14	12	8	19	12	0.734705853848806	0.600466644327551	0.66675511951643	1.13516052783274	1.06478477317197	1.05526928571796	0.390759943989595	0.335468478195564	0.273514138167335	0.197583228796975	0.459565828691983
ENSMUSG00000076617	435.740112217835	549.725739061232	874.968260918589	1437.88501522392	2459.09998032611	1936.93135985967	250.385399609328	205.497059425454	365.904448731163	421.224783647407	221.769345561517	136.531233722099	1282.39174460123	266.885378449495	2.26462309094858	2.42979981488553e-07	2.82386130785661e-05	Ighm	12	113382178	113386350	-	1886	IG_C_gene	immunoglobulin heavy constant mu [Source:MGI Symbol;Acc:MGI:96448]	-	453	539	1018	1514	3478	1885	220	192	360	385	206	126	24.2853374187797	30.8827283654425	49.5275193982485	81.9957173314532	141.347916003508	109.666376836847	14.2184684038179	11.4139579540824	20.3569350872475	23.5902301234957	12.3615436056443
ENSMUSG00000037902	226.046195079893	222.338054017344	205.419856934718	219.386683300347	292.716328882982	281.548643289947	132.021392521282	155.193091753598	150.427384478367	183.807178318869	143.181179415931	166.871507882566	241.242626917539	155.250289061769	0.637298168990287	2.69713444635898e-07	3.04504668836582e-05	Sirpa	2	129434755	129474148	+	4911	protein_coding	signal-regulatory protein alpha [Source:MGI Symbol;Acc:MGI:108563]	-	235	218	239	231	414	274	116	145	148	168	133	154	4.83821937659314	4.79683902291776	4.46548313993767	4.80450919187494	6.46147885537981	6.12187500476289	2.87912075259035	3.31035672650568	3.21398141192856	3.95323365472653	3.06498871658492
ENSMUSG00000047905	219.312904162619	221.31815468699	280.196122848192	244.079556745408	253.121849613786	265.107846601483	184.374703348687	164.825766414167	186.001428105008	180.52490727746	166.865284281724	170.122251542616	247.189405776413	175.45239016161	0.496233225213406	2.78179276231426e-07	3.11968785651003e-05	Gm8566	6	67182603	67183067	+	465	processed_pseudogene	predicted pseudogene 8566 [Source:MGI Symbol;Acc:MGI:3647296]	-	228	217	326	257	358	258	162	154	183	165	155	157	49.5757761768598	50.4284205170776	64.3287532305417	56.4530165508871	59.0108124868305	60.8794306748666	42.4652696808924	37.1316711919301	41.9710386030013	41.005690334482	37.7247107447331
ENSMUSG00000024942	297.226699062497	322.288188392114	372.162334948673	410.281589548701	385.339128601993	374.028124662558	259.490323231485	284.699051079015	262.231521590667	242.888057064219	234.687948215586	237.304287183648	360.221010869423	253.55019806077	0.507801935813563	2.83922377844269e-07	3.16300810602403e-05	Capn1	19	6038573	6065927	-	3346	protein_coding	calpain 1 [Source:MGI Symbol;Acc:MGI:88263]	-	309	316	433	432	545	364	228	266	258	222	218	219	9.3372754584842	10.2053929318994	11.8741477042485	13.1875704595791	12.4845268046855	11.9365624997428	8.3057859606979	8.91317488943929	8.22328512505278	7.66725970988167	7.37356868710564
ENSMUSG00000121142	216.427208055216	213.158960044151	210.576840790819	212.738601988215	224.133034434554	188.041612124308	176.407895179299	104.889124081742	116.886143344677	80.9626856880731	130.262576761862	138.698396162132	210.846042906211	124.684470202964	0.760197609269449	2.91593867128957e-07	3.20480712066363e-05	ENSMUSG00000121142	9	107552988	107555464	+	2477	lncRNA	novel transcript, antisense to Gnat1	-	225	209	245	224	317	183	155	98	115	74	121	128	9.18425936599868	9.11777486135523	9.07570905309146	9.23695854615835	9.80922680235964	8.1064164785449	7.62741745602836	4.43584944139658	4.95134756546125	3.45238204673181	5.52849010913934
ENSMUSG00000074476	325.121761434058	311.069295758211	415.996697725537	302.96256265286	310.392435699587	256.887448257251	212.827589667929	181.950521366288	232.755885442878	203.500804567319	232.534847773241	170.122251542616	320.405033587918	205.615316726712	0.640892770458605	3.07382809045232e-07	3.33599587984444e-05	Spc24	9	21666738	21671599	-	2573	protein_coding	SPC24, NDC80 kinetochore complex component, homolog (S. cerevisiae) [Source:MGI Symbol;Acc:MGI:1914879]	-	338	305	484	319	439	250	187	170	229	186	216	157	13.2820326155506	12.8093955841225	17.2602094927095	12.6636202801554	13.0775459455401	10.6611499500677	8.85877446488943	7.40774225781738	9.49177151894855	8.35384271874441	9.5008210503642
ENSMUSG00000086389	164.484678121964	164.203792187121	207.138851553418	267.822704288736	181.003333802037	240.446651568787	112.673429824198	134.857445247955	44.7216548449199	31.7286200669475	82.8943670302759	58.5133858808996	204.183335253677	77.5648171491992	1.39712569764963	3.18313252971116e-07	3.4324779112052e-05	Gm15998	3	89222746	89226214	+	1844	lncRNA	predicted gene 15998 [Source:MGI Symbol;Acc:MGI:3802094]	-	171	161	241	282	256	234	99	126	44	29	77	54	9.37611276663766	9.43481837222981	11.9921378750859	15.6205087492041	10.6409540809273	13.923831853008	6.54404237219103	7.66101577293569	2.54473954760205	1.81739871872901	4.72581788613522
ENSMUSG00000040152	35.5902519913022	27.5372819195793	41.2558708488136	33.2404065606587	53.7353647224798	27.7438444117831	15.9336163387754	17.1247549521212	10.1640124647545	9.8468131242251	17.2248035387586	14.0865558602166	36.5171700757695	14.0634260464752	1.39233565651323	3.61450043767654e-07	3.79838845881356e-05	Thbs1	2	117942357	117957614	+	6073	protein_coding	thrombospondin 1 [Source:MGI Symbol;Acc:MGI:98737]	-	37	27	48	35	76	27	14	16	10	9	16	13	0.616007601320536	0.480428837463631	0.725234479530584	0.588669786319422	0.959205878425428	0.487825291079304	0.280993697689032	0.2953883953757	0.175609618047774	0.171258590232781	0.298169951547372
ENSMUSG00000026043	430.930618705497	436.51691339185	606.8051004013	523.298971854941	972.185874913286	688.458361329433	381.26867667784	214.059436901515	370.98645496354	330.415284835109	282.056157947172	254.641586703915	609.699306766051	305.571266338182	0.997776089574225	4.41792845581975e-07	4.48671123388879e-05	Col3a1	1	45350698	45388866	+	9816	protein_coding	collagen, type III, alpha 1 [Source:MGI Symbol;Acc:MGI:88453]	-	448	428	706	551	1375	670	335	200	365	302	262	235	4.61456845124118	4.71170188205318	6.59949400192203	5.73355564788431	10.7366715821869	7.4893492300005	4.15989225486043	2.28440011857761	3.96560902401699	3.555375943834	3.02074395327631
ENSMUSG00000037548	23.0855688592231	13.2586912946123	25.7849192805085	42.7376655779897	45.9578777231735	36.9917925490442	1.13811545276967	11.7732690295833	11.18041371123	9.8468131242251	6.45930132703448	6.50148732009996	31.3027525474252	7.81656666082375	1.99899542980886	4.78422362742365e-07	4.81917424314495e-05	H2-DMb2	17	34362281	34370529	+	1747	protein_coding	histocompatibility 2, class II, locus Mb2 [Source:MGI Symbol;Acc:MGI:95923]	-	24	13	30	45	65	36	1	11	11	9	6	6	1.38901189541408	0.804116608130684	1.57568295441801	2.63103479522943	2.85181909197004	2.26106696639925	0.0697716381578826	0.705954170588253	0.671508260700942	0.595336816533302	0.388691925246249
ENSMUSG00000076612	84.6470858171513	121.36802031222	79.9332497695764	212.738601988215	403.015235418598	134.6090228868	10.2430390749271	27.827726797197	62.0004760350026	26.2581683312669	12.918602654069	30.3402741604665	172.718536032094	28.2647145088215	2.61019628617887	4.83756219621366e-07	4.84389709908966e-05	Ighg2c	12	113248945	113252552	-	1326	IG_C_gene	immunoglobulin heavy constant gamma 2C [Source:MGI Symbol;Acc:MGI:2686979]	-	88	119	93	224	570	131	9	26	61	24	12	28	6.71006576022433	9.69777317636108	6.43546468796504	17.2548614772506	32.9482878941042	10.8400578751725	0.827314831641318	2.19839917293704	4.90611688044133	2.09161069579423	1.02420029171221
ENSMUSG00000076937	18.2760753468849	11.2188926339027	22.3469300431074	20.8939698381283	23.3324609979189	49.3223900653922	0	5.35148592253788	4.06560498590181	8.75272277708898	5.38275110586207	0	24.2317864875557	3.92542746523179	2.61802974234484	5.40558821917019e-07	5.3489885307577e-05	Iglc2	16	19017146	19019101	-	612	IG_C_gene	immunoglobulin lambda constant 2 [Source:MGI Symbol;Acc:MGI:99547]	-	19	11	26	22	33	48	0	5	4	8	5	0	3.13898909616555	1.94227109834683	3.89818470346269	3.6717934393554	4.13298699022535	8.60584747341936	0	0.915999655390433	0.697043928368714	1.51060772474027	0.924625263351303
ENSMUSG00000063171	313.578977004447	397.760738838368	292.229085179096	463.466240045755	292.716328882982	367.862825904384	250.385399609328	256.871324281818	170.755409407876	204.594894914455	186.243188262828	227.552056203499	354.602365975839	216.067045446634	0.71381971975386	6.14082176512796e-07	6.00586649610363e-05	Rps4l	6	148256098	148257431	+	1334	transcribed_processed_pseudogene	ribosomal protein S4-like [Source:MGI Symbol;Acc:MGI:1913434]	-	326	390	340	488	414	358	220	240	168	187	173	210	24.7086716860326	31.5920175653142	23.3864108262172	37.3655152454725	23.7873483199177	29.4463199343498	20.101972570915	20.1712187981629	13.4308974023909	16.1993994050015	14.67700515481
ENSMUSG00000000386	45.2092390159785	48.9551678570299	89.3877201724295	29.4415029537262	54.442408995144	29.7989439978411	25.0385399609328	10.7029718450758	22.3608274224599	12.0349938184973	16.1482533175862	13.0029746401999	49.5391638320249	16.548093500792	1.58742037384024	6.76497884545061e-07	6.54830716566895e-05	Mx1	16	97248235	97264107	-	3371	protein_coding	MX dynamin-like GTPase 1 [Source:MGI Symbol;Acc:MGI:97243]	-	47	48	104	31	77	29	22	10	22	11	15	12	1.40970011026099	1.53868978142543	2.83083837261248	0.939312115793138	1.75078772531647	0.943937141292438	0.795491883998831	0.332596730405782	0.696010045354224	0.377091782963198	0.50359299421922
ENSMUSG00000025188	147.170501477547	190.721174776346	201.981867697317	192.79435805182	192.316042164665	155.16001874738	139.98820069067	124.154473402879	108.754933372873	123.632209226382	93.659869242	106.190959561633	180.023993819179	116.063440916073	0.636879934191946	6.77330547394125e-07	6.54830716566895e-05	Hps1	19	42743544	42768417	-	5855	protein_coding	HPS1, biogenesis of lysosomal organelles complex 3 subunit 1 [Source:MGI Symbol;Acc:MGI:2177763]	-	153	187	235	203	272	151	123	116	107	113	87	98	2.64211769525423	3.45130461267299	3.68282811569339	3.54140928291094	3.56076674347682	2.82978784768585	2.56064891187087	2.22130307550735	1.94898482516212	2.2303071693454	1.68166515873191
ENSMUSG00000024039	10460.6483893355	8237.72689127564	8601.84907197764	11234.3076916009	9753.67574140275	9884.00145914599	7220.2044323708	7766.07637078697	5066.76021368013	5273.51547319611	5791.84018990759	7322.84188487259	9695.36820745639	6406.8730941357	0.597704612643805	7.6021555408922e-07	7.14732545970565e-05	Cbs	17	31827868	31856212	-	7485	protein_coding	cystathionine beta-synthase [Source:MGI Symbol;Acc:MGI:88285]	-	10875	8077	10008	11829	13795	9619	6344	7256	4985	4820	5380	6758	146.901114014203	116.60760163654	122.686274587636	161.42218067414	141.263974350548	141.007414468532	103.310198131114	108.688150212477	71.02723973099	74.4163508808926	81.3462700627913
ENSMUSG00000038608	101.961262461569	67.3133558034162	93.6852067191809	63.631635416118	103.228463808974	95.5621307516974	36.4196944886295	42.811887380303	44.7216548449199	66.7395111753035	33.3730568563448	44.426830020683	87.5636758268259	44.7487724610306	0.971554635196981	7.81123212584228e-07	7.30003037893993e-05	Dock10	1	80478790	80736244	-	18267	protein_coding	dedicator of cytokinesis 10 [Source:MGI Symbol;Acc:MGI:2146320]	-	106	66	109	67	146	93	32	40	44	61	31	41	0.586713747962105	0.390431897581954	0.547519708087702	0.374640355403258	0.612614324474198	0.55862394709624	0.213527873190905	0.245510172047493	0.256883983455312	0.385900856599359	0.192062084592992
ENSMUSG00000039960	1683.32272931835	1409.50087455032	1869.40664783687	2018.16754118285	1575.29463949585	1736.55915021902	1342.97623426821	1314.3249425753	1281.68197180554	1273.52116406645	1128.22463178869	1271.04077107954	1715.37526376721	1268.62828593062	0.435299450949024	7.9287337477931e-07	7.36890381797655e-05	Rhou	8	124380668	124390623	+	3806	protein_coding	ras homolog family member U [Source:MGI Symbol;Acc:MGI:1916831]	-	1750	1382	2175	2125	2228	1690	1180	1228	1261	1164	1048	1173	46.4897159885126	39.2380886314473	52.4361702047293	57.0291808135683	44.8691583361512	48.7216233403846	37.7907097206907	36.1748143464795	35.3344130930008	35.3425053749928	31.1630295799898
ENSMUSG00000009687	55.7901247431224	60.1740604909326	59.3053143451696	62.6819095143849	86.2594012650333	61.6529875817403	22.7623090553935	33.1792127197348	30.4920373942636	41.5754331911726	38.7558079622069	34.6745990405331	64.3106329900639	33.5732332272174	0.944319453562352	8.12511323920834e-07	7.45025470507274e-05	Fxyd5	7	30732147	30741906	-	4192	protein_coding	FXYD domain-containing ion transport regulator 5 [Source:MGI Symbol;Acc:MGI:1201785]	-	58	59	69	66	122	60	20	31	30	38	36	32	1.3989247307841	1.52089531616731	1.51031767155225	1.60816143956501	2.23069440086591	1.57048504703383	0.581541277966703	0.829119535403974	0.763223194468606	1.04755168316316	0.971915257736446
ENSMUSG00000024673	7.69518961974102	9.17909397319311	12.8924596402543	64.5813613178511	36.0592579058746	75.0111348911173	0	3.21089155352273	2.0328024929509	9.8468131242251	4.30620088468966	1.08358122001666	34.2364162246719	3.41338154590084	3.32461543656303	8.1258851361702e-07	7.45025470507274e-05	Ms4a1	19	11227039	11243605	-	6187	protein_coding	membrane-spanning 4-domains, subfamily A, member 1 [Source:MGI Symbol;Acc:MGI:88321]	-	8	9	15	68	51	73	0	3	2	9	4	1	0.130736694213049	0.157192194920351	0.222459844946523	1.12262776622694	0.631817397862154	1.2946327033918	0	0.0543648090285061	0.0344747764798491	0.168103025453965	0.0731689880292222
ENSMUSG00000022962	538.663273381872	509.949665177395	503.665423279266	485.309935785617	485.032371047647	465.480056242139	340.296520378132	419.55649632697	385.216072414196	364.332085596329	418.778036036069	374.919102125764	498.016787485656	383.84971881291	0.374829584028737	8.14913129077032e-07	7.45025470507274e-05	Gart	16	91418074	91443840	-	5144	protein_coding	phosphoribosylglycinamide formyltransferase [Source:MGI Symbol;Acc:MGI:95654]	-	560	500	586	511	686	453	299	392	379	333	389	346	11.0071451976534	10.5035868106555	10.4529083665229	10.1467491329395	10.221736380604	9.66275729871731	7.08503586832901	8.54401171566044	7.85759842035704	7.48094410651169	8.55846373232962
ENSMUSG00000006356	642.548333248375	558.904833034425	599.929121926498	835.758793525132	928.349130008105	949.4560087588	506.461376482504	551.203050021401	392.330881139524	402.625247746093	410.16563426669	463.77276216713	752.491036750223	454.426491970557	0.728222501315021	8.43204620875574e-07	7.63866364227987e-05	Crip2	12	113103856	113109126	+	2099	protein_coding	cysteine rich protein 2 [Source:MGI Symbol;Acc:MGI:1915587]	-	668	548	698	880	1313	924	445	515	386	368	381	428	32.1774520783836	28.2121838052391	30.5128989791179	42.8230125752359	47.9461575341436	48.3018051854948	25.8415998468367	27.5087919376805	19.6122059655071	20.2604233763164	20.5428034212625
ENSMUSG00000043008	42.3235429085756	44.8755705356108	36.0988869927119	65.5310872195842	74.946692902406	61.6529875817403	23.9004245081631	25.6871324281818	28.4592349013127	25.1640779841308	20.4544542022759	24.9223680603832	54.2381280234381	24.7646153474079	1.13478042503245	8.81007851902201e-07	7.88314578973342e-05	Klhl6	16	19765246	19801787	-	2609	protein_coding	kelch-like 6 [Source:MGI Symbol;Acc:MGI:2686922]	-	44	44	42	69	106	60	21	24	28	23	19	23	1.70516427712868	1.8224145836539	1.47711972783273	2.701357074412	3.11410539310196	2.52337037836942	0.981108504828762	1.0313685656094	1.14455200809949	1.01874829117689	0.824188774415404
ENSMUSG00000022504	46.1711377184461	35.6964765624177	83.3712390069775	49.3857468901214	62.9269402671145	55.4876888235662	19.3479626970844	33.1792127197348	30.4920373942636	22.9758972898586	18.301353759931	20.5880431803165	55.5065382114406	24.1474178401982	1.20383106255818	1.0035555885538e-06	8.83864508411103e-05	Ciita	16	10297923	10346282	+	9535	protein_coding	class II transactivator [Source:MGI Symbol;Acc:MGI:108445]	-	48	35	97	52	89	54	17	31	30	21	17	19	0.5089887323101	0.39665773872898	0.933450997282721	0.557044164628147	0.71543606611557	0.621408073985236	0.21732017636612	0.364516947290347	0.335546054663072	0.254514033539093	0.201778736023219
ENSMUSG00000027712	1095.60262211063	1116.7897667385	1304.71691559373	1286.87859684836	1276.2149121589	1226.89445287663	1052.75679381195	865.870422266628	942.203955482744	932.164975759976	995.808954584483	825.688889652695	1217.84954438779	935.748998593079	0.380902397805362	1.10067920067588e-06	9.59358834910344e-05	Anxa5	3	36503072	36530043	-	1777	protein_coding	annexin A5 [Source:MGI Symbol;Acc:MGI:106008]	-	1139	1095	1518	1355	1805	1194	925	809	927	852	925	762	64.8072994486843	66.5878934796205	78.3835323248366	77.8859013536568	77.8558586760516	73.7260095732131	63.4491969455173	51.0431916016935	55.634461116749	55.407085134002	58.9116895422816
ENSMUSG00000036887	441.511504432641	364.10406093666	358.410377999068	393.186523317505	454.629467323086	375.055674455587	166.164856104372	295.402022924091	274.428336548372	254.923050882717	221.769345561517	304.486322824681	397.816268077425	252.862322474292	0.653700221796161	1.11601945693471e-06	9.67715428069884e-05	C1qa	4	136623228	136626114	-	1040	protein_coding	complement component 1, q subcomponent, alpha polypeptide [Source:MGI Symbol;Acc:MGI:88223]	-	459	357	417	414	643	365	146	276	270	233	206	281	44.6238435741737	37.0939823995811	36.7911364298259	40.6606188873514	47.389175654007	38.5090987302167	17.1116284344479	29.7544872675594	27.6873891162611	25.8902186438779	22.417183884851
ENSMUSG00000096054	324.159862731591	319.228490401049	352.393896833616	468.214869554421	364.834844694731	368.890375697413	167.302971557142	162.685172045151	166.689804421974	138.949474086288	231.458297552069	323.990784784981	366.287056652137	198.512750741268	0.883829199242628	1.19787554959367e-06	0.000102287626879517	Syne1	10	4970917	5501482	-	40491	protein_coding	spectrin repeat containing, nuclear envelope 1 [Source:MGI Symbol;Acc:MGI:1927152]	-	337	313	410	493	516	359	147	152	164	127	215	299	0.841509506530454	0.835322961814016	0.929107233509497	1.24364205440553	0.976770915510027	0.972836317890612	0.44251771069343	0.42088341578642	0.431953427937758	0.362458554980468	0.600934489895356
ENSMUSG00000055782	464.597073291864	557.88493370407	548.359283365481	679.05401973917	564.928373858702	647.356369608273	330.053481303205	131.646553694432	281.5431452737	243.982147411355	263.754804187241	468.107087047197	577.030008927927	286.514536486188	1.01014630030121	1.23873530217625e-06	0.000104158579808213	Abcd2	15	91030074	91076002	-	5946	protein_coding	ATP-binding cassette, sub-family D (ALD), member 2 [Source:MGI Symbol;Acc:MGI:1349467]	-	483	547	638	715	799	630	290	123	277	223	245	432	8.21315188335504	9.94102134310273	9.84546564319407	12.282538094312	10.2996720095828	11.6257096922706	5.94490498485168	2.31930003562631	4.96828434715682	4.33404178947304	4.66324628277478
ENSMUSG00000051998	10.5808857271439	7.13929531248353	9.45447040285312	14.2458885259966	24.7465495432473	34.9366929629862	4.55246181107869	2.14059436901515	1.01640124647545	3.28227104140837	2.15310044234483	1.08358122001666	16.8506304124518	2.37140168838986	2.84481428808569	1.23876057555515e-06	0.000104158579808213	Lax1	1	133606829	133617846	-	2309	protein_coding	lymphocyte transmembrane adaptor 1 [Source:MGI Symbol;Acc:MGI:2443362]	-	11	7	11	15	35	34	4	2	1	3	2	1	0.481677522631955	0.327599093874476	0.437128617511924	0.663551001481999	1.16183814757309	1.6156928885783	0.211158166932561	0.0971142120569848	0.0461878393418853	0.150144856140274	0.0980286983405799
ENSMUSG00000027339	38.4759480987051	28.5571812499341	39.536876230113	56.9835541039863	69.2903387210924	59.5978879956823	12.5192699804664	27.827726797197	10.1640124647545	22.9758972898586	19.3779039811034	19.5044619602999	48.7402977332522	18.7282120789466	1.38593388706838	1.2445532363245e-06	0.000104158579808213	Rassf2	2	131831335	131872178	-	11993	protein_coding	Ras association (RalGDS/AF-6) domain family member 2 [Source:MGI Symbol;Acc:MGI:2442060]	-	40	28	46	60	98	58	11	26	10	21	18	18	0.337225017550293	0.252289271326995	0.351941503607495	0.51101117732742	0.626325022237103	0.530644893403954	0.111798680103396	0.243064896465814	0.0889249737683759	0.202350647027037	0.169860283516684
ENSMUSG00000021281	316.46467311185	235.596745311957	374.740826876724	276.370237404333	446.851980323779	285.658842462063	209.41324330962	198.004979133901	217.509866745747	112.691305755021	176.554236272276	134.364071282066	322.613884248451	174.756283749772	0.886338938871016	1.26499820417701e-06	0.000104826599954018	Tnfaip2	12	111408903	111421452	+	4984	protein_coding	tumor necrosis factor, alpha-induced protein 2 [Source:MGI Symbol;Acc:MGI:104960]	-	329	231	436	291	632	278	184	185	214	103	164	124	6.6742964490025	5.00844064124266	8.02692015059234	5.96378444843209	9.71942482627635	6.1202701383497	4.49999067868681	4.16169666867194	4.57917582316381	2.38820898216111	3.72402842825215
ENSMUSG00000022885	1744.88424627628	1427.85906249671	1259.16355819817	1756.99291820624	1478.42957414086	1677.98881201636	1147.22037639183	1179.46749732735	1220.69789701702	1067.83217880486	1170.21009041441	1158.34832419781	1557.55302855577	1157.29606069221	0.427988902931974	1.27331726470642e-06	0.000104998740327899	St6gal1	16	23043490	23179100	+	4916	protein_coding	beta galactoside alpha 2,6 sialyltransferase 1 [Source:MGI Symbol;Acc:MGI:108470]	-	1814	1400	1465	1850	2091	1633	1008	1102	1201	976	1087	1069	37.3089508683987	30.7740564587536	27.344263953109	38.4385358757876	32.6019576614115	36.4483724129772	24.993120479397	25.1331225218485	26.0544981630464	22.943046208301	25.0244674000356
ENSMUSG00000032633	906.108577724505	1195.32201517581	912.786142530001	1193.80545847851	1095.21157835686	1242.30769977207	830.824280521861	745.99713760178	517.348234456005	524.069276278203	785.881661455862	747.671041811495	1090.92357867296	691.965272020868	0.656834902984712	1.28431198396811e-06	0.000105388761923471	Flcn	11	59682234	59700842	-	4322	protein_coding	folliculin [Source:MGI Symbol;Acc:MGI:2442184]	-	942	1172	1062	1257	1549	1209	730	697	509	479	730	690	22.0370658064715	29.3029560616852	22.546557495705	29.7069111964272	27.4706019301513	30.6934260390771	20.5877991344584	18.0810956502529	12.5598542363652	12.8074859235355	19.1154827697745
ENSMUSG00000039981	62.5234156603958	45.8954698659656	110.015655596836	90.2239606646449	99.6932424456533	91.4519315795814	63.7344653551017	25.6871324281818	16.2624199436072	18.5995359013141	33.3730568563448	24.9223680603832	83.3006126355129	30.4298297574888	1.4602020866007	1.35898351016538e-06	0.000109907791384625	Zc3h12d	10	7708234	7746160	+	4092	protein_coding	zinc finger CCCH type containing 12D [Source:MGI Symbol;Acc:MGI:3045313]	-	65	45	128	95	141	89	56	24	16	17	31	23	1.60607329121605	1.18835301805011	2.87021765668898	2.37134620283617	2.64110099055457	2.38648226306516	1.66810823662316	0.657585676362399	0.416999886766034	0.480094170582778	0.857379789653026
ENSMUSG00000024672	30.7807584789641	22.4377852678054	15.4709515683051	13.2961626242635	23.3324609979189	17.4683464814931	4.55246181107869	8.5623774760606	3.04920373942636	5.47045173568061	7.5358515482069	5.4179061000833	20.464410903125	5.76470873508941	1.8307757202345	1.39568885791312e-06	0.000111363020295649	Ms4a7	19	11298403	11313510	-	4453	protein_coding	membrane-spanning 4-domains, subfamily A, member 7 [Source:MGI Symbol;Acc:MGI:1918846]	-	32	22	18	14	33	17	4	8	3	5	7	5	0.726582463144966	0.533873753509211	0.370902958190201	0.321131067803086	0.568018872224998	0.41889006060266	0.109491176161528	0.201425300372403	0.0718489025648416	0.129756895287032	0.177906787702537
ENSMUSG00000040415	100.999363759101	111.169027008672	110.015655596836	122.514641323571	183.12446662003	132.553923300742	92.1873516743435	59.9366423324242	65.0496797744289	54.7045173568061	77.5116159244138	71.5163605210995	126.729512934825	70.151027930586	0.859503401825389	1.39683731318404e-06	0.000111363020295649	Dtx3	10	127026247	127031597	-	2572	protein_coding	deltex 3, E3 ubiquitin ligase [Source:MGI Symbol;Acc:MGI:2135752]	-	105	109	128	129	259	129	81	56	64	50	72	66	4.12767944912004	4.57956384944578	4.56645826250828	5.12301619627863	7.71845400168058	5.50329223635556	3.8387150858505	2.44114620447441	2.65375355621557	2.24652976171522	3.16817166440994
ENSMUSG00000030739	278.950623715612	289.65140982076	360.988869927119	345.70022823085	393.1166156013	279.493543703889	256.075976873176	174.458441074735	215.477064252796	205.688985261591	238.994149100276	172.289413982649	324.650215166588	210.497338424204	0.628192344493965	1.41364695105279e-06	0.000111803086348667	Myh14	7	44255227	44320267	-	7273	protein_coding	myosin, heavy polypeptide 14 [Source:MGI Symbol;Acc:MGI:1919210]	-	290	284	420	364	556	272	225	163	212	188	222	159	4.03154989099888	4.2196199525201	5.29878367924595	5.11204630387813	5.85952922239567	4.10354448478184	3.77086300961222	2.51275846619354	3.10866449340954	2.98715252264741	3.45451084229235
ENSMUSG00000039936	82.723288412216	54.0546645088039	86.8092282443786	100.670945583709	86.9664455376976	86.3141826144364	26.1766554137025	51.3742648563636	38.6232473660672	56.8926980510784	46.2916595104138	40.0925051406164	82.9231258168736	43.241838389707	0.940385164084378	1.50421472217007e-06	0.000117692558401604	Pik3cd	4	149733625	149787028	-	6259	protein_coding	phosphatidylinositol-4,5-bisphosphate 3-kinase catalytic subunit delta [Source:MGI Symbol;Acc:MGI:1098211]	-	86	53	101	106	123	84	23	48	38	52	43	37	1.38925231127711	0.915038785544854	1.48066533662563	1.72984781186265	1.50626602505097	1.47257751142868	0.4479140745841	0.859830831658391	0.64748576442494	0.960089076372713	0.777518403270582
ENSMUSG00000022952	22.1236701567554	19.378087276741	26.6444165898588	23.7431475433276	21.9183724525904	11.3030477233191	5.69057726384836	7.49208029155303	7.11480872532816	2.18818069427225	7.5358515482069	7.58506854011662	20.8517902904321	6.26776117722089	1.73738805478757	1.53366514151021e-06	0.000119441273196688	Runx1	16	92398354	92623037	-	12025	protein_coding	runt related transcription factor 1 [Source:MGI Symbol;Acc:MGI:99852]	Runt	23	19	31	25	31	11	5	7	7	2	7	7	0.193388381738161	0.170740716927438	0.236546810152229	0.212354714126394	0.197595991125951	0.100371734565245	0.0506823500464952	0.0652664037204593	0.0620818334538788	0.0192202063937848	0.0658809917371639
ENSMUSG00000008496	32.7045558838993	30.5969799106437	24.0659246618079	50.3354727918545	40.3015235418598	66.7907365468853	6.82869271661804	14.9841605831061	18.2952224365581	13.1290841656335	9.68895199055172	21.6716244003332	40.7991988894918	14.0996227154668	1.52483739500556	1.70586512140589e-06	0.000131032251471643	Pou2f2	7	24786769	24879151	-	8243	protein_coding	POU domain, class 2, transcription factor 2 [Source:MGI Symbol;Acc:MGI:101897]	Pou	34	30	28	53	57	65	6	14	18	12	9	20	0.41704339320133	0.3932824254811	0.311683074116671	0.65674617581271	0.530018558141237	0.865230631274572	0.0887233181088105	0.190423026747185	0.232883534966327	0.168232183830107	0.123567534891156
ENSMUSG00000035069	264.522143178598	254.974832588698	256.130198186385	238.381201335009	258.071159522436	258.942547843309	216.241936026238	181.950521366288	166.689804421974	155.360829293329	201.314891359241	132.196908842032	255.170347109072	175.625815218184	0.539967655691792	1.72970825206083e-06	0.000131759143625412	Oma1	4	103171009	103229065	+	2144	protein_coding	OMA1 zinc metallopeptidase [Source:MGI Symbol;Acc:MGI:1914263]	-	275	250	298	251	365	252	190	170	164	142	187	122	12.9686730382134	12.6003849239766	12.7535758732547	11.9579277011165	13.0487708315884	12.8967294459405	10.8019122452173	8.88998173011387	8.15775478107638	7.65379277698395	9.8710647051284
ENSMUSG00000008193	13.4665818345468	7.13929531248353	13.7519569496045	40.8382137745235	39.5944792691956	25.6887448257251	3.41434635830902	5.35148592253788	8.13120997180361	2.18818069427225	1.07655022117241	4.33432488006664	23.4132119943465	4.08268300802697	2.51688971370074	1.78294338826309e-06	0.0001347264353192	Spib	7	44175417	44181495	-	2868	protein_coding	Spi-B transcription factor (Spi-1/PU.1 related) [Source:MGI Symbol;Acc:MGI:892986]	ETS	14	7	16	43	56	25	3	5	8	2	1	4	0.493556092196037	0.263746969231577	0.511895513039195	1.53142697080761	1.4966160573201	0.956455328505028	0.127501100273871	0.195464361610511	0.297483182818447	0.0805868137675251	0.0394609945028589
ENSMUSG00000062825	1007.10794148361	937.287484596052	720.258745235538	890.842895825652	1208.33866198313	1001.86104820328	711.322157981046	738.505057310227	555.971481822072	675.053744182988	638.394281155241	550.459259768463	960.949462887877	644.950997036673	0.575972155376186	1.78649178228779e-06	0.0001347264353192	Actg1	11	120236516	120239368	-	2658	protein_coding	actin, gamma, cytoplasmic 1 [Source:MGI Symbol;Acc:MGI:87906]	-	1047	919	838	938	1709	975	625	690	547	617	593	508	39.8271595028993	37.3619142657162	28.9287407287009	36.0458146012485	49.2820320242221	40.2488492866608	28.6613647154395	29.1052170412545	21.947442968061	26.8252219381502	25.249157417186
ENSMUSG00000052160	115.427844296115	90.7710404015763	124.627109855791	112.067656404506	106.056640899631	107.892728268045	40.9721562997082	69.5693169929924	68.0988835138553	78.7745049938008	77.5116159244138	56.3462234408663	109.473836687611	65.2121168609395	0.746398277187079	1.79400318104273e-06	0.0001347264353192	Pld4	12	112727089	112735424	+	3462	protein_coding	phospholipase D family, member 4 [Source:MGI Symbol;Acc:MGI:2144765]	-	120	89	145	118	150	105	36	65	67	72	72	52	3.50462706714096	2.77799543576375	3.84309770458694	3.48146414338125	3.32097583900257	3.32786779463899	1.26749793963765	2.10505293422481	2.06395069604497	2.40335856379822	2.35370812272165
ENSMUSG00000027219	11.5427844296115	19.378087276741	12.032962330904	21.8436957398614	25.4535938159115	23.6336452396671	4.55246181107869	2.14059436901515	3.04920373942636	5.47045173568061	9.68895199055172	3.25074366004998	18.9807948054494	4.69206788430042	2.02278658672764	1.80644022221539e-06	0.000135057499636032	Slc28a2	2	122256958	122291618	+	4208	protein_coding	solute carrier family 28 (sodium-coupled nucleoside transporter), member 2 [Source:MGI Symbol;Acc:MGI:1913105]	-	12	19	14	23	36	23	4	2	3	5	9	3	0.288332198347006	0.48791756679003	0.30527609077278	0.558289021478208	0.655734887146021	0.599730221383134	0.115866018880058	0.0532881928801278	0.0760321205136026	0.137311657488868	0.24205494061497
ENSMUSG00000053617	580.02491758798	505.870067855976	715.101761379436	766.428802698616	629.976446943809	612.419676645287	475.732259257723	356.408962441023	251.051107879437	413.566151217454	474.758647537035	366.250452365631	634.97027885185	389.627930116384	0.705624399512445	1.81934906842852e-06	0.000135420752341171	Sh3pxd2a	19	47248613	47452840	-	11593	protein_coding	SH3 and PX domains 2A [Source:MGI Symbol;Acc:MGI:1298393]	-	603	496	832	807	891	596	418	333	247	378	441	338	5.25907185412499	4.623325019372	6.58518495925243	7.11024690056932	5.89092357685532	5.64097601574344	4.39493312155966	3.22051351280857	2.27223213119831	3.76798443684245	4.30516624819132
ENSMUSG00000001270	84.6470858171513	80.5720470980284	62.7433035825707	94.9725901733105	108.884817990288	73.9835850980883	47.8008490163263	59.9366423324242	41.6724511054935	24.0699876369947	48.4447599527586	33.5910178205164	84.3005716265729	42.5859513107523	0.988181329037382	1.87693289527955e-06	0.000139091476495121	Ckb	12	111635795	111638772	-	2895	protein_coding	creatine kinase, brain [Source:MGI Symbol;Acc:MGI:88407]	-	88	79	73	100	154	72	42	56	41	22	45	31	3.07341872126337	2.94881215458855	2.31374119585358	3.52824240051108	4.07730944527931	2.7289008568563	1.76836759177771	2.16878343278348	1.51038223235128	0.878187495937092	1.75918340260414
ENSMUSG00000030257	116.389742998583	57.1143624998683	47.2723520142656	108.268752797574	79.1889585383913	76.0386846841463	55.767657185714	28.8980239817045	25.4100311618863	37.1990718026282	34.4496070775172	24.9223680603832	80.7121422554714	34.4411265449722	1.23140701660454	2.05265453219761e-06	0.000149790389969292	Srgap3	6	112694932	112924227	-	9852	protein_coding	SLIT-ROBO Rho GTPase activating protein 3 [Source:MGI Symbol;Acc:MGI:2152938]	-	121	56	55	114	112	74	49	27	25	34	32	23	1.2417912502364	0.614231674994855	0.512246233168409	1.18191822923332	0.871355024846537	0.824159266257731	0.606238483681407	0.30726711948176	0.270624545880058	0.39881147909556	0.36759766864539
ENSMUSG00000047109	210.65581584041	341.666275668855	180.49443496356	414.080493155634	299.786771609624	224.005854880323	103.56850620204	160.544577676136	76.2300934856589	118.161757490701	188.396288705172	143.032721042199	278.448274353068	131.655657433651	1.08074423984193	2.05580394578064e-06	0.000149790389969292	Cldn14	16	93715919	93809696	-	2129	protein_coding	claudin 14 [Source:MGI Symbol;Acc:MGI:1860425]	-	219	335	210	436	424	218	91	150	75	108	175	132	10.4005446238876	17.0034766891441	9.05074065269042	20.9178869082813	15.2648209875115	11.2352996958051	5.20999798939676	7.89936762469157	3.75696527854908	5.86220808915178	9.30271166791212
ENSMUSG00000028671	211.617714542878	230.497248660183	276.758133610791	304.862014456327	339.38125087882	297.989439978411	217.380051479008	129.505959325417	140.263372013612	132.384932003471	197.008690474552	174.456576422682	276.850967021235	165.166596953124	0.74786583204538	2.0569242707708e-06	0.000149790389969292	Gale	4	135691038	135695489	+	2370	protein_coding	galactose-4-epimerase, UDP [Source:MGI Symbol;Acc:MGI:1921496]	-	220	226	322	321	480	290	191	121	138	121	183	161	9.3855983101872	10.304541624647	12.4665996495159	13.8345064201812	15.5236703522388	13.4262114063156	9.82328730194421	5.72418620092593	6.20986730108735	5.89997485403306	8.73876210922299
ENSMUSG00000033111	176.989361254044	141.766006919316	207.138851553418	178.548469525824	207.871016163277	185.98651253825	141.126316143439	124.154473402879	92.4925134292661	86.4331374237537	129.18602654069	117.026771761799	183.050036325688	115.069873116971	0.674088119051377	2.09182468455689e-06	0.000151675322601793	3830406C13Rik	14	10166532	10185590	-	4621	protein_coding	RIKEN cDNA 3830406C13 gene [Source:MGI Symbol;Acc:MGI:1917937]	-	184	139	241	188	294	181	124	116	91	79	120	108	4.0259602517228	3.25047938844736	4.78543653790488	4.15555336269673	4.87655225602006	4.2978023169841	3.27082675413672	2.8144837712823	2.10018234466081	1.97562384429081	2.93895171350442
ENSMUSG00000068220	407.845049846274	468.133792632849	884.422731321442	548.941571201735	487.153503865639	472.672904793342	327.777250397666	247.23864962125	239.870694168207	306.345297198114	408.012533824345	256.808749143948	544.86159227688	297.675529058922	0.872941186260298	2.17826233758644e-06	0.000157264931514503	Lgals1	15	78810925	78814665	+	903	protein_coding	lectin, galactose binding, soluble 1 [Source:MGI Symbol;Acc:MGI:96777]	-	424	459	1029	578	689	460	288	231	236	280	379	237	47.4750832071928	54.9279663439455	104.560610811663	65.3803243765138	58.4834510619264	55.8951222941357	38.8755514243681	28.6814403725042	27.8724940925111	35.8330204473274	47.5005494094813
ENSMUSG00000021457	82.723288412216	78.5322484373189	81.6522443882769	107.319026895841	131.510234715543	121.250875577423	51.2151953746353	68.4990198084848	59.9676735420517	48.1399752739894	51.6744106162759	60.6805483209329	100.497986404436	56.6961371560617	0.828508580407968	2.60657690750669e-06	0.00018269931974199	Syk	13	52737209	52802828	+	9362	protein_coding	spleen tyrosine kinase [Source:MGI Symbol;Acc:MGI:99515]	-	86	77	95	113	186	118	45	64	59	44	48	56	0.928789811608997	0.888772632484277	0.931098132628305	1.2328685939876	1.52281037809628	1.38298414054256	0.585889482352269	0.76645747708465	0.672101638686646	0.543121726284529	0.580256178940565
ENSMUSG00000120050	38.4759480987051	36.7163758927725	111.734650215537	71.2294426299829	65.0480730851071	30.8264937908701	22.7623090553935	5.35148592253788	23.3772286689354	8.75272277708898	26.9137555293103	16.2537183002499	59.0051639521624	17.235203375586	1.77888713103895	2.70828092480074e-06	0.000188688564767004	ENSMUSG00000120050	14	34336249	34342710	-	2123	lncRNA	novel transcript	-	40	36	130	75	92	30	20	5	23	8	25	15	1.90501160408887	1.83240341021613	5.61867413687981	3.60842972779542	3.32153898139637	1.55051185048653	1.1482906440115	0.264056424446041	1.15539217330641	0.435464874018393	1.33271469894253
ENSMUSG00000003379	14.4284805370144	8.15919464283832	23.2064273524577	50.3354727918545	55.8564975404724	49.3223900653922	10.2430390749271	6.42178310704545	6.09840747885271	6.56454208281673	7.5358515482069	9.75223098014994	33.5514104883383	7.76930904533313	2.11821714635452	2.71445920066669e-06	0.000188688564767004	Cd79a	7	24596806	24601622	+	1457	protein_coding	CD79A antigen (immunoglobulin-associated alpha) [Source:MGI Symbol;Acc:MGI:101774]	-	15	8	27	53	79	48	9	6	6	6	7	9	1.04092475175377	0.593333705466155	1.70037495486029	3.71555163158831	4.1559380005286	3.61481033200594	0.752930313491001	0.461709091914025	0.43918073180678	0.475888088988185	0.543732962003704
ENSMUSG00000001986	59.6377195529929	87.711342410512	35.2393896833616	66.4808131213173	107.47072944496	62.6805373747693	38.6959253941689	16.0544577676136	17.2788211900827	17.505445554178	34.4496070775172	36.8417614805664	69.8700885979855	26.8043364106878	1.3877268973824	2.84183631867118e-06	0.000196729919969903	Gria3	X	40489731	40767478	+	9859	protein_coding	glutamate receptor, ionotropic, AMPA3 (alpha 3) [Source:MGI Symbol;Acc:MGI:95810]	-	62	86	41	70	152	61	34	15	17	16	32	34	0.635837958717419	0.94261461560909	0.381585160686003	0.725223980589887	1.18171362200581	0.678892166797029	0.420356604452978	0.170582753554806	0.183894031614466	0.18754273811564	0.367336670199248
ENSMUSG00000023800	438.625808325238	523.208356472007	530.309839869125	396.985426924438	352.81509205944	376.083224248616	298.186248625654	362.830745548068	222.591872978124	252.734870188444	240.070699321448	177.707320082732	436.337957983144	259.020292790745	0.752218403329878	2.88357341443371e-06	0.000198801114662311	Tiam2	17	3376848	3581619	+	12741	protein_coding	T cell lymphoma invasion and metastasis 2 [Source:MGI Symbol;Acc:MGI:1344338]	-	456	513	617	418	499	366	262	339	219	231	223	164	3.61866979393137	4.35093338579515	4.44346880382028	3.35104105743855	3.00191610232521	3.15196509180688	2.50651091655263	2.9831350208703	1.8331254146339	2.09518125796623	1.98083600095962
ENSMUSG00000079017	64.4472130653311	65.2735571427066	64.4622982012713	56.9835541039863	72.8255600844134	56.5152386165952	47.8008490163263	21.4059436901515	39.6396486125426	38.2931621497643	31.219956414	23.8387868403665	63.4179035357173	33.6997244538585	0.917713251354881	2.95095589644287e-06	0.000202616245265151	Ifi27l2a	12	103408426	103409939	-	463	protein_coding	interferon, alpha-inducible protein 27 like 2A [Source:MGI Symbol;Acc:MGI:1924183]	-	67	64	75	60	103	55	42	20	39	35	29	22	14.631250301145	14.9371439976533	14.8634887762866	13.2366242973817	17.0513101587699	13.034234429234	11.0570716591717	4.84312560776626	8.9832853576158	8.73574985527448	7.08866055030623
ENSMUSG00000037379	42.3235429085756	61.1939598212874	144.395547970848	130.112448537435	118.783437807587	135.636572679829	67.1488117134107	48.1633733028409	25.4100311618863	21.8818069427224	24.7606550869655	34.6745990405331	105.40758495426	37.0065462080598	1.51379096955924	2.96891069236866e-06	0.000203020388890348	Spon2	5	33355528	33375799	-	2947	protein_coding	spondin 2, extracellular matrix protein [Source:MGI Symbol;Acc:MGI:1923724]	-	44	60	168	137	168	132	59	45	25	20	23	32	1.50959402749533	2.20008621190411	5.23081828288508	4.74840128835664	4.36948916090333	4.91470692153539	2.44030270100015	1.71202107291839	0.904714294540322	0.784265293129494	0.883272833860396
ENSMUSG00000026979	50.9806312307843	57.1143624998683	79.0737524602261	84.5256052542463	62.2198959944503	62.6805373747693	26.1766554137025	31.0386183507197	29.4756361477881	37.1990718026282	40.9089084045517	45.5104112406997	66.0991308023907	35.0515502266816	0.916416134703931	3.09555153992107e-06	0.000209973258082872	Psd4	2	24257592	24304966	+	11786	protein_coding	pleckstrin and Sec7 domain containing 4 [Source:MGI Symbol;Acc:MGI:2674093]	-	53	56	92	89	88	61	23	29	29	34	38	42	0.454670797302892	0.51344056185723	0.716245452700608	0.771312825134636	0.572292106571167	0.567893931143043	0.23786646808263	0.275872422940258	0.262411667246902	0.333369310372429	0.36489199260984
ENSMUSG00000044005	9315.98893339898	7792.0308839106	7477.62659134747	8738.4280218463	8255.44892762729	7730.2570929572	6037.70247694311	6114.60781509178	6287.45811069714	6005.46191543018	6377.48351022538	7543.89245375598	8218.29674184797	6394.43438035726	0.362012840796152	3.24014544811876e-06	0.000218436529406514	Gls2	10	128030326	128045873	+	3474	protein_coding	glutaminase 2 (liver, mitochondrial) [Source:MGI Symbol;Acc:MGI:2143539]	-	9685	7640	8700	9201	11676	7523	5305	5713	6186	5489	5924	6962	281.875571168899	237.646886720006	229.789365341623	270.527986059187	257.611824042647	237.610198450578	186.134723698031	184.378865349584	189.902936774898	182.589816863587	192.988934759757
ENSMUSG00000032357	7.69518961974102	4.07959732141916	4.29748654675142	9.49725901733105	14.1408854532842	12.3305975163481	1.13811545276967	0	0	0	0	1.08358122001666	8.67350257914581	0.370282778797722	4.4958601439044	3.25804834499114e-06	0.000218436529406514	Tinag	9	76858975	76953076	-	1735	protein_coding	tubulointerstitial nephritis antigen [Source:MGI Symbol;Acc:MGI:1349477]	-	8	4	5	10	20	12	1	0	0	0	0	1	0.466206298038117	0.249131760479593	0.264430174963331	0.588718256454154	0.883551842814747	0.758901823304416	0.070254208565891	0	0	0	0
ENSMUSG00000060791	86.5708832220865	78.5322484373189	69.619282057373	94.0228642715774	80.6030470837197	83.2315332353494	44.3865026580172	38.5306986422727	48.7872598308217	44.857704232581	69.9757643762069	39.0089239205997	82.0966430512375	47.5911422767499	0.784471670246204	3.32535728592389e-06	0.000221980794697666	Gmfg	7	28136872	28147658	+	2817	protein_coding	glia maturation factor, gamma [Source:MGI Symbol;Acc:MGI:1927135]	-	90	77	81	99	114	81	39	36	48	41	65	36	3.23030322322737	2.95374135084054	2.63838797575234	3.58967665317173	3.10184094764517	3.15501916158106	1.68752254973767	1.43282246415066	1.8172135640539	1.68193863281784	2.61140170224457
ENSMUSG00000045975	2650.99282400078	2709.87252075268	3038.32298855325	2586.10363041924	2281.6318678874	2473.31235182081	1938.21061606675	1927.60522929814	2038.90090042976	2136.75844795685	2024.99096602531	1471.50329678262	2623.37269723903	1922.99490942657	0.447934487249302	3.4109534267901e-06	0.000226541000527673	C2cd2	16	97656409	97763798	-	7767	protein_coding	C2 calcium-dependent domain containing 2 [Source:MGI Symbol;Acc:MGI:1891883]	-	2756	2657	3535	2723	3227	2407	1703	1801	2006	1953	1881	1358	35.8767865179114	36.9663723759519	41.76154911393	35.8097524704942	31.845434642617	34.0037343341876	26.7259509875989	25.9978321660152	27.5441391022362	29.0577561234657	27.4083356163936
ENSMUSG00000022512	650.243522868116	411.019430132981	746.903161825396	974.418775178165	719.771069572164	749.083799118144	571.333957290376	354.268368072007	353.707633773457	240.699876369947	349.878821881034	393.339982866047	708.573293115828	377.204773375478	0.910118504691444	3.65720750811156e-06	0.000240318533990049	Cldn1	16	26175392	26190591	-	4841	protein_coding	claudin 1 [Source:MGI Symbol;Acc:MGI:1276109]	-	676	403	869	1026	1018	729	502	331	348	220	325	363	14.1188473124609	8.99577425047169	16.4711977378574	21.6480738586367	16.1181137299596	16.5232804799762	12.6398074849482	7.66601455037186	7.66647529891836	5.25170997880165	7.59793286017658
ENSMUSG00000041538	36.5521506937699	27.5372819195793	32.6608977553108	56.9835541039863	59.3917189037935	47.2672904793342	6.82869271661804	11.7732690295833	16.2624199436072	12.0349938184973	11.8420524328966	32.5074366004998	43.398815642629	15.2081440902837	1.51385600444756	3.81364853456913e-06	0.000245648832538135	H2-Ob	17	34457877	34473388	+	5380	protein_coding	histocompatibility 2, O region beta locus [Source:MGI Symbol;Acc:MGI:95925]	-	38	27	38	60	84	46	6	11	16	11	11	30	0.714149192138779	0.542313072475211	0.648099681610869	1.13913699808322	1.19673648300949	0.93816534259488	0.135937976054075	0.229238278070201	0.317167943614612	0.236278141332517	0.231396924642415
ENSMUSG00000022488	103.885059866504	75.4725504462545	104.858671740735	95.9223160750436	92.6227997190112	138.719222058916	46.6627335635566	73.8505057310227	60.9840747885271	43.7636138854449	48.4447599527586	68.2656168610496	101.913436651077	56.9952174637266	0.835132969955834	3.82594186927781e-06	0.000245648832538135	Nckap1l	15	103362221	103407237	+	5935	protein_coding	NCK associated protein 1 like [Source:MGI Symbol;Acc:MGI:1926063]	-	108	74	122	101	131	135	41	69	60	40	45	63	1.8398849226281	1.34734737691554	1.88616462121274	1.73823156983561	1.69181196793723	2.49584076893396	0.842044334681492	1.30348217178862	1.07815724724933	0.778847453699282	0.858102097816171
ENSMUSG00000036905	358.788216020425	344.725973659919	326.608977553108	360.89584265858	403.015235418598	368.890375697413	175.26977972653	288.980239817045	265.280725330093	278.993038519711	240.070699321448	261.143074024015	360.487436834674	251.62292612314	0.518513523163977	4.21540591598521e-06	0.000267610845754175	C1qb	4	136607440	136613498	-	1088	protein_coding	complement component 1, q subcomponent, beta polypeptide [Source:MGI Symbol;Acc:MGI:88224]	-	373	338	380	380	570	359	154	270	261	255	223	241	34.6631131441702	33.5703902339264	32.0475761678904	35.6748112573735	40.1557258709395	36.2050692534088	17.2529613848533	27.8234895324844	25.5836904334079	27.0847244396791	23.1965362943258
ENSMUSG00000032690	103.885059866504	107.089429687253	73.9167686041244	72.179168531716	107.47072944496	93.5070311656394	70.5631580717197	66.3584254394697	39.6396486125426	35.0108911083559	35.5261572986897	30.3402741604665	93.0080312166994	46.2397591152073	1.01068910027726	4.2157219192044e-06	0.000267610845754175	Oas2	5	120868398	120887918	-	4451	protein_coding	2'-5' oligoadenylate synthetase 2 [Source:MGI Symbol;Acc:MGI:2180852]	-	108	105	86	76	152	91	62	62	39	32	33	28	2.45331768496917	2.54917875002077	1.77288817821966	1.7440662614254	2.61750496503151	2.24330139991795	1.69787580665758	1.5617475140029	0.93445543036983	0.830817279299976	0.839080288413521
ENSMUSG00000032231	147.170501477547	163.183892856766	241.51874392743	231.733120022878	263.72751370375	251.749699292106	155.921817029445	78.131694469053	139.246970767137	130.196751309199	120.57362477131	96.4387285814827	216.513911880079	120.084931154604	0.852525453195068	4.3833351118545e-06	0.000275136056909016	Anxa2	9	69360902	69399077	+	3731	protein_coding	annexin A2 [Source:MGI Symbol;Acc:MGI:88246]	-	153	160	281	244	373	245	137	73	137	119	112	89	4.14623401386051	4.63407777466731	6.9106923264941	6.67992459628254	7.66275787773757	7.20517717638535	4.47576363041261	2.19368537144052	3.91603800121592	3.68582616514958	3.39734730909417
ENSMUSG00000001761	94.2660728418275	72.4128524551901	73.0572712947741	94.0228642715774	120.90457062558	94.5345809586684	62.596349902332	44.9524817493182	58.9512722955762	54.7045173568061	55.9806115009655	42.2596675806497	91.5330354079362	53.2408167309413	0.787354559262467	4.81538458108876e-06	0.000298909222963377	Smo	6	29735502	29761364	+	5621	protein_coding	smoothened, frizzled class receptor [Source:MGI Symbol;Acc:MGI:108075]	-	98	71	85	99	171	92	55	42	58	50	52	39	1.76278813501648	1.36493933084321	1.38754100881399	1.79898934922341	2.33176106107003	1.79588313223998	1.19267174033093	0.837746135639768	1.10043903581995	1.02794423539078	1.04697649460565
ENSMUSG00000020437	57.7139221480577	46.9153691963204	46.4128547049153	64.5813613178511	70.7044272664208	75.0111348911173	19.3479626970844	42.811887380303	40.6560498590181	21.8818069427224	20.4544542022759	24.9223680603832	60.2231782541138	28.3457548569645	1.08341906073559	4.84757582515897e-06	0.000299672716220864	Myo1g	11	6456548	6470965	-	6957	protein_coding	myosin IG [Source:MGI Symbol;Acc:MGI:1927091]	-	60	46	54	68	100	73	17	40	40	20	19	23	0.872000783846629	0.714503586455236	0.712216848995672	0.998375447699599	1.10174101429034	1.1513428972093	0.297850780746149	0.644636238722375	0.613182239703396	0.332216446579362	0.309085599029724
ENSMUSG00000001604	1234.11603526597	1322.80943147016	1211.8912061839	1205.20216929931	1133.39196908073	1226.89445287663	1065.27606379241	1068.15659013856	1006.2372340107	909.189078470118	1003.34480613269	922.127618234177	1222.38421069612	995.721898463109	0.295085696463403	4.8727375501449e-06	0.000299672716220864	Tcea3	4	135975040	136002209	+	1400	protein_coding	transcription elongation factor A (SII), 3 [Source:MGI Symbol;Acc:MGI:1196908]	-	1283	1297	1410	1269	1603	1194	936	998	990	831	932	851	92.6587098628874	100.11070624079	92.412679788792	92.5849868577827	87.7621001069853	93.5793707225712	81.4928746733317	79.9243722172496	75.4151741642922	68.5939992666617	75.3416366016242
ENSMUSG00000000120	62.5234156603958	56.0944631695135	46.4128547049153	56.9835541039863	54.442408995144	61.6529875817403	19.3479626970844	34.2495099042424	38.6232473660672	29.5404393726753	31.219956414	32.5074366004998	56.3516140359492	30.9147587257615	0.857749555206082	4.8811273477896e-06	0.000299672716220864	Ngfr	11	95459644	95478561	-	3446	protein_coding	nerve growth factor receptor (TNFR superfamily, member 16) [Source:MGI Symbol;Acc:MGI:97323]	-	65	55	54	60	77	60	17	32	38	27	29	30	1.90715377471157	1.72470968106247	1.43786785213665	1.77845532492389	1.71268294313459	1.91046817097093	0.601319756718211	1.0411455166086	1.17603406835046	0.905444067165129	0.952423051303478
ENSMUSG00000021765	193.341639195993	182.561980133507	108.296660978136	152.90587017903	197.265352073314	213.730356950033	149.093124312827	71.7099113620075	36.5904448731163	50.3281559682616	82.8943670302759	44.426830020683	174.683643251669	72.5071389278619	1.27070440390671	5.06810954352189e-06	0.000308583084613796	Fst	13	114588826	114595487	-	4589	protein_coding	follistatin [Source:MGI Symbol;Acc:MGI:95586]	-	201	179	126	161	279	208	131	67	36	46	77	41	4.42859155988022	4.21505802970935	2.51937592280382	3.58356099731142	4.66001877088822	4.97335094781176	3.4795658735887	1.63694268335713	0.836634987460204	1.15838496041861	1.89897759469021
ENSMUSG00000058715	103.885059866504	110.149127678317	92.8257094098306	88.3245088611787	135.752500351528	100.699879716842	36.4196944886295	69.5693169929924	59.9676735420517	72.2099629109841	47.3682097315862	73.6835229611329	105.272797647367	59.8697301045628	0.81611090516156	5.63426344533381e-06	0.000337293877855535	Fcer1g	1	171057141	171061934	-	874	protein_coding	Fc receptor, IgE, high affinity I, gamma polypeptide [Source:MGI Symbol;Acc:MGI:95496]	-	108	108	108	93	192	98	32	65	59	66	44	68	12.4939553956497	13.353063294813	11.3384270445375	10.86872245654	16.8380314575771	12.3032110046196	4.46283027411701	8.33832180581954	7.19933128304849	8.72661144418037	5.69755356785443
ENSMUSG00000067629	59.6377195529929	70.3730537944805	48.1318493236159	52.2349245953208	62.9269402671145	58.5703382026533	37.5578099413992	22.4762408746591	36.5904448731163	30.6345297198114	29.0668559716552	39.0089239205997	58.645804289363	32.5558008835402	0.848543135431093	5.89720757589955e-06	0.00035054002064234	Syngap1	17	27160227	27191408	+	6931	protein_coding	synaptic Ras GTPase activating protein 1 homolog (rat) [Source:MGI Symbol;Acc:MGI:3039785]	-	62	69	56	55	89	57	33	21	36	28	27	36	0.904447617226234	1.07577581538791	0.741365915436076	0.810538733546929	0.984227801242528	0.902366130617158	0.580349835729345	0.339703580178267	0.553934202489522	0.466847748722214	0.440874559273321
ENSMUSG00000087006	30.7807584789641	28.5571812499341	36.9583843020622	30.3912288554594	52.3212761771514	41.1019917211602	11.3811545276967	27.827726797197	16.2624199436072	13.1290841656335	9.68895199055172	8.66864976013328	36.6851367974552	14.4929978641366	1.34394184979538	5.99227003528818e-06	0.000354936501878936	Gm13889	2	93786155	93787546	-	1392	protein_coding	predicted gene 13889 [Source:MGI Symbol;Acc:MGI:3652053]	-	32	28	43	32	74	40	10	26	16	12	9	8	2.32433312383946	2.17363881539128	2.83445591999128	2.34810614930565	4.07468466591183	3.15300446224416	0.875654108202736	2.09416472939261	1.22583587402774	0.996219749505439	0.731729303238358
ENSMUSG00000048782	236.627080807036	247.835537276214	238.940251999379	316.258725277124	248.172539705137	237.3640021897	176.407895179299	157.333686122614	146.361779492465	198.030352831638	211.003843349793	169.038670322599	254.199689542432	176.362704549735	0.52806056823194	6.36159931330129e-06	0.000370293507433752	Insc	7	114342929	114449618	+	3720	protein_coding	INSC spindle orientation adaptor protein [Source:MGI Symbol;Acc:MGI:1917942]	-	246	243	278	333	351	231	155	147	144	181	196	156	6.68620665543175	7.05881692721766	6.85712937043351	9.14341172735671	7.23212122307176	6.81354093308827	5.07879382757587	4.43048349449166	4.12829887898374	5.62274996253124	5.96293814997395
ENSMUSG00000028179	5932.02929811786	4968.94953748854	6154.00073494803	6979.53565183659	5301.41795643623	5544.65868318451	3975.43727652447	4426.74915512333	3794.22585309286	3958.41887593849	5242.79957710966	3486.96436601361	5813.43197700196	4147.4325173004	0.487165925486003	6.53434550186479e-06	0.000379037103559895	Cth	3	157599885	157630714	-	2791	protein_coding	cystathionase (cystathionine gamma-lyase) [Source:MGI Symbol;Acc:MGI:1339968]	-	6167	4872	7160	7349	7498	5396	3493	4136	3733	3618	4870	3218	223.409553314307	188.632285990072	235.393069974881	268.952381214351	205.914590285423	212.136761133565	152.549424633945	166.148881383965	142.642759815071	149.803466223733	197.476898595683
ENSMUSG00000018168	13.4665818345468	5.09949665177395	26.6444165898588	34.1901324623918	31.1099479972251	33.9091431699571	5.69057726384836	3.21089155352273	8.13120997180361	6.56454208281673	3.22965066351724	7.58506854011662	24.0699531176256	5.73532334593755	2.07202128341476	6.70802468385399e-06	0.000387774540315436	Ikzf3	11	98355728	98436857	-	8754	protein_coding	IKAROS family zinc finger 3 [Source:MGI Symbol;Acc:MGI:1342542]	zf-C2H2	14	5	31	36	44	33	5	3	8	6	3	7	0.161699665572108	0.0617208710920856	0.324934360530106	0.420051888258241	0.385254441857881	0.413629235142928	0.0696202032566946	0.0384230150170627	0.0974619337815062	0.0792059567804188	0.0387848294154213
ENSMUSG00000051550	190.45594308859	231.517147990537	176.196948416808	134.861078046101	277.868399157034	180.848763573105	147.955008860057	101.67823252822	109.771334619349	99.5622215893871	124.879825656	121.361096641866	198.624713378696	117.53461998248	0.760451216144942	6.79496943254497e-06	0.000390119371311507	Zfp579	7	4986482	4999157	-	4159	protein_coding	zinc finger protein 579 [Source:MGI Symbol;Acc:MGI:1915740]	zf-C2H2	198	227	205	142	393	176	130	95	108	91	116	112	4.81353238654227	5.89801023119051	4.52277963356973	3.48743728883409	7.24277761219583	4.64330890366748	3.81001123876815	2.56101081819667	2.76940463389388	2.52851543057933	3.15657594113179
ENSMUSG00000029723	273.179231500806	263.134027231536	167.601975323305	229.833668219411	255.242982431779	253.804798878164	119.502122540816	179.809926997273	131.115760795333	159.737190681874	130.262576761862	188.543132282899	240.466113930834	151.495118343343	0.665593300406163	7.05429260020762e-06	0.000400903074732069	Tsc22d4	5	137743992	137766712	+	7509	protein_coding	TSC22 domain family, member 4 [Source:MGI Symbol;Acc:MGI:1926079]	TSC22	284	258	195	242	361	247	105	168	129	146	121	174	3.82405265839829	3.71283959060728	2.38282964294763	3.29185156928227	3.68490773384854	3.60926423700438	1.70442941077257	2.50844108586024	1.83214223121765	2.24690074279187	1.82368757495514
ENSMUSG00000030409	348.207330293281	394.701040847304	275.039138992091	301.063110849394	432.004050597831	316.485336252933	199.170204234693	260.082215835341	226.657477964026	237.417605328539	233.611397994414	256.808749143948	344.583334638806	235.624608416827	0.549425415773619	7.45377202428379e-06	0.00042076292950504	Dmpk	7	18817774	18827746	+	4330	protein_coding	dystrophia myotonica-protein kinase [Source:MGI Symbol;Acc:MGI:94906]	-	362	387	320	317	611	308	175	243	223	217	217	237	8.45295004644342	9.65809901358085	6.78113778935987	7.47787753945733	10.8157050264465	7.80488753536209	4.9263127195886	6.29209259820063	5.49248078337463	5.79141883015033	5.67177521820353
ENSMUSG00000037703	640.62453584344	585.42221562365	593.053143451696	602.126221698788	675.227280394318	577.482983682301	399.478523922155	522.305026039697	370.98645496354	475.929301004213	514.591005720414	456.187693627014	612.322730115699	456.579667546172	0.424492502076843	7.5054824011676e-06	0.000420857416508138	Lzts3	2	130474759	130484723	-	4252	protein_coding	leucine zipper, putative tumor suppressor family member 3 [Source:MGI Symbol;Acc:MGI:2656976]	-	666	574	690	634	955	562	351	488	365	435	478	421	15.8368426459908	14.5877133668875	14.8900556894333	15.2301080648402	17.2151827040901	14.5026340712104	10.0620317976244	12.8677701354791	9.15484905450396	11.8224949576774	12.722774037617
ENSMUSG00000110631	3171.38002203577	3439.10054195635	5156.9838561017	1756.04319230451	3317.45172734046	1734.50405063296	880.901360443727	799.511996827159	828.367015877493	622.537407520454	1994.84755983248	1206.02589787854	3095.91056506196	1055.36520639664	1.55266460503812	7.54101044014627e-06	0.000421444776159935	Gm42047	8	122559986	122567917	+	5647	lncRNA	predicted gene, 42047 [Source:MGI Symbol;Acc:MGI:5624932]	-	3297	3372	6000	1849	4692	1688	774	747	815	569	1853	1113	59.0321753948103	64.5265377255631	97.4931156850813	33.4446077116836	63.6856720617548	32.7988399721855	16.7068663256684	14.831311013172	15.3918704883897	11.6441452711806	37.1368278785145
ENSMUSG00000040345	25.0093662641583	27.5372819195793	43.8343627768645	48.4360209883883	38.1803907238672	29.7989439978411	13.6573854332361	17.1247549521212	11.18041371123	18.5995359013141	17.2248035387586	17.3372995202666	35.4660611117831	15.8540321761544	1.16950727173463	7.69695482717087e-06	0.000425915046390357	Arhgap9	10	127157833	127165812	+	3787	protein_coding	Rho GTPase activating protein 9 [Source:MGI Symbol;Acc:MGI:2143764]	-	26	27	51	51	54	29	12	16	11	17	16	16	0.69416972882557	0.770436844445903	1.2357065767959	1.37556733357132	1.09294919663736	0.840246132373068	0.386240460084988	0.473697841329977	0.30977685013059	0.518760323745637	0.478158467321677
ENSMUSG00000051225	19.2379740493526	24.477583928515	33.5203950646611	28.4917770519931	41.008567814524	42.1295415141892	15.9336163387754	17.1247549521212	8.13120997180361	3.28227104140837	4.30620088468966	14.0865558602166	31.4776399038725	10.4774348415025	1.59429185385508	8.21998415375691e-06	0.000448949913748373	Fam83a	15	57848815	57874405	+	3171	protein_coding	family with sequence similarity 83, member A [Source:MGI Symbol;Acc:MGI:2447773]	-	20	24	39	30	58	41	14	16	8	3	4	13	0.637707290362767	0.817868693343602	1.12851893969686	0.966344536374604	1.4019524115807	1.41870285926521	0.538150339345788	0.56571861403867	0.269057637440336	0.109329698148184	0.142761440850457
ENSMUSG00000031805	265.484041881065	311.069295758211	201.981867697317	270.671881993935	316.755834153565	266.135396394512	141.126316143439	155.193091753598	180.91942187263	167.395823111827	228.228646888552	193.961038382982	272.016386313101	177.804056358838	0.61311161545969	8.379255816322e-06	0.000455236802072474	Jak3	8	72128940	72143219	+	5352	protein_coding	Janus kinase 3 [Source:MGI Symbol;Acc:MGI:99928]	-	276	305	235	285	448	259	124	145	178	153	212	179	5.21411500089996	6.15817915507234	4.02895340384619	5.43920889125874	6.41598632644849	5.3099140170215	2.82408266645474	3.03758630117141	3.54695335298833	3.30360764466041	4.48298132168354
ENSMUSG00000031328	575.215424075642	545.646141739813	469.285530905255	546.092393496535	843.5038172884	558.987087407778	443.865026580172	316.807966614242	435.019733491493	390.590253927596	371.409826304483	368.417614805664	589.788399152237	387.685070287275	0.606873330393487	8.38921701595927e-06	0.000455236802072474	Flna	X	73267067	73293426	-	9457	protein_coding	filamin, alpha [Source:MGI Symbol;Acc:MGI:95556]	-	598	535	546	575	1193	544	390	296	428	357	345	340	6.39345221004927	6.11320525460427	5.29760704334382	6.21042667436899	9.66915617854139	6.31174347844313	5.0267008804177	3.50925599182167	4.82660723329775	4.36242489864854	4.12869574080563
ENSMUSG00000086152	5.77139221480577	3.05969799106437	19.7684381150565	19.9442439363952	12.0197526352915	9.24794813726104	3.41434635830902	0	0	0	0	1.08358122001666	11.6352455049791	0.749654596387613	4.0102173312473	8.44864555858422e-06	0.00045698750992445	Gm11454	2	162964526	162988273	+	5309	lncRNA	predicted gene 11454 [Source:MGI Symbol;Acc:MGI:3650530]	-	6	3	23	21	17	9	3	0	0	0	0	1	0.114268401831249	0.0610628561544679	0.397516900806619	0.404029943000699	0.245435690373149	0.186008852434521	0.0688779724214471	0	0	0	0
ENSMUSG00000027577	513.653907117713	1070.89429687253	594.772138070396	1010.50835944402	1197.0259536205	568.23503554504	347.12521309475	65.2881282549621	203.28024929509	218.818069427224	401.55323249731	121.361096641866	825.848281778368	226.237664868534	1.86830729397243	8.50397885358562e-06	0.000458506193189158	Chrna4	2	180660173	180685339	-	5022	protein_coding	cholinergic receptor, nicotinic, alpha polypeptide 4 [Source:MGI Symbol;Acc:MGI:87888]	-	534	1050	692	1064	1693	553	305	61	200	200	373	112	10.7510820656445	22.5933783678663	12.6435745386091	21.6407297918086	25.8393610439179	12.0823733718064	7.40278192310939	1.36185181740484	4.24722106891331	4.60220991408327	8.40580472388618
ENSMUSG00000010609	2470.15586793687	2419.20121160156	3640.8306024078	3334.48764098493	3511.18185805046	2904.883264893	2615.38931046471	1865.5279925967	1903.71953464852	1721.00411604512	2260.75546446207	1911.43727210939	3046.79007431244	2046.30561505442	0.574605605928153	8.79666802941513e-06	0.000471266081499431	Psen2	1	180054569	180091003	-	4332	protein_coding	presenilin 2 [Source:MGI Symbol;Acc:MGI:109284]	-	2568	2372	4236	3511	4966	2827	2298	1743	1873	1573	2100	1764	59.9368893346858	59.1690806621033	89.7238685912281	82.7845637175041	87.8657838551511	71.6046439967211	64.6596577050934	45.1113337211201	46.110614383355	41.9617325144872	54.8628064847227
ENSMUSG00000038225	79.8375923048131	86.6914430801572	79.9332497695764	94.9725901733105	96.1580210823323	59.5978879956823	68.2869271661804	38.5306986422727	41.6724511054935	41.5754331911726	54.9040612797931	37.9253427005831	82.8651307343119	47.1491523475826	0.820253284784122	8.83911906318071e-06	0.000472037018669288	Primpol	8	47028629	47070247	-	6411	protein_coding	primase and polymerase (DNA-directed) [Source:MGI Symbol;Acc:MGI:3603756]	-	83	85	93	100	136	58	60	36	41	38	51	35	1.30900089590117	1.43272135301544	1.33106008052436	1.59324001707683	1.62597795063615	0.992672626203965	1.14076791634835	0.629583665810701	0.682039707168451	0.684969061896736	0.900308960215906
ENSMUSG00000104213	38.4759480987051	15.2984899553219	36.0988869927119	58.8830059074525	56.5635418131366	31.8540435838991	4.55246181107869	16.0544577676136	11.18041371123	12.0349938184973	7.5358515482069	23.8387868403665	39.5289860585379	12.5328275828322	1.66048115369814	8.97322674442561e-06	0.000476175458342989	Ighd	12	113370224	113379944	-	1900	IG_C_gene	immunoglobulin heavy constant delta [Source:MGI Symbol;Acc:MGI:96447]	-	40	15	42	62	80	31	4	15	11	11	7	22	2.12859980814772	0.853112377168606	2.02831861574504	3.33307488667228	3.22728936270229	1.79024274414158	0.256612740761728	0.885144930156229	0.617434174444498	0.669040210720495	0.416957329283893
ENSMUSG00000038400	43.2854416110433	65.2735571427066	52.4293358703673	53.1846504970539	67.1692059030997	54.4601390305372	36.4196944886295	24.6168352436742	33.5412411336899	38.2931621497643	27.9903057504828	21.6716244003332	55.9670550091347	30.4221438610957	0.884123476667762	9.03112874983519e-06	0.000477741030911093	Pmepa1	2	173066251	173118326	-	4913	protein_coding	prostate transmembrane protein, androgen induced 1 [Source:MGI Symbol;Acc:MGI:1929600]	-	45	64	61	56	95	53	32	23	33	35	26	20	0.92609039078277	1.40767304516863	1.13926185903701	1.16425535919165	1.48210291565175	1.1836762528319	0.793916885727309	0.52487731118566	0.716339262025979	0.823255074901706	0.59892681418465
ENSMUSG00000041515	160.637083312094	137.686409597897	133.222082949294	153.855596080763	183.831510892694	195.234460675511	87.6348898632648	124.154473402879	99.6073221545943	97.3740408951149	121.650174992483	104.023797121599	160.744523918042	105.740783071656	0.604393080168133	9.17599021041793e-06	0.000483882468086678	Irf8	8	121463097	121483433	+	7055	protein_coding	interferon regulatory factor 8 [Source:MGI Symbol;Acc:MGI:96395]	IRF	167	135	155	162	260	190	77	116	98	89	113	96	2.39335478074157	2.06778478378216	2.01592869743483	2.34544352007894	2.82473590569619	2.95501991557171	1.33034882967544	1.84347689682431	1.48142830077399	1.45782745483971	1.81271111870511
ENSMUSG00000024397	50.0187325283166	43.855671205256	39.536876230113	57.9332800057194	71.411471539085	63.7080871677983	25.0385399609328	26.7574296126894	22.3608274224599	41.5754331911726	26.9137555293103	22.7552056203499	54.4106864460481	27.5668652228192	0.986548565027755	9.71975926608062e-06	0.000510955594918776	Aif1	17	35389967	35395044	-	1532	protein_coding	allograft inflammatory factor 1 [Source:MGI Symbol;Acc:MGI:1343098]	-	52	43	46	61	101	62	22	25	22	38	25	21	3.43188089172641	3.03304095799283	2.7551138725618	4.06703633628103	5.05317255795177	4.44054988755744	1.75039369514364	1.82960766677201	1.5314946885699	2.86640773878589	1.84683636152414
ENSMUSG00000013698	301.074293872368	264.153926561891	209.717343481469	289.666400028597	330.189675334185	308.264937908701	215.103820573468	216.20003127053	171.771810654351	213.347617691544	178.707336714621	157.119276902416	283.844429531202	192.041648967822	0.564921486863069	1.00986348676222e-05	0.000527575266283046	Pea15a	1	172024295	172034371	-	3861	protein_coding	proliferation and apoptosis adaptor protein 15A [Source:MGI Symbol;Acc:MGI:104799]	-	313	259	244	305	467	300	189	202	169	195	166	145	8.196570227308	7.24884055606788	5.79869827863126	8.06876413776552	9.27082961514419	8.52560647133619	5.96669484638284	5.86581411022983	4.66808206574199	5.83643893649651	4.86581350709068
ENSMUSG00000031327	31.7426571814317	29.5770805802889	24.9254219711582	39.8884878727904	37.473346451203	32.8815933769281	19.3479626970844	8.5623774760606	15.2460186971318	12.0349938184973	15.0717030964138	19.5044619602999	32.7480979056334	14.9612529575813	1.13485758162544	1.03740118319448e-05	0.000539073877454425	Chic1	X	102400082	102439698	+	7375	protein_coding	cysteine-rich hydrophobic domain 1 [Source:MGI Symbol;Acc:MGI:1344694]	-	33	29	29	42	53	32	17	8	15	11	14	18	0.452417654138515	0.424917441645109	0.360808250936406	0.581693550478837	0.550827184447661	0.476092985648149	0.280969204291655	0.121619913567229	0.216910619065247	0.172362901744941	0.21483903068187
ENSMUSG00000073491	41.361644206108	56.0944631695135	39.536876230113	43.6873914797228	54.442408995144	31.8540435838991	11.3811545276967	27.827726797197	19.3116236830336	17.505445554178	24.7606550869655	27.0895305004165	44.4961379440834	21.3126893582479	1.06315147083671	1.04028107880978e-05	0.000539073877454425	Ifi213	1	173393849	173426840	-	6840	protein_coding	interferon activated gene 213 [Source:MGI Symbol;Acc:MGI:3695276]	-	43	55	46	46	77	31	10	26	19	16	23	25	0.635623553821888	0.86891075452358	0.617081060345714	0.686924035783714	0.862851669889153	0.497289651150439	0.178203292195645	0.426180892297443	0.296243669556703	0.270319277058786	0.380556292600378
ENSMUSG00000038754	1263.93489504246	1151.46634397056	3624.50015353015	4666.95308111648	2339.60949824586	2613.05912367276	1366.87665877638	857.308044790568	608.824346638796	752.734158829652	796.647163667586	954.635054834677	2609.92051592971	889.504237922943	1.55303562148213	1.04148739848227e-05	0.000539073877454425	Elovl3	19	46120336	46124133	+	1975	protein_coding	elongation of very long chain fatty acids (FEN1/Elo2, SUR4/Elo3, yeast)-like 3 [Source:MGI Symbol;Acc:MGI:1195976]	-	1314	1129	4217	4914	3309	2543	1201	801	599	688	740	881	67.2691427977417	61.7725353675739	195.9191952373	254.141175883254	128.419562988896	141.28078181901	74.122102929644	45.4717998043802	32.3453088117506	40.2563573511545	42.4044849890165
ENSMUSG00000060032	607.919979959541	616.019195534293	590.474651523645	734.13812203969	750.173973296725	651.466568780389	530.361800990668	491.266407688977	491.938203294119	475.929301004213	423.084236920759	565.629396848696	658.365415189047	496.368224457905	0.408624568384505	1.0581033162401e-05	0.000545994294042667	H2aj	6	136785242	136787072	+	1831	protein_coding	H2J.A histone [Source:MGI Symbol;Acc:MGI:3606192]	-	632	604	687	773	1061	634	466	459	484	435	393	522	34.8992715677742	35.6465233584086	34.4277689674131	43.1219242618662	44.4148868533011	37.9931010657484	31.0219716917578	28.1061312065992	28.1908776535008	27.4545322556223	24.2913347722777
ENSMUSG00000024013	75.9899974949426	84.6516444194476	64.4622982012713	64.5813613178511	86.9664455376976	71.9284855120303	26.1766554137025	55.6554535943939	44.7216548449199	33.9168007612198	44.138559068069	50.928317340783	74.7633720805401	42.589573503848	0.810501517519676	1.06149564730682e-05	0.000546069718012088	Fgd2	17	29579888	29598635	+	4507	protein_coding	FYVE, RhoGEF and PH domain containing 2 [Source:MGI Symbol;Acc:MGI:1347084]	-	79	83	75	68	123	70	23	52	44	31	41	47	1.772258881756	1.99002768847702	1.52691264775254	1.54109118918263	2.09179477497095	1.70417547593228	0.622031105573969	1.29357768063657	1.04115813751457	0.794853831644455	1.02954058611098
ENSMUSG00000062480	2347.03283402101	2138.728895754	2754.68887646766	2402.80653138476	2157.89912017116	2455.84400533932	2004.22131232739	2033.56465056439	1394.50251016432	1603.93644890156	1781.69061604034	1450.91525360231	2376.16671052298	1711.47179860005	0.473530553264965	1.06843434766984e-05	0.000547963493795793	Acat3	17	13142700	13159487	-	2427	protein_coding	acetyl-Coenzyme A acetyltransferase 3 [Source:MGI Symbol;Acc:MGI:109182]	-	2440	2097	3205	2530	3052	2390	1761	1900	1372	1466	1655	1339	101.650069124154	93.3678243195406	121.171014681847	106.477471059676	96.3865139907191	108.051787034928	88.4425802755116	87.7729212433453	60.288699327337	69.8035211050255	77.1747790884219
ENSMUSG00000060131	29.8188597764965	23.4576845981602	38.6773789207628	36.089584265858	28.9888151792325	32.8815933769281	17.0717317915451	10.7029718450758	5.08200623237726	18.5995359013141	13.9951528752414	16.2537183002499	31.6523193529063	13.6175194909672	1.226224412236	1.10083393437891e-05	0.000559353271698407	Atp8b4	2	126162893	126342594	-	6660	protein_coding	ATPase, class I, type 8B, member 4 [Source:MGI Symbol;Acc:MGI:1859664]	-	31	23	45	38	41	32	15	10	5	17	13	15	0.47062510773236	0.373183292114796	0.619981558866728	0.582795715435771	0.471857810350053	0.527205070443709	0.274529396085182	0.168345882612296	0.0800658566369468	0.294976778682391	0.220910468325014
ENSMUSG00000028525	371.292899152504	473.233289284623	333.48495602791	271.621607895668	252.414805341122	382.24852300679	223.070628742856	141.279228355	78.2628959786098	236.323514981402	221.769345561517	123.528259081899	347.382680118103	170.705645450214	1.02507956438157	1.10394296875443e-05	0.000559353271698407	Pde4b	4	101944740	102464456	+	10560	protein_coding	phosphodiesterase 4B, cAMP specific [Source:MGI Symbol;Acc:MGI:99557]	-	386	464	388	286	357	372	196	132	77	216	206	114	3.69582173128678	4.74813050323133	3.3713845678374	2.76636255715072	2.59122913674356	3.86529683394205	2.26237179592016	1.40147947274736	0.777639632586346	2.36375776928109	2.20775295835654
ENSMUSG00000030979	341.474039376008	391.64134285624	416.856195034888	395.085975120972	444.730847505787	426.433164107037	316.396095869969	320.018858167765	183.968625612057	184.901268666005	272.367205956621	281.731117204331	402.703594000155	259.897195246125	0.633109556579775	1.10981411436485e-05	0.000560639430385751	Uros	7	133287972	133311801	-	3576	protein_coding	uroporphyrinogen III synthase [Source:MGI Symbol;Acc:MGI:98917]	-	355	384	485	416	629	415	278	299	181	169	253	260	10.0373362038286	11.6038551525394	12.4447081363126	11.882362661587	13.4820103375472	12.733694195674	9.47587036285968	9.37454949332128	5.39799706608355	5.46137918604716	8.00700655907507
ENSMUSG00000029322	82.723288412216	72.4128524551901	64.4622982012713	88.3245088611787	112.420039353609	79.1213340632333	29.5910017720115	53.5148592253788	59.9676735420517	51.4222463153978	41.9854586257241	42.2596675806497	83.2440535577831	46.4568178435356	0.842981128934734	1.11893536264456e-05	0.000563554810491222	Plac8	5	100701591	100720111	-	1592	protein_coding	placenta-specific 8 [Source:MGI Symbol;Acc:MGI:2445289]	-	86	71	75	93	159	77	26	50	59	47	39	39	5.46189083937401	4.81929898157642	4.3227357433547	5.96687401194472	7.6551830753169	5.30702936999338	1.99068300779356	3.52130520790795	3.95239669684948	3.41167718235154	2.77248188262172
ENSMUSG00000034456	10030.6796693324	10332.6001158244	9185.44774502648	10034.803877712	8948.35231483821	9253.08588622618	6736.50536494369	8246.63980663087	7051.79184804668	7750.53601911229	8362.64211806731	8288.31275190743	9630.82826815994	7739.40465145138	0.315346078976163	1.13445503124441e-05	0.000568945220493582	Uroc1	6	90310266	90341533	+	3472	protein_coding	urocanase domain containing 1 [Source:MGI Symbol;Acc:MGI:2385332]	-	10428	10131	10687	10566	12656	9005	5919	7705	6938	7084	7768	7649	303.674925970567	315.312496867911	282.433741964888	310.840695982146	279.394768617815	284.582263926066	207.797562203375	248.811044643282	213.111143023729	235.782719423271	253.207563132276
ENSMUSG00000076441	52745.7153498124	50090.3158117148	44812.4707149051	54702.3124880234	46922.9931553601	52435.8659382701	38270.270214833	35088.6228968963	36744.9378625805	38998.8504236671	40738.8134696065	46831.2967479	50284.9455763477	39445.4652692472	0.350254295938987	1.15671269759523e-05	0.000575687011803165	Ass1	2	31360219	31410684	+	2414	protein_coding	argininosuccinate synthetase 1 [Source:MGI Symbol;Acc:MGI:88090]	-	54835	49113	52138	57598	66365	51030	33626	32784	36152	35645	37842	43219	2296.72083586974	2198.50664296535	1981.78980132421	2437.12116092181	2107.18833500363	2319.48801004537	1697.89084917382	1522.65461589228	1597.15344285543	1706.37503920882	1774.12407291076
ENSMUSG00000000290	95.2279715442952	94.8506377229955	115.172639452938	88.3245088611787	120.197526352915	101.727429509871	35.2815790358599	79.2019916535606	72.1644884997571	62.363149786759	63.5164630491724	48.7611549007497	102.583452240699	60.2148044876431	0.768946433617009	1.17282961868758e-05	0.000579946462086929	Itgb2	10	77366086	77401542	+	3052	protein_coding	integrin beta 2 [Source:MGI Symbol;Acc:MGI:96611]	-	99	93	134	93	170	99	31	74	71	57	59	45	3.27973151959851	3.29281251738079	4.02866129601735	3.11247163401573	4.26939082631405	3.55921722585963	1.23808080200408	2.71846608082057	2.48099219982613	2.15825851367299	2.18783545275811
ENSMUSG00000002699	66.3710104702663	34.6765772320629	57.586319726469	56.0338282022532	55.1494532678082	63.7080871677983	21.6241936026238	13.9138633985985	35.5740436266408	39.3872524969004	22.6075546446207	27.0895305004165	55.5875460111096	26.6994063783001	1.05683563780981	1.17395040350045e-05	0.000579946462086929	Lcp2	11	33996920	34042295	+	4459	protein_coding	lymphocyte cytosolic protein 2 [Source:MGI Symbol;Acc:MGI:1321402]	-	69	34	67	59	78	62	19	13	35	36	21	25	1.56458530414984	0.823967400240591	1.37872552987721	1.35151702897352	1.34078348158914	1.52566100644494	0.519383266511459	0.326875678774895	0.837109270332914	0.932992526112293	0.533002192625743
ENSMUSG00000022057	34.6283532888346	43.855671205256	32.6608977553108	34.1901324623918	32.5240365425536	42.1295415141892	12.5192699804664	20.3356465056439	15.2460186971318	26.2581683312669	17.2248035387586	15.1701370802332	36.6647721280893	17.7923406889168	1.03620275695006	1.17561374136038e-05	0.000579946462086929	Adamdec1	14	68800829	68819544	-	2442	protein_coding	ADAM-like, decysin 1 [Source:MGI Symbol;Acc:MGI:1917650]	-	36	43	38	36	46	41	11	19	15	24	16	14	1.49054286319926	1.90279227995291	1.42783631739004	1.50578797289625	1.44382212479617	1.84222226319819	0.549058792170364	0.872337755354624	0.65508428157502	1.13573946872365	0.741517655916131
ENSMUSG00000046687	7978.94973696897	7494.220279447	7549.82436533289	9245.58165337178	7027.31302600956	7378.83506374128	5802.11257821979	5408.21167331678	5722.33901765679	6454.03895775599	5943.6337710929	6933.8362268866	7779.12068747858	6044.02870415481	0.364048956347243	1.18937537119377e-05	0.000585019663573731	Gm5424	10	61906902	61908141	+	1240	processed_pseudogene	predicted gene 5424 [Source:MGI Symbol;Acc:MGI:3643173]	-	8295	7348	8784	9735	9939	7181	5098	5053	5630	5899	5521	6399	676.366880570809	640.347984953029	649.996666077927	801.901920412771	614.35942594966	635.429057668921	501.12950192868	456.88230811564	484.215056014134	549.755834734339	503.898696826625
ENSMUSG00000032294	237.588979509504	221.31815468699	240.659246618079	214.638053791682	325.9474096982	260.997647429367	158.198047934985	168.036657967689	200.231045555664	184.901268666005	148.563930521793	173.372995202666	250.191581955637	172.217324308134	0.54157793860467	1.27018632558571e-05	0.000617502742388652	Pkm	9	59563651	59586658	+	5001	protein_coding	pyruvate kinase, muscle [Source:MGI Symbol;Acc:MGI:97591]	-	247	217	280	226	461	254	139	157	197	169	138	160	4.99376069767909	4.68890532702281	5.13737968395065	4.61592312613954	7.06554377322269	5.57289282996773	3.38789366302602	3.51981247304676	4.20107999299368	3.90519735439005	3.12298145337323
ENSMUSG00000030717	43.2854416110433	35.6964765624177	20.6279354244068	37.0393101675911	41.7156120871883	41.1019917211602	22.7623090553935	14.9841605831061	14.2296174506563	13.1290841656335	7.5358515482069	21.6716244003332	36.5777945956345	15.7187745338882	1.22125260270656	1.2737691808873e-05	0.000617502742388652	Nupr1	7	126222421	126230033	-	2514	protein_coding	nuclear protein transcription regulator 1 [Source:MGI Symbol;Acc:MGI:1891834]	-	45	35	24	39	59	40	20	14	14	12	7	20	1.80981785597285	1.50442781972189	0.875964398207883	1.58455134538466	1.79882228300978	1.7458163132235	0.969698105503746	0.624366352218395	0.593901390042078	0.551606162017332	0.315122882115909
ENSMUSG00000023249	504.996818795505	595.621208927198	764.093108012402	560.338282022532	631.390535489138	569.262585338068	483.699067427111	450.595114677689	341.510818815752	350.108911083559	489.830350633448	372.751939685731	604.283756430807	414.749367053882	0.544179969245638	1.3190759482289e-05	0.000636897924336437	Parp3	9	106347521	106354148	-	3699	protein_coding	poly (ADP-ribose) polymerase family, member 3 [Source:MGI Symbol;Acc:MGI:1891258]	-	525	584	889	590	893	554	425	421	336	320	455	344	14.3503535322205	17.0607099883984	22.052504369617	16.2920098193916	18.5041290270917	16.4334694859415	14.004784277176	12.7606998221495	9.68738423075935	9.9972092732203	13.9211219698731
ENSMUSG00000039145	1159.08793647349	1097.41167946175	1648.51583933384	1680.06512016586	1296.01215179349	1302.93313756078	1107.38633554489	785.59813342856	717.579280011669	923.412252982887	1075.47367095124	789.930709392145	1364.0043107982	899.896730385232	0.600442303771877	1.32134927828686e-05	0.000636897924336437	Camk1d	2	5298268	5719326	-	7427	protein_coding	calcium/calmodulin-dependent protein kinase ID [Source:MGI Symbol;Acc:MGI:2442190]	-	1205	1076	1918	1769	1833	1268	973	734	706	844	999	729	16.4044340270439	15.6555176507652	23.6960340953474	24.3288394167623	18.9169258507527	18.7331003235184	15.9687617425006	11.080500153457	10.1377798646199	13.1323412354356	15.222964602392
ENSMUSG00000046574	320.31226792172	372.263255579498	279.336625538842	321.007354785789	343.623516514805	345.256730457746	299.324364078424	239.746569329697	211.411459266894	208.971256302999	238.994149100276	240.555030843698	330.2999584664	239.833804820331	0.462180733369581	1.36636642673507e-05	0.000654843761553772	Prr12	7	44676987	44702305	-	7185	protein_coding	proline rich 12 [Source:MGI Symbol;Acc:MGI:2679002]	-	333	365	325	338	486	336	263	224	208	191	222	222	4.68603026657989	5.48952385587036	4.15046805587886	4.80503893016575	5.18454940417413	5.13116918248136	4.4617044731606	3.49540878937129	3.08736617625692	3.07198952958142	3.49682078719447
ENSMUSG00000106028	17.3141766444173	9.17909397319311	6.01648116545199	13.2961626242635	19.0901953619336	13.3581473093771	2.27623090553935	4.2811887380303	1.01640124647545	1.09409034713612	3.22965066351724	4.33432488006664	13.0423761797728	2.70531446346085	2.2792327848971	1.37550807660955e-05	0.000657352183656986	Gm8493	5	109699758	109702022	-	489	unprocessed_pseudogene	predicted gene 8493 [Source:MGI Symbol;Acc:MGI:3779800]	-	18	9	7	14	27	13	2	4	1	1	3	4	3.72178494062638	1.98885094063847	1.31349876275241	2.92432851723341	4.23210491581358	2.9170127172173	0.4985319094553	0.917123581347967	0.21809349906015	0.236322067367343	0.694319829657665
ENSMUSG00000049988	36.5521506937699	18.3581879463862	25.7849192805085	42.7376655779897	45.2508334505093	30.8264937908701	9.10492362215738	18.1950521366288	6.09840747885271	16.4113552070418	13.9951528752414	15.1701370802332	33.2517084566723	13.1625047333592	1.34582176724885	1.40485135429124e-05	0.000669473356427402	Lrrc25	8	71068805	71074133	+	2039	protein_coding	leucine rich repeat containing 25 [Source:MGI Symbol;Acc:MGI:2445284]	-	38	18	30	45	64	30	8	17	6	15	13	14	1.88431714257314	0.953946159855038	1.35003340920465	2.25425099914949	2.40582630275011	1.61438776781898	0.478238555612833	0.934777872945764	0.313823602865365	0.850133577312145	0.72156141198852
ENSMUSG00000051506	81.7613897097484	69.3531544641258	84.2307363163278	84.5256052542463	119.490482080251	67.8182863399143	23.9004245081631	43.8821845648106	63.016877281478	51.4222463153978	41.9854586257241	21.6716244003332	84.5299423607689	40.9798026159845	1.04574599115464	1.40933808473922e-05	0.000669714272923254	Wdfy4	14	32681504	32907465	-	10552	protein_coding	WD repeat and FYVE domain containing 4 [Source:MGI Symbol;Acc:MGI:3584510]	-	85	68	98	89	169	66	21	41	62	47	39	20	0.814463772308227	0.696374267944048	0.852180869010901	0.861513737399244	1.2275902842633	0.686298393563532	0.242580751430841	0.435638046873706	0.626626109221533	0.514726125313083	0.418289533466052
ENSMUSG00000055923	220.274802865087	182.561980133507	213.15533271887	186.146276739689	175.346979620724	189.069161917337	158.198047934985	126.295067771894	153.476588217793	125.820389920654	121.650174992483	149.534208362299	194.425755665869	139.162412866685	0.481663548739404	1.45506263754351e-05	0.000687557968785305	Aasdh	5	77021506	77053361	-	8639	protein_coding	aminoadipate-semialdehyde dehydrogenase [Source:MGI Symbol;Acc:MGI:2442517]	-	229	179	248	196	248	184	139	118	151	115	113	138	2.68015330630013	2.23902087027853	2.63407838136872	2.31739240988308	2.20033966272907	2.33699712613055	1.96120571927227	1.53142333866595	1.86408217121222	1.53832289135346	1.48034227832672
ENSMUSG00000030579	107.732654676374	78.5322484373189	87.6687255537289	73.1288944334491	111.712995080945	77.0662344771753	30.7291172247812	51.3742648563636	56.9184698026253	65.6454208281673	43.0620088468966	57.429804660883	89.3069587764986	50.8598477032862	0.814728769961573	1.47159338180555e-05	0.000693421396883276	Tyrobp	7	30113185	30117010	+	667	protein_coding	TYRO protein tyrosine kinase binding protein [Source:MGI Symbol;Acc:MGI:1277211]	-	112	77	102	77	158	75	27	48	56	60	40	53	16.9777376002187	12.4747966796369	14.0318464957303	11.7915765323827	18.156526736942	12.3378435479119	4.93412054013368	8.06848751926517	8.95393160159391	10.3953365165785	6.78705440684854
ENSMUSG00000040605	95.2279715442952	97.9103357140599	67.9002874386724	103.520123288908	130.096146170214	103.782529095929	61.4582344495623	40.6712930112879	82.3285009645116	50.3281559682616	49.521310173931	52.0118985607997	99.7395655420133	56.053232188059	0.831956653068002	1.54816667438738e-05	0.000723273662552923	Bace2	16	97157942	97244136	+	7887	protein_coding	beta-site APP-cleaving enzyme 2 [Source:MGI Symbol;Acc:MGI:1860440]	-	99	96	79	109	184	101	54	38	81	46	46	48	1.26914423707552	1.31530956084319	0.919085125684009	1.41163247203407	1.78816463991492	1.4051198280583	0.834552656338066	0.540192417541775	1.0952789912861	0.673998806055664	0.660074817138731
ENSMUSG00000052299	741.623899602541	757.785202453609	734.010702185142	658.160049901042	643.410288124429	620.640074989519	489.389644690959	552.273347205909	582.397914230434	588.620606759234	529.662708816828	543.957772448363	692.60503620938	547.716999025288	0.337682837939168	1.59357105654827e-05	0.00073540916305676	Ltn1	16	87173539	87229500	-	7844	protein_coding	listerin E3 ubiquitin protein ligase 1 [Source:MGI Symbol;Acc:MGI:1926163]	-	771	743	854	693	910	604	430	516	573	538	492	502	9.93812423175546	10.2357533813439	9.98989153343746	9.02407367719192	8.89212026407486	8.44895861713443	6.68194190471481	7.37545546086322	7.79055891842896	7.92606860366337	7.09863246548013
ENSMUSG00000006782	275.103028905742	226.417651338763	262.146679351836	246.928734450607	284.938841883676	249.694599706048	225.346859648395	160.544577676136	152.460186971318	158.643100334738	213.156943792138	128.946165181983	257.538255939445	173.182972267451	0.575127407465196	1.59567438185541e-05	0.00073540916305676	Cnp	11	100465730	100482555	+	3639	protein_coding	2',3'-cyclic nucleotide 3' phosphodiesterase [Source:MGI Symbol;Acc:MGI:88437]	-	286	222	305	260	403	243	198	150	150	145	198	119	7.94642165256575	6.59233856718362	7.69056542106186	7.29790616890544	8.48837408979507	7.32703130929418	6.6321594582689	4.62153164962032	4.39603137017367	4.60467606119304	6.15786704654342
ENSMUSG00000071715	25.971264966626	21.4178859374506	28.3634112085594	24.6928734450607	31.8169922698894	38.0193423420732	7.96680816938771	9.63267466056818	12.1968149577054	17.505445554178	9.68895199055172	16.2537183002499	28.3802950282765	12.2074022721068	1.21816437907547	1.60252102792727e-05	0.000736546686660996	Ncf4	15	78129001	78146780	+	2020	protein_coding	neutrophil cytosolic factor 4 [Source:MGI Symbol;Acc:MGI:109186]	-	27	21	33	26	45	37	7	9	12	16	9	15	1.35145012571755	1.12340540755866	1.49900491757678	1.31470695785381	1.70750767642974	2.00980621068593	0.422394734174627	0.499537237810941	0.633550818061861	0.915338542119849	0.504241183221681
ENSMUSG00000073968	27.8950623715612	43.855671205256	34.3798923740113	36.089584265858	61.5128517217861	52.4050394444792	20.4860781498541	16.0544577676136	21.3444261759845	15.3172648599057	25.8372053081379	21.6716244003332	42.6896835638253	20.1185094436382	1.09071517706191	1.7080291967761e-05	0.000776553166166691	Trim68	7	102326789	102336534	-	3477	protein_coding	tripartite motif-containing 68 [Source:MGI Symbol;Acc:MGI:2142077]	-	29	43	40	38	87	51	18	15	21	14	24	20	0.843297738200599	1.33638733035519	1.05559126502474	1.11631275950596	1.91785638357308	1.60941970652601	0.631014936299332	0.483685754183732	0.644119108958492	0.465303673625779	0.781184691866778
ENSMUSG00000005553	43.2854416110433	13.2586912946123	9.45447040285312	56.0338282022532	55.1494532678082	34.9366929629862	12.5192699804664	9.63267466056818	13.2132162041809	2.18818069427225	6.45930132703448	9.75223098014994	35.3530962902594	8.96081230777869	1.98172474005658	1.7766250098905e-05	0.00079910122771064	Atp4a	7	30411634	30424959	+	3761	protein_coding	ATPase, H+/K+ exchanging, gastric, alpha polypeptide [Source:MGI Symbol;Acc:MGI:88113]	-	45	13	11	59	78	34	11	9	13	2	6	9	1.20975328101987	0.373515478437731	0.268367449570602	1.60234364057244	1.58961806551608	0.991926317396249	0.356501348173366	0.268297054075539	0.368630782644342	0.0614525344018245	0.180549001171283
ENSMUSG00000037820	1333.19160162013	1140.24745133666	1279.79149362257	1341.96269914888	1435.29987350834	1190.93021012062	1022.02767658717	1165.55363392875	951.351566701023	925.60043367716	1030.258561662	1023.98425291574	1286.9038882262	1019.79602091197	0.33655119837569	1.79332456747806e-05	0.000803365650319164	Tgm2	2	157958322	157988356	-	4608	protein_coding	transglutaminase 2, C polypeptide [Source:MGI Symbol;Acc:MGI:98731]	-	1386	1118	1489	1413	2030	1159	898	1089	936	846	957	945	30.4115382746105	26.217900919872	29.6498646029901	31.3210760677401	33.7664254338724	27.5978210886689	23.7539419643913	26.4967212816298	21.6628183363339	21.2163674777487	23.5042631397849
ENSMUSG00000036054	343.397836780943	332.487181695662	324.030485625057	348.549405936049	353.522136332104	321.623085218078	279.976401381339	299.683211662121	255.116712865338	235.229424634266	270.214105514276	232.969962303582	337.268355264649	262.198303060154	0.364380532341993	1.80436723536889e-05	0.000803365650319164	Sugp2	8	70686876	70732565	+	14428	protein_coding	SURP and G patch domain containing 2 [Source:MGI Symbol;Acc:MGI:2678085]	-	357	326	377	367	500	313	246	280	251	215	251	215	2.50178342435992	2.44163111735623	2.39759433452509	2.5981661089957	2.65622824938243	2.3803566540441	2.07826439964014	2.17584836356674	1.85532145696865	1.72204883231672	1.96885966113003
ENSMUSG00000026179	1006.14604278114	905.670605355054	1490.36833441339	1363.80639488874	1239.44860998036	1223.81180349754	933.254671271132	908.682309646931	872.072269475938	853.390470766176	800.953364552276	757.423272791645	1204.87529848604	854.296059750683	0.496607025258141	1.84270838673685e-05	0.000813810585015616	Pnkd	1	74324089	74392853	+	7832	protein_coding	paroxysmal nonkinesiogenic dyskinesia [Source:MGI Symbol;Acc:MGI:1930773]	-	1046	888	1734	1436	1753	1191	820	849	858	780	744	699	13.503508869742	12.2520531389077	20.315003500394	18.727885434439	17.1557914331469	16.6856416427147	12.7618312725604	12.1537903203525	11.6833177544273	11.5089329590465	10.750964553402
ENSMUSG00000018008	93.3041741393599	110.149127678317	123.767612546441	113.967108207973	130.096146170214	106.865178475016	33.0053481303205	107.029718450758	55.9020685561498	62.363149786759	51.6744106162759	50.928317340783	113.024891202887	60.150502146841	0.910285542844886	1.84585720526963e-05	0.000813810585015616	Cyth4	15	78481247	78506219	+	7552	protein_coding	cytohesin 4 [Source:MGI Symbol;Acc:MGI:2441702]	-	97	108	144	120	184	104	29	100	55	57	48	47	1.29866573305623	1.54536246287957	1.74960897544594	1.62302887968425	1.8674860321781	1.51103730796532	0.468066804024471	1.48461808553746	0.776698180246653	0.872219939582887	0.719327111658047
ENSMUSG00000034917	319.350369219252	286.591711829696	452.955082027599	334.303517410053	363.420756149403	305.182288529614	307.291172247812	250.449541174773	178.88661937968	198.030352831638	181.936987378138	199.378944483065	343.63395419427	219.328936249184	0.650205452195324	1.85187370952105e-05	0.000813810585015616	Tjp3	10	81109041	81127415	-	3714	protein_coding	tight junction protein 3 [Source:MGI Symbol;Acc:MGI:1351650]	-	332	281	527	352	514	297	270	234	176	181	169	184	9.03823881919481	8.17585169934157	13.019946598107	9.68072195965754	10.6077369130824	8.77441920300774	8.86122347945386	7.06399992725649	5.05385000083811	5.63183356505552	5.1498191565912
ENSMUSG00000061132	54.8282260406548	103.009832365834	72.1977739854238	67.4305390230504	103.228463808974	119.195775991365	47.8008490163263	18.1950521366288	49.8036610772971	39.3872524969004	44.138559068069	52.0118985607997	86.6484352025503	41.8895453926702	1.04849432987392	1.85286799465569e-05	0.000813810585015616	Blnk	19	40917371	40982978	-	5991	protein_coding	B cell linker [Source:MGI Symbol;Acc:MGI:96878]	-	57	101	84	71	146	116	42	17	49	36	41	48	0.961973623862452	1.82175780535977	1.28653158735289	1.21050339544825	1.86790617011687	2.12452819448961	0.854519141745364	0.31814589933841	0.872264785675221	0.694410561498033	0.774518347788713
ENSMUSG00000097203	140.437210560274	150.945100892509	189.089408057062	173.799840017158	171.104713984738	130.498823714684	129.745161615743	112.381204373295	80.2956984715607	82.0567760352092	120.57362477131	84.5193351612995	159.312516204404	101.595300071403	0.653260805904455	1.86149452386315e-05	0.000815470335427756	4732419C18Rik	8	124471370	124481465	-	3623	lncRNA	RIKEN cDNA 4732419C18 gene [Source:MGI Symbol;Acc:MGI:3045379]	-	146	148	220	183	242	127	114	105	79	75	112	78	4.07447962172355	4.41430123212461	5.57179121079234	5.15928760738273	5.11974761582429	3.84626511767439	3.8353794955141	3.24935897628425	2.32546783389253	2.39224725936995	3.49862070390018
ENSMUSG00000002625	1043.66009217738	1274.87416294349	1125.08197793952	1342.91242505061	1109.35246381014	1029.60489261506	1040.23752383148	907.612012462424	832.432620863395	849.014109377631	863.393277380276	831.106795752778	1154.24766908937	887.299389944664	0.379583023986406	1.92291768239579e-05	0.00084019016242239	Akap8l	17	32540398	32569581	-	5073	protein_coding	A kinase (PRKA) anchor protein 8-like [Source:MGI Symbol;Acc:MGI:1860606]	-	1085	1250	1309	1414	1569	1002	914	848	819	776	802	767	21.6248201483172	26.6264786881587	23.6763783485844	28.4702663389791	23.7060721445688	21.6723840718843	21.9610529078857	18.7416454624839	17.2175209012613	17.6770583424959	17.8919089398439
ENSMUSG00000030352	466.5208706968	475.273087945332	404.823232703984	561.288007924265	538.767735770126	531.243242995995	394.926062111076	407.783227297386	335.412411336899	379.649350456234	362.797424535103	373.835520905748	496.319363006084	375.733999440408	0.402120531947192	1.94279688720989e-05	0.000846676923229139	Tspan9	6	127938359	128120557	-	4975	protein_coding	tetraspanin 9 [Source:MGI Symbol;Acc:MGI:1924558]	-	485	466	471	591	762	517	347	381	330	347	337	345	9.85680765431218	10.1218854103194	8.6869697498456	12.1339270229999	11.7398732143728	11.4025316749572	8.50174773789987	8.58635061896273	7.07412018961535	8.06026881549607	7.66626785184426
ENSMUSG00000030237	1811.25525674654	2267.2362113787	1365.7412245576	1491.06966572097	1494.69159241214	1594.75727878101	995.851021173464	455.946600600227	663.71001394847	1254.92162816513	865.546377822621	1230.94826593893	1670.79187159949	911.15398460814	0.874759225813917	1.96378718685654e-05	0.000849224371652976	Slco1a4	6	141751166	141801925	-	6414	protein_coding	solute carrier organic anion transporter family, member 1a4 [Source:MGI Symbol;Acc:MGI:1351896]	-	1883	2223	1589	1570	2114	1552	875	426	653	1147	804	1136	29.6830820611557	37.4523516001148	22.7318838730599	25.0021686103569	25.2625710442587	26.5501262556942	16.6284175832699	7.44658877942471	10.8576491798238	20.6655799986276	14.1864674643431
ENSMUSG00000002769	28325.0310915642	24507.1610090953	23632.7380178954	27242.8874912141	29543.8449332739	28388.1181320123	21023.2686435614	18382.3541439176	20767.1102679864	22729.7269617529	22152.1739010648	23341.4230603789	26939.9634458425	21399.342829777	0.332199743733098	2.08248122101538e-05	0.000889723682048524	Gnmt	17	47036590	47040094	-	1206	protein_coding	glycine N-methyltransferase [Source:MGI Symbol;Acc:MGI:1202304]	-	29447	24029	27496	28685	41785	27627	18472	17175	20432	20775	20577	21541	2468.77423810114	2153.06417307189	2092.00490506197	2429.48671877132	2655.67312851346	2513.56574534743	1866.97471806928	1596.71044407535	1806.82109145748	1990.70478800428	1930.99844028451
ENSMUSG00000032607	631.005548818764	581.342618302231	733.151204875792	793.970853848876	691.489298665595	769.634794978724	555.4003409516	574.749588080568	463.478968392806	428.88341607736	536.122010143862	551.54284098848	700.09905324833	518.362860772446	0.433978164835733	2.08388497638282e-05	0.000889723682048524	Amt	9	108174052	108179501	+	2437	protein_coding	aminomethyltransferase [Source:MGI Symbol;Acc:MGI:3646700]	-	656	570	853	836	978	749	488	537	456	392	498	509	27.2167295945355	25.274810681811	32.116927335893	35.0394863461835	30.7598948182878	33.7233040251484	24.4082204795111	24.7056044929121	19.9554209250835	18.5884712554417	23.1270898041163
ENSMUSG00000030798	37.5140493962375	40.7959732141916	44.6938600862147	81.676427549047	97.5721096276607	78.0937842702043	23.9004245081631	38.5306986422727	22.3608274224599	31.7286200669475	22.6075546446207	30.3402741604665	63.391034023926	28.2447332408217	1.17121434367013	2.095262794639e-05	0.000890584536596579	Cd37	7	44883056	44888539	-	3522	protein_coding	CD37 antigen [Source:MGI Symbol;Acc:MGI:88330]	-	39	40	52	86	138	76	21	36	22	29	21	28	1.1195999842685	1.22726747425353	1.35473539949981	2.49411274973096	3.0032484060922	2.36770760980788	0.726777992361794	1.14601387890755	0.666169750962263	0.951528460345343	0.674803173457748
ENSMUSG00000015890	3929.35619958026	3697.13507253612	3802.41609656565	4704.9421171858	4224.58952916864	4327.01217844514	3563.43948262185	3475.2549580961	2336.70646564706	2365.4233305083	3080.01018277428	2334.03394791588	4114.24186558027	2859.14472792724	0.525129689568355	2.14482077222728e-05	0.000904265038356074	Amdhd1	10	93359200	93375895	-	2421	protein_coding	amidohydrolase domain containing 1 [Source:MGI Symbol;Acc:MGI:1919011]	-	4085	3625	4424	4954	5975	4211	3131	3247	2299	2162	2861	2154	170.602307010931	161.801225326966	167.672104762952	209.010544018677	189.166679523326	190.850930322079	157.637704824189	150.371048261402	101.273486440277	103.198654860788	133.74274775797
ENSMUSG00000034438	50.9806312307843	57.1143624998683	97.123195956582	65.5310872195842	78.4819142657271	47.2672904793342	22.7623090553935	41.7415901957954	32.5248398872145	40.4813428440365	39.8323581833793	20.5880431803165	66.0830802753133	32.9884138910226	1.00707010446556	2.23735974856185e-05	0.000936240440057397	Gbp8	5	105162016	105287406	-	3443	protein_coding	guanylate-binding protein 8 [Source:MGI Symbol;Acc:MGI:1923324]	-	53	56	113	69	111	46	20	39	32	37	37	19	1.55641882573682	1.75759815917784	3.01149334606075	2.04700569478388	2.47108381714316	1.46596849932049	0.708051419470351	1.27000172958808	0.991207398574854	1.24187486635996	1.21621925433209
ENSMUSG00000040747	70.2186052801368	62.2138591516422	66.1812928199718	67.4305390230504	68.5832944484282	87.3417324074654	33.0053481303205	53.5148592253788	46.7544573378708	45.9517945797171	43.0620088468966	31.4238553804831	70.3282205217825	42.2853872501111	0.729367481261879	2.25063985908173e-05	0.000939460637952182	Cd53	3	106667237	106697465	-	1742	protein_coding	CD53 antigen [Source:MGI Symbol;Acc:MGI:88341]	-	73	61	77	71	97	85	29	50	46	42	40	29	4.23703779262469	3.78399251870805	4.05586099015226	4.16310323888088	4.26800681361963	5.35395361614135	2.02918513432423	3.21809293397787	2.81618551541849	2.78621275521843	2.59871715807576
ENSMUSG00000026950	305.883787384706	421.218423436528	342.939426430763	415.030219057367	468.77035277637	394.579120523138	272.009593211952	210.848545347992	207.345854280992	154.266738946193	338.036769448138	266.560980124098	391.403554934812	241.511413559894	0.697401092862639	2.28258038863928e-05	0.000948088081424444	Neb	2	52026659	52268486	-	26675	protein_coding	nebulin [Source:MGI Symbol;Acc:MGI:97292]	-	318	413	399	437	663	384	239	197	204	141	314	246	1.20534208442629	1.67307037141944	1.37248926013863	1.67333922568794	1.9050686083393	1.57953998987296	1.09210726879007	0.828015613514468	0.815600190899505	0.610840495704254	1.33220909171654
ENSMUSG00000022883	120.237337808453	157.064496874638	252.692208948983	208.939698381283	184.538555165358	144.88452081709	116.087776182507	58.8663451479166	99.6073221545943	76.5863242995286	139.951528752414	65.0148732009996	178.059469665968	92.6856949563266	0.943660739677733	2.35358615560412e-05	0.000972777059203254	Robo1	16	72105194	72842983	+	16511	protein_coding	roundabout guidance receptor 1 [Source:MGI Symbol;Acc:MGI:1274781]	-	125	154	294	220	261	141	102	55	98	70	130	60	0.765463107072684	1.00789647935532	1.63385849369566	1.36099423710587	1.21162618478898	0.937021518705085	0.753006316389421	0.373478873483641	0.633000827445975	0.489934247833818	0.891080927287622
ENSMUSG00000023169	26.9331636690936	22.4377852678054	32.6608977553108	33.2404065606587	32.5240365425536	45.2121908932762	18.2098472443148	10.7029718450758	19.3116236830336	14.2231745127696	13.9951528752414	13.0029746401999	32.168080114783	14.9076241334392	1.10855898882569	2.38476516602024e-05	0.000983248029970403	Slc38a1	15	96469299	96540794	-	17236	protein_coding	solute carrier family 38, member 1 [Source:MGI Symbol;Acc:MGI:2145895]	-	28	22	38	35	46	44	16	10	19	13	13	12	0.164251435648437	0.137928743581835	0.202296141045862	0.207414226753182	0.204561013503844	0.280104457680916	0.113150198989855	0.065048942805633	0.117562468076575	0.0871605582649224	0.085359928002123
ENSMUSG00000027204	54.8282260406548	63.233758481997	57.586319726469	43.6873914797228	67.8762501757639	45.2121908932762	29.5910017720115	23.5465380591667	25.4100311618863	43.7636138854449	35.5261572986897	20.5880431803165	55.4040227996473	29.7375642262526	0.90447458054435	2.41734275465049e-05	0.000989136442001185	Fbn1	2	125142514	125349913	-	12128	protein_coding	fibrillin 1 [Source:MGI Symbol;Acc:MGI:95489]	-	57	62	67	46	96	44	26	22	25	40	33	19	0.475196568317938	0.552422152761993	0.506904447371576	0.387414281395168	0.606713369637303	0.39807721244956	0.261309972658917	0.203380926124287	0.219837815469189	0.381139482000762	0.307944126296882
ENSMUSG00000038257	17.3141766444173	19.378087276741	5.1569838561017	11.3967108207973	19.0901953619336	26.7162946187541	7.96680816938771	0	0	1.09409034713612	2.15310044234483	5.4179061000833	16.5087414297908	2.77198417649199	2.59299433258709	2.42192341381539e-05	0.000989136442001185	Glra3	8	56393495	56583105	+	9208	protein_coding	glycine receptor, alpha 3 subunit [Source:MGI Symbol;Acc:MGI:95749]	-	18	19	6	12	27	26	7	0	0	1	2	5	0.197649091655767	0.222975360670335	0.05978970724084	0.133113749993218	0.224750141597832	0.309821724309135	0.0926626154466492	0	0	0.0125501184776967	0.0245816968362727
ENSMUSG00000022940	204.884423625605	246.815637945859	232.923770833927	206.090520676084	224.840078707218	230.171153638497	153.645586123906	116.662393111326	138.230569520661	160.83128102901	207.774192686276	156.035695682399	224.287597571198	155.529953025596	0.528502751827672	2.43344515560826e-05	0.000991172261686249	Pigp	16	94159622	94172701	-	1987	protein_coding	phosphatidylinositol glycan anchor biosynthesis, class P [Source:MGI Symbol;Acc:MGI:1860433]	-	213	242	271	217	318	224	135	109	136	147	193	144	10.8385045591014	13.1609149814503	12.5144541333803	11.1549813771367	12.2667855620579	12.369552281875	8.28147559202105	6.1504282850312	7.29949172697343	8.54934029620873	10.9927566790138
ENSMUSG00000034116	45.2092390159785	48.9551678570299	50.7103412516667	46.5365691849221	57.977630358465	63.7080871677983	19.3479626970844	21.4059436901515	38.6232473660672	30.6345297198114	34.4496070775172	28.1731117204332	52.1828391393101	28.7724003785108	0.855783277608478	2.75112858809231e-05	0.00109407766214867	Vav1	17	57586100	57635031	+	3688	protein_coding	vav 1 oncogene [Source:MGI Symbol;Acc:MGI:98923]	-	47	48	59	49	82	62	17	20	38	28	32	26	1.28853011705254	1.40643255238208	1.46791729176363	1.35710093743085	1.70421530202351	1.84461020274892	0.561862223874988	0.608017124836166	1.09886480464634	0.877364898696764	0.981988132183943
ENSMUSG00000120739	90.418478031957	52.0148658480943	94.5447040285312	119.665463618371	84.8453127197049	46.2397406863052	48.9389644690959	36.3901042732576	33.5412411336899	30.6345297198114	53.8275110586207	40.0925051406164	81.288094155494	40.570809299182	1.00703290554095	2.96509170513901e-05	0.0011663459180455	ENSMUSG00000120739	2	34956849	34958757	+	1909	lncRNA	novel transcript	-	94	51	110	126	120	45	43	34	33	28	50	37	4.97862658113125	2.88690725851713	5.28721832286555	6.74173378959888	4.8181114110537	2.58648768353817	2.74558157677229	1.99686965210729	1.84356982416639	1.69498258061481	2.96422556925614
ENSMUSG00000030830	152.941893692353	142.785906249671	142.676553352147	151.006418375564	169.69062543941	166.463066470699	48.9389644690959	111.310907188788	119.935347084103	114.879486449293	76.4350657032414	85.6029163813161	154.260743929974	92.8504478793062	0.730612911117356	2.96751904008724e-05	0.0011663459180455	Itgal	7	126895432	126934310	+	6569	protein_coding	integrin alpha L [Source:MGI Symbol;Acc:MGI:96606]	-	159	140	166	159	240	162	43	104	118	105	71	79	2.44729031070721	2.30301813900491	2.3187253673676	2.47232092885866	2.8003576446039	2.705948844017	0.797886319083315	1.77505087734176	1.91573010850491	1.84715429273501	1.22322475089483
ENSMUSG00000078937	11.5427844296115	17.3382886160314	21.4874327337571	17.0950662311959	26.8676823612399	14.3856971024061	6.82869271661804	5.35148592253788	6.09840747885271	10.9409034713612	3.22965066351724	2.16716244003332	18.1194919123737	5.7693837821534	1.66700087354429	3.04379920765794e-05	0.00118795848085682	Cpt1b	15	89300608	89310066	-	3372	protein_coding	carnitine palmitoyltransferase 1b, muscle [Source:MGI Symbol;Acc:MGI:1098297]	-	12	17	25	18	38	14	6	5	6	10	3	2	0.359816693548102	0.544791019820996	0.680288187368592	0.545245289118127	0.863768875990158	0.45555865184026	0.216887992636692	0.166249047775488	0.189764628185789	0.342709047872571	0.100688729745729
ENSMUSG00000034783	29.8188597764965	56.0944631695135	72.1977739854238	48.4360209883883	87.6734898103618	47.2672904793342	12.5192699804664	16.0544577676136	32.5248398872145	39.3872524969004	19.3779039811034	22.7552056203499	56.9146497015863	23.7698216222747	1.26342183383599	3.10950614141209e-05	0.00120525604402844	Cd207	6	83648197	83654839	-	1522	protein_coding	CD207 antigen [Source:MGI Symbol;Acc:MGI:2180021]	-	31	55	84	51	124	46	11	15	32	36	18	21	2.05937136497866	3.90496028971175	5.06413320619656	3.42265012630393	6.24465648696336	3.31624805726705	0.880947155374527	1.1049772452673	2.24226483133589	2.73338611953661	1.33845885690906
ENSMUSG00000071713	87.5327819245541	82.611845758738	86.8092282443786	111.117930502773	101.107330990982	68.8458361329433	48.9389644690959	67.4287226239773	49.8036610772971	63.4572401338951	53.8275110586207	58.5133858808996	89.6708255923948	56.9949142072976	0.658298576906171	3.12449972986465e-05	0.00120585078370979	Csf2rb	15	78209952	78238047	+	7277	protein_coding	colony stimulating factor 2 receptor, beta, low-affinity (granulocyte-macrophage) [Source:MGI Symbol;Acc:MGI:1339759]	-	91	81	101	117	143	67	43	63	49	58	50	54	1.26437717063605	1.20282162838394	1.27353089761438	1.64225453440856	1.50620880831079	1.01024394725416	0.720257692738532	0.970655014792731	0.718117126697849	0.921061766479675	0.777615310115428
ENSMUSG00000068551	402.073657631468	471.193490623913	452.095584718249	373.24227938111	497.759167955602	375.055674455587	328.915365850435	358.549556810038	264.264324083617	308.533477892387	336.960219226966	312.071391364798	428.569975794322	318.21572253804	0.431864752065439	3.20086714400977e-05	0.00122933760494366	Zfp467	6	48404631	48422759	-	4255	protein_coding	zinc finger protein 467 [Source:MGI Symbol;Acc:MGI:1916160]	zf-C2H2	418	462	526	393	704	365	289	335	260	282	313	288	9.93263200723219	11.733052012199	11.342966955266	9.43408899540651	12.6816164851662	9.41232965438904	8.27885170107315	8.82717975784472	6.51666450540715	7.65883441734946	8.32514768256273
ENSMUSG00000040706	2476.88915885414	2313.13168124466	3165.52859033709	2508.22610647713	2748.28108784578	2500.02864643957	2335.41290908337	2025.00227308833	2105.98338269714	1814.00179555169	2003.45996160186	1902.76862234925	2618.68087853306	2031.10482406194	0.366980291570829	3.2641582709012e-05	0.00125078975929613	Agmat	4	141473983	141486574	+	1407	protein_coding	agmatine ureohydrolase (agmatinase) [Source:MGI Symbol;Acc:MGI:1923236]	-	2575	2268	3683	2641	3887	2433	2052	1892	2072	1658	1861	1756	185.042191921868	174.187721189053	240.186231722325	191.726121395704	211.74929042613	189.736917562952	177.768612949862	150.766121531657	157.053360338121	136.176938154145	149.692295726969
ENSMUSG00000057337	9.61898702467628	3.05969799106437	12.032962330904	20.8939698381283	19.0901953619336	16.4407966884641	0	3.21089155352273	4.06560498590181	3.28227104140837	2.15310044234483	3.25074366004998	13.5227682058618	2.66043528053795	2.34120555834715	3.33332017473776e-05	0.00127149913785575	Chst3	10	60017354	60055082	-	6497	protein_coding	carbohydrate sulfotransferase 3 [Source:MGI Symbol;Acc:MGI:1858224]	-	10	3	14	22	27	16	0	3	4	3	2	3	0.155623350603381	0.0498972915690427	0.197722301057697	0.345873108340081	0.318531522830974	0.270215928055649	0	0.051770828606952	0.0656596712577579	0.0533607007584874	0.0348388894056332
ENSMUSG00000022983	717.57643204085	654.775370087776	641.184992775312	522.349245953208	632.804624034466	670.99001484794	454.108065655099	485.914921766439	502.102215758873	417.942512605999	413.395284930207	582.966696368963	639.946779956592	476.07161618093	0.426315001370669	3.36118362268152e-05	0.00127922694345585	Scaf4	16	90022568	90081391	-	5546	protein_coding	SR-related CTD-associated factor 4 [Source:MGI Symbol;Acc:MGI:2146350]	-	746	642	746	550	895	653	399	454	494	382	384	538	13.6002405700891	12.5090332692663	12.3423952310418	10.1295419441287	12.3692876876921	12.9192453302959	8.76929853820168	9.17809853050563	9.49945441650994	7.95969879914984	7.83607406742383
ENSMUSG00000068876	630.043650116296	706.79023593587	703.928296357882	736.037573843156	665.328660577019	601.116628921968	623.687268117781	491.266407688977	520.397438195431	505.469740376889	551.193713240276	512.53391706788	673.874174292032	534.091414114539	0.33615370038815	3.43028689671856e-05	0.00130257982339954	Cgn	3	94667376	94693826	-	6044	protein_coding	cingulin [Source:MGI Symbol;Acc:MGI:1927237]	-	655	693	819	775	941	585	548	459	512	462	512	473	10.9573232182323	12.3901728106983	12.4336870803034	13.0973740169535	11.9334684223515	10.6202622174664	11.0516704864788	8.5146138714896	9.03435360236459	8.83345612433744	9.58721967304932
ENSMUSG00000000157	68.2948078752016	42.8357718749012	82.5117416976272	60.7824577109187	55.1494532678082	65.7631867538563	34.1434635830902	20.3356465056439	20.328024929509	40.4813428440365	37.6792577410345	43.3432488006664	62.5562365300522	32.7184974006634	0.939010687481751	3.65203645307106e-05	0.00137130708065985	Itgb2l	16	96223488	96244819	-	4324	protein_coding	integrin beta 2-like [Source:MGI Symbol;Acc:MGI:1277979]	-	71	42	96	64	78	64	30	19	20	37	35	40	1.66019954971743	1.04962022352844	2.03716419712731	1.51182412573241	1.38264420545929	1.62404522162586	0.845682598486269	0.492656983944494	0.493282706014862	0.988847170415667	0.916071838158414
ENSMUSG00000028581	205.846322328072	161.144094196057	189.948905366413	212.738601988215	287.767018974333	234.281352810613	109.259083465889	166.966360783182	136.197767027711	153.172648599057	123.803275434828	153.868533242366	215.287715943951	140.544611425505	0.617775949491117	3.71042544104516e-05	0.00138396400818762	Laptm5	4	130640436	130663452	+	3788	protein_coding	lysosomal-associated protein transmembrane 5 [Source:MGI Symbol;Acc:MGI:108046]	-	214	158	221	224	407	228	96	156	134	140	115	142	5.71204251579239	4.50729207367152	5.35331489636033	6.04011254457081	8.23542391822095	6.60432909324976	3.08910796693105	4.61733469373999	3.77264905475591	4.27101603272659	3.43585670721566
ENSMUSG00000020340	24.0474675616907	27.5372819195793	35.2393896833616	64.5813613178511	53.0283204498156	56.5152386165952	25.0385399609328	11.7732690295833	21.3444261759845	17.505445554178	20.4544542022759	17.3372995202666	43.4915099248156	18.9089057405368	1.20516882964913	3.73484772127078e-05	0.0013899913355579	Cyfip2	11	46084677	46203686	-	7103	protein_coding	cytoplasmic FMR1 interacting protein 2 [Source:MGI Symbol;Acc:MGI:1924134]	-	25	27	41	68	75	55	22	11	21	16	19	16	0.355865447300495	0.410762259596879	0.529642137012995	0.977854144677757	0.809321297664853	0.849619955052137	0.377531063066318	0.173631132763294	0.31530369447398	0.260310271023806	0.302732438751202
ENSMUSG00000009145	253.941257451454	263.134027231536	202.841365006667	301.063110849394	306.857214336266	281.548643289947	190.065280612535	173.388143890227	119.935347084103	157.549009987602	146.410830079448	242.722193283732	268.230936360877	171.678467489608	0.645072047014023	3.95817289975686e-05	0.00145136572711306	Dqx1	6	83034825	83044299	+	3419	protein_coding	DEAQ RNA-dependent ATPase [Source:MGI Symbol;Acc:MGI:2136388]	-	264	258	236	317	434	274	167	162	118	144	136	224	7.807148755242	8.15434702716293	6.33364021295615	9.47037430413871	9.72953644517514	8.79336886469451	5.95373081629836	5.31242292097274	3.68073444947902	4.86717013622078	4.50180812630919
ENSMUSG00000095351	9.61898702467628	12.2387919642575	28.3634112085594	103.520123288908	54.442408995144	156.187568540409	0	2.14059436901515	4.06560498590181	10.9409034713612	0	0	60.728548503659	2.85785047104636	4.40707325904522	3.99521626698433e-05	0.00146103321833066	Igkv3-2	6	70675433	70676051	+	378	IG_V_gene	immunoglobulin kappa variable 3-2 [Source:MGI Symbol;Acc:MGI:1330850]	-	10	12	33	109	77	152	0	2	4	10	0	0	2.67482780124383	3.43050479708011	8.01055537964312	29.4538235633141	15.613506407518	44.1220433954675	0	0.593218824443328	1.12854731259697	3.0571823000696	0
ENSMUSG00000027997	313.578977004447	348.805570981338	415.137200416187	411.231315450434	341.502383696812	358.614877767123	300.462479531194	306.104994769167	203.28024929509	236.323514981402	274.520306398966	256.808749143948	364.811720886057	262.916715686628	0.473534227259232	4.0457578893578e-05	0.00147630670747889	Casp6	3	129695074	129707752	+	5584	protein_coding	caspase 6 [Source:MGI Symbol;Acc:MGI:1312921]	-	326	342	483	433	483	349	264	286	200	216	255	237	5.90282378745835	6.61834315525502	7.93674100179606	7.92044293969315	6.62984296237439	6.85778470538105	5.76275746624655	5.7424517078187	3.81976078224976	4.47014363245134	5.16823132516491
ENSMUSG00000024610	1009.99363759101	962.784967854922	1604.68147655698	1363.80639488874	1704.6837413934	1611.19807546948	610.029882684545	1003.93875906811	1044.86048137676	981.399041381102	751.432054378345	676.154681290396	1376.19138229242	844.635816696543	0.704420960422939	4.09221359003219e-05	0.00147860890890286	Cd74	18	60936920	60945724	+	1679	protein_coding	CD74 antigen (invariant polypeptide of major histocompatibility complex, class II antigen-associated) [Source:MGI Symbol;Acc:MGI:96534]	-	1050	944	1867	1436	2411	1568	536	938	1028	897	698	624	63.2304439734172	60.7560992531114	102.031461834317	87.3596180598729	110.064695068515	102.470579326146	38.912211910623	62.6367001995009	65.2971156816824	61.73833077757	47.0491627751466
ENSMUSG00000022946	1322.61071589299	1664.47570713902	1054.6031985728	1327.71681062288	1107.93837526481	1134.41497150402	614.582344495623	690.341684007386	636.267180293633	1101.74897956608	931.215941314138	918.876874574127	1268.62662983275	815.505500708497	0.637221052998757	4.095630218645e-05	0.00147860890890286	Dop1b	16	93508792	93607478	+	9890	protein_coding	DOP1 leucine zipper like protein B [Source:MGI Symbol;Acc:MGI:1917278]	-	1375	1632	1227	1398	1567	1104	540	645	626	1007	865	848	14.0570449918754	17.8316876247011	11.3838393492378	14.438359884502	12.1443486091677	12.248322450541	6.6553253797152	7.31206681433406	6.75040175645083	11.7664733447148	9.89844533696486
ENSMUSG00000004359	23.0855688592231	14.2785906249671	18.049443496356	20.8939698381283	19.7972396345978	32.8815933769281	3.41434635830902	9.63267466056818	6.09840747885271	12.0349938184973	9.68895199055172	7.58506854011662	21.4977343050334	8.0757404744826	1.40611352268624	4.41333173598492e-05	0.00156957857215092	Spic	10	88510634	88520877	-	3841	protein_coding	Spi-C transcription factor (Spi-1/PU.1 related) [Source:MGI Symbol;Acc:MGI:1341168]	ETS	24	14	21	22	28	32	3	9	6	11	9	7	0.631763546287008	0.393869465116461	0.501666931777607	0.585039725302136	0.558747051860719	0.914133238519943	0.0952025919254003	0.262708987341344	0.16659368035472	0.330949336206441	0.265182814399322
ENSMUSG00000021298	17.3141766444173	14.2785906249671	14.6114542589548	19.9442439363952	21.9183724525904	15.4132468954351	5.69057726384836	4.2811887380303	3.04920373942636	10.9409034713612	6.45930132703448	6.50148732009996	17.2466808021267	6.15377697663345	1.50129331420339	4.46841210941392e-05	0.00158581494735361	Gpr132	12	112814493	112831848	-	2715	protein_coding	G protein-coupled receptor 132 [Source:MGI Symbol;Acc:MGI:1890220]	-	18	14	17	21	31	15	5	4	3	10	6	6	0.670332536267514	0.557220116210802	0.574539079966367	0.79005339498737	0.87517193123004	0.606213012630369	0.224477075251972	0.165183584264882	0.117842785680015	0.425640850617425	0.250108579523093
ENSMUSG00000002227	481.911249936282	594.601309596843	429.748654675142	520.449794149741	523.919806044178	509.664697342386	463.212989277257	355.338665256515	339.478016322801	318.380291016612	422.007686699586	304.486322824681	510.049251957429	367.150661899575	0.474371638027027	4.61319698903236e-05	0.00161673332811463	Mov10	3	104702152	104725879	-	5607	protein_coding	Mov10 RISC complex RNA helicase [Source:MGI Symbol;Acc:MGI:97054]	-	501	583	500	548	741	496	407	332	334	291	392	281	9.03430603431342	11.2358668353804	8.18238547460993	9.98290607939148	10.1295271396213	9.70632770142751	8.84780775954362	6.63871852972533	6.3528337484391	5.99757336620396	7.91229888279047
ENSMUSG00000032349	8196.33884372666	10926.1815260909	14094.036878726	14770.1372237532	10694.7516683188	13931.5200938872	10071.1836415588	5098.89578699409	7652.48498471368	7156.44496061738	8763.11880034345	7113.71070940937	12102.1610390838	7642.63981393947	0.663130478670386	4.62379112809008e-05	0.00161707722155367	Elovl5	9	77824646	77891801	+	3522	protein_coding	ELOVL family member 5, elongation of long chain fatty acids (yeast) [Source:MGI Symbol;Acc:MGI:1916051]	-	8521	10713	16398	15552	15126	13558	8849	4764	7529	6541	8140	6565	244.618242716715	328.692911291952	427.210597711498	451.028389346696	329.182140511237	422.386575970727	306.250402590929	151.6558366421	227.981457045222	214.618884797203	261.566563426003
ENSMUSG00000025616	720.462128148253	700.670839953741	613.681078876102	624.919643340383	591.089011947278	638.108421471012	449.555603844021	510.531757010113	565.119093040351	484.682023781302	475.835197758207	571.04730294878	648.155187289462	509.461829730462	0.345552536852845	4.67076373941978e-05	0.00162728116776323	Usp16	16	87251591	87280405	+	9454	protein_coding	ubiquitin specific peptidase 16 [Source:MGI Symbol;Acc:MGI:1921362]	-	749	687	714	658	836	621	395	477	556	443	442	527	8.01039344979643	7.85253216217602	6.92983830003859	7.10914346430882	6.77785384984704	7.20742001614831	5.09276131641837	5.6569131246075	6.27206821435051	5.41503495743447	5.29119594325324
ENSMUSG00000073412	13.4665818345468	18.3581879463862	21.4874327337571	25.6425993467938	31.1099479972251	21.5785456536091	12.5192699804664	10.7029718450758	8.13120997180361	1.09409034713612	8.61240176937931	5.4179061000833	21.940549252053	7.74630833565742	1.5126505663402	4.68850134433691e-05	0.00162728116776323	Lst1	17	35404071	35407415	-	415	protein_coding	leukocyte specific transcript 1 [Source:MGI Symbol;Acc:MGI:1096324]	-	14	18	25	27	44	21	11	10	8	1	8	5	3.41088884920056	4.68697884323957	5.52754642845034	6.64542330689032	8.12654791331058	5.55232689399526	3.2308471577832	2.70164717638046	2.05585968270676	0.278461423958147	2.18167001897252
ENSMUSG00000018654	35.5902519913022	32.6367785713533	34.3798923740113	56.0338282022532	61.5128517217861	80.1488838562623	17.0717317915451	32.1089155352273	15.2460186971318	28.4463490255392	10.7655022117241	23.8387868403665	50.0504144528281	21.2462173502557	1.23729538126174	4.71035213092452e-05	0.00162728116776323	Ikzf1	11	11634980	11722926	+	9106	protein_coding	IKAROS family zinc finger 1 [Source:MGI Symbol;Acc:MGI:1342540]	zf-C2H2	37	32	40	59	87	78	15	30	15	26	10	22	0.41082958080602	0.379743996865446	0.403062906708876	0.661806987941242	0.732306901568592	0.939876489382336	0.200786929269417	0.36937741429757	0.175677115704612	0.329958133594158	0.124285231972545
ENSMUSG00000022978	61.5615169579282	67.3133558034162	37.8178816114125	71.2294426299829	48.0790105411661	58.5703382026533	17.0717317915451	25.6871324281818	34.5576423801654	31.7286200669475	39.8323581833793	33.5910178205164	57.4285909577598	30.4114171117893	0.908147563471585	4.71249801247537e-05	0.00162728116776323	Mis18a	16	90516200	90524292	-	2863	protein_coding	MIS18 kinetochore protein A [Source:MGI Symbol;Acc:MGI:1913828]	-	64	66	44	75	68	57	15	24	34	29	37	31	2.26019679244466	2.49110006047137	1.41017111817678	2.67575840450914	1.82049330100042	2.18452659843085	0.638618853624629	0.939867477357644	1.26651153174085	1.17054950657922	1.46260666876192
ENSMUSG00000033488	313.578977004447	290.671309151115	385.054794588927	341.901324623918	313.927657062908	353.477128801978	239.004245081631	252.590135543788	234.788687935829	261.487592965533	280.979607726	269.811723784148	333.101865205549	256.443665506155	0.377717958440695	4.73035602803602e-05	0.00162728116776323	Cryzl2	1	157286147	157320208	+	2534	protein_coding	crystallin zeta like 2 [Source:MGI Symbol;Acc:MGI:2448516]	-	326	285	448	360	444	344	210	236	231	239	261	249	13.0076432632863	12.153653044904	16.2222799049327	14.5111848058905	13.4300577465255	14.8955197389176	10.1014683863387	10.4419622910301	9.7220298186012	10.8994460675962	11.6568462956299
ENSMUSG00000041571	961.898702467628	1000.52124307805	1118.20599946472	984.86576009723	1250.76131834298	947.400909172742	855.862820482794	892.627851879318	740.956508680604	678.336015224396	812.795416985172	834.357539412828	1043.94232210389	802.489358777519	0.380843934376303	4.77871018423716e-05	0.00164056046365791	Selenow	7	15651133	15656327	-	736	protein_coding	selenoprotein W [Source:MGI Symbol;Acc:MGI:1100878]	-	1000	981	1301	1037	1769	922	752	834	729	620	755	770	137.375666966055	144.032260851863	162.19593640852	143.91561731264	184.226261497599	137.453858660029	124.540857337078	127.047160899054	105.63340847617	97.3479950875424	116.095747060898
ENSMUSG00000030577	13.4665818345468	28.5571812499341	24.0659246618079	49.3857468901214	65.0480730851071	46.2397406863052	2.27623090553935	18.1950521366288	6.09840747885271	20.7877165955863	6.45930132703448	10.8358122001666	37.7938747346371	10.7754201073014	1.81367175344674	4.79692121517637e-05	0.00164070080988245	Cd22	7	30564827	30579767	-	5042	protein_coding	CD22 antigen [Source:MGI Symbol;Acc:MGI:88322]	-	14	28	28	52	92	45	2	17	6	19	6	10	0.280745512181323	0.600100204487239	0.509560408556866	1.0534343732109	1.39857740132973	0.979294920244815	0.048350278406117	0.378026989872355	0.126911211075462	0.435475669954381	0.134677666284252
ENSMUSG00000033854	97.1517689492304	45.8954698659656	55.0078277984181	94.9725901733105	38.8874349965314	96.5896805447264	26.1766554137025	28.8980239817045	37.6068461195917	39.3872524969004	19.3779039811034	43.3432488006664	71.4174620546971	32.4649884656115	1.13182759443554	4.9241302418121e-05	0.00166920128347238	Kcnk10	12	98395696	98544569	-	8774	protein_coding	potassium channel, subfamily K, member 10 [Source:MGI Symbol;Acc:MGI:1919508]	-	101	45	64	100	55	94	23	27	37	36	18	40	1.16388848639032	0.554221626380334	0.669303091587149	1.16415109978112	0.480470336224055	1.17553090915125	0.31952293057008	0.345018880913415	0.449733950136231	0.474152458848269	0.232178525212627
ENSMUSG00000028961	940.73693101334	1000.52124307805	1052.02470664475	1051.34657321855	954.509768096681	896.023419521292	920.735401290665	635.7565275975	665.742816441421	719.911448415569	844.015373399172	624.142782729596	982.527106928776	735.050724978987	0.419171525067558	4.99752287040802e-05	0.00168473606665338	Pgd	4	149234448	149251228	-	6447	protein_coding	phosphogluconate dehydrogenase [Source:MGI Symbol;Acc:MGI:97553]	-	978	981	1224	1107	1350	872	809	594	655	658	784	576	15.3380028055688	16.4429570322586	17.4206451608229	17.5386811798881	16.0500954229319	14.8409821947381	15.2954647054774	10.3301232425864	10.8351570158943	11.7945495641773	13.76276092316
ENSMUSG00000112920	21.1617714542878	25.4974832588698	25.7849192805085	42.7376655779897	28.2817709065683	19.5234460675511	18.2098472443148	8.5623774760606	8.13120997180361	9.8468131242251	11.8420524328966	13.0029746401999	27.1645094242959	11.5992124815834	1.23720444029672	5.11400323424111e-05	0.00171712100611585	Spata22	11	73220567	73236870	+	1274	protein_coding	spermatogenesis associated 22 [Source:MGI Symbol;Acc:MGI:2685728]	-	22	25	30	45	40	19	16	8	8	9	11	12	1.74598649883388	2.12050433885446	2.1606892632404	3.60786325531068	2.40653445413436	1.63639446659014	1.53081383813904	0.704039923515158	0.669687416266331	0.816368460348256	0.977170686480529
ENSMUSG00000027800	194.303537898461	175.422684821024	194.246391913164	199.442439363952	211.406237526598	211.675257363975	196.893973329153	104.889124081742	93.5089146757416	126.91448026779	135.645327867724	100.773053461549	197.749424814529	126.437478947284	0.648306572057424	5.16536097554096e-05	0.00172746923122366	Tm4sf1	3	57193032	57209409	-	4163	protein_coding	transmembrane 4 superfamily member 1 [Source:MGI Symbol;Acc:MGI:104678]	-	202	172	226	210	299	206	173	98	92	116	126	93	4.9060569683347	4.46468291870767	4.98129790559075	5.15252214122198	5.50511376096315	5.42956002616766	5.06537400242494	2.6393464007541	2.35685571360029	3.22006556554052	3.42540011085975
ENSMUSG00000060586	375.140493962375	371.243356249144	715.101761379436	595.478140386657	694.317475756252	580.565633061388	203.722666045771	364.971339917083	434.003332245018	347.920730389287	300.357511707103	279.563954764298	555.307810132542	321.756589178094	0.787617198686521	5.19684354692405e-05	0.00173051973993388	H2-Eb1	17	34524841	34535648	+	1944	protein_coding	histocompatibility 2, class II antigen E beta [Source:MGI Symbol;Acc:MGI:95901]	-	390	364	832	627	982	565	179	341	427	318	279	258	20.284110826099	20.2336255161114	39.2706014571057	32.9441466919943	38.718341646926	31.8901099468337	11.223507347359	19.6668518603642	23.4251938705023	18.903577222097	16.2425837928712
ENSMUSG00000015806	5245.23362455597	5197.40698748801	5490.46881212961	6187.46424979118	5846.54909066033	5133.63876597291	4818.78082702679	4225.53328443591	4086.94941207779	4652.07215602279	4961.81996938366	4321.32190542644	5516.793588433	4511.07959239556	0.290574636014279	5.20534412321092e-05	0.00173051973993388	Qdpr	5	45591363	45607578	-	1788	protein_coding	quinoid dihydropteridine reductase [Source:MGI Symbol;Acc:MGI:97836]	-	5453	5096	6388	6515	8269	4996	4234	3948	4021	4252	4609	3988	308.358277856209	307.985655506984	327.82183742171	372.180734328073	354.476131895637	306.590535911264	288.639101556459	247.563353843695	239.838079588088	274.814015373639	291.7335433263
ENSMUSG00000020810	212.579613245346	226.417651338763	163.304488776554	193.744083953553	355.643269150097	226.060954466381	149.093124312827	84.5534775760984	169.7390081614	153.172648599057	124.879825656	120.277515421849	229.625010155116	133.619266621205	0.783237145900872	5.28644092215515e-05	0.00175401398801763	Cygb	11	116536421	116545139	-	2331	protein_coding	cytoglobin [Source:MGI Symbol;Acc:MGI:2149481]	-	221	222	190	204	503	220	131	79	167	140	116	111	9.58600449851166	10.2915143912403	7.47914261490021	8.93912225179679	16.5396849202841	10.3558138837157	6.85016207374455	3.79980706467753	7.64057031906864	6.9406300866445	5.63200314850585
ENSMUSG00000018819	65.4091117677987	45.8954698659656	76.4952605321752	93.0731383698443	98.2791539003249	85.2866328214074	35.2815790358599	62.0772367014394	42.688852351969	41.5754331911726	41.9854586257241	34.6745990405331	77.406461209586	43.047193157783	0.85013932534709	5.43230738340541e-05	0.00179532956392231	Lsp1	7	142014546	142048604	+	5174	protein_coding	lymphocyte specific 1 [Source:MGI Symbol;Acc:MGI:96832]	-	68	45	89	98	139	83	31	58	42	38	39	32	1.32883211834502	0.939841621542531	1.57835274321464	1.93466882769424	2.05915906621974	1.76017357726054	0.730309742504145	1.25683508959176	0.865714009218661	0.848731475805948	0.853071348498991
ENSMUSG00000012519	67.3329091727339	58.1342618302231	85.9497309350284	66.4808131213173	96.1580210823323	92.4794813726104	54.6295417329443	50.303967671856	41.6724511054935	31.7286200669475	57.0571617221379	27.0895305004165	77.7558695857076	43.746878799966	0.834617635303819	5.93113708682269e-05	0.00193723918596238	Mlkl	8	112038429	112064809	-	2303	protein_coding	mixed lineage kinase domain-like [Source:MGI Symbol;Acc:MGI:1921818]	-	70	57	100	70	136	90	48	47	41	29	53	25	3.07320640993972	2.67454249377218	3.98424970526599	3.10463882962905	4.52633288820164	4.28797654179276	2.54049956116691	2.28812975142427	1.8986350684572	1.45518160544346	2.60452844481657
ENSMUSG00000026272	5163.47223484623	4116.31369731193	3974.31555843571	5776.23293434074	5799.8841686645	5562.127029666	3906.01223390552	3180.92323235651	2604.01999347011	2796.49492727993	3047.7136761391	4660.48282729165	5065.39093721085	3365.94114840714	0.589749577548223	6.07245774845908e-05	0.00197184552072585	Agxt	1	93062962	93073143	+	1697	protein_coding	alanine-glyoxylate aminotransferase [Source:MGI Symbol;Acc:MGI:1329033]	-	5368	4036	4624	6082	8203	5413	3432	2972	2562	2556	2831	4301	319.829333577787	257.002826677656	250.020989848888	366.076251976044	370.503563791021	349.993528440567	246.511543894973	196.355780459878	161.008521688591	174.057260370869	188.801395612857
ENSMUSG00000032609	321.274166624188	422.238322766883	302.5430528913	377.041182988043	451.801290232429	395.606670316167	305.014941342272	211.9188425325	269.346330315995	199.124443178774	296.051310822414	280.647535984315	378.417447636501	260.350567362712	0.540232989276841	6.08342250275851e-05	0.00197184552072585	Klhdc8b	9	108324835	108338780	-	8419	protein_coding	kelch domain containing 8B [Source:MGI Symbol;Acc:MGI:1925517]	-	334	414	352	397	639	385	268	198	265	182	275	259	4.01119324816054	5.31383929905235	3.83638903560055	4.81656006003491	5.81757336865549	5.01769257455129	3.88012850682599	2.63682561448132	3.35688871311432	2.49818165477596	3.69674383708336
ENSMUSG00000031004	27.8950623715612	22.4377852678054	44.6938600862147	60.7824577109187	57.2705860858008	82.2039834423204	19.3479626970844	20.3356465056439	7.11480872532816	21.8818069427224	20.4544542022759	27.0895305004165	49.2139558274369	19.3707015955786	1.34897823661755	6.09534936854977e-05	0.00197184552072585	Mki67	7	135291513	135318090	-	10061	protein_coding	antigen identified by monoclonal antibody Ki 67 [Source:MGI Symbol;Acc:MGI:106035]	-	29	22	52	64	81	80	17	19	7	20	19	25	0.29143685873407	0.236292597592338	0.47424491373008	0.649749281350455	0.617085569177867	0.872474348761331	0.205958441670903	0.21173330668681	0.0742007799704694	0.229721679639461	0.213727115838365
ENSMUSG00000015340	173.141766444173	158.084396204993	183.932424200961	142.458885259966	150.600430077476	185.98651253825	45.5246181107869	111.310907188788	118.918945837628	131.290841656335	96.8895199055172	74.7671041811495	165.700735787636	96.4503228133674	0.778323513016554	6.14861431777655e-05	0.00198484278366979	Cybb	X	9301491	9354010	-	5808	protein_coding	cytochrome b-245, beta polypeptide [Source:MGI Symbol;Acc:MGI:88574]	-	180	155	214	150	213	181	40	104	117	120	90	69	3.13352761013481	2.88385669279332	3.38086362472917	2.63798082372923	2.81095903298385	3.41944636824785	0.839470054144772	2.00762899677308	2.14837867798353	2.38763411038494	1.75373138792664
ENSMUSG00000021200	17.3141766444173	22.4377852678054	15.4709515683051	18.044792132929	32.5240365425536	31.8540435838991	6.82869271661804	9.63267466056818	8.13120997180361	4.37636138854449	4.30620088468966	16.2537183002499	22.9409642899849	8.25480965374564	1.47682345708361	6.46084521149094e-05	0.00206232140697724	Asb2	12	103287401	103322260	-	3542	protein_coding	ankyrin repeat and SOCS box-containing 2 [Source:MGI Symbol;Acc:MGI:1929743]	-	18	22	18	19	46	31	6	9	8	4	4	15	0.513820676444466	0.671185721167847	0.466298947719075	0.547913532580779	0.995430160573757	0.960322194768211	0.206478348721323	0.284885720038989	0.240875710989076	0.130504224667003	0.127808167401693
ENSMUSG00000035385	11.5427844296115	15.2984899553219	18.9089408057062	12.3464367225304	49.4930990864945	18.4958962745221	7.96680816938771	2.14059436901515	9.14761121827907	3.28227104140837	5.38275110586207	6.50148732009996	21.0142745456978	5.73692053734205	1.88769175107106	6.64345967020774e-05	0.0021165961850802	Ccl2	11	81926397	81928279	+	1138	protein_coding	chemokine (C-C motif) ligand 2 [Source:MGI Symbol;Acc:MGI:98259]	-	12	15	22	13	70	18	7	2	9	3	5	6	1.06617037842197	1.42435282655567	1.77386639338319	1.1668313070583	4.714735119062	1.73553778132666	0.749769211803819	0.197044565588381	0.843435403658804	0.304643649233649	0.497250141626535
ENSMUSG00000045795	1129.269076697	1213.6802031222	1095.85906942161	931.681109600176	1195.61186507518	1271.07909397688	910.492362215738	921.525875861022	940.171152989793	789.93323063228	774.039609022966	979.55742289506	1139.53006964884	885.95327560281	0.362976325574178	6.67354366038563e-05	0.00212216165321374	Whamm	7	81221014	81246584	+	3176	protein_coding	WAS protein homolog associated with actin, golgi membranes and microtubules [Source:MGI Symbol;Acc:MGI:2142282]	-	1174	1190	1275	981	1691	1237	800	861	925	722	719	904	37.3744862409816	40.4888137023136	36.8358060951359	31.549719068764	40.8098157801723	42.7359177861782	30.7030357334561	30.3948067011456	31.0608129604478	26.2705908251195	25.6209701122133
ENSMUSG00000020143	42.3235429085756	43.855671205256	55.8673251077684	79.7769757455808	68.5832944484282	73.9835850980883	20.4860781498541	38.5306986422727	37.6068461195917	40.4813428440365	31.219956414	28.1731117204332	60.7317324189496	32.7496723150314	0.890269307573392	6.95265821056965e-05	0.00219432676206759	Dock2	11	34176815	34674719	-	11425	protein_coding	dedicator of cyto-kinesis 2 [Source:MGI Symbol;Acc:MGI:2149010]	-	44	43	65	84	97	72	18	36	37	37	29	26	0.389389374094419	0.406706236117725	0.522032612367433	0.750982920749483	0.650754299284498	0.69148078604805	0.192038418688208	0.353283228141129	0.345379928095868	0.374247279201518	0.287269132148077
ENSMUSG00000018012	27.8950623715612	45.8954698659656	27.5039138992091	37.0393101675911	45.9578777231735	22.6060954466381	11.3811545276967	2.14059436901515	15.2460186971318	7.65863242995286	15.0717030964138	24.9223680603832	34.4829549123564	12.7367451967656	1.4387922236055	7.11175046547789e-05	0.00223614703421064	Rac3	11	120612296	120614795	+	1293	protein_coding	Rac family small GTPase 3 [Source:MGI Symbol;Acc:MGI:2180784]	-	29	45	32	39	65	22	10	2	15	7	14	23	2.26770783891994	3.76082022417715	2.27086826202074	3.08086781306808	3.85315386981566	1.86692978831719	0.942699550362111	0.173423600649326	1.23721254107208	0.625622920803106	1.22539663671987
ENSMUSG00000028214	47.1330364209138	25.4974832588698	46.4128547049153	20.8939698381283	37.473346451203	33.9091431699571	15.9336163387754	9.63267466056818	23.3772286689354	17.505445554178	12.918602654069	17.3372995202666	35.2199723073312	16.1174778994654	1.12958672836522	7.12885202552643e-05	0.00223734232786204	Gem	4	11704457	11714752	+	2104	protein_coding	GTP binding protein (gene overexpressed in skeletal muscle) [Source:MGI Symbol;Acc:MGI:99844]	-	49	25	54	22	53	33	14	9	23	16	12	16	2.35471295316721	1.28399359681587	2.35498698596145	1.06803117152353	1.9307749454855	1.72096498309943	0.811062132160405	0.479593735921151	1.16582584787524	0.878794607928753	0.645479841639921
ENSMUSG00000031207	338.588343268605	308.009597767147	273.32014437339	324.806258392722	383.217995784001	387.386271971935	204.860781498541	215.129734086023	258.165916604765	311.815748933795	223.922446003862	208.047594243199	335.8881019263	236.990370228364	0.50318458864415	7.24081223508599e-05	0.00226403240555049	Msn	X	95139648	95212158	+	6327	protein_coding	moesin [Source:MGI Symbol;Acc:MGI:97167]	-	352	302	318	342	542	377	180	201	254	285	208	192	5.62512862213211	5.15795671481319	4.61179264841215	5.52122256728626	6.56603166135375	6.53803656438415	3.46773974002335	3.56184446369173	4.28141633384937	5.20547256498338	3.72059736126339
ENSMUSG00000039997	175.065563849108	179.502282142443	171.039964560706	157.654499687695	228.375300070539	180.848763573105	121.778353446355	169.106955152197	124.000952070005	114.879486449293	119.497074550138	98.605891021516	182.081062313933	124.644785448251	0.549440797087459	7.32464318184526e-05	0.0022817619926852	Ifi203	1	173747973	173770238	-	6706	protein_coding	interferon activated gene 203 [Source:MGI Symbol;Acc:MGI:96428]	-	182	176	199	166	323	176	107	158	122	105	111	91	2.74407177772696	2.83607494706414	2.72288948281283	2.52843341845155	3.69181979177303	2.87973780649464	1.94487661038098	2.64161952513073	1.94020607917244	1.80941791663827	1.87329685028275
ENSMUSG00000054404	199.113031410799	157.064496874638	160.725996848503	141.509159358233	209.99214898127	199.344659847627	105.84473710758	136.99803961697	106.722130879922	140.043564433424	129.18602654069	123.528259081899	177.958248886845	123.720459610081	0.526506281070866	7.4039671125803e-05	0.00230220951511693	Slfn5	11	82842175	82855666	+	6326	protein_coding	schlafen 5 [Source:MGI Symbol;Acc:MGI:1329004]	-	207	154	187	149	297	194	93	128	105	128	120	114	3.30848207613222	2.63063211676187	2.71239481871571	2.40582516704467	3.59856028172008	3.36493261547625	1.79194875484498	2.2685978186742	1.77015660911214	2.33826601970546	2.14683779135377
ENSMUSG00000029675	25.971264966626	29.5770805802889	91.1067147911301	63.631635416118	87.6734898103618	72.9560353050593	34.1434635830902	24.6168352436742	33.5412411336899	26.2581683312669	12.918602654069	17.3372995202666	61.8193701449307	24.8026017443428	1.32223079486637	7.53211353518905e-05	0.00233342935338767	Eln	5	134731447	134776177	-	8098	protein_coding	elastin [Source:MGI Symbol;Acc:MGI:95317]	-	27	29	106	67	124	71	30	23	33	24	12	16	0.337111540374098	0.386980258351776	1.20107072061018	0.845092043980157	1.17366845803386	0.962020674896626	0.451559836484888	0.318439396129309	0.434598023503783	0.342488982788731	0.167706790171696
ENSMUSG00000016206	70.2186052801368	50.9949665177395	41.2558708488136	58.8830059074525	51.6142319044872	42.1295415141892	36.4196944886295	20.3356465056439	26.4264324083617	41.5754331911726	23.6841048657931	17.3372995202666	52.5160369954698	27.6297684966446	0.928662027109789	7.65151181383095e-05	0.00235791371778753	H2-M3	17	37581111	37585375	+	1438	protein_coding	histocompatibility 2, M region locus 3 [Source:MGI Symbol;Acc:MGI:95915]	-	73	50	48	62	73	41	32	19	26	38	22	16	5.13276761804744	3.75733314005645	3.06282962043758	4.40392370283542	3.89103820068504	3.12844698659942	2.71245734323941	1.48139693920444	1.9282619937766	3.05378070641167	1.73145403974436
ENSMUSG00000031271	1739.11285406147	1414.60037120209	1576.31806534842	1607.88595163415	1766.90363738786	1643.05211905338	1609.29525021632	1007.14965062163	796.858577236754	1126.91305755021	1191.74109483786	879.867950653528	1624.64549978123	1101.97093018605	0.560504683154044	7.76322893407908e-05	0.00238308461914376	Serpina7	X	137980006	137985985	-	2448	protein_coding	serine (or cysteine) peptidase inhibitor, clade A (alpha-1 antiproteinase, antitrypsin), member 7 [Source:MGI Symbol;Acc:MGI:3041197]	-	1808	1387	1834	1693	2499	1599	1414	941	784	1030	1107	812	74.6748984982541	61.2256821228875	68.7429879437556	70.6402987821442	78.2449582467664	71.6705734895706	70.4060242371792	43.0977837861199	34.155152490067	48.6226861400776	51.1780083264946
ENSMUSG00000046160	151.979994989885	144.82570491038	251.832711639633	153.855596080763	120.197526352915	196.26201046854	122.916468899125	97.3970437901894	98.5909209081188	84.2449567294814	122.726725213655	57.429804660883	169.825590740353	97.2176533669087	0.804437750701064	7.92896506144644e-05	0.00241195389265194	Olig1	16	91066660	91068821	+	2162	protein_coding	oligodendrocyte transcription factor 1 [Source:MGI Symbol;Acc:MGI:1355334]	bHLH	158	142	293	162	170	191	108	91	97	77	114	53	7.38905715085505	7.09743198766851	12.4351897866313	7.65360963652031	6.02691063918154	9.69351991657932	6.08891470910114	4.71913531988936	4.78484224834416	4.11574227686521	5.96755368857481
ENSMUSG00000032064	374.178595259907	380.422450222337	480.458995926808	400.78433053137	477.25488404834	437.736211830356	391.511715752767	297.542617293106	280.526744027225	223.194430815769	288.515459274207	332.659434545114	425.13924463652	302.325066951365	0.493726029277172	7.97508631366568e-05	0.00241697133893746	Dixdc1	9	50574052	50650817	-	9971	protein_coding	DIX domain containing 1 [Source:MGI Symbol;Acc:MGI:2679721]	-	389	373	559	422	675	426	344	278	276	204	268	307	3.94455951810746	4.04239455554034	5.14414946626839	4.32295502786118	5.18879576730729	4.68786085165753	4.20524740151102	3.12595561868432	2.95203801094715	2.36431091688865	3.04188821971371
ENSMUSG00000002948	494.415933068361	532.387450445201	569.846716099238	573.634444646795	555.029754041403	576.455433889271	443.865026580172	474.141652736856	486.856197061741	380.743440803371	434.926289353655	450.76978752693	550.294955365045	445.217065677121	0.305449459978268	7.98856297972433e-05	0.00241697133893746	Map2k7	8	4288740	4297897	+	3829	protein_coding	mitogen-activated protein kinase kinase 7 [Source:MGI Symbol;Acc:MGI:1346871]	-	514	522	663	604	785	561	390	443	479	348	404	416	13.5726728430208	14.7317290097645	15.8879787104306	16.112337677424	15.7139660631707	16.076123143249	12.4151241123296	12.9716459948202	13.3414098663771	10.5028463954128	11.9410680132193
ENSMUSG00000004665	88.4946806270218	116.268523660446	93.6852067191809	122.514641323571	181.710378074701	140.774321644974	94.4635825798828	73.8505057310227	78.2628959786098	75.4922339523925	58.1337119433103	63.9312919809829	123.907958674982	74.0223703610335	0.747663753563296	8.06627670543903e-05	0.00243173667990852	Cnn2	10	79824418	79831896	+	2460	protein_coding	calponin 2 [Source:MGI Symbol;Acc:MGI:105093]	-	92	114	109	129	257	137	83	69	77	69	54	59	3.7812931551242	5.00770029524987	4.06566768603173	5.35625921009295	8.00754774292442	6.11067645292491	4.11258427013461	3.14478320714042	3.33816037402919	3.24135889229331	2.48431021977511
ENSMUSG00000032561	246.246067831713	280.472315847567	116.032136762288	196.593261658753	195.851263527986	140.774321644974	60.3201189967927	59.9366423324242	56.9184698026253	47.0458849268533	157.176332291172	27.0895305004165	195.994894545547	68.0811631417141	1.52510978983898	8.15273389308273e-05	0.00244030764322843	Acpp	9	104165450	104214947	-	7330	protein_coding	acid phosphatase, prostate [Source:MGI Symbol;Acc:MGI:1928480]	-	256	275	135	207	277	137	53	56	56	43	146	25	3.53121059578121	4.05412657635831	1.68993609088093	2.88451866595126	2.8965252244035	2.05078636755734	0.881340484130492	0.856565898759643	0.814771129367413	0.677918705393333	2.25421873208637
ENSMUSG00000042474	5.77139221480577	7.13929531248353	11.1734650215537	7.59780721386484	16.969062543941	24.6611950326961	2.27623090553935	0	3.04920373942636	2.18818069427225	1.07655022117241	5.4179061000833	12.2187028898908	2.33467861008228	2.38974736108702	8.41661041778561e-05	0.00251138393430384	Fcmr	1	130793406	130808528	+	1736	protein_coding	Fc fragment of IgM receptor [Source:MGI Symbol;Acc:MGI:1916419]	-	6	7	13	8	24	24	2	0	3	2	1	5	0.349453309517339	0.435729439951707	0.687122418928332	0.47070330642763	1.05965146125594	1.51692933575249	0.14042747910348	0	0.184299057097488	0.133135358228838	0.0651924724851379
ENSMUSG00000028459	23.0855688592231	31.6168792409985	63.602800891921	48.4360209883883	58.6846746311292	42.1295415141892	21.6241936026238	31.0386183507197	23.3772286689354	17.505445554178	13.9951528752414	15.1701370802332	44.5925810209749	20.4517960219886	1.13114507275109	8.42004838275689e-05	0.00251138393430384	Cd72	4	43446462	43454628	-	3422	protein_coding	CD72 antigen [Source:MGI Symbol;Acc:MGI:88345]	-	24	31	74	51	83	41	19	29	23	16	13	14	0.709118580154412	0.978926924122947	1.98423086870497	1.52228915611764	1.859086544777	1.31464253849502	0.676776734475335	0.950155574743974	0.716802333117915	0.54032257600295	0.429942641450787
ENSMUSG00000094686	19.2379740493526	17.3382886160314	8.59497309350284	31.3409547571925	32.5240365425536	33.9091431699571	9.10492362215738	12.8435662140909	4.06560498590181	6.56454208281673	6.45930132703448	9.75223098014994	23.8242283714317	8.13169486869188	1.55566638210236	8.45705695126194e-05	0.00251795773511732	Ccl21a	4	42772860	42773993	-	870	protein_coding	chemokine (C-C motif) ligand 21A (serine) [Source:MGI Symbol;Acc:MGI:1349183]	-	20	17	10	33	46	33	8	12	4	6	6	9	2.32433312383946	2.11153484923724	1.05468127255489	3.87437514635432	4.05265934339339	4.16196589016229	1.1208372584995	1.54646010785916	0.490334349611095	0.796975799604351	0.780511256787582
ENSMUSG00000041119	271.255434095871	231.517147990537	348.955907596215	288.716674126864	306.150170063602	266.135396394512	245.832937798249	190.512898842348	90.4597109363152	144.419925821968	208.850742907448	124.611840301916	285.455121711267	167.448009434708	0.771730019914081	8.51778033922518e-05	0.00253034060234166	Pde9a	17	31605184	31695284	+	3538	protein_coding	phosphodiesterase 9A [Source:MGI Symbol;Acc:MGI:1277179]	-	282	227	406	304	433	259	216	178	89	132	194	115	8.05895829003355	6.9332460575244	10.5295228686218	8.77652790232275	9.38062096769068	8.03240808906136	7.44162442118522	5.6407766229289	2.6827719538148	4.31150842408911	6.20570425478652
ENSMUSG00000024812	316.46467311185	248.855436606569	329.187469481159	321.007354785789	303.321992972945	277.438444117831	259.490323231485	233.324786222651	205.313051788041	225.382611510041	241.147249542621	215.632662783315	299.37922851269	230.048447513026	0.382792685275116	8.55881466372847e-05	0.00253034060234166	Tjp2	19	24071869	24202394	-	6199	protein_coding	tight junction protein 2 [Source:MGI Symbol;Acc:MGI:1341872]	-	329	244	383	338	429	270	228	218	202	206	224	199	5.36613865169035	4.25340536705238	5.66914577880329	5.56931839219889	5.30441111376559	4.77909822991549	4.48316822463222	3.94286207528859	3.47521207455452	3.84024312537215	4.08953147611884
ENSMUSG00000058013	209.693917137943	173.382886160314	155.569012992401	201.341891167418	210.699193253934	193.179361089453	149.093124312827	119.873284664848	159.574995696646	113.785396102157	105.501921674897	151.701370802332	190.644376966911	133.255015542285	0.517046598007575	8.63244334353253e-05	0.00254763091096323	Septin11	5	93241296	93324306	+	9472	protein_coding	septin 11 [Source:MGI Symbol;Acc:MGI:1277214]	-	218	170	181	212	298	188	131	112	157	104	98	140	2.32703241272906	1.93943762546072	1.75338534616996	2.28613121926696	2.41143797133926	2.17781000778993	1.68578207283557	1.32572382557183	1.76770399106259	1.2688339377147	1.1709316890785
ENSMUSG00000032175	463.635174589397	415.0990274544	428.889157365792	474.862950866552	415.742032326554	502.471848791183	374.439983961222	387.447580791742	344.560022555178	377.461169761962	333.730568563448	288.232604524431	450.116698565646	350.978655026331	0.357892999437577	8.71931961332501e-05	0.00256876347697642	Tyk2	9	21015364	21042539	-	6865	protein_coding	tyrosine kinase 2 [Source:MGI Symbol;Acc:MGI:1929470]	-	482	407	499	500	588	489	329	362	339	345	310	266	7.09895012491508	6.40652392585077	6.66961079175901	7.43937490857944	6.56505403497996	7.81577677128935	5.84153766388042	5.91214064541349	5.26636233542609	5.80753304810017	5.11055804699225
ENSMUSG00000039801	153.90379239482	98.9302350444147	114.313142143588	150.056692473831	147.772252986819	154.132468954351	70.5631580717197	86.6940719451136	86.3941059504134	92.9976795065704	85.0474674726207	117.026771761799	136.518097332971	89.7872091180395	0.604711495614951	8.75301423176257e-05	0.00256993277318497	Cplane1	15	8198590	8300642	+	13095	protein_coding	ciliogenesis and planar polarity effector 1 [Source:MGI Symbol;Acc:MGI:1920942]	-	160	97	133	158	209	150	62	81	85	85	79	108	1.23538438655385	0.800451119318692	0.931937151945985	1.23241951616477	1.22332627522821	1.25686775814544	0.577109218437029	0.693515615380138	0.692253248448654	0.750112770532542	0.68276108793446
ENSMUSG00000030789	34.6283532888346	43.855671205256	54.1483304890679	30.3912288554594	37.473346451203	49.3223900653922	11.3811545276967	33.1792127197348	26.4264324083617	18.5995359013141	12.918602654069	17.3372995202666	41.6365533925355	19.9737062885738	1.05366181748494	8.9560374903681e-05	0.00261559831012104	Itgax	7	127728719	127749829	+	4803	protein_coding	integrin alpha X [Source:MGI Symbol;Acc:MGI:96609]	-	36	43	63	32	53	48	10	31	26	17	12	16	0.757840031632854	0.967440921849887	1.20356195187869	0.680525454889332	0.845794396273475	1.09656020273426	0.253781078204915	0.723645449180399	0.577314334176711	0.409024640021804	0.282758606456463
ENSMUSG00000030788	695.452761884095	650.695772766356	747.762659134747	776.87578761768	688.661121574938	694.623660087607	637.344653551017	513.742648563636	510.233425730677	587.526516412098	629.781879385862	527.704054148113	709.011960510904	567.722196298567	0.321420284284015	9.03330357361514e-05	0.00263359155485882	Rnf141	7	110399639	110443664	-	10275	protein_coding	ring finger protein 141 [Source:MGI Symbol;Acc:MGI:1914400]	-	723	638	870	818	974	676	560	480	502	537	585	487	7.11449527117402	6.70976690091669	7.7692287610394	8.13164585019396	7.26571982313486	7.21886125288579	6.64321061242041	5.23764591274927	5.21042880411556	6.03956405218422	6.44349074034128
ENSMUSG00000045211	158.713285907159	145.845604240735	214.874327337571	184.246824936222	221.304857343897	199.344659847627	135.435738879591	147.701011462045	111.8041371123	131.290841656335	114.114323444276	146.283464702249	187.388259935535	131.104919542799	0.51988698522572	9.12413810513497e-05	0.00265088516760933	Nudt18	14	70815077	70820128	+	4440	protein_coding	nudix (nucleoside diphosphate linked moiety X)-type motif 18 [Source:MGI Symbol;Acc:MGI:2385853]	-	165	143	250	194	313	194	119	138	110	120	106	135	3.75741013431481	3.48033983298364	5.16651299055607	4.46298824188972	5.40334736486219	4.79427110934747	3.26689981341367	3.48475977007452	2.64217326901925	3.12328353899003	2.7019049587444
ENSMUSG00000059555	68.2948078752016	69.3531544641258	88.5282228630792	84.5256052542463	89.0875783556902	70.9009357190013	62.596349902332	40.6712930112879	52.8528648167235	42.6695235383088	58.1337119433103	48.7611549007497	78.4483840885574	50.9474830187854	0.629725268473969	9.21490791580406e-05	0.00266804098037274	Tor4a	2	25082978	25086898	-	3301	protein_coding	torsin family 4, member A [Source:MGI Symbol;Acc:MGI:2442720]	-	71	68	103	89	126	69	55	38	52	39	54	45	2.17470549923604	2.22603492134068	2.86307145815341	2.75392092003539	2.92567810296473	2.29354568759185	2.0309021061497	1.29066876617752	1.68000045262087	1.36531297993414	1.85137932161368
ENSMUSG00000056162	2.88569610740288	5.09949665177395	6.87597847480227	8.54753311559794	2.82817709065683	2.05509958605801	0	0	0	0	0	1.08358122001666	4.71533017104865	0.180596870002777	4.08760867625439	9.26771248335923e-05	1	Cndp1	18	84628634	84668220	-	5868	protein_coding	carnosine dipeptidase 1 (metallopeptidase M20 family) [Source:MGI Symbol;Acc:MGI:2451097]	-	3	5	8	9	4	2	0	0	0	0	0	1	0.0516914575086997	0.0920764324369661	0.125095120262135	0.156660456280362	0.0522482088372047	0.0373975989386833	0	0	0	0	0
ENSMUSG00000090090	213.541511947813	277.412617856503	629.152030444408	340.951598722185	292.716328882982	267.162946187541	251.523515062098	143.419822724015	166.689804421974	146.60810651624	223.922446003862	119.193934201833	336.822839006905	175.226271488337	0.943867344179792	9.30477916856514e-05	0.00268943290676293	Mup-ps16	4	61715719	61718474	+	596	unprocessed_pseudogene	major urinary protein, pseudogene 16 [Source:MGI Symbol;Acc:MGI:3645603]	-	222	272	732	359	414	260	221	134	164	134	208	110	37.6612164042243	49.3163843982926	112.695171411721	61.5255028198518	53.2421521120306	47.8664167355456	45.1978564789638	25.2078187044492	29.3460171990399	25.9819459501888	39.4970125918011
ENSMUSG00000020279	2.88569610740288	8.15919464283832	12.032962330904	9.49725901733105	14.1408854532842	13.3581473093771	0	0	2.0328024929509	5.47045173568061	0	0	10.0123574768562	1.25054237143859	3.00090284958276	9.42704196617823e-05	0.00271079828982992	Il9r	11	32137541	32150279	-	4947	protein_coding	interleukin 9 receptor [Source:MGI Symbol;Acc:MGI:96564]	-	3	8	14	10	20	13	0	0	2	5	0	0	0.0613150338914595	0.174749789541983	0.259672890635104	0.206473857883153	0.309877187645762	0.288340250398071	0	0	0.043116119280539	0.116799566345897	0
ENSMUSG00000022148	69.2567065776692	66.2934564730614	67.9002874386724	43.6873914797228	64.3410288124429	59.5978879956823	14.7955008860057	26.7574296126894	37.6068461195917	50.3281559682616	39.8323581833793	29.2566929404498	61.8461264628752	33.0961639517296	0.90017266392035	9.46197679954199e-05	0.00271598351037201	Fyb	15	6552334	6692794	+	5384	protein_coding	FYN binding protein [Source:MGI Symbol;Acc:MGI:1346327]	-	72	65	79	46	91	58	13	25	37	46	37	27	1.3521194918026	1.3045985460664	1.34636411334877	0.872689525401301	1.29550132524894	1.18202529840149	0.294313461033371	0.520609016622349	0.732905958115767	0.987338146983846	0.777756852278116
ENSMUSG00000037649	45.2092390159785	48.9551678570299	73.0572712947741	67.4305390230504	84.1382684470407	67.8182863399143	45.5246181107869	37.4604014577651	42.688852351969	40.4813428440365	22.6075546446207	24.9223680603832	64.4347953296313	35.6141895782602	0.862073355111899	9.52525308061693e-05	0.00272043815487501	H2-DMa	17	34338515	34358075	+	3448	protein_coding	histocompatibility 2, class II, locus DMa [Source:MGI Symbol;Acc:MGI:95921]	-	47	48	85	71	119	66	40	35	42	37	21	23	1.3782189883091	1.50432808967086	2.26199768287223	2.1032847569984	2.64533832985422	2.10029601185684	1.41404932554317	1.1380923792612	1.29907316812568	1.24007400373473	0.689285608154927
ENSMUSG00000014453	9.61898702467628	5.09949665177395	7.73547578415255	24.6928734450607	19.0901953619336	16.4407966884641	1.13811545276967	5.35148592253788	6.09840747885271	1.09409034713612	2.15310044234483	2.16716244003332	13.7796374926769	3.00039368061242	2.18863068518644	9.77611581686936e-05	0.00277399695477367	Blk	14	63610285	63654486	-	2698	protein_coding	B lymphoid kinase [Source:MGI Symbol;Acc:MGI:88169]	-	10	5	9	26	27	16	1	5	6	1	2	2	0.37475348734995	0.200261121401081	0.30608429815066	0.984324705287134	0.767049408388748	0.650701588056912	0.0451782994298817	0.207780500036673	0.237170617584314	0.0428322798156527	0.0838948348659744
ENSMUSG00000004266	292.417205550159	275.372819195793	277.617630920142	271.621607895668	292.716328882982	305.182288529614	234.451783270553	198.004979133901	182.952224365581	181.618997624596	223.922446003862	268.728142564132	285.821313495726	214.946428827104	0.412100330798398	9.83550335094936e-05	0.0027854013025197	Ptpn6	6	124697670	124715677	-	2802	protein_coding	protein tyrosine phosphatase, non-receptor type 6 [Source:MGI Symbol;Acc:MGI:96055]	-	304	270	323	286	414	297	206	185	180	166	208	248	10.9696578264286	10.412720663514	10.5773013704729	10.4256918642083	11.3248831758638	11.6303329478839	8.96129788848505	7.40253254698821	6.85103133021926	6.84625535206165	8.4012203799834
ENSMUSG00000030921	103.885059866504	146.86550357109	94.5447040285312	87.3747829594456	133.631367533535	124.33352495651	80.8061971466468	75.9911001000378	90.4597109363152	73.3040532581202	62.439912828	56.3462234408663	115.105823819269	73.2245329516644	0.651864242276963	0.000101542176415614	0.00287082771708143	Trim30a	7	104058232	104114400	-	4111	protein_coding	tripartite motif-containing 30A [Source:MGI Symbol;Acc:MGI:98178]	-	108	144	110	92	189	121	71	71	89	67	58	52	2.65621917192844	3.78515440514604	2.45519332968872	2.28584792253009	3.5238372967234	3.22954784471363	2.10514830508131	1.93636667604111	2.30884144310308	1.88339087646711	1.59671604708917
ENSMUSG00000031827	176.989361254044	136.666510267542	157.288007611102	159.553951491162	232.617565706524	231.198703431526	118.364007088046	128.435662140909	134.16496453476	136.761293392015	102.272271011379	104.023797121599	182.38568329365	120.670332548118	0.597727093939395	0.000103420800160991	0.00290927207409395	Cotl1	8	120535961	120567283	-	1596	protein_coding	coactosin-like 1 (Dictyostelium) [Source:MGI Symbol;Acc:MGI:1919292]	-	184	134	183	168	329	225	104	120	132	125	95	96	11.6566179969994	9.0727824238566	10.5210404388136	10.7518544731364	15.8002708382299	15.4686873053708	7.94277530929159	8.42995171577361	8.82048820634996	9.05086865152185	6.73655549013092
ENSMUSG00000101514	259.71264966626	266.1937252226	263.006176661187	309.610643964992	200.093529163971	256.887448257251	193.479626970844	188.372304473333	159.574995696646	183.807178318869	226.075546446207	176.623738862716	259.250695489377	187.988898461436	0.461544286666959	0.000104315020632558	0.00292952800848229	Gm5524	1	27923059	27941903	+	2496	lncRNA	predicted gene 5524 [Source:MGI Symbol;Acc:MGI:3646041]	-	270	261	306	326	283	250	170	176	157	168	210	163	10.9372165622975	11.2996374956707	11.2490884767453	13.3407425093363	8.69047220715655	10.9900395919568	8.30187452584517	7.90578164113897	6.70821001736573	7.77817727498478	9.52186208701197
ENSMUSG00000032388	343.397836780943	356.964765624177	403.963735394633	438.773366600694	395.944792691956	428.488263693095	342.572751283671	282.55845671	295.772762724356	263.675773659805	319.735415688207	330.492272105081	394.58879346425	305.801238695187	0.368440607946334	0.000104905622528493	0.00293966860948549	Spg21	9	65368229	65395752	+	3567	protein_coding	SPG21, maspardin [Source:MGI Symbol;Acc:MGI:106403]	-	357	350	470	462	560	417	301	264	291	241	297	305	10.1193527464718	10.6031161726404	12.0902487341659	13.2295736704782	12.0333469369051	12.8273449829836	10.2857321587912	8.29807862753695	8.70044486200175	7.80777104490442	9.42324566121593
ENSMUSG00000001506	122.161135213389	124.427718303284	236.361760071328	151.956144277297	417.863165144547	227.08850425941	125.192699804664	69.5693169929924	140.263372013612	77.6804146466647	90.4302185784828	105.107378341616	213.309737878209	101.373900063005	1.07588902504684	0.000107084134380632	0.00297746993148923	Col1a1	11	94827050	94843868	+	6563	protein_coding	collagen, type I, alpha 1 [Source:MGI Symbol;Acc:MGI:88467]	-	127	122	275	160	591	221	110	65	138	71	84	97	1.9565409633782	2.00875056150828	3.84477364709368	2.49014456790604	6.90218502471887	3.69482351336697	2.04297054773736	1.11042103585042	2.24247836409828	1.25017002238714	1.44851852928124
ENSMUSG00000035891	66.3710104702663	59.1541611605778	70.4787793667232	57.9332800057194	72.1185158117492	80.1488838562623	46.6627335635566	36.3901042732576	53.8692660631989	41.5754331911726	46.2916595104138	29.2566929404498	67.7007717785497	42.3409815903416	0.677189669902051	0.000107405096359719	0.00297971055901412	Cerk	15	86023329	86070342	-	4812	protein_coding	ceramide kinase [Source:MGI Symbol;Acc:MGI:2386052]	-	69	58	82	61	102	78	41	34	53	38	43	27	1.44981003142231	1.3024796891657	1.56361101380021	1.29482536724492	1.62471082318086	1.77857757945045	1.03855634379357	0.792191223165591	1.17463200647172	0.912580352414792	1.01132329303212
ENSMUSG00000024654	224.122397674957	180.522181472798	230.345278905876	213.688327889949	173.932891075395	201.399759433685	160.474278840524	136.99803961697	132.132162041809	172.866274847507	157.176332291172	145.199883482232	204.001806075443	150.807828520036	0.435755467468987	0.000109944009751914	0.00301709320072871	Asrgl1	19	9087232	9113000	-	4297	protein_coding	asparaginase like 1 [Source:MGI Symbol;Acc:MGI:1913764]	-	233	177	268	225	246	196	141	128	130	158	146	134	5.48249438600765	4.45119373891556	5.72281790804978	5.3484032898136	4.38804703318318	5.00489011777402	3.99968310740441	3.3398067956558	3.22648446247468	4.24917746542604	3.84533937775032
ENSMUSG00000022489	36.5521506937699	31.6168792409985	40.3963735394633	36.089584265858	47.3719662685019	39.0468921351022	9.10492362215738	27.827726797197	15.2460186971318	25.1640779841308	25.8372053081379	11.9193934201833	38.5123076906156	19.183224304823	1.00909765371812	0.000112463986024617	0.00307392518642536	Pde1b	15	103411461	103438479	+	5396	protein_coding	phosphodiesterase 1B, Ca2+-calmodulin dependent [Source:MGI Symbol;Acc:MGI:97523]	-	38	31	47	38	67	38	8	26	15	23	24	11	0.712031625964906	0.620809476343352	0.799220111837835	0.719314207709829	0.951709451149002	0.772708135817583	0.180713197719527	0.540229300095351	0.296463271980392	0.492571217880006	0.503369009195846
ENSMUSG00000086938	81.7613897097484	80.5720470980284	63.602800891921	91.1736865663781	78.4819142657271	92.4794813726104	39.8340408469385	71.7099113620075	40.6560498590181	55.7986077039422	52.7509608374483	46.5939924607164	81.3452199840689	51.2239271783452	0.663999102752738	0.000113908107854193	0.00310561132953522	4930481A15Rik	19	5456768	5472875	+	2652	lncRNA	RIKEN cDNA 4930481A15 gene [Source:MGI Symbol;Acc:MGI:1922181]	-	85	79	74	96	111	90	35	67	40	51	49	43	3.24065675919925	3.21900874341397	2.56034616617964	3.69747031655369	3.20812276863646	3.72368400292184	1.60866772819145	2.83255278051503	1.60856291162011	2.22233636428136	2.0910755955791
ENSMUSG00000097415	106.770755973907	143.805805580025	152.99052106435	147.207514768631	190.194909346672	182.903863159163	83.0824280521861	114.521798742311	106.722130879922	125.820389920654	87.2005679149655	79.1014290612162	153.978894982125	99.4081240952091	0.632826097335798	0.000114262684429202	0.00311023766580587	AU020206	7	75418786	75431869	-	3211	lncRNA	expressed sequence AU020206 [Source:MGI Symbol;Acc:MGI:2142134]	-	111	141	178	155	269	178	73	107	105	115	81	73	3.49518607550883	4.74512209786089	5.08651329392248	4.93058415188207	6.42116004857186	6.08251972623022	2.77111391650979	3.73611469533398	3.4873904419942	4.13876407922845	2.85490648114922
ENSMUSG00000047810	43.2854416110433	29.5770805802889	55.8673251077684	39.8884878727904	41.7156120871883	41.1019917211602	9.10492362215738	26.7574296126894	27.4428336548372	29.5404393726753	12.918602654069	11.9193934201833	41.9059898300399	19.6139370561019	1.0932682406402	0.000115230523799517	0.00312142974453377	Ccdc88b	19	6821991	6835579	-	5032	protein_coding	coiled-coil domain containing 88B [Source:MGI Symbol;Acc:MGI:1925567]	-	45	29	65	42	59	40	8	25	27	27	12	11	0.904189604514259	0.622767514334793	1.18525886253933	0.852541719948613	0.898696188292245	0.872214270954665	0.193785456060129	0.557026817467155	0.572235387140532	0.620063643770079	0.269890617410651
ENSMUSG00000040712	653.129218975519	708.830034596579	666.11041474647	735.087847941423	799.667072383219	700.788958845781	649.863923531483	582.241668372121	498.036610772971	506.563830724025	566.26541633669	600.303995889229	710.602257914832	567.212574271087	0.326670724118505	0.000115718765973989	0.00312745770500449	Camta2	11	70560289	70578931	-	5207	protein_coding	calmodulin binding transcription activator 2 [Source:MGI Symbol;Acc:MGI:2135957]	CG-1	679	695	775	774	1131	682	571	544	490	463	526	554	13.1846870198357	14.4233390186434	13.6569780683721	15.1830969734918	16.6485550977313	14.3714512589049	13.3665816426157	11.7135369030085	10.0359868081049	10.2755848485574	11.4326087104261
ENSMUSG00000020515	683.909977454483	667.014162052033	679.862371696074	676.204842033971	692.196342938259	749.083799118144	623.687268117781	607.928800800303	549.873074343219	561.268348080831	605.021224298897	521.202566828013	691.378582548827	578.163547078174	0.258104940901466	0.00011582488112102	0.00312745770500449	Cnot8	11	57994979	58009420	+	2636	protein_coding	CCR4-NOT transcription complex, subunit 8 [Source:MGI Symbol;Acc:MGI:1916375]	-	711	654	791	712	979	729	548	568	541	513	562	481	27.2716756527575	26.8102539167858	27.5341430703377	27.5893564705215	28.4668102407176	30.3449168450549	25.3400214037473	24.1590391660243	21.8878668751379	22.4897742236607	24.1289310757284
ENSMUSG00000048865	50.9806312307843	49.9750671873847	68.7597847480227	86.4250570577125	76.3607814477344	65.7631867538563	21.6241936026238	33.1792127197348	36.5904448731163	50.3281559682616	40.9089084045517	44.426830020683	66.3774180709158	37.8429575981619	0.813167157261287	0.000116220811044414	0.00313165075974252	Arhgap30	1	171216522	171237866	+	8591	protein_coding	Rho GTPase activating protein 30 [Source:MGI Symbol;Acc:MGI:2684948]	-	53	49	80	91	108	64	19	31	36	46	38	41	0.623763242580827	0.616340839750105	0.854450198694222	1.08194368432387	0.963566198967683	0.817410259377278	0.269576299077476	0.4045709570962	0.446900006687798	0.618767149733561	0.50059562622507
ENSMUSG00000120905	18.2760753468849	11.2188926339027	10.3139677122034	12.3464367225304	16.969062543941	18.4958962745221	5.69057726384836	3.21089155352273	7.11480872532816	3.28227104140837	5.38275110586207	5.4179061000833	14.6033885389974	5.01653429834216	1.5391277535851	0.000118105147176488	0.00317374566422185	ENSMUSG00000120905	16	90081503	90081866	+	364	lncRNA	novel transcript	-	19	11	12	13	24	18	5	3	7	3	5	5	5.27764100783878	3.26557668183587	3.02496496853656	3.64795062481413	5.05372235368215	5.42593954711468	1.67432763546457	0.924052399613645	2.05091771231564	0.952429870406299	1.55458972849175
ENSMUSG00000010755	614.653270876814	621.118692186067	668.688906674521	634.416902357714	535.232514406805	672.017564640969	534.914262801746	560.83572468197	409.609702329607	421.224783647407	425.237337363103	514.701079507913	624.354641857148	477.753815055291	0.385613842689663	0.000120982292433837	0.00323358698070165	Cars	7	143110967	143153827	-	6583	protein_coding	cysteinyl-tRNA synthetase [Source:MGI Symbol;Acc:MGI:1351477]	-	639	609	778	668	757	654	470	524	403	385	395	475	9.81441982026487	9.99682345052199	10.8441677979873	10.3647681127941	8.8140101214771	10.9007837091155	8.70253598284305	8.9245054682621	6.52879106475566	6.75849521690915	6.79079177161002
ENSMUSG00000036896	324.159862731591	347.785671650984	306.840539438051	300.113384947661	417.863165144547	302.099639150527	154.783701576675	248.308946805757	269.346330315995	261.487592965533	219.616245119172	244.889355723765	333.14371051056	233.07202875115	0.516038105849642	0.000121100927228751	0.00323358698070165	C1qc	4	136617115	136620376	-	1931	protein_coding	complement component 1, q subcomponent, C chain [Source:MGI Symbol;Acc:MGI:88225]	-	337	341	357	316	591	294	136	232	265	239	204	226	17.6455522676979	19.0827381034883	16.9639283502239	16.7152082487599	23.4588505008959	16.7058618612701	8.58476595194596	13.4704603905702	14.6357566420039	14.303053513873	11.9562521883877
ENSMUSG00000073889	566.558335753433	712.909631917998	679.862371696074	837.658245328598	847.039038651721	753.19399829026	640.758999909326	501.969379534053	481.774190829364	494.528836905527	573.801267884897	580.79953392893	732.870270273014	545.605368165349	0.426759142356466	0.00012341554903001	0.00327977308970431	Il11ra1	4	41699989	41769474	+	4471	protein_coding	interleukin 11 receptor, alpha chain 1 [Source:MGI Symbol;Acc:MGI:107426]	-	589	699	791	882	1198	733	563	469	474	452	533	536	13.3198168491283	16.8943345726925	16.2335050622702	20.149807342968	20.5377880993708	17.9888389677274	15.348839677523	11.7610176286023	11.3064235681404	11.6827989054058	13.4917943370227
ENSMUSG00000035692	96.1898702467628	115.248624330091	189.948905366413	96.8720419767767	142.115898805506	108.920278061074	79.6680816938771	93.115855052159	63.016877281478	35.0108911083559	68.8992141550345	76.9342666211828	124.882603131104	69.4408643186812	0.84979100097868	0.000123881703119363	0.00328657301542952	Isg15	4	156283912	156285253	-	703	protein_coding	ISG15 ubiquitin-like modifier [Source:MGI Symbol;Acc:MGI:1855694]	-	100	113	221	102	201	106	70	87	62	32	64	71	14.3824311361332	17.3696754270365	28.8454577914836	14.820123733242	21.9150392534851	16.5445275395822	12.1370890900817	13.8752448510976	9.40563115861397	5.26026701303583	10.3031926927294
ENSMUSG00000007041	176.989361254044	157.064496874638	177.056445726158	222.235861005546	202.214661981963	198.317110054598	100.154159843731	115.592095926818	131.115760795333	148.796287210513	172.248035387586	104.023797121599	188.979656149491	128.655022714263	0.554901836448482	0.000124062172440717	0.00328657301542952	Clic1	17	35268942	35277725	+	1799	protein_coding	chloride intracellular channel 1 [Source:MGI Symbol;Acc:MGI:2148924]	-	184	154	206	234	286	193	88	108	129	136	160	96	10.3412797794392	9.25034951119267	10.5069470632178	13.2859213417355	12.1853046115371	11.7714503447564	5.96243055244038	6.73084082520134	7.64733519411523	8.73616607459578	10.0655148179388
ENSMUSG00000025002	161.598982014561	147.885402901445	111.734650215537	244.079556745408	117.369349262258	139.746771851945	85.3586589577255	93.115855052159	99.6073221545943	73.3040532581202	92.5833190208276	113.776028101749	153.735785498526	92.957539424196	0.72284508313403	0.000126646456124865	0.00334975893857308	Cyp2c55	19	38995463	39031137	+	1995	protein_coding	cytochrome P450, family 2, subfamily c, polypeptide 55 [Source:MGI Symbol;Acc:MGI:1919332]	-	168	145	130	257	166	136	75	87	98	67	86	105	8.51439923259087	7.85405045647288	5.97917052260443	13.1582219028383	6.37773850248309	7.47996968366375	4.58237037074515	4.88937199514869	5.23883541952907	3.88101247777257	4.87868439706323
ENSMUSG00000015745	85.6089845196189	81.5919464283832	65.3217955106216	80.7267016473139	91.2087111736828	73.9835850980883	52.3533108274049	41.7415901957954	62.0004760350026	50.3281559682616	54.9040612797931	57.429804660883	79.7402873962848	53.1262331611901	0.587139511462101	0.000128552212646277	0.00339482781967923	Plekho1	3	95895741	95903313	-	2172	protein_coding	pleckstrin homology domain containing, family O member 1 [Source:MGI Symbol;Acc:MGI:1914470]	-	89	80	76	85	129	72	46	39	61	46	51	53	4.14302748109783	3.98014368722002	3.21065956451793	3.99729396273372	4.55230561002722	3.63727807578222	2.58148636539768	2.01317493322825	2.99517080270037	2.44743489105019	2.65740365743286
ENSMUSG00000107516	141.399109262741	113.208825669382	125.486607165141	130.112448537435	148.479297259484	146.939620403148	71.7012735244894	46.0227789338257	65.0496797744289	92.9976795065704	66.7461137126897	132.196908842032	134.270984716222	79.1190723823394	0.764598858863935	0.000129721860492507	0.00341499395493733	Gm30784	6	141812075	141821856	+	1713	lncRNA	predicted gene, 30784 [Source:MGI Symbol;Acc:MGI:5589943]	-	147	111	146	137	210	143	63	43	64	85	62	122	8.67656051394714	7.00219499298926	7.82052628370826	8.16902428300468	9.39644232135298	9.15972644828479	4.48285829964665	2.81441295169348	3.98450329631433	5.73422459435122	4.09620326825474
ENSMUSG00000051000	65.4091117677987	61.1939598212874	77.3547578415255	117.766011814905	77.0678257203986	88.3692822004944	58.0438880912533	35.31980708875	40.6560498590181	51.4222463153978	52.7509608374483	54.179061000833	81.1934915277349	48.7286688654501	0.738403315088927	0.00013223859856557	0.00347038643536664	Fhip1a	3	85567368	85724598	-	5290	protein_coding	FHF complex subunit HOOK interacting protein 1A [Source:MGI Symbol;Acc:MGI:2444746]	-	68	60	90	124	109	86	51	33	40	47	49	50	1.29969326660059	1.22564349082824	1.56108778149429	2.39426929477404	1.57932804115228	1.78380184397057	1.17513112380962	0.699415086588476	0.806409988963427	1.02672780232583	1.04830481653606
ENSMUSG00000036908	537.701374679404	500.770571204202	544.92129412808	569.835541039863	620.07782712651	487.058601895748	475.732259257723	479.493138659394	397.412887371902	362.143904902057	427.390437805448	418.262350926431	543.394201678968	426.739163153826	0.350820842091079	0.000136294749187965	0.00357126210411207	Unc93b1	19	3985186	3999340	+	3031	protein_coding	unc-93 homolog B1, TLR signaling regulator [Source:MGI Symbol;Acc:MGI:1859307]	-	559	491	634	600	877	474	418	448	391	331	397	386	18.6471944592023	17.5050816377564	19.1930417788132	20.219587758785	22.1776322380024	17.1591683291356	16.8097854431676	16.5717665137794	13.7575911998685	12.6198790834744	14.8235336512627
ENSMUSG00000003348	66.3710104702663	101.989933035479	61.8838062732204	70.2797167282498	101.107330990982	62.6805373747693	48.9389644690959	41.7415901957954	39.6396486125426	53.61042700967	55.9806115009655	42.2596675806497	77.3853891454944	47.0284848947865	0.723471548745536	0.000136755265663936	0.00357775595489695	Mob3a	10	80521087	80537811	-	3254	protein_coding	MOB kinase activator 3A [Source:MGI Symbol;Acc:MGI:3050117]	-	69	100	72	74	143	61	43	39	39	49	52	39	2.14397230215247	3.32086358660183	2.03027765558815	2.32284993688226	3.36837169578293	2.05691391286168	1.61072994162824	1.3437664274652	1.2781994838894	1.74016996195111	1.80856019550657
ENSMUSG00000002033	10.5808857271439	10.1989933035479	23.2064273524577	14.2458885259966	14.8479297259484	17.4683464814931	2.27623090553935	4.2811887380303	7.11480872532816	3.28227104140837	8.61240176937931	4.33432488006664	15.0914118527646	4.98353767662535	1.59432901671131	0.000139456131011678	0.00363147219176231	Cd3g	9	44880870	44891729	-	3269	protein_coding	CD3 antigen, gamma polypeptide [Source:MGI Symbol;Acc:MGI:88333]	-	11	10	27	15	21	17	2	4	7	3	8	4	0.340224349879836	0.330562560746477	0.75786060239567	0.468687446442929	0.492386225037554	0.570607965697047	0.0745739075324692	0.137189792376615	0.228367711007309	0.106052148310766	0.276963309230222
ENSMUSG00000028064	1512.10476027911	1470.69483437161	1376.91468957915	1585.09252999255	1637.51453549031	1442.67990941272	1434.02547048979	1235.12295092174	1010.3028389966	1109.40761199603	1155.138387318	1253.70347155928	1504.16687652091	1199.61678854691	0.327054823816447	0.000140632906387638	0.00365645556607859	Sema4a	3	88343266	88368489	-	5406	protein_coding	sema domain, immunoglobulin domain (Ig), transmembrane domain (TM) and short cytoplasmic domain, (semaphorin) 4A [Source:MGI Symbol;Acc:MGI:107560]	-	1572	1442	1602	1669	2316	1404	1260	1154	994	1014	1073	1157	29.4011371946708	28.8242359226359	27.1911112987543	31.5345964851672	32.8370424334886	28.4967213506622	28.4096791242868	23.9335155242391	19.6092923999576	21.6757957483958	22.4631601715309
ENSMUSG00000039982	130.818223535597	62.2138591516422	201.981867697317	181.397647231023	149.893385804812	148.994719989206	104.70662165481	83.4831803915909	60.9840747885271	43.7636138854449	69.9757643762069	91.0208224813994	145.883283901599	75.6556795963298	0.949817378027813	0.000142061813148329	0.0036704520254136	Dtx4	19	12443702	12478818	-	5226	protein_coding	deltex 4, E3 ubiquitin ligase [Source:MGI Symbol;Acc:MGI:2672905]	-	136	61	235	191	212	145	92	78	60	40	65	84	2.63121981642447	1.26133083956935	4.12609234928909	3.73311135505281	3.10933829720743	3.04440499741371	2.14580496963022	1.67340832566849	1.22442848496456	0.884511985783628	1.40763846062437
ENSMUSG00000029106	566.558335753433	580.322718971876	623.135549278956	619.221287929984	639.168022488444	556.93198782172	557.67657185714	472.001058367841	441.118140970346	484.682023781302	474.758647537035	360.832546265548	597.556317040736	465.178164796535	0.362756280572984	0.000143479910656335	0.00369054901691263	Add1	5	34731008	34789652	+	8561	protein_coding	adducin 1 (alpha) [Source:MGI Symbol;Acc:MGI:87918]	-	589	569	725	652	904	542	490	441	434	443	441	333	6.95630196617834	7.18218113894	7.77059003228594	7.77911302495115	8.09366926962015	6.9467011990497	6.97659331997339	5.77551638810033	5.40650752616976	5.97987857581889	5.82990215106669
ENSMUSG00000044748	25.971264966626	20.3979866070958	31.8014004459605	25.6425993467938	21.9183724525904	53.4325892375082	13.6573854332361	17.1247549521212	6.09840747885271	6.56454208281673	16.1482533175862	14.0865558602166	29.8607021760958	12.2799831874716	1.27894842478205	0.000145304084287441	0.00372607516140753	Defb1	8	22266615	22285201	+	872	protein_coding	defensin beta 1 [Source:MGI Symbol;Acc:MGI:1096878]	-	27	20	37	27	31	52	12	16	6	6	15	13	3.13065281416221	2.47846103458769	3.89337043159885	3.16267278940308	2.72487590973573	6.5432074253177	1.67739979626359	2.05721757467503	0.73381459431477	0.79514787345847	1.94680273338646
ENSMUSG00000066621	228.931891187295	325.347886383178	275.898636301441	257.375719369671	354.229180604768	315.457786459904	250.385399609328	219.410922824053	177.870218133204	198.030352831638	189.472838926345	226.468474983482	292.87351671771	210.273034551342	0.480322840670713	0.000146121789317098	0.0037398667206868	Tecpr1	5	144131260	144160433	-	12772	protein_coding	tectonin beta-propeller repeat containing 1 [Source:MGI Symbol;Acc:MGI:1917631]	-	238	319	321	271	501	307	220	205	175	181	176	209	1.8841074875595	2.69898429795329	2.30614499676171	2.16729168032334	3.00663242283541	2.63744429007452	2.09959531863456	1.79958216043351	1.46127084106423	1.63769416384405	1.55955584663476
ENSMUSG00000028859	34.6283532888346	34.6765772320629	55.8673251077684	37.9890360693242	48.7860548138303	38.0193423420732	9.10492362215738	32.1089155352273	15.2460186971318	18.5995359013141	19.3779039811034	29.2566929404498	41.6611148089823	20.6156651128973	1.01914090912046	0.000146286547509923	0.0037398667206868	Csf3r	4	125918343	125938233	+	3609	protein_coding	colony stimulating factor 3 receptor (granulocyte) [Source:MGI Symbol;Acc:MGI:1339755]	-	36	34	65	40	69	37	8	30	15	17	18	27	1.00856350011987	1.01803010187664	1.65259700645551	1.13208775278244	1.46542544835921	1.12491231520798	0.270193520336538	0.93198967431246	0.443257360932723	0.544346175124613	0.564459512390022
ENSMUSG00000029254	36.5521506937699	40.7959732141916	65.3217955106216	51.2851986935877	45.9578777231735	78.0937842702043	38.6959253941689	5.35148592253788	16.2624199436072	30.6345297198114	26.9137555293103	11.9193934201833	53.0011300175914	21.6295849882698	1.29651597321704	0.000147340660093313	0.00376109952062172	Stap1	5	86219605	86253984	+	6215	protein_coding	signal transducing adaptor family member 1 [Source:MGI Symbol;Acc:MGI:1926193]	-	38	40	76	54	65	76	34	5	16	28	25	11	0.618201553291494	0.69548448018036	1.12205190251536	0.88748211499903	0.801629598338158	1.34176447332958	0.666821522655175	0.0901998051647538	0.274555677658345	0.520631013096326	0.455245906010456
ENSMUSG00000025268	81.7613897097484	81.5919464283832	78.2142551508758	83.5758793525132	82.0171356290481	72.9560353050593	66.010696260641	46.0227789338257	48.7872598308217	54.7045173568061	65.6695634915172	40.0925051406164	80.0194402626047	53.5478868357047	0.582697311738864	0.000148455512809125	0.00378381611587138	Maged2	X	149589366	149597341	-	3239	protein_coding	MAGE family member D2 [Source:MGI Symbol;Acc:MGI:1933391]	-	85	80	91	88	116	71	58	43	48	50	61	37	2.65335650676024	2.66899416135902	2.57792887768357	2.77510044444027	2.74503926960321	2.40520019305739	2.18267397591405	1.48844994944456	1.5804540320901	1.78390693026599	2.13140539249341
ENSMUSG00000097321	238.550878211972	190.721174776346	183.932424200961	269.722156092202	161.913138440104	197.289560261569	132.021392521282	158.403983307121	125.017353316481	142.231745127696	172.248035387586	112.692446881733	207.021555330525	140.435826090316	0.557663997976957	0.000149855790942003	0.00381241233573995	1700028E10Rik	5	151292140	151355583	+	7420	lncRNA	RIKEN cDNA 1700028E10 gene [Source:MGI Symbol;Acc:MGI:1916713]	-	248	187	214	284	229	192	116	148	123	130	160	104	3.37936735040163	2.72336772334237	2.64636872404677	3.9095018016876	2.36555525894839	2.83923377559712	1.90557439568345	2.23632304007126	1.76788001185591	2.02466224023477	2.44041255491535
ENSMUSG00000025409	906.108577724505	1207.56080714007	819.96043312017	1029.50287747869	1112.88768517346	977.199853170583	784.161546958305	813.425860225757	790.760169757902	750.54597813538	805.259565436966	814.853077452528	1008.87003896791	793.16769966114	0.346976395084556	0.000152876224335098	0.00386317523297534	Mbd6	10	127117825	127124887	-	4455	protein_coding	methyl-CpG binding domain protein 6 [Source:MGI Symbol;Acc:MGI:106378]	-	942	1184	954	1084	1574	951	689	760	778	686	748	752	21.3791691168507	28.7192159173737	19.6490317080833	24.8535572086102	27.0806160721029	23.4226828455843	18.8513882677429	19.126813006294	18.6244504981911	17.7946538241627	19.002076523273
ENSMUSG00000055254	101.961262461569	129.527214955058	350.674902214916	120.615189520104	181.710378074701	112.002927440161	88.7730053160345	101.67823252822	92.4925134292661	79.8685953409369	64.5930132703448	49.8447361207663	166.081979111085	79.5416826675947	1.06414264295625	0.00015692082607851	0.00393925109932433	Ntrk2	13	58954383	59281784	+	19292	protein_coding	neurotrophic tyrosine kinase, receptor, type 2 [Source:MGI Symbol;Acc:MGI:97384]	-	106	127	408	127	257	109	78	95	91	73	60	46	0.555541158719872	0.711369191411931	1.94054356472157	0.672408896010733	1.02107440636503	0.619944874879979	0.492820964400893	0.552106779643373	0.503055287926477	0.437279122890942	0.351982580035868
ENSMUSG00000004085	270.293535393403	255.994731919052	265.584668589238	278.2696892078	234.031654251853	274.355794738744	191.203396065305	235.465380591667	160.591396943121	210.065346650135	220.692795340345	162.537183002499	263.088345683348	196.759249765512	0.418073068096664	0.000157129799527204	0.00393925109932433	Map3k20	2	72115981	72272954	+	10175	protein_coding	mitogen-activated protein kinase kinase kinase 20 [Source:MGI Symbol;Acc:MGI:2443258]	-	281	251	309	293	331	267	168	220	158	192	205	150	2.79228363039329	2.66567923126426	2.78653529730646	2.94130584039068	2.49341803464799	2.8792586006278	2.01255004548264	2.42418070961706	1.65605306382165	2.1806197799494	2.2801667919421
ENSMUSG00000099599	8.65708832220865	5.09949665177395	0.859497309350284	16.1453403294628	9.89861981729891	7.19284855120303	0	0	1.01640124647545	0	2.15310044234483	0	7.97548183021627	0.528250281470047	3.88889179512498	0.000159298541869792	0.00398767867757983	Gm28548	9	104239012	104262244	+	442	lncRNA	predicted gene 28548 [Source:MGI Symbol;Acc:MGI:5579254]	-	9	5	1	17	14	7	0	0	1	0	2	0	2.05877017643247	1.22240838357493	0.207595635095646	3.9285622113383	2.42776858167084	1.73771920136352	0	0	0.241284436743016	0	0.512100145856106
ENSMUSG00000026965	689.681369669289	696.591242632322	815.662946573419	740.786203351822	779.162788475957	725.450153878477	685.145502567343	649.670390996098	567.151895533302	572.209251552192	589.949521202483	605.721901989313	741.222450763548	611.641410640122	0.278924576166703	0.000161821062595869	0.00403880402817168	Anapc2	2	25162490	25175927	+	3445	protein_coding	anaphase promoting complex subunit 2 [Source:MGI Symbol;Acc:MGI:2139135]	-	717	683	949	780	1102	706	602	607	558	523	548	559	21.0434798159625	21.4239754591524	25.2765311773439	23.1266303761802	24.5184995196881	22.4863674983989	21.2999748101063	19.7549617406711	17.274144656183	17.5438780153834	18.0027356935679
ENSMUSG00000028919	940.73693101334	829.178155578445	987.562408443476	807.267016473139	1137.63423471671	841.563280490755	690.836079831191	705.325844590492	741.97290992708	811.815037575003	696.527993098552	580.79953392893	923.990337785977	704.546233158541	0.392417166952442	0.000166740082374746	0.00413561148264075	Arhgef19	4	140966810	140984875	+	4242	protein_coding	Rho guanine nucleotide exchange factor (GEF) 19 [Source:MGI Symbol;Acc:MGI:1925912]	-	978	813	1149	850	1609	819	607	659	730	742	647	536	23.3107270361863	20.710399010095	24.8536313173986	20.4670497101783	29.0728026600576	21.1844438423652	17.4417417444897	17.4177269691751	18.352860999411	20.21372613848	17.2615897113454
ENSMUSG00000116810	41.361644206108	34.6765772320629	34.3798923740113	33.2404065606587	40.3015235418598	46.2397406863052	18.2098472443148	13.9138633985985	14.2296174506563	25.1640779841308	21.5310044234483	31.4238553804831	38.3666307668343	20.7453776469386	0.889161039317945	0.000166929033213237	0.00413561148264075	Gm32624	16	86613754	86675536	+	2294	lncRNA	predicted gene, 32624 [Source:MGI Symbol;Acc:MGI:5591783]	-	43	34	40	35	57	45	16	13	14	23	20	29	1.89523326422917	1.60160010360628	1.59995240997865	1.55840959560499	1.90450870739242	2.15239973316232	0.850155549167016	0.635369944052858	0.65085793137131	1.1586374418834	0.986696880856142
ENSMUSG00000086390	1032.11730774776	1282.01345825597	1173.21382726314	1009.55863354229	1299.54737315681	949.4560087588	1105.11010463935	621.842664198901	774.497749814294	609.40832335482	854.780875610897	679.405424950446	1124.3177681208	774.174190428118	0.538888077885026	0.000167343323097718	0.00413944696316906	1810019D21Rik	8	106862013	106865358	+	3346	lncRNA	RIKEN cDNA 1810019D21 gene [Source:MGI Symbol;Acc:MGI:1917021]	-	1073	1257	1365	1063	1838	924	971	581	762	557	794	627	32.4236134852866	40.5955028968277	37.4323593909911	32.4499708299366	42.103780306444	30.3005048070393	35.3724481045511	19.4682504164069	24.2873769972489	19.2372236865049	26.85602540166
ENSMUSG00000039934	485.758844746152	522.188457141653	460.690557811752	489.108839392549	440.488581869801	467.535155828197	375.578099413992	377.814906131174	276.461139041323	272.428496436894	439.232490238345	214.549081563299	477.628406131684	326.010702137504	0.55079821099628	0.000168317626465868	0.00415167025279888	Gsap	5	21391253	21520130	+	10425	protein_coding	gamma-secretase activating protein [Source:MGI Symbol;Acc:MGI:2442259]	-	505	512	536	515	623	455	330	353	272	249	408	198	4.89782138109769	5.30716368031731	4.71768797139374	5.04589429350789	4.58050649715911	4.78893742495674	3.85842178555404	3.79642976598422	2.78255924441174	2.76017374050025	4.42926100254709
ENSMUSG00000062753	51.9425299332519	26.5173825892246	30.9419031366102	31.3409547571925	43.1297006325167	59.5978879956823	22.7623090553935	16.0544577676136	17.2788211900827	15.3172648599057	25.8372053081379	24.9223680603832	40.5783931740797	20.3620710402528	0.994941624156797	0.000168675007092303	0.00415439380571995	AI413582	17	27782547	27784730	-	1912	protein_coding	expressed sequence AI413582 [Source:MGI Symbol;Acc:MGI:2146839]	-	54	26	36	33	61	58	20	15	17	14	24	23	2.85557453341993	1.4694474000045	1.72764735650728	1.76292174546457	2.44536373651409	3.3284645431975	1.27501100273871	0.879589627247299	0.9482276452338	0.846161544559013	1.42059580210292
ENSMUSG00000022947	12.5046831320792	31.6168792409985	15.4709515683051	15.1956144277297	14.1408854532842	18.4958962745221	5.69057726384836	7.49208029155303	6.09840747885271	6.56454208281673	9.68895199055172	4.33432488006664	17.9041516828198	6.6448139979482	1.41841969906046	0.000169132208594206	0.00415765044531023	Cbr3	16	93480103	93487878	+	1254	protein_coding	carbonyl reductase 3 [Source:MGI Symbol;Acc:MGI:1309992]	-	13	31	18	16	20	18	5	7	6	6	9	4	1.04817414795153	2.67136198911382	1.31709001022405	1.3032550876529	1.22245809193268	1.57499361654684	0.486008978715394	0.625860051625616	0.510276177226857	0.55292579398388	0.812254537566025
ENSMUSG00000022895	472.292262911605	619.078893525358	451.236087408899	558.438830219066	557.150886859396	555.904438028691	363.058829433526	472.001058367841	418.757313547886	425.601145035952	415.548385372552	410.677282386314	535.683566492169	417.607335690678	0.358277613797228	0.000169301542922216	0.00415765044531023	Ets2	16	95502942	95522095	+	5780	protein_coding	E26 avian leukemia oncogene 2, 3' domain [Source:MGI Symbol;Acc:MGI:95456]	ETS	491	607	525	588	788	541	319	441	412	389	386	379	8.58897387984864	11.3482641821056	8.33435417369286	10.3909790807854	10.449605609511	10.2700665068821	6.72720511140499	8.55435913469324	7.60187907762115	7.77740830046426	7.55799568207629
ENSMUSG00000021144	496.339730473296	492.611376561364	464.128547049153	544.192941693069	501.294389318923	450.066809346704	406.307216638773	439.892142832613	358.789640005834	356.673453166376	413.395284930207	416.095188486397	491.438965740418	398.5254876767	0.302988978924532	0.000169882711378507	0.00416584106531961	Mta1	12	113061898	113100826	+	3104	protein_coding	metastasis associated 1 [Source:MGI Symbol;Acc:MGI:2150037]	zf-GATA	516	483	540	573	709	438	357	411	353	326	384	384	16.8079836654963	16.814888928858	15.9629272502026	18.855579840373	17.5075769188799	15.4830396956541	14.019041725087	14.8455686417311	12.1284296157429	12.1369349379181	14.0009235753649
ENSMUSG00000078920	215.465309352749	156.044597544283	490.772963639012	237.431475433276	266.555690794406	245.584400533932	142.264431596209	186.231710104318	161.607798189597	126.91448026779	171.171485166414	106.190959561633	268.642406216276	149.063477480993	0.850840466184397	0.00017062794209601	0.00417802509743681	Ifi47	11	48967414	48987801	+	2473	protein_coding	interferon gamma inducible protein 47 [Source:MGI Symbol;Acc:MGI:99448]	-	224	153	571	250	377	239	125	174	159	116	159	98	9.15822966384623	6.68553088132939	21.1861712805133	10.3257801753736	11.684731957661	10.604192767237	6.1610923909129	7.88863496184524	6.85684902766911	5.42059561235147	7.27646058440668
ENSMUSG00000017868	795.490226940728	1191.2424178544	1378.63368419785	1414.14186768059	1160.96669571463	1096.39562916195	925.287863101744	1045.6803492639	729.776094969374	695.841460778574	701.910744204414	752.005366691562	1172.81175359169	808.416979834928	0.537049049844144	0.000171403973608184	0.00419092680819313	Sgk2	2	162829250	162856047	+	3412	protein_coding	serum/glucocorticoid regulated kinase 2 [Source:MGI Symbol;Acc:MGI:1351318]	-	827	1168	1604	1489	1642	1067	813	977	718	636	652	694	24.506659426601	36.9915394179869	43.1355985411753	44.5751340708531	36.8863472807686	34.3130423476745	29.0437940104515	32.1042308294062	22.4422812740377	21.5407702929406	21.6264754445188
ENSMUSG00000097124	158.713285907159	150.945100892509	150.4120291363	180.44792132929	86.9664455376976	124.33352495651	56.9057726384836	51.3742648563636	108.754933372873	78.7745049938008	111.961223001931	79.1014290612162	141.969717959911	81.1453546541114	0.803046693078287	0.000172071001725522	0.004201129740242	A530020G20Rik	3	121325268	121329855	+	3773	lncRNA	RIKEN cDNA A530020G20 gene [Source:MGI Symbol;Acc:MGI:2442825]	-	165	148	175	190	123	121	50	48	107	72	104	73	4.42165412042347	4.23880555631791	4.2559030942614	5.14367806096241	2.49873285205249	3.5188632890585	1.61530680972463	1.42636659829045	3.02446492216385	2.20525506171997	3.11956261658011
ENSMUSG00000048537	158.713285907159	168.28338950854	148.693034517599	142.458885259966	190.194909346672	151.049819575264	134.297623426821	118.802987480341	129.082958302382	113.785396102157	111.961223001931	95.3551473614661	159.898887352533	117.214222612516	0.451457964674151	0.000172785424544639	0.00420636239028933	Phldb1	9	44597601	44646495	-	7179	protein_coding	pleckstrin homology like domain, family B, member 1 [Source:MGI Symbol;Acc:MGI:2143230]	-	165	165	173	150	269	147	118	111	127	104	104	88	2.32384747128538	2.48363959922327	2.21117256348011	2.13419593595478	2.872035787152	2.24676272838226	2.00350245433833	1.73354753001763	1.88665003094198	1.67410434016348	1.63951939718021
ENSMUSG00000026566	30.7807584789641	36.7163758927725	48.1318493236159	72.179168531716	53.0283204498156	41.1019917211602	29.5910017720115	19.2653493211364	29.4756361477881	21.8818069427224	22.6075546446207	28.1731117204332	46.9897440663407	25.1657434247854	0.905351080119525	0.000176526112129406	0.00429121713618622	Mpzl1	1	165419809	165462107	-	3550	protein_coding	myelin protein zero-like 1 [Source:MGI Symbol;Acc:MGI:1915731]	-	32	36	56	76	75	40	26	18	29	20	21	26	0.91140048123508	1.09582885630672	1.44743863658801	2.18671519143788	1.61932652882069	1.23633301730813	0.892723196734463	0.568487448100338	0.871206735259713	0.651050653197921	0.669480782230476
ENSMUSG00000051483	1495.75248233716	1978.60470088829	1340.81580258644	1551.85212343189	1754.1768404799	1838.28657972889	1127.87241369475	1193.38136072595	1146.50060602431	1176.14712317133	1067.93781940303	1611.28527416477	1659.91475490876	1220.52076619736	0.44344530699372	0.000177972503848421	0.0043143893914228	Cbr1	16	93402741	93407393	+	2554	protein_coding	carbonyl reductase 1 [Source:MGI Symbol;Acc:MGI:88284]	-	1555	1940	1560	1634	2481	1789	991	1115	1128	1075	992	1487	61.5597898705211	82.0822819692895	56.0459445227683	65.3488790080251	74.4573185534569	76.8587429157507	47.2960189487332	48.9475211311921	47.1020475072772	48.6407998290244	43.9580028098378
ENSMUSG00000047880	2.88569610740288	2.03979866070958	11.1734650215537	18.9945180346621	6.36339845397787	13.3581473093771	2.27623090553935	1.07029718450758	1.01640124647545	2.18818069427225	0	0	9.13583726461386	1.0918516717991	3.075716323118	0.00017799228615191	0.0043143893914228	Cxcr5	9	44423084	44473174	-	3332	protein_coding	chemokine (C-X-C motif) receptor 5 [Source:MGI Symbol;Acc:MGI:103567]	-	3	2	13	20	9	13	2	1	1	2	0	0	0.0910340554204832	0.0648624856590777	0.357996554399635	0.613100945346913	0.207032743480676	0.428097004417545	0.0731638966757628	0.0336489669327098	0.0320071191597879	0.0693646404217473	0
ENSMUSG00000027030	35.5902519913022	42.8357718749012	47.2723520142656	45.586843283189	35.3522136332104	38.0193423420732	27.3147708664721	13.9138633985985	27.4428336548372	27.3522586784031	11.8420524328966	24.9223680603832	40.7761291898236	22.1313578485984	0.880887645549627	0.000180195966265692	0.00434277441908521	Stk39	2	68040789	68302612	-	4955	protein_coding	serine/threonine kinase 39 [Source:MGI Symbol;Acc:MGI:1858416]	-	37	42	55	48	50	37	24	13	27	25	11	23	0.754997812879842	0.915955165799593	1.01849644584766	0.989474397527789	0.77344220347305	0.819335730693357	0.590390564012856	0.294155126469678	0.581127844216177	0.583054949256463	0.251244289520927
ENSMUSG00000113063	107.732654676374	162.163993526412	221.750305812373	189.945180346621	210.699193253934	161.325317505554	159.336163387754	55.6554535943939	109.771334619349	71.115872563848	105.501921674897	55.2626422208496	175.602774186878	92.7738980101818	0.922777871989297	0.000182170543045308	0.00437781839301167	Gm34667	12	109943803	109990307	-	2288	lncRNA	predicted gene, 34667 [Source:MGI Symbol;Acc:MGI:5593826]	-	112	159	258	200	298	157	140	52	108	65	98	51	4.94936668677704	7.50947695637051	10.3467551764717	8.92855048031431	9.98301593729258	7.52917621499878	7.45836855797855	2.54814449590429	5.03407074841111	3.28299690177929	4.84749342611519
ENSMUSG00000039316	26.9331636690936	32.6367785713533	28.3634112085594	24.6928734450607	43.8367449051809	50.3499398584212	22.7623090553935	14.9841605831061	12.1968149577054	21.8818069427224	16.1482533175862	15.1701370802332	34.4688186096115	17.1905803227911	1.01056464404021	0.000182677555702104	0.00438374014553608	Rftn1	17	50299285	50497702	-	4504	protein_coding	raftlin lipid raft linker 1 [Source:MGI Symbol;Acc:MGI:1923688]	-	28	32	33	26	62	49	20	14	12	20	15	14	0.628560778160849	0.767750629541907	0.672289061613033	0.589633227101396	1.05510292774847	1.19371740875194	0.541256891038281	0.348502888427408	0.284141352683161	0.513150492640457	0.376912074492227
ENSMUSG00000026509	618.500865686685	652.735571427066	776.985567652656	714.193878103295	707.751316936872	690.513460915491	630.515960834399	619.702069829886	473.642980857561	533.916089402428	525.356507932138	455.104112406997	693.446776787011	539.706286877235	0.36267569227584	0.000185523598553817	0.00444018342843893	Capn2	1	182294825	182345173	-	6345	protein_coding	calpain 2 [Source:MGI Symbol;Acc:MGI:88264]	-	643	640	904	752	1001	672	554	579	466	488	488	420	10.2462978156583	10.8997599226375	13.0730611069972	12.1057917030869	12.0921624092267	11.6209458080783	10.642654488802	10.23113147008	7.83259858232192	8.88794445705341	8.70433042242543
ENSMUSG00000030934	15842.4716296418	15223.0174048756	27277.0066095406	17612.6668476404	13160.2150470989	17079.9326597281	10501.3912827058	9217.39935297924	10419.1291776199	11946.3725003793	15375.2902587844	12405.9213879707	17699.2183664209	11644.2506600732	0.604069161885055	0.000186594507687935	0.00445594432928114	Oat	7	132159207	132178127	-	2360	protein_coding	ornithine aminotransferase [Source:MGI Symbol;Acc:MGI:97394]	-	16470	14926	31736	18545	18613	16622	9227	8612	10251	10919	14282	11449	705.6173071649	683.43941099083	1233.90200988338	802.64188196652	604.513348120538	772.814219476908	476.563023529246	409.136990484755	463.239740841219	534.667762543469	684.895320580015
ENSMUSG00000074254	19.2379740493526	299.850403124308	34.3798923740113	50.3354727918545	21.2113281799262	70.9009357190013	3.41434635830902	4.2811887380303	3.04920373942636	12.0349938184973	10.7655022117241	29.2566929404498	82.6526677064091	10.4669879677395	2.98037508703524	0.000188029232909363	0.00448020928612084	Cyp2a4	7	26006594	26014513	+	1738	protein_coding	cytochrome P450, family 2, subfamily a, polypeptide 4 [Source:MGI Symbol;Acc:MGI:88596]	-	20	294	40	53	30	69	3	4	3	11	10	27	1.16350392275048	18.2795770573987	2.11178988981072	3.11482090174003	1.32304008683854	4.35615323057577	0.210398823697044	0.258039948952334	0.184086975328676	0.731401841409057	0.651174523787108
ENSMUSG00000026581	19.2379740493526	10.1989933035479	22.3469300431074	15.1956144277297	26.1606380885757	22.6060954466381	5.69057726384836	7.49208029155303	7.11480872532816	10.9409034713612	9.68895199055172	6.50148732009996	19.2910408931586	7.90480151045708	1.29844584049586	0.000189691146926715	0.00451341509703141	Sell	1	163889551	163911750	+	5911	protein_coding	selectin, lymphocyte [Source:MGI Symbol;Acc:MGI:98279]	-	20	10	26	16	37	22	5	7	7	10	9	6	0.342102828242316	0.182813231446495	0.403601596771979	0.276481454900479	0.479780160290075	0.408381021196774	0.103105271410777	0.132774235279737	0.126295727843494	0.195502437730724	0.172317237372322
ENSMUSG00000102432	13.4665818345468	9.17909397319311	12.032962330904	14.2458885259966	19.7972396345978	9.24794813726104	4.55246181107869	0	3.04920373942636	6.56454208281673	4.30620088468966	5.4179061000833	12.9949524060832	3.98171910301579	1.72775791114246	0.000191625036954048	0.004546567519945	Gm29856	1	177286532	177288770	+	1258	lncRNA	predicted gene, 29856 [Source:MGI Symbol;Acc:MGI:5589015]	-	14	9	14	15	28	9	4	0	3	6	4	5	1.12521373006219	0.773090707450088	1.02114609695696	1.21791674278373	1.7059995438768	0.784992843859198	0.387570912120257	0	0.254326838729125	0.551167683351181	0.359854156547534
ENSMUSG00000032812	882.061110162815	884.252719417603	980.686429968674	999.111648623226	1048.54665636102	826.15003359532	838.791088691249	769.543675660947	639.316384033059	619.255136479045	825.714019639241	665.318869090229	936.801433021443	726.323195598962	0.368314181296052	0.000193348963068608	0.00456437367476882	Arap1	7	100997274	101061793	+	8433	protein_coding	ArfGAP with RhoGAP domain, ankyrin repeat and PH domain 1 [Source:MGI Symbol;Acc:MGI:1916960]	-	917	867	1141	1052	1483	804	737	719	629	566	767	614	10.9944843049205	11.1097831448662	12.4149230265275	12.742088652262	13.479089940244	10.4611102158214	10.6526390634605	9.55924336208091	7.95463257849163	7.75617264004851	10.2934376169371
ENSMUSG00000025351	95.2279715442952	77.5123491069641	67.9002874386724	101.620671485442	161.206094167439	83.2315332353494	58.0438880912533	41.7415901957954	70.1316860068062	55.7986077039422	59.2102621644828	24.9223680603832	97.7831511630271	51.6414003704439	0.924990475725679	0.000197331667595901	0.00464267596125629	Cd63	10	128736858	128748691	+	3682	protein_coding	CD63 antigen [Source:MGI Symbol;Acc:MGI:99529]	-	99	76	79	107	228	81	51	39	69	51	55	23	2.71856072727177	2.23048030532585	1.96871927926936	2.9682944247537	4.74627156410453	2.41382101525634	1.68833341796656	1.18756544132856	1.99855859635755	1.6006616072988	1.69054244239027
ENSMUSG00000037686	6076.31410348801	8058.2246091332	6452.24630129258	7257.80534104439	7381.54220661433	7052.07422955806	6425.79984633757	5145.98886311242	4457.93586704133	3650.97948839324	5095.31219680903	5965.11461619171	7046.36779852176	5123.52181298089	0.459778419853039	0.000199701487039385	0.00467880002085869	Aspg	12	112073113	112093993	+	3521	protein_coding	asparaginase [Source:MGI Symbol;Acc:MGI:2144822]	-	6317	7901	7507	7642	10440	6863	5646	4808	4386	3337	4733	5505	181.397994016837	242.484856476709	195.632442839266	221.690963616935	227.266798489643	213.870952265971	195.454949960761	153.099989888539	132.847743392006	109.522492267981	152.130976388658
ENSMUSG00000020182	900.3371855097	380.422450222337	712.523269451385	732.238670236224	607.351030218554	556.93198782172	452.96995020233	533.007997884773	384.199671167721	276.804857825439	423.084236920759	282.814698424348	648.300765576653	392.146902070895	0.725479723995569	0.000202545521698806	0.00472543777074547	Ddc	11	11764101	11848144	-	4461	protein_coding	dopa decarboxylase [Source:MGI Symbol;Acc:MGI:94876]	-	936	373	829	771	859	542	398	498	378	253	393	261	21.2144244497305	9.03535443023823	17.0515080521131	17.6534315374327	14.759187875102	13.3312506086224	10.8748349340965	12.5162390034196	9.03672686690791	6.55392450313509	9.97028333737735
ENSMUSG00000025154	77.9137948998779	61.1939598212874	42.9748654675142	83.5758793525132	62.9269402671145	63.7080871677983	23.9004245081631	40.6712930112879	52.8528648167235	42.6695235383088	32.2965066351724	32.5074366004998	65.3822544960176	37.4830081850259	0.796376930197879	0.000208823812841661	0.00485198091108069	Arhgap19	19	41755027	41790486	-	5103	protein_coding	Rho GTPase activating protein 19 [Source:MGI Symbol;Acc:MGI:1918335]	-	81	60	50	88	89	62	21	38	52	39	30	30	1.6048966807463	1.27055733225189	0.899052231160844	1.76142471870312	1.3367985283974	1.3331221688689	0.501609266921074	0.834900567735054	1.08674926398226	0.883185997797885	0.665338813840091
ENSMUSG00000086136	32.7045558838993	48.9551678570299	83.3712390069775	95.9223160750436	51.6142319044872	70.9009357190013	35.2815790358599	33.1792127197348	27.4428336548372	31.7286200669475	45.2151092892414	18.4208807402832	63.9114077410731	31.8780392511507	1.00400412503662	0.000210311520784672	0.00487907877827378	Gm12718	4	103239697	103349237	+	711	lncRNA	predicted gene 12718 [Source:MGI Symbol;Acc:MGI:3651516]	-	34	48	97	101	73	69	31	31	27	29	42	17	4.83500519009644	7.29525070771466	12.5182211801558	14.5097107833676	7.86963844245441	10.6483745636297	5.31451843560682	4.88842347737477	4.04991345723088	4.71347853352503	6.68539177754765
ENSMUSG00000029009	150.05619758495	115.248624330091	143.536050661497	154.805321982496	184.538555165358	153.104919161322	103.56850620204	111.310907188788	86.3941059504134	103.938582977932	117.343974107793	120.277515421849	150.214944814286	107.138931974803	0.493014985385395	0.000210570157711733	0.00487907877827378	Mthfr	4	148123534	148144008	+	7315	protein_coding	methylenetetrahydrofolate reductase [Source:MGI Symbol;Acc:MGI:106639]	-	156	113	167	163	261	149	91	104	85	95	109	111	2.15624396150029	1.66929348259831	2.0948003019754	2.27604192093666	2.73481338852369	2.234990941576	1.51634801359203	1.5940272335281	1.2392421446938	1.50079858367053	1.68639513513708
ENSMUSG00000021624	24.0474675616907	20.3979866070958	24.0659246618079	23.7431475433276	28.2817709065683	28.7713942048121	13.6573854332361	9.63267466056818	13.2132162041809	16.4113552070418	6.45930132703448	14.0865558602166	24.8846152475504	12.2434147820463	1.02855988475315	0.000211217379865344	0.00488113194467155	Cd180	13	102830066	102876137	+	4509	protein_coding	CD180 antigen [Source:MGI Symbol;Acc:MGI:1194924]	-	25	20	28	25	40	28	12	9	13	15	6	13	0.560592652955293	0.479312047496223	0.569794539796789	0.566326333415368	0.679956729777594	0.681367830563476	0.324394016930994	0.223789137364848	0.307478459420131	0.384436097613543	0.150597647683565
ENSMUSG00000105708	20.1998727518202	11.2188926339027	8.59497309350284	12.3464367225304	25.4535938159115	24.6611950326961	4.55246181107869	7.49208029155303	3.04920373942636	2.18818069427225	4.30620088468966	10.8358122001666	17.0791606750606	5.40398993686443	1.66593001675484	0.000214125391247294	0.00492752028941446	Gm36070	3	94263814	94268149	-	2768	lncRNA	predicted gene, 36070 [Source:MGI Symbol;Acc:MGI:5595229]	-	21	11	10	13	36	24	4	7	3	2	4	10	0.767080313810459	0.429432771744313	0.331493030029898	0.479716050372957	0.99686864346476	0.951368976469048	0.176143138528643	0.283536309515362	0.11558640286172	0.0834981870972767	0.16354643386445
ENSMUSG00000090386	68.2948078752016	74.4526511158997	53.2888331797176	74.0786203351822	67.1692059030997	90.4243817865524	67.1488117134107	41.7415901957954	43.7052535984444	29.5404393726753	25.8372053081379	37.9253427005831	71.2847500326089	40.9831071481745	0.797488272250655	0.000215685025580673	0.0049431246598339	Mir99ahg	16	77033184	77570315	+	22436	lncRNA	Mir99a and Mirlet7c-1 host gene (non-protein coding) [Source:MGI Symbol;Acc:MGI:1919929]	-	71	73	62	78	95	88	59	39	43	27	24	35	0.319963578756382	0.351597690358607	0.25356350437516	0.355104482287131	0.324548565902881	0.430369088303464	0.320537175068971	0.194892848768576	0.20439704068184	0.139069364211581	0.121063432591406
ENSMUSG00000022443	3012.66673612861	2762.90728593113	2267.35390206605	2578.50582320538	2953.3239269184	2634.63766932637	2171.52428388454	2106.34485911091	2408.87095414682	2338.07107182989	2128.33978725786	2160.66095271322	2701.56589059599	2218.96865149054	0.283914380575955	0.000222421790138846	0.00506303024860036	Myh9	15	77644787	77726375	-	12928	protein_coding	myosin, heavy polypeptide 9, non-muscle [Source:MGI Symbol;Acc:MGI:107717]	-	3132	2709	2638	2715	4177	2564	1908	1968	2370	2137	1977	1994	24.4950335286306	22.6436402461042	18.7233663473842	21.4508977798863	24.7647901543299	21.7615841393527	17.9894900179729	17.0675222918738	19.5509822761277	19.1023287549816	17.3070281116191
ENSMUSG00000053310	18.2760753468849	8.15919464283832	7.73547578415255	14.2458885259966	20.504283907262	10.27549793029	4.55246181107869	5.35148592253788	4.06560498590181	2.18818069427225	3.22965066351724	5.4179061000833	13.1994026895707	4.13421502956519	1.68718611889429	0.000227535797463078	0.0051515574494265	Nrgn	9	37455788	37464200	-	1453	protein_coding	neurogranin [Source:MGI Symbol;Acc:MGI:1927184]	-	19	8	9	15	29	10	4	5	4	2	3	5	1.32213443004358	0.594967108647066	0.568351986517881	1.05446611316031	1.52979734931948	0.755158673682704	0.335556921849473	0.385816785339948	0.293593175610222	0.159066057732458	0.233669922025188
ENSMUSG00000030220	77.9137948998779	64.2536578123518	70.4787793667232	70.2797167282498	119.490482080251	77.0662344771753	58.0438880912533	51.3742648563636	50.8200623237726	53.61042700967	37.6792577410345	47.677573680733	79.9137775607715	49.8675789504712	0.689782739218753	0.000237243503191179	0.00531412811009588	Arhgdib	6	136900653	136918897	-	1707	protein_coding	Rho, GDP dissociation inhibitor (GDI) beta [Source:MGI Symbol;Acc:MGI:101940]	-	81	63	82	74	169	75	51	48	50	49	35	44	4.79776670289886	3.98818791435587	4.40778921992186	4.42797521652893	7.58847842972835	4.82093828146295	3.64173617161855	3.1527130494141	3.12383482836594	3.31723084721085	2.32050066092383
ENSMUSG00000048126	227.00809378236	196.840570758475	305.981042128701	184.246824936222	391.702527055971	216.81300632912	199.170204234693	96.3267466056818	195.149039323287	132.384932003471	135.645327867724	136.531233722099	253.765344165142	149.201247292826	0.769047355913829	0.000239127477031505	0.00534920534391486	Col6a3	1	90693645	90771693	-	11963	protein_coding	collagen, type VI, alpha 3 [Source:MGI Symbol;Acc:MGI:88461]	-	236	193	356	194	554	211	175	90	192	121	126	126	1.99461705670283	1.74335483690116	2.73055156512331	1.65641292267745	3.5495327083303	1.93529057639108	1.78307565625835	0.843488439670736	1.71164109669475	1.16884898470771	1.19200373330345
ENSMUSG00000052142	28.8569610740288	21.4178859374506	27.5039138992091	37.9890360693242	36.0592579058746	42.1295415141892	11.3811545276967	21.4059436901515	7.11480872532816	17.505445554178	19.3779039811034	18.4208807402832	32.3260994000128	15.8676895364568	1.03005749386395	0.000241315824467638	0.00537473396028604	Rasal3	17	32609633	32622557	-	4897	protein_coding	RAS protein activator like 3 [Source:MGI Symbol;Acc:MGI:2444128]	-	30	21	32	40	51	41	10	20	7	16	18	17	0.619410807966204	0.463401863032161	0.599598256645461	0.834328098793512	0.798254899034745	0.918665870273631	0.248909642356179	0.457906301081433	0.152447222234611	0.37757481214664	0.415996401922726
ENSMUSG00000051457	17.3141766444173	24.477583928515	33.5203950646611	34.1901324623918	24.7465495432473	21.5785456536091	10.2430390749271	18.1950521366288	15.2460186971318	9.8468131242251	11.8420524328966	7.58506854011662	25.9712305494736	12.1596740009876	1.0935763762262	0.000244199027371151	0.00540515268215461	Spn	7	126731404	126736995	-	4681	protein_coding	sialophorin [Source:MGI Symbol;Acc:MGI:98384]	-	18	24	39	36	35	21	9	17	15	9	11	7	0.388795735092138	0.554040082587602	0.764480572052714	0.785544590859356	0.573100679928707	0.492248592396504	0.234355792940908	0.40718053470122	0.341746595942362	0.222186160752762	0.265950748681092
ENSMUSG00000003623	5741.57335502927	5551.31205512112	8894.93765446608	8065.07235751753	6221.28255517236	8489.61639000563	5267.19831541805	6722.53661589208	4622.59286897036	3861.04483504338	4478.44892007724	4327.82339274654	7160.632394552	4879.94082469127	0.553218633099919	0.000247046628707163	0.00544748106839359	Crot	5	9016033	9047324	-	5456	protein_coding	carnitine O-octanoyltransferase [Source:MGI Symbol;Acc:MGI:1921364]	-	5969	5443	10349	8492	8799	8262	4628	6281	4548	3529	4160	3994	110.615209330022	107.803424620779	174.046186693794	158.980041745932	123.611955403668	166.15547576498	103.392923023553	129.071738538507	88.8991633599339	74.7464262347039	86.2911272166916
ENSMUSG00000037731	45.2092390159785	73.4327517855449	51.569838561017	61.7321836126518	51.6142319044872	65.7631867538563	18.2098472443148	46.0227789338257	31.508438640739	40.4813428440365	37.6792577410345	19.5044619602999	58.2202386055893	32.2343545607084	0.846779342924579	0.000247082870953769	0.00544748106839359	Themis2	4	132509154	132523698	-	3079	protein_coding	thymocyte selection associated family member 2 [Source:MGI Symbol;Acc:MGI:2446213]	-	47	72	60	65	73	64	16	43	31	37	35	18	1.54339040977258	2.52691941532241	1.78805983849839	2.15630728715873	1.81725005930013	2.28073125635278	0.633405920685006	1.56579713746376	1.07375100755207	1.38868956313002	1.28648737518577
ENSMUSG00000028163	431.892517407965	336.566779017081	397.087756919831	408.382137745235	396.651836964621	393.551570730109	339.158404925363	302.894103215644	274.428336548372	282.27530956112	342.342970332828	339.160921865215	394.022099797474	313.37667440809	0.331709968706609	0.000251505719405126	0.00553773457046208	Nfkb1	3	135290416	135397308	-	12061	protein_coding	nuclear factor of kappa light polypeptide gene enhancer in B cells 1, p105 [Source:MGI Symbol;Acc:MGI:97312]	RHD	449	330	462	430	561	383	298	283	270	258	318	313	3.76400898833185	2.95664516753567	3.5147880830007	3.64159899865369	3.56517673876997	3.48433004515174	3.01165189079037	2.63075161785924	2.38743758236561	2.47200602464131	2.98394611147296
ENSMUSG00000043068	44.2473403135109	35.6964765624177	102.280179812684	99.721219681976	73.5326043570776	96.5896805447264	51.2151953746353	27.827726797197	43.7052535984444	15.3172648599057	39.8323581833793	32.5074366004998	75.3445835453987	35.0675392356769	1.10476481238923	0.000253397769383103	0.0055648267318049	Fam89a	8	125466996	125478571	-	1338	protein_coding	family with sequence similarity 89, member A [Source:MGI Symbol;Acc:MGI:1916877]	-	46	35	119	105	104	94	45	26	43	14	37	30	3.47607666726664	2.82670518593484	8.16077370310972	8.01567626080235	5.95770158884503	7.70860104401577	4.09947483840205	2.17868258842639	3.4273931276067	1.20916358235937	3.12962846985454
ENSMUSG00000076615	11.5427844296115	7.13929531248353	0.859497309350284	133.911352144368	9.89861981729891	80.1488838562623	3.41434635830902	0	0	4.37636138854449	2.15310044234483	0	40.5834054782291	1.65730136486639	4.62170689315656	0.000256007500167307	0.00561118605348401	Ighg3	12	113319844	113324852	-	2512	IG_C_gene	Immunoglobulin heavy constant gamma 3 [Source:MGI Symbol;Acc:MGI:2144790]	-	12	7	1	141	14	78	3	0	0	4	2	0	0.483002345001672	0.301125122514397	0.0365275759204919	5.73332367307572	0.427179025915012	3.40705227401097	0.145570523720327	0	0	0.184015112965973	0.0901067931800951
ENSMUSG00000023147	96.1898702467628	83.6317450890928	68.7597847480227	75.9780721386484	94.0368882643396	59.5978879956823	50.0770799218656	46.0227789338257	44.7216548449199	57.9867883982145	34.4496070775172	67.1820356410329	79.6990414137581	50.0733241362293	0.674787953716707	0.000256509456374343	0.00561118605348401	Get1	16	95946607	95959052	+	4368	protein_coding	guided entry of tail-anchored proteins factor 1 [Source:MGI Symbol;Acc:MGI:2136882]	-	100	82	80	80	133	58	44	43	44	53	32	62	2.31475482799947	2.0286158175041	1.68053609363142	1.87074391016109	2.33383705916572	1.45696524876228	1.22784026600735	1.10372925509408	1.07429023026057	1.40218842032038	0.829114521862267
ENSMUSG00000074733	328.969356243929	395.720940177659	471.864022833306	376.09145708631	433.418139143159	354.504678595007	345.987097641981	277.206970787462	208.362255527468	200.21853352591	347.72572143869	211.298337903249	393.428099013228	265.133152804126	0.570953379314963	0.000262645865790188	0.00570491088019909	Zfp950	19	61042278	61129278	-	10615	protein_coding	zinc finger protein 950 [Source:MGI Symbol;Acc:MGI:2652824]	zf-C2H2	342	388	549	396	613	345	304	259	205	183	323	195	3.25756984299196	3.94984735091032	4.74561861714926	3.81050179255196	4.42631172955647	3.56617725611902	3.49080355779496	2.73562455726098	2.05961213502447	1.99225179863415	3.44373478206749
ENSMUSG00000032802	527.12048895226	505.870067855976	722.837237163588	617.321836126518	534.525470134141	467.535155828197	474.594143804954	478.422841474886	331.346806350997	393.872524969004	417.701485814897	372.751939685731	562.53504267678	411.448290350078	0.452391559134314	0.000263355081882307	0.00570896802503114	Srxn1	2	151947436	151953296	+	2820	protein_coding	sulfiredoxin 1 homolog (S. cerevisiae) [Source:MGI Symbol;Acc:MGI:104971]	-	548	496	841	650	756	455	417	447	326	360	388	344	19.6480329808812	19.0064563650992	27.3644910173844	23.543511124687	20.5482200380566	17.7037846294944	18.0243151157373	17.771952462924	12.3287790989981	14.7525307586337	15.5714763499537
ENSMUSG00000121093	390.530873201857	331.467282365307	562.970737624436	529.947053167072	439.781537597137	412.047467004631	283.390747739649	259.011918650833	329.314003858046	215.535798385816	205.621092243931	419.345932146447	444.45749182674	285.36991550412	0.639599607798865	0.000263938148971729	0.00570958647830164	ENSMUSG00000121093	17	21695173	21698393	+	3221	lncRNA	novel transcript	-	406	325	655	558	622	401	249	242	324	197	191	387	12.7445039739611	10.9033818255534	18.6591159008198	17.6949955175709	14.8013449582488	13.6602131852607	9.42281028053195	8.42367047264481	10.7276813465054	7.06787138022301	6.71103981891714
ENSMUSG00000024299	199.113031410799	212.139060713796	187.370413438362	155.755047884229	284.231797611012	206.53750839883	161.612394293294	115.592095926818	152.460186971318	149.890377557649	138.874978531241	150.617789582316	207.524476576171	144.841303810439	0.522544056284947	0.000266227238132389	0.00573033641053428	Adamts10	17	33743178	33772756	+	8254	protein_coding	a disintegrin-like and metallopeptidase (reprolysin type) with thrombospondin type 1 motif, 10 [Source:MGI Symbol;Acc:MGI:2449112]	-	207	208	218	164	402	201	142	108	150	137	129	139	2.53567453520868	2.72312423436744	2.42344136361475	2.02948743265647	3.73304400174462	2.67199365307796	2.09698683842725	1.46701994724221	1.93810978386988	1.91809113873764	1.76877429830527
ENSMUSG00000076498	10.5808857271439	9.17909397319311	37.8178816114125	28.4917770519931	25.4535938159115	24.6611950326961	3.41434635830902	7.49208029155303	10.1640124647545	14.2231745127696	6.45930132703448	4.33432488006664	22.6974045353917	7.68120663908121	1.56543653447899	0.000270102012583045	0.00578809688620635	Trbc2	6	41523664	41525286	+	692	TR_C_gene	T cell receptor beta, constant 2 [Source:MGI Symbol;Acc:MGI:4835227]	-	11	9	44	30	36	24	3	7	10	13	6	4	1.60721589560287	1.40541634389048	5.8342773285262	4.42814815728883	3.98747457385904	3.80547590587619	0.528429415585929	1.13414523806145	1.54115203815626	2.17095286452919	0.9812786031867
ENSMUSG00000032053	14.4284805370144	3.05969799106437	5.1569838561017	58.8830059074525	49.4930990864945	88.3692822004944	2.27623090553935	9.63267466056818	2.0328024929509	5.47045173568061	3.22965066351724	0	36.565091596437	3.77363507637605	3.27600509745726	0.000271404584338052	0.00580861058235967	Pou2af1	9	51125008	51151380	+	2549	protein_coding	POU domain, class 2, associating factor 1 [Source:MGI Symbol;Acc:MGI:105086]	-	15	3	6	62	70	86	2	9	2	5	3	0	0.594989157828658	0.127180346537493	0.215984160170127	2.48444185354152	2.10489155178209	3.70196616500758	0.0956383302171996	0.395867093125971	0.0836780863400653	0.226680052849413	0.13319827253927
ENSMUSG00000035778	51.9425299332519	32.6367785713533	48.1318493236159	37.9890360693242	57.2705860858008	51.3774896514502	27.3147708664721	40.6712930112879	25.4100311618863	22.9758972898586	21.5310044234483	20.5880431803165	46.5580449391327	26.4151733222116	0.823340585138119	0.000271890166284461	0.00581160911974231	Ggta1	2	35290191	35353243	-	4709	protein_coding	glycoprotein galactosyltransferase alpha 1, 3 [Source:MGI Symbol;Acc:MGI:95704]	-	54	32	56	40	81	50	24	38	25	21	20	19	1.15945179611359	0.734327635476057	1.0911886090226	0.867637438902491	1.31843234476503	1.16505155326074	0.621232797766766	0.904756338320658	0.566190916544984	0.515351732808505	0.480671617049053
ENSMUSG00000096833	3.84759480987051	4.07959732141916	16.3304488776554	5.69835541039863	9.1915755446347	14.3856971024061	0	2.14059436901515	0	1.09409034713612	0	4.33432488006664	8.92221151106408	1.26150159936965	2.82872625935186	0.000275651126154518	0.00587706368082548	Igkv4-55	6	69584259	69584812	-	379	IG_V_gene	immunoglobulin kappa variable 4-55 [Source:MGI Symbol;Acc:MGI:2686370]	-	4	4	19	6	13	14	0	2	0	1	0	4	1.06710808324028	1.14048444441186	4.59996871644654	1.61703352234505	2.62909126842831	4.05314979948643	0	0.591653603270654	0	0.304911585600609	0
ENSMUSG00000031227	53.8663273381872	59.1541611605778	61.0243089638701	41.7879396762566	52.3212761771514	76.0386846841463	27.3147708664721	36.3901042732576	41.6724511054935	25.1640779841308	30.1434061928276	44.426830020683	57.3654496666982	34.1852734071441	0.740411708918702	0.000276786113980633	0.0058937924169395	Magee1	X	104163984	104167533	+	3550	protein_coding	MAGE family member E1 [Source:MGI Symbol;Acc:MGI:2148149]	-	56	58	71	44	74	74	24	34	41	23	28	41	1.59495084216139	1.76550204627193	1.83514541424551	1.2659930055693	1.59773550843641	2.28721608202005	0.824052181601043	1.07380962418953	1.23170607398787	0.748708251177609	0.892641042973968
ENSMUSG00000041695	25.0093662641583	24.477583928515	8.59497309350284	19.9442439363952	19.7972396345978	26.7162946187541	4.55246181107869	2.14059436901515	7.11480872532816	9.8468131242251	9.68895199055172	13.0029746401999	20.7566169126539	7.72443411006646	1.41855765524056	0.000277881016613391	0.00590216472407887	Kcnj2	11	110956990	110967647	+	5444	protein_coding	potassium inwardly-rectifying channel, subfamily J, member 2 [Source:MGI Symbol;Acc:MGI:104744]	-	26	24	10	21	28	26	4	2	7	9	9	12	0.482884049056288	0.476388983576885	0.168547521514099	0.394010831629447	0.394222525017822	0.524033511652924	0.0895599205450558	0.0411896979499592	0.137129692741163	0.191045815298251	0.187099043002901
ENSMUSG00000026837	141.399109262741	148.905302231799	124.627109855791	144.358337063432	229.789388615868	147.967170196177	125.192699804664	63.1475338859469	121.968149577054	109.409034713612	78.5881661455862	78.0178478411995	156.174402870968	96.0539053280105	0.704667358321789	0.000278989387985229	0.00591823390250633	Col5a1	2	27776437	27929526	+	8559	protein_coding	collagen, type V, alpha 1 [Source:MGI Symbol;Acc:MGI:88457]	-	147	146	145	152	325	144	110	59	120	100	73	72	1.73652858516082	1.84331014858879	1.55448116056548	1.81395932459504	2.91046147544786	1.84604930029185	1.56653998186708	0.772868689258973	1.49523618703699	1.35017514829572	0.965265995221002
ENSMUSG00000025504	547.32036170408	328.407584374243	630.871025063108	737.937025646622	740.275353479426	738.808301187854	445.003142032942	449.524817493182	374.035658702966	291.028032338209	335.883669005793	467.02350582718	620.603275242555	393.749804233379	0.657045486034056	0.000284971768951831	0.00602235564988405	Eps8l2	7	140918793	140942933	+	5377	protein_coding	EPS8-like 2 [Source:MGI Symbol;Acc:MGI:2138828]	-	569	322	734	777	1047	719	391	420	368	266	312	431	10.6994106964316	6.47119400349331	12.5255415106584	14.7600546389169	14.9247878213308	14.6721136787621	8.86356728249432	8.75761768352453	7.29893273997993	5.71682287348704	6.5669200775656
ENSMUSG00000036613	138.513413155338	129.527214955058	178.775440344859	157.654499687695	139.994765987513	107.892728268045	119.502122540816	92.0455578676515	98.5909209081188	92.9976795065704	108.731572338414	68.2656168610496	142.059677066418	96.6889116704366	0.558153937909179	0.000286165972573532	0.00602503261697428	Eipr1	12	28801802	28919864	+	4998	protein_coding	EARP complex and GARP complex interacting protein 1 [Source:MGI Symbol;Acc:MGI:1289332]	-	144	127	208	166	198	105	105	86	97	85	101	63	2.91308977345546	2.74584522623429	3.81862991359611	3.39249189758625	3.03648023771659	2.30513771609447	2.5607363836517	1.92920743747536	2.06979370566628	1.96533147861617	2.28703228404445
ENSMUSG00000042817	10.5808857271439	9.17909397319311	15.4709515683051	15.1956144277297	15.5549739986126	22.6060954466381	2.27623090553935	5.35148592253788	7.11480872532816	4.37636138854449	6.45930132703448	6.50148732009996	14.7646025236037	5.34661259818072	1.45789002213218	0.000288212038688309	0.00606037864351842	Flt3	5	147267551	147337299	-	6176	protein_coding	FMS-like tyrosine kinase 3 [Source:MGI Symbol;Acc:MGI:95559]	-	11	9	18	16	22	22	2	5	7	4	6	6	0.180083128199026	0.157472168065449	0.267427278630337	0.264618180038331	0.27303411463924	0.39085819564348	0.0394724908878954	0.0907693959033266	0.120876626826893	0.0748455252219112	0.109948962662759
ENSMUSG00000048163	40.3997455036404	42.8357718749012	42.1153681581639	37.9890360693242	49.4930990864945	57.5427884096243	10.2430390749271	28.8980239817045	27.4428336548372	13.1290841656335	31.219956414	31.4238553804831	45.0626348503581	23.7261321119309	0.920800274628286	0.000289523116133813	0.00608034689089014	Selplg	5	113956597	113970705	-	4272	protein_coding	selectin, platelet (p-selectin) ligand [Source:MGI Symbol;Acc:MGI:106689]	-	42	42	49	40	70	56	9	27	27	12	29	29	0.994044151979096	1.06239649965753	1.0524593316717	0.956391549576739	1.25593833461904	1.43833686704621	0.256792946338106	0.708613216557655	0.674037562755421	0.324610929614132	0.768270092413807
ENSMUSG00000112937	5.77139221480577	4.07959732141916	7.73547578415255	5.69835541039863	6.36339845397787	6.16529875817403	1.13811545276967	0	0	0	0	2.16716244003332	5.96891965715467	0.550879648800499	3.47183411376978	0.000292317080220771	0.00613120587512549	Gm17746	12	25179173	25184930	+	3772	lncRNA	predicted gene, 17746 [Source:MGI Symbol;Acc:MGI:5009824]	-	6	4	9	6	9	6	1	0	0	0	0	2	0.160830049130991	0.114592684101828	0.218933042526639	0.162475001317278	0.182882582523227	0.174535347750949	0.032314700917768	0	0	0	0
ENSMUSG00000032698	63.4853143628634	55.0745638391587	60.1648116545199	43.6873914797228	57.977630358465	67.8182863399143	34.1434635830902	36.3901042732576	36.5904448731163	38.2931621497643	43.0620088468966	36.8417614805664	58.0346663391074	37.5534908677819	0.626744682319296	0.000292907632013941	0.00613120587512549	Lmo2	2	103788331	103812223	+	2166	protein_coding	LIM domain only 2 [Source:MGI Symbol;Acc:MGI:102811]	-	66	54	70	46	82	66	30	34	36	35	40	34	3.0808681433717	2.6940390857956	2.96537809319451	2.16923379721173	2.90172947085074	3.34340750179242	1.68824171553769	1.75993728802993	1.77253829984066	1.86733711126135	2.09001167560848
ENSMUSG00000032946	325.121761434058	419.178624775819	446.938600862147	312.459821670191	427.054740689182	334.981232527455	278.83828592857	270.785187680417	234.788687935829	324.944833099428	307.89336325531	205.880431803165	377.622463659809	270.521798283787	0.48291819171329	0.000293459494912209	0.00613239207877415	Rasgrp2	19	6449370	6465246	+	12384	protein_coding	RAS, guanyl releasing protein 2 [Source:MGI Symbol;Acc:MGI:1333849]	-	338	411	520	329	604	326	245	253	231	297	286	190	2.75958251936463	3.58632351061027	3.85285697435266	2.71357567472447	3.73832896543639	2.88842094826127	2.41144280572885	2.29053169641526	1.98931068801158	2.77146017522298	2.61367908745002
ENSMUSG00000030123	378.988088772245	381.442349552692	256.130198186385	350.448857739516	493.516902319617	376.083224248616	285.666978645188	288.980239817045	245.969101647059	294.310303379617	228.228646888552	243.805774503748	372.768270136512	264.493507480202	0.496574500784092	0.000299972534344926	0.00625295907404008	Plxnd1	6	115931772	115971966	-	7301	protein_coding	plexin D1 [Source:MGI Symbol;Acc:MGI:2154244]	-	394	374	298	369	698	366	251	270	242	269	212	225	5.4563409682899	5.53551253450223	3.74519472295003	5.16239225524991	7.32781665664938	5.50050503146301	4.19047445792591	4.14627538848692	3.53496075767429	4.25777853219665	3.2862506552048
ENSMUSG00000032826	23.0855688592231	41.8158725445464	26.6444165898588	39.8884878727904	33.938125087882	23.6336452396671	13.6573854332361	20.3356465056439	18.2952224365581	17.505445554178	17.2248035387586	8.66864976013328	31.5010193656613	15.947858871418	0.980024693623492	0.000301620227405606	0.00627176200916824	Ank2	3	126715261	127292999	-	35510	protein_coding	ankyrin 2, brain [Source:MGI Symbol;Acc:MGI:88025]	-	24	41	31	42	48	23	12	19	18	16	16	8	0.0683357865752858	0.124767585058546	0.080103503015504	0.120810755696464	0.103607712573377	0.0710691290222537	0.0411910059797761	0.0599901097881158	0.0540596727323976	0.052069384823489	0.0509936951773357
ENSMUSG00000019832	554.053652621354	428.357718749012	492.491958257712	647.713064981977	437.660404779145	532.270792789024	380.130561225071	489.125813319962	352.691232526982	319.474381363748	357.414673429241	361.916127485564	515.424598696371	376.792131558428	0.451284741455139	0.000313695497700488	0.00647241838356583	Rab32	10	10420746	10434009	-	2339	protein_coding	RAB32, member RAS oncogene family [Source:MGI Symbol;Acc:MGI:1915094]	-	576	420	573	682	619	518	334	457	347	292	332	334	24.8988844595646	19.4038385914364	22.4783737144651	29.7824989873667	20.2843898005246	24.2998373827269	17.4055627712049	21.905980984884	15.8216157336569	14.4266589804396	16.0640495518402
ENSMUSG00000030745	11.5427844296115	6.11939598212874	16.3304488776554	30.3912288554594	24.0395052705831	22.6060954466381	3.41434635830902	10.7029718450758	3.04920373942636	6.56454208281673	3.22965066351724	8.66864976013328	18.504909810346	5.93822740821306	1.64574479670667	0.000313963464569594	0.00647241838356583	Il21r	7	125202601	125232742	+	3324	protein_coding	interleukin 21 receptor [Source:MGI Symbol;Acc:MGI:1890475]	-	12	6	19	32	34	22	3	10	3	6	3	8	0.365012602480204	0.195055778173328	0.524485001062948	0.983322430756156	0.7840060650969	0.726215468199197	0.110009974604531	0.337299512093228	0.0962524558126473	0.208594748993919	0.102142718622924
ENSMUSG00000016495	89.4565793294894	96.8904363837051	152.99052106435	118.715737716638	123.732747716236	117.140676405307	92.1873516743435	71.7099113620075	68.0988835138553	55.7986077039422	101.195720790207	54.179061000833	116.487783102621	73.8615893408647	0.660795054538306	0.000315997477199166	0.00649842244675352	Plgrkt	19	29325999	29344790	-	3799	protein_coding	plasminogen receptor, C-terminal lysine transmembrane protein [Source:MGI Symbol;Acc:MGI:1915009]	-	93	95	178	125	175	114	81	67	67	51	94	50	2.47514863187485	2.70223364181685	4.29923511102529	3.36083895415885	3.53077689226938	3.29260313309161	2.59888791808568	1.97734403104129	1.88086267694332	1.55136510610007	2.80030756252033
ENSMUSG00000036594	395.340366714195	412.039329463335	819.96043312017	567.936089236397	745.224663388075	728.532803257564	256.075976873176	474.141652736856	479.741388336413	384.025711844779	326.194717015241	307.737066484731	611.505614196623	371.319418881866	0.719937371881296	0.000316597355697772	0.00650120871750599	H2-Aa	17	34501718	34506797	-	3798	protein_coding	histocompatibility 2, class II antigen A, alpha [Source:MGI Symbol;Acc:MGI:95895]	-	411	404	954	598	1054	709	225	443	472	351	303	284	10.9414401670784	11.4946298177044	23.0480348234626	16.0824869041306	21.2709639209702	20.4830725902693	7.22103387806996	13.0775230421713	13.2537452161862	10.6798534283474	9.02889996497168
ENSMUSG00000071252	28.8569610740288	48.9551678570299	37.8178816114125	35.1398583641249	35.3522136332104	27.7438444117831	18.2098472443148	25.6871324281818	22.3608274224599	16.4113552070418	20.4544542022759	15.1701370802332	35.6443211585983	19.7156255974179	0.851565154345654	0.000319299822714517	0.00652195393495726	2210408I21Rik	13	77283659	77761903	+	5948	protein_coding	RIKEN cDNA 2210408I21 gene [Source:MGI Symbol;Acc:MGI:1919621]	-	30	48	44	37	50	27	16	24	22	15	19	14	0.509962126195444	0.872044931604762	0.678769319324165	0.635386154557404	0.644318446235535	0.498077167573069	0.32788447037477	0.452394180846492	0.39446029974598	0.291429449250078	0.361517907271316
ENSMUSG00000020142	66.3710104702663	71.3929531248353	132.362585639944	68.3802649247835	86.2594012650333	60.6254377887113	70.5631580717197	44.9524817493182	23.3772286689354	33.9168007612198	40.9089084045517	45.5104112406997	80.8986088689289	43.2048314827408	0.912032129140079	0.000319467961146402	0.00652195393495726	Slc1a4	11	20252180	20282713	-	3926	protein_coding	solute carrier family 1 (glutamate/neutral amino acid transporter), member 4 [Source:MGI Symbol;Acc:MGI:2135601]	-	69	70	154	72	122	59	62	42	23	31	38	42	1.77699589179932	1.92670990258829	3.59924087867816	1.87322171666462	2.38183161702238	1.64894262910843	1.92492236765993	1.19943225380314	0.624782879248473	0.912482480698309	1.09541951729485
ENSMUSG00000022972	75.028098792475	74.4526511158997	79.0737524602261	58.8830059074525	74.946692902406	84.2590830283784	62.596349902332	47.0930761183333	35.5740436266408	37.1990718026282	35.5261572986897	63.9312919809829	74.4405473678063	46.9866651216011	0.666821799598122	0.000322491535618516	0.00653866789610514	Cfap298	16	90722697	90732002	-	1589	protein_coding	cilia and flagella associate protien 298 [Source:MGI Symbol;Acc:MGI:1915251]	-	78	73	92	62	106	82	55	44	35	34	33	59	4.9631606602815	4.96440892440888	5.3125669638322	3.98542623327711	5.11309060453304	5.6623118523977	4.21901060566403	3.10459895787962	2.34906874538355	2.47268136692854	2.35037530756991
ENSMUSG00000031453	157.751387204691	175.422684821024	146.114542589548	123.464367225304	168.983581166746	160.297767712525	112.673429824198	104.889124081742	93.5089146757416	149.890377557649	104.425371453724	80.1850102812328	155.339055119973	107.595371312381	0.531165343349355	0.000322654896812066	0.00653866789610514	Rasa3	8	13616948	13727603	-	5095	protein_coding	RAS p21 protein activator 3 [Source:MGI Symbol;Acc:MGI:1197013]	-	164	172	170	130	239	156	99	98	92	137	97	74	3.25452257222193	3.64798331512856	3.0615772367197	2.60619043656986	3.59546638764256	3.35957421484418	2.36844242086757	2.15654544972312	1.92572921211345	3.10734529129351	2.15464000524384
ENSMUSG00000098814	0.961898702467628	14.2785906249671	17.1899461870057	3.79890360693242	123.025703443572	41.1019917211602	4.55246181107869	5.35148592253788	3.04920373942636	1.09409034713612	2.15310044234483	3.25074366004998	33.3928390476842	3.24184765376231	3.36945703389258	0.000323472816552758	0.00654021600967608	Igkv19-93	6	68713281	68713764	-	363	IG_V_gene	immunoglobulin kappa chain variable 19-93 [Source:MGI Symbol;Acc:MGI:107617]	-	1	14	20	4	174	40	4	5	3	1	2	3	0.278535787567539	4.16763805926261	5.05549700894081	1.12553848479114	36.7404222902678	12.0908600866222	1.34315208663164	1.54432999751775	0.881386124300936	0.318351214717992	0.623548937929474
ENSMUSG00000034330	25.971264966626	24.477583928515	20.6279354244068	42.7376655779897	49.4930990864945	47.2672904793342	19.3479626970844	21.4059436901515	16.2624199436072	19.6936262484502	13.9951528752414	8.66864976013328	35.0958065772277	16.562292535778	1.08818608531866	0.000330730859628723	0.00667092868186375	Plcg2	8	118225030	118361881	+	4298	protein_coding	phospholipase C, gamma 2 [Source:MGI Symbol;Acc:MGI:97616]	-	27	24	24	45	70	46	17	20	16	18	13	8	0.635162692868648	0.603411267238847	0.512371916494792	1.06943177926147	1.24834075511693	1.17434377458363	0.482119097638659	0.521723396090223	0.397013386841929	0.483970878773233	0.342313568879617
ENSMUSG00000002020	24.0474675616907	19.378087276741	46.4128547049153	34.1901324623918	39.5944792691956	23.6336452396671	9.10492362215738	23.5465380591667	19.3116236830336	12.0349938184973	10.7655022117241	10.8358122001666	31.2094444191003	14.2665655991243	1.1341637332745	0.000332186214800754	0.00668425419303622	Ltbp2	12	84829986	84923306	-	8184	protein_coding	latent transforming growth factor beta binding protein 2 [Source:MGI Symbol;Acc:MGI:99502]	-	25	19	54	36	56	23	8	22	19	11	10	10	0.308860248310779	0.250874526032801	0.605436536957831	0.44930770159001	0.524473955571119	0.308365685676958	0.119150588330226	0.301393434999433	0.247593682767333	0.15532458460031	0.138287062847262
ENSMUSG00000006281	268.369737988468	241.716141294085	309.419031366102	293.465303635529	275.040222066377	257.91499805028	251.523515062098	189.442601657841	218.526267992222	219.912159774361	211.003843349793	163.620764222516	274.320905733474	209.004858676472	0.394260408380955	0.000335050999643645	0.00672387883398999	Tep1	14	51061516	51108017	-	9568	protein_coding	telomerase associated protein 1 [Source:MGI Symbol;Acc:MGI:109573]	-	279	237	360	309	389	251	221	177	215	201	196	151	2.94829316027149	2.67667574859966	3.45240567061238	3.29871120462917	3.11623323575102	2.87843471747599	2.81541831746054	2.07409587521976	2.39645276167317	2.42766091967693	2.31836642118552
ENSMUSG00000051977	109.65645208131	129.527214955058	134.081580258644	102.570397387175	120.90457062558	120.223325784394	76.2537353355681	89.9049634986363	55.9020685561498	65.6454208281673	57.0571617221379	118.110352981816	119.49392351536	77.1456171537459	0.632762657082892	0.000335754263497301	0.00672387883398999	Prdm9	17	15763341	15784616	-	4308	protein_coding	PR domain containing 9 [Source:MGI Symbol;Acc:MGI:2384854]	zf-C2H2	114	127	156	108	171	117	67	84	55	60	53	109	2.67557287862579	3.18563937806847	3.32268668317433	2.56067843301716	3.04243939746394	2.97998444022129	1.89570577408124	2.18615182378419	1.36156561216869	1.60949151730684	1.39234656648388
ENSMUSG00000066026	1659.27526175666	1542.08778749644	2212.34607426763	2118.83848676656	2121.13281799262	1962.6201046854	1770.90764450961	1484.50219491201	1558.14311084687	1400.43564433424	1387.67323509124	1376.14814942116	1936.05008882755	1496.30166318585	0.37220005997312	0.000337765568383255	0.00675611461515234	Dhrs3	4	144619397	144654779	+	2927	protein_coding	dehydrogenase/reductase (SDR family) member 3 [Source:MGI Symbol;Acc:MGI:1315215]	-	1725	1512	2574	2231	3000	1910	1556	1387	1533	1280	1289	1270	59.587340888317	55.8210052870965	80.6912247398011	77.8545198602286	78.5597427716221	71.6002393564896	64.7975663467692	53.1288562678672	55.85615181242	50.5359441088376	49.8399236248319
ENSMUSG00000076583	3.84759480987051	2.03979866070958	1.71899461870057	3.79890360693242	5.65635418131366	6.16529875817403	0	0	1.01640124647545	0	0	0	3.87115743928346	0.169400207745909	3.80922431042619	0.000338571912877434	1	Igkv8-24	6	70193842	70194405	-	365	IG_V_gene	immunoglobulin kappa chain variable 8-24 [Source:MGI Symbol;Acc:MGI:4947958]	-	4	2	2	4	8	6	0	0	1	0	0	0	1.10803825629607	0.592114526619306	0.502779565546716	1.1193711506279	1.67995884633818	1.80369131977146	0	0	0.292185537097022	0	0
ENSMUSG00000056941	276.064927608209	261.094228570826	287.072101322995	325.755984294455	359.178490513418	308.264937908701	248.109168703789	268.644593311401	203.28024929509	217.723979080088	229.305197109724	236.220705963632	302.905111703101	233.880648910621	0.37636741725792	0.000345404675313248	0.00687693763236373	Commd7	2	153458853	153474701	-	5493	protein_coding	COMM domain containing 7 [Source:MGI Symbol;Acc:MGI:1914197]	-	287	256	334	343	508	300	218	251	200	199	213	218	5.2827483860502	5.03615341045949	5.57926969195341	6.37810263985344	7.08852105607192	5.99260269175843	4.83747484177625	5.12319457723776	3.8830409991048	4.18655319453551	4.38851086216721
ENSMUSG00000072941	395.340366714195	405.919933481207	253.551706258334	407.432411843502	586.139702038628	428.488263693095	257.214092325946	294.331725739583	330.330405104522	269.146225395486	190.549389147517	279.563954764298	412.812064004827	270.189298746225	0.61211000190279	0.000345724850910575	0.00687693763236373	Sod3	5	52521133	52528760	+	3738	protein_coding	superoxide dismutase 3, extracellular [Source:MGI Symbol;Acc:MGI:103181]	-	411	398	295	429	829	417	226	275	325	246	177	258	11.1170652098887	11.5056818194204	7.24141114502979	11.7226278505263	16.99874088815	12.2405402766994	7.36954995205231	8.24840781178223	9.27247440827563	7.60517035095966	5.35896773821651
ENSMUSG00000043336	70.2186052801368	98.9302350444147	43.8343627768645	70.2797167282498	120.90457062558	66.7907365468853	47.8008490163263	33.1792127197348	48.7872598308217	45.9517945797171	30.1434061928276	54.179061000833	78.4930378336884	43.3402638900434	0.860593655122772	0.000353022391711826	0.0069986733847943	Filip1l	16	57173456	57393489	+	5335	protein_coding	filamin A interacting protein 1-like [Source:MGI Symbol;Acc:MGI:1925999]	-	73	97	51	74	171	65	42	31	48	42	28	50	1.38349012835093	1.96474365650952	0.877154790314163	1.41678607209276	2.45676268496245	1.3368502518456	0.95959216086157	0.65148436596316	0.959529636352359	0.909762440410591	0.593978575924571
ENSMUSG00000025163	9.61898702467628	12.2387919642575	5.1569838561017	9.49725901733105	13.4338411806199	5.13774896514502	0	2.14059436901515	4.06560498590181	3.28227104140837	1.07655022117241	2.16716244003332	9.18060200135525	2.12203050958851	2.10395752284633	0.000353303791627897	0.0069986733847943	Cd7	11	120927573	120930244	-	1133	protein_coding	CD7 antigen [Source:MGI Symbol;Acc:MGI:88344]	-	10	12	6	10	19	5	0	2	4	3	1	2	0.892396212595028	1.14451086786962	0.485916702801107	0.901523543643387	1.28536127530398	0.484221338420551	0	0.197914135604217	0.376514460866419	0.305988060748361	0.0998889075323914
ENSMUSG00000000594	2888.58180351029	2974.02644731457	2544.11203567684	2981.18960554022	2633.73991567417	2769.24669221317	2243.22555740902	2379.27064116034	2372.2805092737	2226.47385642201	2229.53550804807	2704.61872516158	2798.48274998821	2359.23413291246	0.245938711432949	0.000353636450902102	0.0069986733847943	Gm2a	11	54988941	55003855	+	4127	protein_coding	GM2 ganglioside activator protein [Source:MGI Symbol;Acc:MGI:95762]	-	3003	2916	2960	3139	3725	2695	1971	2223	2334	2035	2071	2496	73.5713104273591	76.3522141097641	65.810884736694	77.6897689159592	69.1820343606901	71.6519691049263	58.2135360357763	60.392321161471	60.3139764740306	56.9827075522787	56.7927375471352
ENSMUSG00000038695	1411.10539652001	1342.1875187469	1077.80962592526	1330.56598832808	2049.01430218087	1571.12363354135	1025.44202294548	955.775385765265	917.810325567333	777.898236813783	972.12484971869	1371.81382454109	1463.63441087375	1003.47744089194	0.544950652211095	0.000356023815919666	0.00701291877213187	Josd2	7	44117404	44121086	+	2633	protein_coding	Josephin domain containing 2 [Source:MGI Symbol;Acc:MGI:1913374]	-	1467	1316	1254	1401	2898	1529	901	893	903	711	903	1266	56.3335192294924	54.0099300638659	43.7005763285962	54.3493380593273	84.3624225641442	63.7177535254243	41.7105346477405	38.0257096593512	36.5753483097201	31.2055526244628	38.8136123841558
ENSMUSG00000054717	46.1711377184461	57.1143624998683	64.4622982012713	85.4753311559794	89.0875783556902	79.1213340632333	58.0438880912533	39.6009958267803	46.7544573378708	37.1990718026282	39.8323581833793	34.6745990405331	70.2386736657481	42.6842283804075	0.724024573834163	0.000360751042507415	0.00708115990322023	Hmgb2	8	57964941	57969033	+	3003	protein_coding	high mobility group box 2 [Source:MGI Symbol;Acc:MGI:96157]	HMG	48	56	75	90	126	77	51	37	46	34	37	32	1.61611973445781	2.01512169898412	2.29164012767921	3.06121730753634	3.21600513416137	2.81345013554095	2.07007780384711	1.38141166810929	1.63363142452847	1.30838850884098	1.39441987767745
ENSMUSG00000041642	48.0949351233814	44.8755705356108	50.7103412516667	51.2851986935877	68.5832944484282	55.4876888235662	9.10492362215738	39.6009958267803	26.4264324083617	27.3522586784031	36.6027075198621	34.6745990405331	53.1728381460402	28.9603195160163	0.877915753250156	0.000364223915642624	0.00713081884849639	Kif21b	1	136059127	136105736	+	12184	protein_coding	kinesin family member 21B [Source:MGI Symbol;Acc:MGI:109234]	-	50	44	59	54	97	54	8	37	26	25	34	32	0.414923222615794	0.390239629740072	0.444326901840468	0.452700373007138	0.610215681986654	0.486303839908834	0.0800335205921345	0.340477613208486	0.227580494669299	0.237117307416758	0.315817506234634
ENSMUSG00000029372	28.8569610740288	11.2188926339027	12.8924596402543	13.2961626242635	29.6958594518967	9.24794813726104	7.96680816938771	9.63267466056818	4.06560498590181	1.09409034713612	6.45930132703448	4.33432488006664	17.5347139269345	5.59213406168249	1.6626240904927	0.000364552622144031	0.00713081884849639	Ppbp	5	90916377	90917922	+	1083	protein_coding	pro-platelet basic protein [Source:MGI Symbol;Acc:MGI:1888712]	-	30	11	15	14	42	9	7	9	4	1	6	4	2.800789221247	1.09757147939821	1.27087632565479	1.32040318091149	2.97250336038368	0.911838409579752	0.787846133917587	0.931731505427609	0.393897399964592	0.106704977786363	0.627003502682545
ENSMUSG00000027848	59.6377195529929	63.233758481997	80.7927470789267	64.5813613178511	84.1382684470407	44.1846411002472	47.8008490163263	37.4604014577651	41.6724511054935	39.3872524969004	40.9089084045517	45.5104112406997	66.0947493298426	42.1233789536228	0.660665438054531	0.000371808806115931	0.00724747130530961	Olfml3	3	103629538	103645317	-	6161	protein_coding	olfactomedin-like 3 [Source:MGI Symbol;Acc:MGI:1914877]	-	62	62	94	68	119	43	42	35	41	36	38	42	1.01748521911947	1.08744941871408	1.39996485099073	1.12736536108523	1.48046202910848	0.765810075848428	0.830940460671397	0.6369327258063	0.709715397282412	0.675249744186774	0.698038796445314
ENSMUSG00000052369	327.045558838993	305.969799106437	294.807577107147	276.370237404333	301.907904427617	343.201630871687	244.69482234548	284.699051079015	235.805089182305	246.170328105628	244.376900206138	234.053543523598	308.217117959369	248.299955740361	0.310570587691199	0.000381407181937324	0.00740554669801027	Tmem106c	15	97862081	97868156	+	2434	protein_coding	transmembrane protein 106C [Source:MGI Symbol;Acc:MGI:1196384]	-	340	300	343	291	427	334	215	266	232	225	227	216	14.1236182833137	13.3189278276118	12.9304617314341	12.2117919847927	13.4464865445787	15.056697397517	10.766875986151	12.252869013995	10.1652716850353	10.6825535998734	10.554859497602
ENSMUSG00000029298	89.4565793294894	81.5919464283832	129.784093711893	79.7769757455808	126.560924806893	82.2039834423204	62.596349902332	63.1475338859469	81.3120997180361	59.0808787453506	62.439912828	54.179061000833	98.22908391076	63.7926393467498	0.628663886682157	0.000386737868954062	0.00747782118568417	Gbp9	5	105225496	105287405	-	5173	protein_coding	guanylate-binding protein 9 [Source:MGI Symbol;Acc:MGI:3605620]	-	93	80	151	84	179	80	55	59	80	54	58	50	1.81772465735406	1.67115253984958	2.67839703799606	1.65860813252713	2.65223543460044	1.69688080859999	1.29596130918232	1.2787518096593	1.6492978316708	1.20632524857956	1.26891545903413
ENSMUSG00000026489	2893.39129702262	2262.13671472693	4735.83017452006	4161.69890139446	3355.63211806433	3111.42077329183	3042.18260525334	2156.64882678276	2134.44261759845	2119.25300240267	2428.69729896497	1602.61662440464	3420.01832983671	2247.30682923447	0.605967484882163	0.000394706923116252	0.00762056586977033	Coq8a	1	179992803	180027167	-	5293	protein_coding	coenzyme Q8A [Source:MGI Symbol;Acc:MGI:1914676]	-	3008	2218	5510	4382	4746	3028	2673	2015	2100	1937	2256	1479	57.4597280536834	45.2822744488184	95.5190934488266	84.5624314872841	68.7269957945201	62.7708205944268	61.5557871956635	42.6825034964812	42.3125286576361	42.2903094569953	48.2374536785101
ENSMUSG00000052336	27.8950623715612	24.477583928515	53.2888331797176	25.6425993467938	45.9578777231735	25.6887448257251	23.9004245081631	6.42178310704545	14.2296174506563	24.0699876369947	7.5358515482069	9.75223098014994	33.8251168959144	14.3183158718694	1.25289095861181	0.000395089314445362	0.00762056586977033	Cx3cr1	9	119730682	119898945	-	4505	protein_coding	chemokine (C-X3-C motif) receptor 1 [Source:MGI Symbol;Acc:MGI:1333815]	-	29	24	62	27	65	25	21	6	14	22	7	9	0.650864869195002	0.575685155736418	1.26280816518559	0.61217550995771	1.105910755532	0.608904302364577	0.568193582485736	0.149325226841006	0.331424660280973	0.564340244336933	0.175853257633606
ENSMUSG00000090272	185.646449576252	166.243590847831	155.569012992401	155.755047884229	202.214661981963	150.022269782235	121.778353446355	134.857445247955	152.460186971318	120.349938184973	96.8895199055172	113.776028101749	169.241838844152	123.351911976311	0.458242386387508	0.000397391955569338	0.00764865844003136	Mndal	1	173676692	173708447	-	3591	protein_coding	myeloid nuclear differentiation antigen like [Source:MGI Symbol;Acc:MGI:3780953]	-	193	163	181	164	286	146	107	126	150	110	90	105	5.43412384884272	4.9050200168777	4.62491395124531	4.66482575024965	6.10452882098448	4.46109303028965	3.63195281236838	3.93397746736102	4.45479202340907	3.53989529481743	2.83644441689723
ENSMUSG00000024300	53.8663273381872	49.9750671873847	62.7433035825707	59.8327318091856	74.2396486297418	63.7080871677983	12.5192699804664	54.5851564098863	34.5576423801654	35.0108911083559	18.301353759931	36.8417614805664	60.7275276191447	31.9693458532286	0.925669482119677	0.000403661758336348	0.00770760283624751	Myo1f	17	33774681	33826738	+	4970	protein_coding	myosin IF [Source:MGI Symbol;Acc:MGI:107711]	-	56	49	73	63	105	62	11	51	34	32	17	34	1.13925060154385	1.06538916585375	1.34774260804751	1.29476557387769	1.61932652882069	1.36879726916258	0.269778988024151	1.15051031163164	0.72958199504508	0.744057889369052	0.387114738024425
ENSMUSG00000056413	18.2760753468849	15.2984899553219	16.3304488776554	18.044792132929	16.969062543941	11.3030477233191	7.96680816938771	9.63267466056818	7.11480872532816	4.37636138854449	6.45930132703448	5.4179061000833	16.0369860966752	6.82797672849105	1.23614554417868	0.000405345775291442	0.00773098257591003	Adap1	5	139257631	139311377	-	3292	protein_coding	ArfGAP with dual PH domains 1 [Source:MGI Symbol;Acc:MGI:2442201]	-	19	15	19	19	24	11	7	9	7	4	6	5	0.583554473527739	0.492379561549317	0.529583275678384	0.589523004982114	0.558795545789886	0.366637335403118	0.259185104201928	0.30652041931291	0.226772189332592	0.140414934316684	0.206271200912879
ENSMUSG00000051579	134.665818345468	183.581879463862	202.841365006667	191.844632150087	161.913138440104	165.43551667767	150.231239765597	79.2019916535606	88.4269084433643	99.5622215893871	160.40598295469	80.1850102812328	173.380391680643	109.668892447972	0.662168171558912	0.000415054114977855	0.00787152234741541	Tceal8	X	135069733	135073091	-	2563	protein_coding	transcription elongation factor A (SII)-like 8 [Source:MGI Symbol;Acc:MGI:1913934]	-	140	180	236	202	229	161	132	74	87	91	149	74	5.52289844876408	7.58913858737582	8.44897225442726	8.05025701675721	6.8483886154495	6.89256863092532	6.27765073966459	3.23712777162091	3.62011382384547	4.1030416214512	6.57937795665069
ENSMUSG00000050994	33.666454586367	25.4974832588698	27.5039138992091	18.044792132929	39.5944792691956	26.7162946187541	6.82869271661804	9.63267466056818	18.2952224365581	13.1290841656335	13.9951528752414	20.5880431803165	28.5039029608874	13.7448116724893	1.05543283298306	0.000416462612086841	0.00788934015824869	Adgb	10	10211447	10348070	-	6192	protein_coding	androglobin [Source:MGI Symbol;Acc:MGI:3605549]	-	35	25	32	19	56	26	6	9	18	12	13	19	0.57151117264948	0.436292397884462	0.474197781458789	0.313422114405865	0.693200073061053	0.460729721808546	0.11811148436223	0.162962729389228	0.310022444884922	0.223956377795796	0.237607189768184
ENSMUSG00000030772	51.9425299332519	54.0546645088039	47.2723520142656	55.0841023005201	63.6339845397787	39.0468921351022	30.7291172247812	21.4059436901515	37.6068461195917	45.9517945797171	20.4544542022759	24.9223680603832	51.8390875719537	30.1784206461501	0.784970125393733	0.000419603268077649	0.00793097323101373	Dkk3	7	111715224	111758264	-	3359	protein_coding	dickkopf WNT signaling pathway inhibitor 3 [Source:MGI Symbol;Acc:MGI:1354952]	-	54	53	55	58	90	38	27	20	37	42	19	23	1.62544165165195	1.70503952328825	1.50242628436295	1.76370104635253	2.05368592223166	1.24130190558847	0.979773265933064	0.6675698590044	1.1747441734133	1.44494868103319	0.640163296353018
ENSMUSG00000026580	37.5140493962375	33.6566779017081	47.2723520142656	51.2851986935877	41.7156120871883	46.2397406863052	33.0053481303205	23.5465380591667	27.4428336548372	29.5404393726753	21.5310044234483	20.5880431803165	42.9472717965487	25.9423678034607	0.73036265192773	0.000423323366316432	0.00799230714722224	Selp	1	163942833	163977595	+	4413	protein_coding	selectin, platelet [Source:MGI Symbol;Acc:MGI:98280]	-	39	33	55	54	59	45	29	22	27	27	20	19	0.893548865758815	0.808069280889366	1.14358710382397	1.24987567294787	1.02475395864187	1.11887717830826	0.801006232493271	0.558940374356528	0.65250135238866	0.707038353829829	0.512912450642191
ENSMUSG00000020123	283.76011722795	164.203792187121	259.568187423786	252.627089861006	281.403620520355	244.556850740903	226.484975101165	175.528738259242	108.754933372873	183.807178318869	139.951528752414	144.116302262216	247.686609660187	163.10727601113	0.60562888877585	0.000423922368147286	0.00799464358405116	Avpr1a	10	122284404	122289357	+	2670	protein_coding	arginine vasopressin receptor 1A [Source:MGI Symbol;Acc:MGI:1859216]	-	295	161	302	266	398	238	199	164	107	168	130	133	11.1711628508127	6.51603186456621	10.3785377359952	10.1760060874965	11.4254504497915	9.78069069591425	9.08476379045032	6.88667066758254	4.27389743495289	7.27128482335656	5.51035100765765
ENSMUSG00000010142	6.7332909172734	14.2785906249671	4.29748654675142	21.8436957398614	12.0197526352915	10.27549793029	3.41434635830902	1.07029718450758	1.01640124647545	2.18818069427225	3.22965066351724	6.50148732009996	11.5747190657391	2.90339391119692	2.00001752659101	0.000426832928677699	0.0080315251971099	Tnfrsf13b	11	61017581	61040198	+	2836	protein_coding	tumor necrosis factor receptor superfamily, member 13b [Source:MGI Symbol;Acc:MGI:1889411]	-	7	14	5	23	17	10	3	1	1	2	3	6	0.249562565659068	0.533445915201808	0.161772339055493	0.828378068540304	0.459456304721808	0.386898996072274	0.128939758669063	0.0395339766642415	0.0376049792103008	0.081496114910177	0.119718757652538
ENSMUSG00000031842	368.407203045101	607.860000891455	464.988044358503	492.907742999481	547.252267042097	635.025772091925	466.627335635566	339.284207488901	274.428336548372	312.909839280931	391.864280506759	385.754914325931	519.40683840476	361.811485631077	0.521937139120596	0.000428075759198233	0.00804591108517617	Pde4c	8	71176369	71203835	+	5596	protein_coding	phosphodiesterase 4C, cAMP specific [Source:MGI Symbol;Acc:MGI:99556]	-	383	596	541	519	774	618	410	317	270	286	364	356	6.92004145992269	11.5089880379525	8.87074400560064	9.47319844170818	10.6014379395773	12.1175438110807	8.93054525792469	6.35123649550985	5.14561913525939	5.90610907962696	7.36157686441183
ENSMUSG00000015396	16.3522779419497	26.5173825892246	26.6444165898588	37.9890360693242	40.3015235418598	31.8540435838991	11.3811545276967	20.3356465056439	19.3116236830336	13.1290841656335	10.7655022117241	14.0865558602166	29.9431133860194	14.8349278256581	1.01599507861246	0.000435494830219117	0.00817622102002901	Cd83	13	43938251	43956608	+	2572	protein_coding	CD83 antigen [Source:MGI Symbol;Acc:MGI:1328316]	-	17	26	31	40	57	31	10	19	19	12	10	13	0.668290958428959	1.09237302830817	1.10593911045122	1.58853215388485	1.69865589998376	1.32249658393041	0.473915442697593	0.828246033660961	0.787833087001497	0.539167142811653	0.440023842279158
ENSMUSG00000019370	673.32909172734	635.397282811034	606.8051004013	658.160049901042	752.295106114717	700.788958845781	613.444229042854	567.257507789015	553.938679329121	573.303341899328	528.586158595655	477.859318027347	671.129264966869	552.398205780553	0.282028645445516	0.000441532528956293	0.00826191346173834	Calm3	7	16649304	16658039	-	2423	protein_coding	calmodulin 3 [Source:MGI Symbol;Acc:MGI:103249]	-	700	623	706	693	1064	682	539	530	545	524	491	441	29.2100468926585	27.7845404004534	26.7357132162058	29.2137160230679	33.6581106873656	30.8840886112745	27.1148481029804	24.524444756289	23.9880346541581	24.9914243722405	22.9337593590557
ENSMUSG00000024975	1427.45767446196	1289.15275356846	1275.49400707582	1931.74248412513	1366.00953478725	1314.2361852841	1255.34134440495	1170.90511985129	965.581184151679	989.057673811055	1161.59768864503	915.626130914077	1434.01543988379	1076.35152362968	0.413991846595977	0.000443859928530668	0.00829623524193656	Pdcd4	19	53880662	53918291	+	3135	protein_coding	programmed cell death 4 [Source:MGI Symbol;Acc:MGI:107490]	-	1484	1264	1484	2034	1932	1279	1103	1094	950	904	1079	845	47.861244171079	43.5690523127724	43.4347016704999	66.2705212071498	47.2357806722789	44.7648185680759	42.8854322818464	39.1251940844814	32.3174912243676	33.3229945174285	38.9521176014996
ENSMUSG00000076752	2.88569610740288	2.03979866070958	12.8924596402543	10.4469849190642	8.48453127197049	3.08264937908701	0	0	2.0328024929509	1.09409034713612	0	0	6.6386866630814	0.521148806681171	3.64304274178984	0.000445535126021444	0.00831599014484295	Trgc2	13	19488819	19491721	-	914	TR_C_gene	T cell receptor gamma, constant 2 [Source:MGI Symbol;Acc:MGI:98626]	-	3	2	15	11	12	3	0	0	2	1	0	0	0.33186594383047	0.236457114021933	1.50586330490606	1.22928751908397	1.00632108136778	0.360146242733359	0	0	0.233364816280992	0.126434891622135	0
ENSMUSG00000073421	378.988088772245	391.64134285624	642.044490084662	511.902261034143	707.044272664208	593.923780370765	243.55670689271	416.345604773447	474.659382104036	342.450278653606	300.357511707103	242.722193283732	537.59070596371	336.681946235772	0.675455615567911	0.000445905546941406	0.00831599014484295	H2-Ab1	17	34476663	34488393	+	2568	protein_coding	histocompatibility 2, class II antigen A, beta 1 [Source:MGI Symbol;Acc:MGI:103070]	-	394	384	747	539	1000	578	214	389	467	313	279	224	15.5127513276809	16.1586394180222	26.6910752422391	21.4388126283859	29.8473996745247	24.6965704654844	10.1575876551517	16.9836609002718	19.3942701424739	14.0851817231478	12.295787731052
ENSMUSG00000026304	279.91252241808	308.009597767147	308.559534056752	286.817222323398	299.786771609624	318.540435838991	243.55670689271	251.51983835928	223.608274224599	189.277630054549	246.530000648483	275.229629884232	300.271014002332	238.287013343976	0.333509537680841	0.000446574142739964	0.00831923613418791	Rab17	1	90885855	90897383	-	1992	protein_coding	RAB17, member RAS oncogene family [Source:MGI Symbol;Acc:MGI:104640]	-	291	302	359	302	424	310	214	235	220	173	229	254	14.7703668916274	16.3827269752124	16.5365763984473	15.4854771503154	16.3146605835402	17.0756085033584	13.0947214349547	13.2268143010293	11.7783627655075	10.0362138218249	13.0104800610601
ENSMUSG00000002900	153.90379239482	164.203792187121	139.238564114746	118.715737716638	201.507617709299	155.16001874738	104.70662165481	78.131694469053	119.935347084103	140.043564433424	97.9660701266897	91.0208224813994	155.454920478334	105.300686708246	0.56453415256819	0.000449993214751194	0.00836693903919208	Lamb1	12	31315233	31379643	+	9917	protein_coding	laminin B1 [Source:MGI Symbol;Acc:MGI:96743]	-	160	161	162	125	285	151	92	73	118	128	91	84	1.63127544034715	1.75434154264312	1.49890872798111	1.28746870896939	2.20275434847142	1.67070765838466	1.13078317750202	0.825314119274437	1.26897560580506	1.49156709092031	1.03850418809238
ENSMUSG00000038642	296.264800360029	326.367785713533	394.50926499178	338.102421016985	380.389818693344	302.099639150527	153.645586123906	291.120834186061	263.247922837142	293.216213032481	202.391441580414	217.799825223349	339.622288321033	236.903637163892	0.520130182780301	0.000452602555757547	0.00838011850222522	Ctss	3	95434097	95463714	+	1358	protein_coding	cathepsin S [Source:MGI Symbol;Acc:MGI:107341]	-	308	320	459	356	538	294	135	272	259	268	188	201	22.9318226754058	25.4635407618317	31.0136872289651	26.7767097409037	30.3657509808015	23.7548006289488	12.1172989700632	22.4566961170711	20.3400292705943	22.8059496116532	15.6677001914797
ENSMUSG00000031024	304.921888682238	303.930000445728	435.765135840594	646.763339080244	485.739415320311	411.019917211602	275.423939570261	244.027758067727	283.575947766651	199.124443178774	308.969913476483	349.996734065381	431.356616096786	276.853122687546	0.640391061067957	0.000452701809152564	0.00838011850222522	Denn2b	7	109123118	109302812	-	5738	protein_coding	DENN domain containing 2B [Source:MGI Symbol;Acc:MGI:108517]	-	317	298	507	681	687	400	242	228	279	182	287	323	5.58581241045386	5.61208583656169	8.10751764571694	12.1225379076256	9.17693622589599	7.6489756211988	5.14075192585581	4.45503408555453	5.18555492685174	3.66542198528387	5.66067897372172
ENSMUSG00000018672	234.703283402101	324.327987052823	285.353106704294	316.258725277124	279.282487702362	317.512886045962	237.866129628862	205.497059425454	221.575471731648	227.570792204313	234.687948215586	251.390843043865	292.906412697444	229.764707374955	0.349118014006132	0.000454711348444187	0.0083964372157279	Copz2	11	96740696	96752029	+	2208	protein_coding	coatomer protein complex, subunit zeta 2 [Source:MGI Symbol;Acc:MGI:1929008]	-	244	318	332	333	395	309	209	192	218	208	218	232	11.1732209132392	15.5631189095795	13.7968359947806	15.4046610623945	13.7119602961281	15.3554744490054	11.5376946735147	9.74942241911209	10.5295304288089	10.8862274076391	11.1738953021085
ENSMUSG00000045680	95.2279715442952	92.8108390622859	82.5117416976272	56.0338282022532	159.084961349447	91.4519315795814	70.5631580717197	38.5306986422727	67.0824822673798	53.61042700967	57.0571617221379	34.6745990405331	96.1868789059149	53.5864211256189	0.849023224568287	0.000459166847341435	0.00846013658924164	Tcf21	10	22693180	22696073	-	2349	protein_coding	transcription factor 21 [Source:MGI Symbol;Acc:MGI:1202715]	bHLH	99	91	96	59	225	89	62	36	66	49	53	32	4.26127739370568	4.18626734816098	3.74997785797295	2.56552338535247	7.34177417281411	4.15729477244045	3.21721805680413	1.7182890087324	2.9964876920678	2.4106058136181	2.55352448208283
ENSMUSG00000020592	3632.12950051776	3317.73252164413	3145.76015222204	3795.10470332549	3648.34844694731	3858.44947282391	3036.49202798949	2783.8429769042	2730.05374803306	3027.34799052565	2937.90555357952	3387.27489377208	3566.25413291344	2983.81953180067	0.257271166454279	0.000462281928796847	0.00849030385425138	Sdc1	12	8821323	8843715	+	3809	protein_coding	syndecan 1 [Source:MGI Symbol;Acc:MGI:1349162]	-	3776	3253	3660	3996	5160	3755	2668	2601	2686	2767	2729	3126	100.232518138455	92.2872437134156	88.1679209259462	107.157232740668	103.834158939135	108.168995825491	85.3781376653552	76.5607373823238	75.2049825976765	83.9481873032974	81.0848534699738
ENSMUSG00000097503	26.9331636690936	21.4178859374506	42.9748654675142	25.6425993467938	35.3522136332104	33.9091431699571	22.7623090553935	18.1950521366288	19.3116236830336	9.8468131242251	15.0717030964138	9.75223098014994	31.03831187067	15.8232886793074	0.979386163652631	0.000464771661418177	0.00852605113236267	3110045C21Rik	1	169796958	169800516	+	3559	lncRNA	RIKEN cDNA 3110045C21 gene [Source:MGI Symbol;Acc:MGI:1914553]	-	28	21	50	27	50	33	20	17	19	9	14	9	0.795458765056607	0.637617005694996	1.28908781557004	0.774894822242058	1.07682105035374	1.01739542692925	0.684973598549148	0.535547087085252	0.569347204205634	0.292231924271896	0.445191866051923
ENSMUSG00000097204	24.0474675616907	6.11939598212874	18.049443496356	18.044792132929	14.8479297259484	20.5509958605801	7.96680816938771	4.2811887380303	8.13120997180361	5.47045173568061	6.45930132703448	7.58506854011662	16.9433374599388	6.64900474700889	1.34887193910522	0.000467659342852054	0.00852706697423842	Gm17690	3	96074780	96079747	-	3749	lncRNA	predicted gene, 17690 [Source:MGI Symbol;Acc:MGI:4937324]	-	25	6	21	19	21	20	7	4	8	5	6	7	0.674236402287387	0.172943560055519	0.513977776729205	0.517660638143803	0.429343976966595	0.585353722518521	0.22759065431655	0.11962481495843	0.227575825106243	0.154123087413485	0.181126912084608
ENSMUSG00000043263	25.0093662641583	28.5571812499341	31.8014004459605	43.6873914797228	32.5240365425536	32.8815933769281	7.96680816938771	29.9683211662121	10.1640124647545	19.6936262484502	11.8420524328966	15.1701370802332	32.4101615598762	15.8008262603224	1.03609295945841	0.000469934255435598	0.00854619896750014	Ifi209	1	173458483	173475494	+	3547	protein_coding	interferon activated gene 209 [Source:MGI Symbol;Acc:MGI:2138243]	-	26	28	37	46	46	32	7	28	10	18	11	14	0.741139205825326	0.853032204968891	0.957152245941416	1.32465757111943	0.994026960460177	0.989902951552044	0.240551836208837	0.885061747661148	0.300670203102377	0.586441171967115	0.350977010029939
ENSMUSG00000006019	153.90379239482	162.163993526412	130.643591021243	157.654499687695	183.831510892694	121.250875577423	126.330815257434	123.084176218371	90.4597109363152	84.2449567294814	115.190873665448	107.274540781649	151.574710516715	107.76417893145	0.496283937821965	0.00047373033187408	0.00859664686384657	Dhx34	7	15931072	15955962	-	4596	protein_coding	DEAH (Asp-Glu-Ala-His) box polypeptide 34 [Source:MGI Symbol;Acc:MGI:1918973]	-	160	159	152	166	260	118	111	115	89	77	107	99	3.51987783766812	3.73839932031674	3.03461817847387	3.68922421761012	4.33605566028865	2.81712304694505	2.94384394183249	2.80539842238375	2.06519738307154	1.93608242005713	2.63481987577444
ENSMUSG00000083304	3.84759480987051	2.03979866070958	24.0659246618079	4.74862950866552	1.41408854532842	2.05509958605801	1.13811545276967	0	1.01640124647545	0	0	0	6.36185596207333	0.359086116540854	4.04634371426227	0.000475647572644517	0.00862213735670912	Mup-ps15	4	61617078	61619781	+	539	unprocessed_pseudogene	major urinary protein, pseudogene 15 [Source:MGI Symbol;Acc:MGI:3652152]	-	4	2	28	5	2	2	1	0	1	0	0	0	0.750341305283983	0.400968093165208	4.76661146557277	0.947519642808866	0.284408617306788	0.407141206998504	0.226142953361449	0	0.197862191169598	0	0
ENSMUSG00000034616	257.788852261324	280.472315847567	249.254219711582	329.554887901387	298.372683064296	323.678184804136	191.203396065305	253.660432728295	225.64107671755	194.74808179023	221.769345561517	248.140099383815	289.853523931716	222.527072041119	0.380098829627036	0.000476212041478523	0.0086230774615196	Ssh3	19	4311696	4319208	-	6080	protein_coding	slingshot protein phosphatase 3 [Source:MGI Symbol;Acc:MGI:2683546]	-	268	275	290	347	422	315	168	237	222	178	206	229	4.45675584830929	4.88762299419514	4.37658034647368	5.82952109715364	5.31998480882955	5.68474258472377	3.36804222249768	4.37040309264638	3.89404507746246	3.38321470193887	3.83451829609294
ENSMUSG00000041187	112.542148188712	104.029731696189	97.9826932659323	124.414093127037	140.701810260177	119.195775991365	100.154159843731	79.2019916535606	84.3613034574625	77.6804146466647	74.2819652608966	89.9372412613828	116.477708754902	84.269512687283	0.471940750422566	0.000481197384372615	0.00870398107517864	Prkd2	7	16576827	16604389	+	5051	protein_coding	protein kinase D2 [Source:MGI Symbol;Acc:MGI:2141917]	-	117	102	114	131	199	116	88	74	83	71	69	83	2.34204977901028	2.18218410473538	2.07094216218559	2.64911559925128	3.01979337764238	2.51990663496085	2.12362157272624	1.64259720424953	1.75247690484148	1.6244042480552	1.54603348330227
ENSMUSG00000056144	61.5615169579282	66.2934564730614	52.4293358703673	60.7824577109187	62.2198959944503	54.4601390305372	29.5910017720115	26.7574296126894	46.7544573378708	51.4222463153978	36.6027075198621	37.9253427005831	59.6244670062105	38.1755308764024	0.640923484104071	0.000485966938407438	0.00876198910813497	Trim34a	7	103893664	103911441	+	2592	protein_coding	tripartite motif-containing 34A [Source:MGI Symbol;Acc:MGI:2137359]	-	64	65	61	64	88	53	26	25	46	47	34	35	2.49650594782757	2.70986056019349	2.15941107771945	2.5220399381431	2.60225106791967	2.24359623077281	1.22267258812012	1.08138848205815	1.89266788883449	2.09544370150604	1.4845372283807
ENSMUSG00000042404	144.284805370144	181.542080803153	144.395547970848	152.90587017903	214.234414617255	155.16001874738	87.6348898632648	119.873284664848	89.4433096898398	124.726299573518	134.568777646552	134.364071282066	165.420456281302	115.101772120015	0.526234600645294	0.000492721510994686	0.00883641925154863	Dennd4b	3	90172492	90187976	+	6031	protein_coding	DENN/MADD domain containing 4B [Source:MGI Symbol;Acc:MGI:2446201]	-	150	178	168	161	303	151	77	112	88	114	125	124	2.51471955447728	3.18932853543826	2.55599759238307	2.72673875255548	3.85083420267722	2.74720740311733	1.55622798762398	2.08211840089809	1.55612658788864	2.18438235242247	2.34567510019482
ENSMUSG00000090164	8.65708832220865	6.11939598212874	2.57849192805085	9.49725901733105	7.77748699930629	7.19284855120303	1.13811545276967	2.14059436901515	2.0328024929509	1.09409034713612	1.07655022117241	0	6.97042846670477	1.24702548050738	2.47016525618325	0.000495959288663485	0.00887728072302228	BC035044	6	128826053	128868089	-	1584	protein_coding	cDNA sequence BC035044 [Source:MGI Symbol;Acc:MGI:2448540]	-	9	6	3	10	11	7	1	2	2	1	1	0	0.574480061858049	0.409321595106149	0.17378270968234	0.644839756911589	0.532278627529023	0.484893868057246	0.0769514216299374	0.141563583105794	0.134656213434865	0.0729554867062064	0.0714483158044188
ENSMUSG00000059434	5179.82451278818	4879.19839641732	5412.25455697874	5214.94492641648	5201.72471399058	4905.52271192047	5072.58057299443	4518.79471299098	3962.94846000779	4201.30693300271	4353.56909442124	4179.37276560426	5132.24496975196	4381.42875650357	0.228427591157271	0.000496055396483233	0.00887728072302228	Gckr	5	31454787	31484658	+	4335	protein_coding	glucokinase regulatory protein [Source:MGI Symbol;Acc:MGI:1096345]	-	5385	4784	6297	5491	7357	4774	4457	4222	3899	3840	4044	3857	125.598436776605	119.253368143203	133.286166937762	129.380648826741	130.080792672034	120.836223053247	125.321434405568	109.195780095767	95.9214450603394	102.365888170635	105.576975952734
ENSMUSG00000053012	723.347824255656	750.645907141126	724.556231782289	769.277980403815	724.720379480813	728.532803257564	655.554500795331	671.07633468625	511.249826977152	613.784684743365	634.088080270552	627.393526389646	736.846854386877	618.857825643716	0.252174387901384	0.000498266296445437	0.00890737049819888	Krcc1	6	71248661	71262303	+	1913	protein_coding	lysine-rich coiled-coil 1 [Source:MGI Symbol;Acc:MGI:1889377]	-	752	736	843	810	1025	709	576	627	503	561	589	579	39.7457319116762	41.5749206563018	40.4345944644268	43.2490957505408	41.0686489405561	40.6663406679784	36.7011217315258	36.7476269487756	28.0417165098421	33.8891774275044	34.8455639759244
ENSMUSG00000039671	393.41656930926	418.158725445464	446.079103552797	441.622544305894	451.801290232429	461.369857070023	391.511715752767	373.533717393144	335.412411336899	333.697555876517	317.582315245862	394.423564086064	435.408014985978	357.693546615209	0.284894707348583	0.000512579655800936	0.00911503301032871	Zmynd8	2	165626072	165740936	-	11031	protein_coding	zinc finger, MYND-type containing 8 [Source:MGI Symbol;Acc:MGI:1918025]	-	409	410	519	465	639	449	344	349	330	305	295	364	3.74883263283381	4.01640553479191	4.3171084670176	4.30571273094733	4.440046250631	4.46617036746056	3.80115328079652	3.54721302503004	3.19044039011299	3.19520032068738	3.02659496048308
ENSMUSG00000015843	51.9425299332519	76.4924497766093	83.3712390069775	75.9780721386484	81.3100913563839	57.5427884096243	50.0770799218656	25.6871324281818	34.5576423801654	52.5163366625339	48.4447599527586	53.0954797808163	71.1061951035825	44.0630718543869	0.697027656205324	0.000525900777654277	0.00930252668948502	Rxrg	1	167425953	167467192	+	2297	protein_coding	retinoid X receptor gamma [Source:MGI Symbol;Acc:MGI:98216]	RXR-like	54	75	97	80	115	56	44	24	34	48	45	49	2.37695189721328	3.52832720204691	3.87481726560328	3.5574268174069	3.83741143747524	2.67504357684868	2.33487430645195	1.1714586798759	1.57859055958818	2.41486789954127	2.21716845909402
ENSMUSG00000042485	78.8756936023455	69.3531544641258	45.553357395565	86.4250570577125	91.2087111736828	77.0662344771753	55.767657185714	42.811887380303	42.688852351969	59.0808787453506	35.5261572986897	45.5104112406997	74.7470346951012	46.8976407004543	0.675832574265506	0.00052750850390452	0.00931503367413182	Mustn1	14	30601157	30603567	+	1236	protein_coding	musculoskeletal, embryonic nuclear protein 1 [Source:MGI Symbol;Acc:MGI:1913425]	-	82	68	53	91	129	75	49	40	42	54	33	42	6.70784486467263	5.94509811921164	3.93457552407008	7.52020889322525	7.99968267393134	6.65804340328257	4.83225043788772	3.62842581941065	3.62395168583928	5.04880300234795	3.02163945285484
ENSMUSG00000025085	496.339730473296	504.850168525621	520.855369466272	526.14814956014	602.401720309905	543.573840512343	447.279372938481	328.581235643826	239.870694168207	345.732549695015	454.304193334759	460.52201850708	532.361496474596	379.381677381228	0.490020548242704	0.000527715318716421	0.00931503367413182	Ablim1	19	57021165	57303351	-	11949	protein_coding	actin-binding LIM protein 1 [Source:MGI Symbol;Acc:MGI:1194500]	-	516	495	606	554	852	529	393	307	236	316	422	425	4.36622154972806	4.47653745488925	4.65351962939485	4.73571094586299	5.46524397474942	4.85766923979791	4.00897007127756	2.8806038874111	2.10635719855532	3.05610771929629	3.99694399555044
ENSMUSG00000026730	1306.25843795104	1176.96382722943	1049.4462147167	1261.23599750156	1011.07330990982	1155.99351715763	1053.89490926472	1032.83678304981	772.464947321343	834.790934864861	925.833190208276	910.208224813994	1160.1618840777	921.671498253834	0.331639187433186	0.000536745664695369	0.00943483340805172	Pter	2	12928852	13008266	+	4682	protein_coding	phosphotriesterase related [Source:MGI Symbol;Acc:MGI:107372]	-	1358	1154	1221	1328	1430	1125	926	965	760	763	860	840	29.3262132901684	26.6344040748951	23.9290105808818	28.971677922488	23.4102552287006	26.3648280001835	24.1074570747642	23.10854662454	17.3114626208274	18.8324257986389	20.7880721318692
ENSMUSG00000004933	4.80949351233814	6.11939598212874	7.73547578415255	11.3967108207973	10.6056640899631	13.3581473093771	2.27623090553935	2.14059436901515	1.01640124647545	4.37636138854449	3.22965066351724	1.08358122001666	9.00414791645948	2.35380329885139	1.94535080456195	0.00054761552892915	0.00959582127879808	Matk	10	81088769	81099199	+	4594	protein_coding	megakaryocyte-associated tyrosine kinase [Source:MGI Symbol;Acc:MGI:99259]	-	5	6	9	12	15	13	2	2	1	4	3	1	0.11004406931543	0.141133088081876	0.179759563868194	0.266807011305518	0.250265963313602	0.310496129455651	0.0530653251466351	0.0488107783281624	0.0232145670527674	0.100619495814219	0.0739056153031342
ENSMUSG00000013236	127.932527428195	80.5720470980284	119.470125999689	102.570397387175	135.045456078864	128.443724128626	97.8779289381919	85.623774760606	59.9676735420517	83.1508663823453	80.741266587931	55.2626422208496	115.672379686763	77.1040254053293	0.590148754135695	0.000549121052908785	0.00961218975237417	Ptprs	17	56719426	56783483	-	14990	protein_coding	protein tyrosine phosphatase, receptor type, S [Source:MGI Symbol;Acc:MGI:97815]	-	133	79	139	108	191	125	86	80	59	76	75	51	0.897093348096946	0.569500412777442	0.850851276117834	0.73591745760093	0.976637182892478	0.914981281571855	0.699308236165217	0.598363484028227	0.419760876676743	0.585902155546361	0.566248159944293
ENSMUSG00000032485	1913.21651920811	2388.60423169092	1769.70495995223	2727.61278977748	2685.35414757866	2425.01751154845	2219.32513290086	1551.93091753598	1545.94629588916	1455.14016169104	1557.76817003648	1838.83733036827	2318.25169329264	1694.8246680703	0.452089369339612	0.000561675208073404	0.00975903761020689	Scap	9	110162356	110214018	+	7443	protein_coding	SREBF chaperone [Source:MGI Symbol;Acc:MGI:2135958]	-	1989	2342	2059	2872	3798	2360	1950	1450	1521	1330	1447	1697	27.019318604632	34.0022343671894	25.3833427914249	39.4133544867732	39.111859295869	34.791072212171	31.9343747320369	21.8422166920185	21.7937906358281	20.649843202163	22.0022799063397
ENSMUSG00000039158	42.3235429085756	36.7163758927725	42.9748654675142	56.9835541039863	67.1692059030997	75.0111348911173	20.4860781498541	35.31980708875	30.4920373942636	31.7286200669475	35.5261572986897	33.5910178205164	53.5297798611776	31.1906196365035	0.780252958905714	0.000562151197496759	0.00975903761020689	Akna	4	63285362	63321591	-	5765	protein_coding	AT-hook transcription factor [Source:MGI Symbol;Acc:MGI:2140340]	-	44	36	50	60	95	73	18	33	30	29	33	31	0.771686660716172	0.674794872487224	0.795813275908723	1.06306280133352	1.26306532950512	1.38940026641545	0.380579173202563	0.641787651006598	0.554975131173009	0.581315392426071	0.647831112528809
ENSMUSG00000024087	23.0855688592231	21.4178859374506	22.3469300431074	33.2404065606587	41.008567814524	26.7162946187541	9.10492362215738	7.49208029155303	25.4100311618863	9.8468131242251	11.8420524328966	14.0865558602166	27.969275638953	12.9637427488225	1.10949105756557	0.000568541920809219	0.00982940615812198	Cyp1b1	17	80008966	80022490	-	5840	protein_coding	cytochrome P450, family 1, subfamily b, polypeptide 1 [Source:MGI Symbol;Acc:MGI:88590]	-	24	21	26	35	58	26	8	7	25	9	11	13	0.415514346111027	0.38857515809392	0.408508397006707	0.612156097999632	0.761231352246986	0.488499732438102	0.16697404364633	0.134388442592213	0.456539901714098	0.178091338781452	0.213170454550718
ENSMUSG00000020914	15.390379239482	26.5173825892246	21.4874327337571	68.3802649247835	33.938125087882	68.8458361329433	7.96680816938771	18.1950521366288	14.2296174506563	15.3172648599057	24.7606550869655	10.8358122001666	39.0932367846788	15.2175349839518	1.35623492570116	0.00057208551096792	0.00987624902773124	Top2a	11	98883769	98915015	-	9013	protein_coding	topoisomerase (DNA) II alpha [Source:MGI Symbol;Acc:MGI:98790]	-	16	26	25	72	48	67	7	17	14	14	23	10	0.179489166114753	0.311725666127661	0.254513676667801	0.815962327707233	0.408200363195452	0.815660180202872	0.0946674096341669	0.211473658375282	0.165657172369442	0.179503037079422	0.288805618704825
ENSMUSG00000006205	38.4759480987051	39.7760738838368	37.8178816114125	59.8327318091856	78.4819142657271	53.4325892375082	40.9721562997082	17.1247549521212	34.5576423801654	27.3522586784031	15.0717030964138	26.0059492803998	51.3028564843959	26.8474107812019	0.941512539291934	0.000580481758816896	0.00997025696287306	Htra1	7	130537841	130587390	+	2879	protein_coding	HtrA serine peptidase 1 [Source:MGI Symbol;Acc:MGI:1929076]	-	40	39	44	63	111	52	36	16	34	25	14	24	1.4047723638349	1.46383297784401	1.40233411300456	2.23514585000769	2.95517248434314	1.98182593778292	1.52416737305507	0.623096118484412	1.25947291259953	1.00348637497943	0.550343123056197
ENSMUSG00000026207	28.8569610740288	24.477583928515	24.0659246618079	28.4917770519931	53.7353647224798	23.6336452396671	18.2098472443148	12.8435662140909	17.2788211900827	13.1290841656335	9.68895199055172	19.5044619602999	30.5435427797486	15.1091221274956	1.03062160007192	0.00058320846816473	0.00997025696287306	Speg	1	75351941	75408964	+	12741	protein_coding	SPEG complex locus [Source:MGI Symbol;Acc:MGI:109282]	-	30	24	28	30	76	23	16	12	17	12	9	18	0.238070381179695	0.203552439101528	0.201648503252784	0.240505339050614	0.457205658871174	0.198074309047973	0.153069368949779	0.105597699853816	0.142297406615417	0.108840584829415	0.0799440538503881
ENSMUSG00000023094	139.475311857806	160.124194865702	154.709515683051	155.755047884229	154.135651440797	175.71101460796	128.607046162973	105.95942126625	121.968149577054	106.126763672204	129.18602654069	132.196908842032	156.651789389924	120.674052676867	0.375303559714758	0.000584647848766995	0.00998471686493237	Msrb2	2	19376251	19399787	+	1377	protein_coding	methionine sulfoxide reductase B2 [Source:MGI Symbol;Acc:MGI:1923717]	-	145	157	180	164	218	171	113	99	120	97	120	122	10.6468636010293	12.3206691895132	11.9944144721929	12.1651338192785	12.1345611295505	13.6259251662473	10.0026789109555	8.06079696743581	9.29391904491618	8.14049718332259	9.86266947574723
ENSMUSG00000032249	1464.9717238582	1350.34671338974	2063.65303975003	1829.17208673796	1818.51786929234	1701.62245725603	1591.085402972	1110.96847751886	1317.25601543219	1230.85164052814	1329.53952314793	1233.11542837896	1704.71398171405	1302.13608132968	0.389171353034192	0.0005855759232024	0.00999042411775941	Anp32a	9	62248575	62286094	+	3166	protein_coding	acidic (leucine-rich) nuclear phosphoprotein 32 family, member A [Source:MGI Symbol;Acc:MGI:108447]	-	1523	1324	2401	1926	2572	1656	1398	1038	1296	1125	1235	1138	48.6381022176015	45.1903452517445	69.5859781996759	62.1372966819256	62.2675207582657	57.3922500169856	53.8230229004503	36.7589562277135	43.6561738687225	41.0633851264876	44.1472057199104
ENSMUSG00000002983	47.1330364209138	37.7362752231272	42.9748654675142	33.2404065606587	41.008567814524	31.8540435838991	19.3479626970844	35.31980708875	20.328024929509	22.9758972898586	22.6075546446207	14.0865558602166	38.9911991784395	22.4443004183399	0.799190794382651	0.000588665371945347	0.0100126682374769	Relb	7	19340142	19363363	-	3885	protein_coding	avian reticuloendotheliosis viral (v-rel) oncogene related B [Source:MGI Symbol;Acc:MGI:103289]	RHD	49	37	50	35	58	31	17	33	20	21	21	13	1.27524222740381	1.02915143912403	1.18091725498424	0.920203761214376	1.1442962926956	0.875536991986873	0.533371398108354	0.952356707349559	0.549023016939064	0.624656707798005	0.611752066130808
ENSMUSG00000084796	13.4665818345468	8.15919464283832	37.8178816114125	14.2458885259966	20.504283907262	15.4132468954351	10.2430390749271	6.42178310704545	10.1640124647545	2.18818069427225	3.22965066351724	4.33432488006664	18.2678462362485	6.09683181409719	1.59128424551061	0.000589458106667129	0.0100160245155095	Mir142hg	11	87646399	87648102	+	1704	lncRNA	Mir142 host gene (non-protein coding) [Source:MGI Symbol;Acc:MGI:1925841]	-	14	8	44	15	29	15	9	6	10	2	3	4	0.830703563625724	0.507328174216072	2.36931919679585	0.899142759637286	1.30445748155	0.965885169771979	0.643790766875815	0.39478295006968	0.625866907514162	0.135635552749567	0.199250232806689
ENSMUSG00000050505	16.3522779419497	21.4178859374506	6.87597847480227	34.1901324623918	22.6254167252546	44.1846411002472	6.82869271661804	3.21089155352273	4.06560498590181	5.47045173568061	2.15310044234483	20.5880431803165	24.2743887736827	7.05279743573076	1.78202207638952	0.000591812287058498	0.0100269227541767	Pcdh20	14	88702179	88708832	-	5492	protein_coding	protocadherin 20 [Source:MGI Symbol;Acc:MGI:2443376]	-	17	21	8	36	32	43	6	3	4	5	2	19	0.312972386212542	0.413197181949835	0.13365953490499	0.66954374177215	0.446602315304759	0.859096117498573	0.133165752216119	0.0612445508848083	0.0776749606994998	0.1052089320308	0.0412141777983246
ENSMUSG00000032322	15.390379239482	13.2586912946123	20.6279354244068	11.3967108207973	26.1606380885757	23.6336452396671	7.96680816938771	8.5623774760606	6.09840747885271	12.0349938184973	8.61240176937931	3.25074366004998	18.4113333512569	7.75428872870461	1.26049377903591	0.000591887664659221	0.0100269227541767	Pstpip1	9	55997246	56036172	+	3830	protein_coding	proline-serine-threonine phosphatase-interacting protein 1 [Source:MGI Symbol;Acc:MGI:1321396]	-	16	13	24	12	37	23	7	8	6	11	8	3	0.422385340520174	0.366786348408435	0.574980286447681	0.32002908875654	0.740464889680061	0.658920305895621	0.222777379381918	0.234189781346818	0.167072147843989	0.331899843438366	0.23639505427509
ENSMUSG00000030413	4.80949351233814	7.13929531248353	6.87597847480227	6.64808131213173	8.48453127197049	7.19284855120303	2.27623090553935	0	1.01640124647545	2.18818069427225	1.07655022117241	2.16716244003332	6.85837140582153	1.45408758458213	2.25718507614703	0.000592639210570432	0.0100295541249656	Pglyrp1	7	18605256	18624384	+	1837	protein_coding	peptidoglycan recognition protein 1 [Source:MGI Symbol;Acc:MGI:1345092]	-	5	7	8	7	12	7	2	0	1	2	1	2	0.275200029632598	0.411772622621755	0.399596170766579	0.389220643692744	0.500695410108956	0.418112077845769	0.132706643289952	0	0.0580553734569479	0.125815450128069	0.0616081285978222
ENSMUSG00000120754	3.84759480987051	6.11939598212874	6.01648116545199	10.4469849190642	12.7267969079557	9.24794813726104	1.13811545276967	0	3.04920373942636	2.18818069427225	1.07655022117241	3.25074366004998	8.06753365362203	1.78379896128178	2.18113602668304	0.000596695063189794	0.010088044575858	ENSMUSG00000120754	12	113389913	113390546	-	634	lncRNA	novel transcript	-	4	6	7	11	18	9	1	0	3	2	1	3	0.637908459854995	1.02265837010748	1.01309289429957	1.77219052435765	2.17612965702717	1.55760409712125	0.192257179592777	0	0.504642213124984	0.364547290039845	0.178508095006624
ENSMUSG00000079547	53.8663273381872	65.2735571427066	62.7433035825707	67.4305390230504	93.3298439916754	57.5427884096243	27.3147708664721	41.7415901957954	47.7708585843462	55.7986077039422	43.0620088468966	31.4238553804831	66.6977265813024	41.185281929656	0.700600296280872	0.000599443941194657	0.0101141885444098	H2-DMb1	17	34372046	34379204	+	1681	protein_coding	histocompatibility 2, class II, locus Mb1 [Source:MGI Symbol;Acc:MGI:95922]	-	56	64	73	71	132	56	24	39	47	51	40	29	3.36827810212548	4.11415685360708	3.9847000368805	4.31417361221326	6.01876987035792	3.65530939680037	1.74026486893736	2.60119925935263	2.98182206359275	3.5060297668496	2.6930192084283
ENSMUSG00000035697	213.541511947813	208.059463392377	229.485781596526	243.129830843675	335.138985242835	273.328244945715	201.446435140232	225.832705931098	151.443785724842	176.148545888916	159.329432733517	150.617789582316	250.447302994823	177.469782500154	0.500240262886926	0.00060302771609108	0.0101542865266108	Arhgap45	10	79852487	79867306	+	4478	protein_coding	Rho GTPase activating protein 45 [Source:MGI Symbol;Acc:MGI:1917969]	-	222	204	267	256	474	266	177	211	149	161	148	139	5.01252455938314	4.9228280093874	5.47101189820849	5.83932784248944	8.1132670836581	6.51780520457833	4.81793572566822	5.2829328941437	3.54857312081768	4.15484592268057	3.74045814440856
ENSMUSG00000040829	160.637083312094	121.36802031222	117.751131380989	121.564915421837	205.04283907262	129.471273921655	97.8779289381919	90.9752606831439	106.722130879922	111.597215407884	59.2102621644828	93.1879849214327	142.639210570236	93.261797165843	0.617046048111077	0.000614404522506466	0.0102943355354619	Zmynd15	11	70350259	70357028	+	4409	protein_coding	zinc finger, MYND-type containing 15 [Source:MGI Symbol;Acc:MGI:3603821]	-	167	119	137	128	290	126	86	85	105	102	55	86	3.82969334954225	2.91659043589358	2.85115583751004	2.96535609873755	5.04149591417827	3.13569833659519	2.37755283740454	2.16150156831074	2.53980737338249	2.67345703700348	1.41178890289884
ENSMUSG00000029580	5781.97310053291	5309.59591382704	5499.06378522311	5952.8819520631	6453.19307660623	5470.67509808642	5442.46809514458	5324.72849292519	4254.65561774624	4553.60402478054	4440.76966233621	4087.26836190284	5744.56382105647	4683.91570913927	0.294683710840094	0.000616355912606622	0.0103167553849439	Actb	5	142888870	142892509	-	2679	protein_coding	actin, beta [Source:MGI Symbol;Acc:MGI:87904]	-	6011	5206	6398	6268	9127	5324	4782	4975	4186	4162	4125	3772	226.861940545673	209.990687259563	219.135131771982	238.980935594393	261.13005331014	218.056563024703	217.574845092657	208.207850001288	166.639552174382	179.532260284894	174.260281995548
ENSMUSG00000052563	184.684550873785	203.979866070958	284.493609394944	143.408611161699	242.516185523823	174.683464814931	203.722666045771	98.4673409746969	149.410983231891	94.0917698537065	107.655022117241	88.8536600413661	205.627714640023	123.700240377446	0.73548362845084	0.000617595712623723	0.0103272316876305	D930048N14Rik	11	51541781	51548508	+	3429	protein_coding	RIKEN cDNA D930048N14 gene [Source:MGI Symbol;Acc:MGI:2144709]	-	192	200	331	151	343	170	179	92	147	86	100	82	5.6613678186956	6.30276471904482	8.8572926817624	4.49796886605837	7.6670475272422	5.43982922094968	6.36293329929015	3.0081332515079	4.57194954591448	2.89830510967228	3.30049962771069
ENSMUSG00000022615	87.5327819245541	59.1541611605778	107.437163668785	137.7102557513	112.420039353609	117.140676405307	84.2205435049558	58.8663451479166	54.8856673096744	62.363149786759	74.2819652608966	59.5969671009163	103.565846377356	65.7024396851864	0.660348226767221	0.000623582774126429	0.0104066561769393	Tymp	15	89256134	89261242	-	2037	protein_coding	thymidine phosphorylase [Source:MGI Symbol;Acc:MGI:1920212]	-	91	58	125	145	159	114	74	55	54	57	69	55	4.51687416333751	3.07684450872133	5.63066216938364	7.27082942402817	5.9828431300464	6.14069676122486	4.4280499939984	3.02725070205616	2.82718553568106	3.23367942254785	3.83358621706419
ENSMUSG00000054920	427.083023895627	439.576611382915	519.136374847571	418.829122664299	393.1166156013	438.763761623385	409.721562997082	352.127773702992	304.920373942636	339.168007612198	364.950524977448	262.226655244032	439.417585002516	338.852483079398	0.375305926321797	0.000625715840069024	0.0104319047191686	Klhl5	5	65264882	65325531	+	7057	protein_coding	kelch-like 5 [Source:MGI Symbol;Acc:MGI:1919028]	-	444	431	604	441	556	427	360	329	300	310	339	242	6.36136743004611	6.59972344871165	7.85339259036624	6.38300897197179	6.03887714814846	6.63913633373436	6.21804997452962	5.22700010241045	4.53369934988295	5.07638687717381	5.43659215352042
ENSMUSG00000026630	25.971264966626	28.5571812499341	16.3304488776554	8.54753311559794	15.5549739986126	13.3581473093771	4.55246181107869	6.42178310704545	6.09840747885271	4.37636138854449	9.68895199055172	10.8358122001666	18.0532582529672	6.99562966270661	1.36063619356949	0.000628585758936858	0.0104693758780553	Batf3	1	190830044	190841142	+	1597	protein_coding	basic leucine zipper transcription factor, ATF-like 3 [Source:MGI Symbol;Acc:MGI:1925491]	TF_bZIP	27	28	19	9	22	13	4	6	6	4	9	10	1.70941092921068	1.89461817847505	1.09166446057185	0.575631532531723	1.05589147903065	0.893186736831095	0.305300067280704	0.421233654927197	0.400680229331546	0.28944643943051	0.637800369510204
ENSMUSG00000059994	15.390379239482	7.13929531248353	6.01648116545199	13.2961626242635	14.1408854532842	14.3856971024061	0	0	3.04920373942636	1.09409034713612	2.15310044234483	9.75223098014994	11.7281501495619	2.67477091817621	2.12649367735795	0.000629581043629461	0.0104755809257515	Fcrl1	3	87283694	87310241	+	3560	protein_coding	Fc receptor-like 1 [Source:MGI Symbol;Acc:MGI:2442862]	-	16	7	7	14	20	14	0	0	3	1	2	9	0.454420183761873	0.212479299931507	0.180421599715149	0.40168445082223	0.430607429012243	0.431501060113864	0	0	0.0898716750340561	0.0324610929614132	0.0635809731652806
ENSMUSG00000040964	316.46467311185	380.422450222337	372.162334948673	465.365691849221	436.95336050648	361.69752714621	254.937861420407	329.651532828333	260.198719097716	251.640779841308	315.429214803517	345.662409185314	388.844339630795	292.920086196099	0.409673504735681	0.000630618092903254	0.0104824679434966	Arhgef10l	4	140241796	140393323	-	5693	protein_coding	Rho guanine nucleotide exchange factor (GEF) 10-like [Source:MGI Symbol;Acc:MGI:1920004]	-	329	373	433	490	618	352	224	308	256	230	293	319	5.84308686137862	7.08004850049056	6.97890360414814	8.79147770462847	8.32048825242628	6.78430413853962	4.79599431179481	6.06577449648604	4.79568181738025	4.66874107093011	5.8247006401933
ENSMUSG00000034673	414.578340763548	406.939832811561	355.831886071017	338.102421016985	411.499766690569	424.378064520979	367.611291244604	330.721830012841	289.674355245504	303.063026156706	310.046463697655	289.316185744448	391.888385312443	315.07219201696	0.315288254499673	0.000638284518698978	0.0105681320605848	Pbx2	17	34810240	34816374	+	3640	protein_coding	pre B cell leukemia homeobox 2 [Source:MGI Symbol;Acc:MGI:1341793]	Homeobox	431	399	414	356	582	413	323	309	285	277	288	267	11.9719119704132	11.845137236841	10.4361291414511	9.98977248026024	12.2552767076792	12.4495168497687	10.8161565251011	9.51773971602055	8.35016497157081	8.79410247008483	8.95443683611249
ENSMUSG00000018507	20.1998727518202	30.5969799106437	17.1899461870057	17.0950662311959	24.7465495432473	33.9091431699571	14.7955008860057	11.7732690295833	9.14761121827907	13.1290841656335	12.918602654069	8.66864976013328	23.9562596323116	11.7387862856173	1.02671479863326	0.000639904257432984	0.0105741349887403	Trpv2	11	62465312	62491341	+	4485	protein_coding	transient receptor potential cation channel, subfamily V, member 2 [Source:MGI Symbol;Acc:MGI:1341836]	-	21	30	20	18	35	33	13	11	9	12	12	8	0.473417683083021	0.722815392026913	0.409174005405912	0.409936926400518	0.598145882440641	0.807337864981315	0.35330739670093	0.274983709257008	0.214008804763371	0.309194624595668	0.302807042767089
ENSMUSG00000048485	2.88569610740288	1.01989933035479	0.859497309350284	4.74862950866552	2.12113281799262	9.24794813726104	0	0	0	0	0	0	3.48046720183786	0	4.11818861582917	0.000643345549241751	1	Zbtb8b	4	129319558	129334646	-	6489	protein_coding	zinc finger and BTB domain containing 8b [Source:MGI Symbol;Acc:MGI:2387181]	ZBTB	3	1	1	5	3	9	0	0	0	0	0	0	0.0467445635168824	0.0166529359081559	0.0141404331502968	0.0787044363498195	0.0354360251336936	0.152183849217887	0	0	0	0	0
ENSMUSG00000032496	22.1236701567554	3.05969799106437	3.43798923740113	6.64808131213173	7.07044272664208	1.027549793029	0	1.07029718450758	0	0	0	2.16716244003332	7.22790520283729	0.539576604090149	3.74139481078213	0.000643991998542749	0.010631239842479	Ltf	9	110848339	110871835	+	3450	protein_coding	lactotransferrin [Source:MGI Symbol;Acc:MGI:96837]	-	23	3	4	7	10	1	0	1	0	0	0	2	0.674056605913444	0.0939660009634986	0.106385241405537	0.207245890569151	0.22216847062081	0.0318042189235063	0	0.0324980747303736	0	0	0
ENSMUSG00000002870	58.6758208505253	69.3531544641258	71.3382766760735	88.3245088611787	61.5128517217861	66.7907365468853	54.6295417329443	38.5306986422727	38.6232473660672	48.1399752739894	55.9806115009655	42.2596675806497	69.3325581867625	46.3606236828148	0.580984274291849	0.000645776193730034	0.0106409243899991	Mcm2	6	88860456	88875762	-	6956	protein_coding	minichromosome maintenance complex component 2 [Source:MGI Symbol;Acc:MGI:105380]	-	61	68	83	93	87	65	48	36	38	44	52	39	0.886661579083959	1.05637453642116	1.09486105076465	1.36562153924899	0.958652479252961	1.02531571213288	0.841111341197154	0.580256020918977	0.582606871698634	0.730981253806176	0.8460400914575
ENSMUSG00000032657	25.0093662641583	39.7760738838368	15.4709515683051	34.1901324623918	45.2508334505093	46.2397406863052	18.2098472443148	14.9841605831061	15.2460186971318	15.3172648599057	12.918602654069	24.9223680603832	34.3228497192511	16.9330436831517	1.02043855390119	0.00064606644904388	0.0106409243899991	Fam189b	3	89090450	89096602	+	3649	protein_coding	family with sequence similarity 189, member B [Source:MGI Symbol;Acc:MGI:1915771]	-	26	39	18	36	64	45	16	14	15	14	12	23	0.72042224254931	1.15493974875662	0.45262561601013	1.00771012052964	1.34433538813578	1.35313921290062	0.534463367988253	0.430160868587845	0.438398414800274	0.443371025814424	0.37218130633335
ENSMUSG00000029720	25.0093662641583	24.477583928515	12.032962330904	18.044792132929	15.5549739986126	14.3856971024061	13.6573854332361	8.5623774760606	6.09840747885271	4.37636138854449	6.45930132703448	7.58506854011662	18.2508959595875	7.78981694064083	1.22748203062694	0.000647108884256868	0.0106409243899991	Gm20605	5	137627437	137641161	+	4464	protein_coding	predicted gene 20605 [Source:MGI Symbol;Acc:MGI:5306917]	-	26	24	14	19	22	14	12	8	6	4	6	7	0.588893540112552	0.580972586602277	0.28776921818366	0.434746803853297	0.377746122762532	0.344118228943852	0.327664117908121	0.200928956666288	0.143343711075824	0.103549723066874	0.152115769131988
ENSMUSG00000030742	8.65708832220865	16.3183892856766	28.3634112085594	22.7934216415945	28.2817709065683	25.6887448257251	4.55246181107869	7.49208029155303	10.1640124647545	12.0349938184973	8.61240176937931	13.0029746401999	21.6838043650554	9.3098207992438	1.22520558877501	0.000649964945020951	0.0106774514698657	Lat	7	125962996	125968742	-	2767	protein_coding	linker for activation of T cells [Source:MGI Symbol;Acc:MGI:1342293]	-	9	16	33	24	40	25	4	7	10	11	8	12	0.328867516437712	0.624855228669453	1.09432234676729	0.885949699991	1.10803212669576	0.991367503488407	0.17620679705359	0.283638780172939	0.385427253489025	0.459405999410531	0.327211079824212
ENSMUSG00000020089	2404.74675616907	1963.30621093297	2438.39386662675	2460.73981139047	2196.07951089503	2368.50227293186	1906.3433833892	1946.87057861928	1904.735935895	1928.88128200098	1998.077210496	2118.40128513257	2305.29473815769	1967.21827925551	0.228819983164055	0.000651200913826667	0.0106849192990166	Ppa1	10	61484331	61509947	+	2902	protein_coding	pyrophosphatase (inorganic) 1 [Source:MGI Symbol;Acc:MGI:97831]	-	2500	1925	2837	2591	3106	2305	1675	1819	1874	1763	1856	1955	87.1024215084568	71.6806459796503	89.7020596177554	91.1962515261942	82.0362053973607	87.1519985990535	70.354070251051	70.2768066416941	68.8689969778547	70.2049994940932	72.3815263358629
ENSMUSG00000038042	45.2092390159785	28.5571812499341	24.0659246618079	20.8939698381283	30.4029037245609	42.1295415141892	25.0385399609328	9.63267466056818	18.2952224365581	15.3172648599057	16.1482533175862	11.9193934201833	31.8764600007665	16.058558109289	0.987634223927111	0.000651689882344016	0.0106849192990166	Ptpdc1	13	48731348	48779140	-	5151	protein_coding	protein tyrosine phosphatase domain containing 1 [Source:MGI Symbol;Acc:MGI:2145430]	-	47	28	28	22	43	41	22	9	18	14	15	11	0.922558546241464	0.58740152029211	0.498777631516933	0.436252685864008	0.639850371123997	0.873365708936123	0.52059855192391	0.195896956004291	0.372676951801094	0.314086754648968	0.329569400798484
ENSMUSG00000020898	101.961262461569	139.726208258606	106.577666359435	126.313544930503	139.287721714849	132.553923300742	93.3254671271132	95.2564494211742	96.5581184151679	74.3981436052563	103.348821232552	81.2685915012495	124.403387837617	90.6925985504188	0.455928694380997	0.000665494802507381	0.0108688869590089	Ctc1	11	68906737	68927299	+	6797	protein_coding	CTS telomere maintenance complex component 1 [Source:MGI Symbol;Acc:MGI:1916214]	-	106	137	124	133	197	129	82	89	95	68	96	75	1.57679859261788	2.1780702444901	1.67395933034018	1.99867119711753	2.22152127493649	2.08245808914322	1.47051143926281	1.46807912990455	1.49058900968652	1.15612496455773	1.59845765697854
ENSMUSG00000022960	91.3803767344246	125.447617633639	99.7016878846329	114.916834109706	111.712995080945	107.892728268045	54.6295417329443	104.889124081742	67.0824822673798	68.9276918695757	87.2005679149655	58.5133858808996	108.508706618565	73.5404656245846	0.559505956033449	0.000669206780902721	0.010905286013375	Donson	16	91473696	91485658	-	3130	protein_coding	downstream neighbor of SON [Source:MGI Symbol;Acc:MGI:1890621]	-	95	123	116	121	158	105	48	98	66	63	81	54	3.068788062066	4.24648269529932	3.40058894652523	3.94864431848891	3.86913844522055	3.68085568851124	1.86925574740173	3.51041503716911	2.2488017855167	2.32599806050663	2.9287874475943
ENSMUSG00000024330	29.8188597764965	57.1143624998683	24.0659246618079	46.5365691849221	52.3212761771514	32.8815933769281	18.2098472443148	25.6871324281818	12.1968149577054	25.1640779841308	24.7606550869655	21.6716244003332	40.4564309461957	21.2816920169386	0.930302000863946	0.000670509779707501	0.010905286013375	Col11a2	17	34258411	34285659	+	6874	protein_coding	collagen, type XI, alpha 2 [Source:MGI Symbol;Acc:MGI:88447]	-	31	56	28	49	74	32	16	24	12	23	23	20	0.455973700537899	0.880333206582676	0.373756703512325	0.728104198028075	0.825132536361546	0.510792227110139	0.283714988331268	0.391451933033886	0.186175829573023	0.386661956892713	0.378673994964589
ENSMUSG00000006522	16941.9218465623	14210.2573698333	11423.5787385746	14016.0548577772	15513.2583865254	13766.0845772096	10254.4202294548	12029.0700566806	10658.9998717881	9485.76330967018	11308.083523195	13423.4041535664	14311.8592960804	11193.2901907258	0.35457499359667	0.000671613144088484	0.010905286013375	Itih3	14	30630529	30645717	-	3638	protein_coding	inter-alpha trypsin inhibitor, heavy chain 3 [Source:MGI Symbol;Acc:MGI:96620]	-	17613	13933	13291	14758	21941	13397	9010	11239	10487	8670	10504	12388	489.506280921667	413.857211417837	335.224267464776	414.354246560801	462.269503241467	404.062635285277	301.87970788208	346.371144457561	307.42568734217	275.403553181036	326.767752882911
ENSMUSG00000015314	4.80949351233814	8.15919464283832	14.6114542589548	12.3464367225304	12.0197526352915	15.4132468954351	6.82869271661804	2.14059436901515	0	3.28227104140837	5.38275110586207	0	11.2265964445647	2.93905153881727	1.95478931981158	0.000673643358143603	0.010927703539722	Slamf6	1	171745082	171780737	+	10832	protein_coding	SLAM family member 6 [Source:MGI Symbol;Acc:MGI:1353620]	-	5	8	17	13	17	15	6	2	0	3	5	0	0.0466712014803437	0.0798086418818489	0.144006056324657	0.122586228529574	0.120293397358849	0.151945008243303	0.0675172000711711	0.0207013216063126	0	0.0320055827943033	0.0522406444951068
ENSMUSG00000085704	19.2379740493526	17.3382886160314	21.4874327337571	27.54205115026	33.2310808152178	23.6336452396671	15.9336163387754	13.9138633985985	13.2132162041809	6.56454208281673	10.7655022117241	10.8358122001666	23.745078767381	11.8710920727104	1.01216695328703	0.000676829990879874	0.0109538806580068	4921531C22Rik	2	179617786	179620806	+	2223	lncRNA	RIKEN cDNA 4921531C22 gene [Source:MGI Symbol;Acc:MGI:1913980]	-	20	17	25	29	47	23	14	13	13	6	10	10	0.909658037669965	0.826376661644804	1.03190812766842	1.33249478513229	1.62054059879281	1.13525180907792	0.767644950996623	0.655662911226836	0.62367088327727	0.311906858144753	0.509105408161041
ENSMUSG00000047153	786.83313861852	762.884699105383	1154.30488645743	1132.07327486586	972.185874913286	874.444873867683	971.950596665301	561.906021866477	584.430716723385	492.340656211255	701.910744204414	406.342957506247	947.121124638027	619.813615529513	0.612245929764477	0.000683714312703081	0.0110272695765017	Khnyn	14	56122404	56136232	+	6502	protein_coding	KH and NYN domain containing [Source:MGI Symbol;Acc:MGI:2451333]	-	818	748	1343	1192	1375	851	854	525	575	450	652	375	12.7202007913841	12.4314909302986	18.9526322003362	18.7256228935399	16.2090384882723	14.3610576051166	16.0096829114111	9.05292799990606	9.4313195321805	7.99795000371946	11.3487441120729
ENSMUSG00000078234	690.643268371757	675.173356694871	955.761007997515	710.394974496362	769.971212931322	614.474776231345	714.736504339354	632.545636043977	406.560498590181	335.88573657079	460.763494661793	370.584777245698	736.069766120529	486.846107908632	0.597127907968819	0.000687430467996331	0.0110697204671979	Klhdc7a	4	139687531	139695337	-	7807	protein_coding	kelch domain containing 7A [Source:MGI Symbol;Acc:MGI:2444612]	-	718	662	1112	748	1089	598	628	591	400	307	428	342	9.29882111654643	9.16309933822358	13.0695638570578	9.78643241784388	10.6916620026375	8.40467324978685	9.80499302795229	8.48750473568532	5.46421012119448	4.54430353777222	6.20449962805653
ENSMUSG00000041836	41.361644206108	46.9153691963204	30.0824058272599	81.676427549047	33.938125087882	58.5703382026533	22.7623090553935	39.6009958267803	17.2788211900827	21.8818069427224	19.3779039811034	28.1731117204332	48.7573850115451	24.8458247860859	0.967498057047598	0.000690266882300187	0.0111010224608544	Ptpre	7	135139210	135288022	+	10201	protein_coding	protein tyrosine phosphatase, receptor type, E [Source:MGI Symbol;Acc:MGI:97813]	-	43	46	35	86	48	57	20	37	17	20	18	26	0.426199892965564	0.487285702477118	0.314822514942618	0.861118037893582	0.360661687430704	0.613106523998385	0.238978633196394	0.406663977975904	0.177728777344086	0.22656894606927	0.199699478503636
ENSMUSG00000042333	50.9806312307843	59.1541611605778	109.156158287486	71.2294426299829	81.3100913563839	69.8733859259723	45.5246181107869	51.3742648563636	48.7872598308217	41.5754331911726	48.4447599527586	46.5939924607164	73.6173117651979	47.05005473377	0.651409981801863	0.000709935268161077	0.0113522158564692	Tnfrsf14	4	155006390	155013020	-	1438	protein_coding	tumor necrosis factor receptor superfamily, member 14 (herpesvirus entry mediator) [Source:MGI Symbol;Acc:MGI:2675303]	-	53	58	127	75	115	68	40	48	48	38	45	43	3.7265299144728	4.35850644246548	8.10373670407442	5.32732705988156	6.12971771340794	5.1886437826527	3.39057167904926	3.74247647799017	3.55986829620294	3.05378070641167	3.54161053584073
ENSMUSG00000004707	27.8950623715612	25.4974832588698	26.6444165898588	22.7934216415945	28.9888151792325	55.4876888235662	6.82869271661804	12.8435662140909	16.2624199436072	15.3172648599057	8.61240176937931	26.0059492803998	31.2178146441138	14.3117157973335	1.11780207496128	0.000726128675440639	0.0115500324535913	Ly9	1	171416192	171434978	-	3307	protein_coding	lymphocyte antigen 9 [Source:MGI Symbol;Acc:MGI:96885]	-	29	25	31	24	41	54	6	12	16	14	8	24	0.886648393021918	0.816910350075775	0.860137705497595	0.74128298151651	0.950279110048791	1.79169216372822	0.221150986141798	0.406840125139845	0.515985345221231	0.489223124643736	0.273780785568066
ENSMUSG00000022096	6.7332909172734	11.2188926339027	22.3469300431074	17.0950662311959	19.7972396345978	20.5509958605801	9.10492362215738	2.14059436901515	8.13120997180361	7.65863242995286	6.45930132703448	3.25074366004998	16.2904025534429	6.12423423000224	1.42050568664445	0.000726841192729157	0.0115500324535913	Hr	14	70789652	70810988	+	6919	protein_coding	lysine demethylase and nuclear receptor corepressor [Source:MGI Symbol;Acc:MGI:96223]	-	7	11	26	18	28	20	8	2	8	7	6	3	0.102292157278381	0.171797934988908	0.34480257819326	0.265727289334633	0.310181735250328	0.317168825801696	0.140934877134639	0.0324088330162708	0.123309982414121	0.116914357074493	0.098142042694782
ENSMUSG00000013707	22.1236701567554	21.4178859374506	15.4709515683051	15.1956144277297	20.504283907262	18.4958962745221	6.82869271661804	12.8435662140909	12.1968149577054	7.65863242995286	8.61240176937931	4.33432488006664	18.8680503786708	8.74573882796886	1.10231359001783	0.00072838355115279	0.0115500324535913	Tnfaip8l2	3	95046832	95049671	-	1122	protein_coding	tumor necrosis factor, alpha-induced protein 8-like 2 [Source:MGI Symbol;Acc:MGI:1917019]	-	23	21	18	16	29	18	6	12	12	7	8	4	2.07263394866433	2.02253023464215	1.47204177613277	1.45657921561206	1.9811012019262	1.76028698319941	0.651823806747705	1.19912682160202	1.14061733733062	0.72097186862604	0.806945684379319
ENSMUSG00000024824	44.2473403135109	41.8158725445464	55.0078277984181	47.4862950866552	50.2001433591588	44.1846411002472	19.3479626970844	36.3901042732576	31.508438640739	28.4463490255392	36.6027075198621	27.0895305004165	47.1570200337561	29.8975154428165	0.658880427380412	0.000742579488066608	0.0117378176177244	Rad9a	19	4245195	4251661	-	2362	protein_coding	RAD9 checkpoint clamp component A [Source:MGI Symbol;Acc:MGI:1328356]	-	46	41	64	50	71	43	17	34	31	26	34	25	1.96909000033987	1.87573960433064	2.48622579406674	2.16220612817095	2.30398674337711	1.99752577362496	0.877285301291683	1.61389676793938	1.39969489934497	1.27205705525335	1.62909419812141
ENSMUSG00000063354	617.538966984217	519.128759150588	880.984742084041	497.656372508147	589.674923401949	532.270792789024	349.40144400029	538.35948380731	398.429288618377	451.859313367219	465.069695546483	367.334033585648	606.209092819661	428.408876487554	0.501352086401833	0.000743120661210113	0.0117378176177244	Slc39a4	15	76496583	76501584	-	3106	protein_coding	solute carrier family 39 (zinc transporter), member 4 [Source:MGI Symbol;Acc:MGI:1919277]	-	642	509	1025	524	834	518	307	503	392	413	432	339	20.8987930294477	17.7086280309027	30.2804901738836	17.2320449347305	20.5809832748633	18.2992014289112	12.0478277274884	18.1569652232305	13.4597252568712	15.3660321182571	15.7408966919427
ENSMUSG00000000682	67.3329091727339	78.5322484373189	78.2142551508758	77.8775239421146	116.662304989594	113.03047723319	40.9721562997082	70.6396141775	48.7872598308217	77.6804146466647	47.3682097315862	44.426830020683	88.608286487638	54.979080784494	0.691110330039152	0.000745743920502183	0.0117482999117163	Cd52	4	133809759	133822393	-	1187	protein_coding	CD52 antigen [Source:MGI Symbol;Acc:MGI:1346088]	-	70	77	91	82	165	110	36	66	48	71	44	41	5.96259002703552	7.00984783935788	7.03446641517868	7.05618756071883	10.6545410194521	10.168240169731	3.69678000591875	6.23404516942382	4.31262898899733	6.91227115158113	4.19516581154572
ENSMUSG00000024924	43.2854416110433	40.7959732141916	70.4787793667232	49.3857468901214	36.0592579058746	62.6805373747693	18.2098472443148	27.827726797197	14.2296174506563	24.0699876369947	41.9854586257241	35.7581802605498	50.4476227271206	27.0134696692394	0.899798411361682	0.000745879461759183	0.0117482999117163	Vldlr	19	27193884	27231631	+	10068	protein_coding	very low density lipoprotein receptor [Source:MGI Symbol;Acc:MGI:98935]	-	45	40	82	52	51	61	16	26	14	22	39	33	0.45191518572862	0.429324199872958	0.747327790862794	0.527554242126478	0.388265220557523	0.664799153004758	0.193708465414098	0.289538866042363	0.148298380469387	0.252518156608848	0.438398009250475
ENSMUSG00000029919	28.8569610740288	18.3581879463862	21.4874327337571	33.2404065606587	19.0901953619336	17.4683464814931	9.10492362215738	8.5623774760606	15.2460186971318	8.75272277708898	8.61240176937931	16.2537183002499	23.0835883597096	11.088693773678	1.05142409502869	0.000750881038343846	0.0118049727355329	Hpgds	6	65094277	65121892	-	6425	protein_coding	hematopoietic prostaglandin D synthase [Source:MGI Symbol;Acc:MGI:1859384]	-	30	18	25	35	27	17	8	8	15	8	8	15	0.472101902974397	0.302738711275396	0.357032181759828	0.556418927987214	0.32210105896231	0.290321780523525	0.151770959516664	0.139602624522694	0.248983006320031	0.143889794169813	0.140917207451143
ENSMUSG00000036256	971.517689492304	941.367081917472	775.266573033956	820.563179097402	1403.48288123845	920.684614553988	772.780392430608	576.890182449583	815.153799673312	768.051423689558	582.413669654276	660.984544210162	972.147003222262	696.045668684583	0.482792488288694	0.000761544612600146	0.011939145827735	Igfbp7	5	77497087	77555888	-	1209	protein_coding	insulin-like growth factor binding protein 7 [Source:MGI Symbol;Acc:MGI:1352480]	-	1010	923	902	864	1985	896	679	539	802	702	541	610	84.4661503688063	82.4981072975233	68.457450936702	72.9952204429309	125.844932086763	81.3177845627318	68.4565957106504	49.9849419891367	70.745634635576	67.1002205473341	50.642849907942
ENSMUSG00000051716	4621.92326535695	4277.45779150799	5552.35261840283	5333.66066413312	5208.08811244456	5240.50394444792	4580.91469739793	4098.16791947951	3855.20992788139	3544.85272472104	4371.87044818117	4366.83231666714	5038.99773271556	4136.30800572136	0.284960782488469	0.000781659572437621	0.0121627256015516	Apon	10	128089965	128091765	+	1801	protein_coding	apolipoprotein N [Source:MGI Symbol;Acc:MGI:88931]	-	4805	4194	6460	5616	7366	5100	4025	3829	3793	3240	4061	4030	269.753636153312	251.642098415908	329.123802776958	318.508017685049	313.486990191307	310.713621298775	272.410596193131	238.368235475831	224.605666799715	207.895186370974	255.191644088331
ENSMUSG00000002032	1366.8580562065	1658.35631115689	1405.27810078771	1255.53764209116	2024.26775263763	1526.9389924411	1391.91519873731	1244.75562558231	989.97481406709	856.672741807584	1204.65969749193	1083.58122001666	1539.53947588683	1128.59321628381	0.448509388183921	0.00079202554948286	0.0122910090345025	Tmem25	9	44705066	44710604	-	3212	protein_coding	transmembrane protein 25 [Source:MGI Symbol;Acc:MGI:1918937]	-	1421	1626	1635	1322	2863	1486	1223	1163	974	783	1119	1000	44.7307489260432	54.7033079706246	46.7070789584591	42.0400187821046	68.3199172878721	50.7629791890224	46.4111944044231	40.5957814895438	32.3396264923295	28.1708117708842	39.4277253954138
ENSMUSG00000024236	710.843141123577	878.133323435475	697.91181519243	694.2496341669	662.500483486363	656.604317745534	681.731156209034	431.329765356553	319.149991393292	531.727908708155	611.480525625931	386.838495545948	716.707119191713	493.709640473152	0.538034599446778	0.000796039888064695	0.0123419198129256	Svil	18	4920540	5119299	+	10701	protein_coding	supervillin [Source:MGI Symbol;Acc:MGI:2147319]	-	739	861	812	731	937	639	599	403	314	486	568	357	6.98244788015188	8.6945552615651	6.96261132776076	6.97750241927817	6.7114559999286	6.55209707763909	6.82298290489026	4.22238091779973	3.12936962963179	5.24837721690671	6.00718690860904
ENSMUSG00000031502	373.21669655744	366.14385959737	267.303663207938	289.666400028597	533.111381588813	453.149458725791	258.352207778716	205.497059425454	285.608750259602	312.909839280931	186.243188262828	273.062467444198	380.431909950991	253.612252075288	0.585872931034932	0.000809467900847912	0.012515504621382	Col4a1	8	11248423	11362826	-	7464	protein_coding	collagen, type IV, alpha 1 [Source:MGI Symbol;Acc:MGI:88454]	-	388	359	311	305	754	441	227	192	281	286	173	252	5.25590761845692	5.19746295522246	3.82321961301149	4.17383418219623	7.74285694836431	6.48292187582646	3.70702957832708	2.88407351304923	4.01500664688587	4.42799925101721	2.62314106062654
ENSMUSG00000025877	62.5234156603958	48.9551678570299	53.2888331797176	46.5365691849221	49.4930990864945	50.3499398584212	14.7955008860057	41.7415901957954	31.508438640739	42.6695235383088	19.3779039811034	32.5074366004998	51.8578374711635	30.433398973742	0.765897402232075	0.000815785684173902	0.0125900429166728	Hk3	13	55153798	55169198	-	3682	protein_coding	hexokinase 3 [Source:MGI Symbol;Acc:MGI:2670962]	-	65	48	62	49	70	49	13	39	31	39	18	30	1.7849136088148	1.40872440336369	1.54507082676836	1.35931240012086	1.45718863810227	1.46021271293285	0.430359498697358	1.18756544132856	0.897903137493973	1.22403534675791	0.553268435691361
ENSMUSG00000115338	342.435938078476	299.850403124308	458.112065883701	463.466240045755	434.125183415824	358.614877767123	277.7001704758	353.1980708875	308.985978928537	287.7457612968	249.759651312	283.898279644365	392.767451385864	293.547985424167	0.421596909887588	0.000820010134182219	0.0126320608765689	Pnp	14	51168539	51202694	+	3979	protein_coding	purine-nucleoside phosphorylase [Source:MGI Symbol;Acc:MGI:97365]	-	356	294	533	488	614	349	244	330	304	263	232	262	9.04614796576475	7.98439430152272	12.2911850438912	12.5271669609099	11.8275815862292	9.62399341413617	7.47459579147632	9.29858207603176	8.14800381912179	7.63826894142044	6.59874307070477
ENSMUSG00000011256	12.5046831320792	16.3183892856766	36.0988869927119	13.2961626242635	40.3015235418598	26.7162946187541	6.82869271661804	4.2811887380303	9.14761121827907	14.2231745127696	16.1482533175862	4.33432488006664	24.2059900325575	9.16054089722497	1.41183388323466	0.000827787663968555	0.0127169352358713	Adam19	11	45946819	46038170	+	7115	protein_coding	a disintegrin and metallopeptidase domain 19 (meltrin beta) [Source:MGI Symbol;Acc:MGI:105377]	-	13	16	42	14	57	26	6	4	9	13	15	4	0.184737931346622	0.24300413460694	0.54164516794316	0.200983365414918	0.614046798982181	0.400961129647016	0.102789362076026	0.0630321055908863	0.134902247275294	0.211145380499537	0.238596202883063
ENSMUSG00000098112	38.4759480987051	33.6566779017081	40.3963735394633	32.2906806589256	44.5437891778451	39.0468921351022	14.7955008860057	32.1089155352273	25.4100311618863	20.7877165955863	23.6841048657931	20.5880431803165	38.0683935852916	22.8957187041359	0.735332434726059	0.000833960790775628	0.012776765412047	Bin2	15	100538958	100567434	-	2704	protein_coding	bridging integrator 2 [Source:MGI Symbol;Acc:MGI:3611448]	-	40	33	47	34	63	38	13	30	25	19	22	19	1.49568773501504	1.3187905830491	1.59489338885982	1.28433764601444	1.78581054324826	1.54198709351763	0.5860146724126	1.2439166917876	0.98601813092098	0.812007517718191	0.920795454568191
ENSMUSG00000017837	217.389106757684	216.218658035216	238.940251999379	216.537505595148	238.273919887838	187.014062331279	203.722666045771	172.31784670572	176.853816886729	144.419925821968	157.176332291172	176.623738862716	219.062250767757	171.852387769013	0.353803422798462	0.000844513238304885	0.0129010489395408	Nkiras2	11	100510070	100518433	+	3578	protein_coding	NFKB inhibitor interacting Ras-like protein 2 [Source:MGI Symbol;Acc:MGI:1919216]	-	226	212	278	228	337	182	179	161	174	132	146	163	6.38639433774896	6.40271409583593	7.12926809894149	6.5088084932402	7.21923343676032	5.58129375686686	6.09795927424984	5.04501274706149	5.18633411431859	4.2633082181183	4.61806129295504
ENSMUSG00000006575	294.341002955094	344.725973659919	253.551706258334	325.755984294455	337.967162333491	293.879240806295	217.380051479008	205.497059425454	258.165916604765	227.570792204313	238.994149100276	288.232604524431	308.370178384598	239.306762223041	0.365497778188716	0.000845140645070383	0.0129010489395408	Rundc3a	11	102284229	102293381	+	2941	protein_coding	RUN domain containing 3A [Source:MGI Symbol;Acc:MGI:1858752]	-	306	338	295	343	478	286	191	192	254	208	222	266	10.5199585894006	12.4191039015681	9.2038064808301	11.9125868074515	12.4576003026446	10.6702559713783	7.91607987269901	7.31952557001002	9.21064982803977	8.17299901940403	8.54289607480186
ENSMUSG00000028059	63.4853143628634	69.3531544641258	72.1977739854238	77.8775239421146	79.8960028110555	86.3141826144364	44.3865026580172	44.9524817493182	60.9840747885271	57.9867883982145	51.6744106162759	55.2626422208496	74.8539920300032	52.5411500718671	0.5097609428229	0.000852847707060769	0.0129951124349423	Arhgef2	3	88513273	88555359	+	9844	protein_coding	rho/rac guanine nucleotide exchange factor (GEF) 2 [Source:MGI Symbol;Acc:MGI:103264]	-	66	68	84	82	113	84	39	42	60	53	48	51	0.677891141664272	0.746458886158634	0.782975491652901	0.850842608144377	0.879849433883814	0.936292426252757	0.48290847446272	0.478359511218116	0.650026743440145	0.622181940264063	0.551844610650302
ENSMUSG00000001435	13157.8123510547	13384.1389122459	12040.6978066881	14142.3684027077	13870.7945411264	13905.8313490615	13046.2174350988	11687.6452548227	11390.8087692504	11259.2837623778	11007.7260114879	11730.8502879004	13416.9405604807	11687.088586823	0.199160262536852	0.0008539693446829	0.0130004274355256	Col18a1	10	76888012	77002382	-	7021	protein_coding	collagen, type XVIII, alpha 1 [Source:MGI Symbol;Acc:MGI:88451]	-	13679	13123	14009	14891	19618	13533	11463	10920	11207	10291	10225	10826	196.989466862769	201.977382885713	183.083265262537	216.63662115297	214.169329802089	211.494431945129	199.008279090166	174.381493717718	170.232304472285	169.383749222421	164.820609898118
ENSMUSG00000111253	35.5902519913022	142.785906249671	140.098061424096	297.264207242462	201.507617709299	184.958962745221	88.7730053160345	12.8435662140909	30.4920373942636	21.8818069427224	66.7461137126897	68.2656168610496	167.034167893675	48.1670244068084	1.79503003998676	0.000864853932273201	0.0131542249988244	Gm34654	9	77714318	77717075	-	535	lncRNA	predicted gene, 34654 [Source:MGI Symbol;Acc:MGI:5593813]	-	37	140	163	313	285	180	78	12	30	20	62	63	6.99254983704601	28.2776189815388	27.9559535067307	59.7582042539646	40.8312427547497	36.9166728065372	17.7710318602281	2.51480428754667	5.98024603964934	4.32005573617312	13.1155069131222
ENSMUSG00000090124	79.8375923048131	12.2387919642575	11.1734650215537	67.4305390230504	8.48453127197049	13.3581473093771	12.5192699804664	2.14059436901515	12.1968149577054	5.47045173568061	7.5358515482069	9.75223098014994	32.087177815837	8.26920226187074	1.95343324432156	0.000877231645753544	0.0133123847401233	Ugt1a7c	1	88022784	88147724	+	4219	protein_coding	UDP glucuronosyltransferase 1 family, polypeptide A7C [Source:MGI Symbol;Acc:MGI:3032636]	-	83	12	13	71	12	13	11	2	12	5	7	9	1.98909806675098	0.307355016187789	0.282731576027396	1.71892055987924	0.218008406819187	0.338094149969011	0.317800798881259	0.0531492570845172	0.303335542186527	0.136953651271191	0.187774099464185
ENSMUSG00000102375	78.8756936023455	77.5123491069641	53.2888331797176	57.9332800057194	90.5016669010186	92.4794813726104	45.5246181107869	40.6712930112879	42.688852351969	36.104981455492	67.8226639338621	52.0118985607997	75.0985506947293	47.4707179040329	0.662186192255193	0.000877626600689382	0.0133123847401233	A930036K24Rik	9	107557281	107558480	+	1200	TEC	RIKEN cDNA A930036K24 gene [Source:MGI Symbol;Acc:MGI:1925079]	-	82	76	62	61	128	90	40	38	42	33	63	48	6.9090802106128	6.84385707017482	4.74079232013425	5.19224972265211	8.17579971884579	8.22934164645726	4.0630350620607	3.55041466429332	3.73267023641446	3.17794100092235	5.94164194229547
ENSMUSG00000044534	25.0093662641583	30.5969799106437	39.536876230113	33.2404065606587	43.8367449051809	45.2121908932762	29.5910017720115	12.8435662140909	18.2952224365581	17.505445554178	22.6075546446207	22.7552056203499	36.2387607940051	20.5996660403015	0.82393192587701	0.000880961183787969	0.0133389100213152	Ackr2	9	121727421	121740140	+	3127	protein_coding	atypical chemokine receptor 2 [Source:MGI Symbol;Acc:MGI:1891697]	-	26	30	46	35	62	44	26	12	18	16	21	21	0.840684606032118	1.0367211491016	1.34980315086814	1.14326562594111	1.51972612298661	1.54393362091086	1.01348492114082	0.430259128185951	0.613897978486549	0.591296403927757	0.760043740619823
ENSMUSG00000099889	1.92379740493526	3.05969799106437	16.3304488776554	0.949725901733105	2.12113281799262	2.05509958605801	0	0	0	0	1.07655022117241	0	4.40665042990646	0.179425036862069	3.99975701756604	0.000897657510971229	1	Mrgprb11-ps	7	48334369	48335362	-	994	unprocessed_pseudogene	MAS-related GPR, member B11, pseudogene [Source:MGI Symbol;Acc:MGI:3033189]	-	2	3	19	1	3	2	0	0	0	0	1	0	0.203437607418545	0.326139540567475	1.75391161321251	0.102759172529976	0.231332361260098	0.220773753090738	0	0	0	0	0.113857275889537
ENSMUSG00000070003	40.3997455036404	45.8954698659656	41.2558708488136	61.7321836126518	55.8564975404724	51.3774896514502	26.1766554137025	34.2495099042424	42.688852351969	17.505445554178	29.0668559716552	30.3402741604665	49.4195428371657	30.0045988927022	0.717372824027716	0.000902549202812946	0.0135923748341266	Ssbp4	8	71050140	71061522	-	3164	protein_coding	single stranded DNA binding protein 4 [Source:MGI Symbol;Acc:MGI:1924150]	-	42	45	48	65	79	50	23	32	42	16	27	28	1.34214810911969	1.53689650754142	1.39201927755665	2.09837867799043	1.91378055207654	1.7339531492746	0.88606011151134	1.13394040778548	1.41567771292584	0.584381749393835	0.965771672036468
ENSMUSG00000038366	1658.31336305419	1334.02832410407	1679.45774247045	1671.51758705026	1699.02738721209	1706.76020622118	1394.19142964285	1643.97647540364	1160.73022347497	1177.24121351847	1143.2963348851	1067.32750171641	1624.85076835204	1264.46052977357	0.362058713836326	0.000906816407443205	0.013644423618971	Lasp1	11	97689826	97729590	+	6495	protein_coding	LIM and SH3 protein 1 [Source:MGI Symbol;Acc:MGI:109656]	-	1724	1308	1954	1760	2403	1661	1225	1536	1142	1076	1062	985	26.8377272192789	21.7619181908075	27.6048817508525	27.6783690209146	28.3580351102576	28.0604289961827	22.9894593580802	26.5148264220471	18.7516085339726	19.1445980376091	18.505146794876
ENSMUSG00000040710	13.4665818345468	8.15919464283832	18.049443496356	13.2961626242635	19.7972396345978	19.5234460675511	7.96680816938771	10.7029718450758	6.09840747885271	2.18818069427225	6.45930132703448	3.25074366004998	15.3820113833589	6.11106886244548	1.34065240592642	0.000915844678322419	0.0137556599810176	St8sia4	1	95515407	95595296	-	20091	protein_coding	ST8 alpha-N-acetyl-neuraminide alpha-2,8-sialyltransferase 4 [Source:MGI Symbol;Acc:MGI:106018]	-	14	8	21	14	28	19	7	10	6	2	6	3	0.0704553716797687	0.0430285804023786	0.0959087494379468	0.0711759815303937	0.106821334239063	0.103766191351144	0.0424686358584812	0.0558052649543522	0.0318494015351391	0.0115038067734439	0.0337984566923098
ENSMUSG00000034845	555.977450026289	506.889967186331	407.401724632034	399.834604629637	757.244416023367	542.546290719314	322.086673133817	367.111934286098	426.88852351969	461.706126491444	262.678253966069	314.238553804831	528.315742202829	359.118344200325	0.557686530603674	0.000919577579346818	0.013785904805849	Plvap	8	71950409	71964396	-	1987	protein_coding	plasmalemma vesicle associated protein [Source:MGI Symbol;Acc:MGI:1890497]	-	578	497	474	421	1071	528	283	343	420	422	244	290	29.411528803571	27.0288212635569	21.8887500340305	21.6416919805279	41.3136079778742	29.1568018072769	17.3604266114219	19.3541000161991	22.5425479803591	24.5430041156468	13.8975783921211
ENSMUSG00000054863	32.7045558838993	36.7163758927725	58.4458170358193	48.4360209883883	43.1297006325167	44.1846411002472	22.7623090553935	26.7574296126894	28.4592349013127	36.104981455492	26.9137555293103	14.0865558602166	43.9361852556072	25.8473777357357	0.767517013266888	0.000920316912196438	0.013785904805849	Tafa5	15	87428500	87643565	+	2908	protein_coding	TAFA chemokine like family member 5 [Source:MGI Symbol;Acc:MGI:2146182]	-	34	36	68	51	61	43	20	25	28	33	25	13	1.1821487930394	1.33775530945283	2.14563081445487	1.79135952277668	1.60781824766676	1.62247451076416	0.838315349806196	0.963878591985806	1.02686939103562	1.31139243504361	0.972955057034039
ENSMUSG00000020261	631.005548818764	505.870067855976	527.731347941074	552.740474808667	530.283204498156	473.700454586371	485.97529833265	444.173331570644	447.216548449199	427.789325730224	454.304193334759	391.172820426014	536.888516418168	441.771919640582	0.28179266747067	0.000927863539006902	0.013886584033073	Slc36a1	11	55095176	55127156	+	5626	protein_coding	solute carrier family 36 (proton/amino acid symporter), member 1 [Source:MGI Symbol;Acc:MGI:2445299]	-	656	496	614	582	750	461	427	415	440	391	422	361	11.7894009992682	9.52687645744394	10.0140355878666	10.5664776718754	10.2179331271124	8.99093849749212	9.25124051635221	8.27037299950452	8.34073893668358	8.03137983621911	8.4890657310402
ENSMUSG00000003283	50.9806312307843	48.9551678570299	60.1648116545199	62.6819095143849	50.2001433591588	65.7631867538563	15.9336163387754	44.9524817493182	17.2788211900827	33.9168007612198	36.6027075198621	45.5104112406997	56.457641728289	32.3658064666596	0.801268389550745	0.000928967328612594	0.0138907452461521	Hck	2	152950388	152993361	+	2092	protein_coding	hemopoietic cell kinase [Source:MGI Symbol;Acc:MGI:96052]	-	53	48	70	66	71	64	14	42	17	31	34	42	2.56154398518732	2.47940882083419	3.0702719645599	3.22247263606908	2.60134640910934	3.35677415789206	0.815714496207214	2.25094217420226	0.866640180538731	1.71243127113841	1.8393501414736
ENSMUSG00000026866	2961.68610489783	2337.60926517318	3010.81907465404	3244.26368032029	2452.02953759947	3039.4922877798	2699.60985396966	2233.71022406731	2133.42621635197	2205.68613982642	2307.04712397248	2091.31175463215	2840.98332507077	2278.46521880333	0.318302130406693	0.000937938948013918	0.0139875966165693	Kynu	2	43445341	43572734	+	6156	protein_coding	kynureninase [Source:MGI Symbol;Acc:MGI:1918039]	-	3079	2292	3503	3416	3468	2958	2372	2087	2099	2016	2143	1930	50.570669824744	40.2332009973343	52.2134046954356	56.6795291361634	43.1799363806	52.7233974230465	46.9664676764521	38.0102359925113	36.3634773333053	37.84469878823	39.3976876832179
ENSMUSG00000015950	61.5615169579282	41.8158725445464	55.8673251077684	75.0283462369153	55.8564975404724	56.5152386165952	22.7623090553935	32.1089155352273	45.7380560913953	48.1399752739894	37.6792577410345	26.0059492803998	57.7741328340377	35.4057438295733	0.703788716386314	0.000941025960195308	0.014021203456515	Ncf1	5	134248907	134258479	-	3663	protein_coding	neutrophil cytosolic factor 1 [Source:MGI Symbol;Acc:MGI:97283]	-	64	41	65	79	79	55	20	30	45	44	35	24	1.76656931934727	1.20952687562898	1.62823439702373	2.20291203442229	1.65307170809996	1.64751584513659	0.665525808691351	0.918250268794341	1.31016856315004	1.3881260173289	1.08137991487769
ENSMUSG00000033467	201.036828815734	180.522181472798	161.585494157853	197.542987560486	224.840078707218	178.793663987047	103.56850620204	139.138633985985	113.836939605251	144.419925821968	124.879825656	192.877457162965	190.720205783523	136.453548072368	0.48466767026301	0.000943142432146434	0.0140403026491746	Crlf2	5	109702575	109706859	-	1495	protein_coding	cytokine receptor-like factor 2 [Source:MGI Symbol;Acc:MGI:1889506]	-	209	177	188	208	318	174	91	130	112	132	116	178	14.1348993949073	12.7938324388764	11.5387069524467	14.2111467818846	16.3037477670963	12.7706171369772	7.41945533071953	9.74942241911208	7.98966204449918	10.203422611657	8.78140424024558
ENSMUSG00000095630	0.961898702467628	7.13929531248353	5.1569838561017	3.79890360693242	2.12113281799262	23.6336452396671	0	0	2.0328024929509	0	0	1.08358122001666	7.1353099226075	0.519397285494594	3.72181732443751	0.000948572719854411	0.014104333895399	Igkv6-23	6	70237393	70237939	-	369	IG_V_gene	immunoglobulin kappa variable 6-23 [Source:MGI Symbol;Acc:MGI:3711980]	-	1	7	6	4	3	23	0	0	2	0	0	1	0.274006750371319	2.04993579337714	1.49198814166302	1.10723704601405	0.623155466375441	6.83919992298165	0	0	0.578036428403324	0	0
ENSMUSG00000036941	156.789488502223	166.243590847831	157.288007611102	178.548469525824	185.952643710687	157.215118333438	139.98820069067	97.3970437901894	113.836939605251	120.349938184973	133.492227425379	154.952114462382	167.006219755184	126.669410693141	0.402173619364967	0.000954475472081179	0.0141713913427622	Elac1	18	73868109	73887550	-	4971	protein_coding	elaC ribonuclease Z 1 [Source:MGI Symbol;Acc:MGI:1890495]	-	163	163	183	188	263	153	123	91	112	110	124	143	3.31536592528339	3.54333672915064	3.37790797432035	3.86296763005866	4.0552114628403	3.37715891345259	3.01601274974934	2.05245837087121	2.40284545494393	2.55718447066775	2.82309241541757
ENSMUSG00000021951	74.0662000900073	68.333255133771	66.1812928199718	86.4250570577125	77.7748699930629	81.1764336492914	51.2151953746353	56.7257507789015	36.5904448731163	50.3281559682616	63.5164630491724	57.429804660883	75.6595181239695	52.6343024508283	0.525122359064094	0.000961914767214549	0.0142441287095802	Eef1akmt1	14	57787054	57809069	-	947	protein_coding	EEF1A alpha lysine methyltransferase 1 [Source:MGI Symbol;Acc:MGI:1915293]	-	77	67	77	91	110	79	45	53	36	46	59	53	8.22107053674792	7.64528022622764	7.46072845284607	9.81518288492757	8.9031609926713	9.15336839239879	5.79207743799571	6.27483945559537	4.05419002899142	5.61333535729781	7.05097550350345
ENSMUSG00000051373	11.5427844296115	5.09949665177395	18.9089408057062	9.49725901733105	9.89861981729891	16.4407966884641	4.55246181107869	6.42178310704545	5.08200623237726	3.28227104140837	1.07655022117241	3.25074366004998	11.8979829016976	3.94430267885536	1.59223160597074	0.000973908726836211	0.0143711338621392	Plpp7	2	31985540	32000832	+	2078	protein_coding	phospholipid phosphatase 7 (inactive) [Source:MGI Symbol;Acc:MGI:2445183]	-	12	5	22	10	14	16	4	6	5	3	1	3	0.583879639386044	0.26001179284895	0.971443674528424	0.491542913834436	0.516397359527676	0.844847393925674	0.234631476153649	0.323729618343953	0.256611455823901	0.166835646211691	0.0544630087748794
ENSMUSG00000074405	301.074293872368	227.437550669118	207.138851553418	260.224897074871	275.040222066377	235.308902603642	172.99354882099	208.707950978977	161.607798189597	184.901268666005	216.386594455655	208.047594243199	251.037452973299	192.107459225737	0.3870322170686	0.000991047499269076	0.0145729030006157	Zfp865	7	5023375	5039767	+	9850	protein_coding	zinc finger protein 865 [Source:MGI Symbol;Acc:MGI:2442656]	zf-C2H2	313	223	241	274	389	229	152	195	159	169	201	192	3.21288910128286	2.44645491848622	2.2450256082902	2.84132763386538	3.02701721824018	2.55095666604225	1.88095836375602	2.21960200759988	1.72152158836809	1.98273014916798	2.30944168315473
ENSMUSG00000032089	74.0662000900073	61.1939598212874	67.9002874386724	51.2851986935877	71.411471539085	64.7356369608273	31.8672326775508	53.5148592253788	41.6724511054935	53.61042700967	29.0668559716552	46.5939924607164	65.0987924239112	42.7209697417441	0.609314673824049	0.000992045177648774	0.014574833168915	Il10ra	9	45165135	45180447	-	3498	protein_coding	interleukin 10 receptor, alpha [Source:MGI Symbol;Acc:MGI:96538]	-	77	60	79	54	101	63	28	50	41	49	27	43	2.22565860443118	1.85353175142407	2.07227683998564	1.57681570746683	2.21311045133851	1.97617123585595	0.97568594972298	1.60260660119767	1.25001616999913	1.61878589370752	0.873556766816291
ENSMUSG00000120233	12.5046831320792	43.855671205256	36.9583843020622	91.1736865663781	84.8453127197049	101.727429509871	34.1434635830902	19.2653493211364	7.11480872532816	2.18818069427225	10.7655022117241	19.5044619602999	61.8441945725586	15.4969610826418	1.99945775962259	0.00101409644136947	0.0148211384332904	ENSMUSG00000120233	8	120138766	120155735	-	3061	lncRNA	novel transcript	-	13	43	43	96	120	99	30	18	7	2	10	18	0.429405547707029	1.51800677806109	1.28897832101531	3.20342740264632	3.00482675063754	3.54875235979209	1.19461991370618	0.659304292961843	0.243885673728485	0.0755057111680045	0.369729278778829
ENSMUSG00000044927	9.61898702467628	1.01989933035479	8.59497309350284	5.69835541039863	11.3127083626273	9.24794813726104	2.27623090553935	0	1.01640124647545	0	3.22965066351724	2.16716244003332	7.58214522647015	1.44824087592756	2.40728088733899	0.00101834460160876	0.0148527512942026	H1f10	6	87957403	87958619	-	1217	protein_coding	H1.10 linker histone [Source:MGI Symbol;Acc:MGI:2685307]	-	10	1	10	6	16	9	2	0	1	0	3	2	0.830801075489044	0.0887928521840784	0.753962783173999	0.503579050919289	1.00769922582323	0.811438781902113	0.200313971835367	0	0.0876316524572007	0	0.278983070421198
ENSMUSG00000048440	47.1330364209138	41.8158725445464	44.6938600862147	32.2906806589256	60.8058074491219	40.0744419281312	19.3479626970844	26.7574296126894	23.3772286689354	37.1990718026282	20.4544542022759	32.5074366004998	44.4689498479756	26.6072639306855	0.749666650377427	0.00102443795265298	0.0149030118649232	Cyp4f16	17	32755532	32770772	+	3069	protein_coding	cytochrome P450, family 4, subfamily f, polypeptide 16 [Source:MGI Symbol;Acc:MGI:1917351]	-	49	41	52	34	86	39	17	25	23	34	19	30	1.61430956450434	1.44362885155717	1.55470123070653	1.13158976696743	2.14784572281506	1.39434918740886	0.675186667204612	0.91331343939222	0.799249782968232	1.28025112155407	0.700654451759462
ENSMUSG00000032081	29764.0315504558	33292.5738407714	36690.2211415449	33596.5537738086	38340.1827294893	36239.6261005469	32131.2754625934	30189.8726834052	26211.9717453554	28085.2992109843	26944.9754857243	30866.8946333946	34653.8648561028	29071.7148702429	0.253437472521266	0.00102908915559048	0.0149337041435561	Apoc3	9	46144231	46146934	-	1014	protein_coding	apolipoprotein C-III [Source:MGI Symbol;Acc:MGI:88055]	-	30943	32643	42688	35375	54226	35268	28232	28207	25789	25670	25029	28486	3085.40437230469	3478.72977797752	3862.85441041975	3563.40739041262	4098.93597960551	3816.33689924069	3393.71615006206	3118.85850002247	2712.36496835426	2925.50638313347	2793.52599180451
ENSMUSG00000060923	24.0474675616907	13.2586912946123	26.6444165898588	36.089584265858	20.504283907262	23.6336452396671	14.7955008860057	11.7732690295833	17.2788211900827	4.37636138854449	9.68895199055172	9.75223098014994	24.0296814764915	11.2775225774863	1.08865830183547	0.00102978818253032	0.0149337041435561	Acyp2	11	30455991	30599587	-	863	protein_coding	acylphosphatase 2, muscle type [Source:MGI Symbol;Acc:MGI:1922822]	-	25	13	31	38	29	23	13	11	17	4	9	9	2.9289829341546	1.62780036431553	3.29603174053366	4.49758918285311	2.57566112231889	2.92429289870247	1.83613403731596	1.42908683200195	2.10082416881463	0.535626840985543	1.18026325620834
ENSMUSG00000120333	15.390379239482	16.3183892856766	8.59497309350284	20.8939698381283	13.4338411806199	15.4132468954351	6.82869271661804	11.7732690295833	4.06560498590181	5.47045173568061	2.15310044234483	5.4179061000833	15.0074665888075	5.95150416836865	1.33035020940285	0.00103244425479772	0.0149593258003508	ENSMUSG00000120333	16	91130921	91164032	-	1042	lncRNA	novel transcript	-	16	16	10	22	19	15	6	11	4	5	2	5	1.5525296105492	1.65928446998884	0.880588010674431	2.15656198165596	1.39761451527774	1.57952814711272	0.701867861008566	1.18359110942196	0.409396241997747	0.554517710857154	0.21722482194664
ENSMUSG00000016763	5.77139221480577	14.2785906249671	11.1734650215537	9.49725901733105	22.6254167252546	16.4407966884641	4.55246181107869	3.21089155352273	6.09840747885271	3.28227104140837	5.38275110586207	6.50148732009996	13.2978200487294	4.83804505180409	1.46859953822732	0.00104659641557871	0.0151383017221539	Scube1	15	83489200	83609222	-	9829	protein_coding	signal peptide, CUB domain, EGF-like 1 [Source:MGI Symbol;Acc:MGI:1890616]	-	6	14	13	10	32	16	4	3	6	3	5	6	0.0617205153446027	0.153917246465798	0.121359702844601	0.103919643396882	0.249541145147394	0.178613580687511	0.049604660438222	0.0342206809908808	0.0651018746812981	0.0352715914973947	0.0575715394415502
[truncated: 1,682 more rows]
[truncated: 1 more columns]
