# Supplementary material for: Gene dosage imbalance disrupts systemic metabolism in the Dp16 Down syndrome mouse model
Source: eLife. 2026 Aug 3;15:RP110476. doi: 10.7554/eLife.110476 (PMC13432951; doi:10.7554/eLife.110476)
Supplement: Figure 5—source data 8. [file elife-110476-fig5-data8.xls]

gene_id	ML7	ML8	ML9	ML10	ML11	ML12	ML1	ML2	ML3	ML4	ML5	ML6	M_Liver_Dp16	M_Liver_WT	log2FoldChange	pvalue	padj	gene_name	gene_chr	gene_start	gene_end	gene_strand	gene_length	gene_biotype	gene_description	tf_family	ML7_count	ML8_count	ML9_count	ML10_count	ML11_count	ML12_count	ML1_count	ML2_count	ML3_count	ML4_count	ML5_count	ML6_count	ML7_fpkm	ML8_fpkm	ML9_fpkm	ML10_fpkm	ML11_fpkm	ML12_fpkm	ML1_fpkm	ML2_fpkm	ML3_fpkm	ML4_fpkm	ML5_fpkm
ENSMUSG00000022040	7457.60064023152	7368.77266181336	9714.0385902769	7829.54033388772	7039.33277864485	7812.46107639952	11905.8257514235	12388.6899106752	14421.7172862402	13498.8867029655	12905.6840514149	11877.1337526026	7870.29101354231	12832.989575887	-0.705385219473045	1.75314337353175e-16	2.68103434814102e-13	Ephx2	14	66321823	66361949	-	2484	protein_coding	epoxide hydrolase 2, cytoplasmic [Source:MGI Symbol;Acc:MGI:99500]	-	7753	7225	11302	8244	9956	7603	10461	11575	14189	12338	11988	10961	315.577346959356	314.307572667258	417.488193876868	338.995063859539	307.209624097331	335.84371732697	513.326205123393	522.451687505659	609.18861265798	573.992622886546	546.188203391136
ENSMUSG00000022041	54.8282260406548	47.9352685266752	36.0988869927119	42.7376655779897	43.8367449051809	48.2948402723632	88.7730053160345	123.084176218371	120.951748330579	117.067667143565	92.5833190208276	109.441703221683	45.6219387192626	108.650269875177	-1.25856744236646	2.53762218376764e-16	3.5573233646116e-13	Chrna2	14	66372488	66390397	+	3787	protein_coding	cholinergic receptor, nicotinic, alpha polypeptide 2 (neuronal) [Source:MGI Symbol;Acc:MGI:87886]	-	57	47	42	45	62	47	78	115	119	107	86	101	1.52183363627144	1.34113080329472	1.0176407103025	1.21373588256293	1.25486759613919	1.36177821453566	2.51056299055242	3.40470323455921	3.35122228777639	3.26513850828136	2.57010176185401
ENSMUSG00000030556	368.407203045101	387.56174553482	387.633286516978	279.219415109533	284.938841883676	399.716869488283	693.112310736731	646.459499442576	729.776094969374	854.484561113312	559.806115009655	811.602333792478	351.246226929732	715.873485844021	-1.02880627603412	4.89052523148585e-16	6.32833964954269e-13	Lrrc28	7	67163158	67295016	-	8670	protein_coding	leucine rich repeat containing 28 [Source:MGI Symbol;Acc:MGI:1915689]	-	383	380	451	294	403	389	609	604	718	781	520	749	4.4664996551012	4.73623326655697	4.77307140614029	3.46365969359515	3.5627673947825	4.92305098111784	8.56189741451545	7.81078294384689	8.83195659827182	10.409864409019	6.78783722742603
ENSMUSG00000019851	876.289717948009	969.924263167406	1047.727220098	1044.69849190642	874.613765285625	980.28250254967	1498.89805129766	1481.29130335848	1419.91254132621	1563.45510605752	1495.32825720848	1280.79300205969	965.589326825854	1456.61304355134	-0.593568340901325	5.43929772531801e-16	6.53570473823569e-13	Perp	10	18720768	18732821	+	1952	protein_coding	PERP, TP53 apoptosis effector [Source:MGI Symbol;Acc:MGI:1929938]	-	911	951	1219	1100	1237	954	1317	1384	1397	1429	1389	1182	47.1874155727829	52.6464738492471	57.3012873966517	57.5598766620263	48.5726062318083	53.6256279420781	82.2389934948863	79.4937537000963	76.3252388798449	84.5990627853584	80.532207824438
ENSMUSG00000069520	1290.86805871156	1353.40641138081	1749.93652183718	1492.01939162271	1419.03785523707	1297.79538859563	2271.67844372827	2199.46071416307	2216.77111856296	2411.37512508801	2186.47349920117	1975.36856409037	1433.84393789749	2210.18791080564	-0.62377202743114	1.45404973408484e-13	1.0191676927823e-10	Tmem19	10	115175579	115198406	-	3675	protein_coding	transmembrane protein 19 [Source:MGI Symbol;Acc:MGI:1914476]	-	1342	1327	2036	1571	2007	1263	1996	2055	2181	2204	2031	1823	36.9217944953405	39.0195417062169	50.8347763728417	43.66423185968	41.859260295213	37.7094185922014	66.2025957867196	62.6947551890249	63.2921577113309	69.3054492619207	62.5460306306555
ENSMUSG00000025795	1317.80122238065	1404.40137789855	1405.27810078771	1212.79997651317	1375.20111033188	1457.06560651513	2260.29728920057	1806.66164744879	1960.63800445115	1926.69310130671	1933.48419722566	1822.58361206802	1362.09123240452	1951.72630861682	-0.518816913421581	4.19458480953257e-13	2.43314847123989e-10	Rassf3	10	121246255	121312252	-	3826	protein_coding	Ras association (RalGDS/AF-6) domain family member 3 [Source:MGI Symbol;Acc:MGI:2179722]	-	1370	1377	1635	1277	1945	1418	1986	1688	1929	1761	1796	1682	36.2045563291199	38.8917566193801	39.2114839557164	34.0920341194078	38.9651327753081	40.6663406679784	63.271204651745	49.4657051750663	53.7698520352737	53.1896982618853	53.1261739395249
ENSMUSG00000059908	27789.2535142898	24466.3650358811	29460.1297752903	25124.0490044476	25448.6445060028	28290.5009016746	45570.1427288977	39526.0750238648	43664.5975485854	39537.1428744581	37022.5621061193	34116.5547122245	26763.157122931	39906.1791656916	-0.576364274872091	1.33173830206004e-12	6.53976336147497e-10	Mug1	6	121815500	121866016	+	5770	protein_coding	murinoglobulin 1 [Source:MGI Symbol;Acc:MGI:99837]	-	28890	23989	34276	26454	35993	27532	40040	36930	42960	36137	34390	31485	506.243379848511	449.267410169909	545.073173472091	468.298232791564	478.127533492878	523.559177840003	845.843625051527	717.596352562358	794.035718526196	723.751403499802	674.533519503314
ENSMUSG00000060181	237.588979509504	258.034530579762	219.171813884322	230.783394121144	218.47668025324	196.26201046854	290.219440456267	445.243628755151	447.216548449199	409.18978982891	366.027075198621	409.593701166297	226.719568136085	394.581697309074	-0.800880287757752	2.49400757648108e-12	1.08164931196809e-09	Slc35e3	10	117569584	117582270	-	3526	protein_coding	solute carrier family 35, member E3 [Source:MGI Symbol;Acc:MGI:2448489]	-	247	253	255	243	309	191	255	416	440	374	340	378	7.08275588459816	7.75366079986668	6.6358774905361	7.03932389428116	6.71703624802365	5.94367273387535	8.81514980849811	13.2278039855452	13.3082805609137	12.2575149213114	10.9129906295031
ENSMUSG00000004897	2378.77549120244	2542.60903057449	2276.8083724689	2490.1813143442	2436.47456360086	2421.93486216936	2861.22224826296	3187.34501546356	3194.54911767234	3256.0128730771	3033.71852326386	2998.2692357861	2424.46393906004	3088.51950225432	-0.349566227144472	9.05189545449325e-12	3.7139264715972e-09	Hdgf	3	87813628	87823439	+	2873	protein_coding	heparin binding growth factor [Source:MGI Symbol;Acc:MGI:1194494]	-	2473	2493	2649	2622	3446	2357	2514	2978	3143	2976	2818	2767	87.031429851581	93.7681261616089	84.6032057489796	93.2189150961902	91.9350607960187	90.0176737937105	106.659973679296	116.215965745678	116.670305335892	119.704489051608	111.007554694039
ENSMUSG00000115919	35.5902519913022	43.855671205256	118.610628690339	49.3857468901214	27.5747266339041	33.9091431699571	344.848982189211	247.23864962125	490.921802047643	280.087128866847	321.888516130552	169.038670322599	51.48769476348	309.00395819635	-2.58450694799322	1.12386671363208e-11	4.40851039984597e-09	Gm31583	16	23903409	23908926	-	5518	lncRNA	predicted gene, 31583 [Source:MGI Symbol;Acc:MGI:5590742]	-	37	43	138	52	39	33	303	231	483	256	299	156	0.677965596741503	0.842083861479704	2.29476320375028	0.962561817638524	0.541731926821854	0.656199768836752	6.69318389165127	4.69361012257543	9.33505785837615	5.36131599878824	6.13248741174803
ENSMUSG00000029250	531.929982464598	509.949665177395	452.095584718249	472.013773161353	425.640652143853	429.515813486124	623.687268117781	688.201089638371	791.776571004377	757.110520218197	767.580307695931	650.148732009996	470.190911858595	713.084081447442	-0.602482683870842	1.12689304002721e-11	4.40851039984597e-09	Polr2b	5	77457994	77497171	+	4667	protein_coding	polymerase (RNA) II (DNA directed) polypeptide B [Source:MGI Symbol;Acc:MGI:2388280]	-	553	500	526	497	602	418	548	643	779	692	713	600	11.9805004200815	11.5771267525202	10.3416165405308	10.8774118052097	9.88690157772358	9.82748320325444	14.3124697707902	15.4472046449806	17.8012801993747	17.1348943073282	17.2901556209523
ENSMUSG00000036585	621.386561794088	1056.61570624756	830.274400832374	698.048537773832	733.911955025448	746.001149739057	1151.77283820291	1352.85564121758	1780.73498382499	2457.32691966773	1583.60537534462	1839.92091158829	781.039718568727	1694.36944497435	-1.11753786567553	2.23610852165334e-11	8.00336543643671e-09	Fgf1	18	38971726	39062525	-	5463	protein_coding	fibroblast growth factor 1 [Source:MGI Symbol;Acc:MGI:95515]	-	646	1036	966	735	1038	726	1012	1264	1752	2246	1471	1698	11.9560836743571	20.4926036148476	16.2250637942629	13.742416961134	14.5635641614531	14.5817366168234	22.5798543811391	25.9413516903191	34.202234534652	47.5107282916253	30.4739426169701
ENSMUSG00000026249	215.465309352749	207.039564062022	123.767612546441	231.733120022878	152.014518622805	190.096711710366	302.738710436733	447.384223124166	456.364159667478	510.940192112569	308.969913476483	374.919102125764	186.68613938621	400.219383490532	-1.10311825654423	8.07398287413613e-11	2.51519518349478e-08	Serpine2	1	79771914	79838897	-	8287	protein_coding	serine (or cysteine) peptidase inhibitor, clade E, member 2 [Source:MGI Symbol;Acc:MGI:101780]	-	224	203	144	244	215	185	266	418	449	467	287	346	2.7329916687211	2.64708132314815	1.59443067244693	3.00745730285147	1.98857805095916	2.44950437165777	3.91251596419022	5.65530029789692	5.77830659432189	6.51227419696014	3.91950958745206
ENSMUSG00000038576	115.427844296115	200.920168079894	264.725171279887	227.934216415945	261.606380885757	212.702807157004	441.588795674633	453.806006231212	497.020209526496	494.528836905527	529.662708816828	312.071391364798	213.8860980191	454.779658086582	-1.08628338486265	6.58851888329942e-10	1.7348275499138e-07	Susd4	1	182591425	182724156	+	3858	protein_coding	sushi domain containing 4 [Source:MGI Symbol;Acc:MGI:2138351]	-	120	197	308	240	370	207	388	424	489	452	492	288	3.14489862790098	5.51788427119767	7.32536012944036	6.35412861553939	7.35090857302912	5.88724285749664	12.2586127844444	12.321976079728	13.5175571769731	13.5390860306037	14.4327820267564
ENSMUSG00000021340	2067.12031160293	2183.60446628961	2152.18126261311	1980.17850511352	2152.94981026251	1979.06090137386	2699.60985396966	2631.86077670413	3024.81010951094	2981.39619594593	2956.20690733945	2427.22193283732	2085.84920954259	2786.85096271791	-0.417883797092432	6.70335220213986e-10	1.7348275499138e-07	Gpld1	13	25127135	25176484	+	5415	protein_coding	glycosylphosphatidylinositol specific phospholipase D1 [Source:MGI Symbol;Acc:MGI:106604]	-	2149	2141	2504	2085	3045	1926	2372	2459	2976	2725	2746	2240	40.1259735763987	42.7254643162102	42.4303242591945	39.3291518885778	43.1012987255634	39.0266839300134	53.3934579900719	50.9139504854776	58.6119331147312	58.1542128935678	57.391720612209
ENSMUSG00000038375	1911.29272180318	2371.26594307489	2296.57681058396	2156.82752283588	2090.0228699954	2452.76135596023	3202.65688409386	3020.37865468038	3925.34161388819	4144.41423495163	2837.78638301048	3426.28381769268	2213.12453737559	3426.14359805287	-0.630696020306589	8.02287516098767e-10	2.04486069633537e-07	Trp53inp2	2	155222979	155231770	+	5257	protein_coding	transformation related protein 53 inducible nuclear protein 2 [Source:MGI Symbol;Acc:MGI:1915978]	-	1987	2325	2672	2271	2956	2387	2814	2822	3862	3788	2636	3162	38.2162015203542	47.7918194932765	46.6378975353245	44.1251444418263	43.0990773651349	49.82166891153	65.2466083201758	60.186038761165	78.3476314738588	83.2693413906574	56.7485281661308
ENSMUSG00000033533	4014.96518409988	4346.81094597212	3959.70410417676	4336.44846731336	4166.61189881018	4046.49108494822	4772.11809346324	5004.70963475742	5170.43314082062	5087.52011418297	5424.73656448779	5035.40192941742	4145.17194755342	5082.48657952158	-0.294237338165293	1.11075022860588e-09	2.78881199188181e-07	Acsm1	7	119206249	119261738	+	2181	protein_coding	acyl-CoA synthetase medium-chain family member 1 [Source:MGI Symbol;Acc:MGI:2152200]	-	4174	4262	4607	4566	5893	3938	4193	4676	5087	4650	5039	4647	193.50153184888	211.167152921777	193.821983572423	213.8391524444	207.101047726781	198.117972818271	234.337084115825	240.3784691267	248.74688534277	246.382821129406	261.478428394375
ENSMUSG00000022051	1046.54578828478	1048.45651160472	1098.43756134966	984.86576009723	927.642085735441	1026.52224323598	1273.55119164926	1353.92593840208	1468.69980115703	1464.98697481527	1243.41550545414	1333.88848184051	1022.0783250513	1356.41131555305	-0.409161674862209	1.19102539565655e-09	2.906270550373e-07	Bnip3l	14	67222688	67246326	-	3859	protein_coding	BCL2/adenovirus E1B interacting protein 3-like [Source:MGI Symbol;Acc:MGI:1332659]	-	1088	1028	1278	1037	1312	999	1119	1265	1445	1339	1155	1231	28.5063586641809	28.7863711684499	30.3876112905645	27.4480161549892	26.0591698734914	28.4049833456364	35.3449305606057	36.7529729572514	39.9341686715204	40.0976513014208	33.8730559032134
ENSMUSG00000067225	1389.94362506572	1555.34647879106	2164.21422494401	1370.45447620087	1328.53618833605	1751.97239711445	3380.20289472593	2742.10138670841	3264.68080367915	3870.8916481676	3627.97424535103	1924.44024674959	1593.41123174203	3135.04853756362	-0.976410781463563	1.33740503415023e-09	3.16870809640495e-07	Cyp2c54	19	40026384	40062271	-	1786	protein_coding	cytochrome P450, family 2, subfamily c, polypeptide 54 [Source:MGI Symbol;Acc:MGI:3642960]	-	1445	1525	2518	1443	1879	1705	2970	2562	3212	3538	3370	1776	81.8039022014216	92.2692464668173	129.364393982928	82.5262021528501	80.6393179856063	104.748245667858	202.696765974025	160.832717096472	191.798700997652	228.923043087922	213.548054663635
ENSMUSG00000037926	228.931891187295	279.452416517213	253.551706258334	273.521059699134	241.809141251159	241.474201361816	307.291172247812	340.354504673409	446.200147202723	458.423855450035	465.069695546483	425.847419466547	253.123402712492	407.197799097835	-0.687075331397048	3.22903616434944e-09	6.96395466111362e-07	Ssh2	11	77107113	77351046	+	18519	protein_coding	slingshot protein phosphatase 2 [Source:MGI Symbol;Acc:MGI:2679255]	-	238	274	295	288	342	235	270	318	439	419	432	393	1.29941254015389	1.59882752327871	1.46165531940825	1.58848068678121	1.41550072080292	1.39236840500204	1.77712533088675	1.92524638407543	2.5281251437303	2.61462631378381	2.64005751526401
ENSMUSG00000061313	382.835683582116	567.064027677264	399.666248847882	345.70022823085	415.03498805389	464.45250644911	555.4003409516	804.863482749697	759.251731117163	810.720947227867	744.97275305131	1126.92446881733	429.125613806852	800.355620652494	-0.900030334092077	4.98812753888495e-09	1.02329611535515e-06	Ddhd2	8	26215373	26244624	-	7140	protein_coding	DDHD domain containing 2 [Source:MGI Symbol;Acc:MGI:1919358]	-	398	556	465	364	587	452	488	752	747	741	692	1040	5.63601952003258	8.41482647283768	5.97578863882468	5.20727069581311	6.30146328120073	6.94614831783134	8.33092903481353	11.808544128919	11.1576817391021	11.9931463289201	10.9686974098132
ENSMUSG00000063683	3184.84660387032	3136.19044084098	3609.88869927119	3653.59554396725	3112.40888826784	3479.28359919621	3878.69746303905	4722.15117804742	4733.38060483618	4281.17552834365	4509.66887649124	4789.42899247364	3362.7022959023	4485.75044053853	-0.415899916071895	9.0733257807105e-09	1.71496052003497e-06	Glyat	19	12610672	12631275	+	4780	protein_coding	glycine-N-acyltransferase [Source:MGI Symbol;Acc:MGI:2147502]	-	3311	3075	4200	3847	4402	3386	3408	4412	4657	3913	4189	4420	70.0356094826176	69.5161654617515	80.6235433036732	82.2055752097237	70.5868273320329	77.7253858156326	86.9047499466706	103.486651611069	103.903438678913	94.6008606816977	99.1812635834857
ENSMUSG00000015599	20.1998727518202	14.2785906249671	13.7519569496045	5.69835541039863	7.07044272664208	8.22039834423204	40.9721562997082	42.811887380303	51.836463570248	44.857704232581	27.9903057504828	26.0059492803998	11.5366028012774	39.0790777522871	-1.77259927748299	1.08981466761722e-08	1.99637225881894e-06	Ttbk1	17	46753374	46798601	-	14097	protein_coding	tau tubulin kinase 1 [Source:MGI Symbol;Acc:MGI:2147036]	-	21	14	16	6	10	8	36	40	51	41	26	24	0.150619160716986	0.107317345216169	0.104143883904122	0.0434741934431989	0.0543719389687021	0.0622683154067372	0.311277425482411	0.318133951393315	0.385829167415838	0.336101378211525	0.208734300779541
ENSMUSG00000054793	165.446576824432	139.726208258606	130.643591021243	127.263270832236	152.014518622805	120.223325784394	248.109168703789	250.449541174773	224.624675471075	213.347617691544	232.534847773241	173.372995202666	139.219581890619	223.739807669515	-0.682208357930928	1.09182170854442e-08	1.99637225881894e-06	Cadm4	7	24181448	24203964	+	2161	protein_coding	cell adhesion molecule 4 [Source:MGI Symbol;Acc:MGI:2449088]	-	172	137	152	134	215	117	218	234	221	195	216	160	8.04750598452886	6.85069109291958	6.45400515884586	6.33369307927007	7.62579653322469	5.9406631043375	12.2962745515395	12.1405348125084	10.9065924803014	10.427806910603	11.3121761048529
ENSMUSG00000091898	9.61898702467628	24.477583928515	6.87597847480227	9.49725901733105	12.0197526352915	11.3030477233191	27.3147708664721	37.4604014577651	40.6560498590181	50.3281559682616	32.2965066351724	44.426830020683	12.2987681339892	38.7471191345621	-1.67029590050766	1.10778190334486e-08	2.00377496538356e-06	Tnnc1	14	30930269	30933686	+	1041	protein_coding	troponin C, cardiac/slow skeletal [Source:MGI Symbol;Acc:MGI:98779]	-	10	24	8	10	17	11	24	35	40	46	30	41	0.971263120912744	2.49131760479593	0.705147133235548	0.981197094090257	1.25169844398756	1.15943334115952	2.81016834263564	3.76958935993527	4.09789514084201	5.10646357671568	3.26150236986166
ENSMUSG00000014077	4366.05821050056	4366.18903324886	4202.94184272289	4501.70077421492	3855.51241883792	4194.4582551444	4879.10094602359	5433.89880574496	5967.29171805738	5910.27605522933	5263.25403131193	5410.32103154318	4247.81008911159	5477.35709798506	-0.367074266645669	1.22668884300941e-08	2.17214312811624e-06	Chp1	2	119378178	119417508	+	3499	protein_coding	calcineurin-like EF hand protein 1 [Source:MGI Symbol;Acc:MGI:1927185]	-	4539	4281	4890	4740	5453	4082	4287	5077	5871	5402	4889	4993	131.160743108365	132.211694096441	128.234653839105	138.369821927788	119.451903758751	128.006754695012	149.341794607495	162.682167090903	178.945061511365	178.411881701084	158.133275933981
ENSMUSG00000028976	76.9518961974102	64.2536578123518	94.5447040285312	75.9780721386484	80.6030470837197	72.9560353050593	180.960356990378	122.013879033864	168.722606914925	129.102660962062	138.874978531241	109.441703221683	77.5479020942868	141.519364275692	-0.863654580556321	1.32088798948113e-08	2.31286666430393e-06	Slc2a5	4	150203740	150228626	+	3402	protein_coding	solute carrier family 2 (facilitated glucose transporter), member 5 [Source:MGI Symbol;Acc:MGI:1928369]	-	80	63	110	80	114	71	159	114	166	118	129	101	2.37762471221673	2.00112779829673	2.96687236283078	2.40194279823153	2.56845559950513	2.28995985458932	5.69684810288934	3.75705255480774	5.20385705253045	4.00830568231348	4.29143534926859
ENSMUSG00000038522	636.77694103357	680.272853346645	642.044490084662	615.422384323052	614.421472945197	613.447226438316	775.056623336147	816.63675177928	770.432144828392	869.801825973217	786.958211677034	782.345640852028	633.73089469524	800.205199741017	-0.337080451428784	1.71529974470553e-08	2.91462346519559e-06	Mfsd4b1	10	39877571	39901264	-	3769	protein_coding	major facilitator superfamily domain containing 4B1 [Source:MGI Symbol;Acc:MGI:2143575]	-	662	667	747	648	869	597	681	763	758	795	731	722	17.7590397896538	19.1235396760551	18.1859064001247	17.5612672158736	17.6723848061745	17.3800900784823	22.0238276248076	22.6973486379674	21.44838751622	24.3755333773923	21.9501965145131
ENSMUSG00000029311	1813.17905415148	1644.07772053192	2337.83268143277	1766.49017722357	1652.36246521625	1868.08552372673	2425.32402985217	2981.8479560381	2866.25151506077	2695.83861534341	2565.41917705386	2474.89950651805	1847.00460371379	2668.2634666444	-0.530739022035724	2.02141653028772e-08	3.40042688724999e-06	Hsd17b11	5	104137628	104169785	-	3265	protein_coding	hydroxysteroid (17-beta) dehydrogenase 11 [Source:MGI Symbol;Acc:MGI:2149821]	-	1885	1612	2720	1860	2337	1818	2131	2786	2820	2464	2383	2284	58.3735085212944	53.3519671014192	76.4409728445299	58.1884436570659	54.8626836033957	61.0962454854898	79.5558442626463	95.669753410699	92.1122736091777	87.210877085036	82.601518258529
ENSMUSG00000085826	78.8756936023455	85.6715437498024	103.999174431384	86.4250570577125	70.7044272664208	81.1764336492914	127.468930710203	188.372304473333	145.34537824599	126.91448026779	146.410830079448	130.029746401999	84.4753882928261	144.090278363127	-0.772910081277295	3.74360691902468e-08	6.1140733584304e-06	Gm15638	16	45765926	45791733	+	6489	lncRNA	predicted gene 15638 [Source:MGI Symbol;Acc:MGI:3783082]	-	82	84	121	91	100	79	112	176	143	116	136	120	1.27768473612812	1.39884661628509	1.71099241118591	1.43242074156671	1.18120083778979	1.33583600980146	2.10383692533887	3.04096640102988	2.35022717040824	2.06582415616354	2.3719651693406
ENSMUSG00000103653	1742.96044887134	2087.73392923626	1437.07950123367	1897.55235166274	2063.15518763416	1547.48998830168	3174.20399777462	4287.61052113735	3728.15977207196	2364.32924016116	2565.41917705386	2731.708255662	1795.99523448998	3141.90516064349	-0.806824184479845	4.13108275560739e-08	6.61838801093595e-06	Gstp-ps	1	191758120	191758750	-	631	processed_pseudogene	glutathione S-transferase, pi, pseudogene [Source:MGI Symbol;Acc:MGI:3782108]	-	1812	2047	1672	1998	2918	1506	2789	4006	3668	2161	2383	2521	290.346411231813	350.555728317154	243.134955041086	323.424643034234	354.452014356062	261.878257148751	538.754585804467	711.800541087282	619.942695366459	395.766056936649	427.407222050867
ENSMUSG00000049044	2082.51069084241	2079.57473459342	1260.02305550752	2283.14106776638	2116.89055235664	2010.91494495776	2391.18056626908	3700.01736684269	3369.37013206612	3959.51296628563	3196.2776066609	4049.34301920226	1972.17584100402	3444.28360955445	-0.804528916516695	4.24616892142172e-08	6.73858996190152e-06	Rapgef4	2	71811584	72087818	+	6677	protein_coding	Rap guanine nucleotide exchange factor (GEF) 4 [Source:MGI Symbol;Acc:MGI:1917723]	-	2165	2039	1466	2404	2994	1957	2101	3457	3315	3619	2969	3737	32.7841669567756	32.9992777234177	20.1461972239323	36.7756256488676	34.3693991850161	32.1597955211759	38.3545154952352	58.0489984997769	52.9485090982432	62.6354703791196	50.3240974394695
ENSMUSG00000039519	1696.7893111529	1402.36157923784	2012.94269849836	1854.81468608475	1913.96884610201	1689.29185973968	2970.48133172885	3720.35301334833	3364.28812583375	2358.85878842548	2107.88533305559	3025.35876628651	1761.69483013592	2924.53755977975	-0.731013404097622	4.94216333184624e-08	7.62725427232271e-06	Cyp7b1	3	18126114	18297502	-	2166	protein_coding	cytochrome P450, family 7, subfamily b, polypeptide 1 [Source:MGI Symbol;Acc:MGI:104978]	-	1764	1375	2342	1953	2707	1644	2610	3476	3310	2156	1958	2792	82.3432031046618	68.5982174623879	99.2130784894505	92.0981218685762	95.7924594828409	83.281241408284	146.877029251779	179.927706270354	162.97504923535	115.027966053699	102.306071521035
ENSMUSG00000059325	316.46467311185	364.10406093666	329.187469481159	313.409547571925	323.119232607543	237.3640021897	435.898218410785	451.665411862197	478.724987089938	484.682023781302	406.935983603172	472.441411927264	313.941497649806	455.058006112443	-0.534681705370346	5.05090631063661e-08	7.72421326886627e-06	Hopx	5	77234835	77262968	-	1516	protein_coding	HOP homeobox [Source:MGI Symbol;Acc:MGI:1916782]	Homeobox	329	357	383	330	457	231	383	422	471	443	378	436	21.9424099616283	25.4470591659396	23.181421294724	22.2342109322444	23.1056674936873	16.7192429228815	30.794375239497	31.209727572527	33.1339555475162	33.7689581052675	28.2188799370233
ENSMUSG00000070544	749.319089222282	752.685705801835	654.936949724916	588.830059074525	643.410288124429	709.009357190013	876.348898632648	963.267466056818	1082.46732749636	1005.4690290181	814.948517427517	992.56039753526	683.031908189667	955.843606027783	-0.485965650594211	5.93889924965445e-08	8.84107638740594e-06	Top1	2	160487808	160564684	+	10426	protein_coding	topoisomerase (DNA) I [Source:MGI Symbol;Acc:MGI:98788]	-	779	738	762	620	910	690	770	900	1065	919	757	916	7.55452852493631	7.64904517722245	6.70621909483542	6.07408621204425	6.68998574250941	7.26164810544857	9.00212065352025	9.67835431016786	10.8939020629235	10.1861701684517	8.21722790152398
ENSMUSG00000036197	241.436574319375	229.477349329828	217.452819265622	186.146276739689	197.265352073314	165.43551667767	264.042785042564	317.87826379875	319.149991393292	330.415284835109	308.969913476483	294.734091844531	206.202314734249	305.865055065122	-0.569416450694209	6.59570099804052e-08	9.564903636986e-06	Gxylt1	15	93137623	93173060	-	6722	protein_coding	glucoside xylosyltransferase 1 [Source:MGI Symbol;Acc:MGI:2684933]	-	251	225	253	196	279	161	232	297	314	302	287	272	3.77539887126468	3.61703402994723	3.45352417289583	2.97827328607259	3.18131897346118	2.62803531702791	4.20689140612057	4.95375666058871	4.98175906079883	5.19184324080252	4.8320404568901
ENSMUSG00000027227	16093.5271909859	16265.3545204982	19289.6981137484	15047.4571870593	14104.8261953783	16417.1630432244	21155.2900360827	21380.2565577233	24845.9284700924	24630.1618947284	21669.8794019795	20010.4943900477	16203.0043751491	22282.0017917757	-0.459648451329447	6.78447112200391e-08	9.75456181319229e-06	Sord	2	122065230	122095821	+	2352	protein_coding	sorbitol dehydrogenase [Source:MGI Symbol;Acc:MGI:98266]	-	16731	15948	22443	15844	19949	15977	18588	19976	24445	22512	20129	18467	719.237313363382	732.719069247771	875.556303824662	688.072972613751	650.107735137335	745.352559441313	963.312445581431	952.243331551065	1108.4198728031	1106.08855616518	968.572324720323
ENSMUSG00000046062	1621.76121236042	1402.36157923784	1536.78118911831	1273.58243422409	1154.60329726065	1353.2830774192	1703.7588327962	2189.8280395025	2410.90375663977	2134.57026726257	1922.71869501393	1886.514904049	1390.39546493675	2041.38241587733	-0.554579018795915	8.00339861042562e-08	1.13137118844185e-05	Ppp1r15b	1	133058881	133067521	+	5594	protein_coding	protein phosphatase 1, regulatory subunit 15B [Source:MGI Symbol;Acc:MGI:2444211]	-	1686	1375	1788	1341	1633	1317	1497	2046	2372	1951	1786	1741	30.4735280006275	26.561269042462	29.328208801135	24.4857436647338	22.3751133036655	25.8325418862691	32.6190390842234	41.0071791382353	45.2213790325099	40.3039808418078	36.1331784358742
ENSMUSG00000020038	119.275439105986	140.746107588961	87.6687255537289	70.2797167282498	77.0678257203986	89.3968319935234	142.264431596209	158.403983307121	277.477540287798	272.428496436894	203.467991801586	187.459551062882	97.4057744484746	206.916999082082	-1.09116087777395	9.04078905863506e-08	1.26736794620299e-05	Cry1	10	84967564	85020928	-	3340	protein_coding	cryptochrome 1 (photolyase-like) [Source:MGI Symbol;Acc:MGI:1270841]	-	124	138	102	74	109	87	125	148	273	249	189	173	3.75372840418864	4.46479172242732	2.80216814750064	2.26304002832781	2.50139081966932	2.85809470356001	4.5617908630921	4.96811884949963	8.71701432456072	8.61521294751949	6.40416496774362
ENSMUSG00000029426	2622.13586292675	2764.94708459184	2361.89860609458	2361.0185917085	2472.53382150673	2606.89382491458	3226.55730860202	3520.20743984542	3559.43716515703	3731.94217408131	2916.37454915607	3079.53782728735	2531.57129862383	3339.0094106882	-0.399674057506332	1.0417501678498e-07	1.4247415710219e-05	Scarb2	5	92589173	92654692	-	6285	protein_coding	scavenger receptor class B, member 2 [Source:MGI Symbol;Acc:MGI:1196458]	-	2726	2711	2748	2486	3497	2537	2835	3289	3502	3411	2709	2842	43.8538975589511	46.6114722201832	40.119169437921	40.4019963551411	42.6473323639674	44.2913598664801	54.9818825820624	58.6725980698943	59.4240762264959	62.7176206213706	48.7810221515428
ENSMUSG00000051615	357.826317317958	341.666275668855	360.129372617769	330.50461380312	294.837461700975	322.650635011107	424.517063883088	575.819885265076	485.839795815266	525.163366625339	430.620088468966	432.348906786647	334.602446019964	479.051517807397	-0.519193988375797	1.09689948758312e-07	1.47616345440985e-05	Rap2a	14	120715856	120744606	+	4191	protein_coding	RAS related protein 2a [Source:MGI Symbol;Acc:MGI:97855]	-	372	335	419	348	417	314	373	538	478	480	400	399	8.97455466713677	8.63765255814551	9.17353768275913	8.4814199208277	7.62640587589186	8.22083282267583	10.8483326997039	14.3926691737166	12.1635911852344	13.2353890843385	10.801635145235
ENSMUSG00000032803	1647.73247732705	1663.45580780866	1555.69012992401	1581.29362638562	1449.44075896163	1690.31940953271	1824.39907078979	1998.24484347564	2208.63990859116	2015.31441942474	1980.85240695724	1999.20735093074	1597.98870165661	2004.44300002822	-0.328087518028819	1.27142991699702e-07	1.63267130257434e-05	Cdv3	9	103230293	103243039	-	7403	protein_coding	carnitine deficiency-associated gene expressed in ventricle 3 [Source:MGI Symbol;Acc:MGI:2448759]	-	1713	1631	1810	1665	2050	1645	1603	1867	2173	1842	1840	1845	23.3957645399783	23.8075550056985	22.4342374698391	22.9727756489038	21.2249967373453	24.3815876598176	26.3935372328109	28.2756955355323	31.3042682454164	28.7537844544544	28.129191315808
ENSMUSG00000056148	27.8950623715612	66.2934564730614	114.313142143588	84.5256052542463	69.2903387210924	49.3223900653922	144.540662501748	185.161412919811	153.476588217793	182.713087971732	136.721878088897	171.205832762632	68.6066658381569	162.303243743769	-1.23834561862261	1.28587796985821e-07	1.63871509158749e-05	Rdh9	10	127612255	127628566	+	3590	protein_coding	retinol dehydrogenase 9 [Source:MGI Symbol;Acc:MGI:2143528]	-	29	65	133	89	98	48	127	173	151	167	127	158	0.81675382610682	1.95653442117591	3.39936406817066	2.53222645042808	2.09234428737871	1.46706926287818	4.31202328313405	5.40291807878092	4.48573979863576	5.37570166780484	4.00365314588951
ENSMUSG00000039958	785.871239916052	885.272618747958	581.879678430142	1009.55863354229	762.90077020468	725.450153878477	971.950596665301	1837.70026579951	1495.12623356539	1410.28245745846	1250.95135700234	1254.78705277929	791.822182453267	1370.13299387838	-0.791528841509925	1.30048614150745e-07	1.64487051672469e-05	Etfbkmt	6	149041347	149052669	+	2496	protein_coding	electron transfer flavoprotein beta subunit lysine methyltransferase [Source:MGI Symbol;Acc:MGI:2443575]	-	817	868	677	1063	1079	706	854	1717	1471	1289	1162	1158	33.0952071533224	37.5788710583992	24.8876892116229	43.5006419859647	33.1343445636817	31.035871807686	41.7047108533634	77.126290214975	62.8520823920063	59.6789911158058	52.6876368814662
ENSMUSG00000044167	450.16859275485	558.904833034425	452.095584718249	505.254179722012	432.004050597831	524.050394444792	673.764348039646	587.593154294659	900.53150437725	1024.06856491941	681.456290002138	980.641004115077	487.079605878693	808.009144291363	-0.731183216695599	1.43358754294134e-07	1.78635627017475e-05	Foxo1	3	52175757	52260642	+	8665	protein_coding	forkhead box O1 [Source:MGI Symbol;Acc:MGI:1890077]	Fork_head	468	548	526	532	611	510	592	549	886	936	633	905	5.46090868264556	6.83408814855128	5.57003166701177	6.27119128762046	5.40473199821276	6.45811000529826	8.32769794601246	7.10363282666638	10.9047756309066	12.4830416067285	8.26765443788208
ENSMUSG00000018736	500.187325283167	498.730772543493	423.73217350969	415.9799449591	424.933607871189	491.168801067864	614.582344495623	577.960479634091	578.332309244532	643.32512411604	596.408822529517	603.554739549279	459.12210420575	602.360636594847	-0.393901453427652	1.83114414599719e-07	2.21607962762336e-05	Ndel1	11	68712260	68762684	-	3253	protein_coding	nudE neurodevelopment protein 1 like 1 [Source:MGI Symbol;Acc:MGI:1932915]	-	520	489	493	438	601	478	540	540	569	588	554	557	16.1624393671222	16.2440149529122	13.9060358011534	13.7529869236768	14.1609349956569	16.1230671462509	20.2339895497643	18.6117163303677	18.6543354663373	20.888458860826	19.2740452682897
ENSMUSG00000052928	357.826317317958	431.417416740076	402.244740775933	414.080493155634	325.240365425536	431.570913072182	446.141257485712	649.670390996098	707.415267546914	677.24192487726	538.275110586207	830.023214532761	393.73004108122	641.461194337492	-0.705681690807443	2.26076031023937e-07	2.65947621949977e-05	Ctif	18	75564295	75830625	-	6358	protein_coding	CBP80/20-dependent translation initiation factor [Source:MGI Symbol;Acc:MGI:2685518]	-	372	423	468	436	460	420	392	607	696	619	500	766	5.91575316293963	7.1893301617952	6.75407403166798	7.00443240448741	5.54547598105103	7.24824051905641	7.51514506603237	10.7039703045945	11.6745539232664	11.250796302845	8.9001362247719
ENSMUSG00000020988	956.127310252822	1009.70033705124	926.538099479606	931.681109600176	838.55450737975	913.491766002785	1139.25356822244	1127.02293528648	1142.43500103841	1225.38118879246	1196.04729572255	1094.41703221683	929.348854961064	1154.09283687986	-0.31388401832728	2.43407377029609e-07	2.82386130785661e-05	L2hgdh	12	69737207	69771647	-	3466	protein_coding	L-2-hydroxyglutarate dehydrogenase [Source:MGI Symbol;Acc:MGI:2384968]	-	994	990	1078	981	1186	889	1001	1053	1124	1120	1111	1010	28.9964916161842	30.8656353424533	28.5384702330736	28.9099560768594	26.2275456214416	28.1434303662262	35.2028109964463	34.0625016688511	34.5851236149522	37.3424321568802	36.2771093226185
ENSMUSG00000060803	13025.0703301141	12066.4289774275	9378.83463963029	13096.7201848995	14039.7781222932	10283.7183286343	19388.9348533841	29252.2923497765	24945.535792247	16053.5876635283	15901.7233169377	18599.671641586	11981.7584304998	20690.2909362433	-0.788103709517773	2.4992773627798e-07	2.87964683538916e-05	Gstp1	19	4085407	4087985	-	1548	protein_coding	glutathione S-transferase, pi 1 [Source:MGI Symbol;Acc:MGI:95865]	-	13541	11831	10912	13790	19857	10008	17036	27331	24543	14673	14771	17165	884.438033011042	825.88405749937	646.805773909789	909.913885822502	983.205275055238	709.382008593836	1341.43149839663	1979.52638086089	1690.86241440237	1095.37064379924	1079.90640002026
ENSMUSG00000009378	702.186052801368	1065.79480022076	715.961258688786	602.126221698788	743.810574842747	725.450153878477	1125.59618278921	1095.98431693576	1232.89471197472	1552.51420258616	1485.63930521793	1028.31857779581	759.221510355154	1253.4912162166	-0.723745625963209	2.56989706457603e-07	2.9408713211087e-05	Slc16a12	19	34645803	34724689	-	4170	protein_coding	solute carrier family 16 (monocarboxylic acid transporters), member 12 [Source:MGI Symbol;Acc:MGI:2147716]	-	730	1045	833	634	1052	706	989	1024	1213	1419	1380	949	17.700047565353	27.0800099899004	18.3294500007975	15.5295970004078	19.3366486156155	18.5768671539531	28.9089329235829	27.5321818722935	31.0224665760243	39.3241620258018	37.4533099480085
ENSMUSG00000024990	40259.3082930801	42374.7773775808	48931.1818213116	41811.6828237999	40877.0575798085	45832.8309682657	53988.782733035	53181.9968009969	54369.3354764649	54900.3595289435	53407.6564723635	50494.8848527763	43347.8064773078	53390.5026440967	-0.300629201578261	2.61624938069587e-07	2.9736856136531e-05	Rbp4	19	38105077	38113729	-	1343	protein_coding	retinol binding protein 4, plasma [Source:MGI Symbol;Acc:MGI:97879]	-	41854	41548	56930	44025	57814	44604	47437	49689	53492	50179	49610	46600	3151.00132359285	3343.04863681024	3889.60641969461	3348.34604259745	3299.57896229536	3644.19513326959	4305.39525477974	4148.2122723064	4247.80334616067	4317.76623530177	4180.61705148074
ENSMUSG00000055172	3885.10885926675	3479.89651517055	3690.68144635012	3468.3989931293	3433.40698805739	3603.61712415272	4483.03676845974	4754.26009358265	4626.65847395626	4214.43601716834	4410.62625614338	4009.25051406164	3593.51832102114	4416.378020562	-0.297613371218296	2.87008265987428e-07	3.17635069107928e-05	C1ra	6	124489364	124500402	+	2981	protein_coding	complement component 1, r subcomponent A [Source:MGI Symbol;Acc:MGI:1355313]	-	4039	3412	4294	3652	4856	3507	3939	4442	4552	3852	4097	3700	136.99335615319	123.6846006644	132.172331579507	125.134129181816	124.858531432558	129.085546926649	161.063016868069	167.068012558035	162.851535114378	149.326690074141	155.543247153142
ENSMUSG00000037434	616.577068281749	696.591242632322	581.020181120792	511.902261034143	580.483347857315	565.152386165953	720.427081603203	790.949619351098	890.367491912496	854.484561113312	817.101617869862	1085.74838245669	591.954414515379	859.846459051111	-0.539164893676907	2.93389785151705e-07	3.20480712066363e-05	Slc30a1	1	191638879	191645359	+	5244	protein_coding	solute carrier family 30 (zinc transporter), member 1 [Source:MGI Symbol;Acc:MGI:1345281]	-	641	683	676	539	821	550	633	739	876	781	759	1002	12.3589898281041	14.0742935653661	11.8283590773262	10.4986405090951	12.000020682874	11.5081055315319	14.7133935599795	15.8000508064119	17.815294361442	17.2108170149113	16.3804665075815
ENSMUSG00000024120	1605.40893441847	1825.61980133507	1622.73092005334	1539.50568670936	1402.06879269312	1631.74907133006	1943.9011933306	1981.12008852352	2109.03258643656	2111.59436997272	1961.47450297614	2076.14161755192	1604.51386775657	2030.54405979858	-0.340752666529635	3.53499026776756e-07	3.78761823467426e-05	Lrpprc	17	85012675	85098217	-	8504	protein_coding	leucine-rich PPR-motif containing [Source:MGI Symbol;Acc:MGI:1919666]	-	1669	1790	1888	1621	1983	1588	1708	1851	2075	1930	1822	1916	19.8436113935126	22.7456506330388	20.371322566413	19.4700356254779	17.8731451844035	20.4894865703577	24.4814106984937	24.4039370089875	26.0223449151996	26.2269141015143	24.247797381316
ENSMUSG00000056666	2642.33573567857	2599.72339307436	3383.84090691207	3181.5817708059	2220.11901616561	3144.30236666875	3787.64822681747	4309.0164648275	5890.04522332524	4543.75721165632	3660.27075198621	5038.65267307747	2861.98386488421	4538.23175861503	-0.665303877830878	3.58160347604208e-07	3.79838845881356e-05	Retsat	6	72575458	72585408	+	3537	protein_coding	retinol saturase (all trans retinol 13,14 reductase) [Source:MGI Symbol;Acc:MGI:1914692]	-	2747	2549	3937	3350	3140	3060	3328	4026	5795	4153	3400	4650	78.5255935726985	77.8759505016544	102.134117838346	96.7423716730465	68.0449828169418	94.927096176267	114.688555441374	127.619029850854	174.730998990442	135.687552130265	108.790514446219
ENSMUSG00000005089	1899.74993737356	2007.16188213823	2866.4235266832	1994.42439363952	1849.62781728957	2204.09430604721	2748.54881843876	2973.28557856204	2989.2360658843	3252.73060203569	3723.78721503538	3516.22105895406	2136.91364386188	3200.63488981837	-0.582835482326363	3.61724462595337e-07	3.79838845881356e-05	Slc1a2	2	102489004	102621129	+	13133	protein_coding	solute carrier family 1 (glial high affinity glutamate transporter), member 2 [Source:MGI Symbol;Acc:MGI:101931]	-	1975	1968	3335	2100	2616	2145	2415	2778	2941	2973	3459	3245	15.2051526309189	16.1930901835521	23.3008831055691	16.3328635299681	15.267759697304	17.9212039205572	22.4142914982333	23.7161956920257	23.8826580050145	26.160383200521	29.8080654380641
ENSMUSG00000027787	316.46467311185	308.009597767147	342.079929121413	340.951598722185	284.231797611012	293.879240806295	351.677674905829	457.016897784735	488.888999554692	463.894307185716	412.318734709035	457.27127484703	314.26947285665	438.511314831173	-0.481973838472064	3.63536168035301e-07	3.79838845881356e-05	Nmd3	3	69629318	69663706	+	10155	protein_coding	NMD3 ribosome export adaptor [Source:MGI Symbol;Acc:MGI:2140103]	-	329	302	398	359	402	286	309	427	481	424	383	422	3.27569606123373	3.21362797977578	3.59619830068791	3.61095023935319	3.03422404632202	3.0902238120949	3.708944857243	4.71438097381092	5.05145778635537	4.82501941503452	4.26840892621353
ENSMUSG00000056050	3114.62799859018	3160.6680247695	3012.53806927274	3076.16219571353	2899.58856219592	2856.58842462063	3527.01978813322	3706.43914994973	4220.09797536608	3912.46708135877	3497.71166858917	3584.48667581511	3020.02887919375	3741.37038986868	-0.309273714022224	3.79812171949943e-07	3.93369179494328e-05	Mia3	1	183107682	183150894	-	7161	protein_coding	MIA SH3 domain ER export factor 3 [Source:MGI Symbol;Acc:MGI:2443183]	-	3238	3099	3505	3239	4101	2780	3099	3463	4152	3576	3249	3308	45.7183764128138	46.7645206722196	44.9112182441735	46.2002427126998	43.8952590162686	42.5966015494134	52.7496676050528	54.2195046962616	61.8351260661633	57.7081261850088	51.3479619646577
ENSMUSG00000018474	1748.73184108615	2149.9477883879	2080.84298593704	1400.84570505633	1900.53500492139	1706.76020622118	2300.13133004751	2402.81717921951	3315.50086600292	3035.0066229556	2623.55288899717	2997.18565456608	1831.27725526833	2779.03242363147	-0.601716647681852	3.81162621909259e-07	3.93369179494328e-05	Chd3	11	69234099	69260232	-	8443	protein_coding	chromodomain helicase DNA binding protein 3 [Source:MGI Symbol;Acc:MGI:1344395]	-	1818	2108	2421	1475	2688	1661	2021	2245	3262	2774	2437	2766	21.7713178292782	26.9800283709242	26.3110686242354	17.8444108497955	24.4024816907395	21.5862236563078	29.1770479465522	29.8123550047881	41.2039400727026	37.9684443769819	32.6667488161488
ENSMUSG00000026234	2496.12713290349	2654.79795691352	2129.83433257	2160.62642644281	2132.44552635525	2520.57964230015	2865.77471007404	2941.17666302682	3285.00882860866	3021.87753878997	3000.34546640752	3112.04526388785	2349.0685029142	3037.70474513247	-0.371585123682259	4.35105188803047e-07	4.46301188173467e-05	Ncl	1	86272441	86287122	-	10188	protein_coding	nucleolin [Source:MGI Symbol;Acc:MGI:97286]	-	2595	2603	2478	2275	3016	2453	2518	2748	3232	2762	2787	2872	25.7534878142725	27.6091996058289	22.3178756208303	22.8086429918198	22.6904924470323	26.4187607103254	30.1258017852439	30.2415829690597	33.832492579762	31.3290967789111	30.9595903549974
ENSMUSG00000054827	4151.55479985028	4471.2386642754	7285.95869136235	4700.19348767714	3574.10879831757	4765.77594006852	9285.88397914776	8143.89127691814	9476.92522213711	10205.6747580857	10690.1436962421	5382.14791982275	4824.80506359188	8864.11114205893	-0.877516450464491	4.42750008813184e-07	4.48671123388879e-05	Cyp2c50	19	40078132	40102394	+	2918	protein_coding	cytochrome P450, family 2, subfamily c, polypeptide 50 [Source:MGI Symbol;Acc:MGI:2147497]	-	4316	4384	8477	4949	5055	4638	8159	7609	9324	9328	9930	4967	149.549090701975	162.350579320622	266.561474923907	173.236399582503	132.781445699426	174.401126599355	340.818743022823	292.36072126483	340.775651467037	369.416582423873	385.133356095134
ENSMUSG00000034157	620.42466309162	772.063793078576	568.987218789888	546.092393496535	608.058074491219	566.179935958981	687.421733472882	890.487257510303	945.25315922217	1073.30263054054	909.68493689069	940.548498974461	613.63434648447	907.78303610184	-0.565615491910041	5.06813084542888e-07	5.04473947229613e-05	Cipc	12	86993817	87012136	+	4863	protein_coding	CLOCK interacting protein, circadian [Source:MGI Symbol;Acc:MGI:1919185]	-	645	757	662	575	860	551	604	832	930	981	845	868	13.4104414193144	16.8213247252259	12.4909136770567	12.0773195680665	13.5548807800111	12.4322907593336	15.1392546421015	19.1820838383846	20.395307540116	23.311910881086	19.6652563721774
ENSMUSG00000066153	1660.23716045913	1499.25201562154	1508.41777790975	3008.73165669048	2208.09926353032	2144.49641805153	3845.69211490872	3781.35995286526	3695.63493218474	2881.83397435655	3589.21843738883	2993.93491090603	2004.87238204379	3464.61238710169	-0.789131713171261	6.0802460633347e-07	5.98139761856236e-05	Mup21	4	62066169	62069100	-	677	protein_coding	major urinary protein 21 [Source:MGI Symbol;Acc:MGI:3650630]	-	1726	1470	1755	3168	3123	2087	3379	3533	3636	2634	3334	2763	257.774380016234	234.637407132636	237.864121270375	477.973134746695	353.577675248644	338.249847684024	608.374984107966	585.102153880819	572.778602220004	449.614427094372	557.344987989396
ENSMUSG00000032788	398.226062821598	426.317920088302	271.60114975469	248.828186254073	320.99809978955	317.512886045962	424.517063883088	482.704030212916	738.923706187653	736.32280362261	532.892359480345	562.378653188646	330.580717459029	579.623102762543	-0.81121247635822	6.87761627739257e-07	6.61115777247416e-05	Pdxk	10	78272578	78300809	-	5397	protein_coding	pyridoxal (pyridoxine, vitamin B6) kinase [Source:MGI Symbol;Acc:MGI:1351869]	-	414	418	316	262	454	309	373	451	727	673	495	519	7.75595983457938	8.36936384346003	5.37248425886217	4.95856323580442	6.44770197393689	6.28217298191661	8.42419165174341	9.36916423507964	14.3659242535446	14.4103915887327	10.3800621559994
ENSMUSG00000033161	5682.89753417875	5475.83950467487	4330.14744450673	4471.30954535946	4757.70091075745	4650.69036324927	6002.42089790725	6329.7375491778	6773.29790651241	6724.27927349861	6031.91088922904	6717.11998288327	4894.76421712109	6429.79441653473	-0.39368589905315	7.18056088390196e-07	6.86314745392038e-05	Atp1a1	3	101483535	101512000	-	4568	protein_coding	ATPase, Na+/K+ transporting, alpha 1 polypeptide [Source:MGI Symbol;Acc:MGI:88105]	-	5908	5369	5038	4708	6729	4526	5274	5914	6664	6146	5603	6199	130.768162031632	127.009408504592	101.19814576367	105.273083004706	112.908322107829	108.715704296163	140.729730192479	145.154984270191	155.582402148274	155.481813339188	138.816695032447
ENSMUSG00000038599	20.1998727518202	20.3979866070958	24.0659246618079	18.044792132929	16.969062543941	11.3030477233191	36.4196944886295	28.8980239817045	41.6724511054935	53.61042700967	46.2916595104138	42.2596675806497	18.4967810701522	41.5253206127602	-1.16318442313223	7.26242288132892e-07	6.90217388190481e-05	Capn8	1	182392572	182459917	+	3770	protein_coding	calpain 8 [Source:MGI Symbol;Acc:MGI:2181366]	-	21	20	28	19	24	11	32	27	41	49	43	39	0.56320379539187	0.573267379883413	0.681486360727777	0.514777117347777	0.487945606562415	0.320151222320176	1.03461900784569	0.802969671388409	1.15982932696471	1.50199285310051	1.29084554007177
ENSMUSG00000035840	346.283532888346	348.805570981338	357.550880689718	382.739538398441	302.614948700281	349.366929629862	458.660527466178	512.672351379129	580.365111737483	458.423855450035	422.007686699586	449.686206306914	347.893566881331	480.302623173221	-0.467601934183639	7.60534572159856e-07	7.14732545970565e-05	Lysmd3	13	81805782	81820990	+	4250	protein_coding	LysM, putative peptidoglycan-binding, domain containing 3 [Source:MGI Symbol;Acc:MGI:1915906]	-	360	342	416	403	428	340	403	479	571	419	392	415	8.56448393395906	8.69572427739859	8.98141755677805	9.68552349421239	7.71891679338088	8.77796442288775	11.5581397412503	12.6363984460421	14.3284349915473	11.3930034599911	10.4386493731309
ENSMUSG00000026933	185.646449576252	199.900268749539	174.477953798108	156.704773785962	168.276536894081	206.53750839883	242.41859143994	263.293107388864	259.18231785124	269.146225395486	244.376900206138	230.802799863549	181.923915200462	251.536657024203	-0.471621972428838	8.44603161017749e-07	7.63866364227987e-05	Camsap1	2	25816850	25873294	-	8368	protein_coding	calmodulin regulated spectrin-associated protein 1 [Source:MGI Symbol;Acc:MGI:3036242]	-	193	196	203	165	238	201	213	246	255	246	227	213	2.33197164689223	2.53106317126824	2.22594717430592	2.01404539754318	2.18000156819726	2.63559220990744	3.1026283516453	3.2960224693676	3.24990067702024	3.39724268306492	3.07009178025374
ENSMUSG00000017493	20919.372981266	22372.5117106627	18877.1394052603	18630.7730142983	20691.650639518	21583.6834025742	25060.1641545354	24061.3510049148	24208.6448885523	25100.6207439969	25406.585219669	27052.6887389359	20512.5218589299	25148.3424584341	-0.293989052501734	8.74963320008994e-07	7.87092672149267e-05	Igfbp4	11	98932070	98945218	+	4416	protein_coding	insulin-like growth factor binding protein 4 [Source:MGI Symbol;Acc:MGI:96439]	-	21748	21936	21963	19617	29265	21005	22019	22481	23818	22942	23600	24966	497.941000862961	536.780780503986	456.355284568322	453.743597689177	507.950022868593	521.912201943946	607.771528746702	570.77282657307	575.21182512241	600.364974004946	604.825525526972
ENSMUSG00000025907	593.491499422526	546.666041070168	580.160683811441	543.243215791336	480.083061138997	491.168801067864	676.040578945186	668.935740317235	792.792972250852	727.570080845521	699.757643762069	662.068125430179	539.135550383722	704.52752359184	-0.387170573062736	9.41018779311762e-07	8.37556502940871e-05	Rb1cc1	1	6276421	6346872	+	14690	protein_coding	RB1-inducible coiled-coil 1 [Source:MGI Symbol;Acc:MGI:1341850]	-	617	536	675	572	679	478	594	625	780	665	650	611	4.24669427347102	3.94286201456096	4.21621223490716	3.97723466351417	3.54282335502231	3.57034291536789	4.92874641292863	4.77018200390525	5.66271085170336	5.23134046813135	5.00770496611502
ENSMUSG00000036880	10942.5596392717	11539.1410236341	12880.4266779233	12419.5656169638	11262.5082192682	12355.2587113807	13617.5513923891	14138.6258073451	15052.9024603014	15039.3659117331	14313.8117407084	14061.6334921562	11899.909981407	14370.6484674389	-0.272219273810594	9.89288942154614e-07	8.75885188680259e-05	Acaa2	18	74912268	74939279	+	1516	protein_coding	acetyl-Coenzyme A acyltransferase 2 (mitochondrial 3-oxoacyl-Coenzyme A thiolase) [Source:MGI Symbol;Acc:MGI:1098623]	-	11376	11314	14986	13077	15929	12024	11965	13210	14810	13746	13296	12977	758.71384718384	806.465062754734	907.041199798261	881.08114048776	805.36143874605	870.269164089729	962.022714727366	976.968012400668	1041.85537507158	1047.82866391649	992.587903816567
ENSMUSG00000002324	15.390379239482	11.2188926339027	30.9419031366102	34.1901324623918	14.1408854532842	6.16529875817403	68.2869271661804	67.4287226239773	56.9184698026253	51.4222463153978	45.2151092892414	40.0925051406164	18.6745819473075	54.8939967230064	-1.54923432948839	1.05295558674067e-06	9.22542650007893e-05	Rec8	14	55855494	55862852	+	2935	protein_coding	REC8 meiotic recombination protein [Source:MGI Symbol;Acc:MGI:1929645]	-	16	11	36	36	20	6	60	63	56	47	42	37	0.551187684562953	0.404998266503665	1.12547248573831	1.25285663707416	0.522304070624731	0.224309141981799	2.49181025952615	2.40662914570586	2.03484578475746	1.8505587987406	1.61952761629859
ENSMUSG00000020075	555.015551323821	544.626242409458	456.393071265001	501.455276115079	467.356264231041	532.270792789024	610.029882684545	668.935740317235	847.678639560527	683.806466960076	692.221792213862	654.483056890062	509.519533022238	692.859263104384	-0.445565560371386	1.13322656926733e-06	9.77596787087951e-05	Ddx21	10	62416030	62438060	-	5177	protein_coding	DExD box helicase 21 [Source:MGI Symbol;Acc:MGI:1860494]	-	577	534	531	528	661	518	536	625	834	625	643	604	11.2689973424394	11.1463243561299	9.41145658648221	10.4174815602187	9.78644173898445	10.978813915047	12.6199736909283	13.5356333083578	17.1806450352916	13.9513099940399	14.0565901152386
ENSMUSG00000075232	555.977450026289	486.491980579235	393.64976768243	520.449794149741	361.29962333141	435.681112244298	541.742955518364	1039.25856615686	750.104119898883	850.108199724767	692.221792213862	680.489006170462	458.924954668901	758.987439947199	-0.727087390886385	1.19709984137855e-06	0.000102287626879517	Amd1	10	40163454	40178184	-	3544	protein_coding	S-adenosylmethionine decarboxylase 1 [Source:MGI Symbol;Acc:MGI:88004]	-	578	477	458	548	511	424	476	971	738	777	643	628	16.4900416852979	14.5443142857018	11.8580220051417	15.7940616216558	11.0516903295981	13.1273169981109	16.371371525459	30.7186584207153	22.2082443927271	25.3361395210001	20.5335685740943
ENSMUSG00000049580	715.652634635915	1456.41624374664	1515.29375638455	644.863887276778	804.616382291868	777.855193322956	1336.1475415516	3561.94903004121	5270.04046297522	3274.61240897841	1860.27878218593	4047.17585676222	985.783016276451	3225.0340137491	-1.71001665097279	1.2042211323297e-06	0.000102310140848739	Tsku	7	97999875	98010535	-	3050	protein_coding	tsukushi, small leucine rich proteoglycan [Source:MGI Symbol;Acc:MGI:2443855]	-	744	1428	1763	679	1138	757	1174	3328	5185	2993	1728	3735	24.6638417114559	50.5937596007402	53.0387109068007	22.7392909111365	28.5985453280118	27.233274869369	46.9180638969763	122.337670434183	181.301125768702	113.401817177474	64.1196395084251
ENSMUSG00000028158	4138.08821801574	3990.8660796783	4443.60108934097	3951.80947711145	3468.7592016906	4079.37267832515	5186.3921182714	4515.58382143746	5706.07659771319	5787.73793635009	4852.01184682407	5438.49414326362	4012.0827906937	5247.71607730997	-0.387513493305154	1.25647287303427e-06	0.000104635577575161	Mttp	3	137795615	137850729	-	6206	protein_coding	microsomal triglyceride transfer protein [Source:MGI Symbol;Acc:MGI:106926]	-	4302	3913	5170	4161	4906	3970	4557	4219	5614	5290	4507	5019	70.0884189165236	68.134435390863	76.4397501744224	68.4846006116411	60.5922797806419	70.1911834492112	89.5033070148756	76.2209719048807	96.4744289269867	98.5047191567061	82.1907531388232
ENSMUSG00000026170	6294.66510894816	7233.12605087617	7256.73578284444	6987.13345905045	7090.94701054934	6901.02440998279	9472.53491340199	7523.11890990375	8703.44387356929	8864.31999249686	8486.44539350214	8625.30651133261	6960.60530370856	8612.52826570111	-0.30714670875349	1.30559515236107e-06	0.000106615153655427	Cyp27a1	1	74752733	74777051	+	2173	protein_coding	cytochrome P450, family 27, subfamily a, polypeptide 1 [Source:MGI Symbol;Acc:MGI:88594]	-	6544	7092	8443	7357	10029	6716	8323	7029	8563	8102	7883	7960	304.488708865456	352.677363395353	356.514789058327	345.818332677962	353.752424845998	339.121082973505	466.865726942446	362.669092091715	420.259749318481	430.869396970638	410.56221095361
ENSMUSG00000054648	274.141130203274	270.273322544019	330.906464099859	358.046664953381	277.868399157034	287.713942048121	363.058829433526	438.821845648106	431.970529752067	432.165687118768	391.864280506759	409.593701166297	299.824987167615	411.24581227092	-0.456238445862541	1.34753930956983e-06	0.000109508725920694	Zfp869	8	70155306	70169633	-	8031	protein_coding	zinc finger protein 869 [Source:MGI Symbol;Acc:MGI:1914119]	zf-C2H2	285	265	385	377	393	280	319	410	425	395	364	378	3.58808615400321	3.56570026069309	4.39877340607971	4.79489064818055	3.75080464314811	3.82553548500898	4.84164432124528	5.72388578086334	5.64379049211501	5.68382379807486	5.12954602580608
ENSMUSG00000038582	203.922524923137	209.079362722732	159.866499539153	173.799840017158	186.659687983351	208.592607984888	239.004245081631	253.660432728295	284.592349013127	389.49616358046	268.061005071931	354.331058945448	190.32008719507	298.190875736815	-0.649487425758047	1.36800584869537e-06	0.000110108107113653	Pptc7	5	122422428	122462344	+	4719	protein_coding	PTC7 protein phosphatase homolog [Source:MGI Symbol;Acc:MGI:2444593]	-	212	205	186	183	264	203	210	237	280	356	249	327	4.54227592033217	4.69431759422437	3.6166247833192	3.96102966763035	4.28800684554849	4.72008576458522	5.42426804216622	5.63086476018012	6.32790037959646	8.71792557227731	5.97168021324765
ENSMUSG00000025732	451.130491457317	454.875101338237	446.079103552797	418.829122664299	445.437891778451	390.468921351022	482.560951974341	529.79710633125	700.300458821586	714.440996679888	601.791573635379	727.082998631179	434.47010535702	625.995681012271	-0.526866665787113	1.4156495893631e-06	0.000111803086348667	Mcrip2	17	26082672	26087738	-	1307	protein_coding	MAPK regulated corepressor interacting protein 2 [Source:MGI Symbol;Acc:MGI:1915491]	-	469	446	519	441	630	380	424	495	689	653	559	671	36.2814707161521	36.8746456726691	36.4361312162748	34.4643414806464	36.9459197317773	31.9015539469907	39.5423152176068	42.4625762209606	56.2205660266601	57.7365367907712	48.4042386525765
ENSMUSG00000042248	2412.44194578881	2396.76342633376	3651.14457012	2422.75077532115	2002.34938018504	2657.24376477301	4048.27666550173	4900.89080786019	4148.94988811279	4845.72614746589	5067.32189105855	2846.56786498377	2590.44897708696	4309.62221083048	-0.734402768390172	1.48669901621784e-06	0.000116865658181386	Cyp2c37	19	39980868	40000687	+	1824	protein_coding	cytochrome P450, family 2. subfamily c, polypeptide 37 [Source:MGI Symbol;Acc:MGI:1306806]	-	2508	2350	4248	2551	2832	2586	3557	4579	4082	4429	4707	2627	139.024174969648	139.22320044071	213.697854158853	142.85406646339	119.006295249647	155.563432001012	237.700916377465	281.463794110095	238.67105114417	280.604080803132	292.056272163584
ENSMUSG00000030729	83.6851871146836	85.6715437498024	54.1483304890679	49.3857468901214	50.2001433591588	68.8458361329433	91.0492362215738	102.748529712727	131.115760795333	165.207642417554	123.803275434828	114.859609321766	65.3227979559629	121.464008983964	-0.902557151856419	1.58227180093997e-06	0.000122658876660886	Pgm2l1	7	99876601	99928075	+	9583	protein_coding	phosphoglucomutase 2-like 1 [Source:MGI Symbol;Acc:MGI:1918224]	-	87	84	63	52	71	67	80	96	129	151	115	106	0.917921184093754	0.947210236155063	0.603225300518978	0.554254002893601	0.567882363336818	0.767144443719972	1.01756069591419	1.12317252955231	1.43562099699607	1.82091048026059	1.35813682635218
ENSMUSG00000040213	2726.98282149573	2950.56876271641	2471.91426169142	2828.28373536119	2804.84462965891	3107.31057411971	3471.2521309475	4239.44714783451	4057.47377593	3439.82005139597	3335.15258519214	3529.22403359426	2814.98413084056	3678.7282874824	-0.386374019065327	1.59109712553329e-06	0.000122777228650096	Kyat3	3	142406812	142452631	+	9518	protein_coding	kynurenine aminotransferase 3 [Source:MGI Symbol;Acc:MGI:2677849]	-	2835	2893	2876	2978	3967	3024	3050	3961	3992	3144	3098	3257	30.1158406876121	32.8451551697323	27.7257733314252	31.9584697309836	31.9461127777579	34.8610060081064	39.059435614473	46.6590476280925	44.7297438950756	38.1724445811759	36.8368839736867
ENSMUSG00000057068	291.455306847691	408.979631472271	206.279354244068	178.548469525824	386.046172874657	342.174081078659	551.985994593291	489.125813319962	502.102215758873	635.666491686087	530.739259038	549.375678548446	302.247169340528	543.16590882411	-0.84548176707134	1.73099338611438e-06	0.000131759143625412	Fam47e	5	92702928	92739138	+	2110	protein_coding	family with sequence similarity 47, member E [Source:MGI Symbol;Acc:MGI:2686227]	-	303	401	240	188	546	333	485	457	494	581	493	507	14.5193709662398	20.5366925802452	10.4368459577944	9.10085880996284	19.8340638913943	17.31671891482	28.0176114469114	24.283454750542	24.9687081487982	31.8204863685633	26.4430555409765
ENSMUSG00000072568	50.0187325283166	46.9153691963204	37.8178816114125	52.2349245953208	31.1099479972251	31.8540435838991	68.2869271661804	62.0772367014394	90.4597109363152	73.3040532581202	93.659869242	69.3491980810662	41.6584832520824	76.1894992308536	-0.879708762816617	2.02757193960489e-06	0.00014959568056155	Lratd2	15	60690843	60725627	-	5926	protein_coding	LRAT domain containing 1 [Source:MGI Symbol;Acc:MGI:3026924]	-	52	46	44	55	44	31	60	58	89	67	87	64	0.887215917334604	0.838812259697786	0.681289218923411	0.94799931863209	0.569105194739097	0.573989404972832	1.23413147345752	1.09734471035231	1.60169543918272	1.30655077508543	1.66151695990134
ENSMUSG00000075543	265.484041881065	253.954933258343	210.576840790819	243.129830843675	301.907904427617	183.931412952192	357.368252169677	265.433701757879	412.658906069033	514.222463153978	472.60554709469	419.345932146447	243.164160692285	406.939133731951	-0.741196718433555	2.25258093742652e-06	0.000161935540723884	Urad	5	147251794	147259250	-	766	protein_coding	ureidoimidazoline (2-oxo-4-hydroxy-4-carboxy-5) decarboxylase [Source:MGI Symbol;Acc:MGI:3647519]	-	276	249	245	256	427	179	314	248	406	470	439	387	36.430735619865	35.1268464437309	29.347952120767	34.1364361340309	42.7268253909981	25.6405945120252	49.9657836613731	36.2994161087567	56.5260766872164	70.9058756436509	64.8608930167279
ENSMUSG00000024359	7029.55571763343	7056.68346672479	6478.03122057309	6637.63432721267	6209.96984680974	6740.72664227027	7455.79433109413	7692.22586505594	8050.91427333205	8311.80436719312	7719.94163602738	8285.06200824738	6692.10020353733	7919.29041349167	-0.24317758655608	2.30287393410371e-06	0.000164846575827628	Hspa9	18	35070467	35087410	-	4310	protein_coding	heat shock protein 9 [Source:MGI Symbol;Acc:MGI:96245]	-	7308	6919	7537	6989	8783	6560	6551	7187	7921	7597	7171	7646	171.438712622347	173.474100873878	160.458132101722	165.632193427176	156.195002024266	167.005355609465	185.268742632666	186.959312680005	195.999210756639	203.693885543194	188.299698898247
ENSMUSG00000022698	1320.68691848805	1270.79456562207	1134.53644834237	1024.75424797002	1006.12400000117	1206.34345701605	1353.21927334314	1572.26656404163	1688.24247039573	1704.59276083808	1463.03175057331	1528.93310144351	1160.53993957329	1551.7143201059	-0.420060357249929	2.31456503914642e-06	0.000164981411392038	Naa50	16	43960193	43983729	+	4648	protein_coding	N(alpha)-acetyltransferase 50, NatE catalytic subunit [Source:MGI Symbol;Acc:MGI:1919367]	-	1373	1246	1320	1079	1423	1174	1189	1469	1661	1558	1359	1411	29.8670305481656	28.9681331283557	26.0584331626945	23.7116790612919	23.4660667220799	27.7144208059117	31.1808220016577	35.4349973402044	38.1114166626778	38.7359730827494	33.0902852207997
ENSMUSG00000032042	2545.18396672934	2420.22111093192	2475.35225092882	2471.18679630954	2352.33629515382	2355.14412562248	2764.48243477754	2846.99051079015	2791.03782282159	2851.19944463674	2815.17882836586	2680.77993832122	2436.57075761265	2791.61149661885	-0.196454110434997	2.44433529248406e-06	0.000173150371277225	Srpr	9	35111471	35159269	+	3364	protein_coding	signal recognition particle receptor ('docking protein') [Source:MGI Symbol;Acc:MGI:1914648]	-	2646	2373	2880	2602	3327	2292	2429	2660	2746	2606	2615	2474	79.5282600734382	76.2272646638941	78.5555706454679	79.0056750063789	75.8050841574389	74.7588230427271	88.0122963651495	88.6548251488224	87.0554821572457	89.5223678348681	87.9757300215314
ENSMUSG00000025813	413.61644206108	541.566544418394	361.848367236469	274.470785600867	315.341745608237	355.532228388036	532.638031896207	556.554535943939	605.775142899369	663.01875036449	575.954368327241	615.474132969463	377.06268555218	591.569160400118	-0.651444652313622	2.44975557983471e-06	0.000173150371277225	Homer2	7	81250229	81357275	-	12621	protein_coding	homer scaffolding protein 2 [Source:MGI Symbol;Acc:MGI:1347354]	-	430	531	421	289	446	346	468	520	596	606	535	568	3.4447865526834	4.54641775519851	3.06075675222788	2.33889679549924	2.7085858944952	3.00805769186194	4.51984884488806	4.61940781762858	5.03621279930958	5.54870957223947	4.79741389313816
ENSMUSG00000024098	690.643268371757	604.800302900391	697.05231788308	659.109775802775	593.21014476527	627.832923540722	818.305010541395	834.831803915909	849.711442053478	852.296380419039	803.106464994621	718.414348871045	645.441455543999	812.777575132581	-0.333070391341305	2.46687009911867e-06	0.000173630497101984	Twsg1	17	66228967	66258221	-	5153	protein_coding	twisted gastrulation BMP signaling modulator 1 [Source:MGI Symbol;Acc:MGI:2137520]	-	718	593	811	694	839	611	719	780	836	779	746	663	14.0880839233219	12.4354966732113	14.4411307098109	13.7564479994932	12.4796768219574	13.0102276886872	17.0075036461574	16.9711467299506	17.3020560430401	17.4699013088123	16.3842232964706
ENSMUSG00000026623	2464.38447572206	2380.44503704808	2340.41117336082	2183.41984808441	2128.20326071927	1947.20685778996	2434.42895347433	2752.80435855348	3151.86026532038	3399.33870855193	3061.70882901435	3227.98845442963	2240.67844212077	3004.68826155735	-0.423389237521782	3.0030734678115e-06	0.000204525108807794	Lpgat1	1	191449946	191516367	+	7610	protein_coding	lysophosphatidylglycerol acyltransferase 1 [Source:MGI Symbol;Acc:MGI:2446186]	-	2562	2334	2723	2299	3010	1895	2139	2572	3101	3107	2844	2979	34.0394157230666	33.1424629679536	32.8324636201744	30.8575397661676	30.3168000415479	27.3230002979177	34.2608357335657	37.8933529977	43.4578952623287	47.1812815188902	42.2952998783263
ENSMUSG00000029833	265.484041881065	333.507081026016	300.824058272599	259.275171173138	374.026420239366	293.879240806295	396.064177563846	337.143613119886	641.34918652601	714.440996679888	526.43305815331	516.868241947947	304.499335566413	522.049878998481	-0.776956597703973	3.25927766502407e-06	0.000218436529406514	Trim24	6	37847746	37943231	+	8521	protein_coding	tripartite motif-containing 24 [Source:MGI Symbol;Acc:MGI:109275]	-	276	327	350	273	529	286	348	315	631	653	489	477	3.2749610943336	4.14692109638818	3.76892908687906	3.27249554935797	4.75846223807662	3.68280985938548	4.97806431732351	4.14473450454566	7.89751343463217	8.85596216236803	6.49479528958145
ENSMUSG00000041057	354.940621210555	300.870302454663	305.121544819351	286.817222323398	301.907904427617	269.218045773599	402.892870280464	383.166392053712	527.512246920759	371.990718026282	410.16563426669	528.78763536813	303.145940168197	437.419249486006	-0.529258795679098	3.42060481120134e-06	0.000226541000527673	Wdr43	17	71922890	71966026	+	4775	protein_coding	WD repeat domain 43 [Source:MGI Symbol;Acc:MGI:1919765]	-	369	295	355	302	427	262	354	358	519	340	381	488	7.81341008111186	6.67601378573129	6.8217447335828	6.46011947296928	6.85418811507949	6.02048868794919	9.03653033698107	8.40594180093915	11.5916580565392	8.22846218230252	9.03022918978639
ENSMUSG00000025277	342.435938078476	661.914665400259	563.830234933786	475.812676768285	318.876966971558	480.893303137574	570.195841837606	772.754567214469	912.728319334956	963.893595826924	833.249871187448	896.121668953778	473.960630881656	824.82397739253	-0.800502212144863	3.57252950615692e-06	0.000235674868049301	Abhd6	14	14413010	14466871	-	2226	protein_coding	abhydrolase domain containing 6 [Source:MGI Symbol;Acc:MGI:1913332]	-	356	649	656	501	451	468	501	722	898	881	774	827	16.1700910852551	31.5056266033725	27.0407769933751	22.9889718620362	15.5293365616554	23.0687744267266	27.4337003516497	36.3654332191768	43.0232046245692	45.7366008627394	39.3516524480101
ENSMUSG00000005034	616.577068281749	642.536578123518	626.573538516357	648.66279088371	565.635418131366	639.135971264041	753.432429733523	788.809024982083	780.596157293147	761.486881606741	732.054150397241	719.497930091062	623.186894200124	755.9794290173	-0.280808733648316	3.6721327683411e-06	0.0002403603791013	Prkacb	3	146435329	146518745	-	8772	protein_coding	protein kinase, cAMP dependent, catalytic, beta [Source:MGI Symbol;Acc:MGI:97594]	-	641	630	729	683	800	622	662	737	768	696	680	664	7.3883427563358	7.7608718306036	7.6255187356645	7.95296485966091	6.99025283759045	7.78028652393436	9.19880031150541	9.4198848282244	9.33714657535765	9.16903758505143	8.77318854528678
ENSMUSG00000027079	217.389106757684	203.979866070958	187.370413438362	216.537505595148	176.054023893388	174.683464814931	201.446435140232	347.846584964962	279.510342780749	310.721658586659	299.280961485931	342.411665525264	196.002396761745	296.869608080633	-0.600740629877421	3.70927694477729e-06	0.000241850607616448	Clp1	2	84552448	84557694	-	2672	protein_coding	CLP1, cleavage and polyadenylation factor I subunit [Source:MGI Symbol;Acc:MGI:2138968]	-	226	200	218	228	249	170	177	325	275	284	278	316	8.55184092083299	8.08839080149876	7.48618451170513	8.71576227126251	7.14273295983557	6.98097844260347	8.07436982767302	13.6371505581704	10.9760940442042	12.2827333187527	11.7748535782588
ENSMUSG00000035041	3849.51860727545	3916.4134285624	4377.41979652099	4137.95575385114	3960.86201546489	4751.39024296612	4575.22412013408	6006.50779945651	5435.71386615072	5343.53725541282	5140.52730609828	6008.45786499238	4165.59330744016	5418.32803537413	-0.379449376028731	3.82205872142351e-06	0.000245648832538135	Creb3l3	10	80920158	80934708	-	3016	protein_coding	cAMP responsive element binding protein 3-like 3 [Source:MGI Symbol;Acc:MGI:2384786]	TF_bZIP	4002	3840	5093	4357	5602	4624	4020	5612	5348	4884	4775	5545	134.163189830849	137.584171172019	154.946876570829	147.558151334491	142.368296248054	168.224915000965	162.467516075769	208.623416473692	189.108757335587	187.136048330176	179.179867844265
ENSMUSG00000005982	982.098575219448	941.367081917472	867.232785134436	924.083302386311	750.881017569389	816.902085458059	1003.81782934285	1170.90511985129	1333.51843537579	1185.99393629556	1140.06668422159	1135.59311857746	880.427474614186	1161.64918727742	-0.401187368722093	3.82427207756804e-06	0.000245648832538135	Naa60	16	3690239	3722634	+	3765	protein_coding	N(alpha)-acetyltransferase 60, NatF catalytic subunit [Source:MGI Symbol;Acc:MGI:1922013]	-	1021	923	1009	973	1062	795	882	1094	1312	1084	1059	1048	27.4187965991086	26.4914240963362	24.5904611284691	26.3970164203018	21.6202671847964	23.1689300006499	28.5545571692234	32.5783488591897	37.1638273585716	33.2718874320882	31.8330427718505
ENSMUSG00000005514	4283.33492208835	6172.43074730719	3152.63613069684	4186.39177483953	4810.02218693461	4766.80348986155	5412.87709337256	5212.34728855189	9939.38778928344	10966.0675493454	8515.51224947379	11458.8714016762	4561.93654195468	8584.1772286172	-0.912084132471941	4.15488161339715e-06	0.000265754442967935	Por	5	135698887	135764180	+	4021	protein_coding	cytochrome p450 oxidoreductase [Source:MGI Symbol;Acc:MGI:97744]	-	4453	6052	3668	4408	6803	4639	4756	4870	9779	10023	7910	10575	111.971178791317	162.64227145132	83.7019818385047	111.973304629958	129.678482079958	126.588463559364	144.171559973842	135.791196862067	259.365347936882	288.055912389453	222.63302312174
ENSMUSG00000035247	2041.14904663631	1843.97798928146	2056.77706127523	1659.17115032773	1638.92862403563	1642.02456926035	2225.01571016471	2249.76468183492	2660.93846327273	2289.9310965559	2339.34363060766	2337.28469157594	1813.67140680279	2350.37971233531	-0.374199512025753	4.258880095985e-06	0.00026933413900248	Hectd1	12	51790505	51876319	-	14950	protein_coding	HECT domain E3 ubiquitin protein ligase 1 [Source:MGI Symbol;Acc:MGI:2384768]	-	2122	1808	2393	1747	2318	1598	1955	2102	2618	2093	2173	2157	14.3513189071739	13.0685022878466	14.6873009240452	11.9359968403617	11.8843041899778	11.7284173476376	15.9395990896227	15.7640660961335	18.6758350290168	16.1786087319683	16.4499925983221
ENSMUSG00000063694	1092.71692600323	1098.43157879211	1165.47835147898	1209.95079880798	1066.92980745029	1140.58027026219	1237.13149716063	1373.19128772322	1331.48563288284	1447.48152926109	1381.21393376421	1378.31531186119	1129.01462213246	1358.13653210886	-0.267086857336995	4.30415626793037e-06	0.000271177965315074	Cycs	6	50539543	50543518	-	3404	protein_coding	cytochrome c, somatic [Source:MGI Symbol;Acc:MGI:88578]	-	1136	1077	1356	1274	1509	1110	1087	1283	1310	1323	1283	1272	33.7424340915543	34.1896564316514	36.5519562531862	38.2284649495798	33.9782657601488	35.7797462889446	38.9234939405991	42.2584762287865	41.0424543369393	44.9141752400413	42.6564076546645
ENSMUSG00000078566	1695.82741245043	2068.35584195952	1487.78984248534	1685.76347557626	1421.86603232772	1717.03570415147	1935.93438516121	2052.82999988553	2696.51250689937	2801.96537901561	2394.24769188745	3042.69606580678	1679.43971815846	2487.36433810933	-0.567125643664	4.44006951095268e-06	0.000277661149863368	Bnip3	7	138492565	138511248	-	2265	protein_coding	BCL2/adenovirus E1B interacting protein 3 [Source:MGI Symbol;Acc:MGI:109326]	-	1763	2028	1731	1775	2011	1671	1701	1918	2653	2561	2224	2808	78.699456703669	96.7538664225481	70.1244307297789	80.0455390963631	68.0527037855914	80.9491089991469	91.5393727227185	94.9417264010398	124.916734622612	130.663566580167	111.125505557995
ENSMUSG00000020884	6170.58017632983	6401.90809663702	6639.61671473094	6573.05296589482	6099.67094027412	6408.8280591219	7779.01911968071	7407.52681397693	6772.28150526594	7718.80739904534	7585.37285838083	7430.11642565424	6382.27615883144	7448.854020334	-0.222944646375739	4.62469438467571e-06	0.000288135588663018	Asgr1	11	69944911	69948720	+	1591	protein_coding	asialoglycoprotein receptor 1 [Source:MGI Symbol;Acc:MGI:88081]	-	6415	6277	7725	6921	8627	6237	6835	6921	6663	7055	7046	6857	407.675027680837	426.334554528638	445.521631836788	444.330016141723	415.614928746559	430.139567139778	523.648862021085	487.725427071502	446.633416274213	512.436403897084	501.209890460194
ENSMUSG00000030521	148.132400180015	112.188926339027	126.346104474492	118.715737716638	114.541172171602	106.865178475016	129.745161615743	189.442601657841	210.395058020419	236.323514981402	167.941834502897	235.137124743615	121.131586559465	194.830882586986	-0.686346885935593	5.02907765203031e-06	0.000307633251863468	Mphosph10	7	64026275	64042016	-	3700	protein_coding	M-phase phosphoprotein 10 (U3 small nucleolar ribonucleoprotein) [Source:MGI Symbol;Acc:MGI:1915223]	-	154	110	147	125	162	104	114	177	207	216	156	217	4.20829935043258	3.21262138429259	3.64549156613636	3.45076410455391	3.35594481702623	3.0841496620957	3.75556213844529	5.36349982002774	5.96650763658528	6.74629244421846	4.7716661158203
ENSMUSG00000005677	305.883787384706	482.412383257816	695.333323264379	303.912288554594	342.916472242141	389.441371557993	625.96349902332	622.912961383409	1013.35204273603	900.436355693029	803.106464994621	704.327793010829	419.983271043605	778.349852806872	-0.890105961971627	5.08129321353117e-06	0.000308583084613796	Nr1i3	1	171041539	171048270	+	4414	protein_coding	nuclear receptor subfamily 1, group I, member 3 [Source:MGI Symbol;Acc:MGI:1346307]	THR-like	318	473	809	320	485	379	550	582	997	823	746	650	7.28420935706192	11.5797023615983	16.8173158147329	7.40499265934178	8.42191648088513	9.42129733879264	15.1880558504761	14.7831636273487	24.088758014792	21.5466939387824	19.1273001012036
ENSMUSG00000066154	93816.8661477751	101093.441524097	106731.516377809	99775.3540583748	89325.1452313054	101581.517439261	141168.426415192	154652.591675422	144710.127466942	138969.167712536	139016.006610215	96314.1167411808	98720.6401297704	135805.072770248	-0.460117449174796	5.20401542005066e-06	0.00031428294782278	Mup3	4	62001713	62005579	-	1068	protein_coding	major urinary protein 3 [Source:MGI Symbol;Acc:MGI:97235]	-	97533	99121	124179	105057	126336	98858	124037	144495	142375	127018	129131	88885	9233.5341214264	10029.1241373861	10668.8446814417	10047.5627023883	9066.87002528179	10156.5075716039	14156.3674155287	15169.0469224442	14217.1997033041	13743.8103525759	13683.7910763431
ENSMUSG00000022388	8.65708832220865	11.2188926339027	0.859497309350284	15.1956144277297	4.94930990864945	10.27549793029	7.96680816938771	28.8980239817045	57.9348710491007	36.104981455492	44.138559068069	40.0925051406164	8.5259834220218	35.8559581440617	-2.09334548181341	5.23097799053435e-06	0.00031428294782278	Ttll8	15	88774836	88838621	-	3428	protein_coding	tubulin tyrosine ligase-like family, member 8 [Source:MGI Symbol;Acc:MGI:1922902]	-	9	11	1	16	7	10	7	27	57	33	41	37	0.265454030916905	0.346753183252117	0.02676699845749	0.476745005810015	0.156516002493948	0.320083300134472	0.248902381281431	0.883079247705456	1.77331391461597	1.11246476111634	1.35359959790029
ENSMUSG00000068086	7101.6981203185	6112.25668681626	16596.893043554	11068.1056587976	9366.21547998276	7438.43295173696	23706.9448811923	21834.0625639545	25718.0007395684	21067.8037244532	20568.5685257201	15677.253091201	9613.93365686768	21428.7722543483	-1.15632329808012	5.2311987510628e-06	0.00031428294782278	Cyp2d9	15	82317638	82341046	+	2658	protein_coding	cytochrome P450, family 2, subfamily d, polypeptide 9 [Source:MGI Symbol;Acc:MGI:88606]	-	7383	5993	19310	11654	13247	7239	20830	20400	25303	19256	19106	14468	280.844239359986	243.645214575013	666.603798891664	447.844267977558	382.000630909813	298.832225626808	955.225963236166	860.502069045784	1015.23976128125	837.190394880099	813.508265788794
ENSMUSG00000032425	86.5708832220865	95.8705370533503	90.2472174817798	109.218478699307	96.8650653549965	103.782529095929	144.540662501748	145.56041709303	155.509390710744	131.290841656335	119.497074550138	140.865558602166	97.0924518179083	139.54399085236	-0.52508284152852	5.79575866239512e-06	0.000345731390846847	Zfp949	9	88430073	88453114	+	4110	protein_coding	zinc finger protein 949 [Source:MGI Symbol;Acc:MGI:1918890]	zf-C2H2	90	94	105	115	137	101	127	136	153	120	111	130	2.21405454497117	2.47146586475771	2.34416385031361	2.85800511238479	2.55493741213931	2.69639418099654	3.7664631597205	3.7099991881974	3.97009764457013	3.37405812971185	3.05652765887984
ENSMUSG00000034158	1125.42148188712	1114.74996807779	917.943126386103	981.066856490297	710.579494027529	917.601965174901	996.989136626233	1518.75170481625	1661.81603798736	2042.66667810314	1540.54336649772	1461.75106580247	961.227148673957	1537.08633163886	-0.677947507619131	6.05685254612785e-06	0.000356833781241564	Lrrc58	16	37688751	37709220	+	8604	protein_coding	leucine rich repeat containing 58 [Source:MGI Symbol;Acc:MGI:2443542]	-	1170	1093	1068	1033	1005	893	876	1419	1635	1867	1431	1349	13.7490625683182	13.7274017795292	11.3896751651221	12.2632872933663	8.95297105718273	11.3881947780665	12.4101070933235	18.4909286083543	20.2660418295067	25.0759302173282	18.8228943778637
ENSMUSG00000025016	2327.79485997166	2387.58433236056	2369.63408187873	2328.72791104957	2146.58641180854	2357.19922520854	2879.43209550727	2829.86575583803	2665.00406825863	2842.44672185965	2580.49088015028	2587.59195339978	2319.58780371293	2730.80524583561	-0.235872473127935	6.06672580163402e-06	0.000356833781241564	Tm9sf3	19	41199283	41252436	-	8096	protein_coding	transmembrane 9 superfamily member 3 [Source:MGI Symbol;Acc:MGI:1914262]	-	2420	2341	2757	2452	3036	2294	2530	2644	2622	2598	2397	2388	30.2226467325321	31.246364809027	31.2468867778834	30.9354864250542	28.7430458865672	31.0904310556208	38.090953706819	36.6157285172335	34.5393187460429	37.083591090533	33.5077068880158
ENSMUSG00000037062	791.642632130858	798.581175667801	757.2171295376	704.696619085964	664.621616304355	739.835850980883	969.674365759761	873.362502558181	936.105548003891	975.928589645421	892.460133351931	863.614232353278	742.765837284577	918.524228612077	-0.307751679488577	6.1007348501826e-06	0.000357583838500947	Sh3glb1	3	144389439	144426096	-	7467	protein_coding	SH3-domain GRB2-like B1 (endophilin) [Source:MGI Symbol;Acc:MGI:1859730]	-	823	783	881	742	940	720	852	816	921	892	829	797	11.1440053569057	11.3314163074303	10.8260553766593	10.1499694899074	9.64902035922439	10.5801097905437	13.9080187741089	12.2523878372771	13.1542187060694	13.8048546833838	12.564799199431
ENSMUSG00000020076	704.109850206304	680.272853346645	679.862371696074	610.673754814386	634.218712579794	702.844058431839	746.603737016905	924.736767414545	960.499177919302	984.68131242251	880.618080919034	758.506854011662	668.663600179174	875.940988283993	-0.390478276876237	6.24134746997883e-06	0.000364555372013833	Ddx50	10	62451674	62486997	-	10129	protein_coding	DExD box helicase 50 [Source:MGI Symbol;Acc:MGI:2182303]	-	732	667	791	643	897	684	656	864	945	900	818	700	7.30688274551251	7.1158674142612	7.16556433343964	6.48412509123839	6.78777428775484	7.40957605051735	7.89421759515791	9.56365496656113	9.94985648960317	10.2680760043803	9.13974135329994
ENSMUSG00000041570	277.026826310677	225.397752008409	205.419856934718	208.939698381283	219.890768798569	220.923205501236	267.457131400873	287.909942632538	322.199195132718	357.767543513512	319.735415688207	309.904228924765	226.266351322482	310.828909548769	-0.459627132198205	6.74122670068422e-06	0.00038835929985928	Camsap2	1	136195861	136273842	-	9195	protein_coding	calmodulin regulated spectrin-associated protein family, member 2 [Source:MGI Symbol;Acc:MGI:1922434]	-	288	221	239	220	311	215	235	269	317	327	297	286	3.16685648455256	2.59722231048104	2.38499050573506	2.44386904283361	2.59244872814136	2.56560950369884	3.11521448477737	3.28002591120427	3.6767077291801	4.10969086875914	3.65554293350269
ENSMUSG00000000171	2120.98663894112	2117.31100981654	2067.95052629678	2198.61546251214	2223.65423752893	2029.41084123228	2540.27369058191	2257.25676212648	2541.00311618863	2693.65043464913	2585.87363125614	2507.40694311855	2126.3214527213	2520.91076298681	-0.245211331384159	6.93177039909926e-06	0.000396619869570231	Sdhd	9	50507657	50515112	-	1231	protein_coding	succinate dehydrogenase complex, subunit D, integral membrane protein [Source:MGI Symbol;Acc:MGI:1914175]	-	2205	2076	2406	2315	3145	1975	2232	2109	2500	2462	2402	2314	181.108222912975	182.237555402321	179.34036826461	192.087863119782	195.823188330905	176.040614695403	221.007983554496	192.085797434553	216.587573193366	231.122981885262	220.832059810355
ENSMUSG00000033909	391.492771904325	472.213389954268	360.988869927119	381.789812496708	466.649219958377	404.854618453428	493.942106502038	601.507017693257	660.660810209044	515.316553501114	516.744106162759	651.232313230012	412.998113782371	573.233817883037	-0.4730100058937	7.0081397507086e-06	0.000399630260631933	Usp36	11	118150477	118181070	-	7689	protein_coding	ubiquitin specific peptidase 36 [Source:MGI Symbol;Acc:MGI:1919594]	-	407	463	420	402	660	394	434	562	650	471	480	601	5.35195159201662	6.50698364065741	5.01210218482973	5.34026950616567	6.57923797117419	5.62250940079622	6.88005156821827	8.19489102545473	9.01560913984505	7.07887400623998	7.06510384606785
ENSMUSG00000021591	321.274166624188	359.004564284886	418.575189653588	333.35379150832	330.189675334185	312.375137080817	507.599491935274	353.1980708875	490.921802047643	601.749690924867	536.122010143862	652.315894450029	345.795420747664	523.651160064863	-0.598174468142128	7.10890640794095e-06	0.00040264654408883	Glrx	13	75987987	75998273	+	5494	protein_coding	glutaredoxin [Source:MGI Symbol;Acc:MGI:2135625]	-	334	352	487	351	467	304	446	330	483	550	498	602	6.1467484448969	6.92345052603281	8.13356222003609	6.52567505290741	6.51522991337309	6.07139876355541	9.89505080640191	6.7344481398854	9.3758371427957	11.5687695701578	10.2585944398674
ENSMUSG00000033530	171.217969039238	195.82067142812	189.089408057062	195.64353575702	157.670872804118	187.014062331279	223.070628742856	259.011918650833	246.985502893535	278.993038519711	255.142402417862	221.050568883399	182.742753236139	247.375676684699	-0.440764331888779	7.48601270330481e-06	0.000420857416508138	Ttc7b	12	100267029	100487085	-	7320	protein_coding	tetratricopeptide repeat domain 7B [Source:MGI Symbol;Acc:MGI:2144724]	-	178	192	220	206	223	182	196	242	243	255	237	204	2.45864909534002	2.83438429135799	2.75773217987714	2.87450535572786	2.33504525781584	2.72812418880733	3.26374947608154	3.70664516289466	3.54035467388257	4.02570767628018	3.6642444452876
ENSMUSG00000037235	841.661364659174	770.023994417867	819.96043312017	821.512904999136	817.343179199824	847.728579248929	963.983788495913	950.423899842727	1067.22130879922	1051.42082359781	987.196552815103	909.124643593977	819.70507594085	988.22850285746	-0.269969450912699	7.57647491699556e-06	0.000422024705475826	Mxd4	5	34331227	34345064	-	8483	protein_coding	Max dimerization protein 4 [Source:MGI Symbol;Acc:MGI:104991]	bHLH	875	755	954	865	1156	825	847	888	1050	961	917	839	10.4290851734221	9.61758579942918	10.3190423505259	10.4153441156428	10.4450347109503	10.6710784051668	12.1704256662693	11.7365438811709	13.2005313087863	13.0914290694175	12.2339595966947
ENSMUSG00000000791	32.7045558838993	49.9750671873847	21.4874327337571	18.044792132929	30.4029037245609	21.5785456536091	68.2869271661804	68.4990198084848	70.1316860068062	49.2340656211255	43.0620088468966	69.3491980810662	29.0322162193567	61.4271509217599	-1.08528878918999	7.63572928316226e-06	0.000423921577562229	Il12rb1	8	71261093	71274068	+	4105	protein_coding	interleukin 12 receptor, beta 1 [Source:MGI Symbol;Acc:MGI:104579]	-	34	49	25	19	43	21	60	64	69	45	40	64	0.837439388589176	1.2898865174892	0.558814072547355	0.47276729169333	0.802891415751452	0.561319284045806	1.78159880918618	1.74800850194068	1.7926169919095	1.26681293359766	1.10279300593617
ENSMUSG00000019132	2617.32636941442	2932.21057477002	2282.82485363435	2511.07528418233	2364.35604778911	2670.60191208238	2935.19975269299	3086.73708011985	3603.14241875548	3634.5681331862	3702.25621061193	3077.37066484731	2563.0658403121	3339.87904336896	-0.382375576584297	7.75696971838954e-06	0.000427828670828685	BC005537	13	24985640	25000180	+	5849	protein_coding	cDNA sequence BC005537 [Source:MGI Symbol;Acc:MGI:2441726]	-	2721	2875	2656	2644	3344	2599	2579	2884	3545	3322	3439	2840	47.0364513085266	53.1159327552688	41.6664918809718	46.1728638495879	43.8213918936255	48.756047048823	53.7454304584777	55.2828421870869	64.6377450997204	65.6343431204343	66.5422876993352
ENSMUSG00000015176	444.397200540044	439.576611382915	290.510090560396	402.683782334836	372.612331694037	404.854618453428	415.412140260931	636.826824782007	734.858101201752	612.690594396229	535.04545992269	684.823331050529	392.439105827609	603.276075269023	-0.6218547922693	7.82682753744048e-06	0.00043014421186333	Nolc1	19	46064302	46073969	+	3971	protein_coding	nucleolar and coiled-body phosphoprotein 1 [Source:MGI Symbol;Acc:MGI:1918019]	-	462	431	338	424	527	394	365	595	723	560	497	632	11.7633147292374	11.7285944038172	7.81011269220579	10.9061873124637	10.1721381228714	10.8867979810431	11.2037859303865	16.7994013857402	19.4173513755273	16.2967602437354	14.164579128783
ENSMUSG00000034450	3605.19633684867	3636.96101204518	5954.59735917876	3774.21073348736	4452.25778496652	4033.13293763884	6936.81368463116	5206.99580262935	6380.96702537289	6902.6160000818	6517.43503897779	5621.61936944643	4242.72602736089	6261.07448685657	-0.561246310059544	7.85009351100001e-06	0.00043014421186333	Gulo	14	66224235	66246656	-	2263	protein_coding	gulonolactone (L-) oxidase [Source:MGI Symbol;Acc:MGI:1353434]	-	3748	3566	6928	3974	6297	3925	6095	4865	6278	6309	6054	5188	167.456749378939	170.280677574552	280.907808879649	179.370199701422	213.28025918128	190.308828766209	328.292514846575	241.032174455711	295.861419660501	322.172976737542	302.7645587918
ENSMUSG00000033917	770.48086067657	936.267585265698	550.937775293532	661.009227606241	637.046889670451	861.086726558306	816.028779635855	1060.66450984701	1263.38674936899	1508.75058870071	1102.38742648055	1715.30907128637	736.1381775118	1244.42118755325	-0.75818003099618	8.79257292238822e-06	0.000471266081499431	Gde1	7	118287768	118305001	-	1692	protein_coding	glycerophosphodiester phosphodiesterase 1 [Source:MGI Symbol;Acc:MGI:1891827]	-	801	918	641	696	901	838	717	991	1243	1379	1024	1583	47.8651898348111	58.6287867713744	34.7614719424165	42.0161121609798	40.8155781620127	54.3434854194735	51.652413820878	65.667430614309	78.3469960125494	94.1839810933145	68.4930918485935
ENSMUSG00000055943	900.3371855097	869.974128792636	954.042013378815	956.373983045237	871.785588194968	909.381566830669	1075.51910286734	1101.33580285829	1059.09009882742	1033.91537804364	1065.78471896069	1070.57824537646	910.315744292004	1067.70389115564	-0.230282797108238	8.94719450080008e-06	0.000476175458342989	Emc7	2	112285342	112302507	+	5826	protein_coding	ER membrane protein complex subunit 7 [Source:MGI Symbol;Acc:MGI:1920274]	-	936	853	1110	1007	1233	885	945	1029	1042	945	990	988	16.2440005956484	15.8214810582122	17.4820752644398	17.6549289078715	16.2216160101327	16.667736256127	19.7712056315518	19.8025729825889	19.0743091871113	18.7445260797779	19.2314436855231
ENSMUSG00000028766	194.303537898461	305.969799106437	201.981867697317	115.866560011439	195.851263527986	270.245595566628	331.191596755975	370.322825839621	352.691232526982	444.200680937266	329.424367678759	691.324818370629	214.036437301378	419.859253684872	-0.973216816137766	9.89731334219019e-06	0.000518668551533717	Alpl	4	137469044	137523695	-	4033	protein_coding	alkaline phosphatase, liver/bone/kidney [Source:MGI Symbol;Acc:MGI:87983]	-	202	300	235	122	277	263	291	346	347	406	306	638	5.06419914683297	8.0382520040682	5.3466299571993	3.08985850095836	5.26445075499074	7.15535780814368	8.79501514797666	9.61888217348053	9.17598790008018	11.6335148333023	8.58697854293703
ENSMUSG00000031016	227.00809378236	322.288188392114	140.098061424096	80.7267016473139	150.600430077476	216.81300632912	385.821138488919	328.581235643826	525.479444427809	390.590253927596	377.869127631517	344.578827965298	189.589080275413	392.153338014161	-1.05078501396878	1.07876357599498e-05	0.000550499103816328	Wee1	7	109721253	109742493	+	3419	protein_coding	WEE 1 homolog 1 (S. pombe) [Source:MGI Symbol;Acc:MGI:103075]	-	236	316	163	85	213	211	339	307	517	357	351	318	6.97911782665573	9.98749480846312	4.37450574030446	2.53937481341259	4.77509507562743	6.77153587755672	12.0857170462583	10.0673693625842	16.1266077150903	12.066525962714	11.6186371495186
ENSMUSG00000024085	4253.51606231185	4063.27893213349	3222.25541275421	3341.13572229706	2985.14091918829	3110.3932234988	4015.27131737141	4429.96004667685	5071.8422199125	5718.81024448051	4847.70564593938	5503.50901646461	3495.95337869728	4931.18308180755	-0.496451615220871	1.07992334002727e-05	0.000550499103816328	Man2a1	17	64907731	65062105	+	7223	protein_coding	mannosidase 2, alpha 1 [Source:MGI Symbol;Acc:MGI:104669]	-	4422	3984	3749	3518	4222	3027	3528	4139	4990	5227	4503	5079	61.8997295725305	59.6032991851537	47.6253645161736	49.749097099085	44.8024882488668	45.983141194935	59.5364295955287	64.247249483055	73.6774370748528	83.6272896521019	70.5556025821127
ENSMUSG00000035614	207.770119733008	129.527214955058	165.023483395254	134.861078046101	146.358164441491	139.746771851945	194.617742423614	238.676272145189	260.198719097716	215.535798385816	211.003843349793	250.307261823848	153.881138737143	228.389939537663	-0.570011531256439	1.1364022951245e-05	0.000568945220493582	Togaram1	12	65012578	65069347	+	12476	protein_coding	TOG array regulator of axonemal microtubules 1 [Source:MGI Symbol;Acc:MGI:2684313]	-	216	127	192	142	207	136	171	223	256	197	196	231	1.75051571269602	1.10001077594734	1.41210291573877	1.16257227350601	1.27173463685357	1.19609967288467	1.67067728986625	2.00403925888209	2.18834695305753	1.82475262229066	1.77798412294831
ENSMUSG00000018574	1991.13031410799	1962.28631160262	2367.05558995068	2126.43629398042	1963.46194518851	1981.11600095992	2380.93752719416	2580.48651184776	2603.00359222363	2610.49956826679	2349.03258259821	2529.07856751888	2065.24774263169	2508.83972494157	-0.280623871270214	1.147965144412e-05	0.000573028773272959	Acadvl	11	69901009	69906237	-	2686	protein_coding	acyl-Coenzyme A dehydrogenase, very long chain [Source:MGI Symbol;Acc:MGI:895149]	-	2070	1924	2754	2239	2777	1928	2092	2411	2561	2386	2182	2334	77.9205421206718	77.4047556708254	94.0802395910675	85.144199765766	79.244912809131	78.7598445985088	94.9352496258114	100.639374796542	101.684591803611	102.654399623648	91.9381818819893
ENSMUSG00000017950	8812.91591200841	8421.3087707395	8554.57671996337	9154.4079668054	7771.83064512497	8677.65800212994	8993.38830778595	14194.2812609395	12755.8356432669	12067.8165289114	10304.7387170623	11199.8954900922	8565.44966946193	11585.9926580097	-0.435855734052325	1.2128383662872e-05	0.000594821195267736	Hnf4a	2	163348728	163414830	+	4828	protein_coding	hepatic nuclear factor 4, alpha [Source:MGI Symbol;Acc:MGI:109128]	RXR-like	9162	8257	9953	9639	10992	8445	7902	13262	12550	11030	9572	10336	191.871581090896	184.809208875093	189.159095981624	203.925577885737	174.506247105853	191.927064911162	199.499397641282	307.977146107299	277.222224328332	264.010614146069	224.379203344192
ENSMUSG00000072944	20.1998727518202	24.477583928515	9.45447040285312	15.1956144277297	16.2620182712768	21.5785456536091	45.5246181107869	38.5306986422727	49.8036610772971	30.6345297198114	36.6027075198621	28.1731117204332	17.8613509059673	38.2115544650772	-1.11209911357773	1.2490620884142e-05	0.000610805885212318	Nup62cl	X	138907554	138963461	-	2234	protein_coding	nucleoporin 62 C-terminal like [Source:MGI Symbol;Acc:MGI:2685565]	-	21	24	11	16	23	21	40	36	49	28	34	26	0.950437917917345	1.16090493580688	0.451803929200999	0.731549632908116	0.789125700257889	1.0314304659839	2.18247183279894	1.80674166585157	2.33918457071631	1.44839827501955	1.72243531600841
ENSMUSG00000030232	445.359099242512	448.755705356108	442.641114315396	402.683782334836	382.510951511336	437.736211830356	479.146605616032	526.586214777727	520.397438195431	561.268348080831	539.351660807379	575.381627828846	426.614477431757	533.688649217708	-0.325278415177085	1.25951125274602e-05	0.000614130385324453	Aebp2	6	140568389	140624198	+	9851	protein_coding	AE binding protein 2 [Source:MGI Symbol;Acc:MGI:1338038]	zf-C2H2	463	440	515	424	541	426	421	492	512	513	501	531	4.75212986302799	4.82659592808144	4.79697435964085	4.39635263605658	4.20938323002954	4.74496604932263	5.20923082264	5.59965811058128	5.54295332176343	6.01797227221294	5.75578522478265
ENSMUSG00000041231	341.474039376008	296.790705133244	324.030485625057	276.370237404333	288.474063246997	285.658842462063	372.163753055683	373.533717393144	393.347282386	411.377970523182	357.414673429241	439.933975326764	302.13306220795	391.295228685669	-0.373243909471518	1.32763705205938e-05	0.000638100299706938	Ublcp1	11	44345398	44361325	-	2542	protein_coding	ubiquitin-like domain containing CTD phosphatase 1 [Source:MGI Symbol;Acc:MGI:1933105]	-	355	291	377	291	408	278	327	349	387	376	332	406	14.1201865715543	12.3704650757021	13.6083757114587	11.6929589657693	12.3022950136055	11.9997743389201	15.6799268130667	15.3931183631418	16.2362974203934	17.093281115039	14.7812005907766
ENSMUSG00000021417	1973.81613746357	2448.77829218185	2765.86234148921	2898.56345208944	2239.20921152755	2700.40085608022	3036.49202798949	3880.89759102447	3264.68080367915	3685.9903795016	3190.89485555503	3297.3376525107	2504.43838180531	3392.71555171007	-0.438091068666659	1.45202300799581e-05	0.000687557968785305	Eci2	13	35161731	35211079	-	5540	protein_coding	enoyl-Coenzyme A delta isomerase 2 [Source:MGI Symbol;Acc:MGI:1346064]	-	2052	2401	3218	3052	3167	2628	2668	3626	3212	3369	2964	3043	37.450293014469	46.8328923394159	53.2987178974916	56.270626100021	43.8167154381509	52.049843193477	58.701322448978	73.3828818510027	61.8325776140446	70.2755709360512	60.5502035996692
ENSMUSG00000027668	949.394019335549	893.431813390796	732.291707566442	743.635381057021	728.962645116798	781.965392495072	995.851021173464	1044.61005207939	1007.25363525717	1056.89127533349	969.971749276345	1081.41405757663	804.946826493613	1025.99863178275	-0.351291479658669	1.48739743264156e-05	0.000698910603684257	Mfn1	3	32583614	32633388	+	6114	protein_coding	mitofusin 1 [Source:MGI Symbol;Acc:MGI:1914664]	-	987	876	852	783	1031	761	875	976	991	966	901	998	16.3222244856862	15.4827198839759	12.7865872827705	13.0810712297064	12.9251249848657	13.6572434695322	17.4443360122822	17.897860194981	17.2862105906198	18.2584887554108	16.6780983223771
ENSMUSG00000028967	14144.7204197865	18344.9292550916	14858.9894840477	19549.1579612742	17789.9409445041	20229.372775362	21025.5448744669	24981.8065835913	22643.3869689801	26710.0276446342	22044.5188789475	23959.0643557884	17486.185140011	23560.7248844014	-0.430191872541639	1.49747757732916e-05	0.000701687125510618	Errfi1	4	150938376	150953349	+	3582	protein_coding	ERBB receptor feedback inhibitor 1 [Source:MGI Symbol;Acc:MGI:1921405]	-	14705	17987	17288	20584	25161	19687	18474	23341	22278	24413	20477	22111	415.075476966382	542.627422733115	442.853069814021	586.96360650834	538.39849436212	603.056203215351	628.647485230396	730.584754291372	663.288087475803	787.605437851047	646.97562974866
ENSMUSG00000056973	7677.87544309661	11626.8523660446	8319.07445720139	7532.27612664525	7389.31969361364	7379.86261353431	11442.6127621463	10528.513404001	18752.6029974721	16182.6903244904	14763.8097331585	9798.82497261065	8320.87678335597	13578.1756989798	-0.706530037940416	1.55214476389018e-05	0.000723273662552923	Ces1d	8	93892696	93924466	-	2369	protein_coding	carboxylesterase 1D [Source:MGI Symbol;Acc:MGI:2148202]	-	7982	11400	9679	7931	10451	7182	10054	9837	18450	14791	13714	9043	340.670314166385	520.006024749458	374.891778482109	341.955719439099	338.138255309429	332.647427633916	517.303771810362	465.55858415925	830.582715574345	721.515412635059	655.158315517016
ENSMUSG00000078812	4427.61972745849	4711.93490623913	4297.48654675142	4697.34430997194	4329.23208152294	4708.2331516589	5094.20476659706	5139.56708000538	5101.31785606029	5344.63134575996	5080.24049371262	5186.01971899973	4528.64178726714	5157.66354352251	-0.188038497021912	1.58077556703302e-05	0.000732667125470126	Eif5a	11	69807540	69812784	-	2377	protein_coding	eukaryotic translation initiation factor 5A [Source:MGI Symbol;Acc:MGI:106248]	-	4603	4620	5000	4946	6123	4582	4476	4802	5019	4885	4719	4786	195.794019164046	210.030022347105	193.010666201674	212.535711455305	197.440661857749	211.509428826628	229.526440106651	226.500780080196	225.185070215328	237.49174726746	224.681838457378
ENSMUSG00000117084	7.69518961974102	26.5173825892246	12.032962330904	17.0950662311959	14.8479297259484	20.5509958605801	28.4528863192418	38.5306986422727	74.197290992708	28.4463490255392	30.1434061928276	106.190959561633	16.4565877262656	50.9935984557037	-1.63969406519171	1.58101394926677e-05	0.000732667125470126	Gm22146	17	28665474	28675431	+	2191	lncRNA	predicted gene, 22146 [Source:MGI Symbol;Acc:MGI:5451923]	-	8	26	14	18	21	20	25	36	73	26	28	98	0.369177511225985	1.28232926919608	0.586308439056075	0.839145191650535	0.73464654023175	1.00159338462891	1.39081528824533	1.84220031105085	3.55330152256968	1.37133672501525	1.44631478893546
ENSMUSG00000023963	255.865054856389	321.268289061759	245.816230474181	234.582297728077	229.789388615868	284.631292669034	347.12521309475	403.502038559356	392.330881139524	631.290130297543	289.592009495379	561.29507196863	261.992092234218	437.522557425864	-0.741015482540867	1.69147159448548e-05	0.000774383455067244	Cyp39a1	17	43978316	44062322	+	3053	protein_coding	cytochrome P450, family 39, subfamily a, polypeptide 1 [Source:MGI Symbol;Acc:MGI:1927096]	-	266	315	286	247	325	277	305	377	386	577	269	518	8.80932151193791	11.1494215031207	8.5956696441896	8.26374926996873	8.15939723824378	9.95535598239398	12.1771276835425	13.8449462489553	13.48379309584	21.8404783078605	9.97177909302314
ENSMUSG00000074623	15.390379239482	28.5571812499341	27.5039138992091	19.9442439363952	24.7465495432473	36.9917925490442	29.5910017720115	51.3742648563636	48.7872598308217	86.4331374237537	51.6744106162759	68.2656168610496	25.5223434028853	56.020948560046	-1.13786622593596	1.69405012165465e-05	0.000774383455067244	Gm826	2	160153313	160176082	-	1493	protein_coding	predicted gene 826 [Source:MGI Symbol;Acc:MGI:2685672]	-	16	28	32	21	35	36	26	48	48	79	48	63	1.08354712270078	2.02659426056574	1.96666621754375	1.43670125076404	1.79684144859094	2.64573609531111	2.1226840913646	3.60460895870721	3.42872780304075	6.11477413561142	3.63855214148799
ENSMUSG00000031657	296.264800360029	292.711107811825	293.088582488447	258.325445271404	246.758451159809	255.859898464222	323.224788586587	364.971339917083	332.363207597473	342.450278653606	405.859433382	372.751939685731	273.834714259289	356.936831303747	-0.383976699373589	1.70755546795066e-05	0.000776553166166691	Heatr3	8	88864483	88898655	+	4497	protein_coding	HEAT repeat containing 3 [Source:MGI Symbol;Acc:MGI:2444491]	-	308	287	341	272	349	249	284	341	327	313	377	344	6.92493110811677	6.89648179186185	6.95780060326574	6.17807248356336	5.94845334780933	6.07547570963712	7.69781159189618	8.50174783556772	7.75490433182458	8.04330590728119	9.48780250217772
ENSMUSG00000026502	204.884423625605	200.920168079894	248.394722402232	247.87846035234	212.820326071927	227.08850425941	258.352207778716	257.941621466326	395.380084878951	347.920730389287	312.19956414	366.250452365631	223.664434131901	323.007443503152	-0.530776256931902	1.73492002320107e-05	0.000786652954994296	Desi2	1	178014983	178084867	+	9156	protein_coding	desumoylating isopeptidase 2 [Source:MGI Symbol;Acc:MGI:1926075]	-	213	197	289	261	301	221	227	241	389	318	290	338	2.35213068577267	2.32503249435131	2.896226653107	2.91166701246633	2.51977772298143	2.64844110072383	3.02198217263361	2.95112759224215	4.53101392362612	4.01360355174275	3.58458915988618
ENSMUSG00000037750	233.741384699634	189.701275445991	211.43633810017	196.593261658753	206.456927617949	207.565058191859	250.385399609328	275.066376418447	337.44521382985	276.804857825439	244.376900206138	349.996734065381	207.582374285726	289.012580325764	-0.477974559195678	1.74404913602773e-05	0.000788666520598344	Fam222b	11	77985486	78047526	+	3490	protein_coding	family with sequence similarity 222, member B [Source:MGI Symbol;Acc:MGI:2384939]	-	243	186	246	207	292	202	220	257	332	253	227	323	7.03993217350861	5.75911965790612	6.46770446854436	6.05831570814404	6.41296611184537	6.3508195323185	7.68367662166206	8.256280217675	10.1452846376554	8.37738028896436	7.36118281294077
ENSMUSG00000019849	410.730745953677	468.133792632849	467.566536286554	416.929670860833	433.418139143159	407.937267832515	503.047030124195	586.522857110151	563.0862905474	592.996968147778	516.744106162759	506.03242974778	434.119358784931	544.738280306677	-0.327374849844722	1.76083718982243e-05	0.000794123410380509	Prep	10	44943299	45043294	+	10933	protein_coding	prolyl endopeptidase [Source:MGI Symbol;Acc:MGI:1270863]	-	427	459	544	439	613	397	442	548	554	542	480	467	3.94890017458667	4.53671943735322	4.56562290930925	4.10140026344236	4.29756690837299	3.98432712417273	4.92781898133402	5.61976219566856	5.40408281865809	5.72892418283234	4.9687719264992
ENSMUSG00000056076	1418.80058613975	1316.69003548803	1266.89903398232	1347.66105455928	1373.78702178656	1411.85341562185	1536.45586123906	1630.06261200504	1571.35632705105	1514.22104043639	1569.61022246938	1611.28527416477	1355.9485245963	1572.16522289428	-0.213753337332492	1.79589741738632e-05	0.000803365650319164	Eif3b	5	140405083	140429115	+	3346	protein_coding	eukaryotic translation initiation factor 3, subunit B [Source:MGI Symbol;Acc:MGI:106478]	-	1475	1291	1474	1419	1943	1374	1350	1523	1546	1384	1458	1487	44.5711368972951	41.6935515034245	40.4214635474879	43.3175057457009	44.5090561128513	45.0572441611169	49.1789958199218	51.0329524684814	49.2759643539984	47.7994929661092	49.3149685587157
ENSMUSG00000026295	550.206057811483	870.994028122991	974.669948803222	843.356600738997	831.484064653108	843.618380076813	1210.95484174693	1019.99321683572	1075.35251877103	1246.16890538804	1199.27694638607	1186.52143591824	819.054846701102	1156.37797750767	-0.497206166169019	1.80520874937964e-05	0.000803365650319164	Spp2	1	88334683	88354160	+	992	protein_coding	secreted phosphoprotein 2 [Source:MGI Symbol;Acc:MGI:1922646]	-	572	854	1134	888	1176	821	1064	953	1058	1139	1114	1095	58.3004604711427	93.0282354296895	104.891880027944	91.4341172735671	90.8651128026964	90.810342630933	130.73798304534	107.710478832922	113.743234738667	132.686026394815	127.092725109776
ENSMUSG00000094793	6825.63319271029	4608.9250738733	21924.9168642164	13889.7413128467	9728.9291918595	3376.52861989331	41740.3842303277	59412.1967120155	71765.0428098922	45352.2330694865	44806.0202051959	5173.01674435953	10059.1123758999	44708.1489618796	-2.15202403611047	1.83299466413463e-05	0.000813578792614057	Mup12	4	60693382	60697325	-	926	protein_coding	major urinary protein 12 [Source:MGI Symbol;Acc:MGI:3780193]	-	7096	4519	25509	14625	13760	3286	36675	55510	70607	41452	41620	4774	774.801135350184	527.351200979652	2527.68490129529	1613.2135862434	1138.9612999256	389.368130313298	4827.59646547763	6721.04756217763	8131.83114416896	5173.06147144054	5086.72503627147
ENSMUSG00000040441	22.1236701567554	28.5571812499341	34.3798923740113	30.3912288554594	50.2001433591588	49.3223900653922	88.7730053160345	142.349525539508	98.5909209081188	97.3740408951149	54.9040612797931	35.7581802605498	35.8290843434519	86.2916223665198	-1.26398728331927	1.95573525691325e-05	0.000849224371652976	Slc26a10	10	127007262	127016514	-	4519	protein_coding	solute carrier family 26, member 10 [Source:MGI Symbol;Acc:MGI:2143920]	-	23	28	40	32	71	48	78	133	97	89	51	33	0.514603958929273	0.669551943134467	0.812190933501002	0.72329359589145	1.2042524204153	1.16547436462329	2.1038951195446	3.29978791547509	2.2891854261828	2.27593996324279	1.27724734320517
ENSMUSG00000023961	146.208602775079	150.945100892509	147.833537208249	123.464367225304	137.873633169521	157.215118333438	177.546010632069	211.9188425325	199.214644309189	261.487592965533	216.386594455655	167.955089102582	143.92339326735	205.751462332921	-0.517218713351187	1.9626039182756e-05	0.000849224371652976	Enpp4	17	44407199	44416700	-	4560	protein_coding	ectonucleotide pyrophosphatase/phosphodiesterase 4 [Source:MGI Symbol;Acc:MGI:2682634]	-	152	148	172	130	195	153	156	198	196	239	201	155	3.37028302956722	3.50723977280427	3.46101986019987	2.91196058647444	3.27771575899451	3.68154757867825	4.16995703737808	4.86829711585926	4.58398099208794	6.05684130159842	4.988596618218
ENSMUSG00000027706	2010.36828815734	2146.88809039683	2053.33907203783	1904.20043297487	1881.44480955946	2218.48000314962	2412.80475987171	2639.35285699568	2469.85502893535	2386.21104710388	2363.02773547345	2310.19516107552	2035.78678271266	2430.2410982426	-0.256209304312364	2.0029024127053e-05	0.000863918574013551	Sec62	3	30847024	30875412	+	4343	protein_coding	SEC62 homolog (S. cerevisiae) [Source:MGI Symbol;Acc:MGI:1916526]	-	2090	2105	2389	2005	2661	2159	2120	2466	2430	2181	2195	2132	48.656860684749	52.3758224343517	50.4738935601259	47.1554105634505	46.9630793486256	54.546468999006	59.5001220232697	63.6619549582315	59.6716468174543	58.0335279175404	57.1994520502113
ENSMUSG00000009112	536.739475976936	498.730772543493	567.268224171187	557.489104317332	448.266068869108	502.471848791183	597.510612704078	650.740688180606	704.366063807488	663.01875036449	637.317730934069	643.647244689896	518.49424911154	649.433515113438	-0.326440062167924	2.03556703671428e-05	0.000875762370629349	Bcl2l13	6	120813173	120869803	+	9089	protein_coding	BCL2-like 13 (apoptosis facilitator) [Source:MGI Symbol;Acc:MGI:2136959]	-	558	489	660	587	634	489	525	608	693	606	592	594	6.20734271261473	5.81381677212273	6.66297707889779	6.59673412580538	5.34656283187256	5.90332352677977	7.0406867892459	7.50005078165163	8.13146338222096	7.70494702511105	7.37144749506503
ENSMUSG00000074746	388.607075796922	381.442349552692	351.534399524266	380.840086594975	318.876966971558	317.512886045962	401.754754827695	463.43868089178	477.708585843462	469.364758921397	440.309040459517	484.360805347447	356.468960747729	456.156104381883	-0.357931203772563	2.06575496247793e-05	0.000886482907622543	Pdzd8	19	59285610	59334212	-	5982	protein_coding	PDZ domain containing 8 [Source:MGI Symbol;Acc:MGI:2677270]	-	404	374	409	401	451	309	353	433	470	429	409	447	6.82845709099878	6.75606436215325	6.27360811122046	6.84707282103194	5.77872002444749	5.66781805138815	7.19283539070926	8.11555482045614	8.37920910882551	8.28750912978748	7.73791709859371
ENSMUSG00000032602	1232.19223786103	1276.9139616042	1680.3172397798	1500.56692473831	1255.71062825163	1489.94719989206	1584.25671025538	1805.59135026428	1930.14596705688	2082.05393060004	1807.52782134848	1963.44917067019	1405.9413653545	1862.17082503254	-0.405603965018626	2.09648957610418e-05	0.000890584536596579	Slc25a20	9	108539287	108561840	+	4844	protein_coding	solute carrier family 25 (mitochondrial carnitine/acylcarnitine translocase), member 20 [Source:MGI Symbol;Acc:MGI:1928738]	-	1281	1252	1955	1580	1776	1450	1392	1687	1899	1903	1679	1812	26.7382280813931	27.9298613103314	37.0325070690543	33.3165432786493	28.1022017586256	32.844881330479	35.0273212616958	39.0470003389728	41.8092531494105	45.3991571560336	39.2277803512017
ENSMUSG00000048087	3738.90025649167	3095.39446762679	3184.4375311428	3222.41998458042	2833.12640056548	2939.81995785598	3328.98769935129	3779.21935849625	4873.64397684979	5030.62741613189	4366.48769707531	4721.16337561259	3169.01643304386	4350.02158725285	-0.457138057222253	2.12631509196979e-05	0.000900979155594858	Ahcyl	16	45973348	45975440	-	2093	protein_coding	adenosylhomocysteinase like [Source:MGI Symbol;Acc:MGI:3643647]	-	3887	3035	3705	3393	4007	2861	2925	3531	4795	4598	4056	4357	187.772911647317	156.696051057263	162.427466788811	165.585237056781	146.741054139162	149.986599461788	170.344637695091	189.149508581784	244.326718771515	253.870872123372	219.318815261306
ENSMUSG00000022201	634.853143628634	523.208356472007	621.416554660255	585.980881369326	576.948126493994	568.23503554504	673.764348039646	714.95851925106	740.956508680604	740.699165011155	698.681093540897	695.659143250695	585.107016361543	710.786462962343	-0.280319961114701	2.13369476112038e-05	0.000901834504310729	Zfr	15	12117917	12185769	+	5911	protein_coding	zinc finger RNA binding protein [Source:MGI Symbol;Acc:MGI:1341890]	-	660	513	723	617	816	553	592	668	729	677	649	642	11.2893933319964	9.37831877320521	11.2232290179285	10.6618161045997	10.5810975891	10.2652138509916	12.207664135036	12.6704555952663	13.1527979425581	13.23551503437	12.4259874505152
ENSMUSG00000008435	179.875057361446	160.124194865702	128.065099093192	139.609707554766	121.611614898244	126.388624542568	161.612394293294	229.043597484621	192.09983558386	218.818069427224	214.23349401331	242.722193283732	142.612383052653	209.754930681007	-0.560230496382171	2.17425751236582e-05	0.000914383996825445	Rdh13	7	4427769	4448648	-	6595	protein_coding	retinol dehydrogenase 13 (all-trans and 9-cis) [Source:MGI Symbol;Acc:MGI:1918732]	-	187	157	149	147	172	123	142	214	189	200	199	224	2.86691247852496	2.57248847216978	2.07306039971631	2.27671944984609	1.99901092443349	2.04641702808035	2.62449270119463	3.63810895730627	3.05631831336438	3.50451830000397	3.41495865270746
ENSMUSG00000056692	3531.13013675866	3713.45346182179	3431.11325892633	3683.98677282271	3626.43007449472	3673.49051007869	4048.27666550173	4379.656079005	4462.00147202723	4524.06358540787	3782.99747719986	4623.64106581109	3609.93403581715	4303.43939082546	-0.25365046638669	2.20924631088181e-05	0.000926781582086128	Ilrun	17	27970209	28039622	-	5287	protein_coding	inflammation and lipid regulator with UBA-like and NBR1-like domains [Source:MGI Symbol;Acc:MGI:106281]	-	3671	3641	3992	3879	5129	3575	3557	4092	4390	4135	3514	4267	70.2041365701226	74.4183357167228	69.282206295329	74.9406493781563	74.3575221497779	74.1943039810471	82.0061417576124	86.7766824661578	88.5537157872922	90.3814573572497	75.2210895916355
ENSMUSG00000025871	875.327819245541	923.008893971085	770.969086487204	731.288944334491	710.579494027529	876.499973453741	891.144399518654	1062.80510421602	1200.36987208751	1259.29798955368	1009.80410745972	1129.09163125736	814.612368586599	1092.08551734882	-0.424182007048387	2.26958092914177e-05	0.000945022039357	4833439L19Rik	13	54699031	54713248	-	3187	protein_coding	RIKEN cDNA 4833439L19 gene [Source:MGI Symbol;Acc:MGI:1921162]	-	910	905	897	770	1005	853	783	993	1181	1151	938	1042	28.8700115177864	30.6856339826675	25.8256265544121	24.6783230219619	24.1704935600879	29.3677582864891	29.946875935929	34.9336458472075	39.5202254624186	41.7355745450167	33.3094873033194
ENSMUSG00000024118	1539.99982265067	1500.2719149519	1100.15655596836	1238.44257585997	1702.56260857541	1765.33054442383	1885.85730523935	2331.1072678575	2212.70551357706	2163.01661628811	1717.09760277	2604.92925292005	1474.46067040502	2152.45225977534	-0.545847700320305	2.3448961160273e-05	0.000971572474478109	Tedc2	17	24434028	24439825	-	2551	protein_coding	tubulin epsilon and delta complex 2 [Source:MGI Symbol;Acc:MGI:1919266]	-	1601	1471	1280	1304	2408	1718	1657	2178	2177	1977	1595	2404	63.4553876558658	62.311872022698	46.0404964765633	52.2124551992213	72.3515008439607	73.8952512667638	79.1742347844128	95.7247288637791	91.0121868698469	89.5590229688677	70.7615605305951
ENSMUSG00000032469	106.770755973907	107.089429687253	119.470125999689	125.36381902877	101.814375263646	107.892728268045	130.883277068512	151.982200200076	192.09983558386	158.643100334738	164.712183839379	146.283464702249	111.400205703552	157.434010288136	-0.501936597527078	2.41452589468937e-05	0.000989136442001185	Dbr1	9	99457852	99466554	+	2488	protein_coding	debranching RNA lariats 1 [Source:MGI Symbol;Acc:MGI:1931520]	-	111	105	139	132	144	105	115	142	189	145	153	135	4.510869167387	4.56044799692221	5.12631054220511	5.41914208573675	4.43622573168883	4.63065848273319	5.63403173798609	6.39903810707799	8.10145469318251	6.73489396570799	6.95966327646001
ENSMUSG00000020572	972.479588194772	1515.57040490722	743.465172587995	839.557697132065	742.396486297418	840.535730697726	1091.45271920612	1562.63388938106	1839.68625612057	1871.98858394991	1759.08306139572	1364.22875600097	942.334179969532	1581.51221100906	-0.747676789008621	2.42256696055456e-05	0.000989136442001185	Nampt	12	32869544	32903348	+	5054	protein_coding	nicotinamide phosphoribosyltransferase [Source:MGI Symbol;Acc:MGI:1929865]	-	1011	1486	865	884	1050	818	959	1460	1810	1711	1634	1259	20.2256993048622	31.7725562023195	15.704400309877	17.8658634478432	15.9241251449126	17.7591385484818	23.1289115028663	32.3887618553407	38.193980032281	39.1226179269572	36.5901329779743
ENSMUSG00000035473	1775.66500475524	2026.53996941497	2142.72679221026	1936.4911136338	1798.01358538508	2094.14647819311	2242.08744195626	2367.49737213076	2426.1497753369	2457.32691966773	2316.73607596303	2317.78022961564	1962.26382393208	2354.59630244505	-0.26344132072122	2.48643363866574e-05	0.00101030885675447	Galm	17	80434900	80492530	+	2476	protein_coding	galactose mutarotase [Source:MGI Symbol;Acc:MGI:2442420]	-	1846	1987	2493	2039	2543	2038	1970	2212	2387	2246	2152	2139	75.3821785853929	86.7193095725535	92.3872681283132	84.1150230500357	78.7222032197528	90.3144764430797	96.9811680806895	100.163896404432	102.81426095455	104.826780556199	98.364593121162
ENSMUSG00000020775	935.927437501002	1108.63057209566	886.141725940142	1017.15644075616	1027.33532818109	1010.08144654751	1152.91095365568	1243.6853283978	1116.00856863005	1357.76612079593	1463.03175057331	1302.46462646002	997.545491836927	1272.64455808546	-0.351570383161088	2.53572228949887e-05	0.00102785350250482	Mrpl38	11	116022643	116029694	-	2550	protein_coding	mitochondrial ribosomal protein L38 [Source:MGI Symbol;Acc:MGI:1926269]	-	973	1087	1031	1071	1453	983	1013	1162	1098	1241	1359	1202	38.5798280913989	46.0636076487927	37.0987239624927	42.8998993478142	43.6744007039814	42.2977403318562	48.4218178572645	51.0907967790568	45.9212540009309	56.2399255920804	60.3151551789322
ENSMUSG00000078652	839.737567254239	703.730537944805	691.895334026978	702.797167282498	711.993582572857	761.414396634492	912.768593121278	991.095192854015	913.744720581431	900.436355693029	847.24502406269	851.694838933095	735.261430952645	902.830787540923	-0.296911321668942	2.56851358098199e-05	0.00103509447160143	Psme3	11	101207039	101214363	+	2949	protein_coding	proteaseome (prosome, macropain) activator subunit 3 (PA28 gamma, Ki) [Source:MGI Symbol;Acc:MGI:1096366]	-	873	690	805	740	1007	741	802	926	899	823	787	786	29.9314047285065	25.283832405743	25.0473390720183	25.6309043561034	26.1731635200843	27.5706664859267	33.1490754809021	35.2056966229653	32.5114619244936	32.2506297205104	30.2027948688759
ENSMUSG00000028572	977.28908170711	917.909397319311	833.712390069775	799.669209259274	654.015952214392	874.444873867683	1035.6850620204	1143.07739305409	1163.77942721439	1262.58026059509	1034.56476254669	1069.49466415644	842.840150739591	1118.19692826452	-0.409327275830598	2.57076004104727e-05	0.00103509447160143	Hook1	4	95855477	95913650	+	8318	protein_coding	hook microtubule tethering protein 1 [Source:MGI Symbol;Acc:MGI:1925213]	-	1016	900	970	842	925	851	910	1068	1145	1154	961	987	12.3498709715327	11.6920907666772	10.7002347428357	10.3395147788673	8.52362505252054	11.2257269233552	13.3350393356885	14.3955765991265	14.6804088231874	16.0324549829041	13.0752994802916
ENSMUSG00000031489	43.2854416110433	80.5720470980284	69.619282057373	74.0786203351822	94.0368882643396	50.3499398584212	192.341511518075	104.889124081742	84.3613034574625	103.938582977932	150.717030964138	175.540157642699	68.6570365373979	135.297951773675	-0.972838903361667	2.57204547098679e-05	0.00103509447160143	Adrb3	8	27715804	27740644	-	3376	protein_coding	adrenergic receptor, beta 3 [Source:MGI Symbol;Acc:MGI:87939]	-	45	79	81	78	133	49	169	98	83	95	140	162	1.34771388919305	2.52867629962496	2.20152219422225	2.3599301435409	3.01960908602958	1.59256611641551	6.10177362696911	3.25462057652231	2.62196707534191	3.25187844773399	4.69324008080211
ENSMUSG00000028150	885.908704972685	1344.22731740761	746.903161825396	598.327318091856	654.722996487056	700.788958845781	963.983788495913	1081.00015635265	1819.35823119106	1775.70863340193	1602.98327932572	1546.27040096377	821.813076271731	1464.88408162184	-0.834461657641566	2.66048938523684e-05	0.00106813251643089	Rorc	3	94280101	94305583	+	3559	protein_coding	RAR-related orphan receptor gamma [Source:MGI Symbol;Acc:MGI:104856]	THR-like	921	1318	869	630	926	682	847	1010	1790	1623	1489	1427	26.1649115220406	40.0180577860002	22.4043462346074	18.080879185648	19.9427258525513	21.0261721565378	29.0086318985564	31.8177975268297	53.638499764636	52.6991570103653	47.3493348965223
ENSMUSG00000030102	849.356554278915	1013.77993437266	743.465172587995	793.021127947142	729.669689389462	679.210413192172	976.503058476379	916.174389938484	1081.45092624988	1413.56472849987	1438.27109548634	1215.77812885869	801.417148628058	1173.62372125161	-0.550780097795484	2.6820889279942e-05	0.00107424047492187	Itpr1	6	108190057	108528070	+	18319	protein_coding	inositol 1,4,5-trisphosphate receptor 1 [Source:MGI Symbol;Acc:MGI:96623]	-	883	994	865	835	1032	661	858	856	1064	1292	1336	1122	4.87356282838778	5.86344973532263	4.33266221770394	4.65577190939213	4.31796835415869	3.95916431268683	5.70896459945643	5.23900400096836	6.19428872684097	8.15030549145036	8.25376061274581
ENSMUSG00000030304	515.577704522649	469.153691963204	389.352281135678	553.6902007104	388.16730569265	434.653562451269	518.980646462971	733.153571387689	732.825298708801	599.561510230595	589.949521202483	707.578536670879	458.432457745975	647.008180777236	-0.498770141918782	2.70730650366806e-05	0.00108176508324713	Ergic2	6	148080577	148113872	-	6727	protein_coding	ERGIC and golgi 2 [Source:MGI Symbol;Acc:MGI:1914706]	-	536	460	453	583	549	423	456	685	721	548	548	653	8.05621393123843	7.38932875125476	6.17898671512723	8.85225895636478	6.2553618519302	6.89958181745488	8.26257167370155	11.4168388741721	11.430504960627	9.41395823347135	9.21947739918854
ENSMUSG00000041720	596.377195529929	636.417182141389	532.028834487826	477.712128571752	528.869115952827	566.179935958981	624.82538357055	667.865443132727	734.858101201752	806.344585839322	716.982447300828	778.011315971962	556.264065440451	721.48121283619	-0.376422789262508	2.74335117536032e-05	0.00109356998748605	Pi4ka	16	17098215	17224178	-	11254	protein_coding	phosphatidylinositol 4-kinase alpha [Source:MGI Symbol;Acc:MGI:2448506]	-	620	624	619	503	748	551	549	624	723	737	666	718	5.57022075261687	5.99164761786091	5.04689448826183	4.56528670693818	5.09443713598775	5.37215478608845	5.94616913738579	6.21662122619054	6.85145746509852	7.5678708747751	6.69752728522986
ENSMUSG00000018900	280.874421120547	374.303054240208	463.269049739803	348.549405936049	380.389818693344	449.039259553675	392.649831205537	506.250568272083	938.138350496842	830.414573476317	580.260569211931	707.578536670879	382.737501547271	659.215404888932	-0.784603304602858	2.85273278832857e-05	0.00113180827748262	Slc22a5	11	53755368	53782486	-	3071	protein_coding	solute carrier family 22 (organic cation transporter), member 5 [Source:MGI Symbol;Acc:MGI:1329012]	-	292	367	539	367	538	437	345	473	923	759	539	653	9.61370216183942	12.913823089106	16.1045812158634	12.2065583264702	13.4277726577429	15.6136863106559	13.6933939734055	17.2686366814589	32.0533528232828	28.5611109167883	19.8635158821991
ENSMUSG00000024222	258.750750963792	404.900034150852	134.081580258644	353.298035444715	351.401003514111	268.19049598057	324.362904039357	519.094134486174	1271.51795934079	2198.02750739647	676.073538896276	1833.41942426819	295.103650052114	1137.08257807121	-1.94611499552488	2.94732632379741e-05	0.0011663459180455	Fkbp5	17	28618068	28736501	-	9468	protein_coding	FK506 binding protein 5 [Source:MGI Symbol;Acc:MGI:104670]	-	269	397	156	372	497	261	285	485	1251	2009	628	1692	2.87264301316091	4.53107073720799	1.51184349716044	4.01320803845205	4.02345973964904	3.02472633393233	3.6690905978685	5.74328301041378	14.0912863351877	24.5208106573453	7.50669149166426
ENSMUSG00000025089	2216.21461048541	1883.7540631653	1601.24348731958	1737.99840017158	1576.70872804118	1557.76548623197	2044.05535317433	2060.32208017708	2604.01999347011	3359.95145605503	2458.84070515779	3284.3346778705	1762.2807959025	2635.25404431747	-0.580675833060394	2.96391240878526e-05	0.0011663459180455	Gfra1	19	58224036	58444341	-	5476	protein_coding	glial cell line derived neurotrophic factor family receptor alpha 1 [Source:MGI Symbol;Acc:MGI:1100842]	-	2304	1847	1863	1830	2230	1516	1796	1925	2562	3071	2284	3031	42.5408990145519	36.4478605453834	31.2169093018571	34.1345854666684	31.213534125661	30.3766299878968	39.9774158407287	39.4134110305138	49.8961762793168	64.808133434043	47.2041121298231
ENSMUSG00000021079	381.873784879648	452.835302677527	404.823232703984	429.276107583363	405.136368236591	456.232108104878	465.489220182796	525.515917593219	632.201575307731	527.351547319611	526.43305815331	646.897988349946	421.696150697665	553.981551151102	-0.395267620227419	2.97514347730356e-05	0.00116661686655479	Timm9	12	71169947	71183458	-	4282	protein_coding	translocase of inner mitochondrial membrane 9 [Source:MGI Symbol;Acc:MGI:1353436]	-	397	444	471	452	573	444	409	491	622	482	489	597	9.37414079452256	11.2048201989637	10.0928712063246	10.78198577946	10.2567431374766	11.3773242753449	11.6425596010006	12.8561685402887	15.4915652702328	13.0080893587922	12.9243696082493
ENSMUSG00000054079	186.60834827872	124.427718303284	159.866499539153	146.257788866898	137.873633169521	154.132468954351	201.446435140232	217.270328455038	207.345854280992	200.21853352591	201.314891359241	206.964013023182	151.527742851988	205.760009297433	-0.442583598465068	2.98727070490899e-05	0.00116864808832509	Utp18	11	93750069	93776592	-	3597	protein_coding	UTP18 small subunit processome component [Source:MGI Symbol;Acc:MGI:1923402]	-	194	122	186	154	195	150	177	203	204	183	187	191	5.45316853824888	3.66511813599635	4.74474627536372	4.37307842485364	4.15523599138587	4.5756695281942	5.99797502906375	6.32750254028834	6.04841120162477	5.87927518557172	5.88367048312352
ENSMUSG00000020709	302.998091277303	227.437550669118	225.188295049774	292.515577733796	218.47668025324	237.3640021897	266.319015948103	383.166392053712	364.888047484687	461.706126491444	346.649171217517	382.504170665881	250.663366195489	367.538820643557	-0.553699845346417	3.05075534258796e-05	0.00118795848085682	Adap2	11	80044931	80069784	+	1785	protein_coding	ArfGAP with dual PH domains 2 [Source:MGI Symbol;Acc:MGI:2663075]	-	315	223	262	308	309	231	234	358	359	422	322	353	17.8426748624147	13.5000453485094	13.4680139644909	17.6246085089059	13.2684984932949	14.1996483311419	15.9789950339866	22.4864829688989	21.4490374529459	27.3204197074455	20.4157258147968
ENSMUSG00000026434	1008.06984018607	1084.15298816714	943.728045666611	1066.54218764628	850.574260015042	885.747921591002	1052.75679381195	1131.30412402451	1567.29072206515	1799.77862103892	1373.678082216	1447.66450994226	973.135873878691	1395.41214218313	-0.520484118450939	3.10492263766019e-05	0.00120525604402844	Nucks1	1	131838272	131864059	+	6779	protein_coding	nuclear casein kinase and cyclin-dependent kinase substrate 1 [Source:MGI Symbol;Acc:MGI:1934811]	-	1048	1063	1098	1123	1203	862	925	1057	1542	1645	1276	1336	15.6308745315819	16.9447909540978	14.8619978229944	16.9208082971907	13.6019606437687	13.9522889300215	16.6321320212693	17.4817973470301	24.2588561505115	28.0422853814173	21.3025804293905
ENSMUSG00000030126	638.700738438505	625.198289507486	551.797272602882	614.472658421319	543.717045678776	580.565633061388	663.521308964719	833.761506731401	961.515579165777	782.274598202328	663.154936242207	821.354564772628	592.408606285059	787.59708234651	-0.412222118122005	3.12537713528396e-05	0.00120585078370979	Tmcc1	6	115995572	116170447	-	20125	protein_coding	transmembrane and coiled coil domains 1 [Source:MGI Symbol;Acc:MGI:2442368]	-	664	613	642	647	769	565	583	779	946	715	616	758	3.33595219622256	3.29149477660712	2.92711392781521	3.28378998852834	2.92881520984119	3.0804657757339	3.53105506759958	4.33988575113618	5.01310529710464	4.10566290802391	3.4641125692555
ENSMUSG00000021039	176.027462551576	194.800772097765	183.07292689161	157.654499687695	144.944075896163	155.16001874738	220.794397837317	242.95746088322	292.72355898493	274.616677131167	188.396288705172	225.384893763465	168.609959312031	240.812212884212	-0.517035678894071	3.19905990415843e-05	0.00122933760494366	Snw1	12	87495845	87519044	-	6586	protein_coding	SNW domain containing 1 [Source:MGI Symbol;Acc:MGI:1913604]	-	183	191	213	166	205	151	194	227	288	251	175	208	2.80942208204131	3.13386457814037	2.96755218064299	2.57450265777955	2.38579791750027	2.5157011612816	3.59047434879946	3.8643891929991	4.66361124501048	4.40418072071065	3.00720819024976
ENSMUSG00000029591	129.85632483313	149.925201562154	81.6522443882769	95.9223160750436	115.248216444266	174.683464814931	168.441087009912	241.887163698712	200.231045555664	211.159436997272	170.094934945241	307.737066484731	124.547961352967	216.591789115255	-0.801783069375568	3.28703023938127e-05	0.00125669142470163	Ung	5	114268447	114277384	+	5468	protein_coding	uracil DNA glycosylase [Source:MGI Symbol;Acc:MGI:109352]	-	135	147	95	101	163	170	148	226	197	193	158	284	2.49627766454778	2.90507543212865	1.5941735035966	1.88668697274586	2.28486538869079	3.41133401584427	3.29917258148308	4.63400674236875	3.84228256125849	4.0788894937688	3.27021084363634
ENSMUSG00000032307	351.093026400684	332.487181695662	327.468474862458	299.163659045928	274.333177793713	345.256730457746	388.097369394458	436.681251279091	460.42976465338	416.848422258863	382.175328516207	393.339982866047	321.633708376032	412.928686494674	-0.364047259047816	3.46375375318013e-05	0.00131232580261252	Ube2q2	9	55056138	55114813	+	4305	protein_coding	ubiquitin-conjugating enzyme E2Q family member 2 [Source:MGI Symbol;Acc:MGI:2388672]	-	365	326	381	315	388	336	341	408	453	381	355	363	8.57249690447412	8.1830090037667	8.12067831390872	7.47385006059481	6.90812345581918	8.56386772964658	9.65501711611636	10.6258513334434	11.2221643742874	10.2273932750621	9.33259394730332
ENSMUSG00000048787	195.265436600928	176.442584151379	135.800574877345	154.805321982496	132.217278988207	137.691672265887	144.540662501748	265.433701757879	281.5431452737	394.96661531614	237.917598879103	275.229629884232	155.370478144374	266.605225602134	-0.780944936932025	3.53245682741139e-05	0.0013348803220707	Dcun1d3	7	119452019	119495521	-	7838	protein_coding	DCN1, defective in cullin neddylation 1, domain containing 3 (S. cerevisiae) [Source:MGI Symbol;Acc:MGI:2679003]	-	203	173	158	163	187	134	127	248	277	361	221	254	2.61865573488956	2.38511557689309	1.84966174694304	2.12417027961874	1.8286806432893	1.87587272369699	1.97501449176464	3.54750609075117	3.76899958257138	5.32249275711786	3.19105425156393
ENSMUSG00000074165	45.2092390159785	58.1342618302231	45.553357395565	43.6873914797228	50.2001433591588	50.3499398584212	59.182003544023	62.0772367014394	93.5089146757416	78.7745049938008	82.8943670302759	99.6894722415327	48.8557221565116	79.3544165311355	-0.703006985154163	3.53915481894858e-05	0.0013348803220707	Zfp788	7	41282627	41300954	+	4346	protein_coding	zinc finger protein 788 [Source:MGI Symbol;Acc:MGI:1914857]	zf-C2H2	47	57	53	46	71	49	52	58	92	72	77	92	1.09344203214215	1.41727366846694	1.11899110624726	1.08112296474013	1.25218975790537	1.23711532651145	1.45842952066606	1.49628733399626	2.25761397508468	1.91450238100999	2.00515604740758
ENSMUSG00000021583	1035.00300385517	962.784967854922	1023.66129543619	887.04399221872	902.188491919529	878.555073039799	1100.55764282827	1231.91205936822	1233.9111132212	1224.28709844532	1186.358343732	1030.48574023584	948.206137387388	1167.91866630514	-0.300910706792155	3.62177031705777e-05	0.00136298479359163	Erap1	13	74787687	74841320	+	7280	protein_coding	endoplasmic reticulum aminopeptidase 1 [Source:MGI Symbol;Acc:MGI:1933403]	-	1076	944	1191	934	1276	855	967	1151	1214	1119	1102	951	14.9440571695645	14.0122926711503	15.0113886563627	13.1045610906785	13.4344785902051	12.8866064243974	16.1907482349424	17.7264051992551	17.7843864482228	17.7628170830775	17.1315788079791
ENSMUSG00000002014	1074.44085065634	1196.34191450617	1044.28923086059	1129.22409716066	1160.96669571463	1137.49762088311	1342.97623426821	1356.0665327711	1303.02639798153	1251.63935712372	1273.55891164697	1347.97503770072	1123.79340163025	1312.54041191538	-0.224085869761006	3.69775808401686e-05	0.00138396400818762	Ssr4	X	72830634	72834436	+	3096	protein_coding	signal sequence receptor, delta [Source:MGI Symbol;Acc:MGI:1099464]	-	1117	1173	1215	1189	1642	1107	1180	1267	1282	1144	1183	1244	36.478741705684	40.9416786174779	36.0093940295268	39.2272520030078	40.6512328559375	39.2329078493893	46.4571838491436	45.8830618080338	44.1609749269411	42.7010160330652	43.2445085378094
ENSMUSG00000048429	635.815042331102	487.51187990959	575.00369995534	480.561306276951	495.63803513761	600.089079128939	631.654076287168	722.450599542613	746.038514912982	754.922339523925	681.456290002138	693.491980810662	545.769840456588	705.002300179915	-0.370364778642047	3.7081244033023e-05	0.00138396400818762	Timm29	9	21504018	21507266	+	3170	protein_coding	translocase of inner mitochondrial membrane 29 [Source:MGI Symbol;Acc:MGI:1917023]	-	661	478	669	506	701	584	555	675	734	690	633	640	21.0828745982076	16.2943566970458	19.3645470367547	16.3041528240904	16.9496321064005	20.2142398381958	21.3405469347983	23.8737828165166	24.6938256289159	25.1537630127493	22.5991248278386
ENSMUSG00000040659	719.500229445786	1045.39681361366	657.515441652967	599.277043993589	743.810574842747	747.028699532086	795.542701486001	1154.85066208367	1211.55028579874	1429.97608370691	1007.65100701738	1368.56308088104	752.088133846806	1161.35563682896	-0.627323691503463	3.74827885209502e-05	0.0013919105264888	Efhd2	4	141585453	141602231	-	2381	protein_coding	EF hand domain containing 2 [Source:MGI Symbol;Acc:MGI:106504]	-	748	1025	765	631	1052	727	699	1079	1192	1307	936	1263	31.7636082249007	46.5192875412533	29.481021459425	27.0692951025687	33.8655290748075	33.5026256585436	35.7840593244069	50.8087812211475	53.3910472407277	63.4350561369251	44.4901250614073
ENSMUSG00000003518	466.5208706968	409.999530802626	364.42685916452	377.041182988043	365.541888967395	450.066809346704	454.108065655099	539.429780991818	603.742340406418	661.924660017354	470.452446652345	639.312919809829	405.599523661015	561.495035588811	-0.470883097288974	3.8667673952102e-05	0.00143274804233978	Dusp3	11	101861969	101877839	-	4682	protein_coding	dual specificity phosphatase 3 (vaccinia virus phosphatase VH1-related) [Source:MGI Symbol;Acc:MGI:1919599]	-	485	402	424	397	517	438	399	504	594	605	437	590	10.4736476036316	9.27818928778843	8.3095008077755	8.6609609452016	8.46370765960715	10.2647063680714	10.3875543983055	12.0691269417287	13.5302747325941	14.9326574156967	10.5632413042172
ENSMUSG00000026437	708.919343718642	825.098558257026	678.143377077374	519.500068248008	675.934324666983	648.383919401302	794.404586033232	807.004077118712	979.810801602336	978.116770339693	965.665548391655	957.885798494727	675.996598561556	913.814596996726	-0.435324187297367	3.89956929247753e-05	0.00144146022829885	Cdk18	1	132039975	132067422	-	4764	protein_coding	cyclin-dependent kinase 18 [Source:MGI Symbol;Acc:MGI:97518]	-	737	809	789	547	956	631	698	754	964	894	897	884	15.6416787959134	18.3503923166228	15.1965756910129	11.7279621682731	15.3811093577152	14.5332062102282	17.858932451627	17.7450129714779	21.5802693289165	21.6859724816776	21.309235225457
ENSMUSG00000043067	822.423390609822	788.382182364253	838.869373925877	790.171950241943	767.143035840665	863.141826144364	977.641173929149	962.19716887231	1089.58213622168	1218.81664670964	880.618080919034	1317.63476354026	811.688626521154	1074.41499503201	-0.404867789176927	3.91112415391267e-05	0.00144146022829885	Dpy19l1	9	24323072	24414436	-	6350	protein_coding	dpy-19-like 1 (C. elegans) [Source:MGI Symbol;Acc:MGI:1915685]	-	855	773	976	832	1085	840	859	899	1072	1114	818	1216	13.6138204265196	13.1545002451184	14.1031647582962	13.3830957095543	13.0965689393913	14.5147443213105	16.4888840235125	15.8731344377937	18.0041507016257	20.2733072299356	14.5789669555236
ENSMUSG00000027808	4144.82150893301	4061.23913347278	3615.04568312729	3677.33869151058	2963.22254673569	4290.02038589609	4698.14058903321	4762.82247105871	4858.39795815266	5028.43923543762	4757.2754273609	4823.02001029415	3791.94799161257	4821.34928188954	-0.346959489063613	3.91598694764341e-05	0.00144146022829885	Serp1	3	58427238	58433313	-	4611	protein_coding	stress-associated endoplasmic reticulum protein 1 [Source:MGI Symbol;Acc:MGI:92638]	-	4309	3982	4206	3872	4191	4175	4128	4450	4780	4596	4419	4451	94.4863342511721	93.319997443537	83.6979138182242	85.7723302840705	69.6665106979561	99.3493858858066	109.123023657687	108.203576729139	110.556518450049	115.185558961686	108.461611438501
ENSMUSG00000037487	1572.70437853457	1477.83412968409	1473.17838822639	1249.83928668077	1098.74679972018	1170.37921426004	1543.28455395568	1713.54579239663	1821.39103368401	1740.69774229357	1948.55590032207	1978.61930775042	1340.447032851	1791.01572173373	-0.418559757320978	3.96015259032752e-05	0.00145136572711306	Ubr5	15	37967572	38079098	-	15388	protein_coding	ubiquitin protein ligase E3 component n-recognin 5 [Source:MGI Symbol;Acc:MGI:1918040]	-	1635	1449	1714	1316	1554	1139	1356	1601	1792	1591	1810	1826	10.7429414219049	10.1754773658387	10.2204290356668	8.73535772180603	7.74052392474231	8.12167068305591	10.7411142659624	11.6650305997844	12.4195942360554	11.9481629899744	13.3120080155901
ENSMUSG00000027599	516.539603225116	498.730772543493	527.731347941074	403.63350823657	436.95336050648	480.893303137574	573.610188195915	602.577314877765	629.152371568305	628.007859256134	550.117163019103	649.065150789979	477.413649265051	605.421674617867	-0.34368543394509	4.07705665449728e-05	0.00147860890890286	Armc1	3	19185566	19217229	-	3673	protein_coding	armadillo repeat containing 1 [Source:MGI Symbol;Acc:MGI:1921502]	-	537	489	614	425	618	468	504	563	619	574	511	599	14.7822650711484	14.3865452332762	15.338677979128	11.8188435707292	12.896416994572	13.9806947655577	16.7255894740968	17.1855800306401	17.9730300364867	18.0594325622298	15.7451624208211
ENSMUSG00000023075	401.111758929001	384.502047543756	348.096410286865	337.152695115252	304.736081518274	356.559778181065	401.754754827695	485.914921766439	507.18422199125	561.268348080831	418.778036036069	464.856343387147	355.359795262369	473.292771014905	-0.415862344880997	4.08755976163374e-05	0.00147860890890286	Akirin1	4	123628352	123644138	-	3450	protein_coding	akirin 1 [Source:MGI Symbol;Acc:MGI:1915300]	-	417	377	405	355	431	347	353	454	499	513	389	429	12.2209393333003	11.8083941210797	10.7715056923106	10.5103273074355	9.57546108375689	11.0360639664567	12.4717511035428	14.7541259275896	15.4252790722221	17.1834912619043	12.7607934606097
ENSMUSG00000056952	363.597709532763	342.68617499921	301.68355558195	316.258725277124	338.674206606156	337.036332113513	350.539559453059	477.352544290379	479.741388336413	445.294771284402	394.017380949103	472.441411927264	333.322784018453	436.564509373437	-0.390487144858953	4.10283272363631e-05	0.00147860890890286	Tatdn2	6	113674011	113688030	+	3548	protein_coding	TatD DNase domain containing 2 [Source:MGI Symbol;Acc:MGI:3576210]	-	378	336	351	333	479	328	308	446	472	407	366	436	10.7719869096089	10.2335013450665	9.07745265501939	9.58666618539092	10.3479285829881	10.1436454717699	10.5812976249833	14.0937958251482	14.1876336897055	13.2563491583007	11.6746709125471
ENSMUSG00000027784	226.046195079893	193.78087276741	242.37824123678	188.995454444888	197.265352073314	219.895655708207	243.55670689271	273.996079233939	386.232473660672	339.168007612198	274.520306398966	280.647535984315	211.393628551749	299.686851630467	-0.504607422417351	4.10480537663557e-05	0.00147860890890286	Ppm1l	3	69224194	69468135	+	10496	protein_coding	protein phosphatase 1 (formerly 2C)-like [Source:MGI Symbol;Acc:MGI:2139740]	-	235	190	282	199	279	214	214	256	380	310	255	259	2.26376670716929	1.95613292783198	2.46527728095101	1.93658354434683	2.03742627092283	2.23714318132857	2.48520246745709	2.73459409316558	3.86110270535033	3.41311568142298	2.74956209219901
ENSMUSG00000017776	1142.73565853154	1121.88926339027	1079.52862054396	1016.20671485442	972.185874913286	1072.76198392228	1172.25891635276	1281.14572985557	1334.53483662227	1320.5670489933	1219.73140058834	1307.88253256011	1067.55135269263	1272.68674416206	-0.254862061340587	4.12786072199912e-05	0.00148373660396302	Crk	11	75570085	75597734	+	4730	protein_coding	v-crk avian sarcoma virus CT10 oncogene homolog [Source:MGI Symbol;Acc:MGI:88508]	-	1188	1100	1256	1070	1375	1044	1030	1197	1313	1207	1133	1207	25.3946907344135	25.130442118145	24.3651441891371	23.1062580802181	22.2814309198196	24.2182739362971	26.5428717584938	28.3732926660227	29.6043251006475	29.4889470544938	27.1091526049361
ENSMUSG00000022426	568.482133158368	581.342618302231	565.549229552487	567.936089236397	542.302957133447	616.529875817403	644.173346267635	655.021876918636	749.087718652408	711.15872563848	659.92528557869	724.915836191145	573.690483866722	690.713798207832	-0.269718100108295	4.15646995375986e-05	0.00149083448959805	Josd1	15	79558452	79572120	-	3440	protein_coding	Josephin domain containing 1 [Source:MGI Symbol;Acc:MGI:1921408]	-	591	570	658	598	767	600	566	612	737	650	613	669	17.3706738704148	17.9054400091783	17.5512453862434	17.7561875761302	17.0898575155016	19.1380038289704	20.0553300447066	19.9466380772415	22.8486541880188	21.8357468350902	20.167367168478
ENSMUSG00000032310	5335.65210258793	5558.45135043361	8865.71474594817	5576.79049497679	5618.1737905898	4998.00219329308	9121.99535394893	9418.61522366666	9204.52968808169	10300.8606182866	10048.5197644233	6293.43972585676	5992.13077963823	9064.66006237732	-0.597122464497551	4.30000039785406e-05	0.00153903418495108	Cyp1a2	9	57584220	57590986	-	2013	protein_coding	cytochrome P450, family 1, subfamily a, polypeptide 2 [Source:MGI Symbol;Acc:MGI:88589]	-	5547	5450	10315	5872	7946	4864	8015	8800	9056	9415	9334	5808	278.613412295222	292.564287649641	470.181941081532	297.954023809955	302.55637372368	265.126794292884	485.323785729009	490.134897572848	479.782295947333	540.492517250308	524.772652893203
ENSMUSG00000049516	226.046195079893	231.517147990537	171.039964560706	233.632571826344	208.578060435941	255.859898464222	262.904669589794	402.431741374848	338.461615076325	314.003929628067	272.367205956621	300.151997944615	221.112306392941	315.053526595045	-0.513755814777885	4.32327508211511e-05	0.00154407926605818	Spty2d1	7	46640144	46658159	-	6788	protein_coding	SPT2 chromatin protein domain containing 1 [Source:MGI Symbol;Acc:MGI:2142062]	-	235	227	199	246	295	249	231	376	333	287	253	277	3.50036761320697	3.61370426510332	2.68999659277296	3.70169179489095	3.33105422767132	4.02495790604569	4.14803078669426	6.21044527699479	5.23183428203559	4.88599703897099	4.21818730925935
ENSMUSG00000021792	770.48086067657	836.317450890928	729.713215638391	793.970853848876	738.861264934097	749.083799118144	886.591937707575	869.081313820151	871.055868229462	1028.44492630796	1097.00467537469	1007.73053461549	769.737907517834	959.984876009221	-0.319214663366858	4.37174391933981e-05	0.00155808212311725	Prxl2a	14	40715697	40735745	-	2948	protein_coding	peroxiredoxin like 2A [Source:MGI Symbol;Acc:MGI:1917814]	-	801	820	849	836	1045	729	779	812	857	940	1019	930	27.4721510178088	30.0576454913769	26.425346958861	28.9658169015092	27.1700433753621	27.1333788343164	32.2093383311935	30.881990010064	31.0030857977049	36.8479652259407	39.1195524920791
ENSMUSG00000054604	749.319089222282	700.670839953741	645.482479322063	657.210323999308	610.179207309211	712.0920065691	795.542701486001	905.471418093409	829.383417123969	911.37725916439	791.264412561724	785.596384512078	679.158991062618	836.439265490262	-0.302235816300345	4.49643868775316e-05	0.00159240192853439	Cggbp1	16	64672359	64679870	+	4522	protein_coding	CGG triplet repeat binding protein 1 [Source:MGI Symbol;Acc:MGI:2146370]	-	779	687	751	692	863	693	699	846	816	833	735	725	17.4178492704524	16.417036501816	15.2387683115699	15.6308472592655	14.6278924370382	16.8153730237207	18.8416287597109	20.9757033868955	19.2447015411272	21.2876430683794	18.3951762919364
ENSMUSG00000050777	497.301629175764	574.203322989747	498.508439423164	526.14814956014	579.77630358465	515.82999610056	620.272921759472	674.287226239772	665.742816441421	708.970544944207	645.930132703448	913.458968474044	531.961306805671	704.777101760394	-0.405433080516474	4.54856908782913e-05	0.00160720496505985	Tmem37	1	119995107	120001804	-	1311	protein_coding	transmembrane protein 37 [Source:MGI Symbol;Acc:MGI:2157899]	-	517	563	580	554	820	502	545	630	655	648	600	843	39.8726848120424	46.4060162653068	40.5943684310602	43.1632418704171	47.9416173444905	42.015047104211	50.6717187373702	53.8783870529878	53.2831863321668	57.1196385437261	51.7959415259494
ENSMUSG00000029390	1873.77867240694	1729.74926428172	1706.96165636966	1845.31742706742	1557.61853267925	1832.12128097071	2006.49754323293	2022.86167871932	2094.80296898591	2145.51117073394	2016.37856425593	2183.41615833357	1757.59113896262	2078.24468071027	-0.242704627639323	4.55734614393977e-05	0.00160720496505985	Tmed2	5	124678758	124688569	+	2527	protein_coding	transmembrane p24 trafficking protein 2 [Source:MGI Symbol;Acc:MGI:1929269]	-	1948	1696	1986	1943	2203	1783	1763	1890	2061	1961	1873	2015	77.941962899845	72.5252426906244	72.1131537928689	78.5370422605414	66.8206622747475	77.4194230609856	85.0391469855125	83.8558354884848	86.9809865707525	89.6779120453104	83.8841114660291
ENSMUSG00000028527	1697.75120985536	2507.93245334243	1528.1862160248	1397.99652735113	1421.15898805506	2003.72209640656	2199.97717020378	2630.79047951962	3055.30214690521	2897.15123921645	2299.51127242428	2673.1948697811	1759.45791517256	2625.98786300841	-0.578250652488053	4.59445430052186e-05	0.00161673332811463	Ak4	4	101276474	101324192	+	4646	protein_coding	adenylate kinase 4 [Source:MGI Symbol;Acc:MGI:87979]	-	1765	2459	1778	1472	2010	1950	1933	2458	3006	2648	2136	2467	38.4107805457564	57.1936624676344	35.115029557991	32.3620174240937	33.1602940060268	46.0531387877505	50.71360379873	59.3170304608354	69.0019477932592	65.8645777047109	52.0318438338894
ENSMUSG00000035529	115.427844296115	90.7710404015763	105.718169050085	88.3245088611787	91.915755446347	86.3141826144364	95.6016980326525	159.474280491629	168.722606914925	150.984467904785	139.951528752414	154.952114462382	96.4119167782898	144.947782759798	-0.589473866159448	4.61016262360164e-05	0.00161673332811463	Prdm4	10	85727830	85753006	-	4914	protein_coding	PR domain containing 4 [Source:MGI Symbol;Acc:MGI:1920093]	zf-C2H2	120	89	123	93	130	84	84	149	166	138	130	143	2.46907181653276	1.95714696756493	2.29673266129628	1.9331020404998	2.02772810487247	1.87563342369396	2.08360772413369	3.39960018623292	3.60267026713647	3.2453165954585	2.99402466228041
ENSMUSG00000095061	2.88569610740288	15.2984899553219	9.45447040285312	0.949725901733105	4.94930990864945	7.19284855120303	6.82869271661804	22.4762408746591	52.8528648167235	60.1749690924867	26.9137555293103	135.447652502082	6.78842347119391	50.7823625886467	-2.90863802865301	4.71118956070729e-05	0.00162728116776323	E030018B13Rik	7	63566605	63570287	+	1015	protein_coding	RIKEN cDNA E030018B13 gene [Source:MGI Symbol;Acc:MGI:2686543]	-	3	15	11	1	7	7	6	21	52	55	25	125	0.298842830207931	1.59695912967522	0.994413771266042	0.100633120684528	0.528607740442616	0.756721070938599	0.720538237606823	2.31969016178874	5.4637256099522	6.26195271117705	2.78754020281279
ENSMUSG00000047511	0	2.03979866070958	1.71899461870057	0	0.707044272664208	1.027549793029	6.82869271661804	4.2811887380303	7.11480872532816	10.9409034713612	8.61240176937931	6.50148732009996	0.915564557517227	7.37991379013617	-3.0227578770681	4.71316991259504e-05	0.00162728116776323	Olfr1396	11	49000809	49005701	-	4247	protein_coding	olfactory receptor 1396 [Source:MGI Symbol;Acc:MGI:3031230]	-	0	2	2	0	1	1	6	4	7	10	8	6	0	0.0508881097753819	0.043210393554168	0	0.0180475917975463	0.02583577944104	0.172203040068501	0.105597699853816	0.175779149348456	0.272101462073537	0.213184143601035
ENSMUSG00000039879	655.053016380455	575.223222320102	646.341976631413	676.204842033971	588.260834856621	772.717444357811	787.575893316614	979.321923824431	847.678639560527	781.180507855191	812.795416985172	812.685915012495	652.300222763395	836.873049425738	-0.360659942061336	4.72195475515513e-05	0.00162728116776323	Heca	10	17744360	17823815	-	6247	protein_coding	hdc homolog, cell cycle regulator [Source:MGI Symbol;Acc:MGI:2685715]	-	681	564	752	712	832	752	692	915	834	714	755	750	11.0220717614948	9.75609864333684	11.0455366697025	11.6416749890018	10.208298032175	13.2083985233144	13.502258346147	16.422010149689	14.2379060905562	13.208084605897	13.6780006141861
ENSMUSG00000028820	792.604530833325	765.944397096448	797.613503077063	799.669209259274	731.790822207455	852.866328214074	809.200086919237	1079.92985916814	1307.09200296743	1012.03357110091	983.966902151586	1086.83196367671	790.081465114607	1046.50906433067	-0.406432541669484	4.80554912156012e-05	0.00164070080988245	Sfpq	4	126915117	126930806	+	4743	protein_coding	splicing factor proline/glutamine rich (polypyrimidine tract binding protein associated) [Source:MGI Symbol;Acc:MGI:1918764]	-	824	751	928	842	1035	830	711	1009	1286	925	914	1003	17.565548490597	17.1102122564043	17.9529300487016	18.1328450201598	16.7258711041378	19.2012188251023	18.272093163347	23.8514490913277	28.9160803832957	22.537292667496	21.8092255665314
ENSMUSG00000046230	278.950623715612	332.487181695662	213.15533271887	226.034764612479	174.639935348059	191.124261503395	234.451783270553	401.361444190341	413.675307315509	421.224783647407	420.931136478414	409.593701166297	236.065349932346	383.539692678087	-0.702664824237978	4.80837890424472e-05	0.00164070080988245	Vps13a	19	16592730	16758297	-	17801	protein_coding	vacuolar protein sorting 13A [Source:MGI Symbol;Acc:MGI:2444304]	-	290	326	248	238	247	186	206	375	407	385	391	378	1.64718062789927	1.97898172918463	1.27834408946938	1.36565041086239	1.06354060018832	1.14649554986877	1.41057000637802	2.36191136354255	2.43838112822022	2.49936374433531	2.48587639478524
ENSMUSG00000029131	684.871876156951	812.859766292768	615.400073494803	695.199360068633	591.796056219942	732.64300242968	746.603737016905	829.480317993371	1150.56621101021	1052.51491394495	1013.03375812324	910.208224813994	688.795022443796	950.401193817112	-0.465906121822421	4.89835557211126e-05	0.00166801897639789	Dnajb6	5	29940686	30023132	+	6062	protein_coding	DnaJ heat shock protein family (Hsp40) member B6 [Source:MGI Symbol;Acc:MGI:1344381]	-	712	797	716	732	837	713	656	775	1132	962	941	840	11.8754941457532	14.2072811255517	10.8377112883519	12.3339485328589	10.5830548364926	12.9055770239174	13.1904536491842	14.3338382234141	19.9150808673289	18.3388575200942	17.5679410149095
ENSMUSG00000040396	314.540875706914	261.094228570826	297.386069035198	304.862014456327	221.304857343897	260.997647429367	299.324364078424	381.025797684697	460.42976465338	463.894307185716	378.94567785269	366.250452365631	276.697615423755	391.645060636756	-0.503281509617791	4.92074213609842e-05	0.00166920128347238	Abhd13	8	10027707	10042155	+	5191	protein_coding	abhydrolase domain containing 13 [Source:MGI Symbol;Acc:MGI:1916154]	-	327	256	346	321	313	254	263	356	453	424	352	338	6.36919216337015	5.32914480517318	6.11597296598871	6.31627436251771	4.6216263340374	5.36891486084928	6.17556282790578	7.68910332957905	9.30676509946199	9.43904298972751	7.67430062539746
ENSMUSG00000018415	462.673275886929	427.337819418657	420.294184272289	415.9799449591	383.217995784001	495.27900023998	501.908914671426	528.726809146742	596.62753168109	591.902877800642	505.978603951034	568.880140508746	434.130370093493	549.00414629328	-0.341382017863554	4.93159575487917e-05	0.00166920128347238	Gid4	11	60307971	60341753	+	4864	protein_coding	GID complex subunit 4, VID24 homolog [Source:MGI Symbol;Acc:MGI:1914021]	-	481	419	489	438	542	482	441	494	587	541	470	525	9.99859870819387	9.3087001571262	9.22477495442081	9.1978755063159	8.54097087199531	10.8731981184002	11.0513885425705	11.3870207160723	12.8705206107571	12.8533648437425	10.9358228104592
ENSMUSG00000027236	609.843777364476	741.466813167933	672.986393221272	635.366628259447	591.796056219942	586.730931819562	736.360697941978	887.27636595678	861.908257011183	784.4627788966	738.513451724276	813.769496232511	639.698433342105	803.715174627221	-0.330330700316963	4.97171746474204e-05	0.00167940223276889	Eif3j1	2	121859027	121887079	+	5830	protein_coding	eukaryotic translation initiation factor 3, subunit J1 [Source:MGI Symbol;Acc:MGI:1925905]	-	634	727	783	669	837	571	647	829	848	717	686	751	10.9953315990341	13.475175832853	12.3234893598134	11.7209967588368	11.0041986996257	10.746607387369	13.5271887743736	15.9427304687144	15.5123957876965	14.2122794178159	13.3168876007995
ENSMUSG00000068083	542.510868191742	534.42724910591	958.339499925566	636.31635416118	663.207527759027	511.719796928444	1146.08226093906	920.455578676515	1246.1079281789	1152.07713553434	910.761487111862	723.832254971129	641.086882678645	1016.5527742353	-0.664331087813162	5.05003365696582e-05	0.00169903332354958	Cyp2d40	15	82644034	82648384	-	1805	protein_coding	cytochrome P450, family 2, subfamily d, polypeptide 40 [Source:MGI Symbol;Acc:MGI:1919004]	-	564	524	1115	670	938	498	1007	860	1226	1053	846	668	31.5929024156661	31.3705884657087	56.6810841242036	37.9144341947441	39.8315450291414	30.2730351980478	68.002376301858	53.4192729778496	72.4377318534884	67.4162049654241	53.0444963269433
ENSMUSG00000022304	2460.53688091219	2815.94205110958	3052.07494550286	2930.85413274836	2707.97956430392	3004.55559481681	3424.58939738395	3520.20743984542	3573.66678260769	3663.01448221174	3310.39193010517	3083.87215216741	2828.65719489895	3429.29036405356	-0.277894466869107	5.14776190090733e-05	0.00172501296209289	Dpys	15	39631883	39720866	-	3743	protein_coding	dihydropyrimidinase [Source:MGI Symbol;Acc:MGI:1928679]	-	2558	2761	3551	3086	3830	2924	3009	3289	3516	3348	3075	2846	69.0984557010389	79.7104322626911	87.0505125031502	84.2137637159871	78.429684385468	85.7158962480756	97.9882914913756	98.5191768285562	100.179905738203	103.36624944588	92.9763442746896
ENSMUSG00000037885	399.187961524066	428.357718749012	316.295009840904	329.554887901387	265.141602249078	408.964817625544	454.108065655099	482.704030212916	496.00380828002	601.749690924867	625.475678501172	449.686206306914	357.916999648332	518.287913313498	-0.536825626168119	5.195488449727e-05	0.00173051973993388	Stk35	2	129642437	129674207	+	6195	protein_coding	serine/threonine kinase 35 [Source:MGI Symbol;Acc:MGI:1914583]	-	415	420	368	347	375	398	399	451	488	550	581	415	6.7732080255225	7.32616278698464	5.4506336758866	5.72130561270284	4.63971685013192	7.04929346309387	7.85061011991389	8.16228884208633	8.40098270665402	10.259696532437	10.6140711586876
ENSMUSG00000042298	237.588979509504	245.795738615504	211.43633810017	235.53202362981	210.699193253934	230.171153638497	266.319015948103	297.542617293106	263.247922837142	304.157116503842	338.036769448138	295.817673064548	228.537237791237	294.186852515813	-0.367108949654751	5.33734797426581e-05	0.00176741865399802	Ttc19	11	62172299	62219277	+	4675	protein_coding	tetratricopeptide repeat domain 19 [Source:MGI Symbol;Acc:MGI:1920045]	-	247	241	246	248	298	224	234	278	259	278	314	273	5.34198871638355	5.57062613198581	4.82829702571547	5.41847468207686	4.88580544695731	5.25739045648892	6.10107083115852	6.66714512810724	5.90839780737262	6.87189186781848	7.60142834685318
ENSMUSG00000021264	1101.37401432543	1082.11318950643	1053.74370126345	1095.03396469827	905.72371328285	1131.33232212493	1190.46876359708	1421.35466102606	1343.68244784055	1323.84932003471	1222.96105125186	1279.70942083967	1061.55348420023	1297.00427743166	-0.290519922675478	5.60574520840833e-05	0.00184901658619304	Yy1	12	108758899	108786074	+	6418	protein_coding	YY1 transcription factor [Source:MGI Symbol;Acc:MGI:99150]	zf-C2H2	1145	1061	1226	1153	1281	1101	1046	1328	1322	1210	1136	1181	18.0382084863874	17.8642281202264	17.5279547979511	18.3500214975848	15.2985735039753	18.8231123979421	19.8656965172117	23.1993111848987	21.9676359014376	21.7870682518827	20.0320682795342
ENSMUSG00000020288	295.302901657562	298.830503793954	266.444165898588	273.521059699134	277.868399157034	270.245595566628	297.048133172885	363.901042732576	408.593301083132	347.920730389287	369.256725862138	356.498221385481	280.36877096215	357.203025770916	-0.351345052224269	5.64286345284149e-05	0.00185761739733267	Ahsa2	11	23437882	23448030	-	4532	protein_coding	AHA1, activator of heat shock protein ATPase 2 [Source:MGI Symbol;Acc:MGI:1916133]	-	307	293	310	288	393	263	261	340	402	318	343	329	6.84914093166684	6.98628508928748	6.27642407784763	6.49096951423238	6.64667080519031	6.36751060023025	7.01976269548439	8.41135076317923	9.45992582926878	8.10868360983156	8.56547382090256
ENSMUSG00000023031	94.2660728418275	108.109329017608	201.981867697317	151.006418375564	189.487865074008	153.104919161322	359.644483075217	207.63765379447	275.444737794847	282.27530956112	248.683101090828	186.375969842865	149.659412027941	260.010209193224	-0.79317409814563	5.65649370982878e-05	0.00185846752317851	Cela1	15	100572302	100585802	-	2306	protein_coding	chymotrypsin-like elastase family, member 1 [Source:MGI Symbol;Acc:MGI:95314]	-	98	106	235	159	268	149	316	194	271	258	231	172	4.29689163353323	4.96724003358651	9.35080599192749	7.04279105883457	8.90793442914139	7.08974793479117	16.7031970461125	9.43233365873333	12.5331883789905	12.9292561418902	11.3370444692542
ENSMUSG00000048218	79.8375923048131	74.4526511158997	62.7433035825707	66.4808131213173	117.369349262258	87.3417324074654	121.778353446355	115.592095926818	152.460186971318	141.13765478056	102.272271011379	160.370020562466	81.3709069657208	132.268430449816	-0.695247482268077	5.71979773996416e-05	0.00187560307176758	Amigo2	15	97142006	97145168	-	3163	protein_coding	adhesion molecule with Ig like domain 2 [Source:MGI Symbol;Acc:MGI:2145995]	-	83	73	73	70	166	85	107	108	150	129	95	148	2.65317886298526	2.49397590290411	2.11769862851601	2.26050686836412	4.02263304219215	2.94865229191218	4.12340896276157	3.82825881901271	5.05759031174897	4.71306744596883	3.39915983631013
ENSMUSG00000031298	25.971264966626	39.7760738838368	20.6279354244068	21.8436957398614	41.7156120871883	27.7438444117831	83.0824280521861	50.303967671856	78.2628959786098	55.7986077039422	47.3682097315862	40.0925051406164	29.6130710856171	59.1514357131328	-0.992773879281896	5.78548824917236e-05	0.0018934529830268	Adgrg2	X	159173686	159281066	+	5278	protein_coding	adhesion G protein-coupled receptor G2 [Source:MGI Symbol;Acc:MGI:2446854]	-	27	39	24	23	59	27	73	47	77	51	44	37	0.517227975359881	0.798479564837612	0.417236547384353	0.44510803379695	0.856809249618526	0.561304091080829	1.68587472260571	0.99840144326072	1.5558686093429	1.11664191702807	0.943475145567407
ENSMUSG00000024424	5831.99183306123	6056.16222364675	5633.14536548176	6676.57308918373	6385.31682643046	5254.88964155033	8549.52328120578	6143.50583907348	8655.67301498495	7163.00950270019	9075.31836448345	7624.07746403722	5973.01316322571	7868.51791108084	-0.397577688446629	5.9423101887801e-05	0.00193723918596238	Ttc39c	18	12732953	12871920	+	7234	protein_coding	tetratricopeptide repeat domain 39C [Source:MGI Symbol;Acc:MGI:1919997]	-	6063	5938	6554	7030	9031	5114	7512	5740	8516	6547	8430	7036	84.7416063378465	88.7013589686817	83.1320365286501	99.2621787376851	95.6883042674735	77.5686170490875	126.57528083854	88.9631426438469	125.547690403671	104.586823500332	131.885255008889
ENSMUSG00000050627	565.596437050965	617.039094864648	465.847541667854	453.019255126691	447.559024596444	573.372784510184	673.764348039646	612.209989538333	682.005236385028	834.790934864861	670.690787790414	716.247186431012	520.405689636131	698.284747174882	-0.425963284517393	6.08611679400297e-05	0.00197184552072585	Gpd1l	9	114728409	114763055	-	5077	protein_coding	glycerol-3-phosphate dehydrogenase 1-like [Source:MGI Symbol;Acc:MGI:1289257]	-	588	605	542	477	633	558	592	572	671	763	623	661	11.710024156306	12.8770622750353	9.79563536065658	9.59661779496111	9.55648246139955	12.0595434015446	14.2130200319476	12.6318102566317	14.0950602359892	17.3672282035114	13.8876274142025
ENSMUSG00000022181	4562.28554580396	3274.89674976923	2942.05928990602	3943.26194399585	3869.65330429121	3290.21443727887	4774.39432436878	5258.37006748572	5956.11130434615	4415.74864104139	4396.63110326814	5117.75410213868	3647.06187850752	4986.50159044148	-0.451304144601407	6.15912455757717e-05	0.00198484278366979	C6	15	4756657	4844449	+	3556	protein_coding	complement component 6 [Source:MGI Symbol;Acc:MGI:88233]	-	4743	3211	3423	4152	5473	3202	4195	4913	5860	4036	4084	4723	134.858709864207	97.5769272941123	88.3254042879977	119.262133812821	117.968271568941	98.8014696361311	143.794421417418	154.903681655968	175.74680688887	131.160342363459	129.978390338715
ENSMUSG00000030555	655.053016380455	823.058759596316	674.705387839973	594.528414484924	572.705860858008	718.257305327274	1011.78463751224	636.826824782007	957.449974179876	1033.91537804364	1043.17716431607	1091.16628855678	673.051457414492	962.386711231767	-0.516657460464302	6.3600686371339e-05	0.002045680202942	Ttc23	7	67297158	67412660	+	8474	protein_coding	tetratricopeptide repeat domain 23 [Source:MGI Symbol;Acc:MGI:1914259]	-	681	807	785	626	810	699	889	595	942	945	969	1007	8.12542863984639	10.2909071505989	8.5000539897494	7.54558396881545	7.32652573931853	9.05091623141158	12.7874846713664	7.87236522336257	11.8553402431047	12.887138180409	12.9414366456147
ENSMUSG00000029053	190.45594308859	138.706308928252	153.850018373701	139.609707554766	142.115898805506	152.077369368293	266.319015948103	171.247549521212	259.18231785124	221.006250121497	212.080393570966	189.626713502915	152.802541019851	219.910373419322	-0.525969405741994	6.40858001436515e-05	0.00205488274708624	Prkcz	4	155344586	155445818	-	6318	protein_coding	protein kinase C, zeta [Source:MGI Symbol;Acc:MGI:97602]	-	198	136	179	147	201	148	234	160	255	202	197	175	3.16864216455038	2.326097269815	2.59964410533355	2.37653763401946	2.43847302867997	2.57031246950654	4.51448340228966	2.83933796314755	4.30439519868714	3.69474852333198	3.52885470879033
ENSMUSG00000047036	2203.70992735334	2295.79339262863	1744.77953798108	2583.25445271404	1969.82534364248	1888.63651958731	1949.59177059445	3605.83121460602	3124.41743166554	3957.32478559136	3386.82699580841	3015.60653530636	2114.33319565115	3173.26645559536	-0.585926585633945	6.41311046379904e-05	0.00205488274708624	Zfp445	9	122673594	122695071	-	7409	protein_coding	zinc finger protein 445 [Source:MGI Symbol;Acc:MGI:2143340]	zf-C2H2	2291	2251	2030	2720	2786	1838	1713	3369	3074	3617	3146	2783	31.264617711183	32.8310282621353	25.1406747936185	37.4987069221007	28.8219285877451	27.2201015812992	28.1818560992441	50.9821497496112	44.248224386318	56.4159687865429	48.0558536926429
ENSMUSG00000024571	939.775032310872	815.919464283832	820.819930429521	878.496459103122	900.067359101537	878.555073039799	1154.04906910845	1010.36054217515	1139.38579729898	1030.63310700223	929.062840871793	1168.10055517796	872.272219711447	1071.93198527243	-0.29713770662685	6.44443527607863e-05	0.00206099411053602	Naa12	18	80249980	80255956	+	3075	protein_coding	N(alpha)-acetyltransferase 12, NatA catalytic subunit [Source:MGI Symbol;Acc:MGI:3833940]	-	977	800	955	925	1273	855	1014	944	1121	942	863	1078	32.1245514135334	28.113405166315	28.4969735057637	30.7258280268898	31.7310763478375	30.508778786866	40.1943175895565	34.4194243193108	38.8787301744075	35.4012762497426	31.7623662172729
ENSMUSG00000020258	1953.61626471175	1964.32611026333	1829.0102742974	1797.83113198077	1988.91553900442	2046.87918771378	2092.99431764343	2608.31423864496	2463.75662145649	2249.44975371187	2147.71769123897	2514.99201165867	1930.09641799524	2346.20410572573	-0.281862452919185	6.79399349597824e-05	0.00215255920049057	Glyctk	9	106030056	106035337	-	4229	protein_coding	glycerate kinase [Source:MGI Symbol;Acc:MGI:2444085]	-	2031	1926	2128	1893	2813	1992	1839	2437	2424	2056	1995	2321	48.5578966638758	49.2138320014313	46.1715469557159	45.7214412195905	50.9839603240568	51.683923889786	53.0048816206878	64.6092310254967	61.1288899980992	56.1821767268974	53.3890739671856
ENSMUSG00000071551	1316.83932367818	1442.13765312167	1051.1652093354	1153.91697060572	883.098296557596	867.25202531648	1162.01587727784	1923.32404056011	2046.01570915508	1785.55544652615	1734.32240630876	1532.18384510356	1119.06824643584	1697.23622082192	-0.601432543376354	6.79472675936566e-05	0.00215255920049057	Akr1c19	13	4278699	4302842	+	5892	protein_coding	aldo-keto reductase family 1, member C19 [Source:MGI Symbol;Acc:MGI:2653678]	-	1369	1414	1223	1215	1249	844	1021	1797	2013	1632	1611	1414	23.4924514637349	25.9331490439147	19.0460186831489	21.0630143000979	16.2480490211914	15.7175024883683	21.1219898083705	34.194957400231	36.436161312687	32.0088854749446	30.944251023302
ENSMUSG00000090150	3180.99900906045	3001.56372923415	3817.88704813396	3291.74997540694	2606.87223331293	3277.88383976252	3696.5989905959	4271.55606336973	4375.60736607682	4375.26729819735	3934.79105838517	3845.62974983912	3196.15930581849	4083.24175441068	-0.353591059876532	6.87500590215223e-05	0.00217389754297002	Acad11	9	103940576	104004924	+	9798	protein_coding	acyl-Coenzyme A dehydrogenase family, member 11 [Source:MGI Symbol;Acc:MGI:2143169]	-	3307	2943	4442	3466	3687	3190	3248	3991	4305	3999	3655	3549	34.1259215516803	32.4579742764761	41.5988769650876	36.1325078829314	28.8427870133424	35.7237529457694	40.4064233973458	45.6689493834229	46.8583832495386	47.1657891691755	42.2179478787507
ENSMUSG00000021112	271.255434095871	278.432517186858	251.832711639633	237.431475433276	226.254167252546	212.702807157004	282.252632286879	300.753508846629	343.543621308703	387.307982886187	344.496070775172	306.653485264715	246.318185460865	327.501216894714	-0.412517173643047	7.0100102905799e-05	0.00220828451513362	Pals1	12	78795681	78887488	+	8777	protein_coding	protein associated with LIN7 1, MAGUK family member [Source:MGI Symbol;Acc:MGI:1927339]	-	282	273	293	250	320	207	248	281	338	354	320	283	3.2485580984549	3.36112863193465	3.06310588113214	2.90938297524199	2.79450827806054	2.58778431630649	3.44411312085355	3.5895247291057	4.10697615491166	4.66090552508731	4.12620739602869
ENSMUSG00000046791	44.2473403135109	33.6566779017081	46.4128547049153	37.9890360693242	61.5128517217861	52.4050394444792	50.0770799218656	73.8505057310227	88.4269084433643	83.1508663823453	82.8943670302759	87.7700788213494	46.037300025954	77.6949677217039	-0.747528268978108	7.1786611764261e-05	0.00224877911191508	Riox1	12	83997382	83999725	+	2344	protein_coding	ribosomal oxygenase 1 [Source:MGI Symbol;Acc:MGI:1919202]	-	46	33	54	40	87	51	44	69	87	76	77	81	1.98421099863599	1.52133521184504	2.11386203859338	1.74304808011597	2.84487484884113	2.38735167218043	2.28805728750858	3.30041241022416	3.95834118196073	3.74687427970988	3.7177509309016
ENSMUSG00000040596	218.351005460152	193.78087276741	122.908115237091	184.246824936222	168.983581166746	169.545715849786	200.308319687462	262.222810204356	252.067509125912	277.898948172575	247.606550869655	284.981860864381	176.302685902901	254.180999820724	-0.530506176173033	7.31815948738633e-05	0.0022817619926852	Pogk	1	166212191	166237432	-	9586	protein_coding	pogo transposable element with KRAB domain [Source:MGI Symbol;Acc:MGI:1918842]	-	227	190	143	194	239	165	176	245	248	254	230	263	2.3942861914618	2.14182883481373	1.36879717419731	2.06714665073966	1.91100576309606	1.88864506803734	2.2379329363322	2.86553282556314	2.75908979950161	3.06202990813981	2.71542357749487
ENSMUSG00000030059	400.149860226533	360.024463615241	328.327972171808	332.404065606587	289.888151792325	395.606670316167	418.82648661924	440.962440017121	467.544573378708	510.940192112569	416.624935593724	509.28317340783	351.066863954777	460.696966854865	-0.395179855353493	7.44350859817104e-05	0.00231023434757257	Tmf1	6	97129958	97156083	-	5732	protein_coding	TATA element modulatory factor 1 [Source:MGI Symbol;Acc:MGI:2684999]	-	416	353	382	350	410	385	368	412	460	467	387	470	7.33795049005564	6.65483218617102	6.11501699443289	6.23690092867734	5.48250700790536	7.36984539168655	7.82552461359911	8.0587514692521	8.55860985320832	9.41507611134136	7.64103090974096
ENSMUSG00000038848	488.644540853555	473.233289284623	497.648942113814	502.405002016812	439.074493324473	505.55449817027	623.687268117781	645.389202258068	712.497273779292	540.480631485244	532.892359480345	611.139808089396	484.426794293925	611.014423868354	-0.336438440783217	7.62381325887132e-05	0.00235749607795466	Ythdf1	2	180546170	180562742	-	3316	protein_coding	YTH N6-methyladenosine RNA binding protein 1 [Source:MGI Symbol;Acc:MGI:1917431]	-	508	464	579	529	621	492	548	603	701	494	495	564	15.4894793035598	15.1207051007608	16.021549982632	16.294766180563	14.3541869686838	16.2800003621109	20.1436358324119	20.3882297241655	22.545251040208	17.2157347785463	16.8942085210883
ENSMUSG00000050213	149.094298882482	152.984899553219	166.742478013955	153.855596080763	158.377917076783	155.16001874738	171.855433368221	196.934681949394	232.755885442878	193.653991443094	209.927293128621	249.223680603832	156.035868059097	209.058494322673	-0.422128545725856	7.6667227199773e-05	0.00235791371778753	Snip1	4	124960465	124967835	+	2428	protein_coding	Smad nuclear interacting protein 1 [Source:MGI Symbol;Acc:MGI:2156003]	-	155	150	194	162	224	151	151	184	229	177	195	230	6.45461947590098	6.67592057916125	7.33151174554427	6.81511698276644	7.07132595122577	6.82389120601344	7.58053905730435	8.49661360743047	10.0586194885727	8.42437557530712	9.08935576016017
ENSMUSG00000026848	732.966811280332	706.79023593587	704.787793667233	644.863887276778	779.162788475957	800.461288769594	778.470969694456	937.580333628636	1155.64821724259	952.952692355563	858.010526274414	1022.90067169573	728.172134234294	950.927235148564	-0.385281300774486	7.66721438372239e-05	0.00235791371778753	Tor1b	2	30842971	30849027	+	5327	protein_coding	torsin family 1, member B [Source:MGI Symbol;Acc:MGI:1353605]	-	762	693	820	679	1102	779	684	876	1137	871	797	944	14.4630505079607	14.0578570429623	14.1244531601401	13.019492637313	15.8562475774968	16.0456971218077	15.6511130980825	18.4373346067458	22.7629920824009	18.8950738898126	16.9325668088337
ENSMUSG00000024695	1077.32654676374	1001.5411424084	1029.67777660164	995.312745016294	784.819142657271	913.491766002785	1024.30390749271	1356.0665327711	1222.73069950997	1371.9892953087	1219.73140058834	1339.30638794059	967.028186575023	1255.68803726857	-0.377721759098906	7.82016386534375e-05	0.00239618937236453	Zfp91	19	12744384	12773490	-	9199	protein_coding	zinc finger protein 91 [Source:MGI Symbol;Acc:MGI:104854]	zf-C2H2	1120	982	1198	1048	1110	889	900	1267	1203	1254	1133	1236	12.3101978251395	11.5355804857136	11.949691304849	11.6366412799811	9.24876789044886	10.6038840797195	11.9254208800564	15.4423262699938	13.9468647039479	15.7532459660897	13.9391555409662
ENSMUSG00000031770	4495.91453533369	7539.09584998261	5874.66410940919	5997.51906944456	7645.26972031808	8598.53666806671	8771.45579449587	9877.77271582041	13970.4351328051	9736.30999916435	8102.11696454359	11363.5162543147	6691.83332542581	10303.601143524	-0.622698740081906	7.87284626796453e-05	0.00240739167183029	Herpud1	8	95113066	95122005	+	2333	protein_coding	homocysteine-inducible, endoplasmic reticulum stress-inducible, ubiquitin-like domain member 1 [Source:MGI Symbol;Acc:MGI:1927406]	-	4674	7392	6835	6315	10813	8368	7707	9229	13745	8899	7526	10487	202.563688986676	342.385846974072	268.82166537437	276.481195662081	355.249098638607	393.559827961448	402.663667680692	443.523499493713	628.321014016494	440.797988812033	365.087234974104
ENSMUSG00000046027	1579.43766945185	1867.43567387962	1769.70495995223	1725.65196344905	1697.61329866676	1654.3551667767	2225.01571016471	1783.11510938962	2106.99978394361	2025.16123254896	2115.42118460379	2098.89682317227	1715.69978869604	2059.10164063716	-0.263188561836988	7.89548190481077e-05	0.00240739167183029	Stard5	7	83281167	83302335	+	5460	protein_coding	StAR-related lipid transfer (START) domain containing 5 [Source:MGI Symbol;Acc:MGI:2156765]	-	1642	1831	2059	1817	2401	1610	1955	1666	2073	1851	1965	1937	30.406619420601	36.2380054814635	34.602238167871	33.9914168476271	33.7055204755301	32.3546765587209	43.6441403644432	34.2104732834741	40.490975406003	39.1766153360458	40.7302508864839
ENSMUSG00000032827	103.885059866504	95.8705370533503	211.43633810017	145.308062965165	170.397669712074	62.6805373747693	314.11986496443	276.136673602954	208.362255527468	184.901268666005	264.831354408414	248.140099383815	131.596367512005	249.415252758848	-0.91782489464435	7.89965641927429e-05	0.00240739167183029	Ppp1r9a	6	4902917	5165661	+	14531	protein_coding	protein phosphatase 1, regulatory subunit 9A [Source:MGI Symbol;Acc:MGI:2442401]	-	108	94	246	153	241	61	276	258	205	169	246	229	0.751477325428243	0.699038242664249	1.55338852076387	1.07548141743196	1.27122685911274	0.460615089976733	2.31518342260426	1.99067760770116	1.50456147638048	1.34401568848012	1.91596149814968
ENSMUSG00000040891	768.557063271635	831.217954239154	465.847541667854	680.003745640903	721.185158117492	782.992942288101	660.10696260641	1442.76060471621	1160.73022347497	1099.5607988718	1036.71786298903	1499.67640850306	708.30073420419	1149.92547686025	-0.699588476188339	7.95583832809175e-05	0.00241576015081515	Foxa3	7	18747209	18757463	-	2037	protein_coding	forkhead box A3 [Source:MGI Symbol;Acc:MGI:1347477]	Fork_head	799	815	542	716	1020	762	580	1348	1142	1005	963	1384	39.6591478736997	43.2349702518601	24.4145511664474	35.9028542593391	38.3805030984108	41.0457099302925	34.7063377907983	74.1951626613036	59.7897385508846	57.0148740291331	53.5035293772872
ENSMUSG00000011960	404.959353738871	343.706074329564	301.68355558195	344.750502329117	313.927657062908	341.146531285629	364.196944886295	560.83572468197	417.740912301411	462.80021683858	461.840044882966	510.366754627847	341.695612388007	462.963433036511	-0.439715119947369	8.02080518494828e-05	0.00242236956591023	Ccnt1	15	98436570	98468804	-	9157	protein_coding	cyclin T1 [Source:MGI Symbol;Acc:MGI:1328363]	-	421	337	351	363	444	332	320	524	411	423	429	471	4.64853933203385	3.97690550108157	3.51717833570042	4.04911763138701	3.71647551924163	3.97821910614657	4.25959774989436	6.41585885088669	4.78674384051653	5.33826697266931	5.30214073697407
ENSMUSG00000003949	738.738203495138	1032.13812231905	892.158207105594	533.745956774005	668.863881940341	729.560353050593	1107.38633554489	901.190229355378	1371.12528149538	1237.41618261095	999.038605248	1262.37212131941	765.86745411412	1146.42145926234	-0.582401257671218	8.09445276842458e-05	0.00243586555403288	Hlf	11	90227362	90281721	-	6681	protein_coding	hepatic leukemia factor [Source:MGI Symbol;Acc:MGI:96108]	TF_bZIP	768	1012	1038	562	946	710	973	842	1349	1131	928	1165	11.6227093251353	16.3684526150755	14.2559567429041	8.59214953331465	10.8530345392177	11.6605948590224	17.7518325791875	14.1301687298701	21.533868535177	19.5629466032204	15.7200411185956
ENSMUSG00000024404	1046.54578828478	1137.18775334559	982.405424587374	1046.59794370988	902.895536192193	997.750849031163	1202.98803357754	1230.84176218371	1272.53436058727	1241.7925439995	1162.67423886621	1177.85278615811	1018.8972158585	1214.78062089539	-0.255297762895599	8.1476170875018e-05	0.00244030764322843	Riok3	18	12261798	12290444	+	10963	protein_coding	RIO kinase 3 [Source:MGI Symbol;Acc:MGI:1914128]	-	1088	1115	1143	1102	1277	971	1057	1150	1252	1135	1080	1087	10.0343006553931	10.9904136400115	9.56659312452168	10.2673688296328	8.92818136085533	9.71837482284047	11.7521519490965	11.7610244908107	12.1794168332206	11.9640875873288	11.1491437392078
ENSMUSG00000001687	812.804403585146	833.257752899864	820.819930429521	829.110712213	827.948843289787	854.921427800132	945.773941251598	946.142711104697	1114.99216738357	1022.97447457227	922.603539544759	947.049986294561	829.810511702908	983.25613669191	-0.245414427580905	8.15219723253465e-05	0.00244030764322843	Ubl3	5	148441445	148489599	-	8098	protein_coding	ubiquitin-like 3 [Source:MGI Symbol;Acc:MGI:1344373]	-	845	817	955	873	1171	832	831	884	1097	935	857	874	10.5503426524486	10.9021679680483	10.8209673413464	11.0114231999206	11.0835948738521	11.273256359352	12.5082074706314	12.2391489642743	14.4470918722318	13.3427999544776	11.9770599314286
ENSMUSG00000028906	1714.10348779731	1575.74446539815	1538.50018373701	1365.7058466922	1404.89696978378	1320.40148404227	1553.5275930306	1934.02701240519	2062.27812909869	2109.40618927844	1781.69061604034	2322.1145544957	1486.55873957512	1960.50734905816	-0.399442528200417	8.53697491851681e-05	0.00253034060234166	Epb41	4	131650724	131802632	-	16386	protein_coding	erythrocyte membrane protein band 4.1 [Source:MGI Symbol;Acc:MGI:95401]	-	1782	1545	1790	1438	1987	1285	1365	1807	2029	1928	1655	2143	10.9956872183976	10.1888253516353	10.0235270703633	8.96381569373344	9.29450867433323	8.6046657843668	10.1538682894779	12.3640835213206	13.2056771628828	13.5971289233121	11.4306840502624
ENSMUSG00000028223	1640.99918640977	1957.18681495084	2293.13882134656	1927.9435805182	1829.83057765497	2094.14647819311	2228.43005652302	2303.2795410603	2592.83957975888	2615.97002000247	2476.06550869655	2512.82484921863	1957.20757651224	2454.90159254331	-0.326988322938696	8.55801969079285e-05	0.00253034060234166	Decr1	4	15917240	15945507	-	3879	protein_coding	2,4-dienoyl CoA reductase 1, mitochondrial [Source:MGI Symbol;Acc:MGI:1914710]	-	1706	1919	2668	2030	2588	2038	1958	2152	2551	2391	2300	2319	44.4679261287059	53.4593630384885	63.1112137819932	53.4543731669078	51.1382677696561	57.648528918037	61.5268573203004	62.2012647662248	70.136204272775	71.2316382685823	67.1050539156119
ENSMUSG00000048486	876.289717948009	770.023994417867	868.951779753137	952.575079438304	727.54855657147	861.086726558306	857.000935935564	1037.11797178784	1635.389605579	1262.58026059509	1157.29148776034	1287.29448937979	842.745975781182	1206.11245850627	-0.517793523658286	8.75384305691942e-05	0.00256993277318497	Fitm2	2	163308299	163314549	-	3967	protein_coding	fat storage-inducing transmembrane protein 2 [Source:MGI Symbol;Acc:MGI:2444508]	-	911	755	1011	1003	1029	838	753	969	1609	1154	1075	1188	23.2190156788687	20.5661659532538	23.384572898944	25.8253202287069	19.8817539482583	23.1785170984999	23.1368696879131	27.3866117286049	43.255907021433	33.616828976001	30.6685636883702
ENSMUSG00000022905	679.100483942145	602.760504239681	605.0861057826	560.338282022532	481.497149684326	567.20748575201	652.140154437022	882.99517721875	821.252207152165	916.847710900071	709.446595752621	698.909886910746	582.665001903882	780.265288728562	-0.422541616668902	8.79259267929039e-05	0.00257681174304918	Kpna1	16	35799120	35857501	+	8486	protein_coding	karyopherin (importin) alpha 1 [Source:MGI Symbol;Acc:MGI:103560]	-	706	591	704	590	681	552	573	825	808	838	659	645	8.41180704292172	7.52580633453239	7.61219874869692	7.10159607847389	6.15099827127105	7.13739742139117	8.23044693811258	10.9000288948063	10.1545320057334	11.4117993648273	8.78879956897684
ENSMUSG00000027698	297.226699062497	276.392718526148	449.517092790198	415.9799449591	275.040222066377	244.556850740903	388.097369394458	454.87630341572	704.366063807488	522.975185931067	566.26541633669	480.02648046738	326.452254690871	519.434469892134	-0.670017930770221	8.85282157278507e-05	0.00258995068691114	Nceh1	3	27237114	27338757	+	5253	protein_coding	neutral cholesterol ester hydrolase 1 [Source:MGI Symbol;Acc:MGI:2443191]	-	309	271	523	438	389	238	341	425	693	478	526	443	5.94755828747157	5.57481519137147	9.13555160527702	8.51674594759576	5.67601743759104	4.97133907445099	7.91259255375612	9.07106454852662	14.0694594861996	10.5155896955221	11.3324944898513
ENSMUSG00000022445	11397.5377255389	11241.3304191705	13274.9359429151	11181.1230411038	10189.2150133639	11865.1174601059	13232.868369353	13973.8000409309	15749.1373141371	15067.8122607587	13076.8555365813	13572.9383619287	11524.8766003664	14112.2353139483	-0.292254786833275	9.11418701161734e-05	0.00265088516760933	Cyp2d26	15	82674302	82678495	-	1792	protein_coding	cytochrome P450, family 2, subfamily d, polypeptide 26 [Source:MGI Symbol;Acc:MGI:1923529]	-	11849	11022	15445	11773	14411	11547	11627	13056	15495	13772	12147	12526	668.546042701038	664.646904024908	790.843217718247	671.051917280262	616.392908141846	707.02535708067	790.86342633783	816.862321258463	922.157610223885	888.121011864907	767.146308174565
ENSMUSG00000073988	3780.26190069778	4444.72128168618	4845.8458301169	4845.5015506423	4003.99171609741	4477.03444822737	4774.39432436878	4973.6710164067	6325.06495681674	7007.64867340686	5703.56307177145	6149.32342359454	4399.55945457799	5822.27757772751	-0.404301646163432	9.17089205578659e-05	0.00265987493383521	Ttpa	4	20007938	20030785	+	3488	protein_coding	tocopherol (alpha) transfer protein [Source:MGI Symbol;Acc:MGI:1354168]	-	3930	4358	5638	5102	5663	4357	4195	4647	6223	6405	5298	5675	113.920977404236	135.014164859165	148.31636819834	149.407005291986	124.443324813173	137.061320923602	146.59775302762	149.37328233617	190.2720091842	212.205088729229	171.902681358024
ENSMUSG00000032279	448.244795349915	404.900034150852	458.971563193051	317.208451178857	342.209427969477	322.650635011107	480.284721068802	450.595114677689	483.806993322315	585.338335717826	583.490219875448	613.306970529429	382.36415114221	532.803725865252	-0.478648745188333	9.32852614331402e-05	0.00269167181445675	Idh3a	9	54493618	54511945	+	5072	protein_coding	isocitrate dehydrogenase 3 (NAD+) alpha [Source:MGI Symbol;Acc:MGI:1915084]	-	466	397	534	334	484	314	422	421	476	535	542	566	9.28954194663836	8.45823693609726	9.66056438492808	6.72626858108473	7.31421356945244	6.79288453466767	10.141566223519	9.30635422754952	10.0087372269788	12.1895500107073	12.0939234366988
ENSMUSG00000020456	3190.61799608512	3338.13050825123	2712.5735083095	3060.01685538406	2927.16328882982	3016.88619233316	3542.95340447199	3672.18964004549	4117.44144947205	3769.14124588394	3281.32507413352	3661.42094243629	3040.89805819881	3674.07862607388	-0.273257292513569	9.34915351205698e-05	0.00269300445855861	Ogdh	11	6241633	6306642	+	5456	protein_coding	oxoglutarate (alpha-ketoglutarate) dehydrogenase (lipoamide) [Source:MGI Symbol;Acc:MGI:1098267]	-	3317	3273	3156	3222	4140	2936	3113	3431	4051	3445	3048	3379	61.4693666188113	64.8246571346336	53.0766030733032	60.3195589384589	58.1604154302973	59.045325205275	69.5467090259986	70.5055142374809	79.1843691229314	72.9672537201913	63.2248451337683
ENSMUSG00000042472	247.20796653418	299.850403124308	288.791095941695	277.319963306067	228.375300070539	309.29248770173	336.882174019823	366.041637101591	356.756837512884	345.732549695015	335.883669005793	445.351881426847	275.139536113087	364.441458126992	-0.408532874057799	9.47736488282232e-05	0.00271598351037201	Zfp410	12	84363626	84390497	+	11097	protein_coding	zinc finger protein 410 [Source:MGI Symbol;Acc:MGI:1289280]	zf-C2H2	257	294	336	292	323	301	296	342	351	316	312	411	2.34161324303535	2.86292736106686	2.77826826703836	2.68772139393353	2.23099427986212	2.9762179995598	3.25130678121105	3.45539140077209	3.3732855803537	3.29074805243502	3.181970735971
ENSMUSG00000028542	357.826317317958	414.079128124045	275.039138992091	248.828186254073	243.223229796487	263.052747015425	361.920713980756	473.071355552348	523.446641934858	589.71469710637	385.404979179724	420.429513366464	300.34145791668	458.997983520087	-0.613779535346271	9.51148983876356e-05	0.00272043815487501	Slc6a9	4	117691703	117732395	+	5141	protein_coding	solute carrier family 6 (neurotransmitter transporter, glycine), member 9 [Source:MGI Symbol;Acc:MGI:95760]	-	372	406	320	262	344	256	318	442	515	539	358	388	7.31615611942622	8.53388948645351	5.71140374011442	5.20547865855602	5.12875979250684	5.46381757503225	7.53965269248377	9.63943088044091	10.6834421972015	12.1158614312542	7.88102301883746
ENSMUSG00000059811	1640.99918640977	1876.61476785281	1810.96083080105	1586.04225589428	1604.99049894775	1955.4272561342	1931.38192335013	1825.92699676992	2915.0387748916	3054.70024920405	2307.04712397248	2888.82753256441	1745.83913267331	2487.1537667921	-0.510810618466726	9.55209229199216e-05	0.00272347960230326	Atl2	17	80155819	80203552	-	9844	protein_coding	atlastin GTPase 2 [Source:MGI Symbol;Acc:MGI:1929492]	-	1706	1840	2107	1670	2270	1903	1697	1706	2868	2792	2143	2666	17.522458904231	20.1982992725277	19.6396352489603	17.328136043916	17.6748514594359	21.211481989988	21.0127097734163	19.430507765193	31.071278336439	32.7760750418352	24.6375625129916
ENSMUSG00000025423	423.235429085756	389.60154419553	382.476302660876	390.337345612306	352.108047786776	382.24852300679	429.069525694167	495.547596427007	500.069413265922	479.211572045622	452.151092892414	467.02350582718	386.667865391339	470.512117692052	-0.285741791256423	9.58419913237765e-05	0.0027280101151414	Pias2	18	77152904	77241496	+	3587	protein_coding	protein inhibitor of activated STAT 2 [Source:MGI Symbol;Acc:MGI:1096566]	zf-MIZ	440	382	445	411	498	372	377	463	492	438	420	431	12.4024912155805	11.5080190195888	11.3833246353395	11.7035449652526	10.6414176017177	11.3792959482654	12.8109636330935	14.47192630905	14.6280119185624	14.1109375614364	13.2515014046177
ENSMUSG00000034203	189.494044386123	182.561980133507	172.758959179407	181.397647231023	171.104713984738	219.895655708207	237.866129628862	320.018858167765	305.936775189111	261.487592965533	202.391441580414	231.886381083565	186.202166770501	259.931196435875	-0.484285328479105	9.7787432777362e-05	0.00277399695477367	Chchd4	6	91439154	91450528	-	5192	protein_coding	coiled-coil-helix-coiled-coil-helix domain containing 4 [Source:MGI Symbol;Acc:MGI:1919420]	-	197	179	201	191	242	214	209	299	301	239	188	214	3.83635837918765	3.72552028088139	3.55223640469326	3.75755776993567	3.57258197460158	4.52254522943465	4.90663132494618	6.45673901928292	6.18277427449237	5.31956786118814	4.09798475732463
ENSMUSG00000028261	584.834411100318	669.053960712743	468.426033595905	468.214869554421	484.325326774982	529.188143409937	604.339305420696	734.223868572197	771.448546074868	645.513304810312	722.36519840669	832.190376972795	534.007124191384	718.346766709593	-0.429433777920062	0.000102414085942411	0.00289062039215309	Ndufaf4	4	24898083	24905001	+	3902	protein_coding	NADH:ubiquinone oxidoreductase complex assembly factor 4 [Source:MGI Symbol;Acc:MGI:1915743]	-	608	656	545	493	685	515	531	686	759	590	671	768	15.7544752586638	18.1670812729019	12.8159181287007	12.905256387733	13.4556544898675	14.4818416125935	16.5874291488024	19.7112233378717	20.7446489671127	17.4734186714896	19.4617741489359
ENSMUSG00000028088	8471.4418726324	10232.6499814496	9567.06455037801	8088.81550506085	8007.27638792215	9652.80275571447	9399.69552442473	11326.9551036437	12857.4757679145	18971.5266193404	12355.5668883958	13419.0698286863	9003.34184219292	13055.0482887342	-0.53611501757101	0.000103081605202646	0.00290458754224272	Fmo5	3	97536120	97562598	+	5675	protein_coding	flavin containing monooxygenase 5 [Source:MGI Symbol;Acc:MGI:1310004]	-	8807	10033	11131	8517	11325	9394	8259	10583	12650	17340	11477	12384	156.909687972151	191.044056531595	179.973600052571	153.294920388225	152.958587801644	181.630391604862	177.391752832913	209.083450362436	237.725757032815	353.098899197396	228.880971921041
ENSMUSG00000029998	2297.97600019516	2402.88282231589	2495.12068904387	2090.34670971456	2051.84247927153	2082.84343046979	2726.92462483614	2525.90135543788	2928.25199109578	2909.18623303495	2844.24568433752	2456.47862577777	2236.83535516847	2731.83141908667	-0.288583577649103	0.00010502561136017	0.00293966860948549	Pcyox1	6	86362988	86374136	-	4932	protein_coding	prenylcysteine oxidase 1 [Source:MGI Symbol;Acc:MGI:1914131]	-	2389	2356	2903	2201	2902	2027	2396	2360	2881	2659	2642	2267	48.9757065549641	51.6203331327054	54.0087909322256	45.5831105243401	45.0999292580795	45.0956353537953	59.2155231672593	53.6494980646192	62.2976651089681	62.3029206034987	60.625721281986
ENSMUSG00000061731	573.291626670706	560.944631695135	588.755656904944	514.751438739343	550.787488405418	578.51053347533	763.67546880845	623.983258567916	684.038038877979	684.900557307213	633.011530049379	671.820356410329	561.173562648479	676.904868336878	-0.270279412414099	0.000105424176460946	0.00294592275153827	Ext1	15	52927434	53209555	-	8077	protein_coding	exostosin glycosyltransferase 1 [Source:MGI Symbol;Acc:MGI:894663]	-	596	550	685	542	779	563	671	583	673	626	588	620	7.46077263447591	7.35836271009198	7.78181632263326	6.8541907493103	7.39245850212897	7.64825116083602	10.126147802313	8.09273277317531	8.88620976355059	8.95648054105324	8.23899835999867
ENSMUSG00000026131	1416.87678873482	981.143155801308	988.421905752826	993.413293212828	900.067359101537	887.80302117706	1094.86706556443	1290.77840451614	1541.88069090326	1617.06553306719	1555.61506959414	1974.28498287035	1027.9542539634	1512.41529108592	-0.557345986232471	0.000105858415536159	0.00295315135348138	Dst	1	33947306	34347742	+	41619	protein_coding	dystonin [Source:MGI Symbol;Acc:MGI:104627]	-	1473	962	1150	1046	1273	864	962	1206	1517	1478	1445	1822	3.57848115227602	2.49776753083732	2.53540117059797	2.56712506065875	2.34443546864654	2.27785424366726	2.81744376104836	3.24887045653825	3.88727727283949	4.10389205923277	3.92937410986372
ENSMUSG00000021733	145.246704072612	160.124194865702	144.395547970848	119.665463618371	120.197526352915	141.801871438003	168.441087009912	187.302007288826	178.88661937968	202.406714220183	187.319738484	178.790901302749	138.571884719742	183.857844614225	-0.412657468746193	0.000106933170479008	0.00297746993148923	Slc4a7	14	7669823	7767484	-	15201	protein_coding	solute carrier family 4, sodium bicarbonate cotransporter, member 7 [Source:MGI Symbol;Acc:MGI:2443878]	-	151	157	168	126	170	138	148	175	176	185	174	165	1.00436695769617	1.11608193368592	1.01409259125468	0.846652838914825	0.85719234273472	0.996117928391643	1.18675584998023	1.29075143862003	1.23478711289473	1.40641246131088	1.29546075973625
ENSMUSG00000030967	1014.80313110335	1270.79456562207	966.074975709719	1037.10068469255	933.298439916754	1005.9712473754	1295.17538525189	1212.64671004708	1230.86190948177	1282.27388684354	1399.51528752414	1304.63178890006	1038.00717406997	1287.51749467475	-0.3117993632527	0.00010767042248811	0.00297971055901412	Zranb1	7	132532871	132588120	+	5472	protein_coding	zinc finger, RAN-binding domain containing 1 [Source:MGI Symbol;Acc:MGI:106441]	-	1055	1246	1124	1092	1320	979	1138	1133	1211	1172	1300	1204	19.4936874791306	24.6059727303723	18.8478019518637	20.3837241053211	18.4896786404818	19.6309100192048	25.3494183148304	23.2145649506252	23.6020449890242	24.7511088056951	26.887129368505
ENSMUSG00000020257	704.109850206304	651.715672096711	577.582191883391	659.109775802775	601.694676037241	674.072664227027	693.112310736731	792.019916535606	825.317812138067	801.968224450778	757.891355705379	856.029163813161	644.714138375575	787.723130563287	-0.290824136333225	0.0001076961134158	0.00297971055901412	Wdr82	9	106048127	106068338	+	6341	protein_coding	WD repeat domain containing 82 [Source:MGI Symbol;Acc:MGI:1924555]	-	732	639	672	694	851	656	609	740	812	733	704	790	11.6718838242069	10.889594040061	9.72415800641055	11.1791478538698	10.2866349364322	11.351412753143	11.7066157678361	13.0843060694912	13.6568284946878	13.3585511529646	12.5649880291557
ENSMUSG00000029642	498.263527878231	510.96956450775	511.400899063419	511.902261034143	461.699910049728	518.912645479647	556.53845640437	608.99909798481	578.332309244532	589.71469710637	602.868123856552	632.811432489729	502.191468002153	594.877352847727	-0.246362276863959	0.000108125615323057	0.00298668161077908	Polr1d	5	147013860	147048407	+	3043	protein_coding	polymerase (RNA) I polypeptide D [Source:MGI Symbol;Acc:MGI:108403]	-	518	501	595	539	653	505	489	569	569	539	560	584	17.2113697927948	17.7911638038514	17.9413657817299	18.0923006341423	16.4479868234667	18.2093001707128	19.5874874664576	20.9646222804666	19.9416869115988	20.4691566276957	20.8273131945947
ENSMUSG00000027947	466.5208706968	900.57110870328	469.285530905255	638.215805964646	807.444559382525	789.158241046275	992.436674815155	668.935740317235	1391.45330642489	1592.99554543019	971.048299497517	1616.70318026486	678.532686116464	1205.59545779164	-0.829354975354056	0.000109408756239344	0.00301246644043999	Il6ra	3	89771366	89820503	-	8642	protein_coding	interleukin 6 receptor, alpha [Source:MGI Symbol;Acc:MGI:105304]	-	485	883	546	672	1142	768	872	625	1369	1456	902	1492	5.67433673688996	11.0411682108753	5.79720780015072	7.9425872432889	10.1286919393535	9.75103661880611	12.2991202526623	8.1085366393622	16.894321928295	19.4697443661734	11.8124354634631
ENSMUSG00000035764	146.208602775079	154.004798883573	124.627109855791	126.313544930503	112.420039353609	145.912070610119	182.098472443148	177.669332628258	183.968625612057	189.277630054549	181.936987378138	161.453601782482	134.914361068112	179.400774983105	-0.418154242933412	0.000109417250927882	0.00301246644043999	Fbxo45	16	32048930	32065976	-	4179	protein_coding	F-box protein 45 [Source:MGI Symbol;Acc:MGI:2447775]	-	152	151	145	133	159	142	160	166	181	173	169	149	3.67755219306689	3.90456953034495	3.18372918240727	3.25077007102365	2.91626021916834	3.72837684867809	4.66680265563325	4.45361268200167	4.61910445281522	4.78395260422952	4.57679548877236
ENSMUSG00000030643	61.5615169579282	80.5720470980284	135.800574877345	101.620671485442	132.924323260871	147.967170196177	147.955008860057	178.739629812765	245.969101647059	192.559901095958	145.334279858276	319.656459904915	110.074383979299	205.035730196505	-0.895853058105183	0.000109912394325039	0.00301709320072871	Rab30	7	92390811	92493743	+	9642	protein_coding	RAB30, member RAS oncogene family [Source:MGI Symbol;Acc:MGI:1923235]	-	64	79	158	107	188	144	130	167	242	176	135	295	0.671120453927511	0.88537763820098	1.50359352546563	1.13350550424633	1.49448734748659	1.63869902107425	1.643418040037	1.94189646918738	2.67670073550923	2.10939871457198	1.58457870271903
ENSMUSG00000015363	1351.46767696702	1538.00819017502	1154.30488645743	1040.89958829948	1262.07402670561	1267.99644459779	1562.63251665276	1645.04677258814	1577.4547345299	1696.93412840813	1551.30886870945	1572.27635024417	1269.12513553373	1600.94222852209	-0.335519277891102	0.000112030231455136	0.00306933640641416	Trabd	15	88959327	88971280	+	5591	protein_coding	TraB domain containing [Source:MGI Symbol;Acc:MGI:1915226]	-	1405	1508	1343	1096	1785	1234	1373	1537	1552	1551	1441	1451	25.4082328199353	29.14609888587	22.0407824300816	20.0229491637088	24.4709172634699	24.2175105031378	29.9331808632231	30.8220203843705	29.604232347473	32.0579274641425	29.1690081469292
ENSMUSG00000039100	1614.06602274068	1566.56537142496	1773.14294918963	1645.87498770347	1486.91410541283	1536.18694057836	1839.19457167579	1650.39825851068	2376.34611425961	2180.52206184229	2077.74192686276	2075.0580363319	1603.79172950832	2033.21016158051	-0.342459694170453	0.000112563185996791	0.00307392518642536	Marchf6	15	31456037	31531199	-	9174	protein_coding	membrane associated ring-CH-type finger 6 [Source:MGI Symbol;Acc:MGI:2442773]	-	1678	1536	2063	1733	2103	1495	1616	1542	2338	1993	1930	1915	18.4935739817325	18.0926034556272	20.6338837453046	19.2950900499761	17.5704165393361	17.8807728529229	21.4711074568021	18.8452700848174	27.17924261963	25.1050851808005	23.8092517126668
ENSMUSG00000020649	103.885059866504	107.089429687253	82.5117416976272	86.4250570577125	86.9664455376976	122.278425370452	135.435738879591	107.029718450758	180.91942187263	263.675773659805	123.803275434828	205.880431803165	98.1926932028743	169.45739335013	-0.790023208541478	0.00011497794501548	0.00312060539195772	Rrm2	12	24758240	24764145	+	2771	protein_coding	ribonucleotide reductase M2 [Source:MGI Symbol;Acc:MGI:98181]	-	108	105	96	91	123	119	119	100	178	241	115	190	3.94071346654558	4.0946931130792	3.17888776195542	3.35437682859127	3.4022804225168	4.7120974662741	5.23458504928065	4.04613344712338	6.85070167636	10.0506385121523	4.6968694359195
ENSMUSG00000024740	3361.83596512436	2973.00654798421	2916.27437062551	3006.83220488701	2818.27847083953	3083.67692888004	3527.01978813322	3328.62424381856	3681.40531473409	3640.03858492188	3330.84638430745	3705.84777245698	3026.65074805678	3535.63034806203	-0.224618951832285	0.000115014584651872	0.00312060539195772	Ddb1	19	10582691	10607183	+	6409	protein_coding	damage specific DNA binding protein 1 [Source:MGI Symbol;Acc:MGI:1202384]	-	3495	2915	3393	3166	3986	3001	3099	3110	3622	3327	3094	3420	55.1371782883637	49.1492474223574	48.5773786123813	50.4577199233146	47.6703722489653	51.3782790472112	58.9390497300332	54.406006057036	60.2711882678072	59.9895584905809	54.6357879751308
ENSMUSG00000031701	1458.23843294092	1528.82909620183	1643.35885547774	1482.52213260538	1325.00096697273	1477.61660237571	1520.52224490028	1892.28542220939	2076.50774654935	1978.11534762211	1734.32240630876	1948.27903358995	1485.92768109572	1858.33870019664	-0.323158532380688	0.000116352498207055	0.00313165075974252	Dnaja2	8	86264262	86281973	-	2975	protein_coding	DnaJ heat shock protein family (Hsp40) member A2 [Source:MGI Symbol;Acc:MGI:1931882]	-	1516	1499	1912	1561	1874	1438	1336	1768	2043	1808	1611	1798	51.5228477931823	54.4481649616562	58.9713954964273	53.5948322384458	48.2818760707469	53.0366085719016	54.7383009369387	66.6303383614746	73.2374097766602	70.2303111342107	61.285219169511
ENSMUSG00000034371	9215.95146834234	9583.99400734397	7529.19642990848	7893.17196930383	7464.97343078871	8318.01557456979	11183.1224389148	10565.9738054588	9080.52873601169	10960.5970976097	9642.66033104131	12098.184321486	8334.21714670952	10588.5111217537	-0.345467910599193	0.000120124554354045	0.00322286324297247	Tkfc	19	10565155	10583018	-	4617	protein_coding	triokinase, FMN cyclase [Source:MGI Symbol;Acc:MGI:2385084]	-	9581	9397	8760	8311	10558	8095	9826	9872	8934	10018	8957	11165	209.815995492421	219.93681778473	174.094366783525	183.865560753573	175.276343062812	192.380393121281	259.411192461393	239.729787393753	206.365765599968	250.746159034715	219.558306783999
ENSMUSG00000027366	2925.13395420406	2644.59896360997	2623.18578813707	2755.15484092774	2290.11639915937	2682.93250959873	2897.64194275159	3545.8945722736	3207.76233387653	3208.96698815025	3170.44040135276	3154.3049314685	2653.52040927282	3197.50186164554	-0.269574583053233	0.000120636851074315	0.00323145399486007	Sppl2a	2	126732311	126775155	-	8665	protein_coding	signal peptide peptidase like 2A [Source:MGI Symbol;Acc:MGI:1913802]	-	3041	2593	3052	2901	3239	2611	2546	3313	3156	2933	2945	2911	35.4842378288999	32.3372090678713	32.318890965247	34.1968532432086	28.6512715911802	33.0629906349681	35.8147279907901	42.8676421762217	38.8436477326652	39.116197684332	38.4648377876189
ENSMUSG00000068742	530.006185059663	706.79023593587	550.078277984181	433.075011190296	570.584728040016	529.188143409937	773.918507883378	584.382262741136	847.678639560527	892.777723263076	767.580307695931	731.417323511245	553.28709693666	766.292460775882	-0.470057117666546	0.000121593890451804	0.00324160447730627	Cry2	2	92233991	92264388	-	6320	protein_coding	cryptochrome 2 (photolyase-like) [Source:MGI Symbol;Acc:MGI:1270859]	-	551	693	640	456	807	515	680	546	834	816	713	675	8.81499659473832	11.8490829854209	9.29187551516716	7.3697837939283	9.78718904238808	8.94116233739555	13.1148600104491	9.68617458379823	14.0734492638773	14.9205975647448	12.7679044751557
ENSMUSG00000027162	846.470858171513	824.078658926671	697.91181519243	683.802649247835	659.672306395706	843.618380076813	828.548049616322	935.439739259621	1045.87688262324	1045.95037186213	950.593845295241	1000.14546607538	759.259111335161	967.759059121989	-0.3517527658545	0.000122643481321585	0.00326441240948053	Lin7c	2	109721198	109731348	+	4521	protein_coding	lin-7 homolog C, crumbs cell polarity complex component [Source:MGI Symbol;Acc:MGI:1330839]	-	880	808	812	720	933	821	728	874	1029	956	883	923	19.6804848441882	19.3128086917237	16.4801822203866	16.2669065685142	15.8178938654677	19.9256491683003	19.6276677185148	21.6747278775704	24.273502532755	24.4363603939737	22.1041271317846
ENSMUSG00000031917	141.399109262741	143.805805580025	118.610628690339	155.755047884229	127.267969079557	152.077369368293	154.783701576675	240.816866514204	200.231045555664	169.584003806099	188.396288705172	212.381919123265	139.819321644198	194.365637546847	-0.479565033037768	0.000129598510891033	0.00341499395493733	Nip7	8	107783509	107787563	+	3130	protein_coding	NIP7, nucleolar pre-rRNA processing protein [Source:MGI Symbol;Acc:MGI:1913414]	-	147	141	138	164	180	148	136	225	197	155	175	196	4.74854573814423	4.86791918729435	4.04552822948692	5.35188155563786	4.4078792413905	5.18825373237774	5.29622461763822	8.05962636084745	6.71233260222409	5.72269364092901	6.32762720159262
ENSMUSG00000022412	526.158590249792	478.332785936397	440.062622387345	480.561306276951	435.539271961152	456.232108104878	546.295417329443	630.405041674962	637.283581540108	531.727908708155	527.509608374483	626.309945169629	469.481114152753	583.25525046613	-0.314809609936968	0.000131673216591983	0.00346094820235991	Mief1	15	80118219	80137572	+	8106	protein_coding	mitochondrial elongation factor 1 [Source:MGI Symbol;Acc:MGI:2146020]	-	547	469	512	506	616	444	480	589	627	486	490	578	6.82288977488257	6.25222830245041	5.7956726628035	6.37603805235216	5.82472777897045	6.01007926807636	7.21782690521515	8.14676939993285	8.24921306345165	6.92855719197121	6.84126878790497
ENSMUSG00000053453	185.646449576252	175.422684821024	197.684381150565	209.889424283016	182.417422347366	174.683464814931	208.27512785685	234.395083407159	243.936299154108	239.605786022811	255.142402417862	253.558005483898	187.623971165526	239.152117390448	-0.350059969375716	0.000138074353944222	0.00360665649386601	Thoc7	14	8507911	8520751	+	6561	protein_coding	THO complex 7 [Source:MGI Symbol;Acc:MGI:1913481]	-	193	172	230	221	258	170	183	219	240	219	237	234	2.97423239463408	2.832872274132	3.2166090937088	3.44056065635572	3.01405510897093	2.84303831712185	3.39979614246505	3.74240517642643	3.90115120403889	3.85733371687794	4.088137378373
ENSMUSG00000030872	207.770119733008	234.576845981602	214.874327337571	167.151758705026	169.69062543941	192.151811296424	227.623090553935	291.120834186061	312.035182667964	242.888057064219	251.912751754345	282.814698424348	197.702581415507	268.065769108478	-0.442663077582304	0.000138593088738557	0.00361459370350388	Gga2	7	121585945	121620445	-	9769	protein_coding	golgi associated, gamma adaptin ear containing, ARF binding protein 2 [Source:MGI Symbol;Acc:MGI:1921355]	-	216	230	250	176	240	187	200	272	307	222	234	261	2.23558542651199	2.54417107737183	2.34817460109212	1.84021912980695	1.88305347194217	2.10036767719317	2.49546630897371	3.12173132633664	3.35150479674551	2.62612867123186	2.71089640114676
ENSMUSG00000027598	933.041741393599	952.585974551374	816.522443882769	811.065920080071	716.942892481507	816.902085458059	954.878864873755	1030.6961886808	1296.92799050268	1344.63703663029	1213.27209926131	929.712686774294	841.176842974563	1128.35414445385	-0.424677315466519	0.000141348544651352	0.00366858972226545	Itch	2	154975429	155068775	+	9709	protein_coding	itchy, E3 ubiquitin protein ligase [Source:MGI Symbol;Acc:MGI:1202301]	-	970	934	950	854	1014	795	839	963	1276	1229	1127	858	10.101476584654	10.3953941327525	8.97820652761993	8.98442634056602	8.00506705914902	8.98455262668112	10.5331746330279	11.1206075373835	14.0161182457068	14.6281874928925	13.137011744561
ENSMUSG00000069539	473.254161614073	479.352685266752	486.475477092261	387.488167907107	383.217995784001	426.433164107037	512.151953746353	514.812945748144	628.135970321829	601.749690924867	515.667555941586	680.489006170462	439.370275295205	575.501187142207	-0.390616855922901	0.000141535770404843	0.00366858972226545	Scyl2	10	89474583	89522147	-	10099	protein_coding	SCY1-like 2 (S. cerevisiae) [Source:MGI Symbol;Acc:MGI:1289172]	-	492	470	566	408	542	415	450	481	618	550	479	628	4.92577260287278	5.02907451438469	5.1425502745963	4.12656579244248	4.11360355692496	4.50893063112488	5.43132719455584	5.34002674634305	6.52621958639225	6.29357560337133	5.36789873652654
ENSMUSG00000022387	473.254161614073	528.307853123781	385.054794588927	400.78433053137	427.054740689182	437.736211830356	546.295417329443	557.624833128447	540.72546312494	564.550619122239	623.322578058828	516.868241947947	442.032015396282	558.231192118641	-0.338300767312303	0.00014225265072766	0.0036704520254136	Brd1	15	88571237	88618436	-	8404	protein_coding	bromodomain containing 1 [Source:MGI Symbol;Acc:MGI:1924161]	-	492	518	448	422	604	426	480	521	532	516	579	477	5.91925006144838	6.66058386172729	4.89139187043069	5.12900816073344	5.50874177867257	5.56195389717721	6.96188777887601	6.95069781343528	6.75114083692287	7.0953985395523	7.79721829647804
ENSMUSG00000006818	2292.20460798036	2567.08661450301	2527.78158679918	2529.12007631526	2085.78060435941	2340.75842852007	2687.0905839892	2770.99941069011	2933.33399732815	2924.50349789486	2924.98695092545	2727.37393078193	2390.45531974622	2828.04806193495	-0.243089938622565	0.000142262199534518	0.0036704520254136	Sod2	17	13225733	13258950	+	10008	protein_coding	superoxide dismutase 2, mitochondrial [Source:MGI Symbol;Acc:MGI:98352]	-	2383	2517	2941	2663	2950	2278	2361	2589	2886	2673	2717	2517	24.0748934636052	27.1771870592421	26.9642419229419	27.178835970088	22.5931216001528	24.9752734753925	28.755472966203	29.004239447985	30.7539291489441	30.8648946132746	30.724831862542
ENSMUSG00000022139	786.83313861852	861.814934149798	709.944777523334	632.517450554248	627.148269853152	650.43901898736	934.392786723901	768.473378476439	1147.51700727079	1073.30263054054	955.976596401104	871.199300893394	711.449598281069	958.476950051027	-0.430833270479642	0.00014305289520471	0.00368520031107755	Mbnl2	14	120513081	120669109	+	11993	protein_coding	muscleblind like splicing factor 2 [Source:MGI Symbol;Acc:MGI:2145597]	-	818	845	826	666	887	633	821	718	1129	981	888	804	6.89625160890349	7.61372979540397	6.31964526043023	5.67222406833436	5.66888055841133	5.79134857801212	8.34424694226256	6.71233060240211	10.0396295384496	9.45266593969157	8.37977398682307
ENSMUSG00000027086	378.026190069778	357.984664954531	291.369587869746	283.968044618198	262.313425158421	320.595535425049	390.373600299998	358.549556810038	515.315431963054	450.765223020082	390.787730285586	529.871216588147	315.709574682621	439.277126494484	-0.478920913512977	0.000143995632448338	0.00369815958632967	Fastkd1	2	69517159	69543860	-	5853	protein_coding	FAST kinase domains 1 [Source:MGI Symbol;Acc:MGI:2444596]	-	393	351	339	299	371	312	343	335	507	412	363	489	6.78893506212157	6.48033081990709	5.31449082034196	5.21794680180145	4.85844069658475	5.84897680663971	7.14311135974792	6.41716211679981	9.23806502092764	8.13451807079514	7.01900051273098
ENSMUSG00000068823	2335.4900495914	2314.15158057502	2384.24553613769	2400.90707958129	2071.63971890613	2438.37565885783	2564.17411509007	2669.32117816189	2683.29929069519	2664.10999527646	2656.92594585352	2731.708255662	2324.13493727489	2661.58979678986	-0.196406947870992	0.000150030731557475	0.00381241233573995	Csde1	3	102927742	102965502	+	10902	protein_coding	cold shock domain containing E1, RNA binding [Source:MGI Symbol;Acc:MGI:92356]	CSD	2428	2269	2774	2528	2930	2373	2253	2494	2640	2435	2468	2521	22.5180164991448	22.4903856736475	23.3475205426392	23.6852446364744	20.5997980670561	23.8833580713546	25.1899229356707	25.6487969549215	25.8255350895882	25.8110649830587	25.6204144518441
ENSMUSG00000113581	4.80949351233814	3.05969799106437	0.859497309350284	1.89945180346621	6.36339845397787	13.3581473093771	17.0717317915451	12.8435662140909	15.2460186971318	12.0349938184973	24.7606550869655	19.5044619602999	5.05828106326232	16.9102379280884	-1.75379514721551	0.000151941481840085	0.00385514269609942	Dio3os	12	110241818	110244609	-	2735	lncRNA	deiodinase, iodothyronine type III, opposite strand [Source:MGI Symbol;Acc:MGI:2664395]	-	5	3	1	2	9	13	15	12	15	11	23	18	0.184841848056703	0.118531152952128	0.0335492763116182	0.0746929561205087	0.252224168657263	0.521542675948541	0.668506682971595	0.491926981293407	0.584905234225301	0.464781133590106	0.951738589172427
ENSMUSG00000111771	0.961898702467628	14.2785906249671	2.57849192805085	8.54753311559794	5.65635418131366	7.19284855120303	20.4860781498541	9.63267466056818	20.328024929509	24.0699876369947	21.5310044234483	21.6716244003332	6.53595285060003	19.6198990334512	-1.6059738346745	0.000152260382505719	0.00385741589534819	Gm47465	9	31858314	31916756	-	734	lncRNA	predicted gene, 47465 [Source:MGI Symbol;Acc:MGI:6096430]	-	1	14	3	9	8	7	18	9	20	22	20	20	0.137749987584491	2.06110710560263	0.375029716807666	1.25242991478632	0.835401878628657	1.04641946458131	2.98915386037163	1.37474825664591	2.90593245341725	3.46369591381183	3.08376382109535
ENSMUSG00000023990	145.246704072612	159.104295535347	101.420682503333	93.0731383698443	108.884817990288	133.581473093771	147.955008860057	179.809926997273	193.116236830336	172.866274847507	175.477686051103	224.301312543449	123.551851927533	182.254407688288	-0.565836702538363	0.000152947016119461	0.00386317523297534	Tfeb	17	48047955	48103344	+	5669	protein_coding	transcription factor EB [Source:MGI Symbol;Acc:MGI:103270]	bHLH	151	156	118	98	154	130	130	168	190	158	163	207	2.69313496629732	2.97362860695919	1.90992378621424	1.76573937457929	2.08216807974662	2.51617431419873	2.79517317728642	3.32261141536859	3.57436355577324	3.2208000650795	3.25408071162013
ENSMUSG00000025001	15.390379239482	17.3382886160314	25.7849192805085	18.044792132929	20.504283907262	20.5509958605801	42.1102717524779	35.31980708875	33.5412411336899	31.7286200669475	33.3730568563448	34.6745990405331	19.6022765061322	35.1245993231239	-0.832522335250059	0.000153682029049362	0.00387592067866321	Hells	19	38919359	38959495	+	7205	protein_coding	helicase, lymphoid specific [Source:MGI Symbol;Acc:MGI:106209]	-	16	17	30	19	29	20	37	33	33	29	31	32	0.224529611962841	0.254966734050853	0.38205664418713	0.269355965635131	0.308507362742706	0.304578918212621	0.625949884647796	0.513519196121171	0.488462844459908	0.465132996160486	0.486939361451795
ENSMUSG00000035184	100.037465056633	90.7710404015763	103.999174431384	95.9223160750436	73.5326043570776	98.6447801307844	126.330815257434	131.646553694432	180.91942187263	134.573112697743	129.18602654069	110.525284441699	93.8178967420833	135.530202417438	-0.536486734088613	0.000156197687777156	0.00393027063928799	Fam124a	14	62793186	62845935	+	4406	protein_coding	family with sequence similarity 124, member A [Source:MGI Symbol;Acc:MGI:3645930]	-	104	89	121	101	104	96	111	123	178	123	120	102	2.3865826264752	2.18280077136044	2.51988873267938	2.34144447729786	1.80921577981721	2.39073021050052	3.07079136556108	3.1299496168484	4.30850983776522	3.22606976530722	3.0823640190885
ENSMUSG00000037847	659.862509892793	983.182954462018	428.029660056441	531.846504970539	567.049506676695	554.876888235662	715.874619792124	863.729827897613	1142.43500103841	880.742729444579	1149.75563621214	1268.87360863951	620.808004049025	1003.56857050406	-0.693702444477009	0.000156304307316827	0.00393027063928799	Nmrk1	19	18609314	18629792	+	3689	protein_coding	nicotinamide riboside kinase 1 [Source:MGI Symbol;Acc:MGI:2147434]	-	686	964	498	560	802	540	629	807	1124	805	1068	1171	18.8019584571682	28.2381969824165	12.3868584480112	15.5055206823219	16.6635386652404	16.061604731497	20.7832669073151	24.5268405423068	32.4944533611885	25.2174031468739	32.7649697007658
ENSMUSG00000044221	1179.28780922531	1291.19255222916	1232.51914160831	1185.25792536291	980.670406185256	1208.39855660211	1304.28030887404	1469.5180343289	1510.37225226252	1509.84467904785	1443.65384659221	1368.56308088104	1179.55439853551	1434.37203366443	-0.283503649819509	0.000160231012265549	0.00400506105249786	Grsf1	5	88807307	88824030	-	3036	protein_coding	G-rich RNA sequence binding factor 1 [Source:MGI Symbol;Acc:MGI:106479]	-	1226	1266	1434	1248	1387	1176	1146	1373	1486	1380	1341	1263	40.8297133819112	45.0609686438596	43.3398966407785	41.9874791282955	35.0167805398935	42.5020016523221	46.0102587067348	50.7043825054579	52.1997738689243	52.5279504284686	49.9889694749873
ENSMUSG00000030105	636.77694103357	646.616175444937	685.878852861526	677.154567935704	608.058074491219	705.926707810926	745.465621564136	762.051595369394	857.842652025281	770.23960438383	743.896202830138	827.856052092728	660.06855326298	784.558621377584	-0.250807474353	0.000162549335271492	0.00405097024879562	Arl8b	6	108760060	108802239	+	4479	protein_coding	ADP-ribosylation factor-like 8B [Source:MGI Symbol;Acc:MGI:1914416]	-	662	634	798	713	860	687	655	712	844	704	691	764	14.9439207339149	15.2959614428414	16.3479129333324	16.2598093935676	14.7169871027449	16.8298212729512	17.8251035877412	17.8227887402746	20.0961546233777	18.1637172635883	17.4599967345014
ENSMUSG00000021395	1006.14604278114	937.287484596052	879.26574746534	911.736865663781	903.602580464858	981.310052342699	1102.83387373381	1165.55363392875	1249.15713191833	1287.74433857922	937.675242641172	1395.65261138146	936.558128885645	1189.76947203046	-0.345717513987666	0.000165667353282003	0.00412256836820984	Spin1	13	51254916	51306582	+	4498	protein_coding	spindlin 1 [Source:MGI Symbol;Acc:MGI:109242]	-	1046	919	1023	960	1278	955	969	1089	1229	1177	871	1288	23.5125570181902	22.0782499151342	20.8687612135745	21.8001140051142	21.7777457495378	23.2963428853318	26.2588771129623	27.1447069065696	29.1396285368314	30.2391896041522	21.9152221378363
ENSMUSG00000109904	43.2854416110433	49.9750671873847	10.3139677122034	13.2961626242635	14.1408854532842	17.4683464814931	48.9389644690959	58.8663451479166	74.197290992708	66.7395111753035	60.2868123856552	48.7611549007497	24.7466451782787	59.6316798452381	-1.28161225671509	0.000166026653403275	0.00412540674084179	Gm45819	7	109719197	109720947	+	1751	TEC	predicted gene 45819 [Source:MGI Symbol;Acc:MGI:5804934]	-	45	49	12	14	20	17	43	55	73	61	56	45	2.59844779549729	3.02397724402807	0.62883338009555	0.816674268947538	0.875478268008901	1.06528694452521	2.99332680186082	3.52170741295739	4.44619282464315	4.02584291690491	3.61950394352665
ENSMUSG00000027346	1419.76248484222	2184.62436561996	1244.55210393921	1832.97099034489	1314.39530288276	1718.0632539445	1834.64210986471	1676.08539093886	2538.97031369568	3483.58366528141	3183.35900400683	2995.01849212605	1619.06141692892	2618.60982931892	-0.693943353387831	0.000167575994644996	0.00413944696316906	Gpcpd1	2	132371002	132429649	-	7289	protein_coding	glycerophosphocholine phosphodiesterase 1 [Source:MGI Symbol;Acc:MGI:104898]	-	1476	2142	1448	1930	1859	1672	1612	1566	2498	3184	2957	2764	20.4741572985645	31.7555837801326	18.2280872535842	27.0455826265545	19.5484784572656	25.1693588199141	26.9568357252374	24.0879885232253	36.5490474905957	50.4798720210368	45.9124583641827
ENSMUSG00000041135	109.65645208131	76.4924497766093	95.4042013378815	107.319026895841	85.5523569923691	96.5896805447264	126.330815257434	128.435662140909	130.099359548858	130.196751309199	134.568777646552	126.779002741949	95.1690279381228	129.401728107483	-0.445478288030336	0.000172615690382481	0.00420636239028933	Ripk2	4	16122733	16163647	-	2816	protein_coding	receptor (TNFRSF)-interacting serine-threonine kinase 2 [Source:MGI Symbol;Acc:MGI:1891456]	-	114	75	111	113	121	94	111	120	128	119	125	117	4.0931704407386	2.87804246559011	3.61685264526371	4.09876270486929	3.29347400783583	3.6626804676467	4.80465438801922	4.77777092982055	4.84762368365515	4.88345789139669	5.0237097049982
ENSMUSG00000036707	1005.18414407867	906.690504685409	880.984742084041	904.139058449916	824.413621926466	835.397981732581	932.116555818362	1118.46055781042	1131.25458732718	1228.66345983387	1098.08122559586	1054.32452707621	892.801675492847	1093.81681891032	-0.2937357518407	0.000178647063194794	0.00432403006771629	Cab39	1	85721162	85779297	+	7077	protein_coding	calcium binding protein 39 [Source:MGI Symbol;Acc:MGI:107438]	-	1045	889	1025	952	1166	813	819	1045	1113	1123	1020	973	14.9298252051621	13.5744158661909	13.2896993754532	13.7402531941565	12.6284740252414	12.6050676059908	14.1060861205075	16.5555579937374	16.7724902526466	18.3376507458774	16.311659584412
ENSMUSG00000062234	988.831866136721	913.829799997892	970.37246225647	958.273434848703	962.994299368651	946.373359379713	1047.0662165481	1288.63781014712	1226.79630449587	1110.50170234316	1015.18685856559	1212.52738519864	956.779203664692	1150.11937954975	-0.265606592025153	0.000179102583700793	0.00432882710203266	Gak	5	108717277	108777621	-	6439	protein_coding	cyclin G associated kinase [Source:MGI Symbol;Acc:MGI:2442153]	-	1028	896	1129	1009	1362	921	920	1204	1207	1015	943	1119	16.1421849094352	15.0368950757554	16.0885166383226	16.005886170562	16.2128812952341	15.6944114642794	17.4157117118924	20.9645135603395	19.991271827268	18.2163244769018	16.5745001858751
ENSMUSG00000059447	1623.68500976536	1759.32634486201	1933.86894603814	1949.78727625806	1713.16827266538	1920.49056317121	1976.90654146092	2296.85775795326	2331.62445941469	2089.71256302999	2086.35432863214	2457.56220699778	1816.72106879336	2206.50297624813	-0.280710834058021	0.000179434740346921	0.00433063300160102	Hadhb	5	30360246	30389591	+	6595	protein_coding	hydroxyacyl-CoA dehydrogenase trifunctional multienzyme complex subunit beta [Source:MGI Symbol;Acc:MGI:2136381]	-	1688	1725	2250	2053	2423	1869	1737	2146	2294	1910	1938	2268	25.8788677205889	28.2646026400819	31.3046033514208	31.7966328607757	28.1604852901299	31.0955563047331	32.1038297322188	36.4830926279404	37.0962656659148	33.4681497650379	33.257235522347
ENSMUSG00000043439	66.3710104702663	54.0546645088039	25.7849192805085	37.0393101675911	52.3212761771514	44.1846411002472	56.9057726384836	79.2019916535606	81.3120997180361	82.0567760352092	78.5881661455862	113.776028101749	46.6259702840947	81.9734723821042	-0.816229437891896	0.000181978618994867	0.00437781839301167	Epop	11	97518215	97520528	-	2314	protein_coding	elongin BC and polycomb repressive complex 2 associated protein [Source:MGI Symbol;Acc:MGI:2143991]	-	69	53	30	39	74	43	50	74	80	75	73	105	3.01490314226627	2.47503360359777	1.18959296515483	1.72150478923813	2.45114998053123	2.03896105328529	2.63377380859596	3.58546174531737	3.68704307832025	3.74551072631691	3.57031618543499
ENSMUSG00000056268	217.389106757684	218.258456695925	244.097235855481	223.18558690728	185.245599438022	224.005854880323	229.899321459474	341.424801857917	400.462091111328	266.958044701214	279.903057504828	316.405716244865	218.696973422452	305.842172146604	-0.486363586556437	0.000185557540731932	0.00444018342843893	Dennd1b	1	138891173	139106698	+	19408	protein_coding	DENN/MADD domain containing 1B [Source:MGI Symbol;Acc:MGI:2447812]	-	226	214	284	235	262	218	202	319	394	244	260	292	1.1773762850611	1.19152065319028	1.34269707761162	1.23678457910537	1.03471805747192	1.23247903196461	1.26865171455523	1.8428357452861	2.16504544981053	1.45285468827298	1.51614150767167
ENSMUSG00000020849	2818.36319823015	3009.72292387699	2840.63860740269	2943.20056947089	2915.14353619453	2977.83930019805	3383.61724108424	3124.19748157761	3268.74640866505	3420.12642514752	3205.96655865145	3173.8093934288	2917.48468922888	3262.74391809244	-0.161459175133735	0.00018674597266337	0.00445594432928114	Ywhae	11	75623695	75656671	+	2568	protein_coding	tyrosine 3-monooxygenase/tryptophan 5-monooxygenase activation protein, epsilon polypeptide [Source:MGI Symbol;Acc:MGI:894689]	-	2930	2951	3305	3099	4123	2898	2973	2919	3216	3126	2978	2929	115.36132332514	124.177460735895	118.091035710308	123.263228822575	123.060828858065	123.824673371927	141.11452382601	127.442946447026	133.558828218835	140.671814909137	131.243210978756
ENSMUSG00000032114	3203.1226792172	3371.78718615294	2299.15530251201	2138.78273070295	3063.62283345401	3283.02158872767	4042.58608823788	3492.37971304822	3788.12744561401	4253.82326966524	3608.59634136993	4855.52744689465	2893.2487201278	4006.84005080499	-0.469855784066871	0.000190912678617471	0.00453606367189703	Slc37a4	9	44308149	44314265	+	2857	protein_coding	solute carrier family 37 (glucose-6-phosphate transporter), member 4 [Source:MGI Symbol;Acc:MGI:1316650]	-	3330	3306	2675	2252	4333	3195	3552	3263	3727	3888	3352	4481	117.847838520744	125.043520848136	85.9120403063835	80.5128367512356	116.246522297511	122.705619229639	151.542532801256	128.051173106745	139.123575889962	157.263940071736	132.782531063716
ENSMUSG00000009376	929.194146583729	1002.56104173876	889.579715177543	965.871242062567	806.030470837197	880.610172625857	1139.25356822244	1023.20410838924	1037.74567265144	1297.59115170344	1419.96974172641	1081.41405757663	912.307798170942	1166.5297167116	-0.355223648509912	0.000192726582190044	0.00456437367476882	Met	6	17463799	17573979	+	7679	protein_coding	met proto-oncogene [Source:MGI Symbol;Acc:MGI:96969]	-	966	983	1035	1017	1140	857	1001	956	1021	1186	1319	998	12.7192085163248	13.8330337008969	12.367336266077	13.5276783425195	11.3789372958933	12.2455975882517	15.8891708443395	13.9582172256437	14.1798832116502	17.8481479695221	19.4395989603997
ENSMUSG00000031532	1464.00982515573	1322.80943147016	1596.08650346348	1434.08611161699	1500.34794659345	1484.80945092691	1660.51044559095	1732.81114171776	1758.37415640253	1636.75915931564	1651.42803927848	1745.64934544684	1467.02487820445	1697.58871462537	-0.210020276137896	0.00019293920965526	0.00456437367476882	Saraf	8	34621717	34637999	+	2965	protein_coding	store-operated calcium entry-associated regulatory factor [Source:MGI Symbol;Acc:MGI:1915137]	-	1522	1297	1857	1510	2122	1445	1459	1619	1730	1496	1534	1611	51.9012219662864	47.2698107039145	57.4682130565585	52.0186686061186	54.8557557021209	53.4745303164958	59.9794417087341	61.220782903959	62.2261576390944	58.306910775776	58.5528225454509
ENSMUSG00000027597	20007.4930113267	18250.0786173686	17793.3132981696	18480.7163218245	17012.1922445735	16932.993039325	18239.4382460868	19841.1692064014	25845.0508953778	25201.2770559334	23680.8752151296	26186.9073441426	18079.464422098	23165.7863271786	-0.357669649928664	0.000193460850678289	0.00456437367476882	Ahcy	2	154901230	154916417	-	2805	protein_coding	S-adenosylhomocysteine hydrolase [Source:MGI Symbol;Acc:MGI:87968]	-	20800	17894	20702	19459	24061	16479	16026	18538	25428	23034	21997	24167	749.752802299446	689.355352736888	677.204641100011	708.589373914877	657.479669235122	644.617093247626	696.408555129248	740.980433961942	966.787255121436	948.96377268184	887.519210964594
ENSMUSG00000047030	176.989361254044	161.144094196057	141.817056042797	140.5594334565	127.267969079557	140.774321644974	146.816893407288	227.973300300114	196.165440569762	234.13533428713	208.850742907448	222.134150103415	148.092039278988	206.01264359586	-0.479812502079516	0.000195176905480172	0.00459841163023454	Spata2	2	167323053	167334807	-	4510	protein_coding	spermatogenesis associated 2 [Source:MGI Symbol;Acc:MGI:2146885]	-	184	158	165	148	180	137	129	213	193	214	194	205	4.12504707831731	3.78572558205492	3.35697331874179	3.35190851202434	3.05912683493399	3.33309624704995	3.48646245901882	5.29516856222063	4.56386034607533	5.48340555692307	4.86824426905426
ENSMUSG00000034667	1448.61944591625	1494.15251896977	1276.35350438517	1151.06779290052	1193.49073225718	1287.51989066534	1597.91409568862	1575.47745559515	1577.4547345299	1739.60365194643	1450.11314791924	1715.30907128637	1308.53398084904	1609.31202616095	-0.299114442771059	0.000197814907968172	0.00464665792082983	Xpot	10	121423285	121462237	-	6033	protein_coding	exportin, tRNA (nuclear export receptor for tRNAs) [Source:MGI Symbol;Acc:MGI:1920442]	-	1506	1465	1485	1212	1688	1253	1404	1472	1552	1590	1347	1583	25.2394144332583	26.2405470119765	22.585703134051	20.5199490143697	21.4457202968232	22.7888061948416	28.3664904382557	27.3559129306695	27.4353162696372	30.4562855293856	25.2686153024145
ENSMUSG00000075025	4.80949351233814	3.05969799106437	0.859497309350284	0.949725901733105	0	0	5.69057726384836	10.7029718450758	9.14761121827907	7.65863242995286	7.5358515482069	8.66864976013328	1.61306911908098	8.23404901091603	-2.41701770491511	0.000198053366379443	0.00464665792082983	Gm10804	2	93283164	93300216	+	3263	lncRNA	predicted gene 10804 [Source:MGI Symbol;Acc:MGI:3641755]	-	5	3	1	1	0	0	5	10	9	7	7	8	0.154931797252554	0.099351119621229	0.0281205242759043	0.0313032845524964	0	0	0.186777584832701	0.343605141954609	0.294155528459613	0.247910032668837	0.242788515366042
ENSMUSG00000063406	1467.8574199656	2096.91302320945	1659.6893043554	1761.74154771491	1262.78107097828	1977.0058017878	1943.9011933306	2282.94389455466	2361.10009556247	2282.27246412595	2353.3387834829	2715.45453736175	1704.33136133524	2323.16849473639	-0.447561172464368	0.000200815576015981	0.00469835830283843	Tmed5	5	108254232	108280486	-	7688	protein_coding	transmembrane p24 trafficking protein 5 [Source:MGI Symbol;Acc:MGI:1921586]	-	1526	2056	1931	1855	1786	1924	1708	2133	2323	2086	2186	2506	20.0691411412054	28.8987009206681	23.0467338378518	24.6454936853338	17.8061324847066	27.4596831907454	27.0798538735679	31.1067192026027	32.2245910479813	31.3555242073788	32.1798456118574
ENSMUSG00000057069	1192.75439105986	878.133323435475	962.636986472318	728.439766629291	803.20229374654	1146.74556902037	1556.94193938891	1565.84478093458	1559.15951209334	1373.08338565583	1184.20524328966	1005.56337217546	951.985388393975	1374.13303892296	-0.529962078448835	0.000202136044254447	0.00472268407840042	Ero1b	13	12580755	12626285	+	6653	protein_coding	endoplasmic reticulum oxidoreductase 1 beta [Source:MGI Symbol;Acc:MGI:1914725]	-	1240	861	1120	767	1136	1116	1368	1463	1534	1255	1100	928	18.8448111678792	13.9847340829713	15.4468875992408	11.7756482216306	13.0876697738926	18.4056220801569	25.0634238609606	24.6549162017663	24.5900502143385	21.7991389047049	18.7120916064361
ENSMUSG00000005610	6772.72876407457	6028.62494172717	6134.23229683297	6115.28508125946	5418.08026142582	6249.55784120241	6770.64882852678	7554.15752825447	7152.41557144775	7420.12073427718	6937.28962523503	6988.01528788744	6119.75153108707	7137.10792927144	-0.222113242931111	0.000202815721702427	0.00472543777074547	Eif4g2	7	110666957	110682237	-	10166	protein_coding	eukaryotic translation initiation factor 4, gamma 2 [Source:MGI Symbol;Acc:MGI:109207]	-	7041	5911	7137	6439	7663	6082	5949	7058	7037	6782	6444	6449	70.0280232476376	62.8317909157512	64.4178281598969	64.6956830660033	57.7763684513777	65.6447713210743	71.3289265715102	77.8409767353994	73.8225470156785	77.0940420591111	71.7385508673206
ENSMUSG00000022237	408.806948548742	409.999530802626	574.144202645989	344.750502329117	460.992865777064	530.215693202966	599.786843609618	503.03967671856	637.283581540108	722.099629109841	620.09292739531	750.921785471545	454.818290551084	638.87074064083	-0.489745796515688	0.000203520579856112	0.00473530179023446	Ankrd33b	15	31291624	31367872	-	8761	protein_coding	ankyrin repeat domain 33B [Source:MGI Symbol;Acc:MGI:1917904]	-	425	402	668	363	652	516	527	470	627	660	576	693	4.90481778643786	4.95839313382324	6.99621696562038	4.23213904241649	5.70420908360289	6.46248950206894	7.33210641835174	6.01479604785993	7.63247586946	8.70569387308942	7.44073737779921
ENSMUSG00000022300	318.388470516785	301.890201785018	306.840539438051	304.862014456327	294.837461700975	312.375137080817	377.854330319531	323.229749721288	378.101263688868	404.813428440365	378.94567785269	370.584777245698	306.532304162995	372.254871211407	-0.28108257266919	0.000211239094978058	0.00488113194467155	Dcaf13	15	38976260	39010251	+	10825	protein_coding	DDB1 and CUL4 associated factor 13 [Source:MGI Symbol;Acc:MGI:2684929]	-	331	296	357	321	417	304	332	302	372	370	352	342	3.09163145345058	2.95482925893533	3.02608273850184	3.028894246266	2.95263436728524	3.08141014383126	3.73836759520781	3.12792092947587	3.6649378500724	3.94990777355875	3.68011958858552
ENSMUSG00000040850	1472.66691347794	1275.89406227384	1419.03005773732	1296.37585586569	1107.23133099215	1239.22505039298	1515.9697830892	1695.35074026	1630.30759934662	1814.00179555169	1521.16546251662	1483.42269020281	1301.73721178999	1610.03634516116	-0.30716817779255	0.00021302228829564	0.00491558427120611	Psme4	11	30721726	30830361	+	8382	protein_coding	proteasome (prosome, macropain) activator subunit 4 [Source:MGI Symbol;Acc:MGI:2143994]	-	1531	1251	1651	1365	1566	1206	1332	1584	1604	1658	1413	1369	18.4677999937989	16.1279154481195	18.0734018069634	16.6338192412785	14.3200858532933	15.7871407390877	19.3699452493373	21.1877211627948	20.4083684739707	22.858619897743	19.0783880752713
ENSMUSG00000061315	2563.46004207623	2636.43976896713	2459.88129936051	2427.49940482982	2467.58451159809	2635.6652191194	2919.26613635421	2818.09248680845	2878.44833001848	2711.15588020331	2793.64782394241	2890.99469500445	2531.75504099186	2835.26755872189	-0.163845166415782	0.000213975616968879	0.00492752028941446	Naca	10	127871444	127884506	+	6805	protein_coding	nascent polypeptide-associated complex alpha polypeptide [Source:MGI Symbol;Acc:MGI:106095]	-	2665	2585	2862	2556	3490	2565	2565	2633	2832	2478	2595	2668	39.5964920226156	41.0488507515416	38.5906405258682	38.3653975483759	39.3096174946342	41.3583371504538	45.9442392396136	43.380989880897	44.3830045534828	42.0810249163614	43.1575125860026
ENSMUSG00000064347	0	0	0	0	0	0	4.55246181107869	2.14059436901515	3.04920373942636	1.09409034713612	2.15310044234483	6.50148732009996	0	3.24848967151685	-4.27093413635314	0.00021481088744971	1	mt-Ta	MT	5018	5086	-	69	Mt_tRNA	mitochondrially encoded tRNA alanine [Source:MGI Symbol;Acc:MGI:102491]	-	0	0	0	0	0	0	4	2	3	1	2	6	0	0	0	0	0	0	7.0661479340186	3.24980747303736	4.6368574365397	1.67480421655987	3.2804096299768
ENSMUSG00000049672	121.199236510921	148.905302231799	108.296660978136	91.1736865663781	102.52141953631	128.443724128626	121.778353446355	166.966360783182	162.624199436072	191.465810748821	180.860437156966	186.375969842865	116.756671658695	168.345188569044	-0.532827349894308	0.000215456853615874	0.0049431246598339	Zbtb14	17	69690045	69698194	+	4680	protein_coding	zinc finger and BTB domain containing 14 [Source:MGI Symbol;Acc:MGI:1195345]	ZBTB	126	146	126	96	145	125	107	156	160	175	168	172	2.72215167772737	3.37113067559218	2.47038805763819	2.09523317938042	2.37478156897564	2.93067722452182	2.78682533102881	3.73727859399297	3.64607593300558	4.32120959721377	4.06266115712511
ENSMUSG00000013622	810.88060618021	842.436846873057	748.622156444097	792.071402045409	823.706577653802	862.114276351335	996.989136626233	936.510036444128	931.023541771514	937.635427495657	903.225635563655	937.297755314411	813.305310924652	940.4469222026	-0.210010915794316	0.000215666061271942	0.0049431246598339	Atraid	5	31205656	31211967	+	2082	protein_coding	all-trans retinoic acid induced differentiation factor [Source:MGI Symbol;Acc:MGI:1918918]	-	843	826	871	834	1165	839	876	875	916	857	839	865	40.9387405464722	42.87142378253	38.3864470655102	40.9159188235637	42.8890790366325	44.2165715105837	51.2855722531004	47.1198669991909	46.920899362641	47.5678183178841	45.6066748052322
ENSMUSG00000041698	4812.37920844554	5250.44175266646	4940.39053414543	5977.57482550816	4948.60286437679	6125.2243162459	7437.58448384981	6311.54249704117	7215.43244872923	7135.65724402179	5964.08822529517	6072.38915697336	5342.43558356471	6689.44900931842	-0.324516731564451	0.000216305125748686	0.00495059159910803	Slco1a1	6	141853008	141892688	-	5276	protein_coding	solute carrier organic anion transporter family, member 1a1 [Source:MGI Symbol;Acc:MGI:1351891]	-	5003	5148	5748	6294	6999	5961	6535	5897	7099	6522	5540	5604	95.8767588907779	105.439256805175	99.9660333688705	121.850954229008	101.679342006613	123.970446182794	150.977639104814	125.315003044597	143.497379011731	142.852927203912	118.837128994971
ENSMUSG00000073563	396.302265416663	490.571577900654	417.715692344238	350.448857739516	385.339128601993	450.066809346704	489.389644690959	431.329765356553	594.594729188139	685.994647654349	568.418516779034	603.554739549279	415.074055224961	562.213673869719	-0.438880113208349	0.000217076004688681	0.00496148444412091	Csnk1g3	18	53995194	54088620	+	4348	protein_coding	casein kinase 1, gamma 3 [Source:MGI Symbol;Acc:MGI:1917675]	-	412	481	486	369	545	438	430	403	585	627	528	557	9.58065737015889	11.9542993176079	10.2562174715193	8.66849720689503	9.60745784003627	11.0532095711386	12.0545428474202	10.3918349129197	14.3488769109112	16.6644560305956	13.7433168858457
ENSMUSG00000027405	464.597073291864	507.909866516686	330.046966790509	425.477203976431	370.491198876045	388.413821764964	409.721562997082	681.779306531325	561.053488054449	583.150155023553	628.70532916469	608.972645649363	414.48935520275	578.897081236744	-0.483584768592916	0.000219128390565043	0.00500159808152666	Nop56	2	130116350	130121233	+	4099	protein_coding	NOP56 ribonucleoprotein [Source:MGI Symbol;Acc:MGI:1914384]	-	483	498	384	448	524	378	360	637	552	533	584	562	11.9139792872479	13.1286481463273	8.59594826872747	11.1636722707169	9.79839378356427	10.1185366914234	10.7052399781058	17.4236140354246	14.3619277907558	15.0266588612887	16.1243457489077
ENSMUSG00000026890	55.7901247431224	77.5123491069641	91.9662121004803	74.0786203351822	71.411471539085	78.0937842702043	144.540662501748	123.084176218371	76.2300934856589	128.008570614926	93.659869242	135.447652502082	74.8087603491731	116.828504094131	-0.640772877606266	0.000222398516204517	0.00506303024860036	Lhx6	2	35971965	35995420	-	4805	protein_coding	LIM homeobox protein 6 [Source:MGI Symbol;Acc:MGI:1306803]	Homeobox	58	76	107	78	101	76	127	115	75	117	87	125	1.22045628958314	1.70918386768154	2.04329406164693	1.65809035683539	1.61112598517838	1.73549764864586	3.22167816575468	2.68337380838205	1.66463664475151	2.81388021650111	2.04914661901672
ENSMUSG00000035011	651.205421570584	712.909631917998	575.00369995534	557.489104317332	543.717045678776	689.485911122462	657.830731700871	948.283305473712	976.761597862909	937.635427495657	779.422360128828	720.581511311079	621.635135760415	836.752488995509	-0.430189806467124	0.000223133234731569	0.00507046785062212	Zbtb7a	10	80971054	80988829	+	6808	protein_coding	zinc finger and BTB domain containing 7a [Source:MGI Symbol;Acc:MGI:1335091]	ZBTB	677	699	669	587	769	671	578	886	961	857	724	665	10.0544136795697	11.0949720732239	9.01668832351828	8.80695012770932	8.65781523179405	10.8145089008477	10.3485646263414	14.5911963907657	15.0541216098468	14.5470325701872	12.0355569532257
ENSMUSG00000030031	29.8188597764965	14.2785906249671	11.1734650215537	10.4469849190642	19.0901953619336	22.6060954466381	19.3479626970844	46.0227789338257	33.5412411336899	38.2931621497643	52.7509608374483	40.0925051406164	17.9023651917755	38.3414351487382	-1.10294735907415	0.000223351365908393	0.00507046785062212	Kbtbd8	6	95094221	95106771	+	5093	protein_coding	kelch repeat and BTB (POZ) domain containing 8 [Source:MGI Symbol;Acc:MGI:2661430]	-	31	14	13	11	27	22	17	43	33	35	49	37	0.615425725014238	0.297045477226061	0.234212550414212	0.220610404956362	0.406341901400519	0.473972161063053	0.406861944168654	0.946610914245224	0.691021950585831	0.794159077752225	1.08885381493732
ENSMUSG00000073830	820.499593204887	398.780638168723	1032.25626852969	407.432411843502	345.037605060133	430.543363279153	2745.13447208045	4220.18179851337	3555.37156017113	1574.39600952888	1423.19939238993	273.062467444198	572.424980014348	2298.55761668799	-2.00556924961892	0.000227078199514515	0.00514812597336007	Mup14	4	61256022	61259999	-	1382	protein_coding	major urinary protein 14 [Source:MGI Symbol;Acc:MGI:3702005]	-	853	391	1201	429	488	419	2412	3943	3498	1439	1322	252	62.4063261408286	30.5729466955406	79.739856820147	31.7070788026537	27.0653283022572	33.2667067039613	212.736047098923	319.886168511887	269.937574673926	120.327775301336	108.26063879422
ENSMUSG00000031714	266.445940583533	259.054429910117	183.07292689161	199.442439363952	216.355547435248	238.391551982729	259.490323231485	310.386183507197	321.182793886243	368.708446984873	272.367205956621	313.154972584815	227.127139361198	307.548321025206	-0.439941218456479	0.000228698294262899	0.00517091761571302	Gab1	8	81491067	81607148	-	5082	protein_coding	growth factor receptor bound protein 2-associated protein 1 [Source:MGI Symbol;Acc:MGI:108088]	-	277	254	213	210	306	232	228	290	316	337	253	289	5.51102951115773	5.40091870945257	3.84578879608712	4.22076931796676	4.61517619902378	5.00907060731493	5.46854778128594	6.39793856114498	6.63138131616894	7.66316852571166	5.63421004629131
ENSMUSG00000005547	5355.85197533975	7860.36413904437	8056.06828054021	3556.72350199048	3881.6730569265	4359.89377182207	7683.41742164806	8926.27851879318	11966.0918747555	13933.2405707785	12271.5959711443	8540.78717617131	5511.76245427723	10553.5685888818	-0.937170713639317	0.000230349430710686	0.00520125922606062	Cyp2a5	7	26534730	26542973	+	2073	protein_coding	cytochrome P450, family 2, subfamily a, polypeptide 5 [Source:MGI Symbol;Acc:MGI:88597]	-	5568	7707	9373	3745	5490	4243	6751	8340	11773	12735	11399	7882	271.573602150945	401.748849416081	414.87742324465	184.52682224699	202.989962266929	224.58335170232	396.954409608853	451.069514817675	605.674683940562	709.925512375497	622.321241359209
ENSMUSG00000019782	177.951259956511	175.422684821024	192.527397294464	180.44792132929	172.518802530067	179.821213780076	207.13701240408	257.941621466326	224.624675471075	225.382611510041	235.764498436759	209.131175463215	179.781546618572	226.663599125249	-0.335138594168758	0.000231231752795547	0.00521418303689904	Rwdd1	10	33872551	33895620	-	1601	protein_coding	RWD domain containing 1 [Source:MGI Symbol;Acc:MGI:1913771]	-	185	172	224	190	244	175	182	241	221	206	219	193	11.6833671543398	11.6092910621986	12.8379941533727	12.1218596652162	11.6815376994752	11.993627217406	13.8564468699884	16.8772793470138	14.7215155215061	14.8692486784397	15.4810337034914
ENSMUSG00000023905	106.770755973907	156.044597544283	98.8421905752826	94.9725901733105	84.8453127197049	93.5070311656394	111.535314371428	198.004979133901	179.903020626155	185.995359013141	158.252882512345	146.283464702249	105.830413025355	163.32917005987	-0.631113262956412	0.000233244787028984	0.00525253521740503	Tnfrsf12a	17	23894419	23896442	-	1932	protein_coding	tumor necrosis factor receptor superfamily, member 12a [Source:MGI Symbol;Acc:MGI:1351484]	-	111	153	115	100	120	91	98	185	177	170	147	135	5.80902820313605	8.55761794489005	5.46174230430213	5.28688496349874	4.76075294187449	5.16818557506978	6.18287944226628	10.7359711162841	9.77052102699438	10.1684541719706	8.61107527868909
ENSMUSG00000032727	202.960626220669	271.293221874374	218.312316574972	235.53202362981	209.99214898127	249.694599706048	270.871477759182	343.565396226932	315.08438640739	305.251206850978	384.328428958552	252.474424263882	231.297489497857	311.929220077819	-0.434187291796657	0.00023380551673288	0.00525812353272796	Mier3	13	111817513	111855130	+	6094	protein_coding	MIER family member 3 [Source:MGI Symbol;Acc:MGI:2442317]	MYB	211	266	254	248	297	243	238	321	310	279	357	233	3.50080268742378	4.71680336310046	3.82447436181786	4.15677209365102	3.73555831016758	4.37529815138194	4.76043162834154	5.90580782083234	5.42513841853103	5.29072136084576	6.62999100879705
ENSMUSG00000043165	30.7807584789641	10.1989933035479	15.4709515683051	22.7934216415945	18.3831510892694	19.5234460675511	13.6573854332361	47.0930761183333	34.5576423801654	44.857704232581	185.166638041655	50.928317340783	19.5251203582053	62.7101272577923	-1.68400351929265	0.000234194771284506	0.0052590522623266	Lor	3	91987578	91990449	-	1779	protein_coding	loricrin [Source:MGI Symbol;Acc:MGI:96816]	-	32	10	18	24	26	19	12	44	34	41	172	47	1.81870247801267	0.607424964069834	0.928404088151188	1.37797797632102	1.12020864613191	1.17187552020002	0.822199338022401	2.77302290279411	2.03823637738845	2.66330586208424	10.9420746173594
ENSMUSG00000015112	2679.84978507481	3107.63325959105	3052.07494550286	2902.36235569637	2487.38175123268	2850.42312586246	3245.90527129911	3063.19054206068	3614.32283246671	3982.48886357549	3623.66804446634	3400.27786841228	2846.62087049337	3488.30890371343	-0.2935798658428	0.000234472072092792	0.0052590522623266	Slc25a13	6	6041218	6217173	-	3798	protein_coding	solute carrier family 25 (mitochondrial carrier, adenine nucleotide translocator), member 13 [Source:MGI Symbol;Acc:MGI:1354721]	-	2786	3047	3551	3056	3518	2774	2852	2862	3556	3640	3366	3138	74.1675238576167	86.693408550855	85.7899073984442	82.1874247140852	70.9973919107906	80.141104887739	91.5306160900245	84.4872933333955	99.85236862025	110.754035553232	100.301245155428
ENSMUSG00000015451	2228.71929361749	2857.75792365412	1102.73504789641	1681.96457196933	1493.98454813947	964.869255654235	1578.56613299154	5431.75821137594	3919.24320640934	3910.2789006645	3898.18835086531	4062.34599384246	1721.67177348851	3800.06346602485	-1.1423120147444	0.000240890408765338	0.00537473396028604	C4a	17	35028069	35042440	-	6206	lncRNA	complement component 4A (Rodgers blood group) [Source:MGI Symbol;Acc:MGI:98320]	-	2317	2802	1283	1771	2113	939	1387	5075	3856	3574	3621	3749	37.7486905229161	48.78934013933	18.9694776545037	29.1483363814507	26.0969195223189	16.6018945236295	27.2418448166848	91.6855729834723	66.2638756577237	66.5512034529428	66.0334406735476
ENSMUSG00000074656	922.460855666455	848.556242855186	955.761007997515	889.893169923919	822.999533381138	856.97652738619	1057.30925562303	1032.83678304981	1069.25411129218	994.528125546735	1114.22947891345	953.55147361466	882.774556201734	1036.95153800664	-0.232555371934538	0.000241581504150271	0.00537473396028604	Eif2s2	2	154713330	154734855	-	6755	protein_coding	eukaryotic translation initiation factor 2, subunit 2 (beta) [Source:MGI Symbol;Acc:MGI:1914454]	-	959	832	1112	937	1164	834	929	965	1052	909	1035	880	14.3542624368096	13.3096476272206	15.1049718774316	14.1684134111952	13.2077593533538	13.5470435393937	16.7634029873622	16.0169082599699	16.6089419000022	15.5507616975354	17.3405221113836
ENSMUSG00000109674	37.5140493962375	27.5372819195793	58.4458170358193	63.631635416118	53.0283204498156	33.9091431699571	73.9775044300287	77.0613972845454	70.1316860068062	62.363149786759	134.568777646552	85.6029163813161	45.6777078979211	83.9509052560012	-0.871017451630142	0.00024159490276826	0.00537473396028604	Gm45470	8	27718714	27730360	+	7624	lncRNA	predicted gene 45470 [Source:MGI Symbol;Acc:MGI:5791306]	-	39	27	68	67	75	33	65	72	69	57	125	79	0.517212899343343	0.382692068457061	0.818401680015051	0.897633181027192	0.754014844873222	0.474935771831217	1.03920755128782	1.05883024173987	0.965201042994296	0.863982815284623	1.85555699492064
ENSMUSG00000005672	28.8569610740288	46.9153691963204	41.2558708488136	41.7879396762566	48.7860548138303	33.9091431699571	68.2869271661804	70.6396141775	82.3285009645116	73.3040532581202	77.5116159244138	36.8417614805664	40.2518897965345	68.1520788285487	-0.754938538660529	0.000241866223275266	0.00537473396028604	Kit	5	75735576	75817382	+	8911	protein_coding	KIT proto-oncogene receptor tyrosine kinase [Source:MGI Symbol;Acc:MGI:96677]	-	30	46	48	44	69	33	60	66	81	67	72	34	0.340394425609976	0.557827567160709	0.494259790617129	0.504351382535183	0.593504706893544	0.406341636678397	0.820723051476743	0.830413154091131	0.969415935840362	0.868883390546098	0.914435812014629
ENSMUSG00000061024	304.921888682238	295.770805802889	203.700862316017	363.745020363779	242.516185523823	296.961890185382	302.738710436733	439.892142832613	370.98645496354	459.517945797171	425.237337363103	443.184718986814	284.602775479022	406.926218396662	-0.518005715449936	0.000243520112617436	0.00540434740692679	Rrs1	1	9615633	9617680	+	2048	protein_coding	ribosome biogenesis regulator 1 [Source:MGI Symbol;Acc:MGI:1929721]	-	317	290	237	383	343	289	266	411	365	420	395	409	15.6500935601486	15.3015924420541	10.6183950970749	19.1018664553256	12.8370634623601	15.4835920301182	15.8315526343967	22.5003149726237	19.0070401268315	23.6991338847192	21.8280186682172
ENSMUSG00000018362	624.272257901491	507.909866516686	537.185818343927	487.209387589083	417.863165144547	573.372784510184	550.847879140522	709.607033328522	736.890903694703	785.556869243736	662.078386021034	709.745699110912	524.635546667653	692.454461756572	-0.402147798956611	0.000243845137063571	0.00540443069259998	Kpna2	11	106879455	106890367	-	2873	protein_coding	karyopherin (importin) alpha 2 [Source:MGI Symbol;Acc:MGI:103561]	-	649	498	625	513	591	558	484	663	725	718	615	655	22.8400315299944	18.7310576929327	19.9611187591968	18.238483388385	15.7671563930491	21.3109299859527	20.5343783853537	25.8734671891821	26.9124948674903	28.8803169150049	24.226276130885
ENSMUSG00000041779	201.036828815734	189.701275445991	252.692208948983	207.040246577817	186.659687983351	188.041612124308	207.13701240408	260.082215835341	322.199195132718	370.896627679146	254.06585219669	384.671333105914	204.195309982697	299.842039392315	-0.554264083352482	0.000245873333540348	0.00543506073168953	Tram2	1	21066523	21149453	-	6661	protein_coding	translocating chain-associating membrane protein 2 [Source:MGI Symbol;Acc:MGI:1924817]	-	209	186	294	218	264	183	182	243	317	339	236	355	3.1724477699124	3.01746398530136	4.04993808578428	3.34290506138199	3.03784781626533	3.01450136876681	3.33045660394106	4.09019080471532	5.07541323672286	5.88130092021497	4.00977258779028
ENSMUSG00000043716	4549.78086267188	4463.07946963256	4296.62704944207	4362.09106666015	4433.87463387725	4742.14229482886	5109.00026748306	4737.13533863053	5025.08776257463	5041.56831960325	4893.99730544979	5053.8228101577	4474.59922951879	4976.76863398316	-0.15364086938645	0.000252791990349934	0.00555878021132887	Rpl7	1	16171519	16174886	-	2687	protein_coding	ribosomal protein L7 [Source:MGI Symbol;Acc:MGI:98073]	-	4730	4376	4999	4593	6271	4615	4489	4426	4944	4608	4546	4664	177.984057274131	175.986045124195	170.708818865153	174.596591795161	178.883652901291	188.455088442626	203.635627766176	184.680257428502	196.228631493786	198.179140403291	191.473615607246
ENSMUSG00000021000	4674.82769399267	5008.72561137238	4771.06956420342	4149.35246467193	3755.81917639227	4213.98170121195	5327.51843441484	5325.79879010969	5964.24251431795	5850.10108613685	5778.92158725352	4725.49770049265	4428.9627019741	5495.34668545425	-0.311457028299665	0.000256465393322703	0.00561118605348401	Mia2	12	59142585	59238369	+	11239	protein_coding	MIA SH3 domain ER export factor 2 [Source:MGI Symbol;Acc:MGI:2159614]	-	4860	4911	5551	4369	5312	4101	4681	4976	5868	5347	5368	4361	43.7216180897679	47.2183544213456	45.3193887110813	39.7064770740068	36.2269620071644	40.0374055724071	50.7671513270917	49.6397320501174	55.681895815032	54.9788497259763	54.0545192484369
ENSMUSG00000025479	58468.0507307923	64922.7117730645	99707.7043657983	64222.364926996	60320.0680338016	63833.4482425478	96861.5918388685	83611.6160537318	102256.063802909	111464.830475881	103982.909312822	78085.0298768405	68579.0580121668	96043.6735601756	-0.485919618076943	0.000256924380764488	0.00561296354963664	Cyp2e1	7	140343652	140354900	+	2158	protein_coding	cytochrome P450, family 2, subfamily e, polypeptide 1 [Source:MGI Symbol;Acc:MGI:88607]	-	60784	63656	116007	67622	85313	62122	85107	78120	100606	101879	96589	72062	2847.90477760724	3187.54620988524	4932.56983480953	3200.6895645195	3030.15813867249	3158.62318048328	4807.12778072474	4058.70533497772	4971.91873169222	5455.64834835232	5065.51263131098
ENSMUSG00000028127	5760.81132907862	7964.39387074056	9205.21618314154	7547.47174107298	6318.14762052736	7354.17386870859	9990.37744441219	8086.09522895473	11801.4348728265	10084.2307295536	10600.7900278848	8989.38980125821	7358.36910221161	9925.386350815	-0.431773577446017	0.000257818321851893	0.00562518782126141	Abcd3	3	121552423	121608951	-	6593	protein_coding	ATP-binding cassette, sub-family D (ALD), member 3 [Source:MGI Symbol;Acc:MGI:1349216]	-	5989	7809	10710	7947	8936	7157	8778	7555	11611	9217	9847	8296	91.8457078602067	127.991441946391	149.055114413541	123.119578527399	103.887095623587	119.110972574336	162.287221787208	128.477808786365	187.818396632828	161.5547189471	169.031651768567
ENSMUSG00000041220	3637.90089273257	3770.56782432166	2816.57268274088	2628.84129599723	2818.27847083953	3254.25019452286	4995.18872220609	2612.59542738299	5261.90925300341	4823.84434052316	5022.10678176931	5152.42870117922	3154.40189352579	4644.6788710107	-0.558332267093745	0.000261855589136078	0.00570491088019909	Elovl6	3	129326004	129432144	+	6431	protein_coding	ELOVL family member 6, elongation of long chain fatty acids (yeast) [Source:MGI Symbol;Acc:MGI:2156528]	-	3782	3697	3277	2768	3986	3167	4389	2441	5177	4409	4665	4755	59.4607856530395	62.1211555584454	46.7561150869425	43.9637327360589	47.5072952485801	54.0347794419326	83.1876576926655	42.5565093201842	85.8521616896624	79.2272762503592	82.095681367212
ENSMUSG00000051391	1752.57943589602	1645.09761986228	1614.13594695983	1443.58337063432	1558.32557695191	1719.09080373752	1918.86265336967	1910.48047434602	2260.4763721614	2076.58347886436	1759.08306139572	1858.34179232857	1622.13545900698	1963.97130541096	-0.276322985023163	0.000262804997481175	0.00570491088019909	Ywhag	5	135937263	135963470	-	5500	protein_coding	tyrosine 3-monooxygenase/tryptophan 5-monooxygenase activation protein, gamma polypeptide [Source:MGI Symbol;Acc:MGI:108109]	-	1822	1613	1878	1520	2204	1673	1686	1785	2224	1898	1634	1715	33.4944855265717	31.6913151794985	31.3309371632098	28.2285051985617	30.7149930346638	33.3762147261164	37.3651478980055	36.3875034015133	43.1244602897962	39.8792199652934	33.6230058310331
ENSMUSG00000026150	403.997455036404	397.760738838368	381.616805351526	366.594198068978	392.409571328635	383.276072799819	450.69371929679	425.978279434015	458.396962160429	490.152475516983	456.457293777103	473.52499314728	387.609140237288	459.200620555433	-0.244414791214026	0.000262828791591624	0.00570491088019909	Mff	1	82702611	82730115	+	9757	protein_coding	mitochondrial fission factor [Source:MGI Symbol;Acc:MGI:1922984]	-	420	390	444	386	555	373	396	398	451	448	424	437	4.35231794327631	4.31933498330728	4.17548715755359	4.04089887803537	4.35991676869115	4.19465605429068	4.94710018830389	4.57344536356216	4.9296015362536	5.30609285049694	4.91809286330845
ENSMUSG00000025980	5781.97310053291	5772.63020980811	5541.17915338128	5595.78501301145	4824.87011666055	5749.14109199728	5963.72497251309	6096.41276295515	7529.50043389015	6615.96432913213	6813.48634980021	6965.26008226709	5544.26311423193	6664.05815509297	-0.265684588430419	0.000264062434913725	0.00570958647830164	Hspd1	1	55116994	55127402	-	2642	protein_coding	heat shock protein 1 (chaperonin) [Source:MGI Symbol;Acc:MGI:96242]	-	6011	5660	6447	5892	6824	5595	5240	5696	7408	6047	6329	6428	230.039038123337	231.50064355466	223.905800258154	227.791181786274	197.973802805889	232.365210759164	241.752124055996	241.720729046752	299.033428261688	264.496720564001	271.112446218868
ENSMUSG00000028633	51.9425299332519	44.8755705356108	62.7433035825707	44.6371173814559	47.3719662685019	33.9091431699571	58.0438880912533	75.9911001000378	101.640124647545	85.3390470766175	65.6695634915172	69.3491980810662	47.5799384785581	76.0054869146729	-0.672981132378009	0.000265475721487781	0.00573033641053428	Ctps	4	120397065	120427473	-	3316	protein_coding	cytidine 5'-triphosphate synthase [Source:MGI Symbol;Acc:MGI:1858304]	-	54	44	73	47	67	33	51	71	100	78	61	64	1.64651945352802	1.43385996645146	2.01998816706759	1.44773915025796	1.54868039758746	1.09195124380012	1.87468143695804	2.4006041632102	3.21615564054322	2.71827391240205	2.08191256522502
ENSMUSG00000038697	201.036828815734	187.661476785281	147.833537208249	183.297099034489	164.034271258096	173.655915021902	218.518166931777	211.9188425325	221.575471731648	243.982147411355	213.156943792138	275.229629884232	176.253188020625	230.730200380608	-0.391463909124504	0.000266014896586653	0.00573033641053428	Taf5l	8	124723057	124748136	-	3570	protein_coding	TATA-box binding protein associated factor 5 like [Source:MGI Symbol;Acc:MGI:1919039]	-	209	184	172	193	232	169	192	198	218	223	198	254	5.91923658134075	5.56952543525947	4.42079847689396	5.52199584775786	4.98105445055731	5.19424365359954	6.55548514214835	6.21832908916477	6.51238184504484	7.21854691322317	6.27688464492199
ENSMUSG00000040963	2687.54497469455	2567.08661450301	2381.66704420964	2601.29924484697	2471.82677723407	2824.73438103673	3234.52411677141	3132.75985905367	2769.69339664561	2885.11624539796	3044.48402547559	3029.69309116658	2589.0265060875	3016.04512241847	-0.220566386907235	0.000266384679172382	0.00573033641053428	Asgr2	11	69983470	69997013	+	1574	protein_coding	asialoglycoprotein receptor 2 [Source:MGI Symbol;Acc:MGI:88082]	-	2794	2517	2771	2739	3496	2749	2842	2927	2725	2637	2828	2796	179.477206822315	172.801326613021	161.537101107825	177.743728918834	170.2425894442	191.634563202973	220.085368101204	208.494557394233	184.634713999445	193.605877773645	203.33954635217
ENSMUSG00000021518	596.377195529929	513.00936316846	593.053143451696	572.684718745062	577.655170766658	515.82999610056	574.748303648685	772.754567214469	710.464471286341	689.276918695757	666.384586905724	755.256110351612	561.434931293727	694.814159683765	-0.306933878140196	0.000267651761065937	0.00575024000594022	Ptdss1	13	67080894	67146465	+	4294	protein_coding	phosphatidylserine synthase 1 [Source:MGI Symbol;Acc:MGI:1276575]	-	620	503	690	603	817	502	505	722	699	630	619	697	14.5988039939335	12.6582750948616	14.744414716225	14.343735060401	14.5834923082288	12.8276028769494	14.3351143898974	18.8517592794335	17.3606793216695	16.9547599659659	16.3145756527642
ENSMUSG00000045414	681.024281347081	628.257987498551	548.359283365481	546.092393496535	342.916472242141	398.689319695254	567.919610932067	884.065474403257	953.384369193974	772.427785078102	838.63262229331	746.587460591478	524.223289607507	793.836220415365	-0.599832080177546	0.000269842949729115	0.00578809688620635	Dipk2a	9	94399917	94420134	-	3950	protein_coding	divergent protein kinase domain 2A [Source:MGI Symbol;Acc:MGI:1916111]	-	708	616	638	575	485	388	499	826	938	706	779	689	18.1227371007615	16.8520291348209	14.8205414466916	14.8688620403817	9.4112251510448	10.7780069496217	15.3983885769743	23.445509761809	25.3254588192171	20.6547880013918	22.3196579773269
ENSMUSG00000022477	2035.3776544215	2239.69892945912	1928.71196218204	1979.22877921179	1940.83652846325	1962.6201046854	2163.55747571515	2063.53297173061	2790.02142157512	2935.44440136622	2584.79708103497	2779.38582934273	2014.41232640385	2552.7898634608	-0.341968823572432	0.000275639364861159	0.00587706368082548	Aco2	15	81756510	81799334	+	4302	protein_coding	aconitase 2, mitochondrial [Source:MGI Symbol;Acc:MGI:87880]	-	2116	2196	2244	2084	2745	1910	1901	1928	2745	2683	2401	2565	49.7316519565149	55.1607947078613	47.8622304691647	49.4805241420628	48.9072747302818	48.7154580651894	53.8621314712509	50.247371891342	68.0492780697197	72.0714737794233	63.1638985342429
ENSMUSG00000022684	776.252252891376	878.133323435475	822.538925048221	755.981817779551	687.24703302961	796.351089597478	996.989136626233	929.017956152575	1048.92608636267	864.331374237537	946.287644410552	914.542549694061	786.084073630285	950.015791247271	-0.274761622303313	0.000277702152667898	0.00590216472407887	Bfar	16	13489722	13521476	+	6480	protein_coding	bifunctional apoptosis regulator [Source:MGI Symbol;Acc:MGI:1914368]	-	807	861	957	796	972	775	876	868	1032	790	879	844	12.5917518743553	14.358091952779	13.5511895172296	12.5471486922619	11.4972183546269	13.1229213498032	16.4778644183573	15.0183232388236	16.9846370545843	14.0885150994874	15.3518614558428
ENSMUSG00000034088	6955.48951754342	6617.10685534188	6705.79800755091	6177.01726487211	5787.15737175654	6503.36264008057	7308.97743768684	7240.56045319375	7714.48546074868	7752.72419980656	7696.25753116159	7015.10481838785	6457.65527619091	7454.68498349754	-0.207355500846856	0.000280292004728701	0.00593772172882947	Hdlbp	1	93333662	93406537	-	11320	protein_coding	high density lipoprotein (HDL) binding protein [Source:MGI Symbol;Acc:MGI:99256]	-	7231	6488	7802	6504	8185	6329	6422	6765	7590	7086	7149	6474	64.5861747000015	61.9345518011357	63.2411860509872	58.6868890623809	55.4209259320501	61.3468825446738	69.1505596339765	67.0035945804658	71.5067316869908	72.3382265741593	71.4736635461389
ENSMUSG00000031438	1149.46894944882	1125.96886071169	1135.39594565172	1315.37037390035	1084.60591426689	1178.59961260427	1448.82097137579	1302.55167354572	1380.27289271366	1533.91466668484	1367.21878088897	1276.45867717963	1164.90160943062	1384.87294373144	-0.249964677299525	0.000280614003948367	0.00593772172882947	Rnf128	X	138464065	138573894	+	3464	protein_coding	ring finger protein 128 [Source:MGI Symbol;Acc:MGI:1914139]	-	1195	1104	1321	1385	1534	1147	1273	1217	1358	1402	1270	1178	34.8800942869471	34.4397329166449	34.9917305458765	40.8393548586293	33.9429040723588	36.33200488255	44.7942578002592	39.3903122016984	41.8093548420558	46.7717119808223	41.4928256170419
ENSMUSG00000021133	665.633902107598	791.441880355317	727.99422101969	714.193878103295	640.582111033772	688.458361329433	780.747200599995	719.239707989091	1012.33564148955	1178.3353038656	907.531836448345	1093.33345099681	704.717392324851	948.587190231566	-0.429267074313801	0.000285829406907396	0.00602503261697428	Susd6	12	80837284	80927609	+	7615	protein_coding	sushi domain containing 6 [Source:MGI Symbol;Acc:MGI:2444661]	-	692	776	847	752	906	670	686	672	996	1077	843	1009	9.18805984160414	11.0118528246653	10.2059630063424	10.0868349778183	9.11926445987478	9.65403178485685	10.9805990252409	9.89409539788551	13.9489337040383	16.3440217656223	12.5286662473316
ENSMUSG00000028266	179.875057361446	234.576845981602	160.725996848503	164.302580999827	141.408854532842	182.903863159163	170.717317915451	254.730729912803	272.395534055421	273.522586784031	300.357511707103	263.310236464048	177.298866480564	255.83898613981	-0.533363519806202	0.000286172931932139	0.00602503261697428	Lmo4	3	143894291	143910981	-	3530	protein_coding	LIM domain only 4 [Source:MGI Symbol;Acc:MGI:109360]	-	187	230	187	173	200	178	150	238	268	250	279	243	5.35617218013374	7.04079525633014	4.86079592725087	5.00585632481577	4.3426698223331	5.53285292944058	5.17950645305188	7.55925471986113	8.09676748975375	8.184241568175	8.9449243323914
ENSMUSG00000021576	789.718834725923	866.914430801572	897.315190961696	786.373046635011	803.909338019204	866.224475523451	910.492362215738	921.525875861022	974.728795369958	1017.50402283659	1032.41166210434	1014.23202193559	835.075886111143	978.482456720542	-0.229123460806845	0.000293038254880567	0.00613120587512549	Pdcd6	13	74451628	74465699	-	2795	protein_coding	programmed cell death 6 [Source:MGI Symbol;Acc:MGI:109283]	-	821	850	1044	828	1137	843	800	861	959	930	959	936	29.699488736401	32.862885846805	34.2735565737445	30.259065218494	31.1802916379506	33.0940250827119	34.8883153808432	34.5380701548616	36.5921876485711	38.4515873261706	38.8314822227539
ENSMUSG00000031444	5728.10677319472	5807.30678704018	5193.94224040376	5979.47427731163	5481.00720169294	5802.57368123479	6247.11572025273	6421.78310704545	6297.6221231619	6282.26677325561	6474.3730301309	7035.69286156817	5665.401826813	6459.80893590246	-0.189522645865111	0.000299501502931477	0.00625088620634404	F10	8	13087308	13106676	+	2731	protein_coding	coagulation factor X [Source:MGI Symbol;Acc:MGI:103107]	-	5955	5694	6043	6296	7752	5647	5489	6000	6196	5742	6014	6493	220.469082106256	225.301637095967	203.035220400689	235.477817556658	217.567281057165	226.881934712775	244.987178201953	246.323744752374	241.958725582717	242.971102523833	249.223446084392
ENSMUSG00000067144	151.979994989885	82.611845758738	214.874327337571	96.8720419767767	62.9269402671145	122.278425370452	405.169101186004	278.27726797197	300.854768956734	396.060705663276	427.390437805448	97.5223098014994	121.923929283423	317.545765230822	-1.38118885051384	0.000301362743996116	0.00627176200916824	Slc22a7	17	46743109	46749383	-	2101	protein_coding	solute carrier family 22 (organic anion transporter), member 7 [Source:MGI Symbol;Acc:MGI:1859559]	-	158	81	250	102	89	119	356	260	296	362	397	90	7.603589509828	4.16607948108039	10.9182854250685	4.95885149189394	3.24687429338979	6.21476538745622	20.6536004106655	13.8747134855522	15.0250953964599	19.9111183823096	21.3851168476807
ENSMUSG00000019873	1485.17159661002	1467.63513638054	1590.92951960737	1418.89049718926	1127.02857062675	1419.04626417306	1635.47190563002	1710.33490084311	1838.66985487409	1924.50492061244	1619.13153264331	1803.07915010772	1418.1169307645	1755.19871078511	-0.30840703116521	0.000306690348580903	0.00636931486892341	Reep3	10	66844968	66932724	-	8294	protein_coding	receptor accessory protein 3 [Source:MGI Symbol;Acc:MGI:88930]	-	1544	1439	1851	1494	1594	1381	1437	1598	1809	1759	1504	1664	18.8222220797629	18.7484490830053	20.477780092648	18.3989716104684	14.7307821375093	18.2697866952134	21.1185726459412	21.6017766814592	23.2608786305893	24.5083991521688	20.5225337449043
ENSMUSG00000028668	451.130491457317	338.60657767779	357.550880689718	413.130767253901	368.370066058052	396.634220109196	467.765451088336	457.016897784735	520.397438195431	497.811107946936	443.538691123034	493.02945510758	387.570500540996	479.926506874342	-0.309476557629818	0.000307843789160281	0.00638538621609648	Eloa	4	135730679	135749074	-	4708	protein_coding	elongin A [Source:MGI Symbol;Acc:MGI:1351315]	-	469	332	416	435	521	386	411	427	512	455	412	455	10.0721924864084	7.62026745281729	8.10769426854433	9.43756130208924	8.48208830750582	8.99610839856274	10.6408713498743	10.168763549076	11.5980529253805	11.1683259088566	9.90393850477701
ENSMUSG00000041444	258.750750963792	164.203792187121	150.4120291363	107.319026895841	119.490482080251	123.305975163481	152.507470671136	230.113894669129	337.44521382985	385.119802191915	237.917598879103	302.319160384648	153.913676071131	274.237190104297	-0.834770491708398	0.000309050808856315	0.00640252796376963	Arhgap32	9	32027432	32179742	+	17179	protein_coding	Rho GTPase activating protein 32 [Source:MGI Symbol;Acc:MGI:2450166]	-	269	161	175	113	169	120	134	215	332	352	221	279	1.58322277481853	1.01273677620303	0.934718107843777	0.671873553577735	0.754032986759782	0.766455942390804	0.950777166859771	1.40319267310406	2.06106545115648	2.36787035402562	1.45593359472368
ENSMUSG00000011179	749.319089222282	715.969329909063	601.648116545198	803.468112866207	726.841512298806	742.91850035997	713.598388886585	961.126871687803	1104.82815491882	1066.73808845772	836.479521850966	1250.45272789923	723.360776866921	988.870625616852	-0.451522730175447	0.000311081588212337	0.0064366721733185	Odc1	12	17594795	17601506	+	3405	protein_coding	ornithine decarboxylase, structural 1 [Source:MGI Symbol;Acc:MGI:97402]	-	779	702	700	846	1028	723	627	898	1087	975	777	1154	23.1317222910385	22.2786351183062	18.86346240781	25.3781657564162	23.1407547108301	23.2983416951095	22.4451364221327	29.5689531048959	34.0458363497589	33.0902947633084	25.8256389856015
ENSMUSG00000038909	323.197964029123	332.487181695662	305.981042128701	288.716674126864	269.383867885063	311.347587287788	372.163753055683	359.619853994545	475.675783350511	436.542048507313	360.644324092759	345.662409185314	305.185719525534	391.718028697688	-0.362763314284975	0.000312013421564383	0.00644802183974945	Kat7	11	95165085	95201072	-	5536	protein_coding	K(lysine) acetyltransferase 7 [Source:MGI Symbol;Acc:MGI:2182799]	-	336	326	356	304	381	303	327	336	468	399	335	319	6.13664251048367	6.363412890393	5.90057593453218	5.60898766589919	5.27509657166769	6.00551666396087	7.19985078735828	6.80487142836869	9.01573942321412	8.32894416295335	6.84850691807385
ENSMUSG00000058207	105061.461979622	90322.2846962202	102033.5040849	121250.556148364	84579.4640731832	99689.7982702949	110962.842298685	130327.947563118	131889.242143901	129914.475999637	115412.64301101	143330.705877704	100489.511542097	126972.976149009	-0.337483610061887	0.000314813662239586	0.00648200174564787	Serpina3k	12	104304745	104312403	+	2057	protein_coding	serine (or cysteine) peptidase inhibitor, clade A, member 3K [Source:MGI Symbol;Acc:MGI:98377]	-	109223	88560	118713	127669	119624	97017	97497	121768	129761	118742	107206	132275	5368.67899861576	4652.34487220542	5295.46955666815	6339.54585947646	4457.44044224238	5175.0837045169	5777.35142604373	6637.05794603795	6727.62028678904	6670.88116553713	5898.36947997063
ENSMUSG00000032359	2865.49623465106	2603.80299039578	2838.91961278399	2696.27183502028	2657.77942094476	2714.78655318263	3045.59695161164	3112.42421254803	3191.49991393292	3064.54706232828	2950.82415623359	2960.34389308551	2729.50944116308	3054.20603162333	-0.162237998592249	0.000316905905858692	0.00650120871750599	Ctsh	9	89936205	89958142	+	4499	protein_coding	cathepsin H [Source:MGI Symbol;Acc:MGI:107285]	-	2979	2553	3303	2839	3759	2642	2676	2908	3140	2801	2741	2732	66.9486984557507	61.3201779348264	67.3648066598459	64.4549657852245	64.0409628732941	64.434824420064	72.5006567642215	72.4694786708038	74.4329504482991	71.946596161438	68.9509438661793
ENSMUSG00000057074	1627.53260457523	1798.0825194155	2101.47092136144	1697.16018639706	1100.86793253817	1732.4489510469	2454.91503162418	2184.47655357996	3006.51488707439	2910.28032338209	2977.7379117629	1593.94797464451	1676.26051922238	2521.312113678	-0.58921097809823	0.000318320378670409	0.00652195393495726	Ces1g	8	94028997	94063936	-	2388	protein_coding	carboxylesterase 1G [Source:MGI Symbol;Acc:MGI:88378]	-	1692	1763	2445	1787	1557	1686	2157	2041	2958	2660	2766	1471	71.6396844978359	79.7786300893825	93.9474568222421	76.435869959464	49.975346114333	77.4688443100332	110.100083277197	95.8264523912016	132.103835359105	128.724273830569	131.088630552678
ENSMUSG00000057113	1508.25716546924	1582.88376071063	1287.52696940672	1313.47092209688	1262.78107097828	1578.31648209255	1719.69244913498	1590.46161617826	1792.9317987827	1756.01500715348	1674.0355939231	1798.74482522766	1422.20606179239	1721.98021506669	-0.27701505800699	0.000319258048075457	0.00652195393495726	Npm1	11	33102287	33113206	-	2665	protein_coding	nucleophosmin 1 [Source:MGI Symbol;Acc:MGI:106184]	-	1568	1552	1498	1383	1786	1536	1511	1486	1764	1605	1555	1660	59.4889732498469	62.9307761799821	51.5768823741047	53.0068442759109	51.3671844436864	63.2408693881594	69.1097108304733	62.5170280376009	70.5915872102397	69.5970705301774	66.0359383205179
ENSMUSG00000068114	60.5996182554606	85.6715437498024	82.5117416976272	42.7376655779897	73.5326043570776	80.1488838562623	101.292275296501	114.521798742311	100.62372340107	100.656311936523	97.9660701266897	119.193934201833	70.86700958237	105.709018950821	-0.576666738625562	0.000320012324931214	0.00652514827877925	Ccdc134	15	82012123	82026404	+	5349	protein_coding	coiled-coil domain containing 134 [Source:MGI Symbol;Acc:MGI:1923707]	-	63	84	96	45	104	78	89	107	99	92	91	110	1.19084593865808	1.69697433035595	1.64679341715806	0.859304129232718	1.49026074516258	1.60002155773332	2.02809938599777	2.24278636880116	1.97385013703513	1.98759715212601	1.92537783385907
ENSMUSG00000020078	541.548969489275	584.402316293295	549.218780674831	531.846504970539	492.102813774289	570.290135131097	616.858575401163	571.538696527045	731.808897462325	749.451887788244	668.537687348069	670.736775190312	544.901586722221	668.15541995286	-0.29590926963019	0.000321659192061034	0.00653866789610514	Vps26a	10	62291014	62322584	-	2860	protein_coding	VPS26 retromer complex component A [Source:MGI Symbol;Acc:MGI:1353654]	-	563	573	639	560	696	555	542	534	720	685	621	619	19.9035246046819	21.6499637534606	20.5010125822182	19.9999530759041	18.6528297781359	21.2927021621621	23.0996329052821	20.9339870894291	26.8483773248593	27.6781892642315	24.573823817286
ENSMUSG00000030244	3249.29381693565	4735.39259083729	3340.0065441352	3406.66680951665	3664.61046521859	5486.08834498185	5390.11478431717	5015.4126066025	6072.99744769082	5363.23088166127	4910.14555876738	7261.07775533164	3980.34309527087	5668.8298390618	-0.510320969004512	0.000322123578192286	0.00653866789610514	Gys2	6	142368339	142418835	-	2657	protein_coding	glycogen synthase 2 [Source:MGI Symbol;Acc:MGI:2385254]	-	3378	4643	3886	3587	5183	5339	4736	4686	5975	4902	4561	6701	128.545157025345	188.8320526325	134.199756864096	137.894455759816	149.517206704381	220.48152076495	217.266097710796	197.736780106711	239.826922550421	213.203774407519	194.274451306053
ENSMUSG00000079184	146.208602775079	142.785906249671	127.205601783842	136.760529849567	133.631367533535	112.002927440161	146.816893407288	164.825766414167	188.034230597959	191.465810748821	164.712183839379	219.966987663382	133.099155938643	179.303645445166	-0.430380577679043	0.000322461655678641	0.00653866789610514	Mphosph8	14	56905705	56934887	+	3586	protein_coding	M-phase phosphoprotein 8 [Source:MGI Symbol;Acc:MGI:1922589]	-	152	140	148	144	189	109	129	154	185	175	153	203	4.28569174981219	4.21877472256645	3.78697045884462	4.1016555826131	4.03973651054933	3.33518586898621	4.38481474907275	4.81489880207683	5.5019041808356	5.63950388035706	4.82867881534649
ENSMUSG00000057913	0.961898702467628	2.03979866070958	0.859497309350284	0.949725901733105	2.12113281799262	2.05509958605801	1.13811545276967	7.49208029155303	11.18041371123	14.2231745127696	8.61240176937931	5.4179061000833	1.49785882971854	8.01068197296414	-2.41783949716032	0.000323007550925179	0.00653866789610514	Gm10032	14	67021929	67031207	+	2253	lncRNA	predicted gene 10032 [Source:MGI Symbol;Acc:MGI:3642901]	-	1	2	1	1	3	2	1	7	11	13	8	5	0.044877270699963	0.0959262326746768	0.0407267069295498	0.0453362705258747	0.10206141459944	0.0974030672757185	0.0541016652737776	0.34834820450001	0.520694598954525	0.66679954827084	0.401861099810739
ENSMUSG00000027708	685.833774859419	623.158490846777	617.978565422854	623.020191536917	600.987631764577	676.127763813085	661.24507805918	861.589233528598	914.761121827907	822.755941046364	719.135547743172	765.008341331762	637.851069707271	790.749210589497	-0.311288397331832	0.000325099944731251	0.00656522361376844	Dcun1d1	3	35946254	35991594	-	9023	protein_coding	DCN1, defective in cullin neddylation 1, domain containing 1 (S. cerevisiae) [Source:MGI Symbol;Acc:MGI:2150386]	-	713	611	719	656	850	658	581	805	900	752	668	706	7.98962141221798	7.3174343984265	7.31170094670578	7.42608412685204	7.2205368513302	8.00163552900939	7.848686814997	10.0028015122387	10.6375871590792	9.63119153151485	8.37862355452125
ENSMUSG00000041891	3838.9377215483	3775.66732097343	3344.30403068195	3156.88889736084	2792.82487702362	3616.9752714621	4319.14814326091	3857.3510529653	4264.819630211	4312.90414841059	4280.36367938152	4090.51910556289	3420.93301984171	4187.51762663203	-0.292137019470614	0.000331618003113958	0.00668081203399161	Lman1	18	66113809	66155651	-	8822	protein_coding	lectin, mannose-binding, 1 [Source:MGI Symbol;Acc:MGI:1917611]	-	3991	3702	3891	3324	3950	3520	3795	3604	4196	3942	3976	3775	45.740646920209	45.3458916234304	40.4701360622835	38.4858377411812	34.3187580297561	43.7803711864726	52.4344300403095	45.803056175756	50.724760540192	51.6372021419011	51.0066141196075
ENSMUSG00000036591	628.119852711361	528.307853123781	466.707038977204	487.209387589083	449.680157414436	461.369857070023	532.638031896207	604.71790924678	760.268132363638	698.029641472846	718.058997522	645.814407129929	503.565691147648	659.921186605233	-0.391450201578955	0.00033355950421419	0.00670386855423071	Arhgap21	2	20852730	20973692	-	9271	protein_coding	Rho GTPase activating protein 21 [Source:MGI Symbol;Acc:MGI:1918685]	-	653	518	543	513	636	449	468	565	748	638	667	596	7.12154509213913	6.03770324387403	5.3741988994462	5.65194291606409	5.25813890881437	5.31402495129517	6.15305924617972	6.83279820603827	8.60451896647924	7.95256511933972	8.1422873692386
ENSMUSG00000004865	452.092390159785	425.298020757948	366.145853783221	359.946116756847	335.846029515499	381.220973213761	421.102717524779	472.001058367841	473.642980857561	520.787005236794	501.672403066345	537.456285128263	386.758230697843	487.777075030264	-0.33718703971567	0.000335572678224324	0.00672387883398999	Srpk1	17	28806622	28841683	-	12376	protein_coding	serine/arginine-rich protein specific kinase 1 [Source:MGI Symbol;Acc:MGI:106908]	-	470	417	426	379	475	371	370	441	466	476	466	496	3.839769773505	3.64103068536246	3.15841930538376	3.12799386154877	2.94181141911645	3.28925420258096	3.64412485365819	3.99516772774135	4.01566241150877	4.44467272856273	4.26140478515974
ENSMUSG00000018796	10389.4678853528	11045.5097477424	13880.0220486977	14736.8968171926	10250.7278650857	11250.6426838746	11309.4532541722	16933.1717560944	24597.9265659524	16758.181847084	16975.0438874466	17660.2067238315	11925.544507991	17372.3306724302	-0.542760889491972	0.000341290865077388	0.0068185212973062	Acsl1	8	46924074	46989088	+	10483	protein_coding	acyl-CoA synthetase long-chain family member 1 [Source:MGI Symbol;Acc:MGI:102797]	-	10801	10830	16149	15517	14498	10949	9937	15821	24201	15317	15768	16298	104.175599548857	111.637847848888	141.351537225273	151.192120162811	106.00443365791	114.602132579173	115.54243845759	169.209628834006	246.206381465138	168.850076959676	170.230822958014
ENSMUSG00000028741	227.969992484828	208.059463392377	247.535225092882	245.029282647141	250.29367252313	202.427309226714	309.567403153351	272.925782049432	288.657953999028	274.616677131167	276.67340684131	303.402741604665	230.219157561179	287.640660796492	-0.316831180501903	0.000342612873412906	0.00683681347159182	Mrto4	4	139074746	139079887	-	2611	protein_coding	mRNA turnover 4, ribosome maturation factor [Source:MGI Symbol;Acc:MGI:1917152]	-	237	204	288	258	354	197	272	255	284	251	257	280	9.17759951751166	8.44290456761271	10.1210624148355	10.0929893962686	10.391970630762	8.27871979753393	12.6979571453142	10.9498970678078	11.6001351112514	11.1091283901189	11.139698193868
ENSMUSG00000025702	1766.04601773056	1877.63466718317	1931.29045411009	1781.6857916513	1738.62186648129	1888.63651958731	2021.29304411894	2084.93891542076	2184.24627867575	2091.90074372427	2024.99096602531	2000.29093215075	1830.65255279062	2067.9434800193	-0.176425932809369	0.000345850031921277	0.00687693763236373	Marchf8	6	116314985	116386501	+	9634	protein_coding	membrane associated ring-CH-type finger 8 [Source:MGI Symbol;Acc:MGI:1919029]	-	1836	1841	2247	1876	2459	1838	1776	1948	2149	1912	1881	1846	19.2687553735274	20.6497943678504	21.4011404702599	19.8899263462982	19.5638086873071	20.9335408569489	22.4702624150502	22.6703924676094	23.7892830097413	22.9347696369432	22.0967970451037
ENSMUSG00000020463	584.834411100318	560.944631695135	449.517092790198	543.243215791336	441.195626142466	493.223900653922	583.853227270842	604.71790924678	799.907780976181	643.32512411604	644.853582482276	668.569612750279	512.159813028896	657.537872807066	-0.362580105243328	0.000347553687229544	0.00690265422263919	Ppp4r3b	11	29122890	29170797	+	5694	protein_coding	protein phosphatase 4 regulatory subunit 3B [Source:MGI Symbol;Acc:MGI:2144474]	-	608	550	523	572	624	480	513	565	787	588	599	617	10.7962701895515	10.4379163346352	8.42800361477348	10.2609022140891	8.39979423169088	9.24969907575105	10.9817544090471	11.1251970790623	14.7403857497023	11.933641846552	11.9057438019469
ENSMUSG00000030207	434.778213515368	416.118926784754	424.59167081904	398.884878727904	425.640652143853	455.204558311849	449.555603844021	458.087194969242	623.053964089452	679.430105571532	519.973756826276	608.972645649363	425.869816717128	556.512211824981	-0.386489559668427	0.000354215727119342	0.00700190007238728	Fam234b	6	135174975	135221953	+	6912	protein_coding	family with sequence similarity 234, member B [Source:MGI Symbol;Acc:MGI:1921775]	-	452	408	494	420	602	443	395	428	613	621	483	562	6.61183997119958	6.37859485707083	6.55788364176276	6.20658266027404	6.67566112025983	7.03240422334214	6.96570681212663	6.94251405481332	9.45819632490933	10.382477701877	7.90843545560161
ENSMUSG00000025745	4497.83833273863	4315.19406673112	4960.15897226049	4973.71454737627	4039.34392973062	5045.26948377241	5169.32038647985	5385.73543244212	6156.34234990181	5615.96575184972	5244.952677552	5907.68481153083	4638.58655543492	5580.00023495939	-0.266806253029919	0.000354854311982312	0.00700629018329397	Hadha	5	30323302	30360160	-	8730	protein_coding	hydroxyacyl-CoA dehydrogenase trifunctional multienzyme complex subunit alpha [Source:MGI Symbol;Acc:MGI:2135593]	-	4676	4231	5771	5237	5713	4910	4542	5032	6057	5133	4872	5452	54.1561630455544	52.3717838016091	60.6564959084242	61.2738703115974	50.1593039022401	61.7122069249411	63.416856535669	64.6253810480158	73.993728103297	67.9469797260624	63.159721906646
ENSMUSG00000044813	465.558971994332	525.248155132717	431.467649293842	456.818158733623	569.170639494687	624.750274161635	591.82003544023	640.03771633553	726.726891229948	1105.03125060748	587.796420760138	885.285856753611	512.168974801806	756.11636185449	-0.562055629827742	0.00035577139218365	0.00701291877213187	Shb	4	45423278	45532470	-	3199	protein_coding	src homology 2 domain-containing transforming protein B [Source:MGI Symbol;Acc:MGI:98294]	-	484	515	502	481	805	608	520	598	715	1010	546	817	15.2974396965664	17.3964876744708	14.3989215059589	15.3581116020621	19.2878207262158	20.8541824363698	19.8134876424342	20.9586677012297	23.8365490915584	36.4854972966731	19.3163726789224
ENSMUSG00000028307	72455.9816620765	67967.1112741736	66956.5593930058	59368.3158432381	56901.5089754701	71839.0886800368	90813.6463228505	70861.165694693	79052.6397471212	97056.7546944454	72990.1049954897	102382.171573274	65914.7609713335	85526.0805046457	-0.375770236830149	0.000358167287934229	0.00704688902646737	Aldob	4	49535995	49549546	-	2392	protein_coding	aldolase B, fructose-bisphosphate [Source:MGI Symbol;Acc:MGI:87995]	-	75326	66641	77902	62511	80478	69913	79793	66207	77777	88710	67800	94485	3183.98753534925	3010.57128375409	2988.32562835606	2669.32991731487	2578.7991603781	3207.01205422947	4066.07554398423	3103.26927933728	3467.70058501681	4285.72736685652	3207.86210931385
ENSMUSG00000026003	2246.03347026191	2543.62892990485	2787.34977422297	2720.96470846535	2222.94719325627	2753.83344531773	2959.10017720115	2823.44397273098	3209.79513636948	3210.06107849738	2987.42686375345	3285.41825909051	2545.79292023818	3079.20758127383	-0.274775031242393	0.00035952909558992	0.00706541874534303	Acadl	1	66869998	66902436	-	2005	protein_coding	acyl-Coenzyme A dehydrogenase, long-chain [Source:MGI Symbol;Acc:MGI:87866]	-	2335	2494	3243	2865	3144	2680	2600	2638	3158	2934	2775	3032	117.749788638994	134.4159039219	148.413381007436	145.954413527476	120.190372425426	146.664243474683	158.063209396875	147.515325650176	167.976809499065	169.105942356947	156.637514688231
ENSMUSG00000027367	1772.77930864784	1778.70443213875	1767.12646802418	1872.85947821768	1704.6837413934	1807.46008593802	1987.14958053585	1892.28542220939	2008.40886303549	2007.65578699478	2070.20607531455	1994.87302605067	1783.93558572665	1993.42979235679	-0.160787245040574	0.000361478547786744	0.00708717031569768	Stard7	2	127112138	127140852	+	5567	protein_coding	START domain containing 7 [Source:MGI Symbol;Acc:MGI:2139090]	-	1843	1744	2056	1972	2411	1759	1746	1768	1976	1835	1923	1841	33.472776846555	33.852741428488	33.8877220378011	36.182008568302	33.1953696820615	34.6695693817576	38.2291676936841	35.6071953701072	37.8544811884061	38.0914919848622	39.0935613950719
ENSMUSG00000051786	151.018096287418	100.970033705124	97.123195956582	134.861078046101	121.611614898244	110.975377647132	136.573854332361	170.177252336704	154.492989464269	188.183539707413	158.252882512345	219.966987663382	119.4265660901	171.274584336079	-0.520288937162478	0.00036960455481182	0.00722124021027229	Tubgcp6	15	88982560	89007315	-	11464	protein_coding	tubulin, gamma complex associated protein 6 [Source:MGI Symbol;Acc:MGI:2146071]	-	157	99	113	142	172	108	120	159	152	172	147	203	1.38468536891675	0.93318468332993	0.904446230851985	1.26519990267455	1.14998927482893	1.0336926003924	1.27590075221725	1.55502607234355	1.41403119313877	1.73382557939049	1.45120354487328
ENSMUSG00000021069	7233.47824255656	6698.69880177026	7490.51905098772	6798.13800460556	6165.42605763189	6783.88373357749	8189.87879813056	7311.20006737125	8314.1621961692	8300.86346372176	8254.98709595007	7566.64765937633	6861.69064852158	7989.6232134532	-0.219656949530602	0.000370486985790895	0.00723008361365944	Pygl	12	70237585	70278262	-	6895	protein_coding	liver glycogen phosphorylase [Source:MGI Symbol;Acc:MGI:97829]	-	7520	6568	8715	7158	8720	6602	7196	6831	8180	7587	7668	6983	110.273510002954	102.936040388325	115.977463996734	106.038702832161	96.9356964489693	105.061858447978	127.212184075078	111.077665303405	126.523329675211	127.159540504966	125.862109640586
ENSMUSG00000079057	4165.02138168483	4376.38802655241	5992.41524079018	4468.46036765426	3509.76776950513	4283.85508713792	5554.003409516	7606.60209029534	7162.57958391251	5912.46423592361	5829.51944764862	4929.21096985579	4465.98464555412	6165.72995619198	-0.465358706812943	0.000375055414940804	0.00730229420154422	Cyp4v3	8	45757981	45786253	-	3808	protein_coding	cytochrome P450, family 4, subfamily v, polypeptide 3 [Source:MGI Symbol;Acc:MGI:2142763]	-	4330	4291	6972	4705	4964	4169	4880	7107	7047	5404	5415	4549	114.968425824785	121.767155108857	167.996767701152	126.202997718754	99.9163023675909	120.126489229973	156.204919402754	209.250306991922	197.359897629147	163.995351117116	160.934329319378
ENSMUSG00000063524	7253.67811530838	7416.70793034004	7745.78975186476	7596.85748796311	6930.44796065456	6917.46520667126	8402.70638779849	7555.22782543897	9083.57793975111	8847.90863728982	8611.32521915814	8143.1128684252	7310.15774213368	8440.64314631029	-0.20749848626506	0.000378150159039639	0.00735403696573967	Eno1	4	150321178	150333336	+	5379	protein_coding	enolase 1, alpha non-neuron [Source:MGI Symbol;Acc:MGI:95393]	-	7541	7272	9012	7999	9802	6732	7383	7059	8937	8087	7999	7515	141.747374935674	146.090141821444	153.730530518503	151.894180580195	139.673711733349	137.323983302845	167.302776704931	147.135803653075	177.191054645505	173.73968716361	168.29891871005
ENSMUSG00000020053	6820.82369919795	7918.49840087459	5854.03617398478	7969.15004144248	6666.72044695082	7306.90657822925	7753.98057971978	9335.13204327507	7800.87956669909	8989.04629207038	10370.4082805539	10256.0962474577	7089.35589011331	9084.25716829598	-0.357807526898525	0.000381679288263875	0.00740554669801027	Igf1	10	87694127	87772904	+	9904	protein_coding	insulin-like growth factor 1 [Source:MGI Symbol;Acc:MGI:96432]	-	7091	7764	6811	8391	9429	7111	6813	8722	7675	8216	9633	9465	72.3909843376247	84.7117160947793	63.1016529504554	86.5386412963278	72.9720462209054	78.7814330209445	83.8493271743321	98.7375118037358	82.6455229185351	95.8656310162213	110.077384472137
ENSMUSG00000026473	6065.73321776086	6934.29554708222	14238.4324266968	7654.79076796882	8082.93012509722	7115.78231672586	14161.570578813	12185.3334456187	12679.6055497813	13815.0788132878	14006.9949276743	9918.01890681249	8348.6607335553	12794.4337036646	-0.615841736610319	0.000382351909328088	0.00741005048239296	Glul	1	153775690	153785469	+	3782	protein_coding	glutamate-ammonia ligase (glutamine synthetase) [Source:MGI Symbol;Acc:MGI:95739]	-	6306	6799	16566	8060	11432	6925	12443	11385	12475	12627	13011	9153	168.585442499611	194.263899162732	401.917225441449	217.680988103663	231.687291080724	200.910244673776	401.028651062041	337.511238439529	351.77956636149	385.826268147171	389.346545346158
ENSMUSG00000021573	222.198600270022	150.945100892509	134.081580258644	201.341891167418	152.014518622805	112.002927440161	251.523515062098	256.871324281818	326.26480011862	224.288521162905	244.376900206138	182.041644962799	162.097436441927	247.561117632396	-0.611680212865032	0.000384230984098404	0.00743789829056772	Tppp	13	74157526	74183872	+	5102	protein_coding	tubulin polymerization promoting protein [Source:MGI Symbol;Acc:MGI:1920198]	-	231	148	156	212	215	109	221	240	321	205	227	168	4.57782465599781	3.13465569658712	2.80559275404057	4.24426399625572	3.22997771624825	2.34417415252539	5.27987504144697	5.27408974456083	6.70990169619221	4.64329785245773	5.0353837744342
ENSMUSG00000060613	4709.45604728151	3399.32446807252	3866.01889745758	4454.21447912826	4571.0412227741	4582.87207690936	4668.5495872612	5193.08193923076	5261.90925300341	5192.55278750804	6606.7887073351	6095.14436259371	4263.82119860389	5503.0044394887	-0.368032279288973	0.000395479372506806	0.00762056586977033	Cyp2c70	19	40141797	40175777	-	1981	protein_coding	cytochrome P450, family 2, subfamily c, polypeptide 70 [Source:MGI Symbol;Acc:MGI:2385878]	-	4896	3333	4498	4690	6465	4460	4102	4852	5177	4746	6137	5625	249.887517103904	181.810693282707	208.341344605662	241.821744598986	250.141398831105	247.032567680965	252.396312335785	274.607911227469	278.705326515002	276.857564873158	350.605577749259
ENSMUSG00000038762	1039.81249736751	1090.27238414927	903.331672127148	935.480013207108	953.802723824016	968.979454826351	1011.78463751224	1178.39720014284	1263.38674936899	1203.49938184973	1151.90873665448	1240.70049691908	981.946457583567	1174.94620040789	-0.259885771362577	0.000398129898758734	0.00765410417933648	Abcf1	17	36267711	36280653	-	4410	protein_coding	ATP-binding cassette, sub-family F (GCN20), member 1 [Source:MGI Symbol;Acc:MGI:1351658]	-	1081	1069	1051	985	1349	943	889	1101	1243	1100	1070	1145	24.7841901698107	26.194354486276	21.8677758545582	22.8141673996312	23.4463304011968	23.462643001086	24.5716882324623	27.9914539590902	30.0596637762434	28.8248616863705	27.4594833312003
ENSMUSG00000086507	23.0855688592231	16.3183892856766	21.4874327337571	36.089584265858	21.9183724525904	16.4407966884641	43.2483872052476	32.1089155352273	36.5904448731163	40.4813428440365	38.7558079622069	46.5939924607164	22.5566907142615	39.6298151467585	-0.808584815632361	0.000398731348482432	0.00765691637462496	Adap2os	11	80049687	80068455	-	984	lncRNA	ArfGAP with dual PH domains 2, opposite strand [Source:MGI Symbol;Acc:MGI:3650197]	-	24	16	25	38	31	16	38	30	36	37	36	43	2.46606075334187	1.75708782289469	2.33123147134847	3.94453197642504	2.41472743220484	1.78413911034304	4.70717476702154	3.41824261645698	3.90174589172243	4.34529996430625	4.14051703295852
ENSMUSG00000027076	156.789488502223	124.427718303284	128.924596402543	121.564915421837	112.420039353609	126.388624542568	144.540662501748	134.857445247955	215.477064252796	188.183539707413	186.243188262828	229.719218643532	128.419230421011	183.170186436045	-0.515033729121374	0.000399805985322959	0.00766428383060153	Timm10	2	84657341	84660557	+	815	protein_coding	translocase of inner mitochondrial membrane 10 [Source:MGI Symbol;Acc:MGI:1353429]	-	163	122	150	128	159	123	127	126	212	172	173	212	20.2216981774033	16.1759876505262	16.8878412353882	16.042030723109	14.953437369208	16.559656810049	18.9940657502469	17.3336356874766	27.741493080451	24.3884373523099	24.0234661061552
ENSMUSG00000035666	296.264800360029	279.452416517213	332.62545871856	291.565851832063	276.454310611705	243.529300947874	334.605943114284	311.456480691704	437.052535984444	347.920730389287	391.864280506759	410.677282386314	286.648689831241	372.262875512132	-0.376753938403414	0.000400026227753427	0.00766428383060153	Gtf3c4	2	28712311	28730372	-	7230	protein_coding	general transcription factor IIIC, polypeptide 4 [Source:MGI Symbol;Acc:MGI:2138937]	-	308	274	387	307	391	237	294	291	430	318	364	379	4.30724968094068	4.09525406688775	4.91148876426704	4.33717615088552	4.1451474196949	3.59678002805048	4.9565655943811	4.51264759689607	6.3428105183095	5.08278756843107	5.69784012908003
ENSMUSG00000025393	14011.0165001435	13490.2084426028	14095.7558733446	14197.4525050082	13271.2209979072	14118.5341562185	14522.353177341	14884.6229449469	16060.1560955586	15892.7563824993	15276.2476384366	15537.4711138189	13864.0314125375	15362.2678921002	-0.14813571180196	0.000402681772017843	0.00769963543711466	Atp5b	10	127919142	127926260	+	4237	protein_coding	ATP synthase, H+ transporting mitochondrial F1 complex, beta subunit [Source:MGI Symbol;Acc:MGI:107801]	-	14566	13227	16400	14949	18770	13740	12760	13907	15801	14526	14190	14339	347.591757908965	337.342822505505	355.161491546217	360.379983226269	339.552810190145	355.82142781	367.082799564983	368.003304743877	397.72023605371	396.187448060575	379.027834883949
ENSMUSG00000004341	5.77139221480577	8.15919464283832	14.6114542589548	5.69835541039863	5.65635418131366	3.08264937908701	29.5910017720115	12.8435662140909	15.2460186971318	17.505445554178	20.4544542022759	15.1701370802332	7.1632333478997	18.4684372533202	-1.35310800194953	0.000402786778305844	0.00769963543711466	Gpx6	13	21496295	21503794	+	1368	protein_coding	glutathione peroxidase 6 [Source:MGI Symbol;Acc:MGI:1922762]	-	6	8	17	6	8	3	26	12	15	16	19	14	0.443458293364108	0.631935094198967	1.1402584810736	0.447993936380683	0.448234633708651	0.240624024750212	2.31664279854338	0.983494366840254	1.16938290614488	1.35159638529393	1.57186294769721
ENSMUSG00000022797	273.179231500806	403.880134820497	191.667899985113	233.632571826344	270.090912157727	288.74149184115	301.600594983963	449.524817493182	543.774666864367	743.981436052563	619.016377174138	264.393817684065	276.865373688606	487.04861837538	-0.815811185819052	0.000407978427738667	0.00777238177963744	Tfrc	16	32427738	32451612	+	6185	protein_coding	transferrin receptor [Source:MGI Symbol;Acc:MGI:98822]	-	284	396	223	246	382	281	265	420	535	680	575	244	4.64265342148953	6.91869310247005	3.308305799327	4.06258430132898	4.73396649039879	4.98506063628023	5.22249454217988	7.61353440328397	9.22498476259031	12.705224549877	10.5214431745618
ENSMUSG00000026889	176.989361254044	152.984899553219	175.337451107458	193.744083953553	202.921706254628	176.738564400989	224.208744195626	281.488159525492	249.018305386486	241.793966717083	200.238341138069	214.549081563299	179.786011087315	235.216099754342	-0.384925655008588	0.000409428427324811	0.00779118213173978	Rbm18	2	36006091	36026785	-	5834	protein_coding	RNA binding motif protein 18 [Source:MGI Symbol;Acc:MGI:1915139]	-	184	150	204	204	287	172	197	263	245	221	186	198	3.18888623983734	2.77839135519429	3.20851615106346	3.57166506152525	3.77065668812469	3.23493718018661	4.11596455549858	5.05435860586296	4.47869243313357	4.37762932778907	3.60822567630461
ENSMUSG00000074639	1334.1535003226	1276.9139616042	1240.25461739246	1248.88956077903	1387.22086296718	1510.49819575264	1496.62182039212	1565.84478093458	1554.07750586097	1553.60829293329	1726.78655476055	2055.5535743716	1332.98844980302	1658.74875487552	-0.315504394940915	0.000410865089606846	0.00780721733080272	Rdh16f2	10	127702343	127713186	+	1265	protein_coding	RDH16 family member 2 [Source:MGI Symbol;Acc:MGI:3583955]	-	1387	1252	1443	1315	1962	1470	1315	1463	1529	1420	1604	1897	110.859665502207	106.950393823909	104.668570464675	106.179875103286	118.880328915826	127.506004956966	126.708879998652	129.667318174191	128.904636735804	129.721199319001	143.503010358621
ENSMUSG00000030340	571.367829265771	622.138591516422	493.351455567063	633.467176455981	639.875066761108	545.628940098401	705.631580717197	758.840703815871	710.464471286341	636.760582033223	711.599696194966	811.602333792478	584.304843277458	722.483227973346	-0.305904360786544	0.000411199295867983	0.00780721733080272	Scnn1a	6	125297622	125321906	+	4132	protein_coding	sodium channel, nonvoltage-gated 1 alpha [Source:MGI Symbol;Acc:MGI:101782]	-	594	610	574	667	905	531	620	709	699	582	661	749	14.534957305636	15.9528435808069	12.7465327659357	16.4881717979256	16.7876453871206	14.1006144377825	18.2895576365753	19.238120932776	18.0413255099828	16.2770541453561	18.1045743966132
ENSMUSG00000020629	2034.41575571903	2323.33067454821	2520.90560832438	2108.39150184749	1881.44480955946	2288.35338907559	2649.5327740478	2538.74492165197	2707.6929206106	2695.83861534341	2634.3183912089	2513.90843043865	2192.80695651236	2623.33934221689	-0.259030956735674	0.000418963501235363	0.00792778854643564	Adi1	12	28725230	28732174	+	1886	protein_coding	acireductone dioxygenase 1 [Source:MGI Symbol;Acc:MGI:2144929]	-	2115	2278	2933	2220	2661	2227	2328	2372	2664	2464	2447	2320	113.385184637349	130.521067191982	142.69569194014	120.231500974786	108.144567132068	129.563406480455	150.457247473128	141.00993889106	150.641319645631	150.977472790373	146.838335936949
ENSMUSG00000046794	3336.8265988602	3439.10054195635	2833.76262892789	2398.05790187609	2858.57999438139	3107.31057411971	3651.07437248511	3545.8945722736	5187.71196201071	5609.4012097669	2952.97725667593	4976.88854353652	2995.60637335361	4320.65798612479	-0.5285032661519	0.000426565107766956	0.0080315251971099	Ppp1r3b	8	35842893	35855293	+	6216	protein_coding	protein phosphatase 1, regulatory subunit 3B [Source:MGI Symbol;Acc:MGI:2177268]	-	3469	3372	3297	2525	4043	3024	3208	3313	5104	5127	2743	4593	56.4262153936713	58.6199096744297	48.6685523710381	41.4913303047553	49.8533395621584	53.3795133824255	62.9064501886617	59.7567759744146	87.5691712017807	95.3159208595349	49.9415451606192
ENSMUSG00000025544	2209.48131956814	2227.46013749486	1882.29910747712	2084.64835430416	1805.79107238439	2141.41376867245	2231.84440288133	2448.83995815333	2543.03591868158	2350.10606564839	2535.27577086103	2512.82484921863	2058.51562665019	2436.98782757405	-0.244410150427737	0.000438780793271903	0.00822872965933104	Tm9sf2	14	122344450	122397016	+	3107	protein_coding	transmembrane 9 superfamily member 2 [Source:MGI Symbol;Acc:MGI:1915309]	-	2297	2184	2190	2195	2554	2084	1961	2288	2502	2148	2355	2319	74.7493413477558	75.9591271386943	64.676029243606	72.1606196978039	63.0058913801461	73.5970303238577	76.9322023498651	82.5641463442797	85.8811065475101	79.8925273719895	85.7821311269841
ENSMUSG00000027253	494.415933068361	682.312652007355	448.657595480848	354.247761346448	368.370066058052	429.515813486124	524.671223726819	628.264447305947	719.61208250462	735.228713275474	656.695634915172	714.080023990979	462.919970241198	663.092020953169	-0.519952835678537	0.00044121296255243	0.00826191346173834	Lrp4	2	91287856	91344124	+	10504	protein_coding	low density lipoprotein receptor-related protein 4 [Source:MGI Symbol;Acc:MGI:2442252]	-	514	669	522	373	521	418	461	587	708	672	610	659	4.9476165571141	6.88240126059289	4.55991006395734	3.62711313076531	3.80175854452946	4.36641889847567	5.34955968281602	6.26556321784236	7.1883650510865	7.39311899404494	6.57237439669285
ENSMUSG00000029162	6837.1759771399	7162.75299708169	6979.97764923365	6473.33174621284	6966.50721856044	6855.81221908952	8960.38295965563	7263.03669406841	7504.09040272826	9920.11717748322	8329.26906121097	7929.64736808192	6879.25963455301	8317.75727720473	-0.273886211132186	0.000450129582122746	0.00836693903919208	Khk	5	31078775	31088592	+	1797	protein_coding	ketohexokinase [Source:MGI Symbol;Acc:MGI:1096353]	-	7108	7023	8121	6816	9853	6672	7873	6786	7383	9067	7737	7318	399.932750820765	422.321484964746	414.669335255643	387.425754504467	420.263744938374	407.391337155725	534.027964000064	423.391862084078	438.163675259527	583.080711395011	487.272265495827
ENSMUSG00000071757	230.855688592231	215.198758704861	245.816230474181	223.18558690728	203.628750527292	231.198703431526	262.904669589794	256.871324281818	365.904448731163	295.404393726753	290.668559716552	265.477398904082	224.980619772895	289.538465825027	-0.366117076058912	0.000452104424349936	0.00838011850222522	Zhx2	15	57558061	57703228	+	4434	protein_coding	zinc fingers and homeoboxes 2 [Source:MGI Symbol;Acc:MGI:2683087]	Homeobox	240	211	286	235	288	225	231	240	360	270	270	245	5.47271939848534	5.14227562782881	5.91848881905973	5.41351265477605	4.97849779902653	5.56789015321872	6.35021041499338	6.06865265601023	8.65881361627171	7.03689728338078	6.89152361371986
ENSMUSG00000073406	17.3141766444173	36.7163758927725	6.87597847480227	17.0950662311959	11.3127083626273	9.24794813726104	23.9004245081631	34.2495099042424	43.7052535984444	40.4813428440365	32.2965066351724	48.7611549007497	16.4270422905127	37.2323653984681	-1.19676543419705	0.000452831275622562	0.00838011850222522	H2-Bl	17	36391007	36395115	-	1682	protein_coding	histocompatibility 2, blastocyst [Source:MGI Symbol;Acc:MGI:892004]	-	18	36	8	18	16	9	21	32	43	37	30	45	1.0820171438563	2.31283736021929	0.436419836919266	1.09308389709056	0.729114124748436	0.587111175728223	1.52182645011786	2.13304842463332	2.7264280646479	2.54207798149664	2.0185635951403
ENSMUSG00000021218	3113.66609988771	3125.99144753743	3287.57720826483	3050.51959636673	2673.33439494337	3140.19216749664	3634.00264069357	3556.59754411867	3728.15977207196	3761.48261345399	3370.67874249083	3334.17941399126	3065.21348574945	3564.18345447005	-0.217995032263929	0.000453864280156754	0.00839000540746913	Gdi2	13	3588063	3617871	+	10558	protein_coding	guanosine diphosphate (GDP) dissociation inhibitor 2 [Source:MGI Symbol;Acc:MGI:99845]	-	3237	3065	3825	3212	3781	3056	3193	3323	3668	3438	3131	3077	30.9990703732973	31.370208552386	33.242239105366	31.0742647654181	27.4490008201328	31.7596363851404	36.8628649928769	35.2878673077438	37.0509415397079	37.6302714397391	33.562057967918
ENSMUSG00000027957	932.079842691131	1108.63057209566	1022.80179812684	928.831931894976	772.092345749315	892.940770142205	1144.94414548629	1182.67838888087	1149.54980976374	1240.69845365236	1155.138387318	1078.16331391658	942.896210116687	1158.52874983631	-0.298215630860032	0.00045903712912412	0.00846013658924164	Slc35a3	3	116463119	116506480	-	10786	protein_coding	solute carrier family 35 (UDP-N-acetylglucosamine (UDP-GlcNAc) transporter), member 3 [Source:MGI Symbol;Acc:MGI:1917648]	-	969	1087	1190	978	1092	869	1006	1105	1131	1134	1073	995	9.08345333483396	10.8902465700372	10.1234148106442	9.26158723436957	7.76003612290782	8.84022237563677	11.3686629123857	11.4862586121701	11.1828826716769	12.149706168083	11.2586541708971
ENSMUSG00000014074	196.227335303396	177.462483481734	190.808402675763	170.950662311959	191.608997892	164.407966884641	198.032088781923	241.887163698712	258.165916604765	217.723979080088	230.381747330897	232.969962303582	181.910974758249	229.860142966661	-0.336321809082959	0.00046106130306079	0.00848574752744925	Rnf168	16	32096277	32120252	+	4462	protein_coding	ring finger protein 168 [Source:MGI Symbol;Acc:MGI:1917488]	-	204	174	222	180	271	160	174	226	254	199	214	215	4.62262038120829	4.21393921846618	4.56524296237678	4.12050003340727	4.65523109831748	3.9345425472379	4.75325930613107	5.6787872853591	6.07093705608807	5.1539078210631	5.42789428465233
ENSMUSG00000031065	416.502138168483	440.596510713269	363.56736185517	468.214869554421	431.297006325167	455.204558311849	493.942106502038	513.742648563636	527.512246920759	592.996968147778	494.136551518138	514.701079507913	429.23040748806	522.838600193377	-0.285774953126402	0.000462318293335766	0.00849030385425138	Cdk16	X	20554193	20566119	+	4378	protein_coding	cyclin-dependent kinase 16 [Source:MGI Symbol;Acc:MGI:97516]	-	433	432	423	493	610	443	434	480	519	542	459	475	9.99999464460443	10.6629303971371	8.86553803364382	11.5021266388612	10.6796150393215	11.1027816335635	12.0833066487049	12.2925563621514	12.6427974463167	14.3066076041357	11.8654469382132
ENSMUSG00000022035	450.16859275485	437.536812722205	465.847541667854	390.337345612306	413.620899508562	420.267865348863	485.97529833265	573.67929089606	566.135494286827	541.574721832381	456.457293777103	511.450335847863	429.629842935773	522.545405828814	-0.283043526799585	0.000466615257595091	0.00852706697423842	Ccdc25	14	66074751	66104056	+	4897	protein_coding	coiled-coil domain containing 25 [Source:MGI Symbol;Acc:MGI:1914429]	-	468	429	542	411	585	409	427	536	557	495	424	472	9.66280860427278	9.46663805908557	10.1556954719325	8.57272121510334	9.15645325363383	9.16425221809549	10.6284417286088	12.2718888689824	12.1304432549541	11.6812207507867	9.79902635640199
ENSMUSG00000120963	99.0755663541657	89.7511410712216	85.0902336256781	60.7824577109187	80.6030470837197	58.5703382026533	122.916468899125	100.607935343712	127.050155809431	102.844492630796	108.731572338414	118.110352981816	78.9787973413928	113.376829667216	-0.520000468952559	0.000467016167533214	0.00852706697423842	ENSMUSG00000120963	8	128161351	128167718	-	524	lncRNA	novel transcript, antisense to KO:Pard3and Pard3	-	103	88	99	64	114	57	108	94	125	94	101	109	19.8743789338983	18.147632247149	17.335820229991	12.4754341978376	16.6753548654894	11.9356863574571	25.1225832081616	20.1128351814125	25.4407731489535	20.7304964668078	21.8140980069736
ENSMUSG00000029629	289.531509442756	278.432517186858	288.791095941695	289.666400028597	233.324609979189	264.080296808454	333.467827661514	302.894103215644	334.396010090424	367.614356637737	395.093931170276	323.990784784981	273.971071564591	342.909502260096	-0.325964504223329	0.000467250303483713	0.00852706697423842	Phf14	6	11907808	12081204	+	16040	protein_coding	PHD finger protein 14 [Source:MGI Symbol;Acc:MGI:1923539]	-	301	273	336	305	330	257	293	283	329	336	367	299	1.8973600846005	1.83919114728743	1.9220974413544	1.94223805086737	1.57692521073436	1.75805553045679	2.22656347852329	1.9781480837282	2.18747507620299	2.42073946114239	2.58945801308923
ENSMUSG00000029110	1071.55515454894	999.501343747695	1120.78449139277	1008.60890764056	926.227997190112	1050.15588847564	1171.12080089999	1223.34968189216	1203.41907582693	1170.67667143565	1134.68393311572	1266.70644619948	1029.47229716595	1194.99276822832	-0.215890313876757	0.000467849396378268	0.00852706697423842	Rnf4	5	34493633	34512973	+	7287	protein_coding	ring finger protein 4 [Source:MGI Symbol;Acc:MGI:1201691]	-	1114	980	1304	1062	1310	1022	1029	1143	1184	1070	1054	1169	15.4569588099542	14.5326860279763	16.4198546739135	14.8861616274836	13.7792013581824	15.3888425281173	17.2122810986433	17.5862883200245	17.3282423098462	16.968683313931	16.3696357039723
ENSMUSG00000024955	621.386561794088	531.367551114846	444.360108934097	423.577752172965	457.457644413742	495.27900023998	600.924959062387	629.334744490454	673.874026413225	644.419214463176	569.495067000207	879.867950653528	495.571436444953	666.319327013829	-0.428013661559279	0.000467922250785712	0.00852706697423842	Esrra	19	6888345	6899208	-	4414	protein_coding	estrogen related receptor, alpha [Source:MGI Symbol;Acc:MGI:1346831]	ESR-like	646	521	517	446	647	482	528	588	663	589	529	812	14.7974819014528	12.7548095779973	10.747283406943	10.3207085189576	11.2350102332633	11.9817026841637	14.5805336164571	14.9355673760843	16.018903273628	15.4204164397847	13.5634607956256
ENSMUSG00000079495	10.5808857271439	22.4377852678054	13.7519569496045	14.2458885259966	6.36339845397787	3.08264937908701	21.6241936026238	31.0386183507197	31.508438640739	26.2581683312669	20.4544542022759	28.1731117204332	11.7437607172692	26.5094974746764	-1.188441376237	0.000468375334930228	0.00852706697423842	Nat8f6	6	85785006	85797936	-	1698	protein_coding	N-acetyltransferase 8 (GCN5-related) family member 6 [Source:MGI Symbol;Acc:MGI:3779382]	-	11	22	16	15	9	3	19	29	31	24	19	26	0.655002002212711	1.40008234651149	0.864615036158075	0.902319942533531	0.406262132672328	0.193859638314659	1.36391636358928	1.91486005699286	1.9470431992066	1.63337796385344	1.2663772158126
ENSMUSG00000032501	552.129855216418	674.153457364516	883.563234012091	739.836477450089	720.478113844828	538.436091547198	668.073770775798	1130.23382684	908.662714349054	1259.29798955368	981.813801709241	978.473841675044	684.766204905857	987.759324150469	-0.528004370360824	0.000470712259713367	0.00855110327526809	Trib1	15	59520199	59528948	+	6248	protein_coding	tribbles pseudokinase 1 [Source:MGI Symbol;Acc:MGI:2443397]	-	574	661	1028	779	1019	524	587	1056	894	1151	912	903	9.28877621145127	11.4321791985281	15.0970669481785	12.735131086499	12.500710097487	9.20225143564577	11.4516721259425	18.9495816033446	15.2597731450271	21.2886165292843	16.5196556654273
ENSMUSG00000072623	22.1236701567554	47.9352685266752	32.6608977553108	18.044792132929	28.2817709065683	39.0468921351022	67.1488117134107	66.3584254394697	91.4761121827907	40.4813428440365	31.219956414	74.7671041811495	31.3488819355568	61.9086254624762	-0.987316379905086	0.000483547289522701	0.00873709184140804	Zfp9	6	118438911	118456281	-	5389	protein_coding	zinc finger protein 9 [Source:MGI Symbol;Acc:MGI:99210]	zf-C2H2	23	47	38	19	40	38	59	62	90	37	29	69	0.431526311078379	0.942449870491205	0.647017310645106	0.360124277676956	0.568922786150895	0.773711839092908	1.33449101129104	1.2899124484741	1.78109016397053	0.793426454792605	0.609027618257893
ENSMUSG00000027828	3417.62608986748	3436.04084396529	3359.77498225026	3018.22891570781	2783.63330147899	3519.35804112434	3982.26596924109	3648.64310198632	3862.32473660672	3841.35120879493	3886.34629843241	3729.68655929734	3255.77702906569	3825.1029790598	-0.232974313913616	0.000484434435781607	0.00874372969819548	Ssr3	3	65287076	65300044	-	4172	protein_coding	signal sequence receptor, gamma [Source:MGI Symbol;Acc:MGI:1914687]	-	3553	3369	3909	3178	3937	3425	3499	3409	3800	3511	3610	3442	86.1070153695039	87.2620268055923	85.9729557081222	77.8066247359685	72.3306945704156	90.0782842413427	102.228377388426	91.6134903661699	97.1383844567522	97.2522518455363	97.9287194068696
ENSMUSG00000078964	923.422754368923	1272.83436428278	713.382766760735	903.189332548183	731.790822207455	1024.46714364992	1056.17114017026	1338.94177781898	1313.19041044628	1250.54526677659	1240.18585479062	1818.24928718795	928.181197302999	1336.21395619845	-0.52656808242963	0.000487374460671112	0.00877795843405723	Ces1b	8	93783356	93806645	-	1964	protein_coding	carboxylesterase 1B [Source:MGI Symbol;Acc:MGI:3779470]	-	960	1248	830	951	1035	997	928	1251	1292	1143	1152	1678	49.4216656066884	68.6659901134487	38.7772579894037	49.4590780231928	40.3924677428338	55.700296140651	57.5941426312473	71.4155120328697	70.1572584441008	67.253963415187	66.3831977259663
ENSMUSG00000025375	64.4472130653311	106.069530356898	153.850018373701	128.212996733969	134.338411806199	124.33352495651	172.99354882099	158.403983307121	271.379132808946	310.721658586659	208.850742907448	120.277515421849	118.541949215435	207.104430308836	-0.803498487849293	0.000490351342735066	0.00882212864972116	Aatk	11	119898139	119937993	-	7159	protein_coding	apoptosis-associated tyrosine kinase [Source:MGI Symbol;Acc:MGI:1197518]	-	67	104	179	135	190	121	152	148	267	284	194	111	0.946259098956574	1.56981892935248	2.29425219409098	1.92614238885283	2.03424266646097	1.85454270004438	2.58799272007219	2.31785402393194	3.97750265648698	4.58436421674915	3.06687828655325
ENSMUSG00000028165	613.691372174347	602.760504239681	571.565710717939	520.449794149741	477.25488404834	551.794238856575	625.96349902332	678.568414977803	632.201575307731	685.994647654349	688.992141550345	711.912861550945	556.252750697771	670.605523344082	-0.271672423702813	0.000490954954688907	0.00882355154677008	Cisd2	3	135112173	135129686	-	7667	protein_coding	CDGSH iron sulfur domain 2 [Source:MGI Symbol;Acc:MGI:1914256]	-	638	591	665	548	675	537	550	634	622	627	640	657	8.41361904081344	8.32972382350878	7.95859984657146	7.3006592392263	6.74807390058967	7.68515536567549	8.74397789539605	9.27129762067904	8.65199980267862	9.45050930233854	9.44716898785544
ENSMUSG00000021794	11741.8974610223	12623.2940118012	14129.2762684093	13181.2457901538	11507.14553761	11781.8859268706	14938.9034330547	14804.3506561088	14701.2276290209	15351.1816606669	14690.6043181188	13246.7804147037	12494.1241659779	14622.174685279	-0.226914418572922	0.000492124669219912	0.00883513466981576	Glud1	14	34032684	34067222	+	4210	protein_coding	glutamate dehydrogenase 1 [Source:MGI Symbol;Acc:MGI:95753]	-	12207	12377	16439	13879	16275	11466	13126	13832	14464	14031	13646	12225	293.16659103511	317.6887821886	358.289257301449	336.730971071323	296.305983723757	298.836520406268	380.033716564908	368.366063031668	366.402051574474	385.140921476498	366.834728852229
ENSMUSG00000022136	3780.26190069778	2863.87731963625	2936.90230604992	2984.98850914715	2691.01050175997	3147.38501604784	3621.4833707131	3661.48666820041	4395.93539100633	4014.21748364243	3330.84638430745	4027.67139480192	3067.40425888982	3841.94011544527	-0.325081928785562	0.000503543295902119	0.00898276580879868	Dnajc3	14	119175388	119219109	+	5141	protein_coding	DnaJ heat shock protein family (Hsp40) member C3 [Source:MGI Symbol;Acc:MGI:107373]	-	3930	2808	3417	3143	3806	3063	3182	3421	4325	3669	3094	3717	77.2916493261963	59.0225657092647	60.9870830624093	62.4458756635174	56.7443597973286	65.3737235637648	75.4439461241615	74.6074503212406	89.7201699085367	82.4732756795396	68.1114112298411
ENSMUSG00000026773	186.60834827872	546.666041070168	145.255045280198	455.86843283189	414.327943781226	474.7280043794	627.10161447609	1177.32690295833	694.202051342734	992.339944852463	692.221792213862	759.590435231678	370.575635936934	823.797123512527	-1.15283766813468	0.000503551786808772	0.00898276580879868	Pfkfb3	2	11476244	11558888	-	7561	protein_coding	6-phosphofructo-2-kinase/fructose-2,6-biphosphatase 3 [Source:MGI Symbol;Acc:MGI:2181202]	-	194	536	169	480	586	462	551	1100	683	907	643	701	2.59423981379199	7.66044742678225	2.05091638015799	6.48438783196693	5.94045757246516	6.70450265073095	8.88268345137724	16.3113600848787	9.63369838256874	13.8624880683727	9.6245162050774
ENSMUSG00000023977	1681.39893191341	1889.87345914743	1572.02057880167	1432.18665981352	1271.26560225025	1279.29949232111	1831.2277635064	1970.41711667845	2161.88545125329	2176.14570045375	1794.60921869441	1829.08509938812	1521.00745404123	1960.56172499574	-0.366731229662402	0.000506437853977241	0.00902467963941224	Ubr2	17	47239221	47321482	-	9814	protein_coding	ubiquitin protein ligase E3 component n-recognin 2 [Source:MGI Symbol;Acc:MGI:1861099]	-	1748	1853	1829	1508	1798	1245	1609	1841	2127	1989	1667	1688	18.0087265203286	20.403184201464	17.1004736226566	15.6950343572602	14.0425233351125	13.9196119147331	19.9839721261127	21.0321883784626	23.1138885931281	23.4208075692779	19.2236884485847
ENSMUSG00000041471	286.645813335353	432.437316070431	383.335799970226	472.013773161353	346.451693605462	366.835276111355	320.948557681048	490.19611050447	727.743292476423	974.834499298285	505.978603951034	805.100846472378	381.286612042363	637.46698506394	-0.741868907825612	0.000512591916999819	0.00911503301032871	Shld2	14	33958990	34032450	-	5727	protein_coding	shieldin complex subunit 2 [Source:MGI Symbol;Acc:MGI:1922948]	-	298	424	446	497	490	357	282	458	716	891	470	743	5.26110184814579	8.00031815432197	7.14575567272131	8.86413146410223	6.55798497615643	6.83982298535648	6.00196902829291	8.96633628103079	13.3332928697286	17.9789223729499	9.28790678366924
ENSMUSG00000031729	783.947442511117	857.735336828379	843.166860472628	697.098811872099	837.140418834422	803.543938148681	977.641173929149	1012.50113654417	1054.00809259504	835.885025211998	910.761487111862	1040.23797121599	803.772134777888	971.839147768035	-0.273775363076095	0.000518608441935869	0.00921228216498964	Ist1	8	110397957	110419892	-	7006	protein_coding	increased sodium tolerance 1 homolog (yeast) [Source:MGI Symbol;Acc:MGI:1919205]	-	815	841	981	734	1184	782	859	946	1037	764	846	960	11.7618355799199	12.9716268672349	12.8481134126095	10.7012105682529	12.9533795145858	12.2473026311344	14.9449633955615	15.1390189120069	15.7855676161731	12.6019096603155	13.6661883913978
ENSMUSG00000055491	275.103028905742	236.616644642311	148.693034517599	247.87846035234	255.242982431779	258.942547843309	221.932513290086	481.633733028409	366.920849977638	293.216213032481	390.787730285586	465.939924607164	237.07944978218	370.071827370227	-0.643283656329428	0.000521842464661496	0.00925961613666488	Pprc1	19	46033325	46061354	+	6284	protein_coding	peroxisome proliferative activated receptor, gamma, coactivator-related 1 [Source:MGI Symbol;Acc:MGI:2385096]	-	286	232	173	261	361	252	195	450	361	268	363	430	4.60169134208892	3.98951767298877	2.52609927326921	4.24239706654069	4.40324191175505	4.40015721389185	3.782424429194	8.02884484705682	6.12664342705111	4.92846587724779	6.53758911537467
ENSMUSG00000038267	1336.07729772754	1341.16761941655	1296.12194250023	1234.64367225304	1113.59472944613	1186.8200109485	1431.74923958425	1485.57249209651	1519.5198634808	1361.04839183734	1426.42904305345	1541.93607608371	1251.40421204866	1461.04251768934	-0.224403222155518	0.000522374016983413	0.00925961613666488	Slc22a23	13	34363141	34529165	-	6386	protein_coding	solute carrier family 22, member 23 [Source:MGI Symbol;Acc:MGI:1920352]	-	1389	1315	1508	1300	1575	1155	1258	1388	1495	1244	1325	1423	21.9918092455475	22.2518141179221	21.6677050163031	20.7932043130652	18.9039763112406	19.8452648536552	24.0117355531116	24.3689759871386	24.9668560844688	22.5115087273149	23.481948827171
ENSMUSG00000027651	406.883151143807	308.009597767147	327.468474862458	367.543923970712	299.786771609624	328.815933769281	390.373600299998	410.994118850909	448.232949695674	433.259777465905	399.400132054966	458.354856067047	339.751308853838	423.435905739083	-0.319535876850209	0.000524477966284131	0.00928712457771752	Rprd1b	2	157870417	157974217	+	6499	protein_coding	regulation of nuclear pre-mRNA domain containing 1B [Source:MGI Symbol;Acc:MGI:1917720]	-	423	302	381	387	424	320	343	384	441	396	371	423	6.58084192109679	5.02144824351794	5.37921528564041	6.08235004931312	5.00058530272535	5.40265543799831	6.43308675005456	6.62462677378042	7.23675103536271	7.04144490125894	6.46062518216464
ENSMUSG00000014496	491.530236960958	573.183423659392	452.955082027599	410.281589548701	371.198243148709	411.019917211602	497.356452860347	575.819885265076	592.561926695188	630.196039950407	592.102621644828	615.474132969463	451.694748759494	583.918509897551	-0.372428568033271	0.000532154968366695	0.00938355437931294	Ankrd28	14	31420725	31552608	-	12233	protein_coding	ankyrin repeat domain 28 [Source:MGI Symbol;Acc:MGI:2145661]	-	511	562	527	432	525	400	437	538	583	576	550	568	4.22352970189369	4.96445895714127	3.95292092416981	3.60709644059117	3.28948452883137	3.58782163937209	4.35431943624751	4.93089810406658	5.08261435188105	5.44129966344768	5.08834895191774
ENSMUSG00000031841	13.4665818345468	18.3581879463862	25.7849192805085	26.5923252485269	12.7267969079557	16.4407966884641	29.5910017720115	36.3901042732576	62.0004760350026	42.6695235383088	36.6027075198621	20.5880431803165	18.8949346510647	37.9736427197932	-1.01350205293703	0.000533594578595667	0.00939908691218462	Cdh13	8	119010472	120051660	+	11233	protein_coding	cadherin 13 [Source:MGI Symbol;Acc:MGI:99551]	-	14	18	30	28	18	16	26	34	61	39	34	19	0.126014321411754	0.173159104419516	0.245056362625147	0.254606364270834	0.122822594369734	0.156288870700396	0.282130094223034	0.339359402285483	0.579142792082721	0.401219455778742	0.342555016109924
ENSMUSG00000031715	506.92061620044	456.914899998946	441.781617006046	427.376655779897	365.541888967395	493.223900653922	496.218337407577	551.203050021401	648.463995251338	591.902877800642	540.428211028552	552.626422208496	448.626596434441	563.473815619668	-0.331686278304882	0.000536367593890392	0.00943483340805172	Smarca5	8	81425136	81466126	-	7777	protein_coding	SWI/SNF related, matrix associated, actin dependent regulator of chromatin, subfamily a, member 5 [Source:MGI Symbol;Acc:MGI:1935129]	-	527	448	514	450	517	480	436	515	638	541	502	510	6.8515076118629	6.22493039686184	6.0644512210505	5.91027103930282	5.09541973283794	6.7722497797771	6.8335474619717	7.42457943643967	8.74903510656855	8.03893102738374	7.30531238029679
ENSMUSG00000005615	1025.38401683049	942.386981247826	942.868548357261	801.56866106274	916.329377372813	827.177583388349	1051.61867835918	1012.50113654417	1220.69789701702	1252.73344747086	1110.99982824993	1026.15141535578	909.28586137658	1112.45040049949	-0.290873839870349	0.000540681209187301	0.00948738038942978	Pcyt1a	16	32249739	32293888	+	7412	protein_coding	phosphate cytidylyltransferase 1, choline, alpha isoform [Source:MGI Symbol;Acc:MGI:88557]	-	1066	924	1097	844	1296	805	924	946	1201	1145	1032	947	14.5415071890933	13.4711646821119	13.5803731747661	11.630918667783	13.4020462201803	11.9169275506352	15.1952687426231	14.3097634238425	17.28061427004	17.8518493158813	15.7576503596457
ENSMUSG00000094806	10132.640931794	9656.40685979916	11979.6734977243	9922.73622130748	10168.003685184	11379.0864080032	13004.1071633463	13347.676187994	14215.3878332057	12070.0047096057	11902.3392452822	11424.1968026356	10539.7579339687	12660.6186570116	-0.264512682570558	0.00054086302422204	0.00948738038942978	Cyp2d10	15	82287047	82291396	-	1648	protein_coding	cytochrome P450, family 2, subfamily d, polypeptide 10 [Source:MGI Symbol;Acc:MGI:88602]	-	10534	9468	13938	10448	14381	11074	11426	12471	13986	11032	11056	10543	646.284492113977	620.825613890028	776.039344167293	647.564361399045	668.857189150038	737.311726479512	845.101431173037	848.439344885066	905.081933538361	773.588815581981	759.255586153707
ENSMUSG00000068328	1444.77185110638	1443.15755245203	1327.06384563684	1439.78446702739	1398.5335713298	1448.8452081709	1630.91944381894	1664.31212190928	1667.91444546622	1524.06785356062	1492.09860654497	1681.71805346586	1417.02608262055	1610.17175412765	-0.184932868700735	0.00055008285358502	0.00961901638566237	Aup1	6	83031502	83034789	+	3276	protein_coding	ancient ubiquitous protein 1 [Source:MGI Symbol;Acc:MGI:107789]	-	1502	1415	1544	1516	1978	1410	1433	1555	1641	1393	1386	1552	46.3568233554026	46.6746566141188	43.2457954761153	47.267462796737	46.2789945165893	47.2257701322944	53.3180333693496	53.2185733851562	53.4215232684121	49.1383262768879	47.8813636375459
ENSMUSG00000014867	3503.2350743871	3266.73755512639	3133.72718989113	3203.42546654576	2954.73801546372	3479.28359919621	3826.34415221164	3743.8995514075	3673.27410476228	3788.83487213239	3552.61572986897	3670.08959219643	3256.85781676839	3709.1763337632	-0.188139983085606	0.000554571727967713	0.00968744092198637	Surf4	2	26810052	26823940	-	3281	protein_coding	surfeit gene 4 [Source:MGI Symbol;Acc:MGI:98445]	-	3642	3203	3646	3373	4179	3386	3362	3498	3614	3463	3300	3387	112.233198357365	105.491943385858	101.964952458689	105.006720149328	97.6264868515408	113.236008594552	124.900248814216	119.533683527468	117.471765876273	121.97179004399	113.82951428615
ENSMUSG00000012535	441.511504432641	472.213389954268	446.079103552797	438.773366600694	446.144936051115	415.130116383718	490.527760143729	469.860463998826	627.119569075354	551.421534956606	537.198560365034	549.375678548446	443.308736162539	537.583927847999	-0.278701846846971	0.000555249819302816	0.00968922454389208	Tnpo3	6	29540826	29609886	-	13100	protein_coding	transportin 3 [Source:MGI Symbol;Acc:MGI:1196412]	-	459	463	519	462	631	404	431	439	617	504	499	507	3.54265628375119	3.81925169564999	3.63526896944054	3.60228162462562	3.69198207723642	3.38387178134222	4.01030865285838	3.75724878495323	5.02302625052938	4.44602988054092	4.3109841209821
ENSMUSG00000072501	613.691372174347	560.944631695135	474.442514761357	453.968981028424	379.68277442068	400.744419281312	492.803991049268	694.622872745416	662.693612701995	770.23960438383	696.527993098552	645.814407129929	480.579115560209	660.450413518165	-0.459937842232432	0.000559956071657769	0.00975212721199415	Phf20l1	15	66449409	66519825	+	17447	protein_coding	PHD finger protein 20-like 1 [Source:MGI Symbol;Acc:MGI:2444412]	-	638	550	552	478	537	390	433	649	652	704	647	596	3.69732430709673	3.40651662803994	2.90307866298941	2.79842787656975	2.35914722929812	2.45271832186495	3.0250945982787	4.17062040608947	3.98545962734851	4.66299590895926	4.19692001808489
ENSMUSG00000051256	344.359735483411	361.044362945596	360.129372617769	312.459821670191	289.888151792325	345.256730457746	360.782598527986	451.665411862197	414.691708561984	413.566151217454	388.634629843241	474.608574367297	335.523029161173	417.324845730027	-0.317200944235706	0.000560013963071356	0.00975212721199415	Jagn1	6	113419530	113425190	+	3412	protein_coding	jagunal homolog 1 [Source:MGI Symbol;Acc:MGI:1915017]	-	358	354	419	329	410	336	317	422	408	378	361	438	10.6086869101852	11.2114768441501	11.2679649555813	9.84903902572913	9.21035468033808	10.8052317046098	11.3245789684048	13.8669246775941	12.7527169356649	12.8025332873137	11.9741681525633
ENSMUSG00000066232	1514.99045638651	1331.98852544336	1235.09763353636	1261.23599750156	1199.1470864385	1316.29128487015	1482.96443495888	1413.86258073451	1809.1942187263	1629.10052688569	1555.61506959414	1597.19871830456	1309.79183069607	1581.32259153401	-0.272584956160544	0.000560593713729078	0.00975212766530564	Ipo7	7	109617481	109655816	+	11169	protein_coding	importin 7 [Source:MGI Symbol;Acc:MGI:2152414]	-	1575	1306	1437	1328	1696	1281	1303	1321	1780	1489	1445	1474	14.2578452096921	12.6356465974643	11.805461367494	12.1448111767471	11.6389305694017	12.5845783258564	14.2200770504031	13.2606635043371	16.9964135958399	15.4061294667005	14.6420110196453
ENSMUSG00000040938	120.237337808453	113.208825669382	146.114542589548	109.218478699307	161.913138440104	100.699879716842	251.523515062098	173.388143890227	167.70620566845	221.006250121497	201.314891359241	123.528259081899	125.232033820606	189.744544197235	-0.593759538190055	0.000564362783201845	0.00978733065878499	Slc16a11	11	70103578	70107243	+	2554	protein_coding	solute carrier family 16 (monocarboxylic acid transporters), member 11 [Source:MGI Symbol;Acc:MGI:2663709]	-	125	111	170	115	229	98	221	162	165	202	187	114	4.94853616322517	4.69646046319131	6.10757087748116	4.59921731084632	6.87252154322516	4.21026093110317	10.5473463044097	7.11165777870236	6.88992716196875	9.13994564229109	8.28643802967709
ENSMUSG00000004633	408.806948548742	473.233289284623	360.988869927119	377.990908889776	359.178490513418	426.433164107037	465.489220182796	482.704030212916	435.019733491493	621.443317173317	607.174324741241	520.118985607997	401.105278545119	521.991601901627	-0.381629770341626	0.00056703742724042	0.00982358764267595	Chn2	6	54016539	54278795	+	5812	protein_coding	chimerin 2 [Source:MGI Symbol;Acc:MGI:1917243]	-	425	464	420	398	508	415	409	451	428	568	564	480	7.39351490484895	8.62702307538246	6.63077317604195	6.99462521729675	6.6994573573646	7.83477123945805	8.57767381477714	8.70016850941583	7.85361744757344	11.2936900990045	10.9824863351838
ENSMUSG00000033953	520.387198034987	527.287953793427	511.400899063419	490.058565294282	408.671589599912	534.325892375082	526.947454632358	642.178310704545	670.824822673798	655.360117934537	577.030918548414	624.142782729596	498.688683026851	616.080734537208	-0.307646312741725	0.00056831547343335	0.00982940615812198	Ppp3r1	11	17109263	17150375	+	3228	protein_coding	protein phosphatase 3, regulatory subunit B, alpha isoform (calcineurin B, type I) [Source:MGI Symbol;Acc:MGI:107172]	-	541	517	595	516	578	520	463	600	660	599	536	576	16.9453821468017	17.3071517573879	16.9131276560731	16.3276303058595	13.7244779202279	17.6755789184543	17.4831341425102	20.8398434609273	21.8052961235046	21.4440313118451	18.7922350921719
ENSMUSG00000029650	453.054288862253	541.566544418394	463.269049739803	317.208451178857	402.308191145934	381.220973213761	551.985994593291	547.992158467879	610.857149131746	663.01875036449	813.871967206345	451.853368746947	426.4379164265	606.596564751783	-0.508782848739302	0.000572425561885504	0.00987624902773124	Slc46a3	5	147815247	147831625	-	2458	protein_coding	solute carrier family 46, member 3 [Source:MGI Symbol;Acc:MGI:1918956]	-	471	531	539	334	569	371	485	512	601	606	756	417	19.3743284002379	23.3443199708545	20.1208986631068	13.8794280892033	17.7431983829203	16.5613547645004	24.0509195089435	23.3541900747486	26.0761921665128	28.4907500045705	34.808642786434
ENSMUSG00000051817	83.6851871146836	69.3531544641258	46.4128547049153	46.5365691849221	57.2705860858008	54.4601390305372	64.8725808078713	129.505959325417	110.787735865824	88.6213181180259	69.9757643762069	132.196908842032	59.6197484308308	99.3267112225629	-0.739829114578055	0.000574937171607888	0.00990941916064334	Sox12	2	152235531	152239983	-	4453	protein_coding	SRY (sex determining region Y)-box 12 [Source:MGI Symbol;Acc:MGI:98360]	HMG	87	68	54	49	81	53	57	121	109	81	65	122	1.97539607167538	1.65015523811938	1.1127088745706	1.1239587373108	1.3942281409159	1.30595136540829	1.56024926030177	3.0465576681326	2.61051012652258	2.10206170364992	1.65199160009498
ENSMUSG00000033688	7826.00784327662	7805.28957520521	7448.40368282956	8295.85575163867	7086.70474491336	8277.94113264166	8777.14637175972	8387.91903498587	9276.69417658145	8656.442826541	8857.85521980662	9300.37761140299	7790.03378841751	8876.07254017961	-0.188533304733813	0.000578280111643877	0.00995683524879559	Inhca	9	103127720	103182281	-	4508	protein_coding	inhibitor of carbonic anhydrase [Source:MGI Symbol;Acc:MGI:1919025]	-	8136	7653	8666	8735	10023	8056	7712	7837	9127	7912	8228	8583	182.479743091563	183.449440146341	176.390529723288	197.918314954978	170.417952630029	196.082745648801	208.523467603896	194.913835455565	215.921417465806	202.822208593189	206.56538598558
ENSMUSG00000045216	1823.75993987862	2213.1815468699	1703.52366713226	1527.15924998683	1602.16232185709	1808.48763573105	2209.08209382593	2306.49043261382	2141.55742632378	2896.05714886932	1941.02004877386	2356.78915353623	1779.71239357596	2308.49938399049	-0.375640428301133	0.000581147126600458	0.00997025696287306	Hs6st1	1	36107481	36145527	+	5542	protein_coding	heparan sulfate 6-O-sulfotransferase 1 [Source:MGI Symbol;Acc:MGI:1354958]	-	1896	2170	1982	1608	2266	1760	1941	2155	2107	2647	1803	2175	34.5907070952334	42.3118288351517	32.8153934593523	29.6364721998613	31.3397050301751	34.8457627758085	42.6904604229149	43.5970878927545	40.5461472811531	55.1951040283551	36.8193721433168
ENSMUSG00000064289	240.474675616907	216.218658035216	238.080754690029	219.386683300347	182.417422347366	187.014062331279	290.219440456267	265.433701757879	295.772762724356	287.7457612968	236.841048657931	260.059492803998	213.93204272019	272.678701282872	-0.351584799523853	0.000581716357119946	0.00997025696287306	Tank	2	61408929	61484515	+	6096	protein_coding	TRAF family member-associated Nf-kappa B activator [Source:MGI Symbol;Acc:MGI:107676]	-	250	212	277	231	258	182	255	248	291	263	220	240	4.14650963283369	3.75802346373047	4.16941666458339	3.8705617849898	3.24396580872019	3.27589715585132	5.09878907886554	4.56124552810165	5.09095912446854	4.98567456002493	4.08436828929197
ENSMUSG00000025025	353.016823805619	334.526980356371	336.922945265311	349.499131837783	289.888151792325	359.642427560152	462.074873824487	386.377283607235	447.216548449199	421.224783647407	367.103625419793	399.841470186147	337.249410102927	413.973097522378	-0.298263233298365	0.000581967215429227	0.00997025696287306	Mxi1	19	53298949	53364241	+	6823	protein_coding	MAX interactor 1, dimerization protein [Source:MGI Symbol;Acc:MGI:97245]	bHLH	367	328	392	368	410	350	406	361	440	385	341	369	5.43848983666058	5.19477877230422	5.27170601190269	5.50908445523741	4.60585228921494	5.62854966292451	7.25308032476906	5.93210130044611	6.8774728503271	6.52076418187204	5.65621853903884
ENSMUSG00000060407	6001.28600469553	5733.87403525463	6751.35136494648	6366.96244521873	4935.16902319617	6023.49688673602	6462.2195408262	7522.04861271924	7653.50138596015	6786.64242328537	7596.13836059255	7314.17323511245	5968.68996000793	7222.45392641599	-0.275239306896084	0.000582444193508094	0.00997025696287306	Cyp2a12	7	26728506	26736800	+	3457	protein_coding	cytochrome P450, family 2, subfamily a, polypeptide 12 [Source:MGI Symbol;Acc:MGI:105055]	-	6239	5622	7855	6704	6980	5862	5678	7028	7530	6203	7056	6750	182.474942043418	175.735720575443	208.490992607731	198.080447696011	154.759587533113	186.058820678941	200.201733431131	227.933994433751	232.298912188114	207.355489822719	230.997013897747
ENSMUSG00000021952	175.065563849108	158.084396204993	159.007002229802	121.564915421837	134.338411806199	125.361074749539	159.336163387754	193.723790395871	209.378656773943	180.52490727746	215.310044234483	209.131175463215	145.570227376913	194.567456255454	-0.420213157753195	0.000583045336975156	0.00997025696287306	Xpo4	14	57814978	57902887	-	10731	protein_coding	exportin 4 [Source:MGI Symbol;Acc:MGI:1888526]	-	182	155	185	128	190	122	140	181	206	165	200	193	1.7148211109344	1.56084611608831	1.5818744834378	1.21836315714601	1.35710961226298	1.24745091276711	1.5902289871079	1.89110267126846	2.0472864163941	1.7768750354612	2.10929330415058
ENSMUSG00000015750	532.891881167066	600.720705578972	532.028834487826	567.936089236397	598.866498946584	538.436091547198	648.725808078713	688.201089638371	729.776094969374	719.911448415569	599.638473193035	630.644270049696	561.813350160674	669.48286405746	-0.252663841118814	0.000586249225073893	0.00999177757263731	Aph1a	3	95801281	95805600	+	3450	protein_coding	aph1 homolog A, gamma secretase subunit [Source:MGI Symbol;Acc:MGI:2385110]	-	554	589	619	598	847	524	570	643	718	658	557	582	16.2359721598282	18.4486581891669	16.4631161075069	17.7047203657646	18.8176694615826	16.6654107159173	20.138521611953	20.8962620516302	22.1950909295701	22.0404234899279	18.2718816389708
ENSMUSG00000036442	212.579613245346	181.542080803153	214.874327337571	190.894906248354	187.366732256015	204.482408812772	233.313667817783	256.871324281818	255.116712865338	260.393502618397	212.080393570966	271.978886224182	198.623344783868	248.292414563081	-0.322750376398008	0.000587742537332146	0.0100070900435236	Thap11	8	106581764	106583582	+	1819	protein_coding	THAP domain containing 11 [Source:MGI Symbol;Acc:MGI:1930964]	THAP	221	178	250	201	265	199	205	240	251	238	197	251	12.2842091731889	10.5744037367939	12.6109497955299	11.2867873097603	11.1664389370575	12.0039507982041	13.7370344319259	14.7929663973333	14.7160956465881	15.1201950766059	12.2569016218457
ENSMUSG00000008892	974.403385599707	1007.66053839053	1046.0082254793	1040.89958829948	1011.78035418248	1037.82529095929	1127.87241369475	1213.71700723159	1160.73022347497	1251.63935712372	1142.21978466393	1078.16331391658	1019.7628971518	1162.39035001759	-0.188896363678089	0.000591072212448797	0.0100269227541767	Vdac3	8	23067091	23083829	-	5420	protein_coding	voltage-dependent anion channel 3 [Source:MGI Symbol;Acc:MGI:106922]	-	1013	988	1217	1096	1431	1010	991	1134	1142	1144	1061	995	18.8972142561896	19.6981864012412	20.6030624459114	20.6546695155528	20.2368013105425	20.4468267230549	22.2867218441078	23.4579737578673	22.4707928834229	24.3915766860461	22.1545672141117
ENSMUSG00000027360	292.417205550159	545.646141739813	397.087756919831	434.974462993762	302.614948700281	375.055674455587	389.235484847228	673.216929055265	595.611130434615	566.738799816511	790.187862340552	527.704054148113	391.299365059905	590.449043440381	-0.594831349441969	0.000597395559365568	0.0100897470879996	Hdc	2	126435587	126461219	-	6389	protein_coding	histidine decarboxylase [Source:MGI Symbol;Acc:MGI:96062]	-	304	535	462	458	428	365	342	629	586	518	734	487	4.81092208947458	9.04876852289756	6.63513211286138	7.32216603734801	5.13466839440738	6.26850253238775	6.5247675280549	11.0381040958909	9.78174433083145	9.36936176370055	13.0020054875415
ENSMUSG00000022742	1180.24970792778	1155.54594129198	1899.48905366413	1361.90694308527	1115.00881799146	1302.93313756078	1607.01901931078	1602.23488520784	1974.8676219018	2082.05393060004	2015.30201403476	1655.71210418546	1335.85560025356	1822.86492920678	-0.448418975835838	0.00060008008963269	0.010114776821444	Cpox	16	58490655	58537999	+	6661	protein_coding	coproporphyrinogen oxidase [Source:MGI Symbol;Acc:MGI:104841]	-	1227	1133	2210	1434	1577	1268	1412	1497	1943	1903	1872	1528	18.6248488692943	18.3805736308948	30.4434121414396	21.9895681560632	18.1465379024637	20.8873646753897	25.8384874987076	25.1975952043573	31.1089208799764	33.015090416428	31.8063317133195
ENSMUSG00000058355	1035.00300385517	932.187987944278	925.678602170255	796.820031554075	863.301056922998	897.050969314321	1011.78463751224	1162.34274237523	1097.71334619349	1062.36172706917	1161.59768864503	1010.98127827554	908.340275293516	1084.46357001178	-0.256277041973533	0.000610891323093655	0.0102764138370815	Abce1	8	80410091	80438369	-	6004	protein_coding	ATP-binding cassette, sub-family E (OABP), member 1 [Source:MGI Symbol;Acc:MGI:1195458]	-	1076	914	1077	839	1221	873	889	1086	1080	971	1079	933	18.1200426706246	16.4503103951921	16.4594571214392	14.2734270616478	15.5875012336214	15.9542866030584	18.0481587450298	20.2799028301617	19.1838005868831	18.6892417896893	20.33892216534
ENSMUSG00000018846	1016.72692850828	1180.02352522049	1107.03253444317	1074.13999486014	870.37149964964	982.337602135728	1189.33064814431	1153.78036489917	1364.01047277006	1490.1510527994	1449.03659769807	1170.26771761799	1038.43868080291	1302.76280898817	-0.327918859024755	0.000612359281619092	0.0102847113141682	Pank3	11	35660311	35682112	+	7376	protein_coding	pantothenate kinase 3 [Source:MGI Symbol;Acc:MGI:2387464]	-	1057	1157	1288	1131	1231	956	1045	1078	1342	1362	1346	1080	14.4891099332398	16.9504423240216	16.0226904389115	15.662052655452	12.792006321896	14.2213496276449	17.269000704393	16.3860615143347	19.4036390504656	21.338767714732	20.6524379049936
ENSMUSG00000042354	599.262891637332	674.153457364516	460.690557811752	639.16553186638	425.640652143853	521.995294858734	544.019186423904	894.768446248333	794.825774743803	731.946442234066	805.259565436966	824.605308432678	553.484730947095	765.904120586625	-0.47020298754806	0.000612893417403115	0.0102847113141682	Gnl3	14	30734390	30741109	-	6101	protein_coding	guanine nucleotide binding protein-like 3 (nucleolar) [Source:MGI Symbol;Acc:MGI:1353651]	-	623	661	536	673	602	508	478	836	782	669	748	761	10.3246336375367	11.7076308199317	8.06128456019993	11.2673302039006	7.56305026442156	9.13621932229752	9.54989719553358	15.3632104798137	13.6696472469436	12.6717976463891	13.8754713835734
ENSMUSG00000020659	81.7613897097484	63.233758481997	73.9167686041244	80.7267016473139	64.3410288124429	53.4325892375082	85.3586589577255	98.4673409746969	106.722130879922	89.715408465162	96.8895199055172	106.190959561633	69.5687060821891	97.2240031241095	-0.483380179986713	0.000613218728338525	0.0102847113141682	Cbll1	12	31534828	31549615	-	4007	protein_coding	Casitas B-lineage lymphoma-like 1 [Source:MGI Symbol;Acc:MGI:2144842]	-	85	62	86	85	91	52	75	92	105	82	90	98	2.14480202780045	1.67201793578674	1.96933498409177	2.16673882881398	1.7406985613028	1.423927345864	2.28146465925544	2.57421734949353	2.79461210612513	2.36487203825698	2.54196952859445
ENSMUSG00000035572	397.26416411913	335.546879686726	310.278528675452	353.298035444715	316.755834153565	391.496471144051	396.064177563846	474.141652736856	430.954128505592	519.692914889658	374.639476968	523.369729268047	350.773318870607	453.143679988666	-0.371168419269915	0.000621844810308249	0.0103879576951394	Dcaf10	4	45342101	45379759	+	7305	protein_coding	DDB1 and CUL4 associated factor 10 [Source:MGI Symbol;Acc:MGI:2140179]	-	413	329	361	372	448	381	348	443	424	475	348	483	5.71633220209964	4.86680855092946	4.53447977099679	5.20151317016619	4.70066513609204	5.72280021410033	5.80671951374588	6.79923785272642	6.19009359632241	7.51426532481173	5.39145763415488
ENSMUSG00000059796	3915.88961774571	3820.54289150905	3294.45318673964	3565.27103510608	3310.38128461382	3577.92837932699	3817.23922858948	4324.0006254106	4132.68746816919	4073.29836238778	4637.77835281076	4164.20262852402	3580.74439917355	4191.53444431531	-0.227597591334105	0.000632575264342924	0.0105046210234715	Eif4a1	11	69557762	69563249	-	4334	protein_coding	eukaryotic translation initiation factor 4A1 [Source:MGI Symbol;Acc:MGI:95303]	-	4071	3746	3833	3754	4682	3482	3354	4040	4066	3723	4308	3843	94.9729271806748	93.4001235696022	81.150350401512	88.4733239675734	82.802609346813	88.1543381417142	94.3291619622859	104.512728562978	100.052984252497	99.2698271295374	112.495191893154
ENSMUSG00000051469	325.121761434058	366.14385959737	331.765961409209	316.258725277124	292.009284610318	324.705734597165	323.224788586587	430.259468172045	449.24935094215	461.706126491444	374.639476968	433.432488006664	326.000887820874	412.085283194482	-0.340422833313776	0.000634018557459938	0.0105182052993995	Zfp24	18	24142759	24153867	-	6271	protein_coding	zinc finger protein 24 [Source:MGI Symbol;Acc:MGI:1929704]	zf-C2H2	338	359	386	333	413	316	284	402	442	422	348	400	5.44963640883617	6.18623241871797	5.64795192073647	5.42393424107271	5.04794682449467	5.52909575353319	5.5201815864706	7.1873034354258	7.5168701482798	7.77658255107483	6.28043342648723
ENSMUSG00000026368	2491.31763939116	2514.05184932456	2453.00532088571	2436.99666384715	2238.50216725488	2554.48878547011	2885.12267277112	2902.64596438454	2813.39865024405	2797.58901762707	2968.04895977234	2488.98606237827	2448.06040436226	2809.29855452957	-0.199091447766063	0.000636759623057006	0.0105532713094236	F13b	1	139429440	139451490	+	2532	protein_coding	coagulation factor XIII, beta subunit [Source:MGI Symbol;Acc:MGI:88379]	-	2590	2465	2854	2566	3166	2486	2535	2712	2768	2557	2757	2297	103.42456216326	105.201469680599	103.426244317865	103.514200826084	95.8404247255101	107.731139194801	122.035472539382	120.088857190864	116.588029952553	116.702500924292	123.23107526449
ENSMUSG00000032860	202.960626220669	288.631510490406	196.824883841215	216.537505595148	197.265352073314	181.876313366134	240.142360534401	275.066376418447	302.887571449685	322.756652405156	265.907904629586	303.402741604665	214.016031931148	285.027267840323	-0.415820820565604	0.000639252574877554	0.010573753013363	P2ry2	7	100645775	100662073	-	3927	protein_coding	purinergic receptor P2Y, G-protein coupled 2 [Source:MGI Symbol;Acc:MGI:105107]	-	211	283	229	228	279	177	211	257	298	295	247	280	5.43261817600217	7.78742933882624	5.35075502753021	5.93035823499196	5.44558852549173	4.94556819089359	6.5492772963698	7.33751412265999	8.09295158391727	8.6810898467217	7.1184137157747
ENSMUSG00000116903	27.8950623715612	31.6168792409985	32.6608977553108	22.7934216415945	10.6056640899631	13.3581473093771	17.0717317915451	34.2495099042424	84.3613034574625	62.363149786759	68.8992141550345	53.0954797808163	23.1550120681342	53.3400648126433	-1.21096918086254	0.00064695529415401	0.0106409243899991	Gm19522	16	42704733	42732428	-	2525	lncRNA	predicted gene, 19522 [Source:MGI Symbol;Acc:MGI:5011707]	-	29	31	38	24	15	13	15	32	83	57	64	49	1.16124603394989	1.32668829083118	1.38090149982831	0.970860522722811	0.455335380381263	0.564918502463073	0.724105258585075	1.42090592088445	3.50564785994229	2.60871484504157	2.86857206455001
ENSMUSG00000069755	61.5615169579282	68.333255133771	51.569838561017	71.2294426299829	57.2705860858008	61.6529875817403	50.0770799218656	118.802987480341	94.525315922217	156.454919640466	130.262576761862	79.1014290612162	61.9362711583734	104.870718131328	-0.762539594932994	0.000658878678597368	0.0107922659506961	Zfp125	12	20927085	20971263	-	3109	transcribed_unprocessed_pseudogene	zinc finger protein 125 [Source:MGI Symbol;Acc:MGI:1336211]	-	64	67	60	75	81	60	44	111	93	143	121	73	2.08135844862305	2.32874891419671	1.77080612503588	2.4640386980089	1.99694368333822	2.11755333456604	1.72505830875527	4.00293911804329	3.19016984778335	5.3153082035369	4.4046542297646
ENSMUSG00000034908	1808.36956063914	1703.2318816925	1599.52449270088	1865.26167100382	1767.61068166052	1580.37158167861	1762.94083634022	2043.19732522496	2167.98385873214	2293.21336759731	1915.18284346572	2253.84893763465	1720.72831156258	2072.72786149917	-0.268528438193751	0.000662328009853512	0.010838211849957	Sidt2	9	45849155	45866556	-	5146	protein_coding	SID1 transmembrane family, member 2 [Source:MGI Symbol;Acc:MGI:2446134]	-	1880	1670	1861	1964	2500	1538	1549	1909	2133	2096	1779	2080	36.9381972148448	35.0683452876796	33.1831093656326	38.9833075708859	37.2367481365037	32.7936972464083	36.6904856847961	41.5922940299217	44.2051280565879	47.0689632755061	39.1249089087915
ENSMUSG00000032440	344.359735483411	391.64134285624	368.724345711272	358.996390855114	387.460261419986	373.000574869529	471.179797446645	345.705990595947	527.512246920759	461.706126491444	623.322578058828	507.116010967797	370.697108532592	489.423791746903	-0.400755517118699	0.000663751839785444	0.0108509557326246	Tgfbr2	9	115913361	116004428	-	8187	protein_coding	transforming growth factor, beta receptor II [Source:MGI Symbol;Acc:MGI:98729]	-	358	384	429	378	548	363	414	323	519	422	579	468	4.42125806004055	5.06844827476255	4.80809443453845	4.71600212691252	5.13047160810678	4.86503158285735	6.16378349466152	4.42338213946401	6.7607386368602	5.9566323656761	8.00388696269714
ENSMUSG00000004591	585.796309802785	508.92976584704	587.896159595594	576.483622351995	477.25488404834	585.703382026533	602.063074515157	637.897121966515	734.858101201752	648.795575851721	690.068691771517	705.411374230845	553.677353945381	669.848989922918	-0.276546040512777	0.000668345480911641	0.0109048571095011	Pkn2	3	142496663	142587765	-	12877	protein_coding	protein kinase N2 [Source:MGI Symbol;Acc:MGI:109211]	-	609	499	684	607	675	570	529	596	723	593	641	651	4.7817869806782	4.18749628429787	4.87395924261836	4.81483022593314	4.01782112260783	4.85695398874545	5.00740595130102	5.18929418813343	5.98790885394259	5.32173364362663	5.63365836469068
ENSMUSG00000039634	104.846958568971	61.1939598212874	70.4787793667232	75.9780721386484	79.8960028110555	81.1764336492914	83.0824280521861	122.013879033864	126.033754562956	147.702196863377	91.5067687996552	141.949139822182	78.9283677259962	118.71469452237	-0.589506160827993	0.000670949929757904	0.010905286013375	Zfp189	4	49521176	49531517	+	3006	protein_coding	zinc finger protein 189 [Source:MGI Symbol;Acc:MGI:2444707]	zf-C2H2	109	60	82	80	113	79	73	114	124	135	85	131	3.66627595032762	2.156904213733	2.50302601410732	2.71836640039376	2.88131664243256	2.88364599720614	2.96009540449532	4.25199360993212	4.39930718862649	5.18988731778283	3.20020001327577
ENSMUSG00000114797	215.465309352749	183.581879463862	183.932424200961	165.25230690156	176.761068166052	169.545715849786	200.308319687462	271.855484864924	252.067509125912	221.006250121497	214.23349401331	244.889355723765	182.423117322495	234.060068922812	-0.360927155006313	0.000671021359522058	0.010905286013375	Gm49336	14	60442731	60488956	-	12748	protein_coding	predicted gene, 49336 [Source:MGI Symbol;Acc:MGI:6121524]	-	224	180	214	174	250	165	176	254	248	202	199	226	1.77661609340224	1.52580500466302	1.54032443774922	1.39416500189006	1.50314014677164	1.42018760764088	1.68283849448388	2.23392397915174	2.07472817838269	1.83114380062845	1.76668122957371
ENSMUSG00000095597	602.148587744735	594.601309596843	514.83888830082	560.338282022532	534.525470134141	575.427884096243	686.283618020113	658.232768472159	677.939631399126	597.373329536323	645.930132703448	720.581511311079	563.646736982552	664.390165240375	-0.238883774776059	0.000676815869709603	0.0109538806580068	Rps7-ps3	X	151692501	151693151	-	651	transcribed_processed_pseudogene	ribosomal protein S7, pseudogene 3 [Source:MGI Symbol;Acc:MGI:3648396]	-	626	583	599	590	756	560	603	615	667	546	600	665	97.225676336824	96.7734337111792	84.4279649103735	92.5716502641006	89.0107227454986	94.3867142245994	112.903693199198	105.918264299801	109.2688631858	96.9225407905937	104.307955976221
ENSMUSG00000056851	1739.11285406147	1550.24698213928	1421.60854966537	1694.31100869186	1339.14185242601	1635.85927050218	1747.00722000145	1740.30322200932	1922.01475708508	1942.01036616662	1931.33109678331	1954.78052091005	1563.38008624769	1872.90786382597	-0.26153850649014	0.000677210550726849	0.0109538806580068	Pcbp2	15	102378974	102408496	+	5203	protein_coding	poly(rC) binding protein 2 [Source:MGI Symbol;Acc:MGI:108202]	-	1808	1520	1654	1784	1894	1592	1535	1626	1891	1775	1794	1804	35.1343746922403	31.5688198508929	29.1690420446097	35.0225695965242	27.9015075452154	33.5732254498301	35.9605544124342	35.0383336181005	38.7604921175132	39.4237260086815	39.0225626039119
ENSMUSG00000028560	254.903156153921	265.173825892246	250.113717020933	284.917770519931	212.820326071927	236.336452396671	331.191596755975	259.011918650833	349.642028787555	335.88573657079	318.658865467035	306.653485264715	250.710874675938	316.840605249484	-0.340359756065753	0.000681364662244601	0.0110104864056471	Usp1	4	98812047	98823780	+	3733	protein_coding	ubiquitin specific peptidase 1 [Source:MGI Symbol;Acc:MGI:2385198]	-	265	260	291	300	301	230	291	242	344	307	296	283	7.17753819583697	7.5263418934064	7.15279018946484	8.20862181849416	6.18030667870827	6.76041996137216	9.50182054427803	7.26832108020062	9.82770319793789	9.50371757819119	8.9738931533145
ENSMUSG00000023307	1288.94426130662	1319.7497334791	1364.0222299389	1195.70491028198	1094.50453408419	1295.74028900957	1506.86485946705	1402.08931170492	1493.09343107244	1544.8555701562	1506.09375942021	1385.90038040131	1259.77765968339	1473.14955203702	-0.226619242725195	0.000683413605014258	0.0110272695765017	Marchf5	19	37184942	37199550	+	2408	protein_coding	membrane associated ring-CH-type finger 5 [Source:MGI Symbol;Acc:MGI:1915207]	-	1340	1294	1587	1259	1548	1261	1324	1310	1469	1412	1399	1279	56.2646917726754	58.0692716087136	60.4729188622847	53.4043004260581	49.273792948401	57.4595781626944	67.019830840968	60.9946215713968	65.0604245051358	67.7628011673567	65.7519148653011
ENSMUSG00000079012	2881.84851259301	2805.74305780603	2332.67569757667	2276.49298645425	2437.18160787352	2381.86042024123	3181.03269049124	2396.39539611246	3496.42028787555	4841.34978607734	3297.4733274511	3517.30464017408	2519.30038042412	3454.99602136363	-0.45572542230725	0.00068766245917381	0.0110697204671979	Serpina3m	12	104304745	104360516	+	1719	protein_coding	serine (or cysteine) peptidase inhibitor, clade A, member 3M [Source:MGI Symbol;Acc:MGI:98378]	-	2996	2751	2714	2397	3447	2318	2795	2239	3440	4425	3063	3246	176.219336066028	172.935159364847	144.868663591109	142.429234517176	153.697543798328	147.958998925638	198.188184964392	146.034324117805	213.419523198965	297.475042129809	201.65931764593
ENSMUSG00000047638	2156.57689093242	2121.39060713796	2119.5203648578	1815.8759241137	1980.43100773245	1812.59783490316	2165.83370662069	2332.17756504201	3057.33494939816	2449.66828723778	2221.99965649986	2897.49618232455	2001.06543827958	2520.75172452051	-0.333183118368553	0.000698796324510088	0.0112174113654192	Nr1h4	10	89290096	89369447	-	2303	protein_coding	nuclear receptor subfamily 1, group H, member 4 [Source:MGI Symbol;Acc:MGI:1352464]	THR-like	2242	2080	2466	1912	2801	1764	1903	2179	3008	2239	2064	2674	98.4304110154977	97.5973401236165	98.2515977318593	84.8009920321534	93.2224883812706	84.044340219138	100.72022218543	106.081589964968	139.294982583397	112.350055675445	101.429183209461
ENSMUSG00000017707	2579.81232001818	2549.74832588698	2344.70865990757	2556.66212746552	2456.97884750812	2596.61832698429	2576.69338507054	3016.09746594235	3467.96105297424	4107.215163149	2708.60035646979	3384.02415011203	2514.08810129511	3210.09859561966	-0.352731580954631	0.000699294065587144	0.0112174113654192	Serinc3	2	163465192	163487051	-	3840	protein_coding	serine incorporator 3 [Source:MGI Symbol;Acc:MGI:1349457]	-	2682	2500	2728	2692	3475	2527	2264	2818	3412	3754	2516	3123	70.6179616039007	70.3521491588694	65.1858944018459	71.6062308062474	69.3625586498758	72.2067581270747	71.8649326601986	82.2785240458764	94.7609437994505	112.973395051728	74.1526345576161
ENSMUSG00000036863	111.580249486245	130.547114285413	111.734650215537	83.5758793525132	72.1185158117492	110.975377647132	147.955008860057	134.857445247955	170.755409407876	198.030352831638	146.410830079448	115.943190541783	103.421964466432	152.325372828126	-0.56417434480335	0.000699643486059339	0.0112174113654192	Syde2	3	145693625	145727475	+	5751	protein_coding	synapse defective 1, Rho GTPase, homolog 2 (C. elegans) [Source:MGI Symbol;Acc:MGI:3036264]	-	116	128	130	88	102	108	130	126	168	181	136	107	2.0393992249859	2.40511134443175	2.07415148541051	1.56295432786333	1.35943461678774	2.06055502884689	2.7553185084397	2.45642724487801	3.1154263840705	3.63704222928468	2.67634880609479
ENSMUSG00000037720	837.813769849304	878.133323435475	949.744526832063	911.736865663781	807.444559382525	980.28250254967	948.050172157137	1055.31302392447	1223.74710075644	1102.84306991321	1000.11515546917	1126.92446881733	894.19259128547	1076.16549850629	-0.268315544507151	0.000700171319325299	0.0112174113654192	Tmem33	5	67417908	67448804	+	8961	protein_coding	transmembrane protein 33 [Source:MGI Symbol;Acc:MGI:1915128]	-	871	861	1105	960	1142	954	833	986	1204	1008	929	1040	9.82764150904938	10.3828184191506	11.314784525953	10.9426305987059	9.76812361788782	11.6814223572075	11.3307941302195	12.3366477859962	14.3291882750427	12.9992169255855	11.7329281157874
ENSMUSG00000006262	864.746933518397	814.899564953478	870.670774371837	762.629899091683	610.886251581876	834.370431939552	859.277166841103	979.321923824431	1068.2377100457	1004.37493867096	1011.95720790207	996.894722415327	793.03397590947	986.677278283265	-0.316758598242233	0.000701481000359984	0.0112277006546676	Mob1b	5	88868714	88912079	+	15033	protein_coding	MOB kinase activator 1B [Source:MGI Symbol;Acc:MGI:1915723]	-	899	799	1013	803	864	812	755	915	1051	918	940	920	6.04646666050874	5.74340850032001	6.18307159126823	5.45603152054287	4.40524031947389	5.9267171484275	6.12171517033691	6.82420657254752	7.45604701745987	7.0568382016454	7.07667693076216
ENSMUSG00000098708	36.5521506937699	46.9153691963204	30.0824058272599	28.4917770519931	41.7156120871883	27.7438444117831	36.4196944886295	32.1089155352273	87.4105071968889	111.597215407884	50.5978603951035	135.447652502082	35.2501932113858	75.5969742543027	-1.10010227036172	0.000711492896936349	0.0113663186251313	Gm27252	7	63546204	63549973	+	1589	lncRNA	predicted gene 27252 [Source:MGI Symbol;Acc:MGI:5521095]	-	38	46	35	30	59	27	32	30	86	102	47	125	2.41795006526534	3.12825767839464	2.02108525797964	1.92843204835989	2.84596552516462	1.86441975627729	2.45469707965907	2.1167720167361	5.77199748865672	7.41804410078563	3.3475042259329
ENSMUSG00000036019	92.3422754368923	168.28338950854	79.9332497695764	143.408611161699	86.9664455376976	101.727429509871	142.264431596209	142.349525539508	234.788687935829	160.83128102901	166.865284281724	234.053543523598	112.110233487379	180.19212565098	-0.689087551378398	0.000712969218073317	0.0113790969510715	Tmtc2	10	105023524	105410312	-	7779	protein_coding	transmembrane and tetratricopeptide repeat containing 2 [Source:MGI Symbol;Acc:MGI:1914057]	-	96	165	93	151	123	99	125	133	231	147	155	216	1.24777158055709	2.29207464748989	1.09698241113789	1.98271439024478	1.21194485805297	1.39641740240694	1.95865554476509	1.91692268801028	3.16693965295481	2.18376901511335	2.25504441397364
ENSMUSG00000040170	133.703919643	186.641577454927	105.718169050085	197.542987560486	284.231797611012	169.545715849786	198.032088781923	185.161412919811	567.151895533302	632.384220644679	459.686944440621	419.345932146447	179.564027861549	410.293749077797	-1.19148141257907	0.000719714982505104	0.0114758724509013	Fmo2	1	162701886	162726295	-	5609	protein_coding	flavin containing monooxygenase 2 [Source:MGI Symbol;Acc:MGI:1916776]	-	139	183	123	208	402	165	174	173	558	578	427	387	2.50563027871195	3.52560971702055	2.01214909923514	3.78778114439606	5.49341151549297	3.22776816227598	3.78125209911871	3.45809875250909	10.6096324372527	11.9084581502658	8.61568095275507
ENSMUSG00000039244	183.722652171317	132.586912946123	140.957558733446	158.604225589428	171.811758257402	203.454859019743	202.584550593002	217.270328455038	217.509866745747	240.699876369947	195.932140253379	227.552056203499	165.189661119577	216.924803103435	-0.393795939946959	0.000721348526097938	0.0114910273731245	E130309D02Rik	5	143286950	143301115	-	4639	protein_coding	RIKEN cDNA E130309D02 gene [Source:MGI Symbol;Acc:MGI:2442621]	-	191	130	164	167	243	198	178	203	214	220	182	210	4.16290617793063	3.028220983842	3.2438440174204	3.6770461568508	4.01498032647027	4.68322094129062	4.67700091213712	4.90623553296339	4.91972673046959	5.48038974075853	4.44011469424969
ENSMUSG00000032786	7025.70812282355	11422.8724999737	3953.6876230113	9115.46920483434	3670.97386367257	8593.39891910156	8659.92048012444	24001.4143625824	10990.3466781391	20437.6076845028	17152.6746739401	13334.550493525	7297.01837223616	15762.752395469	-1.11118734811952	0.000727504436719251	0.0115500324535913	Alas1	9	106110654	106125853	-	6174	protein_coding	aminolevulinic acid synthase 1 [Source:MGI Symbol;Acc:MGI:87989]	-	7304	11200	4600	9598	5192	8363	7609	22425	10813	18680	15933	12306	119.613932205826	196.028845547435	68.3646655776593	158.789252140436	64.4569244112114	148.627543870688	150.221738519047	407.232616473723	186.78033812925	349.641828767144	292.064050678247
ENSMUSG00000066568	437.663909622771	420.198524106174	407.401724632034	430.225833485096	400.187058327942	442.873960795501	479.146605616032	468.790166814318	517.348234456005	533.916089402428	465.069695546483	512.53391706788	423.091835161586	496.134118150524	-0.23170629165445	0.000728485580386418	0.0115500324535913	Lsm14a	7	34044071	34092740	-	6136	protein_coding	LSM14A mRNA processing body assembly factor [Source:MGI Symbol;Acc:MGI:1914320]	-	455	412	474	453	566	431	421	438	509	488	432	473	7.49745165475759	7.25571891403286	7.0881594389861	7.54084187176376	7.07021467700872	7.70718437553907	8.36312464697304	8.00323349495886	8.84675521668356	9.1906792014348	7.96793108298145
ENSMUSG00000028383	789.718834725923	779.20308839106	1143.99091874523	964.921516160834	804.616382291868	1039.88039054535	1026.58013839824	1298.27048480769	1331.48563288284	1268.05071233077	1021.64615989262	1328.47057574042	920.388521810044	1212.41728400876	-0.397798351369268	0.000731559857563536	0.0115878530357192	Hsdl2	4	59581563	59618689	+	2795	protein_coding	hydroxysteroid dehydrogenase like 2 [Source:MGI Symbol;Acc:MGI:1919729]	-	821	764	1331	1016	1138	1012	902	1213	1310	1159	949	1226	29.699488736401	29.5379350434812	43.6955017238064	37.1294809927415	31.2077149375442	39.7285330767549	39.3365755919007	48.6581638767098	49.9851572675998	47.9197738828298	38.4265658283561
ENSMUSG00000022752	1560.19969540249	1584.92355937134	1609.83846041308	1562.29910835096	1284.69944343087	1502.2777974084	1666.2010228548	1672.87449938534	1873.22749725426	1748.35637472352	1915.18284346572	1871.34476696877	1517.37301072952	1791.19783410874	-0.240232757922485	0.00073667047270951	0.0116578275558978	Tomm70a	16	56942066	56977068	+	9777	protein_coding	translocase of outer mitochondrial membrane 70A [Source:MGI Symbol;Acc:MGI:106295]	-	1622	1554	1873	1645	1817	1462	1464	1563	1843	1598	1779	1727	16.773854169862	17.1756817348745	17.5781290829592	17.1857017263924	14.2446188335598	16.4076199067478	18.2518666181554	17.9238000687665	20.1034826508624	18.8879270252965	20.5928997897761
ENSMUSG00000035354	445.359099242512	434.477114731141	441.781617006046	455.86843283189	408.671589599912	441.846411002472	596.372497251309	526.586214777727	520.397438195431	644.419214463176	556.576464346138	428.014581906581	438.000710735662	545.394401823394	-0.316707651637225	0.000744228423322248	0.0117442875582804	Uvrag	7	98534228	98790348	-	9035	protein_coding	UV radiation resistance associated gene [Source:MGI Symbol;Acc:MGI:1925860]	-	463	426	514	480	578	430	524	492	512	589	517	395	5.18132056233411	5.09506849717963	5.22005945170002	5.42650319839534	4.90344379928009	5.22208730193931	7.06927627842769	6.10539369644009	6.04356758967256	7.53356039459985	6.47604054953858
ENSMUSG00000026867	741.623899602541	621.118692186067	660.953430890368	623.020191536917	629.976446943809	676.127763813085	727.255774319821	813.425860225757	816.170200919788	798.685953409369	698.681093540897	830.023214532761	658.803404162131	780.707016158066	-0.245679965553008	0.000750677625613608	0.0118049727355329	Gapvd1	2	34564606	34645244	-	13748	protein_coding	GTPase activating protein and VPS9 domains 1 [Source:MGI Symbol;Acc:MGI:1913941]	-	771	609	769	656	891	658	639	760	803	730	649	766	5.67025359862452	4.7868118107933	5.13248044644603	4.87384034598385	4.96752087769012	5.25158258497612	5.66543367324	6.1979889397032	6.22913296446405	6.13615714199306	5.34259614634823
ENSMUSG00000032342	190.45594308859	152.984899553219	207.998348862769	206.090520676084	178.17515671138	184.958962745221	233.313667817783	264.363404573371	257.149515358289	241.793966717083	208.850742907448	221.050568883399	186.777305272877	237.753644376229	-0.347702722176376	0.000751810854248702	0.0118085547994133	Mto1	9	78355490	78382630	+	4078	protein_coding	mitochondrial tRNA translation optimization 1 [Source:MGI Symbol;Acc:MGI:1915541]	-	198	150	242	217	252	180	205	247	253	221	194	204	4.90914202933529	3.97477566606266	5.44513475045874	5.43524963128266	4.73647053353928	4.84316330345695	6.12743149378943	6.79088631228246	6.61644762707811	6.26265068619947	5.38395822791434
ENSMUSG00000030421	587.720107207721	634.37738348068	550.078277984181	537.544860380937	499.173256500931	533.298342582053	598.648728156848	613.280286722841	707.415267546914	713.346906332752	716.982447300828	684.823331050529	557.03203802275	672.416161185119	-0.273450540818882	0.000759036032440978	0.0119109180389199	Uri1	7	37659417	37722976	-	3673	protein_coding	URI1, prefoldin-like chaperone [Source:MGI Symbol;Acc:MGI:1342294]	-	611	622	640	566	706	519	526	573	696	652	666	632	16.8192997364463	18.2994501740241	15.9881985450195	15.7399187318416	14.7327999970353	15.5042320156505	17.4556747289185	17.4908301199943	20.2087704449027	20.5135017954248	20.5210923136338
ENSMUSG00000029684	907.070476426973	918.929296649666	1016.78531696139	919.334672877645	903.602580464858	975.144753584525	1197.2974563137	948.283305473712	1180.041847158	1295.40297100917	1086.23917316297	1077.07973269656	940.144516160842	1130.72408096902	-0.266282045703066	0.000765761152935104	0.0119843370963151	Wasl	6	24613804	24665008	-	6165	protein_coding	WASP like actin nucleation promoting factor [Source:MGI Symbol;Acc:MGI:1920428]	-	943	901	1183	968	1278	949	1052	886	1161	1184	1009	994	15.4655810067245	15.7928421570688	17.6072751423556	16.0379649205129	15.8890998185598	16.8902843416879	20.7995760841258	16.1130356899161	20.0840233784136	22.1938045865491	18.5227411880466
ENSMUSG00000022877	10791.5415429843	10729.3409553324	11069.4658471223	10021.5077150877	9453.88896979312	10708.0963931553	11998.0131030979	11222.0659795619	12936.7550651396	12060.1578964815	12871.2344443374	11228.0686018126	10462.3069039125	12052.7158484051	-0.204271246934614	0.00076585200205319	0.0119843370963151	Hrg	16	22769822	22780406	+	1994	protein_coding	histidine-rich glycoprotein [Source:MGI Symbol;Acc:MGI:2146636]	-	11219	10520	12879	10552	13371	10421	10542	10485	12728	11023	11956	10362	568.874703741946	570.110671843735	592.648891425977	540.526027986502	513.972940888386	573.440115665203	644.420997355725	589.549138285099	680.748341726369	638.833658305226	678.590734700145
ENSMUSG00000064215	907.070476426973	1005.62073972982	1387.22865729136	916.485495172446	1582.3650822225	964.869255654235	1504.58862856151	1820.57551084739	1754.30855141663	1396.05928294569	1452.26624836159	1517.01370802332	1127.27328441622	1574.13532169269	-0.480774676387578	0.000766946137536737	0.0119903047636087	Ifi27	12	103400470	103406498	+	1467	protein_coding	interferon, alpha-inducible protein 27 [Source:MGI Symbol;Acc:MGI:1277180]	-	943	986	1614	965	2238	939	1322	1701	1726	1276	1349	1400	64.9933925742718	72.6298899062789	100.951762051543	67.1899290269106	116.931491377664	70.2326908068473	109.843197383318	130.002267656074	125.476459792606	100.515652653577	104.07082780091
ENSMUSG00000025078	555.015551323821	837.337350221283	681.581366314775	517.600616444542	633.51166830713	742.91850035997	817.166895088625	748.137731970795	955.417171686925	967.175866868332	965.665548391655	801.850102812328	661.327508828587	875.902219469777	-0.406082476111084	0.000773257088562868	0.0120777444232169	Nhlrc2	19	56536693	56591935	+	8718	protein_coding	NHL repeat containing 2 [Source:MGI Symbol;Acc:MGI:1914116]	-	577	821	793	545	896	723	718	699	940	884	897	740	6.69185584329073	10.1764165874842	8.34635417238296	6.38537812969301	7.87757715511639	9.09966201787658	10.0387445786634	8.9895310984208	11.4990660447337	11.7178662529578	11.6445511142552
ENSMUSG00000041341	530.006185059663	471.193490623913	433.186643912543	539.444312184404	423.51951932586	433.62601265824	548.571648234982	544.781266914356	638.299982786584	586.432426064962	532.892359480345	701.077049350779	471.829360627437	592.009122138668	-0.328618749144633	0.000776795857642789	0.0121217624464443	Atg2b	12	105582395	105651470	-	13456	protein_coding	autophagy related 2B [Source:MGI Symbol;Acc:MGI:1923809]	-	551	462	504	568	599	422	482	509	628	536	495	647	4.14021837683904	3.71017659868511	3.43680621573922	4.31160870519054	3.41202625565869	3.4411238355182	4.36619255331433	4.24110018804047	4.97731635057814	4.60322229081824	4.16328741497687
ENSMUSG00000000605	864.746933518397	855.695538167669	819.96043312017	954.47453124177	881.684208012267	845.673479662871	937.80713308221	1043.53975489489	1040.79487639086	1016.40993248946	934.445591977655	1086.83196367671	870.372520620524	1009.9715420853	-0.21477738783545	0.000780301028643473	0.0121627256015516	Clcn4	7	7285308	7303850	-	8575	protein_coding	chloride channel, voltage-sensitive 4 [Source:MGI Symbol;Acc:MGI:104571]	-	899	839	954	1005	1247	823	824	975	1024	929	868	1003	10.6001788113619	10.5729558052049	10.2083307591267	11.9712338871452	11.1463800102777	10.5309981341642	11.7129127386753	12.7481514722209	12.7355412647677	12.5197230420646	11.4559937935026
ENSMUSG00000027601	897.451489402297	894.451712721151	1043.42973355124	952.575079438304	786.233231202599	945.345809586684	1062.99983288687	1055.31302392447	1097.71334619349	1130.19532859161	1084.08607272062	1074.91257025653	919.914509317047	1084.20336242893	-0.237965404078202	0.000781455738990218	0.0121627256015516	Mtfr1	3	19241491	19274981	+	4372	protein_coding	mitochondrial fission regulator 1 [Source:MGI Symbol;Acc:MGI:1914722]	-	933	877	1214	1003	1112	920	934	986	1080	1033	1007	992	21.5769034761177	21.6764433375427	25.4788029836923	23.4329929888564	19.4951308483457	23.0893391727377	26.0398541717614	25.285613177107	26.3448167254452	27.3044419358961	26.0673264318021
ENSMUSG00000034075	983.060473921916	824.078658926671	964.355981091018	824.362082704335	803.20229374654	916.574415381872	1077.79533377288	1046.75064644841	1217.64869327759	1147.70077414579	999.038605248	956.802217274711	885.938984295392	1074.28937836123	-0.27865816095776	0.000782978645355864	0.0121627256015516	Zdhhc5	2	84518314	84545524	-	5047	protein_coding	zinc finger, DHHC domain containing 5 [Source:MGI Symbol;Acc:MGI:1923573]	-	1022	808	1122	868	1136	892	947	978	1198	1049	928	883	20.4741188203945	17.3000214177299	20.3985848502424	17.5668301932797	17.252281950804	19.3925705003365	22.8711761666622	21.7261252125527	25.3148345168249	24.0190219930295	20.8095095528704
ENSMUSG00000025139	940.73693101334	962.784967854922	857.778314731583	878.496459103122	842.089728743072	875.472423660712	986.746097551306	947.213008289204	1067.22130879922	1158.64167761715	1009.80410745972	1135.59311857746	892.893137517792	1050.86988638235	-0.235924915645267	0.000783036013938911	0.0121627256015516	Tollip	7	141428550	141472244	-	5059	protein_coding	toll interacting protein [Source:MGI Symbol;Acc:MGI:1891808]	-	978	944	998	925	1191	852	867	885	1050	1059	938	1048	19.546175941392	20.1639633615288	18.1011575747877	18.6760073498095	18.044655808606	18.4790118805603	20.8894133157143	19.6135099170811	22.1348304195362	24.1904761629267	20.9838576864359
ENSMUSG00000033174	1924.75930363772	2292.73369463757	2883.6134728702	2055.20685135044	1877.90958819614	2548.32348671193	2691.64304580028	2769.92911350561	3088.8433880389	3509.84183361268	2626.78253966069	3055.69904044698	2263.75773290067	2957.12316017752	-0.385635907774877	0.000798914235265665	0.0123750785134798	Mgll	6	88701394	88805342	+	5077	protein_coding	monoglyceride lipase [Source:MGI Symbol;Acc:MGI:1346042]	-	2001	2248	3355	2164	2656	2480	2365	2588	3039	3208	2440	2820	39.8499291441639	47.8473322219493	60.6353443450236	43.5368572500961	40.0979738032815	53.5979706735316	56.7800546884393	57.1523163359492	63.8373890568871	73.01974846247	54.3913497442282
ENSMUSG00000024055	1181.21160663025	1296.29204888094	1035.69425776709	1266.93435291196	1202.68230780182	1147.7731188134	1352.08115789037	1486.64278928102	1344.69884908702	1310.72023586907	1382.29048398538	1484.50627142282	1188.43128213424	1393.48996458928	-0.23002673347052	0.00080358856858845	0.012436032107447	Cyp4f13	17	33143662	33166376	-	4441	protein_coding	cytochrome P450, family 4, subfamily f, polypeptide 13 [Source:MGI Symbol;Acc:MGI:2158641]	-	1228	1271	1205	1334	1701	1117	1188	1389	1323	1198	1284	1370	27.9579434382473	30.9266843747574	24.8969851853844	30.681885102017	29.3579050082119	27.5979122392637	32.606748392669	35.0669666768041	31.7709828724311	31.1737595472353	32.7213658610025
ENSMUSG00000025511	715.652634635915	829.178155578445	368.724345711272	543.243215791336	571.998816585344	562.069736786865	596.372497251309	933.299144890606	1021.48325270783	858.860922501856	973.201399939862	947.049986294561	598.477817514863	888.377867264337	-0.570738021830948	0.000815432408684084	0.0125900429166728	Tspan4	7	141055153	141073340	+	2601	protein_coding	tetraspanin 4 [Source:MGI Symbol;Acc:MGI:1928097]	-	744	813	429	572	809	547	524	872	1005	785	904	874	28.9214599077049	33.7768214536036	15.1341288487375	22.4627363348801	23.8401887707117	23.0754831762764	24.5562903404822	37.5883152706098	41.2075969417975	34.8772665859152	39.3346464973919
ENSMUSG00000025066	462.673275886929	407.959732141916	459.831060502402	443.52199610936	393.823659873964	497.334099826038	529.223685537898	483.774327397424	604.758741652894	628.007859256134	529.662708816828	507.116010967797	444.190637390101	547.090555604829	-0.302157360934624	0.0008170211697276	0.0125975528113269	Sfr1	19	47720121	47724027	+	1915	protein_coding	SWI5 dependent recombination repair 1 [Source:MGI Symbol;Acc:MGI:1915038]	-	481	400	535	467	557	484	465	452	595	574	492	468	25.3959185987755	22.5714675943652	25.6345377707924	24.9089307415507	22.2939969487456	27.73195026552	29.5975661178834	26.4634452921904	33.1359759890579	34.6382745697494	29.0765916758361
ENSMUSG00000006442	429.006821300562	396.740839508013	275.898636301441	224.135312809013	325.9474096982	320.595535425049	434.760102958015	435.610954094583	536.659858139039	398.248886357549	480.141398642897	450.76978752693	328.720759173713	456.031831286502	-0.473382692558272	0.000823291811094861	0.012663222968604	Srm	4	148675960	148679450	+	1599	protein_coding	spermidine synthase [Source:MGI Symbol;Acc:MGI:102690]	-	446	389	321	236	461	312	382	407	528	364	446	416	28.2016178459096	26.2887370425398	18.4203151336088	15.0754582418835	22.0980515383907	21.4096693241165	29.119688437283	28.537943485087	35.2157577919563	26.3066808649892	31.567018747
ENSMUSG00000060371	31.7426571814317	41.8158725445464	71.3382766760735	31.3409547571925	34.6451693605462	45.2121908932762	43.2483872052476	61.0069395169318	79.2792972250852	141.13765478056	80.741266587931	76.9342666211828	42.6825202355111	80.3913019894897	-0.913092462692359	0.00082353857612964	0.012663222968604	Caln1	5	130398296	130876253	+	10483	protein_coding	calneuron 1 [Source:MGI Symbol;Acc:MGI:2155987]	-	33	41	83	33	49	44	38	57	78	129	75	71	0.318284861134365	0.422636358430694	0.726495608997318	0.321540243950039	0.358271295988246	0.460543778745422	0.441844888939158	0.609629533122958	0.793524968153413	1.42205783951153	0.80969759778355
ENSMUSG00000021326	257.788852261324	227.437550669118	254.411203567684	240.280653138475	270.797956430392	218.868105915178	290.219440456267	310.386183507197	322.199195132718	274.616677131167	279.903057504828	343.495246745281	244.930720330362	303.469966746243	-0.306221924268557	0.000829325398329808	0.0127289341703504	Trim27	13	21363615	21378894	+	5500	protein_coding	tripartite motif-containing 27 [Source:MGI Symbol;Acc:MGI:97904]	-	268	223	296	253	383	213	255	290	317	251	260	317	4.92674101049463	4.38137835401622	4.93820947833338	4.6985604047606	5.33749652099649	4.24933277744339	5.65131240450261	5.91169523049796	6.14678683087472	5.27380622301825	5.35004988743488
ENSMUSG00000010797	5.77139221480577	11.2188926339027	16.3304488776554	13.2961626242635	11.3127083626273	7.19284855120303	18.2098472443148	37.4604014577651	34.5576423801654	40.4813428440365	21.5310044234483	7.58506854011662	10.8537422107429	26.6375511483078	-1.28902890508336	0.000831812991978375	0.0127554768924888	Wnt2	6	17988939	18030584	-	2255	protein_coding	wingless-type MMTV integration site family, member 2 [Source:MGI Symbol;Acc:MGI:98954]	-	6	11	19	14	16	7	16	35	34	37	20	7	0.269024809455477	0.527126346868407	0.773121127952656	0.634144853626226	0.543844770654931	0.340608375610944	0.864858904562809	1.74019624110537	1.60799224628561	1.89613089351545	1.00376170495964
ENSMUSG00000025981	768.557063271635	1223.87919642575	369.583843020622	626.819095143849	590.381967674614	1062.48648599199	1119.90560552536	1457.74476529932	1147.51700727079	1335.88431385321	1446.88349725572	1126.92446881733	773.61794192141	1272.47660967029	-0.718763905863202	0.000836969755243433	0.0128111967449545	Coq10b	1	55091929	55111861	+	4805	protein_coding	coenzyme Q10B [Source:MGI Symbol;Acc:MGI:1915126]	-	799	1200	430	660	835	1034	984	1362	1129	1221	1344	1040	16.8128375064987	26.9871137002348	8.21136865895495	14.0299953270687	13.3197049269698	23.6119022197345	24.9616638984457	31.7804793653595	25.058330292326	29.3653653363064	31.6557822523963
ENSMUSG00000064373	47865.0413334916	42706.2446599461	47329.0788366827	48376.1882565792	38636.4342797356	49739.575281362	49376.0008029595	53959.0325569494	59736.9504591017	56638.8690905428	51399.8903098769	56057.9908363419	45775.4271079662	54528.1223426287	-0.252456689619393	0.000841800017013814	0.0128734180783694	Selenop	15	3298029	3309990	+	2842	protein_coding	selenoprotein P [Source:MGI Symbol;Acc:MGI:894288]	-	49761	41873	55066	50937	54645	48406	43384	50415	58773	51768	47745	51734	1770.32358023534	1592.13022944978	1777.8697639135	1830.69616725278	1473.76377431055	1868.86939591091	1860.704220258	1988.89761065611	2205.49138237446	2104.9919996897	1901.30152833281
ENSMUSG00000116564	381.873784879648	483.432282588171	321.451993697006	314.359273473658	284.231797611012	315.457786459904	344.848982189211	432.40006254106	612.889951624697	580.961974329281	500.595852845172	526.620472928097	350.134486451566	499.719549409586	-0.515079299860577	0.000846774015604613	0.012914263364008	Riok2	17	17594571	17615161	+	3401	protein_coding	RIO kinase 2 [Source:MGI Symbol;Acc:MGI:1914295]	-	397	474	374	331	402	307	303	404	603	531	465	486	11.8024318971319	15.0605313511329	10.0903320336346	9.94096042069314	9.05984862993239	9.90456879530483	10.8594497836318	13.3183818168758	18.9087256064008	18.0426791210047	15.4736758273751
ENSMUSG00000025364	1088.86933119335	1089.25248481892	1005.61185193983	977.267952883365	960.166122277994	955.621307516974	1143.80603003352	1261.88038053443	1242.042323193	1052.51491394495	1204.65969749193	1174.60204249806	1012.79817510507	1179.91756461598	-0.221153648210661	0.000867862078742225	0.0131880540999112	Pa2g4	10	128393635	128401856	-	2804	protein_coding	proliferation-associated 2G4 [Source:MGI Symbol;Acc:MGI:894684]	-	1132	1068	1170	1029	1358	930	1005	1179	1222	962	1119	1084	40.8184064493947	41.1587169698178	38.286735639573	37.4838635528334	37.1213089053336	36.3922383794829	43.6877700146683	47.1424906810026	46.477715802919	39.6469879767514	45.1647125428207
ENSMUSG00000004069	1325.49641200039	1262.63537097923	1408.71609002511	1277.38133783103	1139.04832326204	1185.79246115547	1388.500852379	1375.33188209223	1465.6505974176	1666.29959868831	1508.24685986255	1666.54791638562	1266.51166587555	1511.76295113755	-0.255599152565875	0.000880051315944242	0.0133371380511838	Dnaja3	16	4457853	4525559	+	3912	protein_coding	DnaJ heat shock protein family (Hsp40) member A3 [Source:MGI Symbol;Acc:MGI:1933786]	-	1378	1238	1639	1345	1611	1154	1220	1285	1442	1523	1401	1538	35.6154142234941	34.1971870070892	38.4432941455572	35.1180522828477	31.5644491637763	32.3676218814304	38.0130580959666	36.8282438135043	39.311353205592	44.989813575058	40.5309200562662
ENSMUSG00000029151	18.2760753468849	10.1989933035479	1.71899461870057	16.1453403294628	7.07044272664208	10.27549793029	12.5192699804664	46.0227789338257	26.4264324083617	22.9758972898586	18.301353759931	41.1760863606331	10.6142240425881	27.9036364555128	-1.40918434136692	0.000882845998698247	0.0133554275090844	Slc30a3	5	31243450	31265581	-	2834	protein_coding	solute carrier family 30 (zinc transporter), member 3 [Source:MGI Symbol;Acc:MGI:1345280]	-	19	10	2	17	10	10	11	43	26	21	17	38	0.677862147795807	0.381301697628876	0.0647546017729539	0.612711537548175	0.270459147368311	0.387172037001047	0.473112763048705	1.7011606867505	0.97841945908636	0.856313094493737	0.678885055745021
ENSMUSG00000063684	488.644540853555	458.954698659656	596.491132689097	546.092393496535	366.955977512724	549.739139270517	644.173346267635	591.874343032689	740.956508680604	690.371009042893	567.341966557862	697.826305690729	501.146313747014	655.423913212069	-0.388548291964512	0.000884231186831762	0.0133635797311253	Hadhb-ps	2	108779151	108780578	+	1428	processed_pseudogene	hydroxyacyl-CoA dehydrogenase trifunctional multienzyme complex subunit beta, pseudogene [Source:MGI Symbol;Acc:MGI:3651143]	-	508	450	694	575	519	535	566	553	729	631	527	644	35.9685667861376	34.0528049710158	44.5935195198315	41.1288550836887	27.8574058172332	41.1082892703514	48.3125597715621	43.4183836655065	54.4441096907992	51.0639361238096	41.7666440388117
ENSMUSG00000034424	1017.68882721075	1100.47137745282	1078.66912323461	1137.77163027626	1024.50715109044	1174.48941343215	1229.16468899125	1270.44275801049	1252.20633565776	1387.3065601686	1333.84572403262	1135.59311857746	1088.9329204495	1268.09319757303	-0.220503306482649	0.000884973714211958	0.0133635797311253	Gcsh	8	117708549	117720276	-	1579	protein_coding	glycine cleavage system protein H (aminomethyl carrier) [Source:MGI Symbol;Acc:MGI:1915383]	-	1058	1079	1255	1198	1449	1143	1080	1187	1232	1268	1239	1048	67.7471712213196	73.8427563619742	72.9293063609285	77.4964254330369	70.3376373056972	79.4269580063386	83.3707004501372	84.2840346625013	83.2108881075295	92.8004879767296	88.8047814047961
ENSMUSG00000035171	120.237337808453	119.32822165151	86.8092282443786	139.609707554766	78.4819142657271	85.2866328214074	106.982852560349	160.544577676136	238.854292921731	136.761293392015	164.712183839379	174.456576422682	104.958840391041	163.718629468716	-0.645942994389621	0.000887019631259108	0.0133824611991396	1110059E24Rik	19	21558566	21630340	-	3067	protein_coding	RIKEN cDNA 1110059E24 gene [Source:MGI Symbol;Acc:MGI:1913456]	-	125	117	101	147	111	83	94	150	235	125	153	161	4.12082209353671	4.12231021507621	3.02167732048903	4.89565202860612	2.77402725217604	2.96939618152789	3.73581965275877	5.48345408313282	8.17157301744281	4.70987491614896	5.64579140261901
ENSMUSG00000003233	361.673912127828	368.183658258079	353.253394142967	323.856532490989	362.006667604074	397.661769902225	422.240832977549	521.234728855189	480.757789582889	373.084808373418	412.318734709035	476.77573680733	361.105989087694	447.735438550902	-0.311253517845961	0.000897535680247006	0.0135289831658738	Dvl3	16	20335732	20352760	+	6410	protein_coding	dishevelled segment polarity protein 3 [Source:MGI Symbol;Acc:MGI:108100]	-	376	361	411	341	512	387	371	487	473	341	383	440	5.93085687574388	6.085801138845	5.88334450276838	5.43379603209444	6.12228372082056	6.6245558339656	7.05484871150321	8.51819660814933	7.86963682560303	6.14765497838333	6.76219854067057
ENSMUSG00000015757	245.284169129245	244.77583928515	234.642765452627	226.984490514212	238.980964160502	234.281352810613	248.109168703789	312.526777876212	282.559546520176	310.721658586659	266.984454850759	329.408690885065	237.491596892058	291.718382903776	-0.297174485052054	0.000913903491915803	0.0137387708141266	Ppil4	10	7668655	7698899	+	6450	protein_coding	peptidylprolyl isomerase (cyclophilin)-like 4 [Source:MGI Symbol;Acc:MGI:1914668]	-	255	240	273	239	338	228	218	292	278	284	248	304	3.99731243041694	4.0208707389032	3.88367983014748	3.7848194699622	4.01659928047947	3.87863544267133	4.11972857455457	5.07574581137649	4.59659944949378	5.08828890352049	4.35150151846224
ENSMUSG00000033307	1388.01982766079	1696.09258638002	1367.4602191763	1598.38869261682	1645.99906676228	1532.07674140625	1892.68599795597	1595.81310210079	1887.45711470491	1853.38904804859	1835.51812709897	1877.84625428887	1538.00618900041	1823.78494069968	-0.245817956243408	0.000919892379104279	0.013785904805849	Mif	10	75695187	75696074	-	745	protein_coding	macrophage migration inhibitory factor (glycosylation-inhibiting factor) [Source:MGI Symbol;Acc:MGI:96982]	-	1443	1663	1591	1683	2328	1491	1663	1491	1857	1694	1705	1733	195.838325301966	241.215138983413	195.954117722457	230.746342609049	239.512521964845	219.596391854457	272.087005699608	224.387210079605	265.831970432278	262.766665311164	259.009255650081
ENSMUSG00000027261	3402.235710628	3073.97658168934	3382.98140960272	4262.36984697817	3142.10474771974	3568.68043118973	3976.57539197724	4281.1887380303	4313.60689004182	4452.94771284402	3777.614726094	4599.80227897072	3472.05812130128	4233.62262299302	-0.286244152755886	0.000934633805019907	0.0139619665235396	Hao1	2	134339281	134396288	-	2284	protein_coding	hydroxyacid oxidase 1, liver [Source:MGI Symbol;Acc:MGI:96011]	-	3537	3014	3936	4488	4444	3473	3494	4000	4244	4070	3509	4245	156.576502744036	142.59875478966	158.124613626759	200.707560121122	149.134963128902	166.844737525663	186.465558321017	196.354391978615	198.166781127633	205.926124403025	173.873918568216
ENSMUSG00000061904	3819.69974749895	4061.23913347278	3505.88952483981	4022.0891938397	3552.89747013764	3963.25955171287	4267.93294788627	4324.0006254106	4172.32711678173	4695.83576990824	4283.59333004503	4365.74873544712	3820.84577025029	4351.57308757983	-0.18804429031179	0.000935390338368156	0.0139619665235396	Slc25a3	10	90952436	90959921	-	5550	protein_coding	solute carrier family 25 (mitochondrial carrier, phosphate carrier), member 3 [Source:MGI Symbol;Acc:MGI:1353498]	-	3971	3982	4079	4235	5025	3857	3750	4040	4105	4292	3979	4029	72.3426697860078	77.5312627409278	67.4374607631302	77.9412585748576	69.3976243027029	76.2536233763019	82.3588188255546	81.614083890441	78.88088195872	89.3675529956346	81.1387157044828
ENSMUSG00000058613	15.390379239482	11.2188926339027	21.4874327337571	6.64808131213173	22.6254167252546	11.3030477233191	19.3479626970844	39.6009958267803	66.0660810209044	16.4113552070418	30.1434061928276	36.8417614805664	14.7788750613079	34.7352604042008	-1.22038949045349	0.000949120554606565	0.014104333895399	Cyp2d41-ps	15	82662132	82666311	-	1503	unprocessed_pseudogene	cytochrome P450, family 2, subfamily d, member 41, pseudogene [Source:MGI Symbol;Acc:MGI:3645691]	-	16	11	25	7	32	11	17	37	65	15	28	34	1.07633789367416	0.790864878368768	1.52623537445568	0.475714120068909	1.63189615146623	0.80304065744981	1.37867457195672	2.7600660274998	4.61217689130197	1.15330829284063	2.10836706756992
ENSMUSG00000034557	316.46467311185	303.930000445728	293.948079797797	293.465303635529	236.152787069845	258.942547843309	301.600594983963	348.91688214947	390.298078646573	405.907518787501	366.027075198621	333.743015765131	283.81723198401	357.748860921877	-0.336763747226791	0.000956889877290867	0.0141947103313818	Zfyve9	4	108494663	108637995	-	6459	protein_coding	zinc finger, FYVE domain containing 9 [Source:MGI Symbol;Acc:MGI:2652838]	-	329	298	342	309	334	252	265	326	384	371	340	308	5.15013059325414	4.98562448214754	4.8584899494656	4.88652559310913	3.96353504716456	4.28093945380034	5.00094886876955	5.65886122453185	6.34041258391681	6.63776329768015	5.95745548221517
ENSMUSG00000022283	3592.69165371659	3562.50836092928	3050.35595088416	3314.54339704854	3065.03692199934	3533.74373822675	3816.10111313671	3829.5233261681	4129.63826442976	3584.23997721794	3841.13118914317	4129.52802948349	3353.14667046744	3888.36031659653	-0.214161516621958	0.000958811510083176	0.0142106847776381	Pabpc1	15	36595905	36609912	-	6540	protein_coding	poly(A) binding protein, cytoplasmic 1 [Source:MGI Symbol;Acc:MGI:1349722]	-	3735	3493	3549	3490	4335	3439	3353	3578	4063	3276	3568	3811	57.7431519056586	57.7150959587654	49.7930510333129	54.5072989383543	50.8057508331372	57.6976675273528	62.4924612985758	61.3393706848937	66.2553043711313	57.8867651877766	61.7439302464256
ENSMUSG00000038250	274.141130203274	246.815637945859	242.37824123678	239.330927236742	197.972396345978	208.592607984888	229.899321459474	328.581235643826	352.691232526982	291.028032338209	320.811965909379	315.322135024848	234.871823492254	306.388987150453	-0.386254131498921	0.000963588333520014	0.0142563614304958	Usp38	8	81707362	81741557	-	5736	protein_coding	ubiquitin specific peptidase 38 [Source:MGI Symbol;Acc:MGI:1922091]	-	285	242	282	252	280	203	202	307	347	266	298	291	5.02369593842394	4.55905475386012	4.51107920865791	4.48743717027345	3.74154014330024	3.88320863373042	4.29253704255366	6.00075590144268	6.45166652737507	5.35902311554042	5.87968818092598
ENSMUSG00000041058	1119.65008967232	1144.32704865807	1131.09845910497	1114.02848273293	869.664455376976	972.062104205438	1215.50730355801	1127.02293528648	1499.19183855129	1671.770050424	1543.77301716124	1182.18711103818	1058.47177329179	1373.24204266987	-0.3761383817136	0.000970067919242408	0.0143296948078014	Wwp1	4	19608303	19708993	-	6453	protein_coding	WW domain containing E3 ubiquitin protein ligase 1 [Source:MGI Symbol;Acc:MGI:1861728]	-	1164	1122	1316	1173	1230	946	1068	1053	1475	1528	1434	1091	18.2380727401964	18.7888317128781	18.7126248655439	18.567068080179	14.6098234166962	16.085453169169	20.1735074211103	18.2954642467438	24.3770941476227	27.3637003192841	25.1498071631554
ENSMUSG00000079737	19.2379740493526	16.3183892856766	20.6279354244068	27.54205115026	22.6254167252546	15.4132468954351	30.7291172247812	61.0069395169318	30.4920373942636	36.104981455492	44.138559068069	22.7552056203499	20.294168921731	37.5378067133146	-0.881071440939972	0.000970248625971098	0.0143296948078014	3110001I22Rik	16	13489793	13496252	+	1705	protein_coding	RIKEN cDNA 3110001I22 gene [Source:MGI Symbol;Acc:MGI:1913848]	-	20	16	24	29	32	15	27	57	30	33	41	21	1.18602335351339	1.01406124206943	1.29159794551004	1.73732311281471	1.43855713528078	0.965318668206131	1.93023953094966	3.74823835526567	1.87649949044715	2.23667401824447	2.72148939683412
ENSMUSG00000054843	353.016823805619	322.288188392114	322.311491006356	355.197487248181	284.938841883676	312.375137080817	372.163753055683	492.336704873485	381.150467428294	482.49384308703	416.624935593724	342.411665525264	325.021328236127	414.53022826058	-0.352281815680405	0.000975647848128709	0.0143730175471324	Atrnl1	19	57599466	58121775	+	6586	protein_coding	attractin like 1 [Source:MGI Symbol;Acc:MGI:2147749]	-	367	316	375	374	403	304	327	460	375	441	387	316	5.63419619731781	5.18482307168773	5.22456369831512	5.80038550608163	4.69012956464687	5.06472286774574	6.05198511369806	7.83092083162814	6.07241047527406	7.73802270053147	6.65022611215232
ENSMUSG00000028212	34.6283532888346	26.5173825892246	12.8924596402543	18.044792132929	23.3324609979189	18.4958962745221	36.4196944886295	53.5148592253788	35.5740436266408	60.1749690924867	35.5261572986897	27.0895305004165	22.3185574872806	41.383209038707	-0.893656144783927	0.000975745216907931	0.0143730175471324	Ccne2	4	11191351	11204779	+	3495	protein_coding	cyclin E2 [Source:MGI Symbol;Acc:MGI:1329034]	-	36	26	15	19	33	18	32	50	35	55	33	25	1.04146085033837	0.803886531847957	0.39380802880805	0.555281754621207	0.723716176829161	0.565105005765306	1.11602679816259	1.60398222918153	1.06800292887395	1.8185642351487	1.06859695671776
ENSMUSG00000083282	286.645813335353	313.109094418921	274.17964168274	302.96256265286	364.834844694731	297.989439978411	407.445332091543	344.635693411439	367.937251224114	363.237995249193	388.634629843241	384.671333105914	306.620232793836	376.093705820907	-0.291480923163077	0.0009813917802624	0.0144435455184375	Ctsf	19	4905158	4910946	+	5041	protein_coding	cathepsin F [Source:MGI Symbol;Acc:MGI:1861434]	-	298	307	319	319	516	290	358	322	362	332	361	355	5.97705421232513	6.58097533032398	5.80650056679547	6.46369668336438	7.84575106921574	6.31226364470702	8.65641669639593	7.16169633365841	7.65849534152541	7.61087383315879	8.10471369501012
ENSMUSG00000089960	894.565793294894	983.182954462018	994.438386918278	945.926998126172	714.821759663514	944.318259793655	1061.8617174341	1216.92789878511	1327.42002789694	1242.88663434663	1189.58799439552	918.876874574127	912.875692043089	1159.59352457207	-0.346190489529115	0.00100087301282719	0.0146916979247635	Ugt1a1	1	88139681	88146719	+	2224	protein_coding	UDP glucuronosyltransferase 1 family, polypeptide A1 [Source:MGI Symbol;Acc:MGI:98898]	-	930	964	1157	996	1011	919	933	1137	1306	1136	1105	848	42.2800793727183	46.8393474227224	47.7352348084996	45.7437261802233	34.8431887186085	45.3403175844978	51.1350500841182	57.3195021767536	62.6267642440556	59.0278119203367	56.2308525713986
ENSMUSG00000024248	1238.9255287783	1231.01849173823	1143.13142143588	1203.30271749584	1270.55855797758	1123.1119237807	1317.93769430728	1296.12989043867	1450.40457872047	1466.0810651624	1314.46782005152	1404.32126114159	1201.67477353442	1374.89038497032	-0.193902381378174	0.00100921502941468	0.0148012338490093	Cox7a2l	17	83809347	83824759	-	1478	protein_coding	cytochrome c oxidase subunit 7A2 like [Source:MGI Symbol;Acc:MGI:106015]	-	1288	1207	1330	1267	1797	1093	1158	1211	1427	1340	1221	1296	88.110782315614	88.2472988074319	82.5691272309382	87.5606876629947	93.1912556755279	81.1427191662408	95.50056702029	91.8642295803548	102.967725253498	104.77158177478	93.4950036927994
ENSMUSG00000057228	1111.95490005258	858.755236158734	971.23195956582	1041.84931420122	945.318192552046	972.062104205438	1072.10475650903	1140.93679868508	1220.69789701702	1099.5607988718	1194.97074550138	1287.29448937979	983.528617789305	1169.26091432735	-0.249833194742937	0.00101174074205688	0.0148125164277733	Aadat	8	60958966	60998711	+	2178	protein_coding	aminoadipate aminotransferase [Source:MGI Symbol;Acc:MGI:1345167]	-	1156	842	1130	1097	1337	946	942	1066	1201	1005	1110	1188	53.6645617380125	41.7756100702276	47.605930167526	51.4464882423282	47.0516710747969	47.6581401747693	52.7187194002917	54.8751925784642	58.8080408491902	53.3238284652636	57.6782767584763
ENSMUSG00000067851	1100.41211562297	985.222753122728	1011.62833310528	920.284398779379	903.602580464858	875.472423660712	1028.85636930378	1140.93679868508	1183.09105089743	1299.77933239771	1124.99498112517	1136.67669979748	966.103767459321	1152.38920536777	-0.254741732475524	0.00101213578992402	0.0148125164277733	Arfgef1	1	10207796	10302895	-	11318	protein_coding	ADP-ribosylation factor guanine nucleotide-exchange factor 1(brefeldin A-inhibited) [Source:MGI Symbol;Acc:MGI:2442988]	-	1144	966	1177	969	1278	852	904	1066	1164	1188	1045	1049	10.2198368594051	9.22308097458479	9.54217243579683	8.74502530062352	8.65491256241572	8.25987993494915	9.73577583345875	10.5600079020936	10.9681876030254	12.1299744866448	10.4494582244865
ENSMUSG00000015846	6306.20789337777	5903.17732409353	5226.60313815907	5194.05095657835	5297.17569080025	5116.17041949141	5733.82565105361	7134.6010319275	7033.49662561013	7192.54994207287	5918.87311600593	6863.40344758552	5507.23090375006	6646.12496904259	-0.271293406999552	0.00101262595957314	0.0148125164277733	Rxra	2	27566452	27652969	+	6303	protein_coding	retinoid X receptor alpha [Source:MGI Symbol;Acc:MGI:98214]	RXR-like	6556	5788	6081	5469	7492	4979	5038	6666	6920	6574	5498	6334	105.166946891208	99.2315557057337	88.5254582264555	88.6273163698299	91.1070494609601	86.6759576026458	97.4277517499371	118.575436018834	117.087455116557	120.530103356633	98.7198760944992
ENSMUSG00000029190	725.271621660591	700.670839953741	660.093933581018	574.584170548528	534.525470134141	579.538083268358	579.300765459763	861.589233528598	955.417171686925	966.081776521196	779.422360128828	867.948557233344	629.11401985773	834.959977426442	-0.409320779655841	0.0010184562656231	0.0148527512942026	D5Ertd579e	5	36757829	36853368	-	18420	protein_coding	DNA segment, Chr 5, ERATO Doi 579, expressed [Source:MGI Symbol;Acc:MGI:1261849]	-	754	687	768	605	756	564	509	805	940	883	724	801	4.13875147279102	4.0302844224328	3.82571030982778	3.35484710012765	3.14581870289466	3.35964436380883	3.36821636252263	4.89985222828068	5.44239184462478	5.53967407721733	4.44832094123564
ENSMUSG00000022020	160.637083312094	155.024698213928	159.866499539153	144.358337063432	176.761068166052	175.71101460796	225.346859648395	230.113894669129	202.263848048615	213.347617691544	157.176332291172	228.635637423515	162.05978348377	209.480698295395	-0.368309151172303	0.00101939932179211	0.0148527512942026	Naa16	14	79562709	79628218	-	15080	protein_coding	N(alpha)-acetyltransferase 16, NatA auxiliary subunit [Source:MGI Symbol;Acc:MGI:1914147]	-	167	152	186	152	250	171	198	215	199	195	146	211	1.11970278369574	1.08920802177849	1.13175413478006	1.02955423469555	1.27069168375629	1.2442240685625	1.60042627776131	1.59850443841211	1.40735387845108	1.49432962425816	1.09571772587488
ENSMUSG00000019790	245.284169129245	194.800772097765	226.047792359125	253.576815762739	213.527370344591	185.98651253825	298.186248625654	278.27726797197	295.772762724356	287.7457612968	254.06585219669	248.140099383815	219.870572038619	277.031332033214	-0.332420669761586	0.00101979121060539	0.0148527512942026	Stxbp5	10	9631291	9776823	-	16513	protein_coding	syntaxin binding protein 5 (tomosyn) [Source:MGI Symbol;Acc:MGI:1926058]	-	255	191	263	267	302	181	262	260	291	263	236	229	1.561355609289	1.24990202335327	1.46140387557249	1.65155204209474	1.40178846690378	1.20269754174187	1.93395843201097	1.76532265688519	1.87939725202932	1.84053001380197	1.6174586814795
ENSMUSG00000002289	1199.48768197713	1218.77969977397	1279.79149362257	1935.54138773207	2255.47122979882	2528.80004064438	2188.59601567608	2560.15086534212	3543.17474521343	2603.93502618397	2099.27293128621	3306.00630227083	1736.31192225816	2716.85598099544	-0.645863776738098	0.00102560935490843	0.0149030118649232	Angptl4	17	33992724	34000804	-	3541	protein_coding	angiopoietin-like 4 [Source:MGI Symbol;Acc:MGI:1888999]	-	1247	1195	1489	2038	3190	2461	1923	2392	3486	2380	1950	3051	35.6064072680344	36.4678838814143	38.5841785062351	58.7875330286342	69.0504124094131	76.258720858256	66.1949993590177	75.7376763357625	104.991232857069	77.6719425143919	62.3240773387995
ENSMUSG00000061353	4370.8677040129	4500.81574485569	4256.2306759026	3381.97393607159	4697.602147581	4354.75602285692	5139.72938470784	4806.70465562352	6154.30954740886	5694.74025684352	4756.19887713972	4993.14226183677	4260.37437188012	5257.47083059337	-0.30333924602201	0.00102589987751641	0.0149030118649232	Cxcl12	6	117145496	117158328	+	8176	protein_coding	chemokine (C-X-C motif) ligand 12 [Source:MGI Symbol;Acc:MGI:103556]	-	4544	4413	4952	3561	6644	4238	4516	4491	6055	5205	4418	4608	56.193368712158	58.3259242404241	55.5750984059674	44.4875074485039	62.2859741912435	56.8753259910076	67.3263197416809	61.5855607838396	78.9814029965389	73.5686839966236	61.1550044289008
ENSMUSG00000025958	255.865054856389	214.178859374506	243.23773854613	239.330927236742	234.031654251853	271.273145359657	300.462479531194	273.996079233939	280.526744027225	289.933941991072	299.280961485931	332.659434545114	242.986229937546	296.143273469079	-0.286010636934013	0.00104436358904815	0.0151190054173562	Creb1	1	64571804	64643707	+	13742	protein_coding	cAMP responsive element binding protein 1 [Source:MGI Symbol;Acc:MGI:88494]	TF_bZIP	266	210	283	252	331	264	264	256	276	265	278	307	1.95712840750593	1.65134545427776	1.88963088426532	1.87308540304821	1.84620350040339	2.10793789808831	2.34167062229084	2.08865518860908	2.14195684814103	2.22848166932013	2.28950725957702
ENSMUSG00000044345	817.613897097484	986.242652453082	574.144202645989	425.477203976431	565.635418131366	668.934915261882	743.189390658596	1087.4219394597	1142.43500103841	1087.52580505331	855.857425832069	1087.91554489673	673.008048261039	1000.7241844898	-0.573174360944294	0.00105756215356191	0.0152607697095104	Marveld1	19	42135839	42140142	+	4304	protein_coding	MARVEL (membrane-associating) domain containing 1 [Source:MGI Symbol;Acc:MGI:2147570]	-	850	967	668	448	800	651	653	1016	1124	994	795	1004	19.9679872801961	24.2785528279411	14.2411377406599	10.6319453154434	14.2468628929701	16.596348859491	18.4932288256898	26.4666011953777	27.8513100486581	26.6886900550593	20.9046085330364
ENSMUSG00000071253	844.547060766577	1087.21268615821	966.934473019069	909.837413860314	767.143035840665	873.417324074654	1172.25891635276	1170.90511985129	1118.041371123	1231.94573087527	1076.55022117241	955.718636054694	908.181998953248	1120.90333257157	-0.304448985060453	0.00105778489366836	0.0152607697095104	Slc25a16	10	62756412	62782277	+	4799	protein_coding	solute carrier family 25 (mitochondrial carrier, Graves disease autoantigen), member 16 [Source:MGI Symbol;Acc:MGI:1920382]	-	878	1066	1125	958	1085	850	1030	1094	1100	1126	1000	882	18.4982819334863	24.0035258556268	21.5100915922713	20.3902120358438	17.3292795926515	19.4344388400047	26.1612384700303	25.5589671712543	24.4451954874879	27.1144485937492	23.5828573107313
ENSMUSG00000020114	836.851871146836	728.20812187332	792.456519220961	717.043055808494	661.086394941034	728.532803257564	879.763244990957	905.471418093409	1000.13882653184	898.248174998757	791.264412561724	856.029163813161	744.029794374702	888.485873498309	-0.25698628367116	0.00105889294886076	0.0152636651120272	Cand1	10	119035160	119075960	-	8357	protein_coding	cullin associated and neddylation disassociated 1 [Source:MGI Symbol;Acc:MGI:1261820]	-	870	714	922	755	935	709	773	846	984	821	735	790	10.5258330826498	9.23243788334674	10.1232743325019	9.22791386963872	8.57556472544067	9.30892780876423	11.2745941233921	11.3500216244515	12.5573001679749	11.352875920055	9.95368998350324
ENSMUSG00000042797	589.643904612656	581.342618302231	487.334974401611	510.002809230677	417.156120871883	451.094359139733	526.947454632358	652.881282549621	663.71001394847	679.430105571532	613.633626068276	841.942607952945	506.095797759798	663.090848453867	-0.391143337588873	0.00106489272881095	0.0153370081199124	Aqp11	7	97373213	97387496	-	9418	protein_coding	aquaporin 11 [Source:MGI Symbol;Acc:MGI:1913583]	-	613	570	567	537	590	439	463	610	653	621	570	777	6.58096250942251	6.54010550345863	5.52414233317693	5.82401630863297	4.80169804574918	5.11457631881466	5.9923080284586	7.2618600838895	7.39445337007749	7.61984347795432	6.849570542949
ENSMUSG00000020873	545.396564299145	491.591477231009	513.119893682119	419.778848566032	456.750600141078	530.215693202966	680.593040756264	597.225828955227	647.447594004863	555.79789634515	514.591005720414	666.402450310246	492.808846187058	610.342969348694	-0.309323086038102	0.00106726361176749	0.0153580055407636	Slc35b1	11	95275518	95282602	+	2223	protein_coding	solute carrier family 35, member B1 [Source:MGI Symbol;Acc:MGI:1343133]	-	567	482	597	442	646	516	598	558	637	508	478	615	25.7888053679435	23.4302088772233	24.6419660887218	20.3090584492576	22.2738133365991	25.4691275427917	32.7894057639986	28.143069574198	30.5598732805862	26.4081139895891	24.3352385100978
ENSMUSG00000022871	6451.45459745038	7704.31954150009	5695.02917175498	7376.52107876102	7298.11098243995	7842.26002039736	7942.90774487955	8051.84571905049	8186.09563911329	8739.59369292335	9238.95399810166	9527.92966760649	7061.28256538396	8614.55441027914	-0.286918271965831	0.00107223524943189	0.0154163601418318	Fetub	16	22737084	22758528	+	1962	protein_coding	fetuin beta [Source:MGI Symbol;Acc:MGI:1890221]	-	6707	7554	6626	7767	10322	7632	6979	7523	8054	7988	8582	8793	345.63437735944	416.050992339454	309.879549306595	404.353572926645	403.242568319602	426.818453589955	433.576784374948	429.901328174451	437.78835130453	470.491941717501	495.035883197706
ENSMUSG00000037470	1231.23033915856	1135.14795468488	932.554580645058	925.033028288044	948.853413915367	995.695749445105	1251.92699804664	1189.10017198792	1304.042799228	1253.827537818	1180.97559262614	1248.28556545919	1028.08584435617	1238.02644419431	-0.268951420622	0.00108095328548306	0.015515184444024	Uggt1	1	36179108	36283801	-	12853	protein_coding	UDP-glucose glycoprotein glucosyltransferase 1 [Source:MGI Symbol;Acc:MGI:2443162]	-	1280	1113	1085	974	1342	969	1100	1111	1283	1146	1097	1152	10.0691564876201	9.35748719623668	7.74578998854891	7.74036485178021	8.00293940813262	8.2722394827844	10.4318180228743	9.69139465788419	10.6456878623551	10.3037009741115	9.65938092748127
ENSMUSG00000056305	330.893153648864	253.954933258343	283.634112085594	242.180104941942	263.020469431085	265.107846601483	306.153056795042	349.987179333977	395.380084878951	370.896627679146	296.051310822414	352.163896505414	273.131769994552	345.105359335824	-0.338173625411641	0.00109326835652581	0.0156652131971697	Usp39	6	72295661	72322167	-	2445	protein_coding	ubiquitin specific peptidase 39 [Source:MGI Symbol;Acc:MGI:107622]	-	344	249	330	255	372	258	269	327	389	339	275	325	14.2254891063942	11.0049752048662	12.3844169059513	10.6529110270646	11.6618002124641	11.5782966314164	13.4105083643476	14.9949705550393	16.9676742268796	16.0226361675059	12.7291968770572
ENSMUSG00000011305	414.578340763548	382.462248883046	547.499786056131	435.924188895495	421.398386507868	454.17700851882	416.5502557137	683.919900900341	828.367015877493	1090.80807609471	545.810962134414	1484.50627142282	442.673326604151	841.660413690581	-0.926957892112259	0.0011011762856339	0.0157383071171907	Plin5	17	56418601	56424596	-	2087	protein_coding	perilipin 5 [Source:MGI Symbol;Acc:MGI:1914218]	-	431	375	637	459	596	442	366	639	815	997	507	1370	20.8805747830878	19.4167886514177	28.006411808203	22.4645239243465	21.8889702582898	23.2382623078365	21.3761978828109	34.3285245073527	41.6472892419438	55.2059446429339	27.4936679648966
ENSMUSG00000055128	406.883151143807	460.994497320365	437.484130459294	458.71761053709	386.753217147322	415.130116383718	437.036333863554	519.094134486174	558.004284315023	557.986077039422	518.897206605104	496.28019876763	427.660453831933	514.549705846151	-0.268890016345853	0.00110256646106023	0.0157447988182981	Cgrrf1	14	47069582	47091650	+	3796	protein_coding	cell growth regulator with ring finger domain 1 [Source:MGI Symbol;Acc:MGI:1916368]	-	423	452	509	483	547	404	384	485	549	510	482	458	11.2668313080105	12.8671041361503	12.3035960991961	12.9965448498383	11.0449217421512	11.6777450831357	12.3303909154213	14.3249219026864	15.4240249871409	15.5259115860753	14.3703719011813
ENSMUSG00000023345	26.9331636690936	32.6367785713533	24.9254219711582	23.7431475433276	28.9888151792325	26.7162946187541	42.1102717524779	32.1089155352273	50.8200623237726	38.2931621497643	51.6744106162759	42.2596675806497	27.3239369254866	42.8777483263613	-0.651750776158754	0.00111119053947195	0.0158370039171966	Poc1a	9	106158260	106227720	+	3336	protein_coding	POC1 centriolar protein A [Source:MGI Symbol;Acc:MGI:1917485]	-	28	32	29	25	41	26	37	30	50	35	48	39	0.848632417516926	1.03655540631198	0.797650135088728	0.765457265398649	0.942018290447048	0.855167397313705	1.35190914834753	1.00825861348731	1.59843706595344	1.21242571432616	1.62840478034819
ENSMUSG00000040532	319.350369219252	319.228490401049	300.824058272599	285.867496421665	311.806524244916	270.245595566628	358.506367622447	361.76044836356	356.756837512884	353.391182124968	370.33327608331	340.244503085231	301.220422354352	356.8321024654	-0.243263097979564	0.00111184767722085	0.0158370039171966	Abhd11	5	135038006	135041029	+	2172	protein_coding	abhydrolase domain containing 11 [Source:MGI Symbol;Acc:MGI:1916008]	-	332	313	350	301	441	263	315	338	351	323	344	314	15.4548890306121	15.5723121762483	14.7859322050168	14.155123326857	15.5625331319535	13.2861685268156	17.6775696760928	17.4475160879782	17.2345074057021	17.1852493436785	17.924448199155
[truncated: 1,555 more rows]
[truncated: 1 more columns]
