# Supplementary material for: Gene dosage imbalance disrupts systemic metabolism in the Dp16 Down syndrome mouse model
Source: eLife. 2026 Aug 3;15:RP110476. doi: 10.7554/eLife.110476 (PMC13432951; doi:10.7554/eLife.110476)
Supplement: Figure 5—source data 9. [file elife-110476-fig5-data9.xls]

gene_id	MSM7	MSM8	MSM9	MSM10	MSM11	MSM12	MSM1	MSM2	MSM3	MSM4	MSM5	MSM6	MSM_Dp16	MSM_WT	log2FoldChange	pvalue	padj	gene_name	gene_chr	gene_start	gene_end	gene_strand	gene_length	gene_biotype	gene_description	tf_family	MSM7_count	MSM8_count	MSM9_count	MSM10_count	MSM11_count	MSM12_count	MSM1_count	MSM2_count	MSM3_count	MSM4_count	MSM5_count	MSM6_count	MSM7_fpkm	MSM8_fpkm	MSM9_fpkm	MSM10_fpkm	MSM11_fpkm	MSM12_fpkm	MSM1_fpkm	MSM2_fpkm	MSM3_fpkm	MSM4_fpkm	MSM5_fpkm
ENSMUSG00000022892	2288.33895676931	2234.52336607795	2379.76654850694	2298.97525060183	2383.39914072633	2260.67315758376	1556.02656572653	1401.25476418436	1381.65248578824	1474.78004638612	1601.81887328177	1459.29861681451	2307.61273671102	1479.13855869692	0.641241685990344	2.21267591517195e-26	3.31790753480033e-22	App	16	84746573	84970654	-	12996	protein_coding	amyloid beta (A4) precursor protein [Source:MGI Symbol;Acc:MGI:88059]	-	2345	2381	2661	2521	2501	1586	1660	1610	1157	1539	1827	1315	17.9036405997677	17.5025751727296	18.7393088212628	18.5234976508418	18.7989770117652	18.6912105617459	12.3195698262129	10.7993729324876	11.1597600875519	11.6160813933522	12.5502589797637
ENSMUSG00000101257	300.557952530895	230.866336856437	219.1066532823	203.360365285287	271.598862497802	259.421509886661	103.110194114408	124.45927408594	125.387649963496	119.783954384837	120.991244944107	127.619270671991	247.485280056564	120.22526469413	1.0411205408362	7.24195124740026e-16	5.42965294773834e-12	2310015K22Rik	1	80202761	80207332	+	2284	lncRNA	RIKEN cDNA 2310015K22 gene [Source:MGI Symbol;Acc:MGI:1916815]	-	308	246	245	223	285	182	110	143	105	125	138	115	13.3802067364425	10.2894288019389	9.81721678593453	9.32327759080913	12.1893062380646	12.204478820757	4.64508583566164	5.45785889421878	5.76267863937607	5.36839721914994	5.39394892595197
ENSMUSG00000020538	2083.4130800437	2133.16741331171	2394.07555443558	2363.72227273302	2256.65300489402	2545.75173987679	1290.75215723219	1436.06854714546	1288.50737438678	1076.13904619338	1365.09687230417	1563.613498929	2296.13051088247	1336.69624936516	0.780310821982669	4.35781547637032e-15	2.15233115803043e-11	Srebf1	11	60089915	60113407	-	5634	protein_coding	sterol regulatory element binding transcription factor 1 [Source:MGI Symbol;Acc:MGI:107606]	bHLH	2135	2273	2677	2592	2368	1786	1377	1650	1079	1123	1557	1409	37.6001210860222	38.5420536803175	43.4860464115844	43.9316996877715	41.05774406034	48.55216065833	23.5729674040608	25.5299207716795	24.0068845534922	19.552110495007	24.6715032991764
ENSMUSG00000022890	4405.90634960062	4209.08748293138	3911.72449574195	3748.94377438482	4191.1992886503	4812.12646910641	2918.9558588388	2667.60611939444	2971.09022008741	2648.66279935752	2607.44900336069	2627.84724305456	4213.16464340258	2740.26854068224	0.620281502835811	5.74146357593979e-15	2.15233115803043e-11	Atp5j	16	84624754	84632513	-	3130	protein_coding	ATP synthase, H+ transporting, mitochondrial F0 complex, subunit F [Source:MGI Symbol;Acc:MGI:107777]	-	4515	4485	4374	4111	4398	3376	3114	3065	2488	2764	2974	2368	143.12701829794	136.889572970173	127.894785434324	125.418900983631	137.259089982802	165.196959624042	95.9558437859418	85.362771452943	99.6408079558476	86.6212467807292	84.8243361985557
ENSMUSG00000052299	1102.69638428543	1160.90105159111	1095.5332664115	1149.9435902455	1088.30140692102	1020.58132460906	603.663318269809	695.405314648013	745.160891211633	772.36693787343	564.625809739167	624.77955989853	1102.99283734394	667.666971940097	0.725627492376544	1.75719925805973e-14	5.26984057492113e-11	Ltn1	16	87173539	87229500	-	7844	protein_coding	listerin E3 ubiquitin protein ligase 1 [Source:MGI Symbol;Acc:MGI:1926163]	-	1130	1237	1225	1261	1142	716	644	799	624	806	644	563	14.2938448984993	15.0655285742447	14.2927862946676	15.3510240885333	14.2219368749021	13.9803932260481	7.9185459358993	8.87956232352745	9.97190670418032	10.0792492751882	7.32946247051845
ENSMUSG00000023047	191.26415161057	228.050893724041	208.37489883582	289.081774867426	200.12547762996	276.526224824243	89.0497130988073	107.922727179416	126.581818058386	98.7019784131058	92.9353040875027	125.399805095087	232.237236915343	106.765224322051	1.12364033522276	2.26258077758128e-13	5.65456645997188e-10	Amhr2	15	102353802	102363068	+	2005	protein_coding	anti-Mullerian hormone type 2 receptor [Source:MGI Symbol;Acc:MGI:105062]	-	196	243	233	317	210	194	95	124	106	103	106	113	9.69951236917897	11.5782828664553	10.6355496796872	15.0974895217525	10.2314019233063	14.8194232757725	4.56989673371962	5.39125251411703	6.62708727850613	5.03910696299037	4.71971018384718
ENSMUSG00000021556	471.329516468904	493.641029213357	564.311421310739	541.686354167984	420.263503022915	497.462126101344	296.207466728664	282.861986558954	299.7361918175	324.854084291678	326.150312458028	263.006670863147	498.115658380874	298.802785452995	0.736719305533777	4.74449650453896e-13	1.01633892979374e-09	Golm1	13	59782440	59823625	-	4424	protein_coding	golgi membrane protein 1 [Source:MGI Symbol;Acc:MGI:1917329]	-	483	526	631	594	441	349	316	325	251	339	372	237	10.8327873830572	11.3585497542861	13.0536702409455	12.8212739058259	9.73763964694422	12.0824291820919	6.88920522639687	6.4039894554474	7.11196818456916	7.51649389738614	7.50674502227186
ENSMUSG00000022965	1253.95119805909	1319.50434804939	1176.91573763064	1032.30463454235	1158.82181332396	1040.53682536957	721.771358800859	798.976318957292	833.529330233526	728.28644265981	768.03138094955	784.581081435631	1163.6724261625	772.529318839445	0.592449691352553	7.05742126846728e-12	1.32282539900834e-08	Ifngr2	16	91343960	91362511	+	3767	protein_coding	interferon gamma receptor 2 [Source:MGI Symbol;Acc:MGI:107654]	-	1285	1406	1316	1132	1216	730	770	918	698	760	876	707	33.8466518527734	35.6567666895242	31.9726523580416	28.6952926484611	31.5332099576202	29.680498410757	19.7147948873263	21.2436641311189	23.2268868560552	19.790132474413	20.760238047156
ENSMUSG00000025616	906.553045133771	990.097501559109	989.110034817239	1060.57446110668	910.094433983864	1019.1559316976	654.281049925973	666.683943705104	737.995882642291	712.954096498551	707.535758477497	625.889292686982	979.264234716376	684.223337322733	0.517086290460963	8.18568874658531e-12	1.3638266972783e-08	Usp16	16	87251591	87280405	+	9454	protein_coding	ubiquitin specific peptidase 16 [Source:MGI Symbol;Acc:MGI:1921362]	-	929	1055	1106	1163	955	715	698	766	618	744	807	564	9.75008322623906	10.6607834210185	10.7067564930151	11.7469188443478	9.86774689357936	11.583355718392	7.12093436348109	7.06310296098968	8.19415319453896	7.7194803646394	7.62047038821659
ENSMUSG00000022898	247.862727087167	253.389881915601	307.64362746576	252.604579300558	283.034604076657	300.757904319151	168.725772187214	168.846847361345	167.183533284661	177.280252489559	180.610119264392	157.582055960198	274.215554027482	170.038096757895	0.685528176036159	2.47308469747106e-11	3.70839050385785e-08	Vps26c	16	94298642	94327689	-	3675	protein_coding	VPS26 endosomal protein sorting factor C [Source:MGI Symbol;Acc:MGI:1206040]	-	254	270	344	277	297	211	180	194	140	185	206	142	6.85779628523084	7.01873231965012	8.56681711491502	7.19751000496877	7.8945855190153	8.79364768066756	4.72402644095785	4.60178953350033	4.77531356456596	4.93793210553386	5.00418918555872
ENSMUSG00000027596	15.6134001314751	14.0772156619779	10.73175444648	6.38350922420183	12.3887200437594	15.6793220261169	0	0	0	0	0	0	12.4789869223352	0	6.09760872412136	5.83729871086107e-11	7.76832817648167e-08	a	2	154633322	154892932	+	1169	protein_coding	nonagouti [Source:MGI Symbol;Acc:MGI:87853]	-	16	15	12	7	13	11	0	0	0	0	0	0	1.35804349087508	1.22582650293291	0.939474791532597	0.571798985457106	1.08632323569587	1.44119293231135	0	0	0	0	0
ENSMUSG00000045975	5768.17551107182	5450.69790431783	5615.39051412065	5374.91476677794	5451.98979771904	5701.57164586068	3196.41601754666	3465.71209377771	4075.69570786106	3933.70506199805	3492.0878884955	4377.89585044352	5560.45668997799	3756.91877002042	0.565954309005037	6.99673725144029e-11	8.07046731425748e-08	C2cd2	16	97656409	97763798	-	7767	protein_coding	C2 calcium-dependent domain containing 2 [Source:MGI Symbol;Acc:MGI:1891883]	-	5911	5808	6279	5894	5721	4000	3410	3982	3413	4105	3983	3945	75.51198051181	71.437387104769	73.987026635582	72.4630613863085	71.9529940827107	78.8770456767898	42.344619223405	44.6920541206013	55.0825687384344	51.8430549918891	45.7805329670497
ENSMUSG00000062713	727.974781130025	798.64736855621	663.580149940679	647.4702213119	660.414076178867	1037.68603954664	352.449390791069	371.637133109764	494.385591284641	402.474086733053	350.699260707557	438.344451438578	755.962106110721	401.664985677444	0.912020383000489	1.48451724239917e-10	1.48402240331837e-07	Sim2	16	93885790	93927891	+	4221	protein_coding	single-minded family bHLH transcription factor 2 [Source:MGI Symbol;Acc:MGI:98307]	bHLH	746	851	742	710	693	728	376	427	414	420	400	395	17.5360462458747	19.2604516437054	16.0881812213889	16.0621193332502	16.0379224888785	26.4155694163554	8.59151298548996	8.818503433626	12.2946505953377	9.76033373017987	8.45996336253467
ENSMUSG00000022962	1018.77435857875	1147.76231697326	1095.5332664115	1299.50009206966	1102.59608389459	1422.54212564224	741.4560322227	713.682550702592	831.140994043745	832.738050883388	735.591699334101	716.887381340054	1181.118040595	761.916118087763	0.631598976685635	3.55487677187071e-10	3.33158607463758e-07	Gart	16	91418074	91443840	-	5144	protein_coding	phosphoribosylglycinamide formyltransferase [Source:MGI Symbol;Acc:MGI:95654]	-	1044	1223	1225	1425	1157	998	791	820	696	869	839	646	20.1376016454804	22.7131702371519	21.794831978105	26.4529283756133	21.9716476992679	29.7148492293975	14.831076725723	13.8961744632955	16.9605324309137	16.5710316127215	14.5607868348484
ENSMUSG00000102329	77.0911631491582	61.9397489127026	65.2848395494199	81.1617601362804	58.1316863591788	74.1204313961888	29.9956928332824	40.9061949792949	22.6891938029183	18.2071610664952	29.8094371601424	23.304388557494	69.6216049171548	27.4853447332712	1.32589892938573	4.44470520666456e-10	3.92049144552559e-07	Gm10851	2	11526517	11535647	+	1685	lncRNA	predicted gene 10851 [Source:MGI Symbol;Acc:MGI:3641824]	-	79	66	73	89	61	52	32	47	19	19	34	21	4.65195379917672	3.74193543055531	3.96498319906119	5.04370820228425	3.53639003032352	4.72658408251106	1.83166999491145	2.43153384066152	1.41346447497168	1.10607461470495	1.80136970624748
ENSMUSG00000022946	1661.85127649388	1490.30789808139	1814.56081432566	1545.72116214602	1348.46452783997	1520.89423653334	817.382629706947	961.730754300444	834.723498328416	899.817065338897	944.257759455098	1235.13259354718	1563.63331923671	948.840716779497	0.72106184204188	9.01901658463762e-10	7.51334187148007e-07	Dop1b	16	93508792	93607478	+	9890	protein_coding	DOP1 leucine zipper like protein B [Source:MGI Symbol;Acc:MGI:1917278]	-	1703	1588	2029	1695	1415	1067	872	1105	699	939	1077	1113	17.0854555607845	15.3393326383725	18.7760464906552	16.3656501333079	13.9762408452811	16.5238817162367	8.50388446955035	9.73976216309985	8.8595586216208	9.3132235990921	9.72172327236091
ENSMUSG00000022957	2337.13083218017	2482.28236172876	2293.9125129351	2472.24192954445	2353.85680831429	3188.60394294758	1591.64645096605	1489.15956616114	1711.242879978	1677.9336330228	1652.67026608436	1832.16883373441	2521.33806460839	1659.13693832446	0.603218753606799	9.81219271617067e-10	7.74388577784101e-07	Itsn1	16	91526169	91717485	+	23425	protein_coding	intersectin 1 (SH3 domain protein 1A) [Source:MGI Symbol;Acc:MGI:1338069]	-	2395	2645	2565	2711	2470	2237	1698	1711	1433	1751	1885	1651	10.144581253455	10.7869418034893	10.0213485246838	11.0512084217244	10.3002456299001	14.6261604781977	6.99125663359259	6.36726280461554	7.66827700632249	7.33225019566816	7.18382258173883
ENSMUSG00000039763	712.36138099855	794.893444379683	693.986787539039	797.026723136057	781.442341221747	538.798520533834	457.434315707557	374.248166831847	397.657975598516	462.845199743011	484.841727928198	339.578233266341	719.751532968152	419.434269845912	0.779701247267283	1.09659525485744e-09	8.22172292329367e-07	Dnajc28	16	91411142	91415914	-	3565	protein_coding	DnaJ heat shock protein family (Hsp40) member C28 [Source:MGI Symbol;Acc:MGI:2181053]	-	730	847	776	874	820	378	488	430	333	483	553	306	20.3175591481077	22.69740123597	19.9214333868641	23.4105571723277	22.46904147747	16.2396331841287	13.202538599367	10.5145644370583	11.7088947254592	13.289796346803	13.848076059153
ENSMUSG00000025613	1993.63602928772	1928.57854569097	1851.2276420178	2691.10510294566	1906.90990827404	1894.34717933721	1262.63119520098	1254.1665311737	1450.91423529188	1356.91263527144	1191.50073825393	1301.71656085431	2044.30073459223	1302.97364934104	0.650496896880339	1.8546688779413e-09	1.3243218964157e-06	Cct8	16	87280214	87292761	-	3088	protein_coding	chaperonin containing Tcp1, subunit 8 (theta) [Source:MGI Symbol;Acc:MGI:107183]	-	2043	2055	2070	2951	2001	1329	1347	1441	1215	1416	1359	1173	65.6446416333741	63.5750621516236	61.3495597148728	91.2539704067404	63.2994628567026	65.9161204908105	42.0714482381451	40.6788863238799	49.3208086139494	44.9797141345349	39.2885506598759
ENSMUSG00000040998	770.911631491582	726.384328158058	807.564522097619	896.427081055772	913.906347843483	1107.53029220844	404.004487848273	393.395747460453	457.366380343038	297.064206874396	344.562023645175	642.535284513763	870.454033809158	423.154688447516	1.04126401617644	3.72982442013926e-09	2.54221441727219e-06	Npnt	3	132587506	132656052	-	5026	protein_coding	nephronectin [Source:MGI Symbol;Acc:MGI:2148811]	-	790	774	903	983	959	777	431	452	383	310	393	579	15.595985180288	14.7119667702973	16.4430986580672	18.6763018805459	18.6391606134991	23.6778619528727	8.27088426901685	7.8396796391726	9.55228984276861	6.05020289223545	6.98061858527194
ENSMUSG00000022973	296.654602498026	324.714441269623	305.85500172468	251.692649411387	385.956278286351	226.637472922962	199.658830421536	166.235813639262	144.494339481743	173.447165949244	158.69141547017	147.594460864129	298.585074352171	165.020337637681	0.856300766599736	4.00007218644628e-09	2.60787314938095e-06	Synj1	16	90732980	90808196	-	8085	protein_coding	synaptojanin 1 [Source:MGI Symbol;Acc:MGI:1354961]	-	304	346	342	276	405	159	213	191	121	181	181	133	3.73079826540833	4.08835249595782	3.87136819939342	3.25978464288051	4.89333813162105	3.0120421827362	2.54095361596975	2.05937629076514	1.87601604322234	2.19598454816125	1.99858394215827
ENSMUSG00000051483	308.364652596633	248.697476694942	266.50523542092	312.79195198589	264.92801324347	290.780153938895	174.349964593454	193.216495434116	216.144425175169	166.739264503693	180.610119264392	176.447513363883	282.011247313458	184.584630389118	0.612852136745624	1.29445705232958e-08	8.08765979153419e-06	Cbr1	16	93402741	93407393	+	2554	protein_coding	carbonyl reductase 1 [Source:MGI Symbol;Acc:MGI:88284]	-	316	265	298	343	278	204	186	222	181	174	206	159	12.2764951473967	9.9123639574803	10.6785864437444	12.8242825708569	10.6329587911245	12.2335703611405	7.02407611963095	7.57729938666302	8.88359771873298	6.6828095512786	7.20062461117004
ENSMUSG00000056880	388.383328270442	350.053429461183	320.16400765332	421.311608797321	296.376302585321	339.24351292871	165.913675984094	188.864772563979	253.163636116773	161.9479063283	243.735986191752	179.776711729239	352.588698282716	198.900448152356	0.827757798512175	1.63111935918834e-08	9.4071672273189e-06	Gadl1	9	115713947	115905243	+	4515	protein_coding	glutamate decarboxylase-like 1 [Source:MGI Symbol;Acc:MGI:1920998]	-	398	373	358	462	311	238	177	217	212	169	278	162	8.7464843667154	7.89229547226808	7.25677517914313	9.77111382590421	6.72872628411883	8.0735242124943	3.78105217076665	4.18971367860645	5.88585160283712	3.67163650587464	5.4968120089734
ENSMUSG00000058240	202.974201709176	191.450133002899	193.17158003664	227.070542403751	219.185046928051	236.615223303218	108.734386520649	123.588929511912	148.076843766414	146.615560167041	142.033200586561	133.167934614251	211.744454563956	133.702809194471	0.662482039379022	2.11851758719074e-08	1.17656189703426e-05	Cryzl1	16	91486210	91525863	-	4529	protein_coding	crystallin, zeta (quinone reductase)-like 1 [Source:MGI Symbol;Acc:MGI:1913859]	-	208	204	216	249	230	166	116	142	124	153	162	120	4.55689709225625	4.30308679051193	4.36485505926891	5.24997068056145	4.96084597349641	5.61370668393078	2.47031779370027	2.73318097581582	3.43202597762469	3.3137507529722	3.19327658822473
ENSMUSG00000002489	452.788603812777	388.531152270589	483.823262962139	549.893723170529	469.818383197953	393.408443564387	286.833812718263	280.250952836871	251.969468021882	254.900254930933	335.794542127486	318.493310285751	456.377261496396	288.040390153531	0.664910111453879	3.12443041542683e-08	1.67324407426162e-05	Tiam1	16	89583999	89940657	-	10048	protein_coding	T cell lymphoma invasion and metastasis 1 [Source:MGI Symbol;Acc:MGI:103306]	-	464	414	541	603	493	276	306	322	211	266	383	287	4.58191007007922	3.93616208411907	4.92760667905859	5.73056624547333	4.79289064970095	4.20700865348748	2.93723678243274	2.79356390586403	2.63229179993429	2.59676554148983	3.4028514506116
ENSMUSG00000032402	2286.38728175288	2279.57045619628	2402.12437027044	2125.70857165921	2328.12638976186	2947.71254090997	1535.40452690365	1410.82855449866	1724.37872902179	1538.02597430131	1537.81625820264	1894.31386988773	2394.93826842511	1606.79465213596	0.575643250004	3.33183894497642e-08	1.72279051654902e-05	Smad3	9	63554049	63665276	-	5542	protein_coding	SMAD family member 3 [Source:MGI Symbol;Acc:MGI:1201674]	MH1	2343	2429	2686	2331	2443	2068	1638	1621	1444	1605	1754	1707	41.9482622030814	41.8709921918019	44.3565626139197	40.1638747134222	43.0613036137614	57.1515433273062	28.5065417271261	25.4975738821352	32.6611801993636	28.407907461428	28.254453441725
ENSMUSG00000040666	9174.82425225804	8021.19748419498	8785.72964018495	9313.53995811047	7772.49235976167	6833.33361756402	5721.67840794863	5772.12521495072	5679.46345929892	5942.242409123	6027.64354341114	4483.32046534647	8316.85288534569	5604.41225001315	0.569540033047268	5.12964427227811e-08	2.56396719542701e-05	Sh3bgr	16	96001650	96030135	+	1570	protein_coding	SH3-binding domain glutamic acid-rich protein [Source:MGI Symbol;Acc:MGI:1354740]	-	9402	8547	9824	10213	8156	4794	6104	6632	4756	6201	6875	4040	594.194737639791	520.075398384011	572.673514411198	621.17437415609	507.466984359736	467.673031532034	374.983389698707	368.236836247259	379.72867641289	387.429608969106	390.928103986711
ENSMUSG00000040681	368.866578106099	391.346595402984	369.351215533019	507.03301837946	391.674149075778	413.363944324899	285.896447317223	279.380608262844	250.775299926992	247.234081850304	304.231608663806	277.433197113024	406.93925013704	274.158540522365	0.56832623523757	2.02591461686581e-07	9.79954505803315e-05	Hmgn1	16	95921818	95928929	-	3221	protein_coding	high mobility group nucleosomal binding domain 1 [Source:MGI Symbol;Acc:MGI:96120]	-	378	417	413	556	411	290	305	321	210	258	347	250	11.6441899610925	12.3679462457666	11.7348548827373	16.4832907164431	12.4646854894371	13.7895858424225	9.13284890304707	8.68753711617383	8.17259112842902	7.85705350170238	9.61750881525987
ENSMUSG00000032932	278.1136898419	301.252415166326	273.65973838524	350.181077441929	295.423324120417	212.38354380831	181.848887801775	164.495124491207	211.367752795607	141.824201991647	167.458896987859	120.960873941278	285.16896479402	164.659289668229	0.796414277982496	2.34158541372333e-07	0.000109725228996192	Hspa13	16	75542319	75563992	-	6834	protein_coding	heat shock protein 70 family, member 13 [Source:MGI Symbol;Acc:MGI:1309463]	-	285	321	306	384	310	149	194	189	177	148	191	109	4.13788191064343	4.48727118719218	4.09793295261793	5.36557292060188	4.43115505485948	3.33929850936393	2.73793991730961	2.410844477756	3.24660530426757	2.12430792950974	2.49506713581813
ENSMUSG00000030403	534.758954503021	428.885837168259	488.294827314839	514.328457492833	465.05349087343	610.068166107092	321.516332556746	362.933687369489	271.076157540129	262.566428011563	374.371460805317	344.01716442015	506.898288909912	322.746871783899	0.647539104693441	2.48579004540707e-07	0.000112952793123876	Vasp	7	18990854	19005742	-	2617	protein_coding	vasodilator-stimulated phosphoprotein [Source:MGI Symbol;Acc:MGI:109268]	-	548	457	546	564	488	428	343	417	227	274	427	310	20.7771053872866	16.682638393615	19.0944571739484	20.5795196187367	18.215719376676	25.0486310560046	12.6411782564607	13.8903982591047	10.8730988547411	10.2701685108125	14.5662579154008
ENSMUSG00000026147	58.5502504930315	85.401775015999	78.6995326075199	76.602110690422	75.285298727461	75.545824307654	41.2440776457634	41.7765395533224	26.2716980875896	16.2906177963379	42.0839112849069	14.4265262498772	75.0141319736812	30.3488951029662	1.29238305208093	6.21716107154316e-07	0.000266360943622256	Col9a1	1	24216691	24291765	+	5068	protein_coding	collagen, type IX, alpha 1 [Source:MGI Symbol;Acc:MGI:88465]	-	60	91	88	84	79	53	44	48	22	17	48	13	1.17468886210016	1.71536697652591	1.58914842729777	1.58271431886193	1.52272231709898	1.60170751430032	0.837361961219509	0.82563291168913	0.544148299829685	0.329035717798191	0.845528934962719
ENSMUSG00000039680	163.940701380488	137.956713487383	139.51280780424	146.820712156642	127.699114297212	186.726471401937	92.7991747029676	88.7751465508102	102.698456160578	71.8703726309023	64.0026150791292	105.424614902949	150.442753421317	87.5950633378893	0.781218637845572	8.63195091608057e-07	0.000359544733296189	Mrps6	16	91855158	91909115	+	1533	protein_coding	mitochondrial ribosomal protein S6 [Source:MGI Symbol;Acc:MGI:2153111]	-	168	147	156	161	134	131	99	102	86	75	73	95	10.8736495947463	9.1606742223744	9.31324096994187	10.028675356807	8.53872194183427	13.0879940972086	6.22859650605744	5.80016545494852	7.0321398382307	4.79898992115008	4.25113158967367
ENSMUSG00000087404	68.3086255752034	45.985571162461	67.9677781610399	77.5140405795937	77.1912556572702	66.9934668388629	19.6846734218416	29.5917155169367	22.6891938029183	43.1222235785414	36.8234223742935	36.6211820189191	67.3267896624052	31.4220684522418	1.09596869709475	8.96239927739796e-07	0.000363219397742115	Gm11752	11	119110986	119113299	+	510	lncRNA	predicted gene 11752 [Source:MGI Symbol;Acc:MGI:3651700]	-	70	49	76	85	81	47	21	34	19	45	42	33	13.6187130953808	9.17863632869278	13.6383494083206	15.9150717618894	15.5147603114338	14.1146993368953	3.97142418933466	5.8115383283896	4.6699757653476	8.65511946955656	7.35195698449446
ENSMUSG00000022889	300.557952530895	351.930391549446	402.440791742999	288.169844978254	392.627127540683	383.43069318413	257.775485286021	208.882697766612	220.921097554731	271.190872727271	228.831267611681	205.300565863638	353.192800254401	232.150331134992	0.60341624782869	1.46422319770268e-06	0.000577790180251362	Mrpl39	16	84514464	84532630	-	2533	protein_coding	mitochondrial ribosomal protein L39 [Source:MGI Symbol;Acc:MGI:1351620]	-	308	375	450	316	412	269	275	240	185	283	261	185	12.064900191881	14.1432212981501	16.2590707358114	11.9127422268229	15.8888422776802	16.2652611236249	10.4711567791662	8.25958862305667	9.15519798575738	10.9592787914296	9.1987573008296
ENSMUSG00000022791	1292.98469838778	1462.15346675743	1474.72192352046	1505.59624702246	1296.05071227022	1617.82095451297	1101.40434622209	1062.69072488764	1153.56637966416	1011.9348466431	1181.85650858447	1114.1717196059	1441.55466707855	1104.27075426789	0.38384263000594	2.13767337549033e-06	0.000821908006807117	Tnk2	16	32462692	32502311	+	6377	protein_coding	tyrosine kinase, non-receptor, 2 [Source:MGI Symbol;Acc:MGI:1858308]	-	1325	1558	1649	1651	1360	1135	1175	1221	966	1056	1348	1004	20.6161548739972	23.3401313203147	23.6658787519778	24.7223931116946	20.8330434257575	27.2598457594008	17.7712758309908	16.6909713790898	18.9885547614053	16.2434483004003	18.8711044441716
ENSMUSG00000022895	1046.09780880883	919.71142324922	1053.50056149612	778.788125352624	955.837400299284	883.743605108405	644.907395915573	657.980497964828	557.676500313834	766.617308062958	718.933484450492	598.145972975679	939.613154052413	657.376859947227	0.514540635035591	2.55435725617223e-06	0.00095549452884601	Ets2	16	95502942	95522095	+	5780	protein_coding	E26 avian leukemia oncogene 2, 3' domain [Source:MGI Symbol;Acc:MGI:95456]	ETS	1072	980	1178	854	1003	620	688	756	467	800	820	539	18.4024291238423	16.1975935212226	18.6524484554973	14.1087937210937	16.9513121921221	16.4288740717305	11.4804195053036	11.4018762359754	10.1279195777894	13.5766579914613	12.6651359816921
ENSMUSG00000013033	669.424530636994	809.909141085793	729.759302360639	741.398999896584	653.743226924535	488.909768632553	493.99156634812	421.246773829335	439.453858919681	409.181988178604	526.048891061336	396.174605477398	682.190828256183	447.682947302412	0.609071843315714	2.61255589747825e-06	0.00095549452884601	Adgrl1	8	84626734	84668583	+	8587	protein_coding	adhesion G protein-coupled receptor L1 [Source:MGI Symbol;Acc:MGI:1929461]	-	686	863	816	813	686	343	527	484	368	427	600	357	7.92667148605024	9.60111323321574	8.69695238482697	9.04084314131788	7.80392129152772	6.11781875869535	5.91924492376337	4.91344686900064	5.37201921901796	4.8777230875751	6.23783137648634
ENSMUSG00000061877	83.9220257066785	56.3088626479114	46.5042692680799	99.4003579197143	97.2038034202661	126.8599691204	39.3693468436832	26.1103372208265	23.8833618978088	20.1237043366526	35.9466742225246	53.2671738457006	85.0332146805084	33.1167663945327	1.35609798241919	2.7968277006578e-06	0.000998534080270566	BC048679	7	81144023	81148029	-	640	protein_coding	cDNA sequence BC048679 [Source:MGI Symbol;Acc:MGI:3510776]	-	86	60	52	109	102	89	42	30	20	21	41	48	13.3329633116831	8.95619488705354	7.43604083693796	16.2632139566808	15.5686310069596	21.2987434475292	6.32945730175212	4.08623788714894	3.91724940843302	3.21862255274135	5.71910046673286
ENSMUSG00000022961	4830.3956656751	5555.80778126059	5094.90042346637	5032.02912844939	4973.59460833695	3559.20609992853	3475.7509070566	3316.01282704497	3520.40754373701	3819.67073742369	3227.30994666129	3332.52756372164	4840.98895118616	3448.6132542742	0.489726093455295	3.71375559415354e-06	0.00126510476578198	Son	16	91444394	91476109	+	14907	protein_coding	Son DNA binding protein [Source:MGI Symbol;Acc:MGI:98353]	-	4950	5920	5697	5518	5219	2497	3708	3810	2948	3986	3681	3003	32.9475521656067	37.9388108361491	34.9763401999354	35.3468971552046	34.2000919058991	25.6550130876057	23.9909050588793	22.2800976365107	24.7895378140429	26.2287607833497	22.04445716867
ENSMUSG00000019996	122.955526035366	121.06405469301	125.2038018756	121.286675259835	116.263372718358	141.113898235052	77.8013282863263	88.7751465508102	69.2617495036454	99.6602500481845	75.4003410521248	64.3645017302215	124.647888136203	79.2105528618855	0.643629051831953	3.79657982395392e-06	0.00126510476578198	Map7	10	20024217	20157336	+	7935	protein_coding	microtubule-associated protein 7 [Source:MGI Symbol;Acc:MGI:1328328]	-	126	129	140	133	122	99	83	102	58	104	86	58	1.57554866056202	1.55308433076064	1.6147284644216	1.60053273673444	1.50190729706242	1.91087471214212	1.00885399786681	1.12056126558741	0.91624636446776	1.28563337300365	0.967554335343497
ENSMUSG00000100594	47.8160379026424	44.1086090741973	52.7644593618599	70.2186014662202	63.8495571486062	55.5903235471416	28.1209620312023	27.8510263688816	26.2716980875896	33.5395072277544	32.439681615449	29.9627852882066	55.7245980834446	29.6976101031806	0.905664598557387	4.53018874874553e-06	0.00147674304972694	2810414N06Rik	1	151624697	151630801	-	1619	lncRNA	RIKEN cDNA 2810414N06 gene [Source:MGI Symbol;Acc:MGI:1919065]	-	49	47	59	77	67	39	30	32	22	35	37	27	3.00301456148916	2.77334097387863	3.33521288072858	4.54154611117537	4.04257589154785	3.68945066971795	1.78719344971383	1.7230008632656	1.70336231225253	2.12056663964841	2.04022806990515
ENSMUSG00000040785	1865.80131571127	1951.10209075013	1798.46318265594	1972.50435027837	1781.11675090664	1369.80258791803	1212.01346354482	1247.20377458148	1472.40926099991	1400.03485884998	1262.51733854721	1120.83011633662	1789.7983797034	1285.83480214333	0.478228726443302	9.7437845413356e-06	0.00297766331677178	Ttc3	16	94171477	94270202	+	16220	protein_coding	tetratricopeptide repeat domain 3 [Source:MGI Symbol;Acc:MGI:1276539]	-	1912	2079	2011	2163	1869	961	1293	1433	1233	1461	1440	1010	11.6962123600209	12.2449184842971	11.3469624380781	12.7340198104686	11.2561190888064	9.07437008684545	7.68855690556326	7.70154231619817	9.52891446727084	8.83547892582722	7.92566086755436
ENSMUSG00000022964	363.987390565013	368.82305034382	351.464958122219	285.434055310739	342.119268900741	494.611340278414	220.280869244418	225.419244673136	257.940308496335	233.818278959202	219.187037942223	289.640257785997	367.740010586824	241.047666183552	0.607389860210323	9.9288540072417e-06	0.00297766331677178	Tmem50b	16	91371391	91394688	-	2446	protein_coding	transmembrane protein 50B [Source:MGI Symbol;Acc:MGI:1925225]	-	373	393	393	313	359	347	235	259	216	244	250	261	15.1307545388056	15.3492923002978	14.7046433054487	12.2193396438382	14.3373280913177	21.7278608727263	9.26634717696063	9.230509569008	11.0695126374035	9.78507374208793	9.1244647775089
ENSMUSG00000050447	25.371775213647	28.1544313239557	36.6668276921399	38.301055345211	25.7304185524234	31.3586440522337	11.2483848124809	14.7958577584684	14.3300171386853	15.3323461612592	17.5349630353779	9.98759509606886	30.9305253632685	13.8715273337234	1.15029867396263	1.30252048914571e-05	0.00382966563426272	Lypd6	2	49956441	50083581	+	3729	protein_coding	LY6/PLAUR domain containing 6 [Source:MGI Symbol;Acc:MGI:2443848]	-	26	30	41	42	27	22	12	17	12	16	20	9	0.69181372119967	0.768565932919585	1.00625921344788	1.07551571037708	0.707296662092719	0.903595890518623	0.310374491293825	0.39741010290677	0.403385297087229	0.420880038566083	0.478808063197356
ENSMUSG00000043621	25.371775213647	21.5850640150327	29.51232472782	22.7982472292923	23.8244616226143	42.7617873439551	6.56155780728053	7.83310116624796	21.4950257080279	6.70790144555088	9.64422966945782	7.76812951916467	27.6422766920602	10.0016575526216	1.48161392941512	1.6035058874739e-05	0.00438670606456826	Ubxn10	4	138437148	138464478	-	4564	protein_coding	UBX domain protein 10 [Source:MGI Symbol;Acc:MGI:2443123]	-	26	23	33	25	25	30	7	9	18	7	11	7	0.565243945300957	0.481431451714242	0.661738954005131	0.523063270000748	0.535087247408006	1.00674520229781	0.147927719585209	0.171901330923005	0.494376787742642	0.150446861945257	0.215164635673667
ENSMUSG00000030352	518.169716863329	503.025839654675	649.271144012039	698.538295105515	684.238537801481	543.074699268229	421.814430468034	409.932294366976	420.347169401434	422.597791069705	414.701875786686	487.17269413047	599.386372117545	429.427709203884	0.483011920864811	1.60899522208239e-05	0.00438670606456826	Tspan9	6	127938359	128120557	-	4975	protein_coding	tetraspanin 9 [Source:MGI Symbol;Acc:MGI:1924558]	-	531	536	726	766	718	381	450	471	352	441	473	439	10.5903336492752	10.2925731794132	13.355554752512	14.7026471995264	14.0981324668797	11.7294011681904	8.72401867865332	8.25296850051708	8.86912509278181	8.69513308720476	8.48773669954343
ENSMUSG00000032086	901.673857592685	629.720780612476	833.499595343279	742.310929785756	739.511288765946	766.861386368261	589.602837254208	550.057770785412	454.978044153257	493.509892065529	606.709721024074	598.145972975679	768.929639744734	548.834039709693	0.485586969636397	1.68436745951833e-05	0.00448357110730916	Bace1	9	45749878	45775697	+	6348	protein_coding	beta-site APP cleaving enzyme 1 [Source:MGI Symbol;Acc:MGI:1346542]	-	924	671	932	814	776	538	629	632	381	515	692	539	14.4425293884852	10.0980580032983	13.4368475789369	12.2446771400548	11.9413940832012	12.9804368072281	9.55676452798532	8.67885686092208	7.52348846685812	7.95794696029906	9.73179651246657
ENSMUSG00000051669	22.4442626889954	20.6465829709009	12.52038018756	18.2385977834338	30.4953108769462	19.9555007605124	7.49892320832061	3.4813782961102	1.19416809489044	5.74962981047218	10.5209778212267	8.87786230761676	20.7167725447248	6.22048992310615	1.71659965313796	1.70432512915387e-05	0.00448357110730916	AU021092	16	5029687	5040163	-	1368	protein_coding	expressed sequence AU021092 [Source:MGI Symbol;Acc:MGI:2146559]	-	23	22	14	20	32	14	8	4	1	6	12	8	1.6682070239016	1.53634532175577	0.936613330788407	1.39605892648153	2.28504158799545	1.56742181886015	0.56402849806758	0.254892031946912	0.0916315651095442	0.430225236790823	0.783103187571465
ENSMUSG00000002012	171.747401446226	144.526080796306	211.95215031798	178.738258277651	186.783779121296	233.764437480288	104.984924916489	132.292375252188	134.940994722619	122.658769290073	135.01921537241	87.6688902877155	187.918684573291	119.594194973582	0.646273034984521	2.82271509709555e-05	0.00693878899687668	Pnck	X	72699600	72703723	-	1971	protein_coding	pregnancy upregulated non-ubiquitously expressed CaM kinase [Source:MGI Symbol;Acc:MGI:1347357]	-	176	154	237	196	196	164	112	152	113	128	154	79	8.86001078090442	7.46425307008284	11.0047484110638	9.49575057939217	9.71403524394413	12.7438653295975	5.48060567985301	6.7226318562802	7.18659252201613	6.37021476940811	6.97522047742499
ENSMUSG00000038515	69.2844630834206	73.2015214422849	82.2767840896799	110.343516589775	99.1097603500753	124.00918329747	68.4276742759256	50.4799852935979	53.7375642700697	47.9135817539349	52.6048891061336	48.8282426918922	93.0375381421175	53.6653228985923	0.785043910981186	2.97760096055634e-05	0.00720147200057134	Grtp1	8	13222022	13250620	-	4093	protein_coding	GH regulated TBC protein 1 [Source:MGI Symbol;Acc:MGI:1914040]	-	71	78	92	121	104	87	73	58	45	50	60	44	1.7211741341794	1.82056050477121	2.05714298558001	2.82295189326453	2.48211456150202	3.25552816993229	1.72019734702604	1.23528911451233	1.37816739509982	1.19828187134507	1.30867964891005
ENSMUSG00000030979	289.823739940506	291.867604725008	280.81424134956	281.786335754052	289.705453330989	313.586440522337	215.594042239218	218.456488080915	219.726929459841	221.360747703179	255.133712164748	225.275756055775	291.263969270409	225.924612617279	0.362509478422221	4.17921764481774e-05	0.00949505584606697	Uros	7	133287972	133311801	-	3576	protein_coding	uroporphyrinogen III synthase [Source:MGI Symbol;Acc:MGI:98917]	-	297	311	314	309	304	220	230	251	184	231	291	203	8.24075772034729	8.30835677814661	8.03619625812603	8.25127042688563	8.30436254966131	9.4225645294853	6.203367122203	6.11869178030952	6.44987822059664	6.33643813515075	7.26472738940039
ENSMUSG00000021062	21.4684251807782	54.4319005596477	31.3009504689	45.5964944585845	45.7429663154194	45.6125731668854	21.5594042239218	22.6289589247163	17.9125214233566	13.4158028911018	16.658214883609	21.0849229805898	40.6922183583692	18.8766375545492	1.10466261247712	4.74352235737171e-05	0.0104601643748219	Rab15	12	76844734	76869682	-	4614	protein_coding	RAB15, member RAS oncogene family [Source:MGI Symbol;Acc:MGI:1916865]	-	22	58	35	50	48	32	23	26	15	14	19	19	0.473100380612338	1.20088843450162	0.694238749739131	1.03479010155328	1.01623436033088	1.06222455790486	0.480781118963977	0.491222355455557	0.407516193335034	0.297633063683638	0.367620612110922
ENSMUSG00000030353	167.844051413357	164.234182723075	177.96826123746	220.687033179549	199.172499165055	305.034083053546	155.602656572653	126.199963233995	117.028473299263	98.7019784131058	120.114496792338	136.497132979608	205.82335179534	125.690783548494	0.705214973943913	5.7259907939632e-05	0.0120719511266921	Tead4	6	128201251	128277786	-	3598	protein_coding	TEA domain family member 4 [Source:MGI Symbol;Acc:MGI:106907]	TEA	172	175	199	242	209	214	166	145	98	103	137	123	4.74324431321689	4.64653431234944	5.06186215094079	6.42264708122942	5.67434000231861	9.10954245046748	4.44983683884	3.5130894564334	3.4142562937315	2.80806266281148	3.39925113493361
ENSMUSG00000051989	321.050540203456	267.467097577579	273.65973838524	401.249151235544	251.586314734806	558.754021294346	141.542175557052	172.328225657455	217.33859327006	169.614079408929	143.786696890098	268.555334805407	345.627810571829	185.527517598167	0.89711520692514	5.79646869704454e-05	0.0120719511266921	Smim11	16	92098174	92109929	+	972	protein_coding	small integral membrane protein 11 [Source:MGI Symbol;Acc:MGI:1916186]	-	329	285	306	440	264	392	151	198	182	177	164	242	33.5844190222509	28.0111445027189	28.8120100804434	43.2261208347614	26.5318717717249	61.7680301950817	14.9833126014434	17.7574782256349	23.4712557147262	17.8623144608338	15.0626514350166
ENSMUSG00000059022	95.6320758052848	112.617725295823	86.7483484423799	176.914398499308	124.840178902499	88.3743605108405	72.1771358800859	62.6648093299837	59.7084047445219	37.3725937680692	67.5096076862048	73.2423640378383	114.187847909356	62.1124859077839	0.882402656134999	6.04244828970355e-05	0.012411850973165	Kcp	6	29473161	29507951	-	7757	protein_coding	kielin/chordin-like protein [Source:MGI Symbol;Acc:MGI:2141640]	-	98	120	97	194	131	62	77	72	50	39	77	66	1.25354662241871	1.47788184290686	1.1444487241229	2.38818403130583	1.64971047481907	1.22417032531394	0.957401474030659	0.809135154655249	0.807992658694447	0.493175558275622	0.886177617700441
ENSMUSG00000025900	22.4442626889954	33.7853175887469	13.4146930581	18.2385977834338	35.2602032014691	9.97775038025618	5.62419240624046	5.22206744416531	4.77667237956175	8.62444471570828	10.5209778212267	8.87786230761676	22.1868041168336	7.27436951241988	1.61509549230496	6.29752469131087e-05	0.0124251819402903	Rp1	1	4069780	4479464	-	12311	protein_coding	retinitis pigmentosa 1 (human) [Source:MGI Symbol;Acc:MGI:1341105]	-	23	36	15	20	37	7	6	6	4	9	12	8	0.185371392145024	0.279358202959025	0.111510644068476	0.155130258421471	0.293588216376558	0.0870860632036671	0.0470061927558555	0.0424854560600328	0.0407284480772826	0.0717100305332442	0.0870185330678064
ENSMUSG00000022972	98.5595883299364	130.448865134328	158.29337808558	241.661420630498	111.498480393835	191.002650136333	83.4255206925668	73.1089442183143	96.7276156861255	71.8703726309023	89.4283114804271	96.5467525953323	155.244063785085	85.184586217278	0.866508711989665	6.76079826205174e-05	0.0129972012742905	Cfap298	16	90722697	90732002	-	1589	protein_coding	cilia and flagella associate protien 298 [Source:MGI Symbol;Acc:MGI:1915251]	-	101	139	177	265	117	134	89	84	81	75	102	87	6.30675098033864	8.35686067917226	10.1945430847695	15.9250875402166	7.19270406718455	12.9159052620198	5.40210806298961	4.60826827801818	6.38987442835644	4.62986252304788	5.73060029268785
ENSMUSG00000021281	777.742494049102	668.198503421882	795.938454780599	1102.52323600857	834.809135256403	915.102249160639	636.471107306212	587.482587468597	539.763978890478	487.760262255057	690.000795442119	389.516208746685	849.0523454462	555.165823351525	0.611728065835019	8.9896795504774e-05	0.0162705219767212	Tnfaip2	12	111408903	111421452	+	4984	protein_coding	tumor necrosis factor, alpha-induced protein 2 [Source:MGI Symbol;Acc:MGI:104960]	-	797	712	890	1209	876	642	679	675	452	509	787	351	15.8667688370771	13.6475350659864	16.3429468943691	23.1637099840983	17.1694467152571	19.7288124418832	13.1398043503468	11.8061447782794	11.3681973201395	10.0177566573131	14.0968001168814
ENSMUSG00000026308	1303.71891097817	1326.07371535831	1716.18639856626	1554.84046103773	1398.019408015	1483.83402083524	1197.95298252922	972.174889188774	1307.61406390503	1004.26867356247	995.985900409462	1097.52572777912	1463.77881913179	1095.92037289568	0.418437747524933	8.99767843537337e-05	0.0162705219767212	Klhl30	1	91278738	91290138	+	3089	protein_coding	kelch-like 30 [Source:MGI Symbol;Acc:MGI:1918038]	-	1336	1413	1919	1705	1467	1041	1278	1117	1095	1048	1136	989	42.9137786369545	43.6995044796604	56.8558900957101	52.7067608041855	46.3919292359805	51.6150997358581	39.903418553154	31.5222805737027	44.4352279933613	33.2792939397043	32.8310117200567
ENSMUSG00000022913	186.384964069484	163.295701678943	191.38295429556	231.630191849609	170.583145217918	340.668905840175	120.92013673417	115.755828345664	131.358490437948	119.783954384837	140.279704283023	149.813926441033	213.990977158615	129.652006771113	0.717448103703533	9.00602416850859e-05	0.0162705219767212	Psmg1	16	95781133	95792160	-	1344	protein_coding	proteasome (prosome, macropain) assembly chaperone 1 [Source:MGI Symbol;Acc:MGI:1860263]	-	191	174	214	254	179	239	129	133	110	125	160	135	14.1007530040502	12.3680786535501	14.5724609808125	18.0465545871425	13.0102005146861	27.2359533652193	9.25736952297079	8.62650220620331	10.2594627363722	9.12307979801969	10.6278289741842
ENSMUSG00000020032	445.957741255257	575.288880052829	431.953116470819	539.862494389641	438.370093856102	587.26187952365	339.326275176508	361.192998221434	403.628816072968	358.393591519433	380.5086978677	391.73567432359	503.115700924716	372.464342196939	0.432748903175643	9.8156188307391e-05	0.0173550553302415	Nuak1	10	84206769	84276461	-	5625	protein_coding	NUAK family, SNF1-like kinase, 1 [Source:MGI Symbol;Acc:MGI:1925226]	-	457	613	483	592	460	412	362	415	338	374	434	353	8.06124053622961	10.4109463054484	7.85856049064705	10.0498373152411	7.98850539163209	11.2180827410627	6.2070208155341	6.43143575008449	7.53226126250871	6.52198513628926	6.88796681036192
ENSMUSG00000013846	617.705142701482	463.609635801137	575.937488627759	577.25161984568	681.379602406768	608.642773195627	453.684854103397	412.543328089059	433.483018445229	420.681247799548	431.360090670295	503.818685957251	587.421043763076	442.595204177463	0.40861044405078	9.83781062401154e-05	0.0173550553302415	St3gal1	15	66974724	67048679	-	6851	protein_coding	ST3 beta-galactoside alpha-2,3-sialyltransferase 1 [Source:MGI Symbol;Acc:MGI:98304]	-	633	494	644	633	715	427	484	474	363	439	492	454	9.16764841124714	6.88850916044093	8.60300739743875	8.82286418795155	10.1948843145622	9.54592146695681	6.81378698205593	6.03124179168735	6.64177041721762	6.28552100435952	6.41113583192357
ENSMUSG00000111556	143.448113707927	117.310130516482	173.49669688476	161.411590383389	131.511028156831	173.897935198751	73.114501281126	70.4979104962316	62.0967409343028	51.7466682942497	120.991244944107	120.960873941278	150.179249141357	83.2346566485493	0.84945925541054	0.000108247717621611	0.0186571784567363	Gm19299	9	67040842	67121798	+	2401	lncRNA	predicted gene, 19299 [Source:MGI Symbol;Acc:MGI:5011484]	-	147	125	194	177	138	122	78	81	52	54	138	109	6.07481954400369	4.97359149635071	7.39482611663583	7.03948613541299	5.61457844580556	7.78236543941466	3.13328284349245	2.94086591794809	2.71482841134217	2.20613624130305	5.13110343476647
ENSMUSG00000022914	759.201581392975	942.234968308385	732.442240972259	892.779361499085	804.313824379457	413.363944324899	506.177316561641	510.021920380145	443.036363204352	544.2982887247	457.662535223362	430.576321919413	757.389320146177	481.962124335602	0.653387992936812	0.000110251573205988	0.0187866175025431	Brwd1	16	95793292	95883726	-	20280	protein_coding	bromodomain and WD repeat domain containing 1 [Source:MGI Symbol;Acc:MGI:1890651]	-	778	1004	819	979	844	290	540	586	371	568	522	388	3.80644757818062	4.72953039663472	3.69602029764964	4.60972048961235	4.06541348799131	2.19015069025853	2.56816526191126	2.51890640564815	2.29317480162312	2.74733180795655	2.29787497465497
ENSMUSG00000028194	92.7045632806332	104.171395898636	78.6995326075199	82.9856199146238	111.498480393835	71.2696455732585	44.0561738488836	50.4799852935979	69.2617495036454	68.9955577256662	29.8094371601424	46.608777114988	90.2215396114177	51.5352801078206	0.818614032382265	0.000117796363172792	0.0194154786080683	Ddah1	3	145464430	145600032	+	3983	protein_coding	dimethylarginine dimethylaminohydrolase 1 [Source:MGI Symbol;Acc:MGI:1916469]	-	95	111	88	91	117	50	47	58	58	72	34	42	2.36658172042323	2.66234866840858	2.02204474756342	2.18167943308853	2.86949705316501	1.92266511979546	1.13811123248033	1.26940455578683	1.82536151193866	1.77318038844041	0.762065768271906
ENSMUSG00000032246	15.6134001314751	21.5850640150327	10.73175444648	30.0936863426658	27.6363754822325	29.9332511407686	13.1231156145611	8.70344574027551	9.5533447591235	4.79135817539349	1.75349630353779	6.65839673071257	22.5989219264424	7.43052622060065	1.60568677858104	0.00012314319990277	0.0196439604525748	Calml4	9	62765362	62783203	+	3642	protein_coding	calmodulin-like 4 [Source:MGI Symbol;Acc:MGI:1922850]	-	16	23	12	33	29	21	14	10	8	5	2	6	0.435901384083736	0.603309485344262	0.301550255711589	0.865234543891847	0.777836438417726	0.883127285090895	0.370753493787421	0.239354955864481	0.275347569620772	0.13466687807291	0.0490245817590044
ENSMUSG00000004939	1777.00010246351	1781.23702176226	2313.58739608698	1783.73486321983	1860.21396349372	3024.68375812909	1653.51256743469	1431.71682427532	1382.84665388313	1059.84842839704	1411.56452434792	1363.86159700763	2090.07618419256	1383.89176589095	0.594079055502983	0.000135666422131664	0.020972350514065	Nmrk2	10	81034004	81037885	-	1854	protein_coding	nicotinamide riboside kinase 2 [Source:MGI Symbol;Acc:MGI:1916814]	-	1821	1898	2587	1956	1952	2122	1764	1645	1158	1106	1610	1229	97.4559642380269	97.799973509544	127.704174891103	100.743949405358	102.849056329582	175.299064889885	91.7668890351117	77.3461209563178	78.2942794384541	58.5162014622806	77.5246812550522
ENSMUSG00000039456	308.364652596633	315.329630828304	249.51329088066	338.325988882697	271.598862497802	171.04714937582	177.162060796574	206.27166404453	139.717667102181	196.445685191133	189.377600782081	130.948469037347	275.696595843653	173.320524492308	0.669943921580498	0.000145598187954272	0.022052978064387	Morc3	16	93629009	93672961	+	5430	protein_coding	microrchidia 3 [Source:MGI Symbol;Acc:MGI:2136841]	-	316	336	279	371	285	120	189	237	117	205	216	118	5.77424836214568	5.91141850372005	4.70243466441295	6.52430013664197	5.12714096643454	3.38474040757805	3.35706022634367	3.80479166803407	2.70095428824553	3.70326474541493	3.55122152684342
ENSMUSG00000023075	645.028592931564	698.229896834102	647.482518270959	755.07794823416	684.238537801481	638.576024336396	583.041279446928	544.835703341247	501.550599853984	507.88396659171	607.586469175843	493.831090861182	678.105586401444	539.788184878482	0.32841213802737	0.000150636199000901	0.0223642554853319	Akirin1	4	123628352	123644138	-	3450	protein_coding	akirin 1 [Source:MGI Symbol;Acc:MGI:1915300]	-	661	744	724	828	718	448	622	626	420	530	693	445	19.0103700686701	20.6018442387411	19.2060417068204	22.9177033371208	20.3299156587613	19.8885384180934	17.3887533656417	15.8174912763995	15.2602411737217	15.0691065547255	17.932382036093
ENSMUSG00000048616	61.4777630176831	78.832407707076	63.4962138083399	114.903166035633	64.8025356135108	92.650539245236	45.9309046509637	40.9061949792949	46.5725557007271	39.2891370382266	45.5909038919824	59.9255705764131	79.3604375712465	46.3692111396013	0.776470980206197	0.000155545625028345	0.0228667318362748	Nog	11	89191464	89193158	-	1695	protein_coding	noggin [Source:MGI Symbol;Acc:MGI:104327]	-	63	84	71	126	68	65	49	47	39	41	52	54	3.68789929839516	4.73436614678465	3.83360217415998	7.09840368848874	3.91894743144706	5.87337328837105	2.7881975134562	2.41718850826824	2.88420487417369	2.37271121741629	2.73878212148888
ENSMUSG00000022967	326.905565252759	269.344059665843	354.147896733839	309.144232429203	269.692905567993	146.815469880912	176.224695395534	201.049596600364	113.445969014592	167.697536138772	192.007845237388	140.936064133416	279.341688255092	165.226951086678	0.757964207601735	0.000179185883444563	0.0255894506881068	Ifnar1	16	91282126	91304329	+	5940	protein_coding	interferon (alpha and beta) receptor 1 [Source:MGI Symbol;Acc:MGI:107658]	-	335	287	396	339	283	103	188	231	95	175	219	127	5.59585649914818	4.61580773528057	6.10136684056448	5.44970639119244	4.65404114342861	2.65579610347128	3.05259059863242	3.39006402489393	2.00478757603306	2.88989679258482	3.29140642776249
ENSMUSG00000035745	19.5167501643438	17.8311398385053	27.72369898674	29.1817564534941	27.6363754822325	31.3586440522337	5.62419240624046	15.6662023324959	15.5241852335757	9.58271635078697	9.64422966945782	13.3167934614251	25.5413941629249	11.559719908997	1.14828075790121	0.000202752237537732	0.0284137364661523	Grin3b	10	79806549	79813024	+	3296	protein_coding	glutamate receptor, ionotropic, NMDA3B [Source:MGI Symbol;Acc:MGI:2150393]	-	20	19	31	32	29	22	6	18	13	10	11	12	0.602075561602308	0.550704539980639	0.860781426232549	0.927091558945016	0.859490384926383	1.02230251084464	0.175574405041668	0.476066549959099	0.494410119510963	0.29760726331404	0.297940351096668
ENSMUSG00000006205	710.409705982116	558.396221258455	638.539389565559	864.509534934762	666.131946968294	896.572141311591	400.255026244113	432.561253291693	458.560548437928	361.268406424669	542.707105944945	644.754750090667	722.426490003463	473.351181739002	0.609551331388505	0.000208621839508099	0.0289655970687402	Htra1	7	130537841	130587390	+	2879	protein_coding	HtrA serine peptidase 1 [Source:MGI Symbol;Acc:MGI:1929076]	-	728	595	714	948	699	629	427	497	384	377	619	581	25.0898417012504	19.743655279553	22.697338958821	31.4431845021282	23.7173268471264	33.4620797726948	14.3048519775618	15.0486343307205	16.7194028241837	12.8448907445613	19.1943242563974
ENSMUSG00000041731	227.370139414606	275.913426974766	237.88722356364	234.365981517124	274.457797892516	243.742187860544	197.784099619456	155.791678750932	218.53276136495	191.654327015739	182.36361556793	181.996177306144	248.956126203866	188.020443270858	0.408830200683538	0.000236144164283074	0.0324860710405935	Pgm5	19	24660380	24839219	-	3611	protein_coding	phosphoglucomutase 5 [Source:MGI Symbol;Acc:MGI:1925668]	-	233	294	266	257	288	171	211	179	183	200	208	164	6.40230912340904	7.77807454051507	6.74174846132713	6.79618960311091	7.79103628673497	7.25291472964193	5.63575525859218	4.32123522894657	6.35264816831452	5.4329190799395	5.14232699631531
ENSMUSG00000050069	417.658453516958	242.128109386019	180.65119984908	331.942479658495	319.247785743031	192.428043047798	153.727925770573	127.94065238205	155.241852335757	158.114819787985	191.131097085619	203.081100286733	280.676011866897	164.872907941453	0.769850286934127	0.000242891596596368	0.0328122476663292	Grem2	1	174661351	174749385	-	3745	protein_coding	gremlin 2, DAN family BMP antagonist [Source:MGI Symbol;Acc:MGI:1344367]	-	428	258	202	364	335	135	164	147	130	165	218	183	11.3396631488069	6.5814281252794	4.93648638902814	9.28131287796169	8.73822479094255	5.52110359540518	4.22366226964144	3.42174686624808	4.35133712659048	4.32178195142076	5.19671039186277
ENSMUSG00000025887	350.325665449972	319.083555004831	359.513773957079	310.056162318375	359.272881269023	266.548474443987	243.71500427042	258.492338486183	294.959519437938	239.567908769674	209.542808272765	213.068695382802	327.466752073878	243.224379103297	0.433919951051332	0.000253614496150971	0.0336544192016266	Casp12	9	5345430	5373032	+	3840	protein_coding	caspase 12 [Source:MGI Symbol;Acc:MGI:1312922]	-	359	340	402	340	377	187	260	297	247	250	239	192	9.27622835057022	8.45862850443946	9.58105261682391	8.45488187350376	9.59048021180356	7.45854873537071	6.5303924541887	6.74229251379574	8.06300503235796	6.38615585861378	5.55636183556566
ENSMUSG00000034177	9.75837508217192	16.8926587943734	20.56919602242	31.9175461210092	12.3887200437594	17.104714937582	9.37365401040076	4.35172287013775	4.77667237956175	5.74962981047218	5.26048891061336	9.98759509606886	18.1052018335527	6.58329384620911	1.47179515000399	0.000310582400071122	0.0404972442527519	Rnf43	11	87553548	87626365	+	6558	protein_coding	ring finger protein 43 [Source:MGI Symbol;Acc:MGI:2442609]	-	10	18	23	35	13	12	10	5	4	6	6	9	0.151299256712504	0.262212476107697	0.320977670020547	0.509631758157484	0.193643162935113	0.280255267050149	0.147070559880384	0.066463155631171	0.0764574449953379	0.0897450631183053	0.081677734110839
ENSMUSG00000022982	1947.77166640151	1730.55904537914	1769.84517079866	2224.19699968975	1600.05084257477	3200.0070862393	1349.80617749771	1174.96517493719	1465.24425243057	1341.58028911018	1232.70790138706	1656.83105315898	2078.73846851386	1370.18914142028	0.600879838740468	0.00031548926410463	0.0407824268555942	Sod1	16	90017642	90023217	+	3970	protein_coding	superoxide dismutase 1, soluble [Source:MGI Symbol;Acc:MGI:98351]	-	1996	1844	1979	2439	1679	2245	1440	1350	1227	1400	1406	1493	49.8859488397764	44.3733961289047	45.6219331642712	58.6652796381587	41.3133504589286	86.6103489242633	34.9839741471438	29.6432370654633	38.7422873482907	34.5914094669095	31.6168542359458
ENSMUSG00000063821	602.091742570007	468.302041021797	601.872561873419	699.450224994687	517.467306443182	734.077349404562	392.756103035792	435.172287013775	468.113893197052	390.974827112108	481.334735321122	473.855900669045	603.876871051276	440.367957724816	0.4543678437895	0.000327772372262599	0.0413020732947704	Dusp29	14	21726605	21764644	-	1242	protein_coding	dual specificity phosphatase 29 [Source:MGI Symbol;Acc:MGI:3647127]	-	617	499	673	767	543	515	419	500	392	408	549	427	49.2914705512248	38.3823188288972	49.5920275809166	58.9703383641024	42.7079240278063	63.5081676917044	32.5379048776522	35.0938304854444	39.5635882281673	32.2232467207967	39.4615910606664
ENSMUSG00000071342	436.199366173085	435.455204477182	484.717575832679	481.498981482653	401.203933724824	466.10348204911	337.451544374427	366.415065665599	372.580445605817	386.183468936715	363.850482984091	279.652662689928	450.863090623255	351.022278376096	0.359812993927793	0.000347253530794522	0.0427066157915595	Lsmem1	12	40225492	40249489	-	2281	protein_coding	leucine-rich single-pass membrane protein 1 [Source:MGI Symbol;Acc:MGI:2685735]	-	447	464	542	528	421	327	360	421	312	403	415	252	19.4442163484309	19.4332283622638	21.746651650061	22.1038787118219	18.0296392987046	21.9566670871681	15.2220930912057	16.089375073994	17.1459088530448	17.3304759567242	16.2422673406427
ENSMUSG00000020919	5036.29737990893	5495.74499443616	6226.20620469947	5524.4712686021	4841.13060171522	5936.76147625243	4447.79882793516	4237.70773094014	4632.17804008001	4541.24927863795	4783.53791605108	4637.57332294131	5510.10198760238	4546.67418609761	0.277192885149283	0.000391463634192716	0.0465872793231729	Stat5b	11	100671557	100741550	-	5539	protein_coding	signal transducer and activator of transcription 5B [Source:MGI Symbol;Acc:MGI:103035]	STAT	5161	5856	6962	6058	5080	4165	4745	4869	3879	4739	5456	4179	92.4508057810405	101.000136743981	115.032630287082	104.437809785369	89.590626767462	115.166877024681	82.6231997092515	76.6285794933985	87.7848591027213	83.9239802402221	87.9360269034935
ENSMUSG00000027496	218.587601840651	134.202789310856	253.09054236282	228.894402182094	150.570597454922	273.675439001312	126.54432914041	120.107551215802	152.853516145976	132.24148564086	124.498237551183	149.813926441033	209.836895358776	134.343174355877	0.642562399705124	0.00041055734880023	0.0479048575066823	Aurka	2	172198110	172212455	-	2531	protein_coding	aurora kinase A [Source:MGI Symbol;Acc:MGI:894678]	-	224	143	283	251	158	192	135	138	128	138	142	135	8.78140646845575	5.39754350100843	10.2332288574462	9.46981354144824	6.09810881316289	11.6185794788771	5.14444799600556	4.75301633337276	6.3394127131338	5.34832352840239	5.00864259202168
ENSMUSG00000026090	36.1059878040361	34.7237986328787	11.62606731702	36.4771955668676	39.0721170610874	57.0157164586068	8.43628860936069	17.406891480551	16.7183533284661	5.74962981047218	5.26048891061336	24.4141213459461	35.8368138067494	12.9976289142349	1.46907986715396	0.000430263519375838	0.049629242100313	Cracdl	1	37650758	37759166	-	5075	protein_coding	capping protein inhibiting regulator of actin like [Source:MGI Symbol;Acc:MGI:1919347]	-	37	37	13	40	41	40	9	20	14	6	6	22	0.72339230432044	0.696494893022752	0.234436755450261	0.752633935537628	0.789183575046113	1.20716850004261	0.171042336655371	0.343539211530419	0.34579856846857	0.115970073680758	0.105545336019484
ENSMUSG00000022897	2297.12149434327	2490.72869112595	2301.06701589942	1998.03838717517	2033.65604410635	1324.19001475114	1286.06533022698	1307.25755018938	1788.86380614588	1514.06918342434	1429.0994873833	1356.09346748846	2074.13360790022	1446.90813747639	0.520483962350355	0.000438590084988087	0.0502034986595143	Dyrk1a	16	94370869	94496376	+	8251	protein_coding	dual-specificity tyrosine-(Y)-phosphorylation regulated kinase 1a [Source:MGI Symbol;Acc:MGI:1330299]	-	2354	2654	2573	2191	2134	929	1372	1502	1498	1580	1630	1222	28.3079277308872	30.7288700104102	28.5398440445505	25.3568698802325	25.2649274646034	17.2445980727742	16.037795902149	15.8688593550621	22.7581223660944	18.7837037088263	17.6361937116143
ENSMUSG00000037712	3843.82394486752	4133.0705183567	4032.45673326485	4064.47151603822	3789.99535492548	4334.61984376558	3403.57377117652	3196.77562040319	3752.07615414576	3485.23393678122	3579.76270367239	3326.97889977938	4033.07298520306	3457.40018099308	0.222071208599735	0.000485661987842416	0.0547556504338122	Fermt2	14	45696252	45767575	-	5191	protein_coding	fermitin family member 2 [Source:MGI Symbol;Acc:MGI:2385001]	-	3939	4404	4509	4457	3977	3041	3631	3673	3142	3637	4083	2998	75.2910161823475	81.0491641329661	79.496425787243	81.9882198143801	74.8401742257417	89.7241475572874	67.4640451702289	61.6811219808563	75.8728423273915	68.7263060018253	70.2186044872644
ENSMUSG00000043391	660.641993063039	648.490401495113	754.800062735759	755.989878123331	682.332580871672	618.620523575883	590.540202655248	528.299156434723	557.676500313834	537.590387279149	590.928254292234	429.466589130961	686.8125733108	539.083515017692	0.349826753597889	0.000512251102656189	0.0560671918564201	2510009E07Rik	16	21467795	21513415	-	6564	protein_coding	RIKEN cDNA 2510009E07 gene [Source:MGI Symbol;Acc:MGI:1919440]	-	677	691	844	829	716	434	630	607	467	561	674	387	10.23359682781	10.0568444719951	11.7677184950558	12.0599584009199	10.6555207140391	10.1266338351952	9.25697594406161	8.06125174893164	8.9182472820876	8.38349323391843	9.16674535652668
ENSMUSG00000021892	584.526667422098	544.319005596477	688.620910315799	596.402147518285	519.373263372991	1040.53682536957	424.626526671155	464.764002530712	419.153001306544	359.351863154511	488.348720535273	483.843495765114	662.296469932537	440.014601660551	0.587421728310969	0.000521913805063474	0.0567108514994696	Sh3bp5	14	31081837	31158035	-	3194	protein_coding	SH3-domain binding protein 5 (BTK-associated) [Source:MGI Symbol;Acc:MGI:1344391]	-	599	580	770	654	545	730	453	534	351	375	557	436	18.608017995831	17.3478373099263	22.0634899838822	19.5525177187396	16.6683195674105	35.0051463723612	13.6791920932401	14.574333754039	13.7753742503192	11.5166743098357	15.5684051986265
ENSMUSG00000023147	190.288314102352	205.527348664877	211.05783744744	167.795099607591	221.09100385786	108.329861271353	123.73223293729	139.255131844408	124.193481868606	111.159509669129	132.388970917103	118.741408364374	184.014910825245	124.911789266818	0.564444345079652	0.000526568773146619	0.0568050270023997	Get1	16	95946607	95959052	+	4368	protein_coding	guided entry of tail-anchored proteins factor 1 [Source:MGI Symbol;Acc:MGI:2136882]	-	195	219	236	184	232	76	132	160	104	116	151	107	4.42955591750269	4.78975990296636	4.94478906034758	4.02249066509293	5.18842547384132	2.66486315514215	2.91466374962944	3.19315292768659	2.98457097785373	2.60499017001916	3.08615802904194
ENSMUSG00000019851	45.864362886208	48.8010142948566	33.08957620998	52.891933571958	36.2131816663737	45.6125731668854	15.9352118176813	15.6662023324959	27.4658661824801	26.8316057822035	32.439681615449	28.8530524997545	43.7454402993769	24.5319367050107	0.839631473038271	0.000555664767627691	0.0595156656469802	Perp	10	18720768	18732821	+	1952	protein_coding	PERP, TP53 apoptosis effector [Source:MGI Symbol;Acc:MGI:1929938]	-	47	52	37	58	38	32	17	18	23	28	37	26	2.38905556862031	2.54492969468188	1.73476362526295	2.83731812148439	1.9016649895997	2.51081153185093	0.839974817562733	0.803850076160446	1.4769956785895	1.40704811048802	1.69217686740596
ENSMUSG00000054978	326.905565252759	313.45266874004	316.58675617116	329.20668999098	376.426493637305	453.274945845924	316.829505551546	236.733724135494	247.192795642321	240.526180404753	281.436156717815	217.507626536611	352.642186606361	256.70433149809	0.45287499111137	0.000593355383603347	0.0617872498411958	Kbtbd13	9	65295966	65298934	-	2969	protein_coding	kelch repeat and BTB (POZ) domain containing 13 [Source:MGI Symbol;Acc:MGI:1921742]	-	335	334	354	361	395	318	338	272	207	251	321	196	11.1954825210307	10.7470316551957	10.9121784854824	11.6106586178015	12.9962221338121	16.4044197018674	10.9800333887875	7.98621636235418	8.73959585094655	8.29266751467337	9.65203032872691
ENSMUSG00000068923	182.481614036615	184.880765693976	209.26921170636	258.076158635588	180.112929866964	219.510508365636	148.103733364332	167.10615821329	151.659348051086	142.782473626726	156.061171014863	156.472323171745	205.721864717523	153.697534573674	0.419074714123985	0.000628673898264157	0.0645682541402126	Syt11	3	88652007	88682471	-	5205	protein_coding	synaptotagmin XI [Source:MGI Symbol;Acc:MGI:1859547]	-	187	197	234	283	189	154	158	192	127	149	178	141	3.56475001483867	3.61574464092126	4.11446639968902	5.19189084566537	3.54708256880043	4.5315203708372	2.92774677440728	3.21560622204842	3.05854017211754	2.80799457142322	3.05297404076853
ENSMUSG00000076617	4564.96786344002	4601.3725593785	3765.05718497339	5177.02598082769	8706.41125536815	11977.5766350418	987.983132696241	2404.76205803812	1933.35814562762	1191.13164240282	1933.22967465041	5245.70689101305	6465.40191317159	2282.69525740471	1.5020105050542	0.000641395463503152	0.0654267005117671	Ighm	12	113382178	113386350	-	1886	IG_C_gene	immunoglobulin heavy constant mu [Source:MGI Symbol;Acc:MGI:96448]	-	4678	4903	4210	5677	9136	8403	1054	2763	1619	1243	2205	4727	246.108569373562	248.35474602318	204.295501580937	287.433284386786	473.199884821768	682.396239358825	53.9009079113002	127.709016977787	107.605968903551	64.6487555712972	104.373620498324
ENSMUSG00000045036	18.5409126561266	19.708101926769	22.3578217635	16.4147380050904	12.3887200437594	14.2539291146517	5.62419240624046	13.9255131844408	4.77667237956175	6.70790144555088	5.26048891061336	6.65839673071257	17.2773705849829	7.15886084285331	1.25894971492177	0.000668413366251712	0.0672675062211035	Tmem232	17	65562994	65847777	-	3134	protein_coding	transmembrane protein 232 [Source:MGI Symbol;Acc:MGI:2685786]	-	19	21	25	18	13	10	6	16	4	7	6	6	0.601537651081412	0.640136456509251	0.730061443909279	0.54844535746141	0.405204806167349	0.488702946531291	0.184650044357797	0.445044415703096	0.159989765245509	0.219093643241274	0.170913395117703
ENSMUSG00000022893	851.906144673609	830.555724056694	635.856450953939	630.143553417638	1086.39544999121	654.255346362513	592.414933457328	595.315688634845	379.745454175159	455.179026662381	642.656395246599	437.234718650126	781.5187782426	517.09103613774	0.594982661863727	0.000677649636012161	0.0677423752800157	Adamts1	16	85590715	85600001	-	5302	protein_coding	a disintegrin-like and metallopeptidase (reprolysin type) with thrombospondin type 1 motif, 1 [Source:MGI Symbol;Acc:MGI:109249]	-	873	885	711	691	1140	459	632	684	318	475	733	394	16.3373919045546	15.9461485729509	12.2729304705055	12.4450938371923	21.0036781952015	13.2591874915681	11.4967347874688	11.2460172103503	7.51828177672848	8.78789006873748	12.3420725310914
ENSMUSG00000022867	3502.2808169915	3820.55633066079	3911.72449574195	3779.03746072748	3452.64097834926	2158.04486795827	2470.89519714164	2363.85586305883	2317.88027218234	2742.57341959523	2739.83797427779	1841.04669604203	3437.38082507154	2412.68157038298	0.51090861236076	0.000704391473496825	0.0692891456583676	Usp25	16	76810594	76913668	+	5411	protein_coding	ubiquitin specific peptidase 25 [Source:MGI Symbol;Acc:MGI:1353655]	-	3589	4071	4374	4144	3623	1514	2636	2716	1941	2862	3125	1659	65.8118548529559	71.874663976236	73.9809052687924	73.1310930119421	65.4065177479017	42.8540913347922	46.9856273655424	43.7556960817949	44.9654768539256	51.8827305700493	51.5580318928728
ENSMUSG00000041075	1122.21313444977	1324.19675327005	1902.20347563858	1387.95729131931	1459.9630082338	1776.0395676856	1361.99192771123	954.767997708223	723.665865503605	916.107683135235	1158.18430848671	936.614473453568	1495.42887176619	1008.55537599976	0.567447855607378	0.00071637890472414	0.0693213335148124	Fzd7	1	59521583	59526114	+	4532	protein_coding	frizzled class receptor 7 [Source:MGI Symbol;Acc:MGI:108570]	-	1150	1411	2127	1522	1532	1246	1453	1097	606	956	1321	844	25.1777053033692	29.7433150588586	42.953245597575	32.0689398344162	33.0216744754161	42.1087249095017	30.9223770333992	21.1008082951568	16.7615402754486	20.6918213620525	26.0217655404098
ENSMUSG00000032121	71.236138099855	63.8167110009663	74.2279682548199	101.224217698058	60.0376432889879	66.9934668388629	38.4319814426431	48.7392961455428	60.9025728394123	35.4560504979118	38.5769186778313	54.3769066341527	72.9226908635916	46.0806210395823	0.674810849713467	0.000725805225863658	0.0693213335148124	Tmem218	9	37119519	37135996	+	2619	protein_coding	transmembrane protein 218 [Source:MGI Symbol;Acc:MGI:1913529]	-	73	68	83	111	63	47	41	56	51	37	44	49	2.76563949457824	2.48042256258477	2.90042066304039	4.04713165078975	2.34982369487161	2.74856688118236	1.50989072163108	1.86395272846402	2.44098932209343	1.38578850613493	1.4998264944095
ENSMUSG00000087579	107.342125903891	116.37164947235	115.36636029966	89.3691291388257	129.605071227022	66.9934668388629	81.5507898904866	62.6648093299837	65.6792452189741	79.5365457115319	67.5096076862048	59.9255705764131	104.174633813435	69.4777614022657	0.591127024953335	0.000744676362244	0.0706735572901822	Hectd2os	19	36544889	36683041	-	5569	lncRNA	Hectd2, opposite strand [Source:MGI Symbol;Acc:MGI:1919243]	-	110	124	129	98	136	47	87	72	55	83	77	54	1.95985379434847	2.12714319218462	2.11997572930369	1.68038466439055	2.38556864654436	1.29260130397138	1.50674303568888	1.12703562482686	1.23798867998601	1.46194691704607	1.23434724016921
ENSMUSG00000026896	104.41461337924	109.802282163427	86.7483484423799	116.727025813976	121.981243507785	86.9489675993753	44.9935392499237	87.9048019767826	47.7667237956175	65.1624711853514	64.8793632308981	87.6688902877155	104.437080151031	66.3959649543815	0.654227928412801	0.0007780228093005	0.0715733253095766	Ifih1	2	62426142	62476599	-	8165	protein_coding	interferon induced with helicase C domain 1 [Source:MGI Symbol;Acc:MGI:1918836]	-	107	117	97	128	128	61	48	101	40	68	74	79	1.30027674501781	1.36893217624529	1.08726132921265	1.49697184484153	1.53138365823773	1.144241238214	0.566998886973508	1.07831972657811	0.6140942122222	0.816927381654002	0.809094732437585
ENSMUSG00000039242	1776.02426495529	1477.16916346354	1844.07313905348	1791.94223222237	1587.66212253101	1642.05263400787	1465.10212182564	1368.18167037131	1292.08987867145	1268.7516448442	1564.11870275571	1301.71656085431	1686.48725937226	1376.66009655377	0.292529518682014	0.000816004669365543	0.0736336858725708	B3galnt2	13	14129054	14173688	+	6335	protein_coding	UDP-GalNAc:betaGlcNAc beta 1,3-galactosaminyltransferase, polypeptide 2 [Source:MGI Symbol;Acc:MGI:2145517]	-	1820	1574	2062	1965	1666	1152	1563	1572	1082	1324	1784	1173	28.5057830536306	23.7361549103453	29.789309609891	29.6193679672733	25.6896747370826	27.8515782109279	23.7963044615653	21.6315822862552	21.4097621969352	20.5008607230496	25.1403936662248
ENSMUSG00000041079	51.7193879355112	64.7551920450981	46.5042692680799	61.0993025745033	52.4138155697513	59.8665022815371	27.1835966301622	21.7586143506888	25.0775299926992	41.205680308384	32.439681615449	52.1574410572485	56.0597449457468	33.3037573257719	0.755325526168258	0.000863175355958213	0.0756918974420667	Rwdd2b	16	87230295	87237461	-	3917	protein_coding	RWD domain containing 2B [Source:MGI Symbol;Acc:MGI:1858215]	-	53	69	52	67	55	42	29	25	21	43	37	47	1.34255011112055	1.68285918735548	1.2149773131581	1.63335686706141	1.37163748628397	1.64225150487671	0.71407131016521	0.556376531311233	0.672042788477658	1.07682619900363	0.843280379161716
ENSMUSG00000063605	80.0186756738097	48.8010142948566	86.7483484423799	87.5452693604823	77.1912556572702	95.5013250681663	49.680366255124	60.9241201819286	37.0192109416036	40.2474086733053	47.3444001955202	62.1450361533173	79.3009814161608	49.5600904001332	0.670614534498747	0.000883083850953581	0.076542441300861	Ccdc102a	8	95629497	95644726	-	2504	protein_coding	coiled-coil domain containing 102A [Source:MGI Symbol;Acc:MGI:2686927]	-	82	52	97	96	81	67	53	70	31	42	54	56	3.24928446855789	1.98390685464019	3.54532298443343	3.66097497398096	3.15995517525209	4.09811770394359	2.04144979152815	2.43694698275123	1.55188155477858	1.64530226338216	1.92523291640972
ENSMUSG00000052837	165.892376396923	145.464561840438	111.7891088175	240.749490741326	168.677188288109	212.38354380831	95.6112709060878	139.255131844408	90.7567752116733	112.117781304208	123.621489399414	56.5963722110569	174.159378315434	102.993136812808	0.751444904568208	0.000899669062762847	0.0772691238956213	Junb	8	85701113	85705347	-	2301	protein_coding	jun B proto-oncogene [Source:MGI Symbol;Acc:MGI:96647]	TF_bZIP	170	155	125	264	177	149	102	160	76	117	141	51	7.33061665964809	6.43527837748596	4.97177871623572	10.9558773015354	7.51427137590812	9.91776010994919	4.27543896709897	6.06157843899827	4.14026534607088	4.98769596550717	5.47049136767655
ENSMUSG00000022951	2628.90624713711	1752.14410939418	1708.1375827314	2896.28932800929	2139.43665371076	2973.36961331634	1190.4540593209	1476.10439755073	2345.34613836482	1293.66670735624	1071.38624146159	1444.87209056463	2349.71392238318	1470.30493910315	0.676578157197683	0.000909009312621348	0.0772691238956213	Rcan1	16	92188841	92267755	-	3085	protein_coding	regulator of calcineurin 1 [Source:MGI Symbol;Acc:MGI:1890564]	-	2694	1867	1910	3176	2245	2086	1270	1696	1964	1350	1222	1302	86.646421256159	57.8151169456647	56.6626126360364	98.3071661246564	71.0871993860221	103.562633446322	39.7050466532695	47.9239984033165	79.8026874623009	42.9249036901833	35.3622492234054
ENSMUSG00000027004	110.269638428543	84.4632939718671	76.9109068664399	133.141763819067	115.310394253453	106.904468359888	95.6112709060878	58.3130864598459	57.320068554741	68.9955577256662	49.097896499058	68.8034328840299	104.500077616543	66.3568855049048	0.654277730213886	0.000912842727965713	0.0772691238956213	Frzb	2	80242314	80277969	-	3237	protein_coding	frizzled-related protein [Source:MGI Symbol;Acc:MGI:892032]	-	113	90	86	146	121	75	102	67	48	72	56	62	3.46372936001941	2.65614676909836	2.43149929698121	4.30695176503403	3.65151339953768	3.54864465808403	3.03916745854023	1.80432376275303	1.85878748574393	2.18182807758979	1.54443334861175
ENSMUSG00000064061	53.6710629519456	53.4934195155159	61.7075880672599	48.3322841260996	60.9906217538925	19.9555007605124	39.3693468436832	27.8510263688816	17.9125214233566	23.9567908769674	26.3024445530668	26.6335869228503	49.691746195871	27.004286164801	0.886716495941554	0.000916856691603301	0.0772691238956213	Dzip3	16	48744595	48814528	-	9081	protein_coding	DAZ interacting protein 3, zinc finger [Source:MGI Symbol;Acc:MGI:1917433]	-	55	57	69	53	64	14	42	32	15	25	30	24	0.600948451752375	0.5996439259254	0.695398599271472	0.557316685417998	0.688456533945111	0.236123009382303	0.44608002126653	0.307184054358221	0.207056460306998	0.270045573142571	0.294924887291533
ENSMUSG00000023886	1495.95890009696	1373.93624860904	1412.12002258266	1392.51694076517	1332.26389393659	1154.56825828679	874.561919170391	808.550109271595	1007.87787208753	966.896079794406	1283.55929418966	1189.63354922065	1360.22737737953	1021.84647062237	0.413467442781818	0.000917232681121747	0.0772691238956213	Smoc2	17	14499768	14625052	+	6951	protein_coding	SPARC related modular calcium binding 2 [Source:MGI Symbol;Acc:MGI:1929881]	-	1533	1464	1579	1527	1398	810	933	929	844	1009	1464	1072	21.882809173113	20.1208371969829	20.7899400976506	20.977397134575	19.6467224839238	17.8476762751769	12.9458780991506	11.6506670415924	15.2204103039791	14.2388399042156	18.8025880582545
ENSMUSG00000042532	130.762226101104	89.1556991925264	90.3255999245399	161.411590383389	108.639544999121	125.434576208935	46.8682700520038	79.2013562365071	71.6500856934263	64.2041995502727	89.4283114804271	93.217554229976	117.621539468269	74.0949628737688	0.666271150312113	0.00115240743033012	0.0924046288506144	Golga7b	19	42236013	42258787	+	2988	protein_coding	golgi autoantigen, golgin subfamily a, 7B [Source:MGI Symbol;Acc:MGI:1918396]	-	134	95	101	177	114	88	50	91	60	67	102	84	4.44971721619012	3.03735301836711	3.0935645125352	5.6565616503101	3.72695789126366	4.5107216542757	1.61393696736205	2.65486941708561	2.51710805361158	2.19950492544063	3.04749794681426
ENSMUSG00000033933	105.390450887457	133.264308266724	88.5369741834599	138.613343154097	86.7210403063159	172.472542287285	76.8639628852863	92.2565248469204	71.6500856934263	68.9955577256662	72.7700965968181	87.6688902877155	120.833109847556	78.3675196726388	0.616191715223488	0.00121227460637816	0.0960236548549591	Vhl	6	113600920	113608594	+	2997	protein_coding	von Hippel-Lindau tumor suppressor [Source:MGI Symbol;Acc:MGI:103223]	-	108	142	99	152	91	121	82	106	60	72	83	79	3.57556946133551	4.5264096948917	3.02319978586528	4.84302484045484	2.96609377300611	6.18361692245302	2.63890810807594	3.08319851255904	2.5095491705677	2.35654904476415	2.47237983343384
ENSMUSG00000046818	4788.43465282176	4218.4722933727	4705.87432478147	6029.68042720322	4796.3406138647	6391.46181500982	3842.26077886327	4060.15743783852	4599.93550151797	2413.88624876324	3590.28368149362	2564.59247411279	5155.04402117561	3511.85268709824	0.553651976970463	0.0012321132485974	0.0962267612641564	Ddit4l	3	137327373	137334094	+	2916	protein_coding	DNA-damage-inducible transcript 4-like [Source:MGI Symbol;Acc:MGI:1920534]	-	4907	4495	5262	6612	5033	4484	4099	4665	3852	2519	4095	2311	166.969345635446	147.26326846751	165.151195036267	216.523568908669	168.604685135217	235.516877036349	135.577479808646	139.458983034658	165.588419437959	84.7366669055374	125.369019565839
ENSMUSG00000030103	2383.9710325746	1947.3481665736	2242.04236644378	1783.73486321983	2064.1513549833	2153.76868922387	1762.24695395534	1813.79809227342	1485.5451100437	1386.61905595887	1902.5434893385	1510.3463250833	2095.8360788365	1643.51650444219	0.350109886516424	0.00126416250641816	0.0977119421842283	Bhlhe40	6	108637590	108643886	+	4705	protein_coding	basic helix-loop-helix family, member e40 [Source:MGI Symbol;Acc:MGI:1097714]	bHLH	2443	2075	2507	1956	2166	1511	1880	2084	1244	1447	2170	1361	51.5195482220368	42.1318696776731	48.7655472984968	39.6980408496354	44.9706383427887	49.1868245913351	38.5385508095145	38.6118359501506	33.1430105102872	30.1675216197835	41.1740842808563
ENSMUSG00000034161	111.24547593676	116.37164947235	110.89479594696	173.266678942621	114.357415788548	286.503975204499	70.3024050780057	72.2385996442867	102.698456160578	43.1222235785414	70.1398521415114	122.07060672973	152.10666521529	80.0953572221089	0.923682910192224	0.00129728924171022	0.0992492458134938	Scx	15	76341652	76343658	+	2007	protein_coding	scleraxis [Source:MGI Symbol;Acc:MGI:102934]	bHLH	114	124	124	190	120	201	75	83	86	45	80	110	5.63593123614095	5.90237191692882	5.65448048004481	9.03995107551268	5.84068926079555	15.3388441415168	3.60421798092512	3.60506488233435	5.37133551171283	2.19935771274232	3.55849580002579
ENSMUSG00000090066	4237.08646067905	4150.9016581952	4493.92217446349	4456.60136838205	3868.13958904765	2424.59334240225	3440.13102181708	2798.15780549858	2442.07375405095	2195.4003159653	3149.27936115386	1846.59535998429	3938.54076552828	2645.27293641167	0.57432284198847	0.0013304828546407	0.100824232508826	1110002E22Rik	3	137770813	137787267	+	9998	protein_coding	RIKEN cDNA 1110002E22 gene [Source:MGI Symbol;Acc:MGI:1915066]	-	4342	4423	5025	4887	4059	1701	3670	3215	2045	2291	3592	1664	43.0908333847816	42.2625858349673	45.998252211197	46.6755085219166	39.6584874667477	26.0576430642513	35.4038172166704	28.0317499386466	25.6396080503957	22.47722464365	32.0735505173299
ENSMUSG00000060548	149.30313875723	216.789121194459	264.71660967984	258.98808852476	280.175668681944	245.167580772009	206.220388228817	186.253738841896	163.60102899999	122.658769290073	114.854007881725	94.3272870184281	235.856701268374	147.985870043488	0.67138656221415	0.00141005713662078	0.105193068475764	Tnfrsf19	14	61201324	61283939	-	4738	protein_coding	tumor necrosis factor receptor superfamily, member 19 [Source:MGI Symbol;Acc:MGI:1352474]	-	153	231	296	284	294	172	220	214	137	128	131	85	3.2040890756575	4.65767501091176	5.71761687887427	5.72378266826923	6.06153338934589	5.5600326281511	4.47841960685993	3.93732335038637	3.62457184604693	2.64999858811806	2.46831215770204
ENSMUSG00000022464	2275.65306916249	1842.23828963084	2623.91396216436	1970.68049050002	2401.50573155952	2756.70989077364	1684.44562566902	1570.97195611973	1809.16466375901	1599.35535894635	1676.34246618212	2179.51519651992	2311.78357229848	1753.29921119936	0.398863542494529	0.00142942658818013	0.105587446747591	Slc38a4	15	96892701	96953837	-	4261	protein_coding	solute carrier family 38, member 4 [Source:MGI Symbol;Acc:MGI:1916604]	-	2332	1963	2934	2161	2520	1934	1797	1805	1515	1669	1912	1964	54.3031745016204	44.010978489021	63.0183418571328	48.4287304540386	57.7722436692677	69.5166579813615	40.6755750025094	36.9273410563596	44.5689395261283	38.4216075584336	40.0590085868522
ENSMUSG00000039960	524.024741912632	564.027107523246	374.717092756259	642.910571866042	726.169590257282	829.578674472728	408.691314853473	331.601282704497	370.192109416036	403.432358368132	353.329505162864	555.9761270145	610.237963131365	403.870449586584	0.594751494165019	0.00148905983429746	0.108357891243388	Rhou	8	124380668	124390623	+	3806	protein_coding	ras homolog family member U [Source:MGI Symbol;Acc:MGI:1916831]	-	537	601	419	705	762	582	436	381	310	421	403	501	13.9995381556638	15.0854387868115	10.0754310543741	17.6880592624257	19.5576385311996	23.4206072001502	11.048793668399	8.72646913997544	10.2099616741081	10.8503573381707	9.45279207656549
ENSMUSG00000007777	282.992877382986	279.667351151293	290.6516829255	248.956859743871	277.31673328723	296.481725584755	213.719311437137	193.216495434116	244.80445945254	222.319019338258	247.242978798828	228.604954421132	279.344538345939	224.984536480335	0.312448475865188	0.00150642876447123	0.108357891243388	0610009B22Rik	11	51576213	51579701	-	998	protein_coding	RIKEN cDNA 0610009B22 gene [Source:MGI Symbol;Acc:MGI:1913300]	-	290	298	325	273	291	208	228	222	205	232	282	206	28.8320593588151	28.5258097671819	29.8037708895309	26.1211298055861	28.4834555261126	31.9210187536318	22.0344119064717	19.3912050436246	25.7486534261729	22.8027997247369	25.2256525792059
ENSMUSG00000032105	22.4442626889954	29.0929123680876	25.93507324566	64.74702213119	30.4953108769462	52.7395377242113	17.8099426197615	20.8882697766612	19.106689518247	22.9985192418887	11.3977259729956	19.9751901921377	37.5756865058484	18.696056220282	1.00238684569006	0.00156950884697579	0.111013137549066	Pdzd3	9	44158604	44162768	-	2194	protein_coding	PDZ domain containing 3 [Source:MGI Symbol;Acc:MGI:2429554]	-	23	31	29	71	32	37	19	24	16	24	13	18	1.04015825373628	1.34982457124842	1.2097058229925	3.09016434392201	1.42476613143928	2.5829086724647	0.835245483236813	0.953579671021082	0.914143891120194	1.07301389959863	0.528969427520926
ENSMUSG00000037206	254.693589644687	216.789121194459	194.06589290718	245.309140187185	273.504819427612	163.920184818494	160.289483577853	163.62477991718	119.416809489044	127.450127465467	171.842637746703	200.861634709829	224.713791363269	157.247578817679	0.517301278322508	0.00159519236677773	0.112300044787944	Islr	9	58063551	58111589	-	2686	protein_coding	immunoglobulin superfamily containing leucine-rich repeat [Source:MGI Symbol;Acc:MGI:1349645]	-	261	231	217	269	287	115	171	188	100	133	196	181	9.64145782430668	8.21595837740131	7.39387530381139	9.56326352333937	10.437731386267	6.55746198657269	6.14026705584293	6.10146615266518	4.66686452233271	4.85709236055284	6.51439226474193
ENSMUSG00000030098	118.07633849428	106.0483579869	128.78105335776	94.8407084738558	129.605071227022	71.2696455732585	94.6739055050477	70.4979104962316	60.9025728394123	47.9135817539349	81.537578114507	67.6937000955778	108.103529185513	70.5365414674519	0.61907187961125	0.00161469836871749	0.112869305191552	Grip2	6	91738490	91804231	-	9359	protein_coding	glutamate receptor interacting protein 2 [Source:MGI Symbol;Acc:MGI:2681173]	-	121	113	144	104	136	50	101	81	51	50	93	61	1.28281529637774	1.1534565912165	1.4081581766876	1.06111815144984	1.41951402848654	0.818247160182213	1.0408522481168	0.754462984185635	0.683080567855827	0.524048263640921	0.887109733372441
ENSMUSG00000028860	14.6375626232579	12.2002535737141	12.52038018756	12.7670184484037	6.67084925433199	35.6348227866292	2.81209620312023	5.22206744416531	3.58250428467131	9.58271635078697	2.63024445530668	7.76812951916467	15.7384811456495	5.26629304286919	1.55401186902341	0.00161833281868514	0.112869305191552	Sytl1	4	132980401	132990424	-	2518	protein_coding	synaptotagmin-like 1 [Source:MGI Symbol;Acc:MGI:1933365]	-	15	13	14	14	7	25	3	6	3	10	3	7	0.591076564051193	0.493219098889896	0.508851086782582	0.530923760126574	0.271564215729801	1.52064638048954	0.114911286540377	0.207719797281598	0.149347078319924	0.389560579778823	0.106362704586752
ENSMUSG00000000204	11.7100500986063	15.9541777502416	5.36587722323999	0.91192988917169	11.4357415788548	2.85078582293034	0	3.4813782961102	2.38833618978088	0	0.876748151768893	0	8.03809372717412	1.12441043961	2.83791444605683	0.00163731847269951	0.113664770824672	Slfn4	11	83066012	83081042	+	3964	protein_coding	schlafen 4 [Source:MGI Symbol;Acc:MGI:1329010]	-	12	17	6	1	12	2	0	4	2	0	1	0	0.30036948300321	0.409701481547017	0.138527501425531	0.0240894123540203	0.295718046075092	0.0772752287804776	0	0.0879647577455539	0.0632451973107248	0	0.0225211310250119
ENSMUSG00000008976	646.004430439781	709.491669363684	678.783468739859	672.092328319536	714.733848678428	293.630939761825	450.872757900277	418.635740107252	364.221268941584	459.970384837775	434.867083277371	295.188921728257	619.122780883852	403.959359465419	0.617011829081018	0.00168196944379618	0.114641508226017	Gabpa	16	84631813	84660667	+	5687	protein_coding	GA repeat binding protein, alpha [Source:MGI Symbol;Acc:MGI:95610]	ETS	662	756	759	737	750	206	481	481	305	480	496	266	11.5500261630849	12.6996229240724	12.2145351643796	12.3749687587612	12.8827406216114	5.54789127997868	8.15753613408766	7.37299965523667	6.72276318380627	8.27920694819548	7.78614148725883
ENSMUSG00000037788	73.1878131162894	74.1400024864167	60.8132751967199	73.8663210229069	72.4263633327473	52.7395377242113	44.9935392499237	54.8317081637357	42.9900514160558	52.7049399293283	49.097896499058	36.6211820189191	67.8622188132153	46.8732195461701	0.534156175023857	0.00174872957409114	0.118652488522609	Vopp1	6	57704792	57802144	-	9821	protein_coding	vesicular, overexpressed in cancer, prosurvival protein 1 [Source:MGI Symbol;Acc:MGI:2141658]	-	75	79	68	81	76	37	48	63	36	55	56	33	0.757728738560689	0.76846419829859	0.633682331470906	0.787569990457007	0.755941362325345	0.577018799245244	0.471392517273057	0.55920005298118	0.459492039355955	0.549335553340487	0.509044980089221
ENSMUSG00000008384	114.172988461411	110.740763207559	79.5938454780599	127.670184484037	101.015717279884	175.323328110216	85.300251494647	86.1641128287275	68.067581408755	74.7451875361384	75.4003410521248	84.3396919223592	118.086137836861	79.0028610404586	0.567851939746289	0.00185575576327861	0.123505085372403	Sertad1	7	27186335	27189741	+	1344	protein_coding	SERTA domain containing 1 [Source:MGI Symbol;Acc:MGI:1913438]	-	117	118	89	140	106	123	91	99	57	78	86	76	8.63763403913025	8.38754759263744	6.06050947332856	9.9469198511809	7.70436455059627	14.0168295561589	6.5303924541887	6.42123096551975	5.31626705430195	5.69280179396428	5.71245807362399
ENSMUSG00000046688	25.371775213647	30.9698744563513	25.93507324566	35.5652656776959	24.7774400875188	32.7840369636989	10.3110194114408	20.8882697766612	7.16500856934263	18.2071610664952	14.0279704283023	23.304388557494	29.233910940762	15.6506363016227	0.890697574339752	0.00186143042975412	0.123505085372403	Tifa	3	127583454	127625813	+	3199	protein_coding	TRAF-interacting protein with forkhead-associated domain [Source:MGI Symbol;Acc:MGI:2182965]	-	26	33	29	39	26	23	11	24	6	19	16	21	0.806431186731344	0.985489403014332	0.829663824834494	1.16415342053208	0.793943021274443	1.10117804913625	0.331646641095692	0.654002437705613	0.235108435892197	0.582599476642027	0.446508350775353
ENSMUSG00002076091	2.92751252465158	1.87696208826371	2.68293861162	20.9743874509489	6.67084925433199	2.85078582293034	0	1.7406891480551	0	0	1.75349630353779	0	6.33057262545775	0.582364241932148	3.34557431137795	0.0019035353276213	1	ENSMUSG00002076091	12	113388770	113388847	-	78	miRNA	-	-	3	2	3	23	7	2	0	2	0	0	2	0	3.81623279046386	2.44955757594627	3.52001933109489	28.1574346556505	8.76664993855947	3.92716675494632	0	2.23520704938061	0	0	2.28907085597813
ENSMUSG00000081929	15.6134001314751	29.0929123680876	16.09763166972	27.3578966751507	30.4953108769462	12.8285362031865	14.0604810156011	14.7958577584684	7.16500856934263	4.79135817539349	6.13723706238225	12.207060672973	21.914281320761	9.85950054236015	1.1586319812784	0.00195037414914903	0.128271317396884	Rps11-ps2	11	116273576	116274031	+	456	processed_pseudogene	ribosomal protein S11, pseudogene 2 [Source:MGI Symbol;Acc:MGI:3651796]	-	16	31	18	30	32	9	15	17	6	5	7	11	3.48147552814247	6.49455067833122	3.61265141875528	6.28226516916688	6.85512476398635	3.02288493637316	3.17266030163014	3.24987340732313	1.6493681719718	1.07556309197706	1.37043057825006
ENSMUSG00000030351	26.3476127218642	29.0929123680876	20.56919602242	20.0624575617772	26.683397017328	32.7840369636989	6.56155780728053	13.0551686104133	15.5241852335757	17.2488894314166	14.0279704283023	17.7557246152335	25.9232687758626	14.028916021037	0.884053854108579	0.00199668239737513	0.130743460911092	Tspan11	6	127864552	127930940	+	5326	protein_coding	tetraspanin 11 [Source:MGI Symbol;Acc:MGI:1915748]	-	27	31	23	22	28	23	7	15	13	18	16	16	0.5030032705418	0.55604864989092	0.395225602702731	0.394440381631507	0.513555159750385	0.661409797068504	0.12676344577298	0.245511852025471	0.305966157324096	0.331514151669083	0.268190051470213
ENSMUSG00000019916	797.259244213446	634.413185833135	832.605282472739	812.529531251976	721.40469793276	977.819537265106	612.09960687917	510.892264954172	711.724184554701	607.544216639894	543.583854096714	680.266199321134	796.00524649486	611.018387740964	0.381509493490077	0.00202548642282764	0.131260116874562	P4ha1	10	59159118	59209126	+	4114	protein_coding	procollagen-proline, 2-oxoglutarate 4-dioxygenase (proline 4-hydroxylase), alpha 1 polypeptide [Source:MGI Symbol;Acc:MGI:97463]	-	817	676	931	891	757	686	653	587	596	634	620	613	19.7045252637417	15.6976509315137	20.7111297832968	20.6810825568938	17.9747070029926	25.5389935249961	15.3089728195722	12.4381611525208	18.1598883611168	15.1166549413192	13.4539944816605
ENSMUSG00000045664	264.451964726859	203.650386576613	219.1066532823	288.169844978254	251.586314734806	399.110015210247	179.974156999695	166.235813639262	163.60102899999	211.778031352392	179.733371112623	228.604954421132	271.01252991818	188.321226087516	0.520633212758312	0.00203958701112191	0.131260116874562	Cdc42ep2	19	5965664	5974844	-	3411	protein_coding	CDC42 effector protein (Rho GTPase binding) 2 [Source:MGI Symbol;Acc:MGI:1929744]	-	271	217	245	316	264	280	192	191	137	221	205	206	7.88307717432083	6.07757424955534	6.57359224247272	8.84637234258058	7.56053338086093	12.5724599718598	5.42896031913069	4.8812832925348	5.03465887029327	6.35537649704368	5.36532438978163
ENSMUSG00000022969	78.0670006573753	64.7551920450981	58.1303365850999	44.6845645694128	90.5329541659342	81.2473959535146	44.9935392499237	54.8317081637357	48.960891890508	35.4560504979118	25.4256964012979	45.4990443265359	69.5695739960725	42.5278217549855	0.70863188043178	0.00206376839398864	0.13197595860939	Il10rb	16	91203052	91222722	+	3808	protein_coding	interleukin 10 receptor, beta [Source:MGI Symbol;Acc:MGI:109380]	-	80	69	65	49	95	57	48	63	41	37	29	41	2.08449690235421	1.7310292638843	1.56219345313823	1.22873715808705	2.43700765473911	2.29256609670317	1.21574209877592	1.44220160722904	1.34964055248532	0.953093513016645	0.679868471142664
ENSMUSG00000032033	129.786388592887	156.72633437002	86.7483484423799	221.598963068721	162.006339033777	168.19636355289	126.54432914041	83.5530791066449	96.7276156861255	80.4948173466106	58.7421261685158	117.631675575922	154.177122843446	93.9489405040382	0.71621468219346	0.00206831278914348	0.13197595860939	Barx2	9	31757340	31824758	-	1968	protein_coding	BarH-like homeobox 2 [Source:MGI Symbol;Acc:MGI:109617]	Homeobox	133	167	97	243	170	118	135	96	81	84	67	106	6.70555538080489	8.10669130698071	4.51091908181977	11.7907391406681	8.438282388596	9.18334421049948	6.61615745827748	4.25234511833385	5.15930409891178	4.18682608486679	3.03929987127584
ENSMUSG00000039081	302.50962754733	266.528616533447	216.42371467068	209.743874509489	213.467176138624	238.040616214683	179.974156999695	175.809603953565	201.814408036484	176.32198085448	144.663445041867	208.629764228994	241.118937602375	181.202226519181	0.415119626509821	0.00209767724159362	0.13326875937234	Zfp503	14	22034027	22039669	-	4216	protein_coding	zinc finger protein 503 [Source:MGI Symbol;Acc:MGI:1353644]	-	310	284	242	230	224	167	192	202	169	184	165	188	7.29573915823973	6.43531776830666	5.25331158236458	5.20939255963174	5.19012292377714	6.0668019627527	4.39235855041622	4.17669856143749	5.02478292239226	4.28102683440432	3.49387356694005
ENSMUSG00000022887	40.9851753451221	48.8010142948566	42.9270177859199	38.301055345211	53.3667940346559	49.8887519012809	38.4319814426431	34.813782961102	28.6600342773705	17.2488894314166	20.1652074906845	28.8530524997545	45.7116347845077	28.0288246838285	0.702423388376131	0.00216809804401701	0.136027741297218	Masp1	16	23268167	23339565	-	9833	protein_coding	mannan-binding lectin serine peptidase 1 [Source:MGI Symbol;Acc:MGI:88492]	-	42	52	48	42	56	35	41	40	24	18	23	26	0.423810251925814	0.505207237264216	0.446759292708881	0.407871258415147	0.556329661513384	0.545162475389172	0.402156391737191	0.354614359507145	0.305954189532854	0.179563141644416	0.208816897977462
ENSMUSG00000057123	80.9945131820269	37.5392417652743	42.0327049153799	72.9543911337352	71.4733848678428	78.3966101305843	44.0561738488836	39.1655058312398	46.5725557007271	19.1654327015739	36.8234223742935	34.401716442015	63.8984743324739	36.6974678164555	0.797434889347159	0.00221546860539141	0.137846272771137	Gja5	3	96812009	96984732	+	5746	protein_coding	gap junction protein, alpha 5 [Source:MGI Symbol;Acc:MGI:95716]	-	83	40	47	80	75	55	47	45	39	20	42	31	1.43324579913349	0.665038255913014	0.748601396205701	1.32948737307813	1.27504604794821	1.46602378861118	0.788913511828949	0.682698985670549	0.850805301379117	0.341424831146215	0.652540560753946
ENSMUSG00000024601	856.785332214694	893.433954013528	859.434668588939	773.316546017593	829.091264466976	866.638890170823	711.460339389418	763.292191422162	740.384218832071	753.201505171856	739.975440092946	722.436045282314	846.450109245426	738.458290031795	0.196019034018139	0.00227511464767365	0.14039236272373	Isoc1	18	58792538	58813440	+	3377	protein_coding	isochorismatase domain containing 1 [Source:MGI Symbol;Acc:MGI:1913557]	-	878	952	961	848	870	608	759	877	620	786	844	651	25.7971460292298	26.9313514005724	26.0441821162976	23.978645284126	25.1662449693576	27.5750601401502	21.6774340348514	22.6386694432825	23.013985271931	22.8308570431773	22.3118318908428
ENSMUSG00000022144	9.75837508217192	4.69240522065929	19.67488315188	9.1192988917169	27.6363754822325	5.70157164586068	6.56155780728053	5.22206744416531	2.38833618978088	2.87481490523609	2.63024445530668	4.43893115380838	12.7638182457535	4.01932532592964	1.67099754238608	0.00234729451034291	0.141941474199665	Gdnf	15	7840327	7867056	+	3674	protein_coding	glial cell line derived neurotrophic factor [Source:MGI Symbol;Acc:MGI:107430]	-	10	5	22	10	29	4	7	6	2	3	3	4	0.270065466935385	0.130011901826217	0.548026961727348	0.25990862975323	0.77106159736455	0.166749595474041	0.183762142674712	0.142362125627399	0.0682373331899056	0.0800963696148402	0.0728963772861843
ENSMUSG00000036368	161.989026364054	162.357220634811	169.9194454026	136.789483375754	155.335489779445	133.986933677726	103.110194114408	133.162719826215	146.882675671524	106.368151493735	97.3190448463471	100.985683749141	153.396266539065	114.638078283562	0.426677705156567	0.00236245413528905	0.141941474199665	Rmdn2	17	79919292	80000621	+	4223	protein_coding	regulator of microtubule dynamics 2 [Source:MGI Symbol;Acc:MGI:2147043]	-	166	173	190	150	163	94	110	153	123	111	111	91	3.90027485759934	3.91360761660182	4.11766410030991	3.3917983863842	3.770480948508	3.40918620024466	2.51228416970191	3.15829516070427	3.65102857485019	2.5782951202231	2.34652799799416
ENSMUSG00000046668	320.074702695239	326.591403357886	436.424680823519	279.962475975709	391.674149075778	366.325978246548	322.453697957786	276.769574540761	241.221955167868	191.654327015739	285.819897476659	198.642169132925	353.508898362447	252.76027021529	0.482030399014571	0.00237847399760248	0.141941474199665	Cxxc5	18	35962450	35994741	+	3008	protein_coding	CXXC finger 5 [Source:MGI Symbol;Acc:MGI:1914643]	-	328	348	488	307	411	257	344	318	202	200	326	179	10.8194259431768	11.0523256053001	14.8477411146715	9.7458650882315	13.3473244552783	13.0857687449558	11.0300573039652	9.21577055399547	8.41791894152627	6.52203151518003	9.67528153687033
ENSMUSG00000040605	37.0818253122533	29.0929123680876	31.3009504689	62.0112324636749	50.5078586399422	41.3363944324899	29.0583274322424	23.4993034987439	20.3008576131374	22.04024760681	21.0419556424534	32.1822508651108	41.888528947558	24.6871571097497	0.765213806824492	0.0024313569195347	0.143536208694578	Bace2	16	97157942	97244136	+	7887	protein_coding	beta-site APP-cleaving enzyme 2 [Source:MGI Symbol;Acc:MGI:1860440]	-	38	31	35	68	53	29	31	27	17	23	24	29	0.478057309113515	0.375493230546347	0.406138911030348	0.823297740440077	0.656438820590933	0.563157803961492	0.379094087518225	0.298424372131075	0.270189384834229	0.286053143366435	0.271658465981429
ENSMUSG00000000489	472.305353977121	371.638493476215	535.693409453459	590.018638294084	488.877952496044	430.468659262481	453.684854103397	396.877125756563	194.649399467141	272.14914436235	350.699260707557	246.360679036365	481.500417826567	319.070077238896	0.592031994349343	0.00259066808993262	0.152341443170744	Pdgfb	15	79880075	79899178	-	4161	protein_coding	platelet derived growth factor, B polypeptide [Source:MGI Symbol;Acc:MGI:97528]	-	484	396	599	647	513	302	484	456	163	284	400	222	11.5413298330202	9.09179697258211	13.1749053262369	14.8479472674008	12.0434212463185	11.116118731016	11.2187586190976	9.55321369050345	4.91044770833612	6.69501190403254	8.58195274050921
ENSMUSG00000022792	195.167501643438	185.819246738108	198.53745725988	238.013701073811	202.031434559769	196.704221782193	179.036791598655	152.310300454821	156.436020430647	168.655807773851	166.58214883609	148.704193652581	202.712260509533	161.954210457774	0.323591945518776	0.00261799481184785	0.153347000795541	Yars2	16	16120829	16127504	+	3149	protein_coding	tyrosyl-tRNA synthetase 2 (mitochondrial) [Source:MGI Symbol;Acc:MGI:1917370]	-	200	198	222	261	212	138	191	175	131	176	190	134	6.30181343614229	6.0068223567663	6.4520646488027	7.91457681140643	6.57647885424032	6.71197569867295	5.85002692136717	4.844486539226	5.21470610357295	5.48240022290954	5.38647667284787
ENSMUSG00000070574	5.85502504930315	8.44632939718671	8.94312870539999	5.47157933503014	10.4827631139503	11.4031432917214	0.937365401040076	1.7406891480551	3.58250428467131	3.83308654031479	3.50699260707557	3.32919836535629	8.4336614820986	2.82163939108552	1.58330458449818	0.00268681299860485	0.156765606669571	2310016G11Rik	7	44317633	44327661	+	1584	lncRNA	RIKEN cDNA 2310016G11 gene [Source:MGI Symbol;Acc:MGI:1916828]	-	6	9	10	6	11	8	1	2	3	4	4	3	0.375841108151744	0.542799690124457	0.57778095081103	0.361706176406578	0.678371721436149	0.773532845671245	0.0608894401322956	0.110067013795257	0.237409055056546	0.247705439364413	0.225438796422088
ENSMUSG00000049119	39.0335003286877	20.6465829709009	54.5530851029399	60.1873726853316	46.6959447803239	81.2473959535146	21.5594042239218	28.7213709429092	35.8250428467131	24.9150625120461	20.1652074906845	32.1822508651108	50.3939803036164	27.2280564802309	0.885292124896874	0.00271398885502024	0.157737453027242	Fam110b	4	5644090	6108223	+	8164	protein_coding	family with sequence similarity 110, member B [Source:MGI Symbol;Acc:MGI:1916593]	-	40	22	61	66	49	57	23	33	30	26	23	29	0.486144304517689	0.257437579637665	0.68382541145474	0.771970653810414	0.586304613725315	1.0693399921908	0.271720245333144	0.352365442497899	0.460627073995063	0.312392847096521	0.251506192774667
ENSMUSG00000029247	1769.19340239777	1715.54334867304	1828.8698202543	1845.7460956835	1678.19507669695	1837.3314628786	1506.3461994714	1358.60788005701	1779.31046138675	1469.98868821072	1503.62308028365	1489.26140210271	1779.14653443069	1517.85628525204	0.229837823956761	0.00273190807674678	0.158165874945243	Paics	5	77099154	77115356	+	3139	protein_coding	phosphoribosylaminoimidazole carboxylase, phosphoribosylaminoribosylaminoimidazole, succinocarboxamide synthetase [Source:MGI Symbol;Acc:MGI:1914304]	-	1813	1828	2045	2024	1761	1289	1607	1561	1490	1534	1715	1342	57.3079264978928	55.6335962740877	59.6239018267969	61.5714021906293	54.8022346634802	62.8934692379441	49.376661096998	43.3504842176624	59.5012589340829	47.9363290914508	48.7749296597952
ENSMUSG00000024295	8.78253757395473	5.63088626479114	4.47156435269999	6.38350922420183	4.76489232452285	4.27617873439551	0.937365401040076	2.61103372208265	0	0.958271635078697	2.63024445530668	0	5.71826141242768	1.18948586891802	2.17466400947177	0.00273624765454532	1	Cyp4f41-ps	17	33169934	33184705	-	3590	transcribed_unprocessed_pseudogene	cytochrome P450, family 4, subfamily f, polypeptide 41 pseudogene [Source:MGI Symbol;Acc:MGI:1925125]	-	9	6	5	7	5	3	1	3	0	1	3	0	0.248746092748898	0.159664755646637	0.127465881070289	0.186193040111241	0.136052267251818	0.127988442988501	0.0268659813842775	0.0728465807179755	0	0.0273234969326762	0.0746020306822956
ENSMUSG00000029059	2247.35378142419	1673.3117016871	1753.74753912894	3050.4054792793	1722.03208608256	3120.18508319726	1385.42606273723	1355.99684633492	1809.16466375901	1375.11979633793	1389.6458205537	1925.38638796439	2261.17261179989	1540.12326294786	0.553948499419368	0.00287477241263391	0.165161733055347	Prxl2b	4	154979961	154983592	-	1027	protein_coding	peroxiredoxin like 2B [Source:MGI Symbol;Acc:MGI:1913719]	-	2303	1783	1961	3345	1807	2189	1478	1558	1515	1435	1585	1735	222.500863707298	165.856752832109	174.753364766508	311.018004149095	171.877068054	326.451950376361	138.803733733792	132.245034795	184.915531957968	137.060460538677	137.778885065519
ENSMUSG00000039929	208.829226758479	224.296969547514	195.85451864826	232.542121738781	202.984413024673	99.7775038025618	137.792713952891	137.514442696353	90.7567752116733	136.074572181175	146.416941345405	138.716598556512	194.047458920045	131.212007324002	0.567419187916819	0.00294354972090045	0.165963362764032	Urb1	16	90548415	90607301	-	8190	protein_coding	URB1 ribosome biogenesis 1 homolog (S. cerevisiae) [Source:MGI Symbol;Acc:MGI:2146468]	-	214	239	219	255	213	70	147	158	76	142	167	125	2.5926152925691	2.78782981262456	2.44725153495169	2.97314527419913	2.54053936994989	1.30905558498211	1.73113362099203	1.6817272085816	1.16321740675325	1.70072921444929	1.82035634737308
ENSMUSG00000007379	93.6804007888504	102.294433810372	124.30948900506	126.758254594865	92.4389110957433	76.9712172191191	79.6760590884065	67.0165322001214	65.6792452189741	69.9538293607449	87.6748151768893	73.2423640378383	102.742117752335	73.8738075138291	0.48158840529783	0.00294957787628881	0.165963362764032	Dennd2c	3	103009920	103077085	+	6858	protein_coding	DENN/MADD domain containing 2C [Source:MGI Symbol;Acc:MGI:3036254]	-	96	109	139	139	97	54	85	77	55	73	100	66	1.38893511883899	1.51838280188795	1.85496498433609	1.9354286744555	1.38167048775447	1.20598034207013	1.19541473015635	0.978758642357828	1.00530168545379	1.04413368928936	1.30174633104618
ENSMUSG00000004952	731.878131162894	664.444579245355	834.393908213819	854.478306153874	624.200894512493	735.502742316027	568.043433030286	656.239808816773	582.754030306534	520.341497847733	663.698350889052	570.402653264377	740.816426934077	593.579962359126	0.319303645878205	0.00296620081498903	0.165963362764032	Rasa4	5	136112770	136140714	+	7485	protein_coding	RAS p21 protein activator 4 [Source:MGI Symbol;Acc:MGI:1858600]	-	750	708	933	937	655	516	606	754	488	543	757	514	9.94208943407418	9.03636389940259	11.4079664574081	11.9538454836797	8.54829936751604	10.558490818509	7.80868632474964	8.78136252426003	8.17258072973814	7.11604612099547	9.02875602953137
ENSMUSG00000020889	1787.7343150539	1336.39700684376	2765.21539570968	1033.21656443153	1989.81903472074	3711.7231414553	1420.10858257572	1104.46726444096	1053.25625969337	951.563733633146	1141.5260936031	1676.80624335112	2104.01757636915	1224.6213628829	0.780457520480573	0.00298060452890789	0.166149311936705	Nr1d1	11	98658758	98666159	-	3077	protein_coding	nuclear receptor subfamily 1, group D, member 1 [Source:MGI Symbol;Acc:MGI:2444210]	THR-like	1832	1424	3092	1133	2088	2604	1515	1269	882	993	1302	1511	59.0753332061666	44.2114493135365	91.966653904901	35.1610847700112	66.2877420304354	129.615647372547	47.4878267311919	35.9514566398752	35.9312470924971	31.655740822356	37.7752485943638
ENSMUSG00000047343	1820.91279033328	1250.05675078363	1263.66408607302	1822.03591856504	1424.70280503233	1766.06181730534	891.434496389113	1255.90722032176	1283.73070200722	821.238791262444	1157.30756033494	1342.77667402704	1557.90569468211	1125.39924072375	0.46917401877904	0.00301589382311922	0.167493806954343	Mettl21c	1	44048568	44059194	-	4300	protein_coding	methyltransferase like 21C [Source:MGI Symbol;Acc:MGI:3611450]	-	1866	1332	1413	1998	1495	1239	951	1443	1075	857	1320	1210	43.0577558284057	29.5929341756411	30.0740628338986	44.3697396003559	33.9627591141335	44.1313080850608	21.3309019498251	29.2536621204634	31.3379952674641	19.5498349692976	27.404969224594
ENSMUSG00000039419	169.795726429791	155.787853325888	172.60238401422	124.02246492735	122.93422197269	223.786687100032	119.98277133313	96.6082477170581	144.494339481743	96.7854351429484	119.237748640569	96.5467525953323	161.488222961662	112.27588248513	0.520481642820844	0.00303183075822037	0.167757572765736	Cntnap2	6	45036291	47281147	+	10248	protein_coding	contactin associated protein-like 2 [Source:MGI Symbol;Acc:MGI:1914047]	-	174	166	193	136	129	157	128	111	121	101	136	87	1.6846835620666	1.54746640775528	1.72360041017117	1.2672422480193	1.22964803838777	2.34641315774164	1.20466976636448	0.944204851363064	1.48005364065697	0.96674734121966	1.18474159056479
ENSMUSG00000028249	540.613979552324	516.164574272521	503.498146114019	648.382151201072	571.787078942742	563.030200028742	495.8662971502	471.726759122933	441.842195109462	430.263964150335	458.539283375131	489.392159707374	557.246021685237	464.605109769239	0.261931265911466	0.00309938719552118	0.170865113958971	Sdcbp	4	6365650	6408423	+	6904	protein_coding	syndecan binding protein [Source:MGI Symbol;Acc:MGI:1337026]	-	554	550	563	711	600	395	529	542	370	449	523	441	7.96190862019719	7.61051709212738	7.46321595720843	9.83396525727409	8.48947229607232	8.76274679315587	7.39012947663604	6.84354093421312	6.71787847564411	6.37934790567065	6.76277205234442
ENSMUSG00000020734	5.85502504930315	11.2617725295823	8.04881583485999	9.1192988917169	13.341698508664	15.6793220261169	2.81209620312023	7.83310116624796	3.58250428467131	2.87481490523609	3.50699260707557	2.21946557690419	10.5509888067072	3.80482912387589	1.42860711118398	0.00313837868983548	0.171237200414251	Grin2c	11	115139995	115158069	-	5037	protein_coding	glutamate receptor, ionotropic, NMDA2C (epsilon 3) [Source:MGI Symbol;Acc:MGI:95822]	-	6	12	9	10	14	11	3	9	3	3	4	2	0.118191843421156	0.227594390617998	0.163526806328411	0.189577984060625	0.27151030184937	0.334475786752427	0.0574442365512544	0.155758918866904	0.074658714157151	0.0584224859966097	0.0708943922042065
ENSMUSG00000053560	113.197150953194	130.448865134328	51.8701464913199	171.442819164278	95.297846490457	133.986933677726	51.5550970572042	80.0717008105347	44.1842195109462	77.6200024413745	89.4283114804271	62.1450361533173	116.040626985217	67.5007279089673	0.775415739258986	0.00321107850496775	0.171609928345188	Ier2	8	85387960	85389483	-	1524	protein_coding	immediate early response 2 [Source:MGI Symbol;Acc:MGI:104815]	-	116	139	58	188	100	94	55	92	37	81	102	56	7.55233470868701	8.71328846404509	3.48306374756634	11.7796594143119	6.40981154112897	9.44684601288269	3.48076642016115	5.26241659657326	3.04332237505557	5.21351684583525	5.97501565950197
ENSMUSG00000025486	187.360801577701	216.789121194459	208.37489883582	197.888785950257	213.467176138624	249.443759506405	173.412599192414	160.143401621069	205.396912321155	160.989634693221	153.430926559556	146.484728075677	212.220757200544	166.643033743849	0.347360528461412	0.0032237114752397	0.171609928345188	Sirt3	7	140443579	140462222	-	5973	protein_coding	sirtuin 3 [Source:MGI Symbol;Acc:MGI:1927665]	-	192	231	233	217	224	175	185	184	172	168	175	132	3.18945824376286	3.69463656482503	3.57011168722131	3.46918189083878	3.6634117272132	4.48734523731938	2.98728302969494	2.68539189458485	3.60966695864981	2.75897329148429	2.61558824578114
ENSMUSG00000016477	289.823739940506	335.037732755073	340.73320367574	319.175461210092	284.940561006466	337.818120017245	268.086504697462	255.8813047641	243.610291357649	220.4024760681	305.985104967344	231.934152786488	317.92146976752	254.316639106857	0.318847946073698	0.00322734243370077	0.171609928345188	E2f3	13	30090558	30170046	-	5429	protein_coding	E2F transcription factor 3 [Source:MGI Symbol;Acc:MGI:1096340]	E2F	297	357	381	350	299	237	286	294	204	230	349	209	5.42806218603093	6.28203907347576	6.42278716040265	6.15613385521603	5.3799913129775	6.68609362976034	5.08093161291086	4.72073752591603	4.71022363939045	4.15564770994857	5.73891018985418
ENSMUSG00000030107	59.5260880012487	65.69367308923	48.2928950091599	62.9231623528466	45.7429663154194	38.4856086095596	34.6825198384828	37.4248166831847	31.0483704671514	28.7481490523609	40.3304149813691	42.1698459611796	53.4440655629107	35.7340194972881	0.58886696395223	0.00325902635595397	0.172074296505387	Usp18	6	121222865	121247876	+	2790	protein_coding	ubiquitin specific peptidase 18 [Source:MGI Symbol;Acc:MGI:1344364]	-	61	70	54	69	48	27	37	43	26	30	46	38	2.16937104146082	2.39687891839904	1.77136456661549	2.36159129369972	1.68061123246117	1.48218874299587	1.27907107787583	1.34352767806856	1.16815466229974	1.05474574180976	1.47189717405906
ENSMUSG00000040963	4.87918754108596	0.938481044131857	0	12.7670184484037	3.81191385961828	9.97775038025618	0	0.870344574027551	0	0.958271635078697	0.876748151768893	0	5.39572521224932	0.450894060145857	3.45540051254206	0.00325930904147556	1	Asgr2	11	69983470	69997013	+	1574	protein_coding	asialoglycoprotein receptor 2 [Source:MGI Symbol;Acc:MGI:88082]	-	5	1	0	14	4	7	0	1	0	1	1	0	0.315190764142504	0.0606942474345009	0	0.849343092756488	0.248247847234576	0.681141374904921	0	0.0553831479833824	0	0.0623197928769426	0.0567177658088609
ENSMUSG00000047866	1144.65739713877	1372.99776756491	1257.40389597924	1405.28395921357	1265.55540139327	1472.43087754352	1011.41726772224	1063.56106946167	1213.27478440868	1145.13460391904	1143.27958990664	1091.97706383686	1319.72154980555	1111.44072987586	0.247373311984087	0.00330757137275636	0.173416198372313	Lonp2	8	87350672	87450501	+	5339	protein_coding	lon peptidase 2, peroxisomal [Source:MGI Symbol;Acc:MGI:1914137]	-	1173	1463	1406	1541	1328	1033	1079	1222	1016	1195	1304	984	21.7994882269277	26.1780121016607	24.1014846726924	27.5614822083592	24.2978799463715	29.6335956277435	19.492102294428	19.9523314402288	23.854207298553	21.9552665323146	21.8042681123101
ENSMUSG00000055214	81.9703506902441	103.232914854504	100.16304150048	83.8975498037955	93.3918895606479	96.9267179796315	63.7408472707252	47.8689515715153	90.7567752116733	46.9553101188562	79.7840818109693	56.5963722110569	93.2637440648839	64.283723032466	0.541850493244338	0.00337455631398019	0.175699555306017	Pld5	1	175789872	176102878	-	10094	protein_coding	phospholipase D family, member 5 [Source:MGI Symbol;Acc:MGI:2442056]	-	84	110	112	92	98	68	68	55	76	49	91	51	0.825703627340308	1.04107410350797	1.01548407887342	0.870330851254504	0.948403183367043	1.03178583654821	0.649744737024947	0.474987033972797	0.943803305063315	0.476171621302464	0.804825883481908
ENSMUSG00000008318	223.466789381737	250.574438783206	359.513773957079	269.93124719482	248.727379340093	424.76708761662	236.216081062099	232.382001265356	198.231903751813	193.570870285897	216.556793486917	188.654574036856	296.163452712259	210.935370648156	0.484437723389641	0.00341639692964572	0.177088081237292	Relt	7	100495054	100512653	-	3280	protein_coding	RELT tumor necrosis factor receptor [Source:MGI Symbol;Acc:MGI:2443373]	-	229	267	402	296	261	298	252	267	166	202	247	170	6.92739330317738	7.77659848729527	11.216842087989	8.61742910034013	7.77314718855373	13.9151012274348	7.41009635327078	7.09610091621961	6.34403318829152	6.04099192245066	6.72274986452357
ENSMUSG00000034612	82.9461881984613	67.5706351774937	59.9189623261799	63.8350922420183	67.6614710082245	81.2473959535146	40.3067122447233	54.8317081637357	42.9900514160558	31.622963957597	48.2211483472891	66.5839673071257	70.5299574843154	47.4260919060878	0.569244327537975	0.00343314703446655	0.177088081237292	Chst11	10	82821332	83031734	+	5527	protein_coding	carbohydrate sulfotransferase 11 [Source:MGI Symbol;Acc:MGI:1927166]	-	85	72	67	70	71	57	43	63	36	33	55	60	1.52594073944728	1.24450111692729	1.10943978193727	1.20939571919551	1.25487108376392	1.57953531685284	0.750371186229585	0.993650030817472	0.816477531846361	0.585673001920419	0.888376512768787
ENSMUSG00000071722	14.6375626232579	14.0772156619779	9.83744157593999	8.20736900254521	14.2946769735686	8.55235746879101	2.81209620312023	7.83310116624796	0	6.70790144555088	5.26048891061336	3.32919836535629	11.6011038843468	4.32379768181478	1.38520563065532	0.00343665432744594	0.177088081237292	Spin4	X	94066116	94070288	-	4173	protein_coding	spindlin family, member 4 [Source:MGI Symbol;Acc:MGI:2444925]	-	15	15	11	9	15	6	3	9	0	7	6	3	0.356657270136809	0.343395921861626	0.24124743079155	0.205946291670748	0.351134176444304	0.220214958221289	0.0693377952333258	0.18800806957407	0	0.164543368779812	0.128359113419334
ENSMUSG00000021981	372.769928138967	433.578242388918	378.294344238419	410.368450127261	390.721170610874	393.408443564387	340.263640577548	335.953005574635	371.386277510926	315.271367940891	310.368845726188	337.358767689437	396.523429844804	335.100317503271	0.245258904416425	0.00350381974498551	0.178108914190921	Cab39l	14	59678421	59823213	+	6841	protein_coding	calcium binding protein 39-like [Source:MGI Symbol;Acc:MGI:1914081]	-	382	462	423	450	410	276	363	386	311	329	354	304	5.54053852870736	6.45170711933926	5.6589932178602	6.28134684360495	5.85456313895487	6.17921692007634	5.11781040206825	4.91869710881096	5.69865021381748	4.71744707822734	4.61963342166848
ENSMUSG00000022864	49.7677129190768	54.4319005596477	47.3985821386199	46.5084243477562	64.8025356135108	41.3363944324899	36.557250640563	41.7765395533224	26.2716980875896	39.2891370382266	28.9326890083735	14.4265262498772	50.7075916685169	31.2089734296587	0.692411849375902	0.00358351355157281	0.181536438195386	D16Ertd472e	16	78337226	78373596	-	6548	protein_coding	DNA segment, Chr 16, ERATO Doi 472, expressed [Source:MGI Symbol;Acc:MGI:1196400]	-	51	58	53	51	68	29	39	48	22	41	33	13	0.77280462433645	0.846197195600253	0.740773768822352	0.743740372501247	1.01444958709572	0.678317898571211	0.574451138303709	0.639020708069717	0.421158152647655	0.614194488931065	0.449913590660332
ENSMUSG00000009210	84.8978632148957	116.37164947235	140.40712067478	94.8407084738558	115.310394253453	149.666255703843	85.300251494647	93.9972139949755	53.7375642700697	54.6214831994857	79.7840818109693	97.6564853837844	116.915665298863	77.5161800256553	0.585876308921151	0.00364430888505251	0.183377220575042	Prr29	11	106256298	106268384	+	1724	protein_coding	proline rich 29 [Source:MGI Symbol;Acc:MGI:1922823]	-	87	124	157	104	121	105	91	108	45	57	91	88	5.00714534340444	6.87126475480055	8.33452372942538	5.76044360755163	6.85611883660294	9.32816001247401	5.09097880419351	5.46095829001807	3.2719484618002	3.2431596156227	4.71224621105939
ENSMUSG00000050556	869.471219821518	979.774210073659	830.816656731659	921.961117952579	933.918895606479	982.095715999502	646.782126717653	657.110153390801	698.588335510906	771.408666238351	739.975440092946	943.272870184281	919.672969364232	742.856265355823	0.308266614334846	0.00369786797192631	0.185058595069853	Kcnb1	2	166937889	167032075	-	11488	protein_coding	potassium voltage gated channel, Shab-related subfamily, member 1 [Source:MGI Symbol;Acc:MGI:96666]	-	891	1044	929	1011	980	689	690	755	585	805	844	850	7.69558224441902	8.68177108828589	7.40098771964363	8.4036233728779	8.33320136917387	9.18583721032056	5.79297723598483	5.72908004604911	6.38326157084489	6.87356719712636	6.55876186415182
ENSMUSG00000040502	35.1301502958189	25.3389881915601	29.51232472782	48.3322841260996	18.1065908331868	61.2918951930023	21.5594042239218	9.57379031430306	25.0775299926992	22.9985192418887	14.0279704283023	17.7557246152335	36.2853722279146	18.4988231360581	0.968248818822464	0.00371553481688132	0.185097822522044	Marchf9	10	126890880	126896053	-	3037	protein_coding	membrane associated ring-CH-type finger 9 [Source:MGI Symbol;Acc:MGI:2446144]	-	36	27	33	53	19	43	23	11	21	24	16	16	1.17615867364971	0.84931976538407	0.994460515666584	1.66644478771183	0.611137645653376	2.16854087851333	0.730432691109579	0.315740475529892	0.866773659027654	0.775170397010005	0.470326050092312
ENSMUSG00000020886	155.158163806534	122.941016781273	85.8540355718399	135.877553486582	143.89974820059	168.19636355289	55.3045586613645	91.3861802728928	78.8150942627689	55.5797548345644	75.4003410521248	144.265262498772	135.321146899951	83.4585319304146	0.697708889712178	0.00374664543841298	0.186029630294711	Dlg4	11	69907768	69938348	+	13251	protein_coding	discs large MAGUK scaffold protein 4 [Source:MGI Symbol;Acc:MGI:1277959]	-	159	131	96	149	151	118	59	105	66	58	86	130	1.19057477592465	0.944441148253678	0.663041902529081	1.073735880698	1.11316238102088	1.36388358661708	0.429438043695103	0.690753367082757	0.624347653053395	0.429348617562587	0.579393528862021
ENSMUSG00000109635	25.371775213647	45.985571162461	27.72369898674	35.5652656776959	43.8370093856102	17.104714937582	12.185750213521	16.5365469065235	26.2716980875896	23.9567908769674	14.0279704283023	15.5362590383293	32.598005893956	18.0858359252055	0.873501459618984	0.00380546764326423	0.188326690794545	Gm45670	7	133349280	133355743	+	1760	lncRNA	predicted gene 45670 [Source:MGI Symbol;Acc:MGI:5791506]	-	26	49	31	39	46	12	13	19	22	25	16	14	1.4657803217918	2.65971848160984	1.61200885276277	2.11598113197848	2.55314447885969	1.04426934165618	0.712406449547858	0.941072967949452	1.56689976337321	1.39334309642483	0.811579667119519
ENSMUSG00000027932	29.2751252465158	30.9698744563513	36.6668276921399	56.5396531286448	29.5423324120417	42.7617873439551	24.371500427042	34.813782961102	9.5533447591235	10.5409879858657	11.3977259729956	23.304388557494	37.6259333799414	18.9969551106038	0.975342338304476	0.00384553417467403	0.188980223415011	Slc27a3	3	90292546	90297245	-	2569	protein_coding	solute carrier family 27 (fatty acid transporter), member 3 [Source:MGI Symbol;Acc:MGI:1347358]	-	30	33	41	62	31	30	26	40	8	11	13	21	1.15868492664921	1.2271625536173	1.46062304669021	2.30455690752155	1.17876658796846	1.78855005966804	0.976127171042608	1.35730751149621	0.390352607457708	0.420009690101746	0.451755128057965
ENSMUSG00000078350	72.2119756080722	79.7708887512079	50.9758336207799	105.783867143916	86.7210403063159	122.583790386005	38.4319814426431	53.9613635897081	77.6209261678785	44.0804952136201	37.7001705260624	65.4742345186736	86.3412326360494	52.8781952430976	0.709222326790053	0.00385726566960393	0.188980223415011	Smim1	4	154104927	154110687	-	5761	protein_coding	small integral membrane protein 1 [Source:MGI Symbol;Acc:MGI:1916109]	-	74	85	57	116	91	86	41	62	65	46	43	59	1.27450648999348	1.40952670790868	0.905514433029444	1.9227373626584	1.54302777949996	2.2863595375959	0.686409269215727	0.938158417879244	1.41431674527698	0.783232474129865	0.666337758284208
ENSMUSG00000042834	1644.28620134597	1569.14030578847	1487.24230370802	2063.69733919554	1700.11358138975	1496.66255703843	1442.60535220068	1189.76103269566	1565.55437240136	1218.9215198201	1330.02694623341	1273.97324114301	1660.19038141103	1336.8070774157	0.313417838990577	0.00385939933309323	0.188980223415011	Nrep	18	33570072	33597082	-	3908	protein_coding	neuronal regeneration related protein [Source:MGI Symbol;Acc:MGI:99444]	-	1685	1672	1663	2263	1784	1050	1539	1367	1311	1272	1517	1148	42.7812585850107	40.8727611085733	38.9453929984342	55.2955077745483	44.5933934877331	41.1508389496039	37.9822967778779	30.4927311728835	42.0512915001489	31.9273803155392	34.6541195118306
ENSMUSG00000001249	184.433289053049	143.587599752174	123.41517613452	165.059309940076	162.006339033777	297.90711849622	87.1749822967271	107.922727179416	133.746826627729	119.783954384837	91.1818077839649	154.252857594841	179.401472068303	115.677192644586	0.629908054308461	0.00392766361545533	0.191218558161535	Hpn	7	30798150	30814715	-	4101	protein_coding	hepsin [Source:MGI Symbol;Acc:MGI:1196620]	-	189	153	138	181	170	209	93	124	112	125	104	139	4.572779305618	3.56413315183404	3.0796950402264	4.21452522150986	4.04938789094292	7.80549529860216	2.18720926719549	2.63581109261269	3.42341425989367	2.98986082627127	2.26395303385694
ENSMUSG00000044968	225.418464398171	279.667351151293	337.155952193579	302.760723205001	278.269711752134	253.7199382408	204.345657426737	203.660630322447	243.610291357649	220.4024760681	249.873223254135	189.764306825308	279.49869015683	218.609430875729	0.35700571265074	0.00410119564370779	0.195229932309201	Napepld	5	21867899	21906394	-	3956	protein_coding	N-acyl phosphatidylethanolamine phospholipase D [Source:MGI Symbol;Acc:MGI:2140885]	-	231	298	377	332	292	178	218	234	204	230	285	171	5.79380539421788	7.1963493800929	8.72174658326393	8.01385817737203	7.21035746788352	6.89140333994878	5.31492779346897	5.15634467458228	6.46405564667612	5.70298569699463	6.43150216486272
ENSMUSG00000008845	169.795726429791	121.06405469301	107.3175444648	165.971239829248	181.065908331868	71.2696455732585	48.743000854084	69.6275659222041	66.8734133138645	80.4948173466106	79.7840818109693	138.716598556512	136.080686553663	80.7065796340407	0.759975711853653	0.00422311634553794	0.199279094391984	Cd163	6	124281615	124307486	+	5461	protein_coding	CD163 antigen [Source:MGI Symbol;Acc:MGI:2135946]	-	174	129	120	182	190	50	52	80	56	84	91	125	3.16144243619456	2.25667902665916	2.01107128969347	3.18243148946773	3.39869077064513	1.40230272333736	0.918392493099601	1.27702728329381	1.28542591831386	1.50882141274819	1.48762359785138
ENSMUSG00000022634	460.595303878515	485.19469981617	447.156435269999	400.337221346372	459.335620084003	511.716055215996	369.32196800979	356.841275351296	410.793824642311	401.515815097974	415.578623938455	348.456095573958	460.722555935176	383.751267102297	0.261401816420787	0.00423941521247368	0.199279094391984	Yaf2	15	93182159	93234816	-	1873	protein_coding	YY1 associated factor 2 [Source:MGI Symbol;Acc:MGI:1914307]	-	472	517	500	439	482	359	394	410	344	419	474	314	25.0041691428577	26.3696900180484	24.4315276584269	22.3813662684553	25.1385074433744	29.3562529289928	20.2887645642312	19.0822000638526	23.0224674255369	21.9435543625739	22.5925060563864
ENSMUSG00000020023	545.49316709341	549.949891861268	533.904783712379	657.501450092789	556.539423504269	640.001417247861	482.743181535639	516.984676972365	489.60891890508	479.135817539349	487.471972383504	496.050556438087	580.565022251996	491.999187295671	0.236762040263826	0.00426571420203135	0.199888701435813	Tmcc3	10	94147811	94426818	+	7153	protein_coding	transmembrane and coiled coil domains 3 [Source:MGI Symbol;Acc:MGI:2442900]	-	559	586	597	721	584	449	515	594	410	500	556	447	7.75410700078313	7.82639295969188	7.63843702743673	9.62513636822784	7.97544363007052	9.61395457093039	6.9441031290817	7.23903348328691	7.18500101197276	6.85665832436094	6.93921605494614
ENSMUSG00000087480	3.90335003286877	15.0156967061097	0	1.82385977834338	16.2006339033777	7.12696455732585	0.937365401040076	0.870344574027551	1.19416809489044	1.91654327015739	0	2.21946557690419	7.34508416300423	1.18964781950328	2.65601647718503	0.00432105948436913	1	Gm15910	10	120693534	120699231	+	2971	lncRNA	predicted gene 15910 [Source:MGI Symbol;Acc:MGI:3802158]	-	4	16	0	2	17	5	1	1	1	2	0	2	0.133587415081872	0.514481294981646	0	0.0642816765879075	0.55895455202817	0.25775749485511	0.0324634376201805	0.0293413244449155	0.0421918482227723	0.0660325506484737	0
ENSMUSG00000040147	497.677129190768	467.363559977665	395.286288778679	415.840029462291	440.276050785911	514.566841038926	354.324121593149	292.435776873257	402.434647978078	356.477048249275	274.422171503663	431.686054707865	455.16831653904	351.963303484215	0.372150860968381	0.00436375882826296	0.201958529721615	Maob	X	16575521	16683605	-	2789	protein_coding	monoamine oxidase B [Source:MGI Symbol;Acc:MGI:96916]	-	510	498	442	456	462	361	378	336	337	372	313	389	18.1438676233599	17.058195496604	14.5041456267273	15.6126340410647	16.1816829988183	19.8245180146609	13.0719519749345	10.5020269541354	15.1465104412125	13.0835366380963	10.0188913370115
ENSMUSG00000032114	2398.60859519786	2277.69349410802	2482.61252861904	2965.59599958634	2262.37087568345	3758.76110753365	1780.99426197615	1816.4091259955	2147.11423461301	2195.4003159653	2266.39397232259	2085.18790950149	2690.94043345472	2048.58330339567	0.392952415080327	0.00443899028444981	0.203996017116473	Slc37a4	9	44308149	44314265	+	2857	protein_coding	solute carrier family 37 (glucose-6-phosphate transporter), member 4 [Source:MGI Symbol;Acc:MGI:1316650]	-	2458	2427	2776	3252	2374	2637	1900	2087	1798	2291	2585	1879	85.3650000605405	81.1543483500322	88.9257666227178	108.692642708431	81.1709636693301	141.36563198423	64.141707743142	63.6787565174086	78.8879460845649	78.6584851197805	80.7744761447095
ENSMUSG00000032024	53.6710629519456	31.9083555004831	54.5530851029399	50.156143904443	66.7084925433199	44.1871802554202	40.3067122447233	27.8510263688816	25.0775299926992	24.9150625120461	33.3164297672179	41.0601131727275	50.1973867097586	32.0878123430493	0.648594522425975	0.00463272549104277	0.207527417539935	Clmp	9	40597258	40696615	+	4591	protein_coding	CXADR-like membrane protein [Source:MGI Symbol;Acc:MGI:1918816]	-	55	34	61	55	70	31	43	32	21	26	38	37	1.18867629936034	0.707495827859889	1.21602061840917	1.14397161433751	1.48943301068969	1.03418527700503	0.903354725831173	0.607610193340668	0.573380876163578	0.555516271769985	0.738924637020167
ENSMUSG00000014039	201.022526692742	214.912159106195	203.00902161258	182.385977834338	196.313563770341	109.755254182818	126.54432914041	129.681341530105	149.271011861305	157.156548152906	136.772711675947	113.192744422114	184.566417199836	135.436447797131	0.453418071208659	0.00463559383576414	0.207527417539935	Prdm15	16	97592667	97653050	-	11349	protein_coding	PR domain containing 15 [Source:MGI Symbol;Acc:MGI:1930121]	zf-C2H2	206	229	227	200	206	77	135	149	125	164	156	102	1.80101707866107	1.92765871096803	1.83057133598749	1.6827990231974	1.77312703715587	1.03914721694456	1.1472903231906	1.14448745827392	1.38065006905737	1.41748013517336	1.22713076815322
ENSMUSG00000000031	4148.28524743128	4323.58217031547	3107.7372251265	3199.05005121429	5475.81425934166	7323.66877910804	3152.35984369778	2362.9855184848	3712.66860701437	3398.98948962414	2615.33973672661	3299.23558006808	4596.35628875621	3090.2631292693	0.572605380433982	0.00473857192204088	0.2108453589644	H19	7	142129262	142131886	-	2625	lncRNA	H19, imprinted maternally expressed transcript [Source:MGI Symbol;Acc:MGI:95891]	-	4251	4607	3475	3508	5746	5138	3363	2715	3109	3547	2983	2973	160.683026818594	167.664517463998	121.155712976923	127.61159255019	213.828968852413	299.784201405582	123.564784940654	90.1618660661586	148.464498722356	132.544774322487	101.449004255972
ENSMUSG00000022863	43.9126878697736	29.0929123680876	48.2928950091599	71.1305313553919	50.5078586399422	19.9555007605124	25.3088658280821	26.1103372208265	32.2425385620418	21.0819759717313	20.1652074906845	27.7433197113024	43.8153976671446	25.4420407974448	0.804124604259931	0.00487973759834259	0.212945843020323	Btg3	16	78129525	78174080	-	4014	protein_coding	BTG anti-proliferation factor 3 [Source:MGI Symbol;Acc:MGI:109532]	-	45	31	54	78	53	14	27	30	27	22	23	25	1.11235484923834	0.737796489616103	1.23121752388072	1.85556890497366	1.28981887842568	0.534188601943371	0.648759236566521	0.651517749819462	0.843174760559573	0.537620774225901	0.511533771253707
ENSMUSG00000022956	2867.01059914211	2684.05578621711	2707.08505912458	2946.44547191373	2866.55922243295	7580.23950317177	1954.40686116856	1655.3953798004	3029.60445673704	2155.15290729199	1816.62217046515	2481.36251497888	3608.56594033371	2182.09071507367	0.725509234043454	0.00488517456473734	0.212945843020323	Atp5o	16	91722102	91728575	-	1972	protein_coding	ATP synthase, H+ transporting, mitochondrial F1 complex, O subunit [Source:MGI Symbol;Acc:MGI:106341]	-	2938	2860	3027	3231	3008	5318	2085	1902	2537	2249	2072	2236	147.826769978678	138.551547678016	140.483043304174	156.455162868148	149.005105417602	413.033589913477	101.975608802497	84.078695998456	161.266722096463	111.869906247314	93.8008304918259
ENSMUSG00000025733	780.670006573754	662.567617157091	728.864989490099	900.074800612458	779.536384291938	1174.5237590473	567.106067629246	597.0563777829	749.937563591195	620.960019530996	639.149402639523	649.193681244476	837.706259528773	637.233852069723	0.393325951849676	0.00489158366866583	0.212945843020323	Rhot2	17	26057431	26063825	-	4442	protein_coding	ras homolog family member T2 [Source:MGI Symbol;Acc:MGI:2384892]	-	800	706	815	987	818	824	605	686	628	648	729	585	17.8697978481874	15.1837276668403	16.7918076600407	21.217707108039	17.9889153109876	28.4113982073289	13.1363278405181	13.4625685274941	17.7219820152791	14.3095896858225	14.6511871918762
ENSMUSG00000109398	13.6617251150407	14.0772156619779	8.94312870539999	10.9431586700603	6.67084925433199	14.2539291146517	3.74946160416031	6.09241201819286	4.77667237956175	2.87481490523609	7.89073336592004	3.32919836535629	11.4250010869104	4.78554877307122	1.22546404290268	0.00490148768173174	0.212945843020323	Gm3854	7	6346758	6358955	+	3908	protein_coding	predicted gene 3854 [Source:MGI Symbol;Acc:MGI:3782026]	zf-C2H2	14	15	10	12	7	10	4	7	4	3	9	3	0.355452593584658	0.366681469275478	0.234187570646027	0.293215242286602	0.174974077586397	0.391912751900989	0.0987194198255437	0.156144197666558	0.128302948894428	0.0753004252724982	0.205594644434064
ENSMUSG00000050050	14.6375626232579	26.277469235692	18.78057028134	20.9743874509489	11.4357415788548	8.55235746879101	7.49892320832061	8.70344574027551	7.16500856934263	5.74962981047218	9.64422966945782	11.097327884521	16.7763481064808	8.30976081373162	1.03378124433446	0.00496238391464821	0.213608580906946	Ccdc158	5	92755813	92823130	-	6207	protein_coding	coiled-coil domain containing 158 [Source:MGI Symbol;Acc:MGI:2444555]	-	15	28	21	23	12	6	8	10	6	6	11	10	0.239782630623635	0.430951647000697	0.309639206505206	0.353839198186039	0.188855539655496	0.148051719132824	0.124309809143942	0.140443168883267	0.121171562174825	0.0948200618543332	0.158210310490514
ENSMUSG00000042155	424.489316074478	522.733941581444	397.074914519759	485.146701039339	523.185177232609	330.691155459919	376.820891218111	338.564039296717	298.542023722609	408.223716543525	330.534053216873	314.054379131943	447.220200984592	344.456517188296	0.37806453419819	0.00504113136382961	0.215361153278134	Klhl23	2	69652288	69666995	+	4925	protein_coding	kelch-like 23 [Source:MGI Symbol;Acc:MGI:2683536]	-	435	557	444	532	549	232	402	389	250	426	377	283	8.76377520002969	10.8044140552854	8.25078236713897	10.3149053936956	10.889209098448	7.21482330939174	7.87257807394144	6.88534541038646	6.3630447243582	8.48465315716123	6.83374797877085
ENSMUSG00000020393	1422.77108698067	1460.27650466917	1345.04655729216	1558.48818059442	1494.27023297037	2069.67050744743	1281.37850322178	1100.11554157082	1405.53584768605	1260.12720012849	1097.68868601465	1281.74137066217	1558.42051165903	1237.76452488066	0.33164920084797	0.00508085736283979	0.216441636806201	Kremen1	11	5141552	5211558	-	7722	protein_coding	kringle containing transmembrane protein 1 [Source:MGI Symbol;Acc:MGI:1933988]	-	1458	1556	1504	1709	1568	1452	1367	1264	1177	1315	1252	1155	18.7342336986408	19.2500585261232	17.825283077329	21.1335335206442	19.8356523862356	28.7992228696064	17.074023520174	14.2692005576621	19.1063560889952	16.7042386032925	14.47432682669
ENSMUSG00000025203	499.628804207202	440.147609697841	698.458351891739	886.395852274883	812.890630563598	463.25269622618	444.311200092996	442.135043605996	346.308747518227	308.56346649534	362.973734832322	610.353033648652	633.462324143574	419.107537698922	0.59708501229156	0.00523839894910903	0.220645483825533	Scd2	19	44282113	44295303	+	5464	protein_coding	stearoyl-Coenzyme A desaturase 2 [Source:MGI Symbol;Acc:MGI:98240]	-	512	469	781	972	853	325	474	508	290	322	414	550	9.29752761834826	8.20001054568689	13.0815359694753	16.9869506799669	15.2499552136613	9.10996314402354	8.36690444406472	8.10467094844962	6.65301510070615	5.7806398214193	6.7641541069954
ENSMUSG00000079227	9.75837508217192	3.75392417652743	3.57725148215999	3.64771955668676	10.4827631139503	4.27617873439551	1.87473080208015	2.61103372208265	1.19416809489044	0.958271635078697	0	2.21946557690419	5.91603535764865	1.47627830517269	2.01369594780436	0.00527897936043633	1	Ccr5	9	123921580	123947736	+	8434	protein_coding	chemokine (C-C motif) receptor 5 [Source:MGI Symbol;Acc:MGI:107182]	-	10	4	4	4	11	3	2	3	1	1	0	2	0.117645307744914	0.0453083924410265	0.0434055027785	0.0452883237236598	0.127405834331854	0.054479311160626	0.0228714425348722	0.0310077335519957	0.0148626963563975	0.011630466443954	0
ENSMUSG00000039976	1541.82326298316	1523.154734626	1355.77831173864	1880.39943147203	1419.93791270781	1282.85362031865	1056.41080697217	1133.18863538387	1163.11972442329	1186.34028422743	1107.33291568411	1504.79766114104	1500.65787897438	1191.86500463865	0.333391645180624	0.00528304768955692	0.221282961186888	Tbc1d16	11	119033871	119119325	-	7119	protein_coding	TBC1 domain family, member 16 [Source:MGI Symbol;Acc:MGI:2652878]	-	1580	1623	1516	2062	1490	900	1127	1302	974	1238	1263	1356	22.0214697334254	21.7796946038307	19.4894060899615	27.6585570779739	20.4454890506167	19.3627690825419	15.2687006689268	15.9431582460246	17.1502780674309	17.0581677535503	15.8382867190497
ENSMUSG00000047591	1130.99567202373	959.127627102758	1229.6801969925	1898.63802925546	1017.78100051808	2145.21633175508	893.309227191193	811.161142993677	1011.4603763722	896.942250433661	972.313700311702	1119.72038354816	1396.9064762746	950.817846808433	0.554494811160884	0.00535448777079598	0.221340796227215	Mafa	15	75617339	75620077	-	2739	protein_coding	v-maf musculoaponeurotic fibrosarcoma oncogene family, protein A (avian) [Source:MGI Symbol;Acc:MGI:2673307]	TF_bZIP	1159	1022	1375	2082	1068	1505	953	932	847	936	1109	1009	41.9855271660598	35.6460262366069	45.9440274138891	72.5852780027466	38.0898662954028	84.1566457398957	33.5581511977317	29.6623971635219	38.7634640256183	33.5208131920613	36.1462590697006
ENSMUSG00000005936	619.656817717917	680.398756995597	740.491056807119	761.461457458361	648.978334600012	685.613990414746	592.414933457328	627.518437873864	587.530702686095	558.67236325088	617.230698845301	562.634523745212	689.433402332292	591.000276643114	0.221988865315897	0.00535880760591738	0.221340796227215	Kctd20	17	29170924	29188523	+	7821	protein_coding	potassium channel tetramerisation domain containing 20 [Source:MGI Symbol;Acc:MGI:1914239]	-	635	725	828	835	681	481	632	721	492	583	704	507	8.05600349962387	8.85580366447778	9.68916713461333	10.1949251409111	8.50579778684497	9.4194759181739	7.79384833693383	8.03628526039298	7.88558684137187	7.31201372908623	8.03589431296964
ENSMUSG00000029090	307.388815088415	273.09798384237	287.07443144334	285.434055310739	274.457797892516	384.856086095596	222.155600046498	216.71579893286	238.833618978088	256.816798201091	258.640704771823	258.567739709338	302.051528278829	241.95504343995	0.315026362637827	0.00537299431988704	0.221340796227215	Adgra3	5	50117298	50216348	-	8113	protein_coding	adhesion G protein-coupled receptor A3 [Source:MGI Symbol;Acc:MGI:1917943]	-	315	291	321	313	288	270	237	249	200	268	295	233	3.85245242868224	3.4266028509077	3.62111196071958	3.68402622566601	3.46769777288302	5.09713619247933	2.81750067067482	2.67547093017813	3.09015114186753	3.24029124477585	3.24611859953511
ENSMUSG00000030145	26.3476127218642	13.138734617846	35.7725148215999	43.7726346802411	18.1065908331868	28.5078582293034	14.0604810156011	15.6662023324959	17.9125214233566	9.58271635078697	17.5349630353779	13.3167934614251	27.6076576506736	14.6789462698406	0.913927552495	0.00544442542730565	0.222118695204704	Zfp248	6	118404280	118432489	-	5039	protein_coding	zinc finger protein 248 [Source:MGI Symbol;Acc:MGI:1919970]	zf-C2H2	27	14	40	48	19	20	15	18	15	10	20	12	0.531652196647277	0.265421400370443	0.726497341603232	0.909613150907751	0.368332016243164	0.607896421682503	0.287107183477544	0.311394195011945	0.37314540901922	0.194664326232006	0.354331269629478
ENSMUSG00000046152	205.901714233828	248.697476694942	216.42371467068	291.817564534941	204.890369954483	260.846902798126	169.663137588254	177.55029310162	195.843567562032	195.487413556054	196.391585996232	197.532436344473	238.096290481166	188.744739024778	0.334578244612395	0.00554820415535743	0.224823778450504	Fut10	8	31677359	31751766	+	5007	protein_coding	fucosyltransferase 10 [Source:MGI Symbol;Acc:MGI:2384748]	-	211	265	242	320	215	183	181	204	164	204	224	178	4.18131677421305	5.05615688983517	4.42339956685621	6.10284357555976	4.19460525178014	5.59780090474374	3.48656801351901	3.55168909224529	4.10579686348242	3.99653209778605	3.99387317711702
ENSMUSG00000040856	28.2992877382986	14.0772156619779	29.51232472782	19.1505276726055	14.2946769735686	15.6793220261169	10.3110194114408	13.9255131844408	4.77667237956175	11.4992596209444	9.64422966945782	12.207060672973	20.1688924667312	10.3939591564698	0.950961735429975	0.00564859626399367	0.227690056394046	Dlk1	12	109418749	109429262	+	5657	protein_coding	delta like non-canonical Notch ligand 1 [Source:MGI Symbol;Acc:MGI:94900]	-	29	15	33	21	15	11	11	16	4	12	11	11	0.508651144424562	0.25331291884896	0.533883080445363	0.354481004418962	0.259021198214969	0.297817666231567	0.187544211572409	0.246556337071505	0.0886349521441446	0.208077823556601	0.173592256887859
ENSMUSG00000021456	614.777630176831	554.642297081928	512.441274819419	755.989878123331	487.92497403114	764.010600545331	409.628680254513	418.635740107252	517.07478508756	429.305692515256	375.248208957086	591.487576244967	614.964442462997	456.896780527772	0.428832837504376	0.00567994864691848	0.227729491873109	Fbp2	13	62984691	63006236	-	1469	protein_coding	fructose bisphosphatase 2 [Source:MGI Symbol;Acc:MGI:95491]	-	630	591	573	829	512	536	437	481	433	448	428	533	42.5526842122519	38.4342086916171	35.6986031277411	53.8880646314759	34.0469641103093	55.8839304597671	28.6917342240273	28.5433962146569	36.9485417312783	29.9148581257739	26.0103272484595
ENSMUSG00000022952	40.0093378369049	60.0627868244389	92.1142256656199	54.7157933503014	67.6614710082245	28.5078582293034	25.3088658280821	54.8317081637357	26.2716980875896	28.7481490523609	33.3164297672179	27.7433197113024	57.1785788191321	32.7033617683814	0.80849536323273	0.00571023117193476	0.228333110461764	Runx1	16	92398354	92623037	-	12025	protein_coding	runt related transcription factor 1 [Source:MGI Symbol;Acc:MGI:99852]	Runt	41	64	103	60	71	20	27	63	22	30	38	25	0.338303879803283	0.508448707655874	0.783917818600592	0.47645952883827	0.576771100204839	0.254735140861383	0.216558800463868	0.456707170089661	0.22933418574111	0.244718554648585	0.282112516304332
ENSMUSG00000029913	19.5167501643438	20.6465829709009	29.51232472782	18.2385977834338	27.6363754822325	18.5301078490472	10.3110194114408	13.9255131844408	11.9416809489044	16.2906177963379	11.3977259729956	14.4265262498772	22.3467898296297	13.0488472606661	0.785745924397195	0.00596101328428739	0.235384862426773	Prdm5	6	65755972	65913994	+	9295	protein_coding	PR domain containing 5 [Source:MGI Symbol;Acc:MGI:1918029]	zf-C2H2	20	22	33	20	29	13	11	16	10	17	13	13	0.213495540725251	0.226113007010425	0.324924861331836	0.205466230384802	0.304774643218651	0.214209095724345	0.114140678307167	0.150055857860517	0.134859581570583	0.17940322945683	0.12485841032608
ENSMUSG00000034006	188.336639085918	198.957981355954	187.8057028134	318.26353132092	210.60824074391	453.274945845924	151.853194968492	137.514442696353	146.882675671524	193.570870285897	151.677430256018	218.617359325063	259.541173527671	166.685995533891	0.635363728794037	0.00606165210696755	0.237963837972075	Slc66a2	18	80296507	80335940	+	6105	protein_coding	solute carrier family 66 member 2 [Source:MGI Symbol;Acc:MGI:1914193]	-	193	212	210	349	221	318	162	158	123	202	173	197	3.13674957289888	3.31743522324713	3.14812539685145	5.45883051095765	3.53620010859689	7.97784145697695	2.55933127820935	2.25607630438712	2.52551902892586	3.24561072983426	2.52978887228246
ENSMUSG00000034570	60.5019255094659	73.2015214422849	55.4473979734799	63.8350922420183	124.840178902499	133.986933677726	59.9913856665649	44.3875732754051	60.9025728394123	30.6646923225183	35.9466742225246	67.6937000955778	85.3021749579123	49.9310997370005	0.770679550139747	0.00609226479667833	0.237963837972075	Inpp5j	11	3444375	3454821	-	5092	protein_coding	inositol polyphosphate 5-phosphatase J [Source:MGI Symbol;Acc:MGI:2158663]	-	62	78	62	70	131	94	64	51	51	32	41	61	1.20812397058675	1.46338455342273	1.11435018886979	1.31271212490054	2.51311943306589	2.82737496536395	1.21224035405569	0.873100318385318	1.25548920553077	0.61644213032715	0.718818597546942
ENSMUSG00000060843	227.370139414606	274.036464886502	141.30143354532	210.65580439866	222.996960787669	145.390076969447	137.792713952891	117.496517493719	177.931046138675	145.657288531962	125.374985702952	163.130719902458	203.625146667034	144.563878620443	0.500558411972259	0.00609390555393642	0.237963837972075	Ctnna3	10	63265877	64839446	+	7227	protein_coding	catenin (cadherin associated protein), alpha 3 [Source:MGI Symbol;Acc:MGI:2661445]	-	233	292	158	231	234	102	147	135	149	152	143	147	3.19893984289886	3.8599089075517	2.00086334746614	3.05220554337606	3.16291871115435	2.16165343173882	1.96180771494739	1.62838869724491	2.58439811531875	2.06308091963785	1.76645193908815
ENSMUSG00000038319	41.9610128533392	51.6164574272521	21.46350889296	25.5340368968073	36.2131816663737	57.0157164586068	27.1835966301622	26.1103372208265	10.7475128540139	8.62444471570828	10.5209778212267	32.1822508651108	38.9673190325565	19.2281866845081	1.01049037527503	0.00620171326244243	0.240296357546057	Kcnh2	5	24524587	24556602	-	4845	protein_coding	potassium voltage-gated channel, subfamily H (eag-related), member 2 [Source:MGI Symbol;Acc:MGI:1341722]	-	43	55	24	28	38	40	29	30	9	9	12	29	0.880608515941918	1.08447905065113	0.453352334902624	0.551853881526816	0.766161003033768	1.26447474462668	0.57729975684564	0.539771361769932	0.232851977219548	0.182213041464349	0.221111488255473
ENSMUSG00000019838	976.813345725409	989.159020514978	1135.7773455858	1192.80429503657	1033.02865595655	1127.48579296895	919.555458420315	859.90043913922	888.461062598486	1008.10176010279	980.204433677622	800.117340473961	1075.84474263138	909.390082402066	0.241648226089384	0.00632287848086002	0.242983015847126	Slc16a10	10	39909528	40018254	-	7356	protein_coding	solute carrier family 16 (monocarboxylic acid transporters), member 10 [Source:MGI Symbol;Acc:MGI:1919722]	-	1001	1054	1270	1308	1084	791	981	988	744	1052	1118	721	13.5020764824106	13.6883515112625	15.8008480577424	16.9795382255721	14.3952028587952	16.4694354572239	12.8624720744066	11.7084010368045	12.6783406628566	14.0282904289967	13.5682527817235
ENSMUSG00000109841	12.6858876068235	13.138734617846	11.62606731702	16.4147380050904	12.3887200437594	11.4031432917214	6.56155780728053	0.870344574027551	13.1358490437948	5.74962981047218	5.26048891061336	2.21946557690419	12.9428818137101	5.63288928718211	1.24022442102979	0.00640791232214004	0.244948699742643	E330011O21Rik	16	78047749	78099375	-	3337	lncRNA	RIKEN cDNA E330011O21 gene [Source:MGI Symbol;Acc:MGI:3759668]	-	13	14	13	18	13	8	7	1	11	6	6	2	0.386540810061967	0.400796654619917	0.356537768627532	0.515081735176524	0.380554948315394	0.367178911460369	0.202320081566345	0.0261231869720839	0.413207009819725	0.176370429706277	0.160516206262776
ENSMUSG00000024247	1954.60252895904	1912.62436794073	1810.08924997296	2423.90964541835	1883.08544665143	3314.03851915652	1723.8149725127	1536.15817315863	1656.31114761304	1733.51338785736	1570.25593981809	1819.96177306144	2216.39162634984	1673.33589900354	0.404771746943755	0.00652440379742483	0.247679582132621	Pkdcc	17	83522721	83532499	+	2712	protein_coding	protein kinase domain containing, cytoplasmic [Source:MGI Symbol;Acc:MGI:2147077]	-	2003	2038	2024	2658	1976	2325	1839	1765	1387	1809	1791	1640	73.2823640345785	71.7904628507969	68.3029119762307	93.5890724404914	71.1750011446636	131.303777840987	65.4017248373207	56.7332143230511	64.1088487256235	65.4304053705194	58.9562353315695
ENSMUSG00000112739	35.1301502958189	48.8010142948566	13.4146930581	28.2698265643224	51.4608371048468	38.4856086095596	27.1835966301622	10.4441348883306	16.7183533284661	20.1237043366526	21.9187037942223	18.8654574036856	35.927021654584	19.2089917302533	0.899171662783264	0.00660153082298692	0.248987610317881	Gm20597	10	53374539	53395085	-	5486	lncRNA	predicted gene, 20597 [Source:MGI Symbol;Acc:MGI:5295703]	-	36	52	15	31	54	27	29	12	14	21	25	17	0.651110807851654	0.905523653667341	0.250238341073097	0.539592298161034	0.961541834831844	0.753792670973109	0.50984639480808	0.190681170089342	0.319892040644913	0.375486407902745	0.406825389095639
ENSMUSG00000051985	227.370139414606	456.101787448083	270.08248690308	678.475837543738	434.558179996484	450.424160022993	280.272254910983	287.213709429092	299.7361918175	195.487413556054	154.307674711325	338.468500477889	419.50209855483	259.247624150474	0.695256264399284	0.00660867415181837	0.248987610317881	Igfn1	1	135881316	135934080	-	8996	protein_coding	immunoglobulin-like and fibronectin type III domain containing 1 [Source:MGI Symbol;Acc:MGI:3045352]	-	233	486	302	744	456	316	299	330	251	204	176	305	2.5698908675667	5.16106206030298	3.0723868150019	7.89738554302739	4.95160079106084	5.37999145041779	3.2056706400286	3.19776731053007	3.49748190846309	2.22439264268728	1.74657429473476
ENSMUSG00000027204	471.329516468904	339.730137975732	441.790558046759	702.186014662202	552.727509644651	389.132264829991	286.833812718263	302.879911761588	314.066208956185	230.943464053966	311.245593877957	513.80628105332	482.816000271373	326.629212070213	0.565676082970561	0.00670080434295391	0.25056997786183	Fbn1	2	125142514	125349913	-	12128	protein_coding	fibrillin 1 [Source:MGI Symbol;Acc:MGI:95489]	-	483	362	494	770	580	273	306	348	263	241	355	463	3.95153787785662	2.8514886095984	3.72783049872879	6.0626345267092	4.67163639300356	3.44760425790843	2.43348904929784	2.50133823171122	2.71830235994164	1.94920978819114	2.613141985572
ENSMUSG00000053062	815.800156869572	746.092430084826	764.637504311699	424.959328354008	862.445510738636	397.684622298782	499.615758754361	464.764002530712	417.958833211653	522.25804111789	502.376690963576	338.468500477889	668.603258776254	457.57363784268	0.547617489657263	0.00689770877599888	0.254756510088924	Jam2	16	84571011	84622816	+	6045	protein_coding	junction adhesion molecule 2 [Source:MGI Symbol;Acc:MGI:1933820]	-	836	795	855	466	905	279	533	534	350	545	573	305	13.7220241411948	12.5638598250147	12.9445872175748	7.36121433353893	14.62454966709	7.06890015890338	8.50409419344474	7.70064880238224	7.25776565334157	8.84363737363568	8.46217806758367
ENSMUSG00000024411	444.006066238822	478.625332507247	313.90381755954	451.405295139987	622.294937582684	411.938551413434	455.559584905477	322.027492390194	242.416123262759	337.311615547701	288.450141931966	305.176516824326	453.695666740286	325.156912477071	0.479813858102849	0.00694857983072677	0.255413423011441	Aqp4	18	15522553	15544039	-	6233	protein_coding	aquaporin 4 [Source:MGI Symbol;Acc:MGI:107387]	-	455	510	351	495	653	289	486	370	203	352	329	275	7.24306656685183	7.81673354493362	5.15380978911792	7.58346913730333	10.2340204893445	7.10141127787582	7.52031964710481	5.17472127748472	4.08253684536834	5.53957269435012	4.71218805600118
ENSMUSG00000031147	415.706778500524	433.578242388918	367.562589791939	368.419675225363	535.573897276368	510.290662304531	367.44723720771	338.564039296717	351.085419897789	361.268406424669	344.562023645175	357.333957881575	438.521974247941	353.376847392272	0.308991824877815	0.00700558208383954	0.255413423011441	Magix	X	7539403	7547490	-	2910	protein_coding	MAGI family member, X-linked [Source:MGI Symbol;Acc:MGI:1859644]	-	426	462	411	404	562	358	392	389	294	377	393	322	14.525290167415	15.167054434158	12.9260916055258	13.2570907047491	18.8657273788263	18.8423031727012	12.9924255266206	11.6530330399152	12.6644269534494	12.7080551386914	12.0565597971054
ENSMUSG00000032041	386.431653254008	426.070394035863	423.009987765419	361.124236111989	405.968826049347	384.856086095596	328.077890364027	268.936473374513	349.891251802898	350.727418438803	350.699260707557	347.346362785506	397.910197218704	332.613109578884	0.260990816696741	0.00705153766923996	0.255413423011441	Tirap	9	35095847	35111587	-	4929	protein_coding	toll-interleukin 1 receptor (TIR) domain-containing adaptor protein [Source:MGI Symbol;Acc:MGI:2152213]	-	396	454	473	396	426	270	350	309	293	366	400	313	7.97158304130978	8.79932368425738	8.78255178206634	7.67178139708852	8.44269321967522	8.38974760186341	6.8486722680756	5.4648975759963	7.45143648883505	7.28371587740325	7.24477690266967
ENSMUSG00000022548	517.193879355112	436.393685521314	495.449330279159	426.783188132351	524.138155697514	527.395377242113	286.833812718263	252.39992646799	351.085419897789	303.772108319947	339.301534734562	569.292920475925	487.89226937126	350.447620435746	0.478757623450202	0.00706232197137095	0.255413423011441	Apod	16	31115010	31133626	-	2577	protein_coding	apolipoprotein D [Source:MGI Symbol;Acc:MGI:88056]	-	530	465	554	468	550	370	306	290	294	317	387	513	20.4065532994148	17.2381554675148	19.6749547710869	17.3416847137701	20.8486768869783	21.9903051120976	11.4526019363152	9.8099308220779	14.3009244992386	12.0663404013557	13.4066536396111
ENSMUSG00000044442	179.554101511963	164.234182723075	145.77299789802	113.07930625729	160.100382103968	126.8599691204	107.797021119609	115.755828345664	112.251800919701	123.617040925152	126.251733854721	86.5591574992634	148.266823269119	112.038763777352	0.403764004141354	0.00706550196640988	0.255413423011441	N6amt1	16	87151073	87165630	+	6135	protein_coding	N-6 adenine-specific DNA methyltransferase 1 (putative) [Source:MGI Symbol;Acc:MGI:1915018]	-	184	175	163	124	168	89	115	133	94	129	144	78	2.97585292087679	2.72505793901113	2.43159607582399	1.93004293249319	2.67500712061668	2.22187380707721	1.80792508793789	1.88981564223916	1.92063345078509	2.06255658752921	2.09542329701274
ENSMUSG00000027654	90.7528882641988	120.125573648878	180.65119984908	124.934394816522	148.664640525113	162.494791907029	114.358578926889	92.2565248469204	42.9900514160558	40.2474086733053	128.005230158258	29.9627852882066	137.93724816847	74.6367632182726	0.879613778669179	0.00707961446381538	0.255413423011441	Fam83d	2	158610013	158628557	+	3991	protein_coding	family with sequence similarity 83, member D [Source:MGI Symbol;Acc:MGI:1919128]	-	93	128	202	137	156	114	122	106	36	42	146	27	2.31211498054162	3.06394172365918	4.63220784938872	3.27792257285721	3.81832682293702	4.37488934915844	2.9483243614848	2.31529590131282	1.13071193147453	1.03228185104208	3.26584050462026
ENSMUSG00000030309	94.6562382970676	96.6635475455813	75.1222811253599	62.9231623528466	82.9091264466976	102.628289625492	56.2419240624046	57.4427418858184	68.067581408755	79.5365457115319	48.2211483472891	58.8158377879611	85.8171075655075	61.3876298672933	0.480214258713682	0.00710845284192692	0.255614509267852	Caprin2	6	148743990	148797735	-	14140	protein_coding	caprin family member 2 [Source:MGI Symbol;Acc:MGI:2448541]	-	97	103	84	69	87	72	60	66	57	83	55	53	0.68066047365982	0.69588916425574	0.543686154109706	0.465971690906805	0.601035426177657	0.779878659680995	0.409259716419616	0.406889882963628	0.505308551696027	0.575783761034621	0.347245897176315
ENSMUSG00000022978	20.492587672561	15.0156967061097	13.4146930581	29.1817564534941	22.8714831577097	35.6348227866292	14.0604810156011	17.406891480551	1.19416809489044	11.4992596209444	11.3977259729956	6.65839673071257	22.7685066391006	10.3694871526159	1.09340502283559	0.00719648758309482	0.257982935180385	Mis18a	16	90516200	90524292	-	2863	protein_coding	MIS18 kinetochore protein A [Source:MGI Symbol;Acc:MGI:1913828]	-	21	16	15	32	24	25	15	20	1	12	13	6	0.72779011651878	0.533888902336874	0.479499664382469	1.06730484746167	0.818879730801024	1.33740397697264	0.505320676752826	0.60896315002336	0.0437834373279275	0.411140848012467	0.405364625910203
ENSMUSG00000018189	279.089527350117	228.989374768173	242.35878791634	320.999320988435	213.467176138624	223.786687100032	221.218234645458	169.717191935372	217.33859327006	195.487413556054	202.528823058614	175.337780575431	251.44847904362	196.938006173498	0.355328357803883	0.00734864973517533	0.261741099237421	Uchl5	1	143653010	143683204	+	2921	protein_coding	ubiquitin carboxyl-terminal esterase L5 [Source:MGI Symbol;Acc:MGI:1914848]	-	286	244	271	352	224	157	236	195	182	204	231	158	9.71499727144445	7.98014032615703	8.49094700681089	11.5072343584767	7.49111887937159	8.23212668282654	7.79251423074812	5.81949661435795	7.8103596558418	6.85061150757096	7.05999292759568
ENSMUSG00000026271	2.92751252465158	8.44632939718671	6.26019009377999	8.20736900254521	7.62382771923656	7.12696455732585	1.87473080208015	0.870344574027551	3.58250428467131	1.91654327015739	2.63024445530668	3.32919836535629	6.76536554912098	2.3672609585999	1.55224112668221	0.00750417267730335	0.266647083640198	Gpr35	1	92878587	92914113	+	4839	protein_coding	G protein-coupled receptor 35 [Source:MGI Symbol;Acc:MGI:1929509]	-	3	9	7	9	8	5	2	1	3	2	3	3	0.0615139817433728	0.177680245744398	0.132391716937233	0.17760154477	0.161497049616541	0.158255324904843	0.0398631424548693	0.0180146879367315	0.0777135654493841	0.0405419937955394	0.0553464125128004
ENSMUSG00000021668	417.658453516958	418.562545682808	332.684387840879	352.916867109444	423.122438417629	444.722588377133	242.77763886938	342.045417592828	352.279587992679	277.898774172822	301.601364208499	368.431285766096	398.277880157475	314.172344767051	0.342183691238792	0.0075391281699869	0.267028885838141	Polk	13	96617198	96679087	-	5553	protein_coding	polymerase (DNA directed), kappa [Source:MGI Symbol;Acc:MGI:1349767]	-	428	446	372	387	444	312	259	393	295	290	344	332	7.64758481762684	7.67289833891759	6.13103312990272	6.65492465894242	7.81062027403955	8.60539619560361	4.49851578442554	6.16946127243952	6.65925345139702	5.12272513175027	5.53037540136909
ENSMUSG00000097666	101.487100854588	107.925320075164	112.68342168804	114.903166035633	134.369963551544	118.307611651609	110.609117322729	80.0717008105347	88.3684390218924	67.0790144555088	96.4422966945782	79.9007607685509	114.94609730943	87.0785548456323	0.398401651875228	0.00755053335080839	0.267028885838141	A330094K24Rik	18	77817190	77820488	-	2012	lncRNA	RIKEN cDNA A330094K24 gene [Source:MGI Symbol;Acc:MGI:1924343]	-	104	115	126	126	141	83	118	92	74	70	110	72	5.12877408817807	5.4603706402182	5.73140324486425	5.9800170238511	6.84575518491032	6.31821013208809	5.65654425149484	3.98604517553561	4.61036113278796	3.4127210632115	4.88077235196132
ENSMUSG00000050052	328.857240269194	359.438239902501	279.02561560848	460.524594031704	325.918634997363	297.90711849622	286.833812718263	248.91854817188	278.241166109472	238.609637134596	265.654689985975	291.859723362901	341.94524055091	268.352929580514	0.352400865674767	0.00760971687159018	0.26793003264225	Tdrp	8	14002008	14025032	-	4695	protein_coding	testis development related protein [Source:MGI Symbol;Acc:MGI:1919398]	-	337	383	312	505	342	209	306	286	233	249	303	263	7.12200888392851	7.79319308027889	6.08187365577034	10.2710686770021	7.11575091316027	6.81796298606336	6.28612464108289	5.31022352050934	6.22087573786508	5.20228906136073	5.76143776466316
ENSMUSG00000026904	31.2268002629501	53.4934195155159	69.7564039021199	46.5084243477562	41.9310524558011	31.3586440522337	38.4319814426431	32.2027492390194	19.106689518247	28.7481490523609	23.6722000977601	6.65839673071257	45.7124574227295	24.8033610134572	0.877192080501057	0.00768457542729058	0.269229459187435	Slc4a10	2	61876806	62157074	+	6424	protein_coding	solute carrier family 4, sodium bicarbonate cotransporter-like, member 10 [Source:MGI Symbol;Acc:MGI:2150150]	-	32	57	78	51	44	22	41	37	16	30	27	6	0.494256799761197	0.847659790057371	1.11123897936806	0.758096506715157	0.669078958128805	0.524518847407214	0.615567216679919	0.502086514983846	0.312209168293541	0.458085401564326	0.375216626921695
ENSMUSG00000050288	37.0818253122533	41.2931659418017	50.0815207502399	38.301055345211	28.5893539471371	49.8887519012809	23.4341350260019	30.4620600909643	26.2716980875896	24.9150625120461	21.0419556424534	35.5114492304671	40.872612199654	26.9393934315871	0.600197888180264	0.00770678556323321	0.269378204010914	Fzd2	11	102495222	102498884	+	3663	protein_coding	frizzled class receptor 2 [Source:MGI Symbol;Acc:MGI:1888513]	-	38	44	56	42	30	35	25	35	22	26	24	32	1.02933060250568	1.14754048602888	1.39916684304509	1.09489437182532	0.80004527343821	1.46344051883749	0.658264217646438	0.832939563856003	0.75286475117031	0.696253126862135	0.584922282608662
ENSMUSG00000059741	3929.69764559063	4215.6568502403	2494.23859593606	4246.85749387256	4194.05822404501	6867.54304743919	3919.12474174856	1769.41051899801	3299.48644618228	3095.21738130419	1996.35554157777	2848.68406795653	4324.67530952062	2821.37978296122	0.616072458472304	0.007741227578016	0.269952808214767	Myl3	9	110570929	110598866	+	2044	protein_coding	myosin, light polypeptide 3 [Source:MGI Symbol;Acc:MGI:97268]	-	4027	4492	2789	4657	4401	4818	4181	2033	2763	3230	2277	2567	195.482977312694	209.947696974009	124.878024351769	217.563079829117	210.329749623205	361.018829543994	197.286075695653	86.7039438963996	169.4459509276	155.007374453148	99.4502735926741
ENSMUSG00000015002	858.737007231129	926.280790558143	820.979215155719	888.219712053226	862.445510738636	755.45824307654	737.70657061854	674.517044871352	820.393481189731	742.66051718599	700.521773263345	751.289097782069	852.020079802232	737.848080818505	0.210636336922632	0.00786119829396547	0.273500390761049	Efr3a	15	65658883	65745665	+	11399	protein_coding	EFR3 homolog A [Source:MGI Symbol;Acc:MGI:1923990]	-	880	987	918	974	905	530	787	775	687	775	799	677	7.65991808455242	8.27185014219666	7.37045542543845	8.15928409303289	7.7555401998034	7.12119807217655	6.65894053727877	5.92675963396167	7.55476892665948	6.66907617693995	6.25754337600969
ENSMUSG00000062070	14767.3490118508	12986.7006886966	12509.6484331135	15863.0204221416	13613.2973711618	16401.9962322297	11095.5942521114	10539.0024468996	13815.3306897875	11760.8677773209	11355.6420617107	13007.178013447	14357.0020265323	11928.9358735462	0.267297821300924	0.00795026248959808	0.274687064588763	Pgk1	X	105230706	105247305	+	2244	protein_coding	phosphoglycerate kinase 1 [Source:MGI Symbol;Acc:MGI:97555]	-	15133	13838	13988	17395	14285	11507	11837	12109	11569	12273	12952	11721	669.129822312981	589.118597015078	570.49411340786	740.221051599109	621.852836837351	785.386098982855	508.763507891282	470.400518840038	646.255378340985	536.486268938726	515.273521986863
ENSMUSG00000041757	248.838564595384	348.176467372919	330.8957620998	362.036166001161	405.015847584442	242.316794949079	270.898600900582	236.733724135494	117.028473299263	155.240004882749	243.735986191752	282.981861055284	322.879933767131	217.769775077521	0.568248143874661	0.00814407491474422	0.278375347572255	Plekha6	1	133091948	133231173	+	12530	protein_coding	pleckstrin homology domain containing, family A member 6 [Source:MGI Symbol;Acc:MGI:2388662]	-	255	371	370	397	425	170	289	272	98	162	278	255	2.01928359144257	2.82862318965415	2.70252082722529	3.02551483933126	3.31335589400577	2.07798208980799	2.22455900606558	1.89234448362566	0.980406555853626	1.26822021916248	1.98069483004907
ENSMUSG00000029229	128.810551084669	167.988106899602	168.13081966152	193.329136504398	152.476554384731	200.980400516589	129.356425343531	144.477199288573	124.193481868606	132.24148564086	143.786696890098	107.644080479853	168.619261508585	130.28322825192	0.364651710252961	0.0082163169496693	0.279274173893532	Chic2	5	75158649	75205435	-	9750	protein_coding	cysteine-rich hydrophobic domain 2 [Source:MGI Symbol;Acc:MGI:1921527]	-	132	179	188	212	160	141	138	166	104	138	164	97	1.34331394224328	1.75388322437753	1.76470302465557	2.07630474678188	1.60304456019373	2.21492204978973	1.36512251255372	1.48417748078873	1.33708779807847	1.38836993337297	1.50163048152165
ENSMUSG00000031749	1406.18184934097	1439.62992169827	1400.49395526564	1428.08220644287	1318.92219542792	1851.58539199325	961.736901467118	1052.24658999931	1342.24493865685	977.437067780271	1004.75338192715	1515.89498902556	1474.14925336149	1142.38564480938	0.367940247250927	0.00824696047175482	0.279274173893532	St3gal2	8	111646554	111699112	+	5041	protein_coding	ST3 beta-galactoside alpha-2,3-sialyltransferase 2 [Source:MGI Symbol;Acc:MGI:99427]	-	1441	1534	1566	1566	1384	1299	1026	1209	1124	1020	1146	1366	28.3632171647528	29.0710635863046	28.4310865076095	29.6643551427719	26.8194347540843	39.467207889771	19.6303399865036	20.9070120185172	27.9499358703667	19.8478835683543	20.2951265298724
ENSMUSG00000030768	100.511263346371	122.002535737141	67.0734652904999	51.9800036827864	91.4859326308387	161.069398995564	50.6177316561641	72.2385996442867	59.7084047445219	54.6214831994857	47.3444001955202	83.2299591339071	99.0204332805336	61.2934297623143	0.685770405467037	0.00828789645766068	0.279274173893532	Disp1	1	182867830	183003086	-	5224	protein_coding	dispatched RND transporter family member 1 [Source:MGI Symbol;Acc:MGI:1916147]	-	103	130	75	57	96	113	54	83	50	57	54	75	1.95633066861834	2.37734626915153	1.31394289732677	1.0419131972753	1.7951398692828	3.31298313343194	0.996982992181476	1.38502396991674	1.1997701097804	1.07029233869325	0.922814552582301
ENSMUSG00000020388	61.4777630176831	56.3088626479114	54.5530851029399	83.8975498037955	64.8025356135108	69.8442526617933	50.6177316561641	42.64688412735	26.2716980875896	51.7466682942497	48.2211483472891	52.1574410572485	65.1473414746057	45.2769285949818	0.516222760677466	0.00832514328231746	0.279900276946974	Pdlim4	11	53945754	53959840	-	2560	protein_coding	PDZ and LIM domain 4 [Source:MGI Symbol;Acc:MGI:1353470]	-	63	60	61	92	68	49	54	49	22	54	55	47	2.44179269952336	2.23904872176339	2.18076197621738	3.43168734865741	2.59477183449327	2.93156862058688	2.03446841842032	1.66854713725248	1.07724358731908	2.06911449819086	1.9179910101848
ENSMUSG00000005580	1084.1554716293	1366.42840025598	1179.59867624226	1305.88360129386	1303.67453998945	1059.06693321862	1045.16242215969	902.54732326657	1043.70291493424	1089.55484908448	1072.26298961336	1036.49042441426	1216.46793710491	1031.6201539121	0.239083388398183	0.00867559112561713	0.289733828348839	Adcy9	16	4105393	4238362	-	5197	protein_coding	adenylate cyclase 9 [Source:MGI Symbol;Acc:MGI:108450]	-	1111	1456	1319	1432	1368	743	1115	1037	874	1137	1223	934	21.2114105032401	26.7646098504008	23.227928216388	26.3117753662024	25.7136428995863	21.8967694935693	20.6928023059563	17.3943580331153	21.0809373590638	21.4604328429297	21.0086227857589
ENSMUSG00000002233	345.446477908886	324.714441269623	286.1801185728	325.558970434293	325.918634997363	580.134914966324	269.961235499542	244.566825301742	262.716980875896	267.357786186957	248.996475102366	317.383577497299	364.658926358215	268.497146743967	0.437593737119143	0.00872855823888134	0.290854957315613	Rhoc	3	104695691	104701775	+	1618	protein_coding	ras homolog family member C [Source:MGI Symbol;Acc:MGI:106028]	-	354	346	320	357	342	407	288	281	220	279	284	286	21.7086567388315	20.4291285103949	18.1004702315881	21.0692729999797	20.6479916794113	38.5265252789017	17.1676609844451	15.1394524438579	17.044150701711	16.9143929312348	15.6698076642854
ENSMUSG00000068551	319.098865187022	352.868872593578	343.416142287359	341.061778550212	325.918634997363	440.446409642737	244.65236967146	302.00956718756	317.648713240856	252.025440025697	300.72461605673	306.286249612778	353.801783876379	287.224492632514	0.297914032854325	0.00883345885541313	0.293048043223274	Zfp467	6	48404631	48422759	-	4255	protein_coding	zinc finger protein 467 [Source:MGI Symbol;Acc:MGI:1916160]	zf-C2H2	327	376	384	374	342	309	261	347	266	263	343	276	7.62529052515246	8.44190653200378	8.25942961260902	8.39328343917271	7.85157474436838	11.1225115308715	5.91613534600568	7.10906157444603	7.8363400621814	6.06299085756167	7.19645143135592
ENSMUSG00000027800	290.799577448723	243.066590430151	237.88722356364	375.715114338736	321.15374267284	276.526224824243	287.771178119303	203.660630322447	237.639450883197	161.9479063283	227.077771308143	169.789116633171	290.858078879722	214.647675599094	0.438408284230911	0.00898429592319797	0.29589441984775	Tm4sf1	3	57193032	57209409	-	4163	protein_coding	transmembrane 4 superfamily member 1 [Source:MGI Symbol;Acc:MGI:104678]	-	298	259	266	412	337	194	307	234	199	169	259	153	7.1026114966404	5.94354577819679	5.84781496369259	9.45041013581328	7.90776432809355	7.13738738119718	7.1126120737578	4.8999518454594	5.99208364950792	3.98208955657555	5.55414477930221
ENSMUSG00000038517	331.784752793845	348.176467372919	281.7085542201	437.726346802411	302.094173374749	687.039383326211	165.913675984094	235.863379561466	248.386963737211	178.238524124638	241.982489888214	428.356856342509	398.088279648373	249.790314939689	0.671339463391662	0.00899818975995825	0.29589441984775	Tbkbp1	11	97026997	97042321	-	3975	protein_coding	TBK1 binding protein 1 [Source:MGI Symbol;Acc:MGI:1920424]	-	340	371	315	480	317	482	177	271	208	186	276	386	8.48691770256617	8.91638957644441	7.25256813123702	11.5309199180482	7.79026725537543	18.571793876599	4.29470454113495	5.94312032827766	6.55929863208306	4.58993505454723	6.19863111792417
ENSMUSG00000085498	12.6858876068235	5.63088626479114	19.67488315188	12.7670184484037	12.3887200437594	28.5078582293034	3.74946160416031	8.70344574027551	3.58250428467131	8.62444471570828	9.64422966945782	5.54866394226048	15.2758756241602	6.64212499275562	1.15705524210885	0.00904850326360879	0.296249577375139	Gm14023	2	129139285	129149746	+	2672	lncRNA	predicted gene 14023 [Source:MGI Symbol;Acc:MGI:3650639]	-	13	6	22	14	13	20	4	10	3	9	11	5	0.482742022147	0.214519638013259	0.753537072375104	0.500324112274967	0.475266415616943	1.14640346888403	0.144384540672988	0.326246537896123	0.14073949970418	0.330397524661216	0.367519235484513
ENSMUSG00000052485	7.80670006573754	0.938481044131857	1.78862574108	7.29543911337352	6.67084925433199	17.104714937582	0.937365401040076	2.61103372208265	1.19416809489044	3.83308654031479	0	0	6.93413502603949	1.42927562638799	2.22599036875446	0.00929284191525974	1	Tmem171	13	98822743	98831342	-	1583	protein_coding	transmembrane protein 171 [Source:MGI Symbol;Acc:MGI:2685751]	-	8	1	2	8	7	12	1	3	1	4	0	0	0.501438041956085	0.0603491759077097	0.115629188387198	0.482579560689004	0.431963799878483	1.16103224340801	0.0609279047186078	0.165204816663002	0.0791863430637123	0.247861917847903	0
ENSMUSG00000086845	0.975837508217192	5.63088626479114	8.04881583485999	2.73578966751507	0.95297846490457	7.12696455732585	0.937365401040076	1.7406891480551	1.19416809489044	0	0	0	4.2452120496023	0.645370440664269	2.69481195142941	0.00931751447014278	1	Gm13010	4	137163890	137165706	-	828	lncRNA	predicted gene 13010 [Source:MGI Symbol;Acc:MGI:3651180]	-	1	6	9	3	1	5	1	2	1	0	0	0	0.119833396802005	0.692266271463076	0.994788071831165	0.34597982091064	0.117977690684548	0.924876228519967	0.116484146340044	0.210562982912667	0.151391281485334	0	0
ENSMUSG00000031109	457.667791353863	515.22609322839	486.506201573759	605.521446410002	387.86223521616	541.649306356764	302.769024535945	286.343364855064	471.696397481723	387.141740571794	445.388061098598	386.187010381329	499.072179023156	379.920933154075	0.394451429657583	0.00935052706814657	0.302347746187496	Enox2	X	48098584	48377136	-	4356	protein_coding	ecto-NOX disulfide-thiol exchanger 2 [Source:MGI Symbol;Acc:MGI:2384799]	-	469	549	544	664	407	380	323	329	395	404	508	348	10.6829987711011	12.040284035488	11.4295577178618	14.5559334020587	9.12718316114092	13.3610218797761	7.15174151372053	6.58400864338904	11.3668577875559	9.09754522756573	10.4111735074928
ENSMUSG00000024726	2753.81344818892	3618.78290617244	3327.73819127933	3473.54094785497	3016.17684142296	2642.67845785642	2442.77423511044	2497.88892745907	3109.6137190947	2356.38995065852	2722.30301124241	2306.02473440345	3138.78846546251	2572.4990963281	0.287583106767983	0.00958214290571313	0.307728304533904	Carnmt1	19	18648128	18684564	+	4807	protein_coding	carnosine N-methyltransferase 1 [Source:MGI Symbol;Acc:MGI:1914633]	-	2822	3856	3721	3809	3165	1854	2606	2870	2604	2459	3105	2078	58.2493514254034	76.6328825673192	70.8441419193065	75.6652902114044	64.317598452619	59.0717119582169	52.2874481963518	52.0463334797529	67.904422447661	50.178206668868	57.6648710848079
ENSMUSG00000060568	85.8737007231129	75.0784835305486	67.0734652904999	108.519656811431	90.5329541659342	69.8442526617933	50.6177316561641	61.7944647559561	70.4559175985358	46.9553101188562	64.8793632308981	68.8034328840299	82.8204188638867	60.58437004074	0.459818027823247	0.00962567937899468	0.307754930251653	Fam78b	1	166828986	166918871	+	6325	protein_coding	family with sequence similarity 78, member B [Source:MGI Symbol;Acc:MGI:2443050]	-	88	80	75	119	95	49	54	71	59	49	74	62	1.3804807311591	1.2083193101901	1.08522335108854	1.79657885185598	1.46721346233147	1.18653212153398	0.823437019945618	0.978543607863228	1.16929120681763	0.759917208763174	1.04446774551034
ENSMUSG00000001674	270.306989776162	282.482794283689	223.578217635	317.351601431748	277.31673328723	283.653189381569	241.84027346834	212.364076062722	205.396912321155	230.943464053966	243.735986191752	228.604954421132	275.781587632566	227.147611086511	0.277606612474304	0.00971833192019029	0.308004898487024	Ddx18	1	121481564	121495718	-	2483	protein_coding	DEAD box helicase 18 [Source:MGI Symbol;Acc:MGI:1914192]	-	277	301	250	348	291	199	258	244	172	241	278	206	11.0690731199842	11.5808926234528	9.21471029082432	13.3832742000907	11.448444871148	12.2749662445181	10.0216710744041	8.56634324684089	8.68326248248704	9.52074760820868	9.99520991563225
ENSMUSG00000031924	1521.3306753106	1614.18739590679	1478.29917500262	1291.29272306711	1434.23258968138	1727.57620869578	1335.74569648211	1307.25755018938	1267.01234867875	1236.17040925152	1402.79704283023	1248.44938700861	1511.15312794405	1299.57207240677	0.216105445150626	0.00975574344929614	0.308004898487024	Cyb5b	8	107877272	107914103	+	4374	protein_coding	cytochrome b5 type B [Source:MGI Symbol;Acc:MGI:1913677]	-	1559	1720	1653	1416	1505	1212	1425	1502	1061	1290	1600	1125	35.3651531615597	37.5666031537439	34.5869663492904	30.9132258091021	33.6115042225977	42.4392588415187	31.421957994197	29.9346041469176	30.4065962311655	28.9295488442883	32.6561548726647
ENSMUSG00000031608	70.2603005916378	90.0941802366583	118.94361178182	86.6333394713106	85.7680618414113	42.7617873439551	59.9913856665649	52.2206744416531	41.7958833211653	61.3293846450366	51.7281409543647	68.8034328840299	82.4102135444655	55.9781503188024	0.567892962600182	0.00981076735641839	0.30905978258297	Galnt7	8	57976862	58106066	-	5253	protein_coding	polypeptide N-acetylgalactosaminyltransferase 7 [Source:MGI Symbol;Acc:MGI:1349449]	-	72	96	133	95	90	30	64	60	35	64	59	62	1.3599824450311	1.74588683882407	2.31719528782146	1.72693525685836	1.67365267653008	0.874697335482048	1.17508621413508	0.995694745012495	0.835202615161808	1.19509740248462	1.00269408711321
ENSMUSG00000035045	14.6375626232579	15.9541777502416	14.30900592864	19.1505276726055	9.5297846490457	5.70157164586068	2.81209620312023	10.4441348883306	2.38833618978088	5.74962981047218	8.76748151768893	5.54866394226048	13.2137717116086	5.95172375860888	1.14163065636494	0.00985239177341851	0.309281370603441	Zc3h12b	X	94755284	94976243	+	8032	protein_coding	zinc finger CCCH-type containing 12B [Source:MGI Symbol;Acc:MGI:2442133]	-	15	17	16	21	10	4	3	12	2	6	10	5	0.18530014794334	0.202198290942776	0.182311758184198	0.249663725348365	0.121620428145923	0.0762746531090172	0.0360242305165175	0.130238657757735	0.0312131426966774	0.0732754138358872	0.111147613773838
ENSMUSG00000019558	2166.35926824217	2071.22766439901	2217.8959189392	2111.11769343246	2290.00725116568	2907.80153938895	2155.94042239218	1774.63258644218	1985.9015418028	1837.96499608094	1892.89925966904	1868.79001575333	2294.06822259458	1919.35480369008	0.256404685101606	0.00985905269412768	0.309281370603441	Slc6a8	X	72716756	72726108	+	5210	protein_coding	solute carrier family 6 (neurotransmitter transporter, creatine), member 8 [Source:MGI Symbol;Acc:MGI:2147834]	-	2220	2207	2480	2315	2403	2040	2300	2039	1663	1918	2159	1684	42.2788784386898	40.4684777801196	43.5644618942416	42.4300089774749	45.055340405373	59.9703238049001	42.5781973685181	34.1162955419954	40.0115824412997	36.1111740786131	36.9946363040719
ENSMUSG00000029192	267.379477251511	308.760263519381	296.01756014874	331.030549769324	344.02522583055	282.227796470103	254.026023681861	296.787499743395	213.756088985388	253.941983295855	246.366230647059	239.702282305653	304.906812164935	250.763351443202	0.280765007768633	0.00992575885311484	0.310076570838452	Tbc1d14	5	36647948	36750620	-	9802	protein_coding	TBC1 domain family, member 14 [Source:MGI Symbol;Acc:MGI:1098708]	-	274	329	331	363	361	198	271	341	179	265	281	216	2.77360155062891	3.20651634941507	3.0905209511735	3.53632180140738	3.59768165345203	3.09381571941395	2.66656239838295	3.03264829113577	2.28912513890067	2.65192907640293	2.55926622226733
ENSMUSG00000029312	519.145554371546	463.609635801137	575.937488627759	625.58390397178	479.348167846999	602.941201549767	455.559584905477	416.024706385169	477.667237956175	391.933098747187	519.911653998954	403.942734996563	544.427658694831	444.173169498254	0.292496387557816	0.00999631000629753	0.311631327535201	Klhl8	5	104009839	104059125	-	3489	protein_coding	kelch-like 8 [Source:MGI Symbol;Acc:MGI:2179430]	-	532	494	644	686	503	423	486	478	400	409	593	364	15.1293012203199	13.5262757977016	16.8928643393101	18.7751319495377	14.0830669323769	18.5687790072655	13.4348387390095	11.9428861606631	14.3711070300781	11.4988144973396	15.1732134382935
ENSMUSG00000025380	24.3959377054298	39.416203853538	33.08957620998	38.301055345211	40.0250955259919	48.4633589898158	31.8704236353626	15.6662023324959	25.0775299926992	19.1654327015739	10.5209778212267	32.1822508651108	37.2818712716611	22.4138028914115	0.739753516535818	0.0101501123603366	0.315170413951198	Fscn2	11	120252360	120258994	+	2110	protein_coding	fascin actin-bundling protein 2 [Source:MGI Symbol;Acc:MGI:2443337]	-	25	42	37	42	42	34	34	18	21	20	12	29	1.17561673639882	1.90159967270142	1.60486189408213	1.90075738578016	1.94445126599328	2.46797304126011	1.55415245865635	0.743656563348432	1.24757895851516	0.929775867187751	0.507718085591358
ENSMUSG00000085965	40.0093378369049	52.554938471384	59.9189623261799	40.1249151235544	58.1316863591788	38.4856086095596	34.6825198384828	40.0358504052673	19.106689518247	25.8733341471248	38.5769186778313	34.401716442015	48.2042414544602	32.1128381714947	0.581757651411372	0.0101707500470762	0.315170413951198	2310016D23Rik	1	60817899	60842949	+	491	lncRNA	RIKEN cDNA 2310016D23 gene [Source:MGI Symbol;Acc:MGI:1923693]	-	41	56	67	44	61	27	37	46	16	27	44	31	8.28534451045718	10.8957917431093	12.4885410891391	8.55718726097517	12.1360839126174	8.42221302028203	7.26804135900932	8.16692758979393	4.08478960716437	5.39402557573179	8.00009284899892
ENSMUSG00000039384	784.573356606622	452.347863271555	565.205734181279	328.294760101809	515.561349513372	306.459475965011	355.261486994189	393.395747460453	242.416123262759	255.858526566012	440.127572187984	261.896938074695	492.073756606608	324.826065757682	0.598891990334615	0.0101768988739339	0.315170413951198	Dusp10	1	183745499	183807833	+	3042	protein_coding	dual specificity phosphatase 10 [Source:MGI Symbol;Acc:MGI:1927070]	-	804	482	632	360	541	215	379	452	203	267	502	236	26.224368919085	15.1370096359757	19.0141215149741	11.3006426711641	17.3727385229329	10.8248827219674	12.0164769662268	12.9527382861543	8.36504015686419	8.60959615873706	14.7322252525772
ENSMUSG00000105867	10.7342125903891	14.0772156619779	6.26019009377999	8.20736900254521	15.2476554384731	8.55235746879101	4.68682700520038	2.61103372208265	4.77667237956175	4.79135817539349	4.38374075884447	7.76812951916467	10.5131667093261	4.83629359337457	1.14508433301895	0.0103047845592904	0.315170413951198	Gm42517	5	108513939	108515788	-	1850	protein_coding	predicted gene 42517 [Source:MGI Symbol;Acc:MGI:5662654]	-	11	15	7	9	16	6	5	3	4	5	5	7	0.589968961120359	0.774589828069496	0.34629379365366	0.464548040617313	0.84484780875075	0.496733524679697	0.26067263018799	0.14136174312299	0.271031310421311	0.265111767535967	0.241280441576073
ENSMUSG00000117545	296.654602498026	269.344059665843	228.94409485824	286.345985199911	325.918634997363	135.412326589191	195.909368817376	201.049596600364	146.882675671524	173.447165949244	226.201023156374	148.704193652581	257.103283968096	182.032337307911	0.499387146443032	0.0103200182227435	0.315170413951198	Gm30794	17	87762280	87767792	-	2080	lncRNA	predicted gene, 30794 [Source:MGI Symbol;Acc:MGI:5589953]	-	304	287	256	314	342	95	209	231	123	181	258	134	14.5016846037627	13.1816817055609	11.2640618595037	14.4153823074037	16.0617550660036	6.99526578224814	9.6912569675179	9.68124053262978	7.41264118826555	8.53583416917485	11.0733802657942
ENSMUSG00000086108	3.90335003286877	3.75392417652743	2.68293861162	7.29543911337352	0.95297846490457	1.42539291146517	0	0.870344574027551	0	0.958271635078697	0	1.1097327884521	3.33567055179324	0.489724832926391	2.78395470252866	0.0105098929007625	1	Gm5602	7	130463015	130468060	-	1763	lncRNA	predicted gene 5602 [Source:MGI Symbol;Acc:MGI:3645136]	-	4	4	3	8	1	1	0	1	0	1	0	1	0.225120936022825	0.216750415114928	0.155735398653092	0.433308817113269	0.0554086942069231	0.0868743638360219	0	0.0494458734689983	0	0.0556388848487281	0
ENSMUSG00000020029	5071.42753020475	4752.46800748373	5475.87770631641	5689.53057854218	4174.99865474692	4578.36203162612	3964.11828099848	3979.21539245396	4554.55711391213	4384.09273048504	4470.53882586958	3633.26514939216	4957.11075148668	4164.29791551856	0.251596633690272	0.0105652440973329	0.318794935597664	Nudt4	10	95382869	95400008	-	3210	protein_coding	nudix (nucleoside diphosphate linked moiety X)-type motif 4 [Source:MGI Symbol;Acc:MGI:1918457]	-	5197	5064	6123	6239	4381	3212	4229	4572	3814	4575	5099	3274	160.640812184753	150.709602186631	174.573220396151	185.596509761548	133.320965006883	153.254929924802	127.066132284752	124.160529146716	148.938459750914	139.80309797399	141.809009187124
ENSMUSG00000034574	306.412977580198	275.913426974766	282.60286709064	265.371597748962	300.18821644494	193.853435959263	239.028177265219	210.623386914667	219.726929459841	235.73482222936	215.680045335148	190.87403961376	270.723753633128	218.611233469666	0.312909897145624	0.0106687041500779	0.319954437460836	Daam1	12	71877852	72039107	+	8096	protein_coding	dishevelled associated activator of morphogenesis 1 [Source:MGI Symbol;Acc:MGI:1914596]	-	314	294	316	291	315	136	255	242	184	246	246	172	3.84828612911894	3.4691980194911	3.57219353066646	3.43227708698851	3.80075855784878	2.57283750842827	3.03785358920909	2.60571691354425	2.84890866067856	2.98054262365658	2.71261682216578
ENSMUSG00000074895	1.95167501643438	0	2.68293861162	1.82385977834338	1.90595692980914	7.12696455732585	0	0	0	0.958271635078697	0	0	2.58189914892212	0.159711939179783	3.30597414822517	0.0106777243261821	1	Eif4e1b	13	54931811	54936272	+	2255	protein_coding	eukaryotic translation initiation factor 4E family member 1B [Source:MGI Symbol;Acc:MGI:2685119]	-	2	0	3	2	2	5	0	0	0	1	0	0	0.0880018204452863	0	0.12175676621969	0.0846921778903207	0.0866390491235525	0.339599785904449	0	0	0	0.0434994917908238	0
ENSMUSG00000040183	171.747401446226	212.0967159738	118.94361178182	189.681416947712	182.018886796773	220.935901277101	108.734386520649	87.9048019767826	112.251800919701	121.700497654995	108.716770819343	210.849229805898	182.570655703905	125.026247949561	0.547370757331876	0.0107309525591059	0.32053911080437	Ankrd6	4	32804035	32950841	-	5477	protein_coding	ankyrin repeat domain 6 [Source:MGI Symbol;Acc:MGI:2154278]	-	176	226	133	208	191	155	116	101	94	127	124	190	3.18843915449381	3.94201213700756	2.22242593517001	3.62643957619829	3.40659774080333	4.33443911514525	2.04273676970395	1.60753707641231	2.15137597600265	2.27453020933268	2.02116973881874
ENSMUSG00000025854	279.089527350117	259.959249224524	365.773964050859	387.570202897968	326.871613462268	517.417626861856	220.280869244418	245.437169875769	334.367066569323	208.903216447156	253.38021586121	292.969456151353	356.113697307932	259.222999024872	0.457061880973424	0.0107578921943912	0.320704957166791	Fam20c	5	138740269	138795832	+	6590	protein_coding	FAM20C, golgi associated secretory pathway kinase [Source:MGI Symbol;Acc:MGI:2136853]	-	286	277	409	425	343	363	235	282	280	218	289	264	4.30614674201658	4.01556456645638	5.68010403139045	6.15833581074629	5.08439090518578	8.43655534897953	3.43937559861088	3.73031974644734	5.32603257959937	3.244903667595	3.91504060967064
ENSMUSG00000027601	451.81276630456	478.625332507247	448.050748140539	509.768808046975	486.971995566235	531.671555976508	421.814430468034	405.580571496839	444.230531299243	445.596310311594	343.685275493406	409.491398938823	484.483534423677	411.733086334657	0.234416594608982	0.0108833367401425	0.322521016637227	Mtfr1	3	19241491	19274981	+	4372	protein_coding	mitochondrial fission regulator 1 [Source:MGI Symbol;Acc:MGI:1914722]	-	463	510	501	559	511	373	450	466	372	465	392	369	10.5077333786834	11.1440302345771	10.4875964791496	12.2093208347157	11.4174987992126	13.0669018262132	9.92726279192595	9.29154915723771	10.6658135768496	10.432863587503	8.00441794286222
ENSMUSG00000076612	146.375626232579	152.972410193493	152.92750086234	179.650188166823	192.501649910723	738.353528138958	45.9309046509637	125.329618659967	121.805145678825	54.6214831994857	91.1818077839649	197.532436344473	260.463483917486	106.06689938628	1.29491037034811	0.0110378053642574	0.326183368790596	Ighg2c	12	113248945	113252552	-	1326	IG_C_gene	immunoglobulin heavy constant gamma 2C [Source:MGI Symbol;Acc:MGI:2686979]	-	150	163	171	197	202	518	49	144	102	57	104	178	11.2242140895996	11.7434672023306	11.8024177572005	14.1867381768879	14.8812040973867	59.8315405606528	3.56409863145419	9.46675926796495	9.64246008229666	4.21659666465576	7.00186379475663
ENSMUSG00000022544	120.028013510715	134.202789310856	144.87868502748	127.670184484037	152.476554384731	121.158397474539	101.235463312328	111.404105475527	122.999313773715	104.451608223578	112.223763426418	89.8883558646197	133.402437365393	107.033768346031	0.32157417288292	0.0110600688405193	0.326183368790596	Eef2kmt	16	5062016	5073847	-	2678	protein_coding	eukaryotic elongation factor 2 lysine methyltransferase [Source:MGI Symbol;Acc:MGI:1917761]	-	123	143	162	140	160	85	108	128	103	109	128	81	4.55724886628208	5.10126310718907	5.53634108385798	4.99203147124239	5.83632728225873	4.86129865296753	3.88964835784618	4.16659954835998	4.82123004114833	3.99251590168989	4.26700586745438
ENSMUSG00000032875	2100.0023176834	2082.48943692859	1725.12952727166	2251.5548963649	1990.77201318565	2413.19019911053	1565.40021973693	1525.7140382703	1899.92143897069	1715.30622679087	1740.34508126125	2006.39688152139	2093.85639842412	1742.18064775857	0.265193417488792	0.0110721797075301	0.326183368790596	Arhgef17	7	100518959	100581314	-	10795	protein_coding	Rho guanine nucleotide exchange factor (GEF) 17 [Source:MGI Symbol;Acc:MGI:2673002]	-	2152	2219	1929	2469	2089	1693	1670	1753	1591	1790	1985	1808	19.7800701335835	19.6375323927713	16.3541500260985	21.8402846762974	18.9036653780025	24.0202908132321	14.920761296263	14.1560352334418	18.4747570062197	16.2652638850459	16.4157869676282
ENSMUSG00000086784	452.788603812777	366.946088255556	438.213306564599	416.751959351463	343.072247365645	334.967334194315	350.574659988989	304.620600909643	317.648713240856	355.518776614197	321.766571699184	297.408387305162	392.123256590726	324.589618293005	0.274727190423282	0.0111557074501075	0.32739374081126	Isoc2a	7	4880152	4899972	+	2244	protein_coding	isochorismatase domain containing 2a [Source:MGI Symbol;Acc:MGI:3609243]	-	464	391	490	457	360	235	374	350	266	371	367	268	20.5165028449893	16.6458571638167	19.9844234751109	19.4470261903301	15.6714750620544	16.0394310646538	16.074812194926	13.5965134688259	14.8590137988333	16.2174208242701	14.6004773447482
ENSMUSG00000085213	40.0093378369049	24.4005071474283	27.72369898674	72.9543911337352	25.7304185524234	14.2539291146517	15.9352118176813	14.7958577584684	27.4658661824801	10.5409879858657	16.658214883609	22.1946557690419	34.1787137953139	17.931799066191	0.952436747539964	0.0111788958716311	0.32739374081126	Gm13091	4	150651326	150653178	-	876	lncRNA	predicted gene 13091 [Source:MGI Symbol;Acc:MGI:3649653]	-	41	26	31	80	27	10	17	17	23	11	19	20	4.64395451442291	2.83544678311589	3.23873924755991	8.72058726678873	3.01085531157962	1.74839615802405	1.87172470762837	1.69171492435999	3.29120498242774	1.23174074642852	1.93630308707739
ENSMUSG00000027487	147.351463740796	181.126841517448	165.4478810499	185.121767501853	171.536123682823	185.301078490472	142.479540958092	135.773753548298	128.970154248167	154.28173324767	149.923933952481	139.826331344964	172.647525997215	141.875907883279	0.278868593060276	0.0112431255321674	0.32739374081126	Cdk5rap1	2	154177300	154214930	-	3434	protein_coding	CDK5 regulatory subunit associated protein 1 [Source:MGI Symbol;Acc:MGI:1914221]	-	151	193	185	203	180	130	152	156	108	161	171	126	4.3629964867097	5.3691962359195	4.93048718187724	5.64489149853854	5.12038294106726	5.79811748619041	4.26914057127913	3.96010474328237	3.94234535688541	4.59892486666207	4.4454902558294
ENSMUSG00000066279	74.1636506245066	84.4632939718671	68.8620910315799	72.9543911337352	88.626997236125	54.1649306356764	74.051866682166	48.7392961455428	32.2425385620418	38.3308654031479	64.0026150791292	45.4990443265359	73.8725591055817	50.4777043664273	0.546723742370084	0.0112877880449754	0.327398004613015	Chrna10	7	101760473	101766035	-	2628	protein_coding	cholinergic receptor, nicotinic, alpha polypeptide 10 [Source:MGI Symbol;Acc:MGI:3609260]	-	76	90	77	80	93	38	79	56	27	40	73	41	2.86943530972473	3.27166936513371	2.68153679636681	2.90686242226291	3.45690795033216	2.21463513349713	2.89933827260081	1.857569328709	1.28786281921085	1.49301908658003	2.47982676064297
ENSMUSG00000108912	2.92751252465158	4.69240522065929	0.894312870539999	3.64771955668676	1.90595692980914	0	0	0	0	0	0	1.1097327884521	2.34465118372446	0.184955464742016	3.24134634884597	0.0113065675050027	1	E230020D15Rik	8	8679175	8685073	-	5899	TEC	RIKEN cDNA E230020D15 gene [Source:MGI Symbol;Acc:MGI:2442650]	-	3	5	1	4	2	0	0	0	0	0	0	1	0.0504604437457503	0.080973678133501	0.0155145791843477	0.0647502495821913	0.0331193517161571	0	0	0	0	0	0
ENSMUSG00000037613	88.8012132477645	78.832407707076	165.4478810499	103.960007365573	103.874652674598	135.412326589191	65.6155780728053	53.9613635897081	62.0967409343028	85.2861755220041	103.456281908729	87.6688902877155	112.72141477235	76.3475050525442	0.559148265666634	0.0113464734676397	0.328184531136329	Tnfrsf23	7	143219546	143239609	-	3962	protein_coding	tumor necrosis factor receptor superfamily, member 23 [Source:MGI Symbol;Acc:MGI:1930269]	-	91	84	185	114	109	95	70	62	52	89	118	79	2.27895173706146	2.02542923240787	4.27342074269723	2.7475792743898	2.68746151934927	3.67242625620296	1.7040436955752	1.36414201044985	1.64520520333986	2.20346554895492	2.65883495184537
ENSMUSG00000033355	14.6375626232579	44.1086090741973	32.19526333944	18.2385977834338	43.8370093856102	52.7395377242113	23.4341350260019	20.8882697766612	7.16500856934263	17.2488894314166	16.658214883609	23.304388557494	34.2927633216917	18.1164843740875	0.903244233322777	0.0113791412406947	0.328184531136329	Rtp4	16	23339041	23432972	+	2131	protein_coding	receptor transporter protein 4 [Source:MGI Symbol;Acc:MGI:1915025]	-	15	47	36	20	46	37	25	24	6	18	19	21	0.698418952736229	2.10701034101807	1.5460995278765	0.896203008646988	2.10865053157816	2.65926871299275	1.13149780818344	0.981770904842916	0.352938473214049	0.828552028057033	0.795965041895727
ENSMUSG00000027018	193.215826627004	191.450133002899	158.29337808558	235.277911406296	189.642714516009	192.428043047798	174.349964593454	160.143401621069	161.212692810209	162.906177963379	136.772711675947	137.60686576806	193.384667780931	155.498635738686	0.314320678387853	0.0114596601220057	0.328888787511449	Hat1	2	71219302	71271966	+	2886	protein_coding	histone aminotransferase 1 [Source:MGI Symbol;Acc:MGI:96013]	-	198	204	177	258	199	135	186	184	135	170	156	124	6.80733416677337	6.75283439855458	5.61300379823239	8.53656655835234	6.73576578290862	7.1644258367264	6.21603964294437	5.55781212278423	5.86365815815337	5.77807698475825	4.82560883152146
ENSMUSG00000029775	1012.91933352945	1021.06737601546	1082.1185733534	1197.36394448243	986.33271117623	927.930785363825	866.125630561031	844.234236806724	892.043566883157	990.852870671373	930.229789026795	865.591574992634	1037.9554539868	898.179611490286	0.209916295622421	0.0114897586034366	0.328888787511449	Klhdc10	6	30401867	30455178	+	8443	protein_coding	kelch domain containing 10 [Source:MGI Symbol;Acc:MGI:1924038]	-	1038	1088	1210	1313	1035	651	924	970	747	1034	1061	780	12.1985657407365	12.3107458323525	13.1161682051694	14.8500456401948	11.9749521926855	11.8094085918906	10.5553427464965	10.0151465922147	11.0905992963618	12.0130830301919	11.2186974949093
ENSMUSG00000037458	778.718331557319	804.278254821002	877.320925999739	754.166018344988	739.511288765946	553.052449648486	671.153627144695	669.294977427187	623.355745532809	542.381745454543	625.99818036299	478.294831822853	751.174544856247	601.746517957513	0.321169752522077	0.0115116637315728	0.328888787511449	Azin1	15	38487671	38519510	-	6256	protein_coding	antizyme inhibitor 1 [Source:MGI Symbol;Acc:MGI:1859169]	-	798	857	981	827	776	388	716	769	522	566	714	431	12.6565214092941	13.0868866465556	14.3512808597996	12.6231755246956	12.1170028197188	9.49902291174037	11.0385858678712	10.7154882701365	10.4593564767368	8.87463336914676	10.1888534295983
ENSMUSG00000032243	51.7193879355112	64.7551920450981	67.9677781610399	51.0680737936147	88.626997236125	58.4411093700719	23.4341350260019	40.0358504052673	27.4658661824801	39.2891370382266	46.4676520437513	68.8034328840299	63.7630897569101	40.9160122632929	0.64321443594454	0.0115149458781935	0.328888787511449	Itga11	9	62585108	62691264	+	5131	protein_coding	integrin alpha 11 [Source:MGI Symbol;Acc:MGI:2442114]	-	53	69	76	56	93	41	25	46	23	41	53	62	1.02490134189421	1.28469293254169	1.35559504935559	1.04218750964624	1.77056209188714	1.22384323546271	0.469932143683279	0.781516555562039	0.561897401014753	0.783813196944185	0.922141777296198
ENSMUSG00000030433	2616.22035953029	3853.40316720541	3136.35523698378	3395.1149773862	3256.32741457892	5804.19993548617	2448.39842751668	2232.43383238067	3519.21337564212	2357.3482222936	2571.50232913816	2883.08578439854	3676.93684852846	2668.66366189496	0.462209068207522	0.0115904404653602	0.329788718743978	Sbk2	7	4943511	4967405	-	3147	protein_coding	SH3-binding domain kinase family, member 2 [Source:MGI Symbol;Acc:MGI:2685925]	-	2681	4106	3507	3723	3417	4072	2612	2565	2947	2460	2933	2598	84.5294956759052	124.644884927416	101.989959532219	112.968183354651	106.066555064892	198.177787740552	80.0522582519481	71.0514576373657	117.385538040314	76.6777028316609	83.2030340015158
ENSMUSG00000022971	65.3811130505519	70.3860783098893	76.9109068664399	58.3635129069882	99.1097603500753	91.2251463337708	44.0561738488836	72.2385996442867	39.4075471313844	52.7049399293283	53.4816372579025	62.1450361533173	76.8960863029526	54.0056556608505	0.499771646901292	0.0116199203793851	0.330001337289545	Ifnar2	16	91169671	91202477	+	3329	protein_coding	interferon (alpha and beta) receptor 2 [Source:MGI Symbol;Acc:MGI:1098243]	-	67	75	86	64	104	64	47	83	33	55	61	56	1.99695930339082	2.15228474305883	2.36430256062727	1.83580281062347	3.05175575254664	2.94449030349835	1.36169932080779	2.17343503119407	1.24259999258194	1.62061413918802	1.63583645730609
ENSMUSG00000025268	260.54861469399	198.957981355954	183.3341384607	283.610195532396	217.279089998242	153.942434438238	167.788406786174	144.477199288573	186.290222802908	145.657288531962	192.007845237388	142.045796921868	216.278742413253	163.044459928146	0.411711100566608	0.0117118826661605	0.331984273306383	Maged2	X	149589366	149597341	-	3239	protein_coding	MAGE family member D2 [Source:MGI Symbol;Acc:MGI:1933391]	-	267	212	205	311	228	108	179	166	156	152	219	128	8.17915653948753	6.25283792464456	5.79243687395362	9.16873229629073	6.87628908866676	5.10689298296817	5.33014766821567	4.46765373192037	6.03732912840309	4.60323735913021	6.03610811389602
ENSMUSG00000026074	389.35916577866	390.408114358853	388.131785814359	480.587051593481	437.417115391198	399.110015210247	354.324121593149	362.933687369489	304.512864197062	321.020997751364	336.671290279255	403.942734996563	414.168874691133	347.234282697813	0.254830404318205	0.0117766214031975	0.33276643626122	Map4k4	1	39940073	40065470	+	9579	protein_coding	mitogen-activated protein kinase kinase kinase kinase 4 [Source:MGI Symbol;Acc:MGI:1349394]	-	399	416	434	527	459	280	378	417	255	335	384	364	4.1329574035152	4.14882786430235	4.14655998873314	5.25351883402176	4.6808286146825	4.47694550203715	3.80600000606454	3.79488174591053	3.33696160066953	3.43048372336184	3.57877911463916
ENSMUSG00000029516	7.80670006573754	13.138734617846	16.09763166972	30.0936863426658	17.1536123682823	17.104714937582	10.3110194114408	8.70344574027551	2.38833618978088	7.66617308062958	7.01398521415114	13.3167934614251	16.8991800003056	8.23329218295052	1.03296784657168	0.0118066640913805	0.332783699342575	Cit	5	115983337	116147006	+	16417	protein_coding	citron [Source:MGI Symbol;Acc:MGI:105313]	-	8	14	18	33	18	12	11	10	2	8	8	12	0.0483508814287923	0.0814678952589793	0.100345315645514	0.191946409749291	0.107104800022081	0.111951881666253	0.064624328736378	0.0530992720508278	0.0152709972674492	0.0477998923010575	0.0435030826012777
ENSMUSG00000099098	0.975837508217192	1.87696208826371	1.78862574108	0.91192988917169	0.95297846490457	8.55235746879101	0	0	0	0.958271635078697	0	0	2.50978186007136	0.159711939179783	3.24368376471821	0.0119123080625333	1	1110035H17Rik	7	28855105	28856345	+	1241	lncRNA	RIKEN cDNA 1110035H17 gene [Source:MGI Symbol;Acc:MGI:1915936]	-	1	2	2	1	1	6	0	0	0	1	0	0	0.0799533058437231	0.15396091130041	0.147494766492292	0.0769463582363712	0.0787151715445653	0.740497196339597	0	0	0	0.0790421869365896	0
ENSMUSG00000052135	114.172988461411	106.986839031032	110.89479594696	147.732642045814	111.498480393835	99.7775038025618	101.235463312328	82.6827345326173	76.426758072988	74.7451875361384	107.840022667574	87.6688902877155	115.177208280269	88.4331760682269	0.381785246258087	0.0121045290144357	0.338633232409445	Foxo6	4	120124276	120144546	-	2615	protein_coding	forkhead box O6 [Source:MGI Symbol;Acc:MGI:2676586]	Fork_head	117	114	124	162	117	70	108	95	64	78	123	79	4.43938055395452	4.16471624575798	4.339786739369	5.91565956120709	4.37063356128346	4.09987198508737	3.98335690336981	3.16689947149337	3.0678878732202	2.92586065433575	4.19911009412126
ENSMUSG00000042659	130.762226101104	160.480258546548	140.40712067478	207.920014731145	217.279089998242	153.942434438238	128.41905994249	147.088233010656	85.9801028321115	120.742226019916	152.554178407787	95.4370198068802	168.465190748343	121.703470003307	0.464904659003258	0.0123030749067835	0.343546756475266	Arrdc4	7	68386743	68398989	-	4039	protein_coding	arrestin domain containing 4 [Source:MGI Symbol;Acc:MGI:1913662]	-	134	171	157	228	228	108	137	169	72	126	174	86	3.29184328843181	4.04459011487637	3.55749415932888	5.3903981605013	5.51431056157258	4.09537667042186	3.27147700525605	3.64749929746661	2.23454880837575	3.06004223880336	3.84591107419351
ENSMUSG00000027424	294.702927481592	256.205325047997	275.44836412632	221.598963068721	299.235237980035	253.7199382408	221.218234645458	231.511656691329	206.591080416046	230.943464053966	229.70801576345	217.507626536611	266.818459324244	222.913346351143	0.258371426570888	0.0123315181126504	0.343700955574707	Mgme1	2	144112583	144123147	+	3348	protein_coding	mitochondrial genome maintenance exonuclease 1 [Source:MGI Symbol;Acc:MGI:1921778]	-	302	273	308	243	314	178	236	266	173	241	262	196	8.95013735684654	7.78985648479687	8.41944886601191	6.93075705759701	9.16166539918068	8.14288877324891	6.79866608961029	6.92593725515964	6.47726783903381	7.06093677155978	6.98617861600494
ENSMUSG00000026942	328.857240269194	347.237986328787	354.147896733839	390.305992565483	302.094173374749	354.922834954827	344.950467582748	279.380608262844	236.445282788307	271.190872727271	313.875838333264	247.470411824817	346.26102070448	282.218913586542	0.292002270733997	0.0123969570226467	0.34424829522054	Traf2	2	25407994	25436952	-	5101	protein_coding	TNF receptor-associated factor 2 [Source:MGI Symbol;Acc:MGI:101835]	-	337	370	396	428	317	249	368	321	198	283	358	223	6.555152266231	6.92944830835221	7.10490473102392	8.01213571545424	6.07063562833118	7.47632157562904	6.95808377306345	5.48570026488843	4.86565227442297	5.44204139946894	6.26543957874273
ENSMUSG00000047407	75.1394881327238	95.7250665014494	106.42323159426	80.2498302471087	89.5799757010296	71.2696455732585	62.8034818696851	79.2013562365071	50.1550599853984	74.7451875361384	64.8793632308981	54.3769066341527	86.397872958305	64.3602259154633	0.423176021555395	0.0123970709849344	0.34424829522054	Tgif1	17	71151200	71160541	-	5625	protein_coding	TGFB-induced factor homeobox 1 [Source:MGI Symbol;Acc:MGI:1194497]	Homeobox	77	102	119	88	94	50	67	91	42	78	74	49	1.35823965271265	1.7323271177092	1.93616707740579	1.49389473604935	1.63243371046395	1.36141780838139	1.14881324486405	1.41026663435588	0.935961458654929	1.36020010863787	1.17444595384051
ENSMUSG00000020620	564.034079749537	647.551920450981	545.530851029399	701.27408477303	709.015977889	300.757904319151	425.563892072195	420.376429255307	342.726243233556	425.472605974942	517.281409543647	389.516208746685	578.02746970185	420.156131471055	0.461332275127843	0.0124762763852332	0.345673091747946	Abca8b	11	109823016	109886671	-	7423	protein_coding	ATP-binding cassette, sub-family A (ABC1), member 8b [Source:MGI Symbol;Acc:MGI:1351668]	-	578	690	610	769	744	211	454	483	287	444	590	351	7.72603346020354	8.88018245570714	7.5208819333376	9.89251530504619	9.79092452482598	4.35358416091247	5.89893418011296	5.67218041077497	4.84656049670602	5.86724520689864	7.09571876546636
ENSMUSG00000025150	848.978632148957	655.059768804036	779.840823110879	1223.80991126841	855.774661484304	1575.05916716901	602.725952868769	599.667411504983	736.8017145474	590.295327208477	680.356565772661	939.943671818925	989.753827330933	691.631773953536	0.516428281381511	0.0125085683111325	0.345673091747946	Cbr2	11	120620315	120622940	-	1327	protein_coding	carbonyl reductase 2 [Source:MGI Symbol;Acc:MGI:107200]	-	870	698	872	1342	898	1105	643	689	617	616	776	847	65.051383361185	50.2500801299241	60.1400740577117	96.5698250389855	66.1052027448013	127.536737983732	46.7344577603803	45.261679445295	58.2834757498881	45.5344943909552	52.2053054900694
ENSMUSG00000038587	182.481614036615	203.650386576613	186.91138994286	218.863173401206	247.774400875188	209.53275798538	211.844580635057	137.514442696353	154.047684240866	150.448646707355	155.184422863094	179.776711729239	208.20228713631	164.802748145328	0.337732437042441	0.0125903889372313	0.345673091747946	Akap12	10	4216380	4309470	+	6728	protein_coding	A kinase (PRKA) anchor protein (gravin) 12 [Source:MGI Symbol;Acc:MGI:1932576]	-	187	217	209	240	260	147	226	158	129	157	177	162	2.75780675196719	3.08124342527248	2.84301204595268	3.40631738066599	3.77500553664825	3.34638035168063	3.23981054344823	2.04716793077933	2.40344910196366	2.28899265400777	2.34861119483012
ENSMUSG00000102101	37.0818253122533	28.1544313239557	40.2440791742999	30.0936863426658	33.35424627166	45.6125731668854	21.5594042239218	25.239992646799	29.8542023722609	14.3740745261805	28.9326890083735	21.0849229805898	35.7568069319533	23.5075476263542	0.596613510633358	0.0126139300695146	0.345673091747946	Zbtb11os1	16	55793631	55794980	-	1350	lncRNA	zinc finger and BTB domain containing 11, opposite strand 1 [Source:MGI Symbol;Acc:MGI:1913641]	-	38	30	45	33	35	32	23	29	25	15	33	19	2.79291703479874	2.12294989915343	3.05068342028224	2.33421052507712	2.53258776002829	3.63044748901704	1.64320302437022	1.87260679470331	2.32133298277512	1.08990393320342	2.18224754936582
ENSMUSG00000040713	999.257608414405	1029.51370541265	999.841789263719	864.509534934762	976.802926527184	1280.00283449572	764.890167248702	735.44116505328	882.490222124033	818.363976357207	840.801477546368	1009.85683749141	1024.98806650807	841.9739743035	0.283034542156331	0.0126649286986581	0.34592095780761	Creg1	1	165591315	165602877	+	2362	protein_coding	cellular repressor of E1A-stimulated genes 1 [Source:MGI Symbol;Acc:MGI:1344382]	-	1024	1097	1118	948	1025	898	816	845	739	854	959	910	43.0158263392505	44.3689338576246	43.3191879408409	38.3255411437879	42.3910525334359	58.2291422911643	33.3201864971879	31.1859645691525	39.2189305718137	35.4657139314203	36.2462062169509
ENSMUSG00000085843	1.95167501643438	2.81544313239557	0	7.29543911337352	0	4.27617873439551	0	0	0	0	0	0	2.72312266609983	0	3.90323071054267	0.012736029940531	1	Kank4os	4	98682005	98687137	+	2251	lncRNA	KN motif and ankyrin repeat domains 4, opposite strand [Source:MGI Symbol;Acc:MGI:3026921]	-	2	3	0	8	0	3	0	0	0	0	0	0	0.0881581986246649	0.127320407101605	0	0.339370699498309	0	0.204121950390369	0	0	0	0	0
ENSMUSG00000053199	406.924240926569	504.902801742939	719.921860784699	451.405295139987	456.476684689289	949.311679035803	368.38460260875	430.820564143638	453.783876058366	368.934579505298	442.757816643291	415.040062881084	581.490427053214	413.286916973405	0.490649156198106	0.0127447713926512	0.34683819788168	Arhgap20	9	51676637	51765156	+	12685	protein_coding	Rho GTPase activating protein 20 [Source:MGI Symbol;Acc:MGI:2445175]	-	417	538	805	495	479	666	393	495	380	385	505	374	3.26177342642563	4.05176326830939	5.80796252265006	3.72627222174313	3.68871642552462	8.04132670815733	2.98812827399571	3.40170848153668	3.75512438364568	2.97715185538025	3.55405995336928
ENSMUSG00000003378	79.0428381655925	108.863801119295	76.9109068664399	133.141763819067	122.93422197269	119.733004563074	66.5529434738454	70.4979104962316	80.0092623576593	58.4545697398005	79.7840818109693	104.314882114497	106.771089417693	76.6022749988338	0.480703512347526	0.0128857796510834	0.350040336717383	Grik5	7	24709274	24771771	-	5168	protein_coding	glutamate receptor, ionotropic, kainate 5 (gamma 2) [Source:MGI Symbol;Acc:MGI:95818]	-	81	116	86	146	129	84	71	81	67	61	91	94	1.55514439951952	2.14431085015111	1.5229805000635	2.69767857264225	2.43835779748412	2.48943465348378	1.325052243622	1.36629625948014	1.62511275767809	1.15781203430472	1.57196448681625
ENSMUSG00000029490	63.4294380341175	61.9397489127026	120.7322375229	94.8407084738558	90.5329541659342	52.7395377242113	67.4903088748855	63.5351539040112	33.4367066569323	45.9970384837775	65.756111382667	36.6211820189191	80.7024374722868	52.1394168868654	0.62837301752307	0.0129645777556676	0.351544020698436	Mfsd7a	5	108588920	108596966	-	5340	protein_coding	major facilitator superfamily domain containing 7A [Source:MGI Symbol;Acc:MGI:2442629]	-	65	66	135	104	95	37	72	73	28	48	75	33	1.20775906664493	1.18074179784376	2.31372057156237	1.85973872273764	1.73785115154429	1.06121753321864	1.30043424498278	1.19169184823719	0.657276305235203	0.881720035849957	1.25384499133633
ENSMUSG00000013584	105.390450887457	89.1556991925264	83.1710969602199	109.431586700603	138.181877411163	104.053682536957	40.3067122447233	64.4054984780388	72.8442537883167	49.8301250240923	92.0585559357338	105.424614902949	104.897398948154	70.8116267289756	0.569755554578668	0.0130415909495549	0.35254443724595	Aldh1a2	9	71123071	71203525	+	2264	protein_coding	aldehyde dehydrogenase family 1, subfamily A2 [Source:MGI Symbol;Acc:MGI:107928]	-	108	95	93	120	145	73	43	74	61	52	105	95	4.73320745389687	4.00866202247391	3.75945527499446	5.06133024229699	6.25636110582456	4.93844688663082	1.83184697274334	2.84929661860091	3.37741645108712	2.25298162870671	4.14034680001345
ENSMUSG00000050105	45.864362886208	45.0470901183291	39.3497663037599	54.7157933503014	43.8370093856102	32.7840369636989	26.2462312291221	37.4248166831847	29.8542023722609	33.5395072277544	31.5629334636801	26.6335869228503	43.5996765013179	30.8768796498088	0.502805664461302	0.0130792343986464	0.35254443724595	Fam110d	4	133978421	133981417	-	1275	protein_coding	family with sequence similarity 110, member D [Source:MGI Symbol;Acc:MGI:1919940]	-	47	48	44	60	46	23	28	43	25	35	36	24	3.65759723133085	3.59652688797758	3.15835459982161	4.49366732100408	3.52434061395534	2.76287731700929	2.11809290097849	2.93995468377356	2.45788198176189	2.69270383497315	2.52067096611239
ENSMUSG00000039031	102.462938362805	59.124305780307	83.1710969602199	74.7782509120786	62.8965786837016	59.8665022815371	58.1166548644847	70.4979104962316	42.9900514160558	51.7466682942497	47.3444001955202	41.0601131727275	73.7166121634416	51.9592997398782	0.501864606465761	0.0132088546171625	0.35301483910639	Arhgap18	10	26629417	26794644	+	6602	protein_coding	Rho GTPase activating protein 18 [Source:MGI Symbol;Acc:MGI:1921160]	-	105	63	93	82	66	42	62	81	36	54	54	37	1.57805445591735	0.911627228733714	1.28921641057065	1.18603685350645	0.976559351791754	0.974356126113613	0.905760396321188	1.06952727491569	0.683530947972559	0.802322495511756	0.730200427550733
ENSMUSG00000027446	3.90335003286877	4.69240522065929	6.26019009377999	3.64771955668676	4.76489232452285	5.70157164586068	0.937365401040076	2.61103372208265	0	0.958271635078697	1.75349630353779	2.21946557690419	4.82835481239639	1.41327210644057	1.72675481083727	0.0132641536518738	1	Cstdc2	2	148688631	148706958	-	901	protein_coding	cystatin domain containing 2 [Source:MGI Symbol;Acc:MGI:1924955]	-	4	5	7	4	5	4	1	3	0	1	2	2	0.440497458610701	0.530148420987261	0.711036091297747	0.423930879340007	0.542095049316346	0.67995340041246	0.107046474106056	0.290254411517793	0	0.10886942729002	0.198165956455376
ENSMUSG00000070803	440.102716205954	322.837479181359	290.6516829255	486.970560817683	437.417115391198	876.616640551079	229.654523254819	295.04681059534	403.628816072968	237.651365499517	293.710630842579	400.613536631206	475.766032512129	310.050947149405	0.616468264863561	0.0133637009293167	0.355299105381391	Cited4	4	120523769	120525017	+	1249	protein_coding	Cbp/p300-interacting transactivator, with Glu/Asp-rich carboxy-terminal domain, 4 [Source:MGI Symbol;Acc:MGI:1861694]	-	451	344	325	534	459	615	245	339	338	248	335	361	35.8279789439385	26.31166087982	23.8143821839486	40.8261728783777	35.8988449159677	75.414807539942	18.9191144327792	23.6602661327951	33.9223135321149	19.4769061562052	23.9445242060482
ENSMUSG00000030123	1279.32297327274	1176.85522934135	1271.71290190788	1273.96605517285	1364.66516174334	1942.81053832703	1322.62258086755	1043.54314425903	1083.11046206563	860.52792830067	976.697441070547	1197.40167873981	1384.88880996086	1080.65053921721	0.356894366179401	0.0133897018936704	0.35536031839927	Plxnd1	6	115931772	115971966	-	7301	protein_coding	plexin D1 [Source:MGI Symbol;Acc:MGI:2154244]	-	1311	1254	1422	1397	1432	1363	1411	1199	907	898	1114	1079	17.8167526223464	16.4084458032089	17.8252506107712	18.2714876740388	19.1597967311198	28.592850731774	18.6398246873365	14.3159179339935	15.5724211519463	12.0649275279414	13.6215549114951
ENSMUSG00000028195	329.833077777411	548.072929773005	218.21234041176	662.061099538647	385.003299821446	218.085115454171	245.5897350725	234.993034987439	220.921097554731	290.356305428845	323.520068002721	199.751901921377	393.544643796073	252.522023827936	0.640759410136295	0.0134942737147885	0.356170574250928	Ccn1	3	145352731	145355736	-	2019	protein_coding	cellular communication network factor 1 [Source:MGI Symbol;Acc:MGI:88613]	-	338	584	244	726	404	153	262	270	185	303	369	180	16.6107249938566	27.6330477215216	11.0604272592699	34.3368264461567	19.5467822022137	11.6064408255397	12.5159013226467	11.6576177463981	11.4859418018442	14.7209907174132	16.3160072750774
ENSMUSG00000035235	109.293800920325	94.7865854573176	128.78105335776	111.255446478946	107.686566534216	131.136147854796	88.1123476977672	107.922727179416	76.426758072988	81.4530889816893	94.6888003910404	83.2299591339071	113.823266767227	88.6389469094681	0.350450423316835	0.0135150263287227	0.356170574250928	Trim13	14	61835696	61843395	+	1650	protein_coding	tripartite motif-containing 13 [Source:MGI Symbol;Acc:MGI:1913847]	-	112	101	144	122	113	92	94	124	64	85	108	75	6.73507265807925	5.84776199494082	7.98724386401168	7.0605045634564	6.68997857649031	8.53980261621055	5.49466307753835	6.55118866109373	4.86213744755807	5.05319096303403	5.84337360326053
ENSMUSG00000047146	23.4201001972126	28.1544313239557	29.51232472782	24.6221070076356	28.5893539471371	5.70157164586068	12.185750213521	21.7586143506888	15.5241852335757	7.66617308062958	8.76748151768893	7.76812951916467	23.3333148082703	12.2783889858781	0.941327572472561	0.0136042340964217	0.357886825045341	Tet1	10	62640349	62744775	-	15457	protein_coding	tet methylcytosine dioxygenase 1 [Source:MGI Symbol;Acc:MGI:1098693]	-	24	30	33	27	30	4	13	25	13	8	10	7	0.154061542424109	0.1854164691633	0.195392157991811	0.166800907383457	0.189594736145705	0.0396349882753203	0.0811176393352028	0.140992875276321	0.105426392825783	0.0507686376338527	0.0577562032626946
ENSMUSG00000004651	0.975837508217192	0	0	3.64771955668676	10.4827631139503	4.27617873439551	0.937365401040076	0	0	0	0	0	3.23041648554162	0.156227566840013	3.67027265482101	0.0136943600385964	1	Tyr	7	87073979	87142720	-	7108	protein_coding	tyrosinase [Source:MGI Symbol;Acc:MGI:98880]	-	1	0	0	4	11	3	1	0	0	0	0	0	0.013959208293762	0	0	0.0537368770800994	0.151173439329609	0.0646424465853573	0.013569059252892	0	0	0	0
ENSMUSG00000041707	6.83086255752034	1.87696208826371	3.57725148215999	6.38350922420183	3.81191385961828	2.85078582293034	3.74946160416031	0	0	0	0	1.1097327884521	4.22188083911575	0.809865732102067	2.38236023640995	0.013835030363021	1	Tmem273	14	32507920	32539941	+	1604	protein_coding	transmembrane protein 273 [Source:MGI Symbol;Acc:MGI:1916319]	-	7	2	4	7	4	2	4	0	0	0	0	1	0.433013945052632	0.119118136486165	0.228230679821614	0.416728811720297	0.243604807697769	0.190971949430058	0.240520880722085	0	0	0	0
ENSMUSG00000021186	197.119176659873	181.126841517448	162.76494243828	202.448435396115	201.078456094864	166.770970641425	134.043252348731	108.793071753444	137.3293309124	115.950867844522	149.923933952481	205.300565863638	185.218137124668	141.890170445869	0.389434508433944	0.0138981577727114	0.362439784003143	Fbln5	12	101712824	101785314	-	6911	protein_coding	fibulin 5 [Source:MGI Symbol;Acc:MGI:1346091]	-	202	193	182	222	211	117	143	125	115	121	171	185	2.90013812986777	2.66789464247541	2.41017674355969	3.06741073460233	2.98244051282245	2.59291881099987	1.99568642211641	1.57670877814072	2.08587437751896	1.71741482167345	2.20891528556188
ENSMUSG00000101746	4.87918754108596	1.87696208826371	7.15450296431999	9.1192988917169	7.62382771923656	5.70157164586068	1.87473080208015	3.4813782961102	0	0	0.876748151768893	4.43893115380838	6.0592251417473	1.77863140062794	1.76538972312777	0.0139755492251543	1	2310043L19Rik	1	177469108	177470509	-	1402	lncRNA	RIKEN cDNA 2310043L19 gene [Source:MGI Symbol;Acc:MGI:1922839]	-	5	2	8	10	8	4	2	4	0	0	1	4	0.353858960599359	0.136280663997011	0.522228260248029	0.681101501935354	0.55740672118006	0.43697433221942	0.137587550883818	0.248710627463178	0	0	0.0636760081192204
ENSMUSG00000046085	17.5650751479095	14.0772156619779	11.62606731702	20.9743874509489	7.62382771923656	5.70157164586068	2.81209620312023	9.57379031430306	3.58250428467131	5.74962981047218	7.01398521415114	7.76812951916467	12.9280241571589	6.08335589098043	1.09383764533619	0.0140123696848683	0.363853842795568	4931422A03Rik	2	103797288	103858706	-	1602	protein_coding	RIKEN cDNA 4931422A03 gene [Source:MGI Symbol;Acc:MGI:1918236]	-	18	15	13	23	8	4	3	11	3	6	8	7	1.11485452305686	0.894501362002851	0.742675739020021	1.37096123791557	0.487817867100152	0.382420732691402	0.180615867358719	0.598566681762973	0.234741537584001	0.367383348270815	0.445811552475141
ENSMUSG00000027559	38030.3393702404	40945.9279554729	24230.5129144107	27370.6636935991	35308.8051031792	42844.4601328201	25837.5399142687	25236.5112685029	27414.5169543998	21395.3307964021	26689.0904879969	33566.0876523105	34788.4515282871	26689.8461789801	0.382303628105005	0.0141961867591704	0.367020380092689	Car3	3	14928572	14937583	+	2865	protein_coding	carbonic anhydrase 3 [Source:MGI Symbol;Acc:MGI:88270]	-	38972	43630	27094	30014	37051	30058	27564	28996	22957	22327	30441	30247	1349.69697454063	1454.83200157169	865.499650147927	1000.36641646356	1263.29720549181	1606.86504519612	927.929054117154	882.258457434475	1004.43470485888	764.427804710976	948.545420993501
ENSMUSG00000006403	4.87918754108596	2.81544313239557	7.15450296431999	4.55964944585845	8.57680618414113	4.27617873439551	2.81209620312023	4.35172287013775	0	0	0.876748151768893	0	5.37696133369943	1.34009453750448	1.930218646265	0.0143063096909232	1	Adamts4	1	171077990	171088206	+	4810	protein_coding	a disintegrin-like and metallopeptidase (reprolysin type) with thrombospondin type 1 motif, 4 [Source:MGI Symbol;Acc:MGI:1339949]	-	5	3	8	5	9	3	3	5	0	0	1	0	0.103141426769293	0.0595838329284228	0.152217052155455	0.0992624018413062	0.182779574008576	0.0955256778230187	0.0601552223510745	0.0906165020019168	0	0	0.0185600339673902
ENSMUSG00000028494	533.783116994804	564.027107523246	437.318993694059	601.873726853316	501.266672539804	865.213497259358	419.939699665954	377.729545127957	456.172212248147	339.228158817859	373.494712653548	605.914102494844	583.913852477431	428.746405168052	0.444723650163229	0.014373682196644	0.370055459642683	Plin2	4	86566623	86588297	-	3512	protein_coding	perilipin 2 [Source:MGI Symbol;Acc:MGI:87920]	-	547	601	489	660	526	607	448	434	382	354	426	546	15.4540041987406	16.3482858834296	12.7430312572723	17.9452403693286	14.630577354345	26.4714745415274	12.3032731150231	10.7725269128178	13.6345264147737	9.88734035075766	10.8287651484113
ENSMUSG00000022490	714.313056014984	665.383060289487	583.091991592079	472.379682590936	676.614710082245	1535.14816564799	388.069276030592	376.859200553929	503.938936043765	372.767666045613	390.152927537157	852.274781531209	774.48844436962	480.677131290378	0.687554738010127	0.0143876180708026	0.370055459642683	Ppp1r1a	15	103438706	103446430	-	1306	protein_coding	protein phosphatase 1, regulatory inhibitor subunit 1A [Source:MGI Symbol;Acc:MGI:1889595]	-	732	709	652	518	710	1077	414	433	422	389	445	768	55.6129727933447	51.8627232254902	45.6901743497095	37.8744586799023	53.1062211329494	126.303817157741	30.5741450935653	28.9019459746481	40.5042389061864	29.2171031404684	30.4187019184536
ENSMUSG00000050640	9.75837508217192	18.7696208826371	9.83744157593999	8.20736900254521	15.2476554384731	45.6125731668854	12.185750213521	6.09241201819286	3.58250428467131	4.79135817539349	7.89073336592004	11.097327884521	17.9055058581088	7.60668099036994	1.19866362705449	0.0144676640858897	0.370353069915221	Tmem150c	5	100225731	100307667	-	5555	protein_coding	transmembrane protein 150C [Source:MGI Symbol;Acc:MGI:3041258]	-	10	20	11	9	16	32	13	7	3	5	9	10	0.178617556349344	0.343952278890745	0.181228718036569	0.154709968522418	0.281362456559656	0.882286968527995	0.225712934510212	0.109849059312495	0.0676968394616687	0.0882910476942463	0.144637960476746
ENSMUSG00000021983	43.9126878697736	49.7394953389884	42.9270177859199	39.2129852343827	44.7899878505148	34.2094298751641	27.1835966301622	30.4620600909643	35.8250428467131	38.3308654031479	24.548948249529	25.5238541343982	42.4652673257906	30.3123945591525	0.498669534518069	0.0144732843594745	0.370353069915221	Atp8a2	14	59875989	60434628	-	15410	protein_coding	ATPase, aminophospholipid transporter-like, class I, type 8A, member 2 [Source:MGI Symbol;Acc:MGI:1354710]	-	45	53	48	43	47	24	29	35	30	40	28	23	0.289746422118281	0.328568170634714	0.285073596703856	0.266456100880433	0.297937690504858	0.238535242221269	0.181506639968665	0.197992058559671	0.244033707468897	0.254617401656866	0.162210601864252
ENSMUSG00000108801	4.87918754108596	14.0772156619779	6.26019009377999	13.6789483375754	23.8244616226143	11.4031432917214	2.81209620312023	9.57379031430306	2.38833618978088	6.70790144555088	4.38374075884447	5.54866394226048	12.3538577581258	5.23575480897666	1.22215689029232	0.0146433024825013	0.372983678948603	Gm39090	7	127291102	127300814	+	2918	lncRNA	predicted gene, 39090 [Source:MGI Symbol;Acc:MGI:5621975]	-	5	15	7	15	25	8	3	11	2	7	5	5	0.17001722507207	0.491086765568392	0.219548841075829	0.4908692455689	0.836921931860911	0.419902682502828	0.0991592253285361	0.328616800611475	0.085916368108195	0.235311678518901	0.152970807716153
ENSMUSG00000027506	463.522816403166	505.841282787071	457.888189716479	430.430907689038	442.18200771572	567.306378763137	365.57250640563	380.34057885004	444.230531299243	433.138779055571	419.9623646973	380.638346439069	477.861930512435	403.980517791142	0.239813700193757	0.0147819813081661	0.373320201921326	Tpd52	3	8990653	9069783	-	7487	protein_coding	tumor protein D52 [Source:MGI Symbol;Acc:MGI:107749]	-	475	539	512	472	464	398	390	437	372	452	479	343	6.29497461763439	6.87754104500688	6.25864796788235	6.0199657045106	6.05397154260421	8.1417767290339	5.02404975773032	5.08810387906956	6.22825390116023	5.92190356654402	5.71151765200046
ENSMUSG00000057101	421.561803549827	407.300773153226	384.554534332199	388.48213278714	354.5079889445	592.96345116951	293.395370525544	355.970930777268	345.114579423337	335.395072277544	317.382830940339	382.857812015973	424.8951139894	338.352765993334	0.325064917974839	0.0147825435145531	0.373320201921326	Zfp180	7	23781349	23807138	+	4560	protein_coding	zinc finger protein 180 [Source:MGI Symbol;Acc:MGI:1923701]	zf-C2H2	432	434	430	426	372	416	313	409	289	350	362	345	9.39998392598466	9.09237094966372	8.63022283369318	8.92081654021697	7.96908253813413	13.9724459281248	6.62028449606822	7.81881307997153	7.94445669499749	7.52894164383941	7.08708384752176
ENSMUSG00000106750	2.92751252465158	0.938481044131857	0	2.73578966751507	3.81191385961828	7.12696455732585	0	0.870344574027551	0	0.958271635078697	0	0	2.92344360887377	0.304769368184375	3.00815614032214	0.0148925326208762	1	Gm43151	5	149346828	149348564	-	657	lncRNA	predicted gene 43151 [Source:MGI Symbol;Acc:MGI:5663288]	-	3	1	0	3	4	5	0	1	0	1	0	0	0.453068733114431	0.145407527339276	0	0.436029363339437	0.594736851670049	1.1655974386827	0	0.132683523479215	0	0.149301908658003	0
ENSMUSG00000032633	1450.09453721075	1301.67320821089	1457.7299789802	1305.88360129386	1243.63689670046	986.371894733897	1262.63119520098	1058.3390020175	1009.07204018242	937.189659106966	1154.67731587963	874.469437300251	1290.89835285501	1049.39644161463	0.299308863100414	0.0149216742429076	0.374791466117923	Flcn	11	59682234	59700842	-	4322	protein_coding	folliculin [Source:MGI Symbol;Acc:MGI:2442184]	-	1486	1387	1630	1432	1305	692	1347	1216	845	978	1317	788	34.1147547645446	30.6580097074645	34.5160618352155	31.6386618644503	29.4955145516615	24.5225303985403	30.0593781025896	24.5262515293443	24.5077334576652	22.1965164739854	27.2035044830182
ENSMUSG00000022974	234.201001972126	258.082287136261	266.50523542092	225.246682625408	265.880991708375	126.8599691204	169.663137588254	187.124083415923	112.251800919701	218.485932797943	167.458896987859	105.424614902949	229.462694663915	160.068077768772	0.519895941873792	0.0149803681554964	0.375009383124656	Paxbp1	16	90810925	90841431	-	5508	protein_coding	PAX3 and PAX7 binding protein 1 [Source:MGI Symbol;Acc:MGI:1914617]	GCFC	240	275	298	247	279	89	181	215	94	228	191	95	4.32340098266058	4.76969952832675	4.95154498498969	4.28215983135805	4.94812314459309	2.47479952912467	3.16943464845491	3.40272532844162	2.13926765079276	4.06042641781666	3.09573144629286
ENSMUSG00000043635	9.75837508217192	13.138734617846	20.56919602242	28.2698265643224	11.4357415788548	5.70157164586068	4.68682700520038	6.09241201819286	4.77667237956175	4.79135817539349	14.9047185800712	4.43893115380838	14.8122409185793	6.61515321870467	1.16186391868535	0.0151007411188056	0.375274417685871	Adamts3	5	89824946	90031193	-	5430	protein_coding	a disintegrin-like and metallopeptidase (reprolysin type) with thrombospondin type 1 motif, 3 [Source:MGI Symbol;Acc:MGI:3045353]	-	10	14	23	31	12	4	5	7	4	5	17	4	0.182729378548914	0.246309104321669	0.38765590423476	0.545157154274666	0.215879619639349	0.112824680252602	0.0888111170990388	0.112377812979909	0.0923403175468556	0.0903235303759739	0.279494286834899
ENSMUSG00000041797	182.481614036615	203.650386576613	199.43177013042	226.158612514579	236.338659296333	136.837719500656	120.92013673417	115.755828345664	174.348541854004	123.617040925152	146.416941345405	203.081100286733	197.483127009203	147.356598248521	0.430801379108075	0.0151411152184029	0.375274417685871	Abca9	11	109991575	110059022	-	8048	protein_coding	ATP-binding cassette, sub-family A (ABC1), member 9 [Source:MGI Symbol;Acc:MGI:2386796]	-	187	217	223	248	248	96	129	133	146	129	167	183	2.30548258290697	2.57587049766815	2.53591849921573	2.9425480593553	3.01019022315206	1.82695232735077	1.54596230602296	1.44060871833216	2.27402947765893	1.57228934697958	1.85247496085805
ENSMUSG00000029330	53.6710629519456	76.9554456188123	39.3497663037599	74.7782509120786	68.614449473129	71.2696455732585	39.3693468436832	45.2579178494326	51.3492280802888	41.205680308384	39.4536668296002	56.5963722110569	64.1064368054973	45.5387020204076	0.496197632919643	0.0152143901539729	0.375291831635206	Cds1	5	101912996	101971724	+	3939	protein_coding	CDP-diacylglycerol synthase 1 [Source:MGI Symbol;Acc:MGI:1921846]	-	55	82	44	82	72	50	42	52	43	43	45	51	1.38543104604298	1.98874971512469	1.02231584533449	1.98786882631368	1.78556943585935	1.94414195789422	1.02839621049032	1.15079966898804	1.36840192587048	1.07081193741996	1.01988305464372
ENSMUSG00000022983	355.204852991058	359.438239902501	400.652166001919	270.843177083992	425.981373812343	305.034083053546	325.265794160907	288.954398577147	232.862778503635	294.18939196916	283.189653021352	274.103998747668	352.858982140893	283.094335829978	0.317766835250591	0.015499542466014	0.377976500084045	Scaf4	16	90022568	90081391	-	5546	protein_coding	SR-related CTD-associated factor 4 [Source:MGI Symbol;Acc:MGI:2146350]	-	364	383	448	297	447	214	347	332	195	307	323	247	6.51222991867111	6.59737495706985	7.39292916851664	5.11371400643472	7.87331968362821	5.90986904738226	6.03457608904363	5.21843867208442	4.40743532430978	5.42986759365497	5.19931943252011
ENSMUSG00000011263	54.6469004601627	53.4934195155159	59.9189623261799	89.3691291388257	73.3793417976519	59.8665022815371	71.2397704790458	41.7765395533224	50.1550599853984	25.8733341471248	35.9466742225246	34.401716442015	65.1123759199789	43.2321824715718	0.593521087484961	0.0155829710279604	0.378101376317583	Exoc3l2	7	19197256	19230687	+	4016	protein_coding	exocyst complex component 3-like 2 [Source:MGI Symbol;Acc:MGI:1921713]	-	56	57	67	98	77	42	76	48	42	27	41	31	1.38357443797694	1.35591795102803	1.52686097479265	2.33019476991807	1.87295459344722	1.60176771528936	1.82522767950355	1.04190926206188	1.31095199326045	0.659478724522985	0.911410432945475
ENSMUSG00000075224	6.83086255752034	11.2617725295823	10.73175444648	14.590878226747	8.57680618414113	1.42539291146517	6.56155780728053	3.4813782961102	2.38833618978088	0	4.38374075884447	3.32919836535629	8.90291114265599	3.35736856956206	1.41967356168375	0.0156612773519903	0.379245956802998	Lrrc55	2	84992678	85027541	-	6474	protein_coding	leucine rich repeat containing 55 [Source:MGI Symbol;Acc:MGI:2685197]	-	7	12	12	16	9	1	7	4	2	0	5	3	0.107283652743964	0.177076451273224	0.169639485835898	0.235997356988166	0.135800085106773	0.0236576310538935	0.104285157891086	0.0538604108284485	0.038724739286332	0	0.0689479173487388
ENSMUSG00000039648	362.035715548578	337.853175887469	342.52182941682	406.720730570574	326.871613462268	658.531525096908	292.458005124504	301.139222613533	337.949570853994	287.481490523609	281.436156717815	326.261439804916	405.755764997103	304.454314273062	0.410946864729619	0.0158492437357511	0.379245956802998	Kyat1	2	30075136	30095859	-	2923	protein_coding	kynurenine aminotransferase 1 [Source:MGI Symbol;Acc:MGI:1917516]	-	371	360	383	446	343	462	312	346	283	300	321	294	12.5936987672988	11.7659214390303	11.9919098525634	14.5702128069846	11.4629271519584	24.2078996204662	10.2949190656522	10.3188107849271	12.1363703875366	10.0675354760494	9.80392680328094
ENSMUSG00000045377	84.8978632148957	58.1858247361751	73.3336553842799	72.9543911337352	107.686566534216	104.053682536957	73.114501281126	75.7199779403969	46.5725557007271	53.663211564407	39.4536668296002	59.9255705764131	83.5186639233766	58.0749139821117	0.515627239576723	0.0159321365966996	0.379245956802998	Tmem88	11	69287345	69289060	-	1582	protein_coding	transmembrane protein 88 [Source:MGI Symbol;Acc:MGI:1914270]	-	87	62	82	80	113	73	78	87	39	56	45	54	5.45658569660509	3.74401404465112	4.74379343482573	4.82884604659098	6.97753770620039	7.0674107151278	4.75538059875182	4.79396809010646	3.09021950804324	3.47226031817018	2.53939276374312
ENSMUSG00000025925	36.1059878040361	55.3703816037796	30.40663759836	46.5084243477562	27.6363754822325	17.104714937582	18.7473080208015	26.9806817948541	9.5533447591235	19.1654327015739	33.3164297672179	11.097327884521	35.5220869622911	19.8100874880153	0.83488619976379	0.0159722405378545	0.379245956802998	Terf1	1	15875870	15914276	+	4608	protein_coding	telomeric repeat binding factor 1 [Source:MGI Symbol;Acc:MGI:109634]	MYB	37	59	34	51	29	12	20	31	8	20	38	10	0.796704849050832	1.22318402392629	0.675281486260392	1.05686023418797	0.61477437255151	0.398852873549236	0.418614900909532	0.586450807877857	0.217624967135168	0.425743723907585	0.736198569565883
ENSMUSG00000014550	425.465153582696	404.48533002083	394.391975908139	452.317225029158	399.297976795015	444.722588377133	352.449390791069	336.823350148662	355.86209227735	406.307173273368	383.138942323006	349.56582836241	420.113374952162	364.024462862644	0.204749402502726	0.0160141489914908	0.379245956802998	Rbsn	6	92163693	92191906	-	8783	protein_coding	rabenosyn, RAB effector [Source:MGI Symbol;Acc:MGI:1925537]	-	436	431	441	496	419	312	376	387	298	424	437	315	4.92551689772268	4.68798967255844	4.59530247641285	5.3926054381627	4.66016579580684	5.4407110411234	4.12897373468668	3.84105430904037	4.25309010119745	4.73536765240151	4.44183474876867
ENSMUSG00000030946	304.461302563764	255.266844003865	270.08248690308	273.578966751507	240.150573155952	484.633589898157	219.343503843378	240.215102431604	234.056946598526	225.193834243494	199.021830451539	256.348274132434	304.695627212721	229.029915283496	0.407043505052687	0.0160217215575306	0.379245956802998	Lhpp	7	132212367	132308149	+	2416	protein_coding	phospholysine phosphohistidine inorganic pyrophosphate phosphatase [Source:MGI Symbol;Acc:MGI:1923679]	-	312	272	302	300	252	340	234	276	196	235	227	231	12.8134438726171	10.7553422043204	11.4400628260584	11.8572554517388	10.1890534054118	21.5539036302104	9.34148854374012	9.95851352629674	10.1692832324884	9.54117060730642	8.38789084767152
ENSMUSG00000087380	525.976416929066	562.150145434983	516.912839172119	646.558291422728	609.906217538925	645.702988893722	449.935392499237	463.023313382657	583.948198401424	466.678286283326	504.130187267113	500.489487591895	584.534483231924	494.700810904275	0.240993329450215	0.0162186272912671	0.38236915063698	2210408F21Rik	6	31197244	31346635	+	8475	lncRNA	RIKEN cDNA 2210408F21 gene [Source:MGI Symbol;Acc:MGI:1920902]	-	539	599	578	709	640	453	480	532	489	487	575	451	6.31040546614283	6.75210790934286	6.24175227229428	7.98852097641034	7.37684222390035	8.18657876809872	5.46259104677132	5.47210334637746	7.23269837677402	5.63663591649626	6.05692199944656
ENSMUSG00000042303	395.214190827963	355.684315725974	391.709037296519	469.643892923421	341.166290435836	461.827303314715	307.455851541145	323.768181538249	410.793824642311	320.062726116285	305.985104967344	312.944646343491	402.540838420738	330.168389191471	0.286112928888267	0.0162289299424887	0.38236915063698	Sgsm3	15	80861966	80896491	+	4477	protein_coding	small G protein signaling modulator 3 [Source:MGI Symbol;Acc:MGI:1916329]	-	405	379	438	515	358	324	328	372	344	334	349	282	8.97586135438562	8.08731528480272	8.95375924559049	10.9844922368189	7.81135112429671	11.0841365011172	7.0661671654265	7.24332898646727	9.6316911967904	7.31796118652999	6.95924579421897
ENSMUSG00000027861	283.968714891203	325.652922313754	287.07443144334	447.7575755833	425.028395347438	293.630939761825	373.07142961395	208.012353192585	255.551972306554	267.357786186957	201.652074906845	213.068695382802	343.852163223477	253.119051931616	0.443052312787694	0.0162540534881844	0.38236915063698	Casq2	3	101993731	102053830	+	2736	protein_coding	calsequestrin 2 [Source:MGI Symbol;Acc:MGI:1309469]	-	291	347	321	491	446	206	398	239	214	279	230	192	10.5532226946819	12.1161778783921	10.7376028279671	17.1366233225608	15.9238835663433	11.5317462387569	14.030208889431	7.614899454414	9.80457746672123	10.0027367553866	7.50473888089321
ENSMUSG00000025764	486.942916600379	503.964320698807	437.318993694059	705.833734218888	508.89050025904	349.221263308966	402.129757046193	409.932294366976	396.463807503625	358.393591519433	384.892438626544	400.613536631206	498.695288130023	392.07090428233	0.349468080425736	0.0163101477739168	0.38236915063698	Jade1	3	41510166	41571299	+	8492	protein_coding	jade family PHD finger 1 [Source:MGI Symbol;Acc:MGI:1925835]	-	499	537	489	774	534	245	429	471	332	374	439	361	5.83040558448871	6.04110743205872	5.2700807554805	8.70343773695414	6.14273102820939	4.41875628161942	4.87241716789209	4.83496447127561	4.90071334375793	4.32008553834516	4.61507090499312
ENSMUSG00000015957	114.172988461411	129.510384090196	145.77299789802	121.286675259835	150.570597454922	129.71075494333	126.54432914041	86.1641128287275	88.3684390218924	114.992596209444	111.347015274649	96.5467525953323	131.837399684619	103.993874178409	0.340091968907394	0.0163559863128261	0.382617807739201	Wnt11	7	98484319	98504402	+	4137	protein_coding	wingless-type MMTV integration site family, member 11 [Source:MGI Symbol;Acc:MGI:101948]	-	117	138	163	133	158	91	135	99	74	120	127	87	2.80613491626567	3.18673407632169	3.60595647212476	3.06991231955228	3.73079850280765	3.36899076947172	3.14735264150111	2.08608518676784	2.24221576001194	2.84528945578848	2.74057721770841
ENSMUSG00000107605	11.7100500986063	13.138734617846	13.4146930581	8.20736900254521	21.9185046928051	11.4031432917214	12.185750213521	2.61103372208265	4.77667237956175	7.66617308062958	7.89073336592004	3.32919836535629	13.2987491269373	6.40992685451188	1.04365618717292	0.0165230068949564	0.38490429448152	Gm44117	6	90436693	90438450	-	1758	lncRNA	predicted gene, 44117 [Source:MGI Symbol;Acc:MGI:5690509]	-	12	14	15	9	23	8	13	3	4	8	9	3	0.677283635167647	0.760784093553278	0.780891660481802	0.488858859580222	1.27802454004353	0.696971574256685	0.713216923324363	0.148759513525331	0.285214973992848	0.446377037489455	0.457032918343756
ENSMUSG00000033581	17.5650751479095	10.3232914854504	16.99194454026	22.7982472292923	19.0595692980914	21.3808936719775	11.2483848124809	7.83310116624796	11.9416809489044	3.83308654031479	10.5209778212267	15.5362590383293	18.0198368954968	10.1522483879173	0.837154176467931	0.0167711110038983	0.387222762001992	Igf2bp2	16	21877759	21982049	-	7402	protein_coding	insulin-like growth factor 2 mRNA binding protein 2 [Source:MGI Symbol;Acc:MGI:1890358]	-	18	11	19	25	20	15	12	9	10	4	12	14	0.241285726281692	0.141969764939334	0.234921581945539	0.322515639595165	0.263943604125386	0.310374567906458	0.156361318297038	0.105992660677195	0.169348799067626	0.0530080270134059	0.144729148959439
ENSMUSG00000024105	27.3234502300814	13.138734617846	13.4146930581	55.6277232394731	14.2946769735686	32.7840369636989	11.2483848124809	11.3144794623582	20.3008576131374	9.58271635078697	12.2744741247645	15.5362590383293	26.0972191804613	13.3761952336429	0.9715504385725	0.0168006474867256	0.387222762001992	Themis3	17	66861500	66901616	-	2544	protein_coding	thymocyte selection associated family member 3 [Source:MGI Symbol;Acc:MGI:1921806]	-	28	14	15	61	15	23	12	13	17	10	14	14	1.09206661613903	0.525730517479034	0.539625605002755	2.28966834310202	0.575975989898617	1.38469676854829	0.454947514950736	0.445459895454391	0.837650816897626	0.385579221652153	0.491286433712287
ENSMUSG00000038525	52.6952254437284	88.2172181483946	61.7075880672599	74.7782509120786	72.4263633327473	69.8442526617933	54.3671932603244	59.1834310338735	35.8250428467131	52.7049399293283	54.3583854096714	53.2671738457006	69.944816427667	51.6176943876019	0.431094757437863	0.0168006696263278	0.387222762001992	Armc10	5	21850811	21867692	+	3407	protein_coding	armadillo repeat containing 10 [Source:MGI Symbol;Acc:MGI:1914461]	-	54	94	69	82	76	49	58	68	30	55	62	48	1.57264186610251	2.6357728422128	1.85351179336197	2.29827276397112	2.17907253284333	2.20276362450908	1.64192387550169	1.73987939388242	1.10377441505597	1.58351173154004	1.62458859106402
ENSMUSG00000046718	85.8737007231129	89.1556991925264	109.10617020588	93.0168486955124	121.981243507785	152.517041526773	80.6134244894466	87.9048019767826	62.0967409343028	75.7034591712171	77.1538373556626	98.7662181722365	108.608450641932	80.3730803499413	0.423656623380506	0.0168343828382973	0.387222762001992	Bst2	8	71986899	71990100	-	903	protein_coding	bone marrow stromal cell antigen 2 [Source:MGI Symbol;Acc:MGI:1916800]	-	88	95	122	102	128	107	86	101	52	79	88	89	9.66948020440898	10.0505103199124	12.3648962549646	10.786294483141	13.8468965332349	18.1484682927918	9.18560696852916	9.7502553350058	7.2184972487625	8.58163562023954	8.69999023002983
ENSMUSG00000031609	55.6227379683799	43.1701280300654	34.8782019510599	63.8350922420183	43.8370093856102	54.1649306356764	26.2462312291221	40.9061949792949	37.0192109416036	38.3308654031479	33.3164297672179	32.1822508651108	49.2513500354684	34.6668638642495	0.501936153213897	0.0170261574656329	0.389798115966369	Sap30	8	57935741	57940894	-	1178	protein_coding	sin3 associated polypeptide [Source:MGI Symbol;Acc:MGI:1929129]	-	57	46	39	70	46	38	28	47	31	40	38	29	4.80106705897066	3.73048072262106	3.02996570605282	5.67430402376364	3.81454523157305	4.94062914331957	2.29250292762952	3.47804288753367	3.29873634394359	3.33077602676766	2.8797988188112
ENSMUSG00000026888	310.316327613067	279.667351151293	215.52940180014	325.558970434293	384.050321356542	359.199013689223	274.648062504742	174.939259379538	269.881989445239	218.485932797943	160.444911773707	286.311059420641	312.386897674093	230.785202553635	0.437899869214077	0.017052855223337	0.389798115966369	Grb14	2	64742820	64855331	-	7185	protein_coding	growth factor receptor bound protein 14 [Source:MGI Symbol;Acc:MGI:1355324]	-	318	298	241	357	403	252	293	201	226	228	183	258	4.39145618810789	3.96224887232394	3.06978999702722	4.74461847097664	5.47909084737406	5.37177381595163	3.93312732619067	2.43866222130753	3.94287372606647	3.11271102426363	2.2737785245812
ENSMUSG00000097487	480.112054042858	313.45266874004	362.196712568699	519.800036827864	390.721170610874	282.227796470103	283.084351114103	342.045417592828	281.823670394143	284.606675618373	333.164297672179	296.298654516709	391.418406543406	303.503844484723	0.368454842014451	0.0171740671275398	0.390383005395724	Ptges3l	11	101309638	101316159	-	2108	protein_coding	prostaglandin E synthase 3 like [Source:MGI Symbol;Acc:MGI:1916146]	-	492	334	405	570	410	198	302	393	236	297	380	267	23.1580881667997	15.1365924972847	17.5833982715509	25.8204674694791	18.9995571316842	14.3859495643717	13.817627939851	16.2519062836132	14.033713250705	13.8202714110661	16.092993399239
ENSMUSG00000025612	788.476706639491	1022.94433810372	896.995809151619	885.483922385711	777.630427362129	456.125731668854	583.978644847968	599.667411504983	588.724870780986	698.58002197237	669.835587951434	551.537195860691	804.609489218588	615.387288819739	0.388195146082972	0.0172475225259329	0.390383005395724	Bach1	16	87495833	87530234	+	6179	protein_coding	BTB and CNC homology 1, basic leucine zipper transcription factor 1 [Source:MGI Symbol;Acc:MGI:894680]	TF_bZIP	808	1090	1003	971	816	320	623	689	493	729	764	497	12.9748209195768	16.8523535448254	14.855974124663	15.0058598615905	12.9003707324216	7.931872649576	9.72449392856991	9.72038333450501	10.0013799429421	11.5728430259712	11.0382190038395
ENSMUSG00000082938	30.2509627547329	17.8311398385053	15.20331879918	24.6221070076356	16.2006339033777	28.5078582293034	13.1231156145611	14.7958577584684	15.5241852335757	12.4575312560231	10.5209778212267	14.4265262498772	22.1026700887892	13.4746989889554	0.706584744539441	0.0173567989518603	0.391239095832605	Gm2810	5	40485781	40486770	+	990	processed_pseudogene	predicted pseudogene 2810 [Source:MGI Symbol;Acc:MGI:3780980]	-	31	19	17	27	17	20	14	17	13	13	12	13	3.10695316072108	1.83345673108706	1.571564186206	2.60428447012736	1.67742825664211	3.09413138268498	1.36392345896342	1.4969113876155	1.64603611505872	1.28806828469495	1.08210622282602
ENSMUSG00000023913	1464.73209983401	1342.02789310856	1487.24230370802	1658.8004684033	1386.58366643615	1937.10896668116	1068.59655718569	1184.5389652515	1271.78902105832	1046.43262550594	1372.11085751832	1559.17456777519	1546.08256636187	1250.44043238249	0.305736130247692	0.0174083024177468	0.391360561850246	Pla2g7	17	43878989	43923092	+	2905	protein_coding	phospholipase A2, group VII (platelet-activating factor acetylhydrolase, plasma) [Source:MGI Symbol;Acc:MGI:1351327]	-	1501	1430	1663	1819	1455	1359	1140	1361	1065	1092	1565	1405	51.267573452889	47.0264461309891	52.3919434898041	59.7924589360624	48.9268306627545	71.6501773421377	37.8491275088792	40.8408106623317	45.9552013216514	36.8728945112675	48.0941272614889
ENSMUSG00000089762	39.0335003286877	37.5392417652743	29.51232472782	51.0680737936147	53.3667940346559	55.5903235471416	39.3693468436832	28.7213709429092	20.3008576131374	26.8316057822035	34.1931779189868	29.9627852882066	44.3517096995323	29.8965240648545	0.551612618995328	0.0175605762079216	0.39301617945938	Ier5l	2	30361549	30364231	-	2683	protein_coding	immediate early response 5-like [Source:MGI Symbol;Acc:MGI:1919750]	-	40	40	33	56	56	39	42	33	17	28	39	27	1.47927025795096	1.42426754322631	1.12567148195282	1.99309135743379	2.03890777549799	2.22632151855138	1.50982209210636	1.07219957978116	0.79425407312246	1.02368912101104	1.29768049643784
ENSMUSG00000044072	50.743550427294	88.2172181483946	58.1303365850999	80.2498302471087	85.7680618414113	39.9110015210247	63.7408472707252	43.5172287013775	32.2425385620418	34.4977788628331	49.9746446508269	47.7185099034401	67.1699997950555	45.2819246585408	0.572968064842659	0.0176930351749562	0.394112435134812	Eml6	11	29693048	29976033	-	9279	protein_coding	echinoderm microtubule associated protein like 6 [Source:MGI Symbol;Acc:MGI:2442895]	-	52	94	65	88	90	28	68	50	27	36	57	43	0.556045558002709	0.967785114066065	0.641107087999824	0.905610291009551	0.947483296671246	0.462168994115894	0.706813597966356	0.46973313355881	0.364748732502007	0.380567813727673	0.548400098376914
ENSMUSG00000040950	38.0576628204705	20.6465829709009	32.19526333944	47.4203542369279	46.6959447803239	17.104714937582	16.8725772187214	17.406891480551	16.7183533284661	14.3740745261805	15.7814667318401	37.7309148073712	33.6867538476075	19.8140463488551	0.785746788515859	0.0177090327027463	0.394112435134812	Mgl2	11	70021155	70028376	+	2094	protein_coding	macrophage galactose N-acetyl-galactosamine specific lectin 2 [Source:MGI Symbol;Acc:MGI:2385729]	-	39	22	36	52	49	12	18	20	14	15	18	34	1.84797519079768	1.00368691507254	1.57341838295359	2.37130009059671	2.28586001263298	0.877704890790296	0.829073408334294	0.832598614382464	0.838074372004771	0.702660128856072	0.767396246846536
ENSMUSG00000022283	1826.76781538258	1541.92435550864	1337.89205432784	1376.10220276008	1426.60876196214	1371.22798082949	1180.14303990946	1357.73753548298	1202.52727155467	1102.97065197558	1353.69914633117	1322.8014838349	1480.08719512846	1253.31318818146	0.239985870407837	0.017714690315496	0.394112435134812	Pabpc1	15	36595905	36609912	-	6540	protein_coding	poly(A) binding protein, cytoplasmic 1 [Source:MGI Symbol;Acc:MGI:1349722]	-	1872	1643	1496	1509	1497	962	1259	1560	1007	1151	1544	1192	28.4011746754521	24.0000459929525	20.9349651226708	22.0328837510928	22.3601277135394	22.5289667143847	18.5671454618457	20.7935775052472	19.3011383696247	17.263478354823	21.0762523950427
ENSMUSG00000042734	91.728725772416	124.817978869537	73.3336553842799	105.783867143916	117.216351183262	155.367827349703	81.5507898904866	46.9986069974877	106.280960445249	91.0358053324762	74.5235929003559	64.3645017302215	111.374734283852	77.4590428827128	0.521929062963415	0.0178880293196416	0.39541404623513	Ttc9	12	81678023	81714331	+	4778	protein_coding	tetratricopeptide repeat domain 9 [Source:MGI Symbol;Acc:MGI:1916730]	-	94	133	82	116	123	109	87	54	89	95	85	58	1.95204540391245	2.65924134500487	1.57067417620224	2.31831099754605	2.51471744036774	3.49401127569628	1.7561850074825	0.985212650899032	2.33493644102495	1.95033039533052	1.58816866629709
ENSMUSG00000075000	168.819888921574	141.71063766391	208.37489883582	156.851940937531	153.429532849636	139.688505323587	132.168521546651	140.125476418436	131.358490437948	121.700497654995	133.265719068872	128.729003460443	161.479234088676	131.224618097891	0.303168747030455	0.0179050441743017	0.39541404623513	Nrbf2	10	67102468	67121084	-	1860	protein_coding	nuclear receptor binding factor 2 [Source:MGI Symbol;Acc:MGI:1354950]	-	173	151	233	172	161	98	141	161	110	127	152	116	9.22871779113249	7.75561535739117	11.4646651117058	8.83029788079027	8.45557526332026	8.06969426742196	7.311446837047	7.54562637798972	7.41328920305603	6.69763546049198	7.29549034098836
ENSMUSG00000025856	362.035715548578	381.961784961666	391.709037296519	421.311608797321	300.18821644494	269.399260266917	313.080043947386	292.435776873257	288.988678963486	226.152105878573	330.534053216873	225.275756055775	354.434270552657	279.411069155891	0.344717376085378	0.0180458847570029	0.396875213345093	Pdgfa	5	138961769	138983125	-	3119	protein_coding	platelet derived growth factor, alpha [Source:MGI Symbol;Acc:MGI:97527]	-	371	407	438	462	315	189	334	336	242	236	377	203	11.8023024997802	12.4661197188186	12.852189850115	14.1444626239043	9.86564324602235	9.28090610795426	10.3282858732388	9.39087950467572	9.72593120195745	7.42210950344361	10.7907049680816
ENSMUSG00000052763	165.892376396923	139.833675575647	160.9763166972	174.178608831793	130.558049691926	163.920184818494	122.79486753625	145.347543862601	130.164322343058	126.491855830388	114.854007881725	126.509537883539	155.893202001997	127.693689222927	0.286491779451075	0.0182061287466762	0.397793253708747	Zfp212	6	47897410	47909573	+	3002	protein_coding	Zinc finger protein 212 [Source:MGI Symbol;Acc:MGI:2682609]	zf-C2H2	170	149	180	191	137	115	131	167	109	132	131	114	5.61883708655905	4.74163193665015	5.48757177532448	6.07550707499177	4.45800043987087	5.86720283009136	4.20879493178276	4.84940156982543	4.55142103151711	4.31314414605483	3.89569054070362
ENSMUSG00000046562	267.379477251511	277.79038906303	299.5948116309	385.746343119625	291.611410260798	349.221263308966	320.578967155706	235.863379561466	247.192795642321	241.484452039832	246.366230647059	184.215642883048	311.890615772472	245.950244654905	0.340230395789106	0.0183241882325428	0.398310460099204	Unc119b	5	115260609	115273034	-	4603	protein_coding	unc-119 lipid binding chaperone B [Source:MGI Symbol;Acc:MGI:2147162]	-	274	296	335	423	306	245	342	271	207	252	281	166	5.90633117516066	6.14331797886677	6.66073612292777	8.77524486892796	6.493976001165	8.15209175396743	7.16609051140304	5.13228401149331	5.63716273766246	5.37019795895145	5.44990821435245
ENSMUSG00000021508	673.327880669862	630.659261656608	473.091508515659	731.367771115696	585.128777451406	597.239629903906	301.831659134905	332.471627278524	438.259690824791	379.475567491164	592.681750595772	649.193681244476	615.135804885523	448.985662761605	0.454928297074951	0.0183416868113956	0.398310460099204	Cxcl14	13	56436456	56444364	-	1827	protein_coding	chemokine (C-X-C motif) ligand 14 [Source:MGI Symbol;Acc:MGI:1888514]	-	690	672	529	802	614	419	322	382	367	396	676	585	37.4730247733561	35.1384810894361	26.4993682976897	41.917528909804	32.8291812383681	35.1252501054066	16.9986519762436	18.2266637228639	25.1801735372947	21.2611801748056	33.0317810875793
ENSMUSG00000049038	90.7528882641988	100.417471722109	84.9597227012999	81.1617601362804	95.297846490457	86.9489675993753	75.9265974842462	78.3310116624796	74.0384218832071	66.1207428204301	67.5096076862048	69.913165672482	89.92310948562	71.973257868175	0.321753576810133	0.018375469052176	0.398310460099204	Mterf2	10	84955297	84963891	-	1752	protein_coding	mitochondrial transcription termination factor 2 [Source:MGI Symbol;Acc:MGI:1921488]	-	93	107	95	89	100	61	81	90	62	69	77	63	5.26692402245526	5.83447703448846	4.96258433093857	4.85082666715123	5.57565798440671	5.33260828197334	4.45910886229112	4.47806891742349	4.43597193283739	3.86318688652582	3.92356151855155
ENSMUSG00000055723	222.49095187352	252.45140087147	273.65973838524	324.647040545122	263.975034778566	444.722588377133	199.658830421536	209.75304234064	273.46449372991	221.360747703179	183.240363719699	253.019075767078	296.991125805175	223.41609228034	0.408719318722482	0.0184047530429835	0.398310460099204	Rras2	7	113646017	113717016	-	3554	protein_coding	related RAS viral (r-ras) oncogene 2 [Source:MGI Symbol;Acc:MGI:1914172]	-	228	269	306	356	277	312	213	241	229	231	209	228	6.36539898195547	7.23081275443227	7.87993072543359	9.56516412025769	7.61364412623667	13.4456288897543	5.78041924173198	5.91128617251784	8.07698471159177	6.37566200655573	5.24992024397235
ENSMUSG00000030306	2773.33019835326	2842.6590826754	2343.99403368534	2255.20261592159	2341.46808827053	2034.0356846608	2102.51059453289	1933.03529891519	2026.50325702907	2350.64032084804	1940.24365986456	2037.46939959805	2431.78161726115	2065.06708846463	0.236338218955546	0.0184346421679792	0.398310460099204	Tmtc1	6	148133928	148345887	-	8578	protein_coding	transmembrane and tetratricopeptide repeat containing 1 [Source:MGI Symbol;Acc:MGI:3039590]	-	2842	3029	2621	2473	2457	1427	2243	2221	1697	2453	2213	1836	32.8735221908318	33.7338174404417	27.9640052852404	27.5294747963296	27.9801051548008	25.4789707872497	25.2197275028345	22.5706924003613	24.798590799201	28.0506051915736	23.0313404484617
ENSMUSG00000020798	17.5650751479095	8.44632939718671	6.26019009377999	17.3266678942621	11.4357415788548	19.9555007605124	2.81209620312023	9.57379031430306	7.16500856934263	6.70790144555088	6.13723706238225	7.76812951916467	13.4982508120842	6.69402718564395	0.994746472747528	0.0187995452136019	0.403687588914808	Spns3	11	72385745	72441332	-	5508	protein_coding	spinster homolog 3 [Source:MGI Symbol;Acc:MGI:1924827]	-	18	9	7	19	12	14	3	11	6	7	7	7	0.324255073699544	0.156099257290694	0.116311459378952	0.329396910104465	0.212822500842713	0.389294307952195	0.0525320659964903	0.174092923780734	0.136548998986772	0.12466221458209	0.113456126303927
ENSMUSG00000042670	508.411341781157	385.715709138193	535.693409453459	705.833734218888	520.326241837895	631.44905977907	355.261486994189	285.473020281037	458.560548437928	437.930137230965	376.124957108855	553.756661437596	547.904916034777	411.184468581762	0.415022534423079	0.0188467240615308	0.403687588914808	Immp1l	2	105734983	105795903	+	955	protein_coding	IMP1 inner mitochondrial membrane peptidase-like (S. cerevisiae) [Source:MGI Symbol;Acc:MGI:1913791]	-	521	411	599	774	546	443	379	328	384	457	429	499	54.1305647954172	41.1140925495735	57.4039592277192	77.3922442536278	55.8495269384249	71.0467644243011	38.2765685144102	29.9400718069914	50.4033096657852	46.9400510708446	40.1030832370367
ENSMUSG00000112593	26.3476127218642	15.9541777502416	25.04076037512	36.4771955668676	40.9780739908965	19.9555007605124	11.2483848124809	15.6662023324959	22.6891938029183	18.2071610664952	7.01398521415114	22.1946557690419	27.458886860917	16.1699304995972	0.788499703764436	0.018880833925663	0.403687588914808	Gm48882	10	95154109	95160220	+	1056	lncRNA	predicted gene, 48882 [Source:MGI Symbol;Acc:MGI:6098637]	-	27	17	28	40	43	14	12	18	19	19	8	20	2.53692748002427	1.53793245535263	2.42667999340633	3.61706176406578	3.9777250938756	2.03052371988702	1.09600992238132	1.48590468623598	2.25538602303719	1.76490125547144	0.676316389266266
ENSMUSG00000116851	31.2268002629501	24.4005071474283	47.3985821386199	48.3322841260996	44.7899878505148	15.6793220261169	24.371500427042	20.0179252026337	13.1358490437948	22.04024760681	32.439681615449	7.76812951916467	35.3045805919549	19.9622222358157	0.819691587386385	0.0189258002672298	0.403687588914808	Gm35576	17	15482976	15505620	-	7529	lncRNA	predicted gene, 35576 [Source:MGI Symbol;Acc:MGI:5594735]	-	32	26	53	53	47	11	26	23	11	23	37	7	0.42171678598299	0.329904553328399	0.644253770520489	0.672199869873933	0.60980472980208	0.22376869941187	0.333068229832442	0.266301065652067	0.183141425390945	0.299654820259141	0.43872084542123
ENSMUSG00000100182	2.92751252465158	2.81544313239557	2.68293861162	0.91192988917169	5.71787078942742	0	0.937365401040076	0	0	0	0.876748151768893	0	2.50928249121104	0.302352258801495	2.85930953844836	0.018957216905901	1	1810006J02Rik	1	98059154	98073990	+	3704	lncRNA	RIKEN cDNA 1810006J02 gene [Source:MGI Symbol;Acc:MGI:1916280]	-	3	3	3	1	6	0	1	0	0	0	1	0	0.0803634334924895	0.0773753337974388	0.0741256770586937	0.0257803538259548	0.158237896144933	0	0.02603911262677	0	0	0	0.0241019879544133
ENSMUSG00000029673	264.451964726859	266.528616533447	355.936522474919	279.962475975709	271.598862497802	324.989583814059	239.96554266626	215.845454358833	255.551972306554	188.779512110503	213.92654903161	301.84731845897	293.911337670466	235.986058155455	0.318424091684155	0.0190551081339182	0.404718621059636	Auts2	5	131466171	132572183	-	22884	protein_coding	autism susceptibility candidate 2 [Source:MGI Symbol;Acc:MGI:1919847]	-	271	284	398	307	285	228	256	248	214	197	244	272	1.1750208111173	1.18560128085915	1.5917304683696	1.28105061114317	1.21658693618858	1.52597302853447	1.07895960196672	0.944717819507486	1.17223055186809	0.844432648824358	0.951878966329657
ENSMUSG00000087410	2115.61571781487	2003.65702922152	1689.35701245006	2291.67981148846	2616.87886462795	2314.83808821943	1808.17785860631	1698.91260850178	1486.7392781386	1621.39560655316	1899.03649673142	2146.22321286635	2172.00442063705	1776.74751023294	0.289520042528578	0.0191242281102487	0.404816121401353	2310065F04Rik	11	67003287	67010906	-	2916	lncRNA	RIKEN cDNA 2310065F04 gene [Source:MGI Symbol;Acc:MGI:1921434]	-	2168	2135	1889	2513	2746	1624	1929	1952	1245	1692	2166	1934	73.7700308411752	69.9459573255027	59.2874586513699	82.293364892239	91.9905554105514	85.2987083646366	63.8031126008484	58.3545412397968	53.5196215473153	56.917205400623	66.3124044883047
ENSMUSG00000034751	1320.30814861786	1223.77928154794	1591.8769095612	1315.00290018558	1148.33905021001	1406.86280361612	1084.53176900337	1203.6865458801	994.742023043735	1103.92892361066	1277.42205712728	1141.91503931721	1334.36151562312	1134.37105966372	0.233434836348799	0.0191537211706004	0.404816121401353	Mast4	13	102868994	103471005	-	32401	protein_coding	microtubule associated serine/threonine kinase family member 4 [Source:MGI Symbol;Acc:MGI:1918885]	-	1353	1304	1780	1442	1205	987	1157	1383	833	1152	1457	1029	4.14331153677163	3.84477948465552	5.02782305000067	4.24978244140204	3.63294531352738	4.66554828240328	3.4440710551272	3.72088400427277	3.22268449218205	3.4875849447403	4.01444008670243
ENSMUSG00000119991	9.75837508217192	6.569367308923	5.36587722323999	3.64771955668676	1.90595692980914	5.70157164586068	3.74946160416031	1.7406891480551	2.38833618978088	0.958271635078697	1.75349630353779	0	5.49147795778191	1.76504248010213	1.61949948552554	0.0192768795782004	1	ENSMUSG00000119991	19	46488490	46489097	+	608	lncRNA	novel transcript	-	10	7	6	4	2	4	4	2	2	1	2	0	1.63194165381678	1.09988358262061	0.903162854688821	0.628226516916688	0.32133397331186	1.00762831212439	0.634532060326027	0.286753535940276	0.412342042992949	0.161334463796559	0.293663695339299
ENSMUSG00000025588	14.6375626232579	22.5235450591646	16.09763166972	12.7670184484037	20.9655262279005	39.9110015210247	13.1231156145611	14.7958577584684	11.9416809489044	14.3740745261805	9.64422966945782	5.54866394226048	21.1503809249119	11.5712704099721	0.83322302475592	0.0197363556715367	0.414623796465212	Nat1	8	67933573	67944756	+	1442	protein_coding	N-acetyl transferase 1 [Source:MGI Symbol;Acc:MGI:97279]	-	15	24	18	14	22	28	14	17	10	15	11	5	1.03212953417538	1.59000408535763	1.1424195887326	0.927091558945016	1.49034785957678	2.97397094063896	0.936396826888895	1.02769921895933	0.869292517821474	1.02036775993385	0.681006516792384
ENSMUSG00000042918	465.474491419601	430.762799256522	516.018526301579	444.109856026613	475.53625398738	424.76708761662	384.319814426431	369.026099387682	316.454545145966	388.100012206872	456.785787071593	417.259528457988	459.444835768053	388.657631116089	0.241076730175352	0.0197426736029451	0.414623796465212	Mamstr	7	45289401	45295945	+	4877	protein_coding	MEF2 activating motif and SAP domain containing transcriptional regulator [Source:MGI Symbol;Acc:MGI:1921740]	-	477	459	577	487	499	298	410	424	265	405	521	376	9.70451487950231	8.991086767893	10.827830634629	9.53533723359461	9.99488997652572	9.35852614844908	8.10827106818085	7.57871309586997	6.81121078193807	8.14578600887115	9.53693473910593
ENSMUSG00000118330	8.78253757395473	3.75392417652743	2.68293861162	2.73578966751507	5.71787078942742	5.70157164586068	1.87473080208015	2.61103372208265	0	1.91654327015739	0	2.21946557690419	4.89577207748422	1.4369622285374	1.73590965129737	0.0198558974837021	1	Gm30042	19	10268290	10270785	+	2372	lncRNA	predicted gene, 30042 [Source:MGI Symbol;Acc:MGI:5589201]	-	9	4	3	3	6	4	2	3	0	2	0	2	0.376474904286907	0.161100751200513	0.115751057261974	0.120772045410628	0.247096613541666	0.258279095181967	0.081322827293049	0.110252624273833	0	0.0827077183712544	0
ENSMUSG00000030218	292.751252465158	302.190896210458	228.94409485824	279.962475975709	288.752474866085	260.846902798126	236.216081062099	199.308907452309	192.26106327736	228.06864914873	251.626719557672	263.006670863147	275.574682862296	228.414681893553	0.270835407693537	0.0199840179728448	0.417076999265328	Mgp	6	136849433	136852821	-	1187	protein_coding	matrix Gla protein [Source:MGI Symbol;Acc:MGI:96976]	-	300	322	256	307	303	183	252	229	161	238	287	237	25.077182616359	25.9153698725638	19.7382044378834	24.6971880247686	24.9357328978113	23.612627742251	20.4760876484652	16.8177204364097	17.002248485465	19.6678536219185	21.5851475071299
ENSMUSG00000114618	20.492587672561	15.9541777502416	15.20331879918	18.2385977834338	14.2946769735686	15.6793220261169	6.56155780728053	0.870344574027551	13.1358490437948	17.2488894314166	6.13723706238225	1.1097327884521	16.643780167517	7.51060178455897	1.16042142094722	0.0200932741485209	0.41788993877541	Gm41183	14	66574164	66578678	-	2360	lncRNA	predicted gene, 41183 [Source:MGI Symbol;Acc:MGI:5624068]	-	21	17	17	20	15	11	7	1	11	18	7	1	0.88290809474291	0.688159607140837	0.659257857772857	0.809240937045225	0.620882592500882	0.713879041471175	0.286077166180887	0.0369377436126457	0.58426770837645	0.748154394826075	0.264795060882216
ENSMUSG00000032827	44.8885253779908	61.0012678685707	50.9758336207799	64.74702213119	56.2257294293696	37.0602156980944	42.1814430468034	51.3503298676255	14.3300171386853	35.4560504979118	23.6722000977601	37.7309148073712	52.4830990209993	34.1201592426929	0.618796856462751	0.0201771093558449	0.419052291954148	Ppp1r9a	6	4902917	5165661	+	14531	protein_coding	protein phosphatase 1, regulatory subunit 9A [Source:MGI Symbol;Acc:MGI:2442401]	-	46	65	57	71	59	26	45	59	12	37	27	34	0.31410187993908	0.427336622051049	0.359002728558436	0.466576324448758	0.39663107462126	0.27404494456786	0.298685520103918	0.353947520516468	0.103518255649183	0.249768088745949	0.165879265800356
ENSMUSG00000025795	801.162594246315	900.003321322451	692.198161797959	1175.47762714231	903.423584729532	501.73830483574	758.328609441422	598.797066930955	642.462435051056	649.708168583357	588.298009836927	499.379754803443	829.000599012384	622.829007441193	0.413609532148987	0.0203579287064888	0.422222878221023	Rassf3	10	121246255	121312252	-	3826	protein_coding	Ras association (RalGDS/AF-6) domain family member 3 [Source:MGI Symbol;Acc:MGI:2179722]	-	821	959	774	1289	948	352	809	688	538	678	671	450	21.2915068335707	23.9456097485537	18.5146024618279	32.1712402003275	24.2043597586753	14.0909945666239	20.3939201239339	15.6756601016677	17.6265984881293	17.3826288562657	15.6567420883669
ENSMUSG00000098066	12.6858876068235	5.63088626479114	6.26019009377999	10.9431586700603	8.57680618414113	1.42539291146517	2.81209620312023	3.4813782961102	0	5.74962981047218	3.50699260707557	1.1097327884521	7.58705362184353	2.77663828420505	1.42964504375199	0.0204325814151946	0.422567752805465	Gm26944	7	92288947	92296650	+	633	lncRNA	predicted gene, 26944 [Source:MGI Symbol;Acc:MGI:5504059]	-	13	6	7	12	9	1	3	4	0	6	4	1	2.03773567642462	0.905523653667341	1.01207506834008	1.81024512931444	1.38889376142377	0.24195814130001	0.457103664310693	0.550856713591431	0	0.92977586718775	0.56413120621262
ENSMUSG00000021902	222.49095187352	241.189628341887	290.6516829255	239.837560852155	230.620788506906	768.286779279726	134.043252348731	168.846847361345	241.221955167868	182.071610664952	158.69141547017	318.493310285751	332.179565296616	200.561398549803	0.726131729361365	0.0205712044358778	0.423715948510972	Phf7	14	30959646	30973274	-	5284	protein_coding	PHD finger protein 7 [Source:MGI Symbol;Acc:MGI:1919088]	-	228	257	325	263	242	539	143	194	202	190	181	287	4.28134518960442	4.6464639636089	5.62909980086144	4.75283558672625	4.47386407051607	15.6231968879119	2.61017957290812	3.20052546094128	4.79203258442676	3.5271304424259	3.05801498341211
ENSMUSG00000026697	477.184541518207	489.887105036829	482.034637221059	590.930568183255	584.175798986501	327.840369636989	385.257179827471	381.210923424067	409.59965654742	369.892851140377	422.592609152606	419.478994034892	492.008836763807	398.005369021139	0.309294448635883	0.0207984430610732	0.426638377155667	Myoc	1	162466724	162477262	+	2074	protein_coding	myocilin [Source:MGI Symbol;Acc:MGI:1202864]	-	489	522	539	648	613	230	411	438	343	386	482	378	23.3942062188802	24.0444036312026	23.7847400703779	29.8350043443713	28.8723377987521	16.9849015389916	19.1130602086247	18.4097429206941	20.7308242560081	18.2561536352395	20.7473259164305
ENSMUSG00000117935	8.78253757395473	9.38481044131857	7.15450296431999	11.855088559232	8.57680618414113	15.6793220261169	6.56155780728053	6.96275659222041	5.97084047445219	5.74962981047218	1.75349630353779	2.21946557690419	10.2388446248472	4.86962442747788	1.04667420909618	0.0210497447189607	0.430615173343541	Gm8717	19	38691955	38692768	-	814	processed_pseudogene	predicted gene 8717 [Source:MGI Symbol;Acc:MGI:3644350]	-	9	10	8	13	9	11	7	8	5	6	2	2	1.09704972109158	1.17362095162045	0.899464399100414	1.52503144647098	1.08006111914158	2.06972301949874	0.829412914234512	0.856737837109031	0.769975313696907	0.723032093279909	0.219345855978248
ENSMUSG00000010136	2.92751252465158	7.50784835305486	1.78862574108	4.55964944585845	8.57680618414113	12.8285362031865	0.937365401040076	1.7406891480551	1.19416809489044	2.87481490523609	4.38374075884447	1.1097327884521	6.36482974199542	2.04008518275304	1.5739848980601	0.0211139242823801	1	Pifo	3	105904273	105921962	-	1127	protein_coding	primary cilia formation [Source:MGI Symbol;Acc:MGI:1923670]	-	3	8	2	5	9	9	1	2	1	3	5	1	0.264122588869726	0.678138388371993	0.162414379074476	0.423648760298743	0.780097383301907	1.22310162465498	0.0855801891477872	0.154699334384816	0.111226247621878	0.261112743535868	0.396068160528603
ENSMUSG00000021758	1.95167501643438	2.81544313239557	8.94312870539999	1.82385977834338	6.67084925433199	0	0	0.870344574027551	0	0.958271635078697	0	2.21946557690419	3.70082598115089	0.674680297668406	2.51574880757313	0.021166678095455	1	Ddx4	13	112734867	112789009	-	3014	protein_coding	DEAD box helicase 4 [Source:MGI Symbol;Acc:MGI:102670]	-	2	3	10	2	7	0	0	1	0	1	0	2	0.0658407780703785	0.0950889968101239	0.303651302616016	0.0633645856478677	0.226874152358208	0	0	0.0289227189534983	0	0.0325452402084631	0
ENSMUSG00000024769	337.639777843148	366.007607211424	302.27775024252	513.416527603662	328.777570392077	458.976517491784	303.706389936985	292.435776873257	334.367066569323	322.937541021521	260.394201075361	317.383577497299	384.515958464102	305.204092162291	0.33261639707158	0.021310303370902	0.434168476965592	Cdc42bpg	19	6356486	6375682	+	6099	protein_coding	CDC42 binding protein kinase gamma (DMPK-like) [Source:MGI Symbol;Acc:MGI:2652845]	-	346	390	338	563	345	322	324	336	280	337	297	286	5.62892772307147	6.10883271522262	5.07196751625872	8.81474215636375	5.52574309246563	8.08613872907295	5.12369813197839	4.80245174210257	5.75480483678633	5.42003382424327	4.34732049922851
ENSMUSG00000000320	38.0576628204705	30.0313934122194	24.14644750458	49.2442140152713	52.4138155697513	51.3141448127461	32.8077890364027	19.1475806286061	27.4658661824801	39.2891370382266	20.1652074906845	13.3167934614251	40.8679463558398	25.3653956396375	0.6803116805874	0.0213576421428837	0.434542529080787	Alox12	11	70132283	70146179	-	4085	protein_coding	arachidonate 12-lipoxygenase [Source:MGI Symbol;Acc:MGI:87998]	-	39	32	27	54	55	36	35	22	23	41	23	12	0.947285201843416	0.748359327975751	0.604909074768326	1.2622970014326	1.31522742564854	1.34975327391546	0.826367334378082	0.469475556516173	0.705776148006536	0.984515425586442	0.502642976208661
ENSMUSG00000017747	109.293800920325	91.971142324922	121.62655039344	165.971239829248	102.921674209694	122.583790386005	99.3607325102481	69.6275659222041	90.7567752116733	86.2444471570828	101.702785605192	97.6564853837844	119.061366343939	90.891465298364	0.390900982434447	0.0214619922557767	0.435133044413648	Ghdc	11	100656858	100661783	-	2692	protein_coding	GH3 domain containing [Source:MGI Symbol;Acc:MGI:1931556]	-	112	98	136	182	108	86	106	80	76	90	116	88	4.12810917007086	3.47778939645863	4.62362123133415	6.45589092272781	3.91903306529532	4.89291132841381	3.79776395095578	2.59058172142181	3.53891179840605	3.2794286251663	3.84686350388004
ENSMUSG00000044086	1544.75077550781	1824.40714979233	1532.85226010556	1535.68993336513	2054.62157033425	1478.13244918938	1595.39591257021	1302.03548274522	1480.76843766414	1357.87090690651	1430.85298368683	1110.84252124055	1661.74235638241	1379.62770746891	0.268643830381409	0.0215424517271142	0.435349142382855	Lmod3	6	97215495	97229720	-	2215	protein_coding	leiomodin 3 (fetal) [Source:MGI Symbol;Acc:MGI:2444169]	-	1583	1944	1714	1684	2156	1037	1702	1496	1240	1417	1632	1001	70.9112908306598	83.8445404866557	70.819928429306	72.5985937165376	95.0835205977213	71.7049232822998	74.111052882431	58.8762618912246	70.1744724725156	62.7518955311205	65.7764252105174
ENSMUSG00000024576	3551.07269240236	3554.02771412734	3663.99983060237	3800.01184817843	3553.65669562914	3897.02421994577	3252.65794160907	2988.76326721061	3552.65008229905	3533.14751853516	3314.10801368642	3240.41974228012	3669.96550014757	3313.6244276034	0.147332234661048	0.0215992317959902	0.435909126219211	Csnk1a1	18	61688345	61723132	+	10502	protein_coding	casein kinase 1, alpha 1 [Source:MGI Symbol;Acc:MGI:1934950]	-	3639	3787	4097	4167	3729	2734	3470	3434	2975	3687	3780	2920	34.3809797407111	34.4489151651335	35.7036278029794	37.8888425243534	34.6857106731954	39.872222663579	31.8679860882079	28.5043172058035	35.5096308972408	34.4375187730804	32.1324343542464
ENSMUSG00000011427	129.786388592887	123.879497825405	111.7891088175	109.431586700603	106.733588069312	98.3521108910967	93.7365401040076	94.867558569003	90.7567752116733	95.8271635078697	66.6328595344359	103.205149326045	113.3287134828	90.8376743755057	0.326377921089069	0.021657963191482	0.436506932871334	Zfp790	7	29515539	29530430	+	3658	protein_coding	zinc finger protein 790 [Source:MGI Symbol;Acc:MGI:1923431]	zf-C2H2	133	132	125	120	112	69	100	109	76	100	76	93	3.60758146239038	3.44732706423493	3.12740919247086	3.13254556275571	2.99091829505801	2.88901195668687	2.63665590950126	2.59755745405057	2.60436045962523	2.68155697070278	1.8547856799123
ENSMUSG00000032261	22.4442626889954	11.2617725295823	18.78057028134	22.7982472292923	21.9185046928051	28.5078582293034	8.43628860936069	18.2772360545786	10.7475128540139	16.2906177963379	10.5209778212267	9.98759509606886	20.9518692752197	12.3767047052644	0.735694204203568	0.0218290629137255	0.438188485128935	Sh3bgrl2	9	83430380	83520854	+	7865	protein_coding	SH3 domain binding glutamic acid-rich protein like 2 [Source:MGI Symbol;Acc:MGI:1915350]	-	23	12	21	25	23	20	9	21	9	17	12	9	0.290159848531136	0.145758797907547	0.244364978357001	0.303529658523003	0.285666515117168	0.389471083135172	0.110367432743294	0.232757097704097	0.143441554943256	0.21202199844898	0.136209174901178
ENSMUSG00000078877	62.4536005259003	56.3088626479114	52.7644593618599	31.0056162318375	66.7084925433199	48.4633589898158	29.9956928332824	37.4248166831847	45.3783876058366	33.5395072277544	43.8374075884446	35.5114492304671	52.9507317167741	37.6145435281616	0.496940920662557	0.0219050686760357	0.438211342249	Gm14295	2	176490405	176503016	+	3527	protein_coding	predicted gene 14295 [Source:MGI Symbol;Acc:MGI:3709624]	zf-C2H2	64	60	59	34	70	34	32	43	38	35	50	32	1.8004568651352	1.62516720377496	1.5309638939324	0.920520169953344	1.93875445196382	1.47644545422706	0.875067746363991	1.06278486583819	1.35054586919607	0.9734044200711	1.2655764585079
ENSMUSG00000068396	70.2603005916378	105.109876942768	73.3336553842799	41.0368450127261	69.5674279380336	136.837719500656	36.557250640563	49.6096407195704	45.3783876058366	57.4962981047218	74.5235929003559	57.706104999509	82.6909708950169	53.5452124950928	0.615975555337898	0.0219451844863425	0.438211342249	Rpl34-ps1	6	71101594	71101947	+	354	processed_pseudogene	ribosomal protein L34, pseudogene 1 [Source:MGI Symbol;Acc:MGI:3704270]	-	72	112	82	45	73	96	39	57	38	60	85	52	20.1807564512665	30.225049411676	21.1996644460291	12.1386140556784	20.1441907789175	41.5347805946865	10.6257233152901	14.0363425728054	13.4558623747304	16.6256532183572	21.435790642846
ENSMUSG00000035351	62.4536005259003	65.69367308923	57.2360237145599	78.4259704687654	55.2727509644651	54.1649306356764	45.9309046509637	58.3130864598459	40.6017152262749	41.205680308384	42.9606594366758	53.2671738457006	62.2078248997662	47.0465366546408	0.405776466038236	0.0221757606467317	0.439977955598768	Nup37	10	87982854	88014252	+	3328	protein_coding	nucleoporin 37 [Source:MGI Symbol;Acc:MGI:1919964]	-	64	70	64	86	58	38	49	67	34	43	49	48	1.90811639523193	2.00940269901842	1.76000966554745	2.46760127077372	1.70245210860418	1.74881644556203	1.42007054847003	1.75498678486525	1.28063922968002	1.26740631655566	1.31442740558119
ENSMUSG00000024052	74.1636506245066	76.9554456188123	83.1710969602199	67.4828117987051	68.614449473129	49.8887519012809	51.5550970572042	69.6275659222041	33.4367066569323	63.245927915194	45.5909038919824	39.9503803842754	70.046034396109	50.5677636379654	0.468058055936419	0.0222518796077259	0.440166425109691	Lpin2	17	71489555	71556812	+	12233	protein_coding	lipin 2 [Source:MGI Symbol;Acc:MGI:1891341]	-	76	82	93	74	72	35	55	80	28	66	52	36	0.616437177630719	0.640373181384465	0.69577427798475	0.577641777346433	0.57494956330009	0.43820670485586	0.433637539796092	0.570084688471145	0.286916984382897	0.529226629872338	0.379484647749828
ENSMUSG00000069793	10.7342125903891	18.7696208826371	4.47156435269999	6.38350922420183	15.2476554384731	1.42539291146517	5.62419240624046	5.22206744416531	3.58250428467131	1.91654327015739	3.50699260707557	3.32919836535629	9.50532589997773	3.86358306294439	1.31143072734184	0.022275342278561	0.440166425109691	Slfn9	11	82869216	82882656	-	5965	protein_coding	schlafen 9 [Source:MGI Symbol;Acc:MGI:2445121]	-	11	20	5	7	16	1	6	6	3	2	4	3	0.182974447287957	0.320310965505128	0.0767145872661083	0.112059180888408	0.262023209755052	0.0256763626895066	0.0970147927941889	0.0876845682405807	0.0630437457182849	0.0328889703229866	0.0598650550767122
ENSMUSG00000059408	80.0186756738097	79.7708887512079	83.1710969602199	55.6277232394731	67.6614710082245	59.8665022815371	44.0561738488836	41.7765395533224	57.320068554741	47.9135817539349	66.6328595344359	62.1450361533173	71.0193929857454	53.3073765664392	0.422470971442668	0.0225101849891388	0.442090106989768	Mrgprh	17	13094921	13096864	+	1944	protein_coding	MAS-related GPR, member H [Source:MGI Symbol;Acc:MGI:1934134]	-	82	85	93	61	71	42	47	48	48	50	76	56	4.18529234015892	4.17710049601948	4.37829564947914	2.99635610331869	3.56773275718271	3.30900161759366	2.33184004062199	2.15242160310726	3.09511064370016	2.52292577130421	3.49012655201604
ENSMUSG00000020354	254.693589644687	314.391149784172	177.96826123746	360.212306222818	243.009508550665	199.555007605124	229.654523254819	160.143401621069	200.620239941594	193.570870285897	116.607504185263	223.056290478871	258.304970507488	187.275471627919	0.467345127396812	0.0225530274539817	0.442090106989768	Sgcd	11	46787080	47879796	-	8257	protein_coding	sarcoglycan, delta (dystrophin-associated glycoprotein) [Source:MGI Symbol;Acc:MGI:1346525]	-	261	335	199	395	255	140	245	184	168	202	133	201	3.13636377813828	3.87591979287126	2.20571394199891	4.56809011453045	3.01681114340988	2.59686695918698	2.86181106049912	1.94257548581268	2.55045813488384	2.39971581756548	1.43798117112251
ENSMUSG00000090106	1.95167501643438	0	0	19.1505276726055	1.90595692980914	0	0	0	0	0	0.876748151768893	0	3.83469326980817	0.146124691961482	3.93422553344752	0.0225947660761387	1	Gm15838	1	44057630	44057809	-	180	processed_pseudogene	predicted gene 15838 [Source:MGI Symbol;Acc:MGI:3801943]	-	2	0	0	21	2	0	0	0	0	0	1	0	1.10246725057845	0	0	11.1405502333226	1.08539475429784	0	0	0	0	0	0.495965352128595
ENSMUSG00000021994	83.9220257066785	82.5863318836034	93.9028514066999	101.224217698058	108.639544999121	104.053682536957	94.6739055050477	70.4979104962316	52.5433961751793	52.7049399293283	87.6748151768893	73.2423640378383	95.721442371853	71.8895552200858	0.40528201363189	0.0226574534928028	0.442090106989768	Wnt5a	14	28226707	28249405	+	7823	protein_coding	wingless-type MMTV integration site family, member 5A [Source:MGI Symbol;Acc:MGI:98958]	-	86	88	105	111	114	73	101	81	44	55	100	66	1.09077035913041	1.07463653338203	1.22838460614714	1.35490704249244	1.42351402008128	1.42920155328291	1.24521746006969	0.90259734999276	0.705034790626829	0.689636260942979	1.14117043823529
ENSMUSG00000031790	670.400368145211	588.427614670675	609.027064837739	678.475837543738	626.106851442303	1395.4596603244	481.805816134599	414.284017237114	668.734133138645	409.181988178604	462.923024133975	731.313907589931	761.316232827344	528.040481068811	0.527060454467803	0.0226635119142751	0.442090106989768	Mmp15	8	96078896	96101708	+	5397	protein_coding	matrix metallopeptidase 15 [Source:MGI Symbol;Acc:MGI:109320]	-	687	627	681	744	657	979	514	476	560	427	528	659	12.630266834031	11.0985791003547	11.5481679222468	13.1637725301231	11.8916790479213	27.78268554208	9.18560696852916	7.68841646557378	13.0066906427867	7.76079454382201	8.73384233209221
ENSMUSG00000022894	376.673278171836	362.253683034897	325.529884876559	372.979324671221	360.225859733927	344.945084574571	267.149139296422	279.380608262844	237.639450883197	320.062726116285	269.16168259305	390.625941535138	357.101185843835	294.003258114489	0.281517364759394	0.0227208449145778	0.442178212611328	Adamts5	16	85653061	85698716	-	10791	protein_coding	a disintegrin-like and metallopeptidase (reprolysin type) with thrombospondin type 1 motif, 5 (aggrecanase-2) [Source:MGI Symbol;Acc:MGI:1346321]	-	386	386	364	409	378	242	285	321	199	334	307	352	3.54922734548191	3.41725880347467	3.08715252983802	3.61927403425787	3.42184501354948	3.4347697000448	2.54730134865383	2.59313845345157	2.31165269510717	3.03609602743905	2.53980588996628
ENSMUSG00000020792	1938.01329131934	2017.73424488349	1612.44610558362	1834.80293701344	1734.42080612632	3634.75192423618	1288.87742643011	1383.84787270381	1874.84390897799	1190.17337076774	1497.48584322127	2009.72607988674	2128.6948848604	1540.82575033128	0.465894070383841	0.0228405751558588	0.443030602921175	Exoc7	11	116178827	116198059	-	4367	protein_coding	exocyst complex component 7 [Source:MGI Symbol;Acc:MGI:1859270]	-	1986	2150	1803	2012	1820	2550	1375	1590	1570	1242	1708	1811	45.1236538512461	47.0335247866028	37.7860009624608	43.9951331141583	40.7116237128431	89.4336463886906	30.3680331138401	31.7392235246375	45.0658599220689	27.8977471155205	34.9163242176357
ENSMUSG00000022554	49.7677129190768	34.7237986328787	38.4554534332199	66.5708819095334	35.2602032014691	44.1871802554202	24.371500427042	41.7765395533224	34.6308747518227	26.8316057822035	31.5629334636801	25.5238541343982	44.827538391933	30.7828846854115	0.540555713853597	0.022868001777992	0.443030602921175	Hgh1	15	76253098	76255637	+	2200	protein_coding	HGH1 homolog [Source:MGI Symbol;Acc:MGI:1930628]	-	51	37	43	73	37	31	26	48	29	28	36	23	2.30014758188867	1.60668708276839	1.78880982371095	3.16854610532162	1.64289296900536	2.15815663942277	1.13985031927657	1.90195799838205	1.65236702319356	1.24843541439664	1.46084340081513
ENSMUSG00000049551	535.734792011238	533.995714111027	575.937488627759	728.631981448181	722.357676397664	1205.88240309953	538.985105598044	336.823350148662	601.860719824781	532.799029103756	400.673905358384	636.986620571503	717.090009282567	508.021455100855	0.496528059309177	0.0229947264465455	0.443959048220286	Fzd9	5	135277792	135280084	-	2293	protein_coding	frizzled class receptor 9 [Source:MGI Symbol;Acc:MGI:1313278]	-	549	569	644	799	758	846	575	387	504	556	457	574	23.756173942905	23.7061195673021	25.7039702049075	33.273813356519	32.2920323324023	56.5080418284775	24.1858273320954	14.7125948522903	27.5522889050186	23.7849074651108	17.7924596014384
ENSMUSG00000120780	18.5409126561266	11.2617725295823	14.30900592864	10.9431586700603	6.67084925433199	7.12696455732585	3.74946160416031	8.70344574027551	7.16500856934263	0.958271635078697	7.89073336592004	4.43893115380838	11.4754439326778	5.48430867809759	1.07147414119698	0.0230101740841968	0.443959048220286	ENSMUSG00000120780	7	115064541	115065572	+	1032	lncRNA	novel transcript	-	19	12	16	12	7	5	4	10	6	1	9	4	1.82676259543522	1.11084587746401	1.41892252106151	1.11035384385275	0.662595634891122	0.74205185776602	0.373832841742466	0.84470033842872	0.728790587615445	0.0950497616165772	0.778550262062329
ENSMUSG00000037418	8.78253757395473	2.81544313239557	4.47156435269999	7.29543911337352	4.76489232452285	7.12696455732585	1.87473080208015	0.870344574027551	3.58250428467131	1.91654327015739	0.876748151768893	4.43893115380838	5.87614017571209	2.25996703941895	1.42803771740052	0.0230359994566874	1	Best1	19	9962538	9978997	-	2579	protein_coding	bestrophin 1 [Source:MGI Symbol;Acc:MGI:1346332]	-	9	3	5	8	5	5	2	1	3	2	1	4	0.346257647525608	0.111127660483022	0.177434088035027	0.296209168115817	0.189386444138824	0.296935834515135	0.0747955588751889	0.0338011147444141	0.145814634823408	0.0760692935155546	0.0346156507883471
ENSMUSG00000031903	78.0670006573753	85.401775015999	108.21185733534	97.5764981413709	121.02826504288	102.628289625492	103.110194114408	48.7392961455428	77.6209261678785	54.6214831994857	61.3723706238225	86.5591574992634	98.8189476364096	72.0039046250669	0.46074042466607	0.0231280884102998	0.444053374791863	Pla2g15	8	106877031	106891347	+	3013	protein_coding	phospholipase A2, group XV [Source:MGI Symbol;Acc:MGI:2178076]	-	80	91	121	107	127	72	110	56	65	57	70	78	2.63450521213569	2.88532354365526	3.67540020432278	3.39113045839131	4.11751146419658	3.65996822034161	3.52120014890514	1.62020982271731	2.70424121126474	1.85569438344956	2.07406685589787
ENSMUSG00000029007	222.49095187352	217.727602238591	236.09859782256	217.951243512034	209.655262279005	265.123081532521	153.727925770573	160.143401621069	208.979416605827	181.113339029874	156.061171014863	244.141213459461	228.174456543039	184.027744583611	0.312449110685211	0.023323183368075	0.445366817495767	Agtrap	4	148161518	148172488	-	4236	protein_coding	angiotensin II, type I receptor-associated protein [Source:MGI Symbol;Acc:MGI:1339977]	-	228	232	264	239	220	186	164	184	175	189	178	220	5.34056373509673	5.23219946816852	5.70382735803478	5.38768010069628	5.07337491385675	6.725134003867	3.73409235122927	3.78655471821418	5.17861111596433	4.37659723885509	3.75135266340892
ENSMUSG00000060143	155.158163806534	361.315201990765	143.98437215694	387.570202897968	385.956278286351	792.518458774634	253.088658280821	114.885483771637	317.648713240856	160.031363058142	76.2770892038937	150.923659229485	371.083779652199	178.809161130806	1.05314364679368	0.0234418246542262	0.445366817495767	Gm10076	14	105919259	105919665	+	407	lncRNA	predicted gene 10076 [Source:MGI Symbol;Acc:MGI:3704451]	-	159	385	161	425	405	556	270	132	266	167	87	136	38.762423478569	90.3688132747745	36.2034420637917	99.7135945769486	97.2055007227426	209.230181607509	63.9832819552338	28.272348624598	81.925373377351	40.2487865259149	19.0830894701076
ENSMUSG00000051650	0.975837508217192	15.9541777502416	8.94312870539999	11.855088559232	3.81191385961828	4.27617873439551	2.81209620312023	3.4813782961102	1.19416809489044	2.87481490523609	1.75349630353779	4.43893115380838	7.63605418618409	2.75914749278386	1.48132282386539	0.0234432578229325	0.445366817495767	B3gnt2	11	22709738	22810961	-	4180	protein_coding	UDP-GlcNAc:betaGal beta-1,3-N-acetylglucosaminyltransferase 2 [Source:MGI Symbol;Acc:MGI:1889505]	-	1	17	10	13	4	3	3	4	1	3	2	4	0.0237373331464259	0.388530304510138	0.218948570833654	0.29697980799698	0.0934789740543593	0.109923088595387	0.0692216793082939	0.0834192104553531	0.029988512217669	0.0704004932930438	0.0427147193220799
ENSMUSG00000024511	11.7100500986063	9.38481044131857	10.73175444648	22.7982472292923	15.2476554384731	8.55235746879101	1.87473080208015	9.57379031430306	2.38833618978088	0.958271635078697	4.38374075884447	14.4265262498772	13.0708125204935	5.60089932499408	1.23720100958135	0.023568465510439	0.445366817495767	Rab27b	18	70112202	70274676	-	10679	protein_coding	RAB27B, member RAS oncogene family [Source:MGI Symbol;Acc:MGI:1931295]	-	12	10	12	25	16	6	2	11	2	1	5	13	0.111495891995948	0.0894585124654972	0.102841654771196	0.223547220178239	0.146359064162271	0.0860527222265605	0.0180632780540418	0.0897934098870946	0.0234763519186921	0.0091854437670482	0.0417987467848802
ENSMUSG00000021947	97.5837508217192	73.2015214422849	80.4881583485999	93.0168486955124	79.0972125870793	143.964684057982	59.9913856665649	59.1834310338735	68.067581408755	68.9955577256662	60.4956224720536	96.5467525953323	94.5586959921963	68.8800551503742	0.450652329446548	0.0235774144095484	0.445366817495767	Cryl1	14	57512450	57635986	-	2178	protein_coding	crystallin, lambda 1 [Source:MGI Symbol;Acc:MGI:1915881]	-	100	78	90	102	83	101	64	68	57	72	69	87	4.55564979577871	3.42128289532991	3.78183895076311	4.47200363557224	3.72263490110416	7.1024379466178	2.83412666797594	2.72165706839182	3.2805614880541	3.24268938804323	2.82823217329529
ENSMUSG00000120512	191.26415161057	214.912159106195	163.65925530882	227.982472292923	182.971865261677	202.405793428054	178.099426197615	118.366862067747	185.096054708018	152.365189977513	166.58214883609	156.472323171745	197.199282834706	159.497000826455	0.308319352043184	0.0235995102046063	0.445366817495767	ENSMUSG00000120512	12	73086116	73087384	+	1269	lncRNA	novel transcript	-	196	229	183	250	192	142	190	136	155	159	190	141	15.3250766747075	17.2395576917069	13.1979921019303	18.8121415625171	14.7798434627791	17.1384156728863	14.4407296313756	9.34242568157193	15.3109196736231	12.2904060552726	13.366442114104
ENSMUSG00000033763	1815.05776528398	1908.8704437642	2026.51296464364	1704.39696286189	1865.93183428315	5043.04012076377	1257.94436819578	1370.79270409339	1984.70737370791	1337.74720256986	1415.07151695499	2163.97893748159	2393.9683486001	1588.37368383392	0.591514749830598	0.023612312097975	0.445366817495767	Mtss2	8	111448108	111468032	+	5311	protein_coding	MTSS I-BAR domain containing 2 [Source:MGI Symbol;Acc:MGI:3039591]	-	1860	2034	2266	1869	1958	3538	1342	1575	1662	1396	1614	1950	34.7492031155775	36.5870089003038	39.0482882528312	33.6041451210371	36.0136064022529	102.029433850688	24.371001279146	25.8515520633034	39.2270744752592	25.7833798093914	27.1300798532102
ENSMUSG00000030409	5775.98221113756	5644.96348045312	5235.30754414115	6291.40430539549	6053.31920907383	13405.8203323299	4867.73852760112	3938.30919747467	6004.27718110912	4594.91249020235	4509.11574454742	6083.55514629439	7067.79951375518	4999.65138120484	0.499292892321964	0.0238081304395651	0.447188719438162	Dmpk	7	18817774	18827746	+	4330	protein_coding	dystrophia myotonica-protein kinase [Source:MGI Symbol;Acc:MGI:94906]	-	5919	6015	5854	6899	6352	9405	5193	4525	5028	4795	5143	5482	135.634025186061	132.708883130105	123.73233770669	152.1451456147	143.302187791452	332.670930688346	115.671824103812	91.098883149987	145.558836216914	108.625413943172	106.035788701969
ENSMUSG00000085772	22.4442626889954	35.6622796770106	19.67488315188	10.9431586700603	23.8244616226143	17.104714937582	15.9352118176813	14.7958577584684	10.7475128540139	17.2488894314166	9.64422966945782	6.65839673071257	21.6089601246904	12.5050163769584	0.783878802329358	0.0240392470130245	0.448093970718189	D630024D03Rik	11	31739169	31774552	-	2678	lncRNA	RIKEN cDNA D630024D03 gene [Source:MGI Symbol;Acc:MGI:3041224]	-	23	38	22	12	25	12	17	17	9	18	11	6	0.852168487190959	1.35558040610619	0.751848789165899	0.427888411820776	0.911926137852926	0.686300986301299	0.612259463735046	0.55337650251656	0.42127252786733	0.659314552572643	0.366695816734361
ENSMUSG00000026649	26.3476127218642	26.277469235692	16.99194454026	31.9175461210092	34.3072247365645	55.5903235471416	23.4341350260019	23.4993034987439	17.9125214233566	13.4158028911018	14.9047185800712	24.4141213459461	31.9053534837552	19.5967671275369	0.682605181286142	0.0240607239281721	0.448093970718189	Cfap126	1	170941487	170954536	+	1774	protein_coding	cilia and flagella associated protein 126 [Source:MGI Symbol;Acc:MGI:1922722]	-	27	28	19	35	36	39	25	27	15	14	17	22	1.51014397908998	1.50784491146185	0.980208314295872	1.88397129086628	1.98234442160372	3.36709167659152	1.35920058017977	1.32676044137417	1.05990964827951	0.774114405770185	0.855498296230834
ENSMUSG00000089817	16.5892376396923	8.44632939718671	16.09763166972	2.73578966751507	14.2946769735686	15.6793220261169	6.56155780728053	6.96275659222041	7.16500856934263	5.74962981047218	6.13723706238225	3.32919836535629	12.3071645622999	5.98423136784238	1.02433815978712	0.0240856112303342	0.448093970718189	Gm7162	17	13038706	13039729	-	1024	processed_pseudogene	predicted gene 7162 [Source:MGI Symbol;Acc:MGI:3645097]	-	17	9	18	3	15	11	7	8	6	6	7	3	1.64724110682131	0.83964327066127	1.60875883491446	0.279757120814463	1.43094034990438	1.6452681033906	0.659318468932513	0.681039647858156	0.73448426408119	0.57475402727524	0.610269866876982
ENSMUSG00000026709	200.046689184524	184.880765693976	194.06589290718	200.624575617772	181.065908331868	215.234329631241	144.354271760172	178.420637675648	192.26106327736	160.031363058142	162.198408077245	155.362590383293	195.98636022776	165.43805570531	0.243307597632272	0.0242607933642804	0.449663427039584	Dars2	1	160868171	160898228	-	5195	protein_coding	aspartyl-tRNA synthetase 2 (mitochondrial) [Source:MGI Symbol;Acc:MGI:2442510]	-	205	197	217	220	190	151	154	205	161	167	185	140	3.91540342120739	3.62270468835326	3.82289683658082	4.04386808964274	3.5727142056772	4.45179692394204	2.85911962812544	3.43993847156843	3.88482559234782	3.15327355458082	3.1791426806318
ENSMUSG00000102758	7.80670006573754	7.50784835305486	4.47156435269999	7.29543911337352	14.2946769735686	1.42539291146517	0.937365401040076	5.22206744416531	2.38833618978088	0.958271635078697	3.50699260707557	3.32919836535629	7.1336036283166	2.72370527374947	1.40025443684323	0.0242877025194977	0.449663427039584	Naaladl2	3	23852266	25198425	-	10411	protein_coding	N-acetylated alpha-linked acidic dipeptidase-like 2 [Source:MGI Symbol;Acc:MGI:2685867]	-	8	8	5	8	15	1	1	6	2	1	4	3	0.0762440131031104	0.0734090830559251	0.0439537520932029	0.0733765675315237	0.14074372474326	0.0147113152860346	0.00926413151181982	0.0502390211848107	0.0240806802554714	0.00942189549402629	0.0342997842217451
ENSMUSG00000031441	1049.02532133348	1103.65370789906	1174.23279901902	1057.83867143916	1212.18860735861	1120.35882841162	1059.22290317529	903.417667840598	982.80034209483	999.477315387081	1084.53746373812	941.053404607377	1119.54965591016	995.084849473882	0.169728310071291	0.0242899217007044	0.449663427039584	Atp11a	8	12807014	12918728	+	11150	protein_coding	ATPase, class VI, type 11A [Source:MGI Symbol;Acc:MGI:1354735]	-	1075	1176	1313	1160	1272	786	1130	1038	823	1043	1237	848	9.56625170344976	10.0759200594798	10.7772573923693	9.93443044508973	11.1440351095979	10.7967147718497	9.77463916426892	8.11530509175121	9.25243770587371	9.17572037756098	9.90418343542179
ENSMUSG00000039234	87.8253757395473	110.740763207559	110.89479594696	106.695797033088	116.263372718358	124.00918329747	87.1749822967271	98.3489368651132	64.4850771240836	70.9121009958236	101.702785605192	90.9980886530718	109.40488132383	85.6036619233352	0.344289949009241	0.024433016724298	0.450554744793104	Sec24d	3	123061104	123159290	+	6325	protein_coding	Sec24 related gene family, member D (S. cerevisiae) [Source:MGI Symbol;Acc:MGI:1916858]	-	90	118	124	117	122	87	93	113	54	74	116	82	1.4118552932309	1.78227098253039	1.79423594046639	1.76638424930378	1.8842109726783	2.10669988925421	1.41814153435079	1.5574003899795	1.0701987316636	1.14763007037704	1.63727376323242
ENSMUSG00000121204	78.0670006573753	70.3860783098893	69.7564039021199	82.0736900254521	77.1912556572702	102.628289625492	43.1188084478435	45.2579178494326	101.504288065687	45.9970384837775	46.4676520437513	57.706104999509	80.0171196962665	56.6753016483335	0.504475501147449	0.0244582569030735	0.450554744793104	ENSMUSG00000121204	17	79922937	79924418	+	1482	lncRNA	novel transcript, sense intronic to Rmdn2	-	80	75	78	90	81	72	46	52	85	48	53	52	5.35611619714226	4.83465311042027	4.81686855834038	5.79901400230789	5.33908755656629	7.44094753568777	2.99368972051254	3.05870438336295	7.18955357013347	3.17704790245531	3.19265145702213
ENSMUSG00000101588	7.80670006573754	1.87696208826371	8.94312870539999	3.64771955668676	6.67084925433199	8.55235746879101	3.74946160416031	3.4813782961102	3.58250428467131	0.958271635078697	0.876748151768893	1.1097327884521	6.24961952320183	2.29301612670692	1.43801149349304	0.0245574113461282	1	Gm28265	15	103010711	103013029	-	2319	lncRNA	predicted gene 28265 [Source:MGI Symbol;Acc:MGI:5578971]	-	8	2	10	4	7	6	4	4	3	1	1	1	0.342292548691886	0.0823913285570543	0.394655034965361	0.164709668945816	0.294867915139128	0.396272971391738	0.166362868770256	0.150363216775927	0.162162976804472	0.0422989883520085	0.038496663813345
ENSMUSG00000040046	89.7770507559816	53.4934195155159	26.8293861162	76.602110690422	58.1316863591788	105.479075448423	33.7451544374427	38.2951612572122	45.3783876058366	33.5395072277544	43.8374075884446	64.3645017302215	68.3854548142868	43.1933533078187	0.65865878638984	0.0245674765905081	0.451882260713036	Tph1	7	46294065	46321961	-	6172	protein_coding	tryptophan hydroxylase 1 [Source:MGI Symbol;Acc:MGI:98796]	-	92	57	30	84	61	74	36	44	38	35	50	58	1.4790066161357	0.882269360228217	0.444850142296503	1.29961052624632	0.965459689095129	1.83632586759156	0.562566337346731	0.62145419584205	0.771771756424911	0.556253627607059	0.723215840757834
ENSMUSG00000041324	12.6858876068235	9.38481044131857	19.67488315188	25.5340368968073	20.9655262279005	1.42539291146517	4.68682700520038	8.70344574027551	1.19416809489044	10.5409879858657	8.76748151768893	5.54866394226048	14.9450895393658	6.57359571436357	1.18367872002482	0.0249496148093308	0.455398173939261	Inhba	13	16186436	16206206	+	6390	protein_coding	inhibin beta-A [Source:MGI Symbol;Acc:MGI:96570]	-	13	10	22	28	22	1	5	10	1	11	10	5	0.201860200810138	0.14950351402489	0.315094062188776	0.41842442190883	0.336319501331725	0.0239686233869963	0.0754686018541128	0.136421087520883	0.0196168984459869	0.168858355848417	0.139708549895379
ENSMUSG00000057778	336.663940334931	367.884569299688	345.20476802844	341.061778550212	327.824591927172	369.176764069479	285.896447317223	285.473020281037	349.891251802898	299.939021779632	281.436156717815	317.383577497299	347.969402034987	303.336579232651	0.200128804172756	0.0249939868668348	0.455398173939261	Cyb5d2	11	72668058	72686968	-	5143	protein_coding	cytochrome b5 domain containing 2 [Source:MGI Symbol;Acc:MGI:2684848]	-	345	392	386	374	344	259	305	328	293	313	321	286	6.655961137558	7.281515889766	6.86893136435317	6.94408342089829	6.53389492379177	7.71306851870752	5.71979512282999	5.5595505688658	7.14138254977017	5.96978296681709	5.57201595294385
ENSMUSG00000048550	117.100500986063	137.956713487383	107.3175444648	189.681416947712	139.134855876067	152.517041526773	118.10804053105	92.2565248469204	139.717667102181	96.7854351429484	105.209778212267	98.7662181722365	140.6180122148	108.473944001267	0.37652611585128	0.0250856213186949	0.455398173939261	Thnsl1	2	21210535	21219820	+	4043	protein_coding	threonine synthase-like 1 (bacterial) [Source:MGI Symbol;Acc:MGI:2139347]	-	120	147	120	208	146	107	126	106	117	101	120	89	2.94500279649944	3.47348839547365	2.7164136317131	4.91269096186941	3.52760006714657	4.05344221330472	3.00582686603118	2.285517175894	3.62754929141064	2.45046419807546	2.64972832203256
ENSMUSG00000024068	860.688682247563	907.511169675506	863.906232941639	1077.90112900094	766.194685783274	1248.64419044349	724.583455003979	630.129471595947	919.509433065637	721.578541214259	692.631039897425	898.883558646197	954.141015015401	764.552583237241	0.319405702741615	0.0252182495203646	0.456262466210013	Spast	17	74645982	74698110	+	6164	protein_coding	spastin [Source:MGI Symbol;Acc:MGI:1858896]	-	882	967	966	1182	804	876	773	724	770	753	790	810	14.1975746837958	14.9870481605551	14.3427653341628	18.3111111186437	12.7415905939312	21.7663408526908	12.0952269565326	10.2390178855144	15.6588295625875	11.9829314654763	11.4416406672106
ENSMUSG00000032625	40.9851753451221	47.8625332507247	36.6668276921399	58.3635129069882	50.5078586399422	9.97775038025618	17.8099426197615	22.6289589247163	17.9125214233566	29.7064206874396	36.8234223742935	22.1946557690419	40.7272763691956	24.5126536331016	0.739982512991598	0.0252853690843962	0.456262466210013	Thsd7a	6	12311609	12749409	-	13737	protein_coding	thrombospondin, type I, domain containing 7A [Source:MGI Symbol;Acc:MGI:2685683]	-	42	51	41	64	53	7	19	26	15	31	42	20	0.303365087514489	0.35467496677274	0.273155755037283	0.444885168272952	0.376889639513772	0.0780458996942816	0.133400931078224	0.164992352629536	0.136877026719651	0.221360702747146	0.272948828863083
ENSMUSG00000038526	358.132365515709	389.469633314721	253.98485523336	306.408442761688	384.050321356542	530.246163065043	236.216081062099	222.808210951053	250.775299926992	326.770627561836	194.638089692694	390.625941535138	370.381963541177	270.305708454969	0.453295450246072	0.0253285486934402	0.456492292858337	Car14	3	95805080	95812003	-	2543	protein_coding	carbonic anhydrase 14 [Source:MGI Symbol;Acc:MGI:1344341]	-	367	415	284	336	403	372	252	256	210	341	222	352	14.3195018822675	15.5902828811209	10.2209291155347	12.6169031348679	15.480640085876	22.4047720333312	9.55765475372715	8.77558284743061	10.3515202613723	13.153421828554	7.79346263116738
ENSMUSG00000031983	164.916538888705	209.281272841404	190.48864142502	222.510892957892	218.232068463147	369.176764069479	202.470926624656	172.328225657455	186.290222802908	133.199757275939	138.526207979485	184.215642883048	229.101029774275	169.505163870582	0.430106739961022	0.0254901379747492	0.456730428367174	2310022B05Rik	8	125362495	125390108	-	3307	protein_coding	RIKEN cDNA 2310022B05 gene [Source:MGI Symbol;Acc:MGI:1916801]	-	169	223	213	244	229	259	216	198	156	139	158	166	5.07061593023834	6.44203272996816	5.89472847160675	7.04555943737712	6.76443480074946	11.9952559394354	6.29965424996194	5.21931322507321	5.91318689050427	4.12298101130171	4.26527203342523
ENSMUSG00000020841	1593.54265091867	1739.00537477633	1564.15321057446	1470.94291123394	1385.63068797124	1143.16511499507	1172.64411670114	1243.72239628537	1347.02161103641	1308.9990535175	1289.69653125204	1240.68125748944	1482.73999174495	1267.12749438032	0.228062980856585	0.0255594180426925	0.456730428367174	Cpd	11	76669250	76737844	-	8332	protein_coding	carboxypeptidase D [Source:MGI Symbol;Acc:MGI:107265]	-	1633	1853	1749	1613	1454	802	1251	1429	1128	1366	1471	1118	19.4466648844833	21.2460606506132	19.2113969109708	18.4860855150703	17.0468984094353	14.7424294000493	14.4812218357075	14.9508310212471	16.9703594151222	16.0817078190144	15.7611264926319
ENSMUSG00000057060	0	15.0156967061097	7.15450296431999	2.73578966751507	10.4827631139503	14.2539291146517	2.81209620312023	2.61103372208265	0	2.87481490523609	5.26048891061336	1.1097327884521	8.27378026109112	2.44469442158407	1.70593078123363	0.0255705966904937	0.456730428367174	Slc35f3	8	126865734	127122717	+	3348	protein_coding	solute carrier family 35, member F3 [Source:MGI Symbol;Acc:MGI:2444426]	-	0	16	8	3	11	10	3	3	0	3	6	1	0	0.45654836540934	0.218686983532777	0.0855649019456421	0.320950061754737	0.457465661418478	0.0864237214780969	0.0781120743063118	0	0.0878954784841467	0.159988823267289
ENSMUSG00000049097	22.4442626889954	30.0313934122194	35.7725148215999	25.5340368968073	34.3072247365645	44.1871802554202	26.2462312291221	26.1103372208265	16.7183533284661	21.0819759717313	23.6722000977601	9.98759509606886	32.0461021352678	20.6361154906625	0.606930669710369	0.0256333168594013	0.456730428367174	Ankrd34a	3	96503952	96507091	+	2583	protein_coding	ankyrin repeat domain 34A [Source:MGI Symbol;Acc:MGI:3617846]	-	23	32	40	28	36	31	28	30	14	22	27	9	0.883510340184819	1.1835260761831	1.41727452742497	1.03512661865948	1.36147077194154	1.83815122211773	1.04551624032039	1.01246312341282	0.679414531543938	0.835466429633283	0.933175227001537
ENSMUSG00000022941	32.2026377711673	16.8926587943734	25.04076037512	45.5964944585845	45.7429663154194	34.2094298751641	17.8099426197615	33.9434383870745	26.2716980875896	11.4992596209444	17.5349630353779	7.76812951916467	33.2808245983048	19.1379052116521	0.793194786280373	0.0256463501623982	0.456730428367174	Ripply3	16	94129279	94137794	+	1531	protein_coding	ripply transcriptional repressor 3 [Source:MGI Symbol;Acc:MGI:2181192]	-	33	18	28	50	48	24	19	39	22	12	20	7	2.13868565265708	1.12318054755995	1.67379103398895	3.11856402910962	3.06264228515131	2.4009327776811	1.19694878525249	2.22060739523704	1.80126948630754	0.768841442102999	1.16621506705613
ENSMUSG00000003665	3.90335003286877	3.75392417652743	0.894312870539999	7.29543911337352	6.67084925433199	8.55235746879101	4.68682700520038	0.870344574027551	0	0	1.75349630353779	1.1097327884521	5.17837215273879	1.40340011186964	1.8249030367267	0.0257838328894415	1	Has1	17	18063585	18075467	-	4518	protein_coding	hyaluronan synthase 1 [Source:MGI Symbol;Acc:MGI:106590]	-	4	4	1	8	7	6	5	1	0	0	2	1	0.0878459960620277	0.0845796772571089	0.0202568620204664	0.169084427749157	0.151349866137149	0.203399074957379	0.106738460789681	0.0192946159641089	0	0	0.0395191515640314
ENSMUSG00000113629	9.75837508217192	6.569367308923	2.68293861162	6.38350922420183	14.2946769735686	15.6793220261169	3.74946160416031	5.22206744416531	2.38833618978088	0.958271635078697	6.13723706238225	4.43893115380838	9.22803153776703	3.81571751489597	1.23018846548501	0.0257915855316514	0.458693729311521	Gm48558	12	15892759	15900626	-	983	lncRNA	predicted gene, 48558 [Source:MGI Symbol;Acc:MGI:6098113]	-	10	7	3	7	15	11	4	6	2	1	7	4	1.0093799852702	0.68029421997287	0.279309773983114	0.679992893183475	1.49062351810995	1.71389067942215	0.392467439143667	0.532083875437501	0.255039635950878	0.099787745664606	0.635723645658219
ENSMUSG00000043953	90.7528882641988	125.756459913669	174.3910097553	118.55088559232	109.592523464026	186.726471401937	110.609117322729	88.7751465508102	93.1451114014541	104.451608223578	115.730756033494	86.5591574992634	134.295039731908	99.8784828385548	0.419682102174388	0.0258901123815334	0.458693729311521	Ccrl2	9	110883554	110886587	-	2598	protein_coding	chemokine (C-C motif) receptor-like 2 [Source:MGI Symbol;Acc:MGI:1920904]	-	93	134	195	130	115	131	118	102	78	109	132	78	3.55182867103218	4.92740103614134	6.86932178931913	4.7781970647705	4.32403221977776	7.72282330678243	4.38066475519924	3.42249947745808	3.76345439701648	4.11545711498289	4.53584940976729
ENSMUSG00000024736	40.9851753451221	37.5392417652743	40.2440791742999	60.1873726853316	46.6959447803239	47.0379660783506	36.557250640563	26.9806817948541	47.7667237956175	25.8733341471248	28.9326890083735	29.9627852882066	45.4482966381171	32.6789107791232	0.486706740048362	0.025957247616678	0.458693729311521	Tmem132a	19	10835186	10847304	-	4548	protein_coding	transmembrane protein 132A [Source:MGI Symbol;Acc:MGI:2147810]	-	42	40	45	66	49	33	39	31	40	27	33	27	0.916298638343565	0.840217638187374	0.905545870136549	1.38574503467639	1.05246061267666	1.11131565822689	0.827068173617566	0.594187625923738	1.10248004458977	0.582336534231378	0.64776477388827
ENSMUSG00000025504	19.5167501643438	38.4777228094061	24.14644750458	29.1817564534941	37.1661601312782	19.9555007605124	18.7473080208015	16.5365469065235	17.9125214233566	16.2906177963379	21.0419556424534	22.1946557690419	28.0740563039358	18.7872675930858	0.592841863223329	0.0259700194166928	0.458693729311521	Eps8l2	7	140918793	140942933	+	5377	protein_coding	EPS8-like 2 [Source:MGI Symbol;Acc:MGI:2138828]	-	20	41	27	32	39	14	20	19	15	17	24	20	0.369061010050438	0.728443846743181	0.459559897792192	0.568289711415803	0.70852437931661	0.398778695964421	0.358746041173726	0.308032066875774	0.34968936508236	0.31012702581388	0.398469466467459
ENSMUSG00000023971	141.496438691493	139.833675575647	137.72418206316	150.468431713329	122.93422197269	94.0759321567012	124.66959833833	117.496517493719	71.6500856934263	96.7854351429484	111.347015274649	87.6688902877155	131.088813695503	101.602923705132	0.367276283282592	0.0259707219863609	0.458693729311521	Rrp36	17	46977250	46985278	-	2339	protein_coding	ribosomal RNA processing 36 [Source:MGI Symbol;Acc:MGI:2385053]	-	145	149	154	165	129	66	133	135	60	101	127	79	6.15100368535646	6.0856686933834	6.02571928247283	6.73617830024392	5.38753018272677	4.3217303237417	5.4842668369179	5.03136601752413	3.21552751782445	4.23566770107699	4.84727146201782
ENSMUSG00000041673	2.92751252465158	3.75392417652743	3.57725148215999	2.73578966751507	2.85893539471371	0	0	0.870344574027551	1.19416809489044	0	0	1.1097327884521	2.64223554092796	0.529040909561681	2.46160353347385	0.0260408020852218	1	Lrrc18	14	32713339	32737248	+	3135	protein_coding	leucine rich repeat containing 18 [Source:MGI Symbol;Acc:MGI:1914830]	-	3	4	4	3	3	0	0	1	1	0	0	1	0.0949493325857037	0.121891860238475	0.116772571111282	0.0913784024606092	0.0934789740543593	0	0	0.0278064034851177	0.039984682956892	0	0
ENSMUSG00000033066	31.2268002629501	45.985571162461	32.19526333944	44.6845645694128	52.4138155697513	38.4856086095596	14.9978464166412	27.8510263688816	44.1842195109462	15.3323461612592	25.4256964012979	33.2919836535629	40.8319372522625	26.8471864187648	0.620831312677086	0.0260520303146414	0.459588464197704	Gas7	11	67345917	67575800	+	8057	protein_coding	growth arrest specific 7 [Source:MGI Symbol;Acc:MGI:1202388]	-	32	49	36	49	55	27	16	32	37	16	29	30	0.394080387447677	0.58099845198378	0.408928645141469	0.580741106863038	0.66683679207823	0.513256372465989	0.191533073192615	0.346225443419015	0.575651396249806	0.1947947950618	0.321327930757263
ENSMUSG00000028407	44.8885253779908	39.416203853538	47.3985821386199	47.4203542369279	28.5893539471371	68.4188597503281	33.7451544374427	27.8510263688816	32.2425385620418	31.622963957597	19.2884593389156	43.2795787496317	46.0219798840903	31.3382869024184	0.549787888017957	0.0261591613835974	0.460395099703103	Smim27	4	40269579	40270940	+	1150	protein_coding	small integral membrane protein 27 [Source:MGI Symbol;Acc:MGI:1913684]	-	46	42	53	52	30	48	36	32	27	33	22	39	3.96888210208241	3.4890220081739	4.21790142456414	4.31782816496479	2.54831811878623	6.39274449153001	3.01926907313393	2.42568556315392	2.94304651207489	2.81479537531666	1.70784590819933
ENSMUSG00000054072	204.92587672561	175.495955252657	252.19622949228	167.795099607591	182.018886796773	49.8887519012809	93.7365401040076	140.995820992463	113.445969014592	68.9955577256662	156.061171014863	71.0228984609341	172.053466629365	107.376326218754	0.682212397105163	0.0262558404844095	0.461554898081735	Iigp1	18	60509099	60525706	+	5823	protein_coding	interferon inducible GTPase 1 [Source:MGI Symbol;Acc:MGI:1926259]	-	210	187	282	184	191	35	100	162	95	72	178	64	3.57833265257302	3.06794150805017	4.43221393364035	3.01738609395946	3.20417925921	0.920587776146613	1.65634334826646	2.42521692220277	2.04506924293944	1.21287609259113	2.72895927910015
ENSMUSG00000121048	1.95167501643438	3.75392417652743	1.78862574108	6.38350922420183	0	0	0.937365401040076	0	0	0	0	0	2.31295569304061	0.156227566840013	3.21802666309449	0.0263377146943502	1	ENSMUSG00000121048	6	125230137	125231248	-	1112	lncRNA	novel transcript	-	2	4	2	7	0	0	1	0	0	0	0	0	0.178456929050468	0.343642969287426	0.164605220518826	0.601108825538989	0	0	0.0867345981740613	0	0	0	0
ENSMUSG00000030223	9.75837508217192	8.44632939718671	7.15450296431999	10.0312287808886	9.5297846490457	7.12696455732585	3.74946160416031	2.61103372208265	0	1.91654327015739	3.50699260707557	11.097327884521	8.67453090515646	3.81355984799948	1.20349618933495	0.0263954167357881	0.462394483089325	Ptpro	6	137229317	137440231	+	6723	protein_coding	protein tyrosine phosphatase, receptor type, O [Source:MGI Symbol;Acc:MGI:1097152]	-	10	9	8	11	10	5	4	3	0	2	4	10	0.147585977319739	0.127888548141773	0.108904361277367	0.156238990969017	0.145300502583379	0.113907112481709	0.0573844255062062	0.0388991855983239	0	0.0291808281982174	0.0531154326242136
ENSMUSG00000054863	109.293800920325	120.125573648878	112.68342168804	72.0424612445635	94.3448680255524	165.34557772996	102.172828713368	68.7572213481765	81.2034304525498	70.9121009958236	84.1678225698137	89.8883558646197	112.305950542886	82.8502933240586	0.430590133945466	0.026396110538477	0.462394483089325	Tafa5	15	87428500	87643565	+	2908	protein_coding	TAFA chemokine like family member 5 [Source:MGI Symbol;Acc:MGI:2146182]	-	112	128	126	79	99	116	109	79	68	74	96	81	3.82148207903396	4.20501768195453	3.96546882003675	2.59413480575502	3.32560772379427	6.10952627213795	3.61517440697442	2.36818188416151	2.93120175816721	2.49613486765295	2.94713936890719
ENSMUSG00000023964	6.83086255752034	16.8926587943734	9.83744157593999	10.0312287808886	13.341698508664	1.42539291146517	3.74946160416031	6.09241201819286	4.77667237956175	0.958271635078697	5.26048891061336	5.54866394226048	9.72654718814192	4.39766174831124	1.17297812553689	0.0265424686364861	0.463633071746833	Calcr	6	3685680	3764714	-	3912	protein_coding	calcitonin receptor [Source:MGI Symbol;Acc:MGI:101950]	-	7	18	11	11	14	1	4	7	4	1	6	5	0.17754457256248	0.439567847217352	0.257342926557551	0.268505811933717	0.34959033497323	0.0391512023115814	0.0986184797234725	0.155984541022727	0.128171759785129	0.0250744769908762	0.136922949974152
ENSMUSG00000029804	905.577207625554	1075.49927657511	1076.75269613016	1001.29901831052	989.191646570944	759.734421810935	941.114862644237	765.032880570217	847.859347372211	864.361014840985	783.81284768139	727.984709224575	968.009044503869	821.694277055602	0.238027657737657	0.0266444562260656	0.464573978034714	Herc3	6	58808450	58897383	+	9127	protein_coding	hect domain and RLD 3 [Source:MGI Symbol;Acc:MGI:1921248]	-	928	1146	1204	1098	1038	533	1004	879	710	902	894	656	10.0885356380313	11.9952368028205	12.0730453753254	11.4877279245456	11.1096283495677	8.94423308152396	10.6096930713525	8.39543473866734	9.75127715126527	9.69413841321941	8.74446635965087
ENSMUSG00000040146	29.2751252465158	24.4005071474283	33.08957620998	34.6533357885242	33.35424627166	29.9332511407686	19.6846734218416	20.0179252026337	21.4950257080279	15.3323461612592	15.7814667318401	34.401716442015	30.7843403008128	21.1188589446029	0.559822679080868	0.0266917237903508	0.464589773434614	Rgl3	9	21880007	21900742	-	3924	protein_coding	ral guanine nucleotide dissociation stimulator-like 3 [Source:MGI Symbol;Acc:MGI:1918996]	-	30	26	37	38	35	21	21	23	18	16	18	31	0.758578383425538	0.632989648830152	0.862960906348952	0.92472894029327	0.8713031284501	0.819660951147053	0.516163694332487	0.510953293398168	0.575009087476406	0.399964746129695	0.409512676069482
ENSMUSG00000097935	2.92751252465158	4.69240522065929	1.78862574108	2.73578966751507	1.90595692980914	1.42539291146517	0	0	0	0.958271635078697	0.876748151768893	1.1097327884521	2.57928049919671	0.490792095883281	2.40765127697212	0.0269092138140339	1	Gm3809	1	186692705	186693710	+	1006	processed_pseudogene	predicted gene 3809 [Source:MGI Symbol;Acc:MGI:3781982]	-	3	5	2	3	2	1	0	0	0	1	1	1	0.295890812779504	0.474814838279843	0.18194930936077	0.284762715421481	0.19420582084852	0.152246027279231	0	0	0	0.0975063160917571	0.0887413154902058
ENSMUSG00000008734	568.913267290623	538.688119331686	576.831801498299	574.515830178165	516.514327978277	742.629706873353	478.993719931479	349.008174185048	534.987306510916	400.557543462895	519.911653998954	560.415058168308	586.348842191734	473.978909376267	0.306384795068107	0.0269962095300669	0.467664585909248	Gprc5b	7	118571270	118594434	-	4630	protein_coding	G protein-coupled receptor, family C, group 5, member B [Source:MGI Symbol;Acc:MGI:1927596]	-	583	574	645	630	542	521	511	401	448	418	593	505	12.4938351269657	11.8435844265946	12.7496164540953	12.9932983282812	11.4353252947405	17.2345791131219	10.6447892418236	7.54997905945214	12.1290901769537	8.8557637077997	11.4339830855737
ENSMUSG00000115454	27.3234502300814	20.6465829709009	21.46350889296	32.8294760101809	31.4482893418508	28.5078582293034	18.7473080208015	18.2772360545786	10.7475128540139	20.1237043366526	25.4256964012979	11.097327884521	27.0365276125462	17.4031309253109	0.612353641104129	0.0270088383726181	0.467664585909248	Gm49086	14	52257533	52259365	+	908	lncRNA	predicted gene, 49086 [Source:MGI Symbol;Acc:MGI:6118474]	-	28	22	24	36	33	20	20	21	9	21	29	10	3.05971087164944	2.31467004423116	2.4190441218097	3.78596420767414	3.55024495623852	3.37355734455741	2.12442451915322	2.01611737163295	1.24247558329153	2.26863263629346	2.85125455739126
ENSMUSG00000084651	0.975837508217192	0.938481044131857	0	4.55964944585845	4.76489232452285	1.42539291146517	0	0	0	0.958271635078697	0	0	2.11070887236592	0.159711939179783	3.07010552065766	0.0274387022580216	1	Mir1904	13	110040343	110040422	+	80	miRNA	microRNA 1904 [Source:MGI Symbol;Acc:MGI:3811419]	-	1	1	0	5	5	1	0	0	0	1	0	0	1.24027565690075	1.19415931827381	0	5.96815191070854	6.10534549292534	1.91449379303633	0	0	0	1.22614192485385	0
ENSMUSG00000025013	3.90335003286877	1.87696208826371	4.47156435269999	3.64771955668676	7.62382771923656	0	0	0.870344574027551	0	0	0	3.32919836535629	3.58723729162597	0.69992382323064	2.44561942870558	0.0276315250777853	1	Tll2	19	41071192	41195274	-	4732	protein_coding	tolloid-like 2 [Source:MGI Symbol;Acc:MGI:1346044]	-	4	2	5	4	8	0	0	1	0	0	0	3	0.0838732481420628	0.040377322680433	0.0967038277773322	0.0807188762226007	0.16514882144853	0	0	0.0184220361212688	0	0	0
ENSMUSG00000055320	4485.92502527443	5817.64399257338	5976.69291381881	3871.14237953383	5679.75165083124	3562.05688575146	4404.68001948732	3847.7933617758	4211.83087067857	3783.2564152907	3983.06685348608	3389.1239359327	4898.86880796386	3936.6252427752	0.315704560294571	0.0277135273274267	0.476018719673269	Tead1	7	112278525	112506014	+	13570	protein_coding	TEA domain family member 1 [Source:MGI Symbol;Acc:MGI:101876]	TEA	4597	6199	6683	4245	5960	2499	4699	4421	3527	3948	4543	3054	33.6126584806059	43.6409350860977	45.0723300613402	29.871545893539	42.9038869716552	28.2052762788374	33.3981764940121	28.4003068715664	32.5804301572133	28.5382951765541	29.8873033934884
ENSMUSG00000019899	598.188392537139	637.228628965531	524.067342136439	657.501450092789	669.943860827913	352.072049131897	500.553124155401	371.637133109764	435.87135463501	451.345940122066	448.018305553904	517.135479418676	573.166953948618	454.093556165804	0.338605822755699	0.0277700680201738	0.476444130391883	Lama2	10	26856032	27495754	-	16605	protein_coding	laminin, alpha 2 [Source:MGI Symbol;Acc:MGI:99912]	-	613	679	586	721	703	247	534	427	365	471	511	466	3.66293997075658	3.90645794451268	3.22981117305401	4.1462571780749	4.13567757328661	2.27825337852442	3.10169817961716	2.24166835250439	2.75540337792819	2.78235638232417	2.7472985901107
ENSMUSG00000058070	1874.58385328523	1881.65449348437	1992.52907556312	2053.66611041465	1959.3237238438	1701.91913628941	1774.43270416886	1638.85883289388	1708.85454378822	1733.51338785736	1856.07583729475	1532.54098085234	1910.61273214676	1707.37938114257	0.162801996846983	0.0278131756800257	0.476638364939412	Eml1	12	108337216	108505876	+	7436	protein_coding	echinoderm microtubule associated protein like 1 [Source:MGI Symbol;Acc:MGI:1915769]	-	1921	2005	2228	2252	2056	1194	1893	1883	1431	1809	2117	1381	25.6328083583254	25.7588965372671	27.4216890548231	28.9193719266608	27.009339071446	24.5928519514296	24.5532163676667	22.0746234649495	24.123007653438	23.8632678005445	25.4158898711837
ENSMUSG00000048497	72.2119756080722	56.3088626479114	47.3985821386199	62.0112324636749	38.1191385961828	81.2473959535146	34.6825198384828	40.9061949792949	46.5725557007271	35.4560504979118	27.1791927048357	62.1450361533173	59.5495312346627	41.1569249790949	0.533278700071543	0.0278805549463516	0.4772476271924	Mmgt2	11	62539490	62557180	+	4898	protein_coding	membrane magnesium transporter 2 [Source:MGI Symbol;Acc:MGI:2448491]	-	74	60	53	68	40	57	37	47	39	37	31	56	1.49906735174611	1.1702663796885	0.990319852643683	1.32571443014514	0.797758496421441	1.78237886815959	0.728584791195095	0.836491327381516	0.998106831711802	0.74099226165116	0.565023818880678
ENSMUSG00000023007	486.942916600379	442.024571786105	473.091508515659	464.17231358839	383.097342891637	500.312911924274	415.252872660754	411.672983515032	329.590394189761	389.058283841951	444.511312946829	335.139302112533	458.273594217741	387.53752487781	0.237907085436097	0.0280032266197992	0.478255561690079	Prpf40b	15	99192968	99214899	+	4952	protein_coding	pre-mRNA processing factor 40B [Source:MGI Symbol;Acc:MGI:1925583]	-	499	471	529	509	402	351	443	473	276	406	507	302	9.99834495627587	9.08641419882007	9.77672574310968	9.8151512844932	7.9300448728788	10.856014884584	8.62820089137992	8.32650735862766	6.98649975268183	8.04222328740972	9.14010461131978
ENSMUSG00000069237	573.792454831709	605.320273465048	599.189623261799	624.671974082608	584.175798986501	560.179414205811	537.110374795964	523.947433564586	521.851457467121	561.547178156117	551.474587462634	502.708953168799	591.221589805579	533.106664102537	0.149951901617349	0.0281763684639877	0.480278489360697	Fam8a1	13	46822998	46831532	+	3827	protein_coding	family with sequence similarity 8, member A1 [Source:MGI Symbol;Acc:MGI:2145496]	-	588	645	670	685	613	393	573	602	437	586	629	453	15.2449874315682	16.1010245160513	16.0226644232226	17.0919636638008	15.6470417022764	15.7281643201103	14.4408686506809	13.7126185276608	14.3137746870989	15.0199982851184	14.6729023172196
ENSMUSG00000117414	18.5409126561266	14.0772156619779	13.4146930581	9.1192988917169	25.7304185524234	19.9555007605124	7.49892320832061	7.83310116624796	3.58250428467131	10.5409879858657	12.2744741247645	14.4265262498772	16.8063399301429	9.35941950329122	0.828249704091922	0.0282177625292947	0.480278489360697	Gm46587	17	87866605	87879082	-	1551	lncRNA	predicted gene, 46587 [Source:MGI Symbol;Acc:MGI:5826224]	-	19	15	15	10	27	14	8	9	3	11	14	13	1.21548613700138	0.923914366169289	0.885111243795621	0.615670087500558	1.70052176205271	1.38248423481669	0.497479681080883	0.505839893186715	0.242460311547111	0.695683361619203	0.805823782955551
ENSMUSG00000035142	101.487100854588	89.1556991925264	123.41517613452	119.462815481491	91.4859326308387	128.285362031865	92.7991747029676	83.5530791066449	91.9509433065637	74.7451875361384	91.1818077839649	88.7786230761676	108.882014387638	87.1681359187412	0.317177150886486	0.0283518716925133	0.48119186482757	Nubpl	12	52144520	52359527	+	4954	protein_coding	nucleotide binding protein-like [Source:MGI Symbol;Acc:MGI:1924076]	-	104	95	138	131	96	90	99	96	77	78	104	80	2.08298212866659	1.83197634616086	2.54942054097062	2.52508001712658	1.89297752869062	2.78246978398498	1.92741995231854	1.68926426985891	1.9483452850987	1.5444339142285	1.87413633262965
ENSMUSG00000027293	610.874280143962	612.828121818103	540.164973806159	577.25161984568	593.705583635547	494.611340278414	493.99156634812	469.986069974877	520.657289372231	485.8437189849	499.746446508269	555.9761270145	571.572653254644	504.366869700483	0.184203277542644	0.0285007523071167	0.481813732632712	Ehd4	2	119919656	119985087	-	4007	protein_coding	EH-domain containing 4 [Source:MGI Symbol;Acc:MGI:1919619]	-	626	653	604	633	623	347	527	540	436	507	570	501	15.5011242569478	15.5684758638941	13.7954538496417	15.0849619544937	15.1879420697479	13.2633760156448	12.6849403943988	11.747806453695	13.6394968171843	12.4113592393491	12.6992875289228
ENSMUSG00000029009	139.544763675058	161.418739590679	135.04124345154	175.090538720965	179.159951402059	178.174113933146	136.855348551851	108.793071753444	127.775986153277	131.283214005782	157.814667318401	127.619270671991	161.404891795575	131.690259742457	0.28970956965907	0.0289401429825328	0.486606820019342	Mthfr	4	148123534	148144008	+	7315	protein_coding	methylenetetrahydrofolate reductase [Source:MGI Symbol;Acc:MGI:106639]	-	143	172	151	192	188	125	146	125	107	137	180	115	1.93967922282223	2.24629285296617	1.88921338262181	2.50637903891957	2.51057816031708	2.61721639512827	1.92502193885922	1.4896287581313	1.83358331845176	1.83711763450419	2.19675699370697
ENSMUSG00000038178	380.576628204705	344.422543196392	375.611405626799	396.689501789685	466.006469338335	471.805053694971	408.691314853473	328.990248982414	346.308747518227	319.104454481206	313.875838333264	331.810103747176	405.851933641814	341.463451319293	0.246817000022693	0.0290710810740936	0.488060878364219	Slc43a2	11	75422520	75468401	+	10042	protein_coding	solute carrier family 43, member 2 [Source:MGI Symbol;Acc:MGI:2442746]	-	390	367	420	435	489	331	436	378	290	333	358	299	3.85347545262931	3.49138792914947	3.82778441501257	4.13646059535266	4.75684357066798	5.04837638315097	4.18758302150234	3.28136051802121	3.62000343659215	3.25278041008827	3.18263366771227
ENSMUSG00000027160	66.356950558769	48.8010142948566	41.1383920448399	97.5764981413709	63.8495571486062	17.104714937582	31.8704236353626	48.7392961455428	16.7183533284661	33.5395072277544	35.9466742225246	34.401716442015	55.8045211876708	33.5359951669443	0.736834734377769	0.0290981277264163	0.488060878364219	Ccdc34	2	109848162	110003705	+	6558	protein_coding	coiled-coil domain containing 34 [Source:MGI Symbol;Acc:MGI:1915451]	-	68	52	46	107	67	12	34	56	14	35	41	31	1.02883494564503	0.75750270875557	0.641955340041093	1.55801708922431	0.998007070511736	0.280255267050149	0.500039903593307	0.744387343069116	0.267601057483683	0.523512868190114	0.558131183090733
ENSMUSG00000023931	5.85502504930315	0.938481044131857	0	1.82385977834338	5.71787078942742	0	0	0	0	0.958271635078697	0	0	2.38920611020097	0.159711939179783	3.25507414584477	0.0291306374616915	1	Efhb	17	53705917	53770349	-	4290	protein_coding	EF hand domain family, member B [Source:MGI Symbol;Acc:MGI:3045296]	-	6	1	0	2	6	0	0	0	0	1	0	0	0.138772101471413	0.0222687052358752	0	0.0445176832500404	0.136623115925602	0	0	0	0	0.022865117479792	0
ENSMUSG00000030498	44.8885253779908	30.0313934122194	58.1303365850999	59.2754427961599	50.5078586399422	31.3586440522337	37.4946160416031	37.4248166831847	21.4950257080279	27.7898774172822	35.9466742225246	31.0725180766587	45.698700143941	31.8705880248802	0.521386754617888	0.0293286710633115	0.490282522401735	Gas2	7	51511763	51644723	+	4993	protein_coding	growth arrest specific 2 [Source:MGI Symbol;Acc:MGI:95657]	-	46	32	65	65	53	22	40	43	18	29	41	28	0.91412265519623	0.612266744398346	1.19143454226925	1.24311595977106	1.03691828119381	0.674846600389334	0.772672727174493	0.750739479633745	0.451899791559667	0.569727471592414	0.733071159364917
ENSMUSG00000027803	482.063729059293	439.209128653709	504.392458984559	503.385298822773	613.718131398543	642.852203070791	529.611451587643	422.98746297739	427.512177970777	420.681247799548	421.715861000837	441.673649803934	530.936824998278	444.030308523355	0.255393571544412	0.0294784532317449	0.491694300407982	Wwtr1	3	57363070	57483331	-	4779	protein_coding	WW domain containing transcription regulator 1 [Source:MGI Symbol;Acc:MGI:1917649]	-	494	468	564	552	644	451	565	486	358	439	481	398	10.256474986549	9.35537243694733	10.8009130510934	11.0296542530609	13.1637329899776	14.4538472594164	11.4027230259048	8.86505846703498	9.39025093597168	9.01069353439361	8.98528566379865
ENSMUSG00000028701	91.728725772416	118.248611560614	89.4312870539999	103.048077476401	88.626997236125	96.9267179796315	72.1771358800859	71.3682550702592	83.5917666423307	74.7451875361384	85.0445707215826	89.8883558646197	98.0017361798646	79.4692119525027	0.306617695892496	0.0294919951839188	0.491694300407982	Lurap1	4	115989603	116008535	-	5886	protein_coding	leucine rich adaptor protein 1 [Source:MGI Symbol;Acc:MGI:1915325]	-	94	126	100	113	93	68	77	82	70	78	97	81	1.5845859564889	2.04504348083588	1.55488451594406	1.83323456584455	1.54345125611161	1.76942681517459	1.26173347503497	1.21443971184492	1.49076430086476	1.29988542492151	1.47121220661999
ENSMUSG00000043998	146.375626232579	134.202789310856	111.7891088175	204.272295174459	137.228898946258	119.733004563074	109.671751921689	98.3489368651132	127.775986153277	105.409879858657	123.621489399414	105.424614902949	142.266953840788	111.70877651685	0.353682748452622	0.029538122944922	0.491694300407982	Mgat2	12	69230931	69233544	+	2614	protein_coding	mannoside acetylglucosaminyltransferase 2 [Source:MGI Symbol;Acc:MGI:2384966]	-	150	143	125	224	144	84	117	113	107	110	141	95	5.69369085034776	5.22616013812255	4.37645861746687	8.18280659830888	5.38129916438408	4.92172849625254	4.31695415487302	3.76838464675607	5.13108721288242	4.12779224893414	4.81545548470686
ENSMUSG00000034538	15.6134001314751	17.8311398385053	14.30900592864	15.5028081159187	20.012547762996	12.8285362031865	8.43628860936069	5.22206744416531	19.106689518247	5.74962981047218	6.13723706238225	12.207060672973	16.0162396634536	9.47649551960008	0.804449699153277	0.0295442857397527	0.491694300407982	Zfp418	7	7174329	7186561	+	5347	protein_coding	zinc finger protein 418 [Source:MGI Symbol;Acc:MGI:2444763]	zf-C2H2	16	19	16	17	21	9	9	6	16	6	7	11	0.296905337728252	0.339465525299455	0.273859742235922	0.303597778139653	0.383653653567031	0.257796059657034	0.162341473447916	0.0978190479811228	0.37509476287969	0.110070717024471	0.116872329097069
ENSMUSG00000115545	1.95167501643438	6.569367308923	2.68293861162	3.64771955668676	4.76489232452285	5.70157164586068	0.937365401040076	2.61103372208265	0	0.958271635078697	2.63024445530668	0	4.21969407734128	1.18948586891802	1.72324272176209	0.0295730597234798	1	Gm48908	2	50270412	50302622	+	631	lncRNA	predicted gene 48908 [Source:MGI Symbol;Acc:MGI:6117474]	-	2	7	3	4	5	4	1	3	0	1	3	0	0.314491450244248	1.05979273888008	0.435121248534709	0.605327610594844	0.774053311305907	0.970900180303687	0.152850829111816	0.414452020249654	0	0.155453809807144	0.424439445561713
ENSMUSG00000025129	1289.08134835491	983.528134250186	1091.0617020588	937.463926068498	1518.09469459298	1526.5958081792	1190.4540593209	958.249376004333	1036.5379063649	841.362495599096	988.095167043542	580.390248360446	1224.30426891743	932.514875448869	0.391949156158942	0.0296363006315046	0.49213325356524	Ppp1r27	11	120440805	120441958	-	771	protein_coding	protein phosphatase 1, regulatory subunit 27 [Source:MGI Symbol;Acc:MGI:1915951]	-	1321	1048	1220	1028	1593	1071	1270	1101	868	878	1127	523	170.0030238927	129.855145582459	144.818434737134	127.320574095115	201.832744388691	212.754640969329	158.871684728063	124.484507773481	141.122593474235	111.704550975012	130.494852571734
ENSMUSG00000033502	474.257028993555	695.414453701706	474.880134256739	356.564586666131	648.025356135108	229.488258745892	423.689161270115	219.326832654943	335.561234664213	241.484452039832	465.553268589282	259.67747249779	479.771636416522	324.215403619362	0.566362812208037	0.0297237686702892	0.492494929514903	Cdc14a	3	116066202	116222394	-	12456	protein_coding	CDC14 cell division cycle 14A [Source:MGI Symbol;Acc:MGI:2442676]	-	486	741	531	391	680	161	452	252	281	252	531	234	3.87138066315842	5.68318596558054	3.90152431640142	2.99749183954661	5.33286439972926	1.9796628174621	3.49991094032108	1.76361712277719	2.82786662497027	1.98450716161316	3.8057456933567
ENSMUSG00000046312	2280.53225670358	2106.88994407602	2149.92814077816	2091.05523587069	2035.56200103616	2286.33022999013	1662.8862214451	1630.1553871536	1963.21234799988	1906.00228217153	2021.78123797907	2165.08867027004	2158.38296807579	1891.5210245032	0.190549353618255	0.0298869275097276	0.494106370461262	Myorg	4	41495604	41503076	-	4701	protein_coding	myogenesis regulating glycosidase (putative) [Source:MGI Symbol;Acc:MGI:2140300]	-	2337	2245	2404	2293	2136	1604	1774	1873	1644	1989	2306	1951	49.3260873886758	45.622423646453	46.8018056308775	46.5772298021857	44.3855110755619	52.2586350824127	36.3965754100814	34.7320079421625	43.8371956772695	41.5025958482757	43.7918099046027
ENSMUSG00000078143	0.975837508217192	0.938481044131857	3.57725148215999	2.73578966751507	2.85893539471371	1.42539291146517	0.937365401040076	0	0	0	0	1.1097327884521	2.0852813347005	0.341183031582029	2.58149486895813	0.0299236141800133	1	Gm17344	8	110579166	110595087	-	3011	lncRNA	predicted gene, 17344 [Source:MGI Symbol;Acc:MGI:4936978]	-	1	1	4	3	3	1	1	0	0	0	0	1	0.0329531891571107	0.0317279128070091	0.121581537839212	0.0951415781182364	0.0973286561475976	0.0508666567395904	0.0320321730885275	0	0	0	0
ENSMUSG00000051043	1417.89189943958	951.619778749703	1078.54132187124	1175.47762714231	1103.54906235949	1813.0997833837	683.339377358216	980.007990355022	1263.42984439408	562.505449791195	1123.11438241595	907.761420953814	1256.69657882434	920.026410878047	0.449472904811954	0.0300290471270974	0.494819592759544	Gprc5c	11	114741978	114763443	+	5245	protein_coding	G protein-coupled receptor, family C, group 5, member C [Source:MGI Symbol;Acc:MGI:1917605]	-	1453	1014	1206	1289	1158	1272	729	1126	1058	587	1281	818	27.4870624133734	18.4690569872967	21.0436084167419	23.4675243100959	21.567176604942	37.1437346767163	13.4053819905827	18.7143722338418	25.285490175769	10.9780028200451	21.8035635641204
ENSMUSG00000037185	39.0335003286877	31.9083555004831	20.56919602242	26.445966785979	45.7429663154194	35.6348227866292	20.6220388228817	22.6289589247163	34.6308747518227	22.04024760681	7.01398521415114	16.6459918267814	33.2224679566031	20.5970161911939	0.698961494421457	0.0300838143397542	0.494819592759544	Krt80	15	101245325	101268043	-	6393	protein_coding	keratin 80 [Source:MGI Symbol;Acc:MGI:1921377]	-	40	34	23	29	48	25	22	26	29	23	8	15	0.620816846876648	0.508073415564641	0.329261936492217	0.433164787512711	0.73344366315762	0.598934394818186	0.331906023733808	0.354528382304386	0.568623095733746	0.352901789727996	0.111714391845014
ENSMUSG00000057967	9.75837508217192	4.69240522065929	14.30900592864	12.7670184484037	12.3887200437594	15.6793220261169	8.43628860936069	7.83310116624796	0	5.74962981047218	6.13723706238225	5.54866394226048	11.5991411249585	5.61748676512059	1.00305481379651	0.030305134995614	0.497727819561043	Fgf18	11	33067430	33097400	-	1187	protein_coding	fibroblast growth factor 18 [Source:MGI Symbol;Acc:MGI:1277980]	-	10	5	16	14	13	11	9	9	0	6	7	5	0.835906087211966	0.402412575660929	1.23363777736771	1.12625613142267	1.06984992630874	1.41933827958886	0.731288844588042	0.66095844509907	0	0.495828242569373	0.526467012369022
ENSMUSG00000096054	1603.30102600085	2005.53399130978	1598.13709965498	1681.5987156326	1610.53360568872	1242.94261879763	1360.11719690915	1342.94167772451	1598.9910790583	1374.16152470285	1152.92381957609	1340.55720845013	1623.67450951409	1361.61541773684	0.255247136833786	0.0303413349313327	0.497777152401896	Syne1	10	4970917	5501482	-	40491	protein_coding	spectrin repeat containing, nuclear envelope 1 [Source:MGI Symbol;Acc:MGI:1927152]	-	1643	2137	1787	1844	1690	872	1451	1543	1339	1434	1315	1208	4.0261251226948	5.04194702655133	4.03909851970391	4.34872821055407	4.07716633643776	3.29838944462262	3.45625731567573	3.32192473909207	4.14527432398651	3.47393251881241	2.89928623271439
ENSMUSG00000038623	54.6469004601627	50.6779763831203	59.0246494556399	59.2754427961599	93.3918895606479	41.3363944324899	52.4924624582443	53.9613635897081	31.0483704671514	28.7481490523609	39.4536668296002	45.4990443265359	59.7255421813701	41.8671761206001	0.514507039478005	0.0305726368656648	0.501023704700157	Tm6sf1	7	81508749	81534182	+	5921	protein_coding	transmembrane 6 superfamily member 1 [Source:MGI Symbol;Acc:MGI:1933209]	-	56	54	66	65	98	29	56	62	26	30	45	41	0.938428465278733	0.871266383202641	1.02015760380997	1.04828204477907	1.61681839772115	0.750147880399306	0.912200117800227	0.912807067286324	0.550439369670034	0.497000611323971	0.678486632704208
ENSMUSG00000018821	116.124663477846	136.079751399119	115.36636029966	134.053693708238	108.639544999121	193.853435959263	103.110194114408	87.0344574027551	97.9217837810159	102.535064953421	120.991244944107	114.302477210566	134.019574973875	104.315870401046	0.351797887159747	0.0307920132638711	0.502422457988844	Avpi1	19	42111712	42117498	-	1236	protein_coding	arginine vasopressin-induced 1 [Source:MGI Symbol;Acc:MGI:1916784]	-	119	145	129	147	114	136	110	100	82	107	138	103	9.55293224408995	11.2073204627639	9.55189711690313	11.3568715970764	9.00983024198691	16.8525019969541	8.58363757981487	7.05283777717184	8.31623175382543	8.49172724656062	9.96745901850671
ENSMUSG00000031378	507.43550427294	605.320273465048	676.100530128239	476.939332036794	668.037903898104	1111.80647094283	477.118989129399	494.355718047649	537.375642700697	496.384706970765	465.553268589282	594.816774610323	674.273335790659	510.934183341353	0.398384156603344	0.0309071038529724	0.502650544882306	Abcd1	X	72760203	72782140	+	4192	protein_coding	ATP-binding cassette, sub-family D (ALD), member 1 [Source:MGI Symbol;Acc:MGI:1349215]	-	520	645	756	523	701	780	509	568	450	518	531	536	12.3080790379464	14.699098478752	16.5051288101148	11.913524615651	16.3352946203842	28.4981900490141	11.7109915179638	11.8116189307918	13.456200257976	12.1210213182117	11.308293978161
ENSMUSG00000007279	9.75837508217192	22.5235450591646	23.25213463404	16.4147380050904	23.8244616226143	24.2316794949079	4.68682700520038	8.70344574027551	5.97084047445219	11.4992596209444	24.548948249529	8.87786230761676	20.0008223163315	10.7145305663364	0.878899441488922	0.0309306616680864	0.502650544882306	Scube2	7	109397883	109464886	-	4153	protein_coding	signal peptide, CUB domain, EGF-like 2 [Source:MGI Symbol;Acc:MGI:1928765]	-	10	24	26	18	25	17	5	10	5	12	28	8	0.238916572482688	0.55207943440542	0.572967268918889	0.413876173918627	0.588041944900105	0.626947160734267	0.116119519828505	0.209903864497578	0.150917386310928	0.283432758935635	0.601893901933089
ENSMUSG00000030872	376.673278171836	363.192164079029	346.099080898979	414.928099573119	318.294807278126	420.490908882225	322.453697957786	338.564039296717	336.755402759103	301.85556504979	303.354860512037	332.919836535629	373.279723147219	322.65056701851	0.208386779669404	0.0309447036130244	0.502650544882306	Gga2	7	121585945	121620445	-	9769	protein_coding	golgi associated, gamma adaptin ear containing, ARF binding protein 2 [Source:MGI Symbol;Acc:MGI:1921355]	-	386	387	387	455	334	295	344	389	282	315	346	300	3.92053560089009	3.78454012629307	3.62559468824617	4.44755306683982	3.33984709941581	4.62504386484363	3.39629566693902	3.47121774451359	3.61851352868252	3.16294160162933	3.16191238924853
ENSMUSG00000029238	439.126878697736	467.363559977665	530.327532230219	375.715114338736	445.040943110434	354.922834954827	411.503411056594	369.026099387682	386.910462744502	337.311615547701	351.576008859326	351.785293939314	435.416143884936	368.018815255853	0.245567046147904	0.0309735980974492	0.502650544882306	Clock	5	76357715	76452639	-	13727	protein_coding	circadian locomotor output cycles kaput [Source:MGI Symbol;Acc:MGI:99698]	bHLH	450	498	593	412	467	249	439	424	324	352	401	317	3.25270806792651	3.46581971589047	3.95364304267655	2.86603463214036	3.3233147463494	2.77822658682041	3.08450902028376	2.6926046309141	2.95869759354801	2.51534615020648	2.60790989412413
ENSMUSG00000043017	41.9610128533392	15.0156967061097	23.25213463404	28.2698265643224	26.683397017328	19.9555007605124	11.2483848124809	20.8882697766612	4.77667237956175	17.2488894314166	19.2884593389156	18.8654574036856	25.8562614226086	15.3860221904536	0.739075217960892	0.0312072044832257	0.504640368152271	Ptgir	7	16640415	16644830	+	3334	protein_coding	prostaglandin I receptor (IP) [Source:MGI Symbol;Acc:MGI:99535]	-	43	16	26	31	28	14	12	24	4	18	22	17	1.27970853621434	0.458465485120117	0.713717176910662	0.887883427627905	0.82039435537809	0.643141286202967	0.347146514107581	0.627520635339009	0.150392298824063	0.52958739405805	0.589089020524666
ENSMUSG00000030553	40.9851753451221	44.1086090741973	42.0327049153799	85.7214095821389	44.7899878505148	44.1871802554202	32.8077890364027	32.2027492390194	34.6308747518227	32.5812355926757	38.5769186778313	43.2795787496317	50.3041778371289	35.6798576745639	0.502680125989651	0.0312939867070607	0.504640368152271	Pgpep1l	7	67886358	67913981	-	1006	protein_coding	pyroglutamyl-peptidase I-like [Source:MGI Symbol;Acc:MGI:1925694]	-	42	47	47	94	47	31	35	37	29	34	44	39	4.14247137891306	4.46325947983053	4.27580876997809	8.9225650832064	4.56383678994022	4.71962684565617	3.3555770983444	3.20616677162647	3.61352629326624	3.31521474711974	3.90461788156906
ENSMUSG00000097073	24.3959377054298	24.4005071474283	22.3578217635	21.8863173401206	23.8244616226143	12.8285362031865	17.8099426197615	16.5365469065235	9.5533447591235	10.5409879858657	19.2884593389156	8.87786230761676	21.6155969637132	13.7678573196344	0.645198384140482	0.0312981355372866	0.504640368152271	9430037G07Rik	9	88477378	88481569	-	3767	lncRNA	RIKEN cDNA 9430037G07 gene [Source:MGI Symbol;Acc:MGI:2444544]	-	25	26	25	24	25	9	19	19	8	11	22	8	0.658495172232946	0.659371219009694	0.607383213488633	0.6083807628649	0.648297902089232	0.365923953009333	0.486468964752208	0.439683680273702	0.266210737605217	0.286436127919136	0.521375841366933
ENSMUSG00000057315	191.26415161057	142.649118708042	177.07394836692	218.863173401206	229.667810042001	339.24351292871	199.658830421536	152.310300454821	154.047684240866	167.697536138772	156.061171014863	147.594460864129	216.460285842908	162.894997189165	0.403446461050173	0.031547859715242	0.507575275139543	Arhgap24	5	102629257	103045803	+	8792	protein_coding	Rho GTPase activating protein 24 [Source:MGI Symbol;Acc:MGI:1922647]	-	196	152	198	240	241	238	213	175	129	175	178	133	2.21195658555549	1.65161252390918	2.06108502234719	2.60665415572347	2.67768564839856	4.14603751358187	2.33662533952633	1.73513286078511	1.83921810259457	1.95245529435326	1.8074078573931
ENSMUSG00000042116	397.165865844397	384.777228094061	469.514257033499	620.112324636749	420.263503022915	464.678089137645	396.505564639952	361.192998221434	431.094682255448	373.725937680692	378.755201564162	330.700370958724	459.418544628211	378.662459220069	0.279559348523869	0.0317794890946435	0.509120043512615	Vwa1	4	155852606	155859155	-	3623	protein_coding	von Willebrand factor A domain containing 1 [Source:MGI Symbol;Acc:MGI:2179729]	-	407	410	525	680	441	326	423	415	361	390	432	298	11.1463912196215	10.811047650947	13.2620104525104	17.9225759835796	11.8905100187914	13.7813961143769	11.2607986063269	9.98532323881458	12.490219477289	10.5591024166271	10.6448428875295
ENSMUSG00000112023	20.492587672561	9.38481044131857	11.62606731702	14.590878226747	25.7304185524234	11.4031432917214	3.74946160416031	12.1848240363857	8.35917666423306	3.83308654031479	12.2744741247645	9.98759509606886	15.5379842502986	8.39810301098787	0.888838947683844	0.0319335127265411	0.509120043512615	Lilrb4b	10	51356728	51362799	+	5439	protein_coding	leukocyte immunoglobulin-like receptor, subfamily B, member 4B [Source:MGI Symbol;Acc:MGI:102702]	-	21	10	13	16	27	8	4	14	7	4	14	9	0.383096728000233	0.175643951943196	0.218747294339046	0.280905844666554	0.484925400430915	0.225275974911427	0.0709313279423101	0.224383719242842	0.161328160965066	0.0721392564723719	0.229790896739117
ENSMUSG00000026966	246.88688957895	222.42000745925	186.91138994286	355.652656776959	220.138025392956	230.913651657357	189.347811010095	196.697873730226	216.144425175169	179.196795759716	199.021830451539	188.654574036856	243.820436801389	194.843885027267	0.325007166625659	0.0319816896778604	0.509120043512615	Ssna1	2	25161051	25162450	-	1276	protein_coding	SS nuclear autoantigen 1 [Source:MGI Symbol;Acc:MGI:1915725]	-	253	237	209	390	231	162	202	226	181	187	227	170	19.673338006012	17.7439346978616	14.9904271513869	29.1859466479791	17.6844490139906	19.445015327391	15.2685520221398	15.4397452454865	17.7811195718213	14.3754570500106	15.8817745203561
ENSMUSG00000113178	3806.74211955527	3373.83935365403	3448.47042880223	4605.24594031704	3311.60016554338	6196.18298613909	2548.69652542797	2781.62125859205	4069.72486738661	2851.8163859942	3205.39124286707	3616.61915756538	4123.68016566851	3178.97823963888	0.375221658206846	0.03198408159293	0.509120043512615	Mylf-ps	12	101188256	101188676	-	421	processed_pseudogene	myosin light chain, alkali, fast skeletal muscle, pseudogene [Source:MGI Symbol;Acc:MGI:97270]	-	3901	3595	3856	5050	3475	4347	2719	3196	3408	2976	3656	3259	919.394838493082	815.772493908662	838.249544081353	1145.43153060629	806.311661298454	1581.43553792474	622.908518166326	661.769946467927	1014.72577550136	693.396364534926	775.260995080251
ENSMUSG00000097908	66.356950558769	48.8010142948566	48.2928950091599	46.5084243477562	63.8495571486062	22.8062865834427	36.557250640563	33.0730938130469	22.6891938029183	35.4560504979118	46.4676520437513	29.9627852882066	49.4358546570984	34.0343376810663	0.541897973987225	0.0319912261101999	0.509120043512615	4933404O12Rik	5	136947964	136965968	+	4803	lncRNA	RIKEN cDNA 4933404O12 gene [Source:MGI Symbol;Acc:MGI:1914002]	-	68	52	54	51	67	16	39	38	19	37	53	27	1.40476776463462	1.03429164356007	1.02896255274979	1.01395210475498	1.36267548790672	0.510212795146056	0.783157620989525	0.689689120795767	0.495875003191188	0.755648573301558	0.985115440205454
ENSMUSG00000120850	5.85502504930315	3.75392417652743	5.36587722323999	6.38350922420183	0	14.2539291146517	2.81209620312023	2.61103372208265	0	0.958271635078697	0.876748151768893	3.32919836535629	5.93537746465402	1.76455801290113	1.70142031317762	0.0321932239319177	1	ENSMUSG00000120850	14	77777193	77778490	+	1298	lncRNA	novel transcript, sense intronic to Enox1	-	6	4	6	7	0	10	3	3	0	1	1	3	0.458653555710602	0.294399831931909	0.42305317076333	0.514971505392416	0	1.17996535780359	0.222917272348743	0.201478601523522	0	0.0755711509925329	0.0687779378914846
ENSMUSG00000114554	15.6134001314751	10.3232914854504	8.04881583485999	2.73578966751507	26.683397017328	7.12696455732585	5.62419240624046	6.96275659222041	3.58250428467131	1.91654327015739	4.38374075884447	8.87786230761676	11.7552764489924	5.22459993662513	1.17713483206541	0.0322297782229525	0.510333183160689	5430425K12Rik	13	81088530	81096716	+	2332	lncRNA	RIKEN cDNA 5430425K12 gene [Source:MGI Symbol;Acc:MGI:1918666]	-	16	11	9	3	28	5	6	8	3	2	5	8	0.680768799671083	0.450626157839172	0.353209486910894	0.122843607081479	1.17289656124809	0.328386585426472	0.248153189973129	0.299049999745605	0.161258980793126	0.084126375633197	0.191410298848943
ENSMUSG00000110275	8.78253757395473	19.708101926769	6.26019009377999	10.9431586700603	9.5297846490457	27.0824653178382	4.68682700520038	6.96275659222041	9.5533447591235	3.83308654031479	7.89073336592004	8.87786230761676	13.717706371908	6.96743509506598	0.95845549748803	0.032346438022867	0.51063602731797	Gm5905	7	140757798	140758377	-	580	processed_pseudogene	predicted gene 5905 [Source:MGI Symbol;Acc:MGI:3647422]	-	9	21	7	12	10	19	5	8	8	4	9	8	1.53965253960094	3.45894423224137	1.10455779010219	1.97566408078627	1.68423323942768	5.01729407830211	0.831455803185829	1.20238724035647	1.72899284234285	0.676492096471087	1.38528253525573
ENSMUSG00000054302	229.32181443104	198.019500311822	206.58627309474	230.718261960438	181.065908331868	223.786687100032	184.660984004895	208.012353192585	146.882675671524	170.572351044008	172.719385898472	181.996177306144	211.58307420499	177.473987852938	0.248739775430007	0.0323635450242381	0.51063602731797	Eapp	12	54717125	54742682	-	4448	protein_coding	E2F-associated phosphoprotein [Source:MGI Symbol;Acc:MGI:1913516]	-	235	211	231	253	190	157	197	239	123	178	197	164	5.2421722908575	4.53179165747793	4.7529757424811	5.43144760219158	4.17271814264682	5.40603463141554	4.27167896007252	4.68398491620429	3.46634300170691	3.92541839251771	3.95389644480215
ENSMUSG00000022865	12.6858876068235	19.708101926769	16.99194454026	17.3266678942621	11.4357415788548	8.55235746879101	16.8725772187214	4.35172287013775	3.58250428467131	6.70790144555088	8.76748151768893	6.65839673071257	14.4501168359601	7.8234306779138	0.885548794766663	0.0323851191716832	0.51063602731797	Cxadr	16	78098377	78156662	+	7400	protein_coding	coxsackie virus and adenovirus receptor [Source:MGI Symbol;Acc:MGI:1201679]	-	13	21	19	19	12	6	18	5	3	7	10	6	0.174309011240106	0.271106439824323	0.234985074264983	0.245178132548026	0.158408964140766	0.124183381169924	0.234605367169191	0.0589007263012459	0.0508183707039959	0.0927891186375883	0.120640220788037
ENSMUSG00000026773	7556.88566363393	5926.50779369268	11747.6938674134	9950.06702075231	10635.239668335	7181.12948796152	6769.65292631143	9587.7158274875	5779.77357926972	1865.75487349822	6565.09016044547	3633.26514939216	8832.92058363148	5700.20875273408	0.631856548159335	0.0331833365864155	0.519128254804696	Pfkfb3	2	11476244	11558888	-	7561	protein_coding	6-phosphofructo-2-kinase/fructose-2,6-biphosphatase 3 [Source:MGI Symbol;Acc:MGI:2181202]	-	7744	6315	13136	10911	11160	5038	7222	11016	4840	1947	7488	3274	101.623538548228	79.7896161343641	159.001894228915	137.79871550904	144.183374053267	102.052318257554	92.1245552216022	127.006823618979	80.2411834913511	25.2590750185472	88.4118423770672
ENSMUSG00000031570	85.8737007231129	82.5863318836034	64.3905266788799	63.8350922420183	94.3448680255524	101.202896714027	54.3671932603244	87.9048019767826	39.4075471313844	56.5380264696431	71.8933484450492	43.2795787496317	82.038902711199	58.8984160054693	0.462262743719593	0.0333547553371929	0.520452191759841	Plpp5	8	26210064	26214914	+	3528	protein_coding	phospholipid phosphatase 5 [Source:MGI Symbol;Acc:MGI:1919160]	-	88	88	72	70	99	71	58	101	33	59	82	39	2.47492648089039	2.38290294802936	1.86776535935647	1.89465140022493	2.74117552743587	3.08229159423083	1.58561072671039	2.49560106788839	1.17251002701396	1.64041663415821	2.07495708543596
ENSMUSG00000046491	15.6134001314751	20.6465829709009	18.78057028134	17.3266678942621	23.8244616226143	17.104714937582	14.0604810156011	13.9255131844408	9.5533447591235	7.66617308062958	9.64422966945782	17.7557246152335	18.8827329730291	12.1009110540811	0.649117718188871	0.0334430680585498	0.521287739644443	C1qtnf2	11	43365103	43382352	+	1308	protein_coding	C1q and tumor necrosis factor related protein 2 [Source:MGI Symbol;Acc:MGI:1916433]	-	16	22	21	19	25	12	15	16	8	8	11	16	1.21372541348086	1.60681987779962	1.46936586756713	1.3870934104399	1.86707813239307	1.40513305910923	1.1060650592839	1.06633730796139	0.766678783301875	0.599947119194542	0.750773239460717
ENSMUSG00000090698	62.4536005259003	117.310130516482	26.8293861162	129.49404426238	135.322942016449	81.2473959535146	77.8013282863263	51.3503298676255	8.35917666423306	32.5812355926757	86.7980670251204	27.7433197113024	92.109583231821	47.4389095245472	0.951774750983143	0.0336436045374727	0.523869003156182	Apold1	6	134958681	134963799	+	3567	protein_coding	apolipoprotein L domain containing 1 [Source:MGI Symbol;Acc:MGI:2685921]	-	64	125	30	142	142	57	83	59	7	34	99	25	1.78026671245637	3.34779735989292	0.769726682998042	3.80141327197359	3.88879869916635	2.44746052600103	2.24425468827394	1.44188713782585	0.245994916593495	0.934989076423454	2.4777411199696
ENSMUSG00000118667	86.8495382313301	91.971142324922	76.9109068664399	70.2186014662202	105.780609604407	96.9267179796315	64.6782126717653	44.3875732754051	95.533447591235	54.6214831994857	60.4956224720536	78.7910279800988	88.1095860788251	66.4178945316739	0.415277707547207	0.0338437797428396	0.524735913752628	Ahnak2	12	112738628	112766277	-	11349	protein_coding	AHNAK nucleoprotein 2 [Source:MGI Symbol;Acc:MGI:2144831]	-	89	98	86	77	111	68	69	51	80	57	69	71	0.778109320392402	0.824936915610771	0.693520418039314	0.647877623931	0.955422820991753	0.917688451327663	0.586392831852972	0.391737317932685	0.883616044196715	0.492660778688302	0.542769378221618
ENSMUSG00000001333	329.833077777411	442.024571786105	440.896245176219	583.635129069882	394.533084470492	356.348227866292	364.63514100459	330.730938130469	382.13379036494	347.852603533567	329.657305065104	330.700370958724	424.5450560244	347.618358176232	0.291046143194134	0.0338978306186369	0.524735913752628	Sync	4	129181410	129202352	+	2862	protein_coding	syncoilin [Source:MGI Symbol;Acc:MGI:1916078]	-	338	471	493	640	414	250	389	380	320	363	376	298	11.7180481350791	15.7218459512778	15.7650621194879	21.3535554037929	14.1306109521794	13.378712739597	13.1092283937657	11.5743425827466	14.0155953676988	12.4413562186428	11.7284888302108
ENSMUSG00000026708	12.6858876068235	12.2002535737141	12.52038018756	19.1505276726055	4.76489232452285	4.27617873439551	6.56155780728053	5.22206744416531	2.38833618978088	1.91654327015739	8.76748151768893	6.65839673071257	10.9330200166036	5.25239715996427	1.06245185460096	0.0339601465961285	0.524735913752628	Cenpl	1	160898283	160914294	+	5695	protein_coding	centromere protein L [Source:MGI Symbol;Acc:MGI:1917704]	-	13	13	14	21	5	3	7	6	2	2	10	6	0.226494588793114	0.21807299227476	0.224984554261377	0.352115722914498	0.0857642913843771	0.0806810378101352	0.118549975801035	0.0918416943907048	0.0440217668375264	0.0344482366947525	0.156758144658731
ENSMUSG00000032724	222.49095187352	313.45266874004	247.72466513958	377.53897411708	324.965656532458	310.735654699407	254.963389082901	228.030278395218	243.610291357649	275.023959267586	248.119726950597	217.507626536611	299.484761850347	244.542545265094	0.291625603304338	0.0340492193452022	0.524735913752628	Abtb2	2	103396655	103548768	+	6032	protein_coding	ankyrin repeat and BTB (POZ) domain containing 2 [Source:MGI Symbol;Acc:MGI:2139365]	-	228	334	277	414	341	218	272	262	204	287	283	196	3.7504356733869	5.28977735150466	4.20278170135037	6.55388565260831	5.5223416792773	5.5352738313252	4.34915343204895	3.78636366554561	4.23935744997525	4.66714499248082	4.18840766535653
ENSMUSG00000057092	4.87918754108596	1.87696208826371	3.57725148215999	0.91192988917169	0.95297846490457	8.55235746879101	0.937365401040076	0	0	2.87481490523609	0	0	3.45844448906282	0.635363384379361	2.3759686702539	0.0340851163014578	1	Fxyd3	7	30767597	30776129	-	4850	protein_coding	FXYD domain-containing ion transport regulator 3 [Source:MGI Symbol;Acc:MGI:107497]	-	5	2	4	1	1	6	1	0	0	3	0	0	0.102290775826866	0.0393949465822286	0.0754808268935812	0.0196887485714096	0.0201413459560424	0.189475674362359	0.0198863656019703	0	0	0.0606750643226645	0
ENSMUSG00000006219	35.1301502958189	38.4777228094061	27.72369898674	23.7101771184639	58.1316863591788	21.3808936719775	33.7451544374427	26.1103372208265	20.3008576131374	19.1654327015739	14.9047185800712	16.6459918267814	34.0923882069309	21.8120820633055	0.647926097946831	0.0341817076571617	0.52609862780867	Fblim1	4	141303373	141333407	-	4457	protein_coding	filamin binding LIM protein 1 [Source:MGI Symbol;Acc:MGI:1921452]	-	36	41	31	26	61	15	36	30	17	20	17	15	0.801434573002955	0.878806947260059	0.636557231515029	0.557045365684261	1.33695696681515	0.51545715764945	0.779035098520085	0.586760656893722	0.47812063679326	0.440167619422516	0.340510203615324
ENSMUSG00000020459	392.286678303311	320.960517093095	340.73320367574	420.399678908149	413.592653768583	357.773620777757	349.637294587948	301.139222613533	303.318696102171	321.020997751364	359.466742225246	284.091593843736	374.291058754439	319.779091187333	0.226125695861607	0.0342078134120342	0.52609862780867	Mtif2	11	29476408	29495279	+	3868	protein_coding	mitochondrial translational initiation factor 2 [Source:MGI Symbol;Acc:MGI:1924034]	-	402	342	381	461	434	251	373	346	254	335	410	256	10.3121161132183	8.44679393691089	9.01481682880713	11.3808398380006	10.960578878716	9.93873716757227	9.30078327100425	7.79779832583816	8.23148996684167	8.49550247830483	9.46283427794475
ENSMUSG00000117371	2.92751252465158	0	3.57725148215999	4.55964944585845	0.95297846490457	1.42539291146517	0.937365401040076	0.870344574027551	0	0	0	0	2.24046413817329	0.301284995844605	2.68253951895139	0.0344316879497454	1	Gm50019	17	30216930	30223665	-	1477	lncRNA	predicted gene, 50019 [Source:MGI Symbol;Acc:MGI:6275313]	-	3	0	4	5	1	1	1	1	0	0	0	0	0.201534297668369	0	0.247855118777162	0.32325805880615	0.0661377981630369	0.103696346271433	0.0653005234729561	0.0590203621705104	0	0	0
ENSMUSG00000024621	160.037351347619	92.9096233690539	115.36636029966	165.059309940076	168.677188288109	159.644006084099	70.3024050780057	141.866165566491	75.2325899780976	65.1624711853514	66.6328595344359	165.350185479362	143.615639888103	97.4244461369573	0.559804900533755	0.0344489607980082	0.528722791367587	Csf1r	18	61233670	61265221	+	5774	protein_coding	colony stimulating factor 1 receptor [Source:MGI Symbol;Acc:MGI:1339758]	-	164	99	129	181	177	112	75	163	63	68	76	149	2.81822248329371	1.63798784217675	2.04470814625775	2.99337858216348	2.99451652857024	2.97088056557075	1.25279970344938	2.46089560320619	1.36771299054398	1.15521511451419	1.17506165866283
ENSMUSG00000032807	3.90335003286877	19.708101926769	9.83744157593999	7.29543911337352	12.3887200437594	21.3808936719775	3.74946160416031	10.4441348883306	9.5533447591235	5.74962981047218	2.63024445530668	2.21946557690419	12.4189910607814	5.72438018238291	1.10253797298968	0.034553300721418	0.529525428113526	Alox12b	11	69047815	69060618	+	2431	protein_coding	arachidonate 12-lipoxygenase, 12R type [Source:MGI Symbol;Acc:MGI:1274782]	-	4	21	11	8	13	15	4	12	8	6	3	2	0.163261295848721	0.825252017564786	0.414119921305281	0.314242470000285	0.522382502068478	0.945040128195639	0.158698269304083	0.430307239452952	0.412511661274723	0.24210124390368	0.110169185581835
ENSMUSG00000024132	1299.8155609453	1215.33295215076	1167.97260892524	1491.91729868489	1334.1698508664	1880.09325022256	1235.44759857082	1006.11832757585	1264.62401248897	1196.88127221329	1066.12575255097	1208.49900662433	1398.21692029919	1162.94932833737	0.264918445607883	0.0347905279726189	0.531787937766994	Eci1	17	24645615	24658322	+	2127	protein_coding	enoyl-Coenzyme A delta isomerase 1 [Source:MGI Symbol;Acc:MGI:94871]	-	1332	1295	1306	1636	1400	1319	1318	1156	1059	1249	1216	1089	62.1362360128558	58.1640363766649	56.1945352170466	73.4472705287761	64.297009422439	94.9776140297103	59.7647460448872	47.3775621129645	62.4107888824533	57.6004236630918	51.0375628932331
ENSMUSG00000027716	77.0911631491582	62.8782299568344	93.9028514066999	73.8663210229069	83.8621049116022	66.9934668388629	82.4881552915267	55.7020527377633	40.6017152262749	57.4962981047218	64.0026150791292	43.2795787496317	76.4323562143441	57.2617358648413	0.411733616017727	0.0349835789897354	0.533650831079433	Trpc3	3	36674631	36744316	-	5419	protein_coding	transient receptor potential cation channel, subfamily C, member 3 [Source:MGI Symbol;Acc:MGI:109526]	-	79	67	105	81	88	47	88	64	34	60	73	39	1.44649236973847	1.18115776821325	1.77332584866009	1.42733435620562	1.58633077210535	1.32838100421048	1.56624854012197	1.02953991423768	0.786485948768245	1.08608253170298	1.20261759124741
ENSMUSG00000027333	12143.3219522547	9383.87196027444	11192.3255748081	9791.39122003644	11102.1991161382	14152.7262179377	8170.07683546531	8312.66102653714	9578.4222891162	8450.99754975903	9990.54518940654	11733.204772304	11294.3060069083	9372.65127709804	0.269004155921096	0.035152992700144	0.533682090992509	Smox	2	131333416	131367842	+	3894	protein_coding	spermine oxidase [Source:MGI Symbol;Acc:MGI:2445356]	-	12444	9999	12515	10737	11650	9929	8716	9551	8021	8819	11395	10573	317.082491514596	245.308659957263	294.139468450171	263.297573971351	292.253826369102	390.529201254396	215.882993976849	213.813569239018	258.204478726584	222.153993534382	261.241534091156
ENSMUSG00000109975	6.83086255752034	4.69240522065929	8.94312870539999	3.64771955668676	5.71787078942742	11.4031432917214	5.62419240624046	3.4813782961102	0	1.91654327015739	2.63024445530668	3.32919836535629	6.87252168690252	2.8302594655285	1.22227441326499	0.0351749644355275	0.533682090992509	Gm19196	12	21593258	21604692	+	789	transcribed_unprocessed_pseudogene	predicted gene, 19196 [Source:MGI Symbol;Acc:MGI:5011381]	-	7	5	10	4	6	8	6	4	0	2	3	3	0.880297044188114	0.60540396363691	1.15995567311112	0.484108646749489	0.742855725374947	1.55294807039702	0.733451506992822	0.441942078204532	0	0.248647285141464	0.339443967236301
ENSMUSG00000016262	40.9851753451221	31.9083555004831	24.14644750458	41.0368450127261	22.8714831577097	27.0824653178382	16.8725772187214	19.1475806286061	28.6600342773705	8.62444471570828	28.9326890083735	19.9751901921377	31.3384619730765	20.3687526734862	0.630028351866841	0.0353597198315086	0.534504942396243	Sertad4	1	192526796	192538064	-	3850	protein_coding	SERTA domain containing 4 [Source:MGI Symbol;Acc:MGI:2443496]	-	42	34	27	45	24	19	18	22	24	9	33	18	1.08242239147702	0.843665804079156	0.641832096215224	1.11612191576887	0.608948745268398	0.755852094913045	0.450929796636886	0.498131856719108	0.781414946928976	0.229304463868771	0.76520368614126
ENSMUSG00000053604	262.500289710425	227.112412679909	250.4076037512	391.217922454655	218.232068463147	353.497442043362	213.719311437137	226.289589247163	242.416123262759	195.487413556054	213.92654903161	253.019075767078	283.827956517116	224.143010383634	0.339390637572443	0.035360380317244	0.534504942396243	Rpia	6	70742704	70769216	-	5359	protein_coding	ribose 5-phosphate isomerase A [Source:MGI Symbol;Acc:MGI:103254]	-	269	242	280	429	229	248	228	260	203	204	244	228	4.98054341043184	4.31403702216475	4.78181390751461	7.64422368260933	4.17428361374855	7.0878068396792	4.1034415157042	4.22933373403983	4.74835830512799	3.73402429811808	4.06471324230041
ENSMUSG00000043099	126.858876068235	114.494687384087	93.9028514066999	109.431586700603	116.263372718358	114.031432917214	119.98277133313	78.3310116624796	97.9217837810159	62.2876562801153	93.8120522392716	76.5715624031946	112.497134532533	88.1511396165345	0.35091453061563	0.0354048446095892	0.534638111702709	Hic1	11	75055391	75060345	-	3765	protein_coding	hypermethylated in cancer 1 [Source:MGI Symbol;Acc:MGI:1338010]	ZBTB	130	122	105	120	122	80	128	90	82	65	107	69	3.42599384641908	3.09561618761018	2.55236461457877	3.04351969948483	3.16537434321123	3.25438519931807	3.27900551545901	2.08381852412376	2.73010954786939	1.69347623087384	2.53712953041082
ENSMUSG00000028158	53.6710629519456	61.9397489127026	62.6019009377999	60.1873726853316	49.5548801750376	51.3141448127461	33.7451544374427	42.64688412735	21.4950257080279	55.5797548345644	52.6048891061336	41.0601131727275	56.5448517459272	41.1886368977077	0.449764279035822	0.0354907952349837	0.534858768390533	Mttp	3	137795615	137850729	-	6206	protein_coding	microsomal triglyceride transfer protein [Source:MGI Symbol;Acc:MGI:106926]	-	55	66	70	66	52	36	36	49	18	58	60	37	0.879344648785581	1.01597827916302	1.0322970000955	1.01552826582472	0.818505873366723	0.888453452134166	0.559484278779249	0.688282415624614	0.363573261240319	0.91674162605895	0.863104383336903
ENSMUSG00000081113	8.78253757395473	5.63088626479114	10.73175444648	4.55964944585845	8.57680618414113	0	0.937365401040076	0.870344574027551	5.97084047445219	0.958271635078697	2.63024445530668	3.32919836535629	6.38027231920424	2.44937748421025	1.4638887959386	0.0356336591577777	1	Gm7308	6	127259026	127259472	-	447	processed_pseudogene	predicted pseudogene 7308 [Source:MGI Symbol;Acc:MGI:3644558]	-	9	6	12	5	9	0	1	1	5	1	3	3	1.99775944735692	1.28231873103227	2.45692624452261	1.06812562160332	1.96682270913031	0	0.215769291207061	0.19501806471106	1.40214743926014	0.219443744940286	0.599152774383537
ENSMUSG00000040877	66.356950558769	64.7551920450981	44.7156435269999	72.0424612445635	54.3197724995605	98.3521108910967	58.1166548644847	62.6648093299837	35.8250428467131	41.205680308384	46.4676520437513	43.2795787496317	66.757021794348	47.9265696904914	0.458693036187397	0.0357605829944525	0.538383475905438	Wdr25	12	108859557	108994378	+	4793	protein_coding	WD repeat domain 25 [Source:MGI Symbol;Acc:MGI:3045255]	-	68	69	50	79	57	69	62	72	30	43	53	39	1.40769863833509	1.37528884558135	0.954730884711738	1.57390861989059	1.16170980378634	2.20488331682882	1.24761738712966	1.30950581987498	0.784594081388628	0.880018406321141	0.987170761382598
ENSMUSG00000025040	468.402003944252	369.761531387952	373.822779885719	416.751959351463	410.73371837387	496.036733189879	319.641601754666	313.324046649918	397.657975598516	354.560504979118	327.903808761566	423.9179251887	422.584787688856	356.167643822081	0.246582515178338	0.0358575268983599	0.539301520402113	Fundc1	X	17422803	17438564	-	2353	protein_coding	FUN14 domain containing 1 [Source:MGI Symbol;Acc:MGI:1919268]	-	480	394	418	457	431	348	341	360	333	370	374	382	20.2407927008028	15.9965583136381	16.2582108331234	18.5461652235873	17.8930992431845	22.6517242660992	13.9775035065103	13.3371470349782	17.7399956210209	15.4244798026663	14.1897099470025
ENSMUSG00000042045	28.2992877382986	47.8625332507247	26.8293861162	33.7414058993525	27.6363754822325	41.3363944324899	42.1814430468034	20.8882697766612	19.106689518247	12.4575312560231	21.9187037942223	7.76812951916467	34.2842304865497	20.7201278185203	0.713246303861665	0.0359064312974495	0.539495929163583	Sln	9	53757448	53761844	+	1318	protein_coding	sarcolipin [Source:MGI Symbol;Acc:MGI:1913652]	-	29	51	30	37	29	29	45	24	16	13	25	7	2.18318628528813	3.69663886081724	2.08316773767376	2.68068735291309	2.14937807945171	3.36997389973011	3.29301919015935	1.58737010487121	1.52172359417125	0.96751714859484	1.69335666508246
ENSMUSG00000114439	0	0.938481044131857	1.78862574108	1.82385977834338	1.90595692980914	9.97775038025618	0	1.7406891480551	0	0	0	0	2.73911231227009	0.290114858009184	2.9008637878638	0.0359480287009344	1	Gm48395	14	20265570	20271493	+	486	lncRNA	predicted gene, 48395 [Source:MGI Symbol;Acc:MGI:6097879]	-	0	1	2	2	2	7	0	2	0	0	0	0	0	0.196569435106799	0.376627582750894	0.392964734861467	0.401998057147348	2.20600107839577	0	0.35873693385121	0	0	0
ENSMUSG00000021190	468.402003944252	457.040268492214	340.73320367574	538.038634611297	441.229029250816	476.081232429366	372.13406421291	351.619207907131	409.59965654742	347.852603533567	298.971119753193	460.53910720762	453.587395400614	373.452626526973	0.28177757348028	0.0360180414748228	0.540090531914968	Lgmn	12	102360343	102406072	-	2323	protein_coding	legumain [Source:MGI Symbol;Acc:MGI:1330838]	-	480	487	381	590	463	334	397	404	343	363	341	415	20.5021890766203	20.0277430219318	15.0104655591158	24.2528428915577	19.4698232507925	22.0212114291566	16.483083361306	15.160534769712	18.5087083542664	15.328093627962	13.10475820648
ENSMUSG00000023341	11.7100500986063	21.5850640150327	12.52038018756	7.29543911337352	20.9655262279005	2.85078582293034	4.68682700520038	7.83310116624796	4.77667237956175	7.66617308062958	9.64422966945782	0	12.8212075775672	5.76783388351625	1.145278723122	0.0361085510293073	0.540906815868595	Mx2	16	97336508	97362100	+	3612	protein_coding	MX dynamin-like GTPase 2 [Source:MGI Symbol;Acc:MGI:97244]	-	12	23	14	8	22	2	5	9	4	8	11	0	0.329641370604852	0.608320361468384	0.354730630265377	0.211495970257667	0.594983835412436	0.0848059266018309	0.133511729193738	0.2172086584531	0.138817254783894	0.217256597980748	0.271874694688432
ENSMUSG00000026611	0	4.69240522065929	1.78862574108	0.91192988917169	5.71787078942742	7.12696455732585	0.937365401040076	0	0	1.91654327015739	0.876748151768893	0	3.37296603294404	0.621776137161061	2.36287050397027	0.0364638933661666	1	Spata17	1	186776845	186947662	-	2870	protein_coding	spermatogenesis associated 17 [Source:MGI Symbol;Acc:MGI:1921967]	-	0	5	2	1	6	5	1	0	0	2	1	0	0	0.166433354463248	0.0637773537341235	0.0332719270283403	0.204220615791231	0.266828403210639	0.0336058791531555	0	0	0.0683563442427231	0.0311058409000512
ENSMUSG00000085272	4.87918754108596	16.8926587943734	8.94312870539999	7.29543911337352	15.2476554384731	18.5301078490472	9.37365401040076	4.35172287013775	3.58250428467131	6.70790144555088	7.89073336592004	4.43893115380838	11.9646962402922	6.05757452174819	0.946266622989957	0.0365920104288915	0.542727197211897	Sbk3	7	4968259	4974167	-	3197	protein_coding	SH3 domain binding kinase family, member 3 [Source:MGI Symbol;Acc:MGI:2685924]	-	5	18	10	8	16	13	10	5	3	7	9	4	0.155179938304755	0.537875951928145	0.286269948728393	0.238950092139723	0.488885970030931	0.622794352442222	0.3016855588663	0.136335744331942	0.117627758276375	0.214776189527105	0.251318070205919
ENSMUSG00000028140	572.816617323492	546.195967684741	595.612371779639	655.677590314445	565.11622968841	550.201663825555	533.360913191803	499.577785491814	417.958833211653	566.33853633151	545.337350400251	463.868305572976	580.936740102714	504.406954033335	0.202685610241985	0.0366825015017954	0.543531729268204	Mrpl9	3	94350625	94358437	+	2703	protein_coding	mitochondrial ribosomal protein L9 [Source:MGI Symbol;Acc:MGI:2137211]	-	587	582	666	719	593	386	569	574	350	591	622	418	21.5476673503734	20.5697587343057	22.5500017525857	25.4005251871221	21.4308242829729	21.8718343799341	20.3031479221152	18.5117813568015	16.2312961059748	21.4472771761339	20.5432041525407
ENSMUSG00000034930	79.0428381655925	70.3860783098893	98.3744157593999	131.317904040723	84.8150833765067	169.621756464355	88.1123476977672	60.053775607901	87.174270927002	68.9955577256662	68.3863558379737	84.3396919223592	105.593012686078	76.1769999531115	0.465503531089445	0.036775696583989	0.544374699187478	Rtkn	6	83112444	83129560	+	4269	protein_coding	rhotekin [Source:MGI Symbol;Acc:MGI:107371]	-	81	75	110	144	89	119	94	69	73	72	78	76	1.88263908566805	1.67836868344878	2.35822330450489	3.22104052524537	2.03654532254057	4.26937945882077	2.12372782336338	1.40898153428982	2.1435218126258	1.65438685574096	1.63114395499777
ENSMUSG00000025413	465.474491419601	513.349131140126	479.351698609439	494.265999931056	485.066038636426	477.506625340832	440.561738488836	465.63434710474	439.453858919681	433.138779055571	426.976349911451	430.576321919413	485.83566417958	439.390232566615	0.145146551540841	0.0371501967409913	0.546279918457663	Ttc4	4	106519453	106536141	-	3568	protein_coding	tetratricopeptide repeat domain 4 [Source:MGI Symbol;Acc:MGI:1919604]	-	477	547	536	542	509	335	470	535	368	452	487	388	13.2648315771673	14.6458553160487	13.7485956833348	14.5055530744575	13.9355195331794	14.380166382672	12.704868382761	13.0710748557529	12.9286796619135	12.4263710769941	12.1850680402446
ENSMUSG00000021550	149.30313875723	138.895194531515	117.15498604074	250.780719522215	127.699114297212	213.808936719775	135.917983150811	96.6082477170581	136.13516281751	110.20123803405	107.840022667574	152.033392017937	166.273681644781	123.122674400823	0.433149108051313	0.037168253131704	0.546279918457663	2210016F16Rik	13	58527631	58533039	-	3051	protein_coding	RIKEN cDNA 2210016F16 gene [Source:MGI Symbol;Acc:MGI:1917403]	-	153	148	131	275	134	150	145	111	114	115	123	137	4.97573714862839	4.63416792145587	3.92959221294959	8.60697096267374	4.29035094619205	7.52996575432186	4.58377142234862	3.17148846829521	4.68375150506839	3.69731422768121	3.59904060836679
ENSMUSG00000030086	64.4052755423347	67.5706351774937	48.2928950091599	65.6589520203617	74.3323202625565	102.628289625492	31.8704236353626	44.3875732754051	53.7375642700697	45.9970384837775	39.4536668296002	82.1202263454551	70.4813946062331	49.5944154732783	0.506085023849812	0.0372157803402863	0.546279918457663	Chchd6	6	89360128	89572634	-	2529	protein_coding	coiled-coil-helix-coiled-coil-helix domain containing 6 [Source:MGI Symbol;Acc:MGI:1913348]	-	66	72	54	72	78	72	34	51	45	48	45	74	2.58942485900988	2.7197934651076	1.95417443292101	2.71858877071421	3.0128395315029	4.36041290940659	1.29666337989913	1.7579386402602	2.23046229661666	1.86175760831901	1.588501127814
ENSMUSG00000070814	363.011553056795	360.376720946633	348.782019510599	405.808800681402	381.191385961828	420.490908882225	314.017409348426	304.620600909643	353.47375608757	328.687170831993	361.220238528784	340.687966054793	379.943564839914	333.784523626868	0.185305072414518	0.0372779507570632	0.546279918457663	Zswim9	7	12992894	13012647	-	11874	protein_coding	zinc finger SWIM-type containing 9 [Source:MGI Symbol;Acc:MGI:2447816]	-	372	384	390	445	400	295	335	350	296	343	412	307	3.10852312189375	3.08948747325007	3.00597911548781	3.57867960285033	3.2907370014083	3.80512493815542	2.72110262016181	2.56952806333547	3.12482620824301	2.83352993245659	3.09759057721548
ENSMUSG00000001864	27.3234502300814	34.7237986328787	63.4962138083399	25.5340368968073	28.5893539471371	51.3141448127461	29.9956928332824	22.6289589247163	27.4658661824801	14.3740745261805	21.0419556424534	34.401716442015	38.4968330546651	24.9847107585213	0.624574974548516	0.0373272290010853	0.546279918457663	Aif1l	2	31840151	31863454	+	4032	protein_coding	allograft inflammatory factor 1-like [Source:MGI Symbol;Acc:MGI:1919598]	-	28	37	71	28	30	36	32	26	23	15	24	31	0.68904203161153	0.876664578891484	1.61159615208362	0.663127990078726	0.726826844395874	1.36749556645452	0.76546724737743	0.562127963311494	0.715053463444122	0.364923191920787	0.531391448709209
ENSMUSG00000041135	52.6952254437284	52.554938471384	51.8701464913199	50.156143904443	44.7899878505148	71.2696455732585	40.3067122447233	46.1282624234602	38.213379036494	31.622963957597	49.9746446508269	36.6211820189191	53.8893479557748	40.4778573886701	0.393510839024089	0.0373387655249069	0.546279918457663	Ripk2	4	16122733	16163647	-	2816	protein_coding	receptor (TNFRSF)-interacting serine-threonine kinase 2 [Source:MGI Symbol;Acc:MGI:1891456]	-	54	56	58	55	47	50	43	53	32	33	57	33	1.9026956100182	1.8997989154356	1.88501035202099	1.86504747209642	1.63040476231529	2.71945141056297	1.4727633331999	1.64068642438556	1.42445433033928	1.14950805455048	1.8070328525708
ENSMUSG00000066438	16.5892376396923	23.4620261032964	12.52038018756	27.3578966751507	29.5423324120417	61.2918951930023	14.9978464166412	10.4441348883306	13.1358490437948	21.0819759717313	4.38374075884447	26.6335869228503	28.4606280351239	15.1128556670321	0.904453424782561	0.0374163680720546	0.546279918457663	Plekhd1	12	80739365	80770988	+	3939	protein_coding	pleckstrin homology domain containing, family D (with coiled-coil domains) member 1 [Source:MGI Symbol;Acc:MGI:3036228]	-	17	25	14	30	31	43	16	12	11	22	5	24	0.428224141504195	0.606326132659967	0.32528231442461	0.727269082797689	0.768786840439444	1.67196208378903	0.391769984948692	0.265569154381855	0.35005630661803	0.547857270307887	0.113320339404858
ENSMUSG00000006720	2.92751252465158	2.81544313239557	6.26019009377999	10.0312287808886	2.85893539471371	14.2539291146517	0.937365401040076	2.61103372208265	0	0.958271635078697	3.50699260707557	5.54866394226048	6.52453984018019	2.26038788458958	1.49176604334687	0.037426624023686	1	Zfp184	13	22129264	22144949	+	3513	protein_coding	zinc finger protein 184 (Kruppel-like) [Source:MGI Symbol;Acc:MGI:1922244]	zf-C2H2	3	3	7	11	3	10	1	3	0	1	4	5	0.0847327519658927	0.0815821908299782	0.182363654500219	0.299002202187504	0.0834206045147784	0.435979229840326	0.0274548457641777	0.0744432749153236	0	0.0279223894074317	0.101649602485792
ENSMUSG00000059674	3.90335003286877	11.2617725295823	6.26019009377999	9.1192988917169	17.1536123682823	2.85078582293034	2.81209620312023	6.96275659222041	1.19416809489044	1.91654327015739	3.50699260707557	5.54866394226048	8.42483495652676	3.65687011828742	1.20662299283881	0.0374466520426183	0.546279918457663	Cdh24	14	54868688	54878821	-	3489	protein_coding	cadherin-like 24 [Source:MGI Symbol;Acc:MGI:1928330]	-	4	12	7	10	18	2	3	8	1	2	4	5	0.113754144513683	0.328573501158743	0.183618090644675	0.273689970109878	0.503966609906133	0.0877956454244234	0.0829311033272194	0.199880939927415	0.0359277675751953	0.0562289217473819	0.102348825890682
ENSMUSG00000027286	223.466789381737	225.235450591646	209.26921170636	238.925630962983	193.454628375628	267.973867355452	160.289483577853	145.347543862601	210.173584700717	218.485932797943	195.514837844463	191.983772402212	226.387596395634	186.965859197632	0.27502183332314	0.0375132191570921	0.546279918457663	Lrrc57	2	120434719	120440001	-	2227	protein_coding	leucine rich repeat containing 57 [Source:MGI Symbol;Acc:MGI:1913856]	-	229	240	234	262	203	188	171	167	176	228	223	173	10.2028962884696	10.2954013968824	9.61643359244783	11.2341683025102	8.90442845128941	12.929495575782	7.405818281093	6.53700202632058	9.90657775855175	10.0425813692565	8.93940244025226
ENSMUSG00000027593	737.733156212197	669.136984466014	683.255033092559	742.310929785756	702.345128634668	915.102249160639	679.589915754055	596.186033208872	720.083361218934	624.793106071311	586.544513533389	645.864482879119	741.647246891972	642.176902110947	0.206247524603541	0.0378396061038353	0.546297229667079	Raly	2	154633016	154709181	+	3292	protein_coding	hnRNP-associated with lethal yellow [Source:MGI Symbol;Acc:MGI:97850]	-	756	713	764	814	737	642	725	685	603	652	669	582	22.7861092738024	20.6910229387418	21.2398736308836	23.611546319887	21.8694514132976	29.8688946568487	21.2410185443281	18.1389903779475	22.9608883915928	19.4275707170038	18.1422076863078
ENSMUSG00000008136	47.8160379026424	46.9240522065929	54.5530851029399	41.0368450127261	68.614449473129	45.6125731668854	47.8056354530439	35.6841275351296	33.4367066569323	49.8301250240923	29.8094371601424	21.0849229805898	50.7595071441526	36.2751591349884	0.481679408431991	0.03786099719386	0.546297229667079	Fhl2	1	43162234	43236144	-	1897	protein_coding	four and a half LIM domains 2 [Source:MGI Symbol;Acc:MGI:1338762]	-	49	50	61	45	72	32	51	41	28	52	34	19	2.56293124673219	2.51799539962848	2.94293656252846	2.26519207997372	3.70762151178176	2.5836078598698	2.59298499296118	1.88407805585641	1.85021374272851	2.68885103183553	1.60005690829046
ENSMUSG00000101086	119.052176002497	152.033929149361	81.3824712191399	102.136147587229	109.592523464026	96.9267179796315	90.9244439008874	72.2385996442867	102.698456160578	87.2027187921614	89.4283114804271	76.5715624031946	110.187327566981	86.5106820635891	0.353373406784677	0.0378750615849871	0.546297229667079	Gm28651	14	32407605	32411207	+	2827	lncRNA	predicted gene 28651 [Source:MGI Symbol;Acc:MGI:5579357]	-	122	162	91	112	115	68	97	83	86	91	102	69	4.28195628275605	5.47446224436807	2.94600839666449	3.78313697346647	3.97376572585166	3.68406304708795	3.30935291738484	2.55937927797844	3.81332521118064	3.15752147610046	3.22105548817863
ENSMUSG00000040913	428.392666107347	425.131912991731	356.830835345459	605.521446410002	389.768192145969	799.64542333196	383.382449025391	315.064735797973	439.453858919681	361.268406424669	356.836497769939	421.698459611796	500.881746055412	379.617401258242	0.398192857556814	0.0379670341429147	0.546297229667079	Fbxw4	19	45566693	45648751	-	3158	protein_coding	F-box and WD-40 domain protein 4 [Source:MGI Symbol;Acc:MGI:1354698]	-	439	453	399	664	409	561	409	362	368	377	407	380	13.793059236971	13.703715545992	11.5632300635777	20.0777852752905	12.6514822373982	27.2078788573371	12.4913201793377	9.99260706876362	14.607197287431	11.7100824742217	11.5055166868084
ENSMUSG00000075053	753.346556343672	706.676226231289	639.433702436099	873.628833826479	601.329411354784	1113.2318638543	595.227029660448	582.260520024431	685.452486467111	667.915329649852	590.928254292234	670.278604225066	781.274432341103	632.010370719857	0.304359400627657	0.0379974654597999	0.546297229667079	Vdac3-ps1	13	18205326	18206178	-	853	unprocessed_pseudogene	voltage-dependent anion channel 3, pseudogene 1 [Source:MGI Symbol;Acc:MGI:1270159]	-	772	753	715	958	631	781	635	669	574	697	674	604	89.8000288044438	84.3331270021267	76.7141375909192	107.244821204385	72.2620962445185	140.231620385592	71.7995714685441	68.3690353169866	84.3517434162927	80.1520207852878	70.5398786872698
ENSMUSG00000036473	234.201001972126	256.205325047997	246.83035226904	216.127383733691	252.539293199711	195.278828870728	233.403984858979	206.27166404453	192.26106327736	196.445685191133	192.884593389156	174.228047786979	233.530364182215	199.249173091356	0.231264229183538	0.0379985335473667	0.546297229667079	Tbc1d24	17	24394405	24424536	-	8557	protein_coding	TBC1 domain family, member 24 [Source:MGI Symbol;Acc:MGI:2443456]	-	240	273	276	237	265	137	249	237	161	205	220	157	2.78290202319674	3.04784848791632	2.95192926492193	2.64476242204123	3.02520332943829	2.45212714405495	2.80656414855901	2.41439976129777	2.35849818303692	2.34997400579678	2.29522355314857
ENSMUSG00000041134	320.074702695239	303.12937725459	262.92798393876	187.857557169368	367.849687453164	88.3743605108405	200.596195822576	187.994427989951	118.222641394153	214.652846257628	188.500852630312	78.7910279800988	255.03561150366	164.79299867912	0.630246840050689	0.0381288675813537	0.547034926750711	Cyyr1	16	85218421	85350285	-	8894	protein_coding	cysteine and tyrosine-rich protein 1 [Source:MGI Symbol;Acc:MGI:2152187]	-	328	323	294	206	386	62	214	216	99	224	215	71	3.6591897050906	3.46942621814652	3.02530107565655	2.21171899007143	4.23955630360995	1.06767362418037	2.32067223502193	2.11708839487096	1.3953053885671	2.47048159358904	2.15806826257889
ENSMUSG00000038119	397.165865844397	359.438239902501	322.84694626494	323.73511065595	381.191385961828	342.094298751641	289.645908921384	221.067521802998	349.891251802898	278.857045807901	279.682660414277	355.11449230467	354.411974563543	295.709813509021	0.264796384581197	0.0381592886549679	0.547034926750711	Cdon	9	35332424	35418948	+	7715	protein_coding	cell adhesion molecule-related/down-regulated by oncogenes [Source:MGI Symbol;Acc:MGI:1926387]	-	407	383	361	355	400	240	309	254	293	291	319	320	5.2343973284107	4.74258477147238	4.28242403650767	4.39392130302327	5.06470656574494	4.76452116996728	3.86295551644755	2.86998846807056	4.76061315015787	3.69988127162638	3.69129365122799
ENSMUSG00000037098	1615.01107609945	1632.95701678943	1659.84468772224	2059.13768974968	1614.34551954834	2776.66539153415	1480.09996824228	1366.44098122325	1647.9519709488	1503.52819543848	1350.1921537241	1801.09631565775	1892.99356357388	1524.88493087244	0.311419345477339	0.0382970003263408	0.548484737243057	Rab11fip3	17	26208010	26288529	-	6935	protein_coding	RAB11 family interacting protein 3 (class II) [Source:MGI Symbol;Acc:MGI:2444431]	-	1655	1740	1856	2258	1694	1948	1579	1570	1380	1569	1540	1623	23.6788027359279	23.9692829277165	24.4934466966568	31.0911884974878	23.8614685277936	43.0215879894422	21.9600246192832	19.7349282816979	24.943869340505	22.1925500227332	19.8243108305763
ENSMUSG00000035181	512.314691814026	591.24305780307	548.213789641019	674.828117987051	699.486193239954	370.602156980944	521.175162978283	481.300549437236	411.987992737201	503.092608416316	441.004320339753	361.772889035383	566.114667911011	453.388920490695	0.321539736638093	0.0383611529641967	0.548879283108902	Heatr5a	12	51922654	52018104	-	20676	protein_coding	HEAT repeat containing 5A [Source:MGI Symbol;Acc:MGI:2444133]	-	525	630	613	740	734	260	556	553	345	525	503	326	2.51942240229404	2.91089328888566	2.71339079604326	3.41763003592518	3.46784568915241	1.92597557047571	2.59361450388243	2.33152981398683	2.09162475667927	2.49071197735836	2.17182738352307
ENSMUSG00000020474	105.390450887457	90.0941802366583	99.2687286299399	72.9543911337352	81.956147981793	99.7775038025618	68.4276742759256	101.830315161223	39.4075471313844	49.8301250240923	81.537578114507	58.8158377879611	91.5735671120242	66.641512915849	0.447441661478164	0.0384943236209788	0.549735602568169	Polm	11	5777860	5788016	-	3658	protein_coding	polymerase (DNA directed), mu [Source:MGI Symbol;Acc:MGI:1860191]	-	108	96	111	80	86	70	73	117	33	52	93	53	2.92946464615159	2.50714695580723	2.77713936291412	2.08836370850381	2.2965979765624	2.93088169518957	1.92475881393592	2.78820387269648	1.1308407258899	1.39440962476545	2.26967195041899
ENSMUSG00000063245	0.975837508217192	0	3.57725148215999	2.73578966751507	1.90595692980914	1.42539291146517	0	0	0	0	0	1.1097327884521	1.77003808319443	0.184955464742016	2.82000427966097	0.0385555736330508	1	Zfp993	4	146695418	146742617	+	1275	protein_coding	zinc finger protein 993 [Source:MGI Symbol;Acc:MGI:3713585]	zf-C2H2	1	0	4	3	2	1	0	0	0	0	0	1	0.0778212176878905	0	0.287123145438328	0.224683366050204	0.153232200606754	0.120125100739535	0	0	0	0	0
ENSMUSG00000027935	115.148825969629	129.510384090196	93.9028514066999	87.5452693604823	92.4389110957433	175.323328110216	74.9892320832061	87.0344574027551	81.2034304525498	81.4530889816893	97.3190448463471	104.314882114497	115.644928338828	87.7190226468407	0.388494064981519	0.0387120703381067	0.55087810688778	Rab13	3	90121002	90133692	+	2300	protein_coding	RAB13, member RAS oncogene family [Source:MGI Symbol;Acc:MGI:1927232]	-	118	138	105	96	97	123	80	100	68	85	111	94	5.09052269614918	5.73196472771427	4.17810990169089	3.98568753689057	4.11978095870441	8.19070387977283	3.35474341459326	3.790133692428	3.70605857076098	3.62511525608963	4.30842945023014
ENSMUSG00000075271	30.2509627547329	34.7237986328787	42.0327049153799	38.301055345211	40.9780739908965	25.657072406373	28.1209620312023	24.3696480727714	31.0483704671514	22.04024760681	31.5629334636801	12.207060672973	35.3239446742454	24.8915370524314	0.511383191406376	0.0387212754024488	0.55087810688778	Ttc30a1	2	75808591	75812311	-	3721	protein_coding	tetratricopeptide repeat domain 30A1 [Source:MGI Symbol;Acc:MGI:1926052]	-	31	37	47	42	43	18	30	28	26	23	36	11	0.826628226045114	0.949935926388193	1.15599667363557	1.07782802579848	1.1288572155691	0.740895206119946	0.777604459845924	0.655965089471548	0.875880544965404	0.606315813418725	0.863707466216956
ENSMUSG00000031736	19.5167501643438	18.7696208826371	15.20331879918	19.1505276726055	12.3887200437594	14.2539291146517	14.9978464166412	8.70344574027551	4.77667237956175	6.70790144555088	14.9047185800712	9.98759509606886	16.5471444461963	10.0130299430282	0.710884107682159	0.0388851100596	0.552535919175718	Crnde	8	93052659	93084247	-	4354	lncRNA	colorectal neoplasia differentially expressed (non-protein coding) [Source:MGI Symbol;Acc:MGI:1918546]	-	20	20	17	21	13	10	16	10	4	7	17	9	0.45577424231539	0.438827494083162	0.357337745600354	0.460564777675257	0.291665563281688	0.351767348284122	0.35442856470209	0.200213768777777	0.115160294965417	0.157703141460302	0.348565451886426
ENSMUSG00000020707	40.0093378369049	30.0313934122194	22.3578217635	49.2442140152713	38.1191385961828	17.104714937582	22.4967696249618	22.6289589247163	29.8542023722609	19.1654327015739	21.0419556424534	18.8654574036856	32.8111034269434	22.342129444942	0.573349448550327	0.0390221246345106	0.552535919175718	Rnf135	11	80074677	80090583	+	2140	protein_coding	ring finger protein 135 [Source:MGI Symbol;Acc:MGI:1919206]	-	41	32	25	54	40	12	24	26	25	20	24	17	1.90098324982919	1.42852703494437	1.06916475009892	2.40957161254775	1.82589771751038	0.858838337063028	1.08166960563988	1.05911212526726	1.46439230221795	0.91674162605895	1.00120108467081
ENSMUSG00000024544	78.0670006573753	137.956713487383	104.63460585318	146.820712156642	138.181877411163	156.793220261169	113.421213525849	86.1641128287275	91.9509433065637	96.7854351429484	91.1818077839649	110.97327884521	127.075688304485	98.4127985722106	0.365529414385679	0.0390619291431622	0.552535919175718	Ldlrad4	18	68066328	68401701	+	5371	protein_coding	low density lipoprotein receptor class A domain containing 4 [Source:MGI Symbol;Acc:MGI:1277150]	-	80	147	117	161	145	110	121	99	77	101	104	100	1.47789316778343	2.61465529378141	1.99365086672699	2.86240166114042	2.63720006397073	3.13676138125484	2.17283814066585	1.60680216303455	1.79707736778606	1.84457768624448	1.72862993704102
ENSMUSG00000069899	5.85502504930315	13.138734617846	9.83744157593999	19.1505276726055	8.57680618414113	7.12696455732585	2.81209620312023	9.57379031430306	2.38833618978088	6.70790144555088	5.26048891061336	5.54866394226048	10.6142499428603	5.38187950093815	0.97325987875933	0.0392604174975891	0.552535919175718	Gm12166	11	45942181	45943148	-	968	protein_coding	predicted gene 12166 [Source:MGI Symbol;Acc:MGI:3650635]	-	6	14	11	21	9	5	3	11	2	7	6	5	0.615012722430126	1.38167193849862	1.04000571145985	2.07158991941949	0.908233213823605	0.791113137618319	0.298911797013087	0.990603124157318	0.258991696425323	0.709338303634456	0.553349773036035
ENSMUSG00000020793	44.8885253779908	39.416203853538	25.04076037512	44.6845645694128	45.7429663154194	19.9555007605124	14.0604810156011	31.3324046649918	25.0775299926992	21.0819759717313	32.439681615449	24.4141213459461	36.6214202086656	24.7343657677364	0.574044482278799	0.0394992012840832	0.553110625455865	Galr2	11	116171765	116174764	+	2456	protein_coding	galanin receptor 2 [Source:MGI Symbol;Acc:MGI:1337018]	-	46	42	28	49	48	14	15	36	21	22	37	22	1.85839349242458	1.63370330187296	1.0433933522138	1.90514295520989	1.90916341146851	0.873059058713637	0.589060707468787	1.27778122855472	1.07182068504356	0.87866848035129	1.3449223310979
ENSMUSG00000018986	15.6134001314751	10.3232914854504	15.20331879918	20.0624575617772	10.4827631139503	22.8062865834427	13.1231156145611	15.6662023324959	2.38833618978088	2.87481490523609	9.64422966945782	4.43893115380838	15.7485862792126	8.02260497755669	0.931489363332672	0.0395052670799087	0.553110625455865	Slfn3	11	83082156	83105980	+	3411	protein_coding	schlafen 3 [Source:MGI Symbol;Acc:MGI:1329005]	-	16	11	17	22	11	16	14	18	2	3	11	4	0.465421530587208	0.308079800668704	0.456126808661373	0.615886682078395	0.315022224202539	0.718426284106275	0.395861689936613	0.460016226521604	0.0734986696393178	0.0862720791453893	0.287895455061453
ENSMUSG00000089803	33.1784752793845	31.9083555004831	29.51232472782	31.0056162318375	39.0721170610874	35.6348227866292	26.2462312291221	17.406891480551	25.0775299926992	23.9567908769674	17.5349630353779	34.401716442015	33.3852852645403	24.1040205094554	0.480385543337408	0.0395799497703836	0.553639316051215	Gm10171	1	171971841	171972468	-	628	processed_pseudogene	predicted gene 10171 [Source:MGI Symbol;Acc:MGI:3704203]	-	34	34	33	34	41	25	28	20	21	25	20	31	5.37189456492046	5.172155009084	4.80919838547678	5.16986407551822	6.37755834929781	6.09711399056157	4.30026823048977	2.77621257725618	4.19170637335507	3.90491058870652	2.84311348353972
ENSMUSG00000072244	0.975837508217192	4.69240522065929	2.68293861162	8.20736900254521	6.67084925433199	4.27617873439551	1.87473080208015	0	0	4.79135817539349	0.876748151768893	0	4.58426305529486	1.25713952154042	1.83774513861512	0.039618406629552	1	Trim6	7	103868000	103884359	+	4894	protein_coding	tripartite motif-containing 6 [Source:MGI Symbol;Acc:MGI:2137352]	-	1	5	3	9	7	3	2	0	0	5	1	0	0.0202742240604946	0.0976019058662694	0.0561016566868413	0.175605614046185	0.139721842093919	0.0938860871125296	0.0394151504575219	0	0	0.100215931741222	0.0182414718804959
ENSMUSG00000023043	6.83086255752034	5.63088626479114	43.8213306564599	5.47157933503014	7.62382771923656	19.9555007605124	8.43628860936069	3.4813782961102	8.35917666423306	5.74962981047218	7.89073336592004	5.54866394226048	14.8889978822584	6.57764511472611	1.18053566951725	0.0396968617663516	0.553835190679087	Krt18	15	101936615	101940462	+	1437	protein_coding	keratin 18 [Source:MGI Symbol;Acc:MGI:96692]	-	7	6	49	6	8	14	9	4	7	6	9	5	0.483336372904956	0.398884114663484	3.12074086834718	0.398707434535852	0.54383035705946	1.4921593933199	0.604063923817679	0.242652957344033	0.610622037222683	0.409567240034688	0.559125866700295
ENSMUSG00000034936	56.5985754765971	65.69367308923	49.1872078796999	75.6901808012503	71.4733848678428	61.2918951930023	52.4924624582443	37.4248166831847	44.1842195109462	54.6214831994857	48.2211483472891	57.706104999509	63.3224862179371	49.1083725331098	0.370282619494932	0.0397114681316938	0.553835190679087	Arl4d	11	101556367	101558658	+	1382	protein_coding	ADP-ribosylation factor-like 4D [Source:MGI Symbol;Acc:MGI:1933155]	-	58	70	55	83	75	43	56	43	37	57	55	52	4.16416718380572	4.83885107260008	3.64227760019225	5.73495350030459	5.30131301845905	4.76545488281113	3.90820325433802	2.71233156426287	3.35602264803523	4.04573601833107	3.55286323160137
ENSMUSG00000029265	368.866578106099	442.024571786105	370.245528403559	372.979324671221	385.003299821446	404.811586856108	327.140524962987	342.915762166855	377.357117985378	362.226678059748	348.06901625225	297.408387305162	390.65514827409	342.519581122063	0.188970017687964	0.0397766638310155	0.553835190679087	Dr1	5	108416763	108428392	+	3478	protein_coding	down-regulator of transcription 1 [Source:MGI Symbol;Acc:MGI:1100515]	-	378	471	414	409	404	284	349	394	316	378	397	268	10.7837653434959	12.9372981922246	10.8940448763385	11.2293232040473	11.3470250909343	12.5064114369711	9.67816467400089	9.87527070752804	11.3890816613211	10.6608774604889	10.1902484367767
ENSMUSG00000069255	554.275704667365	605.320273465048	586.669243074239	610.081095855861	658.508119249058	896.572141311591	538.047740197004	460.412279660574	630.520754102151	499.259521876001	527.802387364874	582.60971393735	651.90442960386	539.775399522992	0.270805648513334	0.0401976274370606	0.556944945017215	Dusp22	13	30843982	30895214	+	5108	protein_coding	dual specificity phosphatase 22 [Source:MGI Symbol;Acc:MGI:1915926]	-	568	645	656	669	691	629	574	529	528	521	602	525	11.0333057653818	12.0631599105185	11.7536119246583	12.5064796500047	13.2147023824946	18.8600876400917	10.8382249802908	9.02790850347914	12.9572917002514	10.0050108511958	10.5213010095252
ENSMUSG00000027203	94.6562382970676	79.7708887512079	77.8052197369799	114.903166035633	77.1912556572702	84.098181776445	53.4298278592844	79.2013562365071	84.7859347372211	67.0790144555088	65.756111382667	67.6937000955778	88.0708250424339	69.6576574611277	0.343331687917437	0.0405096364969732	0.558764188224589	Dut	2	125089110	125100528	+	2410	protein_coding	deoxyuridine triphosphatase [Source:MGI Symbol;Acc:MGI:1346051]	-	97	85	87	126	81	59	57	91	71	70	75	61	3.99358468778002	3.36941218434103	3.30385216885338	4.99244574771303	3.28320653893413	3.74954800959813	2.28115592143764	3.29159743495925	3.69294218089619	2.84912646439068	2.77822915092781
ENSMUSG00000040740	152.230651281882	177.372917340921	95.6914771477799	148.644571934986	211.561219208815	307.884868876477	111.546482723769	107.052382605389	124.193481868606	126.491855830388	106.086526364036	191.983772402212	182.230950965143	127.892416965733	0.507611737181131	0.0406245785343227	0.559005438780323	Slc25a34	4	141346135	141351132	-	2670	protein_coding	solute carrier family 25, member 34 [Source:MGI Symbol;Acc:MGI:2686215]	-	156	189	107	163	222	216	119	123	104	132	121	173	5.79724351989566	6.76243029674155	3.66767557269887	5.82956561165838	8.12216748721753	12.3904317392014	4.29865764313752	4.01583828310068	4.88262398174722	4.84946019717476	4.04573983871191
ENSMUSG00000070056	79.0428381655925	82.5863318836034	110.00048307642	101.224217698058	100.06273881498	45.6125731668854	64.6782126717653	77.460667088452	76.426758072988	69.9538293607449	48.2211483472891	46.608777114988	86.4215304675898	63.8915654427046	0.445808869218637	0.0406923768884133	0.559076059869286	Mfhas1	8	36054952	36146603	+	6666	protein_coding	malignant fibrous histiocytoma amplified sequence 1 [Source:MGI Symbol;Acc:MGI:1098644]	-	81	88	123	111	105	32	69	89	64	73	55	42	1.20566850535807	1.26115835593273	1.68872214534075	1.5900746764804	1.53870093431062	0.735239140439995	0.998345671872093	1.16387693795381	1.20349936820744	1.07420774694666	0.736582206131576
ENSMUSG00000116114	2.92751252465158	9.38481044131857	8.04881583485999	9.1192988917169	8.57680618414113	24.2316794949079	0	4.35172287013775	7.16500856934263	1.91654327015739	0.876748151768893	9.98759509606886	10.3814872285993	4.04960299291259	1.37329762840418	0.0407143085946822	0.559076059869286	Gm35853	15	101220769	101303740	+	3994	lncRNA	predicted gene, 35853 [Source:MGI Symbol;Acc:MGI:5595012]	-	3	10	9	10	9	17	0	5	6	2	1	9	0.0745283319119131	0.239190649629205	0.206230476583927	0.239084703483567	0.220122621677829	0.651905748254735	0	0.109130038715378	0.188310437260676	0.0491193560281961	0.0223519687989852
ENSMUSG00000090293	8.78253757395473	5.63088626479114	0.894312870539999	6.38350922420183	6.67084925433199	1.42539291146517	2.81209620312023	1.7406891480551	0	1.91654327015739	2.63024445530668	1.1097327884521	4.96458134988081	1.70155097751525	1.51863124154106	0.0408076638811556	1	Gm17034	6	82741263	82744269	+	2229	lncRNA	predicted gene 17034 [Source:MGI Symbol;Acc:MGI:4937861]	-	9	6	1	7	7	1	3	2	0	2	3	1	0.400627399268077	0.257154092764211	0.0410589962352926	0.299880221623758	0.306773752897101	0.0687122043261133	0.129810058101691	0.0782172049581372	0	0.0880137765709356	0.120153113570857
ENSMUSG00000018363	601.11590506179	620.335970171158	638.539389565559	529.831265608752	580.363885126883	762.585207633865	479.931085332519	506.540542084035	623.355745532809	452.304211757145	482.211483472891	607.023835283296	622.128603861335	525.227817243782	0.243969255816128	0.0409416955825728	0.560030278384707	Smurf2	11	106710892	106811541	-	6162	protein_coding	SMAD specific E3 ubiquitin protein ligase 2 [Source:MGI Symbol;Acc:MGI:1913563]	-	616	661	714	581	609	535	512	582	522	472	550	547	9.91898480559383	10.2478326436739	10.6046152000074	9.0035605585762	9.65441195765409	13.2976848980777	8.01392779338084	8.23348419455391	10.6189117362001	7.51365126297975	7.96828462524032
ENSMUSG00000027459	33.1784752793845	27.2159502798239	47.3985821386199	37.3891254560393	24.7774400875188	45.6125731668854	20.6220388228817	11.3144794623582	34.6308747518227	29.7064206874396	17.5349630353779	29.9627852882066	35.9286910680453	23.9619270080144	0.595361333771019	0.0409564489366314	0.560030278384707	Fam110a	2	151811318	151822139	-	2207	protein_coding	family with sequence similarity 110, member A [Source:MGI Symbol;Acc:MGI:1921097]	-	34	29	53	41	26	32	22	13	29	31	20	27	1.5285680955007	1.25530114109435	2.19781904768861	1.77395000155179	1.15080368149386	2.22070870420164	0.96142963739476	0.513479825118247	1.647126167207	1.37781240309811	0.809005558524214
ENSMUSG00000029765	96.607913313502	118.248611560614	82.2767840896799	85.7214095821389	135.322942016449	86.9489675993753	84.3628860936069	53.0910190156806	68.067581408755	95.8271635078697	71.0166002932803	90.9980886530718	100.85443802696	77.2272231620441	0.389196510295527	0.0410699721193329	0.560030278384707	Plxna4	6	32121203	32565127	-	14103	protein_coding	plexin A4 [Source:MGI Symbol;Acc:MGI:2179061]	-	99	126	92	94	142	61	90	61	57	100	81	82	0.69651728019953	0.853515275345668	0.597028025241366	0.636467451868797	0.983574059414761	0.662463994186861	0.615500147859324	0.377051518859568	0.506634256610779	0.695535375369125	0.51274018535311
ENSMUSG00000030560	456.691953845646	450.470901183291	463.254066939719	354.740726887788	434.558179996484	411.938551413434	357.136217796269	417.765395533224	341.532075138665	335.395072277544	382.262194171237	396.174605477398	428.609063377727	371.71092673239	0.205090130505722	0.0410955911166419	0.560030278384707	Ctsc	7	87927293	87960096	+	5808	protein_coding	cathepsin C [Source:MGI Symbol;Acc:MGI:109553]	-	468	480	518	389	456	289	381	480	286	350	436	357	7.99516539159164	7.8952682199921	8.16246906873037	6.39562284646177	7.66952491673266	7.62105655905647	6.32696637011035	7.20438635750776	6.17263543147021	5.91115253028714	6.70168058454754
ENSMUSG00000010751	47.8160379026424	38.4777228094061	85.8540355718399	49.2442140152713	52.4138155697513	49.8887519012809	29.9956928332824	46.9986069974877	28.6600342773705	31.622963957597	46.4676520437513	46.608777114988	53.949096295032	38.3922878707462	0.490077493850128	0.0411861222051028	0.560187870311108	Tnfrsf22	7	143188543	143203398	-	4217	protein_coding	tumor necrosis factor receptor superfamily, member 22 [Source:MGI Symbol;Acc:MGI:1930270]	-	49	41	96	54	55	35	32	54	24	33	53	42	1.15292401590016	0.928822045041044	2.083464133368	1.22278474053881	1.27405834331854	1.27118392708127	0.731886161115911	1.11627840787185	0.71340942510708	0.767610785300961	1.12200840865705
ENSMUSG00000026187	685.037930768469	650.367363583377	587.563555944779	715.864962999777	644.213442275489	930.781571186755	449.935392499237	507.410886658062	671.122469328426	622.876562801153	544.460602248482	660.291009128997	702.304804459774	576.016153777393	0.285209250367889	0.0412480716076107	0.560187870311108	Xrcc5	1	72346586	72434111	+	2549	protein_coding	X-ray repair complementing defective repair in Chinese hamster cells 5 [Source:MGI Symbol;Acc:MGI:104517]	-	702	693	657	785	676	653	480	583	562	650	621	595	27.3259634725564	25.9726138113377	23.5892390010839	29.4076061194583	25.9064012755906	39.2362321491636	18.1622044415014	19.9379767288219	27.637431683507	25.0134876784621	21.7493162263375
ENSMUSG00000016194	120.028013510715	94.7865854573176	100.16304150048	96.6645682521992	135.322942016449	64.1426810159326	72.1771358800859	60.053775607901	68.067581408755	75.7034591712171	69.2631039897425	115.412209999018	101.851305292182	76.7795443427866	0.417878306816273	0.0413755805220246	0.560187870311108	Hsd11b1	1	192903942	192946383	-	4251	protein_coding	hydroxysteroid 11-beta dehydrogenase 1 [Source:MGI Symbol;Acc:MGI:103562]	-	123	101	112	106	142	45	77	69	57	79	79	104	2.87092742034896	2.26977353367498	2.41126706472555	2.38108342520858	3.26307808984389	1.62130737589527	1.74701558081765	1.414947581718	1.6807957941618	1.82291624678342	1.65905135433277
ENSMUSG00000078607	27.3234502300814	28.1544313239557	10.73175444648	12.7670184484037	12.3887200437594	17.104714937582	13.1231156145611	6.96275659222041	2.38833618978088	12.4575312560231	11.3977259729956	14.4265262498772	18.078348238377	10.1259986459097	0.82643312127709	0.0414446817883252	0.560187870311108	1810010H24Rik	11	106916507	106921269	+	1685	protein_coding	RIKEN cDNA 1810010H24 gene [Source:MGI Symbol;Acc:MGI:1916316]	-	28	30	12	14	13	12	14	8	2	13	13	13	1.64879375160694	1.7008797411615	0.651778060119648	0.793392301482915	0.753656891708291	1.09075017288717	0.80135562277376	0.413878100538131	0.148785734207545	0.75678789427181	0.688759005329918
ENSMUSG00000049588	74.1636506245066	56.3088626479114	60.8132751967199	26.445966785979	62.8965786837016	66.9934668388629	39.3693468436832	54.8317081637357	35.8250428467131	24.9150625120461	53.4816372579025	18.8654574036856	57.9369667962803	37.881375837961	0.601774867825093	0.0416165313610528	0.560187870311108	Ccdc69	11	54940557	54968957	-	1848	protein_coding	coiled-coil domain containing 69 [Source:MGI Symbol;Acc:MGI:1196234]	-	76	60	68	29	66	47	42	63	30	26	61	17	4.08056060279036	3.1017125149969	3.36763754187	1.49849701654154	3.4887688531002	3.89529040141591	2.19201984476264	2.97180937247195	2.03493475762754	1.38007316217316	2.94680712466016
ENSMUSG00000049744	32.2026377711673	34.7237986328787	39.3497663037599	41.9487749018978	39.0721170610874	32.7840369636989	16.8725772187214	46.1282624234602	8.35917666423306	19.1654327015739	22.7954519459912	27.7433197113024	36.6801886057483	23.5107034442137	0.630930280380747	0.0417579210624368	0.560187870311108	Arhgap15	2	43638836	44285965	+	8818	protein_coding	Rho GTPase activating protein 15 [Source:MGI Symbol;Acc:MGI:1923367]	-	33	37	44	46	41	23	18	53	7	20	26	25	0.371323172399409	0.400851846460701	0.456668418549848	0.498135609693976	0.454196716189502	0.399486116941126	0.196879078821956	0.523947944099538	0.0995082634938757	0.222479823062617	0.263224977087982
ENSMUSG00002075329	0	4.69240522065929	5.36587722323999	1.82385977834338	2.85893539471371	1.42539291146517	0.937365401040076	1.7406891480551	0	0	0	0	2.69441175473692	0.446342424849196	2.49220664081712	0.04176176096226	1	ENSMUSG00002075329	15	34139399	34139522	-	124	snoRNA	-	-	0	5	6	2	3	1	1	2	0	0	0	0	0	3.85212683314131	4.42841141653873	1.54016823502156	2.36335954564852	1.23515728582989	0.777813493302872	1.40601733751361	0	0	0
ENSMUSG00000075410	5.85502504930315	0.938481044131857	5.36587722323999	2.73578966751507	2.85893539471371	2.85078582293034	0.937365401040076	0	1.19416809489044	0.958271635078697	2.63024445530668	0	3.43414903363902	0.953341597719315	1.83097396872214	0.0418669130398616	1	Prcd	11	116544360	116559215	+	1534	protein_coding	photoreceptor disc component [Source:MGI Symbol;Acc:MGI:3649529]	-	6	1	6	3	3	2	1	0	1	1	3	0	0.388091470216664	0.0622768875240577	0.357968067568972	0.186747908548898	0.191040797692579	0.199686445166762	0.0628741024573378	0	0.0817157634092937	0.0639448200706047	0.17459015003223
ENSMUSG00000038543	10.7342125903891	3.75392417652743	10.73175444648	21.8863173401206	13.341698508664	1.42539291146517	3.74946160416031	3.4813782961102	2.38833618978088	7.66617308062958	7.89073336592004	1.1097327884521	10.3122166622744	4.38096922084218	1.23232478992447	0.041912771808304	0.560187870311108	BC028528	3	95791266	95799317	-	1402	protein_coding	cDNA sequence BC028528 [Source:MGI Symbol;Acc:MGI:2385885]	-	11	4	12	24	14	1	4	4	2	8	9	1	0.77848971331859	0.272561327994021	0.783342390372044	1.63464360464485	0.975461762065105	0.109243583054855	0.275175101767635	0.248710627463178	0.178818803238026	0.559722419334138	0.573084073072984
ENSMUSG00000108067	0	3.75392417652743	0	0.91192988917169	3.81191385961828	4.27617873439551	0.937365401040076	0	0	0	0	0	2.12565777661882	0.156227566840013	3.04958349662263	0.0419789143400125	1	Gm43953	6	101302300	101305166	-	2867	TEC	predicted gene, 43953 [Source:MGI Symbol;Acc:MGI:5690345]	-	0	4	0	1	4	3	1	0	0	0	0	0	0	0.133286006922783	0	0.0333067424385548	0.136289540128086	0.160264565862825	0.0336410440075187	0	0	0	0
ENSMUSG00000038204	2887.50318681467	2894.27554010265	3008.46849649656	3292.97882979897	2450.10763326965	3711.7231414553	2513.07664018844	2398.66964601993	2955.56603485383	2637.16353973657	2637.25844052083	2607.87205286242	3040.8428046563	2624.93439236367	0.21189726404104	0.0420410592188476	0.560187870311108	Asb10	5	24737695	24745976	-	2806	protein_coding	ankyrin repeat and SOCS box-containing 10 [Source:MGI Symbol;Acc:MGI:2152836]	-	2959	3084	3364	3611	2571	2604	2681	2756	2475	2752	3008	2350	104.632235745384	104.997500714367	109.720231922624	122.885226227048	89.5044519590082	142.133765846518	92.1523267881611	85.6197414453407	110.565271970027	96.2036372686467	95.7004562567735
ENSMUSG00000120954	25.371775213647	20.6465829709009	21.46350889296	24.6221070076356	35.2602032014691	12.8285362031865	17.8099426197615	18.2772360545786	16.7183533284661	17.2488894314166	8.76748151768893	14.4265262498772	23.3654522482998	15.5414048669648	0.606614633712783	0.0420654579506707	0.560187870311108	ENSMUSG00000120954	15	82242751	82244543	+	1793	lncRNA	novel transcript	-	26	22	24	27	37	9	19	21	14	18	10	13	1.43880276985698	1.17218092591294	1.22503740245578	1.43794848043842	2.01581959387161	0.768787245391054	1.02204606258872	1.02098972305785	0.978766165631897	0.984743096368956	0.497901636269643
ENSMUSG00000032702	465.474491419601	444.8400149185	606.344126226119	662.973029427819	428.840309207057	488.909768632553	478.993719931479	451.708833920299	322.425385620418	366.059764600062	505.006935418882	371.760484131452	516.230289971941	415.992520603765	0.310458465340076	0.042152661017834	0.56030214532368	Kank1	19	25214339	25411860	+	6166	protein_coding	KN motif and ankyrin repeat domains 1 [Source:MGI Symbol;Acc:MGI:2147707]	-	477	474	678	727	450	343	511	519	270	382	576	335	7.67578966385546	7.34390550582918	10.0633961674571	11.2587646813756	7.12917410785963	8.5199010186372	7.99308695907285	7.33746770783539	5.48897743899793	6.07701868691754	8.33955363423495
ENSMUSG00000036867	66.356950558769	107.925320075164	84.0654098307599	108.519656811431	117.216351183262	138.263112412121	99.3607325102481	81.8123899585898	87.174270927002	53.663211564407	83.2910744180448	52.1574410572485	103.724466811918	76.2431867392567	0.437088145831165	0.0421861368503124	0.56030214532368	Smad6	9	63860358	63929341	-	3205	protein_coding	SMAD family member 6 [Source:MGI Symbol;Acc:MGI:1336883]	MH1	68	115	94	119	123	97	106	94	73	56	95	47	2.10517927411548	3.42785202125398	2.6842206693279	3.54551052667365	3.74892977537506	4.63540462838126	3.18988472885271	2.55671420999355	2.8551309260841	1.71392069371146	2.64618019388423
[truncated: 69 more rows]
[truncated: 1 more columns]
