# Supplementary material for: Gene dosage imbalance disrupts systemic metabolism in the Dp16 Down syndrome mouse model
Source: eLife. 2026 Aug 3;15:RP110476. doi: 10.7554/eLife.110476 (PMC13432951; doi:10.7554/eLife.110476)
Supplement: Figure 5—source data 10. [file elife-110476-fig5-data10.xls]

gene_id	MSM7	MSM8	MSM9	MSM10	MSM11	MSM12	MSM1	MSM2	MSM3	MSM4	MSM5	MSM6	MSM_Dp16	MSM_WT	log2FoldChange	pvalue	padj	gene_name	gene_chr	gene_start	gene_end	gene_strand	gene_length	gene_biotype	gene_description	tf_family	MSM7_count	MSM8_count	MSM9_count	MSM10_count	MSM11_count	MSM12_count	MSM1_count	MSM2_count	MSM3_count	MSM4_count	MSM5_count	MSM6_count	MSM7_fpkm	MSM8_fpkm	MSM9_fpkm	MSM10_fpkm	MSM11_fpkm	MSM12_fpkm	MSM1_fpkm	MSM2_fpkm	MSM3_fpkm	MSM4_fpkm	MSM5_fpkm
ENSMUSG00000030317	330.808915285628	397.915962711907	276.34267699686	418.575819129806	335.448419646409	312.161047610872	539.922470999084	573.557074284156	623.355745532809	684.20594744619	597.065491354616	806.775737204673	345.208806896914	637.480411136921	-0.88301448440299	6.21673478611404e-11	7.76832817648167e-08	Timp4	6	115218853	115229166	-	5894	protein_coding	tissue inhibitor of metalloproteinase 4 [Source:MGI Symbol;Acc:MGI:109125]	-	339	424	309	459	352	219	576	659	522	714	681	727	5.70686729133839	6.87239295484348	4.79807181981954	7.43639423689235	5.83395076622931	5.69086040956847	9.4256109510798	9.74670111573314	11.1017533285485	11.882800601909	10.314800282308
ENSMUSG00000040990	184.433289053049	201.773424488349	203.90333448312	165.971239829248	265.880991708375	216.659722542706	405.879218650353	335.953005574635	377.357117985378	375.642480950849	319.136327243877	453.880710476907	206.437000350808	377.974810147	-0.872524795903225	1.02964992956783e-10	1.10282862099069e-07	Sh3kbp1	X	158410268	158761065	+	10100	protein_coding	SH3-domain kinase binding protein 1 [Source:MGI Symbol;Acc:MGI:1889583]	-	189	215	228	182	279	152	433	386	316	392	364	409	1.85672949825143	2.03361784894153	2.06600738561688	1.72071864989933	2.69844180994245	2.30497470527939	4.13488733489285	3.33156504172037	3.92190356614601	3.8071099765759	3.21739107638273
ENSMUSG00000005774	57.5744129848143	61.0012678685707	50.0815207502399	39.2129852343827	42.8840309207057	35.6348227866292	110.609117322729	122.718584937885	83.5917666423307	95.8271635078697	120.991244944107	75.4618296147425	47.7315067575571	101.533284494944	-1.08608102044595	1.60378711306406e-08	9.4071672273189e-06	Rfx5	3	94861386	94868872	+	5497	protein_coding	regulatory factor X, 5 (influences HLA class II expression) [Source:MGI Symbol;Acc:MGI:1858421]	RFX	59	65	56	43	45	25	118	141	70	100	138	68	1.06496290714418	1.12963952247113	0.932353674017494	0.746968985731758	0.799681418029152	0.696559502651021	2.07039604038705	2.23602029553283	1.59625953700017	1.78445250115168	2.24118234434679
ENSMUSG00000026473	3473.00569174499	3468.62593911134	2274.23762978322	2866.19564166662	2918.9730380027	2192.25429783343	3951.93253078496	4870.44823625817	7037.23258318935	9461.01585313198	4041.8089796546	9313.98729347844	2865.54870635705	6446.07091274958	-1.16943462655461	5.45495917963923e-07	0.000240579743819677	Glul	1	153775690	153785469	+	3782	protein_coding	glutamate-ammonia ligase (glutamine synthetase) [Source:MGI Symbol;Acc:MGI:95739]	-	3559	3696	2543	3143	3063	1538	4216	5596	5893	9873	4610	8393	93.3715719282873	93.3603985264936	61.5379794112459	79.356537092996	79.1144293805619	62.2843247739795	107.51677664803	128.984803618462	195.319731476643	256.06978792347	108.818627497702
ENSMUSG00000020893	685.037930768469	1231.287129901	621.547445025299	776.052335685108	1141.66820095567	984.946501822432	1554.15183492445	1644.08090033804	1305.22572771525	2376.51365499517	1653.54701423613	1560.28430056365	906.756590692997	1682.30057212878	-0.892078862234131	3.13133334519353e-06	0.00109196147700412	Per1	11	68986043	69000786	+	5631	protein_coding	period circadian clock 1 [Source:MGI Symbol;Acc:MGI:1098283]	-	702	1312	695	851	1198	691	1658	1889	1093	2480	1886	1406	12.3697177928514	22.2587394860626	11.295817672329	14.4312478096621	20.7826784600236	18.7947463823563	28.3985494077649	29.2434627126477	24.3313293037388	43.2013066757242	29.9006069509173
ENSMUSG00000024395	312.268002629501	311.575706651777	317.4810690417	301.848793315829	360.225859733927	350.646656220432	432.125449879475	374.248166831847	454.978044153257	459.970384837775	442.757816643291	418.36926124644	325.674347932194	430.408187265347	-0.403667525498158	7.86874518480211e-06	0.0025104645541725	Lims2	18	32055343	32091672	+	3060	protein_coding	LIM and senescent cell antigen like domains 2 [Source:MGI Symbol;Acc:MGI:2385067]	-	320	332	355	331	378	246	461	430	381	480	505	377	10.3761623583854	10.3649906841021	10.6175746490215	10.3291936336969	12.0670357977819	12.3128228258023	14.5303694546292	12.2498111823898	15.607550584188	15.3868790569894	14.7330884014671
ENSMUSG00000058297	65.3811130505519	41.2931659418017	53.6587722323999	71.1305313553919	77.1912556572702	31.3586440522337	77.8013282863263	142.736510140518	95.533447591235	144.699016896883	111.347015274649	123.180339518183	56.6689137149415	115.882942951299	-1.02303021554501	8.23115927658826e-06	0.00257137986150919	Spock2	10	59942041	59971020	+	5533	protein_coding	sparc/osteonectin, cwcv and kazal-like domains proteoglycan 2 [Source:MGI Symbol;Acc:MGI:1891351]	-	67	44	60	78	81	22	83	164	80	151	127	111	1.20149602765011	0.759703741247749	0.992450778331471	1.34615101835609	1.43006104443001	0.608984109116925	1.44682025539005	2.58383956042624	1.81242698094859	2.67699158724642	2.04911764859203
ENSMUSG00000028125	12.6858876068235	21.5850640150327	16.99194454026	6.38350922420183	14.2946769735686	34.2094298751641	37.4946160416031	32.2027492390194	42.9900514160558	53.663211564407	45.5909038919824	48.8282426918922	17.6917520391751	43.4616291408266	-1.33259487566312	1.35035267640304e-05	0.00389394968897376	Abca4	3	121838092	121973772	+	12022	protein_coding	ATP-binding cassette, sub-family A (ABC1), member 4 [Source:MGI Symbol;Acc:MGI:109424]	-	13	23	19	7	15	24	40	37	36	56	52	44	0.107293851536914	0.182769351657279	0.144642284941015	0.0556008163366625	0.121883456854274	0.305758449727979	0.320907912725191	0.268291779425738	0.375367768966464	0.456921961682351	0.386145042083151
ENSMUSG00000075033	21.4684251807782	28.1544313239557	11.62606731702	19.1505276726055	14.2946769735686	7.12696455732585	44.9935392499237	62.6648093299837	38.213379036494	42.1639519434627	28.9326890083735	37.7309148073712	16.9701821708756	42.4498805626015	-1.30410025707448	1.45452477722989e-05	0.00411520736501174	Nxpe3	16	55660316	55715648	-	6436	protein_coding	neurexophilin and PC-esterase domain family, member 3 [Source:MGI Symbol;Acc:MGI:2686598]	-	22	30	13	21	15	5	48	72	32	44	33	34	0.339167985727988	0.44530490426618	0.184861176803927	0.311575363890315	0.227669813284972	0.118986562649865	0.719320371680966	0.975211528070349	0.623254101030983	0.670605900479418	0.45774303785641
ENSMUSG00000037855	3.90335003286877	4.69240522065929	6.26019009377999	5.47157933503014	3.81191385961828	4.27617873439551	19.6846734218416	25.239992646799	11.9416809489044	20.1237043366526	21.9187037942223	5.54866394226048	4.73593621272533	17.4095698484467	-1.8843002191591	1.83500673173454e-05	0.00474412516247576	Zfp365	10	67721933	67748492	-	5205	protein_coding	zinc finger protein 365 [Source:MGI Symbol;Acc:MGI:2143676]	-	4	5	7	6	4	3	21	29	10	21	25	5	0.0762513372158004	0.0917701685513011	0.123082328195825	0.110075424289725	0.0750705305566229	0.0882763708604649	0.389130900395904	0.485690523121897	0.240829934812404	0.395757624160319	0.428788488871984
ENSMUSG00000015850	349.349827941755	449.53242013916	320.16400765332	338.325988882697	369.755644382973	360.624406600688	527.736720785563	456.060556790437	494.385591284641	879.693361002244	545.337350400251	620.340628744721	364.625382600099	587.259034834643	-0.687604222265509	2.26762109428953e-05	0.00576321666252059	Adamtsl4	3	95583511	95595228	-	4198	protein_coding	ADAMTS-like 4 [Source:MGI Symbol;Acc:MGI:2389008]	-	358	479	358	371	388	253	563	524	414	918	622	559	8.46152806423001	10.9004728623755	7.8047498651337	8.43900660837682	9.02858142450703	9.23043219891743	12.9349012850072	10.8810603290001	12.3620105199906	21.4501817439891	13.2273179667264
ENSMUSG00000074207	155.158163806534	207.40431075314	116.2606731702	143.172992599955	115.310394253453	149.666255703843	176.224695395534	211.493731488695	297.347855627719	406.307173273368	235.845252825832	437.234718650126	147.828798381187	294.075571210212	-0.991236800144951	2.4263875637915e-05	0.00606394691984225	Adh1	3	137966752	137996459	+	2233	protein_coding	alcohol dehydrogenase 1 (class I) [Source:MGI Symbol;Acc:MGI:87921]	-	159	221	130	157	121	105	188	243	249	424	269	394	7.06507225964066	9.45487539054227	5.32810807841502	6.71383681132998	5.29330446677271	7.20185752866332	8.12019174020446	9.48636686385136	13.9778966799795	18.6254966820611	10.7544300716823
ENSMUSG00000023087	358.132365515709	339.730137975732	227.15546911716	310.056162318375	358.319902804118	230.913651657357	476.181623728359	377.729545127957	589.919038875876	756.076320077092	384.015690474775	656.96181076364	304.051281564742	540.147338174617	-0.826884752244722	3.09342493927494e-05	0.00736284237530599	Noct	3	51131868	51159065	+	10658	protein_coding	nocturnin [Source:MGI Symbol;Acc:MGI:109382]	-	367	362	254	340	376	162	508	434	494	789	438	592	3.41663476136293	3.24477893199563	2.18110411545793	3.0462325383988	3.44621490762234	2.32800145972517	4.59711273880039	3.54973864869734	5.81008431680513	7.26159488616764	3.66878479656769
ENSMUSG00000028862	84.8978632148957	143.587599752174	82.2767840896799	166.883169718419	107.686566534216	84.098181776445	162.164214379933	174.06891480551	164.79519709488	324.854084291678	219.187037942223	285.201326632189	111.571694180972	221.711795857736	-0.987367572274807	3.54577773443881e-05	0.00825326204660344	Map3k6	4	132968129	132980240	+	4604	protein_coding	mitogen-activated protein kinase kinase kinase 6 [Source:MGI Symbol;Acc:MGI:1855691]	-	87	153	92	183	113	59	173	200	138	339	250	257	1.8749605934034	3.17474154119709	1.8288197741049	3.79555794842628	2.397581375154	1.9627303873005	3.62416486931651	3.78684078739548	3.75729222146833	7.2226257606508	4.84761964504491
ENSMUSG00000031303	10.7342125903891	9.38481044131857	5.36587722323999	11.855088559232	12.3887200437594	9.97775038025618	20.6220388228817	26.1103372208265	17.9125214233566	38.3308654031479	28.0559408566046	18.8654574036856	9.95107653969921	24.9828601884171	-1.34000229753269	3.57760608889112e-05	0.00825326204660344	Map3k15	X	158771429	158906347	+	4348	protein_coding	mitogen-activated protein kinase kinase kinase 15 [Source:MGI Symbol;Acc:MGI:2448588]	-	11	10	6	13	13	7	22	30	15	40	32	17	0.251021752086629	0.219716525901344	0.12629324187001	0.285504967209608	0.292068045659722	0.246576937465581	0.488011777766843	0.601470158181996	0.432447036809533	0.90240436051801	0.657028617355268
ENSMUSG00000004328	11.7100500986063	33.7853175887469	13.4146930581	9.1192988917169	9.5297846490457	2.85078582293034	26.2462312291221	33.9434383870745	46.5725557007271	83.3696322518467	37.7001705260624	42.1698459611796	13.401655018191	45.0003123426687	-1.72464958304939	4.3509151051782e-05	0.00973760776151448	Hif3a	7	16765432	16796352	-	6710	protein_coding	hypoxia inducible factor 3, alpha subunit [Source:MGI Symbol;Acc:MGI:1859778]	bHLH	12	36	15	10	10	2	28	39	39	87	43	38	0.177446293684758	0.512545281166701	0.204591287500299	0.142310626782916	0.145582008773183	0.045651118760926	0.402469217399042	0.506669138913251	0.728573362403041	1.2718253050645	0.572097142395726
ENSMUSG00000037679	182.481614036615	198.019500311822	237.88722356364	220.687033179549	245.868443945379	166.770970641425	324.328428759866	315.064735797973	238.833618978088	325.812355926757	368.234223742935	275.21373153612	208.619130946405	307.91451579029	-0.560044469578973	4.90192601391016e-05	0.0106528087795048	Inf2	12	112555218	112581991	+	4871	protein_coding	inverted formin, FH2 and WH2 domain containing [Source:MGI Symbol;Acc:MGI:1917685]	-	187	211	266	242	258	117	346	362	200	340	420	248	3.80918165207048	4.13824867428903	4.99783487863935	4.74413553649424	5.17406409254687	3.678846623449	6.8510182953534	6.47847528703665	5.14686844877259	6.84686108725613	7.69759405069221
ENSMUSG00000026824	1.95167501643438	3.75392417652743	3.57725148215999	1.82385977834338	0.95297846490457	0	10.3110194114408	22.6289589247163	11.9416809489044	14.3740745261805	3.50699260707557	8.87786230761676	2.00994815306163	11.9400981209891	-2.50773638310692	5.2010831370296e-05	0.0111414630913941	Kcnj3	2	55325982	55488157	+	5215	protein_coding	potassium inwardly-rectifying channel, subfamily J, member 3 [Source:MGI Symbol;Acc:MGI:104742]	-	2	4	4	2	1	0	11	26	10	15	4	8	0.0380525609020366	0.0732753560589871	0.070197892700646	0.0366214498835423	0.0187316448488601	0	0.2034396174238	0.434611687070363	0.240368132444595	0.282141957780367	0.06847460278669
ENSMUSG00000034255	93.6804007888504	99.4789906779769	79.5938454780599	88.457199249654	103.874652674598	85.5235746879101	130.293790744571	165.365469065235	106.280960445249	153.323461612592	135.01921537241	126.509537883539	91.7681105928416	136.132072520599	-0.572275962689032	6.16089187071049e-05	0.0124251819402903	Arhgap27	11	103222323	103254518	-	6415	protein_coding	Rho GTPase activating protein 27 [Source:MGI Symbol;Acc:MGI:1916903]	-	96	106	89	97	109	60	139	190	89	160	154	114	1.48485066952421	1.57856134356381	1.26973105723361	1.44389271479652	1.65981645201275	1.43251289268502	2.0898508761603	2.5818993352939	1.7390999711952	2.4465497487341	2.14312697755334
ENSMUSG00000078670	10.7342125903891	2.81544313239557	6.26019009377999	20.0624575617772	14.2946769735686	15.6793220261169	19.6846734218416	26.1103372208265	32.2425385620418	38.3308654031479	55.2351335614403	31.0725180766587	11.6410503963379	33.7793443743261	-1.55167434488919	6.24519533171698e-05	0.0124251819402903	Fam174b	7	73390050	73426667	+	3262	protein_coding	family with sequence similarity 174, member B [Source:MGI Symbol;Acc:MGI:3698178]	-	11	3	7	22	15	11	21	30	27	40	63	28	0.334593065013079	0.0878596678067791	0.19639592834435	0.644018845054999	0.449197706407751	0.516479012223167	0.620915492507872	0.801714361672385	1.03755471762297	1.20283695877753	1.72417139581185
ENSMUSG00000104213	6.83086255752034	3.75392417652743	4.47156435269999	1.82385977834338	6.67084925433199	4.27617873439551	19.6846734218416	308.101979205753	8.35917666423306	2.87481490523609	5.26048891061336	125.399805095087	4.63787314230311	78.2801563671273	-4.07793637558114	6.42179366415953e-05	0.0125058176615678	Ighd	12	113370224	113379944	-	1900	IG_C_gene	immunoglobulin heavy constant delta [Source:MGI Symbol;Acc:MGI:96447]	-	7	4	5	2	7	3	21	354	7	3	6	113	0.365554930454959	0.201121569393483	0.240843427917019	0.10051624270667	0.359894050109283	0.241830794909852	1.06601386134773	16.2417202756572	0.461823088152103	0.154881085244696	0.281917147525728
ENSMUSG00000039661	241.031864529646	234.620261032964	232.5213463404	187.857557169368	286.846517936276	453.274945845924	465.870604316918	382.951612572122	618.579073153247	477.219274269191	419.9623646973	441.673649803934	272.69208214243	467.709429802119	-0.782586756666682	7.18720956620723e-05	0.0136420515753516	Dusp26	8	31579499	31587075	+	2305	protein_coding	dual specificity phosphatase 26 (putative) [Source:MGI Symbol;Acc:MGI:1914209]	-	247	250	260	206	301	318	497	440	518	498	479	398	10.632471574993	10.3614691390352	10.3233538734063	8.53406884932553	12.7563314073442	21.1300312775897	20.7961344751711	16.6404134348683	28.1702065918376	21.1928391697081	18.5519013711616
ENSMUSG00000025372	30.2509627547329	24.4005071474283	23.25213463404	27.3578966751507	34.3072247365645	25.657072406373	47.8056354530439	65.2758430520663	51.3492280802888	30.6646923225183	50.8513928025958	61.0353033648652	27.5376330590482	51.1636825125631	-0.891847801038105	7.9478268013775e-05	0.014897207860832	Baiap2	11	119833589	119897608	+	4992	protein_coding	brain-specific angiogenesis inhibitor 1-associated protein 2 [Source:MGI Symbol;Acc:MGI:2137336]	-	31	26	26	30	36	18	51	75	43	32	58	55	0.616162585960311	0.497566382614086	0.4766692844191	0.573860760645052	0.704462941491386	0.552257824914327	0.98535507444859	1.30969163049645	1.07975464463218	0.62879073069428	1.03723523161509
ENSMUSG00000031167	400.093378369049	424.193431947599	408.700981836779	507.944948268632	361.178838198832	533.096948887973	629.909549498931	617.944647559561	574.394853642301	615.210389720524	718.933484450492	506.038151534155	439.201421251477	610.405179400994	-0.478228909419503	0.000100554595043074	0.0175327459612895	Rbm3	X	8005214	8012119	-	4698	protein_coding	RNA binding motif (RNP1, RRM) protein 3 [Source:MGI Symbol;Acc:MGI:1099460]	-	410	452	457	557	379	374	672	710	481	642	820	456	8.65922553136329	9.19131565533861	8.90269682674957	11.3214495164399	7.88054812028507	12.1927744333008	13.7960074010093	13.1743046397082	12.8340363760326	13.4045656152604	15.5820532086378
ENSMUSG00000031785	326.905565252759	371.638493476215	299.5948116309	287.257915089082	408.827761444061	464.678089137645	475.244258327319	453.449523068354	514.686448897779	571.129894506904	485.718476079967	591.487576244967	359.81710600511	515.286029520881	-0.521122661448811	0.000117698888257272	0.0194154786080683	Adgrg1	8	95701379	95740845	+	5421	protein_coding	adhesion G protein-coupled receptor G1 [Source:MGI Symbol;Acc:MGI:1340051]	-	335	396	335	315	429	326	507	521	431	596	554	533	6.13159704942634	6.97859568399081	5.65566655115966	5.54869685112913	7.7305094011141	9.21047742526979	9.02039821010237	8.37800627861367	9.96618775892052	10.7844395825551	9.12334715260348
ENSMUSG00000106847	407.900078434786	387.592671226457	491.872078796999	306.408442761688	383.097342891637	524.544591419182	561.481875223006	517.855021546393	702.170839795577	598.919771924186	578.653780167469	634.767154994599	416.902534255125	598.974740608538	-0.524329321780623	0.000117826512393079	0.0194154786080683	Peg13	15	72677449	72682173	-	4725	lncRNA	paternally expressed 13 [Source:MGI Symbol;Acc:MGI:2663476]	-	418	413	550	336	402	368	599	595	588	625	660	572	8.7777392522246	8.35026960333683	10.653180197811	6.79043061840616	8.31102269005202	11.9286131781989	12.2270634981088	10.977350175847	15.5993576442488	12.9750468238502	12.4699859963761
ENSMUSG00000040181	224.442626889954	228.989374768173	181.54551271962	160.499660494217	184.877822191487	172.472542287285	270.898600900582	265.455095078403	200.620239941594	326.770627561836	324.39681615449	359.553423458479	192.137923225123	291.282467182564	-0.599965065229038	0.000119472766347979	0.0194727622976951	Fmo1	1	162657130	162694179	-	6304	protein_coding	flavin containing monooxygenase 1 [Source:MGI Symbol;Acc:MGI:1310002]	-	230	244	203	176	194	121	289	305	168	341	370	324	3.62009392242606	3.69765068094935	2.94712278387037	2.66597648803224	3.00618534423228	2.93976838778422	4.42159332899774	4.21760594105051	3.34059848028805	5.30602025856804	5.23973547775451
ENSMUSG00000030742	0.975837508217192	0	1.78862574108	0	0	1.42539291146517	3.74946160416031	52.2206744416531	1.19416809489044	1.91654327015739	0.876748151768893	35.5114492304671	0.69830936012706	15.9115074655162	-4.56629233658768	0.000121967436306599	0.0196439604525748	Lat	7	125962996	125968742	-	2767	protein_coding	linker for activation of T cells [Source:MGI Symbol;Acc:MGI:1342293]	-	1	0	2	0	0	1	4	60	1	2	1	32	0.0358590721185617	0	0.0661514294242625	0	0	0.0553521877278303	0.139427355503515	1.89027267638259	0.0453024868340645	0.0709008702481443	0.0322637381218457
ENSMUSG00000044716	313.243840137719	272.159502798239	229.83840772878	199.7126457286	253.492271664616	287.929368115964	319.641601754666	378.599889701985	394.075471313845	505.009151686473	332.28754952041	360.663156246931	259.396006028986	381.712803370718	-0.559119195706376	0.000128318329977882	0.0202540353475615	Dok7	5	35214110	35245183	+	4275	protein_coding	docking protein 7 [Source:MGI Symbol;Acc:MGI:3584043]	-	321	290	257	219	266	202	341	435	330	527	379	325	7.45035763022488	6.4805839026789	5.5019343088599	4.89179047839128	6.0782106240679	7.23701045508003	7.69334871364179	8.87024271175254	9.67629327556787	12.0921973220674	7.91456288238894
ENSMUSG00000038170	55971.1119588135	65763.1206864958	62854.9914801627	56572.482604655	58445.2162741324	53611.8781860279	69874.9664551314	64558.6791230676	81093.5669878199	81277.7252724699	74334.2152995738	70876.4137328584	58869.8001983812	73669.2611451535	-0.323507192893409	0.000134976315868236	0.020972350514065	Pde4dip	3	97597140	97796023	-	16857	protein_coding	phosphodiesterase 4D interacting protein (myomegalin) [Source:MGI Symbol;Acc:MGI:1891434]	-	57357	70074	70283	62036	61329	37612	74544	74176	67908	84817	84784	63868	337.609258363204	397.126511567746	381.582457426048	351.417473507946	355.398691331191	341.735495253877	426.510340010167	383.588420578952	504.977299074083	493.552492805736	449.011494018908
ENSMUSG00000068227	0.975837508217192	0	0.894312870539999	0.91192988917169	0	1.42539291146517	0.937365401040076	37.4248166831847	7.16500856934263	0.958271635078697	2.63024445530668	25.5238541343982	0.701245529899008	12.4399268130585	-4.21133390506867	0.000138521341126208	0.0211951786753825	Il2rb	15	78363456	78379471	-	4287	protein_coding	interleukin 2 receptor, beta chain [Source:MGI Symbol;Acc:MGI:96550]	-	1	0	1	1	0	1	1	43	6	1	3	23	0.023144868801507	0	0.0213483794281472	0.0222744181412028	0	0.0357264995201555	0.0224979876765935	0.874374206160786	0.175440141455362	0.0228811182617933	0.0624728925004528
ENSMUSG00000065460	10.7342125903891	9.38481044131857	19.67488315188	14.590878226747	19.0595692980914	4.27617873439551	29.9956928332824	31.3324046649918	33.4367066569323	64.2041995502727	46.4676520437513	13.3167934614251	12.9534220738036	36.458908201776	-1.4729835703062	0.000150155885538302	0.0223642554853319	Mir133a-2	2	180040172	180040275	+	104	miRNA	microRNA 133a-2 [Source:MGI Symbol;Acc:MGI:3618718]	-	11	10	22	16	20	3	32	36	28	67	53	12	10.4946401737756	9.1858409097985	19.3601063210219	14.6908354725133	18.7856784397703	4.41806259931461	29.6765763598634	30.1752951666383	33.7486102880383	63.1934684347751	45.4952832625653
ENSMUSG00000098021	3.90335003286877	3.75392417652743	0	0	0.95297846490457	11.4031432917214	2.81209620312023	25.239992646799	9.5533447591235	41.205680308384	30.6861853119113	23.304388557494	3.33556599433702	22.1336146311387	-2.82725446035298	0.000159754722365384	0.0232574957463003	Gm9522	15	39043906	39044831	+	926	processed_pseudogene	predicted gene 9522 [Source:MGI Symbol;Acc:MGI:3779931]	-	4	4	0	0	1	8	3	29	8	43	35	21	0.428604978626611	0.412668446919674	0	0	0.105491930763289	1.32319225436636	0.31246935152124	2.73004230329317	1.08295448008515	4.55499807937066	3.37427831361787
ENSMUSG00000040675	8.78253757395473	8.44632939718671	5.36587722323999	7.29543911337352	16.2006339033777	9.97775038025618	22.4967696249618	27.8510263688816	27.4658661824801	12.4575312560231	26.3024445530668	19.9751901921377	9.34476126523147	22.7581380295918	-1.29273800777138	0.000168722752517118	0.0243269007114826	Mthfd1l	10	3923118	4117081	+	4435	protein_coding	methylenetetrahydrofolate dehydrogenase (NADP+ dependent) 1-like [Source:MGI Symbol;Acc:MGI:1924836]	-	9	9	6	8	17	7	24	32	23	13	30	18	0.201352530545331	0.193865774330809	0.123815787068952	0.172248803736346	0.374442835191814	0.241739915242468	0.52193302278903	0.628982727762572	0.650077917611432	0.287528207857497	0.603881150280589
ENSMUSG00000059173	29.2751252465158	18.7696208826371	13.4146930581	8.20736900254521	15.2476554384731	11.4031432917214	29.0583274322424	35.6841275351296	28.6600342773705	27.7898774172822	42.0839112849069	56.5963722110569	16.0529344866654	36.6454416929981	-1.18289758820477	0.000193342376078385	0.0273506502763715	Pde1a	2	79664797	79959802	-	6012	protein_coding	phosphodiesterase 1A, calmodulin-dependent [Source:MGI Symbol;Acc:MGI:1201792]	-	30	20	15	9	16	8	31	41	24	29	48	51	0.495120022714872	0.317806871130753	0.228344567386395	0.142949746364276	0.259974791448584	0.203805061134939	0.497324528984737	0.594493691277379	0.500407110059307	0.473161887169149	0.712764577909358
ENSMUSG00000031637	97.5837508217192	96.6635475455813	76.9109068664399	67.4828117987051	79.0972125870793	51.3141448127461	113.421213525849	149.699266732739	121.805145678825	107.326423128814	148.170437648943	100.985683749141	78.1753957387118	123.568028410718	-0.654606448012001	0.000242834238570786	0.0328122476663292	Lrp2bp	8	46452340	46482514	+	4338	protein_coding	Lrp2 binding protein [Source:MGI Symbol;Acc:MGI:1914870]	-	100	103	86	74	83	36	121	172	102	112	169	91	2.28727645348226	2.26829709141912	1.8143760314265	1.6289285067494	1.86904075947553	1.27103322359259	2.69025211007752	3.45637825893157	2.94741864202982	2.53255685723616	3.47793130745778
ENSMUSG00000008193	0.975837508217192	0.938481044131857	3.57725148215999	2.73578966751507	0.95297846490457	0	6.56155780728053	73.9792887923418	0	2.87481490523609	5.26048891061336	25.5238541343982	1.53005636115478	19.033334091645	-3.59324942298057	0.000247260837185578	0.0331042522642656	Spib	7	44175417	44181495	-	2868	protein_coding	Spi-B transcription factor (Spi-1/PU.1 related) [Source:MGI Symbol;Acc:MGI:892986]	ETS	1	1	4	3	1	0	7	85	0	3	6	23	0.0345962526332149	0.0333098833549179	0.127643657752395	0.0998853876269211	0.0340605048419824	0	0.235405199507285	2.58358136983847	0	0.102606018816221	0.186765195362232
ENSMUSG00000055866	403.996728401917	464.548116845269	220.00096615284	260.811948303103	410.73371837387	200.980400516589	572.730260035487	600.53775607901	423.929673686105	614.252118085445	586.544513533389	509.367349899512	326.845313098931	551.226945219825	-0.752824803791704	0.000284883799764633	0.037472215591848	Per2	1	91343704	91387046	-	5856	protein_coding	period circadian clock 2 [Source:MGI Symbol;Acc:MGI:1195265]	-	414	495	246	286	431	141	611	690	355	641	669	459	7.01467379722558	8.07525768504828	3.84461127760979	4.66363783186514	7.18962816243394	3.68775443740605	10.0632277162908	10.2714176398279	7.59903573767061	10.7371171288431	10.1987957143657
ENSMUSG00000030724	0.975837508217192	0.938481044131857	3.57725148215999	0	0.95297846490457	0	11.2483848124809	178.420637675648	7.16500856934263	0	0.876748151768893	55.4866394226048	1.07409141656894	42.1995697719742	-5.26408497379094	0.000319861123663029	0.040994167088266	Cd19	7	126007622	126014061	-	3075	protein_coding	CD19 antigen [Source:MGI Symbol;Acc:MGI:88319]	-	1	1	4	0	1	0	12	205	6	0	1	50	0.0322673341632717	0.0310675594998063	0.119051060303697	0	0.0317676513453026	0	0.376385846515341	5.8115383283896	0.244589231355818	0	0.0290321181733812
ENSMUSG00000015143	136.617251150407	106.986839031032	130.56967909884	146.820712156642	123.887200437594	111.180647094283	191.222541812176	189.735117138006	175.542709948894	145.657288531962	152.554178407787	209.739497017446	126.010388161466	177.408555476045	-0.488209110365725	0.000323737630620844	0.0411393709420301	Actn1	12	80214321	80307145	-	5533	protein_coding	actinin, alpha 1 [Source:MGI Symbol;Acc:MGI:2137706]	-	140	114	146	161	130	78	204	218	147	152	174	189	2.51058871449276	1.96832332959644	2.41496356060658	2.77859376865809	2.29515970093705	2.15912547777819	3.55604014577796	3.4346160010544	3.33033457749303	2.69472000835402	2.80745252641742
ENSMUSG00000002020	2.92751252465158	6.569367308923	6.26019009377999	6.38350922420183	16.2006339033777	1.42539291146517	22.4967696249618	87.0344574027551	14.3300171386853	3.83308654031479	16.658214883609	49.9379754803443	6.62776766106654	32.3817535117784	-2.27129538137441	0.000346478847487111	0.0427066157915595	Ltbp2	12	84829986	84923306	-	8184	protein_coding	latent transforming growth factor beta binding protein 2 [Source:MGI Symbol;Acc:MGI:99502]	-	3	7	7	7	17	1	24	100	12	4	19	45	0.0363717201437171	0.0817117813090581	0.0782799997873009	0.0816755882208402	0.202914708464772	0.0187145043307559	0.282841270291953	1.06516464963152	0.183800558753455	0.04794298826408	0.207258248323533
ENSMUSG00000022439	0	3.75392417652743	3.57725148215999	0.91192988917169	1.90595692980914	4.27617873439551	4.68682700520038	48.7392961455428	2.38833618978088	5.74962981047218	13.1512222765334	19.9751901921377	2.40420686867729	15.7817502699446	-2.75008443204455	0.000347462962758937	0.0427066157915595	Parvg	15	84208227	84227179	+	3090	protein_coding	parvin, gamma [Source:MGI Symbol;Acc:MGI:2158329]	-	0	4	4	1	2	3	5	56	2	6	15	18	0	0.123666984416705	0.118473142535233	0.0309030519648338	0.0632268788911362	0.148698547031948	0.156066137814816	1.57983566208649	0.0811339683300042	0.190468648520986	0.433367783413335
ENSMUSG00000047409	49.7677129190768	44.1086090741973	26.8293861162	48.3322841260996	47.6489232452285	48.4633589898158	90.9244439008874	100.959970587196	38.213379036494	73.7869159010597	71.8933484450492	132.058201825799	44.1917124117696	84.6393766160809	-0.942399266596334	0.000350453854218138	0.0427240288130161	Ctdspl	9	118755521	118873066	+	5190	protein_coding	CTD (carboxy-terminal domain, RNA polymerase II, polypeptide A) small phosphatase-like [Source:MGI Symbol;Acc:MGI:1916524]	-	51	47	30	53	50	34	97	116	32	77	82	119	0.975014389239899	0.865132762371774	0.529020246291718	0.97514312529496	0.941093717599282	1.00335705530999	1.8026089975813	1.94837701183004	0.772883120276572	1.45530525184965	1.41049105923277
ENSMUSG00000035275	10.7342125903891	13.138734617846	14.30900592864	10.9431586700603	9.5297846490457	17.104714937582	35.6198852395229	52.2206744416531	19.106689518247	19.1654327015739	15.7814667318401	37.7309148073712	12.6266018989272	29.937510573368	-1.26257836113397	0.000361393288202473	0.0437023577144845	Raver2	4	100926180	101009567	+	6342	protein_coding	ribonucleoprotein, PTB-binding 2 [Source:MGI Symbol;Acc:MGI:2443623]	-	11	14	16	12	10	12	38	60	16	20	18	34	0.172097536750657	0.210889062829811	0.230893730957975	0.18068198783602	0.154029529938198	0.289800384944005	0.577902425172364	0.824721617084616	0.31624593142821	0.309338864674575	0.253378704020285
ENSMUSG00000050357	1.95167501643438	0.938481044131857	0	0	1.90595692980914	1.42539291146517	0.937365401040076	42.64688412735	7.16500856934263	1.91654327015739	2.63024445530668	17.7557246152335	1.03691765030676	12.1752950730717	-3.59152638125293	0.000389464387254746	0.0465872793231729	Carmil2	8	106412906	106424819	+	5487	protein_coding	capping protein regulator and myosin 1 linker 2 [Source:MGI Symbol;Acc:MGI:2685431]	-	2	1	0	0	2	1	1	49	6	2	3	16	0.0361662301994023	0.0174107427486613	0	0	0.0356061701792621	0.0279131590018055	0.0175777060633417	0.77847287613748	0.13707160313817	0.0357540929427037	0.0488101494713762
ENSMUSG00000045211	161.013188855837	214.912159106195	126.09811474614	189.681416947712	122.93422197269	213.808936719775	173.412599192414	274.158540818678	388.104630839392	419.722976164469	231.461512066988	294.079188939805	171.408006391391	296.823241336958	-0.793265772740989	0.000411851335501115	0.0479048575066823	Nudt18	14	70815077	70820128	+	4440	protein_coding	nudix (nucleoside diphosphate linked moiety X)-type motif 18 [Source:MGI Symbol;Acc:MGI:2385853]	-	165	229	141	208	129	150	185	315	325	438	264	265	3.68730600700224	4.92725196188651	2.90639433959321	4.47342557631487	2.83816060752205	5.17430754874684	4.01870304873151	6.18457626163082	9.17553915488815	9.67657951506278	5.30816971467361
ENSMUSG00000015970	10.7342125903891	1.87696208826371	7.15450296431999	1.82385977834338	1.90595692980914	12.8285362031865	20.6220388228817	34.813782961102	11.9416809489044	11.4992596209444	9.64422966945782	68.8034328840299	6.05400509238531	26.2207374845534	-2.14817363475771	0.00041211914760667	0.0479048575066823	Chdh	14	29730980	29762484	+	6217	protein_coding	choline dehydrogenase [Source:MGI Symbol;Acc:MGI:1860776]	-	11	2	8	2	2	9	22	40	10	12	11	62	0.175557757450967	0.0307327474543685	0.117768058688714	0.0307191348146491	0.0314252944786249	0.221720368503484	0.341302108690725	0.560869068205526	0.201627764307313	0.189335088927086	0.157955830338526
ENSMUSG00000120169	18.5409126561266	6.569367308923	7.15450296431999	17.3266678942621	9.5297846490457	15.6793220261169	24.371500427042	28.7213709429092	21.4950257080279	34.4977788628331	34.1931779189868	18.8654574036856	12.4667595831324	27.0240518772474	-1.13893991751244	0.000463729874565739	0.0526790111296459	ENSMUSG00000120169	9	25161617	25163752	-	2136	lncRNA	novel transcript, antisense to Sept7	-	19	7	8	19	10	11	26	33	18	36	39	17	0.882593164086679	0.313075476700998	0.34277341800924	0.849399897404211	0.457329250406393	0.788742761176017	1.17400313783168	1.34677503396669	1.056336919128	1.65322506721867	1.62999848873724
ENSMUSG00000020848	6.83086255752034	14.0772156619779	2.68293861162	9.1192988917169	4.76489232452285	0	5.62419240624046	13.9255131844408	21.4950257080279	43.1222235785414	27.1791927048357	34.401716442015	6.24586800789299	24.2913106706835	-1.92564797991045	0.000502077967826194	0.0560671918564201	Doc2b	11	75659792	75686875	-	4361	protein_coding	double C2, beta [Source:MGI Symbol;Acc:MGI:1100497]	-	7	15	3	10	5	0	6	16	18	45	31	31	0.159264931865265	0.328592337062272	0.0629583828996564	0.218964527794856	0.111999000099525	0	0.132697371937018	0.319827837379845	0.517389511409635	1.01217861258286	0.634599097655941
ENSMUSG00000000305	261.524452202207	241.189628341887	423.904300635959	373.891254560393	322.106721137745	334.967334194315	425.563892072195	438.653665309886	402.434647978078	448.47112521683	768.03138094955	649.193681244476	326.263948512084	522.058065461836	-0.678327877494801	0.000509331336733199	0.0560671918564201	Cdh4	2	179084224	179541166	+	7257	protein_coding	cadherin 4 [Source:MGI Symbol;Acc:MGI:99218]	-	268	257	474	410	338	235	454	504	337	468	876	585	3.66425659142237	3.3832045726484	5.97777569745259	5.3949395803015	4.54977379436961	4.95969178849153	6.03386914964565	6.05418627017023	5.82108552026204	6.32585829771641	10.7763286101194
ENSMUSG00000085779	839.220257066785	871.848889998495	871.955048776499	801.586372581916	830.997221396785	762.585207633865	1158.58363568553	1025.26590820445	958.916980197022	1182.50719768711	1373.86435382186	864.481842204182	829.698832909058	1093.93665296669	-0.399172075569225	0.000510792814590361	0.0560671918564201	Atcayos	10	81030443	81046711	+	4377	lncRNA	ataxia, cerebellar, Cayman type, opposite strand [Source:MGI Symbol;Acc:MGI:1916928]	-	860	929	975	879	872	535	1236	1178	803	1234	1567	779	19.4953084749307	20.2764268983571	20.3866780998984	19.1766251935583	19.461224655539	18.7206612615844	27.2357338902379	23.4612479466859	22.9969478636269	27.6547248849832	31.9607007588283
ENSMUSG00000032527	1257.85454809196	1248.17978869537	1182.28161485388	1180.94920647734	1205.51775810428	1056.21614739569	1405.11073615907	1316.83134050368	1462.85591624079	1431.65782280757	1450.14144302575	1322.8014838349	1188.49984393642	1398.23312376196	-0.232849496083641	0.000572287333326116	0.0608613373278376	Pccb	9	100864085	100916951	-	2771	protein_coding	propionyl Coenzyme A carboxylase, beta polypeptide [Source:MGI Symbol;Acc:MGI:1914154]	-	1289	1330	1322	1295	1265	741	1499	1513	1225	1494	1654	1192	46.1556209814528	45.8529597489473	43.6629752610587	44.626527459358	44.5948007133919	40.9567636417155	52.1749768607595	47.5975685177921	55.4154373188648	52.8864968814622	53.28719041347
ENSMUSG00000008035	339.591452859583	567.781031699774	302.27775024252	376.627044227908	430.746266136866	253.7199382408	662.717338535334	528.299156434723	520.657289372231	748.410146996463	529.555883668411	532.671738457006	378.457247234575	587.051925577361	-0.631642503198511	0.000588066198144036	0.0617872498411958	Mid1ip1	X	10581252	10585929	+	2128	protein_coding	Mid1 interacting protein 1 (gastrulation specific G12-like (zebrafish)) [Source:MGI Symbol;Acc:MGI:1915291]	-	348	605	338	413	452	178	707	607	436	781	604	480	16.2261627293783	27.160390509611	14.5366211849915	18.5326822490423	20.7489937052801	12.8112742541529	32.0438690464644	24.8656280451068	25.6830186778465	36.0006332071749	25.3389817121338
ENSMUSG00000044456	121.979688527149	118.248611560614	114.47204742912	118.55088559232	133.41698508664	99.7775038025618	144.354271760172	155.791678750932	142.106003291962	172.488894314166	161.321659925476	156.472323171745	117.740953666401	155.422471869075	-0.396231488884877	0.000592852737896506	0.0617872498411958	Rin3	12	102249307	102357114	+	6835	protein_coding	Ras and Rab interactor 3 [Source:MGI Symbol;Acc:MGI:2385708]	-	125	126	128	130	140	70	154	179	119	180	184	141	1.81459496254682	1.76110108678858	1.71391723977817	1.8162042391037	2.00087401670121	1.56856843321192	2.1730982396652	2.2829525108597	2.18242659068221	2.58323975389837	2.40327322055582
ENSMUSG00000021215	394.238353319745	563.088626479114	675.206217257699	414.016169683947	434.558179996484	376.303728626805	685.214108160296	731.95978675717	598.278215540109	639.167180597491	723.317225209337	702.460855090176	476.235212560632	680.066228559097	-0.512489606449876	0.000609564020548756	0.0630373275043352	Net1	13	3932018	3968220	-	5217	protein_coding	neuroepithelial cell transforming gene 1 [Source:MGI Symbol;Acc:MGI:1927138]	-	404	600	755	454	456	264	731	841	501	667	825	633	7.68367054457205	10.987089759851	13.244772756257	8.30988220804808	8.53835551397035	7.75045215812293	13.5143044444979	14.0526271827937	12.0378268192444	12.5411027621624	14.1174726454085
ENSMUSG00000003526	152.230651281882	231.804817900569	137.72418206316	144.996852378299	146.758683595304	152.517041526773	218.406138442338	253.270271042017	154.047684240866	305.688651590104	263.024445530668	307.39598240123	161.005371457664	250.305528874537	-0.637161222481239	0.000662071413122757	0.0670794651336199	Prodh	16	17878221	17908067	-	7797	protein_coding	proline dehydrogenase [Source:MGI Symbol;Acc:MGI:97770]	-	156	247	154	159	154	107	233	291	129	319	300	277	1.98520459126862	3.02636759382973	1.80763850220648	1.94728465574484	1.92940506535437	2.10184261490201	2.88220949705099	3.2534775943851	2.07392658176369	4.01322841121844	3.43492740989408
ENSMUSG00000023032	53.6710629519456	90.0941802366583	62.6019009377999	81.1617601362804	41.9310524558011	35.6348227866292	94.6739055050477	100.959970587196	72.8442537883167	135.116300546096	138.526207979485	103.205149326045	60.8491299175191	107.554297955364	-0.815022962775133	0.000685850901046131	0.068108173915144	Slc4a8	15	100659628	100721849	+	13021	protein_coding	solute carrier family 4 (anion exchanger), member 8 [Source:MGI Symbol;Acc:MGI:1928745]	-	55	96	70	89	44	25	101	116	61	141	158	93	0.41910858539001	0.704334810255958	0.492007924321688	0.652687836636891	0.330094710622797	0.294062482610603	0.748125043401058	0.776597549450726	0.587241444225578	1.06219805793344	1.08326968854445
ENSMUSG00000021750	27.3234502300814	41.2931659418017	16.99194454026	43.7726346802411	30.4953108769462	29.9332511407686	28.1209620312023	50.4799852935979	69.2617495036454	93.9106202377123	61.3723706238225	78.7910279800988	31.6349595683498	63.6561192783465	-1.00484872984833	0.00070698494736447	0.0692891456583676	Fam107a	14	14151750	14173499	+	3870	protein_coding	family with sequence similarity 107, member A [Source:MGI Symbol;Acc:MGI:3041256]	-	28	44	19	48	32	21	30	58	58	98	70	71	0.717885651539455	1.08616041352036	0.44932546500281	1.18437743344293	0.807735631105368	0.831098080697943	0.747665683484931	1.30646985676975	1.8786601814087	2.48396710357988	1.61477091390705
ENSMUSG00000068854	115.148825969629	76.0169645746804	94.7971642772399	115.815095924805	97.2038034202661	91.2251463337708	133.105886947691	134.033064400243	157.630188525538	134.158028911018	135.01921537241	122.07060672973	98.3678334167318	136.002831814438	-0.463363892250268	0.000721831060085485	0.0693213335148124	H2bc21	3	96128435	96131054	+	2620	protein_coding	H2B clustered histone 21 [Source:MGI Symbol;Acc:MGI:2448415]	-	118	81	106	127	102	64	142	154	132	140	154	110	4.46877946608516	2.95349327573063	3.70273789179295	4.62873461166403	3.80302436811227	3.74130084746031	5.2273816756019	5.1239135643435	6.31544332107674	5.24152273219965	5.24738914542162
ENSMUSG00000025422	66.356950558769	61.9397489127026	66.1791524199599	51.9800036827864	62.8965786837016	51.3141448127461	103.110194114408	148.828922158711	48.960891890508	93.9106202377123	99.9492893016538	108.753813268305	60.1110965117776	100.58562182855	-0.744659858143231	0.000725215452707656	0.0693213335148124	Agap2	10	126911153	126929038	+	5941	protein_coding	ArfGAP with GTPase domain, ankyrin repeat and PH domain 2 [Source:MGI Symbol;Acc:MGI:3580016]	-	68	66	74	57	66	36	110	171	41	98	114	98	1.13568415646189	1.06129628016928	1.1399624967222	0.916168076513413	1.08521205866507	0.928083171847271	1.78578960589988	2.50910550619749	0.865078475654623	1.61806980152401	1.71304646114775
ENSMUSG00000038594	517.193879355112	1026.69826228025	482.034637221059	633.791272974325	669.943860827913	158.218613172634	977.6721132848	1256.77756489578	1065.19794064227	2104.36451063282	1066.12575255097	894.444627492389	581.313420971882	1227.43041824984	-1.07735489995557	0.000752970563553965	0.0709477788063002	Cep85l	10	53149539	53256043	-	7986	protein_coding	centrosomal protein 85-like [Source:MGI Symbol;Acc:MGI:3642684]	-	530	1094	539	695	703	111	1043	1444	892	2196	1216	806	6.58498470480741	13.0870052010172	6.17700361957974	8.31027413562221	8.59916430057904	2.12881353395475	12.5965658296828	15.7623240912746	14.0012480734175	26.9732799096323	13.5934004850873
ENSMUSG00000067235	4.87918754108596	1.87696208826371	1.78862574108	5.47157933503014	0.95297846490457	5.70157164586068	17.8099426197615	24.3696480727714	7.16500856934263	3.83308654031479	5.26048891061336	28.8530524997545	3.44515080270418	14.5485378687597	-2.10816955191769	0.000757028650150585	0.0709477788063002	H2-Q10	17	35780986	35785460	+	4348	protein_coding	histocompatibility 2, Q region locus 10 [Source:MGI Symbol;Acc:MGI:95929]	-	5	2	2	6	1	4	19	28	6	4	6	26	0.114100796403013	0.0439433051802688	0.0420977472900033	0.131771523327511	0.0224667727430555	0.140901107123189	0.421464717162274	0.56137214763653	0.172978814723813	0.090240436051801	0.123192865754113
ENSMUSG00000001962	172.723238954443	177.372917340921	175.28532262584	178.738258277651	185.830800656391	191.002650136333	237.153446463139	230.641312117301	273.46449372991	203.153586636684	201.652074906845	245.250946247913	180.158864665263	231.885976683632	-0.362320408000292	0.000767783979368529	0.0715088246623049	Fam50a	X	73356639	73363755	+	2288	protein_coding	family with sequence similarity 50, member A [Source:MGI Symbol;Acc:MGI:1351626]	-	177	189	196	196	195	134	253	265	229	212	230	221	7.67583186263753	7.89147241796326	7.84004305562044	8.18012429719492	8.32547112671638	8.97000588345694	10.6650196293259	10.0965318423727	12.5461554479883	9.08888419821732	8.97419824218698
ENSMUSG00000028542	39.0335003286877	56.3088626479114	50.0815207502399	36.4771955668676	41.9310524558011	65.5680739273978	88.1123476977672	68.7572213481765	122.999313773715	64.2041995502727	88.5515633286582	55.4866394226048	48.2333676128176	81.3518808535324	-0.761007376691068	0.000773665596774556	0.0715733253095766	Slc6a9	4	117691703	117732395	+	5141	protein_coding	solute carrier family 6 (neurotransmitter transporter, glycine), member 9 [Source:MGI Symbol;Acc:MGI:95760]	-	40	60	56	40	44	46	94	79	103	67	101	50	0.772005855297104	1.11495131836496	0.996916581613336	0.742971644204136	0.836055869873457	1.37042154413027	1.76350789300492	1.33955901947903	2.51142852561665	1.27837399673538	1.75387086203032
ENSMUSG00000113682	6.83086255752034	12.2002535737141	11.62606731702	7.29543911337352	21.9185046928051	4.27617873439551	19.6846734218416	27.8510263688816	20.3008576131374	25.8733341471248	28.9326890083735	22.1946557690419	10.6912176648048	24.1395393880668	-1.15276840683444	0.000787456994751099	0.0719994977822728	Gm48630	12	110951808	110953576	-	1769	TEC	predicted gene, 48630 [Source:MGI Symbol;Acc:MGI:6098232]	-	7	13	13	8	23	3	21	32	17	27	33	20	0.392625419934665	0.702049570946726	0.672564462357305	0.431839143341262	1.27007752481432	0.259739123984579	1.1449555322559	1.57690129882815	1.20462616064871	1.4971546397311	1.66536698227465
ENSMUSG00000074971	84.8978632148957	78.832407707076	85.8540355718399	82.9856199146238	81.0031695168884	51.3141448127461	119.98277133313	97.4785922910857	111.057632824811	153.323461612592	113.100511578187	95.4370198068802	77.4812067896783	115.063331574448	-0.560556322921156	0.000792425204646523	0.0720146420828765	Fibin	2	110191262	110193528	-	2267	protein_coding	fin bud initiation factor homolog (zebrafish) [Source:MGI Symbol;Acc:MGI:1914856]	-	87	84	96	91	85	36	128	112	93	160	129	86	3.80781586767942	3.53981059497132	3.87559252334047	3.83309624260769	3.66266866800991	2.43217561709071	5.44572376078658	4.30674212249428	5.14236181715777	6.92307747601642	5.07998036013497
ENSMUSG00000037020	38.0576628204705	28.1544313239557	34.8782019510599	30.0936863426658	39.0721170610874	31.3586440522337	49.680366255124	67.0165322001214	41.7958833211653	44.0804952136201	51.7281409543647	69.913165672482	33.6024572585788	54.0357639361463	-0.685220254033227	0.000820061723289051	0.0736336858725708	Wdr62	7	29939563	29979844	-	5743	protein_coding	WD repeat domain 62 [Source:MGI Symbol;Acc:MGI:1923696]	-	39	30	39	33	41	22	53	77	35	46	59	63	0.673804640350053	0.499039241486529	0.621504370839321	0.548700018954224	0.69738928144855	0.586715841153394	0.890090593415719	1.16878404480062	0.763942075125366	0.785687320818762	0.917142963539209
ENSMUSG00000079487	498.652966698985	554.642297081928	615.287254931519	434.990557134896	565.11622968841	437.595623819807	597.101760462529	687.572213481765	642.462435051056	682.289404176032	711.042751084572	662.510474705901	517.714154892591	663.829839826976	-0.356850896048504	0.000828251106012114	0.0739263412776884	Med12	X	100317636	100341071	+	7704	protein_coding	mediator complex subunit 12 [Source:MGI Symbol;Acc:MGI:1926212]	-	511	591	688	477	593	307	637	790	538	712	811	597	6.5813173486634	7.32864129906354	8.17317053408949	5.91237479004771	7.51914823946984	6.10331873792475	7.97480947676626	8.93908738206344	8.7538117621473	9.06555607991629	9.39784814430585
ENSMUSG00000004655	3965.80363339467	4281.35052332953	3630.01594152185	4030.73011013887	4760.12743219833	2542.90095405386	5274.55511165251	4786.89515715153	4791.00239670044	5648.05301715384	5878.59635761043	5425.48360274229	3868.48809910619	5300.76427383517	-0.454089792229074	0.000833505758562556	0.0739551411221629	Aqp1	6	55313417	55325540	+	2627	protein_coding	aquaporin 1 [Source:MGI Symbol;Acc:MGI:103201]	-	4064	4562	4059	4420	4995	1784	5627	5500	4012	5894	6705	4889	153.497686171136	165.900412941457	141.409105476882	160.66528478314	185.740088235475	104.010869486922	206.592238037721	182.509292764424	191.439721375053	220.080106740421	227.857093065855
ENSMUSG00000045092	325.929727744542	377.269379741007	388.131785814359	321.911250877607	503.172629469613	451.849552934459	521.175162978283	548.317081637357	458.560548437928	676.53977436556	504.130187267113	548.207997495335	394.710721096931	542.821792030263	-0.461710292406505	0.000859045829608005	0.0756918974420667	S1pr1	3	115504082	115508721	-	3046	protein_coding	sphingosine-1-phosphate receptor 1 [Source:MGI Symbol;Acc:MGI:1096355]	-	334	402	434	353	528	317	556	630	384	706	575	494	10.8798967670348	12.6080642402119	13.0400190847258	11.0663565304274	16.9330133697417	15.9394493077483	17.6052440847909	18.0298874600399	15.8027448229891	22.7355534851429	16.852401163923
ENSMUSG00000025911	431.320178631999	437.332166565445	415.855484801099	279.962475975709	398.34499833011	330.691155459919	491.179470145	520.466055268475	486.026414620408	534.715572373913	522.54189845426	469.416969515236	382.25107662738	504.057730062882	-0.398006731975957	0.000873824609170055	0.0761802326424708	Adhfe1	1	9618173	9650898	+	3780	protein_coding	alcohol dehydrogenase, iron containing, 1 [Source:MGI Symbol;Acc:MGI:1923437]	-	442	466	465	307	418	232	524	598	407	558	596	423	11.6021553513256	11.7773172976845	11.2584745272321	7.75543973158739	10.802262078488	9.40026581977628	13.3701612541924	13.7908726999086	13.4968931998496	14.4801522554168	14.0759690413639
ENSMUSG00000056749	212.732576791348	245.882033562547	162.76494243828	224.334752736236	301.141194909844	323.564190902593	260.587581489141	291.56543229923	698.588335510906	725.411627754574	271.791927048357	540.43986797617	245.069948556808	464.730795346396	-0.923655182566852	0.000928633139603978	0.0777924800467131	Nfil3	13	53121245	53135109	-	2026	protein_coding	nuclear factor, interleukin 3, regulated [Source:MGI Symbol;Acc:MGI:109495]	TF_bZIP	218	262	182	246	316	227	278	335	585	757	310	487	10.6764103930647	12.3541852472947	8.22148641398866	11.5945932480498	15.2362422567772	17.1605169207995	13.2343468613705	14.414106663454	36.1949204964788	36.6511130153746	13.6598552067007
ENSMUSG00000032549	169.795726429791	130.448865134328	189.59432855448	126.758254594865	186.783779121296	185.301078490472	194.972003416336	214.975109784805	293.765351343048	233.818278959202	221.81728239753	228.604954421132	164.780338720872	231.325496720342	-0.489564837940475	0.000934231663501837	0.0778266877456114	Rab6b	9	102988986	103062475	+	5031	protein_coding	RAB6B, member RAS oncogene family [Source:MGI Symbol;Acc:MGI:107283]	-	174	139	212	139	196	130	208	247	246	244	253	206	3.43165119142487	2.63944576012815	3.85655864698768	2.63827665462449	3.80567749270798	3.95760990808544	3.98755031191963	4.27981504803885	6.12931571122733	4.75736242757843	4.48941803536796
ENSMUSG00000037235	469.377841452469	462.671154757006	473.985821386199	489.706350485198	422.169459952725	545.92548509116	569.918163832366	679.739112315517	487.220582715299	682.289404176032	675.972825013816	574.841584418185	477.306018854126	611.663612078536	-0.361380749006414	0.000956609067850455	0.0792505689083844	Mxd4	5	34331227	34345064	-	8483	protein_coding	Max dimerization protein 4 [Source:MGI Symbol;Acc:MGI:104991]	bHLH	481	493	530	537	443	383	608	781	408	712	771	518	5.62605296210551	5.55200324327701	5.71800853265208	6.04483805455709	5.10134255025991	6.91501707162952	6.91275667654016	8.02571867465332	6.02895299734781	8.23305953550337	8.1138832451263
ENSMUSG00000042429	24.3959377054298	10.3232914854504	12.52038018756	3.64771955668676	10.4827631139503	18.5301078490472	25.3088658280821	46.1282624234602	9.5533447591235	39.2891370382266	29.8094371601424	74.3520968262904	13.3166999830207	37.4068573392208	-1.50344870852403	0.000967184548006776	0.0796864411942945	Adora1	1	134126961	134163169	-	5785	protein_coding	adenosine A1 receptor [Source:MGI Symbol;Acc:MGI:99401]	-	25	11	14	4	11	13	27	53	8	41	34	67	0.428790201175714	0.181652584283656	0.221484362405971	0.0660262268427565	0.185746034011212	0.344178659422262	0.450150315570962	0.798647013149478	0.173347596985108	0.69520233595862	0.524685904066897
ENSMUSG00000032599	92.7045632806332	125.756459913669	143.98437215694	105.783867143916	115.310394253453	75.545824307654	160.289483577853	198.438562878282	131.358490437948	183.98815393511	229.70801576345	123.180339518183	109.847580176044	171.160507685138	-0.637183943289813	0.00102941910109003	0.0843504886384976	Ip6k2	9	108660995	108683536	+	4067	protein_coding	inositol hexaphosphate kinase 2 [Source:MGI Symbol;Acc:MGI:1923750]	-	95	134	161	116	121	53	171	228	110	192	262	111	2.31770223566406	3.14762426650976	3.62301473320954	2.7236021505471	2.9063065833055	1.99593156687338	4.05526366166563	4.88700788863841	3.39039043955845	4.63081877692527	5.75110056709725
ENSMUSG00000024210	251.766077120036	418.562545682808	287.07443144334	257.164228746417	400.250955259919	303.608690142081	498.678393353321	358.581964499351	490.80308699997	805.906445101184	427.85309806322	451.661244900003	319.7378213991	505.580705486175	-0.660686869402184	0.00104389288275559	0.0850715966136957	Ip6k3	17	27362939	27386769	-	2342	protein_coding	inositol hexaphosphate kinase 3 [Source:MGI Symbol;Acc:MGI:3045325]	-	258	446	321	282	420	213	532	412	411	841	488	407	10.9305250036002	18.1928285550851	12.5440142345508	11.4979937750286	17.5183269481035	13.9295363933984	21.9089669198138	15.3353146325567	21.9981486847613	35.2240942374751	18.6018772549
ENSMUSG00000028883	17.5650751479095	25.3389881915601	23.25213463404	17.3266678942621	10.4827631139503	0	47.8056354530439	47.8689515715153	35.8250428467131	33.5395072277544	54.3583854096714	19.9751901921377	15.6609381636203	39.895452116806	-1.32545296996432	0.00105407637315418	0.08543716332674	Sema3a	5	13175381	13652533	+	13868	protein_coding	sema domain, immunoglobulin domain (Ig), short basic domain, secreted, (semaphorin) 3A [Source:MGI Symbol;Acc:MGI:107558]	-	18	27	26	19	11	0	51	55	30	35	62	18	0.128785473459553	0.185995394250896	0.171584443886656	0.130827673843048	0.077483473230088	0	0.354693721635951	0.345725347629176	0.27116811595729	0.2475625461199	0.399118353746403
ENSMUSG00000020473	2112.68820529022	2163.19880672393	1780.57692524514	1426.25834666452	1657.22955046905	3017.55679357176	2427.7763886938	2839.06400047787	3193.20548573703	2664.95341715386	3075.63251640528	3789.73747256391	2026.2514379941	2998.39488017196	-0.565940694047629	0.00114957964370505	0.0924046288506144	Aebp1	11	5811947	5822088	+	4058	protein_coding	AE binding protein 1 [Source:MGI Symbol;Acc:MGI:1197012]	-	2165	2305	1991	1564	1739	2117	2590	3262	2674	2781	3508	3415	52.936358742043	54.2639177648324	44.9032332906501	36.8031132118212	41.8617873324679	79.901101229333	61.5580536000864	70.0735757535986	82.6000979252825	67.2232763532488	77.1740665224445
ENSMUSG00000000627	0.975837508217192	0.938481044131857	0	1.82385977834338	0.95297846490457	0	6.56155780728053	6.09241201819286	4.77667237956175	4.79135817539349	0.876748151768893	14.4265262498772	0.781859465932833	6.25421246367913	-2.92487433797232	0.00115607779912772	1	Sema4f	6	82888866	82916750	-	5290	protein_coding	sema domain, immunoglobulin domain (Ig), TM domain, and short cytoplasmic domain [Source:MGI Symbol;Acc:MGI:1340055]	-	1	1	0	2	1	0	7	7	4	5	1	13	0.0187565316733573	0.0180591201251237	0	0.0361022421819798	0.0184660733245379	0	0.127626108163874	0.115351894986939	0.0947841066690787	0.0927139451685328	0.0168759477094796
ENSMUSG00000026675	175.650751479095	204.588867620745	202.11470874204	155.028081159187	168.677188288109	79.8220030420495	283.084351114103	245.437169875769	223.309433744512	264.48297128172	244.612734343521	231.934152786488	164.313600055204	248.810135524352	-0.591992865172201	0.00115852418965759	0.0924046288506144	Hsd17b7	1	169777104	169796810	-	5104	protein_coding	hydroxysteroid (17-beta) dehydrogenase 7 [Source:MGI Symbol;Acc:MGI:1330808]	-	180	218	226	170	177	56	302	282	187	276	279	209	3.49921031727485	4.0803562912804	4.05243604810219	3.18051982702336	3.38760549293977	1.68043342335477	5.70681028550273	4.81638070710972	4.59263723747319	5.3043130291483	4.87997256737814
ENSMUSG00000029455	1275.41962323987	1320.44282909352	1117.891088175	1229.28149060344	1490.45831911075	853.810353967636	1730.37653031998	1609.26711737694	1339.85660246707	1819.75783501445	1556.22796938978	1743.39021065824	1214.55061736504	1633.14604420441	-0.42633833708575	0.00121705535481048	0.0960236548549591	Aldh2	5	121704090	121731887	-	5126	protein_coding	aldehyde dehydrogenase 2, mitochondrial [Source:MGI Symbol;Acc:MGI:99600]	-	1307	1407	1250	1348	1564	599	1846	1849	1122	1899	1775	1571	25.2991070397079	26.2221172190596	22.3177191300398	25.1114124873511	29.8049484227397	17.8974917210888	34.7336363384707	31.4442090397748	27.4375580882519	36.3393447568857	30.9131740158186
ENSMUSG00000027074	337.639777843148	377.269379741007	346.099080898979	217.951243512034	463.147533943621	229.488258745892	374.946160416031	457.801245938492	443.036363204352	676.53977436556	514.65116508834	656.96181076364	328.599212447447	520.656086629403	-0.662266621311268	0.00122310890812252	0.0960236548549591	Slc43a3	2	84766923	84788853	+	4464	protein_coding	solute carrier family 43, member 3 [Source:MGI Symbol;Acc:MGI:1931054]	-	346	402	387	239	486	161	400	526	371	706	587	592	7.69059815927708	8.60308326068225	7.93423712129857	5.11250289125212	10.6351179554183	5.52389786162813	8.64237214780969	10.27173777128	10.4179177815674	15.5135519524519	11.7391799072373
ENSMUSG00000003379	1.95167501643438	0.938481044131857	0.894312870539999	3.64771955668676	4.76489232452285	0	8.43628860936069	181.031671397731	1.19416809489044	0	0.876748151768893	118.741408364374	2.03284680205264	51.7133807696875	-4.65332042389644	0.00124014534486687	0.096352225110252	Cd79a	7	24596806	24601622	+	1457	protein_coding	CD79A antigen (immunoglobulin-associated alpha) [Source:MGI Symbol;Acc:MGI:101774]	-	2	1	1	4	5	0	9	208	1	0	1	107	0.13620048394243	0.0655681163087882	0.0628143463338827	0.262156295322818	0.335228304347308	0	0.595772037423477	12.4447492001205	0.0860343040973621	0	0.0612723152938552
ENSMUSG00000029321	10.7342125903891	31.9083555004831	23.25213463404	20.9743874509489	33.35424627166	25.657072406373	32.8077890364027	34.813782961102	39.4075471313844	60.3711130099579	43.8374075884446	61.0353033648652	24.313401475649	45.3788238486928	-0.898756136178505	0.00129072210686186	0.0992492458134938	Slc10a6	5	103753577	103777269	-	2124	protein_coding	solute carrier family 10 (sodium/bile acid cotransporter family), member 6 [Source:MGI Symbol;Acc:MGI:1923000]	-	11	34	26	23	35	18	35	40	33	63	50	55	0.513861854083175	1.52924357142408	1.12030747072512	1.03403008622445	1.60969561018747	1.29796189358395	1.58931758989382	1.64167749389537	1.9475590279215	2.90948931321252	2.10154810223981
ENSMUSG00000024673	2.92751252465158	0	0.894312870539999	0.91192988917169	0.95297846490457	0	12.185750213521	80.0717008105347	1.19416809489044	0	0.876748151768893	42.1698459611796	0.947788958211306	22.7497022053158	-4.56027809174275	0.00133132364366439	0.100824232508826	Ms4a1	19	11227039	11243605	-	6187	protein_coding	membrane-spanning 4-domains, subfamily A, member 1 [Source:MGI Symbol;Acc:MGI:88321]	-	3	0	1	1	1	0	13	92	1	0	1	38	0.0481115496454147	0	0.0147923876852218	0.0154340440554932	0.0157888359280436	0	0.202656433037697	1.29625390224303	0.0202605432471079	0	0.0144292489709305
ENSMUSG00000044349	10.7342125903891	13.138734617846	7.15450296431999	8.20736900254521	4.76489232452285	22.8062865834427	26.2462312291221	157.532367898987	14.3300171386853	5.74962981047218	14.9047185800712	52.1574410572485	11.1343330138443	45.153400952431	-2.04038918099981	0.00136044201967132	0.102019560811365	Snhg11	2	158217558	158228071	+	8527	protein_coding	small nucleolar RNA host gene 11 [Source:MGI Symbol;Acc:MGI:2441845]	-	11	14	8	9	5	16	28	181	12	6	17	47	0.12799842594965	0.156849822501075	0.0858641985302847	0.100787366616868	0.0572801265901287	0.287387364264865	0.316707921748279	1.85039598470479	0.176407150561543	0.0690217103236597	0.177982171632872
ENSMUSG00000033849	13.6617251150407	18.7696208826371	14.30900592864	9.1192988917169	8.57680618414113	7.12696455732585	40.3067122447233	53.9613635897081	25.0775299926992	5.74962981047218	21.0419556424534	46.608777114988	11.9272369265836	32.1243280658407	-1.4183592922638	0.00136071438227896	0.102019560811365	B3galt2	1	143516402	143530352	+	9288	protein_coding	UDP-Gal:betaGlcNAc beta 1,3-galactosyltransferase, polypeptide 2 [Source:MGI Symbol;Acc:MGI:1349461]	-	14	20	16	10	9	5	43	62	21	6	24	42	0.149559510737386	0.205712199530371	0.157658057895723	0.102810541097477	0.0946565192701603	0.0824502064184467	0.446522560970167	0.58190467758423	0.283418561850451	0.0633665077443848	0.230681559129579
ENSMUSG00000035864	0.975837508217192	0	0	0	0	0	0	23.4993034987439	1.19416809489044	1.91654327015739	1.75349630353779	4.43893115380838	0.162639584702865	5.46707372018965	-4.41919345198708	0.00136641690258299	1	Syt1	10	108333511	108846843	-	8338	protein_coding	synaptotagmin I [Source:MGI Symbol;Acc:MGI:99667]	-	1	0	0	0	0	0	0	27	1	2	2	4	0.0118999823161502	0	0	0	0	0	0	0.282282684456439	0.0150338187898605	0.0235287488578335	0.0214137115334965
ENSMUSG00000037326	117.100500986063	96.6635475455813	110.00048307642	85.7214095821389	94.3448680255524	104.053682536957	149.041098765372	131.42203067816	140.911835197072	129.366670735624	136.772711675947	116.52194278747	101.314081958785	134.006048306608	-0.405910616115529	0.00142246264329495	0.105587446747591	Capn15	17	26177338	26204770	-	5729	protein_coding	calpain 15 [Source:MGI Symbol;Acc:MGI:1355075]	-	120	103	123	94	99	73	159	151	118	135	156	105	2.07831145160538	1.71755503274152	1.96491915183129	1.56678311637382	1.68805502893939	1.95158731913636	2.67679714329891	2.29763210225213	2.58187009360151	2.31145623816051	2.43091413645853
ENSMUSG00000018168	0.975837508217192	2.81544313239557	0	0	0	2.85078582293034	3.74946160416031	57.4427418858184	1.19416809489044	0	2.63024445530668	22.1946557690419	1.10701107725718	14.5352119682029	-3.78710037282654	0.00144688937526196	0.106353461676731	Ikzf3	11	98355728	98436857	-	8754	protein_coding	IKAROS family zinc finger 3 [Source:MGI Symbol;Acc:MGI:1342542]	zf-C2H2	1	3	0	0	0	2	4	66	1	0	3	20	0.0113344816714714	0.0327391177045595	0	0	0	0.034991890208569	0.0440707668126827	0.657233601222949	0.0143193946846992	0	0.0305941615432307
ENSMUSG00000079105	68.3086255752034	62.8782299568344	91.2199127950799	118.55088559232	86.7210403063159	31.3586440522337	111.546482723769	112.274450049554	140.911835197072	115.950867844522	156.937919166632	143.15552971032	76.5062230463312	130.129514115312	-0.754441965547784	0.00145961300560785	0.106765351312633	C7	15	5018244	5093222	-	2676	protein_coding	complement component 7 [Source:MGI Symbol;Acc:MGI:88235]	-	70	67	102	130	91	22	119	129	118	121	179	129	2.5954946482228	2.39188861956188	3.48844965099539	4.63892226243414	3.32189201707747	1.25915884743795	4.28901939730089	4.20228948633553	5.52747898589053	4.43537138736369	5.97160076441828
ENSMUSG00000029608	0	0	0.894312870539999	0	0	0	2.81209620312023	17.406891480551	1.19416809489044	1.91654327015739	0	5.54866394226048	0.14905214509	4.81306049849659	-4.23402317618337	0.00147831557911816	1	Rph3a	5	121078562	121148155	-	4639	protein_coding	rabphilin 3A [Source:MGI Symbol;Acc:MGI:102788]	-	0	0	1	0	0	0	3	20	1	2	0	5	0	0	0.0197284980833083	0	0	0	0.0623726276155784	0.375827009811787	0.0270213367255565	0.0422898702256123	0
ENSMUSG00000016356	26.3476127218642	20.6465829709009	23.25213463404	22.7982472292923	38.1191385961828	21.3808936719775	51.5550970572042	38.2951612572122	35.8250428467131	44.0804952136201	53.4816372579025	32.1822508651108	25.4241016373763	42.5699474162938	-0.745108494910198	0.00149793363027977	0.108357891243388	Col20a1	2	180628328	180660156	+	5142	protein_coding	collagen, type XX, alpha 1 [Source:MGI Symbol;Acc:MGI:1920618]	-	27	22	26	25	40	15	55	44	30	46	61	29	0.521002609666595	0.408735978250077	0.4627641127616	0.464266970883589	0.759902978504905	0.446789683322365	1.0316390556837	0.745938408544756	0.731341779870808	0.877518919381982	1.05906253721742
ENSMUSG00000047821	686.989605784903	825.863318836034	716.344609302539	613.728815412548	712.827891748618	591.538058258045	894.246592592233	748.496333663694	828.752657853964	1004.26867356247	893.406366652502	871.140238934895	691.215383223781	873.385143876627	-0.336101415215227	0.0015102900480072	0.108357891243388	Trim16	11	62711057	62741634	+	4568	protein_coding	tripartite motif-containing 16 [Source:MGI Symbol;Acc:MGI:2137356]	-	704	880	801	673	748	415	954	860	694	1048	1019	785	15.2916648416485	18.4038563937119	16.0481441745583	14.0685332255932	15.9957913439865	13.9144470071817	20.1427813055509	16.4117435280704	19.0442808367952	22.5043211426765	19.9146157809603
ENSMUSG00000041775	394.238353319745	298.436972033931	345.20476802844	196.064926171913	316.388850348317	343.519691663106	417.127603462834	450.838489346271	404.822984167858	482.968904079663	403.304149813691	459.429374419167	315.642260260909	436.415250881581	-0.468854237829659	0.00152922446725552	0.109193908983317	Mapk1ip1	7	138437552	138448002	-	1883	protein_coding	mitogen-activated protein kinase 1 interacting protein 1 [Source:MGI Symbol;Acc:MGI:1916796]	-	404	318	386	215	332	241	445	518	339	504	460	414	21.2882152050092	16.1335172899021	18.7609739813427	10.9030496934877	17.2233644495058	19.6024643280619	22.7932812323168	23.9806971914961	22.5673508139572	26.2549348964987	21.8087791589207
ENSMUSG00000120992	18.5409126561266	9.38481044131857	11.62606731702	16.4147380050904	7.62382771923656	12.8285362031865	19.6846734218416	95.7379031430306	5.97084047445219	22.04024760681	25.4256964012979	67.6937000955778	12.7364820569965	39.4255101905017	-1.63367615774108	0.00154490061683998	0.109790449049836	ENSMUSG00000120992	17	35215654	35219393	-	3043	lncRNA	novel transcript	-	19	10	13	18	8	9	21	110	5	23	29	61	0.61952645366058	0.313942640361171	0.390984730170908	0.564846450964199	0.256813744033665	0.45298571507925	0.665601819441564	3.15117917904792	0.205967763834795	0.741406881935944	0.8507851258992
ENSMUSG00000064267	2.92751252465158	5.63088626479114	1.78862574108	0	0.95297846490457	0	4.68682700520038	45.2579178494326	1.19416809489044	1.91654327015739	7.01398521415114	27.7433197113024	1.88333383257121	14.6354601908557	-2.92882136168925	0.00165167932893393	0.114133325056979	Hvcn1	5	122344867	122380360	+	3563	protein_coding	hydrogen voltage-gated channel 1 [Source:MGI Symbol;Acc:MGI:1921346]	-	3	6	2	0	1	0	5	52	1	2	8	25	0.0835436872456304	0.160874676612806	0.0513727210824963	0	0.0274166511049131	0	0.135347843347679	1.27224246313328	0.0351815832359968	0.0550611024351994	0.200446283206617
ENSMUSG00000042807	56.5985754765971	78.832407707076	36.6668276921399	53.8038634611297	63.8495571486062	24.2316794949079	99.3607325102481	85.2937682547	68.067581408755	139.90765872149	98.195792998116	68.8034328840299	52.3304851634095	93.2714944628898	-0.826542786877884	0.00166013774701282	0.114191584937877	Hecw2	1	53846035	54234327	-	12947	protein_coding	HECT, C2 and WW domain containing E3 ubiquitin protein ligase 2 [Source:MGI Symbol;Acc:MGI:2685817]	-	58	84	41	59	67	17	106	98	57	146	112	62	0.444495176335792	0.619815449046109	0.28982317192764	0.435153734742323	0.505517136666098	0.201105395731012	0.789648610177875	0.659840993491365	0.551870156868913	1.10615105293063	0.772276318754342
ENSMUSG00000057913	3.90335003286877	18.7696208826371	21.46350889296	7.29543911337352	17.1536123682823	18.5301078490472	32.8077890364027	44.3875732754051	27.4658661824801	39.2891370382266	30.6861853119113	16.6459918267814	14.5192731898615	31.8804237785345	-1.1474511015624	0.00167702898168798	0.114641508226017	Gm10032	14	67021929	67031207	+	2253	lncRNA	predicted gene 10032 [Source:MGI Symbol;Acc:MGI:3642901]	-	4	20	24	8	18	13	35	51	23	41	35	15	0.176159880252215	0.848049227358229	0.974918802753312	0.33906943833586	0.780443631585663	0.883743251113087	1.49831804746314	1.97329197568488	1.27966958038469	1.78506236729721	1.38685384749674
ENSMUSG00000046215	0.975837508217192	0.938481044131857	0	0.91192988917169	0	1.42539291146517	3.74946160416031	7.83310116624796	3.58250428467131	2.87481490523609	1.75349630353779	12.207060672973	0.708606892164318	5.33340648947108	-2.98523733756256	0.00175053195744097	1	Rprml	11	103540396	103541405	+	1010	protein_coding	reprimo-like [Source:MGI Symbol;Acc:MGI:2144486]	-	1	1	0	1	0	1	4	9	3	3	2	11	0.0982396559921389	0.0945868766949549	0	0.0945449807636996	0	0.151643072715749	0.381975735324975	0.776789776566926	0.372332617039178	0.291360457391013	0.176779729471578
ENSMUSG00000023011	0.975837508217192	0.938481044131857	1.78862574108	0	0.95297846490457	0	5.62419240624046	24.3696480727714	5.97084047445219	0.958271635078697	0	11.097327884521	0.775987126388936	8.00338007884395	-3.31207456441998	0.00184212527237358	1	Faim2	15	99394893	99426046	-	12520	protein_coding	Fas apoptotic inhibitory molecule 2 [Source:MGI Symbol;Acc:MGI:1919643]	-	1	1	2	0	1	0	6	28	5	1	0	10	0.00792508406965338	0.00763041097938534	0.0146198885956018	0	0.00780235845741258	0	0.0462215047138448	0.194955758620098	0.0500606953154379	0.00783477268277218	0
ENSMUSG00000005045	0	3.75392417652743	0.894312870539999	0	2.85893539471371	0	3.74946160416031	26.9806817948541	4.77667237956175	5.74962981047218	3.50699260707557	6.65839673071257	1.25119540696352	8.57030582113941	-2.73648553269367	0.00184507578790806	0.123505085372403	Chd5	4	152423108	152474651	+	9583	protein_coding	chromodomain helicase DNA binding protein 5 [Source:MGI Symbol;Acc:MGI:3036258]	-	0	4	1	0	3	0	4	31	4	6	4	6	0	0.0398759242249419	0.0095502976738461	0	0.0305808811082559	0	0.0402583212645544	0.281995755264652	0.052322646799481	0.0614158534832355	0.0372633886603974
ENSMUSG00000037852	4086.8074844136	3706.0616432767	4077.17237679185	3321.2486563633	3319.22399326262	2944.86175508704	4086.91314853473	4168.95050959197	5118.20445470042	4621.74409598456	4593.28356711723	4234.7403207332	3575.89598486585	4470.63934944368	-0.321693744109677	0.00185662715629405	0.123505085372403	Cpe	8	65045576	65146088	-	2609	protein_coding	carboxypeptidase E [Source:MGI Symbol;Acc:MGI:101932]	-	4188	3949	4559	3642	3483	2066	4360	4790	4286	4823	5239	3816	159.272501375251	144.599007983542	159.924097888847	133.298638612805	130.409618102623	121.2830717183	161.179412425935	160.045622420388	205.925101903183	181.331774735764	179.266096728366
ENSMUSG00000021275	466.450328927818	446.716977006764	459.676815457559	416.751959351463	444.08796464553	349.221263308966	464.933238915878	477.819171141125	519.46312127734	777.158296048823	594.435246899309	750.179364993616	430.48421811635	597.331406546016	-0.470710557945894	0.00185733169422988	0.123505085372403	Tecpr2	12	110855698	110938828	+	9553	protein_coding	tectonin beta-propeller repeat containing 2 [Source:MGI Symbol;Acc:MGI:2144865]	-	478	476	514	457	466	245	496	549	435	811	678	676	4.96473789593686	4.76013679889736	4.92426864239005	4.56810706281805	4.76514770179539	3.92798893996777	5.00770868754316	5.00973706001134	5.70795684762772	8.32744562802444	6.33597943826795
ENSMUSG00000033909	438.151041189519	422.316469859336	448.945061011079	426.783188132351	431.69924460177	353.497442043362	487.43000854084	530.910190156806	517.07478508756	499.259521876001	462.046275982207	602.584904129488	420.232074472903	516.550947628817	-0.293293737405216	0.00192994291082652	0.127486757479488	Usp36	11	118150477	118181070	-	7689	protein_coding	ubiquitin specific peptidase 36 [Source:MGI Symbol;Acc:MGI:1919594]	-	449	450	502	468	453	248	520	610	433	521	527	543	5.79408266300886	5.59106976952231	5.97519733508265	5.81213701487652	5.75517546270294	4.93998658523096	6.52274860816351	6.91579863503249	7.05909842674572	6.64658543736615	6.11877660331883
ENSMUSG00000054065	0	1.87696208826371	0	0	0	0	1.87473080208015	20.0179252026337	0	1.91654327015739	2.63024445530668	8.87786230761676	0.312827014710619	5.88621767296578	-4.04291414125833	0.00194752975313067	1	Pkp3	7	140658131	140670423	+	3616	protein_coding	plakophilin 3 [Source:MGI Symbol;Acc:MGI:1891830]	-	0	2	0	0	0	0	2	23	0	2	3	8	0	0.0528389078882215	0	0	0	0	0.0533456156911262	0.554474757548233	0	0.0542540674714091	0.074065622275841
ENSMUSG00000022180	344.470640400669	323.775960225491	274.55405125578	242.57335051967	268.739927103089	256.57072406373	299.019562931784	327.249559834359	343.920411328446	571.129894506904	451.52529816098	479.404564611305	285.114108928071	412.041548562296	-0.530540711122144	0.00201151553755401	0.131142067328793	Slc7a8	14	54959666	55019403	-	5005	protein_coding	solute carrier family 7 (cationic amino acid transporter, y+ system), member 8 [Source:MGI Symbol;Acc:MGI:1355323]	-	353	345	307	266	282	180	319	376	288	596	515	432	6.99807883134412	6.5851742626088	5.61374511504484	5.0750158905046	5.50395981300283	5.50823389005458	6.14729081740028	6.54886636805541	7.21306104857516	11.6808085868195	9.1860116168473
ENSMUSG00000002668	6.83086255752034	1.87696208826371	5.36587722323999	3.64771955668676	4.76489232452285	1.42539291146517	4.68682700520038	67.0165322001214	5.97084047445219	3.83308654031479	6.13723706238225	27.7433197113024	3.98528444361647	19.2313071656289	-2.25694028335089	0.00203583809658391	0.131260116874562	Dennd1c	17	57372905	57385514	-	5109	protein_coding	DENN/MADD domain containing 1C [Source:MGI Symbol;Acc:MGI:1918035]	-	7	2	6	4	5	1	5	77	5	4	7	25	0.135947224087771	0.0373978255869659	0.107481506292974	0.0747625214886174	0.0956014169962864	0.0299783721751628	0.0943911461827717	1.31382399085731	0.122677609189525	0.0767988678710571	0.122316763296541
ENSMUSG00000044167	255.669427152904	353.80735363771	315.69244330062	369.331605114535	315.435871883413	324.989583814059	314.017409348426	366.415065665599	617.384905058356	965.937808159327	348.945764404019	689.144061628751	322.48771415054	550.307502377413	-0.770275958604066	0.0021063485142544	0.13326875937234	Foxo1	3	52175757	52260642	+	8665	protein_coding	forkhead box O1 [Source:MGI Symbol;Acc:MGI:1890077]	Fork_head	262	377	353	405	331	228	335	421	517	1008	398	621	3.00013592252046	4.15647374946774	3.72841747499006	4.46319958238792	3.73155334455079	4.03004809982489	3.72883698924424	4.23541425779346	7.47916609499317	11.4109734356854	4.10051446353059
ENSMUSG00000031776	511.338854305809	513.349131140126	589.352181685859	530.743195497924	489.830930960949	376.303728626805	643.970030514532	663.202565408994	656.792452189741	609.460759910051	668.082091647896	557.085859802952	501.819670369578	633.098959912361	-0.33216189164776	0.00215539546489829	0.135798970572058	Arl2bp	8	95393228	95401053	+	2802	protein_coding	ADP-ribosylation factor-like 2 binding protein [Source:MGI Symbol;Acc:MGI:1349429]	-	524	547	659	582	514	264	687	762	550	636	762	502	18.5554445172304	18.6496830005931	21.5246292715845	19.8342007824832	17.9194722818765	14.4304457205308	23.6475288606299	23.7065963931096	24.6051354705286	22.2648469438129	24.2778756952027
ENSMUSG00000039264	4.87918754108596	0.938481044131857	1.78862574108	2.73578966751507	1.90595692980914	2.85078582293034	3.74946160416031	142.736510140518	1.19416809489044	0	2.63024445530668	63.2547689417694	2.51647112442539	35.5941922061075	-3.82717597642136	0.00220977178269919	0.137846272771137	Gimap3	6	48741398	48747785	-	2577	protein_coding	GTPase, IMAP family member 3 [Source:MGI Symbol;Acc:MGI:1932723]	-	5	1	2	3	2	2	4	164	1	0	3	57	0.192514653768064	0.0370713020806769	0.0710287175851511	0.11116464560109	0.0758133704981028	0.118866514119446	0.149707214853793	5.54768501662336	0.0486426003375462	0	0.103927547593885
ENSMUSG00000020396	0	0	0	0	0	0	0.937365401040076	6.96275659222041	3.58250428467131	0.958271635078697	1.75349630353779	2.21946557690419	0	2.73564329890874	-3.89423550749106	0.00222478019691769	1	Nefh	11	4888754	4898064	-	3994	protein_coding	neurofilament, heavy polypeptide [Source:MGI Symbol;Acc:MGI:97309]	-	0	0	0	0	0	0	1	8	3	1	2	2	0	0	0	0	0	0	0.0241484409538198	0.174608061944605	0.0941552186303379	0.0245596780140981	0.0447039375979705
ENSMUSG00000001240	174.674913970877	155.787853325888	163.65925530882	113.07930625729	175.348037542441	148.240862792378	164.038945182013	201.049596600364	198.231903751813	253.941983295855	227.077771308143	219.727092113515	155.131704866282	210.677882041951	-0.441308226985557	0.00226278412132963	0.140208462393958	Ramp2	11	101136854	101150372	+	3301	protein_coding	receptor (calcitonin) activity modifying protein 2 [Source:MGI Symbol;Acc:MGI:1859650]	-	179	166	183	124	184	104	175	231	166	265	259	198	5.38041424017534	4.80413079269195	5.07369038998773	3.58703828865366	5.44505820392978	4.82538271980075	5.11316352761961	6.10026667914873	6.30367429796916	7.87464671520798	7.00451521243111
ENSMUSG00000030798	8.78253757395473	7.50784835305486	14.30900592864	11.855088559232	12.3887200437594	4.27617873439551	14.0604810156011	229.770967543273	16.7183533284661	6.70790144555088	6.13723706238225	95.4370198068802	9.85322986550608	61.4719933670257	-2.63580648900828	0.00228851477634795	0.140640487997285	Cd37	7	44883056	44888539	-	3522	protein_coding	CD37 antigen [Source:MGI Symbol;Acc:MGI:88330]	-	9	8	16	13	13	3	15	264	14	7	7	86	0.253548686248876	0.216996582536978	0.415766053871515	0.352463258781197	0.360565548702008	0.130459542966701	0.410770328660801	6.53426796718421	0.498275904309481	0.194957262327698	0.177432238410571
ENSMUSG00000028124	261.524452202207	274.974945930634	230.73272059932	225.246682625408	226.808874647288	262.272295709591	275.585427905782	295.04681059534	329.590394189761	309.521738130419	288.450141931966	320.712775862656	246.926661952408	303.151214769321	-0.296114780778977	0.00233562054150039	0.141941474199665	Gclm	3	122039206	122064381	+	6291	protein_coding	glutamate-cysteine ligase, modifier subunit [Source:MGI Symbol;Acc:MGI:104995]	-	268	293	258	247	238	184	294	339	276	323	329	289	4.22691306373425	4.44938712769639	3.75334440835869	3.74918714848516	3.69562162407562	4.47962941241374	4.50738653820529	4.69745229691005	5.49946698065179	5.03632289591852	4.66874394421481
ENSMUSG00000006307	538.66230453589	509.595206963598	534.799096582919	484.234771150168	466.006469338335	332.116548371384	583.041279446928	623.166715003726	560.064836503615	677.498046000639	583.037520926314	691.363527205655	477.569066157049	619.695320847813	-0.372512286373783	0.00234969816463265	0.141941474199665	Kmt2b	7	30268283	30288151	-	9596	protein_coding	lysine (K)-specific methyltransferase 2B [Source:MGI Symbol;Acc:MGI:109565]	-	552	543	598	531	489	233	622	716	469	707	665	623	5.70764620766333	5.4058233415813	5.70334103374983	5.28401611435804	4.97793071453188	3.71885830577295	6.25168811082367	6.50436865849357	6.1265192915551	7.22703077008478	6.18664575341734
ENSMUSG00000045534	85.8737007231129	106.986839031032	87.6426613129199	107.607726922259	150.570597454922	159.644006084099	159.352118176813	150.569611306766	162.4068609051	166.739264503693	160.444911773707	198.642169132925	116.387588588057	166.359155966501	-0.522518805628423	0.0023544580242887	0.141941474199665	Kcna5	6	126509514	126512375	-	2862	protein_coding	potassium voltage-gated channel, shaker-related subfamily, member 5 [Source:MGI Symbol;Acc:MGI:96662]	-	88	114	98	118	158	112	170	173	136	174	183	179	3.05085276889633	3.80528755508634	3.1338257357197	3.93706177757433	5.39284186097668	5.99366330733946	5.72896870678705	5.26937175477673	5.95662803127201	5.96362529488663	5.70828046789515
ENSMUSG00000047880	1.95167501643438	1.87696208826371	0	1.82385977834338	0	2.85078582293034	3.74946160416031	44.3875732754051	4.77667237956175	0	1.75349630353779	17.7557246152335	1.41721378432864	12.0704880296497	-3.13913327930179	0.00237630962206245	0.141941474199665	Cxcr5	9	44423084	44473174	-	3332	protein_coding	chemokine (C-X-C motif) receptor 5 [Source:MGI Symbol;Acc:MGI:103567]	-	2	2	0	2	0	2	4	51	4	0	2	16	0.0595570543529774	0.057342584310867	0	0.0573171852168887	0	0.0919324750557663	0.115784961788183	1.33428175906904	0.150482570311953	0	0.053585692306811
ENSMUSG00000027868	3115.84916373749	3425.45581108128	3299.12017942206	3127.9195198589	3144.82893418508	3018.98218648323	3516.99498470237	3672.85410239626	4125.85076784646	4368.76038432378	4765.12620486393	3252.62680295309	3188.69263246134	3950.36887451432	-0.308982815024528	0.00238541190385566	0.141941474199665	Tbx15	3	99147697	99261575	+	3747	protein_coding	T-box 15 [Source:MGI Symbol;Acc:MGI:1277234]	T-box	3193	3650	3689	3430	3300	2118	3752	4220	3455	4559	5435	2931	84.5519118758283	93.0596533055648	90.1038521811143	87.4118433038923	86.0320902125589	86.5737465417871	96.5775746282825	98.1773088302806	115.583425299267	119.34840748137	129.49103389042
ENSMUSG00000030577	0	1.87696208826371	3.57725148215999	1.82385977834338	0	0	4.68682700520038	157.532367898987	0	0.958271635078697	1.75349630353779	59.9255705764131	1.21301222479451	37.4760889032028	-4.92173055988183	0.00241357812831103	0.1430498183163	Cd22	7	30564827	30579767	-	5042	protein_coding	CD22 antigen [Source:MGI Symbol;Acc:MGI:88322]	-	0	2	4	2	0	0	5	181	0	1	2	54	0	0.0378947820158288	0.0726065074244087	0.037877997053287	0	0	0.0956454513779811	3.12937853264136	0	0.0194548500571812	0.0354120441821289
ENSMUSG00000021071	0	0	0	0	0	0	0	15.6662023324959	7.16500856934263	0	0.876748151768893	4.43893115380838	0	4.69114836790264	-4.66925574343365	0.0028671221794068	1	Trim9	12	70291307	70394388	-	14741	protein_coding	tripartite motif-containing 9 [Source:MGI Symbol;Acc:MGI:2137354]	-	0	0	0	0	0	0	0	18	6	0	1	4	0	0	0	0	0	0	0	0.106445651493467	0.0510217682938158	0	0.00605615381474439
ENSMUSG00000002831	3681.83491850346	3748.29329026264	2397.65280591774	3075.02758628694	2889.43070559066	3178.62619256733	3384.82646315572	3777.29545127957	3990.90977312384	7302.98813093475	3670.06776330459	9003.26211271185	3161.81091652146	5188.22494908505	-0.714444834338506	0.00287297553828203	0.165161733055347	Plin4	17	56407591	56416803	-	6350	protein_coding	perilipin 4 [Source:MGI Symbol;Acc:MGI:1929709]	-	3773	3994	2681	3372	3032	2230	3611	4340	3342	7621	4186	8113	58.9550872880195	60.0878402165112	38.6403885816221	50.7076743128421	46.6429166224873	53.7867232563278	54.8467529157901	59.5797079020729	65.9726489347182	117.72507224329	58.8503895310006
ENSMUSG00000085586	14.6375626232579	17.8311398385053	44.7156435269999	17.3266678942621	34.3072247365645	35.6348227866292	59.9913856665649	46.1282624234602	58.5142366496315	54.6214831994857	47.3444001955202	32.1822508651108	27.4088435677032	49.7970031666289	-0.868435315953081	0.00289107164371136	0.165464195791801	Gm11613	11	97535010	97551193	-	2767	lncRNA	predicted gene 11613 [Source:MGI Symbol;Acc:MGI:3651819]	-	15	19	50	19	36	25	64	53	49	57	54	29	0.537886081778426	0.655989217121859	1.65378573560656	0.655698655892806	1.27093567181966	1.38380469319576	2.23083768805623	1.66974086413796	2.21982185486916	2.02067480207211	1.74224185857967
ENSMUSG00000013539	380.576628204705	430.762799256522	423.904300635959	415.840029462291	439.323072321007	474.655839517901	598.039125863569	478.689515715153	520.657289372231	610.41903154513	481.334735321122	470.526702303688	427.510444899731	526.611066686816	-0.302769917272859	0.00290282132164722	0.165504964707605	Tango2	16	18118689	18165967	-	7910	protein_coding	transport and golgi organization 2 [Source:MGI Symbol;Acc:MGI:101825]	-	390	459	474	456	461	333	638	550	436	637	549	424	4.89211131419766	5.54355627901569	5.48428801977414	5.50488449311372	5.69317678328917	6.44780210448646	7.77931492821452	6.06133896450242	6.90941387439412	7.89939222383717	6.19611834353322
ENSMUSG00000101939	233.225164463909	215.850640150327	243.25310078688	82.9856199146238	219.185046928051	230.913651657357	196.846734218416	281.991641984926	677.093309802878	360.31013478959	292.83388269081	415.040062881084	204.235537316858	370.685961061284	-0.85928671506273	0.00294436396464426	0.165963362764032	Gm28438	1	24651856	24652200	-	345	unprocessed_pseudogene	predicted gene 28438 [Source:MGI Symbol;Acc:MGI:5579144]	-	239	230	272	91	230	162	210	324	567	376	334	374	68.7364364056302	63.688496974603	72.1552948101538	25.1873309622946	65.1236852578703	71.9183755297126	58.708009755382	81.8668877564448	206.013255845242	106.905359708996	86.4273535361482
ENSMUSG00000041460	56.5985754765971	140.772156619779	135.93555632208	106.695797033088	108.639544999121	79.8220030420495	134.980617749771	220.19717722897	232.862778503635	212.736302987471	184.993860023236	88.7786230761676	104.743938915452	179.091559928209	-0.77086387044957	0.00295622807070672	0.165963362764032	Cacna2d4	6	119213487	119329368	+	9478	protein_coding	calcium channel, voltage-dependent, alpha 2/delta subunit 4 [Source:MGI Symbol;Acc:MGI:2442632]	-	58	150	152	117	114	56	144	253	195	222	211	80	0.607182849548375	1.51191304276067	1.46772698844556	1.17876982241468	1.17494726515044	0.904930596413037	1.46535532141972	2.32694534250248	2.57898673861807	2.29756072857188	1.98741971659042
ENSMUSG00000032735	360.084040532144	335.976213799205	250.4076037512	207.920014731145	277.31673328723	269.399260266917	388.069276030592	384.692301720177	272.27032563502	461.886928107932	423.469357304375	435.015253073221	283.517311061307	394.233906978553	-0.476579439001006	0.00314463915053281	0.171237200414251	Ablim3	18	61932463	62044895	-	4535	protein_coding	actin binding LIM protein family, member 3 [Source:MGI Symbol;Acc:MGI:2442582]	-	369	358	280	228	291	189	414	442	228	482	483	392	8.07341508086224	7.54150449291329	5.65065947747978	4.80084193390623	6.26824445756569	6.38305317545961	8.80481444149862	8.49625118351114	6.30215031619124	10.4255860247771	9.50809872415877
ENSMUSG00000027901	0.975837508217192	1.87696208826371	4.47156435269999	1.82385977834338	4.76489232452285	5.70157164586068	12.185750213521	52.2206744416531	3.58250428467131	0.958271635078697	2.63024445530668	28.8530524997545	3.26911461631797	16.7384162549975	-2.38103501944434	0.00314789717696673	0.171237200414251	Dennd2d	3	106389721	106410346	+	6868	protein_coding	DENN/MADD domain containing 2D [Source:MGI Symbol;Acc:MGI:2181193]	-	1	2	5	2	5	4	13	60	3	1	3	26	0.0144470082341381	0.0278196696161632	0.0666282051605032	0.0278073472834411	0.0711164297370453	0.0892018074798524	0.182561932324437	0.761558604477379	0.0547547966234085	0.0142823753623046	0.038995528559907
ENSMUSG00000030752	131.738063609321	130.448865134328	160.08200382666	143.172992599955	94.3448680255524	101.202896714027	181.848887801775	165.365469065235	183.901886613127	207.944944812077	191.131097085619	130.948469037347	126.831614984974	176.85679240253	-0.475456290897912	0.0031518150926531	0.171237200414251	Kdm8	7	125043848	125061441	+	2389	protein_coding	lysine (K)-specific demethylase 8 [Source:MGI Symbol;Acc:MGI:1924285]	-	135	139	179	157	99	71	194	190	154	217	218	118	5.6069389261315	5.558414239935	6.85733359854149	6.27542804508156	4.0480817332749	4.55183120320066	7.83218141268057	6.93297791373393	8.08045420040097	8.90993043761522	8.14637104124155
ENSMUSG00000027985	0	0.938481044131857	0	0	0	1.42539291146517	1.87473080208015	32.2027492390194	0	0	0.876748151768893	7.76812951916467	0.393978992599504	7.12039295200552	-4.31629835089702	0.0031669640447146	1	Lef1	3	130904120	131018005	+	8788	protein_coding	lymphoid enhancer binding factor 1 [Source:MGI Symbol;Acc:MGI:96770]	HMG	0	1	0	0	0	1	2	37	0	0	1	7	0	0.010870817644732	0	0	0	0.0174282548296434	0.021950130443686	0.36702364272374	0	0	0.0101585984732757
ENSMUSG00000079108	133.689738625755	135.141270354987	134.146930581	93.0168486955124	136.275920481354	109.755254182818	243.71500427042	144.477199288573	164.79519709488	149.490375072277	151.677430256018	189.764306825308	123.670993820238	173.986585467913	-0.489716177837271	0.00318616115147539	0.171609928345188	Srp54c	12	55276953	55310621	+	3642	protein_coding	signal recognition particle 54C [Source:MGI Symbol;Acc:MGI:3714359]	-	137	144	150	102	143	77	260	166	138	156	173	171	3.73240560121699	3.77724199519886	3.76937819639486	2.67436131748389	3.83553829978396	3.23813337866661	6.88542202748067	3.97329226735038	4.74974557595832	4.20160659587479	4.24062632215388
ENSMUSG00000024972	9.75837508217192	27.2159502798239	5.36587722323999	9.1192988917169	7.62382771923656	34.2094298751641	36.557250640563	120.107551215802	19.106689518247	11.4992596209444	16.658214883609	109.863546056757	15.5487931785589	52.2987519893205	-1.76719692584567	0.00318872808733783	0.171609928345188	Lgals12	19	7574025	7584558	-	2773	protein_coding	lectin, galactose binding, soluble 12 [Source:MGI Symbol;Acc:MGI:1929094]	-	10	29	6	10	8	24	39	138	16	12	19	99	0.357814830696215	0.999080280705095	0.19802488844241	0.34435784555116	0.281819049078415	1.32557810408574	1.35647531684554	4.33822010088946	0.723271437835451	0.424484763021887	0.611684639120012
ENSMUSG00000009585	50.743550427294	54.4319005596477	58.1303365850999	25.5340368968073	38.1191385961828	22.8062865834427	45.9309046509637	201.919941174392	38.213379036494	63.245927915194	91.1818077839649	100.985683749141	41.6275416080791	90.2462740516915	-1.11348182913712	0.00322398479048114	0.171609928345188	Apobec3	15	79775860	79800107	+	9454	protein_coding	apolipoprotein B mRNA editing enzyme, catalytic polypeptide 3 [Source:MGI Symbol;Acc:MGI:1933111]	-	52	58	65	28	40	16	49	232	32	66	104	91	0.545752774773338	0.586090462956469	0.629239757726927	0.28281489909006	0.413308770411701	0.25920796013185	0.49989367308105	2.1392165625974	0.424292722047325	0.684792612992205	0.982068054987021
ENSMUSG00000052031	194.191664135221	194.265576135294	229.83840772878	151.380361602501	225.855896182383	176.748721021681	278.397524108903	252.39992646799	298.542023722609	272.14914436235	240.228993584677	205.300565863638	195.380104467643	257.836363018361	-0.397768897102691	0.00325353825994158	0.172074296505387	Tagap1	17	7222410	7228555	-	2312	protein_coding	T cell activation GTPase activating protein 1 [Source:MGI Symbol;Acc:MGI:1919786]	-	199	207	257	166	237	124	297	290	250	284	274	185	8.54030642641004	8.55332106860477	10.1733430667717	6.85614683167901	10.0136116389156	8.21443703586523	12.3898422713487	10.934338982913	13.5544962229516	12.0492839674219	10.5800221310477
ENSMUSG00000022416	8.78253757395473	14.0772156619779	16.99194454026	8.20736900254521	6.67084925433199	4.27617873439551	15.9352118176813	40.0358504052673	9.5533447591235	22.9985192418887	16.658214883609	35.5114492304671	9.83434912791088	23.4487650563395	-1.23384685985149	0.00328410403503452	0.172789964931027	Cacna1i	15	80171439	80282480	+	9862	protein_coding	calcium channel, voltage-dependent, alpha 1I subunit [Source:MGI Symbol;Acc:MGI:2178051]	-	9	15	19	9	7	3	17	46	8	24	19	32	0.0905494294228902	0.145304317778196	0.176322201334504	0.0871439743603761	0.0693367162043843	0.0465908041298641	0.166257437019109	0.406607325754291	0.101684835586986	0.238713495814174	0.171993662977063
ENSMUSG00000116718	14.6375626232579	16.8926587943734	18.78057028134	8.20736900254521	15.2476554384731	22.8062865834427	26.2462312291221	38.2951612572122	34.6308747518227	22.9985192418887	20.1652074906845	28.8530524997545	16.0953504539054	28.5315077450808	-0.84252392410819	0.00332192061941157	0.173561671387026	Gm49668	17	15642064	15655227	-	3427	lncRNA	predicted gene, 49668 [Source:MGI Symbol;Acc:MGI:6215110]	-	15	18	21	9	16	16	28	44	29	24	23	26	0.434295532034113	0.50177689475176	0.560820121032335	0.250777319854692	0.456074831102681	0.715072090775169	0.788026976582309	1.11923411051565	1.06075501926637	0.686954331986981	0.599152774383537
ENSMUSG00000024670	1.95167501643438	0	1.78862574108	1.82385977834338	3.81191385961828	0	2.81209620312023	24.3696480727714	3.58250428467131	5.74962981047218	1.75349630353779	14.4265262498772	1.56267906591267	8.78231682074169	-2.44899271732829	0.00349612599378098	0.178108914190921	Cd6	19	10766705	10807422	-	7968	protein_coding	CD6 antigen [Source:MGI Symbol;Acc:MGI:103566]	-	2	0	2	2	4	0	3	28	3	6	2	13	0.0249051336727059	0	0.0229720137069446	0.0239684815691106	0.0490389196218903	0	0.0363135817656461	0.306331086586801	0.0471957760052171	0.0738639713767377	0.0224080731383401
ENSMUSG00000102752	4.87918754108596	4.69240522065929	12.52038018756	5.47157933503014	12.3887200437594	1.42539291146517	20.6220388228817	21.7586143506888	21.4950257080279	13.4158028911018	20.1652074906845	6.65839673071257	6.89627753992666	17.3525143323495	-1.29796032959213	0.00349920348812929	0.178108914190921	Gm7694	1	170125768	170133901	-	3827	protein_coding	predicted gene 7694 [Source:MGI Symbol;Acc:MGI:3649135]	-	5	5	14	6	13	1	22	25	18	14	23	6	0.129634246867076	0.124814143535282	0.334801943171816	0.149710630631832	0.331829595643708	0.0400207743514258	0.554448709101185	0.569460902311497	0.589583396722607	0.35883954947382	0.536529019548571
ENSMUSG00000063281	60.5019255094659	85.401775015999	72.4393425137399	62.0112324636749	78.1442341221747	64.1426810159326	87.1749822967271	95.7379031430306	69.2617495036454	116.909139479601	111.347015274649	116.52194278747	70.4401984401645	99.4921220808539	-0.497886319383133	0.00350397663796743	0.178108914190921	Zfp35	18	24122689	24138433	+	3040	protein_coding	zinc finger protein 35 [Source:MGI Symbol;Acc:MGI:99179]	zf-C2H2	62	91	81	68	82	45	93	110	58	122	127	105	2.02360765073281	2.85969731481359	2.43853970765982	2.13597015751674	2.63493858115725	2.26716370227987	2.95057408051603	3.15428889534304	2.3915838493591	3.93656091663603	3.7295289308091
ENSMUSG00000031328	1148.56074717163	1143.0699117526	1193.9076821709	1128.96920279455	1369.43005406787	1160.26982993265	1392.92498594555	1542.25058517682	1455.69090767144	1234.25386598136	1341.42467220641	1733.40261556217	1190.7012379817	1449.99127209063	-0.283699677001662	0.00364311412687202	0.183377220575042	Flna	X	73267067	73293426	-	9457	protein_coding	filamin, alpha [Source:MGI Symbol;Acc:MGI:95556]	-	1177	1218	1335	1238	1437	814	1486	1772	1219	1288	1530	1562	12.3489854979142	12.3039953444644	12.9195168639424	12.5004920214989	14.843407377957	13.1830216561833	15.155231630534	16.3340053683616	16.1577735988321	13.3595922530338	14.4431487761674
ENSMUSG00000103164	6.83086255752034	4.69240522065929	7.15450296431999	1.82385977834338	2.85893539471371	0	4.68682700520038	7.83310116624796	15.5241852335757	14.3740745261805	21.9187037942223	8.87786230761676	3.89342765259279	12.2024590055073	-1.60106418945577	0.00370240603674265	0.185058595069853	Gm38150	9	107471639	107472090	+	452	lncRNA	predicted gene, 38150 [Source:MGI Symbol;Acc:MGI:5611378]	-	7	5	8	2	3	0	5	9	13	15	25	8	1.53662470766465	1.05677815776443	1.61983190457464	0.422524029076711	0.648355273584992	0	1.06691231382252	1.73574706710751	3.60525609271711	3.25524404828455	4.93770815172273
ENSMUSG00000052276	477.184541518207	250.574438783206	420.327049153799	252.604579300558	220.138025392956	486.058982809623	487.43000854084	440.394354457941	432.288850350338	573.046437777061	633.012165577141	727.984709224575	351.147936159725	549.026087654649	-0.646560545260479	0.00386908493420529	0.188980223415011	Ostn	16	27126239	27169962	+	1423	protein_coding	osteocrin [Source:MGI Symbol;Acc:MGI:2677164]	-	489	267	470	277	231	341	520	506	362	598	722	656	34.0966856626546	17.9249775392329	30.2281350850173	18.5880880311035	15.8575944777597	36.7023124905349	35.2448447281583	30.997593754376	31.8885573768714	41.2218058222122	45.2956129041688
ENSMUSG00000000486	10.7342125903891	4.69240522065929	16.09763166972	10.0312287808886	11.4357415788548	5.70157164586068	11.2483848124809	92.2565248469204	16.7183533284661	9.58271635078697	9.64422966945782	47.7185099034401	9.78213191439541	31.1947864852587	-1.66527052426482	0.00397728437249966	0.192116914348154	Septin1	7	126813619	126832302	-	2763	protein_coding	septin 1 [Source:MGI Symbol;Acc:MGI:1858916]	-	11	5	18	11	12	4	12	106	14	10	11	43	0.395020838969477	0.172878656282853	0.596224772693597	0.380164580631452	0.424258535881891	0.22172928475267	0.418887614200027	3.34431630189629	0.635152998544333	0.355017567818703	0.355414910320166
ENSMUSG00000032010	2958.73932491453	3880.61911748523	2721.39406505322	2967.41985936468	3257.28039304382	2444.54884316277	3601.35787079597	3239.42250453054	4054.20068215304	4547.9571800835	3806.84047498053	4086.03612708061	3038.33360050404	3889.3024732707	-0.355810570324328	0.003997307458736	0.192116914348154	Usp2	9	43978318	44006924	+	4818	protein_coding	ubiquitin specific peptidase 2 [Source:MGI Symbol;Acc:MGI:1858178]	-	3032	4135	3043	3254	3418	1715	3842	3722	3395	4746	4342	3682	62.4411090364979	81.9900171201692	57.8034224652482	64.4927067412058	69.3003599661895	54.5181711092953	76.9108698043659	67.3429192349504	88.3291771963808	96.6254807033018	80.4538564984692
ENSMUSG00000078786	96.607913313502	116.37164947235	109.10617020588	83.8975498037955	105.780609604407	108.329861271353	145.291637161212	129.681341530105	137.3293309124	158.114819787985	129.758726461796	109.863546056757	103.348958945215	135.006566985043	-0.388621152647915	0.00400794315497489	0.192116914348154	BC024978	7	26895206	26909611	+	7556	protein_coding	cDNA sequence BC024978 [Source:MGI Symbol;Acc:MGI:3041247]	-	99	124	122	92	111	76	155	149	115	165	148	99	1.30002424598385	1.5677687185384	1.47770001564756	1.16266802707292	1.43503091522438	1.54051379852579	1.97850388317644	1.71900319798184	1.90781866371539	2.14201606777009	1.7486126231744
ENSMUSG00000021025	201.998364200959	202.711905532481	182.43982559016	167.795099607591	240.150573155952	228.062865834427	235.278715661059	288.084054003119	230.474442313854	394.807913652423	221.81728239753	329.590638170272	203.859772320262	283.342174366376	-0.476916084307135	0.00400830222109858	0.192116914348154	Nfkbia	12	55536195	55539432	-	1610	protein_coding	nuclear factor of kappa light polypeptide gene enhancer in B cells inhibitor, alpha [Source:MGI Symbol;Acc:MGI:104741]	-	207	216	204	184	252	160	251	331	193	412	253	297	12.7571210424078	12.8168155402307	11.5963866659176	10.9131920652956	15.2899087127174	15.2208202179286	15.0364392332662	17.921917888481	15.0266660537157	25.1016384119148	14.0287342459231
ENSMUSG00000049092	48.7918754108596	21.5850640150327	31.3009504689	22.7982472292923	31.4482893418508	19.9555007605124	61.866116468645	42.64688412735	50.1550599853984	38.3308654031479	52.6048891061336	43.2795787496317	29.3133212044079	48.1472323067178	-0.707072789827407	0.00401791986271643	0.192116914348154	Gpr137c	14	45457174	45520182	+	8776	protein_coding	G protein-coupled receptor 137C [Source:MGI Symbol;Acc:MGI:1917963]	-	50	23	35	25	33	14	66	49	42	40	60	39	0.565303398769715	0.25037068660253	0.364997446592565	0.272021509148065	0.367322518261689	0.24432919874666	0.725344761758285	0.486722957083677	0.599906928547627	0.447089124832761	0.610349339447222
ENSMUSG00000007476	54.6469004601627	46.9240522065929	50.9758336207799	21.8863173401206	47.6489232452285	25.657072406373	70.3024050780057	68.7572213481765	56.1259004598506	90.0775336973975	50.8513928025958	68.8034328840299	41.2898498798763	67.4863143783427	-0.699853095136076	0.00402298840315575	0.192116914348154	Lrrc8a	2	30127727	30153802	+	4308	protein_coding	leucine rich repeat containing 8A VRAC subunit A [Source:MGI Symbol;Acc:MGI:2652847]	-	56	50	57	24	50	18	75	79	47	94	58	62	1.28979455499428	1.10878302532387	1.21092587016774	0.531980114603547	1.13376889376515	0.639942214942506	1.67912383651734	1.59857774353335	1.36758196617532	2.14034059305964	1.20192160543698
ENSMUSG00000004266	10.7342125903891	10.3232914854504	9.83744157593999	4.55964944585845	13.341698508664	12.8285362031865	11.2483848124809	104.441348883306	10.7475128540139	11.4992596209444	7.89073336592004	58.8158377879611	10.2708049682481	34.1071795541044	-1.73946832226611	0.00419317460998983	0.198976750875941	Ptpn6	6	124697670	124715677	-	2802	protein_coding	protein tyrosine phosphatase, non-receptor type 6 [Source:MGI Symbol;Acc:MGI:96055]	-	11	11	11	5	14	9	12	120	9	12	9	53	0.389522690247203	0.375039329079568	0.359288197249514	0.170396913938859	0.488079011568621	0.491947013199914	0.413057272674759	3.73332226663143	0.40262948951774	0.420091451770054	0.286746563329166
ENSMUSG00000035963	399.117540860831	578.104323185224	333.57870071142	323.73511065595	464.100512408526	563.030200028742	418.064968863874	385.562646294205	821.587649284621	1174.84102460648	593.558498747541	1342.77667402704	443.611064641782	789.398576970626	-0.831623979509315	0.0042359799005638	0.199279094391984	Odf3l2	10	79475360	79481572	-	1248	protein_coding	outer dense fiber of sperm tails 3-like 2 [Source:MGI Symbol;Acc:MGI:2686003]	-	409	616	373	355	487	395	446	443	688	1226	677	1210	32.5174835687441	47.1539833369657	27.3534835520499	27.1627426705324	38.1192725007005	48.4759646313687	34.4681069179664	30.9436475898629	69.1042972564594	96.3621794788984	48.4281552967873
ENSMUSG00000097574	13.6617251150407	4.69240522065929	10.73175444648	11.855088559232	12.3887200437594	1.42539291146517	18.7473080208015	26.9806817948541	14.3300171386853	23.9567908769674	17.5349630353779	15.5362590383293	9.12584771610608	19.5143366508359	-1.06645322354665	0.00428660740278277	0.200241987553669	C920006O11Rik	9	78083165	78086164	+	3000	transcribed_unprocessed_pseudogene	RIKEN cDNA C920006O11 gene [Source:MGI Symbol;Acc:MGI:2443759]	-	14	5	12	13	13	1	20	31	12	25	20	14	0.463036245242948	0.159221242436507	0.366082010433869	0.413791865809125	0.423303954176157	0.0510531678143022	0.642992487797041	0.900788440900388	0.501407924279426	0.817427949902564	0.595158422554314
ENSMUSG00000051726	175.650751479095	76.0169645746804	116.2606731702	232.542121738781	185.830800656391	153.942434438238	104.984924916489	363.804031943516	306.901200386843	499.259521876001	289.326890083735	203.081100286733	156.707291009564	294.559611582219	-0.910701152588696	0.00431346686408663	0.20072055960547	Kcnf1	12	17222101	17226889	-	4789	protein_coding	potassium voltage-gated channel, subfamily F, member 1 [Source:MGI Symbol;Acc:MGI:2687399]	-	180	81	130	255	195	108	112	418	257	521	330	183	3.72937345152868	1.61581799591027	2.48437363522671	5.08458128955749	3.97758988054439	3.45400425388054	2.25564288891006	7.60875868010081	6.7269699592719	10.6714544639608	6.1516688069406
ENSMUSG00000020196	217.611764332434	244.005071474283	246.83035226904	217.951243512034	235.385680831429	191.002650136333	260.587581489141	288.954398577147	254.357804211663	269.274329457114	276.175667807201	296.298654516709	225.464460425925	274.274739343163	-0.277939131342712	0.00432362392481273	0.20072055960547	Cabin1	10	75481946	75600175	-	12151	protein_coding	calcineurin binding protein 1 [Source:MGI Symbol;Acc:MGI:1298375]	-	223	260	276	239	247	134	278	332	213	281	315	267	1.82096269600111	2.04415388199285	2.07881316105151	1.8782168468891	1.9857069696355	1.68902752541762	2.206632107739	2.38181720643405	2.19734770536412	2.26842815165126	2.3143144980406
ENSMUSG00000087088	0.975837508217192	0	0	0	0	1.42539291146517	3.74946160416031	4.35172287013775	1.19416809489044	3.83308654031479	0.876748151768893	5.54866394226048	0.40020506994706	3.25897520058878	-3.18260434995925	0.00439132383481041	1	Gm16638	7	83246169	83281088	-	9450	lncRNA	predicted gene, 16638 [Source:MGI Symbol;Acc:MGI:4439562]	-	1	0	0	0	0	1	4	5	1	4	1	5	0.0104996881007471	0	0	0	0	0.0162073548616832	0.0408249198601296	0.0461233200665841	0.0132647599015721	0.0415201498363207	0.00944695908816371
ENSMUSG00000030745	0	0.938481044131857	0	0.91192988917169	0	2.85078582293034	3.74946160416031	63.5351539040112	0	0.958271635078697	0.876748151768893	24.4141213459461	0.783532792705648	15.5889594401609	-4.4101883334054	0.00441023078882785	0.203481263626073	Il21r	7	125202601	125232742	+	3324	protein_coding	interleukin 21 receptor [Source:MGI Symbol;Acc:MGI:1890475]	-	0	1	0	1	0	2	4	73	0	1	1	22	0	0.0287402964686837	0	0.0287275663572011	0	0.092153732516791	0.116063625956145	1.91445080312473	0	0.0295100342925113	0.0268573295376495
ENSMUSG00000053166	5.85502504930315	10.3232914854504	4.47156435269999	8.20736900254521	8.57680618414113	11.4031432917214	12.185750213521	13.0551686104133	31.0483704671514	22.04024760681	7.01398521415114	26.6335869228503	8.13953322764355	18.6628515058162	-1.19795024862843	0.00444859603848526	0.203996017116473	Cdh22	2	164953427	165076773	-	3702	protein_coding	cadherin 22 [Source:MGI Symbol;Acc:MGI:1341843]	-	6	11	5	9	9	8	13	15	26	23	8	24	0.160813699436078	0.283862830924081	0.123609538909329	0.232148534614271	0.237485075899851	0.330976776753985	0.33869134284285	0.353213431628217	0.8803758800152	0.609427644984083	0.192920072140782
ENSMUSG00000000532	838.244419558568	1413.35245246258	1074.96407038908	980.324630859567	903.423584729532	782.540708394378	1261.69382979994	1228.9265385269	1114.15883253278	1698.05733735945	1598.31188067469	1299.4970952774	998.808311065617	1366.77425236186	-0.452003923531608	0.00449099251214249	0.205312294876758	Acvr1b	15	101071948	101111565	+	4418	protein_coding	activin A receptor, type 1B [Source:MGI Symbol;Acc:MGI:1338944]	-	859	1506	1202	1075	948	549	1346	1412	933	1772	1823	1171	19.2919291856541	32.5650327445967	24.8998741818419	23.2349961213642	20.9610412939546	19.0322696673055	29.3843782902269	27.8606568119719	26.4720231639149	39.3431143656137	36.837046321294
ENSMUSG00000025509	2147.81835558604	2538.59122437667	2219.68454468028	1978.88785950257	2481.5559226115	4246.24548325474	3457.0035990358	3235.07078166041	4103.16157404354	3704.67814121424	3025.65787175445	5629.67443581748	2602.13056500197	3859.20773392099	-0.568981979671092	0.00456315532386981	0.207408406297418	Pnpla2	7	141035111	141040656	+	3020	protein_coding	patatin-like phospholipase domain containing 2 [Source:MGI Symbol;Acc:MGI:1914103]	-	2201	2705	2482	2170	2604	2979	3688	3717	3436	3866	3451	5073	72.3138204195645	85.5682372431959	75.2165190311972	68.6139848807286	84.2295081514045	151.080185680933	117.782597433551	107.292158774623	142.619008925837	125.56992533735	102.014489216967
ENSMUSG00000037071	959.2482705775	1611.3719527744	652.848395494199	804.322162249431	429.793287671961	3202.85787206223	5131.13820529338	4884.37374944262	2614.03395971517	1046.43262550594	960.915974338707	17269.6616538915	1276.74032347162	5317.75936136455	-2.05852262679867	0.00456450644069009	0.207408406297418	Scd1	19	44382894	44396318	-	4892	protein_coding	stearoyl-Coenzyme A desaturase 1 [Source:MGI Symbol;Acc:MGI:98239]	-	983	1717	730	882	451	2247	5474	5612	2189	1092	1096	15562	19.9377100692304	33.5301970478516	13.6569842404295	17.2163858879638	9.00575901000598	70.349428502905	107.923371163154	100.003126836434	56.090655470547	21.8961076359836	20.0008267922995
ENSMUSG00000024524	6.83086255752034	11.2617725295823	10.73175444648	4.55964944585845	2.85893539471371	4.27617873439551	11.2483848124809	23.4993034987439	7.16500856934263	17.2488894314166	10.5209778212267	35.5114492304671	6.75319218475838	17.532335560613	-1.35785284028958	0.00458081645485071	0.20745746136109	Gnal	18	67221287	67359863	+	11172	protein_coding	guanine nucleotide binding protein, alpha stimulating, olfactory type [Source:MGI Symbol;Acc:MGI:95774]	-	7	12	12	5	3	3	12	27	6	18	12	32	0.0621692058596869	0.10261304560892	0.0983034399661302	0.0427364977494346	0.0262313447601518	0.0411276862091586	0.103597071073637	0.210676067221427	0.0673211498763998	0.158041923719078	0.0958901862332407
ENSMUSG00000059772	36.1059878040361	38.4777228094061	46.5042692680799	29.1817564534941	39.0721170610874	37.0602156980944	66.5529434738454	46.9986069974877	46.5725557007271	47.9135817539349	53.4816372579025	75.4618296147425	37.7336781823663	56.1635257997733	-0.570229212806326	0.00459325623020219	0.20745746136109	Slx1b	7	126288640	126294956	-	3521	protein_coding	SLX1 structure-specific endonuclease subunit homolog B (S. cerevisiae) [Source:MGI Symbol;Acc:MGI:1915220]	-	37	41	52	32	41	26	71	54	39	50	61	68	1.04266286408016	1.11242333539849	1.35162344096572	0.867848275570228	1.13749123639847	1.13097048836	1.9448650937343	1.33693440670138	1.38844852647668	1.39294737273939	1.54663435568644
ENSMUSG00000063714	4.87918754108596	9.38481044131857	7.15450296431999	3.64771955668676	7.62382771923656	1.42539291146517	15.9352118176813	13.0551686104133	16.7183533284661	15.3323461612592	17.5349630353779	4.43893115380838	5.6859068556855	13.8358290178343	-1.2502566546516	0.00463835377722165	0.207527417539935	Sp3os	2	72809768	72819596	+	1778	lncRNA	trans-acting transcription factor 3, opposite strand [Source:MGI Symbol;Acc:MGI:1914936]	-	5	10	8	4	8	1	17	15	14	16	20	4	0.279027144409619	0.537304530156943	0.411790787889616	0.214826615458575	0.439529934248844	0.0861414530050093	0.922177077549187	0.735430890825455	0.987023472990996	0.882711846913905	1.00420431252134
ENSMUSG00000048388	14.6375626232579	12.2002535737141	17.8862574108	19.1505276726055	15.2476554384731	11.4031432917214	21.5594042239218	22.6289589247163	31.0483704671514	16.2906177963379	35.9466742225246	34.401716442015	15.0875666684287	26.9792903461111	-0.819171432820153	0.00465016420763043	0.207527417539935	Fam171b	2	83642980	83713830	+	5744	protein_coding	family with sequence similarity 171, member B [Source:MGI Symbol;Acc:MGI:2444579]	-	15	13	20	21	16	8	23	26	26	17	41	31	0.259110513280102	0.216212689938154	0.318664702675721	0.349111950208577	0.272104534503636	0.213314071647502	0.386198482398989	0.3945856455557	0.567401028519546	0.290312154909685	0.637225678744608
ENSMUSG00000042099	277.137852333682	261.836211312788	267.39954829146	393.95371212217	302.094173374749	233.764437480288	357.136217796269	382.951612572122	306.901200386843	424.514334339863	416.455372090224	388.406475958233	289.364322485856	379.394202190592	-0.389060332268384	0.00481574871145716	0.212945843020323	Kank3	17	34029493	34041892	+	3260	protein_coding	KN motif and ankyrin repeat domains 3 [Source:MGI Symbol;Acc:MGI:1098615]	-	284	279	299	432	317	164	381	440	257	443	475	350	8.64388433275618	8.17596195824274	8.39405836807721	12.6539466278581	9.49886881598691	7.70495661491923	11.2720922323929	11.7656910942857	9.88204267943348	13.3295919683498	13.0076802475444
ENSMUSG00000020279	0	0	0	0	0	0	2.81209620312023	9.57379031430306	0	0	3.50699260707557	4.43893115380838	0	3.38863504638454	-4.21023430951898	0.00483409956282857	1	Il9r	11	32137541	32150279	-	4947	protein_coding	interleukin 9 receptor [Source:MGI Symbol;Acc:MGI:96564]	-	0	0	0	0	0	0	3	11	0	0	4	4	0	0	0	0	0	0	0.0584893105940304	0.193835420291951	0	0	0.0721841628325426
ENSMUSG00000022091	1247.12033550157	1337.3354878879	1428.21765425238	1078.81305889011	1311.29836770869	1696.21756464355	1526.03087289324	1430.84647970129	1981.12486942324	1880.1289480244	1580.77691763931	2201.70985228896	1349.83374481403	1766.76965666174	-0.38866311440369	0.00484389869086461	0.212945843020323	Sorbs3	14	70417917	70449438	-	3630	protein_coding	sorbin and SH3 domain containing 3 [Source:MGI Symbol;Acc:MGI:700013]	-	1278	1425	1597	1183	1376	1190	1628	1644	1659	1962	1803	1984	34.9327226340312	37.5025240449625	40.2639786957912	31.119884122835	37.0290045102602	50.2093138008427	43.2558582699828	39.4800372391425	57.2889632492815	53.0179714945068	44.341761812621
ENSMUSG00000032368	0.975837508217192	5.63088626479114	2.68293861162	7.29543911337352	1.90595692980914	0	19.6846734218416	5.22206744416531	9.5533447591235	9.58271635078697	8.76748151768893	7.76812951916467	3.08184307130183	10.0964021687952	-1.65454172771168	0.00486614722960451	0.212945843020323	Zic1	9	91240111	91247863	-	5693	protein_coding	zinc finger protein of the cerebellum 1 [Source:MGI Symbol;Acc:MGI:106683]	zf-C2H2	1	6	3	8	2	0	21	6	8	10	10	7	0.0174287814073529	0.100684432245113	0.0482279128447921	0.134186447316124	0.0343177684478502	0	0.355774870289949	0.0918739591700446	0.176148928255551	0.172301693287033	0.15681321514693
ENSMUSG00000068742	852.881982181826	1091.45345432535	863.011920071099	909.194099504175	794.784039730411	734.077349404562	981.42157488896	1061.82038031361	1103.41131967876	1129.80225775778	1075.76998222043	1035.3806916258	874.233807536237	1064.60103441423	-0.282659144521701	0.00487263827858029	0.212945843020323	Cry2	2	92233991	92264388	-	6320	protein_coding	cryptochrome 2 (photolyase-like) [Source:MGI Symbol;Acc:MGI:1270859]	-	874	1163	965	997	834	515	1047	1220	924	1179	1227	933	13.7215306852058	17.5798390778789	13.9742539584131	15.0639176075352	12.89078010405	12.4805608027052	15.9781598431211	16.8277138306218	18.3267769792005	18.2990041696542	17.3321056441648
ENSMUSG00000104291	0	0	0	0	0	0	0.937365401040076	9.57379031430306	0	0	0.876748151768893	15.5362590383293	0	4.48736048424023	-4.60290515808403	0.00488781250934485	1	A130071D04Rik	1	138089558	138095421	-	5864	TEC	RIKEN cDNA A130071D04 gene [Source:MGI Symbol;Acc:MGI:2444749]	-	0	0	0	0	0	0	1	11	0	0	1	14	0	0	0	0	0	0	0.0164476250289148	0.163523844506188	0	0	0.0152240387761165
ENSMUSG00000022421	15.6134001314751	6.569367308923	10.73175444648	11.855088559232	9.5297846490457	19.9555007605124	11.2483848124809	75.7199779403969	22.6891938029183	17.2488894314166	25.4256964012979	23.304388557494	12.3758159759447	29.2727551576674	-1.26617148271791	0.00491358864188274	0.212945843020323	Nptxr	15	79670552	79688967	-	5170	protein_coding	neuronal pentraxin receptor [Source:MGI Symbol;Acc:MGI:1920590]	-	16	7	12	13	10	14	12	87	19	18	29	21	0.307070181979297	0.1293480112637	0.212426698510949	0.240111334125218	0.188946862450301	0.414745270445008	0.223865856486397	1.46693569024147	0.460674591939511	0.341517286613063	0.500761922265235
ENSMUSG00000024008	0	0	0	0	0	0	1.87473080208015	1.7406891480551	5.97084047445219	1.91654327015739	0	4.43893115380838	0	2.6569558080922	-3.8237240080885	0.0049500134870623	1	Cpne5	17	29374530	29457141	-	13571	protein_coding	copine V [Source:MGI Symbol;Acc:MGI:2385908]	-	0	0	0	0	0	0	2	2	5	2	0	4	0	0	0	0	0	0	0.0142139670134192	0.0128469641037276	0.0461837672499656	0.0144560244622073	0
ENSMUSG00000115099	0	3.75392417652743	2.68293861162	3.64771955668676	0.95297846490457	4.27617873439551	9.37365401040076	8.70344574027551	4.77667237956175	10.5409879858657	10.5209778212267	3.32919836535629	2.55228992402238	7.87415605044778	-1.67350324246563	0.00496697993742669	0.213608580906946	1700087I21Rik	14	103584343	103687303	+	5031	lncRNA	RIKEN cDNA 1700087I21 gene [Source:MGI Symbol;Acc:MGI:1923869]	-	0	4	3	4	1	3	10	10	4	11	12	3	0	0.0759552736727525	0.0545739431177503	0.0759216303489061	0.0194167219015714	0.0913294594173563	0.191709149611521	0.173271864293071	0.0996636701012574	0.214471256980995	0.212936823811919
ENSMUSG00000029449	13.6617251150407	11.2617725295823	29.51232472782	4.55964944585845	11.4357415788548	22.8062865834427	37.4946160416031	45.2579178494326	28.6600342773705	30.6646923225183	14.0279704283023	43.2795787496317	15.5395833300998	33.2308016114764	-1.10717032949587	0.00497161685471986	0.213608580906946	Rhof	5	123241107	123270755	-	4602	protein_coding	ras homolog family member F (in filopodia) [Source:MGI Symbol;Acc:MGI:1345629]	-	14	12	33	5	12	16	40	52	24	32	16	39	0.301848921279627	0.249107550096231	0.656274790543115	0.103748838082721	0.254721063590106	0.532497187111366	0.838321366097837	0.98500649633722	0.653726107274349	0.682078080753117	0.310382488946187
ENSMUSG00000005360	42.9368503615564	20.6465829709009	19.67488315188	21.8863173401206	13.341698508664	39.9110015210247	33.7451544374427	139.255131844408	33.4367066569323	15.3323461612592	36.8234223742935	162.020987114006	26.3995556423578	70.1022914313903	-1.41520122472032	0.00502772516128205	0.215361153278134	Slc1a3	15	8663608	8740248	-	8537	protein_coding	solute carrier family 1 (glial high affinity glutamate transporter), member 3 [Source:MGI Symbol;Acc:MGI:99917]	-	44	22	22	24	14	28	36	160	28	16	42	146	0.51139396887556	0.246189574811046	0.235849954010341	0.268451485734108	0.160196484762244	0.502338771980952	0.40671892164742	1.63379313437215	0.411134528517744	0.183842293992377	0.43920558300248
ENSMUSG00000061086	57.5744129848143	54.4319005596477	40.2440791742999	44.6845645694128	37.1661601312782	79.8220030420495	82.4881552915267	74.8496333663694	76.426758072988	76.6617308062958	56.1118817132092	102.095416537593	52.3205200769171	78.1055959646636	-0.591744528840261	0.00510661452792848	0.216649636921767	Myl4	11	104441489	104486579	+	4637	protein_coding	myosin, light polypeptide 4 [Source:MGI Symbol;Acc:MGI:97267]	-	59	58	45	49	39	56	88	86	64	80	64	92	1.26247597596971	1.19493190355628	0.888165326155062	1.00906428682241	0.821594907825192	1.8496726747472	1.83038620636639	1.61675316877778	1.73011144888307	1.69232441644697	1.23215890802705
ENSMUSG00000022579	300.557952530895	261.836211312788	234.30997208148	153.204221380844	300.18821644494	257.996116975196	328.077890364027	328.990248982414	311.677872766404	375.642480950849	302.478112360268	407.271933361919	251.34878178769	342.35642313098	-0.446321751233184	0.00511463631012374	0.216649636921767	Gpihbp1	15	75468477	75471330	+	2554	protein_coding	GPI-anchored HDL-binding protein 1 [Source:MGI Symbol;Acc:MGI:1915703]	-	308	279	262	168	315	181	350	378	261	392	345	367	11.9656978018929	10.4360360156113	9.38855586664777	6.2812812591952	12.0481367597274	10.8542952714041	13.21734753694	12.9018881448587	12.8100497491122	15.0555249660989	12.0592984992896
ENSMUSG00000029671	0.975837508217192	0.938481044131857	8.04881583485999	0.91192988917169	9.5297846490457	1.42539291146517	12.185750213521	13.0551686104133	13.1358490437948	18.2071610664952	14.9047185800712	3.32919836535629	3.63837363948193	12.469640979942	-1.75278603823258	0.00517058669062022	0.218402668805212	Wnt16	6	22288226	22298521	+	4360	protein_coding	wingless-type MMTV integration site family, member 16 [Source:MGI Symbol;Acc:MGI:2136018]	-	1	1	9	1	10	1	13	15	11	19	17	3	0.0227573515027661	0.0219111801518129	0.188918468687203	0.0219014749016827	0.224049375887169	0.0351283264777309	0.287576915413814	0.299907367864142	0.316254998112023	0.427462322426111	0.34808577465906
ENSMUSG00000028809	1147.58490966342	1160.90105159111	1099.11051789366	786.083564465997	1020.63993591279	935.057749921151	1330.12150407587	1389.06994014797	1093.85797491964	1401.95140212013	1358.08288709002	1139.6955737403	1024.89628824135	1285.46321368232	-0.327016224488383	0.00526688423097554	0.22122389087809	Srrm1	4	135047795	135080632	-	7299	protein_coding	serine/arginine repetitive matrix 1 [Source:MGI Symbol;Acc:MGI:1858303]	-	1176	1237	1229	862	1071	656	1419	1596	916	1463	1549	1027	15.9864548295962	16.1904378868853	15.4101517613106	11.2772641666656	14.3336347947347	13.7652602080486	18.7506440646116	19.0612724457661	15.7312528647744	19.6612756384291	18.945754141731
ENSMUSG00000086219	8.78253757395473	17.8311398385053	27.72369898674	6.38350922420183	13.341698508664	14.2539291146517	19.6846734218416	25.239992646799	33.4367066569323	32.5812355926757	35.9466742225246	23.304388557494	14.7194188744529	28.3656118497112	-0.940885659554543	0.00530987961389246	0.221340796227215	Srrm4os	5	116576771	116603546	+	3663	lncRNA	serine/arginine repetitive matrix 4, opposite strand [Source:MGI Symbol;Acc:MGI:1924048]	-	9	19	31	7	14	10	21	29	28	34	41	21	0.243788826909239	0.495528846239745	0.774538788114246	0.18248239530422	0.373354460937831	0.418125862524997	0.552941942823008	0.690149924337831	0.958191501489485	0.91048485820433	0.999242232789798
ENSMUSG00000027540	310.316327613067	309.698744563513	295.1232472782	294.553354202456	293.517367190608	363.475192423618	328.077890364027	370.766788535737	355.86209227735	477.219274269191	357.713245921708	472.746167880593	311.114038878577	393.730909874768	-0.341918100730032	0.00531763954559455	0.221340796227215	Ptpn1	2	167773977	167821305	+	5533	protein_coding	protein tyrosine phosphatase, non-receptor type 1 [Source:MGI Symbol;Acc:MGI:97805]	-	318	330	330	323	308	255	350	426	298	498	408	426	5.70262293720499	5.69777805935812	5.45847928082309	5.57444588370535	5.43776298375855	7.05867944658254	6.10104926971709	6.71168080939988	6.75129050403348	8.82875371158092	6.58299213090981
ENSMUSG00000022637	213.708414299565	209.281272841404	191.38295429556	197.888785950257	168.677188288109	202.405793428054	218.406138442338	264.584750504375	231.668610408745	349.769146803724	209.542808272765	281.872128266832	197.224068183825	259.30726378313	-0.395225093184854	0.00533976143738583	0.221340796227215	Cblb	16	51851588	52028411	+	10475	protein_coding	Casitas B-lineage lymphoma b [Source:MGI Symbol;Acc:MGI:2146430]	-	219	223	214	217	177	142	233	304	194	365	239	254	2.07442763808126	2.03377586997658	1.86972673586749	1.97817884811265	1.65062896763385	2.07624338796112	2.14535441035862	2.52989162553285	2.32155458974245	3.41798035376919	2.03689063948183
ENSMUSG00000002055	29.2751252465158	30.0313934122194	19.67488315188	38.301055345211	24.7774400875188	24.2316794949079	39.3693468436832	45.2579178494326	31.0483704671514	47.9135817539349	43.8374075884446	46.608777114988	27.7152627897088	42.3392336029391	-0.610418814673446	0.00540045727471574	0.221862621464007	Spag5	11	78192355	78213283	+	5624	protein_coding	sperm associated antigen 5 [Source:MGI Symbol;Acc:MGI:1927470]	-	30	32	22	42	26	17	42	52	26	50	50	42	0.529278374210848	0.543571809171576	0.358010500957731	0.7131219921757	0.451604503032884	0.462964359624718	0.720279636045761	0.806009938859155	0.579507736098199	0.872078182684101	0.793685663079188
ENSMUSG00000027513	39.0335003286877	73.2015214422849	32.19526333944	38.301055345211	11.4357415788548	229.488258745892	407.753949452433	565.723973117908	90.7567752116733	38.3308654031479	40.3304149813691	1323.91121662335	70.6092234633951	411.13453246498	-2.54467931420044	0.00545106163775494	0.222118695204704	Pck1	2	172994841	173001066	+	3429	protein_coding	phosphoenolpyruvate carboxykinase 1, cytosolic [Source:MGI Symbol;Acc:MGI:97501]	-	40	78	36	42	12	161	435	650	76	40	46	1193	1.15744593236582	2.17309832196808	0.960845171742438	1.16961157305224	0.341856615526878	7.19121611382559	12.235421355718	16.524496559288	2.77828829434503	1.14425609785136	1.19760662456249
ENSMUSG00000020264	11.7100500986063	10.3232914854504	9.83744157593999	4.55964944585845	10.4827631139503	34.2094298751641	52.4924624582443	45.2579178494326	9.5533447591235	9.58271635078697	16.658214883609	116.52194278747	13.5204375991616	41.6777665147777	-1.64772975698664	0.0054550822744992	0.222118695204704	Slc36a2	11	55049296	55075903	-	3255	protein_coding	solute carrier family 36 (proton/amino acid symporter), member 2 [Source:MGI Symbol;Acc:MGI:1891430]	-	12	11	11	5	11	24	56	52	8	10	19	105	0.365795585445384	0.322844915539462	0.309285876710642	0.146682689049672	0.330120063519158	1.12928666133019	1.65933545237946	1.39262669620396	0.30808474610103	0.30135592623136	0.52110645292774
ENSMUSG00000026313	792.38005667236	616.58204599463	684.149345963099	611.904955634204	557.492401969173	386.281479007061	673.965723347815	675.387389445379	1035.34373827001	1050.26571204625	745.235929003559	977.674586626296	608.131714206755	859.645513123219	-0.497274797891848	0.00546594188266327	0.222118695204704	Hdac4	1	91856501	92123421	-	15813	protein_coding	histone deacetylase 4 [Source:MGI Symbol;Acc:MGI:3036234]	-	812	657	765	671	585	271	719	776	867	1096	850	881	5.09506777159761	3.96920342556575	4.42757127018765	4.05198753641731	3.61386415062172	2.6248166339738	4.38542590330177	4.27789199661386	6.87283675378269	6.79871776204295	4.79875411848953
ENSMUSG00000045318	0.975837508217192	0.938481044131857	2.68293861162	5.47157933503014	2.85893539471371	4.27617873439551	5.62419240624046	7.83310116624796	7.16500856934263	14.3740745261805	3.50699260707557	14.4265262498772	2.86732510468473	8.82164925416072	-1.63335015811199	0.0055624956188821	0.224823778450504	Adra2c	5	35435663	35439107	+	3445	protein_coding	adrenergic receptor, alpha 2c [Source:MGI Symbol;Acc:MGI:87936]	-	1	1	3	6	3	3	6	9	6	15	4	13	0.0288017569091612	0.0277308404824106	0.0796985508927145	0.166311344971849	0.0850672231234881	0.13337547469629	0.167980620904887	0.227738076729346	0.218319850919924	0.427103137830077	0.103656038761274
ENSMUSG00000093772	0	0.938481044131857	0	1.82385977834338	0	0	7.49892320832061	4.35172287013775	9.5533447591235	0.958271635078697	2.63024445530668	1.1097327884521	0.460390137079206	4.35037328606989	-3.11913994002276	0.00565026318563717	1	4931403E22Rik	19	26746201	26801307	-	668	lncRNA	RIKEN cDNA 4931403E22 gene [Source:MGI Symbol;Acc:MGI:1918192]	-	0	1	0	2	0	0	8	5	8	1	3	1	0	0.143013092008839	0	0.285899492728553	0	0	1.15507632538391	0.652493075792245	1.50122133017792	0.146843344293874	0.400930075074014
ENSMUSG00000023572	256.645264661121	203.650386576613	234.30997208148	247.132999965528	260.163120918948	312.161047610872	271.835966301622	334.21231642658	318.842881335747	321.020997751364	320.889823547415	304.066784035874	252.34379863576	311.811461566434	-0.311269293790524	0.00567620723976232	0.227729491873109	Ccndbp1	2	120838884	120847385	+	3469	protein_coding	cyclin D-type binding-protein 1 [Source:MGI Symbol;Acc:MGI:109595]	-	263	217	262	271	273	219	290	384	267	335	366	274	7.52245598765981	5.97596015140769	6.9121855530177	7.45975978230966	7.68756100118129	9.66904907869603	8.06289225113038	9.6495995305633	9.64801929825647	9.47264444683859	9.41890959879845
ENSMUSG00000049907	17.5650751479095	18.7696208826371	27.72369898674	21.8863173401206	16.2006339033777	17.104714937582	56.2419240624046	35.6841275351296	14.3300171386853	42.1639519434627	35.0699260707557	28.8530524997545	19.8750101997278	35.390499875032	-0.83467063022249	0.00577810424026969	0.230432641177777	Rasl11b	5	74355947	74360142	+	2161	protein_coding	RAS-like, family 11, member B [Source:MGI Symbol;Acc:MGI:1916189]	-	18	20	31	24	17	12	60	41	12	44	40	26	0.826467813945898	0.884153127828824	1.31288087962169	1.0605138055123	0.768465513223366	0.850492383764405	2.67789559933983	1.65390840905118	0.696077636667412	1.99723256616638	1.65245281597681
ENSMUSG00000023078	3.90335003286877	3.75392417652743	1.78862574108	3.64771955668676	7.62382771923656	5.70157164586068	18.7473080208015	59.1834310338735	11.9416809489044	0	0	51.0477082687964	4.40316981204337	23.486688045396	-2.42300520811221	0.00580123696704773	0.230691192730677	Cxcl13	5	96104810	96108927	+	1150	protein_coding	chemokine (C-X-C motif) ligand 13 [Source:MGI Symbol;Acc:MGI:1888499]	-	4	4	2	4	8	4	20	68	10	0	0	46	0.345120182789775	0.332287810302276	0.159166091492986	0.332140628074214	0.679551498342995	0.532728707627501	1.67737170729663	5.15458182170208	1.0900172266944	0	0
ENSMUSG00000097620	7.80670006573754	4.69240522065929	1.78862574108	0	7.62382771923656	2.85078582293034	23.4341350260019	13.0551686104133	3.58250428467131	14.3740745261805	8.76748151768893	12.207060672973	4.12705742827395	12.5700707729882	-1.61151236227652	0.00581535650898271	0.230691192730677	4921514A10Rik	4	140842971	140845398	+	2116	lncRNA	RIKEN cDNA 4921514A10 gene [Source:MGI Symbol;Acc:MGI:3704238]	-	8	5	2	0	8	2	25	15	3	15	10	11	0.375130633467147	0.225739001564046	0.0865033105940143	0	0.369321466490758	0.144763235768343	1.13951882289173	0.617956580287174	0.177720200004522	0.695354588763996	0.42189869273699
ENSMUSG00000035376	40.0093378369049	26.277469235692	32.19526333944	31.0056162318375	37.1661601312782	42.7617873439551	50.6177316561641	89.6454911248377	29.8542023722609	51.7466682942497	39.4536668296002	113.192744422114	34.9026056865179	62.4184174498711	-0.844363251335234	0.0059650715386578	0.235384862426773	Hacd2	16	34842798	34929547	+	3749	protein_coding	3-hydroxyacyl-CoA dehydratase 2 [Source:MGI Symbol;Acc:MGI:1918007]	-	41	28	36	34	39	30	54	103	25	54	45	102	1.08511713913963	0.713501433164397	0.878831180022624	0.866010840070804	1.01620047681659	1.22560285497124	1.38923423610457	2.39499245595143	0.835902781207365	1.41289226870328	1.07157091284119
ENSMUSG00000087616	2.92751252465158	3.75392417652743	6.26019009377999	4.55964944585845	7.62382771923656	2.85078582293034	9.37365401040076	8.70344574027551	5.97084047445219	12.4575312560231	18.4117111871468	12.207060672973	4.66264829716406	11.1873738902119	-1.24867976589071	0.0060675128485209	0.237963837972075	Gm14257	2	155435485	155436395	-	765	lncRNA	predicted gene 14257 [Source:MGI Symbol;Acc:MGI:3652145]	-	3	4	7	5	8	2	10	10	5	13	21	11	0.389106088439452	0.499517623330219	0.837442507528458	0.624120461250566	1.02154800404502	0.400417002465115	1.26076958391577	1.13951731929208	0.819293993920631	1.66691189784052	2.45065232816482
ENSMUSG00000022096	983.644208282929	1313.8734617846	1081.22426048286	1162.71060869391	1157.86883485905	1211.58397474539	1045.16242215969	1292.46169243091	1767.36878043785	2147.48673421136	1333.53393884049	1890.98467152237	1151.81755814146	1579.49970660044	-0.455312407804362	0.00618371889106011	0.240296357546057	Hr	14	70789652	70810988	+	6919	protein_coding	lysine demethylase and nuclear receptor corepressor [Source:MGI Symbol;Acc:MGI:96223]	-	1008	1400	1209	1275	1215	850	1115	1485	1480	2241	1521	1704	14.4552433837949	19.3302274384544	15.9919479193	17.5965166900497	17.1539118922487	18.8156638136249	15.5427798213694	18.7096424721605	26.813257982857	31.7708808047113	19.625002761348
ENSMUSG00000031706	121.003851018932	153.910891237625	154.71612660342	100.312287808886	146.758683595304	78.3966101305843	196.846734218416	186.253738841896	155.241852335757	149.490375072277	188.500852630312	172.008582210075	125.849741732458	174.723689218122	-0.467055052693596	0.00619046409155501	0.240296357546057	Rfx1	8	84793463	84823621	+	6431	protein_coding	regulatory factor X, 1 (influences HLA class II expression) [Source:MGI Symbol;Acc:MGI:105982]	RFX	124	164	173	110	154	55	210	214	130	156	215	155	1.91316039752068	2.43622613213378	2.46198833016091	1.63333033165091	2.339227382144	1.30986980086454	3.14947338914738	2.90079894792888	2.53393835159094	2.379451286297	2.9845839103369
ENSMUSG00000054034	80.9945131820269	80.7093697953397	107.3175444648	71.1305313553919	83.8621049116022	69.8442526617933	113.421213525849	140.125476418436	112.251800919701	106.368151493735	158.69141547017	75.4618296147425	82.309719395159	117.719981240439	-0.516420028754668	0.00621816851120016	0.240312981508882	Tceal5	X	135101697	135104625	-	1263	protein_coding	transcription elongation factor A (SII)-like 5 [Source:MGI Symbol;Acc:MGI:3036236]	-	83	86	120	78	88	49	121	161	94	111	181	68	6.52053076945448	6.50500087864116	8.69553468964059	5.89727124668587	6.80627589393419	5.94205516128458	9.24015332819976	11.1123238820751	9.32944277162828	8.62085533863987	12.7937855679728
ENSMUSG00000026380	439.126878697736	640.982553142058	448.945061011079	526.183546052065	447.899878505148	195.278828870728	492.11683554604	529.169501008751	737.995882642291	1234.25386598136	609.339965479381	845.616384800497	449.736124379803	741.41540590972	-0.719505352767131	0.00633348778284311	0.242983015847126	Tfcp2l1	1	118555675	118612898	+	9438	protein_coding	transcription factor CP2-like 1 [Source:MGI Symbol;Acc:MGI:2444691]	CP2	450	683	502	577	470	137	525	608	618	1288	695	762	4.73086709561635	6.91342076186488	4.86790552123867	5.83788709892575	4.86461094583583	2.22323076622994	5.36508353613234	5.61572680174964	8.2080445328641	13.3864869608964	6.57398448307768
ENSMUSG00000028430	483.03956656751	570.596474832169	540.164973806159	479.675121704309	458.382641619098	558.754021294346	618.66116468645	597.0563777829	583.948198401424	575.921252682297	597.065491354616	645.864482879119	515.102133303932	603.086161297801	-0.228889992560731	0.00633586923616046	0.242983015847126	Nol6	4	41114427	41124455	-	5242	protein_coding	nucleolar protein family 6 (RNA-associated) [Source:MGI Symbol;Acc:MGI:2140151]	-	495	608	604	526	481	392	660	686	489	601	681	582	9.3694994302308	11.0804863107283	10.5452849247452	9.58183259834473	8.96351371872442	11.4533623330064	12.1435055879258	11.4079987407724	11.6934602714918	11.2462616838941	11.5977552201303
ENSMUSG00000029120	0.975837508217192	7.50784835305486	0.894312870539999	1.82385977834338	1.90595692980914	4.27617873439551	7.49892320832061	31.3324046649918	4.77667237956175	7.66617308062958	7.01398521415114	4.43893115380838	2.89733236239335	10.4545149502439	-1.88790024206607	0.00641979586521231	0.244948699742643	Ppp2r2c	5	37025857	37112422	+	4450	protein_coding	protein phosphatase 2, regulatory subunit B, gamma [Source:MGI Symbol;Acc:MGI:2442660]	-	1	8	1	2	2	3	8	36	4	8	8	4	0.0222970904611372	0.171744261504547	0.0205664050805544	0.0429170474477917	0.0439036080390137	0.103253597826679	0.173391232664371	0.705220381422558	0.11267593804032	0.176344007169991	0.160492158891051
ENSMUSG00000022584	0	0	2.68293861162	0	0.95297846490457	0	4.68682700520038	18.2772360545786	0	0.958271635078697	1.75349630353779	13.3167934614251	0.605986179420761	6.49877074330343	-3.34505960628868	0.00647582091363125	1	Ly6c2	15	74980007	74983819	-	2740	protein_coding	lymphocyte antigen 6 complex, locus C2 [Source:MGI Symbol;Acc:MGI:3712069]	-	0	0	3	0	1	0	5	21	0	1	2	12	0	0	0.100204929863285	0	0.0356516525134327	0	0.176001593375102	0.668114807825811	0	0.0357997642293094	0.0651633309366037
ENSMUSG00000113581	15.6134001314751	10.3232914854504	7.15450296431999	8.20736900254521	7.62382771923656	5.70157164586068	14.0604810156011	13.9255131844408	10.7475128540139	25.8733341471248	31.5629334636801	16.6459918267814	9.10399382481466	18.8026277486071	-1.04324231664106	0.00649857569340641	0.247325234829008	Dio3os	12	110241818	110244609	-	2735	lncRNA	deiodinase, iodothyronine type III, opposite strand [Source:MGI Symbol;Acc:MGI:2664395]	-	16	11	8	9	8	4	15	16	9	27	36	15	0.580458077087007	0.384226764197788	0.267701652968094	0.314228107912991	0.285734633672557	0.223999273773904	0.528970053946377	0.509970456604571	0.41249280790812	0.968360715789509	1.17508427122241
ENSMUSG00000109829	7.80670006573754	8.44632939718671	11.62606731702	2.73578966751507	11.4357415788548	4.27617873439551	16.8725772187214	24.3696480727714	16.7183533284661	13.4158028911018	25.4256964012979	6.65839673071257	7.72113446011828	17.2434124405119	-1.1506035054896	0.00656457655768959	0.24857531687514	Gm45605	11	61298844	61303112	+	4269	lncRNA	predicted gene 45605 [Source:MGI Symbol;Acc:MGI:5791441]	-	8	9	13	3	12	3	18	28	14	14	29	6	0.185939662782029	0.201404242013853	0.278699117805124	0.0671050109426118	0.274590380567268	0.107631414928255	0.406671285324903	0.571760622610361	0.411086375024125	0.321686333060742	0.606450957627375
ENSMUSG00000065954	263.476127218642	303.12937725459	257.56210671552	265.371597748962	269.692905567993	145.390076969447	324.328428759866	365.544721091571	311.677872766404	317.187911211049	342.808527341637	329.590638170272	250.770365245859	331.856349890133	-0.398912747196062	0.00664257291646402	0.249637546071123	Tacc1	8	25644568	25746604	-	11920	protein_coding	transforming, acidic coiled-coil containing protein 1 [Source:MGI Symbol;Acc:MGI:2443510]	-	270	323	288	291	283	102	346	420	261	331	391	297	2.24747937827653	2.5886809382714	2.21123362007035	2.33118416914924	2.31921177784949	1.31059306637386	2.79960655341161	3.0715345191992	2.74470361235172	2.72384548407129	2.92835918479954
ENSMUSG00000056492	1485.22468750657	1724.92815911435	1520.331879918	1116.20218434615	1858.30800656391	1146.015900818	1822.23833962191	1656.26572437443	1751.84459520427	2512.58822717634	1897.28300042788	2160.64973911623	1475.16846971116	1966.81160432018	-0.414474668211813	0.00666571076442866	0.249880832281519	Adgrf5	17	43671342	43770448	+	9010	protein_coding	adhesion G protein-coupled receptor F5 [Source:MGI Symbol;Acc:MGI:2182928]	-	1522	1838	1700	1224	1950	804	1944	1903	1467	2622	2164	1947	16.7609283001372	19.4882559554917	17.2680193600881	12.9722849078042	21.1417069233375	13.6670633482904	20.8098345662172	18.4118048372787	20.40969547497	28.5455638354431	21.4415564884717
ENSMUSG00000046275	43.9126878697736	49.7394953389884	25.93507324566	33.7414058993525	24.7774400875188	69.8442526617933	88.1123476977672	129.681341530105	47.7667237956175	34.4977788628331	35.0699260707557	219.727092113515	41.3250591838478	92.4758683450989	-1.168289731515	0.00680357861526851	0.253103176962958	Trarg1	11	76570634	76589490	+	3302	protein_coding	trafficking regulator of GLUT4 (SLC2A4) 1 [Source:MGI Symbol;Acc:MGI:3029307]	-	45	53	29	37	26	49	94	149	40	36	40	198	1.352208469062	1.53338446683251	0.803783941746077	1.07000179622636	0.769177384935476	2.27280910620909	2.74566749786138	3.93361240579974	1.51849765075538	1.06943935299185	1.0814507980999
ENSMUSG00000044827	2.92751252465158	0	0	0.91192988917169	0.95297846490457	2.85078582293034	2.81209620312023	40.9061949792949	2.38833618978088	0	2.63024445530668	7.76812951916467	1.2738677836097	9.41750022444456	-2.95524111910067	0.00681812114769129	0.253103176962958	Tlr1	5	65082022	65090906	-	3346	protein_coding	toll-like receptor 1 [Source:MGI Symbol;Acc:MGI:1341295]	-	3	0	0	1	1	2	3	47	2	0	3	7	0.0889617924854097	0	0	0.0285386821791203	0.0291947184359849	0.09154782034842	0.0864753794108393	1.22448730469655	0.0749264680632735	0	0.0800422265838139
ENSMUSG00000039646	102.462938362805	101.355952766241	94.7971642772399	86.6333394713106	101.968695744789	91.2251463337708	128.41905994249	166.235813639262	142.106003291962	190.696055380661	93.8120522392716	97.6564853837844	96.4072061593593	136.487578312905	-0.501626301510453	0.00681918529463389	0.253103176962958	Vasn	16	4457805	4468666	+	3007	protein_coding	vasorin [Source:MGI Symbol;Acc:MGI:2177651]	-	105	108	106	95	107	64	137	191	119	199	107	88	3.46468756832934	3.43117276683927	3.22619663335468	3.01682437787728	3.47600647951054	3.25979654816961	4.39424530237086	5.53709920546598	4.96072023522212	6.49157946247863	3.1766852949773
ENSMUSG00000085622	20.492587672561	33.7853175887469	19.67488315188	21.8863173401206	22.8714831577097	18.5301078490472	40.3067122447233	42.64688412735	19.106689518247	35.4560504979118	48.2211483472891	36.6211820189191	22.8734494600109	37.0597777924067	-0.699588978674394	0.00686868315756051	0.25431087394474	3110056K07Rik	12	71038389	71062606	-	3650	lncRNA	RIKEN cDNA 3110056K07 gene [Source:MGI Symbol;Acc:MGI:1920454]	-	21	36	22	24	24	13	43	49	16	37	55	33	0.570866603724183	0.94224077715851	0.551630426681172	0.627882283208789	0.642315799803652	0.545499601303503	1.13624699898381	1.17026867708667	0.549488136196631	0.994350711662297	1.34522109207482
ENSMUSG00000022346	65.3811130505519	46.9240522065929	32.19526333944	37.3891254560393	52.4138155697513	27.0824653178382	53.4298278592844	79.2013562365071	44.1842195109462	91.9940769675549	104.333030060498	57.706104999509	43.5643058233689	71.8081026057166	-0.719588604397074	0.00705451547556911	0.255413423011441	Myc	15	61857240	61862223	+	2717	protein_coding	myelocytomatosis oncogene [Source:MGI Symbol;Acc:MGI:97250]	bHLH	67	50	36	41	55	19	57	91	37	96	119	52	2.44677126278544	1.75805567651646	1.21263823846331	1.44096711572499	1.97743983576529	1.07104547862172	2.02340293362705	2.91967236593736	1.70703838777501	3.46587043904216	3.91003969179039
ENSMUSG00000020427	163.940701380488	110.740763207559	192.2772671661	123.110535038178	146.758683595304	94.0759321567012	201.533561223616	257.621993912155	156.436020430647	229.026920783809	199.898578603308	150.923659229485	138.483980424055	199.240122363837	-0.522474131624994	0.00705597189690857	0.255413423011441	Igfbp3	11	7156086	7163923	-	3130	protein_coding	insulin-like growth factor binding protein 3 [Source:MGI Symbol;Acc:MGI:96438]	-	168	118	215	135	154	66	215	296	131	239	228	136	5.32565649480707	3.60155398226988	6.28655209610877	4.11859684572858	4.80625280976615	3.22956141445107	6.62508234231775	8.24384350736416	5.24636086905789	7.4900426847302	6.50300896209506
ENSMUSG00000041189	318.123027678805	281.544313239557	384.554534332199	269.019317305649	340.213311970931	391.983050652922	391.818737634752	462.15296880863	406.017152262749	479.135817539349	592.681750595772	322.93224143956	330.906259196677	442.456444713468	-0.422208814545055	0.00706213456820351	0.255413423011441	Chrnb1	11	69674862	69686769	-	2531	protein_coding	cholinergic receptor, nicotinic, beta polypeptide 1 (muscle) [Source:MGI Symbol;Acc:MGI:87890]	-	326	300	430	295	357	275	418	531	340	500	676	291	12.780082628199	11.3235178342834	15.5487222922327	11.1298605367619	13.7786382677161	16.6411945661001	15.9287352765209	18.2887802392822	16.8390650192616	19.3779837985594	23.8439605084976
ENSMUSG00000020850	2655.25385985898	2685.93274830538	2746.43482542834	2252.46682625408	2657.85693861885	2614.17059962712	2905.83274322424	2698.93852405944	3254.10805857644	3216.91787895919	2826.63604130291	3264.83386362606	2602.01929968212	3027.87785162471	-0.218338128215361	0.00708582754069753	0.255413423011441	Prpf8	11	75377642	75400275	+	7461	protein_coding	pre-mRNA processing factor 8 [Source:MGI Symbol;Acc:MGI:2179381]	-	2721	2862	3071	2470	2789	1834	3100	3101	2725	3357	3224	2942	36.1859274888294	36.6458541096328	37.6704816392712	31.612567150677	36.5158741825895	37.6483754609691	40.0739186202418	36.2315648498917	45.782622760402	44.1351930490214	38.5764124309431
ENSMUSG00000024948	163.940701380488	127.633422001933	198.53745725988	130.405974151552	187.7367575862	115.456825828679	218.406138442338	318.546114094084	119.416809489044	240.526180404753	266.531438137743	217.507626536611	153.951856368122	230.155717850762	-0.579995039925199	0.00720872623144924	0.257982935180385	Map4k2	19	6391165	6405645	+	6654	protein_coding	mitogen-activated protein kinase kinase kinase kinase 2 [Source:MGI Symbol;Acc:MGI:1346883]	-	168	136	222	143	197	81	233	366	100	251	304	196	2.50515551979954	1.95257790544319	3.05343426195968	2.05216885658268	2.89210234350777	1.86443038456198	3.37730499676985	4.7949121465072	1.8838590482395	3.70016980028032	4.0786330129962
ENSMUSG00000024137	183.457451544832	190.511651958767	212.84646318852	121.286675259835	178.206972937155	141.113898235052	289.645908921384	228.900622969246	186.290222802908	248.192353485383	257.763956620055	187.544841248404	171.237185520693	233.056317674563	-0.444197494907232	0.00726713848993037	0.259454146801204	E4f1	17	24662752	24689287	-	4447	protein_coding	E4F transcription factor 1 [Source:MGI Symbol;Acc:MGI:109530]	zf-C2H2	188	203	238	133	187	99	309	263	156	259	294	169	4.19468088144532	4.36095060237612	4.89810650344394	2.85590898717962	4.10775662577752	3.40966738044699	6.70175439833435	5.15550229491724	4.39732607305995	5.71298868517465	5.90206575998319
ENSMUSG00000105547	0	0	0	0	0	0	0.937365401040076	18.2772360545786	0	0.958271635078697	0	4.43893115380838	0	4.10196737408429	-4.48346084751738	0.00728318021991432	1	Iglc3	16	18883980	18884431	-	452	IG_C_gene	immunoglobulin lambda constant 3 [Source:MGI Symbol;Acc:MGI:99886]	-	0	0	0	0	0	0	1	21	0	1	0	4	0	0	0	0	0	0	0.213382462764505	4.05007648991753	0	0.217016269885636	0
ENSMUSG00000113035	0	0	0.894312870539999	0	0	0	1.87473080208015	9.57379031430306	1.19416809489044	0.958271635078697	0.876748151768893	2.21946557690419	0.14905214509	2.78286242917091	-3.45205752980323	0.00735497389741228	1	5830428M24Rik	12	69511558	69522361	-	3296	lncRNA	RIKEN cDNA 5830428M24 gene [Source:MGI Symbol;Acc:MGI:1923312]	-	0	0	1	0	0	0	2	11	1	1	1	2	0	0	0.0277671427816951	0	0	0	0.0585248016805559	0.290929558308338	0.0380315476546895	0.029760726331404	0.0270854864633334
ENSMUSG00000025236	210.780901774913	228.989374768173	195.85451864826	195.152996282742	182.018886796773	139.688505323587	226.842427051698	300.268878039505	235.251114693416	293.231120334081	294.587378994348	186.435108459952	192.080863932408	256.102671262167	-0.412943078666343	0.00761175017709894	0.26793003264225	Adpgk	9	59198841	59231335	+	9609	protein_coding	ADP-dependent glucokinase [Source:MGI Symbol;Acc:MGI:1919391]	-	216	244	219	214	191	98	242	345	197	306	336	168	2.23040517756739	2.42584971305075	2.08585597577837	2.12664711648101	1.94171462445414	1.56203885288842	2.4290381212439	3.12984814750923	2.56991781358744	3.12373340830702	3.12165516669137
ENSMUSG00000076937	1.95167501643438	0	0	0	0	0	6.56155780728053	20.0179252026337	0	0	0.876748151768893	5.54866394226048	0.325279169405731	5.50081585065726	-3.94482364813632	0.00761668973251603	1	Iglc2	16	19017146	19019101	-	612	IG_C_gene	immunoglobulin lambda constant 2 [Source:MGI Symbol;Acc:MGI:99547]	-	2	0	0	0	0	0	7	23	0	0	1	5	0.324255073699544	0	0	0	0	0	1.1031733859263	3.27611229296472	0	0	0.145872162390763
ENSMUSG00000041476	1932.15826627004	1987.70285147127	1764.47929357542	1548.45695181353	1831.62460954658	2504.4153454443	2336.85194479291	2266.37727076774	2919.74099200712	2381.30501317056	2216.41932767176	2335.98751969166	1928.13955302019	2409.44701135029	-0.322122870232138	0.00763642976165825	0.268169237180481	Smpx	X	156481906	156535587	+	2275	protein_coding	small muscle protein, X-linked [Source:MGI Symbol;Acc:MGI:1913356]	-	1980	2118	1973	1698	1922	1757	2493	2604	2445	2485	2528	2105	86.3558962870679	88.9399362146434	79.3714073171454	71.2715389495075	82.5281690542594	118.286262658983	105.691006950199	99.7796426843506	134.718942292659	107.145940510305	99.2017906956465
ENSMUSG00000041538	5.85502504930315	3.75392417652743	8.04881583485999	8.20736900254521	1.90595692980914	7.12696455732585	6.56155780728053	173.198570231483	3.58250428467131	1.91654327015739	0.876748151768893	73.2423640378383	5.81634259172846	43.2297146305332	-2.89635867014544	0.00792653097603487	0.274687064588763	H2-Ob	17	34457877	34473388	+	5380	protein_coding	histocompatibility 2, O region beta locus [Source:MGI Symbol;Acc:MGI:95925]	-	6	4	9	9	2	5	7	199	3	2	1	66	0.110656564184454	0.0710280635404494	0.153101212542045	0.159742355974355	0.0363143226345002	0.142341545950657	0.125491098919497	3.22443158182954	0.0698988742025222	0.0364651873562482	0.0165936363165701
ENSMUSG00000024066	584.526667422098	564.965588567378	426.587239247579	545.334073724671	540.338789600891	295.05633267329	464.933238915878	584.871553746514	598.278215540109	1137.46843083841	722.440477057568	976.564853837844	492.801448539318	747.426128322721	-0.599594949641322	0.00793576414652778	0.274687064588763	Xdh	17	74190890	74257191	-	9175	protein_coding	xanthine dehydrogenase [Source:MGI Symbol;Acc:MGI:98973]	-	599	602	477	598	567	207	496	672	501	1187	824	880	6.47782119658683	6.26819757690098	4.75806863697426	6.22379046121627	6.03680591954427	3.45547871527865	5.21402082747682	6.38477453407816	6.84483297177091	12.6904018729287	8.0176110111949
ENSMUSG00000048939	37.0818253122533	62.8782299568344	74.2279682548199	39.2129852343827	39.0721170610874	37.0602156980944	89.0497130988073	110.533760901499	51.3492280802888	74.7451875361384	88.5515633286582	51.0477082687964	48.2555569195787	77.546193535698	-0.683696559668947	0.00798452095250321	0.274791525580347	Atp13a5	16	29050603	29197550	-	4661	protein_coding	ATPase type 13A5 [Source:MGI Symbol;Acc:MGI:2444068]	-	38	67	83	43	41	26	95	127	43	78	101	46	0.808933275472708	1.37324478565707	1.62973647640051	0.880945830201131	0.859280549959027	0.85435466413121	1.96581054518512	2.37523718420557	1.15643320875431	1.64152019117957	1.9344883290491
ENSMUSG00000074794	390.335003286877	798.64736855621	479.351698609439	392.129852343827	608.000260609116	382.005300272665	747.080224628941	476.07848199307	728.442537883167	1569.64893825891	668.958839799665	777.922684704919	508.411580613022	828.021951211445	-0.703075075771439	0.00798993698919849	0.274791525580347	Arrdc3	13	81031503	81044161	+	6266	protein_coding	arrestin domain containing 3 [Source:MGI Symbol;Acc:MGI:2145242]	-	400	851	536	430	638	268	797	547	610	1638	763	701	6.3339963327201	12.9745238410598	7.82875668658449	6.55296603027047	9.94627621956302	6.55070969082333	12.2677548541552	7.60990615774603	12.2031133821597	25.6421381795161	10.8707120110663
ENSMUSG00000108322	424.489316074478	412.931659418017	1031.14273973262	405.808800681402	580.363885126883	359.199013689223	1101.40434622209	1308.99823933744	533.793138416026	880.651632637323	1395.78305761608	441.673649803934	535.65590245377	943.717344005481	-0.816877114666822	0.00803323005063893	0.275648248533938	5430431A17Rik	7	44122960	44135599	+	2323	lncRNA	RIKEN cDNA 5430431A17 gene [Source:MGI Symbol;Acc:MGI:1918618]	-	435	440	1153	445	609	252	1175	1504	447	919	1592	398	18.5801088506871	18.0948807590349	45.4253721513399	18.2923984521071	25.6093355501785	16.6148062279864	48.7849444572658	56.4392185486308	24.1206782342772	38.8058348322233	61.1811585475549
ENSMUSG00000024474	631.366867816523	671.95242759841	680.572094480939	628.319693639295	635.636636091348	732.651956493097	768.639628852863	700.627382092178	814.422640715279	784.824469129453	736.46844748587	743.520968262904	663.416612686602	758.083922756424	-0.193590895611703	0.00816267526377141	0.278375347572255	Ik	18	36877709	36890692	+	3629	protein_coding	IK cytokine [Source:MGI Symbol;Acc:MGI:1345142]	-	647	716	761	689	667	514	820	805	682	819	840	670	17.6899057594883	18.8485659274521	19.1918166120263	18.129762100758	17.9543254616972	21.6930241856307	21.7933524384227	19.3370970833024	23.557467922194	22.1374535454461	20.6640841118334
ENSMUSG00000031833	64.4052755423347	53.4934195155159	61.7075880672599	51.0680737936147	55.2727509644651	74.1204313961888	66.5529434738454	119.237206641774	48.960891890508	108.284694763893	80.6608299627381	115.412209999018	60.0112565465632	89.8514627886294	-0.591259819021802	0.00816839966200681	0.278375347572255	Mast3	8	71230761	71257698	-	5955	protein_coding	microtubule associated serine/threonine kinase 3 [Source:MGI Symbol;Acc:MGI:2683541]	-	66	57	69	56	58	52	71	137	41	113	92	104	1.09969025498505	0.91441922608372	1.06043907304521	0.897978860116683	0.951429154900876	1.33741296037467	1.14993618724408	2.00549307553999	0.863044705938559	1.86134727131465	1.37920843513846
ENSMUSG00000055254	80.9945131820269	65.69367308923	61.7075880672599	86.6333394713106	46.6959447803239	55.5903235471416	107.797021119609	180.161326823703	62.0967409343028	60.3711130099579	83.2910744180448	207.520031440542	66.2192303562155	116.87288462436	-0.817892409184459	0.00827878914409145	0.279274173893532	Ntrk2	13	58954383	59281784	+	19292	protein_coding	neurotrophic tyrosine kinase, receptor, type 2 [Source:MGI Symbol;Acc:MGI:97384]	-	83	70	69	95	49	39	115	207	52	63	95	187	0.426883182760782	0.346635506030132	0.327333334023649	0.470225528938263	0.248112734110174	0.309621637687816	0.574933672739942	0.935352815138384	0.337875959757026	0.320327353372558	0.439612664389331
ENSMUSG00000054320	14.6375626232579	7.50784835305486	14.30900592864	6.38350922420183	2.85893539471371	1.42539291146517	23.4341350260019	13.0551686104133	9.5533447591235	14.3740745261805	28.0559408566046	23.304388557494	7.85370907255557	18.6295087226363	-1.21921388598427	0.00828530182260476	0.279274173893532	Lrrc36	8	106140203	106190718	+	2549	protein_coding	leucine rich repeat containing 36 [Source:MGI Symbol;Acc:MGI:2448585]	-	15	8	16	7	3	1	25	15	8	15	32	21	0.583888108387958	0.299828153666236	0.574471573846793	0.262233430364596	0.114969236430136	0.0600861135515522	0.945948147994862	0.512983963863342	0.393415397629993	0.577234331041434	1.12073771214622
ENSMUSG00000036437	39.0335003286877	47.8625332507247	36.6668276921399	26.445966785979	50.5078586399422	18.5301078490472	53.4298278592844	58.3130864598459	60.9025728394123	65.1624711853514	82.4143262662759	34.401716442015	36.5077990910868	59.1040001753641	-0.685893753046836	0.00837528725510577	0.280956224586826	Npy1r	8	67149844	67159444	+	3454	protein_coding	neuropeptide Y receptor Y1 [Source:MGI Symbol;Acc:MGI:104963]	-	40	51	41	29	53	13	57	67	51	68	94	31	1.14906835613272	1.41058772975018	1.08637539286252	0.801743626684644	1.49893832599904	0.576454413653094	1.59165772167478	1.69096584251058	1.85088333368925	1.93115578205122	2.42956970411576
ENSMUSG00000000805	36.1059878040361	24.4005071474283	29.51232472782	42.8607047910694	33.35424627166	28.5078582293034	48.743000854084	41.7765395533224	35.8250428467131	102.535064953421	35.0699260707557	67.6937000955778	32.4569381618862	55.2738790623123	-0.764624061968185	0.00846799008487047	0.283431944916591	Car4	11	84848612	84856870	+	1966	protein_coding	carbonic anhydrase 4 [Source:MGI Symbol;Acc:MGI:1096574]	-	37	26	33	47	35	20	52	48	30	107	40	61	1.86735297274986	1.26340355137819	1.53620375690713	2.28283328425881	1.73906077112828	1.55808243583832	2.55103835443383	2.12833550175	1.91279726963158	5.33864439305642	1.8163532733092
ENSMUSG00000057337	11.7100500986063	13.138734617846	17.8862574108	7.29543911337352	16.2006339033777	1.42539291146517	17.8099426197615	74.8496333663694	8.35917666423306	24.9150625120461	19.2884593389156	27.7433197113024	11.2760846759114	28.827599035438	-1.33979675842883	0.0087746464590988	0.291742402780901	Chst3	10	60017354	60055082	-	6497	protein_coding	carbohydrate sulfotransferase 3 [Source:MGI Symbol;Acc:MGI:1858224]	-	12	14	20	8	17	1	19	86	7	26	22	25	0.183263757214826	0.205857847693807	0.281731576445951	0.117580951911758	0.255603197487409	0.0235738807823467	0.28205765587526	1.15389940643721	0.135056775048329	0.392546591303063	0.302296874623555
ENSMUSG00000050232	0.975837508217192	0	0	0.91192988917169	0.95297846490457	0	0	13.9255131844408	2.38833618978088	0	0.876748151768893	18.8654574036856	0.473457643715575	6.00934248827937	-3.5797378099941	0.00877794236015155	1	Cxcr3	X	100775141	100777875	-	1731	protein_coding	chemokine (C-X-C motif) receptor 3 [Source:MGI Symbol;Acc:MGI:1277207]	-	1	0	0	1	1	0	0	16	2	0	1	17	0.0573206542761758	0	0	0.0551648934554227	0.0564330028231112	0	0	0.805759213641538	0.14483186720954	0	0.0515735201520202
ENSMUSG00000085642	0	0.938481044131857	0.894312870539999	0	0.95297846490457	0	0	1.7406891480551	7.16500856934263	8.62444471570828	4.38374075884447	2.21946557690419	0.464295396596071	4.02222479480911	-3.00322483979642	0.0088260918972741	1	3110053B16Rik	12	20924126	20971263	-	2205	transcribed_unprocessed_pseudogene	RIKEN cDNA 3110053B16 gene [Source:MGI Symbol;Acc:MGI:1920435]	-	0	1	1	0	1	0	0	2	6	9	5	2	0	0.0433255081459884	0.0415058968745883	0	0.0443018267060342	0	0	0.0790685486855727	0.341093826040426	0.400372873421664	0.202434837603508
ENSMUSG00000085133	19.5167501643438	26.277469235692	16.99194454026	15.5028081159187	23.8244616226143	8.55235746879101	38.4319814426431	29.5917155169367	40.6017152262749	23.9567908769674	25.4256964012979	27.7433197113024	18.4442985246033	30.9585365292371	-0.71930104490768	0.00895776009015218	0.29589441984775	B930095G15Rik	14	121486118	121491383	+	4715	lncRNA	RIKEN cDNA B930095G15 gene [Source:MGI Symbol;Acc:MGI:2443701]	-	20	28	19	17	25	6	41	34	34	25	29	25	0.420878271694848	0.567320651735594	0.368799480288627	0.344292114467173	0.517950837151673	0.194900746692988	0.838685853648314	0.628607539231961	0.903916724575848	0.520102619238111	0.549085713279165
ENSMUSG00000027894	17.5650751479095	20.6465829709009	51.8701464913199	17.3266678942621	32.4012678067554	31.3586440522337	44.9935392499237	59.1834310338735	41.7958833211653	54.6214831994857	33.3164297672179	54.3769066341527	28.5280640605636	48.0479455343031	-0.752560046203534	0.00897169913529445	0.29589441984775	Slc6a17	3	107374859	107425334	-	10283	protein_coding	solute carrier family 6 (neurotransmitter transporter), member 17 [Source:MGI Symbol;Acc:MGI:2442535]	-	18	22	58	19	34	22	48	68	35	57	38	49	0.17368442535613	0.204387863479714	0.516210167391918	0.176438605548517	0.322990172921461	0.327677630627632	0.450213547810823	0.576463006414217	0.426657525765339	0.543733071801375	0.329904017170046
ENSMUSG00000001855	244.935214562515	295.621528901535	286.1801185728	175.090538720965	290.658431795894	303.608690142081	312.142678546345	335.082661000607	428.706346065667	292.272848699003	321.766571699184	453.880710476907	266.015753782632	357.308636081285	-0.425462367615033	0.00903554671625511	0.296249577375139	Nup214	2	31864448	31943987	+	9659	protein_coding	nucleoporin 214 [Source:MGI Symbol;Acc:MGI:1095411]	-	251	315	320	192	305	213	333	385	359	305	367	409	2.57839685169967	3.11552073925871	3.03204895276007	1.89814294126686	3.08459322967964	3.37746912033742	3.32513456522023	3.4746489125634	4.65900830355922	3.09740790624639	3.39201482157728
ENSMUSG00000066154	0	0.938481044131857	0	1.82385977834338	0.95297846490457	0	2.81209620312023	8.70344574027551	4.77667237956175	0	0.876748151768893	13.3167934614251	0.619219881229968	5.08095932269192	-2.95756270601331	0.00915216068793706	1	Mup3	4	62001713	62005579	-	1068	protein_coding	major urinary protein 3 [Source:MGI Symbol;Acc:MGI:97235]	-	0	1	0	2	1	0	3	10	4	0	1	12	0	0.0894501362002851	0	0.178821031032466	0.0914658500812785	0	0.270923801038079	0.816227293313145	0.469483075168002	0	0.083589666089089
ENSMUSG00000092384	1.95167501643438	0.938481044131857	0.894312870539999	0	2.85893539471371	0	5.62419240624046	5.22206744416531	1.19416809489044	5.74962981047218	7.89073336592004	3.32919836535629	1.10723405430332	4.83499824784078	-2.10056231706637	0.00916904586287888	1	Gm4189	10	127125564	127126657	-	829	lncRNA	predicted gene 4189 [Source:MGI Symbol;Acc:MGI:3782365]	-	2	1	1	0	3	0	6	6	1	6	9	3	0.239377690113535	0.115238534935952	0.110398676246643	0	0.353506132280358	0	0.698061808223567	0.630926959656289	0.151208662327933	0.70994948604324	0.969196466162031
ENSMUSG00000051980	123.931363543583	75.0784835305486	150.24456225072	41.9487749018978	81.956147981793	68.4188597503281	148.103733364332	176.679948527593	138.523499007291	145.657288531962	115.730756033494	132.058201825799	90.2630319931451	142.792237881745	-0.658904432750702	0.00923378561779587	0.301657114027994	Casr	16	36314058	36382503	-	4718	protein_coding	calcium-sensing receptor [Source:MGI Symbol;Acc:MGI:1351351]	-	127	80	168	46	86	48	158	203	116	152	132	119	2.67087763334287	1.61988546777286	3.25889030059824	0.931021578270768	1.78061793095915	1.55821453269595	3.22995378566975	3.75077028612682	3.08199020858486	3.16021318487129	2.49769749185575
ENSMUSG00000023274	0	0.938481044131857	0	0	1.90595692980914	1.42539291146517	2.81209620312023	63.5351539040112	1.19416809489044	0	0	27.7433197113024	0.711638480901028	15.8807896522207	-4.52037115028793	0.00925637035715786	0.301737551099092	Cd4	6	124841655	124865184	-	4032	protein_coding	CD4 antigen [Source:MGI Symbol;Acc:MGI:88335]	-	0	1	0	0	2	1	3	73	1	0	0	25	0	0.0236936372673374	0	0	0.0484551229597249	0.0379859879570701	0.071762554441634	1.57828235852842	0.0310892810193097	0	0
ENSMUSG00000002221	153.206488790099	158.603296458284	169.9194454026	124.934394816522	153.429532849636	96.9267179796315	199.658830421536	184.513049693841	179.125214233566	191.654327015739	195.514837844463	157.582055960198	142.836646049462	184.67471919489	-0.36389901986212	0.00929517957977508	0.302345374834549	Paxip1	5	27945078	27996689	-	10271	protein_coding	PAX interacting (with transcription-activation domain) protein 1 [Source:MGI Symbol;Acc:MGI:1890430]	-	157	169	190	137	161	68	213	212	150	200	223	142	1.51668408632786	1.57190477880069	1.69300900551151	1.27370158585076	1.5312403845561	1.01400508559222	2.00015675057107	1.79930794316804	1.83066859706732	1.91006433625368	1.9382776004714
ENSMUSG00000059146	1.95167501643438	4.69240522065929	6.26019009377999	4.55964944585845	5.71787078942742	5.70157164586068	27.1835966301622	32.2027492390194	3.58250428467131	5.74962981047218	2.63024445530668	16.6459918267814	4.81389370200337	14.6657860410689	-1.61804194788685	0.00934688063255397	0.302347746187496	Ntrk3	7	77825707	78387760	-	30170	protein_coding	neurotrophic tyrosine kinase, receptor, type 3 [Source:MGI Symbol;Acc:MGI:97385]	-	2	5	7	5	6	4	29	37	3	6	3	15	0.0065775308287743	0.0158324072691257	0.0212344553615933	0.0158253945262407	0.0194270191355927	0.0203061986666101	0.0927085622113732	0.106907649063846	0.0124645655687627	0.0195077270112644	0.00887707292507263
ENSMUSG00000031666	598.188392537139	760.169645746804	664.474462811219	609.169165966689	596.564519030261	620.045916487349	740.51866682166	791.143217791044	751.131731686085	825.071877802758	771.538373556626	660.291009128997	641.43535042991	756.615812797862	-0.238353389474412	0.00935974484891811	0.302347746187496	Rbl2	8	91796685	91850472	+	7558	protein_coding	RB transcriptional corepressor like 2 [Source:MGI Symbol;Acc:MGI:105085]	-	613	810	743	668	626	435	790	909	629	861	880	595	8.04751497941426	10.2383598602994	8.99705390818882	8.4397469729628	8.09091564661819	8.81508123811383	10.081319106106	10.4842981089696	10.4321773078777	11.1744715247331	10.3944048395302
ENSMUSG00000087090	1201.25597261536	1281.96510628412	1320.00579691704	1089.75621756017	1195.98797345524	1663.43352767985	1621.64214379933	1358.60788005701	1541.67101050356	2113.94722698361	1896.40625227612	1409.36064133416	1292.06743241863	1656.9391924923	-0.359947629294722	0.00937590543362359	0.302347746187496	Nctc1	7	142098346	142112337	-	3442	lncRNA	non-coding transcript 1 [Source:MGI Symbol;Acc:MGI:1306816]	-	1231	1366	1476	1195	1255	1167	1730	1561	1291	2206	2163	1270	35.4858648145225	37.9133440734926	39.2458634079307	33.1525463488516	35.6174716728474	51.9282802201836	48.4766271305439	39.5343317720053	47.0160974901757	62.8673814346911	56.1008571173001
ENSMUSG00000085614	169.795726429791	181.126841517448	198.53745725988	219.775103290377	190.595692980914	171.04714937582	217.468773041298	228.900622969246	218.53276136495	263.524699646642	271.791927048357	199.751901921377	188.479661809039	233.328447665312	-0.307191814605588	0.00958380248198288	0.307728304533904	1700123M08Rik	4	11966565	11994653	+	4923	lncRNA	RIKEN cDNA 1700123M08 gene [Source:MGI Symbol;Acc:MGI:1923915]	-	174	193	222	241	200	120	232	263	183	275	310	180	3.506934215734	3.74524068132187	4.12706714992478	4.67462802512536	3.96853657878552	3.73332122956506	4.54522416724295	4.65702187802091	4.65964097822136	5.47940734243035	5.62154512467511
ENSMUSG00000029722	33.1784752793845	64.7551920450981	50.0815207502399	51.9800036827864	40.0250955259919	42.7617873439551	71.2397704790458	69.6275659222041	53.7375642700697	106.368151493735	59.6188743202847	59.9255705764131	47.1303457712427	70.0862495102921	-0.571482258120549	0.00961815435558177	0.307754930251653	Agfg2	5	137648725	137682988	-	3822	protein_coding	ArfGAP with FG repeats 2 [Source:MGI Symbol;Acc:MGI:2443267]	-	34	69	56	57	42	30	76	80	45	111	68	54	0.88266608759028	1.72468849734992	1.34095974517901	1.42411160192731	1.07346733941544	1.2021939045754	1.91787398244015	1.82465881582091	1.4758867472903	2.84880698396184	1.58833487965829
ENSMUSG00000036777	25.371775213647	29.0929123680876	32.19526333944	27.3578966751507	24.7774400875188	5.70157164586068	38.4319814426431	31.3324046649918	40.6017152262749	47.9135817539349	71.0166002932803	28.8530524997545	24.0828098882841	43.0248893134799	-0.818101173431784	0.00966035105288178	0.307879484440089	Anln	9	22243308	22300484	-	9063	protein_coding	anillin, actin binding protein [Source:MGI Symbol;Acc:MGI:1920174]	-	26	31	36	30	26	4	41	36	34	50	81	26	0.284648942552529	0.326769845450628	0.363537249686066	0.316088813542988	0.28024094947114	0.0675977064737533	0.436323932467373	0.346268420758069	0.470260107732001	0.541163819862671	0.797878719412436
ENSMUSG00000036158	100.511263346371	76.9554456188123	81.3824712191399	105.783867143916	87.6740187712204	84.098181776445	104.984924916489	106.182038031361	107.475128540139	133.199757275939	105.209778212267	143.15552971032	89.4008746459841	116.701192781086	-0.380226657378953	0.00967063935787141	0.307879484440089	Prickle1	15	93396995	93493772	-	4345	protein_coding	prickle planar cell polarity protein 1 [Source:MGI Symbol;Acc:MGI:1916034]	-	103	82	91	116	92	59	112	122	90	139	120	129	2.35209928949648	1.80291947707161	1.91677002010829	2.54934175978712	2.06837021072177	2.07972628380472	2.48613896317383	2.44766746627226	2.59647371606147	3.13802030020133	2.46555848238841
ENSMUSG00000120313	0.975837508217192	1.87696208826371	3.57725148215999	3.64771955668676	0.95297846490457	0	17.8099426197615	6.09241201819286	3.58250428467131	6.70790144555088	5.26048891061336	2.21946557690419	1.83845818337204	6.94545247594901	-1.86433399441853	0.00968774086326986	1	ENSMUSG00000120313	5	122231244	122232430	+	1187	lncRNA	novel transcript	-	1	2	4	4	1	0	19	7	3	7	6	2	0.0835906087211966	0.160965030264371	0.308409444341928	0.321787466120764	0.0822961481775952	0	1.54383200524142	0.51407879063261	0.316812083580092	0.578466282997602	0.451257439173448
ENSMUSG00000026737	46.8402003944252	55.3703816037796	49.1872078796999	45.5964944585845	61.9436002187971	71.2696455732585	67.4903088748855	92.2565248469204	75.2325899780976	61.3293846450366	62.2491187755914	117.631675575922	55.0345883547575	79.3649337827423	-0.534082266509982	0.00971762637098387	0.308004898487024	Pip4k2a	2	18847066	19002937	-	3477	protein_coding	phosphatidylinositol-5-phosphate 4-kinase, type II, alpha [Source:MGI Symbol;Acc:MGI:1298206]	-	48	59	55	50	65	50	72	106	63	64	71	106	1.36976086353146	1.62106182981086	1.44769273611323	1.373172714572	1.82616028548817	2.20246625600959	1.99721566528848	2.65756282488912	2.27126108927264	1.8055354199746	1.82296151860898
ENSMUSG00000030772	332.760590302062	232.743298944701	232.5213463404	353.828796998616	351.649053549786	233.764437480288	539.922470999084	378.599889701985	316.454545145966	298.980750144554	384.892438626544	510.477082687964	289.544587269309	404.887862884349	-0.482535387453215	0.00975674069898877	0.308004898487024	Dkk3	7	111715224	111758264	-	3359	protein_coding	dickkopf WNT signaling pathway inhibitor 3 [Source:MGI Symbol;Acc:MGI:1354952]	-	341	248	260	388	369	164	576	435	265	312	439	460	10.0728549926325	7.05332565482355	7.08405200303705	11.0301539332178	10.731158020313	7.47786798589958	16.5390148692064	11.2891597477648	9.88933461849121	9.11119453538315	11.6675147738022
ENSMUSG00000020914	1.95167501643438	2.81544313239557	0	0.91192988917169	3.81191385961828	0	7.49892320832061	10.4441348883306	4.77667237956175	1.91654327015739	3.50699260707557	8.87786230761676	1.58182698293665	6.17018811017712	-1.92087464979933	0.00977476548174352	1	Top2a	11	98883769	98915015	-	9013	protein_coding	topoisomerase (DNA) II alpha [Source:MGI Symbol;Acc:MGI:98790]	-	2	3	0	1	4	0	8	12	4	2	4	8	0.0220175418954977	0.0317983175841244	0	0.0105947443216839	0.0433531689279066	0	0.0856086747316597	0.116063119839135	0.0556316347808084	0.0217666379647859	0.0396199992824352
ENSMUSG00000025137	311.292165121284	311.575706651777	318.37538191224	328.294760101809	347.837139690168	296.481725584755	402.129757046193	404.710226922811	357.056260372241	421.639519434627	351.576008859326	328.48090538182	318.976146510339	377.598779669503	-0.24327665273085	0.009921335763481	0.310076570838452	Pcyt2	11	120500913	120508762	-	4346	protein_coding	phosphate cytidylyltransferase 2, ethanolamine [Source:MGI Symbol;Acc:MGI:1915921]	-	319	332	356	360	365	208	429	465	299	440	401	296	7.2829808477007	7.29794558061488	7.49684742950168	7.90992982183184	8.2041458073364	7.33022934103188	9.5206089714081	9.32707773596812	8.6240778508714	9.93101605035789	8.23717881192866
ENSMUSG00000016346	0.975837508217192	0.938481044131857	0	2.73578966751507	0	0	1.87473080208015	29.5917155169367	0	1.91654327015739	4.38374075884447	2.21946557690419	0.77501803664402	6.66436598748716	-3.06767033219205	0.0100871290597937	1	Kcnq2	2	180717372	180777093	-	16273	protein_coding	potassium voltage-gated channel, subfamily Q, member 2 [Source:MGI Symbol;Acc:MGI:1309503]	-	1	1	0	3	0	0	2	34	0	2	5	2	0.00609734238014259	0.005870628984324	0	0.0176040860145032	0	0	0.0118538527830832	0.182135104005327	0	0.012055718550766	0.0274300262346055
ENSMUSG00000025726	0	2.81544313239557	0	0	2.85893539471371	0	10.3110194114408	1.7406891480551	17.9125214233566	0.958271635078697	2.63024445530668	4.43893115380838	0.945729754518214	6.33194620450771	-2.68524409466197	0.0101921704339082	1	Slc28a1	7	80764547	80820164	+	2950	protein_coding	solute carrier family 28 (sodium-coupled nucleoside transporter), member 1 [Source:MGI Symbol;Acc:MGI:3605073]	-	0	3	0	0	3	0	11	2	15	1	3	4	0	0.09715194453753	0	0	0.0993412148001412	0	0.359639866055972	0.0591003897802332	0.637382954592491	0.0332513064367145	0.0907868780167597
ENSMUSG00000025461	0	0	0	1.82385977834338	0	0	0	14.7958577584684	0	4.79135817539349	0.876748151768893	8.87786230761676	0.303976629723897	4.89030439887458	-3.77180576554412	0.0101942268742336	1	Scart1	7	139798180	139811058	+	3851	protein_coding	scavenger receptor family member expressed on T cells 1 [Source:MGI Symbol;Acc:MGI:2443796]	-	0	0	0	2	0	0	0	17	0	5	1	8	0	0	0	0.0495925373000969	0	0	0	0.384820117823772	0	0.127358288740986	0.0231819691984282
ENSMUSG00000038866	212.732576791348	202.711905532481	269.18817403254	177.82632838848	231.573766971811	142.539291146517	299.019562931784	285.473020281037	237.639450883197	364.143221329905	273.545423351895	214.178428171254	206.095340477196	278.999851158179	-0.43426020714104	0.0101968322438187	0.315170413951198	Zcchc2	1	105918136	105961804	+	6774	protein_coding	zinc finger, CCHC domain containing 2 [Source:MGI Symbol;Acc:MGI:2444114]	-	218	216	301	195	243	100	319	328	199	380	312	193	3.19315138121481	3.04621686149562	4.06667719001308	2.74883878969747	3.5042195566126	2.26099060293632	4.54195313567883	4.22095786472938	3.68246888587267	5.50261507463196	4.11181195387391
ENSMUSG00000036526	10.7342125903891	13.138734617846	15.20331879918	14.590878226747	19.0595692980914	5.70157164586068	10.3110194114408	46.9986069974877	10.7475128540139	27.7898774172822	26.3024445530668	43.2795787496317	13.071380863019	27.5715066638205	-1.0629861705575	0.0102219957204185	0.315170413951198	Card11	5	140858745	140986337	-	4866	protein_coding	caspase recruitment domain family, member 11 [Source:MGI Symbol;Acc:MGI:1916978]	-	11	14	17	16	20	4	11	54	9	29	30	39	0.224299748884641	0.274857878435401	0.319738706194809	0.313984153132221	0.401502375202653	0.125901770195566	0.218030744937344	0.967395406082115	0.231847067330191	0.584597054184324	0.550393115802386
ENSMUSG00000055491	294.702927481592	333.160770666809	298.70049876036	265.371597748962	352.602032014691	257.996116975196	329.952621166107	364.674376517544	390.492967029173	396.724456922581	350.699260707557	347.346362785506	300.422323941268	363.315007521411	-0.270711201403856	0.0102435071076442	0.315170413951198	Pprc1	19	46033325	46061354	+	6284	protein_coding	peroxisome proliferative activated receptor, gamma, coactivator-related 1 [Source:MGI Symbol;Acc:MGI:2385096]	-	302	355	334	291	370	181	352	419	327	414	400	313	4.76846910737145	5.39690080187398	4.86439335952069	4.42197888228182	5.7516940353466	4.41150065613719	5.40261033667787	5.81246314352779	6.52293090544925	6.46241574652441	5.68260747187442
ENSMUSG00000071379	40.9851753451221	50.6779763831203	39.3497663037599	44.6845645694128	71.4733848678428	39.9110015210247	55.3045586613645	75.7199779403969	68.067581408755	73.7869159010597	56.1118817132092	82.1202263454551	47.8469781650471	68.5185236617067	-0.510620358478375	0.0102708480791746	0.315170413951198	Hpcal1	12	17740857	17841934	+	1695	protein_coding	hippocalcin-like 1 [Source:MGI Symbol;Acc:MGI:1855689]	-	42	54	44	49	75	28	59	87	57	77	64	74	2.45859953226344	3.04352109436156	2.37575346004281	2.76049032330118	4.32236849056661	2.53006849345214	3.35721741416154	4.4743702174327	4.21537635456155	4.4560674083184	3.37080876490939
ENSMUSG00000030852	10153.5892729999	10311.0912318767	9176.54436461093	8967.00660022523	9952.90708746333	9347.72671338858	10607.2268781695	10264.8439060809	10985.1523048971	12822.632748988	10315.8187537128	14423.1970515119	9651.47754509411	11569.8119405601	-0.261465292801875	0.0103178510611835	0.315170413951198	Tacc2	7	130179168	130366515	+	15793	protein_coding	transforming, acidic coiled-coil containing protein 2 [Source:MGI Symbol;Acc:MGI:1928899]	-	10405	10987	10261	9833	10444	6558	11316	11794	9199	13381	11766	12997	65.3710793898682	66.4609810922525	59.4625389264536	59.4540241757711	64.5999907078957	63.5990643689344	69.1075444049071	65.0996799642502	73.0141755120376	83.1102645296995	66.5101690600968
ENSMUSG00000038473	6.83086255752034	3.75392417652743	2.68293861162	8.20736900254521	3.81191385961828	2.85078582293034	8.43628860936069	13.9255131844408	15.5241852335757	11.4992596209444	9.64422966945782	5.54866394226048	4.68963233846027	10.7630233766733	-1.17732708100135	0.0103416783111215	0.315189972104201	Nos1ap	1	170130237	170417430	-	7249	protein_coding	nitric oxide synthase 1 (neuronal) adaptor protein [Source:MGI Symbol;Acc:MGI:1917979]	-	7	4	3	9	4	2	9	16	13	12	11	5	0.0958138181631152	0.0527149926676256	0.0378757770486138	0.118556197426132	0.0539028985442436	0.0422567260154246	0.119746152369431	0.192408497560147	0.224800076411662	0.16238050046347	0.135468533206596
ENSMUSG00000108923	2.92751252465158	10.3232914854504	6.26019009377999	5.47157933503014	5.71787078942742	0	6.56155780728053	7.83310116624796	19.106689518247	12.4575312560231	14.9047185800712	14.4265262498772	5.11674070472326	12.5483540962912	-1.23136587530943	0.0103664929762697	0.315305399957736	4933431C10Rik	7	6139429	6140694	+	1266	TEC	RIKEN cDNA 4933431C10 gene [Source:MGI Symbol;Acc:MGI:1918572]	-	3	11	7	6	6	0	7	9	16	13	17	13	0.235123347279764	0.830063349195062	0.50603753417004	0.452561282328609	0.462964587141258	0	0.533287608362475	0.61971380279036	1.58422724890814	1.0072571894534	1.19877881320182
ENSMUSG00000002341	0	1.87696208826371	0	0	0	0	0.937365401040076	11.3144794623582	1.19416809489044	0.958271635078697	2.63024445530668	3.32919836535629	0.312827014710619	3.39395456900506	-3.2559132803206	0.01039967095843	1	Ncan	8	70545735	70573523	-	7195	protein_coding	neurocan [Source:MGI Symbol;Acc:MGI:104694]	-	0	2	0	0	0	0	1	13	1	1	3	3	0	0.0265553149303418	0	0	0	0	0.0134049858470544	0.157505208344124	0.017422096048625	0.0136332667113701	0.0372232508894289
ENSMUSG00000028980	1143.68155963055	1385.19802113862	1376.34750776106	1109.81867512195	1191.22308113071	1268.599691204	1367.61612011747	1447.38302660782	1664.67032427727	1484.3627627369	1343.17816850994	1447.09155614153	1245.81142266448	1459.05032639849	-0.227411804985043	0.010482362063603	0.3181842492788	H6pd	4	150063932	150093480	-	5236	protein_coding	hexose-6-phosphate dehydrogenase (glucose 1-dehydrogenase) [Source:MGI Symbol;Acc:MGI:2140356]	-	1172	1476	1539	1217	1250	890	1459	1663	1394	1549	1532	1304	22.2093669959921	26.9301627772672	26.9003157972557	22.1947773119398	23.3206474137714	26.0336054362465	26.8752685168798	27.686941100397	33.3729300250917	29.0190044552881	26.1205892862837
ENSMUSG00000045875	28.2992877382986	39.416203853538	31.3009504689	20.9743874509489	31.4482893418508	35.6348227866292	46.8682700520038	54.8317081637357	54.9317323649601	64.2041995502727	42.9606594366758	24.4141213459461	31.1789902733609	48.0351151522657	-0.631793486307341	0.0105131550954159	0.318474263951033	Adra1a	14	66872700	67008617	+	8728	protein_coding	adrenergic receptor, alpha 1a [Source:MGI Symbol;Acc:MGI:104773]	-	29	42	35	23	33	25	50	63	46	67	49	22	0.329679138864545	0.459713028116405	0.367004765272267	0.251636102559663	0.369342623770002	0.43870160243729	0.552525625398466	0.629228198937691	0.660654345693561	0.752992749451949	0.50119321789347
ENSMUSG00000047446	281.041202366551	319.083555004831	289.75737005496	315.527741653405	245.868443945379	266.548474443987	348.699929186908	375.988855979902	324.813721810199	352.643961708961	321.766571699184	320.712775862656	286.304464578185	340.770969374635	-0.250328026246124	0.0105676998771301	0.318794935597664	Arl4a	12	40055446	40088024	-	7701	protein_coding	ADP-ribosylation factor-like 4A [Source:MGI Symbol;Acc:MGI:99437]	-	288	340	324	346	258	187	372	432	272	368	367	289	3.71068057849544	4.21778125659622	3.85049251332858	4.29031151508667	3.27267448315749	3.71910494011473	4.65900283327813	4.89011405894878	4.42744303999493	4.68739362001003	4.2544437295955
ENSMUSG00000032338	33.1784752793845	31.9083555004831	27.72369898674	15.5028081159187	20.012547762996	22.8062865834427	29.0583274322424	36.5544721091571	57.320068554741	24.9150625120461	44.7141557402135	58.8158377879611	25.1886953714942	41.8963206893935	-0.723618108663687	0.0106040171619613	0.318794935597664	Hcn4	9	58730695	58770458	+	6118	protein_coding	hyperpolarization-activated, cyclic nucleotide-gated K+ 4 [Source:MGI Symbol;Acc:MGI:1298209]	-	34	34	31	17	21	16	31	42	48	26	51	53	0.551413825885919	0.53091097510702	0.463735792883701	0.265337907766055	0.335305015629767	0.400547900471805	0.488707922238679	0.598442161962315	0.983474189498711	0.41686420459235	0.744191227940585
ENSMUSG00000036478	162.964863872271	145.464561840438	145.77299789802	104.871937254744	138.181877411163	84.098181776445	160.289483577853	344.65645131491	157.630188525538	138.949387086411	160.444911773707	233.04388557494	130.225736675513	199.169051308893	-0.610536386661608	0.0106087811179216	0.318794935597664	Btg1	10	96452868	96458671	+	5276	protein_coding	BTG anti-proliferation factor 1 [Source:MGI Symbol;Acc:MGI:88215]	-	167	155	163	115	145	59	171	396	132	145	183	210	3.14065253529076	2.80659127115148	2.82749088801747	2.08138732291579	2.68468566027043	1.71273895055563	3.12599645792155	6.54293739018844	3.136175417214	2.69583895532688	3.09649330915768
ENSMUSG00000026442	10.7342125903891	9.38481044131857	15.20331879918	18.2385977834338	7.62382771923656	9.97775038025618	26.2462312291221	33.0730938130469	17.9125214233566	22.04024760681	16.658214883609	13.3167934614251	11.860419618969	21.5411837362283	-0.859293252947632	0.0107005356668727	0.320268527594322	Nfasc	1	132492428	132669535	-	14145	protein_coding	neurofascin [Source:MGI Symbol;Acc:MGI:104753]	-	11	10	17	20	8	7	28	38	15	23	19	12	0.0771610164773887	0.0675381728256659	0.109992827454503	0.135016515477323	0.0552480892961784	0.075794734825051	0.190920356928072	0.234187122458966	0.132928930084683	0.159498136566354	0.11991527071614
ENSMUSG00000038705	161.989026364054	151.095448105229	152.0331879918	142.261062710784	151.523575919827	105.479075448423	188.410445609055	181.902015971758	146.882675671524	191.654327015739	195.514837844463	178.666978940787	144.063562756686	180.505213508888	-0.320376086597509	0.0107947966399564	0.321166618286006	Gmeb2	2	180893242	180929828	-	4988	protein_coding	glucocorticoid modulatory element binding protein 2 [Source:MGI Symbol;Acc:MGI:2652836]	SAND	166	161	170	156	159	74	201	209	123	200	223	161	3.3020971779555	3.08355493571905	3.11918312819555	2.98646895932809	3.11387308219769	2.27221396446974	3.88657247535701	3.65260077375729	3.0910773198862	3.93309358413423	3.9911886997678
ENSMUSG00000032311	13.6617251150407	13.138734617846	13.4146930581	9.1192988917169	13.341698508664	18.5301078490472	38.4319814426431	31.3324046649918	13.1358490437948	8.62444471570828	21.9187037942223	47.7185099034401	13.5343763400691	26.8603155941334	-1.00209650606187	0.0108397619092392	0.321865801641666	Nrg4	9	55127506	55234128	-	6075	protein_coding	neuregulin 4 [Source:MGI Symbol;Acc:MGI:1933833]	-	14	14	15	10	14	13	41	36	11	9	25	43	0.228659874194048	0.220157767319615	0.225976549650536	0.157185893944587	0.225118912002515	0.327748731647372	0.650930666658733	0.516581184745742	0.226974780538012	0.145320524427122	0.367381742317478
ENSMUSG00000099913	2.92751252465158	1.87696208826371	2.68293861162	0.91192988917169	0	0	1.87473080208015	6.96275659222041	10.7475128540139	6.70790144555088	7.89073336592004	1.1097327884521	1.39989051895116	5.88222797470625	-2.01171600461878	0.0111686748293635	1	Gm28551	1	53364666	53391826	-	3142	protein_coding	predicted gene 28551 [Source:MGI Symbol;Acc:MGI:5579257]	-	3	2	3	1	0	0	2	8	9	7	9	1	0.0947377968351945	0.0608101498802702	0.0873843118476771	0.030391607438363	0	0	0.0613932992804304	0.221955633165739	0.35906041681372	0.218535798191647	0.255717336234349
ENSMUSG00000120528	68.3086255752034	67.5706351774937	75.1222811253599	43.7726346802411	96.2508249553616	106.904468359888	120.92013673417	99.2192814391408	151.659348051086	119.783954384837	108.716770819343	73.2423640378383	76.3215783122579	112.256975911069	-0.563880009625384	0.0111771303281587	0.32739374081126	ENSMUSG00000120528	15	84015274	84016273	-	1000	lncRNA	novel transcript	-	70	72	84	48	101	75	129	114	127	125	124	66	6.94554367864422	6.87835767325712	7.68772221911124	4.58354066742416	9.86623831656735	11.486962758218	12.4419046388727	9.93773054154621	15.9197015958718	12.2614192485385	11.0699466595102
ENSMUSG00000002910	407.900078434786	1602.92562337721	483.823262962139	1016.80182642643	1066.38290222821	706.994884086724	1333.87096568003	881.659053489909	1329.10908961306	3658.68110273047	1410.68777619615	2482.47224776734	880.804762919252	1849.41337257949	-1.07004227426013	0.011211071886838	0.32739374081126	Arrdc2	8	71287773	71292364	-	3232	protein_coding	arrestin domain containing 2 [Source:MGI Symbol;Acc:MGI:1918057]	-	418	1708	541	1115	1119	496	1423	1013	1113	3818	1609	2237	12.8325550639731	50.4857454359322	15.3194900715287	32.9430167348516	33.8211960721953	23.5046762709411	42.4649587005812	27.322501516052	43.1673127879797	115.876481908217	44.443528862464
ENSMUSG00000079164	29.2751252465158	15.9541777502416	16.99194454026	12.7670184484037	33.35424627166	28.5078582293034	23.4341350260019	39.1655058312398	42.9900514160558	31.622963957597	28.9326890083735	93.217554229976	22.808395081064	43.2271499115407	-0.923776153291033	0.0112442665233611	0.32739374081126	Tlr5	1	182782353	182804010	+	5191	protein_coding	toll-like receptor 5 [Source:MGI Symbol;Acc:MGI:1858171]	-	30	17	19	14	35	20	25	45	36	33	33	84	0.573427389050628	0.31286007953234	0.334981612321494	0.257535355037317	0.658638696982892	0.590096333819713	0.464500448707167	0.755690304693311	0.869326010116516	0.623582100099047	0.567527295635495
ENSMUSG00000040592	5.85502504930315	2.81544313239557	6.26019009377999	3.64771955668676	5.71787078942742	4.27617873439551	4.68682700520038	157.532367898987	0	0.958271635078697	0.876748151768893	93.217554229976	4.76207122599807	42.8786281535018	-3.17014534004783	0.0112880805858572	0.327398004613015	Cd79b	11	106202167	106205588	-	1431	protein_coding	CD79B antigen [Source:MGI Symbol;Acc:MGI:96431]	-	6	3	7	4	6	3	5	181	0	1	1	84	0.416025377576773	0.200278292372965	0.4476893908171	0.266919442547412	0.409582926150128	0.321089105750328	0.336998159222768	11.0260842498796	0	0.0685474171826049	0.0623855788841
ENSMUSG00000022491	0	0	0	0	0	1.42539291146517	0.937365401040076	19.1475806286061	0	0	0	9.98759509606886	0.237565485244195	5.01209018761918	-4.28719681415355	0.0113307588456201	1	Glycam1	15	103471186	103473508	-	2133	protein_coding	glycosylation dependent cell adhesion molecule 1 [Source:MGI Symbol;Acc:MGI:95759]	-	0	0	0	0	0	1	1	22	0	0	0	9	0	0	0	0	0	0.0718047367289764	0.0452174745286245	0.899112821551133	0	0	0
ENSMUSG00000047617	82.9461881984613	56.3088626479114	68.8620910315799	58.3635129069882	65.7555140784153	75.545824307654	71.2397704790458	80.0717008105347	101.504288065687	97.7437067780271	105.209778212267	85.4494247108113	67.9636655285017	90.2031115093956	-0.412152788634678	0.0113808573651811	0.328184531136329	Paxx	2	25345153	25351106	-	2066	protein_coding	non-homologous end joining factor [Source:MGI Symbol;Acc:MGI:2442831]	-	85	60	77	64	69	53	76	92	85	102	120	77	4.08222384652717	2.77442629608629	3.41097710593029	2.95807722970259	3.26248858866872	3.9290676101036	3.54797403721504	3.88186006446159	5.15726930829516	4.8428451630239	5.18531055468424
ENSMUSG00000027508	57.5744129848143	82.5863318836034	89.4312870539999	57.4515830178165	85.7680618414113	47.0379660783506	115.295944327929	146.217888436629	77.6209261678785	134.158028911018	85.0445707215826	72.1326312493862	69.974940476666	105.078331635737	-0.583543403743944	0.0115114867335773	0.328888787511449	Pag1	3	9752539	9898739	-	9580	protein_coding	phosphoprotein associated with glycosphingolipid microdomains 1 [Source:MGI Symbol;Acc:MGI:2443160]	-	59	88	100	63	90	33	123	168	65	140	97	65	0.611075271458409	0.877545052259665	0.955328837249135	0.627964209393967	0.917713727537839	0.527584928352392	1.23833104382624	1.52871363126741	0.850509266131594	1.43348534012141	0.903920151165477
ENSMUSG00000044786	152.230651281882	242.128109386019	98.3744157593999	177.82632838848	184.877822191487	246.592973683474	188.410445609055	248.91854817188	285.406174678815	494.468163700608	167.458896987859	411.710864515727	183.67171678179	299.395515610657	-0.706239102107296	0.0115502849621879	0.329270956288987	Zfp36	7	28076209	28079678	-	3470	protein_coding	zinc finger protein 36 [Source:MGI Symbol;Acc:MGI:99180]	-	156	258	110	195	194	173	201	286	239	516	191	371	4.46070322712433	7.10301104587071	2.90122630747302	5.3661769341241	5.46138109799431	7.63590607943021	5.58680792711262	7.18487015238944	8.6337531630247	14.5864952904803	4.91391608247294
ENSMUSG00000078765	0	0	0	0	0	0	5.62419240624046	1.7406891480551	0	4.79135817539349	3.50699260707557	0	0	2.6105387227941	-3.83799068633325	0.0117259488047324	1	U2af1l4	7	30262726	30264790	+	1656	protein_coding	U2 small nuclear RNA auxiliary factor 1-like 4 [Source:MGI Symbol;Acc:MGI:2678374]	-	0	0	0	0	0	0	6	2	0	5	4	0	0	0	0	0	0	0	0.349452439020131	0.105281491456333	0	0.296169547066146	0.215637109621128
ENSMUSG00000037217	0	0.938481044131857	1.78862574108	0.91192988917169	0.95297846490457	4.27617873439551	0.937365401040076	26.1103372208265	4.77667237956175	2.87481490523609	1.75349630353779	5.54866394226048	1.4780323122806	7.00022502541045	-2.34035270921249	0.011741746786395	1	Syn1	X	20726750	20787243	-	3299	protein_coding	synapsin I [Source:MGI Symbol;Acc:MGI:98460]	-	0	1	2	1	1	3	1	30	4	3	2	5	0	0.0289580919860274	0.0554837845459031	0.0289452654050732	0.0296106480408625	0.13927811771104	0.0292357905939849	0.792722718331409	0.151987852161087	0.0892009887738475	0.0541217116599861
ENSMUSG00000028797	413.755103484089	485.19469981617	450.733686752159	415.840029462291	465.05349087343	380.5799073612	538.985105598044	546.576392489302	515.880616992669	558.67236325088	581.284024622776	407.271933361919	435.19281962489	524.778406052598	-0.26951054678955	0.0117838597969128	0.33276643626122	Tmem234	4	129494461	129517852	+	4273	protein_coding	transmembrane protein 234 [Source:MGI Symbol;Acc:MGI:1924049]	-	424	517	504	456	488	267	575	628	432	583	663	367	9.84557694408462	11.5587244099707	10.794835786255	10.1904133724618	11.1562222346738	9.5702287430976	12.978727374794	12.8117694953031	12.6730764854149	13.3833979347492	13.8517447046634
ENSMUSG00000038195	425.465153582696	431.701280300654	348.782019510599	365.683885557848	415.498610698393	494.611340278414	523.987259181403	413.413672663087	567.229845072958	501.176065146159	485.718476079967	523.793876149389	413.623714988101	502.553199048827	-0.282768193138106	0.0118830575953356	0.334308534037632	Rilp	11	75400920	75403994	+	1583	protein_coding	Rab interacting lysosomal protein [Source:MGI Symbol;Acc:MGI:2144271]	-	436	460	390	401	436	347	559	475	475	523	554	472	27.3283732866066	27.7606209175465	22.5476917355036	24.1893004795363	26.9051738210026	33.5731823718816	34.0586987377018	26.1574293049753	37.6135129552633	32.4079457586133	31.2429974189914
ENSMUSG00000033294	217.611764332434	226.173931635778	204.79764735366	151.380361602501	192.501649910723	192.428043047798	234.341350260019	245.437169875769	278.241166109472	231.901735689045	222.694030549299	245.250946247913	197.482232980482	242.97773312192	-0.296820801519869	0.0119461598504513	0.335385870829678	Noc4l	5	110796284	110801283	-	2596	protein_coding	NOC4 like [Source:MGI Symbol;Acc:MGI:2140843]	-	223	241	229	166	202	135	250	282	233	242	254	221	8.5233119102887	8.86879493694876	8.07326467540022	6.10609070679579	7.60110810213201	7.96476616517426	9.28821968119763	9.46949427160554	11.2507748803068	9.14410927009648	8.73479811221855
ENSMUSG00000024589	396.19002833618	435.455204477182	393.497663037599	342.885638328556	458.382641619098	326.414976725524	475.244258327319	535.261913026944	545.73481936493	541.423473819464	553.228083766171	342.907431631697	392.137692087356	498.966663322754	-0.346673912022454	0.01196608475451	0.335385870829678	Nedd4l	18	65020776	65350899	+	19400	protein_coding	neural precursor cell expressed, developmentally down-regulated gene 4-like [Source:MGI Symbol;Acc:MGI:1933754]	-	406	464	440	376	481	229	507	615	457	565	631	309	2.07650274928539	2.28490690176926	2.07572273957348	1.8507423657125	2.42199685121409	1.80791372620751	2.52059684004974	2.76347634429866	2.95287914169714	2.85678427852546	2.90369818014257
ENSMUSG00000039278	0.975837508217192	0	0.894312870539999	0	0	0	0	20.8882697766612	3.58250428467131	0.958271635078697	0	2.21946557690419	0.311691729792865	4.60808521221924	-3.68950142576387	0.0121757845101194	1	Pcsk1n	X	7786061	7790649	+	2193	protein_coding	proprotein convertase subtilisin/kexin type 1 inhibitor [Source:MGI Symbol;Acc:MGI:1353431]	-	1	0	1	0	0	0	0	24	3	1	0	2	0.0452448940045875	0	0.0417330153253384	0	0	0	0	0.954014499872437	0.171480138262458	0.0447292995842716	0
ENSMUSG00000085419	4.87918754108596	0	6.26019009377999	6.38350922420183	5.71787078942742	0	14.0604810156011	13.9255131844408	2.38833618978088	14.3740745261805	17.5349630353779	6.65839673071257	3.87345960808253	11.4902941136823	-1.53941654539989	0.0125283978330296	0.345673091747946	Gm11734	11	117414338	117423031	+	1816	lncRNA	predicted gene 11734 [Source:MGI Symbol;Acc:MGI:3652086]	-	5	0	7	7	6	0	15	16	2	15	20	6	0.273188470682985	0	0.352777267763915	0.368079853523875	0.32274954147623	0	0.796659194682457	0.76804471300303	0.138052842587948	0.810225941533378	0.983191226686641
ENSMUSG00000056423	19.5167501643438	16.8926587943734	16.09763166972	7.29543911337352	18.1065908331868	9.97775038025618	21.5594042239218	14.7958577584684	39.4075471313844	25.8733341471248	25.4256964012979	27.7433197113024	14.6478034925423	25.8008598955833	-0.79314811646291	0.0125460492862332	0.345673091747946	Uts2b	16	27172072	27188989	-	835	protein_coding	urotensin 2B [Source:MGI Symbol;Acc:MGI:2677064]	-	20	18	18	8	19	7	23	17	33	27	29	25	2.37657610903139	2.05938852492728	1.97289706221845	0.914878376731369	2.22278446688539	1.28397188515011	2.65667554838298	1.77478116615491	4.95403038958714	3.17181623674767	3.10052591390571
ENSMUSG00000030203	335.688102826714	382.900266005798	342.52182941682	318.26353132092	343.072247365645	393.408443564387	416.190238061794	403.839882348784	453.783876058366	461.886928107932	371.741216350011	385.077277592877	352.642403416714	415.419903086627	-0.238172023529507	0.0126024215705169	0.345673091747946	Dusp16	6	134692431	134769588	-	7798	protein_coding	dual specificity phosphatase 16 [Source:MGI Symbol;Acc:MGI:1917936]	-	344	408	383	349	360	276	444	464	380	482	424	347	4.37706925851613	4.99837909059464	4.49504392139561	4.27368046542658	4.50971916379199	5.42088009108005	5.49157472265747	5.18701035721872	6.10845765664856	6.06309728422215	4.85407484925036
ENSMUSG00000097133	0	9.38481044131857	2.68293861162	1.82385977834338	4.76489232452285	1.42539291146517	11.2483848124809	12.1848240363857	8.35917666423306	15.3323461612592	5.26048891061336	5.54866394226048	3.34698234454499	9.65564742120545	-1.50514687456564	0.0126328012189313	0.345673091747946	Gm26628	6	71938129	71940759	-	1719	lncRNA	predicted gene, 26628 [Source:MGI Symbol;Acc:MGI:5477122]	-	0	10	3	2	5	1	12	14	7	16	6	5	0	0.555746046898804	0.159721645040955	0.111099977395389	0.284134752433989	0.0890980241087298	0.673290563138263	0.709961052333807	0.510450184694006	0.913008530432183	0.311601268353044
ENSMUSG00000030310	1.95167501643438	0.938481044131857	3.57725148215999	1.82385977834338	6.67084925433199	0	4.68682700520038	32.2027492390194	13.1358490437948	2.87481490523609	2.63024445530668	4.43893115380838	2.49368609590027	9.99490263372762	-1.96943066733507	0.0127024569908925	0.346315168324424	Slc6a1	6	114259596	114294493	+	8486	protein_coding	solute carrier family 6 (neurotransmitter transporter, GABA), member 1 [Source:MGI Symbol;Acc:MGI:95627]	-	2	1	4	2	7	0	5	37	11	3	3	4	0.0233848815819138	0.0112576886002716	0.0431395251512926	0.0225054043297989	0.0805796247004052	0	0.0568282307150343	0.380085290155106	0.162487837823288	0.0346775939152631	0.0315603688604102
ENSMUSG00000058470	0	0	0	1.82385977834338	0.95297846490457	1.42539291146517	0	21.7586143506888	4.77667237956175	0.958271635078697	1.75349630353779	3.32919836535629	0.700371859118853	5.42937550570388	-3.01855319349702	0.0129613816936647	1	Gm8369	19	11463302	11489941	+	5986	protein_coding	predicted gene 8369 [Source:MGI Symbol;Acc:MGI:3645380]	-	0	0	0	2	1	1	0	25	4	1	2	3	0	0	0	0.0319045875614222	0.0163189989787513	0.0255862852393763	0	0.364070643692967	0.083763435395828	0.0163867948527076	0.029827518671282
ENSMUSG00000030671	42.9368503615564	76.9554456188123	48.2928950091599	56.5396531286448	54.3197724995605	61.2918951930023	100.298097911288	163.62477991718	35.8250428467131	57.4962981047218	45.5909038919824	302.957051247422	56.722751968456	117.632028986551	-1.05209775513235	0.0130675511957843	0.35254443724595	Pde3b	7	114014516	114138486	+	9114	protein_coding	phosphodiesterase 3B, cGMP-inhibited [Source:MGI Symbol;Acc:MGI:1333863]	-	44	82	54	62	57	43	107	188	30	60	52	273	0.479018028559431	0.859522177734932	0.542254459168008	0.649594765791405	0.610936481188053	0.722609024363066	1.13232712630486	1.79817183301061	0.412613499242451	0.6457626990672	0.509352172034633
ENSMUSG00000036086	105.390450887457	121.06405469301	133.25261771046	114.903166035633	114.357415788548	98.3521108910967	160.289483577853	109.663416327471	124.193481868606	193.570870285897	164.828652532552	148.704193652581	114.553302667701	150.208349707493	-0.387891591865602	0.0130955152748246	0.35254443724595	Zranb3	1	127881921	128030784	-	9079	protein_coding	zinc finger, RAN-binding domain containing 3 [Source:MGI Symbol;Acc:MGI:1918362]	-	108	129	149	126	120	69	171	126	104	202	188	134	1.18030418279794	1.35738783616981	1.50198864287494	1.32523342350352	1.29114036198003	1.16400547830824	1.81658302808614	1.20980366126846	1.43590770252947	2.18244889367091	1.84860309682032
ENSMUSG00000027470	13810.0524162897	16002.9787645364	16129.8269330594	15103.3828244615	10538.9888433796	16273.7108701978	15616.5075813277	17578.3493616344	19072.0586434952	18725.5860210728	17999.6395558154	17719.1034332146	14643.1567753208	17785.20743276	-0.280475243421441	0.0131324730032657	0.352905793340447	Mylk2	2	152753272	152764988	+	2951	protein_coding	myosin, light polypeptide kinase 2, skeletal muscle [Source:MGI Symbol;Acc:MGI:2139434]	-	14152	17052	18036	16562	11059	11417	16660	20197	15971	19541	20530	15967	475.835475336075	552.024525793424	559.357433089229	535.924266730761	366.080736326731	592.552372350954	544.50634598604	596.623041097008	678.412907376035	649.54359481041	621.074334888516
ENSMUSG00000028826	513.290529322243	673.829389686673	577.726114368839	488.794420596026	535.573897276368	738.353528138958	592.414933457328	641.443951058305	802.480959766374	867.235829746221	764.524388342475	777.922684704919	587.927979898185	741.00379117927	-0.335210385137516	0.0131765400739372	0.35301483910639	Maco1	4	134530070	134580656	-	6744	protein_coding	macoilin 1 [Source:MGI Symbol;Acc:MGI:1913396]	-	526	718	646	536	562	518	632	737	672	905	872	701	7.73884929454089	10.1708943122253	8.76664363657619	7.58939365157717	8.14046065723379	11.7640306618365	9.03850650106161	9.52647630788063	12.4905888610533	13.163208090068	11.5431081954484
ENSMUSG00000040562	431.320178631999	387.592671226457	352.359270992759	277.226686308194	365.943730523355	644.277595982256	431.188084478435	531.780534730834	568.424013167848	528.965942563441	590.051506140465	757.947494512781	409.78668894417	568.059595932301	-0.47391111169723	0.0132271180858756	0.35301483910639	Gstm2	3	107889018	107893769	-	1679	protein_coding	glutathione S-transferase, mu 2 [Source:MGI Symbol;Acc:MGI:95861]	-	442	413	394	304	384	452	460	611	476	552	673	683	26.1203973960754	23.4991208313082	21.4765205644646	17.289512146329	22.3414191236053	41.2317424396628	26.424348813577	31.7228998092261	35.5375479388039	32.2492122701286	35.7839444650732
ENSMUSG00000046687	11.7100500986063	11.2617725295823	4.47156435269999	8.20736900254521	4.76489232452285	4.27617873439551	8.43628860936069	13.0551686104133	23.8833618978088	20.1237043366526	8.76748151768893	19.9751901921377	7.44863784039203	15.706865860677	-1.04498622053787	0.0132306995383655	0.35301483910639	Gm5424	10	61906902	61908141	+	1240	processed_pseudogene	predicted gene 5424 [Source:MGI Symbol;Acc:MGI:3643173]	-	12	12	5	9	5	3	9	15	20	21	10	18	0.960213411794132	0.924510439953914	0.369034284711561	0.693075705759701	0.393893257608087	0.370547185748968	0.700032143972585	1.05451300313521	2.02180614628801	1.66122454335037	0.719949704702799
ENSMUSG00000031442	265.427802235076	372.576974520347	202.11470874204	465.084243477562	408.827761444061	178.174113933146	457.434315707557	400.358504052673	421.541337496325	716.787183038866	455.909038919824	400.613536631206	315.367600725372	475.440652641075	-0.590518278232846	0.0132620298489892	0.353222269246168	Mcf2l	8	12923806	13070905	+	12984	protein_coding	mcf.2 transforming sequence-like [Source:MGI Symbol;Acc:MGI:103263]	-	272	397	226	510	429	125	488	460	353	748	520	361	2.07858890127545	2.92101817224092	1.59300936456513	3.75077938935472	3.22759484468881	1.47450230517278	3.62500385911456	3.08838681961554	3.40798284948085	5.65098065182179	3.57535096728562
ENSMUSG00000085148	170.771563938009	242.128109386019	254.8791681039	186.033697391025	179.159951402059	91.2251463337708	247.46446587458	322.027492390194	206.591080416046	432.180507420492	412.07163133138	162.020987114006	187.36627275913	297.059360757783	-0.663033659376593	0.0135061711169455	0.356170574250928	Mir22hg	11	75352365	75357502	+	1924	lncRNA	Mir22 host gene (non-protein coding) [Source:MGI Symbol;Acc:MGI:1914348]	-	175	258	285	204	188	64	264	370	173	451	470	146	9.02487484231318	12.8105240796109	13.5568312075952	10.1247649878132	9.54515553155895	5.09470281722766	13.2341489172364	16.7640528703546	11.271254015117	22.9933475305233	21.8080399116835
ENSMUSG00000035783	581.599154897446	436.393685521314	453.416625363779	333.766339436839	560.351337363887	571.582557497533	592.414933457328	542.224669619164	763.07341263499	584.545697398005	622.491187755914	676.937000955778	489.5182833468	630.28115030353	-0.365279068985731	0.0135152421973176	0.356170574250928	Acta2	19	34218490	34232990	-	2196	protein_coding	actin alpha 2, smooth muscle, aorta [Source:MGI Symbol;Acc:MGI:87909]	-	596	465	507	366	588	401	632	623	639	610	710	610	26.9291180878998	20.2289283423432	21.1297335257253	15.9150717618894	26.1562342429151	27.9676506742284	27.7575991999816	24.7307949357016	36.4753715408189	27.2475983300855	28.8635573779756
ENSMUSG00000018217	346.422315417103	282.482794283689	366.668276921399	252.604579300558	329.730548856981	206.68197216245	475.244258327319	378.599889701985	321.231217525528	404.39063000321	386.645934930082	350.675561150862	297.431747823697	386.131248606498	-0.374187785740691	0.0136936338104328	0.359145548366185	Pmp22	11	63019808	63050373	+	2354	protein_coding	peripheral myelin protein 22 [Source:MGI Symbol;Acc:MGI:97631]	-	355	301	410	277	346	145	507	435	269	422	441	316	14.9633936516489	12.2155294749504	15.9402744560202	11.2365544894903	14.3581956876953	9.43420900561659	20.7729731083114	16.1088732339601	14.3244192471501	17.5847711907671	16.7246090280237
ENSMUSG00000084797	0.975837508217192	5.63088626479114	2.68293861162	1.82385977834338	6.67084925433199	4.27617873439551	3.74946160416031	13.0551686104133	14.3300171386853	15.3323461612592	11.3977259729956	2.21946557690419	3.67675835861654	10.0140308440696	-1.4569224503824	0.0136999835722213	0.359145548366185	Gm14321	2	167619387	167624489	+	852	lncRNA	predicted gene 14321 [Source:MGI Symbol;Acc:MGI:3701951]	-	1	6	3	2	7	3	4	15	12	16	13	2	0.116457808159695	0.672765813112003	0.322255290874884	0.224155940308302	0.802580628177979	0.539294026207418	0.452811611124677	1.53473723460993	1.76552086013882	1.84209115471	1.36215836147994
ENSMUSG00000035545	1291.03302337134	1153.39320323805	1892.36603406264	962.086033076133	1511.42384533865	942.184714478477	1836.29882063751	2188.04625910526	1337.46826627729	1799.63413067779	2277.79169829558	1368.30052816143	1292.08114226088	1801.25661719248	-0.479160337853188	0.013809251753258	0.361378237417285	Leng8	7	4140038	4151176	+	6395	protein_coding	leukocyte receptor cluster (LRC) member 8 [Source:MGI Symbol;Acc:MGI:2142195]	-	1323	1229	2116	1055	1586	661	1959	2514	1120	1878	2598	1233	20.5270954693316	18.3596159769633	30.2826244752958	15.753307936319	24.2266219278301	15.8308728343645	29.5454796777421	34.2694464993857	21.9537480528912	28.8061865191621	36.2679026222699
ENSMUSG00000043795	2914.82663704475	3167.37352394502	2716.92250070052	2702.04826161572	2786.50903138096	3579.16160068904	3087.68163102601	3293.38386812025	3629.07684037204	4309.3475429489	3431.59226602345	3654.35007237275	2977.806925896	3567.57203681057	-0.261115805681656	0.0138340507818152	0.361396500824599	Prr33	7	142044811	142060508	-	2514	protein_coding	proline rich 33 [Source:MGI Symbol;Acc:MGI:3642289]	-	2987	3375	3038	2963	2924	2511	3294	3784	3039	4497	3914	3293	117.890322582738	128.251000769263	110.596375069421	112.545006277991	113.616739674232	152.976735539037	126.373344558679	131.210388034763	151.529304085638	175.464128434932	138.98866741513
ENSMUSG00000070461	97.5837508217192	88.2172181483946	102.8459801121	87.5452693604823	80.0501910519839	116.882218740144	117.17067513001	120.97789578983	146.882675671524	94.868891872791	126.251733854721	125.399805095087	95.5207713724706	121.925279568994	-0.356425894058529	0.0139461743355022	0.363060562779263	9230112E08Rik	2	180625717	180629068	+	3352	lncRNA	RIKEN cDNA 9230112E08 gene [Source:MGI Symbol;Acc:MGI:2444774]	-	100	94	115	96	84	82	125	139	123	99	144	113	2.9600851000018	2.67902090495794	3.13987404533822	2.73480946743685	2.44796668928749	3.74674202933125	3.59669127273106	3.61487393039747	4.59972961563018	2.8970895121845	3.83514973961014
ENSMUSG00000024087	9.75837508217192	9.38481044131857	3.57725148215999	10.0312287808886	9.5297846490457	7.12696455732585	7.49892320832061	33.9434383870745	21.4950257080279	4.79135817539349	11.3977259729956	38.8406475958233	8.23473583215177	19.6611865079392	-1.24794776799781	0.0140251764678785	0.363853842795568	Cyp1b1	17	80008966	80022490	-	5840	protein_coding	cytochrome P450, family 1, subfamily b, polypeptide 1 [Source:MGI Symbol;Acc:MGI:88590]	-	10	10	4	11	10	5	8	39	18	5	13	35	0.169900774917912	0.163583468256686	0.0626852757592241	0.179862112377518	0.167269739532201	0.131129711851804	0.132121744067885	0.582148959265054	0.386358845763256	0.0839823236201264	0.198725843147416
ENSMUSG00000021943	19.5167501643438	32.846836544615	38.4554534332199	29.1817564534941	26.683397017328	32.7840369636989	29.9956928332824	59.1834310338735	31.0483704671514	46.9553101188562	42.0839112849069	71.0228984609341	29.9113717627833	46.7149356998341	-0.64468778959228	0.0141622876723366	0.366776344812931	Gdf10	14	33645544	33659940	+	5210	protein_coding	growth differentiation factor 10 [Source:MGI Symbol;Acc:MGI:95684]	-	20	35	43	32	28	23	32	68	26	49	48	64	0.380890796744953	0.641774681605884	0.755351557037253	0.58650552366272	0.524989401311047	0.676136003682697	0.592392311214164	1.13776758060602	0.625556911289111	0.922548242884276	0.822483808520357
ENSMUSG00000028076	14.6375626232579	29.0929123680876	10.73175444648	16.4147380050904	12.3887200437594	49.8887519012809	50.6177316561641	87.9048019767826	26.2716980875896	11.4992596209444	19.2884593389156	130.948469037347	22.1924065646594	54.4217366196239	-1.30859344062145	0.0142368712802631	0.36743870025395	Cd1d1	3	86903141	86906748	-	2570	protein_coding	CD1d1 antigen [Source:MGI Symbol;Acc:MGI:107674]	-	15	31	12	18	13	35	54	101	22	12	22	118	0.579117038241597	1.15234050946266	0.427333086109574	0.668804572094965	0.49412912938851	2.0858298134248	2.0265521988934	3.42586792510126	1.0730519780299	0.458014104225561	0.764211204058068
ENSMUSG00000021646	344.470640400669	382.900266005798	320.16400765332	370.243535003706	344.02522583055	262.272295709591	466.807969717958	454.319867642382	354.66792418246	436.013593960807	393.659920144233	367.321552977644	337.345995100606	412.131804770914	-0.286952080312142	0.0144281373590189	0.370353069915221	Mccc2	13	100085038	100152147	-	2802	protein_coding	methylcrotonoyl-Coenzyme A carboxylase 2 (beta) [Source:MGI Symbol;Acc:MGI:1925288]	-	353	408	358	406	361	184	498	522	297	455	449	331	12.5001372415693	13.9105496604058	11.6931976923024	13.8362294118354	12.5854659411623	10.057583380976	17.1418768160025	16.2399518598467	13.2867731540854	15.9284675462812	14.3054674371995
ENSMUSG00000021699	2368.35763244312	2490.72869112595	2242.93667931432	2570.730357575	2214.72195243822	1563.65602387729	2273.11109752219	2452.63100960964	3912.09467886107	3478.52603533567	2530.29516600502	3014.03425343589	2241.85522279565	2943.44870679491	-0.392138109822469	0.0145022263476667	0.370461472032814	Pde4d	13	108586482	110089995	+	12006	protein_coding	phosphodiesterase 4D, cAMP specific [Source:MGI Symbol;Acc:MGI:99555]	-	2427	2654	2508	2819	2324	1097	2425	2818	3276	3630	2886	2716	20.0576313129977	21.1180998214138	19.1182259322035	22.4210831068297	18.9089760793716	13.9943341060194	19.480969301697	20.4609133050998	34.203988837652	29.6578056786238	21.4596102885026
ENSMUSG00000042073	43.9126878697736	45.0470901183291	58.1303365850999	36.4771955668676	40.0250955259919	38.4856086095596	66.5529434738454	73.1089442183143	42.9900514160558	58.4545697398005	64.8793632308981	55.4866394226048	43.679669045937	60.2454185835865	-0.466080710663214	0.0146507093631695	0.372983678948603	Abhd14b	9	106324658	106330122	+	2671	protein_coding	abhydrolase domain containing 14b [Source:MGI Symbol;Acc:MGI:1923741]	-	45	48	65	40	42	27	71	84	36	61	74	50	1.67165569630952	1.71679961893351	2.22719306235506	1.43003265550485	1.53605098137246	1.54822410818363	2.56378509735623	2.74149692765664	1.68950629671091	2.24019939846004	2.47332777624593
ENSMUSG00000041268	63.4294380341175	72.263040398153	50.0815207502399	57.4515830178165	62.8965786837016	61.2918951930023	89.0497130988073	96.6082477170581	77.6209261678785	76.6617308062958	77.1538373556626	63.2547689417694	61.2356760128385	80.0582040145786	-0.392679034374878	0.0146858927149556	0.373245697052133	Dmxl2	9	54272442	54408910	-	13285	protein_coding	Dmx-like 2 [Source:MGI Symbol;Acc:MGI:2444630]	-	65	77	56	63	66	43	95	111	65	80	88	57	0.485467325245308	0.55370879944047	0.385784580058273	0.45283380699994	0.485302584909986	0.49573644321001	0.689698377953168	0.728356139764296	0.613314171587556	0.590689372906633	0.591350483832664
ENSMUSG00000112690	2.92751252465158	1.87696208826371	2.68293861162	0.91192988917169	2.85893539471371	0	6.56155780728053	0	14.3300171386853	0.958271635078697	15.7814667318401	11.097327884521	1.87637975140345	8.12144019956759	-2.0649678778499	0.0147765744864269	0.373320201921326	Gm2446	12	55263961	55276745	-	847	unprocessed_pseudogene	predicted gene 2446 [Source:MGI Symbol;Acc:MGI:3780613]	-	3	2	3	1	3	0	7	0	12	1	18	10	0.351435841388643	0.225579091999774	0.324157624351123	0.112739587451401	0.345993605266135	0	0.797098125368233	0	1.77594306120222	0.115810335287258	1.89719922183784
ENSMUSG00000014453	0.975837508217192	1.87696208826371	0.894312870539999	0	0	0	0.937365401040076	40.0358504052673	0	0.958271635078697	0	28.8530524997545	0.624518744503484	11.7974233235234	-4.19491898013809	0.0147884094659065	0.373320201921326	Blk	14	63610285	63654486	-	2698	protein_coding	B lymphoid kinase [Source:MGI Symbol;Acc:MGI:88169]	-	1	2	1	0	0	0	1	46	0	1	0	26	0.0367761499451669	0.0708174540117898	0.0339216095657773	0	0	0	0.0357482850887903	1.48627184825383	0	0.0363570622640132	0
ENSMUSG00000067279	4780.62795275602	4519.72470853902	3235.62396561371	4533.20347907247	4326.52223066675	4700.94582201213	3966.9303772016	3069.70531259517	6778.09810659813	14879.0836778669	4563.47412995709	10924.2095695224	4349.44135977669	7363.58352895689	-0.759565281174173	0.0148803136224798	0.374430249936792	Ppp1r3c	19	36709131	36714053	-	2725	protein_coding	protein phosphatase 1, regulatory subunit 3C [Source:MGI Symbol;Acc:MGI:1858229]	-	4899	4816	3618	4971	4540	3298	4232	3527	5676	15527	5205	9844	178.381224019282	168.83878977781	121.512359059609	174.195570778024	162.749466644439	185.36515315769	149.787754588463	112.829150555395	261.100126441286	558.92273518402	170.521078315332
ENSMUSG00000021069	27.3234502300814	30.9698744563513	8.94312870539999	23.7101771184639	25.7304185524234	21.3808936719775	49.680366255124	54.8317081637357	27.4658661824801	19.1654327015739	17.5349630353779	130.948469037347	23.0096571224496	49.9378008959398	-1.11492028506593	0.0148823227050569	0.374430249936792	Pygl	12	70237585	70278262	-	6895	protein_coding	liver glycogen phosphorylase [Source:MGI Symbol;Acc:MGI:97829]	-	28	33	10	26	27	15	53	63	23	20	20	118	0.402932193104813	0.457227063124416	0.132734594065942	0.360079941240718	0.382524909781544	0.333196889288412	0.741376399998039	0.796505253129539	0.418142939029253	0.284528945578848	0.258952178051188
ENSMUSG00000029499	224.442626889954	212.0967159738	186.01707707232	186.945627280197	181.065908331868	282.227796470103	247.46446587458	213.23442063675	294.959519437938	314.313096305813	252.503467709441	292.969456151353	212.132625336374	269.240737685979	-0.348187383594643	0.0149547170784097	0.374993281924338	Pxmp2	5	110422148	110434052	-	1200	protein_coding	peroxisomal membrane protein 2 [Source:MGI Symbol;Acc:MGI:107487]	-	230	226	208	205	190	198	264	245	247	328	288	264	19.0175600724782	17.9920003953253	15.8635537854676	16.3129485559367	15.4668752487442	25.2713180680796	21.2187520973023	17.7978361306931	25.8016161035455	26.8116367568041	21.4257032119553
ENSMUSG00000042625	407.900078434786	414.808621506281	436.424680823519	473.291612480107	402.156912189729	296.481725584755	531.486182389723	613.592924689423	400.046311788297	465.720014648247	505.883683570651	523.793876149389	405.17727183653	506.753832205955	-0.320811940168728	0.0150319675277491	0.375274417685871	Safb2	17	56867965	56891585	-	8165	protein_coding	scaffold attachment factor B2 [Source:MGI Symbol;Acc:MGI:2146808]	-	418	442	488	519	422	208	567	705	335	486	577	472	5.0795857889481	5.17152155470444	5.46993328511108	6.06975302713089	5.04878049825253	3.90167504177888	6.69767435237457	7.52688522017391	5.14303902736092	5.83862805123301	6.30875217049306
ENSMUSG00000121111	10.7342125903891	6.569367308923	12.52038018756	12.7670184484037	5.71787078942742	7.12696455732585	14.9978464166412	15.6662023324959	13.1358490437948	17.2488894314166	21.9187037942223	15.5362590383293	9.2393023136715	16.41729167615	-0.820613115255023	0.0151180177375452	0.375274417685871	ENSMUSG00000121111	17	66825757	66831554	+	1429	lncRNA	novel transcript, antisense to KO:Rab12and Rab12	-	11	7	14	14	6	5	16	18	11	18	25	14	0.76378067044973	0.467970061744808	0.896631935982184	0.93552556193052	0.410156170273501	0.535897492802332	1.07990340847649	1.09805132866703	0.964920778004494	1.23558038613684	1.56182231251132
ENSMUSG00000030711	154.182326298316	136.079751399119	171.70807114368	109.431586700603	117.216351183262	149.666255703843	151.853194968492	208.882697766612	117.028473299263	225.193834243494	187.624104478543	299.627852882066	139.714057071471	198.368359606412	-0.506801996611626	0.0151231329442947	0.375274417685871	Sult1a1	7	126272037	126275604	-	1507	protein_coding	sulfotransferase family 1A, phenol-preferring, member 1 [Source:MGI Symbol;Acc:MGI:102896]	-	158	145	192	120	123	105	162	240	98	235	214	270	10.4028429351198	9.19193635831198	11.660210020455	7.60375027774412	7.9730059257313	10.6713655351727	10.3680938642788	13.8829050976792	8.15162186121164	15.2962628979776	12.6772298367574
ENSMUSG00000005198	1104.64805930186	1275.39573897519	1334.31480284568	900.98673050163	1105.4550192893	1264.32351246961	1364.80402391435	1369.92235951937	1289.70154248167	1370.32843816254	1468.5531542129	1422.67743479559	1164.18731056388	1380.9978255144	-0.247089362247919	0.0151280797846055	0.375274417685871	Polr2a	11	69624823	69649463	-	7067	protein_coding	polymerase (RNA) II (DNA directed) polypeptide A [Source:MGI Symbol;Acc:MGI:98086]	-	1132	1359	1492	988	1160	887	1456	1574	1080	1430	1675	1282	15.8934998569311	18.3711618908629	19.3220022487382	13.3500134999972	16.034415218437	19.2235007151349	19.8711701337022	19.4156530257929	19.1566633020299	19.8486820720645	21.159410452352
ENSMUSG00000055805	95.6320758052848	106.986839031032	97.4801028888599	75.6901808012503	121.981243507785	58.4411093700719	100.298097911288	191.475806286061	122.999313773715	149.490375072277	139.402956131254	94.3272870184281	92.7019252340473	132.998972698837	-0.517322585522884	0.015177171863023	0.375291831635206	Fmnl1	11	103061933	103089727	+	4886	protein_coding	formin-like 1 [Source:MGI Symbol;Acc:MGI:1888994]	-	98	114	109	83	128	41	107	220	103	156	159	85	1.99012712855135	2.22896704516109	2.04169766359454	1.62212561142467	2.55909692376404	1.28521073294293	2.11216320694689	3.92510775351733	2.64249980560688	3.13185657432992	2.90514293449046
ENSMUSG00000055216	0.975837508217192	0	0	0	0.95297846490457	0	0.937365401040076	1.7406891480551	2.38833618978088	2.87481490523609	1.75349630353779	5.54866394226048	0.321469328853627	2.54056098165173	-2.80273934628242	0.0151990688477463	1	9430025C20Rik	4	3806635	3808751	-	2115	pseudogene	RIKEN cDNA 9430025C20 gene [Source:MGI Symbol;Acc:MGI:3045277]	-	1	0	0	0	1	0	1	2	2	3	2	5	0.0469135000246148	0	0	0	0.0461870108211846	0	0.0456023040990809	0.0824331677785758	0.118536152311921	0.139136672323841	0.0844196344048672
ENSMUSG00000114951	5.85502504930315	6.569367308923	0.894312870539999	9.1192988917169	3.81191385961828	1.42539291146517	13.1231156145611	10.4441348883306	7.16500856934263	11.4992596209444	15.7814667318401	6.65839673071257	4.61255181526108	10.7785636926219	-1.20505669268623	0.0152169012093501	0.375291831635206	Gm20784	13	120423780	120425025	+	1246	processed_pseudogene	predicted gene, 20784 [Source:MGI Symbol;Acc:MGI:5434140]	-	6	7	1	10	4	1	14	12	6	12	18	6	0.477794795595796	0.53670081720171	0.0734514467162658	0.766375847281995	0.313597200278669	0.122920949793665	1.08369520415232	0.839548073122093	0.603621096644574	0.944700038410668	1.28966913394594
ENSMUSG00000039634	34.1543127876017	33.7853175887469	24.14644750458	31.0056162318375	33.35424627166	21.3808936719775	32.8077890364027	50.4799852935979	51.3492280802888	58.4545697398005	35.9466742225246	34.401716442015	29.6378056760672	43.9066604691049	-0.555751938443335	0.0152533173135336	0.375572238286431	Zfp189	4	49521176	49531517	+	3006	protein_coding	zinc finger protein 189 [Source:MGI Symbol;Acc:MGI:2444707]	zf-C2H2	35	36	27	34	35	15	35	58	43	61	41	31	1.15528005300137	1.14410473607071	0.822040442591022	1.08006475030787	1.13738971258756	0.764268979256021	1.12299087190102	1.68198215093112	1.79312547771252	1.99054311153918	1.21763948726182
ENSMUSG00000074575	0	0	0	1.82385977834338	1.90595692980914	2.85078582293034	2.81209620312023	13.9255131844408	1.19416809489044	5.74962981047218	2.63024445530668	3.32919836535629	1.09676708851381	4.94014168559777	-2.28348378637093	0.015311597886224	1	Kcng1	2	168102037	168123656	-	4508	protein_coding	potassium voltage-gated channel, subfamily G, member 1 [Source:MGI Symbol;Acc:MGI:3616086]	-	0	0	0	2	2	2	3	16	1	6	3	3	0	0	0	0.0423648760298743	0.0433387435167726	0.0679500902586098	0.0641851418608404	0.309398668769632	0.0278065619054695	0.130556371767934	0.0594102240792904
ENSMUSG00000039231	53.6710629519456	62.8782299568344	51.8701464913199	20.0624575617772	52.4138155697513	51.3141448127461	53.4298278592844	60.9241201819286	82.3975985474402	74.7451875361384	72.7700965968181	94.3272870184281	48.7016428907291	73.0990196233396	-0.584435657174774	0.0153800427991035	0.377976500084045	Suv39h1	X	7927410	7940999	-	5270	protein_coding	suppressor of variegation 3-9 1 [Source:MGI Symbol;Acc:MGI:1099440]	-	55	67	58	22	55	36	57	70	69	78	83	85	1.03552426762112	1.21455293091985	1.00724651827156	0.398631778476168	1.01948843145622	1.04625087740885	1.04318515572385	1.15789663089356	1.64123087169262	1.45182649166755	1.40601942330194
ENSMUSG00000028737	983.644208282929	912.203574896165	926.508133879439	662.061099538647	902.470606264628	620.045916487349	1042.35032595657	1013.9514287421	1160.73138823351	1097.22102216511	996.862648561231	916.639283261431	834.488923224859	1037.95934948666	-0.313279097976228	0.0154783406982172	0.377976500084045	Aldh4a1	4	139350177	139377001	+	4907	protein_coding	aldehyde dehydrogenase 4 family, member A1 [Source:MGI Symbol;Acc:MGI:2443883]	-	1008	972	1036	726	947	435	1112	1165	972	1145	1137	826	20.3822761305231	18.9235436292992	19.3224456291771	14.1279911544305	18.8522916056256	13.5774167511034	21.856765226115	20.6962772139002	24.830268106766	22.8886489334853	20.6856060661582
ENSMUSG00000021587	1.95167501643438	3.75392417652743	4.47156435269999	0	6.67084925433199	0	6.56155780728053	16.5365469065235	4.77667237956175	6.70790144555088	8.76748151768893	6.65839673071257	2.8080021333323	8.33475946455302	-1.53508449664025	0.0155062915525808	0.377976500084045	Pcsk1	13	75237945	75282980	+	5604	protein_coding	proprotein convertase subtilisin/kexin type 1 [Source:MGI Symbol;Acc:MGI:97511]	-	2	4	5	0	7	0	7	19	4	7	10	6	0.0354111536588367	0.0681889689235578	0.0816564084657987	0	0.122019752892155	0	0.120475037863471	0.295554679441655	0.0894732198928312	0.122526673432932	0.159303646293981
ENSMUSG00000008307	40.9851753451221	67.5706351774937	67.9677781610399	50.156143904443	64.8025356135108	21.3808936719775	74.051866682166	94.867558569003	66.8734133138645	85.2861755220041	83.2910744180448	63.2547689417694	52.1438603122645	77.937476241142	-0.567639642984828	0.0155115252763755	0.377976500084045	1700109H08Rik	5	3621566	3634356	+	3062	protein_coding	RIKEN cDNA 1700109H08 gene [Source:MGI Symbol;Acc:MGI:1924286]	-	42	72	76	55	68	15	79	109	56	89	95	57	1.3609817789636	2.2463610951199	2.27157354612786	1.71521021601029	2.16937161864885	0.750291493025342	2.48839352723545	3.10315648821587	2.29252480075505	2.85112034779862	2.76976078425832
ENSMUSG00000040430	855.809494706477	977.897247985395	824.556466637879	816.177250808663	1139.76224402587	896.572141311591	1205.45190573754	969.563855466692	1151.17804347438	1139.38497410857	1075.76998222043	1027.61256210664	918.462474245979	1094.82688718571	-0.253192342392261	0.0155157152468116	0.377976500084045	Pitpnc1	11	107098718	107361525	-	6612	protein_coding	phosphatidylinositol transfer protein, cytoplasmic 1 [Source:MGI Symbol;Acc:MGI:1919045]	-	877	1042	922	895	1196	629	1286	1114	964	1189	1227	926	13.1605777507799	15.0552209272995	12.7619333643386	12.9255800606997	17.6696750382062	14.5700737546262	18.7588098753855	14.6870546683893	18.2757576756415	17.6392347084237	16.5666829508653
ENSMUSG00000035621	502.556316731854	456.101787448083	409.595294707319	406.720730570574	523.185177232609	439.021016731272	470.557431322118	571.816385136101	662.763292664193	610.41903154513	501.499942811807	504.928418745703	456.196720570285	553.664083704175	-0.278308003174216	0.0155274107403649	0.377976500084045	Midn	10	79984106	79994202	+	4307	protein_coding	midnolin [Source:MGI Symbol;Acc:MGI:1890222]	-	515	486	458	446	549	308	502	657	555	637	572	455	11.8642575027423	10.7798732979999	9.73215467719479	9.88825912115536	12.4516728139903	10.9526647458591	11.2415450037421	13.2975877005525	16.1528556985768	14.5075905480734	11.8561858962526
ENSMUSG00000020108	46.8402003944252	166.111144811339	75.1222811253599	321.911250877607	170.583145217918	182.450292667542	240.9029080673	219.326832654943	256.746140401444	944.855832187596	116.607504185263	862.262376627278	160.503052515698	440.11693235397	-1.45522546632629	0.0155724057977744	0.378101376317583	Ddit4	10	59785491	59787656	-	1755	protein_coding	DNA-damage-inducible transcript 4 [Source:MGI Symbol;Acc:MGI:1921997]	-	48	177	84	353	179	128	257	252	215	986	133	777	2.71376553988541	9.63492646538865	4.38046850091809	19.2069071177674	9.96336723175965	11.170607658514	14.1238520823794	12.5171594765314	15.3565105014354	55.1100142635164	6.76547608544647
ENSMUSG00000110462	0	0	0.894312870539999	0	0	0	0.937365401040076	0.870344574027551	2.38833618978088	2.87481490523609	4.38374075884447	1.1097327884521	0.14905214509	2.09405576956353	-3.02959384623723	0.0156293682897334	1	Gm35572	8	72204670	72233966	-	2310	lncRNA	predicted gene, 35572 [Source:MGI Symbol;Acc:MGI:5594731]	-	0	0	1	0	0	0	1	1	2	3	5	1	0	0	0.0396192651984706	0	0	0	0.0417527589478598	0.0377372618726597	0.108529853740136	0.127391368815984	0.193233254076076
ENSMUSG00000031066	34.1543127876017	17.8311398385053	33.98388908052	21.8863173401206	19.0595692980914	25.657072406373	41.2440776457634	55.7020527377633	20.3008576131374	39.2891370382266	45.5909038919824	36.6211820189191	25.4287167918687	39.7913684909654	-0.656505541795052	0.015713884005227	0.379245956802998	Usp11	X	20570145	20586778	+	4732	protein_coding	ubiquitin specific peptidase 11 [Source:MGI Symbol;Acc:MGI:2384312]	-	35	19	38	24	20	18	44	64	17	41	52	33	0.73389092124305	0.383584565464113	0.734949091107725	0.484313257335604	0.412872053621325	0.582601661448081	0.896819615270598	1.1790103117612	0.450334674173195	0.849903954674686	0.98103036684777
ENSMUSG00000105006	15.6134001314751	15.0156967061097	12.52038018756	17.3266678942621	12.3887200437594	25.657072406373	28.1209620312023	20.0179252026337	45.3783876058366	24.9150625120461	17.5349630353779	26.6335869228503	16.4203228949232	27.1001478849911	-0.732784513175219	0.0157721637959866	0.379245956802998	Gm9484	5	97144065	97145223	-	1159	lncRNA	predicted gene 9484 [Source:MGI Symbol;Acc:MGI:3779894]	-	16	16	14	19	13	18	30	23	38	26	20	24	1.36976086353146	1.31882996323595	1.10551081666828	1.56541689461208	1.0956961712929	2.37866355649035	2.4965195816106	1.72992297091839	4.10990101868382	2.20049629309405	1.54053086079633
ENSMUSG00000057948	10.7342125903891	5.63088626479114	9.83744157593999	6.38350922420183	8.57680618414113	4.27617873439551	16.8725772187214	41.7765395533224	4.77667237956175	4.79135817539349	12.2744741247645	31.0725180766587	7.57317242897645	18.594023254737	-1.28831781127324	0.0158078622156248	0.379245956802998	Unc13d	11	115952921	115968787	-	4679	protein_coding	unc-13 homolog D [Source:MGI Symbol;Acc:MGI:1917700]	-	11	6	11	7	9	3	18	48	4	5	14	28	0.233264068833653	0.122504054877415	0.215158266444355	0.142858092327283	0.187896933315078	0.0982001518120794	0.371036485798677	0.89427390391975	0.107161343081732	0.104820852733819	0.267115342458658
ENSMUSG00000042474	0	4.69240522065929	0.894312870539999	0	0.95297846490457	0	1.87473080208015	81.8123899585898	1.19416809489044	0	0	63.2547689417694	1.08994942601731	24.6893429662216	-4.48313727801594	0.0158323320046706	0.379245956802998	Fcmr	1	130793406	130808528	+	1736	protein_coding	Fc fragment of IgM receptor [Source:MGI Symbol;Acc:MGI:1916419]	-	0	5	1	0	1	0	2	94	1	0	0	57	0	0.275151916652951	0.052719183530223	0	0.0562704653725838	0	0.111116213328982	4.72020106165284	0.0722073623674289	0	0
ENSMUSG00000030161	502.556316731854	537.749638287554	476.668759997819	383.01055345211	500.313694074899	591.538058258045	663.654703936374	594.445344060817	735.60754645251	690.913848891741	501.499942811807	536.000936822362	498.639503467047	620.353720495935	-0.316320154804981	0.0159044717076456	0.379245956802998	Gabarapl1	6	129510123	129519309	+	2013	protein_coding	gamma-aminobutyric acid (GABA) A receptor-associated protein-like 1 [Source:MGI Symbol;Acc:MGI:1914980]	-	515	573	533	420	525	415	708	683	616	721	572	483	25.3846781243473	27.1933746396777	24.2327013861466	19.9234877496082	25.4768515353069	31.5753571429738	33.9224054664907	29.5773522972436	38.3590761743823	35.1335649406706	25.3674081744462
ENSMUSG00000036054	607.946767619311	636.290147921399	713.661670690919	679.387767432909	601.329411354784	801.070816243425	729.270282009179	786.791494920906	757.102572160538	830.821507613231	784.689595833159	790.129745377892	673.281096877124	779.800866319151	-0.214520441423879	0.0159223533840051	0.379245956802998	Sugp2	8	70686876	70732565	+	14428	protein_coding	SURP and G patch domain containing 2 [Source:MGI Symbol;Acc:MGI:2678085]	-	623	678	798	745	631	562	778	904	634	867	895	712	4.28440107706776	4.4892709608519	5.06191856678381	4.93071602270902	4.27221847079112	5.96587475290501	5.2008056089489	5.46191154234564	5.50825866359087	5.89445549680224	5.53784434626536
ENSMUSG00000027221	16.5892376396923	23.4620261032964	17.8862574108	25.5340368968073	14.2946769735686	48.4633589898158	27.1835966301622	117.496517493719	21.4950257080279	15.3323461612592	32.439681615449	120.960873941278	24.3715990023301	55.8180069249827	-1.20797998360725	0.0159399602896701	0.379245956802998	Chst1	2	92430052	92445595	+	2680	protein_coding	carbohydrate sulfotransferase 1 [Source:MGI Symbol;Acc:MGI:1924219]	-	17	25	20	28	15	34	29	135	18	16	37	109	0.629393616934711	0.891163670353586	0.682988825436322	0.997661214924412	0.546747357575404	1.94306832726075	1.04366317981982	4.39118101305557	0.841916290767693	0.585620023810792	1.23251091237927
ENSMUSG00000097595	0.975837508217192	0.938481044131857	1.78862574108	1.82385977834338	0.95297846490457	0	3.74946160416031	2.61103372208265	5.97084047445219	0.958271635078697	3.50699260707557	11.097327884521	1.07996375611283	4.64898798789506	-2.00918693780226	0.0159536511515672	1	1500002F19Rik	7	132476468	132532926	-	1239	lncRNA	RIKEN cDNA 1500002F19 gene [Source:MGI Symbol;Acc:MGI:1923933]	-	1	1	2	2	1	0	4	3	5	1	4	10	0.0800823668701052	0.0771047178869285	0.147732853282433	0.154141130865757	0.078842233968366	0	0.311376507407768	0.21107282064369	0.505859487771818	0.0791697772302725	0.288212311164317
ENSMUSG00000028868	476.20870400999	507.718244875335	429.270177859199	379.362833895423	432.652223066675	313.586440522337	510.864143566842	589.223276616652	409.59965654742	544.2982887247	574.270039408625	542.659333553075	423.13310403816	528.485789736219	-0.319382590208705	0.0159827955500351	0.379245956802998	Wasf2	4	132857816	132927067	+	6258	protein_coding	WASP family, member 2 [Source:MGI Symbol;Acc:MGI:1098641]	-	488	541	480	416	454	220	545	677	343	568	655	489	7.73735405008077	8.25874325581501	7.0197892700646	6.347717979814	7.08680563448541	5.38432258827731	8.39959026484629	9.43051641495627	6.87052245237469	8.90314622329159	9.34393017193374
ENSMUSG00000014030	2.92751252465158	0	4.47156435269999	0	1.90595692980914	2.85078582293034	4.68682700520038	111.404105475527	0	0	0.876748151768893	69.913165672482	2.02596993834851	31.1468077174963	-3.9479701123406	0.0159870129182321	0.379245956802998	Pax5	4	44524757	44710487	-	8853	protein_coding	paired box 5 [Source:MGI Symbol;Acc:MGI:97489]	PAX	3	0	5	0	2	2	5	128	0	0	1	63	0.0336231963917521	0	0.0516889769617458	0	0.0220683447163234	0.0346005881493068	0.0544724235680313	1.26038106749215	0	0	0.0100840125814015
ENSMUSG00000041187	105.390450887457	91.0326612807902	97.4801028888599	67.4828117987051	131.511028156831	78.3966101305843	153.727925770573	172.328225657455	93.1451114014541	112.117781304208	113.977259729956	150.923659229485	95.2156108572045	132.703327182188	-0.478332750071068	0.0160348073766656	0.379245956802998	Prkd2	7	16576827	16604389	+	5051	protein_coding	protein kinase D2 [Source:MGI Symbol;Acc:MGI:2141917]	-	108	97	109	74	138	55	164	198	78	117	130	136	2.12155645924025	1.83462211637393	1.9750019371061	1.39898868783982	2.6688978119935	1.667743553625	3.13158091463219	3.41719834395508	1.9357462925062	2.27216163465294	2.29768149669553
ENSMUSG00000091575	0.975837508217192	0	2.68293861162	0	4.76489232452285	5.70157164586068	7.49892320832061	42.64688412735	0	2.87481490523609	1.75349630353779	18.8654574036856	2.35420668170345	12.2732626580217	-2.4285463417392	0.0162754916781193	0.38236915063698	2010016I18Rik	3	106389298	106393229	-	3697	lncRNA	RIKEN cDNA 2010016I18 gene [Source:MGI Symbol;Acc:MGI:1916456]	-	1	0	3	0	5	4	8	49	0	3	2	17	0.0268385319318529	0	0.0742660286246691	0	0.132114590055187	0.165712202805417	0.208707326306857	1.1553910390496	0	0.0795980692358461	0.0482952466232876
ENSMUSG00000032401	0	1.87696208826371	0	0.91192988917169	0.95297846490457	2.85078582293034	14.0604810156011	1.7406891480551	0	0.958271635078697	1.75349630353779	21.0849229805898	1.09877604421172	6.59964351381042	-2.65583710517251	0.0162973622092679	1	Lctl	9	64024429	64045400	+	2604	protein_coding	lactase-like [Source:MGI Symbol;Acc:MGI:2183549]	-	0	2	0	1	1	2	15	2	0	1	2	19	0	0.0733738444407868	0	0.036670672262418	0.0375136435817225	0.117634027221894	0.555581066644909	0.0669532065482672	0	0.03766949077892	0.0685666385431237
ENSMUSG00000030825	11.7100500986063	18.7696208826371	10.73175444648	11.855088559232	11.4357415788548	9.97775038025618	15.9352118176813	21.7586143506888	15.5241852335757	15.3323461612592	27.1791927048357	31.0725180766587	12.4133343243444	21.1336780574499	-0.759528252141858	0.0163198570461932	0.38236915063698	Hsd17b14	7	45204317	45217176	+	2046	protein_coding	hydroxysteroid (17-beta) dehydrogenase 14 [Source:MGI Symbol;Acc:MGI:1913315]	-	12	20	12	13	12	7	17	25	13	16	31	28	0.581947522299474	0.933848929246378	0.536777141398634	0.606732941069099	0.572935647429944	0.524006121261166	0.801383599160535	1.06516464963152	0.79646908793164	0.76708781222528	1.35263277853253
ENSMUSG00000049892	2.92751252465158	15.0156967061097	3.57725148215999	3.64771955668676	8.57680618414113	12.8285362031865	26.2462312291221	44.3875732754051	3.58250428467131	15.3323461612592	4.38374075884447	32.1822508651108	7.76225377615595	21.0191077624022	-1.45780296210227	0.0165056778669292	0.38490429448152	Rasd1	11	59854007	59855770	-	1611	protein_coding	RAS, dexamethasone-induced 1 [Source:MGI Symbol;Acc:MGI:1270848]	-	3	16	4	4	9	9	28	51	3	16	5	29	0.18477104758298	0.948804424202651	0.2272389884754	0.237096041145466	0.545729206071539	0.855639684038584	1.6763305082232	2.75966903862076	0.233430132346102	0.974215806215346	0.277075615714299
ENSMUSG00000028756	11844.7156747403	11258.0186054058	10432.1596348491	9681.04770344667	9900.49327189358	8136.14273864319	11445.2315466993	10968.0823218952	13845.1848921597	14436.3621824606	12320.9417768083	10973.0378122143	10208.7629381631	12331.4734220396	-0.272395275772007	0.0165307346212804	0.38490429448152	Pink1	4	138040720	138053618	-	2673	protein_coding	PTEN induced putative kinase 1 [Source:MGI Symbol;Acc:MGI:1916193]	-	12138	11996	11665	10616	10389	5708	12210	12602	11594	15065	14053	9888	450.563888468727	428.735807916575	399.396432071743	379.246693208122	379.668892336709	327.061146895664	440.568926823898	410.982076399359	543.707769743328	552.841843559243	469.346874980683
ENSMUSG00000022357	186.384964069484	351.930391549446	304.0663759836	217.039313622862	263.975034778566	236.615223303218	344.950467582748	272.417851670623	302.124528007281	405.348901638289	348.06901625225	375.089682496808	260.001883884529	341.333407941333	-0.391253011765111	0.0166352210188721	0.38670194872573	Klhl38	15	58177969	58187565	-	2212	protein_coding	kelch-like 38 [Source:MGI Symbol;Acc:MGI:3045310]	-	191	375	340	238	277	166	368	313	253	423	397	338	8.56754612904319	16.1956507903319	14.0673466938874	10.2742868336248	12.2327718013766	11.4938867864026	16.0457438184433	12.3350689203387	14.3372745075378	18.7579759209106	16.0224611496878
ENSMUSG00000101609	35.1301502958189	40.3546848976699	19.67488315188	21.8863173401206	22.8714831577097	25.657072406373	34.6825198384828	55.7020527377633	51.3492280802888	41.205680308384	49.097896499058	24.4141213459461	27.595765208262	42.7419164683205	-0.634143596640352	0.0166595170974873	0.38670194872573	Kcnq1ot1	7	142757195	142850286	-	93092	lncRNA	KCNQ1 overlapping transcript 1 [Source:MGI Symbol;Acc:MGI:1926855]	-	36	43	22	24	24	18	37	64	43	43	56	22	0.0383705784801505	0.0441274014401011	0.0216286153201809	0.0246183381355227	0.0251842550303284	0.0296144788163571	0.0383342103217632	0.0599307866976111	0.0579011642891315	0.0453092448491517	0.0537031189517492
ENSMUSG00000005540	0	6.569367308923	5.36587722323999	0.91192988917169	0.95297846490457	1.42539291146517	2.81209620312023	153.180645028849	0	0	2.63024445530668	39.9503803842754	2.53759096628407	33.0955610119252	-3.69865603181217	0.0168299449873139	0.387222762001992	Fcer2a	8	3731737	3744175	-	3092	protein_coding	Fc receptor, IgE, low affinity II, alpha polypeptide [Source:MGI Symbol;Acc:MGI:95497]	-	0	7	6	1	1	1	3	176	0	0	3	36	0	0.216277237462268	0.177594765734412	0.0308830629273404	0.0315929909077637	0.0495341214239672	0.0935791136832692	4.96198615360561	0	0	0.0866174935800263
ENSMUSG00000113399	18.5409126561266	17.8311398385053	22.3578217635	10.0312287808886	13.341698508664	8.55235746879101	33.7451544374427	20.0179252026337	8.35917666423306	43.1222235785414	48.2211483472891	21.0849229805898	15.1091931694126	29.0917585351216	-0.941395519828601	0.0168368950200266	0.387222762001992	Gm48199	13	52334271	52336456	+	2186	lncRNA	predicted gene, 48199 [Source:MGI Symbol;Acc:MGI:6097585]	-	19	19	25	11	14	6	36	23	7	45	55	19	0.862405763261275	0.830339507674375	1.04666631528439	0.480509943405628	0.625616372559596	0.420382900575224	1.58836204670815	0.91719154771016	0.401401586225524	2.01926392016187	2.24613768804807
ENSMUSG00000020622	0	0	0	0	0	0	1.87473080208015	0.870344574027551	0	1.91654327015739	3.50699260707557	3.32919836535629	0	1.91630160311616	-3.38545522275485	0.0169052784907833	1	Nt5c1b	12	10419973	10440175	+	2741	protein_coding	5'-nucleotidase, cytosolic IB [Source:MGI Symbol;Acc:MGI:1918131]	-	0	0	0	0	0	0	2	1	0	2	4	3	0	0	0	0	0	0	0.0703749530606028	0.0318033837744779	0	0.0715734067773132	0.130279114751035
ENSMUSG00000059213	8.78253757395473	0.938481044131857	9.83744157593999	7.29543911337352	6.67084925433199	4.27617873439551	16.8725772187214	93.9972139949755	4.77667237956175	5.74962981047218	5.26048891061336	5.54866394226048	6.3001545493546	22.0342077094341	-1.80665162072735	0.0169956584729259	0.389798115966369	Ddn	15	98701658	98707371	-	3781	protein_coding	dendrin [Source:MGI Symbol;Acc:MGI:108101]	-	9	1	11	8	7	3	18	108	4	6	6	5	0.236180500652881	0.0252665288182768	0.266259066038915	0.20204269890788	0.180851281461951	0.121523012517514	0.459158877823859	2.49000055329044	0.132612516339441	0.155659382155474	0.141666908304386
ENSMUSG00000027603	18.5409126561266	18.7696208826371	22.3578217635	32.8294760101809	31.4482893418508	18.5301078490472	34.6825198384828	45.2579178494326	33.4367066569323	28.7481490523609	47.3444001955202	27.7433197113024	23.7460380838904	36.2021688840052	-0.60558372416015	0.0170506335897651	0.389798115966369	Ggt7	2	155332299	155360157	-	3264	protein_coding	gamma-glutamyltransferase 7 [Source:MGI Symbol;Acc:MGI:1913385]	-	19	20	25	36	33	13	37	52	28	30	54	25	0.577579350027312	0.585372214840101	0.700984241792794	1.05320327836033	0.987629417973217	0.610010277192949	1.09332362355195	1.38878673288722	1.07532336702083	0.901574944745475	1.47695564420648
ENSMUSG00000102748	26.3476127218642	21.5850640150327	15.20331879918	11.855088559232	20.012547762996	25.657072406373	29.9956928332824	34.813782961102	25.0775299926992	20.1237043366526	31.5629334636801	52.1574410572485	20.1101173774463	32.2885141074442	-0.694751252818305	0.0171862512552222	0.390383005395724	Pcdhgb2	18	37822881	37974926	+	4882	protein_coding	protocadherin gamma subfamily B, 2 [Source:MGI Symbol;Acc:MGI:1935170]	-	27	23	17	13	21	18	32	40	21	21	36	47	0.54874957372094	0.450072336260508	0.318690812032762	0.254276033885165	0.42019583892317	0.564701159764916	0.632192532041335	0.714240679441573	0.539203523651575	0.421941506299562	0.658307144980191
ENSMUSG00000022014	2.92751252465158	4.69240522065929	2.68293861162	1.82385977834338	3.81191385961828	7.12696455732585	0.937365401040076	60.9241201819286	8.35917666423306	1.91654327015739	1.75349630353779	16.6459918267814	3.84426575870306	15.0894489412797	-2.00054196690342	0.0172073600762071	0.390383005395724	Epsti1	14	78141679	78240097	+	2321	protein_coding	epithelial stromal interaction 1 (breast) [Source:MGI Symbol;Acc:MGI:1915168]	-	3	5	3	2	4	5	1	70	7	2	2	15	0.128249098516235	0.205800830378941	0.118294488507282	0.0822838695142926	0.168350758960458	0.32994291995456	0.0415548785736993	2.62908886032274	0.378054229853079	0.0845250788352501	0.0769269826653572
ENSMUSG00000041417	372.769928138967	451.409382227423	319.26969478278	352.916867109444	452.664770829671	182.450292667542	392.756103035792	500.448130065842	509.909776518217	528.965942563441	415.578623938455	589.268110668063	355.246822625971	489.487781131635	-0.459162871710661	0.017225672227226	0.390383005395724	Pik3r1	13	101817071	101904725	-	10079	protein_coding	phosphoinositide-3-kinase regulatory subunit 1 [Source:MGI Symbol;Acc:MGI:97583]	-	382	481	357	387	475	128	419	575	427	552	474	531	3.76057387388501	4.55910810270623	3.2416727285666	3.66651420092343	4.60369339678863	1.94507554724596	4.00953247921858	4.9731638141046	5.31057604095929	5.37220234165551	4.19840895362751
ENSMUSG00000030972	1.95167501643438	0.938481044131857	0	2.73578966751507	4.76489232452285	1.42539291146517	2.81209620312023	13.9255131844408	3.58250428467131	4.79135817539349	0	28.8530524997545	1.96937182734489	8.99408739123005	-2.17944123611631	0.0172496921417047	0.390383005395724	Acsm5	7	119118686	119144774	+	3799	protein_coding	acyl-CoA synthetase medium-chain family member 5 [Source:MGI Symbol;Acc:MGI:2444086]	-	2	1	0	3	5	1	3	16	3	5	0	26	0.0522358792061386	0.0251468137567529	0	0.075407025984209	0.128567422857075	0.0403157418907361	0.0761638903681675	0.367141142093578	0.098988139828789	0.12910154512807	0
ENSMUSG00000066687	1073.42125903891	567.781031699774	533.010470841839	538.038634611297	612.765152933639	374.878335715339	489.30473934292	623.166715003726	1135.65385824081	1501.61165216832	792.580329199079	1400.48277902654	616.649147473467	990.466678830232	-0.682835184069318	0.0172606823992907	0.390383005395724	Zbtb16	9	48565597	48747522	-	5283	protein_coding	zinc finger and BTB domain containing 16 [Source:MGI Symbol;Acc:MGI:103222]	ZBTB	1100	605	596	590	643	263	522	716	951	1567	904	1262	20.6595225832418	10.9402443695726	10.3248570044759	10.6642729579952	11.8894178366867	7.62463551116495	9.52987162493059	11.814484506323	22.5647802380151	29.0950504826194	15.2760708117291
ENSMUSG00000055003	13.6617251150407	35.6622796770106	13.4146930581	32.8294760101809	20.012547762996	7.12696455732585	38.4319814426431	35.6841275351296	32.2425385620418	28.7481490523609	42.9606594366758	33.2919836535629	20.451281030109	35.2265732804023	-0.765123942866229	0.0173562014908701	0.391239095832605	Lrtm2	6	119292094	119307727	-	4102	protein_coding	leucine-rich repeats and transmembrane domains 2 [Source:MGI Symbol;Acc:MGI:2141485]	-	14	38	15	36	21	5	41	41	27	30	49	30	0.338641817583824	0.884993741480343	0.334667854492201	0.83804375928038	0.500096559147468	0.186688814533041	0.964018478779084	0.871305722076939	0.825086174765023	0.717391667393766	1.0664101428021
ENSMUSG00000006127	460.595303878515	479.563813551379	481.140324350519	372.979324671221	436.464136926293	498.887519012809	575.542356238607	510.892264954172	472.890565576613	543.340017089621	540.953609641407	538.220402399266	454.938403731789	530.306535983281	-0.22388573549926	0.0173768081243425	0.391239095832605	Inpp5k	11	75521814	75539697	+	5728	protein_coding	inositol polyphosphate 5-phosphatase K [Source:MGI Symbol;Acc:MGI:1194899]	-	472	511	538	409	458	350	614	587	396	567	617	485	8.17611885554687	8.52256161505467	8.59602486092097	6.81836349575361	7.8107492618989	9.35855904417201	10.3386187370998	8.93341392832933	8.66609366334902	9.70981105296272	9.61625558788438
ENSMUSG00000029648	896.794670051599	927.219271602275	919.353630915119	925.608837509266	1225.53030586728	630.023666867605	1218.5750213521	1114.04105475527	1056.83876397804	1537.06770266623	1230.07765693176	974.34538826094	920.75506380219	1188.49093132405	-0.367423856127226	0.0174763019234353	0.392301118775319	Flt1	5	147498414	147662821	-	13504	protein_coding	FMS-like tyrosine kinase 1 [Source:MGI Symbol;Acc:MGI:95558]	-	919	988	1028	1015	1286	442	1300	1280	885	1604	1403	878	6.75244862969072	6.98951070174479	6.9670524793768	7.17733908693029	9.30269467286966	5.01307024005959	9.28491818131094	8.26285070387146	8.21508465986545	11.6512538356965	9.2751103396442
ENSMUSG00000042873	11.7100500986063	8.44632939718671	9.83744157593999	6.38350922420183	5.71787078942742	9.97775038025618	14.9978464166412	14.7958577584684	15.5241852335757	10.5409879858657	14.0279704283023	22.1946557690419	8.67882524426974	15.3469172653159	-0.823826564918049	0.0175573972097838	0.39301617945938	Lhfpl4	6	113145051	113172345	-	5813	protein_coding	lipoma HMGIC fusion partner-like protein 4 [Source:MGI Symbol;Acc:MGI:3057108]	-	12	9	11	7	6	7	16	17	13	11	16	20	0.204827908244405	0.147908947042343	0.173185193306922	0.114989336659101	0.100828000571277	0.184434289368716	0.265470836179752	0.254935880567581	0.280333004284902	0.185619283308341	0.245721695188432
ENSMUSG00000121135	161.013188855837	115.433168428218	128.78105335776	187.857557169368	110.54550192893	172.472542287285	133.105886947691	162.754435343152	200.620239941594	342.102973723095	206.03581566569	215.288160959706	146.017168671233	209.984585430155	-0.525686912948377	0.0176777044974995	0.394112435134812	Hmga2-ps1	1	176662183	176663734	-	1552	lncRNA	high mobility group AT-hook 2, pseudogene 1 [Source:NCBI gene (formerly Entrezgene);Acc:15365]	-	165	123	144	206	116	121	142	187	168	357	235	194	10.5487362571456	7.57121629627207	8.49159302552788	12.6746318928449	7.30123790906536	11.9409148947111	8.82457473587434	10.5034568370701	13.5690288786958	22.5635395449909	13.5176123679379
ENSMUSG00000097587	0.975837508217192	2.81544313239557	0.894312870539999	0	0	0	6.56155780728053	0.870344574027551	1.19416809489044	4.79135817539349	3.50699260707557	7.76812951916467	0.780932251858794	4.11542512963871	-2.33679847112877	0.0177419581216772	1	4930578M01Rik	15	98881229	98894327	+	6788	lncRNA	RIKEN cDNA 4930578M01 gene [Source:MGI Symbol;Acc:MGI:1923201]	-	1	3	1	0	0	0	7	1	1	5	4	7	0.0146172735050177	0.0422213076584728	0.0134826904255255	0	0	0	0.0994611243645983	0.0128422326054573	0.0184667031629135	0.0722535017592131	0.0526068140148185
ENSMUSG00000003477	175.650751479095	172.680512120262	133.25261771046	205.18422506363	202.031434559769	143.964684057982	178.099426197615	212.364076062722	224.503601839402	236.693093864438	201.652074906845	254.12880855553	172.127370831866	217.906846904425	-0.335379328065512	0.017788981290865	0.394810706433282	Inmt	6	55147611	55152028	-	1600	protein_coding	indolethylamine N-methyltransferase [Source:MGI Symbol;Acc:MGI:102963]	-	180	184	149	225	212	101	190	244	188	247	230	229	11.1624809121068	10.986265728119	8.52284680541351	13.4283417990942	12.9433324450017	9.66819365483348	11.4533036888848	13.2938939261912	14.7288577757081	15.142852771945	12.8331034863274
ENSMUSG00000001741	29.2751252465158	26.277469235692	30.40663759836	12.7670184484037	27.6363754822325	2.85078582293034	36.557250640563	63.5351539040112	21.4950257080279	47.9135817539349	36.8234223742935	35.5114492304671	21.5355686390224	40.3059806018829	-0.889853264574603	0.0178049678506544	0.394810706433282	Il16	7	83292033	83394934	-	7865	protein_coding	interleukin 16 [Source:MGI Symbol;Acc:MGI:1270855]	-	30	28	34	14	29	2	39	73	18	50	42	32	0.378469367649308	0.340103861784275	0.395638536387525	0.169976608772881	0.360188214712951	0.0389471083135172	0.47825887522094	0.809108006304718	0.286883109886512	0.623594113085236	0.476732112154123
ENSMUSG00000032053	1.95167501643438	0	0	0	0	0	1.87473080208015	49.6096407195704	0	0	0.876748151768893	16.6459918267814	0.325279169405731	11.5011852500335	-5.00250997297913	0.0178250649053239	0.394810706433282	Pou2af1	9	51125008	51151380	+	2549	protein_coding	POU domain, class 2, associating factor 1 [Source:MGI Symbol;Acc:MGI:105086]	-	2	0	0	0	0	0	2	57	0	0	1	15	0.0778517477850611	0	0	0	0	0	0.075675851839589	1.9493390626807	0	0	0.0350230535045693
ENSMUSG00000024399	0.975837508217192	0	0	0	0	5.70157164586068	9.37365401040076	100.959970587196	0	0	0.876748151768893	85.4494247108113	1.11290152567964	32.7766329100295	-4.94778381374174	0.0180654108785658	0.396875213345093	Ltb	17	35413415	35415296	+	1516	protein_coding	lymphotoxin B [Source:MGI Symbol;Acc:MGI:104796]	-	1	0	0	0	0	4	10	116	0	0	1	77	0.0654499027388261	0	0	0	0	0.40411478480978	0.636206287398128	6.67023528456326	0	0	0.0588877067171155
ENSMUSG00000062202	205.901714233828	203.650386576613	171.70807114368	163.235450161733	142.946769735686	186.726471401937	193.097272614256	182.772360545786	261.522812781006	237.651365499517	226.201023156374	238.5925495172	179.028143875579	223.30623068569	-0.317306682617516	0.0180804420009351	0.396875213345093	Btbd9	17	30434498	30795462	-	18201	protein_coding	BTB (POZ) domain containing 9 [Source:MGI Symbol;Acc:MGI:1916625]	-	211	217	192	179	150	131	206	210	219	248	258	215	1.15025839725755	1.1389816914034	0.96543797048655	0.939112525260659	0.805056270700556	1.1023512417461	1.09161408015651	1.00578790914934	1.50827338356676	1.3365560018186	1.26545964248404
ENSMUSG00000015468	285.920389907637	202.711905532481	165.4478810499	363.860025779504	257.304185524234	208.107365073915	268.086504697462	336.823350148662	314.066208956185	387.141740571794	306.861853119113	396.174605477398	247.225292144612	334.859043828436	-0.436078880381119	0.0181033957297504	0.396875213345093	Notch4	17	34783242	34807477	+	8061	protein_coding	notch 4 [Source:MGI Symbol;Acc:MGI:107471]	-	293	216	185	399	270	146	286	387	263	404	350	357	3.60650805083162	2.55986515565952	2.10039610253894	4.72654531670553	3.27193803863509	2.77400911830596	3.42195481038247	4.18508621713207	4.08976194285725	4.91612790116317	3.87617134153349
ENSMUSG00000026109	15.6134001314751	11.2617725295823	22.3578217635	13.6789483375754	20.9655262279005	11.4031432917214	20.6220388228817	34.813782961102	16.7183533284661	29.7064206874396	26.3024445530668	25.5238541343982	15.8801020469591	25.6144824145591	-0.684533081952348	0.018103544243284	0.396875213345093	Tmeff2	1	50939806	51226429	+	6707	protein_coding	transmembrane protein with EGF-like and two follistatin-like domains 2 [Source:MGI Symbol;Acc:MGI:1861735]	-	16	12	25	15	22	8	22	40	14	31	30	23	0.23670088576606	0.170924846510042	0.341137999882463	0.21356142218131	0.3204236787699	0.182686152906404	0.316367259539322	0.519893096322314	0.261656140596092	0.453381835938205	0.399316072982617
ENSMUSG00000117886	7.80670006573754	3.75392417652743	2.68293861162	1.82385977834338	1.90595692980914	2.85078582293034	14.0604810156011	10.4441348883306	7.16500856934263	7.66617308062958	6.13723706238225	4.43893115380838	3.47069423082797	8.31866096168243	-1.27028560684847	0.0181760198062178	0.397793253708747	Gm2106	19	3303518	3305067	-	1550	processed_pseudogene	predicted gene 2106 [Source:MGI Symbol;Acc:MGI:3780274]	-	8	4	3	2	2	2	15	12	6	8	7	4	0.512113819623537	0.246536117321044	0.177136456661549	0.123213458801725	0.126045842434588	0.197625165732783	0.933376191963447	0.674888322006534	0.485233475109122	0.506277956068685	0.403171834633567
ENSMUSG00000019828	6.83086255752034	5.63088626479114	8.94312870539999	4.55964944585845	10.4827631139503	2.85078582293034	15.9352118176813	11.3144794623582	9.5533447591235	12.4575312560231	16.658214883609	9.98759509606886	6.54967931840842	12.651062879144	-0.929443204615782	0.0182250060218679	0.397793253708747	Grm1	10	10561803	10958100	-	7648	protein_coding	glutamate receptor, metabotropic 1 [Source:MGI Symbol;Acc:MGI:1351338]	-	7	6	10	5	11	2	17	13	8	13	19	9	0.0908151631621891	0.0749472375485652	0.11966592914287	0.0624283672668257	0.140499582473177	0.0400521714024337	0.214386878122706	0.148175990328971	0.131121319110729	0.16673478057636	0.221783669492651
ENSMUSG00000106353	18.5409126561266	14.0772156619779	15.20331879918	26.445966785979	16.2006339033777	19.9555007605124	29.0583274322424	23.4993034987439	20.3008576131374	27.7898774172822	36.8234223742935	31.0725180766587	18.4039247611923	28.090717735393	-0.619094544716741	0.018409771503893	0.398310460099204	Gm43726	3	138285548	138286322	-	775	processed_pseudogene	predicted gene 43726 [Source:MGI Symbol;Acc:MGI:5663863]	-	19	15	17	29	17	14	31	27	17	29	42	28	2.4325406432118	1.84902087990783	2.00754650883089	3.57319030525002	2.14277932138799	2.76675232025896	3.85795492678225	3.0369974490294	2.74965635895169	3.67051518149796	4.83806201560281
ENSMUSG00000031373	9.75837508217192	22.5235450591646	5.36587722323999	10.9431586700603	11.4357415788548	38.4856086095596	29.9956928332824	50.4799852935979	16.7183533284661	12.4575312560231	9.64422966945782	147.594460864129	16.4187177038419	44.4817088741593	-1.45227849131406	0.0184203204485926	0.398310460099204	Car5b	X	162759818	162810993	-	6354	protein_coding	carbonic anhydrase 5b, mitochondrial [Source:MGI Symbol;Acc:MGI:1926249]	-	10	24	6	12	12	27	32	58	14	13	11	133	0.156156834359554	0.360841342632311	0.0864216266368906	0.180340756508662	0.184486360503882	0.650819419729065	0.485735590403808	0.795725266871097	0.276192592851431	0.200690525943972	0.154550109728457
ENSMUSG00000015966	0	0.938481044131857	2.68293861162	0	0.95297846490457	0	2.81209620312023	3.4813782961102	8.35917666423306	0.958271635078697	2.63024445530668	5.54866394226048	0.762399686776071	3.96497186601822	-2.26973854023588	0.0184361969159252	1	Il17rb	14	29718092	29730853	-	3707	protein_coding	interleukin 17 receptor B [Source:MGI Symbol;Acc:MGI:1355292]	-	0	1	3	0	1	0	3	4	7	1	3	5	0	0.0257709051691137	0.0740656886499599	0	0.02635163957022	0	0.0780541191013403	0.0940632046677571	0.236704577148367	0.026461115184329	0.0722474481115299
ENSMUSG00000026581	1.95167501643438	3.75392417652743	0.894312870539999	0.91192988917169	7.62382771923656	2.85078582293034	12.185750213521	133.162719826215	0	0	0	66.5839673071257	2.9977425824734	35.3220728911437	-3.56001419259001	0.0184631649260392	0.398352745418644	Sell	1	163889551	163911750	+	5911	protein_coding	selectin, lymphocyte [Source:MGI Symbol;Acc:MGI:98279]	-	2	4	1	1	8	2	13	153	0	0	0	60	0.0335720022169042	0.0646474339109487	0.015483082830057	0.0161546998090571	0.132208462712645	0.0518218587186285	0.212118990222336	2.25638309315752	0	0	0
ENSMUSG00000114035	6.83086255752034	11.2617725295823	9.83744157593999	5.47157933503014	8.57680618414113	1.42539291146517	11.2483848124809	15.6662023324959	21.4950257080279	20.1237043366526	11.3977259729956	7.76812951916467	7.23397584894651	14.6165287803029	-0.971150385021321	0.0185558494731697	0.399777245474395	Gm31126	13	50422012	50430706	+	533	lncRNA	predicted gene, 31126 [Source:MGI Symbol;Acc:MGI:5590285]	-	7	12	11	6	9	1	12	18	18	21	13	7	1.30310387967059	2.15083104229428	1.8887908605875	1.07493918091561	1.64947420446763	0.287353664996072	2.17145680681927	2.94393123576959	4.23327515808146	3.86476253987704	2.17740886300359
ENSMUSG00000116288	0.975837508217192	0	0	0	0.95297846490457	0	5.62419240624046	2.61103372208265	2.38833618978088	1.91654327015739	2.63024445530668	0	0.321469328853627	2.52839167392801	-2.829694091904	0.018755769567878	1	Gm41349	15	75967424	75969517	+	1131	lncRNA	predicted gene, 41349 [Source:MGI Symbol;Acc:MGI:5624234]	-	1	0	0	0	1	0	6	3	2	2	3	0	0.0877294894359508	0	0	0	0.0863709353552657	0	0.511665109652818	0.231228315453167	0.221665749018314	0.173459511915663	0.236800433377048
ENSMUSG00000117664	1.95167501643438	4.69240522065929	0.894312870539999	0.91192988917169	0.95297846490457	4.27617873439551	1.87473080208015	18.2772360545786	2.38833618978088	0.958271635078697	2.63024445530668	29.9627852882066	2.27991336601757	9.34860073750526	-2.06665254924705	0.01879236812885	0.403687588914808	Gm36860	19	32952390	32957463	-	456	lncRNA	predicted gene, 36860 [Source:MGI Symbol;Acc:MGI:5596019]	-	2	5	1	1	1	3	2	21	2	1	3	27	0.435184441017808	1.04750817392439	0.200702856597516	0.209408838972229	0.214222648874573	1.00762831212439	0.423021373550685	4.01454950316387	0.549789390657266	0.215112618395412	0.587327390678599
ENSMUSG00002075652	0	0	0.894312870539999	0	1.90595692980914	1.42539291146517	3.74946160416031	5.22206744416531	4.77667237956175	6.70790144555088	1.75349630353779	0	0.704277118635718	3.70159986282934	-2.46922639684153	0.018816565432879	1	ENSMUSG00002075652	17	87491533	87491653	-	121	miRNA	-	-	0	0	1	0	2	1	4	6	4	7	2	0	0	0	0.756367790152621	0	1.6146368245753	1.26578102018931	3.18839250147293	4.32263181450466	4.14386714280517	5.67470642907565	1.47559939476276
ENSMUSG00000030621	823.60685693531	764.862050967464	762.848878570619	714.041103221434	758.570858064038	947.886286124337	852.065149545429	822.475622456036	1170.28473299263	1004.26867356247	911.818077839649	938.833939030473	795.302672313867	949.957699237782	-0.257009023479717	0.018882205750103	0.403687588914808	Me3	7	89281600	89503567	+	14624	protein_coding	malic enzyme 3, NADP(+)-dependent, mitochondrial [Source:MGI Symbol;Acc:MGI:1916679]	-	844	815	853	783	796	665	909	945	980	1048	1040	846	5.72643684039517	5.32406917064087	5.33827876949005	5.11276033488488	5.31712802228509	6.96465192762123	5.99507834457922	5.63310693414405	8.40022849073163	7.02952263264131	6.34879061258704
ENSMUSG00000031386	1345.67992383151	1312.93498074047	1306.59110385894	769.668826460907	1238.87200437594	1002.05121676001	1421.9833133778	1467.40095181045	1308.80823199992	1600.31363058142	1488.71836170358	1419.34823643023	1162.63300933796	1451.09545431723	-0.319494213409033	0.0189013074505422	0.403687588914808	Hcfc1	X	72986398	73009963	-	8360	protein_coding	host cell factor C1 [Source:MGI Symbol;Acc:MGI:105942]	-	1379	1399	1461	844	1300	703	1517	1686	1096	1670	1698	1279	16.3668912044607	15.9868792944024	15.9941930993984	9.64042145959427	15.1903332838334	12.8793218804262	17.501547918447	17.5805986034657	16.4337046952826	19.5948039665639	18.1323983522229
ENSMUSG00000040410	430.344341123782	416.685583594545	507.969710466719	366.59581544702	384.050321356542	416.214730147829	506.177316561641	467.375036252795	502.744767948874	464.761743013168	531.309379971949	480.514297399757	420.310083689406	492.147090191364	-0.227229645882449	0.0190081385616912	0.404634820539758	Fbxl4	4	22357543	22434091	+	3798	protein_coding	F-box and leucine-rich repeat protein 4 [Source:MGI Symbol;Acc:MGI:2140367]	-	441	444	568	402	403	292	540	537	421	485	606	433	11.5210440167084	11.1681250618972	13.6871104480277	10.1072019720056	10.3652627009959	11.7752962099338	13.7131099293208	12.3254189666083	13.8949931622985	12.5261470996127	14.2443129568686
ENSMUSG00000020990	9.75837508217192	8.44632939718671	15.20331879918	0.91192988917169	8.57680618414113	9.97775038025618	16.8725772187214	16.5365469065235	14.3300171386853	24.9150625120461	13.1512222765334	15.5362590383293	8.8124182886846	16.8902808484732	-0.945613693074411	0.0190241779580213	0.404634820539758	Cdkl1	12	69793622	69838041	-	2041	protein_coding	cyclin-dependent kinase-like 1 (CDC2-related kinase) [Source:MGI Symbol;Acc:MGI:1918341]	-	10	9	17	1	9	7	18	19	12	26	15	14	0.486144304517689	0.421261493952543	0.762297179982333	0.0467861002309342	0.430754410083905	0.525289820725304	0.850602507129844	0.811508291813344	0.737003318392101	1.24957138838608	0.656103111586088
ENSMUSG00000026424	3.90335003286877	7.50784835305486	2.68293861162	10.0312287808886	3.81191385961828	8.55235746879101	15.9352118176813	21.7586143506888	5.97084047445219	7.66617308062958	13.1512222765334	11.097327884521	6.08160618447358	12.596564980751	-1.08367575611914	0.0191644337949986	0.404816121401353	Gpr37l1	1	135087972	135095419	-	2269	protein_coding	G protein-coupled receptor 37-like 1 [Source:MGI Symbol;Acc:MGI:1928503]	-	4	8	3	11	4	6	17	25	5	8	15	10	0.174917677482698	0.336827661390584	0.12100551248365	0.462932893911284	0.172208951761667	0.405005297777629	0.722622672491166	0.96047900976029	0.276227371242522	0.345848758001966	0.59017472487757
ENSMUSG00000029352	3.90335003286877	4.69240522065929	3.57725148215999	5.47157933503014	8.57680618414113	0	5.62419240624046	5.22206744416531	4.77667237956175	11.4992596209444	16.658214883609	25.5238541343982	4.37023204247655	11.5507101448198	-1.35907919336623	0.0191676856415446	0.404816121401353	Crybb3	5	113223705	113229450	-	2333	protein_coding	crystallin, beta B3 [Source:MGI Symbol;Acc:MGI:102717]	-	4	5	4	6	9	0	6	6	4	12	19	23	0.170119249982101	0.204742274886208	0.156914706572597	0.24558190459838	0.376840870544899	0	0.248046823410774	0.22419136286115	0.214919813235931	0.504541897925286	0.727047365743589
ENSMUSG00000041220	7.80670006573754	8.44632939718671	12.52038018756	8.20736900254521	16.2006339033777	9.97775038025618	44.0561738488836	14.7958577584684	9.5533447591235	13.4158028911018	14.0279704283023	28.8530524997545	10.5265271561106	20.7837003642723	-0.980974806769975	0.0192249808092225	0.405455115660043	Elovl6	3	129326004	129432144	+	6431	protein_coding	ELOVL family member 6, elongation of long chain fatty acids (yeast) [Source:MGI Symbol;Acc:MGI:2156528]	-	8	9	14	9	17	7	47	17	8	14	16	26	0.12342970306585	0.133695336519537	0.199236049839611	0.133636118044166	0.258226399327584	0.166710701928214	0.704882139475842	0.230437299601827	0.155934667790212	0.213540500052295	0.222108570071583
ENSMUSG00000022245	0	0	0	0	2.85893539471371	0	4.68682700520038	0	3.58250428467131	2.87481490523609	5.26048891061336	5.54866394226048	0.476489232452285	3.6588831746636	-2.85902753895187	0.0192626573263836	1	Skor1	9	63045452	63056243	-	3796	protein_coding	SKI family transcriptional corepressor 1 [Source:MGI Symbol;Acc:MGI:2443473]	-	0	0	0	0	3	0	5	0	3	3	6	5	0	0	0	0	0.0772014182456313	0	0.127040138526813	0	0.0990663707085273	0.0775221448801167	0.141107107560296
ENSMUSG00000021313	0.975837508217192	4.69240522065929	0	0.91192988917169	1.90595692980914	0	6.56155780728053	21.7586143506888	0	4.79135817539349	5.26048891061336	2.21946557690419	1.41435492464288	6.76524747014672	-2.23680318697528	0.0192804692132641	1	Ryr2	13	11567988	12121831	-	28790	protein_coding	ryanodine receptor 2, cardiac [Source:MGI Symbol;Acc:MGI:99685]	-	1	5	0	1	2	0	7	25	0	5	6	2	0.00344640682709484	0.0165913069576076	0	0.00331679161414854	0.00678607348987881	0	0.0234505770123964	0.0756973557883327	0	0.0170356641174553	0.0186051608301105
ENSMUSG00000026616	0	2.81544313239557	4.47156435269999	0	0.95297846490457	0	2.81209620312023	109.663416327471	0	0	1.75349630353779	38.8406475958233	1.37333099166669	25.5116094049921	-4.19615080159647	0.0194106713328039	0.408796371678925	Cr2	1	194819119	194859024	-	8145	protein_coding	complement receptor 2 [Source:MGI Symbol;Acc:MGI:88489]	-	0	3	5	0	1	0	3	126	0	0	2	35	0	0.0351870149030956	0.0561820151064869	0	0.0119933122021861	0	0.0355244468396155	1.34853375575891	0	0	0.0219211205360705
ENSMUSG00000027273	0	0	0	0	0	0	0.937365401040076	40.0358504052673	2.38833618978088	0	0	6.65839673071257	0	8.33665812113348	-5.50040970347121	0.019875332060092	1	Snap25	2	136555373	136624348	+	6791	protein_coding	synaptosomal-associated protein 25 [Source:MGI Symbol;Acc:MGI:98331]	-	0	0	0	0	0	0	1	46	2	0	0	6	0	0	0	0	0	0	0.0142024551862106	0.590481732673954	0.0369170905816099	0	0
ENSMUSG00000024803	20.492587672561	21.5850640150327	24.14644750458	28.2698265643224	22.8714831577097	22.8062865834427	54.3671932603244	44.3875732754051	27.4658661824801	44.0804952136201	29.8094371601424	17.7557246152335	23.3619492496081	36.3110482845343	-0.643640825665166	0.0199188034719937	0.417076999265328	Ankrd1	19	36089361	36097499	-	2886	protein_coding	ankyrin repeat domain 1 (cardiac muscle) [Source:MGI Symbol;Acc:MGI:1097717]	-	21	23	27	31	24	16	58	51	23	46	34	16	0.721989987385054	0.761348976307624	0.856220918374433	1.0257114856935	0.812353662260337	0.84911713620461	1.93833494242351	1.54048053403259	0.998993612129834	1.56347965469929	1.05173525815211
ENSMUSG00000008496	3.90335003286877	5.63088626479114	1.78862574108	5.47157933503014	6.67084925433199	2.85078582293034	5.62419240624046	40.0358504052673	10.7475128540139	0	3.50699260707557	29.9627852882066	4.38601274183873	14.9795555934673	-1.76379806281075	0.0199276745228266	0.417076999265328	Pou2f2	7	24786769	24879151	-	8243	protein_coding	POU domain, class 2, transcription factor 2 [Source:MGI Symbol;Acc:MGI:101897]	Pou	4	6	2	6	7	2	6	46	9	0	4	27	0.0481485151289872	0.0695373617337652	0.0222056296514539	0.0695065611340555	0.0829550764536744	0.0371611072286562	0.0702042022343002	0.486468694236179	0.13686374252441	0	0.0433210061303637
ENSMUSG00000023826	83.9220257066785	85.401775015999	84.9597227012999	61.0993025745033	89.5799757010296	86.9489675993753	92.7991747029676	88.7751465508102	120.610977583934	125.533584195309	98.195792998116	103.205149326045	81.9852948831476	104.853304226197	-0.353973731689175	0.0199537660259656	0.417076999265328	Prkn	17	11059271	12282248	+	10219	protein_coding	parkin RBR E3 ubiquitin protein ligase [Source:MGI Symbol;Acc:MGI:1355296]	-	86	91	95	67	94	61	99	102	101	131	112	93	0.835022655786005	0.850717275372669	0.850811992152303	0.626074845706973	0.898565380307243	0.914250876799814	0.934380902611416	0.870109956202768	1.23892260378271	1.25745839832355	0.978438350025685
ENSMUSG00000031770	2027.79034207532	2138.7982995765	1903.99210137966	1610.46818427721	1898.3331020899	2229.31451353152	2124.06999875681	2127.12213892333	2488.64630975167	2666.86996042401	2429.4691285516	2097.39497017446	1968.11609048835	2322.26208443032	-0.239230082471386	0.0199985570171238	0.417076999265328	Herpud1	8	95113066	95122005	+	2333	protein_coding	homocysteine-inducible, endoplasmic reticulum stress-inducible, ubiquitin-like domain member 1 [Source:MGI Symbol;Acc:MGI:1927406]	-	2078	2279	2129	1766	1992	1564	2266	2444	2084	2783	2771	1890	88.3769503657014	93.3215288931334	83.5178525732647	72.2829405867897	83.4074460139376	102.675295064169	93.6790169748025	91.3206151387752	111.97322269592	117.011675160506	106.034118446078
ENSMUSG00000025153	418.634291025175	535.87267619929	336.26163932304	480.587051593481	334.495441181504	1225.83790386005	1711.62922229918	709.330827832454	721.277529313824	507.88396659171	411.194883179611	5561.9807357219	555.281500530423	1603.88286082311	-1.53060535072592	0.0200830461480714	0.41788993877541	Fasn	11	120696672	120715373	-	10947	protein_coding	fatty acid synthase [Source:MGI Symbol;Acc:MGI:95485]	-	429	571	376	527	351	860	1826	815	604	530	469	5012	3.88839504383245	4.98302709954759	3.14348305296279	4.5970089441029	3.13214764668573	12.0322620773636	16.0880279900986	6.49000238097769	6.91628725369447	4.74910181911054	3.82473691666173
ENSMUSG00000057359	0	0	0.894312870539999	0	0.95297846490457	0	0.937365401040076	3.4813782961102	2.38833618978088	1.91654327015739	1.75349630353779	3.32919836535629	0.307881889240761	2.3010529709971	-2.67419472727721	0.0202074168307656	1	Gm17494	3	122049607	122087369	-	8421	lncRNA	predicted gene, 17494 [Source:MGI Symbol;Acc:MGI:4937128]	-	0	0	1	0	1	0	1	4	2	2	2	3	0	0	0.010868127610553	0	0.011600228937989	0	0.0114533752724802	0.0414074693864595	0.0297712815746008	0.0232968421774867	0.0212026513200682
ENSMUSG00000044250	12.6858876068235	15.0156967061097	14.30900592864	10.0312287808886	7.62382771923656	2.85078582293034	11.2483848124809	43.5172287013775	7.16500856934263	15.3323461612592	21.9187037942223	33.2919836535629	10.4194054274381	22.0789426153742	-1.06661580173033	0.0204452530782362	0.422567752805465	Pced1b	15	97144988	97283561	+	2197	protein_coding	PC-esterase domain containing 1B [Source:MGI Symbol;Acc:MGI:2446270]	-	13	16	16	11	8	2	12	50	6	16	25	30	0.58711273699444	0.695732329262845	0.666512536065305	0.478104113010789	0.355705153889141	0.139426038637148	0.526803130648463	1.98391158229049	0.34233586090994	0.714365800552081	1.01585984732757
ENSMUSG00000020456	13374.8288876248	13883.8885668867	12726.0721477842	11841.4096108944	14162.2129669468	17462.4885583598	16068.317704629	13673.9836025469	20966.0092419914	17720.3590758753	14965.2142025432	19137.3419368564	13908.4834564161	17088.537627407	-0.297099613155052	0.0204590989354296	0.422567752805465	Ogdh	11	6241633	6306642	+	5456	protein_coding	oxoglutarate (alpha-ketoglutarate) dehydrogenase (lipoamide) [Source:MGI Symbol;Acc:MGI:1098267]	-	13706	14794	14230	12985	14861	12251	17142	15711	17557	18492	17069	17245	249.255398144893	259.03801986133	238.698085065705	227.262324224488	266.074895514262	343.907088834136	303.029065959042	251.022027155413	403.373301254302	332.460652117263	279.29139794482
ENSMUSG00000117679	304.461302563764	214.912159106195	213.74077605906	326.470900323465	183.924843726582	198.129614693659	269.961235499542	348.13782961102	317.648713240856	352.643961708961	294.587378994348	285.201326632189	240.273266078787	311.363407614486	-0.372027375832352	0.0204927819304599	0.422681244906803	Apbb3	18	36804207	36812419	-	3477	protein_coding	amyloid beta (A4) precursor protein-binding, family B, member 3 [Source:MGI Symbol;Acc:MGI:108404]	-	312	229	239	358	193	139	288	400	266	368	336	257	8.90344561295451	6.29191794960487	6.29088298056476	9.83191663633549	5.42229130921871	6.12285619170665	7.98886266115392	10.0285389618457	9.58976904359558	10.381828664854	8.62697282045942
ENSMUSG00000055370	0.975837508217192	0.938481044131857	0	0	0.95297846490457	0	0	4.35172287013775	1.19416809489044	9.58271635078697	4.38374075884447	1.1097327884521	0.477882836208937	3.43701347718529	-2.78832936086064	0.0205621732347249	1	Gm9968	16	43166250	43184029	-	2990	lncRNA	predicted gene 9968 [Source:MGI Symbol;Acc:MGI:3642146]	-	1	1	0	0	1	0	0	5	1	10	5	1	0.0331846329605553	0.0319507509906035	0	0	0.032670745112644	0	0	0.145774372785692	0.0419237394882463	0.328064729057885	0.149287229737704
ENSMUSG00000029101	61.4777630176831	57.2473436920433	53.6587722323999	34.6533357885242	60.0376432889879	38.4856086095596	68.4276742759256	65.2758430520663	59.7084047445219	67.0790144555088	70.1398521415114	81.010493557003	50.9267444381997	68.6068803710895	-0.421777186837411	0.0206971382759783	0.425725087034697	Rgs12	5	35106789	35196988	+	8487	protein_coding	regulator of G-protein signaling 12 [Source:MGI Symbol;Acc:MGI:1918979]	-	63	61	60	38	63	27	73	75	50	70	80	73	0.736536975465983	0.68663809039427	0.647016632085311	0.427552299011522	0.725131172012342	0.48725186673247	0.829594408080311	0.770352376509756	0.738494056026019	0.809048518814839	0.841510671692208
ENSMUSG00000051375	133.689738625755	137.018232443251	129.6753662283	124.934394816522	142.946769735686	145.390076969447	145.291637161212	192.346150860089	160.018524715319	128.408399100545	176.226378505547	220.836824901967	135.609096469827	170.521319207447	-0.331740753726203	0.0207347925996318	0.425915363056821	Pcdh1	18	38318967	38345106	-	8797	protein_coding	protocadherin 1 [Source:MGI Symbol;Acc:MGI:104692]	-	137	146	145	137	150	102	155	221	134	134	201	199	1.54523373873278	1.58551561184927	1.50852255066815	1.48711935753929	1.66566206468351	1.77586328875486	1.69939471879973	2.18997948830414	1.90941974120277	1.4941731765867	2.03978929635246
ENSMUSG00000034780	12.6858876068235	35.6622796770106	15.20331879918	17.3266678942621	33.35424627166	9.97775038025618	71.2397704790458	30.4620600909643	27.4658661824801	50.788396659171	32.439681615449	18.8654574036856	20.7016917715321	38.543538738466	-0.889253171998352	0.0208548883905872	0.427211818875485	B3galt1	2	67396215	67953033	+	5753	protein_coding	UDP-Gal:betaGlcNAc beta 1,3-galactosyltransferase, polypeptide 1 [Source:MGI Symbol;Acc:MGI:1349403]	-	13	38	17	19	35	7	76	35	23	53	37	17	0.224211139088612	0.631017612993633	0.270441255752467	0.315369056293307	0.594297492793011	0.186357817503971	1.27413773003412	0.530342016757264	0.501146456562959	0.903674910721416	0.57415769949182
ENSMUSG00000027454	5.85502504930315	5.63088626479114	9.83744157593999	5.47157933503014	12.3887200437594	7.12696455732585	10.3110194114408	10.4441348883306	25.0775299926992	11.4992596209444	18.4117111871468	12.207060672973	7.71843613769161	14.6584526289225	-0.908482170568513	0.0212172075101556	0.433449627540577	Gins1	2	150747320	150773200	+	1516	protein_coding	GINS complex subunit 1 (Psf1 homolog) [Source:MGI Symbol;Acc:MGI:1916520]	-	6	6	11	6	13	5	11	12	21	12	21	11	0.392699416432956	0.378097937184318	0.664066971433469	0.377930464002651	0.837672732538569	0.505143481012225	0.69982691613794	0.690024339782406	1.73640607022888	0.776448712308504	1.23664184105942
ENSMUSG00000024835	148.327301249013	135.141270354987	111.7891088175	119.462815481491	119.122308113071	182.450292667542	149.978464166412	192.346150860089	130.164322343058	176.32198085448	182.36361556793	224.166023267323	136.048849447267	175.890092843215	-0.379067753541002	0.0212985698671909	0.434168476965592	Coro1b	19	4198618	4204034	+	3204	protein_coding	coronin, actin binding protein 1B [Source:MGI Symbol;Acc:MGI:1345963]	-	152	144	125	131	125	128	160	221	109	184	208	202	4.70716354179562	4.29360653761368	3.57055643759625	3.90425917754216	3.81107708671994	6.11873172306244	4.81642312956585	6.01287439407351	4.26447126610935	5.6332113401525	5.79555018217684
ENSMUSG00000026790	145.399788724362	151.095448105229	129.6753662283	117.638955703148	144.852726665495	143.964684057982	179.036791598655	181.902015971758	157.630188525538	144.699016896883	182.36361556793	156.472323171745	138.771161580753	167.017325288751	-0.272366168219208	0.0214018676093437	0.434852310029957	Odf2	2	29779233	29821758	+	9919	protein_coding	outer dense fiber of sperm tails 2 [Source:MGI Symbol;Acc:MGI:1098824]	-	149	161	145	129	152	101	191	209	132	151	208	141	1.49048148303831	1.55063736458984	1.33788414943318	1.24188582958992	1.49694528065273	1.55954328538497	1.85721693470967	1.83679530794449	1.66815823179968	1.4932749725007	1.8720579477462
ENSMUSG00000087336	4.87918754108596	1.87696208826371	3.57725148215999	0.91192988917169	0.95297846490457	2.85078582293034	9.37365401040076	2.61103372208265	8.35917666423306	8.62444471570828	6.13723706238225	4.43893115380838	2.50818254808604	6.5907462214359	-1.39978125291213	0.0214737214315505	0.435133044413648	Gm15860	5	123470789	123482500	-	976	lncRNA	predicted gene 15860 [Source:MGI Symbol;Acc:MGI:3801778]	-	5	2	4	1	1	2	10	3	7	9	7	4	0.508309695451129	0.195763822667837	0.375084027083882	0.0978385559132547	0.100087631031563	0.313851441481366	0.988205667720862	0.267950025386815	0.899040847837086	0.90453092817087	0.640283139018473
ENSMUSG00000007080	35.1301502958189	33.7853175887469	36.6668276921399	18.2385977834338	49.5548801750376	39.9110015210247	44.9935392499237	44.3875732754051	41.7958833211653	53.663211564407	54.3583854096714	69.913165672482	35.5477958427003	51.5186264155091	-0.539796145147976	0.0215154306835707	0.435349142382855	Pole	5	110434172	110485340	+	11160	protein_coding	polymerase (DNA directed), epsilon [Source:MGI Symbol;Acc:MGI:1196391]	-	36	36	41	20	52	28	48	51	35	56	62	63	0.320071137264711	0.308170146651305	0.336231237181645	0.171129803891284	0.4551655421249	0.384271155591522	0.414833863094865	0.39837157896219	0.393128972889335	0.492214679511221	0.495965352128595
ENSMUSG00000001985	0.975837508217192	2.81544313239557	3.57725148215999	0.91192988917169	0.95297846490457	0	7.49892320832061	6.09241201819286	1.19416809489044	4.79135817539349	6.13723706238225	4.43893115380838	1.5389067461415	5.02550495216467	-1.65678566444229	0.0215621026119278	1	Grik3	4	125384493	125607966	+	8973	protein_coding	glutamate receptor, ionotropic, kainate 3 [Source:MGI Symbol;Acc:MGI:95816]	-	1	3	4	1	1	0	8	7	1	5	7	4	0.0110578460439162	0.0319400686933816	0.0407981734574689	0.0106419737625473	0.0108866073650736	0	0.0859903026141145	0.0680052963870397	0.0139699076195093	0.0546591741827191	0.0696440815426312
ENSMUSG00000006378	19.5167501643438	25.3389881915601	11.62606731702	10.9431586700603	20.9655262279005	21.3808936719775	24.371500427042	20.8882697766612	31.0483704671514	31.622963957597	30.6861853119113	29.9627852882066	18.2952307071437	28.0966792047616	-0.626206145207125	0.0217341537220047	0.437278817730321	Gcat	15	78915074	78922553	+	2384	protein_coding	glycine C-acetyltransferase (2-amino-3-ketobutyrate-coenzyme A ligase) [Source:MGI Symbol;Acc:MGI:1349389]	-	20	27	13	12	22	15	26	24	26	33	35	27	0.83239976973205	1.08195642930848	0.499063143418655	0.480656529721493	0.901460408351393	0.963671372333724	1.05187529463442	0.877581291199771	1.36709375327864	1.35780817181802	1.31064669396399
ENSMUSG00000031779	0	0.938481044131857	0.894312870539999	0	1.90595692980914	0	3.74946160416031	39.1655058312398	0	0	0	34.401716442015	0.623125140746833	12.8861139795692	-4.32643562618975	0.0217545847300313	0.437278817730321	Ccl22	8	95472218	95478327	+	2325	protein_coding	chemokine (C-C motif) ligand 22 [Source:MGI Symbol;Acc:MGI:1306779]	-	0	1	1	0	2	0	4	45	0	0	0	31	0	0.0410893528868406	0.0393636570358999	0	0.0840305616230585	0	0.165933545237946	1.68722080501633	0	0	0
ENSMUSG00000008658	3413.47960374374	3301.57631325587	3849.12259480415	2890.81774867426	3030.47151839653	2276.35247960987	3832.88712485287	3938.30919747467	3729.38696034284	3835.00308358495	4287.29846214989	3228.21268160715	3126.97004308074	3808.51625166873	-0.284106798581391	0.0219044704462035	0.438211342249	Rbfox1	16	5703219	7229390	+	4400	protein_coding	RNA binding protein, fox-1 homolog (C. elegans) 1 [Source:MGI Symbol;Acc:MGI:1926224]	-	3498	3518	4304	3170	3180	1597	4089	4525	3123	4002	4890	2909	78.881531778888	76.3827723943136	89.5236916424643	68.7965147525312	70.5999951545549	55.589937954164	89.6316914523443	89.6495827362372	88.9714174729913	89.2185451502744	99.2156143053611
ENSMUSG00000020297	1.95167501643438	0	0	0	0	0	0.937365401040076	42.64688412735	0	0	0.876748151768893	19.9751901921377	0.325279169405731	10.7393646453828	-4.90331692433753	0.0219470969009002	0.438211342249	Nsg2	11	31950463	32009202	+	4157	protein_coding	neuron specific gene family member 2 [Source:MGI Symbol;Acc:MGI:1202070]	-	2	0	0	0	0	0	1	49	0	0	1	18	0.0477373358441474	0	0	0	0	0	0.0232015571733356	1.02753925219301	0	0	0.0214755264332805
ENSMUSG00000039347	532.807279486587	526.487865757972	449.839373881619	476.939332036794	487.92497403114	463.25269622618	642.095299712452	527.428811860696	606.637392204342	546.214831994857	537.446617034331	523.793876149389	489.541920236715	563.936138159345	-0.202855849723207	0.0220395564309435	0.439472272183508	Atp6v0e2	6	48514549	48518735	+	2381	protein_coding	ATPase, H+ transporting, lysosomal V0 subunit E2 [Source:MGI Symbol;Acc:MGI:1923502]	-	546	561	503	523	512	325	685	606	508	570	613	472	22.7531460283179	22.5089753062278	19.3342346963709	20.9750084791302	21.0058757992627	20.9058541028747	27.7477858551642	22.1868472931799	26.7445637897888	23.482600492791	22.9839634413562
ENSMUSG00000056888	0	0	0.894312870539999	2.73578966751507	0	0	2.81209620312023	6.09241201819286	1.19416809489044	2.87481490523609	3.50699260707557	3.32919836535629	0.605017089675845	3.30161369897858	-2.36570179925891	0.0220894830800608	1	Glipr1	10	111821353	111838536	-	1543	protein_coding	GLI pathogenesis-related 1 (glioma) [Source:MGI Symbol;Acc:MGI:1920940]	-	0	0	1	3	0	0	3	7	1	3	4	3	0	0	0.0593133523062004	0.185658646606617	0	0	0.18752211244891	0.395470851899486	0.0812391322552537	0.190715529465277	0.231429069042507
ENSMUSG00000025085	731.878131162894	703.860783098893	668.946027163919	572.691970399822	761.429793458751	672.78545421156	891.434496389113	845.974925954779	638.879930766384	905.566695149369	719.810232602261	965.467525953323	685.265359915973	827.855634469205	-0.273034142091432	0.0220941853827065	0.439976507056685	Ablim1	19	57021165	57303351	-	11949	protein_coding	actin-binding LIM protein 1 [Source:MGI Symbol;Acc:MGI:1194500]	-	750	750	748	628	799	472	951	972	535	945	821	870	6.22784663269271	5.99628078470402	5.72912678476303	5.01866184607912	6.53198901845825	6.04998624362306	7.67619703609071	7.09115648405057	5.61246212004128	7.75766419942679	6.13388231128661
ENSMUSG00000086801	31.2268002629501	41.2931659418017	63.4962138083399	16.4147380050904	20.9655262279005	37.0602156980944	50.6177316561641	42.64688412735	72.8442537883167	91.0358053324762	59.6188743202847	35.5114492304671	35.0761099906962	58.7124997425098	-0.742256351304698	0.0221610690977647	0.439977955598768	Gm15943	15	58077871	58187449	+	3821	lncRNA	predicted gene 15943 [Source:MGI Symbol;Acc:MGI:3802102]	-	32	44	71	18	22	26	54	49	61	95	68	32	0.830961968507179	1.10008919139592	1.70059033896916	0.449837150035085	0.562439574328637	1.04217406163716	1.36305656926355	1.11789601449002	2.00117007203906	2.43880623629658	1.58875056531117
ENSMUSG00000020262	216.635926824217	256.205325047997	204.79764735366	211.567734287832	256.351207059329	109.755254182818	276.522793306823	258.492338486183	230.474442313854	336.353343912623	323.520068002721	256.348274132434	209.218849125975	280.285210025773	-0.417829667963416	0.0221822830565301	0.439977955598768	Adarb1	10	77126560	77254104	-	11272	protein_coding	adenosine deaminase, RNA-specific, B1 [Source:MGI Symbol;Acc:MGI:891999]	-	222	273	229	232	269	77	295	297	193	351	369	231	1.9541603678635	2.31373664931688	1.85931468216279	1.96538146669181	2.33121069921493	1.04624572082184	2.52416763529268	2.29687750647406	2.14628569432952	3.05447704488077	2.92246439747882
ENSMUSG00000036923	0.975837508217192	0	1.78862574108	1.82385977834338	1.90595692980914	4.27617873439551	2.81209620312023	6.96275659222041	3.58250428467131	4.79135817539349	6.13723706238225	5.54866394226048	1.79507644864087	4.97243604334136	-1.56750708782271	0.0222200378887659	1	Stox1	10	62494822	62561907	-	3680	protein_coding	storkhead box 1 [Source:MGI Symbol;Acc:MGI:2684909]	-	1	0	2	2	2	3	3	8	3	5	7	5	0.0269625142804512	0	0.0497394035915582	0.051896973136596	0.0530899608080465	0.124858290850196	0.0786267987795295	0.1895066846214	0.1021891150026	0.133276296179766	0.169814223826638
ENSMUSG00000036180	362.035715548578	337.853175887469	381.871595720579	327.382830212637	335.448419646409	175.323328110216	440.561738488836	417.765395533224	388.104630839392	448.47112521683	385.769186778313	389.516208746685	319.985844187648	411.698047600547	-0.359375360825106	0.0222798477264592	0.440166425109691	Gatad2a	8	70359726	70449034	-	5589	protein_coding	GATA zinc finger domain containing 2A [Source:MGI Symbol;Acc:MGI:2384585]	-	371	360	427	359	352	123	470	480	325	468	440	351	6.58639855015466	6.15347796856067	6.99217294933181	6.13366694848986	6.15231809199419	3.37066003282832	8.11074796738082	7.48668383689481	7.28920984929386	8.21376877196779	7.02817246172566
ENSMUSG00000031101	3.90335003286877	7.50784835305486	5.36587722323999	2.73578966751507	11.4357415788548	8.55235746879101	3.74946160416031	94.867558569003	4.77667237956175	1.91654327015739	3.50699260707557	31.0725180766587	6.58349405405409	23.3149577511028	-1.83399677139178	0.022377617565638	0.441516283416765	Sash3	X	47235313	47250442	+	2677	protein_coding	SAM and SH3 domain containing 3 [Source:MGI Symbol;Acc:MGI:1921381]	-	4	8	6	3	12	6	4	109	4	2	4	28	0.148258576842825	0.285491955059856	0.20512626658603	0.107012062649985	0.437888059260988	0.343278677869794	0.144114864653801	3.54944533691333	0.187302175674048	0.0732845379068418	0.133393744315498
ENSMUSG00000005621	354.229015482841	385.715709138193	332.684387840879	324.647040545122	373.567558242591	315.011833433802	435.874911483636	375.988855979902	367.803773226255	462.845199743011	372.61796450178	427.247123554057	347.642590780572	407.062971414773	-0.22595476851951	0.0225043248527838	0.442090106989768	Zfp592	7	80643429	80694912	+	7412	protein_coding	zinc finger protein 592 [Source:MGI Symbol;Acc:MGI:2443541]	zf-C2H2	363	411	372	356	392	221	465	432	308	483	425	385	4.8593638797083	5.29735002493831	4.59331178768886	4.58642650882297	5.16631502045706	4.56668244210501	6.0508265007884	5.08078364381605	5.20890585125686	6.39208364494773	5.11890845086852
ENSMUSG00000005465	5.85502504930315	1.87696208826371	6.26019009377999	4.55964944585845	9.5297846490457	1.42539291146517	4.68682700520038	49.6096407195704	7.16500856934263	5.74962981047218	4.38374075884447	15.5362590383293	4.91783403961936	14.5218509836266	-1.54903214895328	0.0225331312640316	0.442090106989768	Il27ra	8	84756923	84769218	-	3495	protein_coding	interleukin 27 receptor, alpha [Source:MGI Symbol;Acc:MGI:1355318]	-	6	2	7	5	10	1	5	57	6	6	5	14	0.170338287643022	0.0546682377464403	0.183302866454727	0.136610058041969	0.279500795098156	0.0438224616431779	0.137981220557305	1.4217068013657	0.215196534025505	0.168397174228854	0.127716399689767
ENSMUSG00000037944	0	0.938481044131857	0.894312870539999	1.82385977834338	4.76489232452285	1.42539291146517	0.937365401040076	46.1282624234602	0	0	3.50699260707557	41.0601131727275	1.64115648816721	15.2721222673839	-3.21614306467247	0.0226082576477735	0.442090106989768	Ccr7	11	99035022	99045903	-	1978	protein_coding	chemokine (C-C motif) receptor 7 [Source:MGI Symbol;Acc:MGI:103011]	-	0	1	1	2	5	1	1	53	0	0	4	37	0	0.0482976468462611	0.04626921264331	0.0965525081611088	0.246930050269984	0.0774314982016717	0.0487608054446694	2.33578006626377	0	0	0.18053339410141
ENSMUSG00000040564	1.95167501643438	0.938481044131857	0	0	0	5.70157164586068	5.62419240624046	14.7958577584684	0	0.958271635078697	1.75349630353779	24.4141213459461	1.43195461773782	7.92432324154523	-2.58665789215598	0.0226617593970805	0.442090106989768	Apoc1	7	19423406	19426585	-	744	protein_coding	apolipoprotein C-I [Source:MGI Symbol;Acc:MGI:88053]	-	2	1	0	0	0	4	6	17	0	1	2	22	0.266725947720592	0.128404227771377	0	0	0	0.823438190553261	0.777813493302872	1.99185789481095	0	0.13184321772622	0.239983234900933
ENSMUSG00000040462	167.844051413357	161.418739590679	149.35024938018	196.976856061085	182.018886796773	250.86915241787	224.030330848578	246.307514449797	192.26106327736	206.02840154192	231.461512066988	351.785293939314	184.746322609991	241.979019353993	-0.393870088322315	0.0226720434995086	0.442090106989768	Os9	10	126931519	126957000	-	2629	protein_coding	amplified in osteosarcoma [Source:MGI Symbol;Acc:MGI:1924301]	-	172	172	167	216	191	176	239	283	161	215	264	317	6.49151503954141	6.25014538586823	5.81358841217726	7.84554317360544	7.09697064525669	10.253355879023	8.76807937905056	9.3837885903438	7.6765572279372	8.02192510745004	8.96472937738715
ENSMUSG00000106990	28.2992877382986	39.416203853538	52.7644593618599	30.0936863426658	27.6363754822325	18.5301078490472	46.8682700520038	60.053775607901	48.960891890508	45.0387668486988	45.5909038919824	42.1698459611796	32.790020104607	48.1137423753789	-0.536429459078957	0.0227355386411026	0.442178212611328	Gm42547	6	28211007	28214804	-	3798	TEC	predicted gene 42547 [Source:MGI Symbol;Acc:MGI:5662684]	-	29	42	59	33	29	13	50	69	41	47	52	38	0.757619674568128	1.0564442626119	1.42172450076344	0.829695684269117	0.745887390394249	0.524242639483356	1.26973240086304	1.58371305157536	1.35319410844237	1.21387404882845	1.22228428012734
ENSMUSG00000052889	2.92751252465158	6.569367308923	4.47156435269999	4.55964944585845	4.76489232452285	8.55235746879101	13.1231156145611	45.2579178494326	1.19416809489044	1.91654327015739	2.63024445530668	38.8406475958233	5.30755723757448	17.1604394800286	-1.70889306647671	0.0228551571186378	0.443030602921175	Prkcb	7	121887974	122233625	+	7651	protein_coding	protein kinase C, beta [Source:MGI Symbol;Acc:MGI:97596]	-	3	7	5	5	5	6	14	52	1	2	3	35	0.038905523154644	0.0874041587025658	0.0598095037305367	0.0624038887539777	0.0638384053632241	0.12010940016435	0.176484671856461	0.592471558769296	0.0163837382132867	0.0256414466052301	0.0350047431903596
ENSMUSG00000064065	0.975837508217192	0	0.894312870539999	0	1.90595692980914	0	1.87473080208015	24.3696480727714	0	0	0.876748151768893	5.54866394226048	0.629351218094388	5.44496516148016	-3.0746777216725	0.0229657571236091	1	Ipcef1	10	6835796	7002478	-	9003	protein_coding	interaction protein for cytohesin exchange factors 1 [Source:MGI Symbol;Acc:MGI:2444159]	-	1	0	1	0	2	0	2	28	0	0	1	5	0.0110209988395046	0	0.0101655562155356	0	0.0217006615321127	0	0.0214259409462526	0.271114750408045	0	0	0.009916001708669
ENSMUSG00000029204	4.87918754108596	2.81544313239557	1.78862574108	2.73578966751507	2.85893539471371	2.85078582293034	5.62419240624046	23.4993034987439	0	3.83308654031479	4.38374075884447	18.8654574036856	2.98812788328677	9.36763010130487	-1.65708784717993	0.0230237627094231	0.443959048220286	Rhoh	5	66018556	66054043	+	10341	protein_coding	ras homolog family member H [Source:MGI Symbol;Acc:MGI:1921984]	-	5	3	2	3	3	2	6	27	0	4	5	17	0.0479750761783485	0.0277147506416897	0.0177005130274571	0.0277024747813567	0.0283392886239645	0.0296217973973323	0.0559610520275928	0.227605939754162	0	0.0379426956728779	0.0431649566691553
ENSMUSG00000042401	0	1.87696208826371	0.894312870539999	1.82385977834338	7.62382771923656	1.42539291146517	5.62419240624046	24.3696480727714	0	3.83308654031479	1.75349630353779	24.4141213459461	2.2740592279748	9.99909077813509	-2.12821800238908	0.0230520925054321	0.443959048220286	Crtac1	19	42256726	42420224	-	2810	protein_coding	cartilage acidic protein 1 [Source:MGI Symbol;Acc:MGI:1920082]	-	0	2	1	2	8	1	6	28	0	4	2	22	0	0.06799483662769	0.0325695738820168	0.0679647192678552	0.278108264446421	0.0545051613675824	0.205940654454568	0.868628504599157	0	0.139631820623926	0.0635400451125602
ENSMUSG00000070144	1.95167501643438	3.75392417652743	3.57725148215999	8.20736900254521	0.95297846490457	0	6.56155780728053	7.83310116624796	16.7183533284661	8.62444471570828	3.50699260707557	7.76812951916467	3.07386635709527	8.50209652399052	-1.393203390982	0.0230639612246484	0.443959048220286	Mir1a-1	2	180030841	180030917	+	77	miRNA	microRNA 1a-1 [Source:MGI Symbol;Acc:MGI:2676869]	-	2	4	4	9	1	0	7	9	14	9	4	7	2.57719617018338	4.96274002399504	4.75431182381648	11.1612191576887	1.26864321930916	0	8.76807937905056	10.1890607056181	22.7912692854285	11.4652231934386	4.63759809782582
ENSMUSG00000050600	0	1.87696208826371	0	0.91192988917169	0.95297846490457	0	0.937365401040076	32.2027492390194	0	0	0	7.76812951916467	0.623645073723329	6.81804069320402	-3.40557288526658	0.0230730010167881	1	Zfp831	2	174485327	174552625	+	9807	protein_coding	zinc finger protein 831 [Source:MGI Symbol;Acc:MGI:3641861]	zf-C2H2	0	2	0	1	1	0	1	37	0	0	0	7	0	0.0194825625495879	0	0.00973696651079194	0.00996079615446166	0	0.00983469696844663	0.32888791396515	0	0	0
ENSMUSG00000066366	0	0	0	0.91192988917169	0	0	0	10.4441348883306	0	1.91654327015739	0	8.87786230761676	0.151988314861948	3.53975674435079	-3.78360149033715	0.0230745059294834	1	Serpina1a	12	103819848	103829821	-	1832	protein_coding	serine (or cysteine) peptidase inhibitor, clade A, member 1A [Source:MGI Symbol;Acc:MGI:891971]	-	0	0	0	1	0	0	0	12	0	2	0	8	0	0	0	0.052123597473437	0	0	0	0.571002674186751	0	0.107086630991602	0
ENSMUSG00000002204	10.7342125903891	0.938481044131857	4.47156435269999	0.91192988917169	1.90595692980914	2.85078582293034	7.49892320832061	37.4248166831847	0	2.87481490523609	11.3977259729956	19.9751901921377	3.63548843818869	13.1952451603125	-1.8648479694626	0.0231151733794546	0.444053374791863	Napsa	7	44221804	44236286	+	2660	protein_coding	napsin A aspartic peptidase [Source:MGI Symbol;Acc:MGI:109365]	-	11	1	5	1	2	2	8	43	0	3	13	18	0.410316758673934	0.035914565963122	0.172031019940728	0.035898658109525	0.0734477653284252	0.115157521385644	0.290071799006184	1.40918880519221	0	0.110629346603355	0.436300347361245
ENSMUSG00000105689	1.95167501643438	2.81544313239557	0.894312870539999	2.73578966751507	0	0	7.49892320832061	2.61103372208265	11.9416809489044	0.958271635078697	4.38374075884447	4.43893115380838	1.3995367811475	5.30543023783986	-1.84616126549957	0.023285367286835	1	Gm43120	3	99162014	99168601	-	667	lncRNA	predicted gene 43120 [Source:MGI Symbol;Acc:MGI:5663257]	-	2	3	1	3	0	0	8	3	10	1	5	4	0.297517398956703	0.429682513321909	0.137212147838781	0.429492191475277	0	0	1.15680807399767	0.392082795768414	1.87934004602484	0.147063499232845	0.66921861606557
ENSMUSG00000106317	15.6134001314751	15.0156967061097	14.30900592864	9.1192988917169	14.2946769735686	21.3808936719775	18.7473080208015	29.5917155169367	19.106689518247	27.7898774172822	30.6861853119113	14.4265262498772	14.9554953839146	23.3913836725093	-0.680166577684535	0.0233372061317529	0.445366817495767	Gm43848	3	105633217	105634463	-	1247	lncRNA	predicted gene 43848 [Source:MGI Symbol;Acc:MGI:5663985]	-	16	16	16	10	15	15	20	34	16	29	35	13	1.27309770716356	1.22576096823614	1.17428070708538	0.765761271622587	1.17504644611234	1.84233564686736	1.54689451755503	2.37681198675116	1.60836543473753	2.28119427879785	2.50567900433853
ENSMUSG00000006498	192.239989118787	169.865068987866	152.92750086234	119.462815481491	179.159951402059	96.9267179796315	195.909368817376	255.8813047641	169.571869474442	178.238524124638	182.36361556793	224.166023267323	151.763673972029	201.021784335968	-0.40135285036867	0.023453208930931	0.445366817495767	Ptbp1	10	79690261	79700605	+	4740	protein_coding	polypyrimidine tract binding protein 1 [Source:MGI Symbol;Acc:MGI:97791]	-	197	181	171	131	188	68	209	294	142	186	208	202	4.12378572842951	3.64798036468454	3.30168901815356	2.63908152000951	3.87444709762013	2.19722494390668	4.25270347941714	5.40693755869159	3.75527031897039	3.84915439700954	3.9174984775727
ENSMUSG00000013089	148.327301249013	140.772156619779	134.146930581	127.670184484037	204.890369954483	133.986933677726	165.913675984094	169.717191935372	195.843567562032	184.946425570189	183.240363719699	210.849229805898	148.298979427673	185.085075762881	-0.315890141760748	0.0234631064480203	0.445366817495767	Etv5	16	22200059	22258469	-	4103	protein_coding	ets variant 5 [Source:MGI Symbol;Acc:MGI:1096867]	ETS	152	150	150	140	215	94	177	195	164	193	209	190	3.67578649473877	3.49254492305281	3.34586287869122	3.2582647526169	5.11878832455842	3.50889430261594	4.16072399488458	4.1430050232853	5.01041308687703	4.61409488660575	4.54745711603162
ENSMUSG00000032289	13.6617251150407	15.0156967061097	10.73175444648	9.1192988917169	20.012547762996	1.42539291146517	22.4967696249618	27.8510263688816	13.1358490437948	12.4575312560231	26.3024445530668	28.8530524997545	11.6610693056347	21.8494455577471	-0.880856808037976	0.0234773904089269	0.445366817495767	Thsd4	9	59874214	60429329	-	13986	protein_coding	thrombospondin, type I, domain containing 4 [Source:MGI Symbol;Acc:MGI:2672033]	-	14	16	12	10	21	1	24	32	11	13	30	26	0.0993213739259863	0.109289570097989	0.0785246697627346	0.0682757261342318	0.146674966797005	0.0109509154470833	0.16550643186539	0.199452194882526	0.0985894317008739	0.0911760047081367	0.191492413949264
ENSMUSG00000026387	53.6710629519456	51.6164574272521	68.8620910315799	17.3266678942621	59.0846648240833	62.7172881044674	88.1123476977672	78.3310116624796	75.2325899780976	82.411360616768	77.1538373556626	61.0353033648652	52.2130387055984	77.0460751126067	-0.567634466131365	0.0235055692760287	0.445366817495767	Sctr	1	119934624	119991266	+	2012	protein_coding	secretin receptor [Source:MGI Symbol;Acc:MGI:2441720]	-	55	55	77	19	62	44	94	90	63	86	88	55	2.71233245047879	2.61148161053914	3.50252420519482	0.90174859883469	3.01019022315206	3.34941260014309	4.50606067491962	3.8993920195457	3.92503718061678	4.19277159194556	3.90461788156906
ENSMUSG00000040105	58.5502504930315	35.6622796770106	44.7156435269999	48.3322841260996	46.6959447803239	51.3141448127461	46.8682700520038	70.4979104962316	72.8442537883167	45.9970384837775	72.7700965968181	84.3396919223592	47.5450912360353	65.5528768899178	-0.463335709939917	0.0235101831554294	0.445366817495767	Plpp6	19	28941353	28944211	+	2859	protein_coding	phospholipid phosphatase 6 [Source:MGI Symbol;Acc:MGI:1921661]	-	60	38	50	53	49	36	50	81	61	48	83	76	2.08230960235174	1.26976017053248	1.60056842617116	1.77019685913985	1.67421856119394	1.92855618186241	1.68675888719056	2.46975133577942	2.67452635371152	1.64686428521818	2.59171820944428
ENSMUSG00000027875	12.6858876068235	9.38481044131857	11.62606731702	7.29543911337352	11.4357415788548	19.9555007605124	15.9352118176813	37.4248166831847	20.3008576131374	7.66617308062958	10.5209778212267	58.8158377879611	12.0639078029838	25.1106458006368	-1.07032109492791	0.0236093421533357	0.445366817495767	Hmgcs2	3	98187751	98218054	+	3290	protein_coding	3-hydroxy-3-methylglutaryl-Coenzyme A synthase 2 [Source:MGI Symbol;Acc:MGI:101939]	-	13	10	13	8	12	14	17	43	17	8	12	53	0.392062821634281	0.290373086510348	0.361631165322211	0.232195575857353	0.356299797763424	0.651742567842156	0.498368037654241	1.13934414036817	0.647715403704426	0.238520009698013	0.325618589847345
ENSMUSG00000029001	83.9220257066785	77.8939266629442	52.7644593618599	69.3066715770485	81.0031695168884	91.2251463337708	102.172828713368	87.0344574027551	103.892624255468	98.7019784131058	89.4283114804271	95.4370198068802	76.0192331931984	96.1112033453341	-0.345798127988647	0.0237404761871532	0.446861036999234	Fbxo44	4	148237257	148244939	-	3024	protein_coding	F-box protein 44 [Source:MGI Symbol;Acc:MGI:1354744]	-	86	83	59	76	85	64	109	100	87	103	102	86	2.82179117707579	2.62209585758534	1.78561827179218	2.39989177361825	2.74579030105108	3.24147097233665	3.47649708183916	2.88270750416151	3.60635659823992	3.34107455714143	3.01121820935218
ENSMUSG00000033361	54.6469004601627	44.1086090741973	64.3905266788799	61.0993025745033	60.0376432889879	47.0379660783506	80.6134244894466	87.9048019767826	59.7084047445219	60.3711130099579	74.5235929003559	71.0228984609341	55.2201580258469	72.3573725969998	-0.388318718258607	0.0237511334770517	0.446861036999234	Prrg3	X	71006230	71016328	+	6087	protein_coding	proline rich Gla (G-carboxyglutamic acid) 3 (transmembrane) [Source:MGI Symbol;Acc:MGI:2685214]	-	56	47	72	67	63	33	86	101	50	63	85	64	0.912836363219218	0.737644001430838	1.08254906978966	1.0510693031509	1.01103799192849	0.830337376969922	1.36267506038801	1.44644004723349	1.02966963257645	1.01523826207711	1.24663543413299
ENSMUSG00000024792	100.511263346371	92.9096233690539	112.68342168804	62.9231623528466	109.592523464026	109.755254182818	113.421213525849	131.42203067816	111.057632824811	110.20123803405	137.649459827716	158.69178874865	98.0625414005258	127.073893939873	-0.377389596741526	0.0238499728076524	0.447188719438162	Zfpl1	19	6130792	6134986	-	1810	protein_coding	zinc finger like protein 1 [Source:MGI Symbol;Acc:MGI:1891017]	-	103	99	126	69	115	77	121	151	93	115	157	143	5.64633779716145	5.22527171310969	6.37104051307562	3.64024293338245	6.20653906463129	6.51562528458774	6.44768710139022	7.27244989712842	6.44073714889318	6.2323235959422	7.7436358293669
ENSMUSG00000087624	5.85502504930315	0.938481044131857	1.78862574108	0.91192988917169	4.76489232452285	1.42539291146517	5.62419240624046	6.96275659222041	4.77667237956175	8.62444471570828	9.64422966945782	4.43893115380838	2.61405782661245	6.67853781949952	-1.35408438056941	0.0238580177092718	0.447188719438162	9230111E07Rik	2	167623973	167625406	+	811	lncRNA	RIKEN cDNA 9230111E07 gene [Source:MGI Symbol;Acc:MGI:1924998]	-	6	1	2	1	5	1	6	8	4	9	11	4	0.734071905440644	0.117796233615172	0.225697910255159	0.117744057424583	0.602253562803979	0.18885265529335	0.713555165249491	0.859907027628547	0.618258846213842	1.08856003192943	1.21086485476525
ENSMUSG00000037709	115.148825969629	135.141270354987	130.56967909884	129.49404426238	154.38251131454	115.456825828679	170.600502989294	228.030278395218	96.7276156861255	156.198276517828	158.69141547017	279.652662689928	130.032192804843	181.650125291427	-0.481587331238542	0.0239779782835268	0.448093970718189	Fam13a	6	58909075	59001534	-	10505	protein_coding	family with sequence similarity 13, member A [Source:MGI Symbol;Acc:MGI:1889842]	-	118	144	146	142	162	81	182	262	81	163	181	252	1.11453614480182	1.30953977596518	1.27196510050797	1.29077973737552	1.50643079654093	1.18095381045935	1.67098476124314	2.1741404693547	0.966540739329689	1.5220267206182	1.53817717014275
ENSMUSG00000021725	223.466789381737	235.558742077096	267.39954829146	220.687033179549	232.526745436715	232.339044568823	320.578967155706	315.064735797973	219.726929459841	319.104454481206	323.520068002721	228.604954421132	235.32965048923	287.76668488643	-0.293405821064281	0.0240086723662442	0.448093970718189	Parp8	13	116991356	117162073	-	8882	protein_coding	poly (ADP-ribose) polymerase family, member 8 [Source:MGI Symbol;Acc:MGI:1098713]	-	229	251	299	242	244	163	342	362	184	333	369	206	2.55819072668564	2.69969816605922	3.08090861066558	2.60174332338026	2.6835474897974	2.81074071844109	3.71374855032517	3.55287695599589	2.59679852700446	3.67759748683928	3.70885146232619
ENSMUSG00000022619	4.87918754108596	2.81544313239557	0.894312870539999	2.73578966751507	0.95297846490457	4.27617873439551	11.2483848124809	17.406891480551	4.77667237956175	1.91654327015739	4.38374075884447	5.54866394226048	2.75898173513945	7.54681610730934	-1.49854016002613	0.0240263503682042	0.448093970718189	Mapk8ip2	15	89338116	89348671	+	5700	protein_coding	mitogen-activated protein kinase 8 interacting protein 2 [Source:MGI Symbol;Acc:MGI:1926555]	-	5	3	1	3	1	3	12	20	4	2	5	5	0.0870368882035617	0.0502803923483708	0.0160562285278013	0.0502581213533351	0.0171378119099659	0.0806102649699508	0.203050259304329	0.305870438336295	0.0879663025051625	0.0344180189432659	0.0783103187571465
ENSMUSG00000076498	0	1.87696208826371	0	0	0	5.70157164586068	4.68682700520038	40.0358504052673	3.58250428467131	0.958271635078697	0	41.0601131727275	1.2630889556874	15.0539277504909	-3.65519859885826	0.0242813275072838	0.449663427039584	Trbc2	6	41523664	41525286	+	692	TR_C_gene	T cell receptor beta, constant 2 [Source:MGI Symbol;Acc:MGI:4835227]	-	0	2	0	0	0	4	5	46	3	1	0	37	0	0.276106200756949	0	0	0	0.885315048802928	0.696884921745348	5.79474197483934	0.543433443944465	0.141750511543797	0
ENSMUSG00000037548	5.85502504930315	2.81544313239557	1.78862574108	3.64771955668676	2.85893539471371	8.55235746879101	3.74946160416031	110.533760901499	0	1.91654327015739	0.876748151768893	43.2795787496317	4.25301772382837	26.7260154462029	-2.66706474014302	0.0243326007895483	0.44989808734806	H2-DMb2	17	34362281	34370529	+	1747	protein_coding	histocompatibility 2, class II, locus Mb2 [Source:MGI Symbol;Acc:MGI:95923]	-	6	3	2	4	3	6	4	127	0	2	1	39	0.340774078598948	0.1640516521956	0.104774473507118	0.21863865042092	0.167748473760971	0.526020046169112	0.220833138338995	6.33713824589707	0	0.112296913552728	0.0511011811008283
ENSMUSG00000107265	12.6858876068235	13.138734617846	26.8293861162	29.1817564534941	16.2006339033777	8.55235746879101	25.3088658280821	28.7213709429092	27.4658661824801	46.9553101188562	25.4256964012979	24.4141213459461	17.764792694422	29.7152051365952	-0.720394562354517	0.024427385341585	0.450554744793104	Gm15469	5	31293097	31294688	-	961	lncRNA	predicted gene 15469 [Source:MGI Symbol;Acc:MGI:3705154]	-	13	14	30	32	17	6	27	33	23	49	29	22	1.34223380143266	1.39173614616718	2.85703962357338	3.17970216262515	1.72804783982903	0.956250801932819	2.70980184763581	2.99345626696446	3.00009944287898	5.00153625954951	2.69400534662983
ENSMUSG00000034796	0.975837508217192	0	0.894312870539999	0.91192988917169	4.76489232452285	0	3.74946160416031	12.1848240363857	4.77667237956175	3.83308654031479	2.63024445530668	2.21946557690419	1.25782876540862	4.89895909877224	-1.92533602053333	0.0245130148201243	1	Cpne7	8	123844113	123861921	+	5268	protein_coding	copine VII [Source:MGI Symbol;Acc:MGI:2142747]	-	1	0	1	1	5	0	4	14	4	4	3	2	0.0188348619119325	0	0.0173729124161859	0.0181265054235643	0.0927159528158746	0	0.0732337685418042	0.231667245436943	0.0951799400682282	0.0744809065970446	0.0508392729972364
ENSMUSG00000065987	5.85502504930315	1.87696208826371	2.68293861162	1.82385977834338	15.2476554384731	31.3586440522337	24.371500427042	198.438562878282	3.58250428467131	2.87481490523609	4.38374075884447	86.5591574992634	9.80751416970618	53.3683801255565	-2.46020496556919	0.0246189474281533	0.451882260713036	Cd209b	8	3967655	3976844	-	2115	protein_coding	CD209b antigen [Source:MGI Symbol;Acc:MGI:1916415]	-	6	2	3	2	16	22	26	228	3	3	5	78	0.281481000147689	0.0903382935809971	0.129816315756691	0.0902982795000819	0.738992173138954	1.59314849916971	1.1856599065761	9.39738112675764	0.177804228467882	0.139136672323841	0.211049086012168
ENSMUSG00000052423	100.511263346371	96.6635475455813	82.2767840896799	90.2810590279973	112.451458858739	116.882218740144	116.233309728969	136.644098122325	117.028473299263	126.491855830388	138.526207979485	102.095416537593	99.8443886014187	122.836560249671	-0.310490246968859	0.024620727375962	0.451882260713036	B4galt3	1	171097898	171104469	+	5470	protein_coding	UDP-Gal:betaGlcNAc beta 1,4-galactosyltransferase, polypeptide 3 [Source:MGI Symbol;Acc:MGI:1928767]	-	103	103	92	99	118	82	124	157	98	132	158	92	1.86834943562381	1.79887985056237	1.53928450456654	1.72825459352145	2.10729292333511	2.29599255618251	2.18640955631169	2.50204255271618	2.24579417638865	2.36710397192991	2.57865715073807
ENSMUSG00000031077	39.0335003286877	46.9240522065929	52.7644593618599	36.4771955668676	58.1316863591788	41.3363944324899	54.3671932603244	70.4979104962316	64.4850771240836	48.8718533890136	59.6188743202847	69.913165672482	45.7778813759461	61.2923457104033	-0.414643926923839	0.0248214039472437	0.454935567350632	Fadd	7	144131055	144136200	-	3903	protein_coding	Fas (TNFRSF6)-associated via death domain [Source:MGI Symbol;Acc:MGI:109324]	-	40	50	59	40	61	29	58	81	54	51	68	63	1.01687986217843	1.22383737460805	1.38347672403268	0.978636234397505	1.52672744071103	1.13800297203287	1.4332653455891	1.80912607455633	1.73430873117403	1.28174713128457	1.55537174226339
ENSMUSG00000033220	15.6134001314751	15.0156967061097	8.04881583485999	3.64771955668676	14.2946769735686	19.9555007605124	13.1231156145611	180.161326823703	8.35917666423306	1.91654327015739	7.89073336592004	114.302477210566	12.7626349938687	54.2922288248567	-2.09399666529419	0.024847764565533	0.454935567350632	Rac2	15	78443367	78456983	-	3103	protein_coding	Rac family small GTPase 2 [Source:MGI Symbol;Acc:MGI:97846]	-	16	16	9	4	15	14	14	207	7	2	9	103	0.511618704747975	0.492595529291161	0.265447800024558	0.123094335251481	0.47221492694234	0.691019351659907	0.435154439050527	5.81528408303245	0.282779203186914	0.0632235604178586	0.258931315001071
ENSMUSG00000000303	0.975837508217192	3.75392417652743	4.47156435269999	5.47157933503014	0.95297846490457	0	1.87473080208015	7.83310116624796	3.58250428467131	8.62444471570828	9.64422966945782	14.4265262498772	2.60431397289655	7.66425614800713	-1.49829373447675	0.0249844396914597	0.455398173939261	Cdh1	8	107329983	107396878	+	4574	protein_coding	cadherin 1 [Source:MGI Symbol;Acc:MGI:88354]	-	1	4	5	6	1	0	2	9	3	9	11	13	0.0216926218959467	0.0835441586899033	0.100044274823423	0.125260730963712	0.0213566960836916	0	0.0421726598904924	0.171525508161914	0.0822159910821097	0.193008785722512	0.214694227637651
ENSMUSG00000105868	0	1.87696208826371	0.894312870539999	0	0	0	3.74946160416031	5.22206744416531	4.77667237956175	0.958271635078697	1.75349630353779	1.1097327884521	0.461879159800619	2.92828369249266	-2.55641791967595	0.0250246088746755	1	Gm43766	14	52496268	52501684	+	5417	TEC	predicted gene 43766 [Source:MGI Symbol;Acc:MGI:5663903]	-	0	2	1	0	0	0	4	6	4	1	2	1	0	0.0352714585423314	0.0168950530936805	0	0	0	0.0712194005313318	0.0965550026869233	0.0925619206718527	0.0181080587019213	0.0329605919819631
ENSMUSG00000028396	1082.20379661287	1273.51877688693	1018.62235954506	1194.62815481491	1043.5114190705	1231.53947550591	1349.80617749771	1324.66444166993	1683.77701379552	1572.52375316414	1131.00511578187	1167.4388934516	1140.67066373936	1371.5358992268	-0.265887312277557	0.0250306719929032	0.455398173939261	2310002L09Rik	4	73857608	73869083	-	2158	protein_coding	RIKEN cDNA 2310002L09 gene [Source:MGI Symbol;Acc:MGI:1916780]	-	1109	1357	1139	1310	1095	864	1440	1522	1410	1641	1290	1052	50.9903875255954	60.0731860944413	48.3048435917721	57.9668508102182	49.5670310639722	61.320579691692	64.358840298499	61.481658960674	81.9028235905921	74.591247402601	53.3656880279239
ENSMUSG00000024245	5.85502504930315	3.75392417652743	1.78862574108	7.29543911337352	2.85893539471371	2.85078582293034	10.3110194114408	7.83310116624796	5.97084047445219	6.70790144555088	18.4117111871468	5.54866394226048	4.06712254965469	9.13053960451652	-1.17012011434796	0.0250590514658328	0.455398173939261	Tmem178	17	81252061	81309245	+	1696	protein_coding	transmembrane protein 178 [Source:MGI Symbol;Acc:MGI:1915277]	-	6	4	2	8	3	2	11	9	5	7	21	5	0.351021412330402	0.225313078919586	0.107925121000551	0.450426559298758	0.172792796969585	0.18061262198456	0.625552833057263	0.462592968356483	0.369551830984247	0.40485818273476	1.10539447585265
ENSMUSG00000006641	108.317963412108	100.417471722109	82.2767840896799	58.3635129069882	110.54550192893	112.606040005748	128.41905994249	114.015139197609	95.533447591235	139.90765872149	116.607504185263	177.557246152335	95.4212123442606	128.673342631737	-0.435618918333961	0.0250666882853092	0.455398173939261	Slc5a6	5	31193380	31206268	-	3991	protein_coding	solute carrier family 5 (sodium-dependent vitamin transporter), member 6 [Source:MGI Symbol;Acc:MGI:2660847]	-	111	107	92	64	116	79	137	131	80	146	133	160	2.75962110580774	2.56126378462134	2.10971842645427	1.53129229680921	2.83926866320958	3.03172156652208	3.31082325838867	2.86135625539603	2.5126931810545	3.58840833933674	2.97504648708558
ENSMUSG00000042015	382.528303221139	418.562545682808	400.652166001919	376.627044227908	316.388850348317	354.922834954827	445.248565494036	434.301942439748	414.376328926982	464.761743013168	422.592609152606	409.491398938823	374.946957406153	431.795431327561	-0.202896534726235	0.0252019420916662	0.456262466210013	Wdr41	13	95112852	95159822	+	5726	protein_coding	WD repeat domain 41 [Source:MGI Symbol;Acc:MGI:2445123]	-	392	446	448	413	332	249	475	499	347	485	482	369	6.79270775417528	7.44107657632019	7.16052832144486	6.88745159377611	5.66391813804042	6.66027180532374	8.00091071525309	7.59681529654141	7.59642637639543	8.30847130358526	7.51483652648915
ENSMUSG00000052760	4.87918754108596	2.81544313239557	4.47156435269999	1.82385977834338	5.71787078942742	5.70157164586068	5.62419240624046	40.0358504052673	4.77667237956175	3.83308654031479	4.38374075884447	11.097327884521	4.2349162066355	11.6251450624583	-1.48214054264316	0.0252364648859069	0.456262466210013	A630001G21Rik	1	85644804	85706364	-	2709	protein_coding	RIKEN cDNA A630001G21 gene [Source:MGI Symbol;Acc:MGI:2443131]	-	5	3	5	2	6	4	6	46	4	4	5	10	0.183134094780473	0.105794845472762	0.168919347745417	0.0704986567525556	0.216357758331795	0.226149137604882	0.21361876670998	1.48023678353223	0.185089673045192	0.144837731987165	0.164772542235414
ENSMUSG00000054509	194.191664135221	240.251147297755	247.72466513958	164.147380050904	279.222690217039	135.412326589191	312.142678546345	294.176466021312	249.581131832102	318.146182846127	307.738601270881	199.751901921377	210.158312238282	280.256160406358	-0.412898928246475	0.0252804949418889	0.456262466210013	Parp4	14	56813076	56897251	+	6534	protein_coding	poly (ADP-ribose) polymerase family, member 4 [Source:MGI Symbol;Acc:MGI:2685589]	-	199	256	277	180	293	95	333	338	209	332	351	180	3.02191436453321	3.74294197095922	3.87988662726437	2.63059037386602	4.38044990370891	2.22683697996268	4.91543843977077	4.50941220155116	4.00957515206612	4.98413368902941	4.79569803297897
ENSMUSG00000026185	8972.82588805708	8724.11978624974	8617.59882052343	8239.28654866622	9993.88516145423	10200.1116744447	10182.6003514983	9699.99027753705	11163.0833510358	9168.74300443298	11223.2530907936	11142.8269288475	9124.63797989924	10430.0828340242	-0.193007154335876	0.0253653967985141	0.456607593029675	Igfbp5	1	72897091	72914043	-	6006	protein_coding	insulin-like growth factor binding protein 5 [Source:MGI Symbol;Acc:MGI:96440]	-	9195	9296	9636	9035	10487	7156	10863	11145	9348	9568	12801	10041	151.905889646386	147.864202766211	146.835092097101	143.649024344327	170.567454370451	182.485748690882	174.446238634847	161.762224450305	195.103283223613	156.266745747607	190.275298879065
ENSMUSG00000086432	0	0	0	0	0	0	7.49892320832061	3.4813782961102	0	0	1.75349630353779	1.1097327884521	0	2.30725509940345	-3.65813589684015	0.0254524159428344	1	B430119L08Rik	12	103862156	103865043	+	1994	lncRNA	RIKEN cDNA B430119L08 gene [Source:MGI Symbol;Acc:MGI:2441857]	-	0	0	0	0	0	0	8	4	0	0	2	1	0	0	0	0	0	0	0.386956361763515	0.174870762138102	0	0	0.0895423905548115
ENSMUSG00000082884	1.95167501643438	2.81544313239557	1.78862574108	0	5.71787078942742	4.27617873439551	6.56155780728053	6.96275659222041	7.16500856934263	4.79135817539349	3.50699260707557	13.3167934614251	2.75829890228881	7.0507445354563	-1.3772187106293	0.0255239239489734	0.456730428367174	Gm13339	2	22480036	22480545	-	510	unprocessed_pseudogene	predicted gene 13339 [Source:MGI Symbol;Acc:MGI:3650221]	-	2	3	2	0	6	3	7	8	6	5	4	12	0.389106088439452	0.561957326246497	0.35890393179791	0	1.14924150455065	0.900938255546509	1.32380806311155	1.36742078315049	1.47472918905714	0.96167994106184	0.700186379475663
ENSMUSG00000037461	157.109838822968	137.018232443251	148.45593650964	149.556501824157	116.263372718358	124.00918329747	187.473080208015	198.438562878282	131.358490437948	169.614079408929	162.198408077245	173.118314998527	138.735510935974	170.366822668158	-0.296566704475999	0.025533577588125	0.456730428367174	Ints7	1	191307748	191355800	+	7319	protein_coding	integrator complex subunit 7 [Source:MGI Symbol;Acc:MGI:1924315]	-	161	146	166	164	122	87	200	228	110	177	185	156	2.18264113415517	1.90569488146441	2.07574852206661	2.13969539741757	1.62831457879359	1.82058707467316	2.63557516517437	2.71559790724039	1.88396200542208	2.3722051722818	2.25654409425908
ENSMUSG00000112824	0.975837508217192	0	0.894312870539999	0.91192988917169	1.90595692980914	0	0.937365401040076	4.35172287013775	2.38833618978088	0.958271635078697	0.876748151768893	16.6459918267814	0.781339532956337	4.35973934576462	-2.40940443534238	0.0255788266832602	1	Gm47917	10	53939907	53941165	+	1025	lncRNA	predicted gene, 47917 [Source:MGI Symbol;Acc:MGI:6097168]	-	1	0	1	1	2	0	1	5	2	1	1	15	0.096802002489815	0	0.0892882952277728	0.0931613956793528	0.190605908071816	0	0.0940964616288353	0.425234511833385	0.244589231355818	0.0956988819398124	0.0870963545201435
ENSMUSG00000079491	9.75837508217192	11.2617725295823	5.36587722323999	11.855088559232	6.67084925433199	1.42539291146517	7.49892320832061	40.9061949792949	3.58250428467131	13.4158028911018	19.2884593389156	23.304388557494	7.72289259333722	17.999378876633	-1.20570175465659	0.0255852988295912	0.456730428367174	H2-T10	17	36426768	36432357	-	3419	protein_coding	histocompatibility 2, T region locus 10 [Source:MGI Symbol;Acc:MGI:95942]	-	10	12	6	13	7	1	8	47	3	14	22	21	0.290207816765312	0.33530065678352	0.160609247046155	0.363081485062116	0.199999618370178	0.0447965789537603	0.225677386767022	1.19834294282383	0.109990038961559	0.401660999074673	0.574443636861432
ENSMUSG00000050567	104.41461337924	100.417471722109	120.7322375229	88.457199249654	113.404437323644	79.8220030420495	141.542175557052	146.217888436629	106.280960445249	124.575312560231	123.621489399414	116.52194278747	101.207993706599	126.459961531007	-0.318155025683281	0.0256316688436352	0.456730428367174	Maml1	11	50146461	50183138	-	5528	protein_coding	mastermind like transcriptional coactivator 1 [Source:MGI Symbol;Acc:MGI:1890504]	-	107	107	135	97	119	56	151	168	89	130	141	105	1.92054262356557	1.84913237417217	2.23503398193616	1.67557376364321	2.10285416398876	1.55154345021758	2.63454772948679	2.6492540860242	2.01814875456173	2.30677930869754	2.27706234388997
ENSMUSG00000003166	242.983539546081	254.328362959733	280.81424134956	223.422822847064	243.96248701557	266.548474443987	247.46446587458	298.52818889145	331.978730379542	322.937541021521	296.340875297886	280.76239547838	252.009988026999	296.335366157226	-0.233873886012176	0.0258703986317491	0.458693729311521	Dgcr2	16	17657346	17716426	-	6853	protein_coding	DiGeorge syndrome critical region gene 2 [Source:MGI Symbol;Acc:MGI:892866]	-	249	271	314	245	256	187	264	343	278	337	338	253	3.60517891222283	3.77781614186139	4.19340986707408	3.41385604698343	3.64913105778815	4.17931229298461	3.71552641423651	4.36310589516481	5.08505045052096	4.82369565067265	4.40311280074474
ENSMUSG00000029272	0	0.938481044131857	2.68293861162	5.47157933503014	0	5.70157164586068	1.87473080208015	7.83310116624796	14.3300171386853	6.70790144555088	7.89073336592004	5.54866394226048	2.46576177277378	7.36419131012413	-1.62070790040716	0.0259518627316	0.458693729311521	Sult1e1	5	87723828	87739453	-	1242	protein_coding	sulfotransferase family 1E, member 1 [Source:MGI Symbol;Acc:MGI:98431]	-	0	1	3	6	0	4	2	9	12	7	9	5	0	0.0769184746070084	0.221064015962481	0.461306427880853	0	0.493267321877316	0.155312195120058	0.631688948738	1.21113025188267	0.55284982119014	0.646911328863384
ENSMUSG00000035189	9.75837508217192	11.2617725295823	11.62606731702	7.29543911337352	9.5297846490457	0	15.9352118176813	18.2772360545786	15.5241852335757	9.58271635078697	13.1512222765334	21.0849229805898	8.24523978186557	15.592582452291	-0.867521303445381	0.0261151421342165	0.460160465690455	Ano4	10	88784856	89180624	-	7265	protein_coding	anoctamin 4 [Source:MGI Symbol;Acc:MGI:2443344]	-	10	12	13	8	10	0	17	21	13	10	15	19	0.136575433657344	0.157796688994199	0.163766900744676	0.105151196775044	0.134460465088514	0	0.225689035634199	0.251979982579865	0.224304990214471	0.135019069495262	0.184322980144144
ENSMUSG00000041670	0	0	1.78862574108	0	0.95297846490457	0	0.937365401040076	18.2772360545786	2.38833618978088	1.91654327015739	0.876748151768893	0	0.456934034330761	4.06603817788763	-3.05588781774938	0.0261794057276043	1	Rims1	1	22356475	22845203	-	8103	protein_coding	regulating synaptic membrane exocytosis 1 [Source:MGI Symbol;Acc:MGI:2152971]	-	0	0	2	0	1	0	1	21	2	2	1	0	0	0	0.0225892885618826	0	0.0120554767230415	0	0.0119028598259356	0.225920594032176	0.0309396473083689	0.0242111203229193	0.0110173717614645
ENSMUSG00000020524	0	0	0	0	0	0	0	9.57379031430306	3.58250428467131	0	0.876748151768893	1.1097327884521	0	2.52379592319923	-3.77935899667385	0.0263147890397081	1	Gria1	11	56902213	57221070	+	6043	protein_coding	glutamate receptor, ionotropic, AMPA1 (alpha 1) [Source:MGI Symbol;Acc:MGI:95808]	-	0	0	0	0	0	0	0	11	3	0	1	1	0	0	0	0	0	0	0	0.158680096671237	0.062230008805158	0	0.0147730867753015
ENSMUSG00000020014	16.5892376396923	10.3232914854504	13.4146930581	11.855088559232	10.4827631139503	12.8285362031865	19.6846734218416	15.6662023324959	31.0483704671514	9.58271635078697	29.8094371601424	21.0849229805898	12.5822683432686	21.1460537855013	-0.743319657640344	0.0263243332282511	0.462217068802839	Cfap54	10	92611481	92917480	-	14645	protein_coding	cilia and flagella associated protein 54 [Source:MGI Symbol;Acc:MGI:1922208]	-	17	11	15	13	11	9	21	18	26	10	34	19	0.115177527714922	0.0717555616306555	0.0937389920878803	0.0847644655122824	0.0733725371631861	0.0941232865132236	0.138301559341801	0.107143417457507	0.222543633172842	0.0669794154921869	0.207258993173575
ENSMUSG00000040907	10.7342125903891	3.75392417652743	3.57725148215999	9.1192988917169	6.67084925433199	15.6793220261169	3.74946160416031	98.3489368651132	8.35917666423306	3.83308654031479	1.75349630353779	48.8282426918922	8.25580973687372	27.4787334448752	-1.7508281780724	0.0264721276486552	0.463185010608618	Atp1a3	7	24677592	24705383	-	5958	protein_coding	ATPase, Na+/K+ transporting, alpha 3 polypeptide [Source:MGI Symbol;Acc:MGI:88107]	-	11	4	4	10	7	11	4	113	7	4	2	44	0.183189422301555	0.0641374591889255	0.0614437748294509	0.160272626000901	0.114769838067747	0.282771825758975	0.0647525163944654	1.65333290812695	0.147274902230446	0.0658552225500555	0.0299676949926643
ENSMUSG00000004892	0	0	2.68293861162	0	0	0	0.937365401040076	13.0551686104133	4.77667237956175	4.79135817539349	0.876748151768893	0	0.447156435269999	4.07288545302958	-3.06356078233154	0.026473214609127	1	Bcan	3	87894838	87907537	-	4064	protein_coding	brevican [Source:MGI Symbol;Acc:MGI:1096385]	-	0	0	3	0	0	0	1	15	4	5	1	0	0	0	0.0675594261381401	0	0	0	0.0237324983192806	0.321751014736137	0.123377934123875	0.12068326032026	0.0219669693364043
ENSMUSG00000027936	286.896227415854	222.42000745925	317.4810690417	179.650188166823	270.645884032898	323.564190902593	319.641601754666	334.21231642658	320.037049430637	348.810875168646	356.836497769939	309.615447978135	266.776261169853	331.525631421434	-0.317203929989239	0.0265595737666242	0.463633071746833	Crtc2	3	90161470	90171432	+	4094	protein_coding	CREB regulated transcription coactivator 2 [Source:MGI Symbol;Acc:MGI:1921593]	-	294	237	355	197	284	227	341	384	268	364	407	279	7.12537456040687	5.53035189899154	7.93594978651828	4.59492301479075	6.77642645819559	8.49223431400581	8.03347966556391	8.17646819040647	8.20574766163203	8.72136122416805	8.87504193867632
ENSMUSG00000116840	0	0.938481044131857	0	0.91192988917169	0.95297846490457	0	3.74946160416031	0.870344574027551	0	6.70790144555088	6.13723706238225	1.1097327884521	0.46723156636802	3.09577957909551	-2.65348806403051	0.0266724760146219	1	Gm21691	16	34819671	34843575	-	2874	lncRNA	predicted gene, 21691 [Source:MGI Symbol;Acc:MGI:5435046]	-	0	1	0	1	1	0	4	1	0	7	7	1	0	0.0332403428886237	0	0.0332256195446543	0.0339893973162162	0	0.13423642751504	0.0303316196680042	0	0.238914223353568	0.217437837050115
ENSMUSG00000029603	0.975837508217192	0.938481044131857	4.47156435269999	3.64771955668676	1.90595692980914	5.70157164586068	3.74946160416031	23.4993034987439	3.58250428467131	2.87481490523609	1.75349630353779	19.9751901921377	2.94018850623427	9.23912846474785	-1.68325903883806	0.0267073280894056	0.464589773434614	Dtx1	5	120818267	120849992	-	5270	protein_coding	deltex 1, E3 ubiquitin ligase [Source:MGI Symbol;Acc:MGI:1352744]	-	1	1	5	4	2	4	4	27	3	3	2	18	0.0188277139567477	0.0181276556853709	0.0868315964027203	0.0724785051774851	0.0370723065984082	0.116250097489872	0.0732059758402703	0.446617271916089	0.0713578639866356	0.055839480448752	0.0338799861036611
ENSMUSG00000079563	0.975837508217192	0	0	0	0	0	0	18.2772360545786	0	0	0.876748151768893	3.32919836535629	0.162639584702865	3.74719709528396	-3.87329353941796	0.0267162437853794	1	Pglyrp2	17	32631433	32643141	-	3239	protein_coding	peptidoglycan recognition protein 2 [Source:MGI Symbol;Acc:MGI:1928099]	-	1	0	0	0	0	0	0	21	0	0	1	3	0.0306335450917136	0	0	0	0	0	0	0.565185110664626	0	0	0.0275621375063745
ENSMUSG00000053093	3519.84589213941	3614.09050095178	2970.90735593388	4221.32345697576	1802.08227713454	1583.6115246378	7662.02478810158	4222.04152860765	4762.34236242307	5341.40609392866	2513.63695112142	2852.01326632189	2951.97683462886	4558.91083175071	-0.62685001233827	0.0267816873535357	0.465343455233219	Myh7	14	55208141	55232083	-	8616	protein_coding	myosin, heavy polypeptide 7, cardiac muscle, beta [Source:MGI Symbol;Acc:MGI:2155600]	-	3607	3851	3322	4629	1891	1111	8174	4851	3988	5574	2867	2570	41.5382942845034	42.6992343052221	35.2868047429582	51.3028323020795	21.439569781099	19.7493278000312	91.501054931285	49.080383758736	58.0203923522038	63.4588216261406	29.7061141619641
ENSMUSG00000037845	43.9126878697736	35.6622796770106	42.0327049153799	38.301055345211	29.5423324120417	17.104714937582	57.1792894634447	47.8689515715153	59.7084047445219	56.5380264696431	47.3444001955202	31.0725180766587	34.4259625261665	49.9519317535506	-0.519148051882246	0.026919604253	0.467198455756637	Fdxacb1	9	50679536	50684648	+	3256	protein_coding	ferredoxin-fold anticodon binding domain containing 1 [Source:MGI Symbol;Acc:MGI:3584513]	-	45	38	47	42	31	12	61	55	50	59	54	28	1.37131215136447	1.11493990403943	1.32108833617873	1.23175616830348	0.93005263037192	0.564469914408747	1.80693527743947	1.47251815753115	1.92493828424227	1.77745389597978	1.48058452785318
ENSMUSG00000044707	0.975837508217192	1.87696208826371	1.78862574108	0	2.85893539471371	0	2.81209620312023	1.7406891480551	2.38833618978088	10.5409879858657	4.38374075884447	5.54866394226048	1.25006012204577	4.56908570465447	-1.81493324680115	0.0270310169919374	1	Ccnjl	11	43419611	43477824	+	2781	protein_coding	cyclin J-like [Source:MGI Symbol;Acc:MGI:2685723]	-	1	2	2	0	3	0	3	2	2	11	5	5	0.0356785517986553	0.0687038802315027	0.0658184125195737	0	0.105378131485227	0	0.104044091876544	0.0626918913526386	0.0901488537000047	0.387991691431638	0.160506586449383
ENSMUSG00000037833	0	0	0.894312870539999	0.91192988917169	0.95297846490457	0	2.81209620312023	5.22206744416531	2.38833618978088	1.91654327015739	4.38374075884447	0	0.45987020410271	2.78713064434471	-2.51103404739407	0.0271376026370383	1	Sh2d4b	14	40535746	40615223	-	4236	protein_coding	SH2 domain containing 4B [Source:MGI Symbol;Acc:MGI:1925182]	-	0	0	1	1	1	0	3	6	2	2	5	0	0	0	0.0216054066592227	0.0225425945635828	0.0230607950629852	0	0.0683065674005355	0.12347461037655	0.0591841270395923	0.0463131982947628	0.105375074814857
ENSMUSG00000056569	216.635926824217	175.495955252657	325.529884876559	111.255446478946	239.197594691047	189.577257224867	500.553124155401	260.233027634238	224.503601839402	274.065687632507	277.929164110739	290.749990574449	209.615344224716	304.672432657789	-0.539368464886382	0.0271560297047898	0.469670894375229	Mpz	1	170978280	170988699	+	2111	protein_coding	myelin protein zero [Source:MGI Symbol;Acc:MGI:103177]	-	222	187	364	122	251	133	534	299	188	286	317	262	10.4345313437032	8.46263543409575	15.7808919703847	5.5186321789214	11.6149064422493	9.6495565883025	24.3977727487177	12.3471100913441	11.1635113411336	13.2894965611824	13.4058659367398
ENSMUSG00000019961	1054.88034638278	930.034714734671	947.077329901859	843.535147483814	765.24170731837	621.471309398814	1040.47559515448	940.842484523782	986.382846379502	1477.65486129135	1169.5820344597	917.749016049883	860.373425870052	1088.78113964312	-0.338862419709632	0.027236232056103	0.470515322213439	Tmpo	10	90983433	91017177	-	10998	protein_coding	thymopoietin [Source:MGI Symbol;Acc:MGI:106920]	-	1081	991	1059	925	803	436	1110	1081	826	1542	1334	827	9.75259490896319	8.60819701334309	8.81253066579076	8.03133735938229	7.13234032488678	6.07178973459786	9.73433799038074	8.56829368929235	9.41450594323527	13.7531249181643	10.828441566932
ENSMUSG00000005667	41.9610128533392	40.3546848976699	49.1872078796999	35.5652656776959	55.2727509644651	35.6348227866292	59.0540202655248	53.0910190156806	72.8442537883167	66.1207428204301	47.3444001955202	49.9379754803443	42.9959575099165	58.0654019276361	-0.42134593914853	0.0272857311463972	0.470828007526152	Mthfd2	6	83282673	83302890	-	3487	protein_coding	methylenetetrahydrofolate dehydrogenase (NAD+ dependent), methenyltetrahydrofolate cyclohydrolase [Source:MGI Symbol;Acc:MGI:1338850]	-	43	43	55	39	58	25	63	61	61	69	54	45	1.22355843410915	1.17806368077485	1.44354105060674	1.06800309500491	1.62482380769565	1.09807501751439	1.7425520532498	1.52496632362388	2.19285083030148	1.94101044599748	1.38250164114997
ENSMUSG00000034730	0	0	1.78862574108	2.73578966751507	0.95297846490457	0	0.937365401040076	26.9806817948541	0	0.958271635078697	3.50699260707557	3.32919836535629	0.912898978916606	5.95208496723412	-2.66309206885598	0.0274096742252525	1	Adgrb1	15	74388044	74461314	+	7222	protein_coding	adhesion G protein-coupled receptor B1 [Source:MGI Symbol;Acc:MGI:1933736]	-	0	0	2	3	1	0	1	31	0	1	4	3	0	0	0.0253449190275456	0.0396664762827485	0.0135261046644704	0	0.0133548702810241	0.374185173456267	0	0.0135822976998488	0.0494454518876472
ENSMUSG00000030330	3.90335003286877	3.75392417652743	2.68293861162	6.38350922420183	4.76489232452285	0	2.81209620312023	13.0551686104133	9.5533447591235	10.5409879858657	6.13723706238225	8.87786230761676	3.58143572829015	8.49611615475361	-1.19188544465023	0.0275709694043558	0.474689408316191	Ing4	6	125016723	125026228	+	5320	protein_coding	inhibitor of growth family, member 4 [Source:MGI Symbol;Acc:MGI:107307]	-	4	4	3	7	5	0	3	15	8	11	7	8	0.0746030470316243	0.071829131926244	0.0516093059822183	0.125645303383338	0.0918097066605315	0	0.0543884623136595	0.245788745091665	0.18849921965392	0.202820468772817	0.11746547813572
ENSMUSG00000117990	0	2.81544313239557	0	0	0	0	5.62419240624046	0	9.5533447591235	1.91654327015739	1.75349630353779	3.32919836535629	0.469240522065929	3.69612918406924	-2.86784437585889	0.0275748659273876	1	Gm32027	19	36192416	36241837	-	7163	lncRNA	predicted gene, 32027 [Source:MGI Symbol;Acc:MGI:5591186]	-	0	3	0	0	0	0	6	0	8	2	2	3	0	0.0400109222931332	0	0	0	0	0.0807892278399186	0	0.139999420432619	0.0273883439866837	0.0249263614081103
ENSMUSG00000024778	52.6952254437284	31.9083555004831	37.5611405626799	51.9800036827864	57.1787078942742	28.5078582293034	51.5550970572042	57.4427418858184	59.7084047445219	78.5782740764532	49.9746446508269	66.5839673071257	43.3052152188759	60.640521620325	-0.472920359391017	0.0275835682233023	0.474689408316191	Fas	19	34268066	34305172	+	2062	protein_coding	Fas (TNF receptor superfamily member 6) [Source:MGI Symbol;Acc:MGI:95484]	-	54	34	42	57	60	20	55	66	50	82	57	60	2.59844366528189	1.57522470693732	1.8641421481841	2.63964817777216	2.84244989001374	1.48554319537252	2.57259361024519	2.79021481333933	3.03957277085006	3.90082009070865	2.46780044269611
ENSMUSG00000071068	1.95167501643438	0.938481044131857	1.78862574108	0	0	0	0.937365401040076	28.7213709429092	0	0	0	14.4265262498772	0.77979696694104	7.34754376563775	-3.20431504665844	0.027591851043761	1	Treml2	17	48606526	48619561	+	4917	protein_coding	triggering receptor expressed on myeloid cells-like 2 [Source:MGI Symbol;Acc:MGI:2147038]	-	2	1	2	0	0	0	1	33	0	0	0	13	0.0403587767142812	0.0194290716823072	0.0372261552200395	0	0	0	0.0196153901097328	0.585054194133181	0	0	0
ENSMUSG00000038181	150.278976265448	141.71063766391	153.82181373288	144.996852378299	127.699114297212	142.539291146517	186.535714806975	161.013746195097	151.659348051086	181.113339029874	170.089141443165	164.24045269091	143.507780914044	169.108623702851	-0.238411484972039	0.0276044790964801	0.474689408316191	Chpf2	5	24791739	24799554	+	5588	protein_coding	chondroitin polymerizing factor 2 [Source:MGI Symbol;Acc:MGI:1917522]	-	154	151	172	159	134	100	199	185	127	189	194	148	2.73446601521426	2.58150403807222	2.81702334442669	2.71706844324311	2.34249476321259	2.74086441379575	3.43473975675406	2.88600910187565	2.84890866067856	3.3176925382588	3.09933967364541
ENSMUSG00000024903	0	0.938481044131857	0	0	0	0	0	3.4813782961102	0	3.83308654031479	2.63024445530668	3.32919836535629	0.15641350735531	2.21231794284799	-3.11400037290636	0.0279449490726803	1	Lao1	4	118818775	118826109	+	2538	protein_coding	L-amino acid oxidase 1 [Source:MGI Symbol;Acc:MGI:2140628]	-	0	1	0	0	0	0	0	4	0	4	3	3	0	0.0376409556587488	0	0	0	0	0	0.137388612964293	0	0.154596302582045	0.105524543006084
ENSMUSG00000103332	5.85502504930315	7.50784835305486	7.15450296431999	5.47157933503014	10.4827631139503	18.5301078490472	26.2462312291221	15.6662023324959	15.5241852335757	6.70790144555088	14.9047185800712	19.9751901921377	9.16697111078427	16.5040715021589	-0.893211519124559	0.0279489298393702	0.477872523308274	Pcdhga2	18	37802006	37974923	+	4689	protein_coding	protocadherin gamma subfamily A, 2 [Source:MGI Symbol;Acc:MGI:1935214]	-	6	8	8	6	11	13	28	18	13	7	17	18	0.126963598914984	0.162990395328479	0.156145024710543	0.122188650763067	0.229162040254822	0.424626475742757	0.575936969235993	0.334637523707654	0.34753161738284	0.14643622902925	0.3236626098344
ENSMUSG00000056025	0.975837508217192	0	1.78862574108	3.64771955668676	0.95297846490457	0	3.74946160416031	14.7958577584684	1.19416809489044	3.83308654031479	1.75349630353779	4.43893115380838	1.22752687848142	4.96083357586334	-1.9684226374614	0.0279674129603028	1	Clca3a1	3	144435438	144466738	-	3899	protein_coding	chloride channel accessory 3A1 [Source:MGI Symbol;Acc:MGI:1316732]	-	1	0	2	4	1	0	4	17	1	4	2	4	0.0254480770843961	0	0.0469456284218862	0.0979640221301222	0.0250539953544	0	0.0989472923001345	0.380082655485855	0.0321497771402556	0.100632320070077	0.0457931589551921
ENSMUSG00000002808	1510.59646272021	1424.61422499216	1440.73803443994	1593.14151638294	1561.93170397859	1636.35106236201	1706.94239529398	1561.39816580543	1742.29125044515	1866.7131451333	1864.84331881244	1559.17456777519	1527.89550081264	1716.89380721091	-0.169049546341823	0.028198090952469	0.480278489360697	Epdr1	13	19775876	19804097	-	2745	protein_coding	ependymin related protein 1 (zebrafish) [Source:MGI Symbol;Acc:MGI:2145369]	-	1548	1518	1611	1747	1639	1148	1821	1794	1459	1948	2127	1405	55.9547312752603	52.8301302772936	53.7120326784119	60.772962553051	58.326623026038	64.0535919681081	63.9830229660334	56.9721298422455	66.6260620695522	69.6109135042708	69.1749707526243
ENSMUSG00000090602	5.85502504930315	0	1.78862574108	1.82385977834338	2.85893539471371	4.27617873439551	3.74946160416031	10.4441348883306	5.97084047445219	9.58271635078697	5.26048891061336	5.54866394226048	2.76710411630596	6.75938436176732	-1.33570889194235	0.028257510958968	0.48040972429674	Gm5611	9	16941341	16942192	+	852	processed_pseudogene	predicted gene 5611 [Source:MGI Symbol;Acc:MGI:3647121]	-	6	0	2	2	3	3	4	12	5	10	6	5	0.698746848958171	0	0.214836860583256	0.224155940308302	0.343963126361991	0.539294026207418	0.452811611124677	1.22778978768794	0.73563369172451	1.15130697169375	0.628688474529205
ENSMUSG00000036218	1.95167501643438	1.87696208826371	2.68293861162	0	3.81191385961828	0	5.62419240624046	3.4813782961102	5.97084047445219	7.66617308062958	3.50699260707557	4.43893115380838	1.7205815959894	5.11475133638606	-1.50832838545223	0.0282735264775818	1	Pdzrn4	15	92294762	92669700	+	4733	protein_coding	PDZ domain containing RING finger 4 [Source:MGI Symbol;Acc:MGI:3056996]	-	2	2	3	0	4	0	6	4	5	8	4	4	0.0419277635968985	0.0403687916593723	0.0580100375713927	0	0.082556964197596	0	0.122267745408269	0.0736725754708168	0.132423390101264	0.165799879971786	0.0754479301780241
ENSMUSG00000018983	34.1543127876017	36.6007607211424	42.9270177859199	32.8294760101809	35.2602032014691	37.0602156980944	29.9956928332824	63.5351539040112	60.9025728394123	61.3293846450366	41.207163133138	48.8282426918922	36.4719977007347	50.9663683411288	-0.479709168224968	0.0283676964659934	0.48119186482757	E2f2	4	135899705	135923368	+	4882	protein_coding	E2F transcription factor 2 [Source:MGI Symbol;Acc:MGI:1096341]	E2F	35	39	48	36	37	26	32	73	51	64	47	44	0.711342040008626	0.763166135398254	0.89983288103368	0.704149016912765	0.740345049531299	0.815679452993767	0.632192532041335	1.30348923998087	1.30949427172525	1.28591697157962	0.859456550390805
ENSMUSG00000117713	0	0.938481044131857	0.894312870539999	0	1.90595692980914	0	3.74946160416031	2.61103372208265	2.38833618978088	3.83308654031479	2.63024445530668	2.21946557690419	0.623125140746833	2.90527134809158	-2.15510551390012	0.028413901830132	1	Gm46637	18	61617837	61622291	+	2990	lncRNA	predicted gene, 46637 [Source:MGI Symbol;Acc:MGI:5826274]	-	0	1	1	0	2	0	4	3	2	4	3	2	0	0.0319507509906035	0.0306088637486512	0	0.0653414902252879	0	0.129028592868971	0.0874646236714153	0.0838474789764927	0.131225891623154	0.0895723378426225
ENSMUSG00000015950	12.6858876068235	6.569367308923	10.73175444648	20.0624575617772	5.71787078942742	5.70157164586068	13.1231156145611	43.5172287013775	10.7475128540139	10.5409879858657	10.5209778212267	45.4990443265359	10.2448182265486	22.3248112172635	-1.11048827574985	0.028445774874053	0.481813732632712	Ncf1	5	134248907	134258479	-	3663	protein_coding	neutrophil cytosolic factor 1 [Source:MGI Symbol;Acc:MGI:97283]	-	13	7	12	22	6	4	14	50	9	11	12	41	0.352139416646679	0.182563259140959	0.299821466366805	0.573516099527547	0.160009054687642	0.167250345009999	0.368627961882005	1.18991366265143	0.307990125478763	0.294568630595519	0.292461141304331
ENSMUSG00000041642	19.5167501643438	12.2002535737141	8.94312870539999	23.7101771184639	31.4482893418508	19.9555007605124	6.56155780728053	130.551686104133	26.2716980875896	21.0819759717313	23.6722000977601	54.3769066341527	19.2956832773808	43.7526707837745	-1.18473202702293	0.0284798508904483	0.481813732632712	Kif21b	1	136059127	136105736	+	12184	protein_coding	kinesin family member 21B [Source:MGI Symbol;Acc:MGI:109234]	-	20	13	10	26	33	14	7	150	22	22	27	49	0.162872706093336	0.101930867613654	0.0751153173083283	0.203771437529116	0.264578333902214	0.175987610653373	0.0554121891157988	1.07320758690714	0.226341397204271	0.177118334515986	0.197832535402575
ENSMUSG00000035640	25.371775213647	20.6465829709009	20.56919602242	20.9743874509489	20.9655262279005	24.2316794949079	33.7451544374427	36.5544721091571	23.8833618978088	32.5812355926757	24.548948249529	35.5114492304671	22.1265245634542	31.1374369195134	-0.502651167667538	0.0287203243191567	0.484639551796201	Cbarp	10	79966285	79976669	-	4996	protein_coding	calcium channel, voltage-dependent, beta subunit associated regulatory protein [Source:MGI Symbol;Acc:MGI:1354170]	-	26	22	23	23	22	17	36	42	20	34	28	32	0.516367767484702	0.420680624532005	0.421331377100629	0.439607666761558	0.430160451062794	0.52115923909716	0.694987877122502	0.732840101458256	0.501809371776848	0.667555251321549	0.500333341618919
ENSMUSG00000040061	3.90335003286877	2.81544313239557	0.894312870539999	0	3.81191385961828	0	3.74946160416031	26.1103372208265	2.38833618978088	1.91654327015739	0.876748151768893	12.207060672973	1.90416998257044	7.87474785161117	-2.02615795963494	0.0287325482858835	0.484639551796201	Plcb2	2	118537998	118558919	-	6597	protein_coding	phospholipase C, beta 2 [Source:MGI Symbol;Acc:MGI:107465]	-	4	3	1	0	4	0	4	30	2	2	1	11	0.0601619236332032	0.0434437223564823	0.013873048750715	0	0.0592302730858302	0	0.0584804445472525	0.396421441227121	0.0380027227739447	0.0297381700737631	0.0135324789121035
ENSMUSG00000029810	81.9703506902441	70.3860783098893	84.0654098307599	119.462815481491	78.1442341221747	136.837719500656	111.546482723769	176.679948527593	88.3684390218924	111.159509669129	122.744741247645	194.203237979117	95.1444346558693	134.117059861524	-0.502377048540372	0.0288035857934272	0.485291875249934	Tmem176b	6	48810752	48818430	-	2371	protein_coding	transmembrane protein 176B [Source:MGI Symbol;Acc:MGI:1916348]	-	84	75	94	131	82	96	119	203	74	116	140	175	3.51524774963014	3.02191307871904	3.62839613884265	5.27593690630329	3.37841133982204	6.20131266576087	4.84074901188409	7.46357410794868	3.91229295620809	4.79907088259962	5.27133145240008
ENSMUSG00000001588	1.95167501643438	2.81544313239557	8.04881583485999	5.47157933503014	4.76489232452285	5.70157164586068	8.43628860936069	109.663416327471	2.38833618978088	1.91654327015739	0	28.8530524997545	4.79232954818394	25.2096061494208	-2.39830257280865	0.0289465344086198	0.486606820019342	Acap1	11	69772393	69786365	-	4878	protein_coding	ArfGAP with coiled-coil, ankyrin repeat and PH domains 1 [Source:MGI Symbol;Acc:MGI:2388270]	-	2	3	9	6	5	4	9	126	2	2	0	26	0.0406814483608283	0.0587532259913312	0.168857015882781	0.117454404146785	0.100128667370649	0.125592048743671	0.177949950497336	2.25170304236497	0.051394826186903	0.0402178573137793	0
ENSMUSG00000000861	0	0.938481044131857	1.78862574108	0	3.81191385961828	0	0	29.5917155169367	2.38833618978088	0	2.63024445530668	9.98759509606886	1.08983677413836	7.43298187634886	-2.73966584083476	0.028985019245157	1	Bcl11a	11	24028056	24124123	+	13175	protein_coding	B cell CLL/lymphoma 11A (zinc finger protein) [Source:MGI Symbol;Acc:MGI:106190]	zf-C2H2	0	1	2	0	4	0	0	34	2	0	3	9	0	0.00725106227414835	0.0138930554244352	0	0.0296578452787265	0	0	0.224962774002178	0.0190287637297695	0	0.0203279916621967
ENSMUSG00000053025	3.90335003286877	0.938481044131857	0.894312870539999	0	0.95297846490457	0	7.49892320832061	7.83310116624796	3.58250428467131	5.74962981047218	2.63024445530668	0	1.11485373540753	4.54906715416979	-2.0062847118163	0.029185308790447	1	Sv2b	7	74764642	74959010	-	8381	protein_coding	synaptic vesicle glycoprotein 2 b [Source:MGI Symbol;Acc:MGI:1927338]	-	4	1	1	0	1	0	8	9	3	6	3	0	0.0473557105605824	0.0113987287271095	0.0109199979248857	0	0.0116555933524407	0	0.0920643103873582	0.093611463349552	0.0448700564621847	0.0702240930592824	0.0319557678259684
ENSMUSG00000055322	6645.45343095908	7100.54757990163	6590.19154300925	6424.54606921456	7600.95623607885	8146.12048902344	8134.45695022578	7202.10135007798	8195.57563523308	8793.10052348213	7369.94496376931	11267.1170011541	7084.63589136447	8493.71607065707	-0.261737846049561	0.0292513312680732	0.489802747587578	Tns1	1	73949390	74163608	-	16465	protein_coding	tensin 1 [Source:MGI Symbol;Acc:MGI:104552]	-	6810	7566	7369	7045	7976	5715	8678	8275	6863	9176	8406	10153	41.0386989298227	43.8992257616015	40.960497037461	40.858189090499	47.3209699620504	53.161649691844	50.8340917926151	43.811551473511	52.2496596466702	54.6666422226973	45.5776043121005
ENSMUSG00000086003	36.1059878040361	45.0470901183291	45.6099563975399	31.0056162318375	46.6959447803239	34.2094298751641	70.3024050780057	73.9792887923418	38.213379036494	47.9135817539349	72.7700965968181	36.6211820189191	39.7790042012051	56.6333222127523	-0.515173677678507	0.029267306558084	0.489802747587578	B230206L02Rik	11	94024244	94046605	+	3206	lncRNA	RIKEN cDNA B230206L02 gene [Source:MGI Symbol;Acc:MGI:1924598]	-	37	48	51	34	49	24	75	85	32	50	83	33	1.14510790531074	1.43030935189377	1.45587823862502	1.01268703662678	1.49301025154506	1.14654650113218	2.25628992130902	2.31120130027971	1.25117385971161	1.52980901416575	2.31120472888372
ENSMUSG00000029130	13.6617251150407	13.138734617846	8.94312870539999	12.7670184484037	16.2006339033777	11.4031432917214	13.1231156145611	27.8510263688816	19.106689518247	21.0819759717313	14.9047185800712	25.5238541343982	12.6857306802982	20.2652300313151	-0.67124716057513	0.0295936612644149	0.491970011818073	Rnf32	5	29400990	29433455	+	6761	protein_coding	ring finger protein 32 [Source:MGI Symbol;Acc:MGI:1861747]	-	14	14	10	14	17	8	14	32	16	22	17	23	0.205459064595303	0.197819617877039	0.135365334430509	0.197731996450039	0.245622537209835	0.181227041494343	0.199716643155419	0.412592574711878	0.296647196733871	0.319185000405675	0.224471820368806
ENSMUSG00000026201	145.399788724362	167.049625855471	159.18769095612	147.732642045814	168.677188288109	172.472542287285	180.911522400735	173.198570231483	197.037735656922	183.98815393511	191.131097085619	191.983772402212	160.08657969286	186.375141952013	-0.220586851389624	0.029712160088215	0.492494929514903	Stk16	1	75187482	75192250	+	4518	protein_coding	serine/threonine kinase 16 [Source:MGI Symbol;Acc:MGI:1313271]	-	149	178	178	162	177	121	193	199	165	192	218	173	3.27226335331053	3.76379563794134	3.60572143964302	3.42395966192044	3.82698947232505	4.10188134497382	4.1201045864817	3.83962857685767	4.57792759551269	4.16855687599714	4.30758752047943
ENSMUSG00000012819	80.0186756738097	87.2787371042627	130.56967909884	95.7526383630275	139.134855876067	128.285362031865	193.097272614256	155.791678750932	114.640137109482	130.324942370703	161.321659925476	118.741408364374	110.173324691312	145.65284985587	-0.408710643272944	0.0298618495167495	0.494106370461262	Cdh23	10	60138527	60532269	-	16939	protein_coding	cadherin 23 (otocadherin) [Source:MGI Symbol;Acc:MGI:1890219]	-	82	93	146	105	146	90	206	179	96	136	184	107	0.480324004325459	0.524502351257873	0.788830118710444	0.591917776137337	0.841967475734908	0.813764408162323	1.17294219687872	0.921186635086255	0.71041916185762	0.787556770907955	0.969736847659192
ENSMUSG00000074652	55.6227379683799	52.554938471384	74.2279682548199	60.1873726853316	62.8965786837016	28.5078582293034	176.224695395534	105.311693457334	54.9317323649601	111.159509669129	69.2631039897425	35.5114492304671	55.6662423821534	92.0670306845278	-0.722770701841835	0.0300419006384588	0.494819592759544	Myh7b	2	155453132	155476227	+	6634	protein_coding	myosin, heavy chain 7B, cardiac muscle, beta [Source:MGI Symbol;Acc:MGI:3710243]	-	57	56	83	66	66	20	188	121	46	116	79	32	0.852525926359276	0.806426551984723	1.14504095817045	0.950010313190868	0.971848785126494	0.461741041431735	2.73325115403626	1.58998222279577	0.869187689058396	1.71519401004578	1.06310330227142
ENSMUSG00000076613	0.975837508217192	1.87696208826371	0	0	0.95297846490457	2.85078582293034	3.74946160416031	63.5351539040112	0	0	0	21.0849229805898	1.10942731405264	14.7282564147936	-3.76909568294009	0.030088590068233	0.494819592759544	Ighg2b	12	113266585	113271553	-	2678	IG_C_gene	immunoglobulin heavy constant gamma 2B [Source:MGI Symbol;Acc:MGI:96445]	-	1	2	0	0	1	2	4	73	0	0	0	19	0.0370508037909113	0.0713463371634835	0	0	0.0364770455141171	0.114383497716883	0.144061050290599	2.37626380492405	0	0	0
ENSMUSG00000032387	13.6617251150407	25.3389881915601	15.20331879918	13.6789483375754	21.9185046928051	15.6793220261169	28.1209620312023	28.7213709429092	19.106689518247	22.04024760681	22.7954519459912	42.1698459611796	17.5801345270464	27.1590946677232	-0.62161294356981	0.0300950629274228	0.494819592759544	Rbpms2	9	65536930	65567810	+	2506	protein_coding	RNA binding protein with multiple splicing 2 [Source:MGI Symbol;Acc:MGI:1919223]	-	14	27	17	15	23	11	30	33	16	23	26	38	0.55431314274894	1.02928337089841	0.620849379227431	0.571570813475678	0.896555124260386	0.672288323173173	1.1546154010721	1.14792955808174	0.800331882329491	0.900279785207932	0.926224201102084
ENSMUSG00000002033	0	0.938481044131857	0	0	1.90595692980914	0	0.937365401040076	22.6289589247163	0	0	0	9.98759509606886	0.474072995656833	5.59231990363754	-3.48154874564701	0.0301020644453903	1	Cd3g	9	44880870	44891729	-	3269	protein_coding	CD3 antigen, gamma polypeptide [Source:MGI Symbol;Acc:MGI:88333]	-	0	1	0	0	2	0	1	26	0	0	0	9	0	0.0292238438243819	0	0	0.0597647769267699	0	0.0295040909053399	0.693331278088694	0	0	0
ENSMUSG00000020102	9.75837508217192	11.2617725295823	8.94312870539999	3.64771955668676	12.3887200437594	11.4031432917214	20.6220388228817	33.9434383870745	19.106689518247	2.87481490523609	9.64422966945782	33.2919836535629	9.56714320155362	19.9138658260767	-1.06242826932879	0.0306522658822394	0.501780269546047	Slc16a7	10	125055139	125225334	-	11839	protein_coding	solute carrier family 16 (monocarboxylic acid transporters), member 7 [Source:MGI Symbol;Acc:MGI:1330284]	-	10	12	10	4	13	8	22	39	16	3	11	30	0.0838094877540842	0.0968319068792004	0.0773042508729345	0.0322630055144308	0.107265129025126	0.10349489209758	0.179227570717986	0.287165294544126	0.169408877195515	0.0248563275584866	0.0829471574638582
ENSMUSG00000108607	44.8885253779908	39.416203853538	48.2928950091599	20.0624575617772	41.9310524558011	18.5301078490472	42.1814430468034	64.4054984780388	53.7375642700697	63.245927915194	80.6608299627381	28.8530524997545	35.5202070178857	55.5140526954331	-0.638044270835444	0.0307672551814282	0.502422457988844	Gm44646	7	44151113	44153690	+	645	lncRNA	predicted gene 44646 [Source:MGI Symbol;Acc:MGI:5753222]	-	46	42	54	22	44	13	45	74	45	66	92	26	7.07630142231748	6.22073691379843	7.66218161373213	3.25703794196807	6.66381895661929	3.08693572830664	6.72899115136438	10.001252006996	8.74548705138534	10.0372548267106	12.7336220639528
ENSMUSG00000020121	9.75837508217192	12.2002535737141	19.67488315188	8.20736900254521	15.2476554384731	9.97775038025618	18.7473080208015	20.0179252026337	22.6891938029183	23.9567908769674	17.5349630353779	16.6459918267814	12.5110477715068	19.9320287942467	-0.65649176451991	0.0307743744855986	0.502422457988844	Srgap1	10	121616896	121883220	-	9132	protein_coding	SLIT-ROBO Rho GTPase activating protein 1 [Source:MGI Symbol;Acc:MGI:2152936]	-	10	13	22	9	16	7	20	23	19	25	20	15	0.108653145589203	0.135997119032496	0.220483033003316	0.0941101483948784	0.171152917891906	0.117402159888343	0.21123274894778	0.219555488753221	0.260806793728348	0.268537434264968	0.195518535661732
ENSMUSG00000002052	1023.65354611983	1078.3147197075	1109.84227234014	1056.92674154999	1164.53968411338	855.235746879101	1239.19706017498	1154.07690516053	1231.18730583204	1171.96620970125	1141.5260936031	1188.52381643219	1048.08545178499	1187.74623181735	-0.178133368762294	0.03095300693321	0.502650544882306	Supt6	11	78097572	78136813	-	7095	protein_coding	SPT6, histone chaperone and transcription elongation factor [Source:MGI Symbol;Acc:MGI:107726]	-	1049	1149	1241	1159	1222	600	1322	1326	1031	1223	1302	1071	14.6700399051602	15.4710534934078	16.008025896703	15.5987891518223	16.8247660433652	12.9521778810069	17.9711642466742	16.2919658000943	18.2153477777339	16.9084885028471	16.3825849083661
ENSMUSG00000106463	0	0	0	0.91192988917169	1.90595692980914	0	5.62419240624046	2.61103372208265	4.77667237956175	0.958271635078697	1.75349630353779	1.1097327884521	0.469647803163472	2.80556653915891	-2.48230004050391	0.0310443239285265	1	Mir1291	15	98417643	98417759	-	117	miRNA	microRNA 1291 [Source:MGI Symbol;Acc:MGI:5562744]	-	0	0	0	1	2	0	6	3	4	1	2	1	0	0	0	0.81615752625074	1.66983808353514	0	4.94609605997724	2.23520704938061	4.28553781435407	0.838387640925707	1.52604723731875
ENSMUSG00000034959	0	0.938481044131857	0	0	0.95297846490457	0	4.68682700520038	10.4441348883306	0	0	0	5.54866394226048	0.315243251506071	3.44660430596524	-3.26953196609946	0.0310651217729178	1	Rubcnl	14	75253467	75289972	+	4799	protein_coding	RUN and cysteine rich domain containing beclin 1 interacting protein like [Source:MGI Symbol;Acc:MGI:2685590]	-	0	1	0	0	1	0	5	12	0	0	0	5	0	0.0199068025550957	0	0	0.020355392349824	0	0.100488511324814	0.217978099418655	0	0	0
ENSMUSG00000015709	46.8402003944252	36.6007607211424	71.5450296431999	27.3578966751507	40.9780739908965	32.7840369636989	49.680366255124	70.4979104962316	93.1451114014541	61.3293846450366	61.3723706238225	43.2795787496317	42.6843330647523	63.2174536952168	-0.557373309838284	0.0311044998606964	0.50422916260664	Arnt2	7	83895486	84059384	-	7689	protein_coding	aryl hydrocarbon receptor nuclear translocator 2 [Source:MGI Symbol;Acc:MGI:107188]	bHLH	48	39	80	30	43	23	53	81	78	64	70	39	0.619411955065535	0.484559380025266	0.952222682881698	0.372572885569007	0.546297008600941	0.458143917178677	0.664818608139742	0.918327359733822	1.27161588287798	0.816471147776264	0.812740725298517
ENSMUSG00000032845	772.863306508016	817.416989438848	721.710486525779	618.288464858406	835.762113721308	907.975284603313	840.816764732949	799.846663531319	1120.12967300723	957.313363443619	803.978055172075	1240.68125748944	779.002774275945	960.460962896106	-0.302053204070915	0.03119600364613	0.504640368152271	Alpk2	18	65398600	65527137	-	7960	protein_coding	alpha-kinase 2 [Source:MGI Symbol;Acc:MGI:2449492]	-	792	871	807	678	877	637	897	919	938	999	917	1118	9.87234492729043	10.4533946353416	9.2785233172152	8.13348139791033	10.7625889392875	12.2566085041622	10.8686732704889	10.0643286252325	14.7713766637595	12.310711386221	10.2844272641138
ENSMUSG00000037610	0.975837508217192	0	0	0	0	0	2.81209620312023	0	1.19416809489044	2.87481490523609	3.50699260707557	1.1097327884521	0.162639584702865	1.9163007664624	-2.90561740357915	0.0312505124328052	1	Kcnmb2	3	31956656	32254329	+	3128	protein_coding	potassium large conductance calcium-activated channel, subfamily M, beta member 2 [Source:MGI Symbol;Acc:MGI:1919663]	-	1	0	0	0	0	0	3	0	1	3	4	1	0.0317206050358249	0	0	0	0	0	0.0925021162112111	0	0.0400741627461178	0.0940773855386583	0.114160822740597
ENSMUSG00000022812	1102.69638428543	1343.90485519682	1240.41195143898	1327.76991863398	1192.17605959562	858.086532702032	1229.82340616458	1257.64790946981	1665.86449237216	1460.40597185993	1369.48061306301	1545.85777431377	1177.50761697548	1421.51336120721	-0.269927314878547	0.0312844063902241	0.504640368152271	Gsk3b	16	37909363	38066446	+	9831	protein_coding	glycogen synthase kinase 3 beta [Source:MGI Symbol;Acc:MGI:1861437]	-	1130	1432	1387	1456	1251	602	1312	1445	1395	1524	1562	1393	11.4048336266736	13.915460431436	12.9121083427875	14.1424134789814	12.4305355901123	9.37870217400364	12.8716225814727	12.8130498695804	17.7872051258722	15.206105531297	14.18427610665
ENSMUSG00000017631	175.650751479095	184.880765693976	142.19574641586	138.613343154097	203.937391489578	149.666255703843	256.838119884981	196.697873730226	179.125214233566	322.937541021521	197.268334148001	157.582055960198	165.824042322741	218.408189829749	-0.398126989854918	0.031470148127851	0.506868819739125	Abr	11	76307560	76514384	-	10974	protein_coding	active BCR-related gene [Source:MGI Symbol;Acc:MGI:107771]	-	180	197	159	152	214	105	274	226	150	337	225	142	1.62748035897311	1.71495816074314	1.32602149760764	1.32263034871908	1.90493010459052	1.46544084759479	2.40814573067782	1.79525377558235	1.71339503922713	3.01228233042279	1.83038060517661
ENSMUSG00000113136	0	0	0.894312870539999	0.91192988917169	0	0	0	12.1848240363857	0	0	0.876748151768893	9.98759509606886	0.301040459951948	3.84152788070391	-3.42135266559834	0.0316907842287979	1	Gm19951	12	99609334	99613482	+	1348	lncRNA	predicted gene, 19951 [Source:MGI Symbol;Acc:MGI:5012136]	-	0	0	1	1	0	0	0	14	0	0	1	9	0	0	0.06789354792913	0.0708385983466889	0	0	0	0.905358344927163	0	0	0.066226827435569
ENSMUSG00000053977	0	0	0.894312870539999	0	0	0	0.937365401040076	57.4427418858184	0	0	0	19.9751901921377	0.14905214509	13.0592162464994	-5.66599146381044	0.0317001992523263	0.509120043512615	Cd8a	6	71350411	71356157	+	3637	protein_coding	CD8 antigen, alpha chain [Source:MGI Symbol;Acc:MGI:88346]	-	0	0	1	0	0	0	1	66	0	0	0	18	0	0	0.0251637345637798	0	0	0	0.0265187993317449	1.58191447487097	0	0	0
ENSMUSG00000061780	305.437140071981	472.055965198324	147.5616236391	292.729494424113	172.489102147727	1255.77115500081	978.60947868584	2098.40076798042	529.016466036464	185.904697205267	220.063786093992	4817.35003467055	441.007413413676	1471.55753844542	-1.7389594817765	0.0317845981513695	0.509120043512615	Cfd	10	79726687	79728489	+	922	protein_coding	complement factor D (adipsin) [Source:MGI Symbol;Acc:MGI:87931]	-	313	503	165	321	181	881	1044	2411	443	194	251	4341	33.6838421353524	52.118189769347	16.3783979722311	33.2455837455521	19.176876949579	146.348722921042	109.211088491341	227.954754496974	60.2287718155601	20.6396124443945	24.303378101052
ENSMUSG00000020424	30.2509627547329	34.7237986328787	29.51232472782	13.6789483375754	34.3072247365645	19.9555007605124	34.6825198384828	30.4620600909643	40.6017152262749	51.7466682942497	37.7001705260624	43.2795787496317	27.0714599916806	39.7454521209443	-0.542198245020366	0.0319073021709684	0.509120043512615	Castor1	11	4168225	4172409	+	1574	protein_coding	cytosolic arginine sensor for mTORC1 subunit 1 [Source:MGI Symbol;Acc:MGI:1919212]	-	31	37	33	15	36	14	37	35	34	54	43	39	1.95418273768353	2.24568715507653	1.9187907154253	0.910010456524809	2.23423062511118	1.36228274980984	2.26722255862362	1.93841017941838	2.70773021370719	3.3652688153549	2.43886392978102
ENSMUSG00000029153	694.796305850641	747.96939217309	849.597227012999	724.072332002322	583.222820521597	789.667672951704	819.257360509027	765.032880570217	913.538592591185	899.817065338897	978.450937374085	781.251883070275	731.554291752059	859.558119908948	-0.233121525411105	0.0319119365068053	0.509120043512615	Ociad2	5	73479542	73498371	-	2722	protein_coding	OCIA domain containing 2 [Source:MGI Symbol;Acc:MGI:1916377]	-	712	797	950	794	612	554	874	879	765	939	1116	704	25.9537477652707	27.971931716803	31.9413951058207	27.8542989983987	21.9630944403839	31.1720664611941	30.968521363039	28.1503059734816	35.2293407488759	33.8382738409335	36.6015870446701
ENSMUSG00000109472	0	0	0	0.91192988917169	0.95297846490457	0	3.74946160416031	2.61103372208265	2.38833618978088	0	7.01398521415114	0	0.31081805901271	2.62713612169583	-2.88684393256062	0.0319673853839028	1	Gm18943	7	98896812	98898027	-	1216	processed_pseudogene	predicted gene, 18943 [Source:MGI Symbol;Acc:MGI:5011128]	-	0	0	0	1	1	0	4	3	2	0	8	0	0	0	0	0.078528314614586	0.080333493327965	0	0.317266030163014	0.215065151955207	0.206171021496475	0	0.587327390678599
ENSMUSG00000027947	62.4536005259003	79.7708887512079	48.2928950091599	80.2498302471087	78.1442341221747	34.2094298751641	84.3628860936069	99.2192814391408	68.067581408755	96.7854351429484	74.5235929003559	106.534347691401	63.8534797551193	88.2488541127014	-0.456427275233917	0.0319709455300527	0.509120043512615	Il6ra	3	89771366	89820503	-	8642	protein_coding	interleukin 6 receptor, alpha [Source:MGI Symbol;Acc:MGI:105304]	-	64	85	54	88	82	24	90	114	57	101	85	96	0.734808072591051	0.939630104635718	0.571870763811297	0.972362634838882	0.92689346062463	0.425344605719713	1.0044432521708	1.14993410571004	0.826783490046496	1.1464043916708	0.878068721079322
ENSMUSG00000118662	24.3959377054298	18.7696208826371	21.46350889296	23.7101771184639	34.3072247365645	24.2316794949079	33.7451544374427	26.9806817948541	35.8250428467131	36.4143221329905	29.8094371601424	46.608777114988	24.4796914718272	34.8972359145218	-0.50405913641557	0.032042015666671	0.509120043512615	Tctn2	5	124736812	124765803	+	8320	protein_coding	tectonic family member 2 [Source:MGI Symbol;Acc:MGI:1915228]	-	25	20	24	26	36	17	36	31	30	38	34	42	0.298143186754989	0.229646022744963	0.264001449832117	0.298407595535427	0.422677764894831	0.312946100784785	0.417326855060579	0.32480352436312	0.451990316357656	0.448013395619674	0.364820667671514
ENSMUSG00000028354	3.90335003286877	0.938481044131857	2.68293861162	0.91192988917169	1.90595692980914	0	2.81209620312023	11.3144794623582	2.38833618978088	10.5409879858657	8.76748151768893	0	1.72377608460024	5.97056355980231	-1.76930712332767	0.0320474761442029	1	Fmn2	1	174329391	174650295	+	7960	protein_coding	formin 2 [Source:MGI Symbol;Acc:MGI:1859252]	-	4	1	3	1	2	0	3	13	2	11	10	0	0.0498603279156082	0.0120016011886815	0.0344926517368595	0.0119962852476554	0.024544102484122	0	0.0363500778277222	0.142368087190449	0.0314954726306172	0.135553378627058	0.112152969074305
ENSMUSG00000033685	94.6562382970676	106.0483579869	61.7075880672599	72.0424612445635	121.02826504288	226.637472922962	101.235463312328	274.158540818678	145.688507576633	132.24148564086	106.963274515805	431.686054707865	113.686730593606	198.662221095362	-0.809626582836269	0.0320513051734517	0.509120043512615	Ucp2	7	100142544	100151227	+	6989	protein_coding	uncoupling protein 2 (mitochondrial, proton carrier) [Source:MGI Symbol;Acc:MGI:109354]	-	97	113	69	79	127	159	108	315	122	138	122	389	1.37709816820001	1.54459868896769	0.903550533693552	1.07937387539499	1.77508399508146	3.48438418191761	1.4904104023912	3.92896245552165	2.18814446852518	1.93684459155623	1.55836301799169
ENSMUSG00000024299	114.172988461411	112.617725295823	126.09811474614	114.903166035633	142.946769735686	54.1649306356764	139.667444754971	194.957184582171	118.222641394153	112.117781304208	186.747356326774	166.459918267814	110.817282485062	153.028721105015	-0.459924985257982	0.0321638493746304	0.509845422600847	Adamts10	17	33743178	33772756	+	8254	protein_coding	a disintegrin-like and metallopeptidase (reprolysin type) with thrombospondin type 1 motif, 10 [Source:MGI Symbol;Acc:MGI:2449112]	-	117	120	141	126	150	38	149	224	99	117	213	150	1.40646718543628	1.38889380366229	1.56341057278821	1.45769254325035	1.77523978471297	0.705120078850309	1.74108094284757	2.36573404208736	1.50349480565978	1.39043959493967	2.30376927557673
ENSMUSG00000068015	71.236138099855	63.8167110009663	34.8782019510599	34.6533357885242	64.8025356135108	38.4856086095596	73.114501281126	78.3310116624796	62.0967409343028	105.409879858657	64.8793632308981	56.5963722110569	51.3120885105793	73.4046448630867	-0.515435138124286	0.0321649729763522	0.509845422600847	Lrch1	14	74992115	75185316	-	7734	protein_coding	leucine-rich repeats and calponin homology (CH) domain containing 1 [Source:MGI Symbol;Acc:MGI:2443390]	-	73	68	39	38	68	27	78	90	52	110	74	51	0.936541225278045	0.839956903466447	0.461507577156739	0.469179772654615	0.858884910305505	0.534691827380201	0.972719434603747	1.01442678346599	0.84281135449089	1.3951446778787	0.854183926862281
ENSMUSG00000047123	28.2992877382986	40.3546848976699	39.3497663037599	35.5652656776959	56.2257294293696	45.6125731668854	53.4298278592844	46.1282624234602	48.960891890508	68.9955577256662	47.3444001955202	69.913165672482	40.9012178689466	55.7953509611535	-0.449478582074168	0.0322883959921645	0.51063602731797	Ticam1	17	56576319	56583786	-	2992	protein_coding	toll-like receptor adaptor molecule 1 [Source:MGI Symbol;Acc:MGI:2147032]	-	29	43	44	39	59	32	57	53	41	72	54	63	0.961711070858873	1.37296392207951	1.34588974424216	1.24469478351675	1.92628547637751	1.63806955553911	1.83742839928633	1.54417545824523	1.71772433952678	2.36048712806088	1.61122433913434
ENSMUSG00000062234	244.935214562515	215.850640150327	231.62703346986	234.365981517124	231.573766971811	229.488258745892	250.2765620777	262.84406135632	279.435334204362	232.860007324123	270.038430744819	318.493310285751	231.306815902922	268.99128433218	-0.21517351157827	0.0325218081035376	0.51225263919385	Gak	5	108717277	108777621	-	6439	protein_coding	cyclin G associated kinase [Source:MGI Symbol;Acc:MGI:2442153]	-	251	230	259	257	243	161	267	302	234	243	308	287	3.8677954947301	3.41241364439168	3.68128749426821	3.81131241758557	3.68653257904857	3.82958224170026	3.99935535584275	4.08856478142644	4.55542220381215	3.70184796073284	4.27027785712211
ENSMUSG00000097781	0.975837508217192	3.75392417652743	0	0	0	1.42539291146517	12.185750213521	6.09241201819286	1.19416809489044	2.87481490523609	1.75349630353779	2.21946557690419	1.0258590993683	4.38668451871373	-2.13864801420775	0.0326050612800143	1	9330136K24Rik	17	21748456	21756140	-	2478	lncRNA	RIKEN cDNA 9330136K24 gene [Source:MGI Symbol;Acc:MGI:2442883]	-	1	4	0	0	0	1	13	7	1	3	2	2	0.0400411834350526	0.154209435773857	0	0	0	0.0618077092182835	0.505986824537623	0.246251624084305	0.0505859487771818	0.118754665845409	0.0720530777910791
ENSMUSG00000086096	13.6617251150407	14.0772156619779	11.62606731702	20.9743874509489	6.67084925433199	9.97775038025618	25.3088658280821	15.6662023324959	17.9125214233566	22.9985192418887	20.1652074906845	21.0849229805898	12.8313325299293	20.5227065495163	-0.664791299648976	0.0326259111715254	0.513353135379878	Gm12688	4	99541834	99543888	-	1400	lncRNA	predicted gene 12688 [Source:MGI Symbol;Acc:MGI:3650434]	-	14	15	13	23	7	7	27	18	15	24	23	19	0.992220525520603	1.02356512994898	0.849833238507195	1.56877135938624	0.488427639434027	0.765797517214533	1.86008541112715	1.12079667761799	1.34305694003418	1.68156606837099	1.46664039843742
ENSMUSG00000022212	2.92751252465158	0.938481044131857	0.894312870539999	0.91192988917169	0.95297846490457	0	2.81209620312023	23.4993034987439	1.19416809489044	1.91654327015739	2.63024445530668	0	1.10420246556662	5.3420592537031	-2.25787091122714	0.0326989482979601	1	Cpne6	14	55747902	55754888	+	4257	protein_coding	copine VI [Source:MGI Symbol;Acc:MGI:1334445]	-	3	1	1	1	1	0	3	27	1	2	3	0	0.0699239270979988	0.0224413308578587	0.0214988260766895	0.0224313907849041	0.0229470349745843	0	0.0679696075895392	0.552894766971526	0.0294460843480988	0.0460847329050071	0.0629131524898852
ENSMUSG00000009185	2.92751252465158	5.63088626479114	3.57725148215999	5.47157933503014	2.85893539471371	1.42539291146517	9.37365401040076	19.1475806286061	4.77667237956175	3.83308654031479	4.38374075884447	9.98759509606886	3.64859298546862	8.58372156896612	-1.21224248921206	0.0327249501363394	0.5143717267237	Ccl8	11	82006011	82007625	+	511	protein_coding	chemokine (C-C motif) ligand 8 [Source:MGI Symbol;Acc:MGI:101878]	-	3	6	4	6	3	1	10	22	4	4	5	9	0.582516942575697	1.12171521090299	0.71640315153399	1.12121836287284	0.57349624982469	0.299725055661265	1.88745348668407	3.75304823555493	0.981228814636842	0.767838387384013	0.873520189658973
ENSMUSG00000057133	535.734792011238	528.364827846236	369.351215533019	389.394062676312	623.247916047589	267.973867355452	500.553124155401	619.685336707616	780.985934058346	780.03311095406	497.992950204731	502.708953168799	452.344446911641	613.659901541492	-0.438166430308772	0.0327945730329169	0.514926306417371	Chd6	2	160788898	160950995	-	19093	protein_coding	chromodomain helicase DNA binding protein 6 [Source:MGI Symbol;Acc:MGI:1918639]	-	549	563	413	427	654	188	534	712	654	814	568	453	2.85303026507522	2.81699762714357	1.97967671802739	2.13556873482222	3.34606061058874	1.50809127152707	2.6975173242834	3.2507845465459	4.2937304572192	4.1819704680502	2.65581614212683
ENSMUSG00000053198	75.1394881327238	67.5706351774937	112.68342168804	111.255446478946	92.4389110957433	57.0157164586068	167.788406786174	84.4234236806724	88.3684390218924	128.408399100545	142.90994873833	107.644080479853	86.0172698385923	119.923782967911	-0.474648523853275	0.0329510556796821	0.516842133804219	Prx	7	27196813	27219639	+	5661	protein_coding	periaxin [Source:MGI Symbol;Acc:MGI:108176]	-	77	72	126	122	97	40	179	97	74	134	163	97	1.34960219864134	1.21504286755999	2.03702231560976	2.05791071006943	1.67382020933053	1.08220811477058	3.04969939893138	1.49369162123421	1.63858798784126	2.32189391175291	2.57050405077777
ENSMUSG00000098112	0.975837508217192	0.938481044131857	1.78862574108	0.91192988917169	5.71787078942742	1.42539291146517	2.81209620312023	31.3324046649918	0	0	5.26048891061336	12.207060672973	1.95968964724889	8.60200840861641	-2.13523330274948	0.0330234914814899	0.517437047821255	Bin2	15	100538958	100567434	-	2704	protein_coding	bridging integrator 2 [Source:MGI Symbol;Acc:MGI:3611448]	-	1	1	2	1	6	1	3	36	0	0	6	11	0.0366945460621525	0.0353301573453789	0.0676926794441325	0.0353145083473878	0.216757828151196	0.0566418281963412	0.107006885912969	1.16058827563993	0	0	0.198092670228877
ENSMUSG00000083116	0	0	0.894312870539999	0.91192988917169	1.90595692980914	0	0.937365401040076	0.870344574027551	2.38833618978088	5.74962981047218	0.876748151768893	9.98759509606886	0.618699948253472	3.46833653719307	-2.39490090214369	0.0331211071286913	1	Gm13410	2	24068846	24070329	+	1415	processed_pseudogene	predicted gene 13410 [Source:MGI Symbol;Acc:MGI:3650681]	-	0	0	1	1	2	0	1	1	2	6	1	9	0	0	0.0646788004300121	0.0674844032306266	0.138071417507852	0	0.0681617478230079	0.0616064133751547	0.177175944975062	0.415935069915086	0.0630909988573477
ENSMUSG00000041202	9.75837508217192	8.44632939718671	4.47156435269999	3.64771955668676	9.5297846490457	5.70157164586068	11.2483848124809	33.9434383870745	5.97084047445219	10.5409879858657	2.63024445530668	32.1822508651108	6.92589078060863	16.0860244967151	-1.21453054915647	0.0332006666460623	0.519128254804696	Pla2g2d	4	138503046	138509357	+	2243	protein_coding	phospholipase A2, group IID [Source:MGI Symbol;Acc:MGI:1341796]	-	10	9	5	4	10	4	12	39	5	11	3	29	0.442363141114848	0.383323543984458	0.204013603674693	0.170290558308224	0.435512830525214	0.273133309751059	0.515999321459953	1.51571552479176	0.279429293512832	0.481054344124558	0.119403161011788
ENSMUSG00000014158	30.2509627547329	25.3389881915601	38.4554534332199	23.7101771184639	33.35424627166	11.4031432917214	25.3088658280821	40.9061949792949	42.9900514160558	46.9553101188562	40.3304149813691	45.4990443265359	27.085495176893	40.331646941699	-0.549657617254703	0.0332605846699437	0.519523403256048	Trpv4	5	114760213	114796482	-	4076	protein_coding	transient receptor potential cation channel, subfamily V, member 4 [Source:MGI Symbol;Acc:MGI:1926945]	-	31	27	43	26	35	8	27	47	36	49	46	41	0.754632882510763	0.632822406150986	0.965500886203162	0.609114620916279	0.838810960755199	0.300607465049866	0.638890965549072	1.00518511322735	1.10713231563171	1.1792140199772	1.00750567115426
ENSMUSG00000040751	2.92751252465158	2.81544313239557	0.894312870539999	2.73578966751507	0.95297846490457	1.42539291146517	0.937365401040076	20.0179252026337	1.19416809489044	3.83308654031479	5.26048891061336	6.65839673071257	1.95857159524533	6.31690514670082	-1.69685621152112	0.0334325175664464	1	Lat2	5	134628876	134643879	-	2621	protein_coding	linker for activation of T cells family, member 2 [Source:MGI Symbol;Acc:MGI:1926479]	-	3	3	1	3	1	1	1	23	1	4	6	6	0.113569690063404	0.109346904382187	0.0349181620024674	0.109298470703552	0.0372703273127835	0.0584355221071753	0.0367985017815933	0.764967845591152	0.0478260133803344	0.149700654694098	0.204365730751195
ENSMUSG00000006731	6.83086255752034	7.50784835305486	11.62606731702	9.1192988917169	8.57680618414113	11.4031432917214	4.68682700520038	93.9972139949755	3.58250428467131	5.74962981047218	0.876748151768893	66.5839673071257	9.17733776586243	29.2461484257023	-1.67572416444913	0.0336956500796296	0.524135137908762	B4galnt1	10	127001094	127008199	+	3454	protein_coding	beta-1,4-N-acetyl-galactosaminyl transferase 1 [Source:MGI Symbol;Acc:MGI:1342057]	-	7	8	13	10	9	8	5	108	3	6	1	60	0.201086962323226	0.221268663490225	0.344460490419824	0.276463319546429	0.254536696867762	0.354741177632673	0.139619098392525	2.72573598494243	0.108875490217015	0.170396098416284	0.0258464862139974
ENSMUSG00000117027	2.92751252465158	1.87696208826371	2.68293861162	2.73578966751507	1.90595692980914	1.42539291146517	10.3110194114408	5.22206744416531	5.97084047445219	1.91654327015739	6.13723706238225	4.43893115380838	2.25909212222078	5.66610646940106	-1.30697334848905	0.033835633608235	1	Gm49886	17	28537160	28538576	-	771	lncRNA	predicted gene, 49886 [Source:MGI Symbol;Acc:MGI:6270570]	-	3	2	3	3	2	1	11	6	5	2	7	4	0.386078025494398	0.247815163325303	0.356110905091312	0.371558095608314	0.253399553532569	0.198650458421409	1.37605396221157	0.678389688138863	0.812918165174167	0.254452280125312	0.810527034607042
ENSMUSG00000026014	355.204852991058	461.732673712874	387.237472943819	304.584582983345	506.984543329231	340.668905840175	565.231336827166	478.689515715153	470.502229386832	503.092608416316	408.564638724304	466.08777114988	392.735505300084	482.028016703275	-0.294369940980759	0.0338745154132878	0.524735913752628	Raph1	1	60521451	60606263	-	20498	protein_coding	Ras association (RalGDS/AF-6) and pleckstrin homology domains 1 [Source:MGI Symbol;Acc:MGI:1924550]	-	364	492	433	334	532	239	603	550	394	525	466	420	1.76196834466533	2.2930095993393	1.93328020438415	1.555947107563	2.53530592427459	1.78578989769025	2.8372851264144	2.33901801196283	2.40943899607393	2.51234075733542	2.02954306452076
ENSMUSG00000081309	0.975837508217192	5.63088626479114	4.47156435269999	4.55964944585845	6.67084925433199	8.55235746879101	15.9352118176813	13.9255131844408	14.3300171386853	5.74962981047218	4.38374075884447	8.87786230761676	5.14352404911496	10.5336625029568	-1.05952919147543	0.0338850028098843	0.524735913752628	Gm12397	4	40912741	40913355	-	615	processed_pseudogene	predicted gene 12397 [Source:MGI Symbol;Acc:MGI:3649202]	-	1	6	5	5	7	6	17	16	12	6	5	8	0.161336670816358	0.93202678499419	0.744069126898107	0.776344963994607	1.11186779708559	1.49423905797958	2.666066412817	2.26791739644472	2.44589231355818	0.956988819398124	0.725802954334529
ENSMUSG00000044068	182.481614036615	160.480258546548	188.70001568394	128.582114373208	170.583145217918	143.964684057982	193.097272614256	177.55029310162	210.173584700717	197.403956826212	213.049800879841	179.776711729239	162.465305319368	195.175269975314	-0.26117922552453	0.0339740588925754	0.524735913752628	Zrsr1	11	22922005	22926496	+	4492	protein_coding	zinc finger (CCCH type), RNA binding motif and serine/arginine rich 1 [Source:MGI Symbol;Acc:MGI:98885]	-	187	171	211	141	179	101	206	204	176	206	243	162	4.1305707540595	3.636709589044	4.29893723294447	2.99736213503082	3.8926334576443	3.44370210323543	4.42307833324323	3.95888407944616	4.91138661360079	4.49840136277635	4.8293687671649
ENSMUSG00000045094	78.0670006573753	84.4632939718671	71.5450296431999	72.9543911337352	69.5674279380336	22.8062865834427	96.5486363071279	81.8123899585898	82.3975985474402	124.575312560231	98.195792998116	84.3396919223592	66.5672383212757	94.6449037156439	-0.495772081250973	0.0340319668511286	0.524735913752628	Arhgef37	18	61624728	61669665	-	5870	protein_coding	Rho guanine nucleotide exchange factor (GEF) 37 [Source:MGI Symbol;Acc:MGI:3045339]	-	80	90	80	80	73	16	103	94	69	130	112	76	1.35225965999401	1.4647269321246	1.24729816161454	1.30140280165365	1.21482854101138	0.417470537493442	1.6923737540825	1.39595724753481	1.47347303131518	2.17238092308007	1.70334948874148
ENSMUSG00000026604	516.218041846894	623.151413303553	660.002898458519	580.899339402367	587.98771284612	534.522341799438	757.391244040382	711.941861554537	599.472383635	667.915329649852	769.784877253088	579.280515571994	583.796957942815	680.964368617475	-0.222347008749214	0.0340366141353045	0.524735913752628	Ptpn14	1	189460465	189608892	+	13413	protein_coding	protein tyrosine phosphatase, non-receptor type 14 [Source:MGI Symbol;Acc:MGI:102467]	-	529	664	738	637	617	375	808	818	502	697	878	522	3.91325324685305	4.7292733159401	5.03557227503532	4.53495894087389	4.49354884859159	4.28202592940356	5.81008644755099	5.31630323487216	4.69147055073943	5.09726934540002	5.84376084771514
ENSMUSG00000000058	396.19002833618	425.131912991731	398.863540260839	293.641424313284	358.319902804118	269.399260266917	498.678393353321	525.688122712641	400.046311788297	321.979269386442	435.74383142914	508.25761711106	356.924344828845	448.398924296817	-0.327312140375262	0.0344380678915494	0.528722791367587	Cav2	6	17281184	17289114	+	3335	protein_coding	caveolin 2 [Source:MGI Symbol;Acc:MGI:107571]	-	406	453	446	322	376	189	532	604	335	336	497	458	12.0792063976421	12.9764119023217	12.2393235872193	9.21976571033595	11.0134208352141	8.67980394324118	15.3855473841691	15.7878672429414	12.5915783083664	9.88266714844719	13.3040660873835
ENSMUSG00000087177	121.003851018932	106.0483579869	141.30143354532	93.0168486955124	108.639544999121	145.390076969447	175.287329994494	134.90340897427	144.494339481743	142.782473626726	161.321659925476	124.290072306635	119.233352202539	147.179880718224	-0.31147453741407	0.0345718835693993	0.529525428113526	E130307A14Rik	10	39497408	39608012	-	13931	lncRNA	RIKEN cDNA E130307A14 gene [Source:MGI Symbol;Acc:MGI:3036287]	-	124	113	158	102	114	102	187	155	121	149	184	112	0.883176693450254	0.774904905404867	1.03799005183675	0.69916186334623	0.799379095477412	1.1214032984837	1.29466221252652	0.969910746788157	1.0887653226224	1.04914304387753	1.17912371419848
ENSMUSG00000059456	13.6617251150407	6.569367308923	9.83744157593999	21.8863173401206	15.2476554384731	31.3586440522337	15.9352118176813	136.644098122325	14.3300171386853	12.4575312560231	3.50699260707557	74.3520968262904	16.4268584717885	42.8709912946802	-1.39515293010884	0.034638014380411	0.529996964932922	Ptk2b	14	66390706	66518501	-	7398	protein_coding	PTK2 protein tyrosine kinase 2 beta [Source:MGI Symbol;Acc:MGI:104908]	-	14	7	11	24	16	22	17	157	12	13	4	67	0.187768144867376	0.0903932438812289	0.13608076895014	0.309782418722909	0.211269051931453	0.45546216217139	0.221631636101981	1.8499828012108	0.203328436447456	0.172369235178156	0.0482691340271138
ENSMUSG00000022901	2.92751252465158	0.938481044131857	0.894312870539999	0	3.81191385961828	7.12696455732585	4.68682700520038	13.9255131844408	1.19416809489044	5.74962981047218	9.64422966945782	6.65839673071257	2.61653080937793	6.9764607491957	-1.52270922978383	0.0348795931647268	0.532606414974622	Cd86	16	36424231	36486443	-	3661	protein_coding	CD86 antigen [Source:MGI Symbol;Acc:MGI:101773]	-	3	1	1	0	4	5	5	16	1	6	11	6	0.0813073361530131	0.0260947133192856	0.024998771540144	0	0.10673097829752	0.209177142096294	0.131724765323076	0.380980387548075	0.0342398200136183	0.160761574414052	0.268235836442124
ENSMUSG00000021260	34.1543127876017	41.2931659418017	23.25213463404	55.6277232394731	42.8840309207057	8.55235746879101	52.4924624582443	33.0730938130469	62.0967409343028	68.9955577256662	71.8933484450492	45.4990443265359	34.2939541654022	55.6750412838076	-0.683653530145762	0.0350384017879111	0.533682090992509	Hhipl1	12	108272529	108297128	+	5601	protein_coding	hedgehog interacting protein-like 1 [Source:MGI Symbol;Acc:MGI:1919265]	-	35	44	26	61	45	6	56	38	52	72	82	41	0.620027109323712	0.750480414269558	0.424840754833092	1.03997790838271	0.784832843225539	0.164070169729948	0.964316532314791	0.591425968073928	1.16377486442288	1.26094938174579	1.30698957282951
ENSMUSG00000041540	9.75837508217192	5.63088626479114	4.47156435269999	10.0312287808886	12.3887200437594	5.70157164586068	6.56155780728053	15.6662023324959	8.35917666423306	15.3323461612592	23.6722000977601	18.8654574036856	7.99705769502862	14.7428234111191	-0.880230234818922	0.0351667330686363	0.533682090992509	Sox5	6	143774151	144727703	-	14376	protein_coding	SRY (sex determining region Y)-box 5 [Source:MGI Symbol;Acc:MGI:98367]	HMG	10	6	5	11	13	4	7	18	7	16	27	17	0.0690192352198528	0.0398717635483741	0.0318310039678865	0.0730658553342169	0.0883355497028708	0.0426153320653608	0.0469631408032063	0.109148257419671	0.0610367186622841	0.109172347232396	0.16766775259773
ENSMUSG00000029999	4.87918754108596	1.87696208826371	3.57725148215999	6.38350922420183	3.81191385961828	0	13.1231156145611	9.57379031430306	3.58250428467131	2.87481490523609	12.2744741247645	7.76812951916467	3.42147069922163	8.19947146045012	-1.22578887119831	0.0351842325681006	0.533682090992509	Tgfa	6	86172205	86252701	+	6490	protein_coding	transforming growth factor alpha [Source:MGI Symbol;Acc:MGI:98724]	-	5	2	4	7	4	0	14	11	3	3	14	7	0.0764422592851004	0.0294399831931909	0.0564070894351107	0.102994301078483	0.0602067968485704	0	0.208056120858827	0.147750974450583	0.0579439049629537	0.0453426905955197	0.192578226096157
ENSMUSG00000031489	10.7342125903891	2.81544313239557	3.57725148215999	7.29543911337352	2.85893539471371	25.657072406373	37.4946160416031	94.867558569003	3.58250428467131	0	2.63024445530668	137.60686576806	8.82305901990082	46.0302981864406	-2.39660848049309	0.0351991722568584	0.533682090992509	Adrb3	8	27715804	27740644	-	3376	protein_coding	adrenergic receptor, beta 3 [Source:MGI Symbol;Acc:MGI:87939]	-	11	3	4	8	3	18	40	109	3	0	3	124	0.323294602509675	0.0848928425313132	0.108436614465009	0.226280641164305	0.0868058600889859	0.816608726887535	1.14275916077673	2.81453352100622	0.111390978438854	0	0.0793309508736496
ENSMUSG00000047731	1364.22083648763	1383.32105905036	1285.12759496598	1740.87415842876	1334.1698508664	1404.01201779319	1448.22954460692	1384.71821727783	1726.76706521157	2152.27809238675	1520.28129516726	2253.86729334621	1418.62091959872	1747.69025133276	-0.300562750018314	0.0353297897681729	0.534504942396243	Wbp1l	19	46587523	46645828	+	4463	protein_coding	WW domain binding protein 1 like [Source:MGI Symbol;Acc:MGI:107577]	-	1398	1474	1437	1909	1400	985	1545	1591	1446	2246	1734	2031	31.0805353949766	31.551706657147	29.4678382810592	40.8449993189965	30.6430067312408	33.8028480598841	33.3886419554032	31.0760390336136	40.61370482344	49.3643694953482	34.6853474582964
ENSMUSG00000044309	0	0	0	0	1.90595692980914	1.42539291146517	2.81209620312023	44.3875732754051	0	0	0	27.7433197113024	0.555224973545718	12.4904981983046	-4.60709097135518	0.0354903280570621	0.534858768390533	Apol7c	15	77409052	77417516	-	2060	protein_coding	apolipoprotein L 7c [Source:MGI Symbol;Acc:MGI:1920912]	-	0	0	0	0	2	1	3	51	0	0	0	25	0	0	0	0	0.0948403183367044	0.0743492735159741	0.140459524033334	2.15816835981458	0	0	0
ENSMUSG00000006522	0	0.938481044131857	0.894312870539999	3.64771955668676	0.95297846490457	0	2.81209620312023	13.0551686104133	2.38833618978088	0.958271635078697	0.876748151768893	7.76812951916467	1.07224865604386	4.64312505155444	-2.05658220708116	0.0357094064392765	1	Itih3	14	30630529	30645717	-	3638	protein_coding	inter-alpha trypsin inhibitor, heavy chain 3 [Source:MGI Symbol;Acc:MGI:96620]	-	0	1	1	4	1	0	3	15	2	1	1	7	0	0.0262596881423597	0.0251568176493862	0.104992227126263	0.0268514370222115	0	0.0795345298264619	0.359427191832782	0.0689125789279035	0.0269629890017338	0.0245392422713433
ENSMUSG00000046031	0	0	0	0	0.95297846490457	0	0	3.4813782961102	2.38833618978088	0	1.75349630353779	5.54866394226048	0.158829744150762	2.19531245528156	-3.08171290853915	0.0358517267681746	1	Calhm6	10	34002063	34003980	-	1094	protein_coding	calcium homeostasis modulator family member 6 [Source:MGI Symbol;Acc:MGI:2443082]	-	0	0	0	0	1	0	0	4	2	0	2	5	0	0	0	0	0.0892920730226741	0	0	0.318731535377857	0.229162671060067	0	0.16320614878089
ENSMUSG00000014602	20.492587672561	21.5850640150327	20.56919602242	15.5028081159187	16.2006339033777	11.4031432917214	27.1835966301622	64.4054984780388	19.106689518247	13.4158028911018	18.4117111871468	42.1698459611796	17.6255721701719	30.782190777646	-0.798541002726499	0.0360090103855961	0.540090531914968	Kif1a	1	92943186	93029673	-	9330	protein_coding	kinesin family member 1A [Source:MGI Symbol;Acc:MGI:108391]	-	21	23	23	17	17	8	29	74	16	14	21	38	0.223329378734541	0.235504088491297	0.225613243300616	0.173991138232875	0.177990779643697	0.131326476692739	0.299787494310518	0.691404881512589	0.214965883935445	0.147189598696282	0.200937731087469
ENSMUSG00000098120	0.975837508217192	0.938481044131857	0.894312870539999	0	0.95297846490457	0	4.68682700520038	3.4813782961102	4.77667237956175	2.87481490523609	1.75349630353779	0	0.626934981298936	2.92886481494104	-2.16093114423715	0.0360367926202038	1	Gm5914	8	106350968	106364117	-	510	lncRNA	predicted gene 5914 [Source:MGI Symbol;Acc:MGI:3779534]	-	1	1	1	0	1	0	5	4	4	3	2	0	0.194553044219726	0.187319108748832	0.179451965898955	0	0.191540250758442	0	0.945577187936825	0.683710391575246	0.983152792704757	0.577007964637104	0.350093189737832
ENSMUSG00000094092	0	0.938481044131857	0	0	0	0	2.81209620312023	0	10.7475128540139	0.958271635078697	0	1.1097327884521	0.15641350735531	2.60460224677749	-3.31201370240741	0.036170535616926	1	Gm15921	5	130236921	130237403	-	483	processed_pseudogene	predicted gene 15921 [Source:MGI Symbol;Acc:MGI:3801933]	-	0	1	0	0	0	0	3	0	9	1	0	1	0	0.197790363275165	0	0	0	0	0.59906132403451	0	2.33575120005944	0.203087689416786	0
ENSMUSG00000010064	824.582694443527	877.479776263286	952.443207125099	507.944948268632	1033.02865595655	822.451709915403	1087.34386520649	902.54732326657	913.538592591185	1538.98424593639	988.971915195311	1059.79481297175	836.321831995417	1081.86345919462	-0.371472557368123	0.0361832364427157	0.541029565798781	Slc38a3	9	107527833	107546729	-	5277	protein_coding	solute carrier family 38, member 3 [Source:MGI Symbol;Acc:MGI:1923507]	-	845	935	1065	557	1084	577	1160	1037	765	1606	1128	955	15.8883142707013	16.9268745512376	18.4705960352506	10.0792438560232	20.0665363330106	16.7468321937762	21.2015715134897	17.1306573238772	18.1721177787455	29.8530821499379	19.0829647709285
ENSMUSG00000024074	1341.77657379864	1318.56586700526	1003.41904074588	1177.30148692065	1148.33905021001	540.223913445299	1265.4432914041	1446.51268203379	1669.44699665683	1807.30030375842	1289.69653125204	1194.07248037445	1088.27098868762	1445.41204757994	-0.408441366218927	0.0362237374016053	0.541029565798781	Crim1	17	78507677	78684021	+	5995	protein_coding	cysteine rich transmembrane BMP regulator 1 (chordin like) [Source:MGI Symbol;Acc:MGI:1354756]	-	1375	1405	1122	1291	1205	379	1350	1662	1398	1886	1471	1076	22.7573515027661	22.3892422642161	17.1286078276397	20.5634938895072	19.6348725777482	9.68264417095273	21.7190957095748	24.167080988616	29.2313710651642	30.8590981854793	21.9052053272076
ENSMUSG00000034187	233.225164463909	219.604564326855	285.28580570226	194.24106639357	297.329281050226	232.339044568823	299.019562931784	333.341971852552	256.746140401444	286.52321888853	298.094371601424	280.76239547838	243.670821084274	292.414610192352	-0.263925324315154	0.0362809539281894	0.541029565798781	Nsf	11	103712608	103844882	-	8346	protein_coding	N-ethylmaleimide sensitive fusion protein [Source:MGI Symbol;Acc:MGI:104560]	-	239	234	319	213	312	163	319	383	215	299	340	253	2.84136958542325	2.67848819052069	3.49808774647748	2.43703111810385	3.65179543502077	2.99125318250584	3.68645944657182	4.00039392482605	3.22917276899343	3.51417623322598	3.63684154688114
ENSMUSG00000029475	213.708414299565	326.591403357886	241.4644750458	319.175461210092	232.526745436715	203.831186339519	299.019562931784	342.045417592828	359.444596562022	287.481490523609	321.766571699184	285.201326632189	256.216280948263	315.826494323603	-0.298138401993529	0.036295993711614	0.541029565798781	Kdm2b	5	123008728	123127886	-	10869	protein_coding	lysine (K)-specific demethylase 2B [Source:MGI Symbol;Acc:MGI:1354737]	-	219	348	270	350	244	143	319	393	301	300	367	257	1.9992298747724	3.05873543295085	2.27348750614464	3.07495176188866	2.19295876385873	2.01507121099785	2.83072872767397	3.15199360068605	3.47142757402032	2.70746215810951	3.01439609546554
ENSMUSG00000033278	325.929727744542	366.007607211424	333.57870071142	359.300376333646	370.708622847878	267.973867355452	434.937546082595	376.859200553929	347.502915613117	471.469644458719	417.332120241993	350.675561150862	337.24981703406	399.796164683536	-0.243511325965484	0.0362971485957701	0.541029565798781	Ptprm	17	66973942	67661452	-	8828	protein_coding	protein tyrosine phosphatase, receptor type, M [Source:MGI Symbol;Acc:MGI:102694]	-	334	390	373	394	389	188	464	433	291	492	476	316	3.75398341100908	4.22040900885169	3.86691747541439	4.26180671104516	4.3044483855876	3.26166590929615	5.06935626989964	4.27570700531156	4.13201478152789	5.4668040510022	4.81358307321908
ENSMUSG00000095463	0	0	0	0	0	1.42539291146517	1.87473080208015	2.61103372208265	0	2.87481490523609	0.876748151768893	2.21946557690419	0.237565485244195	1.74279885967866	-2.77385236578156	0.0363806305374884	1	Entpd4	14	69574623	69604719	+	8074	protein_coding	ectonucleoside triphosphate diphosphohydrolase 4 [Source:MGI Symbol;Acc:MGI:1914714]	-	0	0	0	0	0	1	2	3	0	3	1	2	0	0	0	0	0	0.0189694703298126	0.0238912244660778	0.0323902928879777	0	0.0364471218683333	0.0110569436937264
ENSMUSG00000073375	1130.99567202373	1064.23750404553	1122.3626525277	917.40146850672	856.727639949208	1503.78952159575	1163.27046269073	927.787315913369	1591.82607048895	2126.40475823963	1280.92904973435	1666.81864825505	1099.25240977477	1459.50605088701	-0.409401578647719	0.0363957817229011	0.541488244560511	Lrrc30	17	67937959	67939718	-	1760	protein_coding	leucine rich repeat containing 30 [Source:MGI Symbol;Acc:MGI:2685172]	-	1159	1134	1255	1006	899	1055	1241	1066	1333	2219	1461	1502	65.3399766521806	61.5534848601134	65.2603583941059	54.5814620197526	49.8973236194535	91.8086796206059	68.0074156837609	52.799146517585	94.9398811171129	123.673133238667	74.107368353851
ENSMUSG00000030546	101.487100854588	141.71063766391	48.2928950091599	82.9856199146238	34.3072247365645	250.86915241787	318.704236353626	510.021920380145	80.0092623576593	48.8718533890136	55.2351335614403	1010.96657027986	109.942105099453	337.301496053624	-1.6187939072813	0.0364379826281302	0.541488244560511	Plin1	7	79369966	79382651	-	4649	protein_coding	perilipin 1 [Source:MGI Symbol;Acc:MGI:1890505]	-	104	151	54	91	36	176	340	586	67	51	63	911	2.21963722637433	3.10291343616855	1.06304735230312	1.86913942396034	0.75643772938804	5.79825179736536	7.05369259575158	10.9880451509022	1.80653532623798	1.07607206999434	1.20977567071161
ENSMUSG00000030468	0	2.81544313239557	5.36587722323999	0	0	2.85078582293034	3.74946160416031	78.3310116624796	0	0.958271635078697	2.63024445530668	12.207060672973	1.83868436309432	16.3126750049997	-3.15706709330683	0.0364397949650371	0.541488244560511	Siglecg	7	43057628	43067782	+	4806	protein_coding	sialic acid binding Ig-like lectin G [Source:MGI Symbol;Acc:MGI:2443630]	-	0	3	6	0	0	2	4	90	0	1	3	11	0	0.0596334241335234	0.11425780600308	0	0	0.0637367887819004	0.0802737188260975	1.63245458662629	0	0.0204101860150453	0.0557264440593927
ENSMUSG00000009394	31.2268002629501	24.4005071474283	6.26019009377999	19.1505276726055	24.7774400875188	17.104714937582	17.8099426197615	53.9613635897081	20.3008576131374	56.5380264696431	23.6722000977601	43.2795787496317	20.4866967003108	35.926994856607	-0.811900166117327	0.0364723659223819	0.541488244560511	Syn2	6	115111863	115258967	+	7031	protein_coding	synapsin II [Source:MGI Symbol;Acc:MGI:103020]	-	32	26	7	21	26	12	19	62	17	59	27	39	0.451586642250879	0.353271423980873	0.0911169845341019	0.285208226710008	0.361232218042518	0.261401513485262	0.260635555429038	0.768700134462	0.303084010551495	0.823124717011827	0.342823440669175
ENSMUSG00000075296	1.95167501643438	2.81544313239557	0	0	0	2.85078582293034	0.937365401040076	0.870344574027551	4.77667237956175	0.958271635078697	3.50699260707557	25.5238541343982	1.26965066196005	6.09558345519697	-2.30707313918129	0.0366121768933213	1	Aldh3b2	19	4022328	4031646	+	2142	protein_coding	aldehyde dehydrogenase 3 family, member B2 [Source:MGI Symbol;Acc:MGI:2147613]	-	2	3	0	0	0	2	1	1	4	1	4	23	0.0926443067712982	0.133799363392023	0	0	0	0.14300607230897	0.0450274851398488	0.0406970471175742	0.234083998263037	0.0457942829077067	0.166711042732301
ENSMUSG00000032572	0	0.938481044131857	0	0	0	0	2.81209620312023	8.70344574027551	0	0	0	5.54866394226048	0.15641350735531	2.84403431427604	-3.47131791637619	0.0366704500913467	1	Col6a4	9	105866653	105973982	-	8526	protein_coding	collagen, type VI, alpha 4 [Source:MGI Symbol;Acc:MGI:1915803]	-	0	1	0	0	0	0	3	10	0	0	0	5	0	0.0112048727963763	0	0	0	0	0.0339369715586053	0.102243812955482	0	0	0
ENSMUSG00000043029	0.975837508217192	0	0.894312870539999	1.82385977834338	2.85893539471371	0	1.87473080208015	7.83310116624796	0	5.74962981047218	6.13723706238225	3.32919836535629	1.09215759196905	4.15398286775647	-1.89685257107329	0.0369233973804457	1	Trpv3	11	73158214	73191189	+	5835	protein_coding	transient receptor potential cation channel, subfamily V, member 3 [Source:MGI Symbol;Acc:MGI:2181407]	-	1	0	1	2	3	0	2	9	0	6	7	3	0.0170046362557087	0	0.0156847476621195	0.0327302247031145	0.050223921792702	0	0.0330587397324957	0.134457184975595	0	0.100865145489262	0.107097916655018
ENSMUSG00000063354	0	0	0	0	0	0	1.87473080208015	6.09241201819286	0	0	0.876748151768893	3.32919836535629	0	2.0288482228997	-3.46950909157158	0.036984813936462	1	Slc39a4	15	76496583	76501584	-	3106	protein_coding	solute carrier family 39 (zinc transporter), member 4 [Source:MGI Symbol;Acc:MGI:1919277]	-	0	0	0	0	0	0	2	7	0	0	1	3	0	0	0	0	0	0	0.0621048764774991	0.196462177875373	0	0	0.0287423578181414
ENSMUSG00000026875	8.78253757395473	5.63088626479114	3.57725148215999	2.73578966751507	4.76489232452285	5.70157164586068	7.49892320832061	48.7392961455428	0	4.79135817539349	11.3977259729956	13.3167934614251	5.19882149313408	14.2906828272796	-1.47540627778619	0.0369879340335508	0.546279918457663	Traf1	2	34831762	34851784	-	8819	protein_coding	TNF receptor-associated factor 1 [Source:MGI Symbol;Acc:MGI:101836]	-	9	6	4	3	5	4	8	56	0	5	13	12	0.101258472952551	0.064995631338182	0.0415106032921951	0.0324834212171459	0.0553835626980414	0.069467968451256	0.0874918908443643	0.553542600731065	0	0.05561364893316	0.131597564801101
ENSMUSG00000104876	8.78253757395473	5.63088626479114	2.68293861162	1.82385977834338	4.76489232452285	2.85078582293034	11.2483848124809	9.57379031430306	7.16500856934263	6.70790144555088	6.13723706238225	13.3167934614251	4.42265006269374	9.02485261091415	-1.01592327972008	0.0370250039603423	0.546279918457663	Trdc	14	54380308	54386325	+	3865	TR_C_gene	T cell receptor delta, constant region [Source:MGI Symbol;Acc:MGI:98612]	-	9	6	3	2	5	2	12	11	6	7	7	12	0.231047470367023	0.148304391402698	0.0710379062937649	0.0494129006837447	0.126371963631055	0.0792545942783475	0.299453163786461	0.24809930768028	0.194595572165366	0.177655751078436	0.161685988016049
ENSMUSG00000020010	1.95167501643438	1.87696208826371	0	0	0	1.42539291146517	6.56155780728053	2.61103372208265	7.16500856934263	0	0	12.207060672973	0.875671669360545	4.75744346194648	-2.46875773749534	0.0370683822788928	1	Vnn3	10	23727360	23745741	+	1811	protein_coding	vanin 3 [Source:MGI Symbol;Acc:MGI:1347055]	-	2	2	0	0	0	1	7	3	6	0	0	11	0.10957708730211	0.105502755893876	0	0	0	0.0845717854461108	0.372800724564822	0.144405977237732	0.41530198035292	0	0
ENSMUSG00000035842	15.6134001314751	14.0772156619779	13.4146930581	10.9431586700603	18.1065908331868	21.3808936719775	17.8099426197615	24.3696480727714	19.106689518247	25.8733341471248	18.4117111871468	34.401716442015	15.5893253377963	23.3288403311777	-0.597721300651422	0.0371414353977914	0.546279918457663	Ddx11	17	66430515	66459169	+	6627	protein_coding	DEAD/H box helicase 11 [Source:MGI Symbol;Acc:MGI:2443590]	-	16	15	15	12	19	15	19	28	16	27	21	31	0.239558297998033	0.216235277188557	0.207153695356422	0.17291159904271	0.2800701720008	0.346671578639445	0.276524609962512	0.368318409223424	0.302645495264479	0.399647888589755	0.282895583378012
ENSMUSG00000040424	107.342125903891	89.1556991925264	97.4801028888599	70.2186014662202	95.297846490457	108.329861271353	104.984924916489	128.810996956078	99.1159518759063	137.991115451332	119.237748640569	108.753813268305	94.6373728688846	116.48242518478	-0.308993786098815	0.0372072402715763	0.546279918457663	Hipk4	7	27222692	27230600	+	3646	protein_coding	homeodomain interacting protein kinase 4 [Source:MGI Symbol;Acc:MGI:2685008]	-	110	95	109	77	100	76	112	148	83	144	136	98	2.99353422400621	2.48919660419115	2.73607646306169	2.01666570323448	2.67925199908956	3.19257330270458	2.96277394267424	3.53856694707211	2.85359693603897	3.87415111747567	3.33001421286561
ENSMUSG00000121084	3.90335003286877	6.569367308923	3.57725148215999	8.20736900254521	9.5297846490457	4.27617873439551	10.3110194114408	9.57379031430306	10.7475128540139	17.2488894314166	9.64422966945782	8.87786230761676	6.01055020165636	11.0672173313748	-0.866313040708684	0.0374599653977797	0.546279918457663	ENSMUSG00000121084	8	117882952	117884572	-	1621	lncRNA	novel transcript	-	4	7	4	9	10	3	11	11	9	18	11	8	0.24484158556955	0.412541158688051	0.225837144006088	0.530175123468248	0.602625094921687	0.283453738635854	0.654495746369598	0.591550786048293	0.695970283546396	1.08923156803796	0.605805920551892
ENSMUSG00000024413	1137.82653458125	1293.2268788137	1333.42048997514	1219.25026182255	1066.38290222821	1429.66909019956	1184.82986691466	1198.46447843594	1548.8360190729	1559.10795027304	1643.90278456667	1973.10489786783	1246.6293596034	1518.04099952184	-0.284235447882853	0.0374971749824335	0.546279918457663	Npc1	18	12322749	12369457	-	11317	protein_coding	NPC intracellular cholesterol transporter 1 [Source:MGI Symbol;Acc:MGI:1097712]	-	1166	1378	1491	1337	1119	1003	1264	1377	1297	1627	1875	1778	10.2229312782277	11.6324223068397	12.0577069355151	11.2813206392045	9.65892954893835	13.5741788418517	10.7724110352849	10.6068148955454	14.366132318424	14.1022031403178	14.7908726997792
ENSMUSG00000031485	538.66230453589	563.088626479114	627.807635119079	436.81441691324	622.294937582684	620.045916487349	658.030511530134	646.66601850247	680.67581408755	663.123971474458	664.575099040821	621.450361533173	568.118972852893	655.753629361434	-0.208206513281524	0.0375046119852543	0.546279918457663	Plpbp	8	27532583	27546160	+	12648	protein_coding	pyridoxal phosphate binding protein [Source:MGI Symbol;Acc:MGI:1891207]	-	552	600	702	479	653	435	702	743	570	692	758	560	4.33037421005197	4.53191392134272	5.07964838955914	3.61637541458493	5.04337837682511	5.26758254250983	5.35318698331977	5.12093569496379	5.64916423227532	5.36679450979672	5.35021447220315
ENSMUSG00000093579	0.975837508217192	3.75392417652743	0.894312870539999	1.82385977834338	0	0	7.49892320832061	2.61103372208265	2.38833618978088	6.70790144555088	2.63024445530668	3.32919836535629	1.241322388938	4.194272897733	-1.70039999810504	0.0375087272388152	1	Gm20036	12	101879499	101881594	+	844	lncRNA	predicted gene, 20036 [Source:MGI Symbol;Acc:MGI:5012221]	-	1	4	1	2	0	0	8	3	2	7	3	3	0.117561673639882	0.45276182683367	0.108436614465009	0.226280641164305	0	0	0.914207328621385	0.30985690139518	0.297042609170276	0.813553883789282	0.317323803494599
ENSMUSG00000035152	754.322393851889	759.231164702672	781.629448851959	729.543911337352	701.392150169764	699.867919529398	736.7692052175	798.105974383264	933.839450204322	786.74101239961	811.868788537995	977.674586626296	737.664498073839	840.833169561498	-0.186628283386182	0.0375237289770852	0.546279918457663	Ap2b1	11	83189850	83295861	+	8755	protein_coding	adaptor-related protein complex 2, beta 1 subunit [Source:MGI Symbol;Acc:MGI:1919020]	-	773	809	874	800	736	491	786	917	782	821	926	881	8.76055358340864	8.82764032880419	9.13636999198176	8.72556761360015	8.21205579950758	8.58952783443371	8.65891654040789	9.13052081176458	11.1964876295406	9.19851531974878	9.44231923389996
ENSMUSG00000037318	7.80670006573754	0.938481044131857	8.94312870539999	0	0.95297846490457	2.85078582293034	4.68682700520038	52.2206744416531	0	2.87481490523609	5.26048891061336	21.0849229805898	3.58201235051738	14.3546213738821	-2.002504608644	0.0376826287955489	0.546297229667079	Traf3ip3	1	192857761	192884011	-	5756	protein_coding	TRAF3 interacting protein 3 [Source:MGI Symbol;Acc:MGI:2441706]	-	8	1	10	0	1	2	5	60	0	3	6	19	0.137904173109187	0.0165970718314636	0.159000178263494	0	0.0169710785070892	0.0532173396257493	0.0837811615440898	0.908683894293022	0	0.0511247501676378	0.0930581272235723
ENSMUSG00000054013	2.92751252465158	6.569367308923	2.68293861162	3.64771955668676	0.95297846490457	22.8062865834427	21.5594042239218	25.239992646799	4.77667237956175	4.79135817539349	4.38374075884447	48.8282426918922	6.59780050837144	18.2632351460688	-1.51977639864954	0.0376847420591883	0.546297229667079	Tmem179	12	112466623	112483181	-	2499	protein_coding	transmembrane protein 179 [Source:MGI Symbol;Acc:MGI:2144891]	-	3	7	3	4	1	16	23	29	4	5	5	44	0.119114108705955	0.267598726784046	0.109868550550381	0.152845827245037	0.0390898470935596	0.980613067261507	0.887684707042734	1.01161231406542	0.200643427082603	0.1962612124616	0.178618974356037
ENSMUSG00000017491	47.8160379026424	44.1086090741973	71.5450296431999	60.1873726853316	76.2382771923656	62.7172881044674	91.8618093019275	83.5530791066449	77.6209261678785	71.8703726309023	85.0445707215826	59.9255705764131	60.435435767034	78.3127214175582	-0.377769195712867	0.0377253406545915	0.546297229667079	Rarb	14	5650540	6038924	+	5265	protein_coding	retinoic acid receptor, beta [Source:MGI Symbol;Acc:MGI:97857]	THR-like	49	47	80	66	80	44	98	96	65	75	97	54	0.923434107322119	0.85280893384796	1.39062492092638	1.19703103850109	1.4843005186979	1.27996546087139	1.79524968102878	1.58948056844844	1.54755532185008	1.39731273487618	1.64473980022132
ENSMUSG00000110540	7.80670006573754	13.138734617846	26.8293861162	18.2385977834338	39.0721170610874	4.27617873439551	36.557250640563	34.813782961102	35.8250428467131	26.8316057822035	42.9606594366758	19.9751901921377	18.22695239645	32.8272553098992	-0.831362610800163	0.0377638124301332	0.546297229667079	Gm45743	8	123552825	123555619	+	2795	TEC	predicted gene 45743 [Source:MGI Symbol;Acc:MGI:5804858]	-	8	14	30	20	41	3	39	40	30	28	49	18	0.283998719290334	0.478518224138341	0.982330976119504	0.683294673140155	1.43295407633597	0.164393026951241	1.34579823027288	1.24755742291011	1.34545954636698	0.982668304712921	1.5650856550176
ENSMUSG00000020422	132.713901117538	154.849372281756	146.66731076856	147.732642045814	141.040812805876	115.456825828679	170.600502989294	180.161326823703	134.940994722619	197.403956826212	183.240363719699	145.374995287224	139.743477474704	168.620356728125	-0.270091830276515	0.0378557183261664	0.546297229667079	Tns3	11	8381652	8614681	-	11799	protein_coding	tensin 3 [Source:MGI Symbol;Acc:MGI:2443012]	-	136	165	164	162	148	81	182	207	113	206	209	131	1.14367312035598	1.33595245370067	1.27208767080165	1.31108142660874	1.22531215588162	1.05143823873849	1.48772734272898	1.52935219168147	1.20050630230475	1.71258741601758	1.58133880388827
ENSMUSG00000018476	419.610128533393	610.012678685707	476.668759997819	303.672653094173	491.736887890758	350.646656220432	521.175162978283	523.077088990558	552.899827934273	604.669401734658	507.637179874189	615.901697590913	442.057960737047	554.226726517145	-0.324436784217146	0.037879587648396	0.546297229667079	Kdm6b	11	69289334	69304501	-	6954	protein_coding	KDM1 lysine (K)-specific demethylase 6B [Source:MGI Symbol;Acc:MGI:2448492]	-	430	650	533	333	516	246	556	601	463	631	579	555	6.13538720123468	8.92957787607677	7.01472934862137	4.57266513952475	7.24845159470688	5.41806698978358	7.71147159653052	7.5339398950866	8.3459832089939	8.90072539065605	7.43306140334227
ENSMUSG00000097375	12.6858876068235	14.0772156619779	30.40663759836	23.7101771184639	10.4827631139503	7.12696455732585	23.4341350260019	44.3875732754051	29.8542023722609	22.9985192418887	43.8374075884446	11.097327884521	16.4149409428169	29.2681942314204	-0.821748260061631	0.0379006899286761	0.546297229667079	6720427I07Rik	13	48686381	48699976	-	5598	lncRNA	RIKEN cDNA 6720427I07 gene [Source:MGI Symbol;Acc:MGI:1924398]	-	13	15	34	26	11	5	25	51	25	24	50	10	0.230419200281669	0.255982704881845	0.555858715378329	0.443506822946544	0.191950840792222	0.136798413221603	0.430729158492123	0.794181282818514	0.559806989415222	0.420541710560805	0.797371948759799
ENSMUSG00000049265	3.90335003286877	8.44632939718671	0	4.55964944585845	3.81191385961828	5.70157164586068	21.5594042239218	8.70344574027551	8.35917666423306	0.958271635078697	2.63024445530668	35.5114492304671	4.40380239689881	12.9536653248805	-1.56052230339169	0.0381292972652223	0.547034926750711	Kcnk3	5	30745514	30782615	+	3976	protein_coding	potassium channel, subfamily K, member 3 [Source:MGI Symbol;Acc:MGI:1100509]	-	4	9	0	5	4	4	23	10	7	1	3	32	0.0998209784225959	0.216246154214572	0	0.120083539450876	0.0982751789605689	0.154084007487834	0.55792859227862	0.219248176372847	0.220690107517353	0.0246708636791518	0.0673594794138434
ENSMUSG00000039193	0.975837508217192	1.87696208826371	0	0	0	0	2.81209620312023	3.4813782961102	4.77667237956175	0	0.876748151768893	5.54866394226048	0.475466599413484	2.91592649547026	-2.51902324902328	0.0384242905956588	1	Nlrc4	17	74732433	74766137	-	4807	protein_coding	NLR family, CARD domain containing 4 [Source:MGI Symbol;Acc:MGI:3036243]	-	1	2	0	0	0	0	3	4	4	0	1	5	0.0206411592577617	0.0397473457299374	0	0	0	0	0.0601927646159077	0.07253844387422	0.104307868583197	0	0.0185716170965565
ENSMUSG00000000673	0	0.938481044131857	1.78862574108	0	0	0	0	47.8689515715153	0	0	0.876748151768893	26.6335869228503	0.454517797535309	12.5632144410224	-4.68496764500589	0.0384768785294691	0.549735602568169	Haao	17	84138585	84155392	-	4681	protein_coding	3-hydroxyanthranilate 3,4-dioxygenase [Source:MGI Symbol;Acc:MGI:1349444]	-	0	1	2	0	0	0	0	55	0	0	1	24	0	0.0204086189835301	0.0391029705654634	0	0	0	0	1.02425104057283	0	0	0.0190715153563655
ENSMUSG00000027408	46.8402003944252	34.7237986328787	42.9270177859199	51.9800036827864	31.4482893418508	25.657072406373	39.3693468436832	62.6648093299837	37.0192109416036	47.9135817539349	63.1258669273603	89.8883558646197	38.9293970407057	56.6635286101976	-0.5318212520532	0.0386155435600832	0.55076978339053	Cpxm1	2	130232695	130239494	-	2432	protein_coding	carboxypeptidase X 1 (M14 family) [Source:MGI Symbol;Acc:MGI:1934569]	-	48	37	48	57	33	18	42	72	31	50	72	81	1.95832998458014	1.45341759132009	1.80632570937764	2.2380569665157	1.32550263991142	1.13358185113993	1.66564665835582	2.58078182346249	1.59782541659768	2.01668079745698	2.6429732580537
ENSMUSG00000117654	0	0	2.68293861162	0	1.90595692980914	0	1.87473080208015	3.4813782961102	0	2.87481490523609	7.89073336592004	6.65839673071257	0.764815923571523	3.79667568334318	-2.25269437175737	0.0386342373483622	1	Gm50050	17	33082636	33096916	-	2454	lncRNA	predicted gene, 50050 [Source:MGI Symbol;Acc:MGI:6275362]	-	0	0	3	0	2	0	2	4	0	3	9	6	0	0	0.111883255022576	0	0.0796133071612107	0	0.0786054386059952	0.142091401672117	0	0.119916080670303	0.327409890158241
ENSMUSG00000046694	8.78253757395473	12.2002535737141	2.68293861162	9.1192988917169	12.3887200437594	9.97775038025618	6.56155780728053	9.57379031430306	17.9125214233566	26.8316057822035	14.9047185800712	27.7433197113024	9.19191651250356	17.2545856030862	-0.905784565960555	0.0386402008754143	0.55076978339053	Tent5b	4	133207443	133215249	+	2287	protein_coding	terminal nucleotidyltransferase 5B [Source:MGI Symbol;Acc:MGI:2140500]	-	9	13	3	10	13	7	7	11	15	28	17	25	0.390467194127041	0.543037031484372	0.120053129788107	0.417535769879041	0.555274098175982	0.468787286445276	0.295208619233447	0.419284575506901	0.822159910821097	1.20094355560674	0.663600339970922
ENSMUSG00000103570	0	0	0	0.91192988917169	0	0	1.87473080208015	4.35172287013775	0	0	2.63024445530668	3.32919836535629	0.151988314861948	2.03098274881348	-2.99386447755751	0.0387125371988992	1	C630004M23Rik	2	10052649	10054330	+	1682	TEC	RIKEN cDNA C630004M23 gene [Source:MGI Symbol;Acc:MGI:3642399]	-	0	0	0	1	0	0	2	5	0	0	3	3	0	0	0	0.0567719563444332	0	0	0.114683559060114	0.259135181111308	0	0	0.159227877615601
[truncated: 149 more rows]
[truncated: 1 more columns]
