# Supplementary material for: Gene dosage imbalance disrupts systemic metabolism in the Dp16 Down syndrome mouse model
Source: eLife. 2026 Aug 3;15:RP110476. doi: 10.7554/eLife.110476 (PMC13432951; doi:10.7554/eLife.110476)
Supplement: Figure 5—source data 11. [file elife-110476-fig5-data11.xls]

gene_id	MHYP7	MHYP8	MHYP9	MHYP10	MHYP11	MHYP12	MHYP1	MHYP2	MHYP3	MHYP4	MHYP5	MHYP6	MHYP_Dp16	MHYP_WT	log2FoldChange	pvalue	padj	gene_name	gene_chr	gene_start	gene_end	gene_strand	gene_length	gene_biotype	gene_description	tf_family	MHYP7_count	MHYP8_count	MHYP9_count	MHYP10_count	MHYP11_count	MHYP12_count	MHYP1_count	MHYP2_count	MHYP3_count	MHYP4_count	MHYP5_count	MHYP6_count	MHYP7_fpkm	MHYP8_fpkm	MHYP9_fpkm	MHYP10_fpkm	MHYP11_fpkm	MHYP12_fpkm	MHYP1_fpkm	MHYP2_fpkm	MHYP3_fpkm	MHYP4_fpkm	MHYP5_fpkm
ENSMUSG00000022892	39023.9846885939	40071.4419434009	41417.2575126044	41647.2661724307	41816.4306864125	41166.0325733054	27079.1969777572	27590.0300275653	28122.3638598901	27967.0080538566	27910.3084874678	27096.2211888499	40857.068929458	27627.5214325645	0.564468929867713	2.01052210107637e-97	3.65352076207598e-93	App	16	84746573	84970654	-	12996	protein_coding	amyloid beta (A4) precursor protein [Source:MGI Symbol;Acc:MGI:88059]	-	38025	36853	41289	36588	38413	57421	25146	27531	28647	29841	28053	28956	135.389735429287	136.768274317093	144.389045047859	144.105549368096	144.578619482514	140.324360628965	93.9293007560335	94.8721309904962	97.191932236862	99.6820191310628	96.5062577033138
ENSMUSG00000022973	10648.5960586154	10623.2325126048	11360.1792567087	10912.6582703371	10939.3515728467	10489.9146412045	7055.71059406129	7272.55994733361	7754.33909761135	7348.59120506314	7265.85330923527	6607.48783721746	10828.9887187195	7217.42366508702	0.585279328588494	5.31128758719167e-44	4.82583590172235e-40	Synj1	16	90732980	90808196	-	8085	protein_coding	synaptojanin 1 [Source:MGI Symbol;Acc:MGI:1354961]	-	10376	9770	11325	9587	10049	14632	6552	7257	7899	7841	7303	7061	59.384917620455	58.2823107582553	63.6601662730518	60.6952131325506	60.7964711465698	57.477211657582	39.3401258829349	40.1979097473278	43.0777350156269	42.1021802244893	40.3837962747247
ENSMUSG00000022964	2481.52518019777	2282.3096257889	2275.04517035014	2397.21063078439	2472.21289898843	2300.58338461081	1480.70849615908	1527.26765326394	1623.70893371935	1617.60852186443	1566.98876654054	1623.56484882769	2368.14781512007	1573.3078700625	0.588997274395509	1.95711167097946e-42	1.18548777616796e-38	Tmem50b	16	91371391	91394688	-	2446	protein_coding	transmembrane protein 50B [Source:MGI Symbol;Acc:MGI:1925225]	-	2418	2099	2268	2106	2271	3209	1375	1524	1654	1726	1575	1735	45.7431495069371	41.3883591084961	42.1401599480296	44.071075779662	45.4146771823241	41.6663336854411	27.2890317253688	27.9032561714226	29.8153439262172	30.6335617557835	28.7878990683389
ENSMUSG00000022967	1302.33889729982	1285.2262876048	1333.12832072105	1229.33878501763	1280.19479049335	1271.80895116845	792.582875034968	864.850383705237	722.521024919857	715.08418434679	783.991840021552	731.773897281413	1283.67267205085	768.467367551636	0.741099601816201	1.13986882568396e-41	5.17842407508222e-38	Ifnar1	16	91282126	91304329	+	5940	protein_coding	interferon (alpha and beta) receptor 1 [Source:MGI Symbol;Acc:MGI:107658]	-	1269	1182	1329	1080	1176	1774	736	863	736	763	788	782	9.88556273707893	9.59739245563695	10.1682945495889	9.30655714038274	9.68403670168933	9.48504058939876	6.01496701533953	6.50654926846588	5.46326340747622	5.57636572734835	5.93096878664654
ENSMUSG00000022914	2922.82204847115	2708.54372455462	2923.05186349219	2685.1946239413	2959.90615250971	2789.52008398898	1921.15196883476	1995.26896171162	1929.013334195	1871.58992941093	1869.44247132043	2001.61683668151	2831.50641615966	1931.34725035904	0.551987892366737	2.54350781441397e-41	9.24412480070614e-38	Brwd1	16	95793292	95883726	-	20280	protein_coding	bromodomain and WD repeat domain containing 1 [Source:MGI Symbol;Acc:MGI:1890651]	-	2848	2491	2914	2359	2719	3891	1784	1991	1965	1997	1879	2139	6.49827750697068	5.92417664396964	6.53027061641024	5.95403972474832	6.55808146006278	6.09347878361625	4.27040219956428	4.39672883143994	4.272237373671	4.27487352708458	4.14233001179218
ENSMUSG00000022961	11144.2853315829	10764.5856576037	11200.6853492635	9599.0870130127	10022.7495204696	11343.7615751626	5894.83513307257	6442.78460815871	6628.34505469956	6870.61881447748	6281.88385519807	5899.10824611512	10679.1924078492	6336.26261862025	0.753209682918377	5.47049811554701e-39	1.656831529262e-35	Son	16	91444394	91476109	+	14907	protein_coding	Son DNA binding protein [Source:MGI Symbol;Acc:MGI:98353]	-	10859	9900	11166	8433	9207	15823	5474	6429	6752	7331	6314	6304	33.7074424090736	32.0307542832219	34.0421478997635	28.9563346083492	30.2108845773486	33.7109196008706	17.8261034432771	19.3143255015383	19.9711444554098	21.3494221318802	18.9365209219483
ENSMUSG00000025613	4668.51035761772	4392.82081380999	4681.49727073372	4565.62765435716	4927.00818177968	4542.37965873919	3142.33264857614	3158.75829598946	3159.06611167405	3464.83123136315	3145.91649511186	3258.35896462133	4629.64065617291	3221.54395788933	0.522822820241355	9.25469829737497e-38	2.40251967799854e-34	Cct8	16	87280214	87292761	-	3088	protein_coding	chaperonin containing Tcp1, subunit 8 (theta) [Source:MGI Symbol;Acc:MGI:107183]	-	4549	4040	4667	4011	4526	6336	2918	3152	3218	3697	3162	3482	68.1655376751037	63.0995549590449	68.6862950974605	66.4855258404836	71.6923486087149	65.1643248652305	45.8722324845822	45.7125332343098	45.9483075143769	51.9739010512094	45.7794362087957
ENSMUSG00000022974	1606.11534615778	1560.32125441023	1608.98256315768	1469.51515875719	1547.99063952512	1594.42114284027	1000.42050395039	1044.23418287469	1012.1184465929	1017.80003171771	1141.16578744254	1049.00068906965	1564.55768414138	1044.12327360798	0.584084168362739	2.6887360444277e-36	6.10746392491752e-33	Paxbp1	16	90810925	90841431	-	5508	protein_coding	PAX3 and PAX7 binding protein 1 [Source:MGI Symbol;Acc:MGI:1914617]	GCFC	1565	1435	1604	1291	1422	2224	929	1042	1031	1086	1147	1121	13.1476044530056	12.5655120858821	13.2348802013121	11.9973146287741	12.6281931178992	12.8236859749238	8.18773283378019	8.47227724935314	8.25325957803014	8.55951288501315	9.31012157623164
ENSMUSG00000040785	29954.8209096825	30763.8810111698	31549.7004840619	30198.4795986276	31066.4956897102	29010.0051911113	22277.3939345766	22752.6803147667	23119.6911112603	23791.7786419759	22703.9261285429	21533.0551794662	30423.8971473939	22696.4208850981	0.422660859250242	2.68345846143874e-35	5.41820079569608e-32	Ttc3	16	94171477	94270202	+	16220	protein_coding	tetratricopeptide repeat domain 3 [Source:MGI Symbol;Acc:MGI:1276539]	-	29188	28293	31452	26530	28538	40465	20687	22704	23551	25386	22820	23011	83.2683017254363	84.1298999480065	88.1265968141036	83.7217191824259	86.0613657234964	79.2320181305361	61.9139547357658	62.6870597271313	64.020531220369	67.9448559458109	62.9000015495196
ENSMUSG00000022982	3865.96582043217	4179.70376442713	3803.77922661716	3897.45925916702	3851.47038160329	3704.30487637396	2905.41928919068	2811.01428307438	2815.47595036705	2905.32237414816	2860.37631987559	2932.71022260863	3883.78055477012	2871.71973987742	0.434867829813245	3.3230518977189e-32	6.03864990853478e-29	Sod1	16	90017642	90023217	+	3970	protein_coding	superoxide dismutase 1, soluble [Source:MGI Symbol;Acc:MGI:98351]	-	3767	3844	3792	3424	3538	5167	2698	2805	2868	3100	2875	3134	43.9067541815038	46.699807993292	43.4097619308707	44.1463687827929	43.5916062202116	41.3351937827129	32.9908358832114	31.642350054843	31.8529317533308	33.898801464256	32.3767467471635
ENSMUSG00000051483	1146.34558572411	1204.76372814393	1234.82389977999	1237.30672158719	1229.03054291411	1299.76867444668	757.04587112715	764.635970761409	794.184115706745	883.780322200554	805.879937077991	817.864944020403	1225.339858766	803.898526815709	0.608294544198298	5.46728114415994e-31	9.03194845015222e-28	Cbr1	16	93402741	93407393	+	2554	protein_coding	carbonyl reductase 1 [Source:MGI Symbol;Acc:MGI:88284]	-	1117	1108	1231	1087	1129	1813	703	763	809	943	810	874	20.2375763259116	20.9238255358118	21.9051757604829	21.7851416851129	21.6226340870767	22.5449322406405	13.3621490809361	13.3791960288255	13.9665261727611	16.0289087364223	14.1791433066431
ENSMUSG00000022962	950.327674467796	1077.54589764497	1035.20573888948	1036.97003069543	1121.25904269401	1073.94014027641	705.35568362487	669.432278464772	695.033812015297	671.972949117494	651.668344180351	721.480402562621	1049.20808744468	685.823911660901	0.613563995554661	1.98273217860933e-30	3.00251742914074e-27	Gart	16	91418074	91443840	-	5144	protein_coding	phosphoribosylglycinamide formyltransferase [Source:MGI Symbol;Acc:MGI:95654]	-	926	991	1032	911	1030	1498	655	668	708	717	655	771	8.32983207371413	9.29169439364659	9.11776342502872	9.06502810106682	9.79426419596499	9.24874651407457	6.1813341436682	5.81569837877272	6.0686636619197	6.05105850724866	5.69280366515563
ENSMUSG00000052299	1786.73918061386	1740.8183472549	1921.95174003124	1842.86990087366	1949.68441307278	1757.16107063917	1112.41591020533	1234.64156746796	1286.00888946333	1292.39985611301	1137.18613343228	1215.56814906465	1833.2041087476	1213.03675095776	0.594773959824587	1.26716602374943e-28	1.68436435804838e-25	Ltn1	16	87173539	87229500	-	7844	protein_coding	listerin E3 ubiquitin protein ligase 1 [Source:MGI Symbol;Acc:MGI:1926163]	-	1741	1601	1916	1619	1791	2451	1033	1232	1310	1379	1143	1299	10.2704011185022	9.84409893187461	11.1011380114503	10.5647932249539	11.1684666269021	9.92379420390262	6.39299871707946	7.03395352930446	7.36367278072819	7.63202593559326	6.51470134944776
ENSMUSG00000022890	2083.33172696504	1908.26745748429	1844.71255214899	1989.7075890841	1836.46990779106	2132.82504494146	1293.33156646331	1173.51077557223	1283.06383093784	1373.93632274232	1309.30616937609	1252.99903895117	1965.88571306915	1281.02461734049	0.618617124926777	1.29766129279536e-28	1.68436435804838e-25	Atp5j	16	84624754	84632513	-	3130	protein_coding	ATP synthase, H+ transporting, mitochondrial F0 complex, subunit F [Source:MGI Symbol;Acc:MGI:107777]	-	2030	1755	1839	1748	1687	2975	1201	1171	1307	1466	1316	1339	30.0108239982289	27.0430085824856	26.7021956597511	28.5856997915782	26.363695991055	30.1866316757783	18.6268986097944	16.7547877078765	18.4116207654771	20.3330621970524	18.7973841828577
ENSMUSG00000023147	2190.06399278	2242.07834605846	2179.75006841748	2307.28677521365	2417.78284837222	2033.17372351394	1412.86512506233	1419.03608728461	1408.71966135869	1607.29931344003	1438.6449247096	1570.2258307394	2228.35595905929	1476.13182376578	0.592799335498685	2.78602858351948e-26	3.3751807613144e-23	Get1	16	95946607	95959052	+	4368	protein_coding	guided entry of tail-anchored proteins factor 1 [Source:MGI Symbol;Acc:MGI:2136882]	-	2134	2062	2173	2027	2221	2836	1312	1416	1435	1715	1446	1678	22.6067434036894	22.7681767388671	22.6092772138167	23.7532399907411	24.8714713913194	20.6203304139923	14.5811939293258	14.5180068036784	14.4853849883374	17.0449075910921	14.8003344411293
ENSMUSG00000032932	1811.36970349423	2033.31062421403	1950.03871744297	2014.74967544557	2038.94969608337	1954.31296554972	1373.02060552933	1400.99749295472	1369.45221435217	1499.52122536679	1390.88907658646	1476.64860602311	1967.12189703832	1418.4215368021	0.470964278144994	2.72657816933649e-25	3.09671115582391e-22	Hspa13	16	75542319	75563992	-	6834	protein_coding	heat shock protein 70 family, member 13 [Source:MGI Symbol;Acc:MGI:1309463]	-	1765	1870	1944	1770	1873	2726	1275	1398	1395	1600	1398	1578	11.9507718317292	13.1974144306243	12.9279858563753	13.2571457069982	13.4059733855046	12.6684330388481	9.056848249695	9.16133088074265	9.00036255212314	10.1638480699422	9.14572340606747
ENSMUSG00000022965	637.314779529699	698.06706991733	674.087457881522	623.77560573117	695.616046875213	615.113912120933	433.982199237897	397.851219386998	392.67447006514	439.547159185641	439.751768133916	430.455233694949	657.329145342644	422.37700828409	0.636344133983466	3.68661108713836e-25	3.94077039267519e-22	Ifngr2	16	91343960	91362511	+	3767	protein_coding	interferon gamma receptor 2 [Source:MGI Symbol;Acc:MGI:107654]	-	621	642	672	548	639	858	403	397	400	469	442	460	7.62820225553221	8.21980719143097	8.10743051119413	7.4462339318061	8.2973763264435	7.23375325576777	5.19339441656522	4.71977459738667	4.68193243389515	5.40493379778057	5.24580949777751
ENSMUSG00000022951	1436.7805013552	1446.15140652656	1384.28674386384	1419.43098603425	1475.0543716994	1348.5189611882	937.961527385132	1036.21702983918	869.773951194284	869.72231071274	991.928762057725	1018.12020491327	1418.37049511124	953.953964350389	0.571559706955105	6.85331325774874e-24	6.91880047332279e-21	Rcan1	16	92188841	92267755	-	3085	protein_coding	regulator of calcineurin 1 [Source:MGI Symbol;Acc:MGI:1890564]	-	1400	1330	1380	1247	1355	1881	871	1034	886	928	997	1088	20.9990228836878	20.7930738160531	20.3298184452527	20.6901206312204	21.4842242474798	19.364471578671	13.7058150614574	15.0103819156148	12.663079236577	13.0588809957184	14.4486029210041
ENSMUSG00000039456	743.020773557975	773.092969955174	773.39498515871	772.889847247198	768.55231470094	749.894116641603	513.671238303913	555.187847708808	545.817513390544	542.639243429609	538.248204887893	566.142209533574	763.474167876933	543.61770954239	0.488367629865548	1.22781785099114e-23	1.17431084148479e-20	Morc3	16	93629009	93672961	+	5430	protein_coding	microrchidia 3 [Source:MGI Symbol;Acc:MGI:2136841]	-	724	711	771	679	706	1046	477	554	556	579	541	605	6.1697129139216	6.31527103196034	6.45303663432875	6.40061466680651	6.35975552700299	6.11792118939998	4.26442450404424	4.56915937822295	4.51477106355275	4.62905019959501	4.45433936175228
ENSMUSG00000022956	1395.72962988791	1360.25218764265	1481.58805846876	1466.10032879881	1414.09271500924	1556.42459582115	941.192164104024	919.968310824342	1058.25769682555	991.558410273792	971.035578503851	1089.23889569765	1445.69791927142	995.208509371536	0.539195605864575	1.51627649125615e-21	1.37768881995533e-18	Atp5o	16	91722102	91728575	-	1972	protein_coding	ATP synthase, H+ transporting, mitochondrial F1 complex, O subunit [Source:MGI Symbol;Acc:MGI:106341]	-	1360	1251	1477	1288	1299	2171	874	918	1078	1058	976	1164	31.9123081754565	30.5965614603994	34.0394995838933	33.4318715935453	32.2209091535049	34.9643079008981	21.5152502963748	20.8478917104838	24.1030843785557	23.2912026170019	22.1273177804338
ENSMUSG00000002489	1432.67541420847	1651.65713271717	1528.73405626702	1497.97207507704	1682.97716505333	1519.14496478352	981.036683637032	961.056220131312	953.217276083127	923.142754366432	1177.97758703746	942.322652893073	1552.19346801776	989.792195691406	0.649042042871477	2.25582508102184e-21	1.95204063677757e-18	Tiam1	16	89583999	89940657	-	10048	protein_coding	T cell lymphoma invasion and metastasis 1 [Source:MGI Symbol;Acc:MGI:103306]	-	1396	1519	1524	1316	1546	2119	911	959	971	985	1184	1007	6.42883103192269	7.29122281511254	6.89310545707368	6.70390730315389	7.52602078056126	6.69766395221088	4.40129654949549	4.27430346455728	4.26089050895875	4.25568780132461	5.26814769281733
ENSMUSG00000039929	430.007878619878	428.408762534935	484.500360352344	513.362770410142	450.680819102251	453.090900303531	301.526093763303	307.658247737552	290.579107848203	254.918608312355	275.591040210622	274.181268418739	460.00858188718	284.075727715129	0.695913209135828	3.81131674087273e-21	3.14814762796088e-18	Urb1	16	90548415	90607301	-	8190	protein_coding	URB1 ribosome biogenesis 1 homolog (S. cerevisiae) [Source:MGI Symbol;Acc:MGI:2146468]	-	419	394	483	451	414	632	280	307	296	272	277	293	2.36731658510362	2.3202487255386	2.68023461126515	2.81867093854938	2.47258932156836	2.45078492179467	1.65964808951676	1.67872997692251	1.59356058779944	1.44177721742338	1.5121042471896
ENSMUSG00000053062	1459.35848066221	1620.12450806359	1350.18112843531	1537.81175792484	1656.85074075755	1518.42804880202	898.117007852124	952.036922966367	942.418728156335	1069.34607383969	1020.78125363212	1081.75271772035	1523.79244410759	994.075450694499	0.615249616045388	1.90614041807739e-20	1.50601668162184e-17	Jam2	16	84571011	84622816	+	6045	protein_coding	junction adhesion molecule 2 [Source:MGI Symbol;Acc:MGI:1933820]	-	1422	1490	1346	1351	1522	2118	834	950	960	1141	1026	1156	10.8850270019808	11.8880927823977	10.1194832728272	11.4395984833108	12.3155524226224	11.1276043029383	6.69748309672731	7.03807145941035	7.00221914778482	8.1941233175241	7.58816772096127
ENSMUSG00000022983	1347.49485591384	1204.76372814393	1323.09725735971	1269.17846786543	1215.96733076622	1268.22437126099	815.197332067216	921.972599083219	921.803318477915	713.209782815081	792.946061544641	768.269014920767	1271.45433521835	822.233018151473	0.629454291837096	9.77703914620115e-20	7.40284814019864e-17	Scaf4	16	90022568	90081391	-	5546	protein_coding	SR-related CTD-associated factor 4 [Source:MGI Symbol;Acc:MGI:2146350]	-	1313	1108	1319	1115	1117	1769	757	920	939	761	797	821	10.9549671691026	9.63567443535221	10.808726119733	10.2907431776771	9.85164735921928	10.1302459787709	6.62609861343355	7.42906800811675	7.46528681495472	5.95686760698011	6.42486966651923
ENSMUSG00000022762	2322.45305326201	1909.3547893689	2368.33405961052	2178.66151344792	2220.74606514152	2064.71802669963	1240.56450005473	1481.16902330978	1304.66092679143	1573.56008586928	1404.81786562237	1321.31041299406	2177.37791792175	1387.68046910694	0.649511552126561	1.25654979506776e-19	9.13360915038853e-17	Ncam2	16	80997585	81423716	+	11330	protein_coding	neural cell adhesion molecule 2 [Source:MGI Symbol;Acc:MGI:97282]	-	2263	1756	2361	1914	2040	2880	1152	1478	1329	1679	1412	1412	9.24231707250965	7.47509685914378	9.47055998966514	8.64696619742358	8.80715840316109	8.0729934680186	4.93587837814269	5.84212568725938	5.17196815245012	6.43330205290518	5.57173756892496
ENSMUSG00000025612	536.740144434835	626.303165533305	582.804781293399	571.414879702641	649.894804357593	600.058676509581	412.444621111947	392.840498739806	405.436390342257	421.740344634411	393.985747015907	395.83166054992	594.536075305226	403.713210399041	0.558284322856287	2.81900371963212e-19	1.92058429755694e-16	Bach1	16	87495833	87530234	+	6179	protein_coding	BTB and CNC homology 1, basic leucine zipper transcription factor 1 [Source:MGI Symbol;Acc:MGI:894680]	TF_bZIP	523	576	581	502	597	837	383	392	413	450	396	423	3.91660445134447	4.49600215721863	4.2733407021438	4.15850530257271	4.72597789401845	4.302087962917	3.00900188296389	2.84115052735107	2.94708476477322	3.16160401860064	2.86525221310051
ENSMUSG00000058240	1309.5227998066	1233.03435714369	1383.28363752771	1375.03819657528	1390.1434927381	1227.36016031589	902.424523477314	956.04549948412	940.45535580601	1012.17682712259	905.371287334533	965.716959072146	1319.73044068455	947.031742049452	0.477040137949927	2.85360863053255e-19	1.92058429755694e-16	Cryzl1	16	91486210	91525863	-	4529	protein_coding	crystallin, zeta (quinone reductase)-like 1 [Source:MGI Symbol;Acc:MGI:1913859]	-	1276	1134	1379	1208	1277	1712	838	954	958	1080	910	1032	13.0369071729366	12.0762739550369	13.8379426909147	13.6526309650481	13.791900855909	12.0053123220893	8.98221774038199	9.43349070700336	9.32661306049169	10.3522461811084	8.9830731785289
ENSMUSG00000037578	169.334844802577	188.108416036913	154.478375764515	245.867757003527	243.846626760638	205.037970706978	82.9196757849083	85.1822510022539	58.901170509771	85.2852696927364	53.7253291385328	88.8983634804786	201.112331845858	75.8186766014468	1.40568092275214	1.1114925880028e-18	7.21358689613819e-16	Pkd2l1	19	44136076	44180881	-	3530	protein_coding	polycystic kidney disease 2-like 1 [Source:MGI Symbol;Acc:MGI:1352448]	-	165	173	154	216	224	286	77	85	60	91	54	95	2.16289510792577	2.36370688640793	1.98269356758942	3.13206512259906	3.10390816177173	2.57313961420937	1.05890719819097	1.07837693980364	0.749440771040355	1.11912821027065	0.683919395753852
ENSMUSG00000022898	954.432761614525	1079.72056141419	1119.46667112467	1063.15039370969	1176.77769432254	1082.54313205432	775.352812534208	725.552349713315	681.290205563017	800.369454039526	731.261424385585	758.911292449138	1079.34853570666	745.456256447465	0.533805566159127	2.69841096861124e-18	1.69088014212426e-15	Vps26c	16	94298642	94327689	-	3675	protein_coding	VPS26 endosomal protein sorting factor C [Source:MGI Symbol;Acc:MGI:1206040]	-	930	993	1116	934	1081	1510	720	724	694	854	735	811	11.7098632856063	13.0320917177569	13.8011867755935	13.0089208245296	14.3881150045549	13.0494325537512	9.51079966400625	8.8228235697318	8.32650788984165	10.0882000007359	8.94161284078185
ENSMUSG00000025616	758.414850358209	753.520996032258	786.435367528442	781.996060469551	775.083920774885	737.706544956223	495.364296896855	474.014173224307	517.348614310822	607.306096273551	532.2787238725	522.160913916916	765.526290019928	524.745469749159	0.542959021591773	3.35322177391218e-18	2.03115820251774e-15	Usp16	16	87251591	87280405	+	9454	protein_coding	ubiquitin specific peptidase 16 [Source:MGI Symbol;Acc:MGI:1921362]	-	739	693	784	687	712	1029	460	473	527	648	535	558	3.61705456160466	3.53541059731322	3.76886036156967	3.71957120318767	3.68383309855173	3.45678047271428	2.3620229579488	2.24063912271276	2.45785233899951	2.97558639438798	2.5300205573399
ENSMUSG00000022957	5932.87719881029	4968.01938076679	5594.32403661495	5274.77400904789	5059.81750528324	5685.86064922042	3607.54433609666	3845.22702465468	4091.66797807876	3571.67211867053	3979.65401026169	3339.7711501245	5419.27879662393	3739.25610298114	0.535622420641667	3.04093277454348e-17	1.78257517351626e-14	Itsn1	16	91526169	91717485	+	23425	protein_coding	intersectin 1 (SH3 domain protein 1A) [Source:MGI Symbol;Acc:MGI:1338069]	-	5781	4569	5577	4634	4648	7931	3350	3837	4168	3811	4000	3569	11.4195657487879	9.40727373104728	10.8200838690363	10.1257725437325	9.70559287425293	10.752770423303	6.94235932429129	7.33564948591065	7.84528782778199	7.06272839948649	7.634247889675
ENSMUSG00000022946	2961.82037636508	2555.22992882512	2944.11709655099	2696.57739046924	2696.46470752723	2641.11847581995	1960.99648836777	1817.88945080104	2027.18195171128	1483.58881234727	1739.10880248436	1817.26970399041	2749.2213292596	1807.67253495036	0.605115729240738	1.61976155234717e-16	9.19822091539147e-14	Dop1b	16	93508792	93607478	+	9890	protein_coding	DOP1 leucine zipper like protein B [Source:MGI Symbol;Acc:MGI:1917278]	-	2886	2350	2935	2369	2477	3684	1821	1814	2065	1583	1748	1942	13.5028752297101	11.4602421294336	13.4871875314752	12.2608479535508	12.2508229921915	11.8302889744455	8.93831251284561	8.21423953354839	9.20628754374809	6.94860748198348	7.90189041743512
ENSMUSG00000045975	504.925719047684	454.504727765489	513.590444100207	465.555150992789	478.984445422682	504.708850971022	273.527242199568	360.771886597781	347.516906007649	292.406638946525	310.413012800411	307.869069316605	487.044889716646	315.417459311423	0.627795593206573	2.19993266043345e-16	1.21142958501202e-13	C2cd2	16	97656409	97763798	-	7767	protein_coding	C2 calcium-dependent domain containing 2 [Source:MGI Symbol;Acc:MGI:1891883]	-	492	418	512	409	440	704	254	360	354	312	312	329	2.93114982005545	2.59564442953801	2.99589258444268	2.69539079275022	2.77098976258521	2.87866665499094	1.58753128377298	2.0757524899499	2.00960511632001	1.74387136004212	1.79592069417017
ENSMUSG00000022960	658.866487050027	573.02390318759	628.947672755527	656.785628662199	603.084960827649	604.360172398539	455.519777363847	452.969146506103	369.114001861231	354.261889492905	430.797546610827	385.538165831128	620.844804146922	408.033421277674	0.606631402244295	2.58149698596737e-15	1.37973421261762e-12	Donson	16	91473696	91485658	-	3130	protein_coding	downstream neighbor of SON [Source:MGI Symbol;Acc:MGI:1890621]	-	642	527	627	577	554	843	423	452	376	378	433	412	9.49110788515415	8.12060713559538	9.10401124451545	9.43589747124749	8.65766898579991	8.55372453871634	6.56051466439888	6.46726220662696	5.29668661654123	5.2427677424869	6.18485361031716
ENSMUSG00000040820	550.081677661705	584.984553918261	543.683634184203	544.096240035583	502.933667693816	526.216330415809	362.908191422261	357.765454209466	325.919810154066	332.706271878257	361.153601431248	430.455233694949	541.999350651563	361.818093798375	0.582017968733047	6.95063530992189e-15	3.60876985291145e-12	Hlcs	16	93929741	94114430	-	8923	protein_coding	holocarboxylase synthetase (biotin- [propriony-Coenzyme A-carboxylase (ATP-hydrolysing)] ligase) [Source:MGI Symbol;Acc:MGI:894646]	-	536	538	542	478	462	734	337	357	332	355	363	460	2.77958600403058	2.90799466485763	2.76056498900851	2.74200814995699	2.53260017486264	2.61250535984587	1.83341545784927	1.79177591723959	1.64054429756146	1.72715222508158	1.81878598072611
ENSMUSG00000050272	2478.44636483772	2360.59752148057	2547.89009377837	2407.45512065953	2275.17611575774	2329.97693985202	1658.39351569817	1650.53138118485	1819.06448257676	1239.91661322517	1549.08032349436	1392.42910377844	2399.92369272766	1551.56923665962	0.629561129012379	1.52163217502383e-14	7.68086107903694e-12	Dscam	16	96392040	96971952	-	8800	protein_coding	DS cell adhesion molecule [Source:MGI Symbol;Acc:MGI:1196281]	-	2415	2171	2540	2115	2090	3250	1540	1647	1853	1323	1557	1488	12.6987414947051	11.8986961415413	13.1177885667948	12.3021052199434	11.6171384157383	11.7293166815071	8.49532365821391	8.38180009905589	9.28439305500825	6.52665007033455	7.91027908698712
ENSMUSG00000027596	27.7093382404217	26.0959652305544	36.1118281007958	28.4569163198526	13.0632121478913	23.6582273892666	0	0	0	0.937200765854246	0	0	25.8492479047971	0.156200127642374	6.67270736860571	4.04278255890472e-14	1.98555255838964e-11	a	2	154633322	154892932	+	1169	protein_coding	nonagouti [Source:MGI Symbol;Acc:MGI:87853]	-	27	24	36	25	12	33	0	0	0	1	0	0	1.06874838756982	0.990190951292197	1.3995794972352	1.09465492455315	0.502113947103181	0.896543676859815	0	0	0	0.0371363011708646	0
ENSMUSG00000022969	152.914496215661	198.981734882977	161.500120117448	184.400817752645	192.682379181397	192.850399021598	124.917953130511	99.2122688143898	93.2601866404707	98.4060804146958	82.57782071293	93.5772247162932	180.554991195288	98.6585890715485	0.875339956441266	6.07066050687174e-14	2.90305375607561e-11	Il10rb	16	91203052	91222722	+	3808	protein_coding	interleukin 10 receptor, beta [Source:MGI Symbol;Acc:MGI:109380]	-	149	183	161	162	177	269	116	99	95	105	83	100	1.81057095097358	2.31780221066489	1.92149172498788	2.17755840653388	2.27358856654763	2.24350666196376	1.47877782766028	1.16429927444754	1.09998670591904	1.19703132542484	0.974466735536887
ENSMUSG00000040681	1280.78718977949	1380.91149345017	1187.67790198173	1443.33479574293	1471.78856866242	1554.99076385816	937.961527385132	933.998328636478	884.499243821727	978.437599551833	983.969454037202	1039.64296659802	1386.58178557915	959.751520005065	0.531226949559353	6.4690367075535e-14	3.01423936024775e-11	Hmgn1	16	95921818	95928929	-	3221	protein_coding	high mobility group nucleosomal binding domain 1 [Source:MGI Symbol;Acc:MGI:96120]	-	1248	1270	1184	1268	1352	2169	871	932	901	1044	989	1111	17.9287528327557	19.0167027840336	16.7059262462076	20.150242004666	20.5315395847359	21.386555858263	13.1271156363229	12.9584053066326	12.3337413614663	14.0709341371516	13.7274993783503
ENSMUSG00000022867	662.971574196756	654.573794533073	757.345283780579	607.839732592053	629.211385123432	752.044864586082	463.05792970793	476.018461483184	446.667209699096	497.653606668605	404.929795544127	458.528401109837	677.331105801996	457.809234035463	0.567397505620554	7.05864831401263e-14	3.20674392905594e-11	Usp25	16	76810594	76913668	+	5411	protein_coding	ubiquitin specific peptidase 25 [Source:MGI Symbol;Acc:MGI:1353655]	-	646	602	755	534	578	1049	430	475	455	531	407	490	5.52435022508781	5.36588276720622	6.34131022383569	5.05144304588877	5.22499470225115	6.15701167992994	3.85773865198615	3.93135667826054	3.70761502620115	4.26020152513423	3.36281318258937
ENSMUSG00000039763	354.063766405388	342.509543651026	389.205258419688	348.312655754996	365.769940140957	377.814722246773	248.759027354725	261.559617783391	250.329974666527	240.860596824541	213.906403051566	268.566634935761	362.945981103138	247.330375769419	0.555028622630666	9.05073314131602e-14	4.01146152790231e-11	Dnajc28	16	91411142	91415914	-	3565	protein_coding	DnaJ heat shock protein family (Hsp40) member C28 [Source:MGI Symbol;Acc:MGI:2181053]	-	345	315	388	306	336	527	231	261	255	257	215	287	4.47801743752374	4.26160548093832	4.94631503599784	4.39353034144857	4.61015251517007	4.69486495131359	3.14553358452801	3.27874276363103	3.15385278191667	3.12958495642815	2.69627876685568
ENSMUSG00000022864	311.986623151415	257.697656651725	347.074792302093	276.601226628968	286.302066241285	350.571914950042	173.377503913899	208.445978923162	132.527633646985	173.382141683036	156.201419902771	197.447944151379	305.039046654254	173.563770370205	0.816372673172292	5.89177807658489e-12	2.54917598113573e-09	D16Ertd472e	16	78337226	78373596	-	6548	protein_coding	DNA segment, Chr 16, ERATO Doi 472, expressed [Source:MGI Symbol;Acc:MGI:1196400]	-	304	237	346	243	263	489	161	208	135	185	157	211	2.14828122231846	1.74566899325721	2.40146914055483	1.89954392457568	1.9646383971573	2.37176803457832	1.19360075833183	1.42259420798704	0.909046017713504	1.22652446131903	1.07195572388726
ENSMUSG00000022913	388.957007152586	414.273448035051	343.06236695756	410.917871658672	353.79532900539	344.119671116606	261.681574230295	268.574626689459	261.128522593318	246.483801419667	217.886057061827	268.566634935761	375.854282320978	254.053536155055	0.562133589447603	1.03472390093392e-11	4.3727913320398e-09	Psmg1	16	95781133	95792160	-	1344	protein_coding	proteasome (prosome, macropain) assembly chaperone 1 [Source:MGI Symbol;Acc:MGI:1860263]	-	379	381	342	361	325	480	243	268	266	263	219	287	13.048667379332	13.6724999257527	11.5647545435606	13.7486377992782	11.8282267704102	11.342635911787	8.77705633055264	8.9302146370084	8.72656120029108	8.49512231107055	7.28501939036914
ENSMUSG00000022889	571.633385182033	561.063252456919	574.779930604333	568.000049744259	559.540920334678	591.455684731666	386.599527360806	365.782607244973	420.161682969699	453.605170673455	414.878930569781	465.078806839977	571.078870508981	417.684454276449	0.450700795990931	1.27671591070165e-11	5.27283671119781e-09	Mrpl39	16	84514464	84532630	-	2533	protein_coding	mitochondrial ribosomal protein L39 [Source:MGI Symbol;Acc:MGI:1351620]	-	557	516	573	499	514	825	359	365	428	484	417	497	10.1752766276776	9.82509446281186	10.2808498013942	10.0836344539204	9.92575335373404	10.3440540687833	6.88020121436759	6.45333256584848	7.45022433556132	8.29513251372701	7.36015111450065
ENSMUSG00000022971	361.247668912164	382.740823381464	328.015771915562	334.653335921467	389.719162412091	389.28537795066	254.143421886213	218.467420217545	192.410490331918	271.788222097731	201.967441020781	260.144684711295	364.277023415568	233.153613377581	0.644308260721441	5.61346796239482e-11	2.26684310694753e-08	Ifnar2	16	91169671	91202477	+	3329	protein_coding	interferon (alpha and beta) receptor 2 [Source:MGI Symbol;Acc:MGI:1098243]	-	352	352	327	294	358	543	236	218	196	290	203	278	4.89277323302884	5.09977588571798	4.46419893654766	4.52048750255299	5.2602305770145	5.18033753087445	3.44143909940949	2.93270966464579	2.59599019058476	3.78178956441418	2.72626525484938
ENSMUSG00000022948	323.27561280492	301.190932035982	313.972283209697	277.739503281762	283.036263204312	286.766392597171	240.143996104345	177.379510910576	200.263979733221	199.623763126954	192.018305995126	209.612983364497	297.663497855641	203.17375653912	0.552161278219025	8.14570327864816e-11	3.21790695607814e-08	Setd4	16	93380345	93400951	-	5379	protein_coding	SET domain containing 4 [Source:MGI Symbol;Acc:MGI:2136890]	-	315	277	313	244	260	400	223	177	204	213	193	224	2.70978746219368	2.48370749295703	2.64455361023252	2.32188133154743	2.36432597574736	2.36173121792182	2.01254314480302	1.47366270957583	1.6722045238941	1.71906071437847	1.6041376447954
ENSMUSG00000043301	219.622162350009	228.339695767351	285.885305797967	274.32467332338	283.036263204312	253.788257448497	83.9965546912058	132.283025085853	178.666883879639	147.140520239117	121.379447312981	83.283729997501	257.499392981919	124.458360201049	1.04766286485045	2.83252444107231e-10	1.0504619212891e-07	Kcnj6	16	94549495	94798560	-	7633	protein_coding	potassium inwardly-rectifying channel, subfamily J, member 6 [Source:MGI Symbol;Acc:MGI:104781]	-	214	210	285	241	260	354	78	132	182	157	122	89	1.29731288180849	1.32692462898337	1.69691144881277	1.61611967634971	1.66614822789795	1.47292292883052	0.496068009463184	0.774470786863397	1.0513247691222	0.892930271556701	0.71457930471334
ENSMUSG00000041134	116.994983681781	144.615140652656	150.465950419983	100.168345445881	141.518131602156	123.309548816784	79.6890390660158	79.1693862256242	66.7546599110737	81.5364666293194	62.6795506616215	63.6325128070794	129.512016769873	72.2436025501223	0.843147762639788	3.81999870486829e-10	1.38834032929733e-07	Cyyr1	16	85218421	85350285	-	8894	protein_coding	cysteine and tyrosine-rich protein 1 [Source:MGI Symbol;Acc:MGI:2152187]	-	114	133	150	88	130	172	74	79	68	87	63	68	0.593108223679218	0.72123490805626	0.76648509869385	0.506450827068276	0.71496005304391	0.614190853959595	0.40390243869564	0.397792268684827	0.337110716364079	0.424654063186468	0.316686310416717
ENSMUSG00000099696	1019.08788417551	928.581429453894	1242.84875046906	868.505086081903	993.892724252065	1033.07592933131	629.974160184044	708.515899512865	752.953296349905	732.89099889802	737.230905400977	599.830010431439	1014.33196729396	693.565878462875	0.54900935394763	9.94610708980895e-10	3.54393447129428e-07	2900052N01Rik	9	46824775	46838665	+	3480	lncRNA	RIKEN cDNA 2900052N01 gene [Source:MGI Symbol;Acc:MGI:1920290]	-	993	854	1239	763	913	1441	585	707	767	782	741	641	13.2037175075951	11.8358880703991	16.1808616505426	11.2226916780506	12.8329671791519	13.1509389014018	8.16053257808725	9.09843175266178	9.71799991379058	9.75530080625151	9.51973436065998
ENSMUSG00000022895	2496.919256998	3142.38914651259	2456.60741719025	2768.28881959527	3128.63930941997	2494.86761559539	2072.99189462271	1961.19606131072	1873.05722221072	1953.12639604025	1902.27461690509	2178.47779139531	2747.95192755191	1990.18733041413	0.464924444941538	1.04825392721558e-09	3.66324430103106e-07	Ets2	16	95502942	95522095	+	5780	protein_coding	E26 avian leukemia oncogene 2, 3' domain [Source:MGI Symbol;Acc:MGI:95456]	ETS	2433	2890	2449	2432	2874	3480	1925	1957	1908	2084	1912	2328	19.4778263662257	24.1152754595954	19.256197379009	21.5371121643183	24.3217306915548	19.1215647620161	16.1675709758396	15.1631474848788	14.5549696042152	15.652475496065	14.7892419996323
ENSMUSG00000022940	446.428227206794	528.443295918726	423.310873848217	461.002044381613	506.199470730789	463.127724044432	273.527242199568	294.630374054855	263.091894943644	375.817507107553	315.387580313239	354.657681674751	471.418606021762	312.852046715601	0.589314377895955	1.24465770239964e-09	4.26753203169928e-07	Pigp	16	94159622	94172701	-	1987	protein_coding	phosphatidylinositol glycan anchor biosynthesis, class P [Source:MGI Symbol;Acc:MGI:1860433]	-	435	486	422	405	465	646	254	294	268	401	317	379	10.1301904286206	11.7967024392183	9.65215230130672	10.4329924661311	11.4469724012784	10.3253949860294	6.20551357879455	6.62637233587151	5.94699670386695	8.76112066611225	7.13259001139367
ENSMUSG00000022947	84.1542865079474	100.034533383792	83.257825899057	119.519048543381	95.7968890845364	103.235901334982	49.5364296896855	56.1200712485437	49.0843087581425	62.7924513122345	50.7405886308365	56.1463348297759	97.6664141256159	54.0700307448698	0.849976893788779	1.31434499927755e-09	4.42301431979104e-07	Cbr3	16	93480103	93487878	+	1254	protein_coding	carbonyl reductase 3 [Source:MGI Symbol;Acc:MGI:1309992]	-	82	92	83	105	88	144	46	56	50	67	51	60	3.02581614199504	3.5384455219821	3.00808523565123	4.28591447254468	3.43258014130771	3.64701020704349	1.78074681375183	1.99993952022126	1.75805816173076	2.31947888086573	1.8182705537475
ENSMUSG00000041079	217.569618776645	172.885769652423	164.509439125848	199.198414238969	164.378752860966	187.831987151147	113.072285161239	115.246574885402	124.674144245682	131.208107219594	118.394706805285	115.099986401041	184.395663634333	119.615967453041	0.623898818910081	1.44126723286092e-09	4.76194693737246e-07	Rwdd2b	16	87230295	87237461	-	3917	protein_coding	RWD domain containing 2B [Source:MGI Symbol;Acc:MGI:1858215]	-	212	159	164	175	151	262	105	115	127	140	119	123	2.50442775928908	1.95778851063348	1.90282942509817	2.28684228940985	1.88564062268544	2.12431904643528	1.30130053482981	1.31483313674418	1.42958808639733	1.55162804432568	1.35824856784917
ENSMUSG00000022865	736.863142837881	914.44611495401	737.283157057914	637.434925564699	770.729516725588	896.144976866161	528.747542992078	524.121379696221	497.714890807565	607.306096273551	547.202426410982	512.803191445287	782.150305667709	536.315921270947	0.545650612146999	1.83566367944198e-09	5.95672863978923e-07	Cxadr	16	78098377	78156662	+	7400	protein_coding	coxsackie virus and adenovirus receptor [Source:MGI Symbol;Acc:MGI:1201679]	-	718	841	735	560	708	1250	491	523	507	648	550	548	4.48971676236052	5.48133693554587	4.51403790434286	3.87353999897011	4.67990554670993	5.36476022854793	3.22100688508342	3.16516490062971	3.02090459986179	3.80151267196541	3.32289666380406
ENSMUSG00000028581	369.457843205623	362.081517573942	400.239428117153	306.196419601614	374.478748239551	426.565008988292	217.529539072097	205.439546534848	291.560794023366	247.421002185521	198.982700513084	262.952001452784	373.169827621029	237.314263963617	0.654625549629518	2.06977210620145e-09	6.59857872173556e-07	Laptm5	4	130640436	130663452	+	3788	protein_coding	lysosomal-associated protein transmembrane 5 [Source:MGI Symbol;Acc:MGI:108046]	-	360	333	399	269	344	595	202	205	297	264	200	281	4.39763064086281	4.23990851533541	4.78710008561326	3.63491322312467	4.44205592732059	4.98860386194224	2.58870927584735	2.42365200474845	3.45706264856749	3.02556935642755	2.36051025363829
ENSMUSG00000061353	1117.60997569701	1052.53726429903	906.808127864428	888.994065832197	1001.51293133833	951.347507441116	726.89326175082	791.693862256242	747.063179298928	713.209782815081	691.464884282968	594.215376948462	986.468312078685	710.75672455875	0.473138605159866	2.24416326473084e-09	7.03119566322222e-07	Cxcl12	6	117145496	117158328	+	8176	protein_coding	chemokine (C-X-C motif) ligand 12 [Source:MGI Symbol;Acc:MGI:103556]	-	1089	968	904	781	920	1327	675	790	761	761	695	635	6.16329870651353	5.71027070569675	5.02501230828108	4.88947115906483	5.50405157198435	5.15468419689774	4.00778827879116	4.32725591693108	4.10397347209075	4.04070300248431	3.80040418563074
ENSMUSG00000021223	215.51707520328	251.173665344086	225.698925629974	204.889797502939	262.352843970151	227.979282114751	160.454957038329	148.317331156866	163.941591252196	124.647701858615	162.170900918164	107.613808423737	231.268598294197	144.524381774651	0.680400723653117	3.28239863746857e-09	9.94129134001314e-07	Papln	12	83810408	83839156	+	5635	protein_coding	papilin, proteoglycan-like sulfated glycoprotein [Source:MGI Symbol;Acc:MGI:2386139]	-	210	231	225	180	241	318	149	148	167	133	163	115	1.7244539200402	1.97715301904757	1.81467217421023	1.63504730594124	2.09198551025484	1.79227737637182	1.28361336045012	1.17623518645235	1.30672235710145	1.02463898795786	1.29324125381317
ENSMUSG00000045275	258.620490243936	243.562342151841	209.649224251842	286.845716504115	241.669424735989	249.486761559539	172.300625007602	143.306610509674	160.014846551544	184.628550873286	163.165814420729	185.282904938261	248.305659907877	168.116558716849	0.560415328930159	7.25331340701351e-09	2.16077395462704e-06	Lca5l	16	95959607	95993471	-	6583	protein_coding	Leber congenital amaurosis 5-like [Source:MGI Symbol;Acc:MGI:3041157]	-	252	224	209	252	222	348	160	143	163	197	164	198	1.77134397802094	1.64114285369873	1.44288597880062	1.95942400069429	1.64954690521448	1.67890998518081	1.17988045859615	0.972833582835435	1.09175331725381	1.29913872178975	1.11379652581515
ENSMUSG00000022949	657.840215263345	858.992188839082	860.6652364023	772.889847247198	875.235213908719	727.669721215322	594.437156276226	482.031326259813	412.308193568397	459.228375268581	623.810766108519	529.64709189422	792.215403812661	516.910484895959	0.615902242000377	1.02332404320158e-08	2.99932976017083e-06	Clic6	16	92282624	92338131	+	3914	protein_coding	chloride intracellular channel 6 [Source:MGI Symbol;Acc:MGI:2146607]	-	641	790	858	679	804	1015	552	481	420	490	627	566	7.57815401984621	9.7348327098009	9.96267696364827	8.87974901399064	10.0477952680027	8.23601718479785	6.84636639073521	5.50364771228712	4.73139536341522	5.43486067288783	7.1619714501408
ENSMUSG00000022860	313.012894938097	357.732190035516	340.05304794916	354.004039018967	337.466313820526	257.372837355961	226.144570322477	186.39880807552	179.648570054801	250.232604483084	217.886057061827	223.649567071941	326.606887186371	213.993362844942	0.605513009713002	1.36869445947747e-08	3.94792312978167e-06	Chodl	16	78727836	78748621	+	5491	protein_coding	chondrolectin [Source:MGI Symbol;Acc:MGI:2179069]	-	305	329	339	311	310	359	210	186	183	267	219	239	2.57024554554647	2.88979261562808	2.80580727320885	2.89908322502726	2.76150478496209	2.07641916199751	1.8565631742591	1.51700800483417	1.46946896037261	2.11092582960368	1.78311164827101
ENSMUSG00000008976	593.185092702361	653.486462648466	654.025331158857	694.348758204405	831.691173415748	729.820469159801	466.288566426822	435.932696305652	502.623321683379	532.330035005212	478.553394733968	540.876358860175	692.759547881606	492.767395502535	0.490968741746415	1.39420642225788e-08	3.95867486019845e-06	Gabpa	16	84631813	84660667	+	5687	protein_coding	GA repeat binding protein, alpha [Source:MGI Symbol;Acc:MGI:95610]	ETS	578	601	652	610	764	1018	433	435	512	568	481	578	4.70295506978198	5.09698630252042	5.21043460640593	5.49032868049659	6.57121505159435	5.6850799020499	3.69612413675965	3.42556648272218	3.96960691620508	4.33589008036658	3.78135728540185
ENSMUSG00000048490	505.951990834367	548.015269841642	624.935247410994	498.565173923818	621.591178037162	617.981576046904	435.059078144194	390.83621048093	386.784353014163	457.353973736872	388.016266000514	427.64791695346	569.506739349148	414.282966388355	0.460720445500563	1.57533726286106e-08	4.3948101922706e-06	Nrip1	16	76084288	76170715	-	11457	protein_coding	nuclear receptor interacting protein 1 [Source:MGI Symbol;Acc:MGI:1315213]	-	493	504	623	438	571	862	404	390	394	488	390	457	1.99114196554291	2.12168959267454	2.47130709343858	1.95683827801187	2.43781500085411	2.38950737860602	1.71179728321721	1.52447415453966	1.51630329809774	1.84910709623335	1.52187702186651
ENSMUSG00000044442	490.557914034132	475.164033573011	511.584231427941	451.89583115926	542.12330413749	440.903328618151	314.448640638873	316.677544902497	324.938123978903	395.498723190492	360.158687928683	388.345482572617	485.371440491664	350.011200535344	0.468806651227733	1.59617803593363e-08	4.3948101922706e-06	N6amt1	16	87151073	87165630	+	6135	protein_coding	N-6 adenine-specific DNA methyltransferase 1 (putative) [Source:MGI Symbol;Acc:MGI:1915018]	-	478	437	510	397	498	615	292	316	331	422	362	415	3.60528456339184	3.4354931950589	3.77802816470457	3.31228484368797	3.97054685783051	3.18370318501993	2.31052230359619	2.30674127966282	2.37888910651095	2.98614601809431	2.63803084626164
ENSMUSG00000073411	1162.76593431103	1659.26845590942	1362.21840446891	1345.44300360263	1379.25748261486	1536.35094833935	1016.57368754485	989.116255755583	1123.0489843863	930.640360493266	955.116962462805	1082.68848996751	1407.55070487437	1016.19745676839	0.47039609938857	1.7690678277215e-08	4.79813441273956e-06	H2-D1	17	35481706	35486475	+	2579	protein_coding	histocompatibility 2, D region locus 1 [Source:MGI Symbol;Acc:MGI:95896]	-	1133	1526	1358	1182	1267	2143	944	987	1144	993	960	1157	20.328474403276	28.5381235760702	23.9308436842431	23.4594524891928	24.0303901924294	26.3902103625774	17.7689814066447	17.1392645564367	19.5584958931607	16.7151801924233	16.6420091646967
ENSMUSG00000021280	115.968711895098	93.5105420761532	125.388292016652	140.008028293675	129.543520466589	102.518985353489	86.1503125038009	63.1350801546117	70.6814046117251	54.3576444195463	69.6439451795795	57.0821070769389	117.823013350276	66.8417489910337	0.818028693990677	1.90890810325118e-08	5.10127618415889e-06	Exoc3l4	12	111383451	111398112	+	5650	protein_coding	exocyst complex component 3-like 4 [Source:MGI Symbol;Acc:MGI:1921363]	-	113	86	125	123	119	143	80	63	72	58	70	61	0.92545693708824	0.734128739654939	1.00547470026299	1.11431608946353	1.03022969462346	0.803821490102572	0.687358677782162	0.499365429761442	0.561881611703884	0.44564875964371	0.553905220225424
ENSMUSG00000022897	1760.05611416012	1586.41721964079	1711.29940944327	1602.6935271341	1289.99219960427	1680.45106061942	983.190441449627	1138.43573104189	1258.52167655877	698.214570561413	1052.61848571422	914.249485478185	1605.15158843366	1007.53839846735	0.672301197056076	2.27862567225465e-08	6.00104140814659e-06	Dyrk1a	16	94370869	94496376	+	8251	protein_coding	dual-specificity tyrosine-(Y)-phosphorylation regulated kinase 1a [Source:MGI Symbol;Acc:MGI:1330299]	-	1715	1459	1706	1408	1185	2344	913	1136	1282	745	1058	977	9.61797750034136	8.52846609999992	9.39684410458366	8.7346962180492	7.02501592669462	9.02242007226285	5.37162975912828	6.16592327314022	6.85081451079119	3.91979037343496	5.73277565479772
ENSMUSG00000009145	64.655122560984	52.1919304611088	50.1553168066608	67.1583225148522	52.2528485915653	51.6179506674908	16.1531835944627	15.0321619415742	24.5421543790712	21.5556176146477	21.8880970564393	41.173978875169	56.338581933777	23.390865576894	1.25706076034471	2.70611968447061e-08	7.0250867008857e-06	Dqx1	6	83034825	83044299	+	3419	protein_coding	DEAQ RNA-dependent ATPase [Source:MGI Symbol;Acc:MGI:2136388]	-	63	48	50	59	48	72	15	15	25	23	22	44	0.85264385838782	0.677118000620403	0.664630834335878	0.88329271484475	0.686716822654131	0.668814097635645	0.212977654072968	0.196480081766609	0.322404933432345	0.292039698619783	0.287679851560691
ENSMUSG00000039234	618.841887369418	596.945204648932	648.006693142058	624.913882383964	628.122784111108	568.514373323892	499.671812522045	507.08492949577	503.605007858542	451.730769141747	487.507616257056	501.573924479332	614.224137496562	491.862343292415	0.318770183084733	2.77664449263394e-08	7.10664559438647e-06	Sec24d	3	123061104	123159290	+	6325	protein_coding	Sec24 related gene family, member D (S. cerevisiae) [Source:MGI Symbol;Acc:MGI:1916858]	-	603	549	646	549	577	793	464	506	513	482	490	536	4.4114666645392	4.18633556595031	4.64174812141015	4.44286945223489	4.46221850859562	3.9818480282264	3.56122432741841	3.58274879765352	3.57616547528134	3.30826023480364	3.46354963793131
ENSMUSG00000014039	523.398611207966	425.146766881115	447.385425915415	495.150343965436	431.086000880414	476.032211711304	349.985644546691	360.771886597781	355.370395408951	382.377912468532	351.204466405594	354.657681674751	466.366560093608	359.061331183717	0.377503255597408	4.73198365880695e-08	1.19430009788666e-05	Prdm15	16	97592667	97653050	-	11349	protein_coding	PR domain containing 15 [Source:MGI Symbol;Acc:MGI:1930121]	zf-C2H2	510	391	446	435	396	664	325	360	362	408	353	379	2.07940363871267	1.66165701025673	1.78602216737525	1.96192950553932	1.7067626872323	1.85815743124456	1.39016914714677	1.42059825442249	1.40640935131088	1.56068667865417	1.39060240232443
ENSMUSG00000036181	638.341051316382	607.818523494996	396.227002772621	545.234516688377	645.540400308296	647.375131288114	301.526093763303	323.692553808565	379.912549788023	368.319900980719	383.041698487687	433.262550436438	580.089437644798	364.959224544122	0.668247372367887	5.52119473224525e-08	1.35582636046433e-05	H1f2	13	23922791	23924350	+	1560	protein_coding	H1.2 linker histone, cluster member [Source:MGI Symbol;Acc:MGI:1931526]	-	622	559	395	479	593	903	280	323	387	393	385	463	18.4498145791309	17.2826140793767	11.5075290374971	15.7167466579092	18.5936925250548	18.3837952816425	8.71315246996299	9.27265914777314	10.9382321765592	10.9365692788558	11.0337209734007
ENSMUSG00000025188	763.54620929162	761.132319224503	697.158903612586	722.805674524257	707.59065801078	661.713450917973	536.28569533616	589.260748109709	593.920135973524	463.914379097852	572.075263975117	561.463348297759	718.991202596953	552.81992846502	0.378033111747066	6.13028855898051e-08	1.48532804925058e-05	Hps1	19	42743544	42768417	-	5855	protein_coding	HPS1, biogenesis of lysosomal organelles complex 3 subunit 1 [Source:MGI Symbol;Acc:MGI:2177763]	-	744	700	695	635	650	923	498	588	605	495	575	600	5.87993135092784	5.76624861544552	5.39470234569798	5.55134941294393	5.43027729442573	5.00664530323184	4.12899468760818	4.49755826861714	4.55605802070121	3.6702145779721	4.39062970405599
ENSMUSG00000022972	142.651778348838	154.401127614113	166.515651798114	158.220454738381	153.492742737723	168.475255650838	111.995406254941	91.1951157788836	94.2418728156335	113.401292668364	121.379447312981	109.485352918063	157.292835148001	106.949747958144	0.559403933069073	8.83133899427483e-08	2.11161963426266e-05	Cfap298	16	90722697	90732002	-	1589	protein_coding	cilia and flagella associate protien 298 [Source:MGI Symbol;Acc:MGI:1915251]	-	139	142	166	139	141	235	104	91	96	121	122	117	4.04778207222358	4.31009328541541	4.74781483386614	4.47757264557747	4.34041010001417	4.69695055377966	3.17724952064819	2.56474308202069	2.66383982053866	3.30578518836855	3.4325889445418
ENSMUSG00000036908	255.541674883889	299.016268266769	272.844923428235	280.01605658735	267.795849031772	287.483308578664	230.452085947667	221.47385260586	205.172410609035	174.31934244889	187.043738482299	194.64062740989	277.116346796113	202.183676250607	0.457889477693382	9.75887733987398e-08	2.30309505221026e-05	Unc93b1	19	3985186	3999340	+	3031	protein_coding	unc-93 homolog B1, TLR signaling regulator [Source:MGI Symbol;Acc:MGI:1859307]	-	249	275	272	246	246	401	214	221	209	186	188	208	3.80136551195928	4.37591603522846	4.07842565322117	4.15432920189305	3.96994710833196	4.20175242552111	3.42743887044875	3.26537233702338	3.04033277054021	2.66403645951362	2.77305050159516
ENSMUSG00000113186	118.021255468463	93.5105420761532	104.323058957855	116.104218584999	128.454919454265	144.817028261572	48.459550783388	74.1586655784328	67.7363460862366	65.6040536097972	82.57782071293	74.8617797730346	117.538503800551	68.8997027573032	0.77394853242282	1.63950692781195e-07	3.8196307554101e-05	A330076C08Rik	13	44339236	44369963	-	6641	lncRNA	RIKEN cDNA A330076C08 gene [Source:MGI Symbol;Acc:MGI:2443693]	-	115	86	104	102	118	202	45	74	69	70	83	80	0.801291580824782	0.624578734987262	0.711720444360229	0.786173551536624	0.869128671526715	0.966028440250979	0.328943200997807	0.499027652135146	0.458116971847361	0.457591255053735	0.558766650944807
ENSMUSG00000089774	1363.91520450076	1349.37886879658	1430.42963532597	1331.7836837691	1545.81343750047	1493.33598944977	1114.56966801792	1110.37569541762	1276.1920277117	1156.50574506414	994.913502565421	1117.31206311254	1419.10946989044	1128.31145031489	0.331301778574645	2.40454457253657e-07	5.5310612622955e-05	Slc5a3	16	91855210	91884361	+	10913	protein_coding	solute carrier family 5 (inositol transporters), member 3 [Source:MGI Symbol;Acc:MGI:1858226]	-	1329	1241	1426	1170	1420	2083	1035	1108	1300	1234	1000	1194	5.63517029868171	5.4846617511881	5.93861201323113	5.48773895339164	6.36472639598291	6.06201683239318	4.60402926326473	4.54696883052334	5.25242630853751	4.90889972590727	4.09677120900845
ENSMUSG00000046750	57.471220054208	53.2792623457152	56.1739548234601	56.9138326397053	54.4300506162138	45.1657068340545	31.2294882826278	30.0643238831484	25.5238405542341	25.3044206780646	37.806713097486	22.4585339319104	53.9056712188928	28.7312200712452	0.905118806193393	5.4805111927726e-07	0.00012251909963097	Selenov	7	27984077	27990611	-	1452	protein_coding	selenoprotein V [Source:MGI Symbol;Acc:MGI:3608324]	-	56	49	56	50	50	63	29	30	26	27	38	24	1.78462770237402	1.62761501035837	1.75279446370915	1.76260551901188	1.68437558586897	1.37798965209314	0.969556812625752	0.925296693608864	0.789527938086361	0.807254183096419	1.17004575740258
ENSMUSG00000039680	352.011222832024	368.605508881581	370.146238033157	367.663358852496	377.744551276524	390.002293932153	265.989089855485	251.538176489009	314.139576052112	327.083067283132	260.66733767214	271.37395167725	371.028862301323	281.798533171521	0.39691734164027	5.52859683564801e-07	0.00012251909963097	Mrps6	16	91855158	91909115	+	1533	protein_coding	mitochondrial ribosomal protein S6 [Source:MGI Symbol;Acc:MGI:2153111]	-	343	339	369	323	347	544	247	251	320	349	262	290	10.353285369252	10.6654642932848	10.9394073259925	10.7848002347619	11.0719182346584	11.2701259105245	7.82161939643588	7.33259905586296	9.20383012575761	9.88317370384248	7.6409085593113
ENSMUSG00000021098	768.677568225032	737.211017763162	794.460218217508	743.294654274551	763.109309639318	628.735315769298	497.51805470945	565.209289003191	445.685523523934	613.866501634531	554.16682092894	606.38041616158	739.248013981478	547.137767660271	0.431965970042584	7.2428718627363e-07	0.000158575262035716	4930447C04Rik	12	72927883	72987548	-	5981	protein_coding	RIKEN cDNA 4930447C04 gene [Source:MGI Symbol;Acc:MGI:1923051]	-	749	678	792	653	701	877	462	564	454	655	557	648	5.7947437374945	5.46736557819952	6.01812163683243	5.58844674296683	5.732971271787	4.65690967145699	3.74981682957444	4.22310299673254	3.34690065341552	4.75423509864992	4.16358330740302
ENSMUSG00000046962	560.344395528528	541.491278534004	567.758186251401	615.807669161611	604.173561839974	535.536238175217	433.982199237897	399.855507645874	335.736671905694	405.807931614889	438.756854631351	510.931646950961	570.851888248456	420.845135331111	0.438427499841286	7.99596346765565e-07	0.000172979343016951	Zbtb21	16	97744557	97763822	-	6335	protein_coding	zinc finger and BTB domain containing 21 [Source:MGI Symbol;Acc:MGI:1927240]	ZBTB	546	498	566	541	555	747	403	399	342	433	441	546	3.98815696645761	3.79144662316606	4.06049887162877	4.37121716988301	4.28530673915822	3.74494984579223	3.08816365701676	2.82067239594269	2.38034692251034	2.96725201543248	3.11227408270307
ENSMUSG00000000792	580.869831262174	536.054619110971	564.748867243001	588.489029494553	571.515531470245	612.963164176454	473.826718770905	449.962714117788	507.531752559193	429.237950761245	459.650038185225	493.151974254865	575.773507126233	468.89352477487	0.29823774348281	1.17321439288415e-06	0.000250819434676362	Slc5a5	8	71335533	71345401	-	2928	protein_coding	solute carrier family 5 (sodium iodide symporter), member 5 [Source:MGI Symbol;Acc:MGI:2149330]	-	566	493	563	517	525	855	440	449	517	458	462	527	8.94481943975314	8.12078606665336	8.7387014967256	9.03797651252675	8.77048845019068	9.27399944426851	7.29496957379805	6.8675470036989	7.78538764547108	6.79059081949565	7.05434619610863
ENSMUSG00000097768	75.9441122144891	46.7552710380766	53.1646358150605	59.1903859452935	48.9870455545925	49.4672027230121	24.7682148448427	23.0493149770805	43.1941917071654	16.8696137853764	25.867751066701	25.2658506733992	55.5847755484207	26.5024895090942	1.06765907166716	1.36064393625428e-06	0.000284836648438892	2310043M15Rik	16	93589021	93591953	-	1854	lncRNA	RIKEN cDNA 2310043M15 gene [Source:MGI Symbol;Acc:MGI:1919180]	-	74	43	53	52	45	69	23	23	44	18	26	27	1.84692053248462	1.11861579801791	1.29919913265913	1.43563934312269	1.18723949062221	1.1819834186393	0.602226673259115	0.555577281189529	1.04641442428972	0.421478990958648	0.626973931662157
ENSMUSG00000020848	1349.54739948721	1474.42203552632	1384.28674386384	1491.14241516028	1458.72535651453	1510.5419730056	1276.10150396255	1106.36711889986	1124.03067056146	1039.35564933236	1166.03862500667	1306.33805703945	1444.7776539263	1169.70527080039	0.305190451647386	1.36367974984501e-06	0.000284836648438892	Doc2b	11	75659792	75686875	-	4361	protein_coding	double C2, beta [Source:MGI Symbol;Acc:MGI:1100497]	-	1315	1356	1380	1310	1340	2107	1185	1104	1145	1109	1172	1396	13.9529451074414	14.9967042069302	14.381446893741	15.3757725742852	15.0298366884363	15.3444198177434	13.19089138793	11.3372926869109	11.5765771628428	11.0397341665291	12.0151000337036
ENSMUSG00000090386	92.3644608014057	128.305162383559	91.2826765881227	126.348708460146	96.8854900968607	113.989641057376	63.5358554715531	55.1179271191055	66.7546599110737	70.2900574390685	76.6083396975374	74.8617797730346	108.196023231245	67.8614365685621	0.670634080569466	1.42044828621775e-06	0.000293322571103965	Mir99ahg	16	77033184	77570315	+	22436	lncRNA	Mir99a and Mirlet7c-1 host gene (non-protein coding) [Source:MGI Symbol;Acc:MGI:1919929]	-	90	118	91	111	89	159	59	55	68	75	77	80	0.185619371407429	0.253663977913376	0.184334040698955	0.25323823917827	0.194035022473413	0.22507316401888	0.127658124910124	0.109785157710233	0.133636241368431	0.145120574307165	0.153437374919817
ENSMUSG00000028003	30.7881536004686	68.5019087302053	46.142891462128	60.3286625980876	48.9870455545925	70.257766186307	32.3063671889253	22.0471708476422	14.7252926274427	26.2416214439189	22.8830105590047	29.0089396620509	54.1677380219648	24.5354003881641	1.14848834317303	1.88489117372981e-06	0.000380580471211313	Lrat	3	82799886	82811280	-	5351	protein_coding	lecithin-retinol acyltransferase (phosphatidylcholine-retinol-O-acyltransferase) [Source:MGI Symbol;Acc:MGI:1891259]	-	30	63	46	53	45	98	30	22	15	28	23	31	0.25942541686271	0.56784240476715	0.390690150773092	0.506982135380596	0.411351525997677	0.581651895756749	0.272162436656878	0.184125568931923	0.123599603895181	0.227162289277657	0.192166973778717
ENSMUSG00000069874	146.756865495567	184.846420383094	160.497013781315	157.082178085587	193.770980193721	182.096659299204	152.916804694247	110.235854238211	109.948851618239	106.840887307384	95.5116962462805	112.292669659552	170.841686206414	114.624460627319	0.579814182049258	2.0891677943943e-06	0.000412656056084058	Irgm2	11	58090444	58113608	+	3690	protein_coding	immunity-related GTPase family M member 2 [Source:MGI Symbol;Acc:MGI:1926262]	-	143	170	160	138	178	254	142	110	112	114	96	120	1.79322956644469	2.22200370088413	1.97062141796801	1.91427557440393	2.3595500077038	2.18614706245608	1.86811608124874	1.33503512107685	1.33829676259492	1.3411941224489	1.1631366296952
ENSMUSG00000061232	749.178404278068	1310.23492095075	963.985189024021	936.801685249549	1021.10774956017	1085.41079598029	664.434285185564	752.610241208149	756.880041050557	724.456192005332	680.520835754748	716.801541326806	1011.11979084048	715.950522755193	0.498051359251222	2.75840907803533e-06	0.00053898720178557	H2-K1	17	34214991	34219321	-	2938	protein_coding	histocompatibility 2, K1, K region [Source:MGI Symbol;Acc:MGI:95904]	-	730	1205	961	823	938	1514	617	751	771	773	684	766	11.4973377139962	19.78142064589	14.8655567223498	14.3383699441601	15.6166039682742	16.3661341583552	10.1947188507595	11.4476018849464	11.5707992153765	11.4219658887463	10.4085486437964
ENSMUSG00000111971	113.916168321734	73.9385681532374	55.1708484873269	102.44489875147	142.60673261448	129.76179265022	43.0751562519004	46.0986299541609	49.0843087581425	59.9808490146717	29.8474050769626	61.7609683127535	102.973168163078	48.3078862280986	1.09169137951411	3.08068784917463e-06	0.000595555953140439	Gm48678	12	4645340	4705888	-	5319	lncRNA	predicted gene, 48678 [Source:MGI Symbol;Acc:MGI:6098299]	-	111	68	55	90	131	181	40	46	50	64	30	66	0.965648806324446	0.616596627656509	0.46993985802854	0.866092458072844	1.20469429945218	1.08073846213455	0.365066415629744	0.387305989594054	0.414477333109678	0.522351853430985	0.252160542605241
ENSMUSG00000079470	377.668017499081	351.208198727878	360.115174671825	540.6814100772	587.84454665511	663.147282880959	342.447492202608	311.666824255305	263.091894943644	283.971832053837	261.662251174706	267.630862688599	480.110771752009	288.411859553116	0.737175588777454	3.36659204121341e-06	0.000643975900767686	Utp14b	1	78635755	78649229	+	7679	protein_coding	UTP14B small subunit processome component [Source:MGI Symbol;Acc:MGI:2445092]	-	368	323	359	475	540	925	318	311	268	303	263	286	2.21752931923735	2.02871050226574	2.12470853838098	3.16621702425445	3.43973228120365	3.82568394472307	2.0103160183149	1.81376949484022	1.538830896026	1.71297536512937	1.53121772179035
ENSMUSG00000008167	385.878191792539	418.622775573477	368.140025360891	429.130298103378	403.870975572307	379.248554209759	344.601250015203	316.677544902497	289.597421673041	258.667411375772	328.321455846589	311.612158305256	397.481803435392	308.246207019726	0.366328907410253	3.87442165158178e-06	0.000733395731797334	Fbxw9	8	85786684	85793753	+	3383	protein_coding	F-box and WD-40 domain protein 9 [Source:MGI Symbol;Acc:MGI:1915878]	-	376	385	367	377	371	529	320	316	295	276	330	333	5.142947211723	5.48884484300575	4.93030343418346	5.70415200431085	5.3642308785275	4.96621705957404	4.59187292872506	4.18322723935306	3.84486228654485	3.54176906738766	4.36111770242094
ENSMUSG00000024140	3512.92832581346	3344.63287704939	3298.21363320602	3359.05440239541	3360.51132504504	3505.00223351893	2768.6556680909	2648.66693410538	3155.1393669734	2668.21058038704	2724.07317002412	3134.83702799582	3396.72379950471	2849.93045792944	0.253291237974828	4.28040466256968e-06	0.000801891892043466	Epas1	17	87061128	87140838	+	5590	protein_coding	endothelial PAS domain protein 1 [Source:MGI Symbol;Acc:MGI:109169]	-	3423	3076	3288	2951	3087	4889	2571	2643	3214	2847	2738	3350	28.3348756319593	26.5397450138517	26.7318849398579	27.0214804413206	27.0122258087819	27.7766746911691	22.3270913624002	21.1744299467761	25.350984831773	22.1100037187308	21.8981538086411
ENSMUSG00000015850	317.117982084826	227.252363882744	399.23632178102	278.877779934556	239.492222711341	382.833134117224	201.376355477635	203.435258275971	224.806134112292	118.087296497635	140.282803861724	173.117865725142	307.468300751952	176.850952325067	0.801016750470218	5.03118446301877e-06	0.000924762728827239	Adamtsl4	3	95583511	95595228	-	4198	protein_coding	ADAMTS-like 4 [Source:MGI Symbol;Acc:MGI:2389008]	-	309	209	398	245	220	534	187	203	229	126	141	185	3.40598134302366	2.40118750407596	4.30873932059342	2.98727626171171	2.56339655621717	4.03990214752358	2.16242499705438	2.16560864079224	2.40521453106992	1.30299055375449	1.50162864524802
ENSMUSG00000000365	24.6305228803749	19.5719739229158	21.0652330587976	25.0420863614703	18.5062172095127	27.2428072967313	17.2300625007602	5.01072064719141	3.9267447006514	7.49760612683397	0.994913502565421	5.61463348297759	22.6764734549671	6.71244682682999	1.77821135313674	5.03805360741232e-06	0.000924762728827239	Rnf17	14	56640038	56762489	+	6241	protein_coding	ring finger protein 17 [Source:MGI Symbol;Acc:MGI:1353419]	-	24	18	21	22	17	38	16	5	4	8	1	6	0.177943971239527	0.139104296834711	0.152923663754147	0.180434772309936	0.133238669961832	0.193375494474306	0.124453662216607	0.0358791539582351	0.0282596370429146	0.0556479231773636	0.00716360586507118
ENSMUSG00000074151	69.7864814943954	90.2485464223339	91.2826765881227	71.7114291260287	99.0626921215092	93.1990775940807	44.1520351581979	63.1350801546117	57.9194843346081	51.5460421219835	50.7405886308365	59.8894238184277	85.8818172244118	54.5637757031109	0.655837399754775	7.78167540765868e-06	0.00141408605507973	Nlrc5	8	95160984	95253900	+	8493	protein_coding	NLR family, CARD domain containing 5 [Source:MGI Symbol;Acc:MGI:3612191]	-	68	83	91	63	91	130	41	63	59	55	51	64	0.37048788250324	0.471345310996448	0.486956144721741	0.379691751930133	0.524102001441278	0.486132046613739	0.234349814123746	0.332204718962928	0.306303287775373	0.281134873870333	0.268469477734531
ENSMUSG00000102205	27.7093382404217	28.2706289997673	25.0776584033304	22.7655330558821	22.8606212588098	27.9597232782242	16.1531835944627	14.0300178121359	6.87180322613994	9.37200765854246	10.9440485282196	11.2292669659552	25.7739172060726	11.4333879642426	1.18614338447627	8.63826607065886e-06	0.00155420367362389	9430092D12Rik	16	77210531	77211804	+	1274	TEC	RIKEN cDNA 9430092D12 gene [Source:MGI Symbol;Acc:MGI:1924677]	-	27	26	25	20	21	39	15	14	7	10	11	12	0.980664729253629	0.984296957534506	0.891826068522122	0.803548889671979	0.806279126598377	0.972225935296033	0.571562479808068	0.492135823853506	0.242264278550591	0.340756170084307	0.386019392655417
ENSMUSG00000051627	60.5500354142548	32.619956538193	24.0745520671972	51.2224493757348	51.164247579241	47.3164547785333	17.2300625007602	29.0621797537102	25.5238405542341	13.1208107219594	12.9338755333505	11.2292669659552	44.4912826255257	18.1833393383283	1.2942235229391	8.73044569303997e-06	0.00155538881503845	H1f4	13	23804612	23806541	-	1930	protein_coding	H1.4 linker histone, cluster member [Source:MGI Symbol;Acc:MGI:1931527]	-	59	30	24	45	47	66	16	29	26	14	13	12	1.41455853078254	0.749697682681722	0.565149717536423	1.19345745712162	1.19117645059111	1.08607208108717	0.402443163675567	0.672925616139586	0.593986821814195	0.314908137286202	0.301142401373482
ENSMUSG00000031502	1564.0382029038	1362.42685141186	1529.73716260316	1438.78168913175	1229.03054291411	1532.04945245039	1030.57311332672	928.987607989287	1069.05624475234	393.624321658783	865.574747231917	825.351121997706	1442.67731690251	852.194526159459	0.759940070723735	9.35731728502898e-06	0.0016367387910144	Col4a1	8	11248423	11362826	-	7464	protein_coding	collagen, type IV, alpha 1 [Source:MGI Symbol;Acc:MGI:88454]	-	1524	1253	1525	1264	1129	2137	957	927	1089	420	870	882	9.44799284647962	8.09658096218462	9.28555346853272	8.66816522507246	7.39874162089949	9.09295233678577	6.22418063153477	5.56204470696814	6.43305137730038	2.44281633827319	5.21114896267431
ENSMUSG00000032940	260.673033817301	312.064250882046	285.885305797967	265.218460101027	274.327455105718	217.94245837385	164.762472663519	183.392375687205	182.59362858029	236.17459299527	199.97761401565	195.576399657053	269.351827346318	193.746180599831	0.469559348197516	1.19232555031573e-05	0.00202494765423714	Rbm11	16	75389732	75399717	+	2754	protein_coding	RNA binding motif protein 11 [Source:MGI Symbol;Acc:MGI:2447622]	-	254	287	285	233	252	304	153	183	186	252	201	209	4.26772080647082	5.02620483435285	4.7031681513391	4.33055663594789	4.47581528229339	3.50575587803672	2.69692814546473	2.97586705687452	2.97789773329506	3.97237062066909	3.26300686455547
ENSMUSG00000044645	14.367805013552	26.0959652305544	9.02795702519895	12.5210431807352	23.9492222711341	7.16915981492928	3.23063671889253	5.01072064719141	0.981686175162849	1.87440153170849	0.994913502565421	6.55040573014052	15.5218587560173	3.10712738427687	2.30317226271679	1.38853985501789e-05	0.00231491249957662	Gm7334	17	51005716	51006471	+	756	processed_pseudogene	predicted gene 7334 [Source:MGI Symbol;Acc:MGI:3647393]	-	14	24	9	11	22	10	3	5	1	2	1	7	0.856904571378	1.53112860060923	0.541041148236754	0.744770776445973	1.42343105066133	0.420097626362483	0.192637724676052	0.296192856948869	0.0583228818732904	0.114847449917304	0.059137651063372
ENSMUSG00000035413	237.068782723608	240.300346498022	294.913262823166	291.398823115291	228.606212588098	272.428072967313	185.223171883172	199.426681758218	194.373862682244	179.005346278161	202.962354523346	221.778022577615	260.785916785916	197.128239950459	0.404465929985294	1.59483219621407e-05	0.0026327655566831	Tmem98	11	80701001	80712859	+	1633	protein_coding	transmembrane protein 98 [Source:MGI Symbol;Acc:MGI:1923457]	-	231	221	294	256	210	380	172	199	198	191	204	237	6.5456384711385	6.52722091435466	8.1822120005235	8.02426972055046	6.29026091418452	7.39042535832298	5.11309830885414	5.45749395845875	5.34613321607416	5.07762167123667	5.58508579154775
ENSMUSG00000046160	2895.11271023073	2581.32589405567	3117.65449270204	2907.15857123615	2498.33932328422	2797.40615978541	1932.99763680403	2147.59486938624	2261.8049475752	1303.64626530326	1942.0711570077	2312.2932227396	2799.4995252157	1983.40134980267	0.49727708346626	1.608171785119e-05	0.0026327655566831	Olig1	16	91066660	91068821	+	2162	protein_coding	oligodendrocyte transcription factor 1 [Source:MGI Symbol;Acc:MGI:1355334]	bHLH	2821	2374	3108	2554	2295	3902	1795	2143	2304	1391	1952	2471	60.3772899982869	52.9599111388339	65.3333462777363	60.4667937793508	51.9233315431508	57.3196590739226	40.3042314430923	44.3907878895207	46.9880644755144	27.9308785715164	40.3654677733723
ENSMUSG00000047822	62.6025789876194	50.0172666918959	36.1118281007958	42.1162361533819	43.5440404929711	40.147294963604	23.6913359385452	24.0514591065187	29.4505852548855	11.246409190251	27.8575780718318	22.4585339319104	45.756540898378	23.1259835823238	0.984891121976165	1.64356997768841e-05	0.00266669228879944	Angptl8	9	21746806	21748643	+	865	protein_coding	angiopoietin-like 8 [Source:MGI Symbol;Acc:MGI:3643534]	-	61	46	36	37	40	56	22	24	30	12	28	24	3.26317185909726	2.56486166737893	1.89145483499184	2.189461708749	2.26193142259583	2.05609862539677	1.23466305850177	1.24257183733648	1.52920573512859	0.602252061069236	1.44719745399937
ENSMUSG00000036138	1590.72126935754	1595.11587471764	1981.1350138631	1660.7456364266	1809.25488248295	1780.81929802843	1490.40040631575	1466.13686136821	1473.51094891944	1253.03742394713	1345.12305546845	1479.4559227646	1736.29866247938	1417.94410313059	0.292796749123034	1.91800213444215e-05	0.0030573627006213	Acaa1a	9	119168742	119179365	+	4414	protein_coding	acetyl-Coenzyme A acyltransferase 1A [Source:MGI Symbol;Acc:MGI:2148491]	-	1550	1467	1975	1459	1662	2484	1384	1463	1501	1337	1352	1581	16.2489607214179	16.0295011777193	20.3350082674394	16.9190004016768	18.4176510595064	17.8727461018716	15.2210860806111	14.8435701488647	14.9937109521993	13.1495906941338	13.6939970103501
ENSMUSG00000001918	177.545019096035	213.117049382861	117.363441327586	210.58118076691	188.3279751321	218.659374355343	89.3809492226934	81.1736744845008	128.600888946333	96.5316788829874	91.5320422360188	161.888598759187	187.599006676806	108.184638755287	0.792962775923415	1.98964365782864e-05	0.00314398300435322	Slc1a5	7	16515265	16532199	+	4173	protein_coding	solute carrier family 1 (neutral amino acid transporter), member 5 [Source:MGI Symbol;Acc:MGI:105305]	-	173	196	117	185	173	305	83	81	131	103	92	173	1.91833273563702	2.26532182606312	1.2742277509875	2.26921205136339	2.02783805256622	2.3212583437973	0.965542930583348	0.869286642133762	1.38415167246662	1.07152423078847	0.98565586071403
ENSMUSG00000102854	83.1280147212651	72.851236268631	72.2236562015916	68.2965991676464	76.2020708626994	82.4453378716868	34.4601250015203	49.1050623424758	49.0843087581425	60.918049780526	50.7405886308365	48.6601568524725	75.8578191822534	48.8280485609956	0.635073250734388	2.03417923021848e-05	0.00318664698030432	C130023A14Rik	16	77443228	77446314	+	3087	TEC	RIKEN cDNA C130023A14 gene [Source:MGI Symbol;Acc:MGI:2442654]	-	81	67	72	60	70	115	32	49	50	65	51	52	1.21415633145687	1.04679200245733	1.05999898430058	0.994870053879594	1.10916705246338	1.18313209057189	0.503216913439484	0.710862856677286	0.714157737223964	0.914091948321396	0.738617192873136
ENSMUSG00000040424	1026.27178668229	874.214835223572	878.721150452698	918.589258804844	961.234693882337	899.012640792132	808.736058629431	688.473016924099	757.86172722572	515.460421219835	681.515749257314	757.039747954812	926.340727639645	701.514453535202	0.401471209735608	2.17432412340627e-05	0.00337707845902041	Hipk4	7	27222692	27230600	+	3646	protein_coding	homeodomain interacting protein kinase 4 [Source:MGI Symbol;Acc:MGI:2685008]	-	1000	804	876	807	883	1254	751	687	772	550	685	809	12.6914006731794	10.6355904934255	10.9193559659499	11.3294442862284	11.8462144193745	10.9232757030901	9.9991976605574	8.4385231211875	9.33601212108399	6.54876161212491	8.39962259453588
ENSMUSG00000033880	739.941958197928	1074.28390199116	746.311114083113	776.30467720558	983.006714128822	825.170294698361	632.127917996639	662.417269558704	627.297465929061	584.81327789305	566.105782959725	730.83812503425	857.503110050827	633.933306561905	0.435168530840196	2.38114708678979e-05	0.00366696651365628	Lgals3bp	11	118283577	118292918	-	2847	protein_coding	lectin, galactoside-binding, soluble, 3 binding protein [Source:MGI Symbol;Acc:MGI:99554]	-	721	988	744	682	903	1151	587	661	639	624	569	781	11.7185537695929	16.737542784742	11.8766798736228	12.2616423721727	15.5144303172857	12.8398479158789	10.0090420741062	10.3977737761195	9.89632984435428	9.51503256301167	8.93533141272369
ENSMUSG00000029298	129.310245121968	152.226463844901	86.2671449074566	140.008028293675	109.948702244752	139.798616391121	81.8427968786108	87.1865392611305	91.296814290145	89.0340727561534	77.6032532001029	72.0544630315458	126.259866800646	83.1696565696147	0.603291850771317	2.49157682220131e-05	0.00380478437084389	Gbp9	5	105225496	105287405	-	5173	protein_coding	guanylate-binding protein 9 [Source:MGI Symbol;Acc:MGI:3605620]	-	126	140	86	123	101	195	76	87	93	95	78	77	1.12707881377458	1.30529231175077	0.755554079811002	1.21706667416759	0.955024351126449	1.19719296497888	0.713202726270202	0.753187573448329	0.792686096800175	0.797249550846776	0.674121207791401
ENSMUSG00000079363	67.7339379210308	93.5105420761532	93.2888892603892	84.2324723067638	90.353884022915	82.4453378716868	44.1520351581979	58.1243595074203	69.6997184365623	51.5460421219835	29.8474050769626	26.2016229205621	85.2608439098231	46.5951972036148	0.871735578518548	2.70760914148203e-05	0.00409108829662199	Gbp4	5	105263633	105287452	-	7494	protein_coding	guanylate binding protein 4 [Source:MGI Symbol;Acc:MGI:97072]	-	66	86	93	74	83	115	41	58	71	55	30	28	0.407527073978008	0.553486439691808	0.563999659731188	0.505440186300477	0.541751289315678	0.487367062129094	0.26559020167507	0.346609671510382	0.417739392504769	0.318612020787395	0.178975437165369
ENSMUSG00000037649	149.835680855614	200.069066767584	155.481482100649	162.773561349557	187.239374119776	167.758339669345	102.303496098264	102.218701202705	117.802341019542	134.019709517157	122.374360815547	145.980470557417	170.526250810421	120.783179868439	0.493160341251042	2.73269867233754e-05	0.00409108829662199	H2-DMa	17	34338515	34358075	+	3448	protein_coding	histocompatibility 2, class II, locus DMa [Source:MGI Symbol;Acc:MGI:95921]	-	146	184	155	143	172	234	95	102	120	143	123	156	1.9593490837425	2.57378810009603	2.04302660964111	2.1228559138373	2.44003884174745	2.15536399344631	1.33751366842944	1.32482735412072	1.53452779685177	1.80045361305972	1.59486423929259
ENSMUSG00000031310	5123.14875911797	5436.65942303216	5272.32690271619	5357.86820470186	5475.66309199111	4842.76745498473	4865.33889865215	4611.86728367497	4459.80029376482	4600.71855957849	4638.28674895999	4796.76853895719	5251.405639424	4662.13005393127	0.171176301990852	2.75146070409164e-05	0.00409108829662199	Zmym3	X	100447990	100464455	-	8021	protein_coding	zinc finger, MYM-type 3 [Source:MGI Symbol;Acc:MGI:1927231]	-	4992	5000	5256	4707	5030	6755	4518	4602	4543	4909	4662	5126	28.7986599547718	30.0651732447268	29.7808042776611	30.037751468495	30.6743252809604	26.7466170845955	27.3438454683673	25.694754342977	24.9732457769444	26.5691506995946	25.9854127064736
ENSMUSG00000038642	778.940286091855	1062.32325126048	1017.14982483908	960.705494958225	998.247128301362	1081.10930009134	719.355109406737	726.554493842754	684.235264088506	867.847909181032	784.986753524117	813.186082784588	983.079214257058	766.027602137956	0.360143553039032	2.92139762787133e-05	0.00421330457886331	Ctss	3	95434097	95463714	+	1358	protein_coding	cathepsin S [Source:MGI Symbol;Acc:MGI:107341]	-	759	977	1014	844	917	1508	668	725	697	926	789	869	25.8623643317369	34.69900460092	33.9349932564166	31.8122520218385	33.0297370040524	35.2674122782987	23.8791340361325	23.9091759784499	22.6304807004836	29.6022262147673	25.9754511464539
ENSMUSG00000034807	1022.16669953556	1206.93839191314	1180.6561576288	1090.46903337675	1096.22121941055	1123.40734299942	981.036683637032	1014.16985899154	951.253903732801	956.881981937185	968.050837996155	926.414524691303	1119.97647414404	966.301298497669	0.213335544733825	3.27010126488042e-05	0.00460653334770597	Colgalt1	8	72063642	72077555	+	4326	protein_coding	collagen beta(1-O)galactosyltransferase 1 [Source:MGI Symbol;Acc:MGI:1924348]	-	996	1110	1177	958	1007	1567	911	1012	969	1021	973	990	10.6536651564943	12.3753840777397	12.3651540092167	11.3352403080621	11.3861920672053	11.5041491739614	10.2228912920321	10.476600159574	9.87638549159157	10.2459535659233	10.0556972885815
ENSMUSG00000029561	239.121326296973	333.810888574175	229.711350974507	244.729480350733	272.150253081069	245.902181652074	215.375781259502	183.392375687205	179.648570054801	206.184168487934	133.318409343766	178.73249920812	260.904246821588	182.775300673555	0.512455014406975	3.45202508312747e-05	0.00478856487103758	Oasl2	5	115034997	115050295	+	6374	protein_coding	2'-5' oligoadenylate synthetase-like 2 [Source:MGI Symbol;Acc:MGI:1344390]	-	233	307	229	215	250	343	200	183	183	220	134	191	1.69149251915249	2.32299641233002	1.63280005137782	1.72654593952033	1.91850749190598	1.70904730619396	1.52321012294839	1.28577625896336	1.26590117060025	1.49838624648933	0.939893411252563
ENSMUSG00000004056	1018.06161238883	923.144770030862	879.724256788831	1024.4489875147	1041.79116879433	1070.35556036894	872.271914100984	806.726024197816	849.158541515865	743.200207322417	791.951148042075	878.690140085993	992.921059314415	823.666329210858	0.270694814980136	3.7882267634442e-05	0.00521512551100818	Akt2	7	27290977	27340251	+	7131	protein_coding	thymoma viral proto-oncogene 2 [Source:MGI Symbol;Acc:MGI:104874]	-	992	849	877	900	957	1493	810	805	865	793	796	939	6.4370584882312	5.7422153597522	5.58931696933182	6.46016797712727	6.56443044903219	6.64938370013106	5.5141231749931	5.05558964750926	5.34843154848121	4.82765145176152	4.99055098952626
ENSMUSG00000051989	153.940768002343	182.671756613881	140.43488705865	112.689388626616	142.60673261448	153.420020039487	108.764769536049	95.2036922966367	109.948851618239	118.087296497635	84.5676477180608	103.870719435085	147.62725882591	103.407162850284	0.514967235596738	4.59822950167702e-05	0.00618955751884998	Smim11	16	92098174	92109929	+	972	protein_coding	small integral membrane protein 11 [Source:MGI Symbol;Acc:MGI:1916186]	-	150	168	140	99	131	214	101	95	112	126	85	111	7.14087142815	8.33614460331692	6.54592994162986	5.21339543512181	6.59235491644667	6.99229160323333	5.04425449429515	4.37707221935551	5.08057104318441	5.62752504594788	3.9096558203007
ENSMUSG00000041828	482.347739740674	606.73119161039	550.705378537136	527.022090243671	493.136258582897	575.683533138822	388.753285173401	396.849075257559	382.857608313511	528.581231941795	361.153601431248	407.060927515875	539.271031975598	410.875954938898	0.392221972544845	4.86551406628422e-05	0.00645373150456328	Abca8a	11	109916460	109986804	-	6272	protein_coding	ATP-binding cassette, sub-family A (ABC1), member 8a [Source:MGI Symbol;Acc:MGI:2386846]	-	470	558	549	463	453	803	361	396	390	564	363	435	3.46751243966416	4.29091954925199	3.97810165690149	3.77856309916847	3.5328703694478	4.0661324273058	2.79410699764506	2.82758395222974	2.74169618806138	3.90378787352835	2.58753624139334
ENSMUSG00000025409	2446.63193945057	2005.03999521426	2282.06691470307	2202.56532315659	1804.90047843365	2119.92055727459	1503.32295319133	1489.18617634529	1637.45254017163	600.745690912572	1327.21461242227	1363.42016411639	2143.52086803879	1320.22368952658	0.699386687891256	4.976642549068e-05	0.00655330060881622	Mbd6	10	127117825	127124887	-	4455	protein_coding	methyl-CpG binding domain protein 6 [Source:MGI Symbol;Acc:MGI:106378]	-	2384	1844	2275	1935	1658	2957	1396	1486	1668	641	1334	1457	24.7619454323049	19.9634424006707	23.2082970657786	22.2323309464699	18.2042322578242	21.0802442862474	15.2117644083587	14.938172596277	16.5085568182434	6.24630918519929	13.3873305607216
ENSMUSG00000027452	773.808927158443	765.481646762929	665.059500856323	779.719507163963	789.235733935101	729.103553178308	638.589191434424	668.430134335333	578.213157170918	559.508857214985	580.034571995641	683.11374042894	750.401478175844	617.981608763374	0.27931721366449	5.744542682185e-05	0.00751005968493999	Acss1	2	150460025	150510420	-	4128	protein_coding	acyl-CoA synthetase short-chain family member 1 [Source:MGI Symbol;Acc:MGI:1915988]	-	754	704	663	685	725	1017	593	667	589	597	583	730	8.45196863571382	8.22536527304029	7.29933711908946	8.49381153740116	8.5908051319974	7.82444041240426	6.97359763195024	7.23623258247002	6.29124179555869	6.27838290529027	6.31414763344939
ENSMUSG00000030772	1808.29088813419	1837.59088498487	1790.54480999779	1899.78373351336	1913.76057966608	1920.61791441956	1688.5461250745	1668.56997551474	1400.86617195739	1510.76763455704	1600.81582562776	1712.46321230817	1861.76480178597	1597.00482417327	0.221665031906375	6.02533804215894e-05	0.00782088877872231	Dkk3	7	111715224	111758264	-	3359	protein_coding	dickkopf WNT signaling pathway inhibitor 3 [Source:MGI Symbol;Acc:MGI:1354952]	-	1762	1690	1785	1669	1758	2679	1568	1665	1427	1612	1609	1830	24.2729253222608	24.2660408018554	24.1511490820538	25.433028064943	25.6002624024918	25.3299733556109	22.6609407495078	22.1988566094563	18.731594176686	20.8337855739238	21.4156818410509
ENSMUSG00000066129	5093.38687730418	4752.72766761472	5219.16226690113	5212.16879314421	4871.48953015114	4735.94697374229	4383.97402753717	4351.30981002102	4518.7014642746	3715.06383584623	4341.8025251955	4444.91817402393	4980.81368480961	4292.62830614974	0.214433825487581	6.96926855178123e-05	0.00891927243037354	Kndc1	7	139474612	139521450	+	10708	protein_coding	kinase non-catalytic C-lobe domain (KIND) containing 1 [Source:MGI Symbol;Acc:MGI:1923734]	-	4963	4371	5203	4579	4475	6606	4071	4342	4603	3964	4364	4750	21.4467817462128	19.6876856619147	22.082846088828	21.8884001029108	20.4418514088547	19.5930582679438	18.4558741728955	18.1596648293467	18.9536729826899	16.0708349062839	18.2205820121274
ENSMUSG00000026109	1192.52781612482	1110.16585418317	1192.69343366239	1328.36885381072	1296.52380567821	1402.28765980017	961.652863323677	1095.34353347604	989.539664564152	1142.44773357633	1016.80159962186	1031.22101637355	1253.76123720991	1039.50106848927	0.271032840726906	6.96971541444554e-05	0.00891927243037354	Tmeff2	1	50939806	51226429	+	6707	protein_coding	transmembrane protein with EGF-like and two follistatin-like domains 2 [Source:MGI Symbol;Acc:MGI:1861735]	-	1162	1021	1189	1167	1191	1956	893	1093	1008	1219	1022	1102	8.01685523256698	7.34208923341193	8.05681015674579	8.90623781206898	8.68598360119862	9.26216614904955	6.4634595214254	7.29824145638008	6.62663418604104	7.89020988039287	6.81253043333759
ENSMUSG00000076435	315.065438511462	322.937569728111	329.018878251695	338.068165879849	284.124864216636	381.399302154238	225.06769141618	268.574626689459	283.707304622063	170.570539385473	217.886057061827	262.016229205621	328.435703123665	237.970408063437	0.467240866257508	7.15687082852207e-05	0.00909473123747573	Acsf2	11	94447928	94492697	-	3432	protein_coding	acyl-CoA synthetase family member 2 [Source:MGI Symbol;Acc:MGI:2388287]	-	307	297	328	297	261	532	209	268	289	182	219	280	4.13920862013534	4.1737976756992	4.34346320402653	4.42956325431679	3.71987869771524	4.92307414166608	2.95624815945173	3.49714699071658	3.71288360233216	2.30216933697868	2.8528747262984
ENSMUSG00000073164	29.7618818137863	23.9213014613415	25.0776584033304	26.1803630142644	18.5062172095127	30.8273872041959	17.2300625007602	16.0343060710125	6.87180322613994	9.37200765854246	11.9389620307851	12.1650392131181	25.7124681844052	12.268696783393	1.08493095102969	7.84016972273468e-05	0.00975133576276844	2410018L13Rik	12	23003998	23060285	-	4122	lncRNA	RIKEN cDNA 2410018L13 gene [Source:MGI Symbol;Acc:MGI:1916982]	-	29	22	25	23	17	43	16	16	7	10	12	13	0.325548898296445	0.257416817132993	0.275639595171563	0.285608801130135	0.201732784869431	0.331308433716439	0.188431660818497	0.173835458401432	0.0748774116626524	0.105318622194907	0.130154480942967
ENSMUSG00000024913	229.884880216832	291.404945074524	226.702031966107	316.440909476761	225.340409551125	267.409661096862	218.606417978395	197.422393499341	208.117469134524	145.266118707408	149.237025384813	179.668271455283	259.530472897035	183.052949359961	0.50446571178005	7.88303638493593e-05	0.00975133576276844	Lrp5	19	3634828	3736564	-	9738	protein_coding	low density lipoprotein receptor-related protein 5 [Source:MGI Symbol;Acc:MGI:1278315]	-	224	268	226	278	207	373	203	197	212	155	150	192	1.06439902396676	1.32735547816216	1.05474688417812	1.4612575341595	1.0397672285708	1.21649711914874	1.01197118951819	0.90598879792789	0.959901922735264	0.690995285546808	0.688663958778639
ENSMUSG00000116641	133.415332268697	128.305162383559	143.44420606705	153.667348127204	123.011914392643	139.798616391121	79.6890390660158	99.2122688143898	126.637516596008	85.2852696927364	97.5015232514113	60.8251960655906	136.940429938379	91.5251355810252	0.582336319436185	7.88821460008233e-05	0.00975133576276844	Gm41505	16	94522701	94554305	+	3356	lncRNA	predicted gene, 41505 [Source:MGI Symbol;Acc:MGI:5624390]	-	130	118	143	135	113	195	74	99	129	91	98	65	1.792452351333	1.69582985949479	1.93652749482118	2.05903417065977	1.64699409193705	1.84537521091649	1.07041367394488	1.32111193000484	1.69483931222014	1.17715214012378	1.30553941954205
ENSMUSG00000023044	562.396939101892	540.403946649397	571.770611595934	507.671387146171	561.718122359327	556.326801638512	450.13538283236	488.044191036443	454.520699100399	462.977178331998	452.685643667267	507.188557962309	550.047968081872	469.258608821796	0.229673533397554	7.97633581981109e-05	0.00979364692686534	Csad	15	102085434	102113159	-	3831	protein_coding	cysteine sulfinic acid decarboxylase [Source:MGI Symbol;Acc:MGI:2180098]	-	548	497	570	446	516	776	418	487	463	494	455	542	6.61903421462223	6.25700438706286	6.76195514945857	5.95901453024246	6.58829594858669	6.43311910966612	5.29670774379448	5.69302618264573	5.32880232219893	5.59793631374522	5.30988494199392
ENSMUSG00000102344	24.6305228803749	19.5719739229158	26.0807647394636	26.1803630142644	20.6834192341613	37.2796310376323	15.0763046881652	10.0214412943828	7.85348940130279	12.1836099561052	12.9338755333505	14.9723559546069	25.7377791381354	12.1735128046522	1.09945597628477	8.19731049235615e-05	0.00999741787027489	9430053O09Rik	16	77216137	77218916	-	2780	TEC	RIKEN cDNA 9430053O09 gene [Source:MGI Symbol;Acc:MGI:2442604]	-	24	18	26	23	19	52	14	10	8	13	13	16	0.399477814570463	0.312284142642242	0.425048153866572	0.423481826711661	0.334306141460094	0.594060355667696	0.244469745560113	0.161094820038378	0.126883737255274	0.203007326940155	0.209066487284468
ENSMUSG00000028943	232.963695576879	129.392494268166	185.574672184645	200.336690891763	156.758545774696	187.115071169654	132.456105474594	122.26158379147	111.912223968565	67.4784551415057	115.409966297589	139.430064827277	182.023528310967	114.824733250167	0.666672888212227	8.88129968428583e-05	0.0106178274909765	Espn	4	152204788	152236828	-	8272	protein_coding	espin [Source:MGI Symbol;Acc:MGI:1861630]	-	227	119	185	176	144	261	123	122	114	72	116	149	1.2698182103423	0.693838921588939	1.01641434279487	1.08906519727883	0.851505615324398	1.0020791011042	0.721832557308864	0.660504341927178	0.607652230581197	0.377863660172792	0.626950610209559
ENSMUSG00000021200	94.4170043747703	80.462559460876	56.1739548234601	79.6793656955874	85.9994799736179	79.577673945715	50.613308595983	50.1072064719141	60.8645428600967	55.2948451854005	53.7253291385328	45.8528401109837	79.3850063790045	52.7430120604851	0.588611695790777	0.000100636611900908	0.0118751202043071	Asb2	12	103287401	103322260	-	3542	protein_coding	ankyrin repeat and SOCS box-containing 2 [Source:MGI Symbol;Acc:MGI:1929743]	-	92	74	56	70	79	111	47	50	62	59	54	49	1.20189212608862	1.00763996838513	0.718536860899404	1.01158229786769	1.09097320555538	0.995282676844555	0.644156186070911	0.632190287558851	0.771798452615717	0.7231303862382	0.681602333995228
ENSMUSG00000027215	458.743488646982	546.927937957036	560.736441898468	575.967986313818	490.959056558249	604.360172398539	391.983921892294	476.018461483184	425.070113845514	455.479572205164	381.051871482556	450.10645088537	539.615847295515	429.95173196568	0.328743335484463	0.0001014015929667	0.0118881919186507	Cd82	2	93249456	93293485	-	3005	protein_coding	CD82 antigen [Source:MGI Symbol;Acc:MGI:104651]	-	447	503	559	506	451	843	364	475	433	486	383	481	6.88318221095579	8.07320037016738	8.45428557624127	8.61901781087693	7.34120945861874	8.90953670754813	5.880290585386	7.07905856441523	6.35337062744022	7.02109661544359	5.6982324759059
ENSMUSG00000030406	62.6025789876194	66.3272449609924	71.2205498654584	71.7114291260287	55.5186516285381	91.0483296496019	47.3826718770905	49.1050623424758	47.1209364078168	28.1160229756274	45.7660211180094	45.8528401109837	69.7381307030398	43.8905924720006	0.680747676890822	0.000103612802883144	0.0120695631666185	Gipr	7	18889986	18900052	-	3482	protein_coding	gastric inhibitory polypeptide receptor [Source:MGI Symbol;Acc:MGI:1352753]	-	61	61	71	63	51	127	44	49	48	30	46	49	0.810638615197912	0.844934981640045	0.926700002321654	0.926112018708392	0.716435272169839	1.15836913562076	0.613431100289509	0.630222182240891	0.607817558132672	0.374029317077031	0.590629222682316
ENSMUSG00000023175	6583.53351156686	6517.46731633096	6139.01077713529	6670.30118537346	6619.78275594393	6701.0136790144	6045.59817995423	5944.71897582788	6014.79119522278	5550.10293538885	5931.67430229504	6122.75781318706	6538.51820422748	5934.94056697931	0.139870063827167	0.000113225579823117	0.0129404731858219	Bsg	10	79540325	79547803	+	1814	protein_coding	basigin [Source:MGI Symbol;Acc:MGI:88208]	-	6415	5994	6120	5860	6081	9347	5614	5932	6127	5922	5962	6543	163.638540557361	159.368204084691	153.328794644736	165.352997042192	163.973350446479	163.646598692903	150.237035807884	146.450288503864	148.926289256705	141.724285666529	146.94017573523
ENSMUSG00000021281	48.2347739740674	43.4932753842573	26.0807647394636	42.1162361533819	54.4300506162138	38.7134630006181	22.6144570322477	33.0707562714633	18.6520373280941	16.8696137853764	25.867751066701	18.7154449432586	42.1780939780004	22.6316767378569	0.897216966522382	0.000117436568749246	0.0133378582956957	Tnfaip2	12	111408903	111421452	+	4984	protein_coding	tumor necrosis factor, alpha-induced protein 2 [Source:MGI Symbol;Acc:MGI:104960]	-	47	40	26	37	50	54	21	33	19	18	26	20	0.436361116002681	0.387083073187727	0.237085446980151	0.379992852742353	0.490712951581409	0.344102437773315	0.204542303167269	0.296525657911733	0.168087856185382	0.156786125448903	0.233228264306108
ENSMUSG00000001943	116.994983681781	113.082515999069	99.3075272771885	84.2324723067638	119.74611135567	128.327960687234	73.2277656282307	62.1329360251734	52.029367283631	97.4688796488416	81.5829072103646	69.247146290057	110.281928551284	72.6148336810497	0.606243899677271	0.00011909529661013	0.0134422343478216	Vsig2	9	37450551	37455501	+	1979	protein_coding	V-set and immunoglobulin domain containing 2 [Source:MGI Symbol;Acc:MGI:1928009]	-	114	104	99	74	110	179	68	62	53	104	82	74	2.66554044537795	2.53460196846682	2.27352106555677	1.91398118046275	2.71883242622528	2.8726271445112	1.66803438607824	1.40304715420994	1.18083942945882	2.28139613499193	1.8524816901064
ENSMUSG00000026222	84.1542865079474	126.130498614346	110.341696974654	72.8497057788228	78.3792728873479	123.309548816784	69.9971289093382	58.1243595074203	73.6264631372137	62.7924513122345	61.6846371590561	59.8894238184277	99.194168263317	64.3524106406151	0.632339380938216	0.000123000249076552	0.0137923039589825	Sp100	1	85577709	85637719	+	7556	protein_coding	nuclear antigen Sp100 [Source:MGI Symbol;Acc:MGI:109561]	SAND	82	116	110	64	72	172	65	58	75	67	62	64	0.502166945746663	0.740437256038397	0.661622579368397	0.433550570859545	0.466096774084398	0.72295043079892	0.417602690602665	0.343765600621864	0.437653176576968	0.384942630572476	0.366847535818207
ENSMUSG00000035745	23.6042510936926	15.2226463844901	27.0838710755969	33.0100229310291	17.4176161971884	30.110471222703	10.7687890629751	6.01286477662969	14.7252926274427	4.68600382927123	11.9389620307851	14.036583707444	24.4081464841167	10.361416005758	1.24343506100701	0.000123714810990212	0.0137923039589825	Grin3b	10	79806549	79813024	+	3296	protein_coding	glutamate receptor, ionotropic, NMDA3B [Source:MGI Symbol;Acc:MGI:2150393]	-	23	14	27	29	16	42	10	6	15	5	12	15	0.322899113365132	0.204862776962582	0.372294091080388	0.450362822782478	0.237447898124441	0.404700844425412	0.147283697264458	0.0815249271310722	0.200661856930556	0.0658560923372888	0.162772078412291
ENSMUSG00000089736	167.282301229213	159.837787037146	147.456631411583	152.52907147441	126.277717429616	155.570767983965	114.149164067536	116.248719014841	115.838968669216	80.5992658634652	95.5116962462805	131.943886849973	151.492379427655	109.048616785219	0.47593919986195	0.000125074002584227	0.0138588096034181	Tgfbr3l	8	4298214	4301423	+	2930	protein_coding	transforming growth factor, beta receptor III-like [Source:MGI Symbol;Acc:MGI:3833469]	-	163	147	147	134	116	217	106	116	118	86	96	141	2.57422322091097	2.41975801539967	2.28012836123803	2.34093263223962	1.93653753364561	2.35214524914738	1.75622488107396	1.77303268143263	1.77572274612713	1.27421873785382	1.46483759848986
ENSMUSG00000057802	25.6567946670571	11.9606507306708	10.0310633613322	14.7975964863234	29.3922273327555	21.5074794447879	10.7687890629751	7.01500890606797	1.9633723503257	5.62320459512548	6.96439451795795	7.48617797730346	18.8909686704878	6.63682456829261	1.5203571105349	0.000126954613403648	0.0139819347561885	Gm10030	9	110818567	110837135	+	6119	lncRNA	predicted gene 10030 [Source:MGI Symbol;Acc:MGI:3641798]	-	25	11	10	13	27	30	10	7	2	6	7	8	0.189053958385406	0.086703065878591	0.07427268581776	0.108746336907561	0.215833503737235	0.15570868059979	0.0793343791769329	0.0512323124358037	0.0144115374068337	0.0425680693597719	0.0511450317743691
ENSMUSG00000023143	194.991639469634	197.894402998371	189.587097529178	195.783584280586	165.46735387329	181.379743317711	157.224320319437	145.310898768551	157.069788026056	112.46409190251	147.247198379682	145.980470557417	187.517303578128	144.216127992275	0.379679415484527	0.000138707547652275	0.0150035330710544	Nagpa	16	5013153	5021876	-	2370	protein_coding	N-acetylglucosamine-1-phosphodiester alpha-N-acetylglucosaminidase [Source:MGI Symbol;Acc:MGI:1351598]	-	190	182	189	172	152	253	146	145	160	120	148	156	3.70963751153514	3.70378070349904	3.62429083097329	3.71476922143548	3.13711754686603	3.39034737548943	2.99051779167988	2.73997139061055	2.97668176852034	2.19809296550586	2.79189599248041
ENSMUSG00000072946	494.663001180862	475.164033573011	440.363681562482	467.831704298378	531.237294014247	538.403902101189	380.138253923021	371.795472021602	366.168943335743	432.986753824662	429.802633108262	432.326778189275	491.277269455028	402.203139067094	0.289621942938548	0.000140606210343907	0.0150482943828569	Ptgr2	12	84332006	84362606	+	5929	protein_coding	prostaglandin reductase 2 [Source:MGI Symbol;Acc:MGI:1916372]	-	482	437	439	411	488	751	353	371	373	462	432	462	3.76176626477089	3.55485760696346	3.36505875904512	3.54823282439453	4.0260014003464	4.02281915926898	2.89024817613137	2.80232712921542	2.77388308545883	3.38277943392785	3.25752803779538
ENSMUSG00000028339	298.645089924545	205.505726190616	294.913262823166	257.250523531468	204.656990316964	296.803216338072	199.22259766504	224.480284994175	181.611942405127	154.638126365951	166.150554928425	188.090221679749	259.629134854138	185.698954673078	0.487435386828275	0.000140777572368791	0.0150482943828569	Col15a1	4	47208161	47313167	+	6349	protein_coding	collagen, type XV, alpha 1 [Source:MGI Symbol;Acc:MGI:88449]	-	291	189	294	226	188	414	185	224	185	165	167	201	2.12086918170324	1.43574958634857	2.10451286767284	1.82202717364872	1.4483985192256	2.07093771443433	1.41451736090685	1.58004357118127	1.28477528095738	1.12821475056579	1.17597207781585
ENSMUSG00000102562	29.7618818137863	17.3973101537029	34.1056154285294	22.7655330558821	18.5062172095127	40.147294963604	11.8456679692726	13.0278736826977	19.633723503257	5.62320459512548	11.9389620307851	7.48617797730346	27.1139754375029	11.5926016264069	1.2458535538126	0.000156541179456682	0.0164431578791146	Gm37694	16	77482165	77484297	+	2133	TEC	predicted gene, 37694 [Source:MGI Symbol;Acc:MGI:5610922]	-	29	16	34	20	17	56	11	13	20	6	12	8	0.629119811897772	0.361785660903447	0.724432029706596	0.479944343854712	0.389846478777212	0.833814022957435	0.250347760338499	0.272947341593388	0.413428023405603	0.122116275861437	0.251522161484721
ENSMUSG00000028871	278.119654190899	262.04698419015	286.8884121341	276.601226628968	285.213465228961	269.560409041341	228.298328135072	228.488861511928	218.916017061315	161.19853172693	247.73346213879	211.484527858823	276.405025235737	216.01995473881	0.356914968854434	0.000161021995216473	0.0166120836394293	Rspo1	4	124880223	124902892	+	1938	protein_coding	R-spondin 1 [Source:MGI Symbol;Acc:MGI:2183426]	-	271	241	286	243	262	376	212	228	223	172	249	226	6.47055804826917	5.99771040842362	6.7069001781423	6.41806688241565	6.61276468398985	6.16177868314211	5.3103600635157	5.26874823184341	5.07354902438302	3.85290082756626	5.74422496737533
ENSMUSG00000096727	56.4449482675257	60.8905855379602	74.229868873858	30.7334696254409	51.164247579241	55.9194465564484	37.6907617204129	28.0600356242719	27.4872129045598	38.4252314000241	30.8423185795281	30.8804841563768	54.8970944067457	32.2310073975289	0.773582060815471	0.000169027351102591	0.0171595811409849	Psmb9	17	34400961	34406738	-	3660	protein_coding	proteasome (prosome, macropain) subunit, beta type 9 (large multifunctional peptidase 2) [Source:MGI Symbol;Acc:MGI:1346526]	-	55	56	74	27	47	78	35	28	28	41	31	33	0.695356988249361	0.737953784555925	0.918882999300454	0.377602113482742	0.628134029956513	0.676839257686965	0.464225336514421	0.342612589939544	0.33731660204749	0.486313054321959	0.378674860743494
ENSMUSG00000039824	319.170525658191	271.832971151608	289.8977311425	309.611249559997	345.086520906796	309.707704004945	255.22030079251	245.525311712379	272.908756695272	253.981407546501	208.931835538739	185.282904938261	307.551117070673	236.975086203943	0.376972445310516	0.000180875609776235	0.0180597339607349	Myl6b	10	128330026	128334554	-	1847	protein_coding	myosin, light polypeptide 6B [Source:MGI Symbol;Acc:MGI:1917789]	-	311	250	289	272	317	432	237	245	278	271	210	198	7.79147556671474	6.52822833232144	7.11116129647831	7.53795857174477	8.39513949286532	7.4282904162954	6.22907172092721	5.94053502588733	6.63649346916389	6.3696497426252	5.08321249746667
ENSMUSG00000024013	116.994983681781	165.274446460178	154.478375764515	129.763538418528	116.480308318698	108.971229186925	102.303496098264	94.2015481671984	96.2052451659592	88.0968719902991	95.5116962462805	92.6414524691303	131.993813638437	94.8267183561885	0.473168781379834	0.000204504516219106	0.0200878706418032	Fgd2	17	29579888	29598635	+	4507	protein_coding	FYVE, RhoGEF and PH domain containing 2 [Source:MGI Symbol;Acc:MGI:1347084]	-	114	152	154	114	107	152	95	94	98	94	96	99	1.17042479285622	1.62659057903639	1.55289733605295	1.29469965099179	1.1612661571908	1.07109515066709	1.02324098707448	0.934042564287305	0.958736559180906	0.90542702251201	0.952290695268535
ENSMUSG00000020821	2501.02434414473	2275.78563448126	2588.0143472237	2600.96215163453	2326.34036333698	2975.20132319565	2086.99132040458	2163.62917545725	2135.1674309792	1387.05713346428	1799.79852614085	2112.9737340939	2544.55469400281	1947.60288675668	0.386217649385093	0.000233748067982526	0.0227148122533608	Kif1c	11	70591374	70622790	+	7276	protein_coding	kinesin family member 1C [Source:MGI Symbol;Acc:MGI:1098260]	-	2437	2093	2580	2285	2137	4150	1938	2159	2175	1480	1809	2258	15.498478255113	13.87390641477	16.1152333213124	16.0747879139307	14.366381062141	18.1145449828155	12.9301321366674	13.2888170941004	13.1803621033881	8.83043669347668	11.1155701133689
ENSMUSG00000105340	182.676378029447	116.344511652888	135.419355377984	132.040091724116	144.783934639129	152.703104057994	91.5347070352884	124.265872050347	110.930537793402	66.5412543756515	101.481177261673	97.3203137049449	143.99456258026	98.6789770368844	0.548343715763157	0.000239233944134229	0.0230019007026837	Gm42878	5	121656676	121683545	-	4783	protein_coding	predicted gene 42878 [Source:MGI Symbol;Acc:MGI:5663015]	-	178	107	135	116	133	213	85	124	113	71	102	104	1.72205033244519	1.07896068332708	1.28275279552682	1.24139315399628	1.36015001313264	1.41433160313397	0.862701246615313	1.16104132058602	1.04169081176489	0.644423136291155	0.953423071043015
ENSMUSG00000024793	46.1822304007028	59.8032536533538	36.1118281007958	56.9138326397053	39.189636443674	73.1254301122787	23.6913359385452	36.0771886597781	23.5604682039084	29.0532237414816	24.8728375641355	39.3024343808431	51.8877018917517	29.4262480814487	0.823912459654399	0.000257745669128008	0.0245540866956021	Tnfrsf25	4	152200391	152204576	+	2277	protein_coding	tumor necrosis factor receptor superfamily, member 25 [Source:MGI Symbol;Acc:MGI:1934667]	-	45	55	36	50	36	102	22	36	24	31	25	42	0.914483139415257	1.16498915263746	0.718536860899404	1.1239803309641	0.773348095077231	1.42268634888291	0.469030981819954	0.708053122065913	0.464738853187959	0.591033121708811	0.490865878391625
ENSMUSG00000025241	1396.75590167459	1288.48828325862	1375.25878683864	1306.74159740763	1334.62484110956	1461.07477028259	1150.10667192574	1279.73805329268	1207.4739954503	1253.03742394713	1166.03862500667	1134.15596356147	1360.49069676194	1198.42512219733	0.184470011825811	0.000258080043961039	0.0245540866956021	Fyco1	9	123618565	123680964	-	8862	protein_coding	FYVE and coiled-coil domain containing 1 [Source:MGI Symbol;Acc:MGI:107277]	-	1361	1185	1371	1148	1226	2038	1068	1277	1230	1337	1172	1212	7.10644827001294	6.44924428337182	7.03097075101981	6.63073818374821	6.76697036320428	7.30372574667362	5.85034379016182	6.45335451168408	6.11975642025901	6.54957044954935	5.91264401342605
ENSMUSG00000116867	3.07881536004686	0	4.01242534453287	7.96793656955874	2.17720202464855	5.0184118704505	0	0	0	0	0	0	3.70913186153959	0	4.35693307965538	0.000265015038363146	1	Gm49677	16	75192486	75196162	-	3677	TEC	predicted gene, 49677 [Source:MGI Symbol;Acc:MGI:6215124]	-	3	0	4	7	2	7	0	0	0	0	0	0	0.0377532065714539	0	0.0494397133009381	0.0974442344043339	0.0266055300590889	0.0604611541667191	0	0	0	0	0
ENSMUSG00000060402	451.559586140206	437.107417611786	457.416489276747	517.915877021318	428.908798855765	449.506320396066	411.367742205649	379.812625057109	360.278826284766	349.575885663634	403.934882041561	397.703205044246	457.069081550315	383.778861049494	0.251918427027657	0.000282346630686155	0.0265297053190123	Chst8	7	34373893	34512136	-	6634	protein_coding	carbohydrate sulfotransferase 8 [Source:MGI Symbol;Acc:MGI:1916197]	-	440	402	456	455	394	627	382	379	367	373	406	425	3.06904621886362	2.92262307348729	3.12391319596934	3.51065107684773	2.90506801377331	3.00167796302884	2.7953087018715	2.55852764981663	2.43922222211459	2.4408805175822	2.73612813789375
ENSMUSG00000022863	396.140909659362	495.823339380533	380.177301394489	420.024084881025	473.54144036106	395.737621784096	281.06539454365	320.68612142025	307.267772825972	354.261889492905	329.316369349155	402.382066280061	426.907449576761	332.496602318665	0.357480802649782	0.000283224897198348	0.0265297053190123	Btg3	16	78129525	78174080	-	4014	protein_coding	BTG anti-proliferation factor 3 [Source:MGI Symbol;Acc:MGI:109532]	-	386	456	379	369	435	552	261	320	313	378	331	430	4.4497555769315	5.47910593401868	4.29112755238298	4.70544537030562	5.30087348055086	4.36750823748332	3.15649437653047	3.57025291245991	3.4381731170685	4.08815720826707	3.68668890171748
ENSMUSG00000054021	246.305228803749	269.658307382395	240.745520671972	268.633290059409	235.137818662044	239.449937818638	195.991960946147	221.47385260586	194.373862682244	193.063357765975	226.840278584916	181.539815949609	249.988350566368	202.213854755792	0.304441053610802	0.000312866391112532	0.0290071839760047	Sirt5	13	43518972	43548679	+	6093	protein_coding	sirtuin 5 [Source:MGI Symbol;Acc:MGI:1915596]	-	240	248	240	236	216	334	182	221	198	206	228	194	1.82266260381731	1.9631013668077	1.79015091883357	1.98258840771653	1.73403605365914	1.74095406281031	1.45004703832964	1.62437937855208	1.43283038599197	1.46774023143945	1.67297532225362
ENSMUSG00000030107	68.7602097077131	98.9472014991854	47.1459977982612	60.3286625980876	87.0880809859422	73.1254301122787	41.9982773456029	51.1093506013523	27.4872129045598	58.1064474829633	38.8016266000514	40.2382066280061	72.5659304502447	42.956853593756	0.754184271167723	0.000325002819143344	0.0298280365124891	Usp18	6	121222865	121247876	+	2790	protein_coding	ubiquitin specific peptidase 18 [Source:MGI Symbol;Acc:MGI:1344364]	-	67	91	47	53	80	102	39	51	28	62	39	43	1.11121173449663	1.57311115901303	0.765602312988783	0.972351758574039	1.40255962763111	1.16109563312057	0.678581920471772	0.81863883817352	0.442501348922513	0.96471857930535	0.624951435108409
ENSMUSG00000032198	1192.52781612482	1262.39231802807	1313.06619399838	1258.93397799028	1150.65127002676	1311.23933015057	1030.57311332672	1031.20630919199	1080.8364788543	599.808490146718	911.340768349926	982.560859521079	1248.13515105315	939.387669898455	0.410524257261594	0.000331707850424562	0.0299938376910981	Dock6	9	21711156	21763931	-	8782	protein_coding	dedicator of cytokinesis 6 [Source:MGI Symbol;Acc:MGI:1914789]	-	1162	1161	1309	1106	1057	1829	957	1029	1101	640	916	1050	6.12264268330981	6.3761864742861	6.77416539461632	6.44634332554637	5.88731271161604	6.61442803819675	5.29005741673599	5.24745005805265	5.52782972722894	3.16373207515305	4.66324149519254
ENSMUSG00000104713	42.0771432539737	56.5412579995345	26.0807647394636	51.2224493757348	67.4932627641052	53.7686986119696	26.9219726574378	34.0729004009016	14.7252926274427	28.1160229756274	31.8372320820935	26.2016229205621	49.5305961241302	26.9791739440108	0.876100932998129	0.00033176102662947	0.0299938376910981	Gbp6	5	105418568	105441564	-	5954	protein_coding	guanylate binding protein 6 [Source:MGI Symbol;Acc:MGI:2140937]	-	41	52	26	45	62	75	25	34	15	30	32	28	0.318640698863099	0.421227518944898	0.198460508523525	0.386861419590986	0.509352461344535	0.400059378816809	0.203832325404624	0.255738703225184	0.111081874444594	0.218738676866346	0.240285195587016
ENSMUSG00000039682	849.753039372932	867.690843915933	934.895105276158	925.418918721608	869.792208847097	1000.81471016413	800.121027379051	786.683141609051	729.392828145997	857.538700756635	781.007099513856	728.966580539924	908.060804382976	780.618229657419	0.220078313033598	0.000335129361438569	0.0299998559411905	Lap3	5	45650716	45670033	+	3098	protein_coding	leucine aminopeptidase 3 [Source:MGI Symbol;Acc:MGI:1914238]	-	828	798	932	813	799	1396	743	785	743	915	785	779	12.3673070353303	12.4234924575579	13.6723787647382	13.4326243554621	12.6153968185585	14.3111992420895	11.642581348433	11.3478768808829	10.5747028183609	12.8219133321168	11.3285443512165
ENSMUSG00000074892	1798.02817026736	1908.26745748429	2021.25926730843	1838.31679426248	2036.77249405872	1896.2427710488	1359.02117974746	1481.16902330978	1530.44874707888	1986.865623611	1492.37025384813	1529.05185186423	1916.48115907168	1563.15444657658	0.293586888260948	0.000337412344848834	0.0300561624048677	B3galt5	16	96037001	96121059	+	6159	protein_coding	UDP-Gal:betaGlcNAc beta 1,3-galactosyltransferase, polypeptide 5 [Source:MGI Symbol;Acc:MGI:2136878]	-	1752	1755	2015	1615	1871	2645	1262	1478	1559	2120	1500	1634	13.1628556078795	13.7432402765351	14.8687489447237	13.4219018995697	14.8593267709873	13.6391559608207	9.94697511809984	10.7470829739647	11.16083485426	14.9430349838822	10.8884715547757
ENSMUSG00000095041	6485.01142004536	6502.24466994647	5892.24661844652	5521.78004270421	7124.89362566239	4262.06550997546	1795.15713679795	2819.03143610988	2004.60316968254	2397.35955905516	4825.33048744229	4531.94499301008	5964.70698113007	3062.23779701632	0.961792319737512	0.00035658567688082	0.0313037435762235	ENSMUSG00000095041	JH584304.1	52190	59690	-	4238	protein_coding	-	-	6319	5980	5874	4851	6545	5945	1667	2813	2042	2558	4850	4843	68.9943650950989	68.0553785976311	62.9915901836683	58.5898059896134	75.5412641822181	44.5515614411532	19.0948621832975	29.7259095322067	21.2449423165776	26.2031042151578	51.1642546930061
ENSMUSG00000020019	219.622162350009	213.117049382861	234.726882655173	211.719457419704	193.770980193721	247.33601361506	184.146292976874	189.405240463835	164.923277427359	165.884535556202	173.114949446383	187.154449432586	220.048757602755	177.438124217207	0.316808900231407	0.000366072347426853	0.0318055983534336	Ntn4	10	93476543	93583069	+	3741	protein_coding	netrin 4 [Source:MGI Symbol;Acc:MGI:1888978]	-	214	196	234	186	178	345	171	189	168	177	174	200	2.64698990292547	2.52691472337915	2.84274386788068	2.54493663582239	2.32738292660439	2.9288923525224	2.21896413572319	2.26256189106026	1.9800782092924	2.05399184286745	2.07944484669345
ENSMUSG00000060639	36.9457843205623	42.4059434996509	32.0994027562629	45.5310661117642	45.7212425176196	56.6363625379413	16.1531835944627	16.0343060710125	28.4688990797226	29.9904245073359	25.867751066701	31.8162564035397	43.2233002906336	24.7218034537957	0.80653775297986	0.000367014419633046	0.0318055983534336	H4c9	13	22224806	22225532	-	727	protein_coding	H4 clustered histone 9 [Source:MGI Symbol;Acc:MGI:2448432]	-	36	39	32	40	42	79	15	16	29	32	26	34	2.29136518123636	2.58733354312028	2.00043824822613	2.81628964358212	2.8258586170188	3.45115689640618	1.00161017782047	0.985625528928066	1.75883199751034	1.91085935928432	1.59891288762261
ENSMUSG00000090223	578.817287688809	534.967287226365	510.581125091807	597.595242716906	630.299986135756	477.46604367429	416.752136737137	401.859795904751	498.696576982727	436.735556888079	500.441491790407	353.721909427588	554.954495422322	434.701244621781	0.350604704061346	0.000369243783793757	0.0318055983534336	Pcp4	16	96268806	96326993	+	1026	protein_coding	Purkinje cell protein 4 [Source:MGI Symbol;Acc:MGI:97509]	-	564	492	509	525	579	666	387	401	508	466	503	378	25.4365356977469	23.1281004407815	22.5465451598544	26.1916995544397	27.6036653030162	20.6157382537042	18.3107226718395	17.5034389359048	21.8311755727811	19.7174937700129	21.9182809888561
ENSMUSG00000074527	45.1559586140206	28.2706289997673	38.1180407730622	31.871746278235	28.3036263204312	22.9413114077737	20.4606992196527	13.0278736826977	14.7252926274427	16.8696137853764	18.903356548743	21.5227616847474	32.4435520655483	17.5849329247767	0.875770367653595	0.00037275992446171	0.0319518554118783	Gm14296	2	176584302	176619602	-	9870	protein_coding	predicted gene 14296 [Source:MGI Symbol;Acc:MGI:3708667]	zf-C2H2	44	26	38	28	26	32	19	13	15	18	19	23	0.206282194690388	0.127051096646298	0.174975009642525	0.145208692970511	0.12885217247766	0.102968609695655	0.093449789842851	0.0589864923625833	0.0670092685352699	0.0791714335600135	0.0860641560156307
ENSMUSG00000076617	194.991639469634	290.317613189918	233.72377631904	200.336690891763	244.935227772962	558.477549582991	156.147441413139	165.353781357316	161.97821890187	174.31934244889	168.140381933556	187.154449432586	287.130416204385	168.84893591456	0.76987917108236	0.00037786261974432	0.0321563551172322	Ighm	12	113382178	113386350	-	1886	IG_C_gene	immunoglobulin heavy constant mu [Source:MGI Symbol;Acc:MGI:96448]	-	190	267	233	176	225	779	145	165	165	186	169	200	4.66163356433631	6.82797300923857	5.61466455635724	4.77664226505328	5.83547724181752	13.1180050110233	3.73222823948195	3.91803785533424	3.85747417013481	4.28138627189066	4.0061839079855
ENSMUSG00000015305	2820.19486980292	2570.45257520961	3056.46500619791	2936.75376420879	2890.23568772096	2916.41421271323	2482.20587901576	2727.836320331	2465.01398583391	2277.39786102582	2611.64794423423	2219.65177027048	2865.0860193089	2463.95896011853	0.217965765353927	0.000380933908034614	0.0321968882642093	Sash1	10	8597983	8761814	-	8568	protein_coding	SAM and SH3 domain containing 1 [Source:MGI Symbol;Acc:MGI:1917347]	-	2748	2364	3047	2580	2655	4068	2305	2722	2511	2430	2625	2372	14.8410111059669	13.3073088670596	16.1622782223273	15.4131706141493	15.1572571103175	15.0790336239051	13.05970456995	14.2277109990851	12.9219490926911	12.3123222043698	13.697323591884
ENSMUSG00000057329	526.477426568012	567.587243764558	544.686740520337	598.7335193697	645.540400308296	610.095500250482	491.056781271665	497.063488201387	468.264305552679	483.595595180791	442.736508641613	549.298309084641	582.186805130231	488.669164655463	0.252600325085748	0.000385569653265435	0.0324378321256458	Bcl2	1	106465908	106642004	-	9157	protein_coding	B cell leukemia/lymphoma 2 [Source:MGI Symbol;Acc:MGI:88138]	-	513	522	543	526	593	851	456	496	477	516	445	587	2.59233050522151	2.74941002291335	2.69498403990115	2.94025006084168	3.1676488303031	2.95153793279526	2.41742778398761	2.42579912039443	2.296814576618	2.44629959719015	2.17266447206941
ENSMUSG00000000567	572.659656968715	538.229282880184	529.640145478338	665.891841884552	615.059571963217	605.077088380032	536.28569533616	519.11065904903	398.564587116117	333.643472644112	459.650038185225	459.464173357	587.75959792584	451.11977094794	0.382582310466075	0.000397433454665414	0.0331573385453085	Sox9	11	112673050	112678586	+	4135	protein_coding	SRY (sex determining region Y)-box 9 [Source:MGI Symbol;Acc:MGI:98371]	HMG	558	495	528	585	565	844	498	518	406	356	462	491	6.24431645580699	5.77366933615464	5.8032060475445	7.24155927428814	6.68356973705047	6.48244671988758	5.84649671002319	5.61022937480207	4.32923629278362	3.73755541486619	4.99519363052142
ENSMUSG00000034522	549.055405875023	550.189933610855	602.866908016063	565.723496438671	529.060091989599	547.006893879104	470.596082052012	436.934840435091	482.007912004959	287.720635117254	399.955228031299	483.794251783236	557.317121634886	426.834824903975	0.385352482623409	0.000397771285652502	0.0331573385453085	Zfp395	14	65595838	65636379	+	4733	protein_coding	zinc finger protein 395 [Source:MGI Symbol;Acc:MGI:2682318]	-	535	506	601	497	486	763	437	436	491	307	402	517	5.23050350034025	5.15627694170939	5.77095316450122	5.37491526373045	5.0226777453257	5.11988323725794	4.48215440359721	4.12549777038067	4.57410109018338	2.81588573274951	3.79730441791074
ENSMUSG00000110631	104.679722241593	146.789804421868	108.335484302387	91.0621322235285	115.391707306373	86.7468337606443	39.8445195330079	87.1865392611305	62.8279152104224	54.3576444195463	97.5015232514113	51.4674735939613	108.834280709399	65.5309358782466	0.728807427948309	0.0004086710376981	0.0337906541162983	Gm42047	8	122559986	122567917	+	5647	lncRNA	predicted gene, 42047 [Source:MGI Symbol;Acc:MGI:5624932]	-	102	135	108	80	106	121	37	87	64	58	98	55	0.835812002682845	1.1530236185746	0.869191658722124	0.72514346409924	0.918171118017584	0.680517982453241	0.318072276408626	0.689966232946379	0.499715657261782	0.445885513013452	0.775879279614504
ENSMUSG00000086924	48.2347739740674	41.3186116150445	59.1832738318598	40.9779595005878	30.4808283450798	50.184118704505	36.6138828141154	31.0664680125867	19.633723503257	24.3672199122104	23.8779240615701	26.2016229205621	45.0632609951907	26.9601402040503	0.75333459982112	0.000409087822231215	0.0337906541162983	Gm11766	11	119829337	119832900	+	3018	lncRNA	predicted gene 11766 [Source:MGI Symbol;Acc:MGI:3650673]	-	47	38	59	36	28	70	34	31	20	26	24	28	0.720617562013706	0.607276651732687	0.888469161915624	0.610569355134454	0.453810297011854	0.736632418393062	0.546891989736387	0.460011649798124	0.292194159683284	0.373996268319171	0.355531325677211
ENSMUSG00000048996	6.15763072009371	6.5239913076386	3.00931900839965	1.13827665279411	1.08860101232428	4.30149588895757	0	0	0.981686175162849	0	0	0	3.70321909836799	0.163614362527142	3.87837406431632	0.000423215221545833	1	Olfr1366	13	21719283	21726978	-	3205	protein_coding	olfactory receptor 1366 [Source:MGI Symbol;Acc:MGI:3031200]	-	6	6	3	1	1	6	0	0	1	0	0	0	0.0866262343608337	0.0902912029688439	0.0425405208598009	0.015970690880532	0.0152618617827254	0.0594559386327683	0	0	0.0137572850846201	0	0
ENSMUSG00000000386	13.3415332268697	32.619956538193	18.0559140503979	11.3827665279411	27.2150253081069	32.9781351486747	19.3838203133552	5.01072064719141	7.85348940130279	5.62320459512548	7.95930802052337	5.61463348297759	22.5988884666972	8.57419607674597	1.4212627175641	0.000430631829160836	0.0349350071406728	Mx1	16	97248235	97264107	-	3371	protein_coding	MX dynamin-like GTPase 1 [Source:MGI Symbol;Acc:MGI:97243]	-	13	30	18	10	25	46	18	5	8	6	8	6	0.17844764435104	0.429224718948598	0.242674048096699	0.151842373990226	0.362757839021321	0.433382232405272	0.259212316562021	0.0664259269811169	0.104638620459704	0.0772690644949405	0.106100419350719
ENSMUSG00000040253	136.494147628744	138.091149345017	153.475269428382	124.072155154558	179.619167033506	113.989641057376	115.226042973834	110.235854238211	97.1869313411221	111.526891136655	92.5269557385842	87.0268189861527	140.95692160793	102.288249069093	0.459201741242591	0.000440236116371929	0.0353981004721712	Gbp7	3	142236103	142255910	+	5614	protein_coding	guanylate binding protein 7 [Source:MGI Symbol;Acc:MGI:2444421]	-	133	127	153	109	165	159	107	110	99	119	93	93	1.09623951400727	1.09107231327703	1.2385929528213	0.993815640480843	1.43762986413426	0.899490827917277	0.925237550439095	0.87749903754428	0.777541462580076	0.920211612429667	0.740621654963227
ENSMUSG00000053414	422.823976113102	352.295530612484	414.282916823019	404.088211741908	400.605172535334	379.248554209759	363.985070328559	306.656103608114	323.95643780374	245.546600653812	357.173947420986	271.37395167725	395.557393672601	311.448685248744	0.346269272328408	0.000454870733946916	0.0361401365834951	Hunk	16	90182901	90296441	+	8402	protein_coding	hormonally upregulated Neu-associated kinase [Source:MGI Symbol;Acc:MGI:1347352]	-	412	324	413	355	368	529	338	306	330	262	359	290	2.26903271887857	1.85987842154461	2.23396804506421	2.16270564348932	2.14240064996639	1.99960870180183	1.95288155641602	1.63104191276181	1.73177726371679	1.35372911806833	1.91028267664882
ENSMUSG00000024187	620.894430942783	526.268632149514	541.677421511937	614.669392508817	628.122784111108	663.864198862452	449.058503926062	516.104226660715	503.605007858542	407.682333146597	483.527962246795	556.784487061945	599.249476681102	486.127086816776	0.302870944408832	0.000455430952983732	0.0361401365834951	Fam234a	17	26430796	26463216	-	4016	protein_coding	family with sequence similarity 234, member A [Source:MGI Symbol;Acc:MGI:2146854]	-	605	484	540	540	577	926	417	515	513	435	486	595	6.97088454853567	5.81264607691443	6.11096276992509	6.88258832344042	7.02777192900083	7.32300457970156	5.04062317227547	5.74301428906737	5.63228252767791	4.70228241780434	5.41038824778384
ENSMUSG00000071713	49.2610457607497	31.5326246535866	59.1832738318598	40.9779595005878	39.189636443674	53.0517826304767	29.0757304700328	23.0493149770805	26.5055267293969	35.6136291024614	29.8474050769626	15.9081282017698	45.5327204701558	26.666622426284	0.781264765057425	0.000463238765358128	0.0365998906264691	Csf2rb	15	78209952	78238047	+	7277	protein_coding	colony stimulating factor 2 receptor, beta, low-affinity (granulocyte-macrophage) [Source:MGI Symbol;Acc:MGI:1339759]	-	48	29	59	36	36	74	27	23	27	38	30	17	0.30522147162454	0.192206400529962	0.368476010809585	0.253222250075001	0.241983456436836	0.322961956977089	0.180116404932783	0.141547379321889	0.163595803874894	0.226696271899429	0.184312481258386
ENSMUSG00000062713	36.9457843205623	27.1832971151608	40.1242534453287	43.254512806176	57.6958536531867	37.9965470191252	33.3832460952228	18.0385943298891	22.5787820287455	7.49760612683397	25.867751066701	14.036583707444	40.5333747265899	20.2337605591394	1.00992713607901	0.000471376591212767	0.0370816251754043	Sim2	16	93885790	93927891	+	4221	protein_coding	single-minded family bHLH transcription factor 2 [Source:MGI Symbol;Acc:MGI:98307]	bHLH	36	25	40	38	53	53	31	18	23	8	26	15	0.394651145879846	0.285658321009185	0.430679520984481	0.460807970229802	0.614180561886436	0.398779239353044	0.356523550146724	0.190978080898375	0.240255453686987	0.0822787700900085	0.275387270623464
ENSMUSG00000039908	372.53665856567	381.653491496858	372.152450705423	402.949935089114	382.098955325821	304.689292134495	269.219726574378	325.696842067441	275.853815220761	278.348627458711	333.296023359416	305.061752575116	369.346797219563	297.91279787597	0.305477479855303	0.000494246684206284	0.0385469989072815	Slc26a11	11	119246383	119271905	+	3610	protein_coding	solute carrier family 26, member 11 [Source:MGI Symbol;Acc:MGI:2444589]	-	363	351	371	354	351	425	250	325	281	297	335	326	4.65292061167633	4.6894524577939	4.6706388763574	5.01935367100421	4.75593011683818	3.73898524515972	3.36182178797543	4.03183296134832	3.43209964920618	3.57159662393795	4.14880928208022
ENSMUSG00000037010	375.615473925717	338.160216112601	402.24564078942	443.927894589701	387.541960387443	368.494814487365	310.141125013683	351.752589432837	315.121262227275	298.967044307505	331.306196354285	248.91541774534	385.997666715374	309.367272513487	0.318970139693674	0.000497493452762703	0.0386344060837771	Apln	X	47114023	47123730	-	3149	protein_coding	apelin [Source:MGI Symbol;Acc:MGI:1353624]	-	366	311	401	390	356	514	288	351	321	319	333	266	5.37817146672429	4.76332211364507	5.78737060565475	6.33933473042902	5.52984409553954	5.18397002357698	4.43978263133985	4.99184196560966	4.49462168354482	4.39775649600772	4.72778195614537
ENSMUSG00000027253	439.244324700018	519.744640841875	464.438233629679	548.649346646759	484.427450484303	534.102406212232	438.289714863087	397.851219386998	443.722151173608	415.179939273431	332.301109856851	419.225966728994	498.434400419144	407.761683547161	0.29027390002603	0.000540858609683164	0.0414703909500525	Lrp4	2	91287856	91344124	+	10504	protein_coding	low density lipoprotein receptor-related protein 4 [Source:MGI Symbol;Acc:MGI:2442252]	-	428	478	463	482	445	745	407	397	452	443	334	448	1.88545110945243	2.19480229811245	2.00325326896647	2.3487893163704	2.07224379484649	2.2525455552159	1.88096873511754	1.6926305129813	1.89733707260908	1.83088964950992	1.42160067061174
ENSMUSG00000022941	8.21017429345828	10.8733188460643	5.01553168066608	9.10621322235285	10.8860101232428	10.036823740901	0	4.00857651775312	1.9633723503257	5.62320459512548	1.98982700513084	0	9.02134531778088	2.26416341138919	1.97862640089857	0.000546691145682894	1	Ripply3	16	94129279	94137794	+	1531	protein_coding	ripply transcriptional repressor 3 [Source:MGI Symbol;Acc:MGI:2181192]	-	8	10	5	8	10	14	0	4	2	6	2	0	0.24179149238099	0.315026459302357	0.148424090306621	0.267464738195193	0.319492273113226	0.290418894671491	0	0.117006818995869	0.0575990838617996	0.170133256964366	0.0584037416118997
ENSMUSG00000024799	427.955335046513	364.256181343155	367.136919024757	382.46095533882	366.858541153281	383.550050098717	347.831886734096	323.692553808565	307.267772825972	298.02984354165	350.209552903028	308.804841563768	382.036330334207	322.639408562846	0.245621241926755	0.000613448988535109	0.0456868648346722	Tm7sf2	19	6112851	6118403	-	4403	protein_coding	transmembrane 7 superfamily member 2 [Source:MGI Symbol;Acc:MGI:1920416]	-	417	335	366	336	337	535	323	323	313	318	352	330	4.3824158842357	3.66959676537109	3.7778262687692	3.90609075526398	3.74383556293322	3.85902080305632	3.56119469401135	3.28533914842746	3.13441446557188	3.13539015895062	3.57420817619261
ENSMUSG00000042417	23.6042510936926	18.4846420383094	17.0528077142647	22.7655330558821	13.0632121478913	17.2059835558303	9.6919101566776	7.01500890606797	5.8901170509771	1.87440153170849	13.9287890359159	10.2934947187923	18.6960716009784	8.11562023335655	1.20751663895437	0.000638296380037478	0.0471727800589327	Ccno	13	113124336	113127311	+	2555	protein_coding	cyclin O [Source:MGI Symbol;Acc:MGI:2145534]	-	23	17	17	20	12	24	9	7	6	2	14	11	0.416546175206057	0.320907775196181	0.302390121206295	0.400673692932329	0.229734326482825	0.298326862337413	0.170998966561756	0.12269687663197	0.103543088914773	0.0339822591536131	0.244975694267996
ENSMUSG00000033088	141.625506562155	177.235097190849	171.53118347878	186.677371058233	146.961136663777	207.905634632949	127.071710943106	116.248719014841	138.417750697962	90.9084742878619	153.216679395075	126.329253366996	171.989321597791	125.365431284307	0.460891880028848	0.000641909597194902	0.0471727800589327	Triobp	15	78831924	78890069	+	12302	protein_coding	TRIO and F-actin binding protein [Source:MGI Symbol;Acc:MGI:1349410]	-	138	163	171	164	135	290	118	116	141	97	154	135	0.519074367249948	0.639048918861006	0.63172777217304	0.682369902505709	0.536776625495099	0.748676667238748	0.465637732154698	0.422287900877711	0.505363836462792	0.342301788218814	0.559668500032679
ENSMUSG00000076609	7.183902506776	51.1045985765023	4.01242534453287	6.82965991676464	45.7212425176196	199.302642855034	0	4.00857651775312	10.7985479267913	5.62320459512548	5.96948101539253	4.67886123581466	52.3590786195383	5.17977854847952	3.33781952553209	0.000643784363560164	0.0471727800589327	Igkc	6	70703419	70703950	+	532	IG_C_gene	immunoglobulin kappa constant [Source:MGI Symbol;Acc:MGI:96495]	-	7	47	4	6	42	278	0	4	11	6	6	5	0.608853248084368	4.26096972406385	0.341710198886371	0.57728643915908	3.86165265897117	16.5960672814568	0	0.336724511057662	0.911678732440382	0.489612812805347	0.504226288014014
ENSMUSG00000064215	660.919030623392	802.450930839547	640.984948789125	736.464994357787	957.968890845364	688.239342233211	615.974734402176	576.232874427012	467.282619377516	661.663740693098	553.171907426374	603.573099420091	747.838022948071	579.649829291045	0.366519333875719	0.000651427809678583	0.0475411492268241	Ifi27	12	103400470	103406498	+	1467	protein_coding	interferon, alpha-inducible protein 27 [Source:MGI Symbol;Acc:MGI:1277180]	-	644	738	639	647	880	960	572	575	476	706	556	645	20.3133697165926	24.2632219348076	19.7961313379387	22.5749036019441	29.3418915964545	20.7832347177121	18.9281337325868	17.5535153259268	14.3066387044273	20.8923716867968	16.9445696641946
ENSMUSG00000022510	81.0754711479006	44.5806072688638	37.114934436929	61.4669392508817	68.5818637764294	55.2025305749555	35.5370039078179	29.0621797537102	32.395643780374	43.1112352292953	35.8168860923552	38.3666621336802	58.0037244093267	35.7149351495388	0.695725357578659	0.00066812281795905	0.0485645113918074	Trp63	16	25502513	25710852	+	8391	protein_coding	transformation related protein 63 [Source:MGI Symbol;Acc:MGI:1330810]	P53	79	41	37	54	63	77	33	29	33	46	36	41	0.435651877189673	0.235663518971138	0.200399939068029	0.329406205540898	0.367250485265045	0.291439912117899	0.190915900179484	0.154778505440281	0.173404749967209	0.237989209767855	0.191811501768649
ENSMUSG00000006143	4.10508714672914	9.7859869614579	8.02485068906573	6.82965991676464	9.79740911091849	7.88607579642221	5.38439453148755	0	0.981686175162849	2.81160229756274	0.994913502565421	0.935772247162932	7.73817827022635	1.85139479232358	2.0879446758836	0.000677384076689617	1	Upk3bl	5	136083346	136093180	+	1303	protein_coding	uroplakin 3B-like [Source:MGI Symbol;Acc:MGI:1916915]	-	4	9	8	6	9	11	5	0	1	3	1	1	0.142050182208479	0.333135040884664	0.279032733396085	0.235699451751827	0.337857561874684	0.268114494307783	0.186280531920051	0	0.033838909206606	0.0999516563363179	0.0343116379155098
ENSMUSG00000067203	82.1017429345828	65.239913076386	64.1988055125259	69.4348758204405	67.4932627641052	69.540850204814	50.613308595983	55.1179271191055	48.1026225829796	56.2320459512548	41.7863671077477	44.9170678638207	69.6682417188091	49.4615565368152	0.494681585619477	0.000682735929050907	0.0492328464393376	H2-K2	17	34193608	34197811	-	1951	transcribed_unprocessed_pseudogene	histocompatibility 2, K region locus 2 [Source:MGI Symbol;Acc:MGI:95906]	-	80	60	64	61	62	97	47	55	49	60	42	48	1.89740017855098	1.48325630709966	1.49084429160471	1.60038437754916	1.55442570725031	1.57901584502376	1.16945218404058	1.26250117805576	1.10738740959209	1.33507953056097	0.96244935754187
ENSMUSG00000064043	1014.98279702878	1017.74264399162	970.003827040821	975.503091444549	943.817077685148	956.365919311566	922.885222696967	879.882545646811	917.876573777264	736.639801961437	825.7782071293	796.342182335655	979.735892750414	846.567422257906	0.211309354523707	0.000690433443493862	0.0493958918707499	Trerf1	17	47451801	47672883	+	9069	protein_coding	transcriptional regulating factor 1 [Source:MGI Symbol;Acc:MGI:2442086]	-	989	936	967	857	867	1334	857	878	935	786	830	851	5.04618431348698	4.97781405451125	4.84592462112416	4.83696737029375	4.67622334334783	4.67163013096339	4.58736504266611	4.3357225773787	4.54582779589305	3.76249819715848	4.09170727635292
ENSMUSG00000054958	102.627178668229	104.383860922218	120.372760335986	110.412835321028	132.809323503562	125.460296761262	90.4578281289909	80.1715303550625	101.113676041773	89.9712735220076	90.5371287334533	63.6325128070794	116.011042585381	85.9806582647279	0.436612543519216	0.000705012330416526	0.0501981478894275	Nt5c1a	4	123095297	123110068	+	1220	protein_coding	5'-nucleotidase, cytosolic IA [Source:MGI Symbol;Acc:MGI:2155700]	-	100	96	120	97	122	175	84	80	103	96	91	68	3.79285629954197	3.7951908920019	4.47024161821843	4.06971166753622	4.89142670136349	4.55564884981611	3.34242242290384	2.93667934233895	3.72252964402408	3.41605267426157	3.33478183816044
ENSMUSG00000072647	246.305228803749	229.427027651957	265.823179075302	217.410840683674	223.163207526477	264.541997170891	226.144570322477	200.428825887656	202.227352083547	186.502952404995	166.150554928425	183.411360443935	241.111913485342	194.144269345173	0.318579558716888	0.000714335155432343	0.0502199903016334	Adam1a	5	121656639	121660134	-	3496	protein_coding	a disintegrin and metallopeptidase domain 1a [Source:MGI Symbol;Acc:MGI:2429504]	-	240	211	265	191	205	369	210	200	206	199	167	196	3.17662564217931	2.91094000112965	3.44495879855553	2.79649264186844	2.86825650394598	3.35217718079473	2.91601498565695	2.56203432326482	2.59810421379255	2.47112553709365	2.13565409669704
ENSMUSG00000037679	1055.00739670939	811.149585916399	1123.4790964692	1018.75760425072	808.830552156938	1276.11044705741	717.201351594142	857.835374799169	919.83994612759	458.291174502726	642.714122657262	659.719434249867	1015.55578042668	709.266900655126	0.518850206261998	0.000715073174103386	0.0502199903016334	Inf2	12	112555218	112581991	+	4871	protein_coding	inverted formin, FH2 and WH2 domain containing [Source:MGI Symbol;Acc:MGI:1917685]	-	1028	746	1120	895	743	1780	666	856	937	489	646	705	9.76565111195556	7.38657174824806	10.4498360143941	9.40495329984275	7.46115795342449	11.6057682989831	6.6373998373704	7.87013182814466	8.48168681550944	4.35816718078715	5.92925671848191
ENSMUSG00000070327	417.69261717969	461.028719073128	387.199045747422	331.238505963085	420.199990757171	408.642109450969	323.063671889253	371.795472021602	347.516906007649	302.715847370921	231.814846097743	299.447119092138	404.333498028577	312.725643746551	0.371348565662295	0.000715770277796777	0.0502199903016334	Rnf213	11	119283926	119378244	+	16888	protein_coding	ring finger protein 213 [Source:MGI Symbol;Acc:MGI:1289196]	-	407	424	386	291	386	570	300	371	354	323	233	320	1.11517341720427	1.21090440488731	1.03876824907796	0.881995778255719	1.11800728726096	1.07193551132237	0.862352675598624	0.983834530383598	0.924242239368633	0.830304627558223	0.616827271406374
ENSMUSG00000015224	914.408161933916	886.175485954243	820.540982956971	883.302682568226	988.449719190443	875.354413402866	783.967843784588	707.513755383426	673.436716161715	822.862272420028	722.307202862496	845.938111435291	894.705241001111	759.337650341257	0.23579501457021	0.00073512541078189	0.051379611402802	Cyp2j9	4	96456666	96479815	-	3337	protein_coding	cytochrome P450, family 2, subfamily j, polypeptide 9 [Source:MGI Symbol;Acc:MGI:1921769]	-	891	815	818	776	908	1221	728	706	686	878	726	904	12.3551413087447	11.7794123461614	11.1405512069655	11.9030224378644	13.3096057681692	11.6206783503798	10.5905143596553	9.47490504623683	9.06418331003848	11.42224485117	9.72671699491702
ENSMUSG00000017830	51.3135893341143	38.0566159612252	36.1118281007958	46.6693427645583	46.8098435299439	49.4672027230121	25.8450937511403	35.0750445303398	26.5055267293969	21.5556176146477	34.8219725897898	28.073167414888	44.7380704022749	28.6460704383671	0.648589465062462	0.000748274570165951	0.0519932512551159	Dhx58	11	100585710	100595097	-	3272	protein_coding	DEXH (Asp-Glu-X-His) box polypeptide 58 [Source:MGI Symbol;Acc:MGI:1931560]	-	50	35	36	41	43	69	24	35	27	23	35	30	0.707103405476956	0.515913594795745	0.500033139446193	0.641390169668798	0.642821968699969	0.66974243831212	0.356073642677495	0.479050305309723	0.363840667725429	0.305160064052884	0.478234183110276
ENSMUSG00000040365	1064.24384278953	1011.21865268398	1034.20263255335	1010.78966768117	906.804643266123	999.380878201142	945.499679729214	872.867536740743	894.316105573356	744.137408088271	823.788380124169	902.084446265067	1004.44005286255	863.782259420137	0.218383679991653	0.00074962754946293	0.0519932512551159	Trim41	11	48697231	48708180	-	3511	protein_coding	tripartite motif-containing 41 [Source:MGI Symbol;Acc:MGI:2384814]	-	1037	930	1031	888	833	1394	878	871	911	794	828	964	13.6670299595629	12.7753951452143	13.3455789239236	12.9459484687067	11.6051223077066	12.6096771549095	12.1396332699871	11.1099907531907	11.4405872720721	9.81754338894337	10.5435138595377
ENSMUSG00000087437	119.047527255145	98.9472014991854	94.2919955965224	129.763538418528	105.594298195455	97.5005734830383	60.3052187526606	97.2079805555133	89.3334419398193	74.9760612683397	74.6185126924066	62.6967405599164	107.524189074646	76.5229926281093	0.486184471621778	0.000755715498109832	0.0520184167865601	Gm13112	4	154948963	154956460	-	1297	lncRNA	predicted gene 13112 [Source:MGI Symbol;Acc:MGI:3701127]	-	116	91	94	114	97	136	56	97	91	80	75	67	4.13851213192891	3.38394767436111	3.2938017783172	4.49900642021587	3.65819884373368	3.33020489992946	2.09599350087005	3.34933147043554	3.09358595324201	2.67770769892002	2.58527742119753
ENSMUSG00000028037	21.551707520328	39.1439478458316	28.0869774117301	17.0741497919116	17.4176161971884	36.5627150561393	9.6919101566776	18.0385943298891	12.761920277117	18.7440153170849	8.95422152308879	6.55040573014052	26.6395189705215	12.4568445556663	1.10535343647825	0.000766147251408363	0.0525374635946897	Ifi44	3	151436559	151455597	-	6129	protein_coding	interferon-induced protein 44 [Source:MGI Symbol;Acc:MGI:2443016]	-	21	36	28	15	16	51	9	18	13	20	9	7	0.15854622025496	0.283292516412281	0.207624209602357	0.125271816622871	0.127692653323243	0.264272868037721	0.0712844443735172	0.131525286257471	0.0935221541932939	0.141662052761432	0.0656506082289416
ENSMUSG00000068245	18.4728921602811	25.008633345948	15.0465950419983	13.6593198335293	18.5062172095127	33.6950511301676	9.6919101566776	4.00857651775312	11.7802341019542	11.246409190251	4.97456751282711	13.100811460281	20.7314514535728	9.13375148995734	1.19483773057777	0.000778147409634699	0.0531338075540042	Phf11d	14	59584856	59602919	-	4498	protein_coding	PHD finger protein 11D [Source:MGI Symbol;Acc:MGI:1277133]	-	18	23	15	12	17	47	9	4	12	12	5	14	0.185173686834019	0.246621314171051	0.151558881008962	0.136556863331539	0.184869395116006	0.331856577588078	0.097132583273741	0.0398260204274513	0.117631210394507	0.115817704051776	0.049697714766462
ENSMUSG00000029311	888.751367266859	872.040171454359	741.295582402447	843.462999720433	936.196870598878	901.880304718104	619.205371121069	637.363666322747	665.583226760412	781.625438722441	609.881977072603	856.231606154083	863.937882693513	694.981881025559	0.313305896805037	0.000787348809543992	0.0532448685294895	Hsd17b11	5	104137628	104169785	-	3265	protein_coding	hydroxysteroid (17-beta) dehydrogenase 11 [Source:MGI Symbol;Acc:MGI:2149821]	-	866	802	739	741	860	1258	575	636	678	834	613	915	12.2732880171273	11.8471368567201	10.2865759013613	11.6168066234701	12.8840029499926	12.2368455545723	8.54922092053905	8.72369155937075	9.15603152098889	11.0890928886156	8.39388770505248
ENSMUSG00000031503	3422.61640858542	2825.97556809212	3291.19188885308	3255.47122699114	2332.87196941093	2973.05057525117	2210.83239462879	1951.17462001633	2200.94040471511	702.900574390685	1739.10880248436	1440.15348838375	3016.86293953064	1707.51838076984	0.821258930424041	0.000798604176159231	0.0537490188487613	Col4a2	8	11362805	11499287	+	6619	protein_coding	collagen, type IV, alpha 2 [Source:MGI Symbol;Acc:MGI:88455]	-	3335	2599	3281	2860	2143	4147	2053	1947	2242	750	1748	1539	23.3146916844635	18.9380876022023	22.5280411872854	22.1169578211543	15.836723706031	19.8981947655698	15.056999952788	13.1734625869304	14.9349577393711	4.91905908015645	11.8068735803646
ENSMUSG00000037773	458.743488646982	434.932753842573	469.453765310345	445.066171242495	422.377192781819	442.337160581137	374.753859391534	393.842642869244	381.875922138348	353.324688727051	422.838238590304	384.602393583965	445.485088734225	385.206290883408	0.210401836871512	0.000839628310158162	0.055889104953092	Pced1a	2	130259167	130266621	-	5072	protein_coding	PC-esterase domain containing 1A [Source:MGI Symbol;Acc:MGI:2442177]	-	447	400	468	391	388	617	348	393	389	377	425	411	4.07806832490579	3.80367120813807	4.19349558743755	3.94592885062955	3.74186427470235	3.86347354124671	3.33074879794777	3.47008151980933	3.38166924148753	3.22682387577194	3.74623960699161
ENSMUSG00000029119	879.514921186719	899.22346856952	812.516132267906	853.707489595579	811.007754181586	857.431513865542	724.739503938225	701.500890606797	750.98992399958	582.938876361341	755.139348447155	805.699904807284	852.233546611142	720.168074693397	0.243089694164098	0.000875924979901781	0.0578811226719097	Man2b2	5	36964265	36987997	-	3528	protein_coding	mannosidase 2, alpha B2 [Source:MGI Symbol;Acc:MGI:1195262]	-	857	827	810	750	745	1196	673	700	765	622	759	861	11.2403145561879	11.3057442205699	10.4343650017088	10.8813912143081	10.3291181760652	10.7665020242042	9.26037062192738	8.88578570846607	9.56078670708582	7.6537621980603	9.61831653366415
ENSMUSG00000031995	15.3940768002343	28.2706289997673	9.02795702519895	15.9358731391175	15.2404141725399	24.3751433707596	7.53815234408258	10.0214412943828	3.9267447006514	8.43480689268821	6.96439451795795	10.2934947187923	18.0406822512696	7.86317241142587	1.20395017148245	0.000898765292459027	0.0585219706008478	St14	9	31000698	31043149	-	7637	protein_coding	suppression of tumorigenicity 14 (colon carcinoma) [Source:MGI Symbol;Acc:MGI:1338881]	-	15	26	9	14	14	34	7	10	4	9	7	11	0.0908855182422653	0.164199859093749	0.0535586104579005	0.0938332983906601	0.0896686838013472	0.141393078277089	0.0444956064329654	0.0586412989009677	0.0230939367270958	0.0511602755818603	0.0409789772721441
ENSMUSG00000020277	2903.32288452419	2723.76637093911	2812.71016651754	2832.03231215174	2785.72999053782	2992.40730675148	2620.04637902184	2521.39462966672	2589.6881300796	2001.86083586467	2508.17693996743	2488.21840520624	2841.66150523698	2454.89755330108	0.211617314947468	0.000898841674963395	0.0585219706008478	Pfkl	10	77822781	77845917	-	6675	protein_coding	phosphofructokinase, liver, B-type [Source:MGI Symbol;Acc:MGI:97547]	-	2829	2505	2804	2488	2559	4174	2433	2516	2638	2136	2521	2659	19.6113683522294	18.1000045022581	19.0913360136467	19.0787906979771	18.7523010169126	19.8597235098483	17.6942728393232	16.8805168069218	17.4254616270555	13.891947541997	16.8852479188098
ENSMUSG00000037469	45.1559586140206	47.842602922683	38.1180407730622	48.9458960701466	53.3414496038896	41.5811269265898	40.9213984393054	28.0600356242719	27.4872129045598	10.3092084243967	29.8474050769626	23.3943061790733	45.8308458183986	26.6699277747616	0.785952045981105	0.000901155030826296	0.0585219706008478	Acp7	7	28306701	28330757	-	2651	protein_coding	acid phosphatase 7, tartrate resistant [Source:MGI Symbol;Acc:MGI:2142121]	-	44	44	38	43	49	58	38	28	28	11	30	25	0.768014055674888	0.800507069198187	0.651453544010456	0.830253022897216	0.904111310323692	0.694848763513473	0.695850189173096	0.473014741297145	0.46570304168005	0.18013417455909	0.505938108682488
ENSMUSG00000022066	160.098398722437	31.5326246535866	314.97538954583	15.9358731391175	32.6580303697283	17.9228995373232	23.6913359385452	15.0321619415742	14.7252926274427	15.9324130195222	15.9186160410467	23.3943061790733	95.5205359946704	18.1156876245341	2.39875928433628	0.000901725278903664	0.0585219706008478	Entpd4b	14	69792873	69822969	+	8074	protein_coding	ectonucleoside triphosphate diphosphohydrolase 4B [Source:MGI Symbol;Acc:MGI:5435040]	-	156	29	314	14	30	25	22	15	15	17	16	25	0.894050546109521	0.1732333386991	1.76746362718512	0.0887546321289907	0.181747338420739	0.0983384337162612	0.132274404954674	0.0832010650928951	0.0819149715683817	0.0914057113163974	0.0885966097674694
ENSMUSG00000089832	476.19010902058	505.609326341991	493.528317377543	440.513064631319	464.832632262466	464.561556007418	416.752136737137	393.842642869244	436.850347947468	265.227816736752	357.173947420986	381.795076842476	474.205834273553	375.273661425677	0.338519551651042	0.000919445073219678	0.0594596294325551	Shkbp1	7	27041558	27055444	-	4230	protein_coding	Sh3kbp1 binding protein 1 [Source:MGI Symbol;Acc:MGI:2385803]	-	464	465	492	387	427	648	387	393	445	283	359	408	5.07579218450288	5.30193999466282	5.28608713341101	4.68298034829898	4.93768132738111	4.86526680811972	4.44132422253129	4.16081642280684	4.63853047749701	2.90441870152568	3.79437235205754
ENSMUSG00000045502	13.3415332268697	11.9606507306708	10.0310633613322	7.96793656955874	4.35440404929711	5.0184118704505	1.07687890629751	3.00643238831484	3.9267447006514	3.74880306341698	1.98982700513084	0.935772247162932	8.77899996802983	2.44740971849575	1.82373505098276	0.00094074709259758	1	Hcar2	5	124001633	124003562	-	1930	protein_coding	hydroxycarboxylic acid receptor 2 [Source:MGI Symbol;Acc:MGI:1933383]	-	13	11	10	7	4	7	1	3	4	4	2	1	0.311682388138526	0.274889150316631	0.235479048973509	0.185648937774474	0.101376719199243	0.115189463145609	0.0251526977297229	0.0696129947730606	0.0913825879714147	0.0899737535103435	0.0463296002113049
ENSMUSG00000039648	383.825648219175	376.216832073826	410.270491478486	406.364765047496	400.605172535334	409.359025432462	333.832460952228	323.692553808565	332.791613380206	248.358202951375	353.194293410725	365.886948640706	397.773655797796	326.292678857301	0.28694155079219	0.000946610181330405	0.0605697190673807	Kyat1	2	30075136	30095859	-	2923	protein_coding	kynurenine aminotransferase 1 [Source:MGI Symbol;Acc:MGI:1917516]	-	374	346	409	357	368	571	310	323	339	265	355	391	5.92064479081426	5.70912439891892	6.35922329415734	6.25159936542645	6.15821083168581	6.20410752506505	5.14842937108902	4.94880200839073	5.11365770031282	3.93577456661522	5.42981963475463
ENSMUSG00000023341	35.91951253388	73.9385681532374	30.0931900839965	37.5631295422055	42.4554394806468	50.9010346859979	26.9219726574378	24.0514591065187	24.5421543790712	37.4880306341698	15.9186160410467	11.2292669659552	45.1451457466607	23.3585832973666	0.95206379051669	0.000966535733381759	0.0616276749018012	Mx2	16	97336508	97362100	+	3612	protein_coding	MX dynamin-like GTPase 2 [Source:MGI Symbol;Acc:MGI:97244]	-	35	68	30	33	39	71	25	24	25	40	16	12	0.44838029897686	0.907994867803149	0.37747056853727	0.467646766605611	0.528144079050875	0.624284612199132	0.335996031411719	0.29757049814398	0.305177870267217	0.480756767095689	0.198042366351757
ENSMUSG00000049410	4.10508714672914	2.17466376921287	1.00310633613322	2.27655330558821	5.44300506162138	3.58457990746464	0	0	0	0	0	0.935772247162932	3.09783258779158	0.155962041193822	3.61528350754208	0.000969729839068955	1	Zfp683	4	133781149	133786307	+	1471	protein_coding	zinc finger protein 683 [Source:MGI Symbol;Acc:MGI:3650254]	zf-C2H2	4	2	1	2	5	5	0	0	0	0	0	1	0.125826911908666	0.0655751881974042	0.0308956196137915	0.0695935612129233	0.166261954499099	0.107951667413337	0	0	0	0	0
ENSMUSG00000120203	9.23644608014057	2.17466376921287	6.0186380167993	3.41482995838232	1.08860101232428	3.58457990746464	0	0	0	1.87440153170849	0	0	4.25295979072066	0.312400255284749	3.59180804616747	0.000974491942073254	1	ENSMUSG00000120203	19	32734084	32734782	-	699	lncRNA	novel transcript	-	9	2	6	3	1	5	0	0	0	2	0	0	0.59578772773921	0.137998715076368	0.390106922333797	0.219682679279421	0.0699774921511228	0.227177257174562	0	0	0	0.124212692614423	0
ENSMUSG00000029636	3228.65104090247	3093.4592117053	3061.48053787858	3336.28886933952	3595.64914370709	3071.26806471571	2864.49789075138	2889.18152517056	2941.1317807879	2899.69916955304	2771.82901814726	3006.6362301345	3231.13281137478	2895.49593575744	0.15758113087285	0.00101437323615777	0.0640041334981217	Wasf3	5	146321795	146410425	+	5366	protein_coding	WASP family, member 3 [Source:MGI Symbol;Acc:MGI:2658986]	-	3146	2845	3052	2931	3303	4284	2660	2883	2996	3094	2786	3213	27.1290302280992	25.5713599264066	25.8489819402087	27.9586944430749	30.1088005862907	25.3554204787678	24.0642787187573	24.0613696972491	24.6179514897201	25.0312649639739	23.2122003116085
ENSMUSG00000050520	8.21017429345828	6.5239913076386	11.0341696974654	10.244489875147	4.35440404929711	11.4706557038869	1.07687890629751	4.00857651775312	0.981686175162849	1.87440153170849	2.98474050769626	4.67886123581466	8.63964748781553	2.60085747907215	1.73542182035173	0.00103762344475396	1	Cldn8	16	88357716	88360071	-	2356	protein_coding	claudin 8 [Source:MGI Symbol;Acc:MGI:1859286]	-	8	6	11	9	4	16	1	4	1	2	3	5	0.157123418860482	0.122828228147345	0.212191010598795	0.19553250358614	0.0830462937413156	0.215683399341282	0.0206047141843655	0.0760345670130204	0.018714812689392	0.0368525773079293	0.0569287744531951
ENSMUSG00000103916	6.15763072009371	5.43665942303216	20.0621267226643	13.6593198335293	8.70880809859421	11.4706557038869	1.07687890629751	2.00428825887656	5.8901170509771	2.81160229756274	2.98474050769626	5.61463348297759	10.9158667503001	3.39704341739796	1.67417935674728	0.00104377121417658	1	Gm38071	16	77213512	77216889	+	3378	TEC	predicted gene, 38071 [Source:MGI Symbol;Acc:MGI:5611299]	-	6	5	20	12	8	16	1	2	6	3	3	6	0.0821897812689378	0.071389210952029	0.269079079052027	0.181833265620267	0.115841958587649	0.150429274377756	0.0143708426934178	0.0265153108174476	0.0783163387144007	0.0385544725299651	0.039705207996367
ENSMUSG00000022040	202.17554197641	213.117049382861	208.646117915709	186.677371058233	232.960616637395	214.357878466386	160.454957038329	154.330195933495	171.795080653499	177.130944746453	195.997960005388	166.567459995002	209.655762572832	171.046099728694	0.29412365208005	0.00105482285290122	0.0660973823548998	Ephx2	14	66321823	66361949	-	2484	protein_coding	epoxide hydrolase 2, cytoplasmic [Source:MGI Symbol;Acc:MGI:99500]	-	197	196	208	164	214	299	149	154	175	189	197	178	3.66978696872752	3.80563123194903	3.80558411513388	3.37943419509873	4.21403105511991	3.8228883998986	2.91190067879888	2.77648608513809	3.1063274041209	3.3031125269694	3.54568786158217
ENSMUSG00000037936	614.736800222689	670.883772802169	641.988055125259	647.679415439846	587.84454665511	547.723809860597	531.97817971097	561.200712485437	566.432923068964	440.484359951496	530.28889686737	481.92270728891	618.476066684278	518.717963228858	0.252532997213535	0.00111096491175747	0.0689025746636748	Scarb1	5	125354151	125418158	-	8500	protein_coding	scavenger receptor class B, member 1 [Source:MGI Symbol;Acc:MGI:893578]	-	599	617	640	569	540	764	494	560	577	470	533	515	3.26087473715209	3.50097057848714	3.42192613284799	3.42645536127386	3.10749461027798	2.85460785205822	2.82130412582028	2.95049900983231	2.99307540561315	2.40044681791861	2.80345861419807
ENSMUSG00000038058	165.229757655848	167.449110229391	171.53118347878	192.368754322204	145.872535651453	215.791710429371	150.763046881652	141.302322250798	138.417750697962	129.333705687886	122.374360815547	145.980470557417	176.373841961175	138.028609481877	0.3606892887401	0.00114254570469075	0.0701430423839198	Nod1	6	54900934	54949597	-	5079	protein_coding	nucleotide-binding oligomerization domain containing 1 [Source:MGI Symbol;Acc:MGI:1341839]	-	161	154	171	169	134	301	140	141	141	138	123	156	1.46681006961219	1.46239512533085	1.53012700399148	1.70317874817597	1.2905122622223	1.8821763233814	1.33810965279999	1.243275202966	1.22405708134776	1.17954368526998	1.08271153712952
ENSMUSG00000025207	2521.54977987838	2432.36142586459	2621.1168563161	2567.9521287035	2547.32636883881	2295.56497274036	2431.59257041978	2137.57342809185	2033.07206876226	1596.05290424978	2245.51977529016	1884.64530578615	2497.64525539029	2054.74267543333	0.281728150596403	0.00116234579273146	0.0711183425774954	Sema4g	19	44977540	44991836	+	8661	protein_coding	sema domain, immunoglobulin domain (Ig), transmembrane domain (TM) and short cytoplasmic domain, (semaphorin) 4G [Source:MGI Symbol;Acc:MGI:1347047]	-	2457	2237	2613	2256	2340	3202	2258	2133	2071	1703	2257	2014	13.1269350792392	12.457192287984	13.7113732489068	13.3328438976872	13.215492992946	11.7415467648907	12.6560382801372	11.0293314648929	10.543209375343	8.53610533715108	11.650629362455
ENSMUSG00000048537	4274.42199153172	3502.29600031732	4868.0750492545	4422.2047961051	3644.63618926168	4768.20819290947	3405.09110171273	3662.83679309692	3365.22020845825	1559.50207438147	2984.74050769626	2868.14193755439	4246.64036989663	2974.25543715	0.51397322666619	0.00120164824227397	0.0725460194637958	Phldb1	9	44597601	44646495	-	7179	protein_coding	pleckstrin homology like domain, family B, member 1 [Source:MGI Symbol;Acc:MGI:2143230]	-	4165	3221	4853	3885	3348	6651	3162	3655	3428	1664	3000	3065	26.8458569645669	21.6395883146279	30.7224552390318	27.6999386679382	22.8116681935715	29.423546463021	21.3815799313652	22.800785024766	21.0541460273854	10.0624219554791	18.6828517358584
ENSMUSG00000115518	86.206830081312	84.8118869993018	111.344803310787	106.998005362646	89.2652830105907	86.0299177791514	51.6901875022805	76.1629538373094	73.6264631372137	61.8552505463802	73.6235991898412	29.0089396620509	94.1094544239648	60.994565645846	0.625388926499221	0.00121365491114947	0.0730282683622784	Gm10791	16	84769102	84776339	+	1651	lncRNA	predicted gene 10791 [Source:MGI Symbol;Acc:MGI:3641949]	-	84	78	111	94	82	120	48	76	75	66	74	31	2.35428172972175	2.27860870484366	3.05552251130193	2.91428833529853	2.42941847069537	2.30837411651148	1.4113542808489	2.06154534086665	2.00297238171748	1.73544165992543	2.00387447067794
ENSMUSG00000060284	57.471220054208	40.231279730438	60.186380167993	54.6372793341171	42.4554394806468	53.7686986119696	26.9219726574378	34.0729004009016	38.2857608313511	13.1208107219594	19.8982700513084	44.9170678638207	51.4583828965621	29.5361304211298	0.802231025604396	0.00124089162540817	0.0744207347092978	Sp7	15	102265041	102275617	-	3398	protein_coding	Sp7 transcription factor 7 [Source:MGI Symbol;Acc:MGI:2153568]	zf-C2H2	56	37	60	48	39	75	25	34	39	14	20	48	0.762589589125095	0.525170801650988	0.802485987967404	0.72305211449707	0.56140565436485	0.700986916267004	0.357156464231645	0.448107192172674	0.506059990921747	0.178861890807054	0.263143403201349
ENSMUSG00000090326	15.3940768002343	9.7859869614579	10.0310633613322	13.6593198335293	20.6834192341613	10.7537397223939	3.23063671889253	5.01072064719141	6.87180322613994	3.74880306341698	6.96439451795795	7.48617797730346	13.3846009855181	5.55208935848371	1.25322221775426	0.0012610565412596	0.0744648587177165	Dthd1	5	62969017	63045651	+	2877	protein_coding	death domain containing 1 [Source:MGI Symbol;Acc:MGI:4937018]	-	15	9	10	12	19	15	3	5	7	4	7	8	0.241255718740417	0.150877635826457	0.157968218463286	0.213497661197519	0.323034783892618	0.165585925719519	0.0506201320316634	0.0778316996361992	0.107280045489556	0.0603577838981449	0.108778745021677
ENSMUSG00000029009	890.803910840224	837.245551146953	852.640385713234	866.228532776315	751.134698503751	836.640950402247	748.43083987677	727.556637972192	709.75910464274	663.538142224806	818.813812611342	714.92999683248	839.115671563787	730.504755693388	0.200621602840775	0.00127061163946789	0.0744648587177165	Mthfr	4	148123534	148144008	+	7315	protein_coding	methylenetetrahydrofolate reductase [Source:MGI Symbol;Acc:MGI:106639]	-	868	770	850	761	690	1167	695	726	723	708	823	764	5.49074929181539	5.07690009675692	5.28097580097119	5.32503006303103	4.61392265747205	5.06673918049971	4.61224485300941	4.44476354596113	4.3579750317646	4.20176813898407	5.03003921255192
ENSMUSG00000069793	20.5254357336457	22.8339695767351	14.043488705865	18.2124264447057	16.3290151848642	17.2059835558303	15.0763046881652	9.01929716494453	6.87180322613994	9.37200765854246	6.96439451795795	7.48617797730346	18.191719866941	9.13166420550892	1.00044689838625	0.0012781201228379	0.0744648587177165	Slfn9	11	82869216	82882656	-	5965	protein_coding	schlafen 9 [Source:MGI Symbol;Acc:MGI:2445121]	-	20	21	14	16	15	24	14	9	7	10	7	8	0.155147851984617	0.169797413127076	0.106666285050532	0.137297070972956	0.123003186119786	0.127782922593812	0.113935606480656	0.0675707023865919	0.0517426137256417	0.0727784343147372	0.052465456735518
ENSMUSG00000041920	267.856936324077	254.435660997905	171.53118347878	216.27256403088	271.061652068745	347.70425102407	175.531261726494	154.330195933495	251.311660841689	157.449728663513	153.216679395075	167.503232242165	254.810374654076	176.557126467072	0.532328519730574	0.00127819731615101	0.0744648587177165	Slc16a6	11	109341681	109364424	-	4883	protein_coding	solute carrier family 16 (monocarboxylic acid transporters), member 6 [Source:MGI Symbol;Acc:MGI:2144585]	-	261	234	171	190	249	485	163	154	256	168	154	179	2.4733182529186	2.3112735849049	1.59154516757582	1.99167565261109	2.49429704820706	3.15447461974336	1.62047658791594	1.41240864949478	2.31160705841268	1.49360484528946	1.41000243444645
ENSMUSG00000021806	53.3661329074788	68.5019087302053	71.2205498654584	67.1583225148522	59.8730556778352	71.6915981492928	49.5364296896855	52.1114947307906	52.029367283631	37.4880306341698	49.7456751282711	34.6235731450285	65.3019279741871	45.9224284352628	0.515849041596889	0.00127850736957559	0.0744648587177165	Nid2	14	19801333	19861855	+	5174	protein_coding	nidogen 2 [Source:MGI Symbol;Acc:MGI:1298229]	-	52	63	71	59	55	100	46	52	53	40	50	37	0.465053737230271	0.587268014671245	0.623650832640897	0.583683376894898	0.519962250821399	0.613826450579894	0.431591902675841	0.450094070056975	0.451658529358137	0.335619142394594	0.432045460030047
ENSMUSG00000084350	8.21017429345828	18.4846420383094	21.0652330587976	19.3507030974998	19.594818221837	17.2059835558303	8.61503125038009	7.01500890606797	7.85348940130279	8.43480689268821	11.9389620307851	5.61463348297759	17.318592377622	8.24532199403362	1.07160387737846	0.00128463775734976	0.0745828668580186	Znf41-ps	4	145551807	145556512	+	2413	unprocessed_pseudogene	ZNF41, pseudogene [Source:MGI Symbol;Acc:MGI:1917255]	-	8	17	21	17	18	24	8	7	8	9	12	6	0.153411842037006	0.339792526160896	0.395522828632256	0.360614626036381	0.364880566202001	0.315882773838413	0.160943909219611	0.129917331037995	0.14618184399903	0.161919197935627	0.222336001014053
ENSMUSG00000034156	8811.5695604541	8493.14935066085	8775.17422849338	8700.98673395815	8061.09049626127	8088.96301918471	7502.61534017476	7470.98448496239	6773.63460862366	3862.20435608535	7115.62137034789	5552.87251466484	8488.48889816874	6379.65544580981	0.41208493987276	0.00131235760694982	0.0757084521698162	Tspoap1	11	87651367	87676754	+	9499	protein_coding	TSPO associated protein 1 [Source:MGI Symbol;Acc:MGI:2450877]	-	8586	7811	8748	7644	7405	11283	6967	7455	6900	4121	7152	5934	41.8253145691106	39.6598413759132	41.8543371977166	41.1902595321583	38.1313977509176	37.7240857752965	35.6049027276714	35.1476369703482	32.0281588592307	18.8337969196	33.6616565097756
ENSMUSG00000106028	91.3381890147234	59.8032536533538	70.2174435293252	59.1903859452935	77.2906718750237	68.1070182418282	41.9982773456029	41.0879093069695	56.9377981594453	21.5556176146477	50.7405886308365	57.0821070769389	70.9911603765913	44.9003830224068	0.661795218549136	0.00135130168569679	0.0772085121508928	Gm8493	5	109699758	109702022	-	489	unprocessed_pseudogene	predicted gene 8493 [Source:MGI Symbol;Acc:MGI:3779800]	-	89	55	70	52	71	95	39	41	58	23	51	61	8.42184738250034	5.42470409111553	6.50577086223336	5.44309885920136	7.10207148868727	6.17002280682077	3.87166371802913	3.75492588711131	5.22973767766879	2.04188901754813	4.6628042421255
ENSMUSG00000105504	73.8915686411246	111.995184114463	53.1646358150605	84.2324723067638	108.860101232428	83.1622538531797	61.3820976589581	56.1200712485437	66.7546599110737	63.7296520780887	46.7609346205748	36.4951176393543	85.8843693271698	55.2070888594322	0.636124272112356	0.00135562360319051	0.0772085121508928	Gbp5	3	142199739	142228105	+	6637	protein_coding	guanylate binding protein 5 [Source:MGI Symbol;Acc:MGI:2429943]	-	72	103	53	74	100	116	57	56	68	68	47	39	0.501980559517502	0.748492804682334	0.362922282951639	0.570704950449868	0.736993626843979	0.555083342496374	0.41691250222191	0.377870145902888	0.45174969283443	0.444785121692688	0.316600725867671
ENSMUSG00000049307	84.1542865079474	75.0259000378439	72.2236562015916	85.3707489595579	77.2906718750237	70.257766186307	48.459550783388	60.1286477662969	71.663090786888	48.7344398244208	54.7202426410982	53.3390180882871	77.3871716280453	56.1741649817298	0.45683426743552	0.00136736586402233	0.0774073909065849	Fut4	9	14659616	14663689	-	4074	protein_coding	fucosyltransferase 4 [Source:MGI Symbol;Acc:MGI:95594]	-	82	69	72	75	71	98	45	60	73	52	55	57	0.93136314238139	0.816865000840492	0.803195106660748	0.942306043300904	0.85245777073345	0.763971353508681	0.536208099613754	0.659563475267585	0.790064605994883	0.554109345992764	0.603569840749879
ENSMUSG00000044937	89.2856454413588	63.0652493071731	70.2174435293252	77.4028123899992	64.2274597271323	86.0299177791514	47.3826718770905	47.1007740835992	62.8279152104224	56.2320459512548	52.7304156359673	58.0178793241018	75.0380880290233	54.0486170137393	0.477752459262644	0.00140106852627794	0.078824202041866	Ttc41	10	86541675	86612708	+	5339	protein_coding	tetratricopeptide repeat domain 41 [Source:MGI Symbol;Acc:MGI:2387653]	-	87	58	70	68	59	120	44	47	64	60	53	62	0.754024663108043	0.523950543793419	0.595864759623921	0.651929644222354	0.540539755348278	0.713827620595701	0.400068756547681	0.394243288747227	0.528543606772295	0.487870418453726	0.443814834764411
ENSMUSG00000005198	2094.62071661854	2086.58988655974	1996.1816089051	2217.36291964292	2069.43052442845	2329.26002387052	1897.46063289621	1826.90874796599	2110.62527660013	1619.48292339614	1871.43229832556	1767.67377489078	2132.24094667088	1848.93060901247	0.206387718971702	0.00144389343785504	0.0809828134342647	Polr2a	11	69624823	69649463	-	7067	protein_coding	polymerase (RNA) II (DNA directed) polypeptide A [Source:MGI Symbol;Acc:MGI:98086]	-	2041	1919	1990	1948	1901	3249	1762	1823	2150	1728	1881	1889	13.3639281774239	13.096706836554	12.7975715776505	14.1093042595247	13.1577786320815	14.6011359016144	12.1035479073949	11.5525524588269	13.4141803023696	10.6150441102001	11.8997974766596
ENSMUSG00000060671	2361.45138115594	2242.07834605846	2396.42103702225	2301.59539194968	2255.5812975359	2210.96888692419	2095.60635165496	2208.72566128197	2016.38340378449	1940.94278608414	2185.82496513623	2044.66236005101	2294.68272344107	2082.02425466547	0.140243084427604	0.00145219462598694	0.0811977869028757	Atp8b2	3	89846788	89870815	-	8561	protein_coding	ATPase, class I, type 8B, member 2 [Source:MGI Symbol;Acc:MGI:1859660]	-	2301	2062	2389	2022	2072	3084	1946	2204	2054	2071	2197	2185	12.437077515711	11.6167966353664	12.6823938165587	12.0895014552268	11.8386124579198	11.4409449393136	11.0346921013128	11.5295794154134	10.5788074666523	10.5019212706882	11.473381270411
ENSMUSG00000038178	1552.7492132503	1226.51036583606	1259.90155818332	1511.63139491057	1417.35851804621	1559.29225974712	1259.94832036809	1204.57724358481	1341.96500144761	1043.10445239578	1164.04879800154	1126.66978558417	1421.24055166226	1190.052266897	0.25694565819925	0.0014846575073851	0.0822536470250061	Slc43a2	11	75422520	75468401	+	10042	protein_coding	solute carrier family 43, member 2 [Source:MGI Symbol;Acc:MGI:2442746]	-	1513	1128	1256	1328	1302	2175	1170	1202	1367	1113	1170	1204	6.9718001683654	5.41765200526262	5.68432635964653	6.76907920268428	6.34200116030199	6.87877441772387	5.65597557692564	5.36056569256564	6.00218073269426	4.81158435018009	5.20896585526527
ENSMUSG00000028024	53.3661329074788	76.1132319224503	62.1925928402594	66.0200458620581	55.5186516285381	72.4085141307858	48.459550783388	30.0643238831484	52.029367283631	57.169246717109	31.8372320820935	36.4951176393543	64.2698615485951	42.6758063981207	0.593072505539393	0.00152452536647816	0.0840807224231482	Enpep	3	129062824	129126369	-	4706	protein_coding	glutamyl aminopeptidase [Source:MGI Symbol;Acc:MGI:106645]	-	52	70	62	58	51	101	45	30	53	61	32	39	0.511302175186873	0.717411509635222	0.598755269871869	0.630852470841924	0.530095116382358	0.681618664652226	0.464197152109315	0.285493157484078	0.496574847194858	0.562718338332594	0.304007236405673
ENSMUSG00000097787	70.8127532810777	75.0259000378439	76.2360815461245	68.2965991676464	71.8476668134023	59.5040264639131	44.1520351581979	47.1007740835992	38.2857608313511	51.5460421219835	56.710069646229	61.7609683127535	70.2871712183346	49.9259416923524	0.484469587575729	0.00154097411910218	0.0845999446898029	2700046G09Rik	19	32366591	32368705	+	2115	lncRNA	RIKEN cDNA 2700046G09 gene [Source:MGI Symbol;Acc:MGI:1914438]	-	69	69	76	60	66	83	41	47	39	55	57	66	1.50961060659784	1.573478966158	1.6331000899969	1.45208692970511	1.52640265858151	1.24634921319116	0.941055778417482	0.9952079993482	0.813045791561274	1.12892599705945	1.20489818421883
ENSMUSG00000038256	1509.64579820964	1463.54871668026	1501.65018519143	1557.16246102234	1402.11810387367	1461.79168626408	1370.86684771673	1336.86026867067	1351.78186319924	1006.55362252746	1310.30108287866	1214.63237681749	1482.6528252069	1265.16601030171	0.229245220094499	0.00156288025611897	0.0855153880311604	Bcl9	3	97110978	97205233	-	8446	protein_coding	B cell CLL/lymphoma 9 [Source:MGI Symbol;Acc:MGI:1924828]	-	1471	1346	1497	1368	1288	2039	1273	1334	1377	1074	1317	1298	8.05912357599337	7.68628007781563	8.05527377557132	8.29061519349275	7.45933884839708	7.66722436035693	7.31676669727432	7.07344733612035	7.18858866974637	5.52034678401937	6.97140901687763
ENSMUSG00000092274	3598.10888410809	3650.1731366238	4182.95342167551	3656.14460877467	3211.37298635662	5105.15870421114	2765.42503137201	3187.82047574317	3525.23505500979	3506.06806506073	2606.6733767214	2443.30133734242	3900.65195695831	3005.75389020825	0.3763223740916	0.00156706054448472	0.0855153880311604	Neat1	19	5874736	5895898	-	21163	lncRNA	nuclear paraspeckle assembly transcript 1 (non-protein coding) [Source:MGI Symbol;Acc:MGI:1914211]	-	3506	3357	4170	3212	2950	7121	2568	3181	3591	3741	2620	2611	7.66586027839004	7.65061472549844	8.95505804490716	7.7687302576195	6.81836637954084	10.6865070603383	5.89060183319765	6.73151486399367	7.48167681416063	7.67403247333361	5.53490186713803
ENSMUSG00000047153	665.024117770121	702.416397455756	647.003586805925	664.753565231758	664.046617517809	689.673174196197	621.359128933664	561.200712485437	578.213157170918	502.339610497876	651.668344180351	586.729198971158	672.152909829594	583.585025373234	0.205117210040954	0.00161840031192886	0.0873261678264454	Khnyn	14	56122404	56136232	+	6502	protein_coding	KH and NYN domain containing [Source:MGI Symbol;Acc:MGI:2451333]	-	648	646	645	584	610	962	577	560	589	536	655	627	4.61162792397093	4.79190032202357	4.50839886365231	4.5974564034004	4.58900382625612	4.69894249338505	4.3079507411253	3.85715804115267	3.9941934992412	3.57874686755537	4.50381145087059
ENSMUSG00000064369	404.35108395282	357.732190035516	431.335724537283	489.458960701466	499.667864656843	356.307242801985	344.601250015203	310.664680125867	317.0846345776	392.687120892929	252.708029651617	346.235731450285	423.142177780986	327.330241118917	0.367962700367481	0.00161946503178033	0.0873261678264454	mt-Te	MT	14071	14139	-	69	Mt_tRNA	mitochondrially encoded tRNA glutamic acid [Source:MGI Symbol;Acc:MGI:102488]	-	394	329	430	430	459	497	320	310	323	419	254	370	264.224661748382	229.968858730634	283.223279337849	318.985617927611	325.386211003745	228.759596157143	225.134871273578	201.205095520397	206.402143172102	263.619837866701	164.577511707144
ENSMUSG00000034422	106.732265814958	157.663123267933	104.323058957855	129.763538418528	123.011914392643	158.438431909937	125.994832036809	80.1715303550625	97.1869313411221	89.9712735220076	60.6897236564907	87.9625912333156	129.988722126976	90.3294803574679	0.529818292512227	0.00163309740765676	0.0875417288847746	Parp14	16	35653244	35691914	-	9306	protein_coding	poly (ADP-ribose) polymerase family, member 14 [Source:MGI Symbol;Acc:MGI:1919489]	-	104	145	104	114	113	221	117	80	99	96	61	94	0.517126162997942	0.751496871188767	0.507901941865064	0.627037537827206	0.593951447726278	0.754225564390052	0.610329967155462	0.384993423345532	0.469064879746889	0.447838412056642	0.29305737335466
ENSMUSG00000047905	44.1296868273383	41.3186116150445	50.1553168066608	46.6693427645583	44.6326415052954	35.8457990746464	29.0757304700328	29.0621797537102	29.4505852548855	33.7392275707529	24.8728375641355	29.0089396620509	43.7918997655906	29.2015833792613	0.574555016301206	0.00165711805218875	0.0885680860128644	Gm8566	6	67182603	67183067	+	465	processed_pseudogene	predicted pseudogene 8566 [Source:MGI Symbol;Acc:MGI:3647296]	-	43	38	50	41	41	50	27	29	30	36	25	31	4.27899444030046	3.94142136543925	4.88682327439649	4.5131798605512	4.31287085496565	3.41498715623696	2.81872490042121	2.79300309494495	2.84465152878759	3.36095505048315	2.40365936580157
ENSMUSG00000020902	486.452826887403	502.347330688172	586.817206637932	553.202453257936	409.313980633928	669.599526714395	467.36544533312	408.874804810819	409.363135042908	235.237392229416	395.975574021038	412.675560998853	534.622220803294	388.248652072692	0.463616981936983	0.00168159763663676	0.0890903564226334	Ntn1	11	68100190	68291649	-	6277	protein_coding	netrin 1 [Source:MGI Symbol;Acc:MGI:105088]	-	474	462	585	486	376	934	434	408	417	251	398	441	3.49423759901088	3.54986689894315	4.235584200152	3.96310773239495	2.93002459728002	4.72570677656611	3.3564445869636	2.91094772471451	2.92917080712419	1.73594015505081	2.83476335082936
ENSMUSG00000056917	380.746832859128	407.749456727412	365.130706352491	333.515059268673	315.69429357404	404.340613562012	291.834183606625	334.716139232386	322.974751628577	201.498164658663	278.575780718318	294.768257856324	367.862827057293	287.394546283482	0.358411910229398	0.00175720087492676	0.0920226348679224	Sipa1	19	5701213	5713735	-	4419	protein_coding	signal-induced proliferation associated gene 1 [Source:MGI Symbol;Acc:MGI:107576]	-	371	375	364	293	290	564	271	334	329	215	280	315	3.88486675333488	4.09288449755523	3.74357867130278	3.39387119975714	3.21003336364655	4.05347151660876	2.97705713817085	3.38492333790528	3.28271112718993	2.1121638956278	2.83282597354483
ENSMUSG00000082286	329.433243525014	346.858871189452	292.907050150899	338.068165879849	360.326935079336	265.258913152384	259.5278164177	222.475996735298	300.395969599832	264.290615970897	244.748721631094	269.502407182924	322.142196496156	260.156921256291	0.303510351603063	0.00177662225885344	0.0925065320569765	Pisd-ps1	11	3073994	3081950	+	3555	transcribed_unprocessed_pseudogene	phosphatidylserine decarboxylase, pseudogene 1 [Source:MGI Symbol;Acc:MGI:3842428]	-	321	319	292	297	331	370	241	222	306	282	246	288	4.17822330246589	4.32786096855748	3.73295563542928	4.27630410374549	4.55432415795025	3.30547701958126	3.29093510408608	2.79666045386456	3.79526925486344	3.44367897929251	3.09372258626207
ENSMUSG00000075010	16.4203485869166	31.5326246535866	15.0465950419983	15.9358731391175	20.6834192341613	25.0920593522525	12.9225468755701	11.0235854238211	9.81686175162849	7.49760612683397	7.95930802052337	14.9723559546069	20.7851533346721	10.698710692164	0.965611012092987	0.00181232607552704	0.0938334765636642	AW112010	19	11021557	11033245	-	1593	lncRNA	expressed sequence AW112010 [Source:MGI Symbol;Acc:MGI:2147706]	-	16	29	15	14	19	35	12	11	10	8	8	16	0.464761801425356	0.878020073230717	0.427942151147715	0.449846139240095	0.583409336634691	0.697789277686837	0.365685172266405	0.309245423526277	0.276786558042734	0.218015498148102	0.224522607427039
ENSMUSG00000040856	4403.73223665369	3802.3996004687	4582.18974345653	4279.92021450584	3395.34655743942	4452.76516105258	3423.39804311979	3357.18283361824	4027.85837669317	2431.09878662591	2892.21355195768	3504.46706562518	4152.72558559613	3272.70310960666	0.343749777845566	0.00181243397941042	0.0938334765636642	Dlk1	12	109418749	109429262	+	5657	protein_coding	delta like non-canonical Notch ligand 1 [Source:MGI Symbol;Acc:MGI:94900]	-	4291	3497	4568	3760	3119	6211	3179	3350	4103	2594	2907	3745	35.0993080877288	29.8147846145325	36.6986001541844	34.0214957863028	26.9689939571376	34.8696327761545	27.2801170832213	26.5207010609406	31.979826931331	19.9065935588322	22.9744286089383
ENSMUSG00000022504	41.0508714672914	46.7552710380766	57.1770611595934	44.3927894589701	55.5186516285381	59.5040264639131	32.3063671889253	31.0664680125867	46.1392502326539	29.9904245073359	25.867751066701	38.3666621336802	50.7331118693971	33.9561538569805	0.585621617368281	0.00182671501946708	0.0943041628799881	Ciita	16	10297923	10346282	+	9535	protein_coding	class II transactivator [Source:MGI Symbol;Acc:MGI:108445]	-	40	43	57	39	51	83	30	31	47	32	26	41	0.194117868293286	0.217505368592051	0.271683798401424	0.209360934096707	0.261628486386511	0.276458163177694	0.152736360624117	0.145602009343549	0.217339133583823	0.145694258437305	0.1219097712954
ENSMUSG00000034438	9.23644608014057	16.3099782690965	7.02174435293252	4.55310661117642	14.1518131602156	15.7721515928444	6.46127343778506	1.00214412943828	1.9633723503257	6.56040536097972	1.98982700513084	4.67886123581466	11.1742066777343	3.77598058657905	1.57626604618613	0.00185049614481749	0.0950254138089739	Gbp8	5	105162016	105287406	-	3443	protein_coding	guanylate-binding protein 8 [Source:MGI Symbol;Acc:MGI:1923324]	-	9	15	7	4	13	22	6	1	2	7	2	5	0.120957194798056	0.2101243868103	0.092399708150802	0.0594668187883881	0.184689361364291	0.202935338996829	0.0845972232675548	0.0130073656609553	0.0256126045287293	0.0882620832068502	0.0259704119685793
ENSMUSG00000029381	176.518747309353	148.964468191081	187.580884856912	178.709434488675	116.480308318698	169.909087613824	133.532984380891	134.28731334473	123.692458070519	48.7344398244208	100.486263759108	97.3203137049449	163.027155129757	106.342295514102	0.619366772240933	0.00186708843884496	0.0955738904526494	Shroom3	5	92831294	93113177	+	13247	protein_coding	shroom family member 3 [Source:MGI Symbol;Acc:MGI:1351655]	-	172	137	187	157	107	237	124	134	126	52	101	104	0.600809968971002	0.498798631835822	0.641554643051478	0.606643926226353	0.395095234427337	0.568202097913632	0.454408063763666	0.453016096932864	0.419385856097392	0.17041152529437	0.340870724284354
ENSMUSG00000049112	168.308573015895	178.322429075455	160.497013781315	161.635284696763	174.176161971884	162.023011817402	155.070562506842	143.306610509674	113.875596318891	121.836099561052	132.323495841201	145.980470557417	167.493745726452	135.398805882513	0.307116164714941	0.00190845894670166	0.0971443024634806	Oxtr	6	112450644	112466904	-	4790	protein_coding	oxytocin receptor [Source:MGI Symbol;Acc:MGI:109147]	-	164	164	160	142	160	226	144	143	116	130	133	156	1.58428953739532	1.65131740099108	1.5180778773073	1.51741568405823	1.63387948271014	1.49845929122732	1.45938157683603	1.33698611185922	1.06778360099375	1.17820536303472	1.24137213760333
ENSMUSG00000040728	10.2627178668229	10.8733188460643	10.0310633613322	11.3827665279411	4.35440404929711	6.45224383343636	4.30751562519004	2.00428825887656	0.981686175162849	6.56040536097972	0	1.87154449432586	8.89275241414898	2.62090665242251	1.75161501103201	0.00191832719865646	1	Esrp1	4	11331933	11386783	-	6305	protein_coding	epithelial splicing regulatory protein 1 [Source:MGI Symbol;Acc:MGI:1917326]	-	10	10	10	10	4	9	4	2	1	7	0	2	0.0733907166604473	0.0764957191422534	0.072081612136221	0.0811832898843855	0.0310320488587691	0.0453345638345811	0.0307975934137131	0.0142059825442249	0.0069931956695016	0.0481976768407907	0
ENSMUSG00000049336	2630.3345892667	2479.11669690267	2893.96177974433	2788.77779934556	2816.2108188829	2740.76979724747	2587.74001183292	2355.03870417996	2279.47529872814	2515.4468555528	2518.12607499308	2090.51520016199	2724.86191356494	2391.05702424148	0.188820101766709	0.00193989424523923	0.0981943126030285	Tenm2	11	35897483	37126791	-	11474	protein_coding	teneurin transmembrane protein 2 [Source:MGI Symbol;Acc:MGI:1345184]	-	2563	2280	2885	2450	2587	3823	2403	2350	2322	2684	2531	2234	10.3361780100974	9.58389891021047	11.4272190921819	10.9295674975298	11.0285174101685	10.5818469456278	10.1667186686362	9.17232403094581	8.92294345237877	10.1550209175963	9.86195838418113
ENSMUSG00000030739	1321.83806124678	965.550713530512	1218.77419840186	1288.52917096293	1090.77821434893	1342.78363333625	1035.95750785821	949.030490578052	1069.05624475234	611.054899336968	966.061010991024	930.157613679954	1204.70899863788	926.886294532758	0.378973674027801	0.0019934072675547	0.1003440356399	Myh14	7	44255227	44320267	-	7273	protein_coding	myosin, heavy polypeptide 14 [Source:MGI Symbol;Acc:MGI:1919210]	-	1288	888	1215	1132	1002	1873	962	947	1089	652	971	994	8.19461387989587	5.8887294398792	7.59228098295657	7.96681214849759	6.73891042866247	8.17892475949072	6.42101028005876	5.83126480025073	6.60199305378386	3.89176998718809	5.96886158971482
ENSMUSG00000024654	3939.85738907329	3910.04545704473	3688.42199796184	3840.54542652731	4125.79783670901	3775.27955854176	3551.54663296919	3437.3543639733	3094.2748241133	3714.12663508038	3461.3040754251	3645.76867494678	3879.99127764299	3484.06253441801	0.15499261788086	0.00200210038396618	0.100503227009485	Asrgl1	19	9087232	9113000	-	4297	protein_coding	asparaginase like 1 [Source:MGI Symbol;Acc:MGI:1913764]	-	3839	3596	3677	3374	3790	5266	3298	3430	3152	3963	3479	3896	41.3408096518705	40.3623600431487	38.8899924071654	40.1912452534518	43.1429071402551	38.9213167307698	37.2586554403929	35.7482789619257	32.3430986945418	40.0379538842028	36.1971969665814
ENSMUSG00000021144	1047.82349420261	1009.04398891477	1023.16846285588	1151.93597262764	964.500496919309	962.818163145003	893.809492226934	918.966166694904	935.546924930195	647.605729205284	843.686650175477	883.369001321808	1026.54842977754	853.8306607591	0.265542202019321	0.00203393342332992	0.10124624161184	Mta1	12	113061898	113100826	+	3104	protein_coding	metastasis associated 1 [Source:MGI Symbol;Acc:MGI:2150037]	zf-GATA	1021	928	1020	1012	886	1343	830	917	953	691	848	944	15.2205465974081	14.4194430583148	14.9344090144733	16.688240026859	13.961997607629	13.7412526039575	12.980704411483	13.2304310866957	13.5372970546024	9.66427971117908	12.2140587773566
ENSMUSG00000043719	108.784809388322	60.8905855379602	75.2329752099913	86.509025612352	55.5186516285381	111.121977131404	64.6127343778506	61.1307918957352	44.1758778823282	62.7924513122345	51.7355021334019	43.0455233694949	83.009670751428	54.5821468285075	0.613916834427619	0.00206429336811804	0.101935704036525	Col6a6	9	105565008	105705359	-	9166	protein_coding	collagen, type VI, alpha 6 [Source:MGI Symbol;Acc:MGI:2444259]	-	106	56	75	76	51	155	60	61	45	67	52	46	0.535121292446833	0.294666250433633	0.37186987059694	0.424409871773946	0.272160988184091	0.537061311991663	0.317770281158838	0.29804123480371	0.216467863989673	0.317327789287108	0.253635101309544
ENSMUSG00000025498	85.1805582946297	117.431843537495	71.2205498654584	66.0200458620581	99.0626921215092	89.614497686616	61.3820976589581	79.1693862256242	69.6997184365623	41.2368336975868	25.867751066701	45.8528401109837	88.0883645612944	53.868104532736	0.711397255045819	0.00210828026872478	0.103825661363866	Irf7	7	140842619	140846394	-	3776	protein_coding	interferon regulatory factor 7 [Source:MGI Symbol;Acc:MGI:1859212]	IRF	83	108	71	58	91	125	57	79	71	44	26	49	1.01712030956467	1.37947550298533	0.854546983073093	0.786226622823648	1.17881310864427	1.05135661258619	0.732798802236975	0.936960920996518	0.829062237137377	0.505864085546767	0.307841543776917
ENSMUSG00000026726	56.4449482675257	60.8905855379602	61.1894865041262	59.1903859452935	60.9616566901595	64.5224383343636	31.2294882826278	46.0986299541609	53.0110534587939	50.6088413561293	40.7914536051823	36.4951176393543	60.5332502132381	43.0390973827081	0.491558237343282	0.00219503184923996	0.106277957318552	Cubn	2	13281149	13496624	-	14935	protein_coding	cubilin (intrinsic factor-cobalamin receptor) [Source:MGI Symbol;Acc:MGI:1931256]	-	55	56	61	52	56	90	29	46	54	54	41	39	0.170405529092244	0.180844382422142	0.185624027021435	0.178217297766954	0.183408031654741	0.191385621009062	0.0942615662492528	0.137936428433262	0.159422385644138	0.156964589736324	0.122733889009727
ENSMUSG00000033467	410.508714672914	310.97691899744	382.183514066756	356.280592324555	378.833152288848	362.759486635422	267.065968761783	267.572482560021	333.773299555369	127.459304156177	254.697856656748	297.575574597812	366.923729830989	258.024081047985	0.508555375379385	0.00219779068041185	0.106277957318552	Crlf2	5	109702575	109706859	-	1495	protein_coding	cytokine receptor-like factor 2 [Source:MGI Symbol;Acc:MGI:1889506]	-	400	286	381	313	348	506	248	267	340	136	256	318	12.380694810545	9.22671408888867	11.5822614770362	10.7165472355645	11.3860634921371	10.7493288025551	8.05290116478567	7.9982769981061	10.027634486094	3.94921585642056	7.65569527505068
ENSMUSG00000042010	355.090038192071	312.064250882046	261.81075373077	314.164356171173	315.69429357404	303.255460171509	243.374632823237	200.428825887656	266.036953469132	223.053782273311	244.748721631094	307.869069316605	310.346525453601	247.585330900172	0.324545232300543	0.00219832617255141	0.106277957318552	Acacb	5	114284596	114388822	+	9632	protein_coding	acetyl-Coenzyme A carboxylase beta [Source:MGI Symbol;Acc:MGI:2140940]	-	346	287	261	276	290	423	226	200	271	238	246	329	1.66220982263565	1.43710217128403	1.23149772985284	1.46671031344487	1.47270945119955	1.39474854380405	1.13902654648573	0.929907806699938	1.24054804263624	1.07268853658226	1.14183801849685
ENSMUSG00000021838	1143.26677036407	1234.1216890283	1371.24636149411	1241.85982819837	1192.01810849508	1232.37857218634	1101.64712114235	1170.50434318391	1082.79985120462	1087.15288839093	1101.36924733992	915.185257725348	1235.81522162771	1076.44311816451	0.199688563920815	0.00219901562578558	0.106277957318552	Samd4	14	47120311	47343272	+	8658	protein_coding	sterile alpha motif domain containing 4 [Source:MGI Symbol;Acc:MGI:1921730]	-	1114	1135	1367	1091	1095	1719	1023	1168	1103	1160	1107	978	5.95379434001097	6.32266981904384	7.17563790364172	6.4499880019481	6.18631582119776	6.30565663786249	5.73587836343123	6.04159533907847	5.61718466873608	5.81639060288049	5.71631174332727
ENSMUSG00000032596	113.916168321734	181.584424729274	145.450418739316	126.348708460146	155.669944762372	119.724968909319	105.534132817156	108.231565979334	123.692458070519	112.46409190251	87.5523882257571	87.0268189861527	140.449105653693	104.083575996905	0.428724881468717	0.0022066861234384	0.106365783117036	Uba7	9	107852704	107861259	+	6692	protein_coding	ubiquitin-like modifier activating enzyme 7 [Source:MGI Symbol;Acc:MGI:1349462]	-	111	167	145	111	143	167	98	108	126	120	88	93	0.767526300185256	1.20360161439104	0.984740165200786	0.849021687717224	1.04523911879106	0.792560751995162	0.710905745457231	0.722760142981508	0.830185958715205	0.778463886468752	0.587912380445907
ENSMUSG00000028751	6.15763072009371	1.08733188460643	1.00310633613322	3.41482995838232	3.26580303697283	2.15074794447879	0	0	0	0	0	0.935772247162932	2.84657498011122	0.155962041193822	3.48249398558108	0.0022471664471807	1	Pla2g2e	4	138605253	138610128	+	917	protein_coding	phospholipase A2, group IIE [Source:MGI Symbol;Acc:MGI:1349660]	-	6	1	1	3	3	3	0	0	0	0	0	1	0.302766718785684	0.0525960206316148	0.0495610212125271	0.167457135023245	0.160024864821052	0.103902008352248	0	0	0	0	0
ENSMUSG00000033491	42.0771432539737	41.3186116150445	56.1739548234601	53.499002681323	54.4300506162138	73.1254301122787	44.1520351581979	41.0879093069695	31.4139576052112	30.9276252731901	36.8117995949206	31.8162564035397	53.437365517049	36.0349305570048	0.585382182791172	0.0022927099774722	0.109181683024642	Prss35	9	86625702	86640496	+	3444	protein_coding	protease, serine 35 [Source:MGI Symbol;Acc:MGI:2444800]	-	41	38	56	47	50	102	41	41	32	33	37	34	0.550867224457286	0.532160550211745	0.738983031738005	0.698532236001434	0.710137442125942	0.94060883170917	0.577913174028157	0.533147142507964	0.409682682427016	0.415971861285844	0.480313117173241
ENSMUSG00000023348	180.623834456082	221.815704459712	196.60884188211	200.336690891763	197.036783230694	210.773298558921	161.531835944627	174.373078522261	176.703511529313	118.087296497635	150.231938887379	180.604043702446	201.199192246547	160.25528418061	0.329733242803153	0.00229514653947906	0.109181683024642	Trip6	5	137307916	137312666	-	2429	protein_coding	thyroid hormone receptor interactor 6 [Source:MGI Symbol;Acc:MGI:1343458]	-	176	204	196	176	181	294	150	174	180	126	151	193	3.35282875519823	4.05065145636678	3.66722991542607	3.70882968789234	3.6449083283112	3.84407487961428	2.99782049928151	3.20810153762717	3.26742600465927	2.25193674131796	2.7792991744711
ENSMUSG00000038521	26.6830664537394	66.3272449609924	27.0838710755969	38.7014061949996	47.8984445422682	54.4856145934626	20.4606992196527	33.0707562714633	27.4872129045598	29.9904245073359	18.903356548743	19.6512171904216	43.5299413035098	24.927277773696	0.806125960584498	0.00231156103926165	0.109675423512957	C1s1	6	124507304	124519318	-	3129	protein_coding	complement component 1, s subcomponent 1 [Source:MGI Symbol;Acc:MGI:1355312]	-	26	61	27	34	44	76	19	33	28	32	19	21	0.384497928480253	0.94025682520634	0.392164053755499	0.556192452940739	0.687832454010845	0.771400742099164	0.294774504873422	0.472318273899673	0.394560167303871	0.443974034579643	0.271477539109708
ENSMUSG00000026853	1037.56077633579	957.939390338267	1040.22127057015	994.853794542049	1008.04453741228	985.759474552777	908.885796915099	972.079805555133	872.719009719773	738.514203493146	922.284816878146	844.066566940965	1004.06320729188	876.425033250377	0.196769185376617	0.00234748220759981	0.110100249588879	Crat	2	30290483	30305825	-	5388	protein_coding	carnitine acetyltransferase [Source:MGI Symbol;Acc:MGI:109501]	-	1011	881	1037	874	926	1375	844	970	889	788	927	902	8.68259988303833	7.88625006677934	8.74703272839777	8.30301042572751	8.40657224473383	8.10489017453232	7.60425619634377	8.0625146940514	7.27503261709884	6.34909443618554	7.69197763864585
ENSMUSG00000020282	439.244324700018	414.273448035051	386.195939411288	346.036102449408	399.51657152301	399.322201691561	310.141125013683	323.692553808565	409.363135042908	213.681774614768	308.423185795281	269.502407182924	397.431431301723	305.800696909688	0.379198523601584	0.00235080876295868	0.110100249588879	Rhbdf1	11	32159585	32172300	-	5433	protein_coding	rhomboid 5 homolog 1 [Source:MGI Symbol;Acc:MGI:104328]	-	428	381	385	304	367	557	288	323	417	228	310	288	3.64527488564114	3.38226392420609	3.22055415681513	2.86408311038468	3.30416638947248	3.25602336978154	2.57332514376757	2.66249738091774	3.3842085691733	1.82183188361364	2.55098470517428
ENSMUSG00000116610	3.07881536004686	8.69865507685146	3.00931900839965	4.55310661117642	9.79740911091849	3.58457990746464	3.23063671889253	0	0.981686175162849	0.937200765854246	0	0.935772247162932	5.45364751247625	1.01421598451209	2.44149442256035	0.00236725831212792	1	Gm49678	16	75179597	75244181	-	567	lncRNA	predicted gene, 49678 [Source:MGI Symbol;Acc:MGI:6215126]	-	3	8	3	4	9	5	3	0	1	1	0	1	0.244829877536571	0.680501600270769	0.240462732549668	0.36110098251926	0.776416936724363	0.280065084241655	0.25685029956807	0	0.0777638424977206	0.0765649666115357	0
ENSMUSG00000064367	63670.9279175557	56814.1783025707	64540.8647731473	67044.4948495728	77195.9635869514	64629.9757315875	58197.7667330364	55383.4953134066	52853.0019845926	62390.392183683	47743.9091611094	57974.8338007323	65649.4008602309	55757.2331960934	0.235616016776387	0.00244982891286523	0.114149464114326	mt-Nd5	MT	11742	13565	+	1824	protein_coding	mitochondrially encoded NADH dehydrogenase 5 [Source:MGI Symbol;Acc:MGI:102496]	-	62041	52251	64341	58900	70913	90150	54043	55265	53839	66571	47988	61954	1573.91101518343	1381.63076539399	1603.14407651912	1652.88332545339	1901.67621531683	1569.6864895029	1438.32323452649	1356.91209088762	1301.46628382956	1584.43126339481	1176.23387336469
ENSMUSG00000025413	1317.73297410005	1281.96429195098	1205.73381603213	1197.4670387394	1377.08028059021	1177.89295759288	1138.26100395647	1063.27492133402	1093.59839913141	1146.19653663974	1206.83007861186	1081.75271772035	1259.64522650094	1121.65227623231	0.166449280548862	0.00247486882581799	0.114727847711134	Ttc4	4	106519453	106536141	-	3568	protein_coding	tetratricopeptide repeat domain 4 [Source:MGI Symbol;Acc:MGI:1919604]	-	1284	1179	1202	1052	1265	1643	1057	1061	1114	1223	1213	1156	16.6519998209263	15.937169151829	15.3104940177042	15.0918552730534	17.3420817747332	14.6246250696707	14.3810972241065	13.3173222894843	13.766423191585	14.8804055527102	15.1992381948828
ENSMUSG00000114041	22.5779793070103	13.0479826152772	29.0900837478633	14.7975964863234	11.974611135567	3.58457990746464	0	3.00643238831484	3.9267447006514	10.3092084243967	1.98982700513084	8.42195022446639	15.8454721999176	4.6090271238267	1.7558077929607	0.0025256530210643	0.116713819197695	Gm9269	12	20325040	20328029	+	567	unprocessed_pseudogene	predicted gene 9269 [Source:MGI Symbol;Acc:MGI:3646451]	-	22	12	29	13	11	5	0	3	4	11	2	9	1.79541910193486	1.02075240040615	2.32447308131346	1.17357819318759	0.948954033774221	0.280065084241655	0	0.236954285559095	0.311055369990882	0.842214632726893	0.157700402835659
ENSMUSG00000033355	56.4449482675257	77.2005638070567	43.1335724537283	85.3707489595579	79.4678738996722	60.9378584268989	49.5364296896855	47.1007740835992	47.1209364078168	53.420443653692	23.8779240615701	34.6235731450285	67.0925943024066	42.613346840232	0.65047970523338	0.00253055496169337	0.116713819197695	Rtp4	16	23339041	23432972	+	2131	protein_coding	receptor transporter protein 4 [Source:MGI Symbol;Acc:MGI:1915025]	-	55	71	43	75	73	85	46	47	48	57	24	37	1.19427807460941	1.60693060312649	0.917053321178393	1.80148044129886	1.67561778132114	1.26679837963647	1.04789136764186	0.987735766598519	0.993158487760659	1.16119340962845	0.503516443403952
ENSMUSG00000031659	751.230947851433	646.962471340828	813.519238604039	674.998055106905	681.464233714997	741.291124863688	596.590914088821	705.50946712455	659.693109709435	536.078838068629	580.034571995641	522.160913916916	718.244345246982	600.011302483999	0.260891918092848	0.0025519902912474	0.11740447486721	Adcy7	8	88999031	89056590	+	6733	protein_coding	adenylate cyclase 7 [Source:MGI Symbol;Acc:MGI:102891]	-	732	595	811	593	626	1034	554	704	672	572	583	558	5.03070308888008	4.2621680969729	5.4742146416873	4.50814438041858	4.54779907181575	4.87735028840129	3.99432161986846	4.68263618288296	4.40069661723622	3.68808201861276	3.87120175714824
ENSMUSG00000047143	84.1542865079474	9.7859869614579	40.1242534453287	20.4889797502939	2.17720202464855	32.9781351486747	15.0763046881652	15.0321619415742	7.85348940130279	5.62320459512548	2.98474050769626	8.42195022446639	31.6181406397252	9.16530855972172	1.79316789749657	0.00255986765378823	0.117469482334949	Dmrta2	4	109835250	109840884	+	2922	protein_coding	doublesex and mab-3 related transcription factor like family A2 [Source:MGI Symbol;Acc:MGI:2653629]	DM	82	9	40	18	2	46	14	15	8	6	3	9	1.29855353937775	0.148554058272662	0.622141772099758	0.315314564304549	0.0334799911113175	0.499976559013748	0.232589285645829	0.229899178494194	0.120717587121718	0.0891423738577839	0.0459015032894345
ENSMUSG00000038260	306.855264218003	252.260997228692	270.838710755969	234.484990475586	238.403621699017	273.144988948806	248.759027354725	194.415961111027	231.677937338432	139.642914112283	209.926749041304	193.704855162727	262.664762221012	203.02124068675	0.374911899421271	0.00257068162139225	0.117668580412947	Trpm4	7	44952056	44983204	-	10826	protein_coding	transient receptor potential cation channel, subfamily M, member 4 [Source:MGI Symbol;Acc:MGI:1915917]	-	299	232	270	206	219	381	231	194	236	149	211	207	1.27799567794838	1.03357544921968	1.13345771679379	0.973982009980939	0.989490529834291	1.11770958716926	1.03582368638854	0.802527788131331	0.961180056558746	0.597491046946459	0.871365374748277
ENSMUSG00000021703	1556.85430039703	1596.20320660224	1859.75914719098	1844.00817752645	1677.53415999171	1823.11734093652	1488.24664850316	1501.21190589855	1420.49989546064	1666.34296168885	1535.15153445845	1511.27217916814	1726.24605544082	1520.45418752963	0.18343891002737	0.00258497823062142	0.118025689464453	Serinc5	13	92747599	92848455	+	6679	protein_coding	serine incorporator 5 [Source:MGI Symbol;Acc:MGI:2444223]	-	1517	1468	1854	1620	1541	2543	1382	1498	1447	1778	1543	1615	10.5099429073429	10.600755913965	12.615598781524	12.4152454141054	11.2856543596364	12.0922450585849	10.0447349223807	10.0444634280674	9.55251786396352	11.5566901527506	10.3285735988369
ENSMUSG00000006342	1166.87102145776	1316.75891225839	1106.42628875494	1213.40291187852	1299.78960871519	1013.00228184951	1097.33960551716	984.105535108392	939.473669630847	900.64993598593	972.030492006417	1126.66978558417	1186.04183748572	1003.37817063882	0.240063058553417	0.00260365975681623	0.118284262752161	Susd2	10	75472540	75479842	-	3435	protein_coding	sushi domain containing 2 [Source:MGI Symbol;Acc:MGI:1918983]	-	1137	1211	1103	1066	1194	1413	1019	982	957	961	977	1204	15.3165143736438	17.0035508480757	14.5934627267632	15.8848164524204	17.0025137741718	13.0643390746417	14.4008896780536	12.8029815112655	12.2841742219128	12.1453435115167	12.7160927881279
ENSMUSG00000020846	233.989967363561	229.427027651957	277.860455108901	250.420863614703	273.238854093394	290.350972504636	218.606417978395	216.463131958669	205.172410609035	223.990983039165	204.952181528477	234.878834037896	259.214690056192	217.343993191939	0.258111195597294	0.00261394704204757	0.118455475431642	Rflnb	11	75910020	75918608	-	3512	protein_coding	refilin B [Source:MGI Symbol;Acc:MGI:1923816]	-	228	211	277	220	251	405	203	216	209	239	206	251	3.0040458664026	2.8976783154753	3.58455166206514	3.2064163268403	3.49586589419771	3.66245703985379	2.80597250669936	2.75439115992725	2.62393184154538	2.95431330308344	2.62239784339559
ENSMUSG00000040740	231.937423790197	194.632407344551	176.546715159446	233.346713822792	164.378752860966	188.54890313264	117.379800786429	106.227277720458	141.36280922345	130.27090645374	122.374360815547	221.778022577615	198.231819351765	139.89886292954	0.500071943355445	0.00264685398210148	0.119648334733204	Slc25a34	4	141346135	141351132	-	2670	protein_coding	solute carrier family 25, member 34 [Source:MGI Symbol;Acc:MGI:2686215]	-	226	179	176	205	151	263	109	106	144	139	123	237	3.91672786108506	3.23343393802815	2.99578739158508	3.9300161707047	2.76631247904826	3.12835845896629	1.9817876484651	1.77795586400409	2.37800082855951	2.26004296387826	2.05958498018009
ENSMUSG00000026322	103.653450454911	123.955834845133	105.326165293988	119.519048543381	131.720722491237	125.460296761262	97.9959804730735	85.1822510022539	88.3517557646564	88.0968719902991	100.486263759108	101.063402693597	118.272586398319	93.5294209471645	0.33992009017287	0.00265922140202487	0.119909109969221	Htr4	18	62457275	62629648	+	4908	protein_coding	5 hydroxytryptamine (serotonin) receptor 4 [Source:MGI Symbol;Acc:MGI:109246]	-	101	114	105	105	121	175	91	85	90	94	101	108	0.952232586042301	1.1202695201279	0.972286660034264	1.09505638723941	1.205914080817	1.13241475076929	0.900075041212558	0.775605256215743	0.80853481716762	0.831450609303511	0.920031476078817
ENSMUSG00000120538	5.13135893341143	2.17466376921287	7.02174435293252	6.82965991676464	5.44300506162138	2.86766392597171	1.07687890629751	0	0.981686175162849	0	2.98474050769626	0	4.91134932665242	0.840550931526104	2.55878029375139	0.00272369538923374	1	ENSMUSG00000120538	1	86430749	86432118	-	1370	lncRNA	novel transcript	-	5	2	7	6	5	4	1	0	1	0	3	0	0.168879003118292	0.07040956338568	0.23221328114103	0.224172544257395	0.1785192226775	0.0927281184029306	0.0354340924221644	0	0.0321840136468668	0	0.0979008705195093
ENSMUSG00000100671	5.13135893341143	2.17466376921287	4.01242534453287	4.55310661117642	2.17720202464855	1.43383196298586	0	0	0.981686175162849	0.937200765854246	0	0	3.24709810766133	0.319814490169516	3.18052961416314	0.00275096600821313	1	Gm28322	1	50943603	50945077	+	1475	lncRNA	predicted gene 28322 [Source:MGI Symbol;Acc:MGI:5579028]	-	5	2	4	4	2	2	0	0	1	1	0	0	0.156857107981058	0.0653973571785638	0.123247339530542	0.138809665822658	0.0663244298489964	0.0430635668515305	0	0	0.0298929482686153	0.0294320922499937	0
ENSMUSG00000032648	1515.80342892974	1248.25700352819	986.053528418952	1153.07424928043	1210.5243257046	1218.75716853798	1091.95521098568	919.968310824342	985.612919863501	1149.94533970316	942.183086929454	932.02915817428	1222.07828406665	1003.61567108007	0.284180635165708	0.00275694829788076	0.122492089166477	Pygm	19	6434429	6448489	+	3218	protein_coding	muscle glycogen phosphorylase [Source:MGI Symbol;Acc:MGI:97830]	-	1477	1148	983	1013	1112	1700	1014	918	1004	1227	947	996	21.2383451845763	17.2059268039873	13.8827997800514	16.1129531098951	16.9026304907278	16.7777958173109	15.2965607554451	12.7756502340193	13.7565155658771	16.5528080659866	13.1567858300504
ENSMUSG00000052160	144.704321922202	182.671756613881	189.587097529178	145.699411557646	197.036783230694	192.133483040105	146.455531256461	156.334484192372	144.307867748939	131.208107219594	138.292976856594	121.650392131181	175.305475648951	139.708226567524	0.332306154123604	0.00276685171013952	0.122632266528428	Pld4	12	112727089	112735424	+	3462	protein_coding	phospholipase D family, member 4 [Source:MGI Symbol;Acc:MGI:2144765]	-	141	168	189	128	181	268	136	156	147	140	139	130	1.88459601573428	2.34047734096593	2.48110030889853	1.89249457736264	2.55733169539801	2.45855401161323	1.90701331603052	2.01801275431091	1.87219483198802	1.75555374050367	1.79503781754575
ENSMUSG00000040605	96.4695479481348	170.71110588321	128.397611025052	144.561134904851	127.36631844194	222.243954262808	58.1514609400656	83.1779627433773	82.4616387136793	150.889323302534	89.5422152308879	98.2560859521079	148.291612077666	93.7464478137753	0.662894159340584	0.00280554925105216	0.123285032997597	Bace2	16	97157942	97244136	+	7887	protein_coding	beta-site APP-cleaving enzyme 2 [Source:MGI Symbol;Acc:MGI:1860440]	-	94	157	128	127	117	310	54	83	84	161	90	105	0.551495829125742	0.960085773337511	0.737577586641509	0.824220890396519	0.72562054527644	1.24830835189947	0.332371517356628	0.471294773369536	0.469600138263146	0.886190707121499	0.510171900386944
ENSMUSG00000006931	537.766416221518	541.491278534004	531.646358150605	524.745536938083	509.465273767762	565.646709397921	502.902449240938	488.044191036443	414.271565918722	370.194302512427	460.64495168779	495.023518749191	535.126928834982	455.180163190919	0.235522335722709	0.00282389286377212	0.123285032997597	P3h4	11	100299282	100305662	-	2178	protein_coding	prolyl 3-hydroxylase family member 4 (non-enzymatic) [Source:MGI Symbol;Acc:MGI:1913430]	-	524	498	530	461	468	789	467	487	422	395	463	529	11.1326775719522	11.0279221109995	11.0592984019744	10.834148590193	10.5105036558224	11.5051199523967	10.4088053217523	10.0137664397226	8.54309717621653	7.87321981044655	9.50405588907712
ENSMUSG00000022212	2691.91089646763	2667.22511293958	2717.41506458488	2878.70165491629	2710.61652068745	2620.32791235665	2677.12096105561	2522.39677379615	2421.81979412675	2391.73635446004	2483.30410240329	2199.06478083289	2714.36619365875	2449.24046111246	0.148288465669356	0.00282581158862017	0.123285032997597	Cpne6	14	55747902	55754888	+	4257	protein_coding	copine VI [Source:MGI Symbol;Acc:MGI:1334445]	-	2623	2453	2709	2529	2490	3655	2486	2517	2467	2552	2496	2350	28.5115521022135	27.7917644831513	28.921108651201	30.4086343772971	28.6108820446208	27.2681550202557	28.3491051569781	26.479265690903	25.5520806867616	26.0249663254466	26.2136077643781
ENSMUSG00000076928	63.6288507743017	32.619956538193	36.1118281007958	42.1162361533819	58.784454665511	47.3164547785333	30.1526093763303	38.0814769186547	24.5421543790712	25.3044206780646	27.8575780718318	34.6235731450285	46.7629635017861	30.0936354281635	0.637443608391729	0.00282906992956185	0.123285032997597	Trac	14	54457978	54461663	+	935	TR_C_gene	T cell receptor alpha constant [Source:MGI Symbol;Acc:MGI:4439838]	-	62	30	36	37	54	66	28	38	25	27	28	37	3.06835989836743	1.54750430756762	1.7498485906609	2.02554478937742	2.82499510025271	2.24183862727085	1.453745224935	1.82011302554591	1.17893312021945	1.25361826080856	1.33885112054488
ENSMUSG00000034459	126.231429761921	213.117049382861	124.385185680519	108.13628201544	156.758545774696	129.76179265022	148.609289069057	88.1886833905687	86.3883834143307	92.7828758195704	90.5371287334533	75.7975520201975	143.065047544276	97.0506520745295	0.561241619791986	0.00286284011470626	0.123865548962958	Ifit1	19	34618271	34627409	+	2656	protein_coding	interferon-induced protein with tetratricopeptide repeats 1 [Source:MGI Symbol;Acc:MGI:99450]	-	123	196	124	95	144	181	138	88	88	99	91	81	2.1429066879114	3.55918222144631	2.12179390061522	1.83082684708207	2.65197833206454	2.16432525605937	2.52227767821325	1.4838191556547	1.46088278812736	1.61815559894779	1.53178985035984
ENSMUSG00000033318	144.704321922202	140.26581311423	147.456631411583	145.699411557646	162.201550836317	134.063288539178	103.380375004561	112.240142497087	119.765713369868	128.396504922032	125.359101323243	118.843075389692	145.731836230193	117.997485417747	0.298502713297025	0.00288649941243332	0.124415423089632	Gstt2	10	75666948	75673258	-	4156	protein_coding	glutathione S-transferase, theta 2 [Source:MGI Symbol;Acc:MGI:106188]	-	141	129	147	128	149	187	96	112	122	137	126	127	1.56989206123005	1.49705030523956	1.60750146737908	1.57647166189352	1.75366356713946	1.42901928859762	1.12134067260901	1.20689324271293	1.29433013497048	1.43106112642384	1.35544179251505
ENSMUSG00000054509	212.438259843233	246.82433780566	239.742414335839	199.198414238969	193.770980193721	281.031064745228	184.146292976874	163.34949309844	227.751192637781	164.010134024493	160.181073913033	175.925182466631	228.834245193775	179.227228186209	0.357666148566496	0.00288924216067712	0.124415423089632	Parp4	14	56813076	56897251	+	6534	protein_coding	poly (ADP-ribose) polymerase family, member 4 [Source:MGI Symbol;Acc:MGI:2685589]	-	207	227	239	175	178	392	171	163	232	175	161	188	1.46594418409294	1.67559459116258	1.66237252708924	1.37091540367591	1.33252824126523	1.90536840783249	1.27045375447512	1.11721008191292	1.56555967210287	1.16271178635287	1.10162202889951
ENSMUSG00000004085	253.489131310525	234.86368707499	198.615054554377	216.27256403088	188.3279751321	211.490214540414	187.376929695767	197.422393499341	170.813394478336	149.952122536679	193.013219497692	146.91624280458	217.176437773881	174.249050418733	0.319231559224184	0.00290795276864853	0.124925100973714	Map3k20	2	72115981	72272954	+	10175	protein_coding	mitogen-activated protein kinase kinase kinase 20 [Source:MGI Symbol;Acc:MGI:2443258]	-	247	216	198	190	173	295	174	197	174	160	194	157	1.12328188432823	1.02386230943933	0.884382936361051	0.955808571174444	0.831662721706028	0.920787937408953	0.830150265513076	0.867078025967744	0.754007388023599	0.682650984864719	0.85241911111139
ENSMUSG00000089876	19.4991639469634	17.3973101537029	30.0931900839965	20.4889797502939	26.1264242957826	20.7905634632949	19.3838203133552	13.0278736826977	10.7985479267913	11.246409190251	11.9389620307851	10.2934947187923	22.3992719490057	12.7815179771121	0.817943769489203	0.00299419086512968	0.127724029110649	Tmem102	11	69694429	69696450	-	1933	protein_coding	transmembrane protein 102 [Source:MGI Symbol;Acc:MGI:1921591]	-	19	16	30	18	24	29	18	13	11	12	12	11	0.454828810260646	0.399218217644621	0.705340762315892	0.476642088410704	0.607316300221023	0.47647285878795	0.452045897118766	0.301188142585979	0.250912098116029	0.269502344968903	0.277546182331563
ENSMUSG00000041187	161.124670509119	133.741821806591	161.500120117448	134.316645029704	156.758545774696	182.813575280697	146.455531256461	115.246574885402	128.600888946333	87.1596712244449	119.389620307851	122.586164378344	155.042563086376	119.906408499806	0.378928649578178	0.00304137484723568	0.129130522719549	Prkd2	7	16576827	16604389	+	5051	protein_coding	protein kinase D2 [Source:MGI Symbol;Acc:MGI:2141917]	-	157	123	161	118	144	255	136	115	131	93	120	131	1.43829676423336	1.17449173689576	1.44863205083228	1.19579401783972	1.39450691941465	1.6033739934698	1.30708376561031	1.01963995181686	1.14354878820099	0.799316423360303	1.06215951385253
ENSMUSG00000039005	34.8932407471977	38.0566159612252	25.0776584033304	23.9038097086762	25.0378232834584	32.9781351486747	22.6144570322477	20.0428825887656	18.6520373280941	20.6184168487934	7.95930802052337	17.7796726960957	29.9912138754271	17.9444624190867	0.747178111686262	0.00305243690793144	0.129298096715455	Tlr4	4	66745821	66848521	+	5556	protein_coding	toll-like receptor 4 [Source:MGI Symbol;Acc:MGI:96824]	-	34	35	25	21	23	46	21	20	19	22	8	19	0.283167169375451	0.303828164537739	0.204497194257952	0.193467845520916	0.202488866327142	0.262946635248051	0.183484312272439	0.161210799030486	0.150782914907837	0.171899098904301	0.0643744624966296
ENSMUSG00000120905	15.3940768002343	15.2226463844901	36.1118281007958	19.3507030974998	14.1518131602156	11.4706557038869	7.53815234408258	13.0278736826977	10.7985479267913	1.87440153170849	6.96439451795795	8.42195022446639	18.6169538745204	8.10422003795073	1.19852579165599	0.00307806785780366	0.130080579330252	ENSMUSG00000120905	16	90081503	90081866	+	364	lncRNA	novel transcript	-	15	14	36	17	13	16	7	13	11	2	7	9	1.90684808465984	1.85502118919965	4.49480338535149	2.39055794677414	1.74693810762982	1.39601672760456	0.933552050353177	1.59944142752389	1.33245353202825	0.238529319059015	0.859770465459793
ENSMUSG00000028747	74.9178404278068	60.8905855379602	53.1646358150605	71.7114291260287	69.6704647887537	70.257766186307	51.6901875022805	42.0900534364078	56.9377981594453	31.8648260390444	57.7049831487944	43.9812956166578	66.7687869803195	47.3781906504384	0.498881365572798	0.00309098138238664	0.130323233597982	Htr6	4	138788419	138802881	-	2341	protein_coding	5-hydroxytryptamine (serotonin) receptor 6 [Source:MGI Symbol;Acc:MGI:1196627]	-	73	56	53	63	64	98	48	42	58	34	58	47	1.44293798392656	1.15374235432494	1.02892575478429	1.37749767156883	1.33725463001821	1.32952554215906	0.9953634846995	0.803478478756129	1.09241423510467	0.630508084723274	1.10767523444115
ENSMUSG00000033029	79.022927574536	63.0652493071731	88.2733575797231	81.9559190011756	56.6072526408624	70.9746821677999	49.5364296896855	50.1072064719141	50.0659949333053	45.9228375268581	70.6388586821449	50.5317013467983	73.3165647118784	52.8005047751177	0.474534938540379	0.00311531798920174	0.130537827508135	1700088E04Rik	15	79013549	79025453	-	5292	protein_coding	RIKEN cDNA 1700088E04 gene [Source:MGI Symbol;Acc:MGI:1920774]	-	77	58	88	72	52	99	46	50	51	49	71	54	0.673282163225571	0.528603921638901	0.755740016584672	0.696409037715715	0.480639056067463	0.594138071569798	0.421968349290401	0.423132652784099	0.424923853648259	0.401966074710563	0.599824746499916
ENSMUSG00000120979	106.732265814958	95.6852058453661	128.397611025052	109.274558668234	121.923313380319	97.5005734830383	95.8422226604785	79.1693862256242	83.4433248888422	36.5508298683156	81.5829072103646	80.4764132560122	109.918921369494	76.1775140182729	0.530511285962646	0.00312243175731914	0.130537827508135	ENSMUSG00000120979	15	76405109	76409078	+	1640	lncRNA	novel transcript, antisense to Scrt1	-	104	88	128	96	112	136	89	79	85	39	82	86	2.93437565418222	2.58798078102975	3.54711855234243	2.99625742080615	3.34048652776043	2.63370472878568	2.63443834697226	2.15729538883101	2.2852612129132	1.03236652846396	2.23540321019546
ENSMUSG00000078796	31.8144253871509	29.3579608843737	33.1025090923962	18.2124264447057	16.3290151848642	18.6398155188161	19.3838203133552	6.01286477662969	19.633723503257	8.43480689268821	10.9440485282196	11.2292669659552	24.5760254187178	12.6064218300175	0.966759516702463	0.00312732551821708	0.130537827508135	Zfp541	7	15795739	15830259	+	4879	protein_coding	zinc finger protein 541 [Source:MGI Symbol;Acc:MGI:3647699]	zf-C2H2	31	27	33	16	15	26	18	6	20	9	11	12	0.294006610470746	0.266904053047377	0.307392101437238	0.16785755858858	0.150382046567846	0.169244495670854	0.179095043888209	0.0550740233293736	0.180742359894272	0.0800801444186651	0.10079702935909
ENSMUSG00000032116	870.278475106578	931.843425107713	948.938593982023	942.49306851352	968.854900968606	949.91367547813	852.888093787629	806.726024197816	850.140227691027	834.108681610279	835.727342154954	906.763307500881	935.387023192762	847.725612823764	0.141925195636477	0.00317066437066057	0.131546376583662	Stt3a	9	36640640	36678975	-	8948	protein_coding	STT3, subunit of the oligosaccharyltransferase complex, homolog A (S. cerevisiae) [Source:MGI Symbol;Acc:MGI:105124]	-	848	857	946	828	890	1325	792	805	866	890	840	969	4.3852675606327	4.61930958177766	4.80479367495367	4.73648426657387	4.86518748794535	4.70285865363544	4.29675990631932	4.02899081095089	4.26729520238218	4.31794580925115	4.1970020039432
ENSMUSG00000050014	6.15763072009371	15.2226463844901	6.0186380167993	14.7975964863234	5.44300506162138	14.3383196298586	3.23063671889253	6.01286477662969	3.9267447006514	5.62320459512548	1.98982700513084	1.87154449432586	10.3296393831977	3.77580371512597	1.45774841780728	0.00317100100370626	1	Apol10b	15	77468019	77480325	-	2325	protein_coding	apolipoprotein L 10B [Source:MGI Symbol;Acc:MGI:3043522]	-	6	14	6	13	5	20	3	6	4	6	2	2	0.119413798333966	0.290420521663944	0.117283758585516	0.286201649693491	0.105191972072333	0.273198972498957	0.0626383311204712	0.115572541859791	0.0758573741010023	0.112031835016105	0.0384585498528251
ENSMUSG00000085336	57.471220054208	44.5806072688638	64.1988055125259	62.6052159036758	78.3792728873479	52.3348666489838	36.6138828141154	33.0707562714633	39.267447006514	50.6088413561293	45.7660211180094	43.9812956166578	59.9283313792675	41.5513740304815	0.520286414990842	0.00318238694491096	0.131731971669526	Gm11732	11	117316995	117329692	+	3321	lncRNA	predicted gene 11732 [Source:MGI Symbol;Acc:MGI:3652087]	-	56	41	64	55	72	73	34	33	40	54	46	47	0.780270829222244	0.595438900236923	0.875831741319118	0.847706574816555	1.06047191357474	0.698113453890175	0.496994888595127	0.445011707025618	0.531070143886872	0.705891643394159	0.619262557476611
ENSMUSG00000062210	250.410315950478	278.356962459247	229.711350974507	241.31465039235	264.530045994799	294.652468393594	218.606417978395	230.493149770805	219.897703236478	225.865384570873	212.911489549	212.420300105986	259.829299027496	220.032407535256	0.244298747080347	0.00321887732471433	0.132638183094578	Tnfaip8	18	50112494	50240240	+	10328	protein_coding	tumor necrosis factor, alpha-induced protein 8 [Source:MGI Symbol;Acc:MGI:2147191]	-	244	256	229	212	243	411	203	230	224	241	214	227	1.09320048726535	1.1954900305299	1.00769437717682	1.05068218684027	1.15086821110702	1.26385606189819	0.954161061534483	0.997327923436664	0.956296486052527	1.0130105531145	0.92636771297798
ENSMUSG00000059326	751.230947851433	727.425030801704	749.320433091513	731.91188774661	804.476148107641	819.434966846417	643.973585965911	693.48373757129	672.455029986552	429.237950761245	622.815852605954	674.691790204474	763.96656907422	622.776324515904	0.295790645109381	0.00324919317056398	0.132691781822327	Csf2ra	19	61212395	61216867	-	2871	protein_coding	colony stimulating factor 2 receptor, alpha, low-affinity (granulocyte-macrophage) [Source:MGI Symbol;Acc:MGI:1339754]	-	732	669	747	643	739	1143	598	692	685	458	626	721	11.7978836285021	11.2386759195189	11.8248867884221	11.4638242169849	12.590610701176	12.6440167091896	10.1113669654414	10.7944190524915	10.5200583792763	6.9254092370196	9.74825781666569
ENSMUSG00000064368	16347.4832900621	15978.3420442915	15076.6882320822	17829.9654893669	17142.2001410704	13647.2126236994	13725.8985396681	13545.9821976172	13333.2616310618	15326.0441240145	11046.5246189839	14306.0861146269	16003.6486367621	13547.2995376621	0.240277609498575	0.0032639900107077	0.132691781822327	mt-Nd6	MT	13552	14070	-	519	protein_coding	mitochondrially encoded NADH dehydrogenase 6 [Source:MGI Symbol;Acc:MGI:102495]	-	15929	14695	15030	15664	15747	19036	12746	13517	13582	16353	11103	15288	1420.19302031585	1365.60297833817	1316.13732268182	1544.85262188488	1484.10975465069	1164.87778074562	1192.19813209573	1166.3780225887	1153.87068302869	1367.8649937035	956.442460223515
ENSMUSG00000043439	56.4449482675257	36.9692840766187	55.1708484873269	58.0521092924994	21.7720202464855	56.6363625379413	30.1526093763303	38.0814769186547	31.4139576052112	14.0580114878137	28.8524915743972	23.3943061790733	47.5075954847329	27.6588088569134	0.788685229976261	0.00330305620200399	0.133562509855731	Epop	11	97518215	97520528	-	2314	protein_coding	elongin BC and polycomb repressive complex 2 associated protein [Source:MGI Symbol;Acc:MGI:2143991]	-	55	34	55	51	20	79	28	38	32	15	29	25	1.09982998141429	0.708659780143685	1.08021179985039	1.1281284692642	0.422768081362445	1.08426580107489	0.587403537300875	0.735438927781081	0.609743802194746	0.281410994395467	0.560299853895146
ENSMUSG00000109179	210.385716269869	178.322429075455	208.646117915709	228.793607211615	241.669424735989	202.170306781006	198.145718758742	151.32376354518	180.630256229964	155.575327131805	148.242111882248	189.961766174075	211.664600331607	170.646490620336	0.309873113091632	0.00330745814632836	0.133562509855731	Gm35339	15	76238632	76249401	+	6581	protein_coding	predicted gene, 35339 [Source:MGI Symbol;Acc:MGI:5594498]	-	205	164	208	201	222	282	184	151	184	166	149	203	1.44141218738101	1.20191617546684	1.43641862057325	1.56334887079367	1.65004821106624	1.36090948426486	1.35727488493834	1.027570028198	1.23278318798088	1.09503841170202	1.01223242157461
ENSMUSG00000040483	111.863624748369	170.71110588321	148.459737747716	122.933878501763	119.74611135567	135.497120502163	82.9196757849083	111.237998367649	107.003793092751	126.522103390323	76.6083396975374	97.3203137049449	134.868596456482	100.268704006352	0.425875436019119	0.00336693532782544	0.135662857599211	Xaf1	11	72192455	72204559	+	4689	protein_coding	XIAP associated factor 1 [Source:MGI Symbol;Acc:MGI:3772572]	-	109	157	148	108	110	189	77	111	109	135	77	104	1.07565372299657	1.61488515553699	1.43446866173583	1.17894965693908	1.14748760322027	1.28012858275063	0.797172618812993	1.06015439469914	1.02496028105921	1.24987531867776	0.734169533738752
ENSMUSG00000120308	145.730593708885	121.78117107592	172.534289814913	149.114241516028	140.429530589832	143.383196298586	117.379800786429	106.227277720458	116.820654844379	81.5364666293194	118.394706805285	135.686975838625	145.495503834027	112.674313770749	0.370008130281475	0.00347750856792758	0.139192259243128	ENSMUSG00000120308	17	26052079	26053241	+	1163	lncRNA	novel transcript, antisense to Stub1	-	142	112	172	131	129	200	109	106	119	87	119	145	5.64982308970465	4.64473061302611	6.72137791033931	5.76558419574013	5.42557217950034	5.46163036165154	4.54976184127413	4.08180752957086	4.51157329737635	3.2475264299058	4.57459986265279
ENSMUSG00000020389	238.09505451029	271.832971151608	265.823179075302	260.66535348985	241.669424735989	244.468349689089	239.067117198047	204.437402405409	226.769506462618	217.430577678185	208.931835538739	200.255260892867	253.759055442022	216.148616695978	0.231056817763804	0.003512013229063	0.140264405271501	Cdkl3	11	51895048	51980611	+	5360	protein_coding	cyclin-dependent kinase-like 3 [Source:MGI Symbol;Acc:MGI:2388268]	-	232	250	265	229	222	341	222	204	231	232	210	214	2.00285456534022	2.24955927794733	2.24693581338622	2.18686729819255	2.02592673078861	2.02051282995789	2.01062031143229	1.704479372018	1.90023783560148	1.87904141193057	1.75162191843674
ENSMUSG00000116557	21.551707520328	7.61132319224503	8.02485068906573	11.3827665279411	10.8860101232428	10.7537397223939	6.46127343778506	4.00857651775312	6.87180322613994	2.81160229756274	3.97965401026169	5.61463348297759	11.7017329625361	4.95792382874669	1.24339298402368	0.0035531534812664	0.140977958649723	4933432I09Rik	16	18025686	18031727	-	3284	lncRNA	RIKEN cDNA 4933432I09 gene [Source:MGI Symbol;Acc:MGI:1914029]	-	21	7	8	10	10	15	6	4	7	3	4	6	0.295898228971575	0.102805681009237	0.110712439590469	0.155864994738444	0.148947219895356	0.14506416208741	0.0886931302406185	0.0545485505123861	0.093984376027239	0.0396580414757071	0.0544556202240064
ENSMUSG00000024339	216.543346989962	219.641040690499	227.70513830224	224.240500600439	249.289631822259	255.939005392975	204.606992196527	197.422393499341	221.861075586804	182.754149341578	184.058997974603	183.411360443935	232.226443966396	195.685828173798	0.251755401458288	0.00358665545132066	0.141811020357736	Tap2	17	34422501	34435295	+	3781	protein_coding	transporter 2, ATP-binding cassette, sub-family B (MDR/TAP) [Source:MGI Symbol;Acc:MGI:98484]	-	211	202	227	197	229	357	190	197	226	195	185	196	2.5822720672523	2.57671813956005	2.7285301810575	2.66692797186054	2.96254090085226	2.99870374435925	2.43943249338519	2.33338241582169	2.63549703923378	2.23893296307973	2.18751438183634
ENSMUSG00000029122	330.459515311696	293.579608843737	353.093430318892	309.611249559997	295.010874339879	360.608738690943	278.911636731055	260.557473653953	312.176203701786	225.865384570873	229.825019092612	291.025168867672	323.727236177524	266.393481102992	0.284561796154486	0.00359756110416664	0.141811020357736	Evc	5	37446442	37494238	-	7701	protein_coding	EvC ciliary complex subunit 1 [Source:MGI Symbol;Acc:MGI:1890596]	-	322	270	352	272	271	503	259	260	318	241	231	311	1.93479505091815	1.6909815281368	2.0773282263426	1.80789630983153	1.72130455274575	2.07440182030397	1.63265537127082	1.51200280384027	1.82070995784885	1.35857330120329	1.34106776147293
ENSMUSG00000038527	14.367805013552	15.2226463844901	10.0310633613322	15.9358731391175	15.2404141725399	12.1875716853798	4.30751562519004	6.01286477662969	4.90843087581425	5.62320459512548	12.9338755333505	5.61463348297759	13.8308956260686	6.56675414818125	1.06501087542621	0.00361111072090071	0.142037021688761	C1rl	6	124470072	124487602	+	3010	protein_coding	complement component 1, r subcomponent-like [Source:MGI Symbol;Acc:MGI:2660692]	-	14	14	10	14	14	17	4	6	5	6	13	6	0.215222543508893	0.22432814381019	0.150988227414908	0.238074717544675	0.227508218668069	0.179371916744539	0.0645112380310501	0.089271149443194	0.0732426888641322	0.0865362180772241	0.193091307192963
ENSMUSG00000021226	105.705994028275	110.907852229856	98.3044209410552	97.8917921402931	87.0880809859422	85.3130017976585	50.613308595983	59.1265036368586	74.6081493123765	59.9808490146717	90.5371287334533	89.8341357276415	97.5351903538468	70.7833458368308	0.456410845557086	0.00364980961346253	0.143249115109808	Acot2	12	84034635	84040647	+	2196	protein_coding	acyl-CoA thioesterase 2 [Source:MGI Symbol;Acc:MGI:2159605]	-	103	102	98	86	80	119	47	59	76	64	91	96	2.17035666029346	2.24021684597334	2.02816517863614	2.00455442959974	1.78194051051493	1.72102289881942	1.03898051505609	1.20322278609721	1.5259560568815	1.26520469417095	1.8526565767558
ENSMUSG00000028268	114.942440108416	165.274446460178	131.406930033451	99.0300687930872	166.555954885614	174.927499484275	96.919101566776	115.246574885402	88.3517557646564	137.768512580574	75.613426194972	58.9536515712647	142.022889960837	95.4755037606076	0.575553786592112	0.00379690824846774	0.147497560292063	Gbp3	3	142265787	142278970	+	3265	protein_coding	guanylate binding protein 3 [Source:MGI Symbol;Acc:MGI:1926263]	-	112	152	131	87	153	244	90	115	90	147	76	63	1.58730745718044	2.24534264616141	1.82346609347542	1.36391656712807	2.29215401319637	2.37344222203152	1.33813892669307	1.57739705869125	1.21540241429056	1.95455234367684	1.04067775788579
ENSMUSG00000020641	52.3398611207966	91.3358783069404	63.1956991763927	39.8396828477937	65.3160607394566	45.1657068340545	45.2289140644955	47.1007740835992	35.3407023058626	38.4252314000241	26.8626645692664	37.4308898865173	59.5321481709057	38.3981960516275	0.629044043969212	0.00379863846668972	0.147497560292063	Rsad2	12	26492745	26506451	-	4335	protein_coding	radical S-adenosyl methionine domain containing 2 [Source:MGI Symbol;Acc:MGI:1929628]	-	51	84	63	35	60	63	42	47	36	41	27	40	0.544386433581318	0.934571228883974	0.660482066082792	0.413266954907423	0.677014076313285	0.46155501149694	0.470329337478971	0.485551307640471	0.366162757338748	0.410589568354872	0.278458531373829
ENSMUSG00000052125	188.834008749541	233.776355190383	199.61816089051	239.038097086762	236.226419674368	238.733021837145	174.454382820197	178.381655040014	177.685197704476	194.000558531829	213.906403051566	154.402420781884	222.704343904785	182.138436321661	0.290856852718163	0.00387760217159377	0.149256683904076	F730043M19Rik	12	33161710	33197611	-	6680	lncRNA	RIKEN cDNA F730043M19 gene [Source:MGI Symbol;Acc:MGI:2443237]	-	184	215	199	210	217	333	162	178	181	207	215	165	1.27458141036105	1.55233060593204	1.35389877753377	1.60914273909312	1.58898142843694	1.58321462936381	1.17728180721185	1.19335569981723	1.19471105748706	1.34526250991457	1.43895715626355
ENSMUSG00000028717	22.5779793070103	28.2706289997673	34.1056154285294	21.627256403088	43.5440404929711	47.3164547785333	16.1531835944627	16.0343060710125	20.6154096784198	24.3672199122104	17.9084430461776	23.3943061790733	32.9069959016499	19.745478080226	0.746687241928722	0.00397918159067809	0.151511116395097	Tal1	4	114913623	114928952	+	4379	protein_coding	T cell acute lymphocytic leukemia 1 [Source:MGI Symbol;Acc:MGI:98480]	bHLH	22	26	34	19	40	66	15	16	21	26	18	25	0.232473768165577	0.286365454190217	0.352869038448086	0.222090710474993	0.446807645705731	0.478675294929949	0.16628696032781	0.163633194686162	0.211448749171126	0.257757647359502	0.183773728173182
ENSMUSG00000022935	473.111293660534	471.902037919192	545.68984685647	492.873790659848	433.263202905062	462.410808062939	343.524371108906	368.789039633287	488.879715231099	378.629109405115	405.924709046692	422.033283470482	479.875163344007	401.296704649264	0.257020772472666	0.00398537935487873	0.151511116395097	Grik1	16	87692788	88087153	-	6721	protein_coding	glutamate receptor, ionotropic, kainate 1 [Source:MGI Symbol;Acc:MGI:95814]	-	461	434	544	433	398	645	319	368	498	404	408	451	3.17390007437642	3.11442629057116	3.67853240735407	3.29765895399814	2.89657465725735	3.047879847744	2.30408591150997	2.45211195792385	3.267053288307	2.60951997794543	2.7140143126313
ENSMUSG00000074811	188.834008749541	207.680389959829	208.646117915709	219.687393989262	191.593778169073	167.758339669345	155.070562506842	154.330195933495	185.538687105779	107.778088073238	164.160727923295	161.888598759187	197.366671408793	154.794476716973	0.347709121320588	0.00401134691547784	0.151706965236122	Hps6	19	45991947	45994612	+	2666	protein_coding	HPS6, biogenesis of lysosomal organelles complex 2 subunit 3 [Source:MGI Symbol;Acc:MGI:2181763]	-	184	191	208	193	176	234	144	154	189	115	165	173	3.19362483916422	3.4553770538505	3.54578805025978	3.70551778113889	3.22914891012743	2.78758253916087	2.62206967481042	2.58694352418718	3.12580894733054	1.87262514925176	2.76700322342274
ENSMUSG00000034317	331.485787098378	221.815704459712	402.24564078942	241.31465039235	275.416056118042	299.670880264044	268.14284766808	277.593923854404	177.685197704476	196.812160829392	177.094603456645	195.576399657053	295.324786520324	215.484188861675	0.456962879099772	0.00401162431876525	0.151706965236122	Trim59	3	68942621	68952088	-	3352	protein_coding	tripartite motif-containing 59 [Source:MGI Symbol;Acc:MGI:1914199]	-	323	204	401	212	253	418	249	277	181	210	178	209	4.45886919271333	2.93527219197939	5.43688246933378	3.23730478093266	3.69191812483581	3.96044781359056	3.60609544987259	3.70085552263583	2.38086809785608	2.71974659141872	2.37411558123384
ENSMUSG00000037703	2179.80127491317	1911.52945313811	2303.13214776187	2125.1625107666	1968.19063028229	2060.41653081068	1802.69528914203	1834.92590100149	1860.2953019336	949.384375810351	1668.46994380221	1579.58355321103	2091.37209127879	1615.89239415012	0.37234818784254	0.0040155761764569	0.151706965236122	Lzts3	2	130474759	130484723	-	4252	protein_coding	leucine zipper, putative tumor suppressor family member 3 [Source:MGI Symbol;Acc:MGI:2656976]	-	2124	1758	2296	1867	1808	2874	1674	1831	1895	1013	1677	1688	23.1146582123168	19.9410415136259	24.5407714048761	22.4751603941722	20.7989169239539	21.4667120671055	19.1119094259509	19.2850806929198	19.6506413521433	10.3425908837334	17.6329782855023
ENSMUSG00000014444	128.283973335286	101.121865268398	114.354122319187	114.965941932205	68.5818637764294	138.364784428135	57.0745820337681	84.1801068728156	108.967165443076	33.7392275707529	58.6998966513599	75.7975520201975	110.945425176607	69.743088431995	0.672867932596077	0.00402806624970498	0.15186311180423	Piezo1	8	123208437	123278068	-	9935	protein_coding	piezo-type mechanosensitive ion channel component 1 [Source:MGI Symbol;Acc:MGI:3603204]	-	125	93	114	101	63	193	53	84	111	36	59	81	0.582194852219577	0.451478735328107	0.521490693056382	0.520361599545306	0.310176026357222	0.616966325790611	0.258970251713473	0.378649847764086	0.492624353827785	0.1573069047282	0.265503350581846
ENSMUSG00000024143	807.675896118959	804.62559460876	908.814340536694	816.144360053374	934.01966857423	924.821616125878	787.19848050348	753.612385337587	845.231796815213	765.693025702919	693.454711288099	669.077156721496	866.016912669649	752.377926061466	0.204379554302738	0.00405821641377205	0.152683040726844	Rhoq	17	87270510	87307497	+	4151	protein_coding	ras homolog family member Q [Source:MGI Symbol;Acc:MGI:1931553]	-	787	740	906	717	858	1290	731	752	861	817	697	715	8.77300180063171	8.59807460375841	9.9193918442327	8.84134138354598	10.1104411220667	9.86981472256681	8.54882691833895	8.11318687013806	9.14557865030949	8.54441786754064	7.50699126719459
ENSMUSG00000028589	1.02627178668229	1.08733188460643	4.01242534453287	3.41482995838232	9.79740911091849	2.15074794447879	0	2.00428825887656	0	0	0	0	3.5815026716002	0.334048043146094	3.32844225500137	0.00408268442700395	1	1700012P22Rik	4	144144759	144165342	-	974	protein_coding	RIKEN cDNA 1700012P22 gene [Source:MGI Symbol;Acc:MGI:1916614]	-	1	1	4	3	9	3	0	2	0	0	0	0	0.0475080563186981	0.0495180194242205	0.186642531629927	0.157657282152274	0.451979880002786	0.0978215006766029	0	0.0919596713976776	0	0	0
ENSMUSG00000029417	4.10508714672914	11.9606507306708	1.00310633613322	4.55310661117642	25.0378232834584	4.30149588895757	2.15375781259502	3.00643238831484	0	1.87440153170849	0.994913502565421	2.8073167414888	8.49354499952091	1.8061369961121	2.22102369109922	0.00410787267119889	1	Cxcl9	5	92469206	92475938	-	3016	protein_coding	chemokine (C-X-C motif) ligand 9 [Source:MGI Symbol;Acc:MGI:1352449]	-	4	11	1	4	23	6	2	3	0	2	1	3	0.0613698234143395	0.175907181734449	0.0150687852957186	0.067886026886081	0.373019940753847	0.0631817915510684	0.0321914500121785	0.0445467771591535	0	0.0287880212657432	0.014823628714824
ENSMUSG00000039087	1832.92141101456	2358.42285771135	2092.47981717389	2211.67153637895	2442.82067165568	1838.17257654787	1881.30744930175	1686.60856984463	1588.36823141349	1834.10189877676	1917.19831944357	1913.6542454482	2129.41481174705	1803.53978570473	0.238908115198402	0.00410847156533876	0.153619640504807	Rreb1	13	37962376	38135981	+	13994	protein_coding	ras responsive element binding protein 1 [Source:MGI Symbol;Acc:MGI:2443664]	zf-C2H2	1786	2169	2086	1943	2244	2564	1747	1683	1618	1957	1927	2045	5.90562415906673	7.47549413632448	6.77457440035994	7.1069403230456	7.84361977837621	5.81899755165797	6.06028315437216	5.38602814282092	5.09797168003886	6.0710262745838	6.15638414470009
ENSMUSG00000066543	7.183902506776	6.5239913076386	10.0310633613322	5.69138326397053	13.0632121478913	10.036823740901	4.30751562519004	5.01072064719141	1.9633723503257	0	1.98982700513084	5.61463348297759	8.75506272141827	3.14767818513593	1.49071688142666	0.00417562802498846	1	Rpl17-ps9	7	35817699	35818253	+	555	processed_pseudogene	ribosomal protein L17, pseudogene 9 [Source:MGI Symbol;Acc:MGI:3641818]	-	7	6	10	5	12	14	4	5	2	0	2	6	0.583621491857449	0.521411361288549	0.818873089223195	0.461135714163109	1.05760577326778	0.801137527463157	0.349871759411641	0.403462702438459	0.158890445752099	0	0.161110141275349
ENSMUSG00000103749	108.784809388322	106.55852469143	96.2982082687888	121.795601848969	113.214505281725	130.478708631713	85.0734335975034	100.214412943828	77.5532078378651	75.9132620341939	94.516782743715	98.2560859521079	112.855059685158	88.5878641848689	0.354084176019871	0.00419888966357967	0.155718822380754	Pcdhgb5	18	37864062	37974926	+	6733	protein_coding	protocadherin gamma subfamily B, 5 [Source:MGI Symbol;Acc:MGI:1935196]	-	106	98	96	107	104	182	79	100	79	81	95	105	0.728489791559137	0.702004157148477	0.647995814552381	0.813442577917012	0.755544893720188	0.85848912232982	0.569587379006513	0.665147185068602	0.517343798752473	0.522263362775583	0.630813322348341
ENSMUSG00000037921	60.5500354142548	76.1132319224503	51.1584231427941	52.3607260285289	46.8098435299439	53.7686986119696	31.2294882826278	38.0814769186547	27.4872129045598	46.8600382927123	41.7863671077477	48.6601568524725	56.7934931083236	39.0174567264625	0.535259169369298	0.00424088089222218	0.156319041731159	Ddx60	8	62381121	62491278	+	8684	protein_coding	DExD/H box helicase 60 [Source:MGI Symbol;Acc:MGI:2384570]	-	59	70	51	46	43	75	29	38	28	50	42	52	0.314382538508787	0.388776895940045	0.266906987453507	0.271137604389318	0.242205605894323	0.274292208829489	0.162113829103246	0.195970253211126	0.142167061664419	0.249955873265435	0.216229697900068
ENSMUSG00000034390	3775.65390320413	3927.44276719844	4240.13048283511	4293.57953433937	3574.96572447293	3933.0010744702	3433.08995327646	3368.20641904206	3958.15865825661	2619.47614056262	3236.45362384532	3456.74268101987	3957.46224775336	3345.35457933382	0.242468594575151	0.00428596063119435	0.157342376949624	Cmip	8	117983803	118186169	+	6495	protein_coding	c-Maf inducing protein [Source:MGI Symbol;Acc:MGI:1921690]	-	3679	3612	4227	3772	3284	5486	3188	3361	4032	2795	3253	3694	26.2105933144545	26.8219784326585	29.5775825130297	29.7265334002125	24.7320173784106	26.8255522269097	23.827640446397	23.1747858139213	27.3717231629113	18.6816750288115	22.3918911247601
ENSMUSG00000037111	2352.2149350758	2344.28754321147	2490.71303261878	2445.01825020174	2524.46574758	2601.68809683784	2147.29653915724	2075.44049206668	2385.49740564572	2340.19031233805	2306.20949894665	2007.23147016449	2459.7312675876	2210.31095305314	0.15468181568796	0.00431917763601267	0.157923734409703	Setd7	3	51422740	51468300	-	10813	protein_coding	SET domain containing (lysine methyltransferase) 7 [Source:MGI Symbol;Acc:MGI:1920501]	-	2292	2156	2483	2148	2319	3629	1994	2071	2430	2497	2318	2145	9.80832007678834	9.61667139385696	10.4361448598942	10.1681000699604	10.4903528349782	10.6589098332424	8.95201562905949	8.57749093676644	9.90879495346198	10.0250257249279	9.58413879817457
ENSMUSG00000024810	1292.076179433	1215.63704698999	1504.65950419983	1500.24862838263	1384.70048767648	1464.65935019005	1089.80145317308	1278.73590916325	1002.30158484127	1417.98475873747	1157.08440348359	1065.84458951858	1393.663532812	1168.62544981954	0.25415556396572	0.00433906774525124	0.158332407764469	Il33	19	29902514	29938118	+	2886	protein_coding	interleukin 33 [Source:MGI Symbol;Acc:MGI:1924375]	-	1259	1118	1500	1318	1272	2043	1012	1276	1021	1513	1163	1139	20.1862488529815	18.6839071128397	23.6213391122076	23.3760335102684	21.5588869166125	22.4824720962532	17.0226067559895	19.8007080119798	15.5987639531628	22.7591352986849	18.0164513753106
ENSMUSG00000022883	868.225931533213	874.214835223572	917.842297561893	857.122319553962	800.121744058344	980.024146700833	745.200203157877	749.603808819834	849.158541515865	797.557851741963	816.823985606211	711.186907843828	882.925212438636	778.255216447596	0.184103844628577	0.00435483380437146	0.158589258302682	Robo1	16	72105194	72842983	+	16511	protein_coding	roundabout guidance receptor 1 [Source:MGI Symbol;Acc:MGI:1274781]	-	846	804	915	753	735	1367	692	748	865	851	821	760	2.37095442061853	2.34857749009929	2.51858898028447	2.33438958251439	2.17745662013334	2.62946358282091	2.03457918841431	2.02887173751199	2.30995490110954	2.2375324325903	2.22308283637632
ENSMUSG00000031274	197.044183042999	263.134316074757	218.677181277041	190.092201016616	199.213985255343	263.825081189398	189.530687508362	167.358069616193	208.117469134524	152.763724834242	156.201419902771	185.282904938261	221.997824642692	176.542379322392	0.335103955078279	0.00436582398112411	0.158671506769975	Col4a5	X	140258381	140472230	+	6718	protein_coding	collagen, type IV, alpha 5 [Source:MGI Symbol;Acc:MGI:88456]	-	192	242	218	167	183	368	176	167	212	163	157	198	1.32247493242737	1.73739108699675	1.47477605038872	1.27241332739529	1.33243686565871	1.73972194752983	1.2717874910438	1.11327599212589	1.39141484423876	1.05332104483548	1.04482972313393
ENSMUSG00000066621	2283.45472536809	2023.52463725257	2231.91159789641	2363.06233120056	2043.30410013267	2265.45450151765	1982.53406649372	1852.96449533138	1948.64705769826	1372.99912197647	2113.19627944896	1802.29734803581	2201.78531556132	1845.4397281641	0.255049968389909	0.00449665284599074	0.161808268351176	Tecpr1	5	144131260	144160433	-	12772	protein_coding	tectonin beta-propeller repeat containing 1 [Source:MGI Symbol;Acc:MGI:1917631]	-	2225	1861	2225	2076	1877	3160	1841	1849	1985	1465	2124	1926	8.0611559858336	7.02764291110351	7.9173653778147	8.31993966715394	7.18854362547703	7.85778598085592	6.99740094616429	6.48342323721946	6.85271029689728	4.97957033672919	7.4350084848969
ENSMUSG00000045377	17.4466203735989	22.8339695767351	10.0310633613322	22.7655330558821	26.1264242957826	25.8089753337454	12.9225468755701	13.0278736826977	5.8901170509771	9.37200765854246	7.95930802052337	16.8439004489328	20.8354309995127	11.0026256228739	0.92430131132009	0.00455329794353706	0.16287899651566	Tmem88	11	69287345	69289060	-	1582	protein_coding	transmembrane protein 88 [Source:MGI Symbol;Acc:MGI:1914270]	-	17	21	10	20	24	36	12	13	6	10	8	18	0.497242981368523	0.640228552024656	0.287278485789427	0.647105743010178	0.742062205010896	0.722716624467847	0.368227863097587	0.368013071819657	0.167226670149966	0.274414260864354	0.226083763357316
ENSMUSG00000024292	203.201813763093	180.497092844668	177.549821495579	206.028074155733	185.062172095127	187.831987151147	120.610437505321	171.366646133946	123.692458070519	171.507740151327	155.206506400206	173.117865725142	190.028493584225	152.583608997744	0.313418270426431	0.00459616849165387	0.163447306908677	Cyp4f14	17	33124044	33136316	-	2419	protein_coding	cytochrome P450, family 4, subfamily f, polypeptide 14 [Source:MGI Symbol;Acc:MGI:1927669]	-	198	166	177	181	170	262	112	171	126	183	156	185	3.78752529027432	3.30974429623219	3.32542364282102	3.82996181614346	3.43754666900286	3.43983369362835	2.24762593685693	3.16582288341645	2.29665334258874	3.28419078155418	2.88319884903259
ENSMUSG00000039830	774.835198945126	592.595877110506	623.932141074861	590.765582800141	478.984445422682	650.959711195579	480.28799220869	473.012029094869	637.114327680689	425.489147697828	480.543221739099	463.207262345651	618.678826091482	493.275663461138	0.32770246365734	0.00469811878216822	0.165839985167157	Olig2	16	91022345	91025565	+	2530	protein_coding	oligodendrocyte transcription factor 2 [Source:MGI Symbol;Acc:MGI:1355331]	bHLH	755	545	622	519	440	908	446	472	649	454	483	495	13.8086954051704	10.3895850794304	11.1732481869857	10.5002242518666	8.50682904584954	11.3982282775207	8.55768345920588	8.35502684037777	11.3105818394619	7.79019785581356	8.53517589347358
ENSMUSG00000037731	33.8669689605154	30.4452927689801	35.1087217646626	12.5210431807352	29.3922273327555	25.8089753337454	18.3069414070577	18.0385943298891	21.5970958535827	8.43480689268821	13.9287890359159	15.9081282017698	27.8572048902324	16.0357259534839	0.803467461958197	0.00471902302098615	0.165839985167157	Themis2	4	132509154	132523698	-	3079	protein_coding	thymocyte selection associated family member 2 [Source:MGI Symbol;Acc:MGI:2446213]	-	33	28	35	11	27	36	17	18	22	9	14	17	0.495941521986228	0.438601957043632	0.51661610127186	0.18286674472009	0.428933163159513	0.371334101951327	0.268028584771747	0.261811782874973	0.315045849729317	0.126895428586771	0.20328447510709
ENSMUSG00000026208	250.410315950478	84.8118869993018	32.0994027562629	34.1482995838232	30.4808283450798	101.085153390503	27.9988515637353	22.0471708476422	52.029367283631	19.6812160829392	15.9186160410467	38.3666621336802	88.8393145042414	29.3403139921124	1.59889659800116	0.00472796994504978	0.165839985167157	Des	1	75336973	75345223	+	3754	protein_coding	desmin [Source:MGI Symbol;Acc:MGI:94885]	-	244	78	32	30	28	141	26	22	53	21	16	41	3.0076117827588	1.00212652416006	0.387405062988917	0.409052191838879	0.364837367176818	1.19288030313626	0.336218000020643	0.262454959870729	0.622504323627864	0.242850041940212	0.190551152707125
ENSMUSG00000051502	348.932407471977	268.570975497789	342.059260621427	297.090206379262	312.428490537067	250.203677541032	284.296031262543	223.478140864737	241.494799090061	171.507740151327	231.814846097743	273.245496171576	303.214169674759	237.639508939664	0.350882220102778	0.00473634010700934	0.165839985167157	Ufsp1	5	137292891	137293927	+	1037	protein_coding	UFM1-specific peptidase 1 [Source:MGI Symbol;Acc:MGI:1917490]	-	340	247	341	261	287	349	264	223	246	183	233	292	15.1714251981679	11.4878939990744	14.9446312922792	12.88289563647	13.537506878412	10.6885475535181	12.3585366897285	9.63058078443509	10.4596492567667	7.66100048271896	10.0453027574839
ENSMUSG00000073555	15.3940768002343	26.0959652305544	14.043488705865	22.7655330558821	29.3922273327555	30.8273872041959	15.0763046881652	11.0235854238211	11.7802341019542	13.1208107219594	12.9338755333505	0	23.0864463882479	10.6558017448751	1.12632953275562	0.00480312979859361	0.167202717610335	Gm4951	18	60345152	60380892	+	2645	protein_coding	predicted gene 4951 [Source:MGI Symbol;Acc:MGI:3644953]	-	15	24	14	20	27	43	14	11	12	14	13	0	0.262416900875682	0.437630707773376	0.240553644735888	0.387040183531985	0.499313878778125	0.516315071372083	0.256947407431801	0.186248756021686	0.200039767241773	0.229781741006567	0.219737177561747
ENSMUSG00000028444	1478.85764460917	1192.80307741326	1228.80526176319	1331.7836837691	1107.10722953379	1372.17718857746	1048.88005473378	1068.28564198121	1192.74870282286	642.919725376013	982.974540534636	1121.05515210119	1285.25568094433	1009.47730292495	0.348861489170814	0.00486211717935732	0.16789927502695	Cntfr	4	41657498	41697089	-	2782	protein_coding	ciliary neurotrophic factor receptor [Source:MGI Symbol;Acc:MGI:99605]	-	1441	1097	1225	1170	1017	1914	974	1066	1215	686	988	1198	23.968070566933	19.0183013509534	20.0119101917908	21.5268494602311	17.8813118450276	21.8502711640723	16.9958821877382	17.1603622317517	19.256613916568	10.704839160013	15.8776302780238
ENSMUSG00000116927	12.3152614401874	23.9213014613415	4.01242534453287	12.5210431807352	17.4176161971884	14.3383196298586	7.53815234408258	7.01500890606797	7.85348940130279	2.81160229756274	3.97965401026169	7.48617797730346	14.087661208974	6.11401415609687	1.20432118787808	0.00493156423726426	0.168996114033788	Gm30881	16	93605428	93629907	-	564	lncRNA	predicted gene, 30881 [Source:MGI Symbol;Acc:MGI:5590040]	-	12	22	4	11	16	20	7	7	8	3	4	8	0.984528656476851	1.88133354649326	0.322322386183598	0.998309764172262	1.38763878052865	1.12621916854623	0.602505223986802	0.555834254955112	0.625419839662519	0.230916681216706	0.317078469531271
ENSMUSG00000026175	10.2627178668229	10.8733188460643	16.0497013781315	10.244489875147	21.7720202464855	20.073647481802	4.30751562519004	12.0257295532594	6.87180322613994	5.62320459512548	9.94913502565421	3.74308898865173	14.8793159490755	7.08674616900346	1.08498996295834	0.00493819813735096	0.168996114033788	Vil1	1	74448535	74474718	+	3551	protein_coding	villin 1 [Source:MGI Symbol;Acc:MGI:98930]	-	10	10	16	9	20	28	4	12	7	6	10	4	0.130309340620704	0.135822446970405	0.204775923185074	0.129730942959433	0.275495730856856	0.250425980141961	0.0546828573566491	0.15134112071192	0.0869176825889758	0.0733522997500548	0.125902743463557
ENSMUSG00000073489	9.23644608014057	28.2706289997673	7.02174435293252	11.3827665279411	18.5062172095127	15.0552356113515	9.6919101566776	3.00643238831484	11.7802341019542	4.68600382927123	2.98474050769626	4.67886123581466	14.9121731302743	6.1380303699548	1.28392408637337	0.00498928092330582	0.170103589002464	Ifi204	1	173574859	173594509	-	3561	protein_coding	interferon activated gene 204 [Source:MGI Symbol;Acc:MGI:96429]	-	9	26	7	10	17	21	9	3	12	5	3	5	0.116949065343922	0.352146678994372	0.0893378812589754	0.143740702814111	0.233513771196797	0.187292050438944	0.122690918159306	0.0377290311463092	0.148583314898762	0.0609552598550137	0.0376647550159303
ENSMUSG00000024045	2838.6677619632	2820.53890866909	2724.43680893782	2794.46918260953	2716.05952574907	2854.04252232335	2582.35561730143	2609.58331305728	2597.5416194809	2696.32660336267	2698.20541895742	2538.75010655303	2791.36911837534	2620.46044645212	0.0915368365238215	0.00501608050908986	0.170595559486796	Akap8	17	32522646	32540212	-	8663	protein_coding	A kinase (PRKA) anchor protein 8 [Source:MGI Symbol;Acc:MGI:1928488]	-	2766	2594	2716	2455	2495	3981	2398	2604	2646	2877	2712	2713	14.7744077570476	14.4418849225881	14.2485618981099	14.50557402609	14.0876250951194	14.5947239964802	13.4376320525037	13.4616730190029	13.4673546289005	14.4173255073031	13.996106443611
ENSMUSG00000058454	628.078333449559	701.329065571149	697.158903612586	761.507080719257	652.072006382242	594.323348657638	600.898429714011	546.168550543863	544.835827215381	606.368895507697	577.049831487944	630.710494587816	672.411456398738	584.338671509452	0.199703905816648	0.00504307077465205	0.170975153203315	Dhcr7	7	143376882	143402147	+	5817	protein_coding	7-dehydrocholesterol reductase [Source:MGI Symbol;Acc:MGI:1298378]	-	612	645	695	669	599	829	558	545	555	647	580	674	4.86831395477052	5.34789502198351	5.42994365378403	5.88679336393988	5.03689976640318	4.52613485962525	4.65668665859512	4.19588725872694	4.20682736400124	4.82856823731739	4.45774062889245
ENSMUSG00000095913	20.5254357336457	16.3099782690965	6.0186380167993	21.627256403088	19.594818221837	16.4890675743374	11.8456679692726	9.01929716494453	4.90843087581425	9.37200765854246	9.94913502565421	2.8073167414888	16.760865703134	7.98364257261948	1.07424722426373	0.00506672417473038	0.171457191253632	Gm21844	19	4851540	4855812	+	663	lncRNA	predicted gene, 21844 [Source:MGI Symbol;Acc:MGI:5434008]	-	20	15	6	19	18	23	11	9	5	10	10	3	1.39586265020851	1.09118893482332	0.411289198659614	1.46687062016591	1.32798914969144	1.10175829972713	0.805417455206663	0.607932488289625	0.332519598010615	0.654786366044355	0.67432977683121
ENSMUSG00000023079	794.334362892089	772.005638070567	916.83919122576	853.707489595579	890.475628081258	780.721503845799	749.507718783068	727.556637972192	790.257371006094	560.446057980839	705.393673318884	733.645441775739	834.680635618509	711.134483472802	0.230953828824257	0.00509103640562443	0.171792089901238	Gtf2ird1	5	134386510	134485570	-	7594	protein_coding	general transcription factor II I repeat domain-containing 1 [Source:MGI Symbol;Acc:MGI:1861942]	GTF2I	774	710	914	750	818	1089	696	726	805	598	709	784	4.71624749345732	4.50930881651639	5.46997303094878	5.05524732737409	5.26887943338864	4.55438048751923	4.4491856474035	4.28146501694834	4.67397148412524	3.4185642571908	4.17408711095228
ENSMUSG00000030616	662.971574196756	450.155400227063	659.040862839523	611.254562550435	597.641955766028	675.334854566339	502.902449240938	567.213577262067	525.202103712124	417.991541570994	454.675470672398	524.032458411242	609.399868357691	498.66960014496	0.290887201249747	0.00510498176021728	0.171792089901238	Sytl2	7	89951460	90059927	+	13948	protein_coding	synaptotagmin-like 2 [Source:MGI Symbol;Acc:MGI:1933366]	-	646	414	657	537	549	942	467	566	535	446	457	560	2.14312152767064	1.43156352742651	2.14073550967092	1.97067081403215	1.92528911603711	2.14491944945007	1.62534972689823	1.81731773325198	1.69122976788579	1.38814897380688	1.46483978643436
ENSMUSG00000041378	425.902791473148	382.740823381464	501.553168066608	421.162361533819	346.17512191912	429.432672914264	394.137679704889	319.683977290812	407.399762692582	231.488589165999	276.585953713187	312.547930552419	417.827823214737	323.640648853315	0.370115991221083	0.0051991145527365	0.172607655709417	Cldn5	16	18595597	18597012	+	1416	protein_coding	claudin 5 [Source:MGI Symbol;Acc:MGI:1276112]	-	415	352	500	370	318	599	366	319	415	247	278	334	13.5616041275289	11.9895154827367	16.0478306680393	13.3748896756207	10.98498369374	13.4349357000348	12.547572473391	10.0891319425448	12.9224724286202	7.57263206848797	8.77743068410082
ENSMUSG00000048070	41.0508714672914	30.4452927689801	28.0869774117301	36.4248528894114	33.7466313820526	29.3935552412101	20.4606992196527	26.0557473653953	13.7436064522799	30.9276252731901	13.9287890359159	19.6512171904216	33.1913635267793	20.7946140894759	0.66709889736219	0.00520508882094575	0.172607655709417	Pirt	11	66802807	66820702	+	4200	protein_coding	phosphoinositide-interacting regulator of transient receptor potential channels [Source:MGI Symbol;Acc:MGI:2443635]	-	40	28	28	32	31	41	19	26	14	33	14	21	0.440693779565829	0.321537006127939	0.302983043012582	0.389989061120801	0.361033875576829	0.310032048255513	0.2196070061307	0.277236514104141	0.146973662320692	0.341096926254392	0.149026880679697
ENSMUSG00000005968	130.33651690865	127.217830498953	144.447312403183	114.965941932205	118.657510343346	112.55580909439	101.226617191966	104.222989461581	90.3151281149821	98.4060804146958	108.445571779631	101.99917494076	124.696820196788	100.769260317269	0.305207161480361	0.00520909597509854	0.172607655709417	Tuft1	3	94520064	94566179	-	3117	protein_coding	tuftelin 1 [Source:MGI Symbol;Acc:MGI:109572]	-	127	117	144	101	109	157	94	104	92	105	109	109	1.88535500497604	1.81038641563854	2.09959375331145	1.65857956095047	1.71050853528592	1.5996864763624	1.4639725447951	1.4942487766922	1.30140297723808	1.46239823138203	1.56341963369461
ENSMUSG00000047810	123.152614401874	121.78117107592	97.301314604922	95.6152388347049	93.6196870598878	119.008052927826	67.8433710967432	96.205836426075	93.2601866404707	45.9228375268581	88.5473017283225	80.4764132560122	108.413013150856	78.7093244457469	0.465263898085357	0.00526060337562806	0.172607655709417	Ccdc88b	19	6821991	6835579	-	5032	protein_coding	coiled-coil domain containing 88B [Source:MGI Symbol;Acc:MGI:1925567]	-	120	112	97	84	86	166	63	96	95	49	89	86	1.10348601401618	1.07349397912348	0.876073782955698	0.854457352713996	0.835975151663871	1.0477061152223	0.607773552654413	0.854391605163797	0.832422372046844	0.422735386996879	0.790742788980112
ENSMUSG00000064208	85.1805582946297	47.842602922683	42.1304661175951	26.1803630142644	57.6958536531867	19.3567315003091	16.1531835944627	41.0879093069695	21.5970958535827	26.2416214439189	21.8880970564393	14.9723559546069	46.397762583778	23.6567105349967	0.966560744211585	0.00527092205454728	0.172607655709417	Gm10145	10	27812360	27812821	+	462	processed_pseudogene	predicted gene 10145 [Source:MGI Symbol;Acc:MGI:3704353]	-	83	44	42	23	53	27	15	41	22	28	22	16	8.31308720544631	4.59338580182769	4.13158695017158	2.54822397891432	5.61137695178062	1.85606769465606	1.57612683825861	3.97436960778664	2.09962374743846	2.63105067083277	2.12895543828139
ENSMUSG00000022761	2189.03772099331	2198.58507067421	2256.98925629974	2316.39298843601	2456.97248481589	2256.13459375825	2149.45029696983	2145.59058112736	2144.00260655566	2019.6676504159	2098.27257691047	2101.74446712795	2279.01868582957	2109.7880298512	0.111150849965563	0.00527271744820026	0.172607655709417	Lztr1	16	17326552	17344197	+	6111	protein_coding	leucine-zipper-like transcriptional regulator, 1 [Source:MGI Symbol;Acc:MGI:1914113]	-	2133	2022	2250	2035	2257	3147	1996	2141	2184	2155	2109	2246	16.1511998593456	15.9584640743911	16.7332313887656	17.0452693165986	18.0657013008957	16.3552234659307	15.8558721011712	15.69028222831	15.7580009086103	15.3090466745437	15.4294399289878
ENSMUSG00000074500	50.287317547432	50.0172666918959	76.2360815461245	69.4348758204405	47.8984445422682	53.7686986119696	46.305792970793	37.0793327892164	34.3590161306997	44.9856367610038	44.771107615444	40.2382066280061	57.9404474600218	41.2898488158605	0.48759822838333	0.00528235050494552	0.172607655709417	Zfp558	9	18366871	18389564	-	3535	protein_coding	zinc finger protein 558 [Source:MGI Symbol;Acc:MGI:1921681]	zf-C2H2	49	46	76	61	44	75	43	37	35	48	45	43	0.641405797981948	0.627611129358635	0.977088172657266	0.88326730427112	0.608833875134352	0.673819955155666	0.590501381779266	0.468747190640666	0.436555432635718	0.58947443601119	0.569126701322748
ENSMUSG00000027803	311.986623151415	330.548892920356	276.857348772768	327.823676004703	326.580303697283	319.744527745846	265.989089855485	264.566050171706	280.762246096575	286.783434351399	292.504569754234	247.979645498177	315.590228715395	273.097505954596	0.20793064806408	0.00528961835502723	0.172607655709417	Wwtr1	3	57363070	57483331	-	4779	protein_coding	WW domain containing transcription regulator 1 [Source:MGI Symbol;Acc:MGI:1917649]	-	304	304	276	288	300	446	247	264	286	306	294	265	2.94349140902725	3.06802416393262	2.62471186037265	3.08465924050351	3.07057545597206	2.96394302712694	2.50900659860561	2.47396338821021	2.6386985200074	2.7796976013883	2.75040194098123
ENSMUSG00000004356	534.687600861471	606.73119161039	583.807887629532	641.988032175876	629.211385123432	539.120818082682	508.286843772425	553.183559449931	529.128848412776	497.653606668605	522.329588846846	505.317013467983	589.25781924723	519.316576769761	0.179400629480421	0.00529657313365573	0.172607655709417	Utp20	10	88582469	88662666	-	10199	protein_coding	UTP20 small subunit processome component [Source:MGI Symbol;Acc:MGI:1917933]	-	521	558	582	564	578	752	472	552	539	531	525	540	2.36377617522783	2.6387535457308	2.59343265565236	2.83056576619936	2.7720802366782	2.34170547856249	2.24660275751234	2.42386182015975	2.33019327358132	2.26021673227781	2.30137598853342
ENSMUSG00000036731	79.022927574536	34.7946203074059	58.1801674957266	62.6052159036758	44.6326415052954	60.220942445406	40.9213984393054	44.0943416952844	39.267447006514	19.6812160829392	26.8626645692664	44.9170678638207	56.5760858720076	35.957355942855	0.658301330558289	0.00530019105689273	0.172607655709417	Cysrt1	2	25128830	25132464	-	1330	protein_coding	cysteine rich tail 1 [Source:MGI Symbol;Acc:MGI:1915109]	-	77	32	58	55	41	84	38	44	40	21	27	48	2.67895429157122	1.16043430783015	1.98191915354095	2.11671694358329	1.50788341921732	2.00585561387392	1.38699161766758	1.48158784865371	1.32607815627692	0.685457937927485	0.907607318425225
ENSMUSG00000021620	12.3152614401874	10.8733188460643	18.0559140503979	13.6593198335293	17.4176161971884	16.4890675743374	11.8456679692726	7.01500890606797	5.8901170509771	11.246409190251	4.97456751282711	4.67886123581466	14.8017496569508	7.60843864420173	0.972778189807267	0.00538228000867913	0.174654986281638	Acot12	13	91889631	91934267	+	3293	protein_coding	acyl-CoA thioesterase 12 [Source:MGI Symbol;Acc:MGI:1921406]	-	12	10	18	12	16	23	11	7	6	12	5	5	0.16862258191708	0.146463865530491	0.248422173135127	0.186526805728898	0.237664218711861	0.221823793719735	0.162159663772249	0.0951990646203107	0.0803378658297132	0.15819861306556	0.0678834864924222
ENSMUSG00000029185	145.730593708885	177.235097190849	113.351015983054	142.284581599263	154.581343750047	179.945911354725	109.841648442346	101.216557073266	113.875596318891	142.454516409845	95.5116962462805	135.686975838625	152.188090597804	116.431165054876	0.387328880674696	0.00543103068826897	0.175609768091145	Fam114a1	5	65127414	65199229	+	2976	protein_coding	family with sequence similarity 114, member A1 [Source:MGI Symbol;Acc:MGI:1915553]	-	142	163	113	125	142	251	102	101	116	152	96	145	2.20791137544573	2.64165987897449	1.72565946877126	2.14995229637538	2.33394688035489	2.67863055067337	1.66383067038752	1.51989931352069	1.71864363197583	2.21729673469375	1.44219561948094
ENSMUSG00000060802	1142.24049857738	1764.73964871624	1279.96368490598	1213.40291187852	1571.93986179626	1547.82160404323	1032.72687113931	1113.38212780593	1080.8364788543	1298.96026147399	960.091529975632	1334.41122445434	1420.01803498627	1136.73474895058	0.320916391477826	0.00544966604505304	0.175899345241037	B2m	2	121978167	121983564	+	860	protein_coding	beta-2 microglobulin [Source:MGI Symbol;Acc:MGI:88127]	-	1113	1623	1276	1066	1444	2159	959	1111	1101	1386	965	1426	59.8856727313495	91.0211443509844	67.4313423634979	63.4469122256558	82.130466939173	79.7308169929478	54.1329926128049	57.8551441016433	56.4481403075867	69.9645323154357	50.1666069264795
ENSMUSG00000030650	9.23644608014057	5.43665942303216	8.02485068906573	15.9358731391175	13.0632121478913	11.4706557038869	4.30751562519004	4.00857651775312	4.90843087581425	2.81160229756274	1.98982700513084	8.42195022446639	10.5279495305224	4.4079837576529	1.24884311572616	0.00555391975853271	0.178629787348772	Tmc5	7	118196520	118274309	+	4470	protein_coding	transmembrane channel-like gene family 5 [Source:MGI Symbol;Acc:MGI:1921674]	-	9	5	8	14	12	16	4	4	5	3	2	9	0.0931668057471382	0.0539491621020031	0.0813377296678073	0.16031429525939	0.13131346849298	0.113680109361982	0.0434404533497675	0.0400754899066389	0.0493200209129838	0.0291357960192891	0.0200036081449258
ENSMUSG00000085891	38.9983278939268	21.7466376921287	45.1397851259948	40.9779595005878	50.0756465669167	30.110471222703	19.3838203133552	20.0428825887656	21.5970958535827	25.3044206780646	28.8524915743972	29.0089396620509	37.8414713337096	24.031608445036	0.645255923875458	0.00559231993410134	0.179230401838606	Gm14634	X	12628517	12687731	+	2622	lncRNA	predicted gene 14634 [Source:MGI Symbol;Acc:MGI:3705147]	-	38	20	45	36	46	42	18	20	22	27	29	31	0.670620968904522	0.367891311359197	0.779990671371064	0.702783491150184	0.858145035326928	0.508731496272371	0.333258855503651	0.341604576435309	0.369956587077256	0.447037785604882	0.494482784863985
ENSMUSG00000068697	107.75853760164	5.43665942303216	0	0	11.974611135567	3.58457990746464	0	0	1.9633723503257	0	0	0	21.4590646779506	0.327228725054283	5.92308857173929	0.00563605742792667	0.179681465930322	Myoz1	14	20699175	20706608	-	1892	protein_coding	myozenin 1 [Source:MGI Symbol;Acc:MGI:1929471]	-	105	5	0	0	11	5	0	0	2	0	0	0	2.56799625777656	0.127459172619426	0	0	0.284385273335086	0.0839307097066695	0	0	0.0466089838226296	0	0
ENSMUSG00000022443	1539.40768002343	1871.29817340767	1434.4420606705	1630.01216680116	1552.34504357442	2126.37280110803	1482.86225397167	1423.04466380236	1679.66504570364	1237.1050109276	1214.78938663238	1201.5315653572	1692.31298759753	1373.16632106581	0.302318131737822	0.00569545765068025	0.180940308440842	Myh9	15	77644787	77726375	-	12928	protein_coding	myosin, heavy polypeptide 9, non-muscle [Source:MGI Symbol;Acc:MGI:107717]	-	1500	1721	1430	1432	1426	2966	1377	1420	1711	1320	1221	1284	5.36891013935783	6.42054286292755	5.02706240146959	5.66974350538788	5.39540104899778	7.28638016090726	5.1706420957216	4.91907419232286	5.83551832218527	4.43257144266227	4.22250513559508
ENSMUSG00000028583	196.017911256317	296.841604497556	198.615054554377	228.793607211615	284.124864216636	263.825081189398	165.839351569817	169.36235787507	218.916017061315	222.116581507456	165.15564142586	202.126805387193	244.70302048765	190.586125804452	0.359479672412971	0.00581623121218913	0.184133368620036	Pdpn	4	142994001	143026134	-	1817	protein_coding	podoplanin [Source:MGI Symbol;Acc:MGI:103098]	-	191	273	198	201	261	368	154	169	223	237	166	216	4.86412424281381	7.24652746336768	4.95244709822438	5.66229990021636	7.02621006635041	6.43227960567164	4.11441101773706	4.16541377822953	5.4114133237503	5.66247861766184	4.08450118758885
ENSMUSG00000026786	72.8652968544423	72.851236268631	87.2702512435899	71.7114291260287	54.4300506162138	78.1438419827292	53.8439453148755	63.1350801546117	50.0659949333053	57.169246717109	57.7049831487944	49.5959290996354	72.8786843486058	55.2525298947219	0.40528605612612	0.00590259899036664	0.185038077622386	Apbb1ip	2	22664106	22765665	+	7414	protein_coding	amyloid beta (A4) precursor protein-binding, family B, member 1 interacting protein [Source:MGI Symbol;Acc:MGI:1861354]	-	71	67	87	63	50	109	50	63	51	61	58	53	0.443130850642467	0.435857419960316	0.533305733924224	0.434950370804238	0.329877711179086	0.466923722724225	0.327385396670928	0.380552290012429	0.303304158822037	0.357182694927595	0.349752862668834
ENSMUSG00000002012	4042.48456774152	4189.48975138859	3918.13334893634	4087.55146018363	4150.83565999247	3698.56954852202	3830.45826970025	3647.80463115534	3535.05191676142	3434.84080685581	3754.8035586819	3860.99629179426	4014.5107227941	3677.3259124915	0.126027819949528	0.00593061003706275	0.185492333207408	Pnck	X	72699600	72703723	-	1971	protein_coding	pregnancy upregulated non-ubiquitously expressed CaM kinase [Source:MGI Symbol;Acc:MGI:1347357]	-	3939	3853	3906	3591	3813	5159	3557	3640	3601	3665	3774	4126	92.475263196108	94.2832636690219	90.0648223749731	93.2568020299997	94.6271436443378	83.128688114128	87.607063136238	82.706783507476	80.5558840208237	80.7235980172171	85.6053953858719
ENSMUSG00000113964	4.10508714672914	3.2619956538193	3.00931900839965	4.55310661117642	6.53160607394566	0.716915981492928	1.07687890629751	0	0.981686175162849	0	0	0.935772247162932	3.69633841259385	0.499056221437215	2.87402470132881	0.0059694436226938	1	Gm48667	12	20246917	20247055	+	139	processed_pseudogene	predicted gene, 48667 [Source:MGI Symbol;Acc:MGI:6098285]	-	4	3	3	4	6	1	1	0	1	0	0	1	1.33159271523488	1.04094714214081	0.980880355076705	1.47298026682317	2.11140720922165	0.228484752179883	0.349242493657304	0	0.317209343138184	0	0
ENSMUSG00000113204	297.618818137863	289.230281305311	313.972283209697	360.833698935732	301.542480413825	298.237048301058	231.528964853965	252.540320618447	237.56805438941	290.532237414816	307.428272292715	237.686150779385	310.239101717248	259.547333391456	0.255119770947533	0.00597542044311916	0.186297389094191	Gm46430	13	74727467	74766064	-	8308	lncRNA	predicted gene, 46430 [Source:MGI Symbol;Acc:MGI:5826067]	-	290	266	313	317	277	416	215	252	242	310	309	254	1.61520529462921	1.54421359466836	1.71221158755907	1.95305517263569	1.63086807447964	1.5902626757402	1.25627249915124	1.35840860768038	1.28433893650484	1.61986328614704	1.66283002395377
ENSMUSG00000093606	70.8127532810777	60.8905855379602	79.2454005545241	47.8076194173524	58.784454665511	48.0333707600262	30.1526093763303	44.0943416952844	42.2125055320025	48.7344398244208	48.7507616257056	43.9812956166578	60.9290307027419	42.9876589450669	0.495910683647734	0.00597685328207756	0.186297389094191	B130034C11Rik	16	87292823	87309969	+	4790	lncRNA	RIKEN cDNA B130034C11 gene [Source:MGI Symbol;Acc:MGI:3041186]	-	69	56	79	42	54	67	28	44	43	52	49	47	0.666560841952908	0.563864478387199	0.74955095192048	0.448813089651026	0.551434325414673	0.444233506691284	0.283768639940339	0.411380342110529	0.395816334851133	0.471282145213887	0.45734762964333
ENSMUSG00000025795	199.096726616363	269.658307382395	271.841817092102	253.835693573086	211.18859639091	257.372837355961	184.146292976874	233.49958215912	205.172410609035	185.565751639141	213.906403051566	167.503232242165	243.832329735136	198.298945446317	0.299862292215804	0.00599204988990865	0.18640269571804	Rassf3	10	121246255	121312252	-	3826	protein_coding	Ras association (RalGDS/AF-6) domain family member 3 [Source:MGI Symbol;Acc:MGI:2179722]	-	194	248	271	223	194	359	171	233	209	198	215	179	2.34629699157238	3.1262876706637	3.21909584382161	2.98340102788276	2.48023204407872	2.98003596929648	2.16966670981193	2.72732772429845	2.40858563186288	2.24663945154487	2.51234547931011
ENSMUSG00000022620	796.386906465454	702.416397455756	819.537876620838	756.953974108081	771.818117737912	729.820469159801	721.508867219332	658.408693040951	744.11812077344	588.562080956467	649.67851717522	668.141384474333	762.822290257974	671.736277273291	0.183729884390041	0.00600074713818255	0.18640269571804	Arsa	15	89356679	89361628	-	3680	protein_coding	arylsulfatase A [Source:MGI Symbol;Acc:MGI:88077]	-	776	646	817	665	709	1018	670	657	758	628	653	714	9.75753509756079	8.46655866679273	10.0898293264109	9.24965563612769	9.4239715523552	8.78561125080375	8.83830256366975	7.99546861432868	9.08201380753406	7.40840952477424	7.93325161009585
ENSMUSG00000044700	2079.22663981831	1983.29335752213	1909.91446399764	2122.88595746101	1912.67197865375	1902.69501488223	1715.46809773193	1677.58927267968	1645.30602957294	934.389163556683	1775.92060207928	1685.32581714044	1985.11456872251	1572.33316379349	0.336393949229504	0.00609586100217945	0.188712071774455	Tmem201	4	149799832	149822501	-	8944	protein_coding	transmembrane protein 201 [Source:MGI Symbol;Acc:MGI:1196277]	-	2026	1824	1904	1865	1757	2654	1593	1674	1676	997	1785	1801	10.4817517583898	9.8359263055237	9.67486103358603	10.6733016399235	9.60894087018744	9.42412745837119	8.64621172216635	8.38204590685375	8.26233870917306	4.8392329003281	8.92261791189378
ENSMUSG00000035929	112.889896535051	166.361778344784	107.332377966254	103.583175404264	156.758545774696	172.059835558303	75.3815234408258	95.2036922966367	98.1686175162849	88.0968719902991	101.481177261673	133.815431344299	136.497601597225	98.6912189750031	0.469569087544427	0.00613283209499144	0.189533715697592	H2-Q4	17	35598593	35604266	+	2596	protein_coding	histocompatibility 2, Q region locus 4 [Source:MGI Symbol;Acc:MGI:95933]	-	110	153	107	91	144	240	70	95	100	94	102	143	1.96071384976322	2.84255558190916	1.87321950706932	1.79427266901447	2.71327213018622	2.93615228533162	1.30898669618088	1.63887295732417	1.69846296980769	1.57194129062467	1.75663426378996
ENSMUSG00000020451	2850.98302340339	2785.74428836168	2838.790931257	2844.55335533247	2971.88076364528	2727.86530958059	2659.89089855485	2660.69266365864	2708.4721572743	2349.56231999659	2729.04773753695	2452.65905981405	2836.63627859674	2593.3874728059	0.129260144552192	0.00614634989485204	0.189552937091248	Limk2	11	3294256	3359189	-	6099	protein_coding	LIM motif-containing protein kinase 2 [Source:MGI Symbol;Acc:MGI:1197517]	-	2778	2562	2830	2499	2730	3805	2470	2655	2759	2507	2743	2621	21.0765647748084	20.260152722572	21.0880966976293	20.9729422226579	21.8947284714253	19.8138125929135	19.6598500323597	19.4954051028244	19.9459092150905	17.8446838046127	20.1072667832961
ENSMUSG00000029528	1058.08621206944	1042.75127733757	1090.37658737681	1143.96803605808	874.146612896394	1111.21977131404	911.039554727694	876.876113258496	917.876573777264	409.556734678306	869.554401242178	740.195847505879	1053.42474950872	787.516537531636	0.420220248905317	0.00615499661257595	0.189552937091248	Pxn	5	115644735	115694046	+	8777	protein_coding	paxillin [Source:MGI Symbol;Acc:MGI:108295]	-	1031	959	1087	1005	803	1550	846	875	935	437	874	791	5.43549106834895	5.26980726119448	5.62850463292714	5.86099972581356	4.47512320974693	5.60864074936263	4.67914114152181	4.46465933397919	4.69706189825158	2.1614664306756	4.45195945245718
ENSMUSG00000030677	167.282301229213	122.868502960527	179.556034167846	169.603221266322	157.84714678702	177.078247428753	141.071136724974	131.280880956415	128.600888946333	87.1596712244449	130.33366883607	143.173153815929	162.372575639947	126.936566750694	0.359347737857596	0.00618240343393852	0.189664098041698	Kif22	7	126626901	126641643	-	4903	protein_coding	kinesin family member 22 [Source:MGI Symbol;Acc:MGI:109233]	-	163	113	179	149	145	247	131	131	131	93	131	153	1.53833857582483	1.11157500588794	1.65920756779275	1.55552183898504	1.44657734386642	1.59995247737955	1.29703376851027	1.19656356438051	1.17806749524846	0.823444269710971	1.19452506847075
ENSMUSG00000042308	773.808927158443	707.853056878788	795.463324553641	780.857783816757	640.097395246675	733.405049067266	679.510589873729	603.290765921845	651.839620308132	380.503510936824	632.764987631608	602.637327172928	738.580922786928	591.757800307511	0.320437636758096	0.00618923674547254	0.189664098041698	Setd1a	7	127375842	127399294	+	6795	protein_coding	SET domain containing 1A [Source:MGI Symbol;Acc:MGI:2446244]	-	754	651	793	686	588	1023	631	602	664	406	636	644	5.13461759061467	4.62076359799753	5.30387534456904	5.16757028560178	4.23275776365229	4.78143433491138	4.50797790672383	3.96765043448753	4.30863186670814	2.59387909402631	4.18459585484713
ENSMUSG00000031983	3363.09264495785	3377.25283358758	3725.53693239877	3800.70574367952	3310.43567847813	3373.80660890572	3442.78186343314	3272.00058261599	2780.13524806119	2414.22917284054	3089.20642546563	3007.57200238166	3491.80507366793	3000.98754913303	0.218648860688935	0.00626733902295905	0.190770661181259	2310022B05Rik	8	125362495	125390108	-	3307	protein_coding	RIKEN cDNA 2310022B05 gene [Source:MGI Symbol;Acc:MGI:1916801]	-	3277	3106	3714	3339	3041	4706	3197	3265	2832	2576	3105	3214	45.8530750353517	45.2990901587561	51.0407781258874	51.6813633518473	44.979826425299	45.194933438898	46.9299749195384	44.2155837025202	37.758942699625	33.8162013042262	41.9771815401083
ENSMUSG00000000159	6.15763072009371	8.69865507685146	8.02485068906573	2.27655330558821	10.8860101232428	6.45224383343636	0	2.00428825887656	1.9633723503257	5.62320459512548	1.98982700513084	1.87154449432586	7.08265729137971	2.24203945063074	1.63482162807242	0.00634677218160126	1	Igsf5	16	96162868	96223321	+	2523	protein_coding	immunoglobulin superfamily, member 5 [Source:MGI Symbol;Acc:MGI:1919308]	-	6	8	8	2	10	9	0	2	2	6	2	2	0.110042441984333	0.152930799585226	0.144106084667102	0.0405755562997266	0.193873432475762	0.113291488298468	0	0.0355008798816243	0.0349521194579529	0.103239800401286	0.035440399686016
ENSMUSG00000022425	3012.10769391251	2656.35179409352	3759.6425478273	3270.26882347747	3040.46262742171	3970.28070550784	2500.51282042282	2903.2115429827	2523.91515634369	2952.18241244088	2710.14438098821	2928.96713361998	3284.85236537339	2753.15557446638	0.25514101524639	0.00635076047307281	0.192207293678543	Enpp2	15	54702297	54816288	-	5779	protein_coding	ectonucleotide pyrophosphatase/phosphodiesterase 2 [Source:MGI Symbol;Acc:MGI:1321390]	-	2935	2443	3748	2873	2793	5538	2322	2897	2571	3150	2724	3130	23.5007450281535	20.3888624148785	29.4751802702325	25.4468874638792	23.6403439641949	30.4349281021863	19.5052446388379	22.4503012346475	19.6159864592403	23.6630660350464	21.073674838458
ENSMUSG00000025427	500.820631900955	390.352146573709	479.484828671678	464.416874339995	365.769940140957	541.271566027161	418.905894549732	372.797616151041	429.978544721328	255.855809078209	349.214639400463	322.841425271212	457.019331275743	358.265654861997	0.35388332892381	0.00635916926526965	0.192207293678543	Rnf165	18	77543806	77652857	-	10149	protein_coding	ring finger protein 165 [Source:MGI Symbol;Acc:MGI:2444521]	-	488	359	478	408	336	755	389	372	438	273	351	345	2.2249629781213	1.70605653561824	2.14049504227039	2.0577312270193	1.61939045389509	2.36263004409477	1.86066517632713	1.64151954961956	1.90288099605271	1.16775719250825	1.54621445813106
ENSMUSG00000058258	379.720561072446	376.216832073826	375.161769713823	414.332701617055	392.984965449064	382.116218135731	291.834183606625	336.720427491262	307.267772825972	359.88509408803	345.234985390201	374.308898865173	386.755508010324	335.875227044544	0.20072352327122	0.00637799901431661	0.192207293678543	Idi1	13	8935537	8942487	+	3505	protein_coding	isopentenyl-diphosphate delta isomerase [Source:MGI Symbol;Acc:MGI:2442264]	-	370	346	374	364	361	533	271	336	313	384	347	400	4.88472277778386	4.76113284394865	4.849457550073	5.31575674609023	5.03796016887937	4.82960052346676	3.75338530487218	4.2931654636647	3.93746844277117	4.75615893021297	4.42616213373937
ENSMUSG00000041842	175.492475522671	147.877136306475	173.537396151046	170.741497919116	176.353363996533	164.173759761881	152.916804694247	163.34949309844	137.436064522799	126.522103390323	135.308236348897	113.228441906715	168.02927160962	138.126857326903	0.284998502551381	0.00639870525947449	0.192512039693991	Fhdc1	3	84349505	84387736	-	6270	protein_coding	FH2 domain containing 1 [Source:MGI Symbol;Acc:MGI:2684972]	-	171	136	173	150	162	229	142	163	140	135	136	121	1.26198673239305	1.04614911084688	1.25397288136786	1.22454699215562	1.26381359748148	1.159951857518	1.09941759805548	1.16425050641452	0.984512570569228	0.934715369901117	0.969744295332002
ENSMUSG00000040479	3253.28156378284	2652.00246655509	3140.7259384331	3102.94215551673	2464.59269190216	2823.21513511915	2397.13244541826	2335.99796572063	2416.91136325093	1307.39506836667	2869.33054139868	2012.84610364747	2906.12665855151	2223.26891463377	0.386545896356011	0.00645340504546447	0.193516957897987	Dgkz	2	91763169	91806209	-	6270	protein_coding	diacylglycerol kinase zeta [Source:MGI Symbol;Acc:MGI:1278339]	-	3170	2439	3131	2726	2264	3938	2226	2331	2462	1395	2884	2151	23.3947248051812	18.761453539379	22.6947346333109	22.2541006707749	17.6621850907288	19.9471197157462	17.2345322061373	16.649496505842	17.3133567767246	9.65872548897821	20.5642834392463
ENSMUSG00000019467	1772.37137560031	1461.37405291105	1544.78375764515	1541.22658788322	1331.35903807259	1691.20480034182	1381.63563677971	1325.83668324685	1482.3461244959	869.72231071274	1205.83516510929	1304.46651254513	1557.05326874236	1261.6404054816	0.304097277286358	0.00647960278517086	0.193982441206137	Arhgef25	10	127018394	127025952	-	3994	protein_coding	Rho guanine nucleotide exchange factor (GEF) 25 [Source:MGI Symbol;Acc:MGI:1277173]	-	1727	1344	1540	1354	1223	2359	1283	1323	1510	928	1212	1394	20.0083141005432	16.2298098235835	17.5235560680787	17.3525115233927	14.9780041456373	18.7582320291777	15.5941058065505	14.8346790789171	16.6697719156919	10.0867921561821	13.5668937944762
ENSMUSG00000029797	151.888224428978	150.051800075688	165.512545461981	133.17836837691	99.0626921215092	136.214036483656	114.149164067536	112.240142497087	118.784027194705	65.6040536097972	91.5320422360188	118.843075389692	139.317944491454	103.525417499139	0.430339138334302	0.00654556152696392	0.194817378166805	Sspo	6	48425163	48478184	+	15863	protein_coding	SCO-spondin [Source:MGI Symbol;Acc:MGI:2674311]	-	148	138	165	117	91	190	106	112	121	70	92	127	0.431720439667968	0.419581165406816	0.472724599039363	0.37753070162241	0.280602553000112	0.3803998175043	0.324386238513945	0.316197964868873	0.336326290250338	0.191569282280266	0.259291553095861
ENSMUSG00000090150	383.825648219175	384.915487150677	372.152450705423	400.673381783525	421.288591769495	376.380890283787	328.448066420741	319.683977290812	321.011379278252	358.010692556322	311.407926302977	392.088571561269	389.872741652014	338.441768901729	0.201191759965551	0.00655037519590125	0.194817378166805	Acad11	9	103940576	104004924	+	9798	protein_coding	acyl-Coenzyme A dehydrogenase family, member 11 [Source:MGI Symbol;Acc:MGI:2143169]	-	374	354	371	352	387	525	305	319	327	382	313	419	1.76628339697388	1.74256123957885	1.72086204772915	1.83889514429281	1.93200870935667	1.70174268119279	1.51113855058189	1.45807418153127	1.47153666806082	1.69254055707889	1.428212298002
ENSMUSG00000025584	440.2705964867	407.749456727412	517.60286944474	438.236511325731	372.301546214903	494.672027230121	395.214558611186	404.866228293066	365.18725716058	347.701484131925	400.950141533865	359.336542910566	445.138834571601	378.876035440198	0.236093819087336	0.00663027868468268	0.196550447403024	Pde8a	7	80863344	80984281	+	4045	protein_coding	phosphodiesterase 8A [Source:MGI Symbol;Acc:MGI:1277116]	-	429	375	516	385	342	690	367	404	372	371	403	384	4.90755285551119	4.47131188991262	5.79750000721233	4.87185036953287	4.1356438365051	5.41754575564217	4.40442702816812	4.47290022945619	4.05494702471921	3.98170004487091	4.45422741017934
ENSMUSG00000090272	21.551707520328	63.0652493071731	27.0838710755969	15.9358731391175	31.569429357404	53.7686986119696	29.0757304700328	24.0514591065187	16.6886649777684	15.9324130195222	10.9440485282196	14.036583707444	35.4958048352648	18.4548166349176	0.955903749317147	0.00665690629492654	0.196555975366276	Mndal	1	173676692	173708447	-	3591	protein_coding	myeloid nuclear differentiation antigen like [Source:MGI Symbol;Acc:MGI:3780953]	-	21	58	27	14	29	75	27	24	17	17	11	15	0.270601443593053	0.778995252941539	0.341710198886371	0.199555806129065	0.395019143245729	0.663312041624974	0.364997794123047	0.299310676495699	0.208734524599145	0.205516489325701	0.136950349830967
ENSMUSG00000041143	77.9966557878537	79.3752275762696	80.2485068906573	87.6473022651462	74.0248688380508	88.1806657236302	58.1514609400656	54.1157829896672	73.6264631372137	44.0484359951496	62.6795506616215	76.7333242673604	81.2455378469346	61.5591696651797	0.402361584546508	0.00670419154925005	0.19692274516056	Tmco4	4	138700199	138786482	+	3596	protein_coding	transmembrane and coiled-coil domains 4 [Source:MGI Symbol;Acc:MGI:1924306]	-	76	73	80	77	68	123	54	54	75	47	63	82	0.977957831183346	0.979096278392916	1.01106688435789	1.09603085343495	0.92496389236017	1.08631919021676	0.728980577695139	0.672512635822059	0.919607175254607	0.567402612689326	0.783261414028443
ENSMUSG00000003283	32.8406971738331	46.7552710380766	47.1459977982612	42.1162361533819	43.5440404929711	49.4672027230121	24.7682148448427	19.0407384593273	20.6154096784198	47.7972390585666	31.8372320820935	26.2016229205621	43.644907563256	28.3767428406353	0.620190021043158	0.00677575922823664	0.19764019843234	Hck	2	152950388	152993361	+	2092	protein_coding	hemopoietic cell kinase [Source:MGI Symbol;Acc:MGI:96052]	-	32	43	47	37	40	69	23	19	21	51	32	28	0.707806452839954	0.991354536101914	1.02104706177758	0.905298459879488	0.935263231618258	1.04751302971188	0.533713313681836	0.406741319045273	0.442607109283154	1.05833132863565	0.683870962966107
ENSMUSG00000040998	259.646762030618	305.540259574408	272.844923428235	301.643312990438	320.048697623337	308.990788023452	275.681000012163	246.527455841817	201.245665908384	251.169805248938	279.570694220883	233.943061790733	294.785790611748	248.022947170486	0.250575672604149	0.00677580033146311	0.19764019843234	Npnt	3	132587506	132656052	-	5026	protein_coding	nephronectin [Source:MGI Symbol;Acc:MGI:2148811]	-	253	281	272	265	294	431	256	246	205	268	281	250	2.3292937234712	2.69653497976375	2.45955196078658	2.69882750340387	2.86128024313742	2.7234964222731	2.47263129612047	2.19199215136979	1.79842424049394	2.31486392089585	2.499595312634
ENSMUSG00000022978	58.4974918408903	78.2878956916632	54.1677421511937	60.3286625980876	57.6958536531867	70.9746821677999	43.0751562519004	41.0879093069695	48.1026225829796	46.8600382927123	39.7965401026169	60.8251960655906	63.3253880171369	46.6245771004616	0.442193858676446	0.00681416448204367	0.198440700268746	Mis18a	16	90516200	90524292	-	2863	protein_coding	MIS18 kinetochore protein A [Source:MGI Symbol;Acc:MGI:1913828]	-	57	72	54	53	53	99	40	41	49	50	40	65	0.921254722564263	1.21292339021367	0.857199667622045	0.947558996305124	0.905503371191983	1.09821120319503	0.678235509861896	0.641340816904446	0.754632496023112	0.75816164982083	0.624632402429748
ENSMUSG00000038095	2259.85047427439	2248.6023373661	2367.33095327439	2104.6735310163	2328.51756536163	2327.82619190754	2096.68323056125	2213.73638192916	1982.02438765379	2154.62456069891	2047.53198827964	2088.64365566766	2272.80017553339	2097.20736746507	0.116625967447004	0.00685619867810484	0.198449875640848	Sbno1	5	124506765	124564064	-	19933	protein_coding	strawberry notch 1 [Source:MGI Symbol;Acc:MGI:2384298]	-	2202	2068	2360	1849	2139	3247	1947	2209	2019	2299	2058	2232	5.11176485092135	5.00380170074181	5.38082562717374	4.74805763503348	5.24896488948803	5.17346654570828	4.74171192424407	4.96305880575969	4.46605865989279	5.00702155330532	4.61592314913185
ENSMUSG00000022893	306.855264218003	489.299348072895	238.739307999706	331.238505963085	375.567349251876	837.35786638374	285.37291016884	228.488861511928	273.890442870435	276.474225927003	255.692770159313	217.0991613418	429.842940314884	256.16972866322	0.748383107211502	0.00694419055590822	0.199667453768931	Adamts1	16	85590715	85600001	-	5302	protein_coding	a disintegrin-like and metallopeptidase (reprolysin type) with thrombospondin type 1 motif, 1 [Source:MGI Symbol;Acc:MGI:109249]	-	299	450	238	291	345	1168	265	228	279	295	257	232	2.60950230280445	4.09350205839982	2.04007820361169	2.80934453096616	3.18284083736402	6.99640823951497	2.42631973856409	1.92584573242409	2.32019908265596	2.41543552249689	2.16710156552333
ENSMUSG00000045288	10.2627178668229	16.3099782690965	22.0683393949308	33.0100229310291	23.9492222711341	15.0552356113515	18.3069414070577	2.00428825887656	13.7436064522799	6.56040536097972	7.95930802052337	7.48617797730346	20.1092527240608	9.34345457950345	1.10633061498669	0.00701279698559567	0.200343945899378	Ush1g	11	115206018	115212867	-	3306	protein_coding	USH1 protein network component sans [Source:MGI Symbol;Acc:MGI:2450757]	-	10	15	22	29	22	21	17	2	14	7	8	8	0.139966263927441	0.218831900722281	0.302433164531616	0.449000563790395	0.325503289261938	0.201738351970078	0.249624928164612	0.0270927767517659	0.186717901314854	0.0919196468485134	0.108186483252049
ENSMUSG00000039621	2143.88176237929	2069.19257640604	2318.17874280386	2233.29879278204	2194.61964084574	2176.55691981253	1990.0722188378	1848.95591881363	2041.90724433873	1256.78622701054	1905.25935741278	1912.71847320103	2189.28807250492	1825.94990660242	0.262021703455242	0.00703304379825772	0.200343945899378	Prex1	2	166408262	166555752	-	10266	protein_coding	phosphatidylinositol-3,4,5-trisphosphate-dependent Rac exchange factor 1 [Source:MGI Symbol;Acc:MGI:3040696]	-	2089	1903	2311	1962	2016	3036	1848	1845	2080	1341	1915	2044	9.41593386702383	8.94045766600624	10.2307687376107	9.78249153534679	9.60560708157879	9.39231242537691	8.73861463381443	8.0486210935013	8.93352476993101	5.67075225678759	8.33975676509704
ENSMUSG00000030116	9.23644608014057	20.6593058075222	4.01242534453287	11.3827665279411	8.70880809859421	25.8089753337454	4.30751562519004	8.01715303550625	6.87180322613994	6.56040536097972	1.98982700513084	4.67886123581466	13.3014545320794	5.40426091479358	1.31545434344365	0.00708627273212327	0.201146654946623	Mfap5	6	122482804	122506249	+	3589	protein_coding	microfibrillar associated protein 5 [Source:MGI Symbol;Acc:MGI:1354387]	-	9	19	4	10	8	36	4	8	7	7	2	5	0.116036673638815	0.25533030578563	0.0506519436632904	0.142619293040137	0.109031523017297	0.318567205324083	0.0541038803213878	0.0998258232837426	0.0859974062060331	0.0846715944500377	0.0249139393724766
ENSMUSG00000034748	379.720561072446	351.208198727878	358.108961999558	301.643312990438	315.69429357404	301.821628208523	298.295457044411	303.649671219799	311.194517526623	241.797797590396	278.575780718318	266.695090441436	334.699492762147	283.368052423497	0.240034295525807	0.00709525675879293	0.201146654946623	Sirt6	10	81457619	81463631	-	2785	protein_coding	sirtuin 6 [Source:MGI Symbol;Acc:MGI:1354161]	-	370	323	357	265	290	421	277	303	317	258	280	285	6.14755954618759	5.59370482832985	5.82576012686671	4.87048726467068	5.09340661901404	4.80096919670182	4.82832450028264	4.87240972032772	5.01874157511591	4.02168140241835	4.49488616771798
ENSMUSG00000039852	4727.00784945861	3962.23738750584	4562.12761673387	4571.31903762113	3438.89059793239	4478.57413638632	3612.92873062815	3515.52160606949	4501.03111312166	2594.17171988455	3302.11791501463	3315.44107169827	4290.02610427303	3473.53535940279	0.304719510645629	0.00714029768798272	0.201799829485771	Rere	4	150366103	150706423	+	8528	protein_coding	arginine glutamic acid dipeptide (RE) repeats [Source:MGI Symbol;Acc:MGI:2683486]	zf-GATA	4606	3644	4548	4016	3159	6247	3355	3508	4585	2768	3319	3543	24.9921121730091	20.6088329678156	24.2372223197917	24.1045068148187	18.1191568358434	23.2646400462728	19.0979702983836	18.4220842843699	23.7057073782964	14.0906831892911	17.3998669198845
ENSMUSG00000060534	582.922374835538	497.998003149746	704.180647965518	589.627306147347	504.02226870614	625.867651843326	500.748691428343	486.039902777566	503.605007858542	519.209224283252	526.309242857108	426.712144706297	584.103042107936	493.770702318518	0.244160410765293	0.00716495353229248	0.202176297498166	Dcc	18	71386705	72484140	-	13171	protein_coding	deleted in colorectal carcinoma [Source:MGI Symbol;Acc:MGI:94869]	-	568	458	702	518	463	873	465	485	513	554	529	456	1.99551871636975	1.67713858636317	2.4223000857357	2.01308794267333	1.71948262298329	2.10507472650309	1.7138629244203	1.64910899595888	1.71735226111567	1.8260142876078	1.7956545413308
ENSMUSG00000116822	10.2627178668229	11.9606507306708	2.00621267226643	6.82965991676464	3.26580303697283	5.73532785194343	2.15375781259502	1.00214412943828	0.981686175162849	0.937200765854246	1.98982700513084	4.67886123581466	6.67672867924016	1.95724618733265	1.75693491659033	0.00720544848470983	1	Gm41504	16	94513418	94514762	-	1345	TEC	predicted gene, 41504 [Source:MGI Symbol;Acc:MGI:5624389]	-	10	11	2	6	3	8	2	1	1	1	2	5	0.344036036092283	0.394450602313084	0.0675798608949997	0.228339320172959	0.109102454305505	0.188903378753926	0.0721854373507289	0.0332969219112781	0.032782229513909	0.0322768297908853	0.0664803928682665
ENSMUSG00000018537	783.045373238584	718.726375724852	736.280050721781	706.86980138514	738.07148635586	724.802057289351	707.509441437465	663.419413688142	710.740790817903	572.629667936944	629.780247123912	646.618622789586	734.632524119261	655.116363965659	0.166199716768062	0.00722798188306204	0.203323354147064	Pcgf2	11	97579649	97591323	-	3526	protein_coding	polycomb group ring finger 2 [Source:MGI Symbol;Acc:MGI:99161]	-	763	661	734	621	678	1011	657	662	724	611	633	691	10.013097603493	9.04151847917899	9.46070137143656	9.01490241434409	9.40552269859457	9.10627729412557	9.04534096660974	8.40818102682441	9.05351090642492	7.52267082756682	8.0261499265668
ENSMUSG00000051805	8.21017429345828	3.2619956538193	4.01242534453287	9.10621322235285	8.70880809859421	7.88607579642221	3.23063671889253	4.00857651775312	1.9633723503257	1.87440153170849	1.98982700513084	1.87154449432586	6.86428206819662	2.48972643635609	1.47615749906547	0.00725210122062303	1	A530095I07Rik	13	69691165	69692142	-	847	lncRNA	RIKEN cDNA A530095I07 gene [Source:MGI Symbol;Acc:MGI:2685376]	-	8	3	4	8	8	11	3	4	2	2	2	2	0.437051682214045	0.170828397588633	0.214627893515407	0.483457513786116	0.462000160695489	0.412459487701347	0.171941109628212	0.211496387110597	0.104113574253147	0.102508467694783	0.105568038261887
ENSMUSG00000054435	8.21017429345828	22.8339695767351	5.01553168066608	7.96793656955874	15.2404141725399	14.3383196298586	7.53815234408258	3.00643238831484	3.9267447006514	3.74880306341698	2.98474050769626	9.35772247162932	12.2677243204694	5.0937659126319	1.26947507926478	0.00736913209959763	0.206335698788734	Gimap4	6	48661483	48668994	+	1837	protein_coding	GTPase, IMAP family member 4 [Source:MGI Symbol;Acc:MGI:1349656]	-	8	21	5	7	14	20	7	3	4	4	3	10	0.201514847487913	0.551356325151337	0.123700208088969	0.19504760473856	0.372781566788725	0.345774420827477	0.184982551077059	0.0731372236864491	0.0960089247603866	0.0945287666167463	0.0730126252649579
ENSMUSG00000032633	1402.91353239468	1252.60633106661	1438.45448601503	1387.55923975602	1389.05489172578	1217.32333657499	1210.4118906784	1248.6715852801	1188.82195812221	990.621209507938	1232.69782967856	1245.51286097386	1347.98530292219	1186.12288904018	0.184010195788006	0.00749287906567824	0.209156065102158	Flcn	11	59682234	59700842	-	4322	protein_coding	folliculin [Source:MGI Symbol;Acc:MGI:2442184]	-	1367	1152	1434	1219	1276	1698	1124	1246	1211	1057	1239	1331	14.6355811314163	12.8555286115011	15.079049641834	14.4367913807719	14.4411394515035	12.4774243819992	12.6247686809446	12.9109931798828	12.3543571312141	10.6170382287503	12.8165875864515
ENSMUSG00000047109	18.4728921602811	22.8339695767351	25.0776584033304	21.627256403088	5.44300506162138	16.4890675743374	10.7687890629751	8.01715303550625	6.87180322613994	6.56040536097972	14.9237025384813	9.35772247162932	18.3239748632322	9.41659594928528	0.962937343870489	0.00762654597511109	0.211587165587357	Cldn14	16	93715919	93809696	-	2129	protein_coding	claudin 14 [Source:MGI Symbol;Acc:MGI:1860425]	-	18	21	25	19	5	23	10	8	7	7	15	10	0.391221814645099	0.475735824003291	0.53367140032747	0.456803767576325	0.114876155504074	0.343102749046071	0.228016470729757	0.168283175089409	0.144971672556812	0.142736661569368	0.314993406791282
ENSMUSG00000026437	1943.75876397625	1457.02472537262	1896.87408162791	1798.47711141469	1911.58337764143	1729.20134736094	1714.39121882564	1582.38558038305	1637.45254017163	1183.68456727391	1434.66527069934	1485.07055624757	1789.48656789897	1506.27495560019	0.248832441043293	0.00765975790158839	0.211620113948361	Cdk18	1	132039975	132067422	-	4764	protein_coding	cyclin-dependent kinase 18 [Source:MGI Symbol;Acc:MGI:97518]	-	1894	1340	1891	1580	1756	2412	1592	1579	1668	1263	1442	1587	18.3964676621025	13.5661079411662	18.0397019627454	16.9760666561558	18.0296920394506	16.0796863757021	16.2223284921153	14.8435147761726	15.4377877047175	11.5091898519772	13.5325416838869
ENSMUSG00000030409	670.155476703532	660.010453956105	535.658783495138	599.871796022494	574.781334507218	704.728409807549	555.669515649516	498.065632330826	591.956763623198	312.087855029464	470.594086713444	527.775547399894	624.201042415339	492.691566791057	0.342534675269957	0.00767102824037485	0.211620113948361	Dmpk	7	18817774	18827746	+	4330	protein_coding	dystrophia myotonica-protein kinase [Source:MGI Symbol;Acc:MGI:94906]	-	653	607	534	527	528	983	516	497	603	333	473	564	6.97833002215497	6.76118808497663	5.60483643078703	6.2298050511315	5.96460346032314	7.21003951122464	5.78500429909387	5.14037572873499	6.14030843275131	3.33863924039045	4.8838139419051
ENSMUSG00000015476	1548.64412610357	1288.48828325862	1513.68746122502	1434.22858252057	1292.16940162892	1456.77327439363	1167.3367344265	1118.39284845312	1542.22898118084	716.021385112644	1065.55236124757	1079.88117322602	1422.33185485506	1114.90224727445	0.351655743246081	0.00767431516024487	0.211620113948361	Prrt1	17	34848507	34852100	+	2306	protein_coding	proline-rich transmembrane protein 1 [Source:MGI Symbol;Acc:MGI:1932118]	-	1509	1185	1509	1260	1187	2032	1084	1116	1571	764	1071	1154	30.2800199060311	24.7845632433829	29.7399010346479	27.9681010333272	25.1783325868103	27.9857160813979	22.8198013765429	21.6736104628216	30.0384592592117	14.3829248727311	20.7642397061521
ENSMUSG00000117371	4.10508714672914	4.34932753842573	3.00931900839965	5.69138326397053	1.08860101232428	2.15074794447879	1.07687890629751	1.00214412943828	0	0	0.994913502565421	0	3.39907765238802	0.512322756383536	2.76168225233031	0.0076806684260179	1	Gm50019	17	30216930	30223665	-	1477	lncRNA	predicted gene, 50019 [Source:MGI Symbol;Acc:MGI:6275313]	-	4	4	3	5	1	3	1	1	0	0	1	0	0.125315766701183	0.130617605739176	0.0923103380877874	0.173277130237323	0.0331173100972477	0.06450788196277	0.0328670999447293	0.0303211645028226	0	0	0.0302695086011572
ENSMUSG00000115148	26.6830664537394	29.3579608843737	18.0559140503979	43.254512806176	21.7720202464855	36.5627150561393	23.6913359385452	16.0343060710125	25.5238405542341	14.0580114878137	13.9287890359159	9.35772247162932	29.2810315828853	17.0990009265251	0.785183349648209	0.00774181722052522	0.212514052162212	Gm49125	14	45850229	45851523	-	1295	TEC	predicted gene, 49125 [Source:MGI Symbol;Acc:MGI:6118530]	-	26	27	18	38	20	51	22	16	26	15	14	10	0.92903012989553	1.00557905391363	0.63170209740075	1.50198489755984	0.755432695191272	1.25075552757003	0.824697718613154	0.553320277629887	0.885246769190268	0.502845591529816	0.483330423826046
ENSMUSG00000021448	535.713872648153	432.75809007336	519.609082117006	468.969980951172	414.75698569555	529.800910323274	333.832460952228	410.879093069695	522.257045186636	357.073491790468	390.006093005645	343.428414708796	483.601486968086	392.912766452245	0.300879806681599	0.00778521139549237	0.213382898158201	Shc3	13	51585077	51723523	-	4654	protein_coding	src homology 2 domain-containing transforming protein C3 [Source:MGI Symbol;Acc:MGI:106179]	-	522	398	518	412	381	739	310	410	532	381	392	367	5.19003568070543	4.12457225308077	5.05839760250916	4.5312974817592	4.00436951701652	5.04301294126982	3.23353224144676	3.94533467726134	5.04017973923129	3.5539535973765	3.76569857497473
ENSMUSG00000104379	13.3415332268697	9.7859869614579	14.043488705865	10.244489875147	6.53160607394566	7.88607579642221	1.07687890629751	5.01072064719141	5.8901170509771	9.37200765854246	1.98982700513084	0.935772247162932	10.3055301066179	4.04588725255037	1.33268029246538	0.00781153720475861	1	Gm37509	1	15923555	15926723	+	3169	TEC	predicted gene, 37509 [Source:MGI Symbol;Acc:MGI:5610737]	-	13	9	14	9	6	11	1	5	6	10	2	1	0.189822344306518	0.136975373389939	0.200777655514807	0.145369068617528	0.0926114238188101	0.110240828678776	0.015318619948995	0.0706600819985311	0.0834814112266473	0.13699064710868	0.0282158814792737
ENSMUSG00000028517	4361.65509339971	4325.40623696439	4142.82916823019	4780.76194173525	5064.17190933254	4334.47402410625	4335.51447675378	4003.56579710593	3584.13622551956	3767.54707873407	4231.36712641074	4087.45317560769	4501.54972896139	4001.59731335529	0.169716748543348	0.00792805236279585	0.216688007302703	Plpp3	4	105014544	105089961	+	3159	protein_coding	phospholipid phosphatase 3 [Source:MGI Symbol;Acc:MGI:1915166]	-	4250	3978	4130	4200	4652	6046	4026	3995	3651	4020	4253	4368	62.2537509120769	60.7347678241662	59.4169025471018	68.0536467055528	72.0320260042512	60.7841768988479	61.8679926703192	56.6361247492316	50.9592441721601	55.2445682166312	60.1910088823127
ENSMUSG00000038524	304.802720644639	232.689023305777	258.80143472237	293.675376420879	247.112429797611	301.10471222703	286.449789075138	223.478140864737	215.970958535827	194.937759297683	217.886057061827	212.420300105986	273.030949519718	225.190500823533	0.282200929323921	0.00812531229624349	0.221037687196612	Fchsd1	18	38090484	38102827	-	5473	protein_coding	FCH and double SH3 domains 1 [Source:MGI Symbol;Acc:MGI:2441771]	-	297	214	258	258	227	420	266	223	220	208	219	227	2.51106075566606	1.88586477191793	2.14241618209153	2.41293706965158	2.02878469068064	2.43722635341889	2.35938095386171	1.82476014497701	1.77238474569078	1.64987500498777	1.78897607539852
ENSMUSG00000050121	353.037494618706	246.82433780566	427.32329919275	365.386805546908	285.213465228961	405.057529543505	274.604121105865	288.617509278225	171.795080653499	303.653048136776	305.438445287584	208.677211117334	347.140488656082	258.797569263214	0.42550166247337	0.00814444610697267	0.221227017422881	Opalin	19	41050149	41065552	-	2946	protein_coding	oligodendrocytic myelin paranodal and inner loop protein [Source:MGI Symbol;Acc:MGI:2657025]	-	344	227	426	321	262	565	255	288	175	324	307	223	5.4032109022124	3.71633912378014	6.57183178835845	5.57730028219475	4.35014866176929	6.09098778426582	4.20193489059169	4.37810443705115	2.61918440999196	4.77447280593075	4.65898700291926
ENSMUSG00000022952	31.8144253871509	40.231279730438	19.0590203865311	34.1482995838232	47.8984445422682	45.1657068340545	18.3069414070577	17.0364502004508	33.3773299555369	18.7440153170849	25.867751066701	23.3943061790733	36.3861960773776	22.7877990209841	0.677557926340301	0.0081962398895129	0.221641791126051	Runx1	16	92398354	92623037	-	12025	protein_coding	runt related transcription factor 1 [Source:MGI Symbol;Acc:MGI:99852]	Runt	31	37	19	30	44	63	17	17	34	20	26	25	0.119289667566468	0.148401695135972	0.0718088709011109	0.127699120845169	0.178979438553009	0.166390101857733	0.0686286912692065	0.0633126086903429	0.124667888205493	0.0722034695529992	0.0966660847652091
ENSMUSG00000115354	2.05254357336457	0	2.00621267226643	4.55310661117642	2.17720202464855	1.43383196298586	0	0	0	0	0	0	2.03714947407364	0	3.47600909004581	0.00821698340843675	1	Gm49083	14	44042153	44049840	-	2385	lncRNA	predicted gene, 49083 [Source:MGI Symbol;Acc:MGI:6118469]	-	2	0	2	4	2	2	0	0	0	0	0	0	0.0388032258737208	0	0.0381110745927776	0.0858466486743901	0.0410182532609097	0.0266326042373197	0	0	0	0	0
ENSMUSG00000056394	594.211364489043	549.102601726249	647.003586805925	591.903859452935	529.060091989599	538.403902101189	533.055058617268	506.082785366332	465.319247027191	523.895228112524	542.227858898155	452.913767626859	574.947567760823	503.915657608055	0.190058652761774	0.00824750558957367	0.222364497883877	Lig1	7	13011239	13045350	+	4227	protein_coding	ligase I, DNA, ATP-dependent [Source:MGI Symbol;Acc:MGI:101789]	-	579	505	645	520	486	751	495	505	474	559	545	484	6.3382962689152	5.76210745545099	6.93484963602255	6.29684254116268	5.62392566090053	5.64260581861978	5.68479531017052	5.35039077009412	4.94432334563577	5.7410683374559	5.7643470525504
ENSMUSG00000051457	7.183902506776	6.5239913076386	6.0186380167993	4.55310661117642	13.0632121478913	13.6214036483656	0	5.01072064719141	3.9267447006514	0.937200765854246	2.98474050769626	5.61463348297759	8.49404237310788	3.07900668406182	1.47030899376484	0.00828436192430793	1	Spn	7	126731404	126736995	-	4681	protein_coding	sialophorin [Source:MGI Symbol;Acc:MGI:98384]	-	7	6	6	4	12	19	0	5	4	1	3	6	0.0691967374451792	0.0618208300609153	0.0582535224762495	0.0437394268507627	0.125394403794834	0.1289101111957	0	0.0478363169949466	0.0376775036925508	0.00927415852782327	0.0286528931022704
ENSMUSG00000026104	232.963695576879	284.880953766885	228.708244638373	247.006033656321	279.770460167339	253.788257448497	242.29775391694	206.441690664286	186.520373280941	242.73499835625	208.931835538739	196.512171904216	254.519607542382	213.906470610229	0.250566732715524	0.00828452298823373	0.222768837540941	Stat1	1	52158599	52201024	+	7105	protein_coding	signal transducer and activator of transcription 1 [Source:MGI Symbol;Acc:MGI:103063]	STAT	227	262	228	217	257	354	225	206	190	259	210	210	1.47838652159768	1.77852277844166	1.45841239564114	1.56331821914804	1.76931268437779	1.58238152227492	1.53730598017342	1.29846279436422	1.17909905028564	1.58251865472257	1.32142061686431
ENSMUSG00000037016	97.4958197348171	91.3358783069404	76.2360815461245	95.6152388347049	81.6450759243208	78.8607579642221	55.9977031274706	90.1929716494453	60.8645428600967	59.9808490146717	72.6286856872758	57.0821070769389	86.8648087185216	66.1244765693165	0.390011796466323	0.00829253933042953	0.222768837540941	Frem2	3	53421359	53564776	-	13255	protein_coding	Fras1 related extracellular matrix protein 2 [Source:MGI Symbol;Acc:MGI:2444465]	-	95	84	76	84	75	110	52	90	62	64	73	61	0.331642433132338	0.305648153693853	0.260581417604182	0.324377925224959	0.276768768466436	0.263563324091317	0.190443209668426	0.304080905119593	0.206239918458308	0.209610675850578	0.246223212892144
ENSMUSG00000104103	12.3152614401874	8.69865507685146	15.0465950419983	10.244489875147	7.62020708626994	5.73532785194343	4.30751562519004	4.00857651775312	4.90843087581425	6.56040536097972	4.97456751282711	0	9.94342272873291	4.12658264876071	1.26177964812697	0.00829847823026383	1	Gm9517	12	113593614	113594487	-	874	processed_pseudogene	predicted gene 9517 [Source:MGI Symbol;Acc:MGI:3779430]	-	12	8	15	9	7	8	4	4	5	7	5	0	0.635325128435863	0.441469573631037	0.779990671371064	0.527087618362638	0.391761863953597	0.290703712155641	0.222172570335768	0.204962745861185	0.252243127552675	0.347696055470464	0.255766957688268
ENSMUSG00000060550	19.4991639469634	16.3099782690965	17.0528077142647	6.82965991676464	10.8860101232428	15.7721515928444	4.30751562519004	6.01286477662969	9.81686175162849	9.37200765854246	9.94913502565421	4.67886123581466	14.3916285938627	7.35620767890993	0.973678745637006	0.00829927927664633	0.222768837540941	H2-Q7	17	35658131	35662749	+	4265	protein_coding	histocompatibility 2, Q region locus 7 [Source:MGI Symbol;Acc:MGI:95936]	-	19	15	17	6	10	22	4	6	10	10	10	5	0.206139294310393	0.16962679104053	0.181150471203302	0.0720085312151537	0.114687613162098	0.163823299452774	0.0455284470043285	0.063002616605865	0.103381239615961	0.101787423373366	0.104825472928275
ENSMUSG00000099686	3.07881536004686	1.08733188460643	12.0372760335986	4.55310661117642	2.17720202464855	2.86766392597171	1.07687890629751	1.00214412943828	0	0.937200765854246	0.994913502565421	0.935772247162932	4.3002326400081	0.824484925219732	2.38633428257876	0.00834731294028638	1	Gm29460	1	98692566	98693279	+	714	processed_pseudogene	predicted gene 29460 [Source:MGI Symbol;Acc:MGI:5580166]	-	3	1	12	4	2	4	1	1	0	1	1	1	0.194423726279042	0.0675497912033484	0.763822797510711	0.286756662588824	0.137014753539593	0.177923700577052	0.0679897851797832	0.0627231932362311	0	0.0608015911326901	0.062616336420041
ENSMUSG00000038668	582.922374835538	642.613143802402	692.14337193192	627.190435689552	591.110349692082	804.379731235066	505.056207053533	589.260748109709	500.659949333053	611.054899336968	479.548308236533	618.545455374698	656.726567864427	550.687594574082	0.255783391026505	0.00841207105773724	0.225131303772019	Lpar1	4	58435255	58553898	-	4289	protein_coding	lysophosphatidic acid receptor 1 [Source:MGI Symbol;Acc:MGI:108429]	-	568	591	690	551	543	1122	469	588	510	652	482	661	6.12799650578364	6.64589778345576	7.31143505521153	6.57578023173931	6.1926899017029	8.30823618103758	5.30833933411361	6.13970707921506	5.2429401573947	6.59940385097201	5.02431497931552
ENSMUSG00000108288	1.02627178668229	1.08733188460643	5.01553168066608	1.13827665279411	1.08860101232428	4.30149588895757	0	1.00214412943828	0	0	0	0	2.27625148433846	0.167024021573047	3.20108870752476	0.00841490102222812	1	Gm44202	6	81962729	81963724	-	532	lncRNA	predicted gene, 44202 [Source:MGI Symbol;Acc:MGI:5690594]	-	1	1	5	1	1	6	0	1	0	0	0	0	0.086979035440624	0.0906589302992308	0.427137748607964	0.0962144065265133	0.0919441109278851	0.358188502477486	0	0.0841811277644154	0	0	0
ENSMUSG00000026042	204.228085549775	262.04698419015	200.621267226643	184.400817752645	226.42901056345	289.634056523143	183.069414070577	186.39880807552	192.410490331918	179.942547044015	179.084430461776	194.64062740989	227.893370300968	185.924386232283	0.299185773012092	0.0084462735744959	0.225648836098282	Col5a2	1	45413481	45542442	-	9591	protein_coding	collagen, type V, alpha 2 [Source:MGI Symbol;Acc:MGI:88458]	-	199	241	200	162	208	404	170	186	196	192	180	208	0.960097646129495	1.21192396741997	0.947710487996816	0.864575374004903	1.0608036220244	1.33779478087931	0.860452520604951	0.868511203685167	0.901058423986725	0.869061466499658	0.839062825221944
ENSMUSG00000108494	10.2627178668229	5.43665942303216	8.02485068906573	6.82965991676464	4.35440404929711	13.6214036483656	4.30751562519004	6.01286477662969	1.9633723503257	3.74880306341698	1.98982700513084	0.935772247162932	8.08828259889136	3.15969251130936	1.39494717487771	0.00851384862667361	1	Gm45203	7	79760552	79762382	-	1831	TEC	predicted gene 45203 [Source:MGI Symbol;Acc:MGI:5753779]	-	10	5	8	6	4	19	4	6	2	4	2	1	0.252718988828028	0.131705491314011	0.198568897659803	0.167731504987783	0.106858038260262	0.329562113876063	0.106050697145527	0.146753773797932	0.0481617681007183	0.094838527730728	0.0488345867874486
ENSMUSG00000108976	21.551707520328	27.1832971151608	13.0403823697318	20.4889797502939	31.569429357404	26.5258913152384	13.9994257818676	16.0343060710125	15.7069788026056	11.246409190251	13.9287890359159	14.9723559546069	23.3932812380262	14.3147108060432	0.711895178194571	0.00851827789733275	0.226269571908716	Gm29797	2	181298827	181301260	+	755	protein_coding	predicted gene, 29797 [Source:MGI Symbol;Acc:MGI:5588956]	-	21	25	13	18	29	37	13	16	16	12	14	16	1.28705931648033	1.59703810990698	0.782538985264285	1.22033000913628	1.8788261501926	1.55641997412071	0.835869120581123	0.94907252917974	0.93440209157526	0.689997394470052	0.829023707092357
ENSMUSG00000097089	8.21017429345828	4.34932753842573	16.0497013781315	12.5210431807352	13.0632121478913	3.58457990746464	3.23063671889253	0	1.9633723503257	2.81160229756274	7.95930802052337	3.74308898865173	9.6296730743511	3.28466806265934	1.53759401834534	0.00857394679368446	1	Gm26879	1	191776655	191783928	+	1176	lncRNA	predicted gene, 26879 [Source:MGI Symbol;Acc:MGI:5477373]	-	8	4	16	11	12	5	3	0	2	3	8	4	0.314781271118449	0.164049492922418	0.618332740842005	0.478781213429554	0.499125173608519	0.135031379902227	0.123838537291748	0	0.0749865624085163	0.1107457552774	0.304136491183056
ENSMUSG00000026395	65.6813943476663	123.955834845133	79.2454005545241	67.1583225148522	117.568909331022	97.5005734830383	66.7664921904457	70.1500890606797	67.7363460862366	68.41565590736	59.6948101539253	70.1829185372199	91.8517391793727	67.1577186559778	0.451973617890335	0.00857447750660842	0.226805538937537	Ptprc	1	137990599	138103446	-	18313	protein_coding	protein tyrosine phosphatase, receptor type, C [Source:MGI Symbol;Acc:MGI:97810]	-	64	114	79	59	108	136	62	70	69	73	60	75	0.161713656893047	0.300239327515303	0.196054663883531	0.164908960413597	0.288469439058186	0.235858447835336	0.164351652396584	0.171184688360554	0.166130880251096	0.173051959428716	0.146479760401603
ENSMUSG00000097279	4.10508714672914	3.2619956538193	0	2.27655330558821	3.26580303697283	3.58457990746464	0	1.00214412943828	0	0.937200765854246	0	0	2.74900317509569	0.323224149215421	2.96527001675637	0.00858821202948198	1	Gm5106	5	8823577	8848523	-	1334	lncRNA	predicted gene 5106 [Source:MGI Symbol;Acc:MGI:3643983]	-	4	3	0	2	3	5	0	1	0	1	0	0	0.138749165980246	0.108464507314522	0	0.0767407260451351	0.110002099730813	0.119038157994767	0	0.0335714842358838	0	0.0325429805612749	0
ENSMUSG00000003974	438.218052913336	330.548892920356	471.459977982612	404.088211741908	410.402581646252	412.943605339927	402.752710955269	347.744012915084	294.505852548855	366.44549944901	330.31128285172	337.813781225819	411.276887090732	346.595523324293	0.248407209275834	0.00862944787622467	0.227267140299645	Grm3	5	9535541	9775170	-	3049	protein_coding	glutamate receptor, metabotropic 3 [Source:MGI Symbol;Acc:MGI:1351340]	-	427	304	470	355	377	576	374	347	300	391	332	361	6.48032325576711	4.80881845832535	7.00567547798854	5.95967622715556	6.04810713812409	5.99980426321094	5.95464751566697	5.09680974412009	4.33835015049599	5.56714444174406	4.86817885067165
ENSMUSG00000040761	1691.29590445241	1376.56216591174	1712.3025157794	1645.94803994028	1416.26991703388	1906.99651077119	1562.55129303769	1404.00392534303	1508.8516512253	778.813836424879	1109.32855536044	1160.35758648204	1624.89584231482	1253.98447464556	0.374477497210144	0.00869963933316472	0.228539296776559	Spen	4	141195201	141265908	-	14089	protein_coding	spen family transcription repressor [Source:MGI Symbol;Acc:MGI:1891706]	-	1648	1266	1707	1446	1301	2660	1451	1401	1537	831	1115	1240	5.41256665597778	4.33386879577653	5.50633885750384	5.25339264230704	4.51681889308957	5.99616383497693	4.99952937066136	4.45332446013963	4.81010403123508	2.56055442353067	3.53818522161678
ENSMUSG00000074607	1733.37304770638	1503.7799964107	1655.12545461981	1658.46908312101	1393.40929577507	1485.44991365335	1373.02060552933	1277.73376503381	1552.04584293246	751.635014215105	1143.15561444767	1323.18195748839	1571.60113188105	1236.79546660779	0.3457413571145	0.00871431301346131	0.228539296776559	Tox2	2	163045045	163166090	+	3401	protein_coding	TOX high mobility group box family member 2 [Source:MGI Symbol;Acc:MGI:3611233]	HMG	1689	1383	1650	1457	1280	2072	1275	1275	1581	802	1149	1414	22.9799583466927	19.6127174128906	22.0488983080312	21.9282845176293	18.4093683556168	19.3488493107391	18.1989123606044	16.7891969898862	20.496797423906	10.2371930394384	15.1042533873248
ENSMUSG00000047502	360.221397125482	417.53544368887	372.152450705423	383.599231991614	471.364238336412	383.550050098717	352.139402359286	317.679689031935	312.176203701786	326.145866517278	300.463877774757	407.060927515875	398.070468657753	335.94432781682	0.243256408667271	0.00872292424172091	0.228539296776559	Mroh7	4	106537614	106588122	-	4800	protein_coding	maestro heat-like repeat family member 7 [Source:MGI Symbol;Acc:MGI:2685873]	-	351	384	371	337	433	535	327	317	318	348	302	435	3.38370192622888	3.85844407353526	3.51270965492712	3.59368826243738	4.41247450352165	3.53984762413687	3.30710813837613	2.95763377306293	2.92110153862375	3.1473943649837	2.81288237282929
ENSMUSG00000027639	597.29017984909	715.464380071033	672.081245209255	682.965991676464	662.958016505485	677.485602510817	639.666070340721	631.350801546117	618.462290352595	566.069262575965	553.171907426374	574.56415975804	668.040902637024	597.214081999969	0.162385728529373	0.00887051928934521	0.230542811375312	Samhd1	2	156939453	156977185	-	9150	protein_coding	SAM domain and HD domain, 1 [Source:MGI Symbol;Acc:MGI:1927468]	-	582	658	670	600	609	945	594	630	630	604	556	614	2.94325648844457	3.46838278741284	3.32784653800705	3.35646323095771	3.25560531271078	3.2800671718676	3.15142685588076	3.0835133094559	3.03584941842741	2.8656886322972	2.71668674288235
ENSMUSG00000041729	1599.95771543768	1545.09860802574	1541.77443863675	1636.84182671792	1525.13001826631	1641.02068163731	1447.32525006385	1383.96104275427	1561.86270468409	1193.05657493246	1496.34990785839	1398.04373726142	1581.63721478695	1413.43320292575	0.162826701463342	0.00888016445601861	0.230542811375312	Coro2b	9	62326774	62444326	-	5919	protein_coding	coronin, actin binding protein, 2B [Source:MGI Symbol;Acc:MGI:2444283]	-	1559	1421	1537	1438	1401	2289	1344	1381	1591	1273	1504	1494	12.1877628393357	11.5789175293411	11.801442907003	12.4354722796565	11.577781396537	12.2820108271373	11.0228223847074	10.4489273727815	11.851753509996	9.33669603235462	11.3601839098969
ENSMUSG00000046959	67.7339379210308	66.3272449609924	51.1584231427941	53.499002681323	56.6072526408624	58.0701945009272	38.7676406267104	44.0943416952844	52.029367283631	32.8020268048986	53.7253291385328	40.2382066280061	58.8993426413217	43.6094853628439	0.434293425639962	0.00894671674045602	0.230937125863021	Slc26a1	5	108817744	108823435	-	4050	protein_coding	solute carrier family 26 (sulfate transporter), member 1 [Source:MGI Symbol;Acc:MGI:2385894]	-	66	61	51	47	52	81	36	44	53	35	54	43	0.75407602281264	0.726435458289046	0.572301303468211	0.594011116244182	0.628035033261485	0.635187611060075	0.431508503274357	0.486546133014676	0.577007711333087	0.375168336396525	0.59610752271879
ENSMUSG00000016349	10392.0281119448	8664.94778842866	10262.7809249789	9800.56198055725	8550.9609518072	11518.6890746469	8215.50917614371	8122.37816909727	10361.6975788439	6581.96097859437	8369.21238358032	7628.41535887222	9864.99480539396	8213.19560752196	0.264512945391811	0.00902212784590489	0.231923830564931	Eef1a2	2	180789446	180798807	-	2084	protein_coding	eukaryotic translation elongation factor 1 alpha 2 [Source:MGI Symbol;Acc:MGI:1096317]	-	10126	7969	10231	8610	7855	16067	7629	8105	10555	7023	8412	8152	224.836299063232	184.428627771128	223.115607945902	211.474094713448	184.367354794675	244.855070703028	177.709964871165	174.173338561551	223.316747475274	146.297906051231	180.462685260693
ENSMUSG00000002341	1505.54071106291	1537.4872848335	1916.93620835058	1847.42300748483	1664.47094784382	1663.24507706359	1643.31721101	1515.24192371068	1537.32055030502	1034.66964550309	1426.70596267881	1171.58685344799	1689.18387277321	1388.14035777593	0.28351301648331	0.00902323069609322	0.231923830564931	Ncan	8	70545735	70573523	-	7195	protein_coding	neurocan [Source:MGI Symbol;Acc:MGI:104694]	-	1467	1414	1911	1623	1529	2320	1526	1512	1566	1104	1434	1252	9.4346443829635	9.47852661566862	12.070894965887	11.5462101895242	10.3947066384778	10.240689768307	10.2959308269111	9.41125118494114	9.59669583853524	6.66118401944264	8.91054399838858
ENSMUSG00000037300	927.749695160786	964.463381645906	981.037996738286	911.759598888079	1016.75334551087	866.75142162495	839.965546912058	843.805356987033	795.165801881908	857.538700756635	895.422152308879	894.598268287763	944.75257326148	854.415971189046	0.143068796738667	0.00904280877728368	0.232098758616948	Ttc13	8	125398071	125448722	-	10286	protein_coding	tetratricopeptide repeat domain 13 [Source:MGI Symbol;Acc:MGI:2384573]	-	904	887	978	801	934	1209	780	842	810	915	900	956	4.06675613031192	4.15909961747251	4.32117561831089	3.98600403285594	4.44156381399329	3.73294682953349	3.68120466287428	3.66599563438687	3.47215632353958	3.86178179106531	3.91184695542663
ENSMUSG00000026170	229.884880216832	300.103600151375	229.711350974507	244.729480350733	249.289631822259	291.784804467622	163.685593757222	214.458843699792	217.934330886153	240.860596824541	176.09968995408	239.557695273711	257.583957997221	208.766125065916	0.302985955267405	0.00908405854320691	0.232500720911487	Cyp27a1	1	74752733	74777051	+	2173	protein_coding	cytochrome P450, family 27, subfamily a, polypeptide 1 [Source:MGI Symbol;Acc:MGI:88594]	-	224	276	229	215	229	407	152	214	222	257	177	256	4.76995752203787	6.12592363262616	4.78944663022651	5.06442881661417	5.15479390065457	5.94848959276232	3.39567206902509	4.4104247739177	4.50457704121403	5.13436280242355	3.64166008471787
ENSMUSG00000115635	2.05254357336457	5.43665942303216	4.01242534453287	2.27655330558821	0	2.86766392597171	0	1.00214412943828	0	0	0	0.935772247162932	2.77430759541492	0.322986062766869	2.97555080289318	0.00909146202254037	1	Gm49271	15	43232311	43241069	-	755	lncRNA	predicted gene, 49271 [Source:MGI Symbol;Acc:MGI:6118753]	-	2	5	4	2	0	4	0	1	0	0	0	1	0.122577077760032	0.319407621981396	0.240781226235165	0.135592223237364	0	0.168261618823861	0	0.0593170330737338	0	0	0
ENSMUSG00000028226	199.096726616363	162.012450806359	174.54050248718	163.911838002351	161.112949823993	209.339466595935	121.687316411619	134.28731334473	176.703511529313	158.386929429368	137.298063354028	144.108926063092	178.33565572203	145.412010022025	0.298380782499656	0.00910924086689507	0.232817334786522	Mmp16	4	17852893	18119145	+	8667	protein_coding	matrix metallopeptidase 16 [Source:MGI Symbol;Acc:MGI:1276107]	-	194	149	174	144	148	292	113	134	180	169	138	154	1.0357600426625	0.829162580703753	0.912409994534256	0.85044343546592	0.835273049269408	1.07000566764475	0.632923946910727	0.692408473066764	0.915723752776896	0.846507995340624	0.711862566071244
ENSMUSG00000073600	212.438259843233	200.069066767584	218.677181277041	232.208437169998	168.733156910263	222.243954262808	169.069988288709	144.308754639112	170.813394478336	79.6620650976109	185.053911477168	182.475588196772	209.061676038488	155.230617029618	0.431109016889086	0.00917014362033066	0.232985505937513	Prob1	18	35783404	35788291	-	4888	protein_coding	proline rich basic protein 1 [Source:MGI Symbol;Acc:MGI:2686460]	-	207	184	218	204	155	310	157	144	174	85	186	195	1.95959069125681	1.81555265325923	2.0269119285007	2.1362432715854	1.55108661765823	2.01419966682307	1.55923055218563	1.31934284692642	1.56956325146074	0.754919919362308	1.70124794229278
ENSMUSG00000021278	116.994983681781	90.2485464223339	124.385185680519	119.519048543381	87.0880809859422	78.1438419827292	85.0734335975034	73.1565214489945	97.1869313411221	39.3624321658783	74.6185126924066	64.5682850542423	102.729947882781	72.3276860500245	0.505431163345385	0.00917992638406665	0.232985505937513	Amn	12	111237529	111242860	+	1843	protein_coding	amnionless [Source:MGI Symbol;Acc:MGI:1934943]	-	114	83	124	105	80	109	79	73	99	42	75	69	2.86223794975744	2.17207581459188	3.05777786219969	2.91618922874174	2.12324544823157	1.87833558343864	2.08086371288706	1.77387860979861	2.3684849543812	0.989320735153072	1.81937320417428
ENSMUSG00000024378	596.263908062408	662.185117725318	683.115414906721	734.188441052198	691.261642825916	677.485602510817	623.512886746259	639.367954581623	542.872454865056	622.301308527219	606.897236564907	561.463348297759	674.083354513896	599.402531597137	0.169341644015286	0.00922470564798156	0.23346984823833	Stard4	18	33332408	33346915	-	5586	protein_coding	StAR-related lipid transfer (START) domain containing 4 [Source:MGI Symbol;Acc:MGI:2156764]	-	581	609	681	645	635	945	579	638	553	664	610	600	4.81283996104786	5.25821795735539	5.54058679622901	5.91031354377153	5.56042956563876	5.37282753716229	5.03175530469629	5.11500566797115	4.36500726441152	5.16036361432937	4.88219104267537
ENSMUSG00000070605	9.23644608014057	6.5239913076386	9.02795702519895	4.55310661117642	7.62020708626994	9.31990775940807	2.15375781259502	1.00214412943828	1.9633723503257	7.49760612683397	3.97965401026169	0	7.71360264497209	2.76608907157578	1.48201577375847	0.00935568974466998	1	Zfp992	4	146533480	146554749	+	4550	protein_coding	zinc finger protein 992 [Source:MGI Symbol;Acc:MGI:3700963]	zf-C2H2	9	6	9	4	7	13	2	1	2	8	4	0	0.0915287080636721	0.063600726486845	0.0898960677070299	0.0449987378216308	0.0752527184825152	0.0907410872942964	0.0213383325795012	0.00984271647707011	0.0193811422840473	0.0763293820988848	0.0393037927067334
ENSMUSG00000020476	1296.18126657973	1316.75891225839	1304.03823697318	1332.9219604219	1334.62484110956	1444.58570270825	1287.94717193182	1189.54508164324	1252.6315595078	1132.13852515193	1219.76395414521	1279.20066187173	1338.18515334184	1226.87115904195	0.1270239888358	0.00936372246043884	0.23576729983363	Dbnl	11	5738488	5750962	+	2346	protein_coding	drebrin-like [Source:MGI Symbol;Acc:MGI:700006]	-	1263	1211	1300	1171	1226	2015	1196	1187	1276	1208	1226	1367	24.9115965801886	24.8965034795993	25.1840125266213	25.5493952526151	25.5621872799302	27.278410833036	24.7482818054411	22.659435330428	23.9818917034786	22.3538371573056	23.364060832904
ENSMUSG00000020437	15.3940768002343	44.5806072688638	16.0497013781315	18.2124264447057	18.5062172095127	35.1288830931535	15.0763046881652	9.01929716494453	9.81686175162849	18.7440153170849	12.9338755333505	14.9723559546069	24.6453186991002	13.4271184016301	0.882586524537656	0.00940817774655531	0.23576729983363	Myo1g	11	6456548	6470965	-	6957	protein_coding	myosin IG [Source:MGI Symbol;Acc:MGI:1927091]	-	15	41	16	16	17	49	14	9	10	20	13	16	0.0997689669133506	0.284239268030304	0.104521963954319	0.117719854585839	0.119526022600516	0.223689758099351	0.0976895059159283	0.0579357826269974	0.0633780346359172	0.124801886067963	0.083542451437519
ENSMUSG00000062488	165.229757655848	187.021084152306	132.410036369585	147.975964863234	182.884970070479	147.684692187543	150.763046881652	120.257295532594	112.893910143728	144.328917941554	137.298063354028	99.1918581992708	160.534417549832	127.455515342138	0.331865429743093	0.00943158534377582	0.23576729983363	Ifit3b	19	34585370	34590801	+	2000	protein_coding	interferon-induced protein with tetratricopeptide repeats 3B [Source:MGI Symbol;Acc:MGI:3698419]	-	161	172	132	130	168	206	140	120	115	154	138	106	3.72496417178017	4.14782737905041	2.99953212582456	3.32709417768683	4.10879842914533	3.27121619695938	3.39812946328556	2.68706159824014	2.53529567503193	3.34274987729304	3.08485643006974
ENSMUSG00000116836	25.6567946670571	21.7466376921287	30.0931900839965	30.7334696254409	37.0124344190254	27.2428072967313	13.9994257818676	24.0514591065187	18.6520373280941	15.9324130195222	23.8779240615701	15.9081282017698	28.74755563073	18.7368979165571	0.614421890131203	0.00944854929664402	0.23576729983363	Gm49727	16	90722420	90724998	+	2579	TEC	predicted gene, 49727 [Source:MGI Symbol;Acc:MGI:6215207]	-	25	20	30	27	34	38	13	24	19	17	24	17	0.448554157177317	0.374025210695547	0.528663704364723	0.535875818281054	0.644856563964167	0.467955200083033	0.244699955811845	0.416760232375361	0.324835159064732	0.286161191612483	0.416050229117418
ENSMUSG00000039903	85.1805582946297	77.2005638070567	53.1646358150605	55.7755559869112	64.2274597271323	79.577673945715	45.2289140644955	58.1243595074203	45.1575640574911	49.671640590275	28.8524915743972	65.5040573014052	69.1877412627509	48.7565045159141	0.50697524990551	0.00945423924153154	0.23576729983363	Eva1c	16	90623607	90701997	+	3806	protein_coding	eva-1 homolog C (C. elegans) [Source:MGI Symbol;Acc:MGI:1918217]	-	83	71	53	49	59	111	42	58	46	53	29	70	1.00910307118134	0.899729142212965	0.632873145546513	0.658990317743865	0.758261101892921	0.926245728161696	0.535700913812753	0.682473168234052	0.532905028908447	0.604533318876316	0.340655244853749
ENSMUSG00000119958	122.126342615192	127.217830498953	91.2826765881227	100.168345445881	117.568909331022	125.460296761262	96.919101566776	92.1972599083219	94.2418728156335	44.9856367610038	86.5574747231917	92.6414524691303	113.970733540072	84.5904663740095	0.434086179424999	0.00946191444874644	0.23576729983363	ENSMUSG00000119958	7	27230843	27231180	-	338	lncRNA	-	-	119	117	91	88	108	175	90	92	96	48	87	99	16.2913277386835	16.6951907027968	12.2358536601235	13.3265492779445	15.6294107617532	16.4434662626499	12.9261053125825	12.189825790833	12.5231996296921	6.16506547721762	11.5076969992311
ENSMUSG00000036339	636.288507743017	629.565161187125	584.810993965665	677.274608412493	705.413455986131	645.941299325129	524.440027366888	599.282189404092	620.425662702921	617.615304697948	470.594086713444	529.64709189422	646.549004436593	560.334060463252	0.205575699419597	0.00947196885742558	0.23576729983363	Tmem260	14	48683581	48761703	+	21065	protein_coding	transmembrane protein 260 [Source:MGI Symbol;Acc:MGI:2443219]	-	620	579	583	595	648	901	487	598	632	659	473	566	1.36193520293071	1.32568188854552	1.25781472164492	1.44579673590802	1.50469712911633	1.3584240151083	1.12230107396838	1.27135282518206	1.3228676181345	1.35811675619749	1.00388864792068
ENSMUSG00000085773	12.3152614401874	10.8733188460643	8.02485068906573	13.6593198335293	13.0632121478913	8.60299177791514	6.46127343778506	5.01072064719141	7.85348940130279	4.68600382927123	0	6.55040573014052	11.0898257891089	5.0936488409485	1.11041209760188	0.00952425342453639	0.23576729983363	Gm16233	3	144653322	144673693	+	2385	lncRNA	predicted gene 16233 [Source:MGI Symbol;Acc:MGI:3802088]	-	12	10	8	12	12	12	6	5	8	5	0	7	0.232819355242324	0.202224532155936	0.152444298371111	0.25753994602317	0.246109519565458	0.159795625423918	0.122125048096516	0.0938875471083208	0.147898024976797	0.0910111867269198	0
ENSMUSG00000048677	180.623834456082	154.401127614113	217.674074940908	191.23047766941	150.22693970075	202.887222762499	148.609289069057	126.270160309223	187.502059456104	136.83131181472	149.237025384813	127.265025614159	182.840612857294	145.952478608013	0.328886714781002	0.00953604255875623	0.23576729983363	Tpcn2	7	144740261	144837748	-	5256	protein_coding	two pore segment channel 2 [Source:MGI Symbol;Acc:MGI:2385297]	-	176	142	217	168	138	283	138	126	191	146	150	136	1.549471279752	1.30303238784724	1.87635046614527	1.63608424614035	1.28427870012968	1.71002752977551	1.27457563039087	1.07359767052974	1.60228136434088	1.20589822413169	1.27591507431248
ENSMUSG00000024456	1020.11415596219	1121.03917302923	1087.36726836841	1060.87384040411	971.032102993255	1048.13116494266	960.57598441738	946.024058189737	1051.38589359941	926.891557429849	913.330595355057	938.579563904421	1051.42628428331	956.131275482643	0.137152485049587	0.0095903742797546	0.236344553271746	Diaph1	18	37976654	38068529	-	6339	protein_coding	diaphanous related formin 1 [Source:MGI Symbol;Acc:MGI:1194490]	-	994	1031	1084	932	892	1462	892	944	1071	989	918	1003	7.25590941367495	7.84440731940143	7.77173730775294	7.52569993715128	6.88302984321854	7.32484845693192	6.83102670824764	6.6692594750452	7.44954057479702	6.77311884713434	6.47452325906116
ENSMUSG00000038351	2520.52350809169	2519.34797663311	2619.11064364383	2695.43911381644	2465.68129291449	2310.62020835171	2309.90525400816	2274.8671738249	2313.83431485884	1463.90759626433	2115.18610645409	2217.78022577615	2521.78712390854	2115.91344519774	0.253126555310166	0.00960197746074801	0.236344553271746	Sgsm2	11	74740087	74787886	-	6884	protein_coding	small G protein signaling modulator 2 [Source:MGI Symbol;Acc:MGI:2144695]	-	2456	2317	2611	2368	2265	3223	2145	2270	2357	1562	2126	2370	16.5087321142411	16.2333216850327	17.2375521202612	17.6072923004568	16.0939591496053	14.8693322955158	15.1261469634505	14.7676492059004	15.0966119446486	9.85038770182642	13.8072842094002
ENSMUSG00000033313	48.2347739740674	34.7946203074059	28.0869774117301	27.3186396670585	28.3036263204312	38.7134630006181	22.6144570322477	26.0557473653953	29.4505852548855	21.5556176146477	15.9186160410467	21.5227616847474	34.2420167802185	22.8529641654951	0.591158504772124	0.0096370530902391	0.236344553271746	Fbxl8	8	105991280	105995958	+	2103	protein_coding	F-box and leucine-rich repeat protein 8 [Source:MGI Symbol;Acc:MGI:1354697]	-	47	32	28	24	26	54	21	26	30	23	16	23	1.03415302052181	0.733893309279175	0.605101655089322	0.584149092976948	0.604741294509989	0.815504778821779	0.484754559669838	0.553682053845646	0.628988569132776	0.474790170984801	0.34014694591657
ENSMUSG00000085169	65.6813943476663	53.2792623457152	85.2640385713234	72.8497057788228	57.6958536531867	86.0299177791514	39.8445195330079	52.1114947307906	56.9377981594453	36.5508298683156	68.6490316770141	48.6601568524725	70.133362079311	50.4589718035077	0.482331136594991	0.00963742647888862	0.236344553271746	Gm10785	16	91485786	91512530	+	1802	lncRNA	predicted gene 10785 [Source:MGI Symbol;Acc:MGI:3642149]	-	64	49	85	64	53	120	37	52	58	39	69	52	1.643430742887	1.31148556883482	2.14374794584374	1.81792903075179	1.43865491216573	2.11494210119892	0.996755907258331	1.29233447196159	1.41916854849059	0.939556662974966	1.71190700891772
ENSMUSG00000036928	38.9983278939268	32.619956538193	38.1180407730622	51.2224493757348	30.4808283450798	37.9965470191252	20.4606992196527	21.0450267182039	22.5787820287455	29.9904245073359	33.8270590872243	29.0089396620509	38.239358324187	26.1518218705355	0.542052112457506	0.00967172255055274	0.236865959822971	Stag3	5	138278502	138310655	+	5733	protein_coding	stromal antigen 3 [Source:MGI Symbol;Acc:MGI:1355311]	-	38	30	38	45	28	53	19	21	23	32	34	31	0.306709956474386	0.252383835265258	0.301239027589695	0.40177444483599	0.238897518992112	0.293606692710483	0.160884253575604	0.164045274617835	0.17689137798932	0.242315498726618	0.265144633339074
ENSMUSG00000074457	756.362306784844	776.354965608993	960.975870015622	854.845766248374	879.589617958016	835.924034420755	661.203648466672	786.683141609051	665.583226760412	781.625438722441	784.986753524117	749.553569977509	844.008760172767	738.272629843367	0.192695619379104	0.00968777865167379	0.236939856875123	S100a16	3	90444561	90450458	+	1617	protein_coding	S100 calcium binding protein A16 [Source:MGI Symbol;Acc:MGI:1915110]	-	737	714	958	751	808	1166	614	785	678	834	789	801	21.0903451649361	21.2966068993829	26.9255802603018	23.7728721511137	24.4420085015566	22.9013220314177	18.4331786417293	21.741325032143	18.4875961138087	22.3907781579034	21.8148810494028
ENSMUSG00000026826	331.485787098378	191.370411690732	315.978495881963	371.078188810879	218.80880347718	399.322201691561	242.29775391694	237.508158676873	176.703511529313	284.909032819691	216.891143559262	162.82437100635	304.673981441782	220.188995251405	0.470649549683237	0.00988847676858069	0.240630243364169	Nr4a2	2	56996842	57014015	-	4059	protein_coding	nuclear receptor subfamily 4, group A, member 2 [Source:MGI Symbol;Acc:MGI:1352456]	NGFIB-like	323	176	315	326	201	557	225	237	180	304	218	174	3.68221964374848	2.09129760083212	3.52696446965866	4.11102659588723	2.4222142571423	4.35821014240529	2.69094826044153	2.61490350161334	1.95530371158348	3.25137969078521	2.40117220902986
ENSMUSG00000036887	485.426555100721	579.547894495229	537.664996167404	515.63932371573	537.768900088193	617.981576046904	480.28799220869	462.990587800486	448.630582049422	456.416772971018	419.853498082608	559.591803803433	545.671540935697	471.295206152609	0.213111397960667	0.00989163503153393	0.240630243364169	C1qa	4	136623228	136626114	-	1040	protein_coding	complement component 1, q subcomponent, alpha polypeptide [Source:MGI Symbol;Acc:MGI:88223]	-	473	533	536	453	494	862	446	462	457	487	422	598	21.0452466943624	24.7181573460853	23.422919863665	22.2954683800612	23.2342768314766	26.3236404198935	20.8182107228759	19.894590679278	19.3750856770835	20.3286612168046	18.1411568212016
ENSMUSG00000024816	493.636729394179	415.360779919657	624.935247410994	516.777600368524	482.250248459655	527.650162378795	432.905320331599	466.999164318239	440.777092648119	371.131503278281	411.894190062084	464.143034592814	510.101794655301	431.30838420519	0.243336708790746	0.00991777674957545	0.240703429051074	Frmd8	19	5899730	5925302	-	5082	protein_coding	FERM domain containing 8 [Source:MGI Symbol;Acc:MGI:1914707]	-	481	382	623	454	443	736	402	466	449	396	414	496	4.37962206551991	3.6253582154921	5.57138240250409	4.57270231789369	4.26387648308545	4.59954822648775	3.84001811503007	4.10655484973077	3.89558290330523	3.38277943392785	3.64209732003511
ENSMUSG00000064358	2889.98135129732	1608.16385733291	1413.3768276117	2323.22264835277	3127.55070840765	1523.44646067247	1383.7893945923	1351.89243061224	1556.95427380828	1233.35620786419	1850.53911477168	1243.64131647954	2147.62364227914	1436.69545635471	0.579828504136424	0.0100095132940005	0.241581066106113	mt-Co3	MT	8607	9390	+	784	protein_coding	mitochondrially encoded cytochrome c oxidase III [Source:MGI Symbol;Acc:MGI:102502]	-	2816	1479	1409	2041	2873	2125	1285	1349	1586	1316	1860	1329	166.204511150541	90.9859500120959	81.6778904855985	133.253516810416	179.248327972159	86.0825046876696	79.5662602099481	77.0588030617761	89.1965159849301	72.8707069725291	106.067601300091
ENSMUSG00000085704	32.8406971738331	38.0566159612252	33.1025090923962	35.2865762366173	30.4808283450798	40.147294963604	22.6144570322477	13.0278736826977	33.3773299555369	31.8648260390444	18.903356548743	18.7154449432586	34.9857536287926	23.0838813669214	0.60216527958949	0.0100545183741951	0.242000937610429	4921531C22Rik	2	179617786	179620806	+	2223	lncRNA	RIKEN cDNA 4921531C22 gene [Source:MGI Symbol;Acc:MGI:1913980]	-	32	35	33	31	28	56	21	13	34	34	19	20	0.666095861152129	0.759365399087574	0.674658597801296	0.713795768077039	0.616104127927025	0.800056370206122	0.458586972103315	0.261896841933737	0.67437307947416	0.663976350129188	0.382120206871019
ENSMUSG00000036098	1345.44231234048	995.996006299493	1685.2186447038	1319.26264058837	1011.31034044925	1508.39122506112	1012.26617191966	1107.3692630293	1319.38621941887	822.862272420028	867.564574237048	1003.14784895866	1310.93686157375	1022.09939166393	0.359665211483303	0.0101047011481015	0.242584808517109	Myrf	19	10185636	10218112	-	8562	protein_coding	myelin regulatory factor [Source:MGI Symbol;Acc:MGI:2684944]	NDT80/PhoG	1311	916	1680	1159	929	2104	940	1105	1344	878	872	1072	7.0852256746244	5.15991411375599	8.91751072636892	6.92883070443469	5.30732936880014	7.80445417934126	5.3295987177369	5.7798081952335	6.92125445546636	4.4517672352668	4.55330903828648
ENSMUSG00000020747	1989.94099437695	1651.65713271717	1895.87097529178	2044.34486841821	1734.14141263257	1644.60526154478	1615.31835944627	1580.38129212417	1729.73104063694	1020.61163401527	1650.56150075603	1364.35593636355	1826.76010749691	1493.49329389037	0.290596564996981	0.0101591704226903	0.242591911854307	Tmem94	11	115656259	115690192	+	6189	protein_coding	transmembrane protein 94 [Source:MGI Symbol;Acc:MGI:1919197]	-	1939	1519	1890	1796	1593	2294	1500	1577	1762	1089	1659	1458	14.4971804896922	11.8374869682099	13.8787676028546	14.8538005223301	12.5901482230926	11.7718563562111	11.7655614683386	11.4113646265544	12.5529613673805	7.63871933734992	11.9842750871361
ENSMUSG00000059248	822.043701132511	781.791625032025	768.379453478044	739.879824316169	677.1098296657	878.222077328837	703.201925812275	654.400116523198	768.660275152511	545.450845727171	680.520835754748	662.526750991356	777.904418492214	669.12679166021	0.219366162625058	0.0101909453161329	0.242712789364047	Septin9	11	117090487	117253151	+	7565	protein_coding	septin 9 [Source:MGI Symbol;Acc:MGI:1858222]	-	801	719	766	650	622	1225	653	653	783	582	684	708	4.89947790223186	4.5839743702443	4.60181779803644	4.3980094880196	4.02176788929027	5.14279460375804	4.19030977155221	3.86572201729635	4.56366335480906	3.33985189583703	4.04234182623581
ENSMUSG00000034402	102.627178668229	85.8992188839082	98.3044209410552	86.509025612352	103.417096170806	92.4821616125878	75.3815234408258	76.1629538373094	94.2418728156335	82.4736673951737	55.7151561436636	55.210562582613	94.8731836481564	73.1976227025365	0.374983009609694	0.0103050716143224	0.244385876940233	Kcnh5	12	74943994	75224106	-	4058	protein_coding	potassium voltage-gated channel, subfamily H (eag-related), member 5 [Source:MGI Symbol;Acc:MGI:3584508]	-	100	79	98	76	95	129	70	76	96	88	56	59	1.14028700971937	0.938938768510614	1.09754823368284	0.958635013474615	1.14510975019599	1.0096008110738	0.837390207808173	0.838741093585718	1.0430856271158	0.941420792027892	0.616966879107668
ENSMUSG00000019302	8396.95575863446	7746.15234593623	8593.61198165327	8089.73217140771	7827.04127861155	7871.73747679235	7792.29576596879	7270.55565907473	8094.00251421769	6601.64219467731	7227.05168263522	7153.97882956062	8087.5385021726	7356.58777435573	0.136734552321427	0.010323422847434	0.244385876940233	Atp6v0a1	11	100900278	100954545	+	6556	protein_coding	ATPase, H+ transporting, lysosomal V0 subunit A1 [Source:MGI Symbol;Acc:MGI:103286]	-	8182	7124	8567	7107	7190	10980	7236	7255	8245	7044	7264	7645	57.7493033805368	52.409158747455	59.3880963122817	55.4880046952183	53.6445362763933	53.1906648065865	53.5798500748155	49.5592635123862	55.4513962401207	46.6437607181528	49.5362078061618
ENSMUSG00000041556	1178.16001111126	1136.26181941372	1251.87670749425	1277.14640443499	1294.34660365357	1368.59260867	1118.87718364311	1179.52364034886	1083.78153737979	869.72231071274	1071.52184226296	1205.27465434586	1251.0640257963	1088.11686144889	0.202189766414322	0.0103284367978263	0.244385876940233	Fbxo2	4	148245078	148250881	+	1288	protein_coding	F-box protein 2 [Source:MGI Symbol;Acc:MGI:2446216]	-	1148	1045	1248	1122	1189	1909	1039	1177	1104	928	1077	1288	41.2431895876281	39.1311535019832	44.0360447608349	44.5891025724394	45.1545523906924	47.0719390339163	39.1598992053427	40.9248382651222	37.7932274538922	31.2784533166082	37.3839946798216
ENSMUSG00000109853	17.4466203735989	4.34932753842573	4.01242534453287	11.3827665279411	10.8860101232428	3.58457990746464	3.23063671889253	4.00857651775312	2.94505852548855	1.87440153170849	1.98982700513084	4.67886123581466	8.61028830253432	3.1212269224647	1.44547968037339	0.0103571174550144	1	Gm33045	13	110763822	110779264	+	1209	lncRNA	predicted gene, 33045 [Source:MGI Symbol;Acc:MGI:5592204]	-	17	4	4	10	10	5	3	4	3	2	2	5	0.650652106306868	0.159571715199969	0.150363793058353	0.423375221440075	0.404584507970512	0.131345659855268	0.120458329077829	0.148169925461271	0.109409674184138	0.0718152788564777	0.0739587497169714
ENSMUSG00000031340	566.502026248622	538.229282880184	529.640145478338	516.777600368524	462.655430237818	538.403902101189	468.442324239417	381.816913315985	530.110534587939	313.025055795318	435.772114123655	469.757668075792	525.368064552446	433.154101689684	0.279319438440926	0.0103616819811006	0.244614344604892	Gabre	X	71299605	71318409	-	4736	protein_coding	gamma-aminobutyric acid (GABA) A receptor, subunit epsilon [Source:MGI Symbol;Acc:MGI:1330235]	-	552	495	528	454	425	751	435	381	540	334	438	502	5.3932878935041	5.04098874683265	5.06677723956852	4.90677220851683	4.38947708631647	5.03616866454937	4.45881490265812	3.60279585068093	5.02739301012502	3.06159633592893	4.13474073507438
ENSMUSG00000019831	940.064956600974	820.935572877857	898.783277175362	821.835743317345	797.944542033695	1008.70078596055	765.66090237753	740.58451165489	923.766690828241	555.760054151568	687.485230272706	721.480402562621	881.377479660964	732.456298641259	0.268433118731683	0.0103728148576214	0.244614344604892	Wasf1	10	40759471	40814566	+	2854	protein_coding	WASP family, member 1 [Source:MGI Symbol;Acc:MGI:1890563]	-	916	755	896	722	733	1407	711	739	941	593	691	771	14.8514112539038	12.7589579341237	14.2680171621903	12.9489623000911	12.5627742540275	15.6571297961024	12.0936532605668	11.5962305600296	14.5377242022184	9.02015251883786	10.8245523352843
ENSMUSG00000060336	118.021255468463	119.606507306708	83.257825899057	92.2004088763226	118.657510343346	98.9344054460241	80.7659179723133	76.1629538373094	76.5715216627022	78.7248643317567	88.5473017283225	97.3203137049449	105.112985556653	83.0154788728915	0.336783107088258	0.0103811572245226	0.244614344604892	Zfp937	2	150059993	150082645	+	2797	protein_coding	zinc finger protein 937 [Source:MGI Symbol;Acc:MGI:3644476]	zf-C2H2	115	110	83	81	109	138	75	76	78	84	89	104	1.90253034975237	1.89680393318233	1.34863742778214	1.48232792493404	1.90620489970905	1.56696264437416	1.30169931940557	1.21687928415118	1.2295973179493	1.30376697524999	1.42260197145081
ENSMUSG00000034786	54.3924046941611	27.1832971151608	41.1273597814619	29.5951929726468	34.8352323943769	59.5040264639131	32.3063671889253	21.0450267182039	31.4139576052112	29.9904245073359	27.8575780718318	13.100811460281	41.1062522369534	25.9523609252982	0.679314207457806	0.0103919367177513	0.244614344604892	Gpsm3	17	34808780	34810728	+	1343	protein_coding	G-protein signalling modulator 3 (AGS3-like, C. elegans) [Source:MGI Symbol;Acc:MGI:2146785]	-	53	25	41	26	32	83	30	21	32	32	28	14	1.8261063911272	0.897813680550834	1.38745027142768	0.990943909958848	1.16549258707097	1.96279120320127	1.08439404210793	0.700276663726023	1.05059356536012	1.03439668964982	0.93211153961985
ENSMUSG00000041736	89.2856454413588	108.733188460643	71.2205498654584	81.9559190011756	100.151293133833	125.460296761262	72.1508867219332	62.1329360251734	77.5532078378651	86.2224704585906	77.6032532001029	63.6325128070794	96.134482110622	73.2158778417908	0.399948774199208	0.0104687999362073	0.245424536720394	Tspo	15	83447793	83458404	+	1051	protein_coding	translocator protein [Source:MGI Symbol;Acc:MGI:88222]	-	87	100	71	72	92	175	67	62	79	92	78	68	3.83038789375247	4.58901531105526	3.07018973176403	3.50656196726124	4.28174363963312	5.28819371719853	3.09466731059036	2.64189373756563	3.31424909324491	3.80012837138359	3.31801047374398
ENSMUSG00000030235	640.393594889746	606.73119161039	662.050181847923	654.509075356611	662.958016505485	619.41540800989	580.437730494358	625.337936769487	521.275359011473	583.876077127195	604.907409559776	476.308073805932	641.009578036674	565.357097794704	0.181244499771191	0.0104855372716699	0.245424536720394	Slco1c1	6	141470094	141515903	+	5186	protein_coding	solute carrier organic anion transporter family, member 1c1 [Source:MGI Symbol;Acc:MGI:1889679]	-	624	558	660	575	609	864	539	624	531	623	608	509	5.56773166933149	5.18948079693568	5.78390305789542	5.67527708377563	5.74407801991971	5.29118873848732	5.04542939978767	5.38863104930533	4.51463640718978	5.21517265152825	5.24151620439198
ENSMUSG00000071456	100.574635094864	93.5105420761532	104.323058957855	114.965941932205	101.239894146158	94.6329095570665	72.1508867219332	75.1608097078711	75.5898354875394	93.7200765854246	89.5422152308879	84.2195022446639	101.541163627383	81.73055432972	0.306603648838803	0.0105880166026648	0.247220742073245	1110002L01Rik	12	3453878	3477553	-	5641	lncRNA	RIKEN cDNA 1110002L01 gene [Source:MGI Symbol;Acc:MGI:1915821]	-	98	86	104	101	93	132	67	75	77	100	90	90	0.803889202576206	0.735300014013545	0.837889642084078	0.91646738016001	0.806422058547783	0.743172882998846	0.576581340796041	0.595431128842435	0.601859882929974	0.769585819335947	0.713300084799119
ENSMUSG00000011832	2084.35799875172	1969.15804302225	2244.95198026614	2105.8118076691	1997.58285761505	1968.65128517958	1981.45718758742	1948.16818762802	1814.15605170095	1472.34240315702	1945.0558975154	1698.42662860072	2061.75232875064	1809.93439269825	0.188169872363978	0.0106535226117129	0.247881962740136	Evi5l	8	4216567	4261257	+	8524	protein_coding	ecotropic viral integration site 5 like [Source:MGI Symbol;Acc:MGI:2442167]	-	2031	1811	2238	1850	1835	2746	1840	1944	1848	1571	1955	1815	11.025358043326	10.2470116981059	11.9323565860305	11.1091293880097	10.5299953038503	10.2312598543581	10.4789136764186	10.2136081397209	9.55915044469634	8.00103002862408	10.2539025714034
ENSMUSG00000063388	13.3415332268697	1.08733188460643	1.00310633613322	4.55310661117642	1.08860101232428	2.15074794447879	1.07687890629751	1.00214412943828	0	0	0.994913502565421	0	3.87073783593147	0.512322756383536	2.95716011753127	0.0106968957789965	1	BC023105	18	60574837	60576052	+	1216	processed_pseudogene	cDNA sequence BC023105 [Source:MGI Symbol;Acc:MGI:2384767]	-	13	1	1	4	1	3	1	1	0	0	1	0	0.494693264068549	0.0396632820059135	0.0373745530031968	0.168375211421398	0.0402255485309497	0.07835373491695	0.0399216337322082	0.0368292433969317	0	0	0.0367665001676885
ENSMUSG00000040345	20.5254357336457	23.9213014613415	26.0807647394636	19.3507030974998	8.70880809859421	12.9044876668727	5.38439453148755	7.01500890606797	4.90843087581425	11.246409190251	13.9287890359159	14.9723559546069	18.5819167995696	9.57589808235726	0.941757021955593	0.0107064842822279	0.248438242576502	Arhgap9	10	127157833	127165812	+	3787	protein_coding	Rho GTPase activating protein 9 [Source:MGI Symbol;Acc:MGI:2143764]	-	20	22	26	17	8	18	5	7	5	12	14	16	0.244377326931143	0.280188043364721	0.312023730591252	0.229776364569788	0.103330904702688	0.15095559808663	0.064093882516986	0.0827807023487412	0.058215076176667	0.137562195095033	0.165279350106873
ENSMUSG00000026875	137.520419415426	134.829153691198	94.2919955965224	151.390794821616	143.695333626805	113.272725075883	113.072285161239	111.237998367649	100.131989866611	84.3480689268821	68.6490316770141	113.228441906715	129.166737037908	98.4446359843516	0.388350256250848	0.0107109158879033	0.248438242576502	Traf1	2	34831762	34851784	-	8819	protein_coding	TNF receptor-associated factor 1 [Source:MGI Symbol;Acc:MGI:101836]	-	134	124	94	133	132	158	105	111	102	90	69	121	0.703091221055812	0.678148124955171	0.484415569393061	0.771940871775709	0.732133262932283	0.568996726088512	0.577978704493519	0.563676602420259	0.509966443702593	0.443033251636996	0.349796624341732
ENSMUSG00000089820	18.4728921602811	15.2226463844901	27.0838710755969	15.9358731391175	17.4176161971884	21.5074794447879	10.7687890629751	16.0343060710125	17.6703511529313	6.56040536097972	7.95930802052337	7.48617797730346	19.2733964002436	11.0798896076209	0.811874437230547	0.0107594594380204	0.248438242576502	Gm15775	8	125051517	125058534	-	538	lncRNA	predicted gene 15775 [Source:MGI Symbol;Acc:MGI:3783216]	-	18	14	27	14	16	30	10	16	18	7	8	8	1.54816216241527	1.2550700982689	2.28082030520624	1.3319793676756	1.45469939074007	1.77096917581805	0.902317966884112	1.33187687645112	1.4752003281259	0.564844521340493	0.664803928682665
ENSMUSG00000095562	79.022927574536	123.955834845133	102.316846285588	122.933878501763	104.505697183131	130.478708631713	81.8427968786108	90.1929716494453	51.0476811084682	21.5556176146477	57.7049831487944	108.5495806709	110.535648836977	68.4822718451444	0.692379833630835	0.0107936633792305	0.248911739755554	Erdr1	X	168792655	168802277	+	1577	lncRNA	erythroid differentiation regulator 1 [Source:NCBI gene (formerly Entrezgene);Acc:170942]	-	77	114	102	108	96	182	76	90	52	23	58	116	2.25935904108416	3.48654584958006	2.9395311084924	3.50545018477321	2.97765988161633	3.6653184912154	2.33950393341519	2.55586074658225	1.45389291832771	0.633153918567557	1.6443042002706
ENSMUSG00000024807	1133.00405249724	1012.30598456859	1118.46356478854	1067.70350032087	1101.66422447217	995.796298293678	947.653437541809	974.084093814009	1061.20275535104	691.654165200434	901.391633324272	932.964930421443	1071.48960415685	918.158502608835	0.222744333297351	0.0109000571825609	0.24953683585276	Syvn1	19	6096606	6103742	+	4859	protein_coding	synovial apoptosis inhibitor 1, synoviolin [Source:MGI Symbol;Acc:MGI:1921376]	-	1104	931	1115	938	1012	1389	880	972	1081	738	906	997	10.5135260191955	9.24112840209233	10.428877123658	9.88115420605774	10.1875361633666	9.078777441474	8.79179704139975	8.95871535120195	9.80933498468828	6.5936003331407	8.33618155355871
ENSMUSG00000051339	812.80725505237	936.192752646139	899.786383511495	961.84377161102	851.285991637585	964.251995107989	878.733187538769	747.599520560958	795.165801881908	523.895228112524	721.312289359931	840.323477952313	904.361358261099	751.1715842344	0.268476924053413	0.0109031613288076	0.24953683585276	2900026A02Rik	5	113234189	113369102	-	10814	protein_coding	RIKEN cDNA 2900026A02 gene [Source:MGI Symbol;Acc:MGI:1920194]	-	792	861	897	845	782	1345	816	746	810	559	725	898	3.38894902059315	3.84006883127643	3.76977699624033	3.99965085166717	3.53717003926969	3.95009865394766	3.66307384876882	3.08943337692982	3.30262622007843	2.24408136327225	2.99735033732515
ENSMUSG00000001247	73.8915686411246	52.1919304611088	65.2019118486591	68.2965991676464	59.8730556778352	85.3130017976585	39.8445195330079	41.0879093069695	77.5532078378651	29.0532237414816	28.8524915743972	53.3390180882871	67.4613445990054	44.9550616803348	0.589960492651479	0.0109287272821299	0.249807336063981	Lsr	7	30657195	30672889	-	2172	protein_coding	lipolysis stimulated lipoprotein receptor [Source:MGI Symbol;Acc:MGI:1927471]	-	72	48	65	60	55	119	37	41	79	31	29	57	1.53390652556062	1.0658685286009	1.3600758146283	1.413979676025	1.23862094187381	1.74003972643068	0.826958630239186	0.845376960772297	1.60371813858214	0.619605164885342	0.596930875650722
ENSMUSG00000101224	5.13135893341143	2.17466376921287	3.00931900839965	2.27655330558821	5.44300506162138	2.86766392597171	2.15375781259502	0	0.981686175162849	0	0.994913502565421	0	3.48376066736754	0.688392915053882	2.38843180986026	0.0109908178002367	1	Gm28209	1	119830860	119834627	+	775	lncRNA	predicted gene 28209 [Source:MGI Symbol;Acc:MGI:5578915]	-	5	2	3	2	5	4	2	0	1	0	1	0	0.298534495834916	0.124465937855976	0.175925637878274	0.132093069089303	0.315575916216999	0.163919383499374	0.125276662240942	0	0.0568930305757517	0	0.0576878247792377
ENSMUSG00000066113	285.303556697675	290.317613189918	348.077898638226	356.280592324555	299.365278389176	353.439578876014	297.218578138113	306.656103608114	236.586368214247	266.165017502606	280.565607723449	187.154449432586	322.130753019261	262.391020769853	0.298483574869278	0.011050899474767	0.251966054272856	Adamtsl1	4	85432409	86346622	+	12767	protein_coding	ADAMTS-like 1 [Source:MGI Symbol;Acc:MGI:1924989]	-	278	267	347	313	275	493	276	306	241	284	282	200	1.00758607547008	1.00865959860766	1.2352367344564	1.25489450279384	1.05360879053416	1.22639418913064	1.04945085193615	1.07339344803201	0.832317363968514	0.965700904168745	0.98752049075761
ENSMUSG00000027070	110.837352961687	106.55852469143	95.2951019326556	81.9559190011756	96.8854900968607	96.7836575015453	83.9965546912058	76.1629538373094	83.4433248888422	73.1016597366312	89.5422152308879	67.3756017957311	98.0526743642258	78.9370516967679	0.315961118152626	0.0110956084662596	0.252668417354474	Lrp2	2	69254684	69416409	-	16701	protein_coding	low density lipoprotein receptor-related protein 2 [Source:MGI Symbol;Acc:MGI:95794]	-	108	98	95	72	89	135	78	76	85	78	90	72	0.299231630457847	0.283012633380079	0.258517954788893	0.220669219064222	0.260665215508862	0.256722134881474	0.226722179284623	0.203796859934785	0.224407424057101	0.202752063550792	0.240927236593727
ENSMUSG00000039997	38.9983278939268	66.3272449609924	40.1242534453287	51.2224493757348	53.3414496038896	88.8975817051231	41.9982773456029	28.0600356242719	57.9194843346081	32.8020268048986	31.8372320820935	26.2016229205621	56.4852178308326	36.4697798520062	0.641779212480788	0.0111619786419192	0.253282894722019	Ifi203	1	173747973	173770238	-	6706	protein_coding	interferon activated gene 203 [Source:MGI Symbol;Acc:MGI:96428]	-	38	61	40	45	49	124	39	28	59	35	32	28	0.262208198697831	0.438721086500244	0.271085335233447	0.343479405345173	0.357411136842843	0.587259646372273	0.28232084075697	0.186991064595695	0.387926308242804	0.226577954429753	0.213340002165985
ENSMUSG00000106961	19.4991639469634	10.8733188460643	16.0497013781315	17.0741497919116	20.6834192341613	23.6582273892666	8.61503125038009	15.0321619415742	6.87180322613994	8.43480689268821	11.9389620307851	12.1650392131181	17.9729967644165	10.5096340924476	0.787627548893123	0.0111783447923762	0.253282894722019	Gm43128	2	35170402	35172022	+	1621	TEC	predicted gene 43128 [Source:MGI Symbol;Acc:MGI:5663265]	-	19	10	16	15	19	33	8	15	7	9	12	13	0.542371431359548	0.297535786052997	0.448586861955705	0.473652661370497	0.573331939086405	0.646551238895202	0.239579057956152	0.414414188500947	0.190403880859626	0.241030860344643	0.330966545618082
ENSMUSG00000109635	2.05254357336457	5.43665942303216	1.00310633613322	10.244489875147	3.26580303697283	2.86766392597171	0	1.00214412943828	1.9633723503257	0.937200765854246	0.994913502565421	0	4.14504436177024	0.816271791363941	2.31372592533707	0.0112519479367241	1	Gm45670	7	133349280	133355743	+	1760	lncRNA	predicted gene 45670 [Source:MGI Symbol;Acc:MGI:5791506]	-	2	5	1	9	3	4	0	1	2	1	1	0	0.0525827805163773	0.137018610565883	0.0258224184385723	0.261746919573265	0.083376591500514	0.0721804103477357	0	0.0254456590742438	0.0501046576093268	0.0246661000390572	0.0254023092067666
ENSMUSG00000011179	1699.50607874586	1629.91049502504	1394.31780722517	1548.05624779998	1675.35695796706	1529.89870450591	1345.02175396559	1362.91601603606	1444.06036366455	1343.94589823499	1448.59405973525	1564.61119725642	1579.50771521151	1418.19154814881	0.154716064537899	0.0113180410080807	0.254260625077377	Odc1	12	17594795	17601506	+	3405	protein_coding	ornithine decarboxylase, structural 1 [Source:MGI Symbol;Acc:MGI:97402]	-	1656	1499	1390	1360	1539	2134	1249	1360	1471	1434	1456	1672	22.5045034921898	21.2327741051004	18.5527061580392	20.4443604728525	22.108386764753	19.9044106020881	17.8068542045046	17.8874389310161	19.0483046056157	18.2829045293904	19.1174571162678
ENSMUSG00000049744	50.287317547432	44.5806072688638	36.1118281007958	53.499002681323	27.2150253081069	53.7686986119696	27.9988515637353	26.0557473653953	29.4505852548855	40.2996329317326	34.8219725897898	13.100811460281	44.2437465864152	28.6212668609699	0.633267986968707	0.0113180805667227	0.254260625077377	Arhgap15	2	43638836	44285965	+	8818	protein_coding	Rho GTPase activating protein 15 [Source:MGI Symbol;Acc:MGI:1923367]	-	49	41	36	47	25	75	26	26	30	43	35	14	0.257129677462711	0.224251824414473	0.18554189524472	0.272822070853815	0.138677327663968	0.270124012414978	0.143134766622533	0.132047330373939	0.150007140041532	0.211695446921734	0.177453192009166
ENSMUSG00000051048	223.727249496738	244.649674036447	214.664755932508	184.400817752645	239.492222711341	172.059835558303	170.146867195007	177.379510910576	166.886649777684	167.75893708791	161.175987415598	207.741438870171	213.165759247997	175.181565209491	0.277921300826669	0.0114129561673262	0.254807231928241	P4ha3	7	99934727	99968906	+	3135	protein_coding	procollagen-proline, 2-oxoglutarate 4-dioxygenase (proline 4-hydroxylase), alpha polypeptide III [Source:MGI Symbol;Acc:MGI:2444049]	-	218	225	214	162	220	240	158	177	170	179	162	222	3.21769716563375	3.46152279324336	3.10231441170778	2.64502150305615	3.43258014130771	2.43134013802899	2.446591274546	2.52849496485117	2.39095909995384	2.47872668462667	2.3102731741733
ENSMUSG00000039646	304.802720644639	317.500910305078	318.987814890363	315.302632823967	268.884450044096	312.575367930917	227.221449228775	276.591779724966	320.029693103089	204.309766956226	252.708029651617	257.337367969806	306.34231610651	256.366347772413	0.257448853453545	0.0114210015716955	0.254807231928241	Vasn	16	4457805	4468666	+	3007	protein_coding	vasorin [Source:MGI Symbol;Acc:MGI:2177651]	-	297	292	318	277	247	436	211	276	326	218	254	275	4.57034769396753	4.68351209458055	4.80621588017964	4.71517785280117	4.01789955183499	4.60495175294634	3.40636285216996	4.11056978779669	4.78018762053996	3.14728608679264	3.77647100358927
ENSMUSG00000120630	68.7602097077131	69.5892406148117	67.2081245209255	80.8176423483815	51.164247579241	101.802069371996	58.1514609400656	64.13722428405	49.0843087581425	61.8552505463802	47.7558481231402	40.2382066280061	73.2235890238448	53.5370498799641	0.462968250951203	0.0114699361974878	0.254807231928241	ENSMUSG00000120630	3	123058447	123060305	+	1172	lncRNA	novel transcript	-	67	64	67	71	47	142	54	64	50	66	48	43	2.64529073314471	2.63375022084318	2.59810544562837	3.10086225539203	1.96157896727034	3.84797955505677	2.23670149948099	2.44556231921742	1.88106223106688	2.44472199704513	1.83104699811232
ENSMUSG00000120243	3.07881536004686	2.17466376921287	3.00931900839965	3.41482995838232	0	3.58457990746464	0	1.00214412943828	0	0	0.994913502565421	0	2.54370133391772	0.332842938667284	2.86248589174555	0.0114783911388289	1	ENSMUSG00000120243	8	35272083	35273470	+	1388	lncRNA	novel transcript	-	3	2	3	3	0	5	0	1	0	0	1	0	0.100013357754493	0.0694964710651164	0.0982293727346268	0.110632703758152	0	0.114406990464711	0	0.0322653890278595	0	0	0.0322104208961882
ENSMUSG00000046240	1685.13827373231	1535.31262106428	1733.3677488382	1731.31878889984	1563.23105369766	1522.72954469098	1409.63448834344	1534.28266217001	1464.67577334297	1484.52601311313	1452.57371374552	1574.90469197521	1628.51633848721	1486.76622378171	0.130281199564533	0.0114914901466142	0.254807231928241	Hepacam	9	37278647	37297871	+	3347	protein_coding	hepatocyte cell adhesion molecule [Source:MGI Symbol;Acc:MGI:1920177]	-	1642	1412	1728	1521	1436	2124	1309	1531	1492	1584	1460	1683	22.7009305452478	20.3470385114722	23.463760008623	23.2608317173205	20.9862227163369	20.1544440676964	18.9856650622767	20.4854661234222	19.6550377217633	20.5453063438558	19.5021732111465
ENSMUSG00000031563	676.313107423626	748.084336609226	771.388772486444	726.22050448264	641.185996258999	779.287671882813	643.973585965911	699.49660234792	654.78467883362	604.494493975989	666.592046718832	610.123505150232	723.746731523958	646.577485498751	0.164814624661738	0.0115011068409769	0.254807231928241	Wwc2	8	48276994	48443959	-	13784	protein_coding	WW, C2 and coiled-coil domain containing 2 [Source:MGI Symbol;Acc:MGI:1261872]	-	659	688	769	638	589	1087	598	698	667	645	670	652	2.21226103286836	2.40732871680233	2.53548273443858	2.36917505844479	2.09014098019667	2.50453037297701	2.10604574563134	2.2678092904474	2.13359183331184	2.0314100960779	2.173128483504
ENSMUSG00000032334	90.3119172280411	123.955834845133	86.2671449074566	88.7855789179403	70.759065801078	154.13693602098	61.3820976589581	63.1350801546117	106.022106917588	21.5556176146477	72.6286856872758	52.4032458411242	102.369412953438	62.8544723123675	0.708678141063645	0.0115479831039598	0.254981711986827	Loxl1	9	58195021	58220469	-	3297	protein_coding	lysyl oxidase-like 1 [Source:MGI Symbol;Acc:MGI:106096]	-	88	114	86	78	65	215	57	63	108	23	73	56	1.23506536948385	1.66766236117311	1.18546595537225	1.21095329488147	0.964339507396502	2.07105454015645	0.839262443811591	0.855752101350363	1.44432716384301	0.302846141820151	0.98989647767224
ENSMUSG00000022876	30.7881536004686	20.6593058075222	15.0465950419983	22.7655330558821	25.0378232834584	20.073647481802	17.2300625007602	18.0385943298891	6.87180322613994	15.9324130195222	10.9440485282196	12.1650392131181	22.3951763785219	13.5303268029415	0.725522763535104	0.0116580347888907	0.256166636256012	Samsn1	16	75655681	75819169	-	4935	protein_coding	SAM domain, SH3 domain and nuclear localization signals, 1 [Source:MGI Symbol;Acc:MGI:1914992]	-	30	19	15	20	23	28	16	18	7	17	11	13	0.281293901850529	0.185690064329205	0.138138165507256	0.207440989957873	0.227969228229707	0.180195066967397	0.157389119735328	0.163347209619461	0.0625419839662519	0.149546041168914	0.0996532332812567
ENSMUSG00000027857	47.2085021873851	80.462559460876	61.1894865041262	61.4669392508817	70.759065801078	61.6547744083918	43.0751562519004	40.0857651775312	32.395643780374	51.5460421219835	36.8117995949206	67.3756017957311	63.7902212687898	45.2150014537402	0.490770445955344	0.0116968452010077	0.256709022938057	Tshb	3	102682781	102690034	-	4555	protein_coding	thyroid stimulating hormone, beta subunit [Source:MGI Symbol;Acc:MGI:98848]	-	46	74	61	54	65	86	40	40	33	55	37	72	0.467299880417772	0.78354791833592	0.608626749410566	0.60681612968028	0.698008201072726	0.599628260715328	0.426298192038333	0.393276487118937	0.319437817118518	0.524188470643412	0.363161004510349
ENSMUSG00000031461	68.7602097077131	5.43665942303216	3.00931900839965	1.13827665279411	2.17720202464855	9.31990775940807	1.07687890629751	3.00643238831484	9.81686175162849	1.87440153170849	1.98982700513084	0.935772247162932	14.9735957626659	3.11669563837385	2.26424908502032	0.0117287656490808	0.256789312500117	Myom2	8	15107653	15183541	+	8853	protein_coding	myomesin 2 [Source:MGI Symbol;Acc:MGI:1328358]	-	67	5	3	1	2	13	1	3	10	2	2	1	0.350195497486231	0.0272396650396424	0.0154006968661089	0.00578177615182482	0.0110503257683576	0.0466363884772448	0.00548341879796286	0.0151759945681698	0.0498046974993873	0.00980737288348373	0.0101000935736833
ENSMUSG00000020744	805.623352545594	781.791625032025	800.478856234307	801.346763567051	794.678738996722	737.706544956223	804.428543004241	717.535196677809	697.978870540786	618.552505463802	651.668344180351	723.351947056947	786.937646888654	702.252567820656	0.164077297003629	0.0117937422860376	0.257901185104543	Slc25a19	11	115505004	115519121	-	4026	protein_coding	solute carrier family 25 (mitochondrial thiamine pyrophosphate carrier), member 19 [Source:MGI Symbol;Acc:MGI:1914533]	-	785	719	798	704	730	1029	747	716	711	660	655	773	9.02240059133468	8.61345407622905	9.00821417004622	8.95056861588723	8.86920390460841	8.11733795058143	9.00717730847462	7.96463033755564	7.78675662518718	7.1167764047116	7.27366667997033
ENSMUSG00000022175	609.605441289278	693.717742378904	612.897971377395	702.316694773963	649.894804357593	726.952805233829	590.129640651036	552.181415320493	627.297465929061	295.218241244087	480.543221739099	580.178793241018	665.897576568494	520.924796354132	0.354906851896994	0.0118251408821695	0.258276995325461	Lrp10	14	54701594	54708954	+	4463	protein_coding	low-density lipoprotein receptor-related protein 10 [Source:MGI Symbol;Acc:MGI:1929480]	-	594	638	611	617	597	1014	548	551	639	315	483	620	6.15865360329839	6.89471016949221	6.22191259065722	7.07636156304926	6.54309150955411	7.2157768050069	5.96067650165004	5.52905721349734	6.3129847785966	3.06405688139219	4.83844835547572
ENSMUSG00000087543	54.3924046941611	28.2706289997673	29.0900837478633	56.9138326397053	53.3414496038896	60.220942445406	30.1526093763303	31.0664680125867	39.267447006514	31.8648260390444	33.8270590872243	23.3943061790733	47.0382236884654	31.5954526167955	0.580436710638876	0.0118564186420517	0.25831011680318	Gm16576	15	79626899	79641595	+	5404	lncRNA	predicted gene 16576 [Source:MGI Symbol;Acc:MGI:4414996]	-	53	26	29	50	49	84	28	31	40	34	34	25	0.453823257454448	0.232049282734819	0.243889015008278	0.473594229016516	0.443523146496689	0.493669127766898	0.251526977297229	0.256905099757724	0.326366385612195	0.273134608870686	0.28128685842578
ENSMUSG00000002274	936.986141240927	829.634227954708	840.603109679636	989.162411278078	930.753865537257	848.111606106134	775.352812534208	771.650979667476	761.788471926371	410.49393544416	781.007099513856	776.690965145234	895.875226966123	712.830710705217	0.329790339168606	0.0118665976895874	0.25831011680318	Metrn	17	26012195	26016110	-	3771	protein_coding	meteorin, glial cell differentiation regulator [Source:MGI Symbol;Acc:MGI:1917333]	-	913	763	838	869	855	1183	720	770	776	438	785	830	11.2031580954861	9.75866092583998	10.0994347670861	11.7954627028532	11.0903469362657	9.96323182026078	9.26867906794563	9.14451264317559	9.07331439624955	5.04232383932868	9.30677019360083
ENSMUSG00000020333	3840.30902576511	3808.92359177633	3930.17062496994	3866.72578954158	4141.03825088155	3899.30602334004	3791.69062907354	3727.97616151041	3613.58681077445	3655.08298683156	3771.71708822551	3390.3028514713	3914.41221771243	3658.39275464779	0.0977669534151039	0.0119323574254679	0.258759026094675	Acsl6	11	54194624	54255582	+	9914	protein_coding	acyl-CoA synthetase long-chain family member 6 [Source:MGI Symbol;Acc:MGI:894291]	-	3742	3503	3918	3397	3804	5439	3521	3720	3681	3900	3791	3623	17.4655026154135	17.04172078575	17.9607761124162	17.5387391902704	18.7683953721875	17.4237715178321	17.2408626188485	16.8042988794522	16.3710929292657	17.0776791071302	17.0958514622776
ENSMUSG00000062960	270.935751684123	326.19956538193	283.8790931257	282.292609892938	320.048697623337	384.983882061703	242.29775391694	248.531744100694	324.938123978903	251.169805248938	201.967441020781	255.46582347548	311.389933294955	254.061781956956	0.296335262183292	0.0119555432431546	0.258762068154711	Kdr	5	76093487	76139118	-	9030	protein_coding	kinase insert domain protein receptor [Source:MGI Symbol;Acc:MGI:96683]	-	264	300	283	248	294	537	225	248	331	268	203	273	1.35282741634161	1.6023438843585	1.42432227861397	1.40577452264475	1.59255753067648	1.8886807704278	1.20958571308219	1.22995805899512	1.61622200093518	1.28842813581645	1.00506500923517
ENSMUSG00000120847	44.1296868273383	33.7072884227994	47.1459977982612	53.499002681323	53.3414496038896	63.0886063713777	44.1520351581979	48.1029182130375	28.4688990797226	24.3672199122104	28.8524915743972	30.8804841563768	49.1520052841649	34.1373413489904	0.538726750492149	0.0120929027975905	0.259862090699063	ENSMUSG00000120847	10	81477505	81479564	-	2060	lncRNA	novel transcript, antisense to KO:Ankrd24and Ankrd24	-	43	31	47	47	49	88	41	48	29	26	29	33	0.965889521718309	0.725799552667434	1.03690798700908	1.16783738873249	1.16349470080976	1.35671140226424	0.966181054054842	1.04351906727772	0.620714010771854	0.547922688246242	0.629385369860858
ENSMUSG00000024164	109.811081175005	308.802255228227	129.400717361185	151.390794821616	188.3279751321	124.74338077977	99.072859379371	114.244430755964	125.655830420845	111.526891136655	104.465917769369	137.558520332951	168.746034082984	115.420741632526	0.544403014910919	0.0120940082355813	0.259862090699063	C3	17	57510970	57535136	-	5143	protein_coding	complement component 3 [Source:MGI Symbol;Acc:MGI:88227]	-	107	284	129	133	173	174	92	114	128	119	105	147	0.962705544122513	2.66332421953144	1.13994203427833	1.32369172626677	1.64537588826732	1.07449586160269	0.868386740985728	0.992692404560814	1.09737286274831	1.00448531833174	0.912764289599547
ENSMUSG00000118399	4.10508714672914	0	3.00931900839965	1.13827665279411	1.08860101232428	2.15074794447879	0	0	0	0	0	0	1.91533862745433	0	3.41095573509286	0.0122363414641429	1	Gm18917	2	173591731	173592280	+	550	processed_pseudogene	predicted gene, 18917 [Source:MGI Symbol;Acc:MGI:5011102]	-	4	0	3	1	1	3	0	0	0	0	0	0	0.336529795304814	0	0.247895217010295	0.0930655714038274	0.0889350309338816	0.173232984834566	0	0	0	0	0
ENSMUSG00000027678	1156.60830359094	1171.05643972113	1221.78351741026	1199.74359204499	1200.72691659368	1271.09203518696	1077.95578520381	1121.39928084144	1185.87689959672	1117.14331289826	893.432325303748	1060.2299560356	1203.50180075799	1076.00625997993	0.162151379285815	0.0122827553580029	0.262817115421478	Ncoa3	2	165834556	165915162	+	7895	protein_coding	nuclear receptor coactivator 3 [Source:MGI Symbol;Acc:MGI:1276535]	-	1127	1077	1218	1054	1103	1773	1001	1119	1208	1192	898	1133	6.60538295185843	6.57939244331456	7.01139986806824	6.83345303898654	6.83374750044829	7.13228394179552	6.15494000316448	6.34752359812269	6.74645411336526	6.55446543305117	5.08522376885503
ENSMUSG00000026961	23.6042510936926	30.4452927689801	29.0900837478633	21.627256403088	35.9238334067011	32.9781351486747	20.4606992196527	21.0450267182039	30.4322714300483	4.68600382927123	9.94913502565421	8.42195022446639	28.9448087615	15.8325144078828	0.879799602380845	0.0122933385487704	0.262817115421478	Lrrc26	2	25179927	25181192	+	1190	protein_coding	leucine rich repeat containing 26 [Source:MGI Symbol;Acc:MGI:2385129]	-	23	28	29	19	33	46	19	21	31	5	10	9	0.894349140883593	1.13483649221625	1.10754305639053	0.817256488378148	1.35644606004198	1.22767353398166	0.775083551049529	0.790312234776512	1.1486176971281	0.18240477339807	0.375698018520246
ENSMUSG00000032507	910.303074787187	904.660127992552	880.727363124964	884.44095922102	950.348683759094	769.250848141912	804.428543004241	811.736744845008	709.75910464274	782.562639488296	827.768034134431	810.378766043099	883.288509504455	791.105638692969	0.156759550852401	0.0123216872612826	0.263113632094039	Fbxl2	9	113792705	113875259	-	4444	protein_coding	F-box and leucine-rich repeat protein 2 [Source:MGI Symbol;Acc:MGI:1919429]	-	887	832	878	777	873	1073	747	810	723	835	832	866	9.23582699366864	9.02966209828234	8.97904292636298	8.9494986362344	9.6089457927325	7.66827527753668	8.1599675616379	8.16276588124255	7.1733994953551	8.15690832974764	8.37018663763557
ENSMUSG00000047910	110.837352961687	86.9865507685146	98.3044209410552	85.3707489595579	96.8854900968607	105.38664927946	91.5347070352884	60.1286477662969	84.425011064005	69.3528566732142	83.5727342154954	77.6690965145234	97.295202167856	77.7805088781372	0.330014915476167	0.0124037580122801	0.263927562194775	Pcdhb16	18	37610867	37616091	+	5225	protein_coding	protocadherin beta 16 [Source:MGI Symbol;Acc:MGI:2136752]	-	108	80	98	75	89	147	85	60	86	74	84	83	0.956453102445262	0.738458195891916	0.85241162340382	0.734728195293374	0.833180816117417	0.893517500725655	0.789722500011683	0.514270162342611	0.725726409162459	0.61483499886829	0.718751654187249
ENSMUSG00000025572	138.546691202109	110.907852229856	140.43488705865	153.667348127204	94.7082880722121	136.214036483656	111.995406254941	92.1972599083219	124.674144245682	82.4736673951737	109.440485282196	74.8617797730346	129.079850528948	99.2737904765582	0.38232311573194	0.0124178992778193	0.263927562194775	Tmc6	11	117656814	117673024	-	4091	protein_coding	transmembrane channel-like gene family 6 [Source:MGI Symbol;Acc:MGI:1098686]	-	135	102	140	135	87	190	104	92	127	88	110	80	1.52697001352863	1.20252168021449	1.5552783923892	1.68910258536646	1.04022029581673	1.47501400759489	1.23408689521144	1.00712811471561	1.36878429098469	0.933826833060177	1.20212345696163
ENSMUSG00000043687	11.2889896535051	9.7859869614579	14.043488705865	4.55310661117642	13.0632121478913	15.0552356113515	3.23063671889253	6.01286477662969	11.7802341019542	3.74880306341698	3.97965401026169	2.8073167414888	11.2983366152079	5.25991823544065	1.11884069091316	0.0124815052816616	0.264969525675648	1190005I06Rik	8	121335341	121374371	-	1083	protein_coding	RIKEN cDNA 1190005I06 gene [Source:MGI Symbol;Acc:MGI:1916168]	-	11	9	14	4	12	21	3	6	12	4	4	3	0.469991980977407	0.400807902375547	0.587501745453761	0.189052868964377	0.541986338101217	0.61583286390866	0.134472871519017	0.248112797621435	0.488555110207286	0.160341038111693	0.165126737595233
ENSMUSG00000020891	134.441604055379	85.8992188839082	124.385185680519	150.252518168822	88.1766819982664	102.518985353489	93.6884648478834	81.1736744845008	78.5348940130279	109.652489604947	84.5676477180608	58.9536515712647	114.279032356731	84.4284703732807	0.435547070792559	0.0124970058078621	0.264989019300433	Alox8	11	69074758	69088669	-	3559	protein_coding	arachidonate 8-lipoxygenase [Source:MGI Symbol;Acc:MGI:1098228]	-	131	79	124	132	81	143	87	81	80	117	85	63	1.70321521155605	1.07058542360665	1.58344608036921	1.89844351894293	1.11324968477225	1.27608637793749	1.18667869508226	1.01925629604501	0.99111208083636	1.4271546277164	1.06776775985734
ENSMUSG00000068758	94.4170043747703	98.9472014991854	98.3044209410552	54.6372793341171	72.9362678257266	73.1254301122787	60.3052187526606	55.1179271191055	47.1209364078168	37.4880306341698	58.6998966513599	87.0268189861527	82.0612673478555	57.6264714252109	0.509659151896415	0.0125153259250139	0.265068184975936	Il3ra	14	8113752	8123488	-	2967	protein_coding	interleukin 3 receptor, alpha chain [Source:MGI Symbol;Acc:MGI:96553]	-	92	91	98	48	67	102	56	55	48	40	59	93	1.43481695672595	1.47926529613966	1.50112933342938	0.828085974068434	1.10456888773628	1.09182905844502	0.916246569136654	0.830178563662553	0.713320100241983	0.585269107768665	0.889038014166041
ENSMUSG00000024593	727.62669675774	705.678393109575	735.276944385648	766.060187330433	763.109309639318	744.15878878966	680.587468780027	657.406548911512	716.63090786888	696.340169029705	680.520835754748	575.499932005203	740.318386668729	667.830977058346	0.149014480533381	0.0125518890027741	0.265264977954034	Megf10	18	57266162	57430539	+	7718	protein_coding	multiple EGF-like-domains 10 [Source:MGI Symbol;Acc:MGI:2685177]	-	709	649	733	673	701	1038	632	656	730	743	684	615	4.25077072036513	4.05566565775522	4.31627177756328	4.463361136969	4.44271847325188	4.27134452112178	3.97515607447614	3.80649651992211	4.17041099355164	4.17923888301041	3.96220729664083
ENSMUSG00000060586	63.6288507743017	356.64485815091	80.2485068906573	102.44489875147	145.872535651453	326.196771579282	58.1514609400656	53.1136388602289	135.472692172473	99.3432811805501	49.7456751282711	74.8617797730346	179.172736966346	78.4480880091039	1.19211218590975	0.0125626331043837	0.265264977954034	H2-Eb1	17	34524841	34535648	+	1944	protein_coding	histocompatibility 2, class II antigen E beta [Source:MGI Symbol;Acc:MGI:95901]	-	62	328	80	90	134	455	54	53	138	106	50	80	1.475780095151	8.13766496990462	1.87026569760853	2.36972519778264	3.37166243818265	7.43339411091394	1.34846407273237	1.22097277697812	3.12999466053325	2.36713355107331	1.14989877067668
ENSMUSG00000017754	1261.28802583253	1538.5746167181	1268.92951520852	1323.81574719955	1354.2196593314	1387.23242418882	1206.10437505321	1138.43573104189	1212.38242632612	1027.17203937625	1210.80973262212	1372.77788658802	1355.67666474649	1194.61369850127	0.182465774425816	0.0125852366783747	0.265264977954034	Pltp	2	164681438	164699631	-	2562	protein_coding	phospholipid transfer protein [Source:MGI Symbol;Acc:MGI:103151]	-	1229	1415	1265	1163	1244	1935	1120	1136	1235	1096	1217	1467	22.1972399625575	26.6378725802712	22.4399033612949	23.2355162952608	23.7507213758633	23.9868857806644	21.2217296692307	19.8575460291491	21.2543879351352	18.5713974751522	21.2372030195775
ENSMUSG00000020295	30.7881536004686	26.0959652305544	27.0838710755969	34.1482995838232	32.6580303697283	27.2428072967313	32.3063671889253	18.0385943298891	11.7802341019542	19.6812160829392	13.9287890359159	20.5869894375845	29.6695211928171	19.3870316962014	0.615956195395488	0.0126108596461816	0.265264977954034	Hbq1a	11	32250069	32250873	+	604	protein_coding	hemoglobin, theta 1A [Source:MGI Symbol;Acc:MGI:2685722]	-	30	24	27	30	30	38	30	18	12	21	14	22	2.2983202080006	1.91644573188838	2.0315915963592	2.54235418570058	2.42951657352491	1.99810672353335	2.41116092475324	1.33463324415901	0.876001960851806	1.50936930040324	1.03627963386545
ENSMUSG00000058056	240.147598083655	277.26963057464	206.639905243443	258.388800184262	223.163207526477	301.10471222703	180.915656257982	207.443834793724	261.128522593318	202.435365424517	199.97761401565	178.73249920812	251.118975639918	205.105582048885	0.294579343119983	0.0126122023416402	0.265264977954034	Palld	8	61964467	62355724	-	10292	protein_coding	palladin, cytoskeletal associated protein [Source:MGI Symbol;Acc:MGI:1919583]	-	234	255	206	227	205	420	168	207	266	216	201	191	1.05206433773148	1.19498547263833	0.909655657703924	1.12895808295451	0.974293114826579	1.29604934242728	0.792412622608371	0.9007347953681	1.1395742570143	0.911102272721337	0.87313650456527
ENSMUSG00000097789	197.044183042999	176.147765306242	139.431780722517	196.92186093338	226.42901056345	267.409661096862	106.611011723454	120.257295532594	257.201777892666	111.526891136655	113.420139292458	119.778847636855	200.564043610908	138.13266053578	0.539504264103721	0.0126468496747654	0.265686187618308	Gm2115	7	84178162	84232739	+	7340	protein_coding	predicted gene 2115 [Source:MGI Symbol;Acc:MGI:3780284]	-	192	162	139	173	208	373	99	120	262	119	114	128	1.21040689319443	1.06448899848895	0.860653466868166	1.20642903529621	1.38612636768884	1.61393037415128	0.654758304525634	0.732169372817477	1.57385965373384	0.70382397713626	0.694375929052541
ENSMUSG00000060279	3372.32909103799	2990.16268266769	3546.98400456705	3308.97022967247	2761.78076826669	3158.73181445784	2776.19382043498	2736.85561749595	3166.91960107535	1728.19821223523	2679.30206240868	2607.99725284309	3189.82643177829	2615.91109441555	0.286302199625768	0.0126726648845206	0.265908015249054	Ap2a1	7	44549797	44578920	-	4300	protein_coding	adaptor-related protein complex 2, alpha 1 subunit [Source:MGI Symbol;Acc:MGI:101921]	-	3286	2750	3536	2907	2537	4406	2578	2731	3226	1844	2693	2787	35.3610638985111	30.8451197739011	37.3726060497381	34.6041601951185	28.8594175380446	32.5422862131475	29.1042450377083	28.4432760650923	33.0793279985966	18.6168250490135	27.9997248607273
ENSMUSG00000053465	151.888224428978	138.091149345017	148.459737747716	168.464944613528	143.695333626805	145.533944243064	138.917378912379	123.263727920909	138.417750697962	76.8504628000482	126.354014825809	111.356897412389	149.355555667518	119.193372094916	0.327239453974837	0.0126944992069687	0.265908015249054	Hs6st3	14	119375753	120107227	+	1708	protein_coding	heparan sulfate 6-O-sulfotransferase 3 [Source:MGI Symbol;Acc:MGI:1354960]	-	148	127	148	148	132	203	129	123	141	82	127	119	4.00959094523008	3.58622948872203	3.93806999700195	4.43532641233697	3.78025951159239	3.77468047556192	3.66643275981798	3.22510320631867	3.63992149658388	2.08419880423697	3.32431156551316
ENSMUSG00000102060	0	5.43665942303216	3.00931900839965	1.13827665279411	0	5.0184118704505	0	0	0	0	0	0	2.4337778257794	0	3.76020989978831	0.0127180613622792	1	1700061E17Rik	9	110815269	110816872	+	1067	lncRNA	RIKEN cDNA 1700061E17 gene [Source:MGI Symbol;Acc:MGI:3642196]	-	0	5	3	1	0	7	0	0	0	0	0	0	0	0.226010079283931	0.127781039696028	0.0479719440225915	0	0.208355823684186	0	0	0	0	0
ENSMUSG00000085235	12.3152614401874	7.61132319224503	14.043488705865	6.82965991676464	9.79740911091849	7.16915981492928	2.15375781259502	6.01286477662969	3.9267447006514	1.87440153170849	5.96948101539253	6.55040573014052	9.62771703015165	4.41460926118627	1.11601622157367	0.0127184684896998	1	Gm12576	11	83708508	83740319	-	3036	lncRNA	predicted gene 12576 [Source:MGI Symbol;Acc:MGI:3650616]	-	12	7	14	6	9	10	2	6	4	2	6	7	0.182896627883051	0.111203510024485	0.20957325109566	0.101158229786769	0.145002767826981	0.104609290359037	0.0319793851240878	0.0885066402582391	0.0580923566484948	0.028598376856878	0.0883558581104926
ENSMUSG00000052374	189.860280536223	220.728372575106	192.596416537578	267.495013406615	235.137818662044	188.54890313264	202.453234383932	179.383799169452	143.326181573776	153.700925600096	210.921662543869	143.173153815929	215.727800808368	172.159826181176	0.323719218430447	0.0128071293398961	0.266893525647468	Actn2	13	12284312	12355641	-	3795	protein_coding	actinin alpha 2 [Source:MGI Symbol;Acc:MGI:109192]	-	185	203	192	235	216	263	188	179	146	164	212	153	2.2557250772243	2.57992143256804	2.29931795487809	3.16962453331876	2.78405314227803	2.20097946915415	2.4048497613314	2.11235848082997	1.69629681413605	1.87605352181119	2.49752558925659
ENSMUSG00000048154	4983.57579612918	4118.81317888917	4559.11829772547	4762.54951529054	3891.74861905929	4586.11153361026	4037.21901970937	3880.30206918502	4146.64240388787	1816.29508422553	3779.67639624604	2938.32485609161	4483.65282345065	3433.07663822424	0.385291183162426	0.0129505724601026	0.269265220532019	Kmt2d	15	98729550	98769085	-	19931	protein_coding	lysine (K)-specific methyltransferase 2D [Source:MGI Symbol;Acc:MGI:2682319]	-	4856	3788	4545	4184	3575	6397	3749	3872	4224	1938	3799	3140	11.2739423172457	9.16649073713786	10.3636892064537	10.7451955704424	8.77369447462469	10.1934051175337	9.13120792294673	8.70026801497318	9.3444897342221	4.22121856912446	8.52169664897151
ENSMUSG00000030249	212.438259843233	206.593058075222	237.736201663572	187.815647711027	214.454399427883	200.019558836527	150.763046881652	182.390231557767	202.227352083547	198.6865623611	171.125122441252	154.402420781884	209.842854259577	176.599122684534	0.247451676954283	0.0130020265968726	0.27002608836385	Abcc9	6	142533588	142648041	-	8373	protein_coding	ATP-binding cassette, sub-family C (CFTR/MRP), member 9 [Source:MGI Symbol;Acc:MGI:1352630]	-	207	190	237	165	197	279	140	182	206	212	172	165	1.14397220815279	1.09444699326959	1.28640238613368	1.00868274273227	1.15085520144346	1.05826671136845	0.811687438978996	0.973456767545892	1.08479306478189	1.09917774352956	0.918402847614044
ENSMUSG00000004609	155.993311575707	142.440476883443	172.534289814913	149.114241516028	155.669944762372	184.964323225176	110.918527348644	129.276592697538	141.36280922345	151.826524068388	146.252284877117	116.971530895367	160.119431296273	132.768044851751	0.274861753215169	0.0131497600743134	0.272031780226542	Cd33	7	43173640	43193852	-	7771	protein_coding	CD33 antigen [Source:MGI Symbol;Acc:MGI:99440]	-	152	131	172	131	143	258	103	129	144	162	147	125	0.905092359010503	0.813048793001414	1.00591461970462	0.862871499117973	0.900108117739002	1.05442287770878	0.643431319224246	0.743428443728774	0.817045709979911	0.905005590417707	0.845719397500278
ENSMUSG00000048277	224.753521283421	231.60169142117	225.698925629974	258.388800184262	236.226419674368	215.074794447879	202.453234383932	195.418105240465	230.69625116327	194.000558531829	165.15564142586	201.19103314003	231.957358773512	198.152470647564	0.223702731044851	0.0132407346406238	0.272955617270083	Syngr2	11	117700494	117705109	+	1776	protein_coding	synaptogyrin 2 [Source:MGI Symbol;Acc:MGI:1328324]	-	219	213	225	227	217	300	188	195	235	207	166	215	5.70594226414202	5.78440728929484	5.75770140860059	6.54236294468911	5.97657429164345	5.36476022854793	5.13874146635848	4.91720168596873	5.8342585549599	5.05988376476877	4.17879428932935
ENSMUSG00000031805	243.226413443702	237.038350844202	229.711350974507	245.867757003527	224.251808538801	262.391249226412	204.606992196527	161.345204839563	213.025900010338	66.5412543756515	191.023392492561	193.704855162727	240.414488338525	171.707933179561	0.487104288727991	0.0133204310181964	0.273226593835902	Jak3	8	72128940	72143219	+	5352	protein_coding	Janus kinase 3 [Source:MGI Symbol;Acc:MGI:99928]	-	237	218	229	216	206	366	190	161	217	71	192	207	2.04907785958439	1.96454785134223	1.94459408211551	2.06580528452442	1.8827240292991	2.17188588983546	1.72337336649652	1.34721262243604	1.78774017508913	0.575911035291591	1.60387674274114
ENSMUSG00000067629	3043.92211929966	3041.26728124419	2935.08913952579	3216.76982079614	2993.65278389176	3034.70534965957	2825.73025012467	2657.68623127032	2918.55299875915	1502.33282766436	2497.23289143921	2433.00784262362	3044.23441573619	2472.42384031355	0.300280149614056	0.0133215255414159	0.273226593835902	Syngap1	17	27160227	27191408	+	6931	protein_coding	synaptic Ras GTPase activating protein 1 homolog (rat) [Source:MGI Symbol;Acc:MGI:3039785]	-	2966	2797	2926	2826	2750	4233	2624	2652	2973	1603	2510	2600	19.8016539850218	19.4634036821493	19.1861574921688	20.8702665752372	19.4076228953248	19.3965456472175	18.3784894195052	17.135784539347	18.9129720709602	10.0403945632941	16.1906277812454
ENSMUSG00000055027	211.411988056551	164.187114575571	161.500120117448	174.156327877498	201.391187279991	162.739927798895	133.532984380891	145.310898768551	138.417750697962	170.570539385473	148.242111882248	68.311374042894	179.231110950992	134.064276526336	0.418419779200998	0.0133922679507663	0.273539012960207	Smyd1	6	71190924	71299217	-	4546	protein_coding	SET and MYND domain containing 1 [Source:MGI Symbol;Acc:MGI:104790]	-	206	151	161	153	185	227	124	145	141	182	149	73	2.09683379938603	1.60202665833652	1.60955576083455	1.72271619745536	1.99057179883908	1.5858731600378	1.32414069966504	1.42844966910405	1.36757279282122	1.73802137362754	1.4653545020639
ENSMUSG00000032193	1010.87770988205	1136.26181941372	1066.30203530961	1178.1163356419	1039.61396676968	1007.98386997906	934.730890666239	943.017625801423	844.25011064005	895.026731390805	980.984713529505	1104.21125165226	1073.19262283267	950.37022061338	0.17411929364627	0.0133992052144256	0.273539012960207	Ldlr	9	21634779	21661215	+	9622	protein_coding	low density lipoprotein receptor [Source:MGI Symbol;Acc:MGI:96765]	-	985	1045	1063	1035	955	1406	868	941	860	955	986	1180	4.73693142294698	5.23809246628085	5.02085285890212	5.50587991286934	4.85482488027658	4.64079079791345	4.37921485603211	4.37976332700057	3.94088597783605	4.3087487991735	4.58139173820978
ENSMUSG00000026626	836.411506146063	738.298349647768	822.547195629238	862.813702817932	730.45127926959	903.31413668109	722.58574612563	774.657412055791	764.73353045186	600.745690912572	716.337721847103	718.673085821132	815.639361698613	716.288864535681	0.189196777222671	0.0134120218218988	0.273539012960207	Ppp2r5a	1	191084172	191135469	-	9607	protein_coding	protein phosphatase 2, regulatory subunit B', alpha [Source:MGI Symbol;Acc:MGI:2388479]	-	815	679	820	758	671	1260	671	773	779	641	720	768	3.92550954370207	3.40882107568758	3.87914169777741	4.03862149664366	3.41641232082325	4.16538144028154	3.3906004102137	3.60344647208568	3.5752831148481	2.89656577704412	3.35066162452531
ENSMUSG00000063297	2494.86671342464	2463.89405051818	2559.92736981197	2696.57739046924	2681.22429335469	2532.14724663302	2263.59946103737	2200.70850824647	2082.1563775204	2638.2201558797	2420.62455174167	2355.3387461091	2571.43951070196	2326.77463342245	0.143839679105196	0.0134369395305539	0.27373998335115	Luzp2	7	54485246	54918633	+	5617	protein_coding	leucine zipper protein 2 [Source:MGI Symbol;Acc:MGI:1889615]	-	2431	2266	2552	2369	2463	3532	2102	2196	2121	2815	2433	2517	20.0265783697838	19.4570817843842	20.64837259484	21.5879982660881	21.4484314855942	19.970470377997	18.166454212534	17.5087154166974	16.649339742684	21.7564048484076	19.365269753981
ENSMUSG00000060032	314.039166724779	337.072884227994	306.950538856764	326.685399351908	352.706727993066	384.26696608021	331.678703139633	306.656103608114	308.249459001135	257.730210609918	270.616472697795	275.117040665902	336.953613872454	291.674664953749	0.212832837722135	0.0135172772768463	0.274147279771039	H2aj	6	136785242	136787072	+	1831	protein_coding	H2J.A histone [Source:MGI Symbol;Acc:MGI:3606192]	-	306	310	306	287	324	536	308	306	314	275	272	294	7.73320105813767	8.16574046146867	7.59526033548745	8.02315698858228	8.65550109908121	9.29712068618787	8.16590368020562	7.48444246369455	7.56139759181277	6.52014878148755	6.64150380309301
ENSMUSG00000039179	258.620490243936	234.86368707499	250.776584033304	248.144310309115	262.352843970151	208.622550614442	221.837054697287	197.422393499341	183.575314755453	236.17459299527	206.942008533608	203.998349881519	243.896744374323	208.324952393746	0.222818005996654	0.0135819730384479	0.27486082577376	Tekt5	16	10175812	10213354	-	1807	protein_coding	tektin 5 [Source:MGI Symbol;Acc:MGI:1917676]	-	252	216	250	218	241	291	206	197	187	252	208	218	6.45310315844595	5.76524571031832	6.28769458382503	6.17518650322021	6.52370689003099	5.11454329879584	5.53415028410804	4.88241223808622	4.56293439744926	6.05418300460579	5.14625199469459
ENSMUSG00000002625	4251.84401222471	3966.58671504427	4147.84469991085	3969.17068829305	3837.31856844308	3703.58796039247	3685.07961735008	3683.88181981512	3839.3746310619	2560.4324923138	3373.75168719934	3482.00853169327	3979.39210738474	3437.42146323892	0.211243251060509	0.0135827108488244	0.27486082577376	Akap8l	17	32540398	32569581	-	5073	protein_coding	A kinase (PRKA) anchor protein 8-like [Source:MGI Symbol;Acc:MGI:1860606]	-	4143	3648	4135	3487	3525	5166	3422	3676	3911	2732	3391	3721	37.7899476676185	34.6826433576203	37.0442011489363	35.1834823806092	33.9883286463755	32.3416045607761	32.7459069678781	32.4516671106208	33.9925483936266	23.3791646244431	29.8846926306833
ENSMUSG00000100162	6.15763072009371	2.17466376921287	5.01553168066608	7.96793656955874	1.08860101232428	5.0184118704505	2.15375781259502	3.00643238831484	0	0	0.994913502565421	0.935772247162932	4.5704626037177	1.1818126584397	1.98099018236029	0.0135833473723753	1	Gm20687	14	55292402	55336443	+	4545	lncRNA	predicted gene 20687 [Source:MGI Symbol;Acc:MGI:5313134]	-	6	2	5	7	1	7	2	3	0	0	1	1	0.0610862664744713	0.02122356476092	0.0499972018172578	0.078834422421284	0.0107622149644961	0.0489143374853743	0.02136180709279	0.0295606336440059	0	0	0.0098367578006401
ENSMUSG00000120546	13.3415332268697	13.0479826152772	6.0186380167993	13.6593198335293	4.35440404929711	2.15074794447879	4.30751562519004	2.00428825887656	4.90843087581425	3.74880306341698	2.98474050769626	1.87154449432586	8.76210428104189	3.30422047088666	1.38652181153463	0.0136076549068928	1	ENSMUSG00000120546	4	55532736	55541745	+	1981	lncRNA	novel transcript	-	13	12	6	12	4	3	4	2	5	4	3	2	0.303658258004723	0.292158814250525	0.137650044781082	0.310061974389329	0.098766818805926	0.0480959826648214	0.0980206090224436	0.0452138919441383	0.111287477779423	0.0876574176047264	0.0677052966237899
ENSMUSG00000028859	119.047527255145	152.226463844901	132.410036369585	106.998005362646	103.417096170806	136.930952465149	80.7659179723133	116.248719014841	127.61920277117	82.4736673951737	92.5269557385842	85.1552744918268	125.171680244705	97.4649562306515	0.363873750937691	0.0136245129500966	0.275361044126503	Csf3r	4	125918343	125938233	+	3609	protein_coding	colony stimulating factor 3 receptor (granulocyte) [Source:MGI Symbol;Acc:MGI:1339755]	-	116	140	132	94	95	191	75	116	130	88	93	91	1.48729571491044	1.87095514787662	1.66225110879721	1.33319203147073	1.28757422174988	1.68080955545129	1.00882598957534	1.43945296663829	1.58824406497838	1.05854407704328	1.1520781299428
ENSMUSG00000040249	16561.9740934787	16354.5588763654	17627.587644869	17565.8853059186	16637.0892713519	16895.5589358438	16389.0200749418	15030.1576533153	16690.6283501188	10809.6736333629	15156.5122980816	12854.7033592772	16940.4423546379	14488.4492281829	0.225609078564907	0.0136725618424513	0.275757817759185	Lrp1	10	127374030	127457017	-	17717	protein_coding	low density lipoprotein receptor-related protein 1 [Source:MGI Symbol;Acc:MGI:96828]	-	16138	15041	17573	15432	15283	23567	15219	14998	17002	11534	15234	13737	42.1488515288424	40.9457423026217	45.0780692120007	44.5844863039525	42.1943186075172	42.2460530277496	41.700168765869	37.9113749980298	42.3126862354191	28.2620017055289	38.442323761492
ENSMUSG00000055471	440.2705964867	340.334879881813	470.456871646479	483.767577437495	312.428490537067	384.26696608021	351.062523452989	330.707562714633	339.663416606346	231.488589165999	330.31128285172	365.886948640706	405.254230344961	324.853387238732	0.319243034710614	0.0137604291426885	0.276826810513407	Alk	17	72175967	72911622	-	7755	protein_coding	anaplastic lymphoma kinase [Source:MGI Symbol;Acc:MGI:103305]	-	429	313	469	425	287	536	326	330	346	247	332	391	2.55977450683981	1.94663603323104	2.74853089309286	2.80516793238487	1.81023786368965	2.19510354305738	2.04069301838647	1.90571744556038	1.96722967748392	1.38270109722488	1.9140009433524
ENSMUSG00000026321	55.4186764808434	64.1525811917795	54.1677421511937	55.7755559869112	67.4932627641052	51.6179506674908	35.5370039078179	53.1136388602289	48.1026225829796	40.2996329317326	51.7355021334019	29.9447119092138	58.1042948737206	43.1221853875624	0.425914119292354	0.0137864992028744	0.276826810513407	Tnfrsf11a	1	105708443	105775709	+	5987	protein_coding	tumor necrosis factor receptor superfamily, member 11a, NFKB activator [Source:MGI Symbol;Acc:MGI:1314891]	-	54	59	54	49	62	72	33	53	49	43	52	32	0.41735990147624	0.475296893975656	0.409915257792202	0.41892720048992	0.506544939843889	0.38194010352702	0.267575633607158	0.396454163762395	0.36086735194825	0.31179730264838	0.388311230767209
ENSMUSG00000033400	1336.20586626034	1271.09097310492	1278.96057856985	1208.84980526734	1242.093755062	1153.51781422212	1161.95233989501	1159.48075776009	1127.95741526211	1170.56375655195	1115.29803637584	1178.13725917813	1248.45313208109	1152.23159417052	0.114249101077323	0.0140240169159927	0.280356914628624	Agl	3	116533648	116601815	-	14023	protein_coding	amylo-1,6-glucosidase, 4-alpha-glucanotransferase [Source:MGI Symbol;Acc:MGI:1924809]	-	1302	1169	1275	1062	1141	1609	1079	1157	1149	1249	1121	1259	4.29631652317225	4.02064565531869	4.13217620881098	3.87646011958751	3.97997423251497	3.64407354416195	3.73527336812494	3.69503704528732	3.6127662698383	3.86664820294211	3.57396705217017
ENSMUSG00000032766	188.834008749541	162.012450806359	165.512545461981	184.400817752645	168.733156910263	252.354425485511	141.071136724974	155.332340062934	146.271240099265	197.749361595246	104.465917769369	113.228441906715	186.974567527716	143.019739693084	0.390645760010386	0.0141297316451273	0.281541100279882	Gng11	6	4003904	4008445	+	919	protein_coding	guanine nucleotide binding protein (G protein), gamma 11 [Source:MGI Symbol;Acc:MGI:1913316]	-	184	149	165	162	155	352	131	155	149	211	105	121	9.26463963135126	7.81975199886771	8.15977183303744	9.02300588909796	8.24995798380131	12.16463760028	6.91986568771038	7.55340130082013	7.148773346828	9.96735898857921	5.10810309185035
ENSMUSG00000070999	1.02627178668229	0	2.00621267226643	10.244489875147	5.44300506162138	2.86766392597171	0	1.00214412943828	0.981686175162849	0	0.994913502565421	0	3.5979405536148	0.496457301194425	2.84371597387014	0.0142867765941854	1	Ccin	4	43983483	43985423	+	1941	protein_coding	calicin [Source:MGI Symbol;Acc:MGI:3045316]	-	1	0	2	9	5	4	0	1	1	0	1	0	0.0238396944123709	0	0.046828909275515	0.23733878333279	0.126002748618328	0.0654495220051597	0	0.0230728284238377	0.0227161765565212	0	0.0230335209705869
ENSMUSG00000113682	10.2627178668229	10.8733188460643	8.02485068906573	6.82965991676464	7.62020708626994	4.30149588895757	3.23063671889253	5.01072064719141	1.9633723503257	0.937200765854246	1.98982700513084	6.55040573014052	7.98537504899084	3.28036053625587	1.2650498101645	0.0143342301965941	1	Gm48630	12	110951808	110953576	-	1769	TEC	predicted gene, 48630 [Source:MGI Symbol;Acc:MGI:6098232]	-	10	10	8	6	7	6	3	5	2	1	2	7	0.261576296520136	0.272643023850711	0.205528350262916	0.173610167118502	0.193555607176622	0.107719775759199	0.0823256754409811	0.1265810061353	0.0498497441449492	0.024540608292109	0.0505461438144819
ENSMUSG00000081208	16.4203485869166	18.4846420383094	23.071445731064	15.9358731391175	23.9492222711341	16.4890675743374	12.9225468755701	13.0278736826977	12.761920277117	9.37200765854246	10.9440485282196	12.1650392131181	19.0584332234798	11.8655727058775	0.681138599255814	0.0143701971364215	0.283842633003318	Gm11400	11	3099742	3100955	-	1214	processed_pseudogene	predicted gene 11400 [Source:MGI Symbol;Acc:MGI:3705645]	-	16	17	23	14	22	23	12	13	13	10	11	13	0.609856301211361	0.675386627369228	0.861030888297701	0.590284101984737	0.88641999530475	0.601701608500071	0.47984882983557	0.479568928845714	0.472155916845715	0.357597496447617	0.405097781089787
ENSMUSG00000045930	63.6288507743017	109.82052034525	74.229868873858	58.0521092924994	52.2528485915653	102.518985353489	49.5364296896855	52.1114947307906	63.8096013855852	68.41565590736	40.7914536051823	49.5959290996354	76.7505305384938	54.0434274030398	0.511393580932637	0.014385977852474	0.283845808398652	Clec14a	12	58311506	58316076	-	4571	protein_coding	C-type lectin domain family 14, member a [Source:MGI Symbol;Acc:MGI:1914114]	-	62	101	74	51	48	143	46	52	65	73	41	53	0.627634326181042	1.06569364314992	0.735749677847224	0.571098069979733	0.513647958139242	0.993566269761438	0.488526909745089	0.509469857465497	0.626993308959416	0.693305739010736	0.401013045801855
ENSMUSG00000056290	2.05254357336457	3.2619956538193	6.0186380167993	0	2.17720202464855	9.31990775940807	0	1.00214412943828	0	0	0.994913502565421	1.87154449432586	3.80504783800663	0.644767021054928	2.58152411605626	0.014464035685486	1	Ms4a4b	19	11420917	11444419	+	8780	protein_coding	membrane-spanning 4-domains, subfamily A, member 4B [Source:MGI Symbol;Acc:MGI:1913083]	-	2	3	6	0	2	13	0	1	0	0	1	2	0.010540511811939	0.0164796871022292	0.0310574873247522	0	0.0111422020532198	0.0470241397709622	0	0.00510072437023565	0	0	0.00509203464737007
ENSMUSG00000030431	54.3924046941611	41.3186116150445	64.1988055125259	59.1903859452935	40.2782374559982	46.5995387970403	45.2289140644955	42.0900534364078	33.3773299555369	20.6184168487934	41.7863671077477	33.6878008978656	50.9963306700106	36.1314803851411	0.50107703581069	0.0144961696605228	0.285400211344552	Tmem238	7	4787556	4792655	-	1439	protein_coding	transmembrane protein 238 [Source:MGI Symbol;Acc:MGI:1922935]	-	53	38	64	52	37	65	42	42	34	22	42	36	1.70428136433901	1.27363511808843	2.02129062746406	1.8496701474284	1.25769831793224	1.43457938564645	1.41687121471254	1.30711822013071	1.04178690456641	0.663704929473451	1.30489138051716
ENSMUSG00000021094	343.801048538566	458.854055303915	370.146238033157	358.557145630143	382.098955325821	426.565008988292	281.06539454365	313.671112514182	327.883182504392	343.952681068508	323.346888333762	396.767432797083	390.003741969982	331.11444862693	0.236092544546588	0.0145304733519566	0.285765975921814	Dhrs7	12	72697127	72711683	-	3541	protein_coding	dehydrogenase/reductase (SDR family) member 7 [Source:MGI Symbol;Acc:MGI:1913625]	-	335	422	369	315	351	595	261	313	334	367	325	424	4.37769096193957	5.74789395309192	4.73598176524892	4.55340588695654	4.84860427048456	5.33658046569817	3.57813285156547	3.95862882542203	4.1589271292102	4.49938642677996	4.10339476596173
ENSMUSG00000017499	8.21017429345828	9.7859869614579	12.0372760335986	7.96793656955874	3.26580303697283	11.4706557038869	1.07687890629751	1.00214412943828	3.9267447006514	3.74880306341698	4.97456751282711	7.48617797730346	8.78963876648887	3.70255271498912	1.24363605174247	0.0145728346053744	1	Cdc6	11	98798627	98814766	+	5229	protein_coding	cell division cycle 6 [Source:MGI Symbol;Acc:MGI:1345150]	-	8	9	12	7	3	16	1	1	4	4	5	8	0.070794181456358	0.0830129964185728	0.104297088816724	0.068522174393715	0.0280632627731697	0.0971792099537311	0.0092837457675206	0.00856461273105164	0.03372889554118	0.0332089011809071	0.0427501092024376
ENSMUSG00000029420	2276.27082286131	2302.96893159643	2271.0327450056	2194.59738658704	2337.22637346022	2246.81468599884	2187.14105869024	2198.70421998759	2118.47876600143	1820.9810880548	2177.86565711571	1966.05749128932	2271.48515758491	2078.20471352318	0.128661997566843	0.0145811504387166	0.286452611645792	Rimbp2	5	128834855	129030550	-	8646	protein_coding	RIMS binding protein 2 [Source:MGI Symbol;Acc:MGI:2443235]	-	2218	2118	2264	1928	2147	3134	2031	2194	2158	1943	2189	2101	11.8705961511781	11.8149788164291	11.9006524875171	11.4141489609783	12.1465338050282	11.5121326223819	11.4034581473398	11.3644327753467	11.0051756866084	9.75597605616045	11.3192172729999
ENSMUSG00000036120	254.515403097207	221.815704459712	247.767265024905	211.719457419704	175.264762984209	202.887222762499	198.145718758742	176.377366781137	174.740139178987	178.068145512307	193.013219497692	189.961766174075	218.994969291372	185.051059317157	0.242999086737706	0.0146636009553345	0.287111396067628	Rfxank	8	70583444	70591804	-	3967	protein_coding	regulatory factor X-associated ankyrin-containing protein [Source:MGI Symbol;Acc:MGI:1333865]	-	248	204	247	186	161	283	184	176	178	190	194	203	2.89278195611146	2.48021991114568	2.82972567270385	2.39995158926432	1.98517695719567	2.26566793458534	2.25163247234162	1.98690379501834	1.97842035995083	2.07923969071357	2.18637873848207
ENSMUSG00000021550	316.091710298144	353.382862497091	346.07168596596	361.971975588526	387.541960387443	316.159947838381	309.064246107386	336.720427491262	284.688990797226	283.971832053837	314.392666810673	293.832485609161	346.870023762591	303.778441478257	0.188624098468133	0.0146778828388084	0.287111396067628	2210016F16Rik	13	58527631	58533039	-	3051	protein_coding	RIKEN cDNA 2210016F16 gene [Source:MGI Symbol;Acc:MGI:1917403]	-	308	325	345	318	356	441	287	336	290	303	316	314	4.67126739795441	5.13763652859292	5.1390929124553	5.33502734792836	5.70746609533072	4.59058892949021	4.5664801047102	4.93200424455745	4.19098938770901	4.31135294291329	4.63053041246651
ENSMUSG00000009185	7.183902506776	13.0479826152772	3.00931900839965	5.69138326397053	3.26580303697283	10.036823740901	3.23063671889253	2.00428825887656	0	0.937200765854246	3.97965401026169	4.67886123581466	7.03920236204953	2.47177349828328	1.52285954665063	0.0146908288429585	1	Ccl8	11	82006011	82007625	+	511	protein_coding	chemokine (C-C motif) ligand 8 [Source:MGI Symbol;Acc:MGI:101878]	-	7	12	3	5	3	14	3	2	0	1	4	5	0.633874614444	1.13261567716299	0.266814812829084	0.500842116165412	0.287167908103531	0.870120015150787	0.284998277602927	0.175281252331386	0	0.0849556478840328	0.349965277525708
ENSMUSG00000022235	335.590874245107	372.954836420006	318.987814890363	359.695422282937	343.997919894472	349.854998968549	290.757304700328	290.621797537102	318.066320752763	357.073491790468	281.560521226014	282.603218643205	346.846977783572	303.447109108313	0.191397921247535	0.0147832376134366	0.287594895492657	Cmbl	15	31565535	31590265	+	1424	protein_coding	carboxymethylenebutenolidase-like (Pseudomonas) [Source:MGI Symbol;Acc:MGI:1916824]	-	327	343	318	316	316	488	270	290	324	381	283	302	10.6258573886185	11.6173307340467	10.149080864958	11.358705273866	10.8545704889808	10.8838326614226	9.20440364252711	9.12041038728512	10.0321909954854	11.6152387936729	8.8850998382769
ENSMUSG00000113506	3.07881536004686	1.08733188460643	1.00310633613322	1.13827665279411	1.08860101232428	4.30149588895757	0	1.00214412943828	0	0	0	0	1.94960452247708	0.167024021573047	2.9854572726656	0.0147927968958751	1	Gm49377	12	22634130	22637636	-	1206	transcribed_unprocessed_pseudogene	predicted gene, 49377 [Source:MGI Symbol;Acc:MGI:6121597]	-	3	1	1	1	1	6	0	1	0	0	0	0	0.115106584214955	0.0399921649412859	0.0376844580861421	0.0424428393632712	0.0405590937094817	0.158006868422904	0	0.0371346268413507	0	0	0
ENSMUSG00000038765	112.889896535051	66.3272449609924	152.472163092249	129.763538418528	72.9362678257266	112.55580909439	94.7653437541809	110.235854238211	58.901170509771	47.7972390585666	68.6490316770141	39.3024343808431	107.824153321156	69.9418456030978	0.628296657416389	0.0148106338423275	0.287594895492657	Lmx1b	2	33450977	33530620	-	4977	protein_coding	LIM homeobox transcription factor 1 beta [Source:MGI Symbol;Acc:MGI:1100513]	Homeobox	110	61	152	114	67	157	88	110	60	51	69	42	1.02270708338061	0.591131928083311	1.38798741826138	1.17243546855937	0.658480186842181	1.00185307350243	0.858335178303424	0.989809040943056	0.531550315807204	0.444852147780948	0.619822469373063
ENSMUSG00000055413	13.3415332268697	26.0959652305544	31.0962964201297	17.0741497919116	23.9492222711341	25.8089753337454	8.61503125038009	8.01715303550625	11.7802341019542	19.6812160829392	18.903356548743	14.9723559546069	22.8943570457242	13.6615578290216	0.743481251311447	0.0148433667921238	0.287667336939388	H2-Q5	17	35613102	35616776	+	1591	protein_coding	histocompatibility 2, Q region locus 5 [Source:MGI Symbol;Acc:MGI:95934]	-	13	24	31	15	22	36	8	8	12	21	19	16	0.378093657515623	0.727550736681696	0.88552554997392	0.482583886914881	0.676375785229395	0.718628346893862	0.244096576333703	0.225188485081931	0.332561398085789	0.573010092673511	0.533911514691562
ENSMUSG00000040701	291.461187417769	301.190932035982	305.947432520631	265.218460101027	272.150253081069	301.10471222703	246.60526954213	257.551041265638	234.622995863921	138.705713346428	291.509656251669	212.420300105986	289.512162897251	230.235829395962	0.33258820584513	0.0148888017390253	0.288135575294535	Ap1g2	14	55336032	55344050	-	4170	protein_coding	adaptor protein complex AP-1, gamma 2 subunit [Source:MGI Symbol;Acc:MGI:1328307]	-	284	277	305	233	250	420	229	257	239	148	293	227	3.15143609272254	3.20380398192227	3.32409453664883	2.86003668474832	2.93251001280785	3.19878653051836	2.66588436825075	2.76009124999087	2.5271011003342	1.54077355831502	3.14135798842815
ENSMUSG00000121209	11.2889896535051	8.69865507685146	9.02795702519895	11.3827665279411	7.62020708626994	3.58457990746464	5.38439453148755	4.00857651775312	3.9267447006514	1.87440153170849	3.97965401026169	3.74308898865173	8.60052587953853	3.819476713419	1.15489217089453	0.0148960954094754	1	ENSMUSG00000121209	17	57100882	57102378	+	1305	lncRNA	novel transcript, antisense to Rfx2	-	11	8	9	10	7	5	5	4	4	2	4	4	0.390039322144469	0.295666212531438	0.313430734150947	0.392230377564024	0.262375378617199	0.12168345039465	0.185995044514809	0.137270068875614	0.135148195237418	0.0665323158141621	0.137036212119262
ENSMUSG00000086118	140.599234775473	114.169847883675	114.354122319187	143.422858252057	120.834712367995	135.497120502163	123.841074224214	119.255151403155	110.930537793402	87.1596712244449	94.516782743715	65.5040573014052	128.146316016758	100.201212448389	0.359237948083152	0.0149071127049069	0.288183034120817	Gm14169	2	156451126	156455342	-	2519	lncRNA	predicted gene 14169 [Source:MGI Symbol;Acc:MGI:3651156]	-	137	105	114	126	111	189	115	119	113	93	95	70	2.51662565266155	2.01040406769156	2.05677254288017	2.56031921329307	2.15541232176001	2.38289913637067	2.21621328349027	2.11565654486289	1.97793058859526	1.6027579414025	1.68609213948844
ENSMUSG00000056493	787.150460385313	751.346332263045	824.553408301504	833.218509845286	671.666824604079	869.619085550922	755.968992220853	652.395828264321	746.081493123765	476.097989053957	689.475057277837	659.719434249867	789.592436825025	663.289799031767	0.252846370080567	0.0149953234848533	0.28927284327681	Foxk1	5	142387252	142447766	+	7584	protein_coding	forkhead box K1 [Source:MGI Symbol;Acc:MGI:1347488]	Fork_head	767	691	822	732	617	1213	702	651	760	508	693	705	4.67975653182147	4.39442387726277	4.92587146669981	4.94042708955445	3.97944392766518	5.07965830838522	4.49345781198475	3.84422710191265	4.41851200014738	2.90789381895046	4.08527010724012
ENSMUSG00000078302	29.7618818137863	35.8819521920123	24.0745520671972	38.7014061949996	14.1518131602156	74.5592620752646	20.4606992196527	18.0385943298891	36.3223884810254	3.74880306341698	13.9287890359159	13.100811460281	36.1884779172459	17.6000142650302	1.05214015690005	0.0150446209033061	0.289732746445349	Foxd1	13	98490750	98495813	+	5064	protein_coding	forkhead box D1 [Source:MGI Symbol;Acc:MGI:1347463]	Fork_head	29	33	24	34	13	104	19	18	37	4	14	14	0.264990631670211	0.314298613809892	0.215390788871504	0.343666308304023	0.125569800785398	0.652246362068007	0.182138512193708	0.159186113639819	0.322157909115261	0.0342909447620385	0.123600493454725
ENSMUSG00000052776	32.8406971738331	43.4932753842573	27.0838710755969	11.3827665279411	28.3036263204312	37.2796310376323	16.1531835944627	8.01715303550625	29.4505852548855	24.3672199122104	10.9440485282196	6.55040573014052	30.0639779199486	15.9137660092375	0.922074296744989	0.0150510517633947	0.289732746445349	Oas1a	5	121034319	121045584	-	1885	protein_coding	2'-5' oligoadenylate synthetase 1A [Source:MGI Symbol;Acc:MGI:2180860]	-	32	40	27	10	26	52	15	8	30	26	11	7	0.785533739703546	1.02345996645498	0.650971524775044	0.271544107544324	0.674679545015653	0.876120842841482	0.386297400146142	0.190066249212388	0.701731013732746	0.598790842327459	0.260895865380903
ENSMUSG00000006219	37.9720561072446	76.1132319224503	19.0590203865311	34.1482995838232	34.8352323943769	85.3130017976585	6.46127343778506	24.0514591065187	52.029367283631	21.5556176146477	17.9084430461776	21.5227616847474	47.9068070320141	23.9214870289179	1.00468142582895	0.0151168979214731	0.290692348178845	Fblim1	4	141303373	141333407	-	4457	protein_coding	filamin binding LIM protein 1 [Source:MGI Symbol;Acc:MGI:1921452]	-	37	70	19	30	32	119	6	24	53	23	18	23	0.384136265114033	0.757491264156014	0.193740559251932	0.344532629159334	0.351190609027668	0.847961921877371	0.0653507380996615	0.24115428299216	0.524317081197891	0.224025965802342	0.180557584848635
[truncated: 667 more rows]
[truncated: 1 more columns]
