# Supplementary material for: Gene dosage imbalance disrupts systemic metabolism in the Dp16 Down syndrome mouse model
Source: eLife. 2026 Aug 3;15:RP110476. doi: 10.7554/eLife.110476 (PMC13432951; doi:10.7554/eLife.110476)
Supplement: Figure 5—source data 12. [file elife-110476-fig5-data12.xls]

gene_id	MHYP7	MHYP8	MHYP9	MHYP10	MHYP11	MHYP12	MHYP1	MHYP2	MHYP3	MHYP4	MHYP5	MHYP6	MHYP_Dp16	MHYP_WT	log2FoldChange	pvalue	padj	gene_name	gene_chr	gene_start	gene_end	gene_strand	gene_length	gene_biotype	gene_description	tf_family	MHYP7_count	MHYP8_count	MHYP9_count	MHYP10_count	MHYP11_count	MHYP12_count	MHYP1_count	MHYP2_count	MHYP3_count	MHYP4_count	MHYP5_count	MHYP6_count	MHYP7_fpkm	MHYP8_fpkm	MHYP9_fpkm	MHYP10_fpkm	MHYP11_fpkm	MHYP12_fpkm	MHYP1_fpkm	MHYP2_fpkm	MHYP3_fpkm	MHYP4_fpkm	MHYP5_fpkm
ENSMUSG00000037235	1086.82182209654	1187.36641799022	1037.21195156175	1150.79769597484	1054.85438094222	1134.16108272181	1437.63333990718	1354.89886300056	1355.70860789989	1369.25031891305	1310.30108287866	1418.630726699	1108.5355585479	1374.40382321639	-0.309986543167967	1.03974409484677e-10	4.02004887054371e-08	Mxd4	5	34331227	34345064	-	8483	protein_coding	Max dimerization protein 4 [Source:MGI Symbol;Acc:MGI:104991]	bHLH	1059	1092	1034	1011	969	1582	1335	1352	1381	1461	1317	1516	5.77660554271158	6.20862449649373	5.53962866571396	6.10033136615563	5.58740124203845	5.92282683423929	7.63965381769628	7.13762285516262	7.17802526222594	7.47676800618062	6.94100206961552
ENSMUSG00000066838	228.85860843015	246.82433780566	224.695819293841	188.953924363822	235.137818662044	202.887222762499	292.911062512923	320.68612142025	311.194517526623	314.899457327027	314.392666810673	325.6487420127	221.226288553002	313.288761268366	-0.505390137929412	1.50298506301747e-10	5.69005095107365e-08	Zfp772	7	7205116	7212997	-	2777	protein_coding	zinc finger protein 772 [Source:MGI Symbol;Acc:MGI:2385265]	zf-C2H2	223	227	224	166	216	283	272	320	317	336	316	348	3.71582457635357	3.94250452238254	3.66590934289621	3.05973592696055	3.80463870181676	3.2365519252791	4.7548290241971	5.16060323752758	5.03319959909896	5.25262690640868	5.08741385971743
ENSMUSG00000028698	626.025789876194	667.62177714835	679.102989562188	651.094245398229	649.894804357593	628.735315769298	870.118156288389	828.773195045458	785.348940130279	925.954356663995	887.462844288356	747.682025483183	650.412487018642	840.889919649943	-0.371088523257024	2.34726890413047e-09	7.22958822472185e-07	Pik3r3	4	116078815	116160253	+	5300	protein_coding	phosphoinositide-3-kinase regulatory subunit 3 [Source:MGI Symbol;Acc:MGI:109277]	-	610	614	677	572	597	877	808	827	800	988	892	799	5.32574275116817	5.58746382346852	5.80526943734485	5.524231842197	5.5097768692717	5.25527863112911	7.40077791464889	6.98805013127231	6.65541112395586	8.09271472375771	7.52445156035605
ENSMUSG00000002324	291.461187417769	351.208198727878	308.956751529031	274.32467332338	330.93470774658	296.803216338072	452.289140644955	362.776174856658	416.234938269048	437.672757653933	486.512702754491	407.996699763038	308.948122513785	427.247068990354	-0.468366854019331	5.30992626418166e-08	1.3218079462015e-05	Rec8	14	55855494	55862852	+	2935	protein_coding	REC8 meiotic recombination protein [Source:MGI Symbol;Acc:MGI:1929645]	-	284	323	308	241	304	414	420	362	424	467	489	436	4.47750886086985	5.30782553557023	4.76927311317932	4.20301243256468	5.06641811657411	4.47985810866901	6.94677232698923	5.52365870847774	6.36969330398365	6.90751650565654	7.44880524555762
ENSMUSG00000031980	3454.43083397257	3204.36706393516	3509.86907013013	3299.86401645011	2816.2108188829	2897.05748121292	4483.04688691654	4117.8102278619	3659.7260610071	4033.71209623668	3940.85238366163	4578.73360536823	3196.96654743063	4135.64687684201	-0.371612346072548	3.35970375289139e-07	7.63156707469279e-05	Agt	8	125283273	125296445	-	1891	protein_coding	angiotensinogen (serpin peptidase inhibitor, clade A, member 8) [Source:MGI Symbol;Acc:MGI:87963]	-	3366	2947	3499	2899	2587	4041	4163	4109	3728	4304	3961	4893	82.3661568016662	75.1641637011397	84.0934162480982	78.4708621495678	66.9176143650309	67.8686709755093	106.870234612509	97.3130275618609	86.9250893386895	98.8084053092862	93.6481450617052
ENSMUSG00000026697	133.415332268697	187.021084152306	269.835604419835	219.687393989262	183.973571082803	358.457990746464	369.369464860046	458.982011282733	389.729411539651	564.194861044256	372.097649959468	402.382066280061	225.398496109895	426.125910827702	-0.914809006156418	1.72662319749878e-06	0.000352541536460089	Myoc	1	162466724	162477262	+	2074	protein_coding	myocilin [Source:MGI Symbol;Acc:MGI:1202864]	-	130	172	269	193	169	500	343	458	397	602	374	430	2.90041952317915	3.99983353813925	5.89458331029783	4.76321620275616	3.98578164190178	7.65655268876657	8.02836758442588	9.88969954993559	8.44000153442353	12.6008805754011	8.06210993840986
ENSMUSG00000037336	57.471220054208	48.9299348072895	55.1708484873269	53.499002681323	48.9870455545925	53.0517826304767	79.6890390660158	84.1801068728156	94.2418728156335	66.5412543756515	91.5320422360188	86.0910467389897	52.8516390358694	83.7125603508541	-0.661525522717046	2.07035252162896e-06	0.000412656056084058	Mfsd2b	12	4912440	4924359	-	5148	protein_coding	major facilitator superfamily domain containing 2B [Source:MGI Symbol;Acc:MGI:3583946]	-	56	45	55	47	45	74	74	84	96	71	92	92	0.503356531438825	0.421595724818101	0.4855497484176	0.467316437604689	0.4275722641052	0.456525672284824	0.697806583092274	0.730747132388539	0.822230278717157	0.59873268470874	0.798978614366676
ENSMUSG00000024039	452.585857926888	467.552710380766	465.441339965813	433.683404714554	469.187036311763	458.826228155474	597.667792995118	518.108514919591	562.506178368313	523.895228112524	541.232945395589	655.976345261215	457.879429575876	566.564500842058	-0.307054586414378	9.36720417485681e-06	0.0016367387910144	Cbs	17	31827868	31856212	-	7485	protein_coding	cystathionine beta-synthase [Source:MGI Symbol;Acc:MGI:88285]	-	441	430	464	381	431	640	555	517	573	559	544	701	2.72629598701345	2.77075977224476	2.81731727370417	2.60546299100495	2.81657302376441	2.71556493706378	3.59950730436776	3.0933218576935	3.3753871146195	3.24215041582179	3.24932357073168
ENSMUSG00000027584	2025.86050691083	2220.33170836634	2046.33692571176	2124.0242341138	2256.66989854823	1909.14725871567	2653.42962511707	2464.27241428873	2310.88925633335	2533.25367010403	2419.6296382391	2400.25581397292	2097.06175539444	2463.62173634253	-0.233334214681152	1.04919566267679e-05	0.00181580796020596	Oprl1	2	181356809	181362778	+	3753	protein_coding	opioid receptor-like 1 [Source:MGI Symbol;Acc:MGI:97440]	-	1974	2042	2040	1866	2073	2663	2464	2459	2354	2703	2432	2565	24.3385557395708	26.2421489413769	24.703653387117	25.4498257212225	27.0181922513363	22.5353664835196	31.8716112730221	29.3431231462497	27.6559553239735	31.2665985595007	28.9714927108732
ENSMUSG00000085511	0	0	1.00310633613322	0	0	0.716915981492928	6.46127343778506	6.01286477662969	2.94505852548855	6.56040536097972	5.96948101539253	14.036583707444	0.286670386271024	6.99761113728659	-4.29342257598631	1.10183252137826e-05	1	Gm11738	11	118005681	118009105	+	2158	lncRNA	predicted gene 11738 [Source:MGI Symbol;Acc:MGI:3650365]	-	0	0	1	0	0	1	6	6	3	7	6	15	0	0	0.0210599890879923	0	0	0.0147170438151083	0.134971380773953	0.124516292782212	0.0612957813200291	0.140818513661346	0.124304163680934
ENSMUSG00000074340	128.283973335286	142.440476883443	140.43488705865	144.561134904851	149.138338688426	111.838893112897	180.915656257982	206.441690664286	191.428804156756	173.382141683036	161.175987415598	201.19103314003	136.116283997259	185.755885552948	-0.456991834303823	1.14297747331906e-05	0.00195945157029755	Ovgp1	3	105881027	105894739	+	3561	protein_coding	oviductal glycoprotein 1 [Source:MGI Symbol;Acc:MGI:106661]	-	125	131	140	127	137	156	168	206	195	185	162	215	1.62429257422115	1.77427749801011	1.78675762517951	1.82550692573922	1.88184627376242	1.3913123746893	2.29023047230704	2.5907268053799	2.41447886710488	2.25534461463551	2.03389677086023
ENSMUSG00000074415	2193.14280814004	2293.18294463497	2333.22533784586	2302.73366860248	2193.53103983342	2216.70421477613	2666.35217199264	2593.54900698627	2526.86021486917	2635.40855358214	2632.5411277881	2337.559073413	2255.42000230548	2565.37835810522	-0.185772993798405	1.23004398870527e-05	0.00206966290395853	Mir100hg	9	41238373	41628290	+	25185	lncRNA	Mir100 Mirlet7a-2 Mir125b-1 cluster host gene [Source:MGI Symbol;Acc:MGI:1920394]	-	2137	2109	2326	2023	2015	3092	2476	2588	2574	2812	2646	2498	3.92634797410675	4.0388418458834	4.19737080433154	4.11155084464835	3.91352980077325	3.8991465026757	4.7725508670666	4.60202198150055	4.50637530450817	4.84715064622986	4.69714265966027
ENSMUSG00000031167	840.516593292792	990.55934687646	703.177541629385	788.825720386315	851.285991637585	843.810110217177	1110.26215239273	1077.30493914615	934.565238755033	1062.78566847872	1219.76395414521	1030.28524412639	836.362550673286	1072.4945328407	-0.35879333780997	1.71394344421097e-05	0.00275626374054882	Rbm3	X	8005214	8012119	-	4698	protein_coding	RNA binding motif (RNP1, RRM) protein 3 [Source:MGI Symbol;Acc:MGI:1099460]	-	819	911	701	693	782	1177	1031	1075	952	1134	1226	1101	8.06672234435152	9.35249720889374	6.78132545184611	7.55043476810746	8.14196611423211	7.95674561747241	10.6533828274871	10.2475919473114	8.93479735180707	10.4788397407305	11.6671108373761
ENSMUSG00000055430	18383.6065148398	17270.092323204	18122.1190685827	17868.6668955619	18011.9923499175	16932.8385668815	19895.3377938465	19540.808379917	18490.0591091923	20995.1715566668	20883.2344188482	19877.674074235	17764.8859531645	19947.047555451	-0.167240625055616	2.7691165556048e-05	0.00409108829662199	Nap1l5	6	58882218	58884061	-	1844	protein_coding	nucleosome assembly protein 1-like 5 [Source:MGI Symbol;Acc:MGI:1923555]	-	17913	15883	18066	15698	16546	23619	18475	19499	18835	22402	20990	21242	449.504070337897	415.426160655915	445.256913372992	435.747742377172	438.90209436421	406.792195922666	486.36846788194	473.563034201776	450.365877951773	527.398672783042	508.90578505426
ENSMUSG00000033436	1888.34008749541	2005.03999521426	1894.86786895565	2001.09035561204	1861.50773107451	1797.30836560277	2152.68093368872	2153.60773416287	2119.46045217659	2113.38772700132	2184.83005163367	2087.7078834205	1908.02573399244	2135.27913034728	-0.163678273464728	2.81857523223544e-05	0.0041178079064916	Armcx2	X	133704894	133709970	-	4532	protein_coding	armadillo repeat containing, X-linked 2 [Source:MGI Symbol;Acc:MGI:1914666]	-	1840	1844	1889	1758	1710	2507	1999	2149	2159	2255	2196	2231	18.7868575048804	19.6242576996884	18.9431256040634	19.8554944815447	18.4561775360361	17.5685717225023	21.4123716968473	21.2360082914757	21.0050399569974	21.6007982866307	21.6634838905085
ENSMUSG00000072966	8126.02000695034	8240.88835343216	8177.32285215798	8383.40754782859	8628.25162368222	8195.78350042716	9039.32153946131	8798.82545646811	8818.48691148787	9244.54835438628	8868.65896186817	9207.99891208325	8291.94564741307	8996.3066892925	-0.117866991617423	2.83252249786182e-05	0.0041178079064916	Gprasp2	X	134739783	134745479	+	4540	protein_coding	G protein-coupled receptor associated sorting protein 2 [Source:MGI Symbol;Acc:MGI:2442071]	-	7918	7579	8152	7365	7926	11432	8394	8780	8983	9864	8914	9840	80.7022910557784	80.5152743208253	81.6052125541378	83.03642364847	85.3952599890022	79.9720789607794	89.7542439106955	86.6094010005449	87.2421415392142	94.3214279696165	87.7814282629178
ENSMUSG00000074170	62.6025789876194	88.0738826531211	74.229868873858	53.499002681323	56.6072526408624	103.235901334982	88.3040703163959	116.248719014841	147.252926274427	157.449728663513	104.465917769369	184.347132691098	73.0414145286276	133.011415788274	-0.858258989331725	3.00154340065838e-05	0.00429480682494205	Plekhf1	7	37916396	37927440	-	5263	protein_coding	pleckstrin homology domain containing, family F (with FYVE domain) member 1 [Source:MGI Symbol;Acc:MGI:1919537]	-	61	81	74	47	52	144	82	116	150	168	105	197	0.536318384594173	0.742290447359767	0.639010408025777	0.457105267107912	0.483287456718414	0.868962720811806	0.756349219590718	0.987076906060727	1.2566625127173	1.38576334021441	0.891952639447172
ENSMUSG00000030846	2125.40887021901	2274.69830259666	2286.0793400476	2238.99017604601	2189.17663578412	2132.82504494146	2377.7486251049	2455.25311712379	2477.77590611103	2503.26324559669	2379.83309813649	2480.73222722893	2207.86306160581	2445.76770321697	-0.148661715751033	3.10896945032434e-05	0.00441376506650734	Tial1	7	128041501	128063441	-	6903	protein_coding	Tia1 cytotoxic granule-associated RNA binding protein-like 1 [Source:MGI Symbol;Acc:MGI:107913]	-	2071	2092	2279	1967	2011	2975	2208	2450	2524	2671	2392	2651	13.8825243858449	14.6165888052944	15.0043101917791	14.5853959761308	14.2498320968303	13.6874050623187	15.5275550070043	15.8947822581688	16.1217524423045	16.7976748717379	15.4920599124657
ENSMUSG00000022214	1165.84474967108	1295.01227456626	1212.75556038506	1248.68948811513	1271.48598239476	1244.56614387172	1385.9431524049	1415.02751076685	1328.22139499534	1419.85916026918	1437.65001120703	1400.85105400291	1239.725699834	1397.9253806077	-0.173645168416985	3.39167041748288e-05	0.00474103344819222	Dcaf11	14	55797463	55807522	+	8070	protein_coding	DDB1 and CUL4 associated factor 11 [Source:MGI Symbol;Acc:MGI:90168]	-	1136	1191	1209	1097	1168	1736	1287	1412	1353	1515	1445	1497	6.51374895001388	7.11804041446793	6.80867098517122	6.95800650638157	7.07953703493501	6.83200553160031	7.74188815586568	7.83587562312077	7.39239275538647	8.14989952219854	8.00534730788709
ENSMUSG00000079179	922.618336227375	1114.51518172159	958.969657343355	1069.98005362646	1090.77821434893	970.704238941425	1188.87431255245	1261.6994589628	1212.38242632612	1209.92618871783	1269.50962927348	1120.11937985403	1021.26094703486	1210.41856594778	-0.246464456525373	4.21951013425713e-05	0.00576518332027974	Rab10os	12	3285442	3300383	+	7762	lncRNA	RAB10, member RAS oncogene family, opposite strand [Source:MGI Symbol;Acc:MGI:1921423]	-	899	1025	956	940	1002	1354	1104	1259	1235	1291	1276	1197	5.35935188380783	6.36901761043166	5.59749656892609	6.19877614220288	6.31436428081192	5.54009292305682	6.90458079189322	7.26404395813866	7.01542667995573	7.2204748601835	7.34958643702502
ENSMUSG00000042229	548.02913408834	514.307981418843	499.546955394342	515.63932371573	562.806723371651	556.326801638512	612.744097683284	687.470872794661	626.315779753898	646.66852843943	661.617479206005	573.628387510877	532.776153271236	634.740857564692	-0.251188740889061	4.38941180801385e-05	0.00595256652053937	Rabif	1	134422386	134436512	+	2861	protein_coding	RAB interacting factor [Source:MGI Symbol;Acc:MGI:2138605]	-	534	473	498	453	517	776	569	686	638	690	665	613	8.63673548418595	7.97380307052682	7.91081206327854	8.10460926783069	8.83910382595219	8.61421856313558	9.65464455290102	10.7382282208595	9.83249177496694	10.4699447352084	10.3917730498426
ENSMUSG00000067242	926.723423374104	937.280084530745	920.851616570293	924.280642068814	1015.66474449855	926.255448088863	1081.1864219227	1038.22131809806	1072.98298945299	1236.16781016175	1131.21665241688	1045.257600081	941.842659855228	1100.8387986889	-0.225806455046242	4.67309197392905e-05	0.00624407554045873	Lgi1	19	38252984	38300662	+	11354	protein_coding	leucine-rich repeat LGI family, member 1 [Source:MGI Symbol;Acc:MGI:1861691]	-	903	862	918	812	933	1292	1004	1036	1093	1319	1137	1117	3.68014626647296	3.66168177667275	3.67454333475714	3.66065564461417	4.01946548561928	3.61397918570379	4.29266209660372	4.0863657679772	4.24455380262065	5.04323333403814	4.47710665843269
ENSMUSG00000022658	2523.60232345174	2630.25582886296	2545.8838811061	2542.91004234203	2532.08595466627	2451.85265670582	2798.80827746723	2646.6626458465	2970.58236604278	2744.12384242123	2850.42718484993	2913.05900541821	2537.76511452249	2820.61055367431	-0.153109961863114	7.47730590641088e-05	0.00943594464800685	Tagln3	16	45531593	45544971	-	1240	protein_coding	transgelin 3 [Source:MGI Symbol;Acc:MGI:1926784]	-	2459	2419	2538	2234	2326	3420	2599	2641	3026	2928	2865	3113	91.7620406572573	94.088469898002	93.0206810281371	92.21747385797	91.7536976400925	87.594420557478	101.748139113815	95.3834634536587	107.59894407639	102.509129039736	103.297261245323
ENSMUSG00000001173	2126.4351420057	2038.74728363706	2029.2841179975	2009.0582921816	2093.37974669958	1896.95968703029	2330.36595322781	2244.80284994175	2113.57033512561	2505.1376471284	2347.00095255183	2463.88832678	2032.31071159195	2334.12767745923	-0.200642021284391	8.37480707838566e-05	0.0101457996152283	Ocrl	X	47001264	47054745	+	9486	protein_coding	OCRL, inositol polyphosphate-5-phosphatase [Source:MGI Symbol;Acc:MGI:109589]	-	2072	1875	2023	1765	1923	2646	2164	2240	2153	2673	2359	2633	10.1072463295743	9.53323666176288	9.6921994942197	9.52386711366914	9.91589030858316	8.85887844647353	11.0742931817565	10.5752652682162	10.0074097083001	12.2328878675674	11.1181028312273
ENSMUSG00000021500	1221.26342615192	1202.58906437471	1252.87981383039	1161.04218584999	1299.78960871519	1303.35325435414	1366.55933209154	1369.93102494213	1403.81123048287	1402.05234571795	1390.88907658646	1428.9242214178	1240.15289221272	1393.69453853979	-0.166964254300927	8.87705862282195e-05	0.0106178274909765	Ddx46	13	55782840	55829069	+	7295	protein_coding	DEAD box helicase 46 [Source:MGI Symbol;Acc:MGI:1920895]	-	1190	1106	1249	1020	1194	1818	1269	1367	1430	1496	1398	1527	7.54827796528448	7.31226721269705	7.78120261938414	7.15692742392696	8.00598146871556	7.91481204185891	8.44458296075469	8.39207951746464	8.64313929205988	8.90265315405568	8.56776884949487
ENSMUSG00000017009	1170.97610860449	1254.78099483582	1075.32999233481	1118.92594969661	1187.66370444579	1144.19790646271	1365.48245318524	1285.75091806931	1365.52546965152	1746.94222755231	1328.20952592484	1806.04043702446	1158.64577606337	1482.99183856795	-0.35661250303089	0.000100568882853078	0.0118751202043071	Sdc4	2	164266167	164285807	-	2547	protein_coding	syndecan 4 [Source:MGI Symbol;Acc:MGI:1349164]	-	1141	1154	1072	983	1091	1596	1268	1283	1391	1864	1335	1930	20.7292180058438	21.8523972362568	19.1282580747637	19.7549670904905	20.9522832005794	19.9010488270883	24.1675257134225	22.5592201972392	24.0801371364055	31.7709440251797	23.4335554425673
ENSMUSG00000046865	358.168853552118	314.238914651259	287.891518470233	302.781589643232	330.93470774658	371.362478413337	407.060226580459	432.926263917337	420.161682969699	361.759495619739	398.960314528734	422.033283470482	327.563010412793	407.150211181075	-0.309499077409988	0.000109961026019927	0.0126646268365831	Fbl	7	27869135	27878694	+	4209	protein_coding	fibrillarin [Source:MGI Symbol;Acc:MGI:95486]	-	349	289	287	266	304	518	378	432	428	386	401	451	3.8368314450439	3.3116249027432	3.09893561456205	3.23485224432881	3.53289075128178	3.90861466534947	4.35968142117891	4.59654157931314	4.48358713280514	3.9812691191575	4.25942830738123
ENSMUSG00000027824	17.4466203735989	21.7466376921287	19.0590203865311	14.7975964863234	14.1518131602156	14.3383196298586	22.6144570322477	39.083621048093	39.267447006514	39.3624321658783	31.8372320820935	23.3943061790733	16.9233346214427	32.5932492523166	-0.954149353836818	0.000110115069347355	0.0126646268365831	Vmn2r1	3	63988968	64016905	+	6860	protein_coding	vomeronasal 2, receptor 1 [Source:MGI Symbol;Acc:MGI:3645892]	-	17	20	19	13	13	20	21	39	40	42	32	25	0.114670320193149	0.140613851076358	0.125874879385694	0.0969998302532604	0.092694675098725	0.0925929462186698	0.148606244750098	0.254604961932375	0.257096785400627	0.26578981266576	0.208550736811238
ENSMUSG00000024175	42.0771432539737	40.231279730438	41.1273597814619	63.7434925564699	50.0756465669167	38.7134630006181	53.8439453148755	71.152233190118	66.7546599110737	99.3432811805501	66.6592046718832	103.870719435085	45.9947308149797	76.9373406172643	-0.754217145356698	0.000128356212798036	0.0140511391503971	Tekt4	17	25673589	25695576	+	1997	protein_coding	tektin 4 [Source:MGI Symbol;Acc:MGI:1919090]	-	41	37	41	56	46	54	50	71	68	106	67	111	0.950018388097592	0.893605600405638	0.933072465962634	1.43536284388477	1.12671821864156	0.858791462124287	1.21544082669918	1.59223312865173	1.50138343081728	2.30431027705885	1.49997010598994
ENSMUSG00000029862	98.5220915214994	64.1525811917795	93.2888892603892	76.2645357372051	65.3160607394566	58.0701945009272	89.3809492226934	110.235854238211	107.985479267913	134.019709517157	129.338755333505	115.099986401041	75.9357254918762	114.34345566342	-0.597203790366156	0.000130732443933581	0.014225568689587	Clcn1	6	42263619	42292690	+	5428	protein_coding	chloride channel, voltage-sensitive 1 [Source:MGI Symbol;Acc:MGI:88417]	-	96	59	93	67	60	81	83	110	110	143	130	123	0.818384911205518	0.524245118686856	0.778668653283995	0.631810299600413	0.540688286812471	0.473933276491028	0.742301151312512	0.907568090783639	0.893539214551001	1.14369271514921	1.0707531957458
ENSMUSG00000015189	1476.80510103581	1530.96329352586	1471.55699510743	1383.00613314484	1488.11758384729	1441.00112280079	1570.08944538177	1711.66217308058	1579.53305583702	1716.01460227912	1633.64797121242	1621.69330433336	1465.24170491033	1638.77342535405	-0.161929086100413	0.000141616738574302	0.0150494700197206	Casd1	6	4600839	4643355	+	4037	protein_coding	CAS1 domain containing 1 [Source:MGI Symbol;Acc:MGI:2384865]	-	1439	1408	1467	1215	1367	2010	1458	1708	1609	1831	1642	1733	16.4940863570718	16.8215545440229	16.5150900705768	15.4052682909605	16.5632407747433	15.8128201415748	17.5323711294467	18.9476558904886	17.5734919004701	19.6898655788616	18.1844541547731
ENSMUSG00000027333	803.57080897223	906.834791761765	865.680768082966	890.132342484991	888.29842605661	767.100100197433	1040.2650234834	993.124832273337	977.759430462198	926.891557429849	974.020319011548	1025.60638289057	853.602872925999	989.611257591817	-0.215620667123096	0.000142823985096031	0.0150895200997969	Smox	2	131333416	131367842	+	3894	protein_coding	spermine oxidase [Source:MGI Symbol;Acc:MGI:2445356]	-	783	834	863	782	816	1070	966	991	996	989	979	1096	9.30447845069455	10.3298098270686	10.0722020847403	10.2792763895188	10.2501391584813	8.72689707029122	12.0426776048641	11.3973550926895	11.277794119523	11.025886073956	11.2401630343162
ENSMUSG00000032802	1369.04656343417	1391.78481229623	1444.47312403183	1339.75162033866	1398.8523008367	1337.7652214658	1491.47728522205	1465.13471723877	1758.19993971666	1682.27537470837	1538.13627496614	1593.62013691847	1380.27894040057	1588.14062146174	-0.203056796144536	0.000159774753582339	0.0166120836394293	Srxn1	2	151947436	151953296	+	2820	protein_coding	sulfiredoxin 1 homolog (S. cerevisiae) [Source:MGI Symbol;Acc:MGI:104971]	-	1334	1280	1440	1177	1285	1866	1385	1462	1791	1795	1546	1703	21.8893537956687	21.8918812682852	23.2072118052191	21.3638289532864	22.2889479122414	21.0152496850727	23.8419924349063	23.2179908784107	28.0031733208893	27.6330295189325	24.5101656947673
ENSMUSG00000110390	98.5220915214994	75.0259000378439	123.382079344386	99.0300687930872	83.8222779489693	80.294589927208	124.917953130511	128.2744485681	176.703511529313	170.570539385473	138.292976856594	105.742263929411	93.3461679288322	140.750282233234	-0.594931986734565	0.000160346155671261	0.0166120836394293	Gm45869	6	126526832	126533132	-	1704	lncRNA	predicted gene 45869 [Source:MGI Symbol;Acc:MGI:5804984]	-	96	69	123	87	77	112	116	128	180	182	139	113	2.60692094954434	1.95299766046019	3.28053822980173	2.61337299980818	2.21032779345651	2.08747102226316	3.30468660078073	3.36408337807842	4.65761605945855	4.63676359419649	3.64696063635175
ENSMUSG00000062006	863.094572599802	849.206201877624	851.637279377101	878.74957595705	808.830552156938	899.012640792132	957.345347698487	972.079805555133	911.004770551124	1104.95970294216	1077.49132327835	982.560859521079	858.421803793441	1000.90696825772	-0.220974332092454	0.000161806009474961	0.0166120836394293	Rpl34	3	130520480	130524047	-	2643	protein_coding	ribosomal protein L34 [Source:MGI Symbol;Acc:MGI:1915686]	-	841	781	849	772	743	1254	889	970	928	1179	1083	1050	14.7239743490581	14.2520091819478	14.598899178075	14.951056230823	13.7507757817369	15.0685823736158	16.3285070691361	16.4361820550696	15.4814481990468	19.3655483257833	18.3196494638039
ENSMUSG00000005892	1418.30760919492	1554.8845949872	1413.3768276117	1178.1163356419	1506.6238010568	1444.58570270825	1635.77905866592	1713.66646133946	1741.51127473889	1528.57444910828	1786.8646506075	1770.48109163227	1419.3158118668	1696.14616434872	-0.256695934825945	0.000163885969329626	0.0167311001947077	Trh	6	92219042	92221631	-	1384	protein_coding	thyrotropin releasing hormone [Source:MGI Symbol;Acc:MGI:98823]	-	1382	1430	1409	1035	1384	2015	1519	1710	1774	1631	1796	1892	46.2059785786108	49.8335894613026	46.2684003906859	38.2785957526219	48.9142670136349	46.2392715421261	53.2799200529601	55.3332771313902	56.5168952941273	51.1600578960377	58.0171122183678
ENSMUSG00000025450	44.1296868273383	42.4059434996509	46.142891462128	48.9458960701466	37.0124344190254	48.0333707600262	64.6127343778506	72.1543773195562	64.791287560748	61.8552505463802	56.710069646229	75.7975520201975	44.4450371730526	65.9868785784936	-0.56611836399988	0.000177145832690345	0.0178838559536052	Gm9752	13	119610340	119613297	-	2659	lncRNA	predicted gene 9752 [Source:MGI Symbol;Acc:MGI:3641896]	-	43	39	46	43	34	67	60	72	66	66	57	81	0.748301020962661	0.707405598288244	0.786229032262812	0.827755082249161	0.625455087801273	0.800255170007992	1.09540518883111	1.21266412857772	1.09442591724321	1.07755328339108	0.958390244310954
ENSMUSG00000097783	9.23644608014057	9.7859869614579	5.01553168066608	3.41482995838232	5.44300506162138	10.7537397223939	12.9225468755701	19.0407384593273	19.633723503257	35.6136291024614	19.8982700513084	12.1650392131181	7.27492324411036	19.8789912008404	-1.42660990778075	0.000179994905093847	0.0180597339607349	Gm26747	8	122147977	122154782	+	1716	lncRNA	predicted gene, 26747 [Source:MGI Symbol;Acc:MGI:5477241]	-	9	9	5	3	5	15	12	19	20	38	20	13	0.242689756229434	0.252957434890861	0.132422658659345	0.089486126349834	0.142524088035067	0.277616962875907	0.339473472855701	0.495864125549365	0.513893924198223	0.961345437419667	0.521073009369571
ENSMUSG00000062198	218.595890563327	239.213014613415	268.832498083702	247.006033656321	220.986005501828	223.677786225794	236.913359385452	305.653959478676	334.754985730532	313.962256561172	294.494396759365	317.226791788234	236.385204774065	300.500958283905	-0.349128881307812	0.000184356484454096	0.0183066996475401	2700097O09Rik	12	55092446	55126895	-	5021	protein_coding	RIKEN cDNA 2700097O09 gene [Source:MGI Symbol;Acc:MGI:1919908]	-	213	220	268	217	203	312	220	305	341	335	296	339	1.96297876518418	2.11326851269109	2.42579532545425	2.21218401653989	1.97761326504041	1.97349666053319	2.12703355029682	2.72042019339854	2.99450421338514	2.89646137881461	2.63564768061285
ENSMUSG00000032599	1459.35848066221	1391.78481229623	1265.92019620012	1450.16445565969	1503.35799801983	1347.08512922521	1738.08255476418	1601.42631884237	1492.16298624753	1593.24130195222	1591.86160410467	1687.19736163477	1402.94517867722	1617.32868792429	-0.205845479097472	0.000202009788143604	0.0199506623377477	Ip6k2	9	108660995	108683536	+	4067	protein_coding	inositol hexaphosphate kinase 2 [Source:MGI Symbol;Acc:MGI:1923750]	-	1422	1280	1262	1274	1381	1879	1614	1598	1520	1700	1600	1803	16.1789988264012	15.1795193451104	14.1024563664327	16.0341888081293	16.6094425241775	14.6731930314959	19.2650987170006	17.5966086139978	16.4789746786908	18.1462924309956	17.5886163575743
ENSMUSG00000105843	71.83902506776	96.7725377299725	121.375866672119	121.795601848969	141.518131602156	167.758339669345	145.378652350164	216.463131958669	178.666883879639	336.455074941674	139.287890359159	321.905653024049	120.176583765054	223.026214418892	-0.890217204850048	0.000222882159019768	0.0217753472779958	Gm19439	3	87938176	87940464	+	2289	TEC	predicted gene, 19439 [Source:MGI Symbol;Acc:MGI:5011624]	-	70	89	121	107	130	234	135	216	182	359	140	344	1.41507176924807	1.87528135946176	2.40242124538155	2.39270811582143	2.77800555341745	3.24669945364914	2.86305609151564	4.22604707455854	3.5057937801266	6.80866258133592	2.73443817760913
ENSMUSG00000027270	154.967039789025	201.15639865219	196.60884188211	206.028074155733	214.454399427883	210.773298558921	274.604121105865	216.463131958669	292.542480198529	261.479013673335	231.814846097743	257.337367969806	197.331342077644	255.706826833991	-0.372851309046069	0.000238868471787957	0.0230019007026837	Lamp5	2	135894159	135911837	+	2933	protein_coding	lysosomal-associated membrane protein family, member 5 [Source:MGI Symbol;Acc:MGI:1923411]	-	151	185	196	181	197	294	255	216	298	279	233	275	2.38227066996802	3.04215885443242	3.0370615290044	3.15877178085613	3.28541104728472	3.1835178597283	4.22055921843953	3.29813220377242	4.47986546589494	4.12957441635822	3.55164642329044
ENSMUSG00000028060	953.406489827843	1061.23591937588	1004.10944246935	1021.03415755631	1085.3352092873	977.156482774861	1100.57024223606	1156.47432537178	1210.41905397579	1300.83466300569	1102.36416084249	1161.2933587292	1017.04628354859	1171.99263402683	-0.206119419199956	0.000259932814422886	0.0246015578317327	Khdc4	3	88593110	88620231	+	6720	protein_coding	KH domain containing 4, pre-mRNA splicing factor [Source:MGI Symbol;Acc:MGI:1921450]	-	929	976	1001	897	997	1363	1022	1154	1233	1388	1108	1241	6.39694564401023	7.00491334778723	6.76977736731238	6.83242554346403	7.25707205544553	6.44167197823573	7.38284079820971	7.69064753067738	8.0901127518488	8.96671465229348	7.37150820504932
ENSMUSG00000019894	996.509904868499	1049.27526864521	1139.52879784733	1157.62735589161	1119.08184066936	982.174894645312	1215.79628520989	1206.58153184369	1148.57282494053	1371.12472044476	1364.02641201719	1263.29253366996	1074.03301042789	1261.565718021	-0.233722908941979	0.000304858041312163	0.0284096427011519	Slc6a15	10	103203644	103255238	+	7752	protein_coding	solute carrier family 6 (neurotransmitter transporter), member 15 [Source:MGI Symbol;Acc:MGI:2143484]	-	971	965	1136	1017	1028	1370	1129	1204	1170	1463	1371	1350	5.79604415578355	6.00393209971867	6.65999877829515	6.71519960845341	6.48656688467707	5.61279042280897	7.07004305626088	6.95567200782836	6.65476721808086	8.19301440512999	7.90696027135701
ENSMUSG00000033849	311.986623151415	309.889587112833	330.021984587828	308.472972907203	287.390667253609	313.29228391241	377.984496110426	334.716139232386	407.399762692582	489.218799775916	446.716162651874	332.199147742841	310.17568648755	398.039084701004	-0.35969171723645	0.000315220398531894	0.0290770816351349	B3galt2	1	143516402	143530352	+	9288	protein_coding	UDP-Gal:betaGlcNAc beta 1,3-galactosyltransferase, polypeptide 2 [Source:MGI Symbol;Acc:MGI:1349461]	-	304	285	329	271	264	437	351	334	415	522	449	355	1.5145290098774	1.47994261541445	1.60984207285432	1.49347797348627	1.39032800297153	1.49427748725911	1.83453833150799	1.61046255708478	1.97009269583615	2.43984059301062	2.16127485223463
ENSMUSG00000050963	254.515403097207	245.737005921054	216.670968604775	234.484990475586	255.821237896205	232.997693985202	317.679277357766	262.56176191283	291.560794023366	282.097430522128	317.377407318369	280.73167414888	240.037883330005	292.001390880556	-0.283344206055592	0.000331369950048522	0.0299938376910981	Kcns2	15	34837501	34843553	+	5586	protein_coding	K+ voltage-gated channel, subfamily S, 2 [Source:MGI Symbol;Acc:MGI:1197011]	-	248	226	216	206	235	325	295	262	297	301	319	300	2.05436197993093	1.95132554739297	1.75736673712991	1.88763502328207	2.057796768386	1.847797830241	2.56367498253092	2.10051956897875	2.34431674056098	2.33926121673666	2.55314580756302
ENSMUSG00000030161	6381.35796959045	6139.07582048792	6331.60719367286	6539.39937030214	6321.50607856708	6234.30137506251	6868.33366436552	6510.93040896051	6781.48809802496	7087.11219138981	6855.94894617832	6804.00000912168	6324.54130128049	6817.96888634013	-0.108615341519495	0.000334875916574337	0.0299998559411905	Gabarapl1	6	129510123	129519309	+	2013	protein_coding	gamma-aminobutyric acid (GABA) A receptor-associated protein-like 1 [Source:MGI Symbol;Acc:MGI:1914980]	-	6218	5646	6312	5745	5807	8696	6378	6497	6908	7562	6891	7271	142.933214973042	135.275554142946	142.505884314115	146.082433801909	141.105389244003	137.197999646756	153.809308898129	144.542467327092	151.310590061302	163.082009613422	153.046830814276
ENSMUSG00000043673	72.8652968544423	79.3752275762696	71.2205498654584	69.4348758204405	70.759065801078	67.3901022603353	99.072859379371	92.1972599083219	93.2601866404707	100.280481946404	131.328582338636	84.2195022446639	71.8408530296707	100.059812076311	-0.47995708770437	0.000343468987673928	0.0304464314341981	Kcns3	12	11140203	11201057	-	3164	protein_coding	potassium voltage-gated channel, delayed-rectifier, subfamily S, member 3 [Source:MGI Symbol;Acc:MGI:1098804]	-	71	73	71	61	65	94	92	92	95	107	132	90	1.03836034344603	1.11277819756666	1.01983862455247	0.986836258090522	1.00487590261892	0.943546704166356	1.41154014187408	1.30220010028494	1.32387780535389	1.46811629562429	1.86519104769786
ENSMUSG00000024423	11321.830350679	11063.6019258705	11336.1047046415	11068.6021717699	11167.9577854348	10465.5394978338	12034.1217778747	12038.7574269421	11395.4131212904	12406.6637383785	12111.0820667289	11963.8481799781	11070.6060727049	11991.6477185321	-0.115554118250128	0.000348161249456413	0.0307125544908832	Impact	18	13088909	13126007	+	5129	protein_coding	impact, RWD domain protein [Source:MGI Symbol;Acc:MGI:1098233]	-	11032	10175	11301	9724	10259	14598	11175	12013	11608	13238	12173	12785	99.5285721384038	95.6806113477805	100.136811339984	97.0429496942776	97.8380708311328	90.3925594292744	105.768589678345	104.892672319682	99.7896435300404	112.047671062193	106.108649942325
ENSMUSG00000069678	178.571290882718	187.021084152306	214.664755932508	212.857734072498	204.656990316964	192.850399021598	247.682148448427	221.47385260586	233.641309688758	246.483801419667	258.67751066701	246.108101003851	198.437042396432	242.344453972262	-0.290129166951158	0.000369303392723668	0.0318055983534336	Pcgf1	6	83054850	83057836	+	1649	protein_coding	polycomb group ring finger 1 [Source:MGI Symbol;Acc:MGI:1917087]	-	174	172	214	187	188	269	230	221	238	263	260	263	4.88264120840976	5.03071847064937	5.89797191067549	5.80460522673357	5.57664172138469	5.18088136371013	6.77094149316192	6.00202762493502	6.36380805924645	6.92385954280098	7.04917931656543
ENSMUSG00000036371	2845.85166446998	2935.79608843737	2876.90897203007	3018.70968320997	3002.36159199036	2946.52468393594	3166.02398451468	3160.76258424834	3096.23819646363	3399.22717775335	3232.47396983505	3154.48824518624	2937.69211401228	3201.53569300022	-0.124395970996975	0.000378684789516161	0.0321563551172322	Serbp1	6	67215160	67274720	+	20117	protein_coding	serpine1 mRNA binding protein 1 [Source:MGI Symbol;Acc:MGI:1914120]	-	2773	2700	2868	2652	2758	4110	2940	3154	3154	3627	3249	3371	6.37841647995648	6.47325582749988	6.47926157498697	6.7477975070648	6.70604704596138	6.48859442624871	7.09456864631872	7.02141827049212	6.91288359535908	7.82703896810273	7.22058460995681
ENSMUSG00000022122	1461.41102423557	1636.43448633268	1554.81482100649	1793.92400480351	1651.40773569593	1383.64784428135	1804.84904695463	1918.10386374487	1740.52958856373	1908.14075927925	2043.55233426938	1777.03149736241	1580.27331939259	1865.36784836238	-0.240635710919033	0.000415150482860274	0.0341362650431534	Ednrb	14	104052061	104081838	-	4266	protein_coding	endothelin receptor type B [Source:MGI Symbol;Acc:MGI:102720]	-	1424	1505	1550	1576	1517	1930	1676	1914	1773	2036	2054	1899	15.4459760714212	17.0152318643652	16.5127889124298	18.9098071478757	17.3940325972068	14.3684023598915	19.0719475603329	20.093123531144	18.3251971374534	20.7190614711571	21.5261049870674
ENSMUSG00000029911	266.830664537394	274.007634920821	272.844923428235	244.729480350733	287.390667253609	263.825081189398	359.677554703369	284.608932760472	304.322714300483	320.522661922152	347.224812395332	329.391831001352	268.271408613365	324.291417847193	-0.273019854066822	0.000423699967642181	0.0346587416265652	Ssbp1	6	40448286	40461634	+	8360	protein_coding	single-stranded DNA binding protein 1 [Source:MGI Symbol;Acc:MGI:1920040]	-	260	252	272	215	264	368	334	284	310	342	349	352	1.43910767729033	1.45383957316221	1.47867322427193	1.3163880165673	1.54466106358847	1.39802057936667	1.93946555149928	1.52138256359689	1.63499409040961	1.77595920281212	1.86640124487611
ENSMUSG00000021114	2314.24287896855	2219.24437648173	2232.91470423254	2298.1805619913	2386.21341901481	2369.40731883413	2434.82320713867	2465.27455841817	2471.88578906005	2575.42770456747	2563.89209611109	2677.24439913315	2303.36720992051	2531.4246257381	-0.136107915928801	0.00042531913838455	0.0346587416265652	Atp6v1d	12	78887499	78908412	-	4602	protein_coding	ATPase, H+ transporting, lysosomal V1 subunit D [Source:MGI Symbol;Acc:MGI:1921084]	-	2255	2041	2226	2019	2192	3305	2261	2460	2518	2748	2577	2861	22.6738960575183	21.3903855771552	21.983059118188	22.4564675717906	23.298581767468	22.8085077635109	23.8504088796444	23.9394883806705	24.1251422244786	25.922881250956	25.0353501637275
ENSMUSG00000037443	201.149270189728	213.117049382861	225.698925629974	206.028074155733	197.036783230694	225.828534170272	231.528964853965	257.551041265638	251.311660841689	256.793009844063	276.585953713187	266.695090441436	211.476439459877	256.744286826663	-0.277054397876473	0.000436009525190063	0.0352140670744615	Cep85	4	133857169	133914423	-	5269	protein_coding	centrosomal protein 85 [Source:MGI Symbol;Acc:MGI:1917262]	-	196	196	225	181	181	315	215	257	256	274	278	285	1.72129018475323	1.79411424941382	1.94072455905763	1.75833699625185	1.68029651346895	1.89869137866695	1.98085251906406	2.18439561823153	2.14226177001881	2.25754034595463	2.35886161485799
ENSMUSG00000061477	2502.05061593141	2623.73183755532	2296.11040340893	2577.05834192586	2737.83154599556	2379.44414257503	2826.80712903097	2716.81273490718	2690.80180612137	2985.92164001163	3024.53704779888	3077.75492091888	2519.37114789869	2887.10587979815	-0.19731850435734	0.000444269714633402	0.0355650627943533	Rps7	12	28680853	28685952	-	2015	protein_coding	ribosomal protein S7 [Source:MGI Symbol;Acc:MGI:1333818]	-	2438	2413	2289	2264	2515	3319	2625	2711	2741	3186	3040	3289	55.9867000650404	57.7569823166289	51.6274083465857	57.5112900804198	61.0518022527502	52.312349407156	63.2406227658604	60.2533001888256	59.9783833877444	68.6410435310214	67.4503797418779
ENSMUSG00000021303	1560.95938754376	1610.33852110213	1559.83035268715	1534.39692796645	1563.23105369766	1511.25888898709	1746.69758601456	1769.786532588	1583.45980053768	1725.38660993767	1734.13423497153	1728.37134050994	1556.66918866404	1714.6393507599	-0.140011738599067	0.00048862708257069	0.0382729799330801	Gng4	13	13958644	14002481	+	3340	protein_coding	guanine nucleotide binding protein (G protein), gamma 4 [Source:MGI Symbol;Acc:MGI:102703]	-	1521	1481	1555	1348	1436	2108	1622	1766	1613	1841	1743	1847	21.0721557082517	21.3860616500963	21.1589205936182	20.658327736167	21.0302058178382	20.0445431753688	23.5747048308348	23.679395122216	21.2935794002942	23.9287756594466	23.3311844034173
ENSMUSG00000038550	192.93909589627	203.331062421403	151.469056756116	190.092201016616	211.18859639091	186.398155188161	219.683296884692	235.503870417996	224.806134112292	243.672199122104	242.758894625963	234.878834037896	189.236361278246	233.550538200157	-0.306543652368957	0.00051968906553092	0.0401863391439484	Ciart	3	95785815	95789563	-	2261	protein_coding	circadian associated repressor of transcription [Source:MGI Symbol;Acc:MGI:2684975]	-	188	187	151	167	194	260	204	235	229	260	244	251	3.84754321478525	3.98899293316615	3.03519059010835	3.78066020939476	4.19697824000228	3.65211806447632	4.37997352947656	4.65472118226768	4.4657632027561	4.99213064036824	4.82475350099684
ENSMUSG00000019772	188.834008749541	187.021084152306	173.537396151046	252.697416920292	152.404141725399	202.170306781006	332.755582045931	255.546753006762	248.366602316201	332.706271878257	186.048824979734	532.454408635708	192.777392413265	314.646407143765	-0.707421853609277	0.000537835034550507	0.041413297660389	Vip	10	5589218	5597617	+	3402	protein_coding	vasoactive intestinal polypeptide [Source:MGI Symbol;Acc:MGI:98933]	-	184	172	173	222	140	282	309	255	253	355	187	569	2.50270541481829	2.43846406763692	2.31111404061626	3.34018408830315	2.01293279891502	2.63261179187156	4.40926347591853	3.35685237875385	3.27904202532055	4.5300938578492	2.45749794418901
ENSMUSG00000002831	118.021255468463	256.610324767118	78.2422942183909	116.104218584999	72.9362678257266	172.059835558303	158.301199225734	191.409528722712	506.55006638403	793.809048678546	254.697856656748	515.610508186776	135.6623660705	403.396367975758	-1.57206043105361	0.000572182080121028	0.0436877847057115	Plin4	17	56407591	56416803	-	6350	protein_coding	perilipin 4 [Source:MGI Symbol;Acc:MGI:1929709]	-	115	236	78	102	67	240	147	191	516	847	256	551	0.838012187127146	1.79250551447701	0.558252220983813	0.822201347362948	0.516103289750163	1.20035454058597	1.12379084612593	1.34705712667682	3.58291699641624	5.79059033861786	1.80240384822059
ENSMUSG00000020265	1355.7050302073	1626.64849937122	1387.29606287224	1404.63338954793	1322.650229974	1450.32103056019	1583.01199225734	1611.44776013676	1545.17403970632	1653.22215096689	1743.08845649462	1643.21606601811	1424.54237375548	1629.86007759667	-0.19425304380729	0.000582942587151383	0.0441541692798087	Sumo3	10	77441931	77454165	+	3660	protein_coding	small ubiquitin-like modifier 3 [Source:MGI Symbol;Acc:MGI:1336201]	-	1321	1496	1383	1234	1215	2023	1470	1608	1574	1764	1752	1756	16.7012105723165	19.7139082445654	17.1731782166558	17.2578151125076	16.2379329020673	17.5544335679581	19.4974641336057	19.675751593671	18.9620118436696	20.9233226298521	21.4012372910516
ENSMUSG00000005682	681.444466357038	649.137135110041	658.03775650339	621.499052425582	612.882369938568	669.599526714395	657.973011747779	724.550205583877	773.568706028325	816.301867059048	755.139348447155	773.883648403745	648.766717841502	750.236131211655	-0.209436775975774	0.000583395156817415	0.0441541692798087	Pan2	10	128139204	128157227	+	8472	protein_coding	PAN2 poly(A) specific ribonuclease subunit [Source:MGI Symbol;Acc:MGI:1918984]	-	664	597	656	546	563	934	611	723	788	871	759	827	3.62667260520887	3.39868258956054	3.51906650524529	3.29881858977448	3.25055858459353	3.50132925360074	3.50104057410542	3.82189474253939	4.10110644152639	4.46318988619844	4.00536127605844
ENSMUSG00000024222	420.771432539737	651.311798879253	381.180407730622	427.992021450584	472.452839348736	491.087447322656	579.360851588061	553.183559449931	671.473343811389	963.442387298165	568.095609964856	730.83812503425	474.132657878598	677.732312857775	-0.515965658436565	0.000585579726856367	0.0441541692798087	Fkbp5	17	28618068	28736501	-	9468	protein_coding	FK506 binding protein 5 [Source:MGI Symbol;Acc:MGI:104670]	-	410	599	380	376	434	685	538	552	684	1028	571	781	2.00378825626414	3.05134136043465	1.82404240089958	2.03273766015119	2.24216221841123	2.29775830997123	2.75845502330804	2.61100197547627	3.18536074231157	4.7135489521193	2.69627214410986
ENSMUSG00000032381	208.333172696504	254.435660997905	235.729988991306	211.719457419704	239.492222711341	226.545450151765	267.065968761783	286.613221019348	248.366602316201	272.725422863586	296.484223764496	293.832485609161	229.375992161421	277.514654055762	-0.275724847950916	0.000605445141235681	0.0454634260600612	Ciao2a	9	66033893	66046237	+	1240	protein_coding	cytosolic iron-sulfur assembly component 2A [Source:MGI Symbol;Acc:MGI:1915500]	-	203	234	235	186	220	316	248	286	253	291	298	314	7.575312831811	9.10157170571826	8.61302602112381	7.67790964081576	8.67833769596748	8.0935195602816	9.70894132367304	10.3292959287188	8.99621045979074	10.1878949967771	10.744357365133
ENSMUSG00000032469	182.676378029447	125.04316672974	180.559140503979	195.783584280586	173.08756095956	176.36133144726	194.915082039849	230.493149770805	192.410490331918	252.107006014792	230.819932595178	267.630862688599	172.251860325095	228.062753906857	-0.405628638661508	0.000612193766580247	0.0456868648346722	Dbr1	9	99457852	99466554	+	2488	protein_coding	debranching RNA lariats 1 [Source:MGI Symbol;Acc:MGI:1931520]	-	178	115	180	172	159	246	181	230	196	269	232	286	3.31051717849089	2.22930601113623	3.28799926098863	3.53858643681755	3.12595195143406	3.14019598715391	3.53158838341001	4.1400332770313	3.47349330564979	4.69369710711064	4.16891917013945
ENSMUSG00000004071	4172.82108465017	3948.10207300596	3975.31041009594	4011.28692444643	3985.36830611918	3786.75021424565	4279.51677362631	4271.13827966595	4363.59504859887	4336.4279436076	4266.18909900053	4197.87430077291	3979.93983542722	4285.79024087869	-0.1074903446413	0.000643122179638698	0.0471727800589327	Cdip1	16	4568212	4608156	-	10094	protein_coding	cell death inducing Trp53 target 1 [Source:MGI Symbol;Acc:MGI:1913876]	zf-LITAF-like	4066	3631	3963	3524	3661	5282	3974	4262	4445	4627	4288	4486	18.6393298305963	17.3494284116883	17.8431018346374	17.8699911328411	17.7407501027261	16.6190854052869	19.1120134833944	18.9093463636805	19.4164234896614	19.8998295016905	18.9922904008681
ENSMUSG00000031111	1667.69165335871	2014.82598217572	1982.13812019924	1969.2186093338	2066.16472139148	1532.04945245039	2285.13703916332	2243.80070581231	1915.26972774272	2538.87687469915	2382.81783864418	2441.42979284809	1872.01475648489	2301.22199648496	-0.298718184012974	0.000670958853497193	0.0485763517360597	Igsf1	X	48871413	48886626	-	5768	protein_coding	immunoglobulin superfamily, member 1 [Source:MGI Symbol;Acc:MGI:2147913]	-	1625	1853	1976	1730	1898	2137	2122	2239	1951	2709	2395	2609	13.0362996079091	15.49431533517	15.5693782851819	15.352269623915	16.0955753800068	11.7666082249946	17.8592003197245	17.3842201758544	14.9139536332006	20.3890461876246	18.5637679903541
ENSMUSG00000107096	329.433243525014	304.452927689801	353.093430318892	286.845716504115	338.55491483285	336.233595320183	369.369464860046	398.853363516436	346.535219832486	422.677545400265	380.056957979991	416.418649987505	324.768971365143	388.985200262788	-0.258838682682962	0.000686980495323649	0.0493431207945508	Gm43597	5	150523397	150530468	-	4620	lncRNA	predicted gene 43597 [Source:MGI Symbol;Acc:MGI:5663734]	-	321	280	352	252	311	469	343	398	353	451	382	445	3.21506143728707	2.92306369207217	3.46266334871523	2.79196714211482	3.29271364529014	3.22405832886553	3.60407670348469	3.85804659487581	3.36894174020807	4.2378709019485	3.69664080647042
ENSMUSG00000044083	0	0	0	0	0	0.716915981492928	1.07687890629751	5.01072064719141	1.9633723503257	1.87440153170849	3.97965401026169	6.55040573014052	0.119485996915488	3.40923886265422	-3.73839644997562	0.000700371376320235	1	Efcab8	2	153621851	153686671	+	5693	protein_coding	EF-hand calcium binding domain 8 [Source:MGI Symbol;Acc:MGI:3644206]	-	0	0	0	0	0	1	1	5	2	2	4	7	0	0	0	0	0	0.0055786721505364	0.00852708705750311	0.0393328297652108	0.0154899345498709	0.0152511280761429	0.0314126570903982
ENSMUSG00000055333	1.02627178668229	6.5239913076386	5.01553168066608	2.27655330558821	0	17.2059835558303	3.23063671889253	4.00857651775312	235.604682039084	4.68600382927123	448.705989657005	11.2292669659552	5.34138860606758	117.910859287993	-4.45035696642555	0.000707171795052467	0.0501981478894275	Fat2	11	55141435	55227390	-	14528	protein_coding	FAT atypical cadherin 2 [Source:MGI Symbol;Acc:MGI:2685369]	-	1	6	5	2	0	24	3	4	240	5	451	12	0.00318508031762197	0.0199190050602385	0.0156413327546418	0.00704653968503649	0	0.0524659370369004	0.0100243749900259	0.0123304955866379	0.728393700928539	0.0149409196271823	1.38789488958997
ENSMUSG00000018500	59.5237636275726	59.8032536533538	63.1956991763927	47.8076194173524	58.784454665511	45.1657068340545	68.9202500030407	89.190827520007	72.6447769620508	72.1644589707769	89.5422152308879	74.8617797730346	55.7134162290395	77.8873847432997	-0.490985633128549	0.000752745772094372	0.052011012055129	Adora2b	11	62139810	62157279	+	1845	protein_coding	adenosine A2b receptor [Source:MGI Symbol;Acc:MGI:99403]	-	58	55	63	42	54	63	64	89	74	77	90	80	1.4546477601929	1.43776710057208	1.55186436664981	1.16521121920239	1.4316370833259	1.0844666530294	1.68393562253408	2.16032955956073	1.76846357914328	1.81178855137834	2.1808811806785
ENSMUSG00000005774	501.846903687638	493.648675611321	511.584231427941	449.619277853672	398.427970510685	400.756033654547	600.898429714011	587.256459850833	494.769832282076	529.518432707649	631.770074129043	536.19749762436	459.313848790967	563.401787717995	-0.295672863670991	0.000780691537360726	0.0531338075540042	Rfx5	3	94861386	94868872	+	5497	protein_coding	regulatory factor X, 5 (influences HLA class II expression) [Source:MGI Symbol;Acc:MGI:1858421]	RFX	489	454	510	395	366	559	558	586	504	565	635	573	4.11632201415453	3.98338550433193	4.21651860841596	3.67809630479926	3.25679856776248	3.22966958870822	4.92776901820043	4.7741740845574	4.04264466852622	4.4620647405564	5.16456626696059
ENSMUSG00000020739	582.922374835538	596.945204648932	548.69916586487	612.392839203229	633.565789172729	582.135776972258	642.896707059614	660.412981299827	660.674795884598	687.905362137017	668.581873723963	697.150324136384	592.776858449593	669.603674040234	-0.178021990877506	0.000788183448956234	0.0532448685294895	Nup85	11	115455260	115474811	+	3385	protein_coding	nucleoporin 85 [Source:MGI Symbol;Acc:MGI:3046173]	-	568	549	547	538	582	812	597	659	673	734	672	745	7.76454269226175	7.82232568822326	7.34409414451473	8.13533311030799	8.41007486024682	7.61849837785496	8.56165135928036	8.71872768705196	8.76631681611453	9.41348734843596	8.8755743412192
ENSMUSG00000024261	3862.88700507212	3554.48793077843	3793.74816325583	3716.47327137276	3751.31908846946	3445.49820705501	3918.76234001664	4045.65585054234	3893.36737069586	4429.21081942717	4152.76895970807	4115.52634302258	3687.40227766727	4092.54861390211	-0.150995151565973	0.000824148435851997	0.055263562274179	Syt4	18	31570861	31580459	-	3892	protein_coding	synaptotagmin IV [Source:MGI Symbol;Acc:MGI:101759]	-	3764	3269	3782	3265	3446	4806	3639	4037	3966	4726	4174	4398	44.7510266084293	40.5101929483131	44.1629702726202	42.9400050998004	43.3089835891536	39.2177756777328	45.3890512292474	46.4528420353522	44.9304376745013	52.7149795120423	47.9474460398554
ENSMUSG00000109394	744.047045344657	713.28971630182	810.509919595639	711.422907996316	664.046617517809	711.180653640985	785.044722690885	918.966166694904	883.517557646564	882.8431214347	860.60017971909	754.232431213323	725.749476732871	847.534029899911	-0.223652425528799	0.000827616246191695	0.0552920677418951	A230057D06Rik	7	61354267	61578438	-	11357	lncRNA	RIKEN cDNA A230057D06 gene [Source:MGI Symbol;Acc:MGI:2442922]	-	725	656	808	625	610	992	729	917	900	942	865	806	2.95393272602348	2.78588019749838	3.23338423995113	2.81687859206354	2.62725216855836	2.77408695153471	3.11605979790334	3.61603047398992	3.49413479145785	3.60081188489511	3.40516646441679
ENSMUSG00000022037	11682.0517478045	12291.1996235911	12249.9345768588	11962.1493442133	12474.2790002239	11626.9433878523	12793.3214068144	13149.1331223597	12499.8100683486	13060.8298729448	13168.6751199559	14143.2617436206	12047.759613424	13135.838555674	-0.124924885218599	0.000851732519678726	0.0564878954292037	Clu	14	66205932	66218996	+	3437	protein_coding	clusterin [Source:MGI Symbol;Acc:MGI:88423]	-	11383	11304	12212	10509	11459	16218	11880	13121	12733	13936	13236	15114	153.251037458182	158.626170378392	161.479295371093	156.506939026928	163.080763953809	149.861400584409	167.794912605813	170.967584281393	163.347306575156	176.023949797489	172.172225139058
ENSMUSG00000025630	2054.59611693794	1902.83079806126	2039.31518135883	1999.95207895924	1991.0512515411	2008.08166416169	2259.29194541218	2126.54984266803	2026.20026553612	2258.65384570873	2369.88396311083	2303.87127251514	1999.30451517001	2224.07518915851	-0.153545572877138	0.000885105289776663	0.0582758453834113	Hprt	X	52077014	52110536	+	1289	protein_coding	hypoxanthine guanine phosphoribosyl transferase [Source:MGI Symbol;Acc:MGI:96217]	-	2002	1750	2033	1757	1829	2801	2098	2122	2064	2410	2382	2462	71.8683005450216	65.4798014806702	71.679347530401	69.7702986238081	69.4058916741181	69.0132078580011	79.0122532857488	73.7256880199842	70.6020882148739	81.1665864434951	82.6180053791403
ENSMUSG00000006127	760.467393931574	728.51236268631	741.295582402447	755.815697455286	734.805683318887	679.636350455296	768.891539096423	795.702438773995	796.147488057071	895.026731390805	870.549314744744	906.763307500881	733.422178374967	838.846803260653	-0.196360676931698	0.000931376431681569	0.0599187761969936	Inpp5k	11	75521814	75539697	+	5728	protein_coding	inositol polyphosphate 5-phosphatase K [Source:MGI Symbol;Acc:MGI:1194899]	-	741	670	739	664	675	948	714	794	811	955	875	969	5.98606486018144	5.64149251324334	5.86342009740655	5.93358007623564	5.76416379787073	5.25626619487562	6.05113835990097	6.20788788699567	6.24278841526263	7.23791566788537	6.82953145572985
ENSMUSG00000087658	6.15763072009371	2.17466376921287	5.01553168066608	6.82965991676464	2.17720202464855	5.0184118704505	16.1531835944627	9.01929716494453	12.761920277117	21.5556176146477	7.95930802052337	8.42195022446639	4.56218333030606	12.6452128160269	-1.46367450909978	0.00093313964691554	0.0599187761969936	Hotairm1	6	52133882	52139099	+	1025	lncRNA	Hoxa transcript antisense RNA, myeloid-specific 1 [Source:MGI Symbol;Acc:MGI:3705155]	-	6	2	5	6	2	7	15	9	13	23	8	9	0.270865445001436	0.0941083920374454	0.221694909521402	0.299625742080615	0.0954424722217266	0.216893330605879	0.710410340756564	0.393228526571728	0.559216861512877	0.974130467883939	0.34894098890856
ENSMUSG00000018379	3288.17480453004	3155.43712912787	3214.95580730696	3234.98224724085	3342.00510783553	3257.66621990387	3405.09110171273	3572.64382144747	3407.43271399025	3575.42092173395	3423.49736232762	3528.79714405142	3248.87021932419	3485.48051087724	-0.1015457233412	0.000981309279542349	0.062350881915537	Srsf1	11	87938199	87944581	+	5710	protein_coding	serine and arginine-rich splicing factor 1 [Source:MGI Symbol;Acc:MGI:98283]	-	3204	2902	3205	2842	3070	4544	3162	3565	3471	3815	3441	3771	25.9646587253128	24.5122694864259	25.5094742431347	25.47649643806	26.2989141386793	25.2740149269438	26.8823751886639	27.9608131865911	26.8027451093759	29.0049145538084	26.942285275946
ENSMUSG00000002222	1836.00022637461	1635.34715444808	1841.70323314059	1727.90395894145	1774.41965008857	1845.3417363628	2034.224253996	2028.33971798308	2004.60316968254	1989.67722590856	2060.46586381299	1801.36157578864	1776.78599322602	1986.4453011953	-0.159817527345492	0.00100226129196955	0.0634602515598279	Rmnd5a	6	71365618	71417621	-	6783	protein_coding	required for meiotic nuclear division 5 homolog A [Source:MGI Symbol;Acc:MGI:1915727]	-	1789	1504	1836	1518	1630	2574	1889	2024	2042	2123	2071	1925	12.2043525022178	10.6941985231406	12.3015671599094	11.4551740476272	11.7544235931335	12.0519896127719	13.5192320215379	13.3633413800139	13.2737823290072	13.5875555762843	13.6503613395689
ENSMUSG00000004455	1480.91018818254	1579.89322833315	1576.88316040142	1474.06826536837	1557.78804863604	1510.5419730056	1588.39638678883	1678.59141680912	1668.86649777684	1869.71552787922	1806.76292065881	1659.12419421988	1530.01414398785	1711.90949068878	-0.16253964559603	0.00102998025502302	0.0647640179732811	Ppp1cc	5	122296341	122313336	+	3424	protein_coding	protein phosphatase 1 catalytic subunit gamma [Source:MGI Symbol;Acc:MGI:104872]	-	1443	1453	1572	1295	1431	2107	1475	1675	1700	1995	1816	1773	19.5010858676742	20.4669948848085	20.8654794224202	19.359215313194	20.4428493272522	19.5435206849237	20.912220286825	21.9082368431281	21.8915209648227	25.2942787550052	23.7119873231014
ENSMUSG00000033405	54.3924046941611	61.9779174225667	67.2081245209255	62.6052159036758	71.8476668134023	55.9194465564484	87.2271914100984	72.1543773195562	76.5715216627022	105.90368654153	75.613426194972	101.063402693597	62.32512931853	86.4222676370759	-0.478882450753099	0.00106181601638822	0.0663069438137686	Nudt15	14	73756317	73785682	-	3579	protein_coding	nudix (nucleoside diphosphate linked moiety X)-type motif 15 [Source:MGI Symbol;Acc:MGI:2443366]	-	53	57	67	55	66	78	81	72	78	113	76	108	0.685236346265391	0.768131154622485	0.850790606950671	0.786597802449226	0.90202336487843	0.692157497383149	1.09866477677775	0.900942698487893	0.960934254904775	1.37066051292755	0.949374931404611
ENSMUSG00000029270	366.379027845576	295.75427261295	317.98470855423	282.292609892938	303.719682438473	321.895275690325	373.676980485236	374.801904409917	324.938123978903	421.740344634411	390.006093005645	397.703205044246	314.670929505749	380.477775259726	-0.272709007100268	0.00107011069501285	0.0665960669512789	Dipk1a	5	108055919	108134951	-	2892	protein_coding	divergent protein kinase domain 1A [Source:MGI Symbol;Acc:MGI:1914516]	-	357	272	317	248	279	449	347	374	331	450	392	425	5.71210453908198	4.53620672545639	4.98161953500978	4.38939970244884	4.71890750235274	4.93083052154173	5.82469335981076	5.79161501695374	5.04650230582459	6.75503154596588	6.06001423510803
ENSMUSG00000020297	8226.5946420452	8150.63980700982	8226.47506262851	8576.91457880359	8461.6956687966	8230.19546753882	9540.07023088965	8941.12992284834	8362.98452621231	9478.84854584985	9269.60910340203	8860.8274083858	8312.08587113709	9075.578289598	-0.126820995343159	0.00112925888127008	0.0697989537089795	Nsg2	11	31950463	32009202	+	4157	protein_coding	neuron specific gene family member 2 [Source:MGI Symbol;Acc:MGI:1202070]	-	8016	7496	8201	7535	7773	11480	8859	8922	8519	10114	9317	9469	89.228563960781	86.9704617970301	89.6595117541323	92.7801285278595	91.4627369489978	87.7069253664861	103.453826300721	96.1188500501104	90.3585732001425	105.622412075834	100.203279814246
ENSMUSG00000039285	1081.69046316313	1037.31461791454	1135.5163725028	1069.98005362646	1097.30982042287	1071.07247635043	1160.87546098872	1129.41643387694	1204.52893692482	1227.73300326906	1197.87585708877	1235.21936625507	1082.14730066337	1192.60817640056	-0.140681831595306	0.00113560647120767	0.0699533586263924	Azi2	9	117869567	117898862	+	6439	protein_coding	5-azacytidine induced gene 2 [Source:MGI Symbol;Acc:MGI:1351332]	-	1054	954	1132	940	1008	1494	1078	1127	1227	1310	1204	1320	7.57440294836935	7.14582164573816	7.98983082831751	7.47241814191315	7.65733516846466	7.36892600499885	8.12722375129643	7.8384801501699	8.40208186057566	8.83214167573387	8.35976227698505
ENSMUSG00000027404	711.206348170824	737.211017763162	760.354602788978	794.517103650286	683.641435739646	788.607579642221	852.888093787629	816.747465492199	889.407674697541	806.929859400506	826.773120631865	871.20396210869	745.923014625853	843.991696019738	-0.17680098295991	0.00116766435454578	0.0711600316491399	Snrpb	2	130013555	130021323	-	1850	protein_coding	small nuclear ribonucleoprotein B [Source:MGI Symbol;Acc:MGI:98342]	-	693	678	758	698	628	1100	792	815	906	861	831	931	17.3335583081662	17.6758451476818	18.6211740489355	19.312363709151	16.6044106403042	18.8839560044887	20.7823825090515	19.7293261492407	21.5932115777103	20.204335867668	20.0823791099722
ENSMUSG00000025905	417.69261717969	465.378046611553	461.42891462128	504.256557187789	463.744031250142	384.26696608021	512.594359397615	519.11065904903	481.026225829796	573.566868702799	549.192253416113	555.848714814782	449.461188821777	531.889846868356	-0.247490235803215	0.00117291385861592	0.0711600316491399	Oprk1	1	5658689	5676354	+	9151	protein_coding	opioid receptor, kappa 1 [Source:MGI Symbol;Acc:MGI:97439]	-	407	428	460	443	426	536	476	518	490	612	552	594	2.05803176371388	2.25578360762907	2.28454048386714	2.47791787482707	2.27707111220724	1.86023691142061	2.52510986234749	2.53505611024003	2.36095818611537	2.90332746957374	2.69684749650944
ENSMUSG00000071533	1712.84761197273	1819.10624294656	1763.4609389222	1787.09434488675	1697.12897821355	1729.20134736094	1855.46235555061	1964.20249369903	1786.66883879639	2106.82732164035	2050.51672878733	1946.4062740989	1751.47324405045	1951.6806687621	-0.15668453668908	0.00117477490065716	0.0711600316491399	Pcnp	16	55827608	55850102	-	3115	protein_coding	PEST proteolytic signal containing nuclear protein [Source:MGI Symbol;Acc:MGI:1923552]	-	1669	1673	1758	1570	1559	2412	1723	1960	1820	2248	2061	2080	24.7927388122034	25.9035992577227	25.6489978948372	25.7984336780754	24.4806877284933	24.5918542195329	26.8515343510251	28.178923127612	25.761675642728	31.3293520008119	29.5805201683008
ENSMUSG00000040667	871.30474689326	970.987372953545	932.888892603892	990.300687930872	991.715522227416	891.843480977203	1062.87948051564	1046.23847113357	984.631233688338	1134.01292668364	1081.47097728861	1048.06491682248	941.506783931031	1059.54966768871	-0.172278394425802	0.00125826185588279	0.0744648587177165	Nup88	11	70833884	70860799	-	8144	protein_coding	nucleoporin 88 [Source:MGI Symbol;Acc:MGI:104900]	-	849	893	930	870	911	1244	987	1044	1003	1210	1087	1120	4.82387610257807	5.28854149936608	5.18984952115118	5.46805942003087	5.47162294320007	4.85126097838122	5.88330371222083	5.74102060527731	5.4303014479735	6.45001555048825	5.96729687986853
ENSMUSG00000058291	497.741816540908	495.823339380533	444.376106907015	532.713473507642	512.731076804734	450.940152359052	563.207667993598	542.15997402611	528.147162237613	604.494493975989	563.121042452029	578.307248746692	489.054327583314	563.239598238672	-0.207515004550343	0.00125847517094397	0.0744648587177165	Zfp68	5	138601914	138618023	-	7962	protein_coding	zinc finger protein 68 [Source:MGI Symbol;Acc:MGI:1344427]	zf-C2H2	485	456	443	468	471	629	523	541	538	645	566	618	2.81868007088543	2.76226214759495	2.52866405528587	3.00867597077935	2.89357193712912	2.5089990414267	3.18875678992778	3.04299657675608	2.97934552858072	3.5168245119741	3.17819195420907
ENSMUSG00000047369	17.4466203735989	26.0959652305544	28.0869774117301	21.627256403088	23.9492222711341	25.0920593522525	39.8445195330079	46.0986299541609	33.3773299555369	30.9276252731901	33.8270590872243	42.1097511223319	23.7163501737263	37.6974858209087	-0.663135584807155	0.0012637506233655	0.0744648587177165	Dnah14	1	181404124	181643339	+	16556	protein_coding	dynein, axonemal, heavy chain 14 [Source:MGI Symbol;Acc:MGI:2444525]	-	17	24	28	19	22	35	37	46	34	33	34	45	0.0475137953929092	0.0699162371382326	0.0768620911242356	0.0587421612207053	0.0649984219799448	0.0671405121620639	0.10848961976803	0.124431055729088	0.0905491275471767	0.0865309911976591	0.0918140965772478
ENSMUSG00000022449	320.196797444873	325.112233497323	327.012665579429	313.026079518379	222.074606514152	288.200224560157	370.446343766344	420.900534364078	340.645102781509	408.619533912451	350.209552903028	349.978820438937	299.270434519052	373.466648027724	-0.319790931106864	0.00127389567844489	0.0744648587177165	Adamts20	15	94168044	94363299	-	8997	protein_coding	a disintegrin-like and metallopeptidase (reprolysin type) with thrombospondin type 1 motif, 20 [Source:MGI Symbol;Acc:MGI:2660628]	-	312	299	326	275	204	402	344	420	347	436	352	374	1.60466024436774	1.60286036732667	1.64675678596368	1.56454014391785	1.10909308333684	1.41905868426225	1.85610526583502	2.09063367652339	1.70056221491431	2.10378776547415	1.74916512168234
ENSMUSG00000028608	614.736800222689	658.923122071498	617.913503058062	615.807669161611	619.413976012514	595.757180620623	695.663773468192	723.548061454439	680.308519387855	756.321018044377	632.764987631608	737.38853076439	620.425375191166	704.33248179181	-0.184847670934987	0.00130418852330628	0.075476795686375	Czib	4	107747010	107756581	+	5633	protein_coding	CXXC motif containing zinc binding protein [Source:MGI Symbol;Acc:MGI:1921348]	-	599	606	616	541	569	831	646	722	693	807	636	788	4.92054593747431	5.18865859347233	4.96993310391667	4.91597031265912	4.94092276420349	4.68525567895368	5.56717210642001	5.74015762450258	5.42443181190695	6.21937781066462	5.0478126812864
ENSMUSG00000027805	5381.76924936191	5196.35907653414	5273.33000905232	5205.33913322745	5324.34755127804	5100.14029234069	5692.38189868864	5380.51183095413	5605.42806017987	5745.97789545238	5595.39353842793	5536.02861421591	5246.88088529909	5592.62030631981	-0.0923789820201768	0.00132786117112619	0.0763604215243832	Pfn2	3	57749316	57755500	-	3541	protein_coding	profilin 2 [Source:MGI Symbol;Acc:MGI:97550]	-	5244	4779	5257	4573	4891	7114	5286	5369	5710	6131	5624	5916	68.5271982221227	65.0928559284984	67.4716968561343	66.1038892731817	67.562744977037	63.8057704755912	72.4674722351535	67.9037641012488	71.1002212808092	75.1654991351171	71.0076681962117
ENSMUSG00000078640	12.3152614401874	22.8339695767351	17.0528077142647	21.627256403088	11.974611135567	17.9228995373232	16.1531835944627	32.068612142025	30.4322714300483	42.1740344634411	30.8423185795281	33.6878008978656	17.2878009678609	30.8930368512284	-0.844885856212301	0.00134966017739659	0.0772085121508928	Gm11627	11	102467224	102470287	-	1160	protein_coding	predicted gene 11627 [Source:MGI Symbol;Acc:MGI:3650659]	-	12	21	17	19	11	25	15	32	31	45	31	36	0.478684622631848	0.873139283881902	0.666040310070763	0.8383924320431	0.463842187198262	0.684469408469908	0.627733275237481	1.23543061988052	1.17832332722624	1.68409924404598	1.19478447441482
ENSMUSG00000040385	1705.66370946596	1772.35097190849	1675.18758134247	1767.74364178925	1856.06472601289	1815.94818112159	1937.30515242922	1870.00094553183	1910.3612968669	1955.93799833781	1890.3356548743	2059.63471600561	1765.49313527344	1937.26262734095	-0.133914959302432	0.00135960400001572	0.0772085121508928	Ppp1ca	19	4242064	4245419	+	2520	protein_coding	protein phosphatase 1 catalytic subunit alpha [Source:MGI Symbol;Acc:MGI:103016]	-	1662	1630	1670	1553	1705	2533	1799	1866	1946	2087	1900	2201	30.5180442349336	31.1967452374131	30.117957251846	31.5444277041981	33.094771927876	31.9232186272851	34.6555266692218	33.1617522639954	34.048898437627	35.9529941966119	33.708461106122
ENSMUSG00000085584	134.441604055379	115.257179768282	143.44420606705	121.795601848969	153.492742737723	118.291136946333	156.147441413139	139.298033991921	184.557000930616	194.937759297683	183.064084472038	155.338193029047	131.120411903956	168.890418855741	-0.36866762347954	0.00138443594486892	0.0781303415843418	Rtl9	X	141882590	141887293	+	4104	protein_coding	retrotransposon Gag like 9 [Source:MGI Symbol;Acc:MGI:2685231]	-	131	106	143	107	141	165	145	139	188	208	184	166	1.47703287961208	1.24572085707462	1.58357365317249	1.33452945348812	1.68053402751523	1.27687568012807	1.71515167145784	1.51681920953289	2.0198134880329	2.20023535631045	2.00445512025324
ENSMUSG00000030330	26.6830664537394	17.3973101537029	38.1180407730622	35.2865762366173	26.1264242957826	35.8457990746464	40.9213984393054	50.1072064719141	53.0110534587939	36.5508298683156	44.771107615444	65.5040573014052	29.9095361645918	48.4776088591964	-0.688767205299791	0.00145690025597568	0.081211016722669	Ing4	6	125016723	125026228	+	5320	protein_coding	inhibitor of growth family, member 4 [Source:MGI Symbol;Acc:MGI:107307]	-	26	16	38	31	24	50	38	50	54	39	45	70	0.226145492145623	0.145054288478769	0.324624688942052	0.298264660232191	0.220665866226924	0.298490418731238	0.346747904416894	0.420905638822077	0.44755137774346	0.318248328323475	0.37816971601051
ENSMUSG00000030619	215.51707520328	235.951018959596	201.624373562777	220.825670642057	238.403621699017	230.13003005923	246.60526954213	276.591779724966	250.329974666527	261.479013673335	277.580867215753	278.860129654554	223.741965020993	265.241172412877	-0.245942547446277	0.00146693586465172	0.0815203624845598	Eed	7	89603862	89630191	-	3828	protein_coding	embryonic ectoderm development [Source:MGI Symbol;Acc:MGI:95286]	-	210	217	201	194	219	321	229	276	255	279	279	298	2.53847905941132	2.73407250508474	2.38634763501289	2.59406908798025	2.79838674921265	2.66320824386473	2.90405899049259	3.22896639286955	2.93716958399502	3.16406524638941	3.25850311204041
ENSMUSG00000022661	3082.92044719359	3079.32389720542	2987.25066900472	3107.49526212791	3261.44863292353	2725.71456163611	3364.16970327342	3344.15495993554	3211.09547895768	3545.43049722661	3355.84324415317	3410.88984090889	3040.69224501521	3371.93062074255	-0.150244755719329	0.00152688963238163	0.0840807224231482	Cd200	16	45202498	45229416	-	3321	protein_coding	CD200 antigen [Source:MGI Symbol;Acc:MGI:1196990]	-	3004	2832	2978	2730	2996	3802	3124	3337	3271	3783	3373	3645	41.8559566247075	41.128852816365	40.7535457132552	42.0770718045308	44.1274146259711	36.3592787902801	45.6650597638582	45.0001232225602	43.428261016349	49.4516312400019	45.408100138448
ENSMUSG00000024099	1458.33220887553	1491.81934568003	1514.69056756116	1545.7796944944	1520.77561421701	1455.33944243064	1581.93511335104	1554.32554475877	1632.54410929582	1661.65695785958	1681.40381933556	1792.93962556418	1497.78947887646	1650.80086169416	-0.141524837437433	0.00157625305299031	0.0857594924519157	Ndufv2	17	66385633	66408554	-	2147	protein_coding	NADH:ubiquinone oxidoreductase core subunit V2 [Source:MGI Symbol;Acc:MGI:1920150]	-	1421	1372	1510	1358	1397	2030	1469	1551	1663	1773	1690	1916	30.6258571868279	30.8208271360642	31.9635115241499	32.3757220687092	31.8273083456208	30.0286644259886	33.2147992651973	32.3523718279029	34.1523801265921	35.8500567535526	35.1917226383822
ENSMUSG00000029757	1929.3909589627	1844.11487629251	1996.1816089051	1818.96609116498	1982.34244344251	1841.04024047384	2052.53119540306	1944.15961111027	2162.65464388376	2080.58570019643	2233.58081325937	2153.21194072191	1902.00603654027	2104.4539840958	-0.146270796569063	0.00160924607328596	0.0872931929664255	Dync1i1	6	5725639	6028039	+	3572	protein_coding	dynein cytoplasmic 1 intermediate chain 1 [Source:MGI Symbol;Acc:MGI:107743]	-	1880	1696	1990	1598	1821	2568	1906	1940	2203	2220	2245	2301	24.3541299233747	22.9000600109036	25.3192716515274	22.8990287533102	24.93641663825	22.8326117749478	25.9031945169664	24.3229726604417	27.1934192126946	26.9807911737415	28.0989933196462
ENSMUSG00000032399	6431.64528713788	6789.30028748257	6329.6009810006	6619.07873599773	6596.92213468512	6618.56834114272	7139.7071487525	6787.52218868548	6761.85437452171	7392.63964105829	7164.3721319736	7572.26902404245	6564.1859612411	7136.394084839	-0.120690607658708	0.00163154621649811	0.0875417288847746	Rpl4	9	64080657	64085948	+	2007	protein_coding	ribosomal protein L4 [Source:MGI Symbol;Acc:MGI:1915141]	-	6267	6244	6310	5815	6060	9232	6630	6773	6888	7888	7201	8092	144.490249744195	150.050602859705	142.886621928953	148.304416413698	147.69330249259	146.089985682776	160.364426945571	151.133268600569	151.323555465609	170.621079676247	160.409950339985
ENSMUSG00000023826	299.671361711227	295.75427261295	304.944326184498	287.983993156909	320.048697623337	286.766392597171	337.063097671121	371.795472021602	308.249459001135	362.696696385593	349.214639400463	360.272315157729	299.194840647682	348.215279939607	-0.220897057200892	0.00166985585838534	0.088987157356535	Prkn	17	11059271	12282248	+	10219	protein_coding	parkin RBR E3 ubiquitin protein ligase [Source:MGI Symbol;Acc:MGI:1355296]	-	292	272	304	253	294	400	313	371	314	387	351	385	1.32221071352268	1.28375671298756	1.35199400737584	1.26725455140841	1.40726044642418	1.24315023203851	1.48688650274472	1.62589270467934	1.35482131232109	1.64405265276472	1.53562291178903
ENSMUSG00000021038	842.569136866156	950.328067146022	886.746001141764	845.739553026021	915.513451364717	807.96431114253	1004.72801957558	1048.24275939244	910.023084375961	1038.4184485665	1063.56253424244	926.414524691303	874.810086781202	998.564895140704	-0.192169154714656	0.00168070288678537	0.0890903564226334	Vipas39	12	87285642	87313030	-	3933	protein_coding	VPS33B interacting protein, apical-basolateral polarity regulator, spe-39 homolog [Source:MGI Symbol;Acc:MGI:2144805]	-	821	874	884	743	841	1127	933	1046	927	1108	1069	990	9.65929500825636	10.7179002042646	10.2149889406225	9.66978025786272	10.4594199233326	9.10064121109464	11.5159448957373	11.9106128983778	10.3924168551702	12.2300707765484	12.1517723452782
ENSMUSG00000113288	69.7864814943954	72.851236268631	76.2360815461245	64.881769209264	59.8730556778352	52.3348666489838	67.8433710967432	114.244430755964	85.4066972391679	96.5316788829874	83.5727342154954	100.127630446434	65.9939151408723	91.2877571061319	-0.477319113602307	0.0016887745372103	0.0892104967737954	Gm47982	12	66502877	66505216	-	2340	TEC	predicted gene, 47982 [Source:MGI Symbol;Acc:MGI:6097270]	-	68	67	76	57	55	73	63	114	87	103	84	107	1.34468101970086	1.3809602186264	1.4760712351895	1.24684002714102	1.14969431014954	0.990784094174903	1.30697287049445	2.18180215241721	1.63932161819233	1.91088487823944	1.60490486885828
ENSMUSG00000024097	2060.75374765803	1962.63405171461	1900.88650697245	2021.57933536233	2128.21497909396	2066.15185866262	2261.44570322477	2275.86931795434	2097.86335632301	2420.78957820152	2237.56046726963	2146.66153499177	2023.37007991067	2240.03165966084	-0.146619864943226	0.00169598867510155	0.0893319020404214	Srsf7	17	80507509	80514736	-	3550	protein_coding	serine and arginine-rich splicing factor 7 [Source:MGI Symbol;Acc:MGI:1926232]	-	2008	1805	1895	1776	1955	2882	2100	2271	2137	2583	2249	2294	26.1734863334251	24.5228575800393	24.2599802750216	25.6074507457067	26.9372935244102	25.7832492264104	28.7165870136808	28.6493750685604	26.5422013841678	31.587060300157	28.3235032097442
ENSMUSG00000052914	402.298540379456	465.378046611553	435.348149881816	437.098234672937	394.073566461388	405.774445524997	501.82557033464	469.003452577116	451.575640574911	556.697254917422	524.319415851977	465.078806839977	423.328497255358	494.750023516007	-0.226401873596559	0.00174821032881718	0.0918164106799591	Cyp2j6	4	96404375	96441898	-	3605	protein_coding	cytochrome P450, family 2, subfamily j, polypeptide 6 [Source:MGI Symbol;Acc:MGI:1270148]	-	392	428	434	384	362	566	466	468	460	594	527	497	5.03161053174189	5.72612365975413	5.4713442718777	5.45227425256265	4.91177937834558	4.98635489403609	6.27512712459312	5.81389194626161	5.62617625527198	7.15310058941249	6.53568650082113
ENSMUSG00000035941	441.296868273383	478.426029226831	514.59355043634	407.50304170029	452.858021126899	438.752580673672	493.21053908426	495.059199942511	530.110534587939	561.383258746693	542.227858898155	544.619447848826	455.571681906236	527.768473184731	-0.213085464528202	0.00176618295468464	0.0922272317601416	Ibtk	9	85569413	85631387	-	8628	protein_coding	inhibitor of Bruton agammaglobulinemia tyrosine kinase [Source:MGI Symbol;Acc:MGI:1918677]	-	430	440	513	358	416	612	458	494	540	599	545	582	2.30613399946652	2.45960157677839	2.70219577652042	2.123853849028	2.35840693992491	2.25275161085284	2.57689796374725	2.56414856577544	2.75958893091702	3.01390696629297	2.8240490253976
ENSMUSG00000024072	644.498682036475	582.809890149048	596.848269999264	624.913882383964	670.578223591755	569.948205286878	708.586320343762	686.468728665223	750.98992399958	764.755824937065	630.775160626477	697.150324136384	614.932858907897	706.454380451415	-0.202282976854768	0.00185114442485014	0.0950254138089739	Yipf4	17	74796488	74807272	+	2572	protein_coding	Yip1 domain family, member 4 [Source:MGI Symbol;Acc:MGI:1915114]	-	628	536	595	549	616	795	658	685	765	816	634	745	11.2983467436123	10.0511568011999	10.5137000734343	10.9257967672573	11.7150810576979	9.81676031867728	12.4192911955227	11.9274053576626	13.1144850321146	13.7731206190095	11.0205725914768
ENSMUSG00000071662	547.002862301658	578.460562610622	520.61218845314	571.414879702641	522.528485915653	559.911381545977	650.434859403697	590.262892239148	574.286412470267	629.798914654053	629.780247123912	688.728373911918	549.988393421615	627.215283300499	-0.189685373071416	0.00188329506299693	0.0961326906875848	Polr2g	19	8770491	8775941	-	1247	protein_coding	polymerase (RNA) II (DNA directed) polypeptide G [Source:MGI Symbol;Acc:MGI:1914960]	-	533	532	519	502	480	781	604	589	585	672	633	736	19.7782096017655	20.5763056046588	18.9151803516676	20.6057772771425	18.8282663725299	19.8909993679999	23.5132339995931	21.1531579973729	20.6847455792153	23.3946189560495	22.6946308268441
ENSMUSG00000053774	979.0632844949	1035.13995414532	994.078379108018	994.853794542049	1074.44919916406	1022.32218960892	1104.87775786125	1105.36497477042	1148.57282494053	1227.73300326906	1092.41502581683	1083.62426221468	1016.65113351054	1127.09797481213	-0.14916523443585	0.0019170587585186	0.0973094741893855	Ubxn7	16	32151075	32212565	+	12655	protein_coding	UBX domain protein 7 [Source:MGI Symbol;Acc:MGI:2146388]	-	954	952	991	874	987	1426	1026	1103	1170	1310	1098	1158	3.48828888969649	3.62824847689211	3.55894344874124	3.53509444281469	3.81496495791842	3.57873383394574	3.93574626554269	3.90337013414839	4.0764721828971	4.49388860134732	3.87905606447193
ENSMUSG00000029446	200.122998403046	185.9337522677	198.615054554377	177.571157835881	222.074606514152	185.681239206668	219.683296884692	230.493149770805	241.494799090061	219.304979209894	229.825019092612	262.952001452784	194.999801463637	233.958874250141	-0.265121292028735	0.00196555895483718	0.0992170481313926	Psph	5	129842622	129864513	-	4329	protein_coding	phosphoserine phosphatase [Source:MGI Symbol;Acc:MGI:97788]	-	195	171	198	156	204	259	204	230	246	234	231	281	2.08436247091946	1.90515689701585	2.07867784187426	1.84454285665244	2.30503822378875	1.90013387923954	2.28762304230688	2.37939542463707	2.5055801060908	2.34661276047247	2.3856693996542
ENSMUSG00000036572	563.423210888575	539.316614764791	503.559380738875	496.28862061823	521.439884903329	539.120818082682	568.592062525086	596.275757015777	599.810253024501	606.368895507697	592.968447528991	586.729198971158	527.19142166608	591.790769095535	-0.165862411128402	0.00200887816394548	0.100565658389028	Upf3b	X	36355331	36373975	-	3999	protein_coding	UPF3 regulator of nonsense transcripts homolog B (yeast) [Source:MGI Symbol;Acc:MGI:1915384]	-	549	496	502	436	479	752	528	595	611	647	596	627	6.35253636485926	5.98208383493839	5.70508205522567	5.58067617470313	5.85894821193576	5.97225660811673	6.40950364953659	6.66333938048214	6.73675226391168	7.02370128443993	6.66316735822203
ENSMUSG00000048978	4398.60087772028	4163.39378615803	4562.12761673387	4373.25890003496	4613.49109023029	4021.18174019384	4680.11572676898	4548.73220352036	4951.62506752141	5008.40089272509	4767.6255042935	4787.41081648556	4355.34233517854	4790.65170188582	-0.137997279678503	0.00203827638095725	0.10124624161184	Nrsn1	13	25436023	25454485	-	2798	protein_coding	neurensin 1 [Source:MGI Symbol;Acc:MGI:894662]	-	4286	3829	4548	3842	4238	5609	4346	4539	5044	5344	4792	5116	70.8811371043638	66.002422969829	73.8724202799084	70.2847959018684	74.0881571135756	63.6663207726226	75.4021783285973	72.650539637908	79.4855417525629	82.9147691034134	76.5693508452942
ENSMUSG00000032010	412.561258246279	479.513361111437	381.180407730622	453.034107812054	456.123824163872	478.182959655783	463.05792970793	484.03561451869	565.451236893801	539.827641132046	529.293983364804	562.399120544922	443.432653120008	524.010921027032	-0.240956453941843	0.00203918800516914	0.10124624161184	Usp2	9	43978318	44006924	+	4818	protein_coding	ubiquitin specific peptidase 2 [Source:MGI Symbol;Acc:MGI:1858178]	-	402	441	380	398	419	667	430	483	576	576	532	601	3.86087265161345	4.41462701439666	3.58448182891598	4.22832162314193	4.25385593165484	4.39674280383011	4.33254957366066	4.4895902585789	5.27128452657027	5.19001776164273	4.93663141479446
ENSMUSG00000104415	23.6042510936926	22.8339695767351	24.0745520671972	21.627256403088	22.8606212588098	25.8089753337454	41.9982773456029	26.0557473653953	36.3223884810254	71.2272582049227	28.8524915743972	38.3666621336802	23.4682709555447	40.4704708508373	-0.784299475583652	0.0020508721391974	0.101548906031322	Gm37069	1	182321721	182325862	+	4142	TEC	predicted gene, 37069 [Source:MGI Symbol;Acc:MGI:5610297]	-	23	21	24	19	21	36	39	26	37	76	29	41	0.256947242310834	0.244529591816274	0.263336300059222	0.234798459963785	0.24799604231925	0.276035176221182	0.45708439355776	0.281118628497681	0.393869544123535	0.796556625114509	0.313021212436834
ENSMUSG00000020812	24.6305228803749	42.4059434996509	34.1056154285294	34.1482995838232	48.9870455545925	43.0149588895757	44.1520351581979	48.1029182130375	60.8645428600967	53.420443653692	69.6439451795795	64.5682850542423	37.8820643060911	56.792028353141	-0.582821774241933	0.00212715900785429	0.104472252677644	Snhg16	11	116562430	116575898	+	4530	lncRNA	small nucleolar RNA host gene 16 [Source:MGI Symbol;Acc:MGI:1913543]	-	24	39	34	30	45	60	41	48	62	57	70	69	0.245154155520064	0.415229908575815	0.341106737166483	0.338980558093411	0.485903314704982	0.420654047059652	0.439367101843924	0.47453626458987	0.603468017475689	0.546247937288791	0.690853089243631
ENSMUSG00000039032	0	0	0	0	0	0.716915981492928	1.07687890629751	2.00428825887656	7.85348940130279	1.87440153170849	0.994913502565421	4.67886123581466	0.119485996915488	3.08047213942757	-3.59199480143977	0.00212912667646177	1	Tsga13	6	30873916	30892508	-	1674	protein_coding	testis specific gene A13 [Source:MGI Symbol;Acc:MGI:1891413]	-	0	0	0	0	0	1	1	2	8	2	1	5	0	0	0	0	0	0.0189721508679831	0.0289992273705885	0.0535058064165699	0.21071492805834	0.0518665902852339	0.0267073262866841
ENSMUSG00000050711	12355.286039868	12544.5479527044	12112.5090088086	12598.4459931252	12513.4686366676	12604.0998706272	13495.4464537204	13479.8406850743	12633.3193881707	14223.8960233699	12910.9925227915	13650.1097693657	12454.7262503002	13398.9341404154	-0.105447054226231	0.00216953750508872	0.10626640307944	Scg2	1	79412386	79417837	-	2515	protein_coding	secretogranin II [Source:MGI Symbol;Acc:MGI:103033]	-	12039	11537	12075	11068	11495	17581	12532	13451	12869	15177	12977	14587	221.50250627446	221.246865190737	218.202002646735	225.259387420938	223.566401320769	222.012592247459	241.893544072108	239.520646507145	225.614798457851	261.975755274465	230.686500665658
ENSMUSG00000035376	536.740144434835	595.857872764325	575.783036940466	555.479006563524	634.654390185053	502.558103026543	612.744097683284	642.374386969938	627.297465929061	719.770188176061	632.764987631608	755.168203460486	566.845425652458	665.019888308406	-0.233509892215949	0.00218035381970103	0.106277957318552	Hacd2	16	34842798	34929547	+	3749	protein_coding	3-hydroxyacyl-CoA dehydratase 2 [Source:MGI Symbol;Acc:MGI:1918007]	-	523	548	574	488	583	701	569	641	639	768	636	807	6.45524110559015	7.04997116663551	6.95834622656264	6.66278990791872	7.60656646277651	5.93847046349843	7.36781490153369	7.65718184614533	7.51529769721969	8.89321795166522	7.58451022504302
ENSMUSG00000030744	3761.28609819058	3982.89669331336	3520.90323982759	3801.84402033231	4045.24136179701	3974.58220139679	4276.28613690742	4137.85311045066	3970.92057853373	4372.04157271006	4242.31117493896	4629.26530671502	3847.79226914294	4271.44631337597	-0.150703944338254	0.00221540967264374	0.106503768707096	Rps3	7	99127103	99132945	-	4483	protein_coding	ribosomal protein S3 [Source:MGI Symbol;Acc:MGI:1350917]	-	3665	3663	3510	3340	3716	5544	3971	4129	4045	4665	4264	4947	37.8295747761365	39.4085451744358	35.5834423703155	38.1355018221796	40.5454865542421	39.2759325866279	43.0004528176507	41.247963934618	39.7841934477269	45.1747820121962	42.5240209157861
ENSMUSG00000117924	313.012894938097	291.404945074524	257.798328386237	334.653335921467	339.643515845174	317.593779801367	346.755007827798	369.791183762726	337.70004425602	356.136291024614	387.021352497949	408.932472010201	309.017799994478	367.722725229885	-0.25195230077604	0.00223872402811742	0.107340614878496	Tmem223	19	8748360	8749839	+	748	protein_coding	transmembrane protein 223 [Source:MGI Symbol;Acc:MGI:1914086]	-	305	268	257	294	312	443	322	369	344	380	389	437	18.8679388911707	17.2804647678384	15.6149683263837	20.1185867593568	20.402742390714	18.8093657553217	20.8975876084406	22.0928192903434	20.2776496677746	22.0543953290394	23.2505841916052
ENSMUSG00000033083	361.247668912164	421.884771227296	323.000240234896	333.515059268673	369.03574317793	350.571914950042	425.367167987517	416.891957846325	536.982337814079	420.803143868557	451.690730164701	378.051987853825	359.8758996285	438.297887589167	-0.284967180320215	0.00225610325013557	0.107889232267009	Tbc1d4	14	101679796	101846627	-	7676	protein_coding	TBC1 domain family, member 4 [Source:MGI Symbol;Acc:MGI:2429660]	-	352	388	322	293	339	489	395	416	547	449	454	404	2.12194399332374	2.43791737319516	1.90647224824228	1.9538192850087	2.16023143793932	2.0232330758753	2.49806658601541	2.42708360445522	3.14205028489129	2.53936150271816	2.64427581404049
ENSMUSG00000062190	874.383562253307	841.594878685379	864.677661746833	846.877829678815	846.931587588287	879.655909291823	921.808343790669	983.103390978954	945.363786681824	1035.60684626894	966.061010991024	879.625912333156	859.020238207407	955.261548507428	-0.152491744939587	0.00233055575042331	0.110052941314301	Lancl2	6	57679525	57716424	+	3020	protein_coding	LanC (bacterial lantibiotic synthetase component C)-like 2 [Source:MGI Symbol;Acc:MGI:1919085]	-	852	774	862	744	778	1227	856	981	963	1105	971	940	13.0544587814434	12.36107497068	12.9720885634195	12.6100767610749	12.6010926280159	12.9035628935548	13.7596916772585	14.5475023613332	14.0598314716715	15.8843150185293	14.3746789211907
ENSMUSG00000062995	563.423210888575	606.73119161039	522.618401125406	547.511069993965	551.920713248408	531.951658267753	696.74065237449	650.391540005444	589.993391272872	627.924513122345	647.688690170089	582.050337735344	554.026040855749	632.464854113431	-0.191457428609457	0.00233163011259112	0.110052941314301	Ica1	6	8630527	8778488	-	3243	protein_coding	islet cell autoantigen 1 [Source:MGI Symbol;Acc:MGI:96391]	-	549	558	521	481	507	742	647	649	601	670	651	622	7.83342365805494	8.29868868729832	7.30130274789803	7.59188927378432	7.64709632313071	7.26656193966351	9.68499080545245	8.96239581281658	8.17124616602552	8.9689377631996	8.97469928977641
ENSMUSG00000107451	55.4186764808434	56.5412579995345	56.1739548234601	67.1583225148522	50.0756465669167	53.0517826304767	57.0745820337681	85.1822510022539	70.6814046117251	88.0968719902991	68.6490316770141	103.870719435085	56.4032735026806	78.9258101250243	-0.492307091731113	0.00234713376771806	0.110100249588879	Gm44421	6	90455448	90456668	+	1221	lncRNA	predicted gene, 44421 [Source:MGI Symbol;Acc:MGI:5690813]	-	54	52	56	59	46	74	53	85	72	94	69	111	2.0464649714482	2.05404475659125	2.08440422711359	2.47336428505668	1.84279793826962	1.92481094260629	2.10718218736557	3.11766633702446	2.60002547594344	3.34214544673352	2.52649994272706
ENSMUSG00000020321	8421.58628151484	7913.60145616562	8095.06813259506	8070.38146831021	8179.74800660462	7845.21158547712	8487.95953943698	8609.42021600427	9183.67416864845	9312.02680952779	9046.74847882738	8195.49334065296	8087.59948844458	8805.88709218297	-0.122897906926737	0.00237394939329964	0.110898222043807	Mdh1	11	21506692	21522367	-	2662	protein_coding	malate dehydrogenase 1, NAD (soluble) [Source:MGI Symbol;Acc:MGI:97051]	-	8206	7278	8070	7090	7514	10943	7882	8591	9355	9936	9093	8758	142.642742782609	131.863993084099	137.776473916879	136.329525052301	138.069798024212	130.557062881863	143.73755731253	144.531343541705	154.951759317439	162.037930570627	152.716163713804
ENSMUSG00000058546	1029.35060204233	891.612145377275	822.547195629238	1002.82173111161	931.842466549581	1096.16453570269	1180.25928130207	1021.18486789761	1152.49956964118	1058.09966464944	1166.03862500667	1177.20148693097	962.38977940212	1125.88058257133	-0.224926026019826	0.00246576010481144	0.114597935101365	Rpl23a	11	78071758	78074410	-	847	protein_coding	ribosomal protein L23A [Source:MGI Symbol;Acc:MGI:3040672]	-	1003	820	820	881	856	1529	1096	1019	1174	1129	1172	1258	54.7953546575859	46.6930953408931	43.9987181706583	53.2407587056961	49.4340171944173	57.3318687904873	62.8158187175068	53.8787046164247	61.114668086597	57.8660300137052	61.8628704214659
ENSMUSG00000060882	1424.46523991501	1498.34333698766	1558.82724635102	1476.34481867396	1544.72483648815	1385.79859222583	1562.55129303769	1602.42846297181	1706.17057243303	1566.9996805083	1759.00707253566	1639.47297702946	1481.41734510694	1639.43834308599	-0.147367122668885	0.00259316582808127	0.118102780521035	Kcnd2	6	21215502	21729804	+	5152	protein_coding	potassium voltage-gated channel, Shal-related family, member 2 [Source:MGI Symbol;Acc:MGI:102663]	-	1388	1378	1554	1297	1419	1933	1451	1599	1738	1672	1768	1752	12.4663647969573	12.9001745276873	13.7083360493464	12.8859327175699	13.4723107322104	11.9159321834154	13.6720437312205	13.8994937098408	14.8742367107936	14.0887860844205	15.3423636476148
ENSMUSG00000049091	318.144253871509	329.461561035749	342.059260621427	313.026079518379	316.782894586365	291.067888486129	381.215132829319	367.786895503849	340.645102781509	349.575885663634	378.06713097486	378.987760100987	318.42365635326	366.046317975693	-0.203732250923012	0.00268507328788374	0.12071299531446	Sephs2	7	126871051	126873227	-	2177	protein_coding	selenophosphate synthetase 2 [Source:MGI Symbol;Acc:MGI:108388]	-	310	303	341	275	291	406	354	367	347	373	380	405	6.58915136649872	6.71284195154562	7.11877935236269	6.46585561544736	6.53837928386208	5.92297129284314	7.89381081437818	7.54977496979124	7.02800103242261	7.43812648306858	7.80388810173886
ENSMUSG00000003970	3795.15306715109	4103.59053250468	3993.36632414634	3915.67168561172	3918.9636443674	4191.09082780766	4542.2752267629	4428.47490798776	4028.84006286833	4276.44709459293	4324.88899565189	4775.24577727244	3986.30601359815	4396.02867752271	-0.140811545768876	0.00269033475139535	0.12071299531446	Rpl8	15	76788278	76790514	+	1359	protein_coding	ribosomal protein L8 [Source:MGI Symbol;Acc:MGI:1350927]	-	3698	3774	3981	3440	3600	5846	4218	4419	4104	4563	4347	5103	125.913898210166	133.938262817532	133.13195300586	129.565902204593	129.574217254662	136.619086617263	150.670767120136	145.623316196016	133.152298049475	145.761949581798	143.006589473432
ENSMUSG00000040564	16.4203485869166	17.3973101537029	38.1180407730622	25.0420863614703	19.594818221837	20.073647481802	61.3820976589581	31.0664680125867	37.3040746561883	36.5508298683156	30.8423185795281	36.4951176393543	22.7743752631318	38.9401510691552	-0.77151125416302	0.00273432616621134	0.122384667715253	Apoc1	7	19423406	19426585	-	744	protein_coding	apolipoprotein C-I [Source:MGI Symbol;Acc:MGI:88053]	-	16	16	38	22	18	28	57	31	38	39	31	39	0.995114986116387	1.0372161487998	2.32124105533833	1.51356641664827	1.18340968581375	1.19524550468294	3.71915091027798	1.86601499877788	2.2520157936235	2.27564664876464	1.86283600849622
ENSMUSG00000074634	136.494147628744	118.519175422101	90.2795702519895	170.741497919116	71.8476668134023	107.537397223939	239.067117198047	200.428825887656	177.685197704476	134.956910283011	124.364187820678	175.925182466631	115.903242543215	175.40457022675	-0.598747699534573	0.00274283741382372	0.122419316682792	Tmem267	13	119624575	120072595	+	5419	protein_coding	transmembrane protein 267 [Source:MGI Symbol;Acc:MGI:3648543]	-	133	109	90	150	66	150	222	200	181	144	125	188	1.13568714368644	0.970129184386749	0.754801823338228	1.41684990603723	0.595744901808434	0.879111844058048	1.98872944625892	1.65286436503669	1.47272003395711	1.15360332052015	1.03128031472387
ENSMUSG00000041141	3893.67515867259	4156.86979485039	3863.96560678515	3891.76787590305	4335.89783208759	3649.8192617805	4312.90001972153	4458.53923187091	4099.52146748006	4751.60788288103	4311.95512011854	4609.6140895246	3965.33258834655	4424.02296859945	-0.158505632475902	0.00274857369615778	0.122419316682792	Pnma8a	7	16693604	16698532	+	4090	protein_coding	PNMA family member 8A [Source:MGI Symbol;Acc:MGI:1918941]	-	3794	3823	3852	3419	3983	5091	4005	4449	4176	5070	4334	4926	42.9240051260731	45.0820039520945	42.8028367365941	42.7885461482463	47.6346028154787	39.5322754022841	47.5358312974456	48.7153099045248	45.0192186198931	53.8143139042825	47.3752445622843
ENSMUSG00000020883	1156.60830359094	1140.61114695215	1248.86738848585	1197.4670387394	1177.86629533487	1108.35210738807	1252.41016802401	1379.95246623651	1261.46673508426	1273.65584079592	1277.468937294	1277.3291173774	1171.62871341521	1287.04721080202	-0.136752420140073	0.00281152707863125	0.123285032997597	Fbxl20	11	97973382	98041229	-	12106	protein_coding	F-box and leucine-rich repeat protein 20 [Source:MGI Symbol;Acc:MGI:1919444]	-	1127	1049	1245	1052	1082	1546	1163	1377	1285	1359	1284	1365	4.30773983189512	4.17923739585587	4.67388759975217	4.44802078426025	4.37181867741227	4.05584027217444	4.66359605130999	5.09400823390147	4.68018724802798	4.87339870456127	4.74187629587142
ENSMUSG00000048349	1.02627178668229	0	0	0	0	0.716915981492928	0	0	0.981686175162849	29.9904245073359	4.97456751282711	3.74308898865173	0.290531294695869	6.61496119732959	-4.21274773081271	0.0028139939914117	1	Pou4f1	14	104699112	104705435	-	4672	protein_coding	POU domain, class 4, transcription factor 1 [Source:MGI Symbol;Acc:MGI:102525]	Pou	1	0	0	0	0	1	0	0	1	32	5	4	0.0099042908506875	0	0	0	0	0.00679781261836552	0	0	0.00943752112504443	0.297344767594115	0.0478468152867179
ENSMUSG00000099875	8.21017429345828	2.17466376921287	6.0186380167993	10.244489875147	6.53160607394566	3.58457990746464	9.6919101566776	15.0321619415742	15.7069788026056	11.246409190251	11.9389620307851	15.9081282017698	6.12735865600462	13.2540917206105	-1.14556793592998	0.00281593196245384	0.123285032997597	Rbm3-ps	1	150141286	150141750	-	465	processed_pseudogene	RNA binding motif (RNP1, RRM) protein 3 [Source:MGI Symbol;Acc:MGI:3642874]	-	8	2	6	9	6	5	9	15	16	12	12	17	0.79609198889311	0.20744322975996	0.586418792927578	0.990698018169776	0.631151832433998	0.341498715623696	0.939574966807069	1.44465677324739	1.51714748202005	1.12031835016105	1.15375649558475
ENSMUSG00000028098	662.971574196756	680.669759763627	686.12473391512	628.328712342347	689.084440801267	639.489055491692	791.50599612867	724.550205583877	718.594280219206	776.93943489317	737.230905400977	699.957640877873	664.444712751802	741.463077183962	-0.158595653282102	0.00282238492175999	0.123285032997597	Rnf115	3	96634980	96698954	+	2893	protein_coding	ring finger protein 115 [Source:MGI Symbol;Acc:MGI:1915095]	-	646	626	684	552	633	892	735	723	732	829	741	748	10.3326163387315	10.4363376686531	10.745267961663	9.76657707507847	10.7026377530698	9.79238418709967	12.3333423313164	11.1922199304506	11.1563830783353	12.4399677155154	11.4513223557196
ENSMUSG00000108414	107.75853760164	162.012450806359	127.394504688919	143.422858252057	141.518131602156	129.044876668727	152.916804694247	174.373078522261	174.740139178987	192.12615700012	172.120035943818	149.723559546069	135.191893269976	169.33329581425	-0.329281337062031	0.00286000998428564	0.123865548962958	Snhg1	19	8700801	8703811	+	3011	lncRNA	small nucleolar RNA host gene 1 [Source:MGI Symbol;Acc:MGI:3763743]	-	105	149	127	126	130	180	142	174	178	205	173	160	1.6136329856238	2.3866994642841	1.91691363978402	2.14196084300407	2.11187469670293	1.8986012950982	2.28938835596409	2.58800353201475	2.60657375221685	2.95567216675253	2.5687462993279
ENSMUSG00000022378	1847.28921602811	1825.6302342542	1984.1443328715	1977.18654590336	1977.98803939321	1774.367054195	2225.90869931695	2061.41047425454	1997.7313664564	2102.14131781107	2110.21153894126	2022.2038261191	1897.7675704409	2086.60120381655	-0.13759618052928	0.00286201769887539	0.123865548962958	Cyrib	15	63800946	63932327	-	11412	protein_coding	CYFIP related Rac1 interactor B [Source:MGI Symbol;Acc:MGI:1923520]	-	1800	1679	1978	1737	1817	2475	2067	2057	2035	2243	2121	2161	7.29855628618486	7.09595995384869	7.87724052417045	7.79093880482357	7.78804969889367	6.88787827450791	8.79266636699622	8.07232986853016	7.86255002162482	8.53258585718415	8.30930635966452
ENSMUSG00000084839	0	0	2.00621267226643	0	0	0	2.15375781259502	1.00214412943828	3.9267447006514	3.74880306341698	6.96439451795795	2.8073167414888	0.334368778711072	3.43386016092474	-3.26454508798564	0.00291558263790909	1	Gm14097	2	132536352	132540443	-	470	lncRNA	predicted gene 14097 [Source:MGI Symbol;Acc:MGI:3651729]	-	0	0	2	0	0	0	2	1	4	4	7	3	0	0	0.193393431710159	0	0	0	0.206573219652618	0.0952858722780192	0.375251903797511	0.36946668994673	0.665864786015669
ENSMUSG00000068039	2425.08023193024	2510.64932155625	2434.53907779532	2636.24872787115	2515.7569394814	2362.2381590192	2692.19726574378	2611.58760131616	2596.55993330574	3035.5932806019	2748.94600758826	2748.36308991753	2480.75207627559	2738.87452974556	-0.143696278410353	0.00293446989191584	0.125766950178997	Tcp1	17	13134588	13143954	+	5030	protein_coding	t-complex protein 1 [Source:MGI Symbol;Acc:MGI:98535]	-	2363	2309	2427	2316	2311	3295	2500	2606	2645	3239	2763	2937	21.7381187111283	22.1400282450122	21.928623620026	23.5679771081899	22.4733342084513	20.8046041594726	24.1275877824877	23.2023940523983	23.1856065708686	27.9547826096722	24.5583263211533
ENSMUSG00000042616	823.069972919193	776.354965608993	681.109202234454	742.156377621757	850.19739062526	683.220930362761	864.733761756901	834.786059822088	797.129174232234	932.514762024975	899.401806319141	961.038097836331	759.351473228736	881.600610331945	-0.217360335391159	0.00296834453849715	0.126919428126048	Oscp1	4	125952358	125985988	+	5254	protein_coding	organic solute carrier partner 1 [Source:MGI Symbol;Acc:MGI:1916308]	-	802	714	679	652	781	953	803	833	812	995	904	1027	7.06334662680594	6.55436112605676	5.87339606601285	6.35198209086649	7.27103969121599	5.76069464541541	7.419375602312	7.10037530558951	6.81438601852313	8.22140738264124	7.69244195666805
ENSMUSG00000037492	725.574153184376	710.027720648001	757.345283780579	759.230527413669	771.818117737912	737.706544956223	809.812937535728	851.822510022539	882.535871471401	846.292291566384	755.139348447155	817.864944020403	743.61705795346	827.244650510602	-0.154318682662278	0.00301498070959567	0.128309670854268	Zmat4	8	24126035	24646601	+	8310	protein_coding	zinc finger, matrin type 4 [Source:MGI Symbol;Acc:MGI:2443497]	-	707	653	755	667	709	1029	752	850	899	903	759	874	3.93681139904564	3.78995785201343	4.12910103744584	4.10843620571529	4.1733111086242	3.93265975800732	4.39297465427324	4.58083104393125	4.7700116399387	4.71736937064656	4.08344413125958
ENSMUSG00000034098	837.437777932745	729.599694570917	854.646598385501	777.442953858374	897.007234155204	779.287671882813	887.348218789149	899.925428235576	931.620180229544	938.1379666201	920.294989873015	892.726723793437	812.570321797592	911.675584590137	-0.166710894879554	0.00312516492457246	0.130537827508135	Fstl5	3	75981577	76617326	+	9264	protein_coding	follistatin-like 5 [Source:MGI Symbol;Acc:MGI:2442179]	-	816	671	852	683	824	1087	824	898	949	1001	925	954	4.07584661411919	3.49338295194052	4.17975311927979	3.77375668154661	4.35075086563419	3.72651626307373	4.31787977693577	4.34114370182003	4.51677479087878	4.69081912832572	4.46405002036011
ENSMUSG00000058351	47.2085021873851	52.1919304611088	47.1459977982612	50.0841727229407	54.4300506162138	55.9194465564484	65.6896132841482	61.1307918957352	53.9927396339567	73.1016597366312	80.5879937077991	89.8341357276415	51.1633500570597	70.7228223309853	-0.465828035060458	0.00313198837736885	0.130537827508135	Smim4	14	30810089	30850913	-	1533	protein_coding	small integral membrane protein 4 [Source:MGI Symbol;Acc:MGI:1913737]	-	46	48	47	44	50	78	61	61	55	78	81	96	1.38848725068686	1.51015423621732	1.39336624477411	1.46913687408521	1.59537726724184	1.61593717099432	1.93165499264206	1.78202606536909	1.58190830286459	2.20884684498485	2.36226562329853
ENSMUSG00000026927	1041.66586348252	1046.01327299139	961.978976351755	968.673431527784	1086.42381029963	967.836575015453	1151.18355083204	1128.4142897475	1099.48851618239	1130.26412362022	1179.96741404259	1045.257600081	1012.09865494475	1122.42924908429	-0.150022008741716	0.00316912737761908	0.131546376583662	Entr1	2	26272814	26279328	-	3587	protein_coding	endosome associated trafficking regulator 1 [Source:MGI Symbol;Acc:MGI:1915362]	-	1015	962	959	851	998	1350	1069	1126	1120	1206	1186	1117	13.0936547413516	12.9349846624649	12.1505745016337	12.1436689979262	13.6092663729043	11.9529310695721	14.4673240521417	14.0583187418381	13.7672569109987	14.5958397822418	14.7822035533416
ENSMUSG00000101188	323.27561280492	409.924120496625	370.146238033157	382.46095533882	383.187556338145	381.399302154238	418.905894549732	433.928408046776	414.271565918722	425.489147697828	425.822979098	466.01457908714	375.065630860984	430.7387623997	-0.200479483904646	0.00320754357808481	0.132471549774903	Eif4a-ps4	1	60743091	60744308	+	1218	processed_pseudogene	eukaryotic translation initiation factor 4A, pseudogene 4 [Source:MGI Symbol;Acc:MGI:1195958]	-	315	377	369	336	352	532	389	433	422	454	428	498	11.9671155657962	14.92850385594	13.7685643930595	14.1202935923049	14.136142847947	13.8719133449901	15.5040154963416	15.9208767383413	15.2765727830867	16.1816096676587	15.7102228893868
ENSMUSG00000031428	8434.9278147417	8343.09755058516	8394.99692709889	8611.06287838741	8734.93452289	8006.51768131302	9444.22800822917	8915.07417548295	8362.98452621231	9392.62607539125	9333.28356756622	9431.64847915519	8420.92289583603	9146.64080533952	-0.119498447935741	0.00324753445752265	0.132691781822327	Zcchc18	X	135893904	135899221	+	4876	protein_coding	zinc finger, CCHC domain containing 18 [Source:MGI Symbol;Acc:MGI:1914245]	-	8219	7673	8369	7565	8024	11168	8770	8896	8519	10022	9381	10079	77.9976473126358	75.8968452015896	78.0044632989838	79.4139819972262	80.4938635187461	72.7417477473227	87.3127721581343	81.7066583878325	77.0345752241576	89.2285545695078	86.0144278705645
ENSMUSG00000052917	907.22425942714	827.459564185495	902.795702519895	940.216515207931	876.323814921043	842.376278254191	1010.11241410707	1014.16985899154	905.114653500147	967.191190361582	976.010146016678	998.468987722849	882.732689085949	978.511208449977	-0.149662278825701	0.00324796299227998	0.132691781822327	Senp7	16	55868701	56010375	+	13966	protein_coding	SUMO1/sentrin specific peptidase 7 [Source:MGI Symbol;Acc:MGI:1913565]	-	884	761	900	826	805	1175	938	1012	922	1032	981	1067	2.92891283254333	2.62805737143808	2.92873484223819	3.02732987890296	2.81941751009423	2.67200860302015	3.26041349047878	3.2451505291649	2.91084884705022	3.20789995868112	3.14038457568631
ENSMUSG00000048758	645.524953823158	679.582427879021	649.009799478191	694.348758204405	667.312420554782	731.97121710428	795.81351175386	708.515899512865	745.099806948603	867.847909181032	760.113915959982	742.067392000205	677.958262840639	769.909739226091	-0.18215391027068	0.00325402235376895	0.132691781822327	Rpl29	9	106306653	106308767	+	1126	protein_coding	ribosomal protein L29 [Source:MGI Symbol;Acc:MGI:99687]	-	629	625	647	610	613	1021	739	707	759	926	764	793	25.8486862090809	26.7709541070109	26.1141246219992	27.7295730070907	26.6291702303359	28.7978042136917	31.8601582513072	28.1194871219032	29.721050542115	35.7014415627477	30.3347789092244
ENSMUSG00000072969	324.301884591602	355.557526266304	358.108961999558	340.344719185438	291.745071302906	303.972376153002	335.986218764823	366.784751374411	388.747725364488	427.363549229536	437.761941128785	382.730849089639	329.005089916468	389.895839158614	-0.247719381177249	0.00326319130064367	0.132691781822327	Armcx5	X	134643482	134648071	+	4247	protein_coding	armadillo repeat containing, X-linked 5 [Source:MGI Symbol;Acc:MGI:2148026]	-	316	327	357	299	268	424	312	366	396	456	440	409	3.44295257970195	3.71353664953506	3.82028301232017	3.60363391037425	3.08665494693999	3.17070340345505	3.56626994700493	3.85944802196017	4.11124819489009	4.66117853716642	4.6318691428585
ENSMUSG00000045094	63.6288507743017	51.1045985765023	56.1739548234601	48.9458960701466	44.6326415052954	53.7686986119696	59.2283398463631	55.1179271191055	69.6997184365623	106.840887307384	90.5371287334533	77.6690965145234	53.0424400602793	76.5155163262319	-0.529327958758886	0.00328609225818303	0.133292117222549	Arhgef37	18	61624728	61669665	-	5870	protein_coding	Rho guanine nucleotide exchange factor (GEF) 37 [Source:MGI Symbol;Acc:MGI:3045339]	-	62	47	56	43	41	75	55	55	71	114	91	83	0.488742164390723	0.386173065281425	0.433570283016302	0.374957540664484	0.341649905887399	0.405784248973642	0.454848188076676	0.41961495713574	0.533311585592971	0.843101586343517	0.693089240639819
ENSMUSG00000051232	620.894430942783	594.770540879719	478.481722335544	558.893836521906	608.527965889271	576.400449120314	677.356832061134	633.355089804994	599.810253024501	729.142195834604	649.67851717522	713.058452338154	572.99482428159	667.066890039768	-0.21990481999612	0.0034232533413502	0.137626902033221	Tmem199	11	78397881	78402998	-	1902	protein_coding	transmembrane protein 199 [Source:MGI Symbol;Acc:MGI:2144113]	-	605	547	477	491	559	804	629	632	611	778	653	762	14.7187551771395	13.8707210056768	11.3977059555995	13.2136475066265	14.3759596533238	13.4251009277681	16.0539539763153	14.8810281290551	14.1641810217575	17.7575170670243	15.349298593666
ENSMUSG00000015671	1095.03199639	1072.10923822194	1014.14050583068	1062.0121170569	1043.96837081898	1100.46603159165	1194.25870708394	1090.33281282885	1103.41526088304	1221.17259790808	1220.75886764777	1324.11772973555	1064.62137665169	1192.34266268121	-0.163255594952252	0.00345884803332191	0.138750963491227	Psma2	13	14787825	14848821	+	3673	protein_coding	proteasome subunit alpha 2 [Source:MGI Symbol;Acc:MGI:104885]	-	1067	986	1011	933	959	1535	1109	1088	1124	1303	1227	1415	13.4421801235115	12.9472701351272	12.5094959087553	13.0020685994756	12.7712447770422	13.2727060029569	14.6572501061168	13.2658272932447	13.4929264727845	15.4005646331525	14.9351469583982
ENSMUSG00000032324	5424.87266440256	5495.37534480091	5442.85497985883	5522.918319357	5731.48432988732	5063.57757728455	5793.60851588061	5828.47025681304	5541.61845879428	6117.10939873066	6123.69260829017	6130.24399116437	5446.84720259853	5922.45720494552	-0.121342193620728	0.0035465095976798	0.140977958649723	Tspan3	9	56039009	56072761	-	4274	protein_coding	tetraspanin 3 [Source:MGI Symbol;Acc:MGI:1928098]	-	5286	5054	5426	4852	5265	7063	5380	5816	5645	6527	6155	6551	57.2293562172255	57.0325700387436	57.6972154206693	58.1082788601436	60.2558764218034	52.4839739929493	61.1068136656071	60.9419367312613	58.2358205755947	66.2967518766193	64.3842150620171
ENSMUSG00000038127	1403.93980418137	1345.02954125816	1433.43895433437	1376.17647322807	1401.02950286134	1389.3831721333	1407.48073053085	1584.38986864192	1515.72345445144	1673.84056781568	1648.5716737509	1445.76812186673	1391.4995746661	1545.96240284292	-0.152044784013918	0.00354905687622542	0.140977958649723	Ccdc50	16	27207619	27270968	+	9164	protein_coding	coiled-coil domain containing 50 [Source:MGI Symbol;Acc:MGI:1914751]	-	1368	1237	1429	1209	1287	1938	1307	1581	1544	1786	1657	1545	6.90760088354819	6.51038754769086	7.08690694781176	6.75294104157301	6.86956150660717	6.71646437273257	6.92360667287247	7.72632836246483	7.42887389643654	8.46076300946868	8.0839439530639
ENSMUSG00000054252	2296.79625859495	2609.59652305544	2669.26596045049	2455.26274007689	2475.47870202541	1872.58454365953	2821.42273449948	2777.94352680292	3003.95969599832	2484.51923027961	2839.48313632171	3122.6719887827	2396.49745464378	2841.66671878079	-0.246545961085164	0.00359485678682895	0.141811020357736	Fgfr3	5	33879018	33894412	+	7158	protein_coding	fibroblast growth factor receptor 3 [Source:MGI Symbol;Acc:MGI:95524]	-	2238	2400	2661	2157	2274	2612	2620	2772	3060	2651	2854	3337	14.4675371975655	16.1711822025786	16.8951776499682	15.424467817118	15.539402513133	11.5892011741332	17.7685291059118	17.3431469458919	18.8490950000552	16.0779691140307	17.8257635146629
ENSMUSG00000002265	23469.8094896372	22232.6750445477	24232.0397619701	22661.9498804779	22696.2425059488	22603.6439804905	23904.5579619921	24730.9128262779	25605.3205067726	25272.5558520256	24773.346213879	23491.6264927782	22982.7267771787	24629.7199756209	-0.0998571562026122	0.00368452769508474	0.144300080334224	Peg3	7	6706891	6733430	-	13616	protein_coding	paternally expressed 3 [Source:MGI Symbol;Acc:MGI:104748]	zf-C2H2	22869	20447	24157	19909	20849	31529	22198	24678	26083	26966	24900	25104	77.7184000230279	72.4272969039875	80.6311843058345	74.8430782603805	74.8981751591711	73.5415327156033	79.1418476435422	81.1683633487199	84.4634408264675	85.9765756778542	81.75901870427
ENSMUSG00000049154	111.863624748369	115.257179768282	131.406930033451	113.827665279411	165.46735387329	124.026464798277	195.991960946147	147.315187027427	155.10641567573	138.705713346428	160.181073913033	181.539815949609	126.97486975018	163.140027809729	-0.361048871548412	0.0037037358731984	0.144740404919917	Fam183b	11	58683623	58692786	-	567	protein_coding	family with sequence similarity 183, member B [Source:MGI Symbol;Acc:MGI:1922679]	-	109	106	131	100	152	173	182	147	158	148	161	194	8.89548555049543	9.01664620358769	10.5002059880022	9.0275245629815	13.1128193757892	9.69025191476128	15.5822515071296	11.6107599923957	12.2866871146399	11.3316150585073	12.6948824282705
ENSMUSG00000070880	5432.05656690934	5248.55100699525	5652.50420411068	5010.69382559965	5101.18434375156	5550.36352871825	5613.76973852892	5701.19795237438	5780.16819935886	5670.06463341819	6049.07409559776	6454.02118868274	5332.55891268079	5878.04930132681	-0.140272896602603	0.00376765189848199	0.146922253860976	Gad1	2	70383416	70432358	+	7639	protein_coding	glutamate decarboxylase 1 [Source:MGI Symbol;Acc:MGI:95632]	-	5293	4827	5635	4402	4686	7742	5213	5689	5888	6050	6080	6897	32.0620733604402	30.476354141502	33.5248615141229	29.4961454281721	30.0055315127494	32.1876062627772	33.1278381465556	33.3523005462935	33.9853746725056	34.3820700636054	35.5838500274602
ENSMUSG00000037784	420.771432539737	421.884771227296	428.326405528884	482.629300784701	408.225379621604	407.925193469476	457.673535176442	457.979867153294	523.238731361799	565.13206181011	514.370280826323	460.399945604163	428.293747195283	496.465736988688	-0.215555646996598	0.00387011133207294	0.149256683904076	Dzip1l	9	99511549	99551309	+	7984	protein_coding	DAZ interacting protein 1-like [Source:MGI Symbol;Acc:MGI:1919757]	-	410	388	427	424	375	569	425	457	533	603	517	492	2.37623587303468	2.34386945849775	2.43061922657263	2.71829800242642	2.29745116860134	2.26341276736713	2.58410575060186	2.56343343018484	2.94352312187859	3.27876235589312	2.89504874667098
ENSMUSG00000074578	364.326484272211	359.906853804729	323.000240234896	314.164356171173	347.263722931444	391.436125895139	453.366019551252	400.857651775312	364.205570985417	433.923954590516	415.873844072346	393.024343808431	350.016297218265	410.208564130546	-0.224657262416115	0.00387359186927355	0.149256683904076	Zfas1	2	166904854	166907783	+	2930	lncRNA	zinc finger, NFX1-type containing 1, antisense RNA 1 [Source:MGI Symbol;Acc:MGI:1916199]	-	355	331	322	276	319	546	421	400	371	463	418	420	5.60643707621715	5.44857076936933	4.99456688652141	4.82162243655324	5.32547821752543	5.91830094946759	6.97519504652961	6.11390579804355	5.58299270180649	6.86003808867815	6.37814704342459
ENSMUSG00000019792	99.5483633081817	106.55852469143	127.394504688919	89.9238555707344	119.74611135567	84.5960858161656	142.148015631271	132.283025085853	131.545947471822	131.208107219594	125.359101323243	129.136570108485	104.62790757185	131.946794473378	-0.340226320191745	0.00388107299213478	0.149256683904076	Trmt11	10	30410221	30476745	-	5308	protein_coding	tRNA methyltransferase 11 [Source:MGI Symbol;Acc:MGI:1920931]	-	97	98	127	79	110	118	132	132	134	140	126	138	0.84560402126563	0.890466087053635	1.08738262422564	0.761812184908874	1.01367169772039	0.706029936935652	1.20721576368203	1.11370299851701	1.11310121049205	1.14501263180552	1.06126904478006
ENSMUSG00000000339	495.689272967544	531.705291572546	567.758186251401	515.63932371573	541.034703125166	496.822775174599	597.667792995118	580.241450944765	636.132641505526	633.54771771747	612.8667175803	524.032458411242	524.774925467831	597.414796525737	-0.188083338404736	0.00388501053745477	0.149256683904076	Rtca	3	116282612	116301857	-	1880	protein_coding	RNA 3'-terminal phosphate cyclase [Source:MGI Symbol;Acc:MGI:1913618]	-	483	489	566	453	497	693	555	579	648	676	616	560	11.888183526958	12.5450741486619	13.6825852934937	12.3336633591828	12.9310588860513	11.7070482570381	14.3310171134004	13.7926300122433	15.1977021037992	15.6099676502493	14.6490252923447
ENSMUSG00000028676	1295.15499479304	1376.56216591174	1374.25568050251	1255.5191480319	1399.94090184902	1367.15877670701	1445.17149225126	1495.19904112192	1408.71966135869	1617.60852186443	1523.21257242766	1420.50227119333	1344.76527796587	1485.06892670288	-0.142900224577025	0.00391182286663259	0.149969715469298	Srsf10	4	135583058	135597219	+	7003	protein_coding	serine and arginine-rich splicing factor 10 [Source:MGI Symbol;Acc:MGI:1333805]	-	1262	1266	1370	1103	1286	1907	1342	1492	1435	1726	1531	1518	8.33875949311266	8.71910287929395	8.89090608868851	8.06200612482249	8.98240002563679	8.6484561922859	9.30272687160447	9.54137727777212	9.03500808639981	10.6996561551687	9.77410342655791
ENSMUSG00000038206	326.354428164967	321.850237843504	285.885305797967	307.334696254409	325.491702684959	326.196771579282	355.370039078179	329.705418585194	364.205570985417	403.93353008318	348.219725897897	385.538165831128	315.518857054181	364.495408410166	-0.208393925360477	0.00394456034581274	0.15090642232444	Fbxo8	8	57004125	57046974	+	5476	protein_coding	F-box protein 8 [Source:MGI Symbol;Acc:MGI:1354696]	-	318	296	285	270	299	455	330	329	371	431	350	412	2.68713756386103	2.60705680644274	2.36532598407376	2.52378330048729	2.67081187674887	2.63888205836682	2.92544798832369	2.69066004937	2.98724773854876	3.41685844514742	2.85752784356615
ENSMUSG00000020932	2507.18197486482	3824.14623816082	4720.61841784292	3176.93013794835	3462.83982020353	4778.96193263186	4199.82773456029	5266.26740019817	4805.35382742215	5780.65432378899	4191.57058630812	5584.68877106838	3745.11308694205	4971.39377389102	-0.408440909675545	0.0039557917492515	0.151018167368484	Gfap	11	102778162	102791738	-	4218	protein_coding	glial fibrillary acidic protein [Source:MGI Symbol;Acc:MGI:95697]	-	2443	3517	4706	2791	3181	6666	3900	5255	4895	6168	4213	5968	26.8005132445065	40.2149946853471	50.7054836563731	33.8692046902431	36.8886399645264	50.1915672750884	44.8848638718882	55.7946447714238	51.1689955234557	63.4820504675185	44.6550674469108
ENSMUSG00000042472	460.796032220346	434.932753842573	426.320192856617	456.448937770436	459.389627200845	424.414261043814	519.0556328354	472.00988496543	481.026225829796	561.383258746693	468.604259708313	522.160913916916	443.716967489105	504.040029333758	-0.186136767049992	0.00409124051648367	0.15360748484616	Zfp410	12	84363626	84390497	+	11097	protein_coding	zinc finger protein 410 [Source:MGI Symbol;Acc:MGI:1289280]	zf-C2H2	449	400	425	401	422	592	482	471	490	599	471	558	1.87226351605217	1.73850773791802	1.74057574047509	1.84965412031307	1.86012622147913	1.69429154612762	2.10854722808435	1.90082306444851	1.94693415888454	2.34333507300853	1.89758477426703
ENSMUSG00000030603	1144.29304215075	1178.66776291337	1119.46667112467	1198.60531539219	1198.54971456903	1094.01378775821	1219.02692192878	1243.66086463291	1198.63881987384	1384.24553116672	1272.49436978117	1357.80553063341	1155.59938231804	1279.31200633614	-0.148666419149165	0.00410447173229453	0.153619640504807	Psmc4	7	27741132	27749526	-	2163	protein_coding	proteasome (prosome, macropain) 26S subunit, ATPase, 4 [Source:MGI Symbol;Acc:MGI:1346093]	-	1115	1084	1116	1053	1101	1526	1132	1241	1221	1477	1279	1451	23.8530856415485	24.1710204329185	23.4486183080473	24.9185971699152	24.8981081747628	22.4062943707276	25.4057364271796	25.6945865573741	24.8897145206054	29.6440223640916	26.4362524811835
ENSMUSG00000007476	334.564602458425	291.404945074524	298.925688167699	339.206442532644	297.188076364528	291.067888486129	358.600675797071	336.720427491262	344.57184748216	337.392275707529	366.128168944075	406.125155268712	308.726273847325	358.256425115135	-0.217353265656568	0.00413031833104622	0.154119393658669	Lrrc8a	2	30127727	30153802	+	4308	protein_coding	leucine rich repeat containing 8A VRAC subunit A [Source:MGI Symbol;Acc:MGI:2652847]	-	326	268	298	298	273	406	333	336	351	360	368	434	3.50161283067277	3.00041495968968	3.14376555772108	3.54072589440281	3.09972026339887	2.99310782370462	3.75241116618283	3.49293058267056	3.59246208040131	3.62777181632931	3.81907326532929
ENSMUSG00000005951	77.9966557878537	84.8118869993018	89.2764639158563	75.126259084411	51.164247579241	74.5592620752646	90.4578281289909	111.237998367649	90.3151281149821	107.778088073238	98.4964367539767	95.4487692106191	75.4891292403214	98.9557081082427	-0.389898616331041	0.00414087335385935	0.154196620053959	Shpk	11	73090286	73115337	+	2985	protein_coding	sedoheptulokinase [Source:MGI Symbol;Acc:MGI:1921887]	-	76	78	89	66	47	104	84	111	92	115	99	102	1.17813613431669	1.26029580291353	1.35504979035778	1.13175217486061	0.770174388489393	1.10652448157869	1.3660821962957	1.66534805921081	1.35895245562851	1.67250205959973	1.48278001882312
ENSMUSG00000025277	404.35108395282	441.456745150212	439.360575226349	401.811658436319	513.819677817059	415.811269265898	534.131937523565	493.054911683634	530.110534587939	539.827641132046	486.512702754491	454.785312121185	436.101834974776	506.403839967143	-0.216489507225881	0.00418720072586168	0.155602886687849	Abhd6	14	14413010	14466871	-	2226	protein_coding	abhydrolase domain containing 6 [Source:MGI Symbol;Acc:MGI:1913332]	-	394	406	438	353	472	580	496	492	540	576	489	486	8.19025231834606	8.79676714878322	8.9424914312339	8.11710722733742	10.3717583245443	8.27513060231005	10.8167899742629	9.89842996656296	10.6961964492148	11.2333807617227	9.82131329546793
ENSMUSG00000060743	1507.59325463628	1601.63986602528	1440.4606986873	1495.69552177146	1655.76213974523	1423.79513924496	1725.16000788861	1641.5120840199	1582.47811436251	1942.81718761585	1610.76496065342	1908.03961196522	1520.82443668508	1735.12866108425	-0.191154172520095	0.00422269311536401	0.156088636889634	H3f3a	1	180628397	180641508	-	3504	protein_coding	H3.3 histone A [Source:MGI Symbol;Acc:MGI:1097686]	-	1469	1473	1436	1314	1521	1986	1602	1638	1612	2073	1619	2039	19.3992043462132	20.2750004292146	18.6251562399858	19.1947741020394	21.2324772054049	18.0006078134319	22.1942408683279	20.9351545753299	20.2843787380955	25.6831543009417	20.657065053119
ENSMUSG00000001127	4347.28728838616	4363.46285292562	4264.2050349023	4267.3991713251	4299.97399868089	4118.68231367687	4503.50758613619	4624.89515735767	4252.66451080546	4790.03311428105	4735.78827221141	4768.6953715423	4276.83510998283	4612.59733538901	-0.109511594640159	0.0042260405761446	0.156088636889634	Araf	X	20664053	20726758	+	6541	protein_coding	Araf proto-oncogene, serine/threonine kinase [Source:MGI Symbol;Acc:MGI:88065]	-	4236	4013	4251	3749	3950	5745	4182	4615	4332	5111	4760	5096	29.9666380179314	29.5901545388645	29.5363304352504	29.3374950246326	29.5385040060935	27.8944567003526	31.0371446381292	31.5975877181834	29.2014938926726	33.9214874862152	32.5348395674374
ENSMUSG00000028642	12.3152614401874	13.0479826152772	8.02485068906573	7.96793656955874	20.6834192341613	10.7537397223939	16.1531835944627	20.0428825887656	30.4322714300483	17.8068145512307	18.903356548743	29.0089396620509	12.1321983784407	22.0579080625502	-0.873352718370621	0.00427265179312623	0.157171312519615	Tmem269	4	119062252	119075414	-	1504	protein_coding	transmembrane protein 269 [Source:MGI Symbol;Acc:MGI:1922430]	-	12	12	8	7	19	15	15	20	31	19	19	31	0.369198246178819	0.384818225419075	0.241741789637699	0.238233011904744	0.617932894454164	0.316749141153628	0.484155983560823	0.59553670173762	0.908813204509598	0.548427117889677	0.564796023852577
ENSMUSG00000007892	3916.2531379796	3916.56944835237	3741.5866337769	4057.95626721099	4190.02529643614	3812.55918957939	4256.90231659406	4140.85954283898	4081.85111632713	4558.54452511505	4263.20435849283	4812.67666715896	3939.15832888923	4352.33975442117	-0.144360037117027	0.0043094092592158	0.157884244069495	Rplp1	9	61820566	61821824	-	499	protein_coding	ribosomal protein, large, P1 [Source:MGI Symbol;Acc:MGI:1927099]	-	3816	3602	3730	3565	3849	5318	3953	4132	4158	4864	4285	5143	353.862091375624	348.149187196243	339.717460051182	365.688014288687	377.296620712386	338.469710983715	384.563577680156	370.839630057724	367.404702161986	423.161528333377	383.915942111726
ENSMUSG00000054477	265.804392750712	215.291713152074	270.838710755969	236.761543781174	207.922793353937	253.071341467004	300.449214857006	286.613221019348	369.114001861231	269.913820566023	313.397753308108	250.786962239666	241.615082543478	298.379162308564	-0.30167882870597	0.00439953678853328	0.159577609822808	Kcnn2	18	45401927	45819091	+	7468	protein_coding	potassium intermediate/small conductance calcium-activated channel, subfamily N, member 2 [Source:MGI Symbol;Acc:MGI:2153182]	-	259	198	270	208	191	353	279	286	376	288	315	268	1.60480280333325	1.2787425123192	1.64311907364885	1.42564292562907	1.25102102297861	1.50121335500942	1.81360111763844	1.71509466411507	2.21995569225684	1.67417685964078	1.88578471133254
ENSMUSG00000118642	137.520419415426	158.750455152539	158.490801109048	153.667348127204	109.948702244752	75.2761780567575	218.606417978395	257.551041265638	226.769506462618	113.401292668364	175.104776451514	190.897538421238	132.275650684288	197.055095541295	-0.578888874972843	0.00442444985770018	0.160116682025494	AY036118	17	40158994	40159718	-	714	pseudogene	cDNA sequence AY036118 [Source:MGI Symbol;Acc:MGI:2158419]	-	134	146	158	135	101	105	203	257	231	121	176	204	8.68425977379721	9.86226951568887	10.0570001672244	9.67803736237281	6.91924505374947	4.67049714014761	13.801926391496	16.1198606617114	14.2650907546554	7.3569925270555	11.0204752099272
ENSMUSG00000110218	50.287317547432	58.7159217687474	41.1273597814619	35.2865762366173	42.4554394806468	54.4856145934626	73.2277656282307	55.1179271191055	71.663090786888	53.420443653692	73.6235991898412	67.3756017957311	47.0597049013947	65.7380713622481	-0.472273076897575	0.00443202129973716	0.160116682025494	Tincr	17	56858414	56861387	-	1269	protein_coding	TINCR ubiquitin domain containing [Source:MGI Symbol;Acc:MGI:5012404]	-	49	54	41	31	39	76	68	55	73	57	74	72	1.78673719138391	2.05236386890174	1.46835753705861	1.25040818946829	1.5032753455727	1.90205904021141	2.60129239562556	1.94100850936706	2.53642490529799	1.94996308582996	2.60708963836823
ENSMUSG00000042745	116.994983681781	181.584424729274	139.431780722517	126.348708460146	114.303106294049	155.570767983965	145.378652350164	194.415961111027	216.95264471099	205.24696772208	164.160727923295	167.503232242165	139.038961978622	182.276364343287	-0.389090278050487	0.00445106144960078	0.160485493377273	Id1	2	152578171	152579330	+	1160	protein_coding	inhibitor of DNA binding 1, HLH protein [Source:MGI Symbol;Acc:MGI:96396]	bHLH	114	167	139	111	105	217	135	194	221	219	165	179	4.54750391500256	6.94353620991798	5.44585900587271	4.89797683983075	4.42758451416523	5.9411944655188	5.64959947713733	7.48979813302568	8.40030501022575	8.19594965435709	6.3593367186595
ENSMUSG00000044408	437.191781126654	491.474011842108	433.34193720955	435.959958020143	500.756465669167	473.164547785333	552.438878930623	501.072064719141	472.191050253331	592.310884019884	510.390626816061	577.371476499529	461.981450275492	534.295830206428	-0.209984777100963	0.00452554365222491	0.162243399210158	Sptssa	12	54692177	54703358	-	1518	protein_coding	serine palmitoyltransferase, small subunit A [Source:MGI Symbol;Acc:MGI:1913399]	-	426	452	432	383	460	660	513	500	481	632	513	617	12.9856605796966	14.3611390088763	12.9336634961893	12.9145340027775	14.8225051556469	13.8084263273929	16.405424568657	14.7511067097065	13.971211773963	18.0741741735469	15.1088517368942
ENSMUSG00000039089	544.950318728294	584.984553918261	577.789249612733	553.202453257936	523.617086927977	496.105859193106	590.129640651036	609.303630698475	634.169269155201	656.977736863827	606.897236564907	587.664971218321	546.774920273051	614.190414191961	-0.170860571321387	0.00452660155181324	0.162243399210158	L3mbtl3	10	26150366	26251967	-	9713	protein_coding	L3MBTL3 histone methyl-lysine binding protein [Source:MGI Symbol;Acc:MGI:2143628]	-	531	538	576	486	481	692	548	608	646	701	610	628	2.52969027897588	2.67147497112371	2.69512353714476	2.56114766150963	2.42229614264989	2.2626882881374	2.73885506299435	2.80334509030853	2.93251268997736	3.13312545909475	2.80777506067998
ENSMUSG00000033508	11.2889896535051	29.3579608843737	11.0341696974654	11.3827665279411	19.594818221837	16.4890675743374	26.9219726574378	30.0643238831484	19.633723503257	26.2416214439189	32.8321455846589	34.6235731450285	16.5246287599099	28.3862267029082	-0.785084605421517	0.00456299573202162	0.162905222872882	Asprv1	6	86605146	86606692	+	1547	protein_coding	aspartic peptidase, retroviral-like 1 [Source:MGI Symbol;Acc:MGI:1915105]	-	11	27	11	10	18	23	25	30	20	28	33	37	0.329024767549148	0.841774321149419	0.323155798946839	0.330873072217874	0.569138207010619	0.472182128454483	0.784497521305191	0.868474983270892	0.570033596589626	0.785743639253226	0.953694970089854
ENSMUSG00000046897	1660.50775085194	1667.96711098627	1721.3304728046	1678.95806287131	1615.48390228923	1602.30721863669	1720.85249226342	1789.82941517677	1823.97291345257	1801.29987197186	1753.03759152027	1781.71035859822	1657.75908640667	1778.45044049719	-0.102464956295212	0.00458325665885989	0.163307725499612	Zfp740	15	102111684	102124041	+	5091	protein_coding	zinc finger protein 740 [Source:MGI Symbol;Acc:MGI:1915994]	zf-C2H2	1618	1534	1716	1475	1484	2235	1598	1786	1858	1922	1762	1904	14.7062396799133	14.532638992347	15.3187655217911	14.8299832648507	14.258254222792	13.9426862180246	15.2375645602333	15.7110325884138	16.091753953556	16.389414638405	15.4735040517164
ENSMUSG00000055093	111.863624748369	97.859869614579	164.509439125848	87.6473022651462	84.9108789612936	107.537397223939	162.608714850924	126.270160309223	146.271240099265	160.261330961076	150.231938887379	136.622748085788	109.054751989862	147.044355532276	-0.427790456477957	0.0046381736246319	0.164522831584794	Rps27a-ps3	6	122433863	122434333	+	471	processed_pseudogene	ribosomal protein S27A, pseudogene 3 [Source:MGI Symbol;Acc:MGI:3645406]	-	109	90	164	77	78	150	151	126	149	171	151	146	10.7085781467748	9.21602883806193	15.8245920554342	8.36799776847578	8.10045186213062	10.1144524054152	15.563164966822	11.9805294189051	13.9484558508173	15.7611665982052	14.3331585876652
ENSMUSG00000035104	128.283973335286	143.527808768049	118.36654766372	165.050114655145	160.024348811669	155.570767983965	173.377503913899	189.405240463835	142.344495398613	223.053782273311	175.104776451514	206.805666623008	145.137260202972	185.015244187363	-0.351509935063488	0.00464451973382122	0.164522831584794	Eva1a	6	82018024	82070080	+	2805	protein_coding	eva-1 homolog A (C. elegans) [Source:MGI Symbol;Acc:MGI:2385247]	-	125	132	118	145	147	217	161	189	145	238	176	221	2.06206982417166	2.26967298443251	1.91187160831469	2.6459819320696	2.56342147985894	2.45696455615038	2.78634501445875	3.01755580551032	2.27927069909094	3.68347093916588	2.80521187161783
ENSMUSG00000085442	38.9983278939268	42.4059434996509	36.1118281007958	43.254512806176	30.4808283450798	43.0149588895757	47.3826718770905	50.1072064719141	53.9927396339567	57.169246717109	63.674464164187	51.4674735939613	39.0443999225342	53.9656337430364	-0.463596152624143	0.00470025848461146	0.165839985167157	Gm3362	15	37943571	37944036	-	466	processed_pseudogene	predicted pseudogene 3362 [Source:MGI Symbol;Acc:MGI:3781540]	-	38	39	36	38	28	60	44	50	55	61	64	55	3.77332227568166	4.03646241598378	3.51096230100417	4.173970906309	2.93905467034716	4.08919062914211	4.58362036739929	4.80518883805461	5.20400306500304	5.68273068710984	6.14016332414204
ENSMUSG00000044499	159.072126935754	167.449110229391	147.456631411583	157.082178085587	173.08756095956	134.063288539178	198.145718758742	160.343060710125	234.622995863921	193.063357765975	209.926749041304	167.503232242165	156.368482693509	193.934185730372	-0.31523497037955	0.00473646006503163	0.165839985167157	Hs3st5	10	36382810	36710393	+	4340	protein_coding	heparan sulfate (glucosamine) 3-O-sulfotransferase 5 [Source:MGI Symbol;Acc:MGI:2441996]	-	155	154	147	138	159	187	184	160	239	206	211	179	1.65260167337186	1.71140664551967	1.53934933143489	1.62757531556463	1.7920203813751	1.36843413903495	2.05811659395834	1.65103631228273	2.42811326921512	2.06058553690336	2.17359482650342
ENSMUSG00000085172	16.4203485869166	17.3973101537029	13.0403823697318	10.244489875147	9.79740911091849	14.3383196298586	25.8450937511403	18.0385943298891	21.5970958535827	25.3044206780646	31.8372320820935	16.8439004489328	13.5397099543792	23.2443895239505	-0.771004313485512	0.00477859533620224	0.166762153963815	Gm6542	18	36743011	36743782	+	772	processed_pseudogene	predicted gene 6542 [Source:MGI Symbol;Acc:MGI:3644649]	-	16	16	13	9	9	20	24	18	22	27	32	18	0.959022732733927	0.999596910242296	0.765306909163906	0.596728728560811	0.570244045495743	0.822781879611496	1.50916186378337	1.04419492159591	1.25651058460695	1.51830709048705	1.8531840084522
ENSMUSG00000049354	4366.78645233312	4761.42632269157	4795.85139305291	4714.74189587319	4971.64082328497	4271.38541773487	5221.78581663663	5057.821421275	4870.1451149829	5142.42060224225	5294.92966065317	4927.77665356	4646.97205082844	5085.81321155832	-0.130664681391766	0.00478115134355865	0.166762153963815	Dcaf7	11	105927698	105950150	+	6133	protein_coding	DDB1 and CUL4 associated factor 7 [Source:MGI Symbol;Acc:MGI:1919083]	-	4255	4379	4781	4142	4567	5958	4849	5047	4961	5487	5322	5266	32.1035322624365	34.4369121922609	35.4287117718039	34.5691632504581	36.4244998290022	30.8531533237887	38.3814254675449	36.8541765485026	35.666215821276	38.8396360686745	38.7960733235293
ENSMUSG00000008682	3184.52135407513	3715.41304970018	3061.48053787858	3367.02233896497	3465.01702222817	3385.9941805911	3556.93102750068	3640.78962224928	3528.18011353528	4072.1373276367	3771.71708822551	4201.61738976157	3363.24141390636	3795.22876148484	-0.174614682189382	0.0048182638084448	0.167202717610335	Rpl10	X	73314418	73316741	+	2053	protein_coding	ribosomal protein L10 [Source:MGI Symbol;Acc:MGI:105943]	-	3103	3417	3052	2958	3183	4723	3303	3633	3594	4345	3791	4490	69.9389399850172	80.274618846018	67.5624145597468	73.7498188586882	75.8373657595713	73.0635919882302	78.101883078646	79.250647722085	77.1880188573648	91.878519346653	82.5563913283097
ENSMUSG00000050071	1124.79387820378	1151.48446579821	989.062847427352	1145.10631271087	1158.27147711303	1076.80780420238	1348.25239068448	1240.65443224459	1147.59113876537	1216.48659407881	1180.96232754516	1303.53074029796	1107.58779757594	1239.57960393606	-0.163090577215763	0.00482138586989961	0.167202717610335	Bex1	X	135114721	135116262	-	1186	protein_coding	brain expressed X-linked 1 [Source:MGI Symbol;Acc:MGI:1328321]	-	1096	1059	986	1006	1064	1502	1252	1238	1169	1298	1187	1393	42.7614166546674	43.0658966470683	37.7834671682638	43.4175216338429	43.8826139144245	40.2214077492509	51.246182703367	46.7479238142396	43.4600871634626	47.5119833197517	44.7457607167287
ENSMUSG00000021367	13.3415332268697	29.3579608843737	12.0372760335986	10.244489875147	14.1518131602156	25.8089753337454	29.0757304700328	21.0450267182039	41.2308193568397	41.2368336975868	36.8117995949206	22.4585339319104	17.4903414189917	31.9764572949157	-0.855268755966354	0.00483119645765567	0.167223813387655	Edn1	13	42454952	42461466	+	2139	protein_coding	endothelin 1 [Source:MGI Symbol;Acc:MGI:95283]	-	13	27	12	9	13	36	27	21	42	44	37	24	0.281228148250283	0.608800782991188	0.254964692577208	0.215369134384734	0.297281660204419	0.534519728802307	0.612766282700262	0.43967814837964	0.865763508761439	0.893007380563157	0.773351274214419
ENSMUSG00000022671	254.515403097207	263.134316074757	227.70513830224	285.707439851321	237.315020686692	260.240501281933	265.989089855485	295.632518184293	321.011379278252	311.15065426361	291.509656251669	294.768257856324	254.769636549025	296.676925948272	-0.22136938207641	0.0048691898491747	0.16789927502695	Mzt2	16	15666305	15681233	-	1309	protein_coding	mitotic spindle organizing protein 2 [Source:MGI Symbol;Acc:MGI:1922845]	-	248	242	227	251	218	363	247	295	327	332	293	315	8.76674256676407	8.91657243884199	7.8812625015878	9.8148984967902	8.1461498922631	8.80722317856406	9.16007833058534	10.0927320025572	11.0146037231932	11.0106154123926	10.0072290387665
ENSMUSG00000041879	3324.09431706392	3574.05990470135	3505.85664478559	3365.88406231217	3296.28386531791	3176.65471399517	3691.54089078787	3819.17127728929	3696.04844948813	4008.40767555861	3772.71200172808	3333.22074439436	3373.80558469602	3720.18350654106	-0.141353582004051	0.00489205470135499	0.168368215971634	Ipo9	1	135310050	135358237	-	8233	protein_coding	importin 9 [Source:MGI Symbol;Acc:MGI:1918944]	-	3239	3287	3495	2957	3028	4431	3428	3811	3765	4277	3792	3562	18.2045124452132	19.2558995349666	19.2929503582347	18.3842089217314	17.9900887303882	17.0928962990841	20.212711561734	20.7303772438017	20.1635796904192	22.5524792136529	20.5918838164975
ENSMUSG00000097156	1877.0510978419	1859.337522677	2588.0143472237	1759.77570521969	1730.8756095956	1508.39122506112	2361.59544151044	2099.4919511732	3121.76203701786	2471.39841955765	2370.8788766134	2039.04772656803	1887.2409179365	2410.69574207343	-0.353391105198509	0.00490857800155677	0.168617541482589	Gm3764	3	88113837	88137268	+	12708	lncRNA	predicted gene 3764 [Source:MGI Symbol;Acc:MGI:3781938]	-	1829	1710	2580	1546	1590	2104	2193	2095	3180	2637	2383	2179	6.65982348888256	6.48994665343219	9.2268207149724	6.22707391915915	6.12005701539813	5.25824179127478	8.37728530170561	7.38300551924391	11.0334335736497	9.00836718706872	8.38364156420489
ENSMUSG00000071866	5557.26172488458	5980.32536533538	5431.82081016137	4287.8881510754	4915.03357064411	4144.49128901062	6498.96419950548	6060.96769484272	5173.48614310822	5926.85764326225	6196.32129397744	6493.32362306359	5052.80348518524	6058.32009962662	-0.261995188224052	0.0049788717075828	0.170067775695854	Ppia	11	6365443	6369817	+	3508	protein_coding	peptidylprolyl isomerase A [Source:MGI Symbol;Acc:MGI:97749]	-	5415	5500	5415	3767	4515	5781	6035	6048	5270	6324	6228	6939	71.4274417664313	75.6180245312284	70.1533570943472	54.965195015114	62.9555061478225	52.3377933229517	83.5140548579914	77.2108919904806	66.2387001508021	78.2610072117208	79.3733819446826
ENSMUSG00000087177	701.969902090683	718.726375724852	716.217923999117	664.753565231758	697.793248899862	663.147282880959	775.352812534208	776.661700314668	739.209689897625	710.398180517519	845.676477180608	786.984459864026	693.768049804538	772.380553384776	-0.155475548840592	0.00502248648059851	0.170595559486796	E130307A14Rik	10	39497408	39608012	-	13931	lncRNA	RIKEN cDNA E130307A14 gene [Source:MGI Symbol;Acc:MGI:3036287]	-	684	661	714	584	641	925	720	775	753	758	850	841	2.2719565895067	2.28844979955388	2.32930040245837	2.14576566900505	2.25066722817744	2.10878092107734	2.50895045332158	2.49141332117353	2.38327114480255	2.36210973656633	2.72786264972528
ENSMUSG00000030126	989.326002361723	1131.9124918753	1024.17156919201	1116.64939639102	1143.03106294049	1044.5465850352	1259.94832036809	1222.6158379147	1134.82921848825	1148.07093817145	1237.67239719138	1150.06409176324	1074.93951796596	1192.20013398285	-0.150049126593351	0.0051032734072985	0.171792089901238	Tmcc1	6	115995572	116170447	-	20125	protein_coding	transmembrane and coiled coil domains 1 [Source:MGI Symbol;Acc:MGI:2442368]	-	964	1041	1021	981	1050	1457	1170	1220	1156	1225	1244	1229	2.216498105225	2.49480762767094	2.3056821385032	2.49508218886634	2.55204871375486	2.29930024674417	2.82222642203664	2.71487797089273	2.53269396734489	2.64249002157552	2.7635692854491
ENSMUSG00000022151	698.891086730636	696.979738032724	691.140265595786	744.432930927345	736.982885343535	676.768686529324	731.20077737601	830.777483304335	782.403881604791	779.751037190733	793.940975047206	761.718609190627	707.532598859892	779.96546061895	-0.142877449621294	0.00514692487028775	0.172607655709417	Ttc33	15	5215006	5247817	+	2163	protein_coding	tetratricopeptide repeat domain 33 [Source:MGI Symbol;Acc:MGI:1914765]	-	681	641	689	654	677	944	679	829	797	832	798	814	14.5685662079771	14.2930111600561	14.4767903353446	15.4765076439929	15.3097359076425	13.8607744993229	15.2389532102959	17.1642322772467	16.2466031719267	16.6985962132188	16.4942372791121
ENSMUSG00000033863	1352.62621484725	1599.46520225606	1360.21219179664	1525.2907147441	1524.04141725399	1656.79283323016	1588.39638678883	1517.24621196956	1796.48570054801	1923.13597153291	1720.20544593561	1893.06725601061	1503.07142902137	1739.75616213092	-0.210846164971795	0.00518472937987418	0.172607655709417	Klf9	19	23118590	23145498	+	4815	protein_coding	Kruppel-like factor 9 [Source:MGI Symbol;Acc:MGI:1333856]	zf-C2H2	1318	1471	1356	1340	1400	2311	1475	1514	1830	2052	1729	2023	12.6661707485182	14.7346085985731	12.7989098543633	14.2449275440542	14.2222167848575	15.2431834803721	14.8709122039644	14.08172814031	16.7577446758172	18.5009581750895	16.0540483922241
ENSMUSG00000015290	808.702167905641	803.538262724154	809.506813259506	811.591253442198	827.33676936645	828.037958624332	947.653437541809	893.912563458947	939.473669630847	935.326364322538	836.722255657519	838.451933457987	814.785537553714	898.590037344941	-0.140391286671229	0.00518682475809271	0.172607655709417	Ubl4a	X	73409324	73416824	-	3142	protein_coding	ubiquitin-like 4A [Source:MGI Symbol;Acc:MGI:95049]	-	788	739	807	713	760	1155	880	892	957	998	841	896	11.6050297012338	11.343850136627	11.6728508455357	11.6154245149621	11.8315859103636	11.6747563776955	13.5962259147554	12.7140830979748	13.4297067002771	13.789150667283	11.9667351990731
ENSMUSG00000003039	1485.01527532927	1500.51800075688	1398.3302325697	1505.9400116466	1510.9782051061	1456.77327439363	1695.00739851228	1496.20118525135	1554.00921528279	1632.6037341181	1642.60219273551	1609.52826512024	1476.2591666337	1604.99199850338	-0.121042866478763	0.00519682456478679	0.172607655709417	Fam32a	8	72973574	72978262	+	4409	protein_coding	family with sequence similarity 32, member A [Source:MGI Symbol;Acc:MGI:1915172]	-	1447	1380	1394	1323	1388	2032	1574	1493	1583	1742	1651	1720	15.186393603614	15.0959764727791	14.3691889983967	15.3593021165786	15.398730463807	14.637119819393	17.3303171279898	15.1651280190993	15.830753512383	17.1522543505889	16.7414411432647
ENSMUSG00000024975	1027.29805846897	1037.31461791454	994.078379108018	1022.17243420911	1075.53780017639	1050.99882886863	1239.48762114843	1166.49576666616	992.484723089641	1284.90224998617	1154.09966297589	1153.8071807519	1034.56668645761	1165.21286743637	-0.171374184424119	0.00520117221991686	0.172607655709417	Pdcd4	19	53880662	53918291	+	3135	protein_coding	programmed cell death 4 [Source:MGI Symbol;Acc:MGI:107490]	-	1001	954	991	898	988	1466	1151	1164	1011	1371	1160	1233	14.7748388201807	14.6768566433518	14.366325149544	14.66190931941	15.4154053618728	14.8514360097938	17.8229528924205	16.6280685824111	14.2191744120784	18.9851077353249	16.5426968027224
ENSMUSG00000081051	313.012894938097	299.016268266769	282.875986789567	317.579186129556	357.061132042363	320.461443727339	340.293734390013	356.763310080028	364.205570985417	353.324688727051	360.158687928683	404.253610774387	315.001151982282	363.16660048093	-0.206380231285422	0.00525008368306575	0.172607655709417	Gm15427	1	95426346	95426876	+	531	processed_pseudogene	predicted pseudogene 15427 [Source:MGI Symbol;Acc:MGI:3642341]	-	305	275	282	279	328	447	316	356	371	377	362	432	26.5785655190125	24.9781572557014	24.1359373247311	26.89437275314	30.214462486765	26.7352977536585	28.889128609046	30.0249193023694	30.8063439101563	30.8219410506879	30.4789439582206
ENSMUSG00000051111	1372.12537879422	1567.93257760248	1611.99188216608	1293.0822775741	1391.23209375043	1347.80204520671	1379.48187896711	1561.34055366484	1908.39792451658	1955.93799833781	1687.37330035095	1698.42662860072	1430.694375849	1698.49304740634	-0.247996813750416	0.00526269672591111	0.172607655709417	Sv2c	13	96091102	96269085	-	9700	protein_coding	synaptic vesicle glycoprotein 2c [Source:MGI Symbol;Acc:MGI:1922459]	-	1337	1442	1607	1136	1278	1880	1281	1558	1944	2087	1696	1815	6.37802023137617	7.16994375520341	7.52928479568896	5.99457412506303	6.44458074674488	6.15542633398423	6.41090403898205	7.19319926126828	8.83660204798222	9.34036550262494	7.81699761750825
ENSMUSG00000022324	177.545019096035	205.505726190616	202.62747989891	185.539094405439	216.631601452531	151.269272095008	221.837054697287	218.467420217545	207.135782959361	241.797797590396	227.835192087482	268.566634935761	189.853032189757	230.939980414639	-0.289849398829074	0.00529566979196483	0.172607655709417	Matn2	15	34306823	34436419	+	6263	protein_coding	matrilin 2 [Source:MGI Symbol;Acc:MGI:109613]	-	173	189	202	163	199	211	206	218	211	258	229	287	1.27817379942732	1.45546449364954	1.46581290168948	1.33216165996378	1.55419753084997	1.06997114748264	1.59671236841501	1.55883609669581	1.48545949623181	1.78834148263374	1.63470328958889
ENSMUSG00000086968	849.753039372932	904.660127992552	1011.13118682228	993.715517889254	954.703087808391	971.421154922918	981.036683637032	1040.22560635694	1026.84373922034	1156.50574506414	1065.55236124757	1100.46816266361	947.564019134722	1061.77204969827	-0.164444201874689	0.00535449500006945	0.174064191665943	4933431E20Rik	3	107796166	107803529	-	6821	lncRNA	RIKEN cDNA 4933431E20 gene [Source:MGI Symbol;Acc:MGI:3584041]	-	828	832	1008	873	877	1355	911	1038	1046	1234	1071	1176	5.61705280683963	5.88298172771833	6.71617594245747	6.55115585831223	6.28907963215918	6.30903982543909	6.48354020368431	6.81515403160159	6.76152107260418	7.85380775675503	7.0198411907912
ENSMUSG00000099762	1.02627178668229	2.17466376921287	0	0	0	0	3.23063671889253	5.01072064719141	8.83517557646564	2.81160229756274	0	5.61463348297759	0.533489259315859	4.25046145384832	-3.07378060400028	0.00535462565443913	1	Gm21149	5	15676701	15681521	-	1212	protein_coding	predicted gene, 21149 [Source:MGI Symbol;Acc:MGI:5434504]	-	1	2	0	0	0	0	3	5	9	3	0	6	0.0381789165465445	0.0795883678534501	0	0	0	0	0.120160164896944	0.184753960275037	0.327416574476789	0.107456277397873	0
ENSMUSG00000090397	15.3940768002343	23.9213014613415	12.0372760335986	23.9038097086762	9.79740911091849	15.7721515928444	15.0763046881652	31.0664680125867	24.5421543790712	40.2996329317326	31.8372320820935	30.8804841563768	16.8043374512689	28.9503793750043	-0.797537207487051	0.0054122100975279	0.175313158453257	Gm17096	2	166785459	166786228	+	733	lncRNA	predicted gene 17096 [Source:MGI Symbol;Acc:MGI:4937923]	-	15	22	12	21	9	22	14	31	25	43	32	33	0.946920467689195	1.44757451599208	0.744023843687105	1.46644931748186	0.600584451736308	0.953214695997384	0.9271840281816	1.89401795237481	1.50382328431813	2.54669911453732	1.95178452186234
ENSMUSG00000050243	0	0	1.00310633613322	0	0	0	1.07687890629751	2.00428825887656	3.9267447006514	1.87440153170849	1.98982700513084	2.8073167414888	0.167184389355536	2.2799095240256	-3.15752411338954	0.00546055947290287	1	Gm5446	13	20179191	20179974	-	784	processed_pseudogene	predicted gene 5446 [Source:MGI Symbol;Acc:MGI:3644854]	-	0	0	1	0	0	0	1	2	4	2	2	3	0	0	0.0579686944539379	0	0	0	0.061919268645874	0.114245816251707	0.224959687225549	0.1107457552774	0.114051184193646
ENSMUSG00000097098	18.4728921602811	17.3973101537029	21.0652330587976	15.9358731391175	18.5062172095127	16.4890675743374	25.8450937511403	29.0621797537102	30.4322714300483	24.3672199122104	27.8575780718318	28.073167414888	17.9777655492915	27.6062517223048	-0.621326679583077	0.00550805278202633	0.177468679352806	9330111N05Rik	13	81111007	81276983	+	5297	lncRNA	RIKEN cDNA 9330111N05 gene [Source:MGI Symbol;Acc:MGI:2443112]	-	18	16	21	14	17	23	24	29	31	26	28	30	0.157242069733701	0.145684125865028	0.180176814326908	0.135285048104488	0.156983677408305	0.137901784542021	0.219949586339582	0.245185282074646	0.258043243266459	0.213086792106336	0.236327316917021
ENSMUSG00000108175	20.5254357336457	14.1353144998836	11.0341696974654	20.4889797502939	5.44300506162138	17.2059835558303	22.6144570322477	23.0493149770805	25.5238405542341	23.4300191463562	29.8474050769626	26.2016229205621	14.8054813831234	25.1111099512405	-0.755887781990862	0.00557338726227131	0.178939210830378	Gm16499	6	53795728	53845168	+	2065	lncRNA	predicted gene 16499 [Source:MGI Symbol;Acc:MGI:3704267]	-	20	13	11	18	5	24	21	23	26	25	30	28	0.448163165660165	0.303630586900475	0.242092988363564	0.446173925858543	0.118436481873208	0.369116287298833	0.493674982559646	0.498808851973553	0.555154753559998	0.525573075892745	0.649511828628221
ENSMUSG00000022312	1769.29256024026	1875.6475009461	1801.57897969526	1776.8498550116	1899.60876650586	1819.53276102905	2023.45546493302	1928.12530503925	1804.33918994932	2052.4696772208	2053.50146929503	2088.64365566766	1823.75173723802	1991.75579368418	-0.127332629924305	0.0056220832557335	0.179602229094963	Eif3h	15	51649954	51728919	-	1612	protein_coding	eukaryotic translation initiation factor 3, subunit H [Source:MGI Symbol;Acc:MGI:1915385]	-	1724	1725	1796	1561	1745	2538	1879	1924	1838	2190	2064	2232	49.4878337326342	51.6114766349901	50.6350073124005	49.5666540500968	52.9499974806407	50.0032927069004	56.5853000843103	53.4523006101533	50.2737452876113	58.9782977608823	57.2440722809359
ENSMUSG00000032477	210.385716269869	219.641040690499	218.677181277041	203.751520850145	213.365798415558	189.982735095626	242.29775391694	242.518879324064	288.615735497878	243.672199122104	288.524915743972	203.998349881519	209.300665433123	251.604638914413	-0.26761452610253	0.0056236885513446	0.179602229094963	Cdc25a	9	109704647	109722963	+	8023	protein_coding	cell division cycle 25A [Source:MGI Symbol;Acc:MGI:103198]	-	205	202	218	179	196	265	225	242	294	260	290	218	1.1823424660544	1.21433021135193	1.23489287130892	1.14200492393205	1.19496402027576	1.04901356681366	1.36140583187488	1.35084321486999	1.61573937637854	1.40685621062852	1.61602126625124
ENSMUSG00000002728	573.685928755398	599.119868418145	610.891758705129	659.062181967787	584.578743618137	592.889516694652	695.663773468192	630.348657416679	729.392828145997	625.112910824782	703.403846313753	673.756017957311	603.371333026541	676.279672354452	-0.165192321527187	0.0056497092898357	0.179801256068116	Naa20	2	145744019	145758345	+	3705	protein_coding	N(alpha)-acetyltransferase 20, NatB catalytic subunit [Source:MGI Symbol;Acc:MGI:1915127]	-	559	551	609	579	537	827	646	629	743	667	707	720	6.98151724470076	7.17274859823863	7.47031065565435	7.99911773645043	7.08959821493169	7.0890709088621	8.46420525653547	7.60306678044556	8.84222114204648	7.81539221534415	8.53133640814138
ENSMUSG00000021209	578.817287688809	579.547894495229	610.891758705129	610.116285897641	660.780814480836	565.646709397921	662.280527372969	691.479449312414	617.480604177432	685.093759839454	679.525922252183	678.434879193126	600.966791777594	669.04919035793	-0.157085932033649	0.00575375213497242	0.182473270151342	Ppp4r4	12	103498542	103580090	+	4192	protein_coding	protein phosphatase 4, regulatory subunit 4 [Source:MGI Symbol;Acc:MGI:1921771]	-	564	533	609	536	607	789	615	690	629	731	683	725	6.22564065503062	6.13236728051734	6.60245729465634	6.54478302715847	7.08276719400677	5.97761241801526	7.12189755970768	7.37147146463779	6.61591843509412	7.57023322191066	7.2842575981083
ENSMUSG00000062683	871.30474689326	903.572796107946	766.373240805778	799.070210261462	833.868375440396	794.342907494165	979.959804730735	884.893266294002	818.726270085816	980.312001083541	951.137308452543	1076.13808423737	828.088712833835	948.527789147335	-0.196776038873172	0.00585498717829996	0.184941145405837	Atp5g2	15	102571299	102580787	-	1675	protein_coding	ATP synthase, H+ transporting, mitochondrial F0 complex, subunit C2 (subunit 9) [Source:MGI Symbol;Acc:MGI:1915192]	-	849	831	764	702	766	1108	910	883	834	1046	956	1150	23.4541175996393	23.9281121276702	20.729466704025	21.4523087277718	22.3691513626533	21.0085932255093	26.3735421031118	23.6087103606572	21.9539166045595	27.1100319569569	25.5169608232461
ENSMUSG00000062901	1228.4473286587	1205.85106002853	1323.09725735971	1215.67946518411	1315.03002288773	1237.39698405679	1366.55933209154	1354.89886300056	1342.94668762278	1561.37647591317	1351.09253648384	1340.96163018448	1254.25035302926	1386.30592088273	-0.144718504897316	0.00586210102100828	0.184941145405837	Klhl24	16	19916292	19947971	+	10183	protein_coding	kelch-like 24 [Source:MGI Symbol;Acc:MGI:1923035]	-	1197	1109	1319	1068	1208	1726	1269	1352	1368	1666	1358	1433	5.43932020865473	5.25264469894752	5.88679122655793	5.36842940612867	5.80265487110585	5.38315730477113	6.04961530970298	5.94603306298188	5.92340086579711	7.10251908971051	5.96224601678373
ENSMUSG00000033972	212.438259843233	210.942385613648	208.646117915709	203.751520850145	264.530045994799	196.434978929062	273.527242199568	261.559617783391	228.732878812944	267.10221826846	247.73346213879	254.530051228318	216.123884857766	255.530911738578	-0.244854834396087	0.00587728153811957	0.185003647377341	Zfp944	17	22556970	22580381	-	2784	protein_coding	zinc finger protein 944 [Source:MGI Symbol;Acc:MGI:2442394]	zf-C2H2	207	194	208	179	243	274	254	261	233	285	249	272	3.44054572516641	3.3608932752597	3.39549961996859	3.29105801174814	4.26945649580218	3.12574363201258	4.4290069975089	4.19853374725022	3.69017923714668	4.44415078289911	3.99867384582378
ENSMUSG00000097604	4.10508714672914	9.7859869614579	10.0310633613322	15.9358731391175	3.26580303697283	5.0184118704505	19.3838203133552	17.0364502004508	25.5238405542341	9.37200765854246	19.8982700513084	11.2292669659552	8.02370425267667	17.0739426239744	-1.109477879081	0.00588444354964248	0.185003647377341	Gm17322	9	57905324	57914734	+	2169	lncRNA	predicted gene, 17322 [Source:MGI Symbol;Acc:MGI:4936956]	-	4	9	10	14	3	7	18	17	26	10	20	12	0.0853348950749875	0.200126767299547	0.20953184164079	0.330384923840236	0.0676545878473511	0.102496848257735	0.402860635837056	0.351006970724469	0.528535991747993	0.200149082843434	0.412245866333879
ENSMUSG00000110185	2344.00476078234	2404.09079686482	2485.69750093811	2345.98818140865	2341.58077750952	2306.31871246275	2693.27414465007	2486.31958513638	2450.28869320647	2775.05146769442	2631.54621428554	2448.91597082539	2371.28012166103	2580.89934596638	-0.122355617126105	0.0059059038642408	0.185038077622386	Igip	18	36431732	36434570	+	2839	protein_coding	IgA inducing protein [Source:MGI Symbol;Acc:MGI:1924271]	-	2284	2211	2478	2061	2151	3217	2501	2481	2496	2961	2645	2617	37.2269046197524	37.5617288067386	39.6684737892838	37.1590272859488	37.0604397133951	35.9879983230056	42.7651677536215	39.1370190515075	38.7650152679585	45.2778890805006	41.6529869036069
ENSMUSG00000114017	0	0	0	1.13827665279411	0	0	4.30751562519004	1.00214412943828	2.94505852548855	2.81160229756274	0.994913502565421	1.87154449432586	0.189712775465684	2.32212976242848	-3.17316092892208	0.0060073449053188	1	Gm40662	13	7045690	7126352	-	627	lncRNA	predicted gene, 40662 [Source:MGI Symbol;Acc:MGI:5623547]	-	0	0	0	1	0	0	4	1	3	3	1	2	0	0	0	0.0816364661437083	0	0	0.309695098043797	0.0714264114364737	0.210966979407692	0.207714526644693	0.0713047275979414
ENSMUSG00000107741	132.389060482015	140.26581311423	120.372760335986	141.146304946469	134.98652552821	119.008052927826	155.070562506842	187.400952204959	147.252926274427	172.444940917181	171.125122441252	131.943886849973	131.361419555789	160.873065199106	-0.296842936045692	0.00607159882146107	0.188281730006127	Gm2011	3	40801255	40829823	+	4557	transcribed_unprocessed_pseudogene	predicted gene 2011 [Source:MGI Symbol;Acc:MGI:3780180]	-	129	129	120	124	124	166	144	187	150	184	172	141	1.30989625723484	1.36531513464464	1.19677304679098	1.39281807543143	1.33100046295605	1.15691401619456	1.53399994580746	1.83776065712423	1.45135282080999	1.75287905127239	1.68746698333825
ENSMUSG00000011154	57.471220054208	59.8032536533538	52.1615294789273	48.9458960701466	52.2528485915653	42.2980429080828	62.4589765652556	70.1500890606797	46.1392502326539	99.3432811805501	75.613426194972	87.9625912333156	52.1554651260473	73.6112690779045	-0.505861620175702	0.00616474718363016	0.189552937091248	Cfap161	7	83423309	83444088	-	3188	protein_coding	cilia and flagella associated protein 161 [Source:MGI Symbol;Acc:MGI:1922806]	-	56	55	52	43	48	59	58	70	47	106	76	94	0.812822905849144	0.832082904816654	0.741301046266669	0.690401745200916	0.736475789414828	0.587767707850446	0.883184750271387	0.983345419682193	0.650040350916485	1.44344655686528	1.06581332481089
ENSMUSG00000030347	405.377355739503	413.186116150445	381.180407730622	399.535105130731	409.313980633928	390.002293932153	437.212835956789	439.941272823405	453.539012925236	467.663182161269	438.756854631351	435.134094930763	399.765876552897	445.374542238136	-0.15783953316665	0.00621751837377457	0.189730812218858	D6Wsu163e	6	126916925	126952930	+	6784	protein_coding	DNA segment, Chr 6, Wayne State University 163, expressed [Source:MGI Symbol;Acc:MGI:107893]	-	395	380	380	351	376	544	406	439	462	499	441	465	2.69424742150542	2.70159335927071	2.54570068568944	2.6483355777578	2.71105017646325	2.5467427801937	2.90524040198353	2.89804452050762	3.00273431569102	3.19321280930154	2.90628778212323
ENSMUSG00000019877	11987.8807402358	11996.5326828628	12170.6891763043	12518.7666274296	12729.0116371078	11733.7638690948	12499.3334653952	12780.3440827264	12778.6089420948	14265.1328570675	13586.5387910334	13109.2334105055	12189.4407888392	13169.8652581371	-0.111808427162248	0.00621863676432694	0.189730812218858	Serinc1	10	57391870	57408626	-	5150	protein_coding	serine incorporator 1 [Source:MGI Symbol;Acc:MGI:1926228]	-	11681	11033	12133	10998	11693	16367	11607	12753	13017	15221	13656	14009	104.954004680852	103.325760833288	107.070677501116	109.309579585362	111.059130910764	100.933161458449	109.409399945508	110.89998887494	111.445990044375	128.306634427632	118.55016014924
ENSMUSG00000032096	2192.11653635336	2262.73765186599	2231.91159789641	2161.58736365601	2252.31549449893	2114.18522942265	2330.36595322781	2309.94221835524	2360.95525126665	2611.97853443578	2426.59403275706	2289.83468880769	2202.47564561556	2388.27844647504	-0.117593739245146	0.00622273630213733	0.189730812218858	Arcn1	9	44652861	44679142	-	14915	protein_coding	archain 1 [Source:MGI Symbol;Acc:MGI:2387591]	-	2136	2081	2225	1899	2069	2949	2164	2305	2405	2787	2439	2447	6.62680528870426	6.72931789894978	6.77979152567545	6.51708589022645	6.78535826022196	6.27947792496199	7.04329501321772	6.92108278460557	7.10972157991144	8.11197992782973	7.31096001296243
ENSMUSG00000049191	2024.83423512415	2133.34515759782	1975.1163758463	2087.59938122439	2238.16368133871	1980.83885686496	2382.05614073009	2261.8393001422	2152.83778213213	2245.53303498677	2179.85548412084	2329.13712318854	2073.31628133272	2258.54314421676	-0.124209638899683	0.00630973023334968	0.19173982909771	Rtl5	X	101110150	101114910	-	4761	protein_coding	retrotransposon Gag like 5 [Source:MGI Symbol;Acc:MGI:3045324]	-	1973	1962	1969	1834	2056	2763	2212	2257	2193	2396	2191	2489	19.1758720528786	19.8757279780408	18.7956399398795	19.7175471277128	21.1232373409018	18.4312473152593	22.5542724301247	21.2304768859063	20.3095930352412	21.8475020417355	20.5745365828114
ENSMUSG00000046985	847.700495799568	916.620778723223	900.789489847629	1002.82173111161	991.715522227416	924.821616125878	1009.03553520077	1032.20845332143	988.557978388989	1058.09966464944	1056.59813972448	1008.76248244164	930.744938972553	1025.54370895446	-0.140977372776432	0.00632049126909878	0.191746189218803	Tapt1	5	44332496	44383968	-	4443	protein_coding	transmembrane anterior posterior transformation 1 [Source:MGI Symbol;Acc:MGI:2683537]	-	826	843	898	881	911	1290	937	1030	1007	1129	1062	1078	8.60260443433363	9.15110385435017	9.18564391037471	10.1496562286123	10.029461456093	9.22115708156084	10.2377650464569	10.3821496218296	9.99341512200788	11.0314038761216	10.686465042663
ENSMUSG00000001707	408.45617109955	413.186116150445	377.167982386089	415.470978269849	391.89636443674	367.777898505872	415.675257830839	496.061344071949	415.253252093885	423.614746166119	478.553394733968	482.858479536073	395.659251808091	452.002745738806	-0.195058763653684	0.00637675024024994	0.192207293678543	Eef1e1	13	38828183	38843034	-	3257	protein_coding	eukaryotic translation elongation factor 1 epsilon 1 [Source:MGI Symbol;Acc:MGI:1913393]	-	398	380	376	365	360	513	386	495	423	452	481	516	5.65446516673502	5.62714441181839	5.24662070184514	5.73623379162369	5.40655085198298	5.00232183717867	5.75322589950536	6.80634270355577	5.72642239745035	6.02467789471011	6.6025725766289
ENSMUSG00000022800	1749.7933962933	1806.05826033129	1760.4516199138	1770.02019509483	1897.43156448121	1771.49939026903	1869.46178133248	2018.3182766887	1842.62495078067	2092.76931015253	1900.28478989995	1964.18594679499	1792.54240439724	1947.94084260822	-0.120581211030778	0.00642320046553697	0.192929584892129	Fyttd1	16	32697870	32729245	+	6633	protein_coding	forty-two-three domain containing 1 [Source:MGI Symbol;Acc:MGI:1917955]	-	1705	1661	1755	1555	1743	2471	1736	2014	1877	2233	1910	2099	11.8943470355454	12.0776338122683	12.0247679893053	11.9997482199794	12.8535455155685	11.8313627840302	12.705202877956	13.5980251742692	12.4771399446377	14.6147665372378	12.8738734553696
ENSMUSG00000105261	11.2889896535051	7.61132319224503	4.01242534453287	2.27655330558821	4.35440404929711	5.73532785194343	9.6919101566776	8.01715303550625	9.81686175162849	14.9952122536679	14.9237025384813	19.6512171904216	5.87983723285196	12.8493428210639	-1.12727927975676	0.00650557799034778	0.194439742172039	Gm43333	5	104217930	104220191	-	2262	TEC	predicted gene 43333 [Source:MGI Symbol;Acc:MGI:5663470]	-	11	7	4	2	4	8	9	8	10	16	15	21	0.225022685852578	0.149254578441351	0.0803668549104993	0.0452573512573873	0.0864973775661094	0.112323184979677	0.193148700073071	0.158388541010324	0.19492528159243	0.307072226834594	0.29647257429648
ENSMUSG00000038506	645.524953823158	724.163035147884	721.233455679783	643.12630882867	768.55231470094	647.375131288114	786.121601597183	777.663844444106	779.458823079302	780.688237956587	757.129175452286	745.810480988857	691.662533244758	771.145360586387	-0.158332004164754	0.00654807450363786	0.194817378166805	Dcun1d2	8	13305963	13338131	-	4988	protein_coding	DCN1, defective in cullin neddylation 1, domain containing 2 (S. cerevisiae) [Source:MGI Symbol;Acc:MGI:2142792]	-	629	666	719	565	706	903	730	776	794	833	761	797	5.83512844254714	6.43976481799941	6.55106679809683	5.79794031951471	6.923310447399	5.74954303114723	7.10457815385056	6.96725407723319	7.01867008115253	7.24989493690077	6.82093762212809
ENSMUSG00000108137	54.3924046941611	63.0652493071731	81.2516132267906	55.7755559869112	67.4932627641052	53.7686986119696	122.764195317916	73.1565214489945	84.425011064005	71.2272582049227	81.5829072103646	81.4121855031751	62.6244640985185	85.7613464582297	-0.453359045746774	0.00661909464414718	0.196539522669024	Gm44053	6	113702184	113703112	+	929	lncRNA	predicted gene, 44053 [Source:MGI Symbol;Acc:MGI:5690445]	-	53	58	81	49	62	75	114	73	86	76	82	87	2.63989330816344	3.01116464296347	3.96258769924959	2.69980317473967	3.26446130769145	2.56399735357942	5.9570468832009	3.51911547670488	4.08172280718391	3.55149358581733	3.94624463371427
ENSMUSG00000020863	3347.69856815762	3228.2883653965	3264.10801777749	3205.3870542682	3203.75277927035	3140.80891492052	3400.78358608754	3566.63095667084	3182.62657987796	3772.23308256334	3623.47497634326	3534.41177753439	3231.67394996511	3513.36015984622	-0.120898325670609	0.00665495703988251	0.196555975366276	Luc7l3	11	94178716	94212814	-	7278	protein_coding	LUC7-like 3 (S. cerevisiae) [Source:MGI Symbol;Acc:MGI:1914934]	-	3262	2969	3254	2816	2943	4381	3158	3559	3242	4025	3642	3777	20.7394925033102	19.6752549710192	20.3195964955264	19.8048855441396	19.7794294890255	19.1175935975143	21.0640537923602	21.8999089221779	19.6409156324684	24.0086085018798	22.3724608176199
ENSMUSG00000036206	323.27561280492	344.684207420239	337.043728940761	339.206442532644	337.466313820526	356.307242801985	400.598953142674	395.846931128121	416.234938269048	366.44549944901	388.016266000514	348.107275944611	339.663924720179	385.87497732233	-0.181146871507532	0.0066629144191958	0.196555975366276	Sh3bp4	1	88998137	89082790	+	5112	protein_coding	SH3-domain binding protein 4 [Source:MGI Symbol;Acc:MGI:2138297]	-	315	317	336	298	310	497	372	395	424	391	390	372	2.85131978856412	2.990822504183	2.98715676209588	2.98385116453195	2.96624076178146	3.08771755376425	3.53259602152423	3.46045034984629	3.65709112816745	3.32046623686965	3.41082649442969
ENSMUSG00000026471	149.835680855614	197.894402998371	169.524970806514	227.655330558821	171.998959947236	173.493667521289	231.528964853965	201.430970017094	204.190724433873	216.493376912331	223.85553807722	244.236556509525	181.733835447974	220.289355134001	-0.281443537935175	0.00670057610215317	0.19692274516056	Mr1	1	155003023	155022560	-	5981	protein_coding	major histocompatibility complex, class I-related [Source:MGI Symbol;Acc:MGI:1195463]	-	146	182	169	200	158	242	215	201	208	231	225	261	1.12954951358371	1.46764090742229	1.28416989472813	1.71162227962231	1.29216756197196	1.28503094696989	1.74504462848161	1.50504202543128	1.53338179715953	1.67668443937119	1.68187835577321
ENSMUSG00000106683	3.07881536004686	7.61132319224503	4.01242534453287	5.69138326397053	5.44300506162138	5.0184118704505	18.3069414070577	8.01715303550625	7.85348940130279	11.246409190251	14.9237025384813	7.48617797730346	5.14256068214453	11.3056455916504	-1.13732530826465	0.00670785710182625	0.19692274516056	Gm43263	8	69926144	69927494	-	560	lncRNA	predicted gene 43263 [Source:MGI Symbol;Acc:MGI:5663400]	-	3	7	4	5	5	7	17	8	8	12	15	8	0.247890251005779	0.602881886489885	0.324624688942052	0.457018431000938	0.436734526907454	0.396992256912547	1.4736785937718	0.639776571009557	0.629887124231537	0.930264344330159	1.19753743403328
ENSMUSG00000057469	890.803910840224	879.651494646604	861.668342738433	858.260596206756	907.893244278447	906.181800607062	1069.34075395343	1049.24490352188	841.305052114562	952.195978107914	996.903329570552	1070.52345075439	884.076564886254	996.585578003789	-0.172115086563404	0.00672633590296987	0.197146735530272	E2f6	12	16860964	16889743	+	5663	protein_coding	E2F transcription factor 6 [Source:MGI Symbol;Acc:MGI:1354159]	E2F	868	809	859	754	834	1264	993	1047	857	1016	1002	1144	7.09250063034251	6.89007870274154	6.89376039063592	6.81516730728717	7.20369039190738	7.08879693077816	8.51225387109953	8.27992669773803	6.67259907869502	7.78861618326693	7.91055630095657
ENSMUSG00000027282	1109.39980140355	1026.44129906847	1046.23990858695	1039.24658400102	1084.24660827498	1079.67546812835	1127.49221489349	1173.51077557223	1150.53619729086	1178.06136267879	1229.71308917086	1092.04621243914	1064.20827824389	1158.5599753409	-0.121907321891067	0.00674452036646486	0.197361391464411	Mtch2	2	90677499	90697154	+	8490	protein_coding	mitochondrial carrier 2 [Source:MGI Symbol;Acc:MGI:1929260]	-	1081	944	1043	913	996	1506	1047	1171	1172	1257	1236	1167	5.89174881620958	5.36273734602074	5.5832387608149	5.50446132867279	5.7383521726243	5.63364276947275	5.98660869604574	6.17697120443503	6.08668311801593	6.42748014586656	6.508735848767
ENSMUSG00000027881	1105.29471425682	1161.27045275967	1043.23058957855	1072.25660693205	1181.13209837184	1162.83772198153	1191.02807036505	1254.68445005673	1233.9795221797	1261.47223083982	1206.83007861186	1190.30229839125	1121.00369731341	1223.04944174073	-0.125139876519233	0.0068408938790086	0.198449875640848	Prpf38b	3	108810121	108819043	-	6949	protein_coding	PRP38 pre-mRNA processing factor 38 (yeast) domain containing B [Source:MGI Symbol;Acc:MGI:1914171]	-	1077	1068	1040	942	1085	1622	1106	1252	1257	1346	1213	1272	7.17165866487289	7.41261021466337	6.80174913080484	6.93873543593654	7.6373549733478	7.4131119955349	7.72635566555072	8.0687895644377	7.97579048224679	8.40883642948986	7.80412748299639
ENSMUSG00000110427	32.8406971738331	53.2792623457152	44.1366787898615	59.1903859452935	66.4046617517809	48.0333707600262	59.2283398463631	85.1822510022539	75.5898354875394	72.1644589707769	67.6541181744487	58.9536515712647	50.6475094610851	69.7954425087744	-0.469203674342236	0.00685628432732559	0.198449875640848	4933406B17Rik	8	96223058	96230346	+	4333	lncRNA	RIKEN cDNA 4933406B17 gene [Source:MGI Symbol;Acc:MGI:1918290]	-	32	49	44	52	61	67	55	85	77	77	68	63	0.341733463960578	0.545418184869686	0.461501981048475	0.614280023574767	0.688615344526131	0.491086659831814	0.616191752598681	0.878530024811185	0.783542949367178	0.771463161156944	0.701626671097583
ENSMUSG00000060419	254.515403097207	238.125682728809	240.745520671972	250.420863614703	259.087040933178	252.354425485511	302.602972669601	276.591779724966	249.348288491364	293.343839712379	287.530002241407	318.162564035397	249.208156088563	287.929907812519	-0.208192831658347	0.00686738247237845	0.198449875640848	Rps16-ps2	5	129205141	129205581	-	441	processed_pseudogene	ribosomal protein S16, pseudogene 2 [Source:MGI Symbol;Acc:MGI:3704259]	-	248	219	240	220	238	352	281	276	254	313	289	340	26.0219184124584	23.951225966673	24.7333096336802	25.5349980495762	26.3981758486283	25.3498910536447	30.9321146479833	28.0283069204187	25.3954491356842	30.8119301349566	29.2984819839677
ENSMUSG00000054320	69.7864814943954	63.0652493071731	54.1677421511937	51.2224493757348	51.164247579241	59.5040264639131	78.6121601597183	73.1565214489945	61.8462290352595	66.5412543756515	86.5574747231917	102.934947187923	58.1516993952752	78.2747644884563	-0.427122903460383	0.00687716179240825	0.198449875640848	Lrrc36	8	106140203	106190718	+	2549	protein_coding	leucine rich repeat containing 36 [Source:MGI Symbol;Acc:MGI:2448585]	-	68	58	54	45	47	83	73	73	63	71	87	110	1.23442667167517	1.0974389773688	0.962794291252223	0.903637854941047	0.901910768788089	1.03414224633162	1.39025640766601	1.28256503642952	1.0897615605575	1.20920983165186	1.52593236003927
ENSMUSG00000107134	56.4449482675257	40.231279730438	47.1459977982612	43.254512806176	32.6580303697283	43.0149588895757	41.9982773456029	47.1007740835992	53.9927396339567	88.0968719902991	81.5829072103646	78.6048687616863	43.7916213102842	65.2294065042515	-0.577136120400906	0.00688000339278748	0.198449875640848	Gm42528	5	39764270	39767687	-	3418	TEC	predicted gene 42528 [Source:MGI Symbol;Acc:MGI:5662665]	-	55	37	47	38	30	60	39	47	55	94	82	84	0.744589402279889	0.522097830313066	0.624935767477678	0.569066835090694	0.429323584086906	0.557508143118848	0.553903908167421	0.615817705857649	0.709498369892164	1.19390274735566	1.0725749750499
ENSMUSG00000032101	1044.74467884257	980.773359915003	1052.25854660374	969.811708180578	1030.90515867109	1083.26004803581	1168.4136133328	1140.44001930076	1173.1149793196	1123.70371825924	1155.09457647845	1024.67061064341	1026.95891670813	1130.90625288905	-0.136927416869794	0.00689810912646779	0.198656797220559	Ddx25	9	35447943	35469824	-	6934	protein_coding	DEAD box helicase 25 [Source:MGI Symbol;Acc:MGI:1353582]	-	1018	902	1049	852	947	1511	1085	1138	1195	1199	1161	1095	6.79344650963245	6.27400590266947	6.87545166109458	6.28937507352661	6.68038806776929	6.92074185399317	7.59604942038163	7.34995697239996	7.59879693423248	7.50669035858381	7.48573154611171
ENSMUSG00000046593	69.7864814943954	123.955834845133	94.2919955965224	80.8176423483815	107.771500220103	75.9930940382504	128.148589849404	113.242286626526	123.692458070519	97.4688796488416	134.313322846332	130.072342355648	92.1027580904644	121.156313232878	-0.400881318897526	0.00697094286301124	0.20012002165346	Tmem215	4	40472180	40477168	+	4741	protein_coding	transmembrane protein 215 [Source:MGI Symbol;Acc:MGI:2444167]	-	68	114	94	71	99	106	119	113	126	104	135	139	0.663689851529217	1.15973060636738	0.901088569178952	0.766549370031525	1.02141160817335	0.710081066993967	1.21848135152615	1.06741883077106	1.17182122668681	0.952306043271259	1.27306236395861
ENSMUSG00000074748	2327.58441219542	2192.06107936657	2162.69726070322	2325.49920165836	2261.02430259752	2294.84805675886	2407.90123448123	2412.16091955794	2345.24827246405	2682.26859187485	2435.54825428015	2415.22816992753	2260.61905221333	2449.72590709763	-0.116008341723802	0.00698391811963978	0.200176277713082	Atxn7l3b	10	112761335	112764906	-	3572	protein_coding	ataxin 7-like 3B [Source:MGI Symbol;Acc:MGI:1914971]	-	2268	2016	2156	2043	2077	3201	2236	2407	2389	2862	2448	2581	29.3804078011776	27.2208260506967	27.4313314978357	29.2757920794823	28.4420303995856	28.4607438830249	30.388007838372	30.1780387596305	29.4893683609294	34.7833442969586	30.6397931610218
ENSMUSG00000026571	634.235964169652	712.202384417214	675.090564217655	697.763588162787	667.312420554782	671.033358677381	747.353960970472	763.63382663197	746.081493123765	734.765400429729	687.485230272706	820.672260761891	676.273046699912	749.998695365089	-0.150267171820283	0.00702998996071397	0.200343945899378	Dcaf6	1	165156267	165288044	-	6424	protein_coding	DDB1 and CUL4 associated factor 6 [Source:MGI Symbol;Acc:MGI:1921356]	-	618	655	673	613	613	936	694	762	760	784	691	877	4.45152854234536	4.91765424222758	4.76122948196142	4.8843489101495	4.66756626391005	4.627456444211	5.24440012346598	5.3122170450887	5.21637531275183	5.29814313167695	4.80903990736321
ENSMUSG00000021282	3665.84282202912	3821.97157439161	4046.5309599614	3533.21073027291	3767.64810365432	3610.38888279839	3967.22189080003	3889.32136634997	3951.28685503047	4506.99848299307	4288.07719605697	4055.63691920415	3740.93217885129	4109.75711840578	-0.135858491873011	0.00703505297361339	0.200343945899378	Eif5	12	111504450	111513186	+	6820	protein_coding	eukaryotic translation initiation factor 5 [Source:MGI Symbol;Acc:MGI:95309]	-	3572	3515	4034	3104	3461	5036	3684	3881	4025	4809	4310	4334	24.2355731618709	24.8578279297589	26.8819705757938	23.2964140030226	24.8229146824326	23.4516481620127	26.2226831645246	25.4850588044232	26.0220963712955	30.6114258291165	28.2539232725585
ENSMUSG00000022536	3655.5801041623	3773.04163958432	3571.05855663425	3718.74982467834	3578.2315275099	3564.50625998284	3986.60571111339	3773.07264733513	3796.18043935474	3998.09846713421	3995.57262630273	3743.08898865173	3643.52798542533	3882.10314664865	-0.0918254550944487	0.00704489222043266	0.200343945899378	Glyr1	16	4831773	4867727	-	8405	protein_coding	glyoxylate reductase 1 homolog (Arabidopsis) [Source:MGI Symbol;Acc:MGI:1921272]	-	3562	3470	3560	3267	3287	4972	3702	3765	3867	4266	4016	4000	19.6102177864861	19.9119585591424	19.2496067779558	19.8958800686457	19.1292320849278	18.7873456406347	21.3816185486244	20.0610488149398	20.2860375560065	22.0341493955084	21.3619971258655
ENSMUSG00000094910	2487.68281091786	3011.90932035982	2582.99881554303	2702.26877373321	2832.53983406777	2342.1645115374	3063.72048841642	2831.05716566314	2857.68845589905	2990.6076438409	3047.42005835789	3108.63540507526	2659.92734435985	2983.18820287544	-0.166324364232945	0.00714050684345977	0.201799829485771	D430019H16Rik	12	105420115	105459354	+	5786	protein_coding	RIKEN cDNA D430019H16 gene [Source:MGI Symbol;Acc:MGI:2443127]	-	2424	2770	2575	2374	2602	3267	2845	2825	2911	3191	3063	3322	19.3856517067222	23.0899803052469	20.2259247085396	21.001679326301	21.9970485256616	17.9325779928557	23.8696319269355	21.8658515238749	22.1832179925095	23.9420609048309	23.6676115894528
ENSMUSG00000074656	926.723423374104	961.201385992087	928.876467259359	951.599281735873	871.969410871746	957.082835293059	1000.42050395039	979.094814461201	1028.80711157067	1083.40408532751	1068.53710175526	970.395820307961	932.908800754371	1021.7765728955	-0.130809630397057	0.00717625175681643	0.202181158023051	Eif2s2	2	154713330	154734855	-	6755	protein_coding	eukaryotic translation initiation factor 2, subunit 2 (beta) [Source:MGI Symbol;Acc:MGI:1914454]	-	903	884	926	836	801	1335	929	977	1048	1156	1074	1037	6.18569662613383	6.31174049038707	6.23010283855628	6.33479640732492	5.80019657704242	6.27665033875055	6.67624462597502	6.47732341840764	6.84063944243161	7.42926136128265	7.10828437527735
ENSMUSG00000103713	83.1280147212651	67.4145768455988	100.310633613322	93.3386855291167	90.353884022915	64.5224383343636	108.764769536049	100.214412943828	95.2235589907964	118.087296497635	115.409966297589	100.127630446434	83.1780388444301	106.304605785388	-0.362425100494212	0.0072778648152043	0.204410138210035	Gm2136	3	45392815	45395391	+	2577	TEC	predicted gene 2136 [Source:MGI Symbol;Acc:MGI:3780305]	-	81	62	100	82	83	90	101	100	97	126	116	107	1.45444338191982	1.16037801978651	1.76357999425252	1.62873778436656	1.57543040827772	1.10917510662411	1.90260588609037	1.73784866009581	1.65965602387743	2.12260548880921	2.01247009998194
ENSMUSG00000003131	3959.35655302026	4053.57326581278	3982.33215444887	4028.36107423834	4199.82270554706	3801.08853387551	4158.90633612099	4299.19831529023	4165.29444121597	4663.51101089073	4390.5532868212	4223.14015144631	4004.0890478238	4316.76725696424	-0.109134400451043	0.0073142723283182	0.20511567399722	Pafah1b2	9	45874157	45923988	-	8266	protein_coding	platelet-activating factor acetylhydrolase, isoform 1b, subunit 2 [Source:MGI Symbol;Acc:MGI:108415]	-	3858	3728	3970	3539	3858	5302	3862	4290	4243	4976	4413	4513	21.596980784457	21.7521768481422	21.8275347343325	21.9147691094822	22.8298139533757	20.3711874778642	22.6808198596814	23.2427902581866	22.6328060450047	26.1335330604953	23.8684596336622
ENSMUSG00000025892	1991.99353795032	1794.09760960061	1948.03250477071	1954.42101284748	1995.4056555904	1977.2542769575	2009.45603915116	2045.37616818353	2022.27352083547	2262.40264877215	2353.96534706979	2157.89080195772	1943.5340996195	2141.89408766164	-0.140193910680388	0.00744036129835238	0.208009608482553	Gria4	9	4417896	4796234	-	6305	protein_coding	glutamate receptor, ionotropic, AMPA4 (alpha 4) [Source:MGI Symbol;Acc:MGI:95811]	-	1941	1650	1942	1717	1833	2758	1866	2041	2060	2414	2366	2306	14.2451381037928	12.6217936584718	13.9982490768541	13.939170873149	14.220436389531	13.8925252284194	14.3670773274971	14.4972051863815	14.4059830791733	16.621313127667	16.7770467734257
ENSMUSG00000054408	789.203003958678	875.302167108179	813.519238604039	840.04816976205	878.501016945692	807.247395161037	944.422800822917	858.837518928607	888.425988522379	1034.66964550309	893.432325303748	943.258425140236	833.970165256612	927.174450703496	-0.154265276992572	0.00751909580916317	0.209565964791585	Spcs3	8	54973468	54983033	-	3466	protein_coding	signal peptidase complex subunit 3 homolog (S. cerevisiae) [Source:MGI Symbol;Acc:MGI:1923937]	-	769	805	811	738	807	1126	877	857	905	1104	898	1008	10.2665375738727	11.2018446306834	10.6341278656897	10.8988215328371	11.3888671321418	10.317675274865	12.283239383816	11.073340015829	11.5127955337761	13.8278185285314	11.5833357343077
ENSMUSG00000031556	741.994501771292	720.901039494065	682.112308570587	753.539144149698	814.273557218559	658.128871010508	779.660328159398	765.638114890847	808.909408334188	927.828758195704	798.915542560033	888.983634804785	728.491570369118	828.322631157492	-0.187933766728833	0.00755334723609766	0.210198202104696	Tm2d2	8	25507227	25513276	+	1802	protein_coding	TM2 domain containing 2 [Source:MGI Symbol;Acc:MGI:1916992]	-	723	663	680	662	748	918	724	764	824	990	803	950	18.5656316735515	17.7452026966834	17.1499835667499	18.8042034118388	20.3040353641503	16.1793070741717	19.5040885636495	18.9873757034357	20.1619807578663	23.8502845216722	19.9226279443613
ENSMUSG00000024188	2549.2591181188	2612.85851870926	2516.79379735824	2649.90804770468	2712.7937227121	2491.99995166942	2888.18922668992	2811.01428307438	2838.0547323958	2947.4964086116	2641.49534931119	2655.7216374484	2588.93552604542	2796.99527292188	-0.112120940943806	0.00757950011176799	0.210603480169798	Luc7l	17	26471870	26504478	+	7523	protein_coding	Luc7-like [Source:MGI Symbol;Acc:MGI:1914228]	-	2484	2403	2509	2328	2492	3476	2682	2805	2891	3145	2655	2838	15.2787121608879	15.4058239876134	15.1572069969142	15.839579639168	16.2028915855348	14.6744127079943	17.3065137778088	16.6981429905259	16.9440724884668	18.1485839340941	15.7782680395293
ENSMUSG00000093394	5.13135893341143	4.34932753842573	5.01553168066608	1.13827665279411	2.17720202464855	2.86766392597171	6.46127343778506	9.01929716494453	4.90843087581425	7.49760612683397	9.94913502565421	13.100811460281	3.44656012598627	8.48942568188551	-1.30135237369647	0.00758409227339044	1	Gm20621	15	88773983	88775728	-	1458	lncRNA	predicted gene 20621 [Source:MGI Symbol;Acc:MGI:5313068]	-	5	4	5	1	2	4	6	9	5	8	10	14	0.158686031736667	0.132319755608205	0.155855474800711	0.0351070399671503	0.0670977599638338	0.0871313595418484	0.19977245521961	0.276446666485611	0.151207471523346	0.238202118347	0.306639672180447
ENSMUSG00000031134	857.963213666391	826.372232300889	888.75221381403	873.058192693079	893.741431118231	858.148429847035	931.500253947347	1001.14198530884	890.389360872704	1016.86283095186	1007.84737809877	888.047862557623	866.339285573276	955.964945289524	-0.142213851391996	0.0076590593959416	0.211620113948361	Rbmx	X	56428890	56438396	-	4330	protein_coding	RNA binding motif protein, X chromosome [Source:MGI Symbol;Acc:MGI:1343044]	-	836	760	886	767	821	1197	865	999	907	1085	1013	949	8.93397227951234	8.46540847542379	9.29941025782267	9.066907920717	9.27450651690398	8.77967171407516	9.69773007503139	10.3324654990065	9.23591998093771	10.8781488763473	10.4594154823464
ENSMUSG00000040055	1261.28802583253	1527.70129787204	1209.74624137666	1255.5191480319	1293.25800264124	1449.6041145787	1419.32639850012	1302.78736826977	1777.83366321992	2021.54205194761	1427.70087618138	1792.93962556418	1332.85280505551	1623.68833061383	-0.284788617739668	0.00772395557622404	0.212514052162212	Gjb6	14	57360760	57371068	-	2674	protein_coding	gap junction protein, beta 6 [Source:MGI Symbol;Acc:MGI:107588]	-	1229	1405	1206	1103	1188	2022	1318	1300	1811	2157	1435	1916	21.2675126342829	25.3417816161044	20.4972447572835	21.1137729589125	21.7315442080023	24.0155076582549	23.9274208388203	21.7725011076551	29.8619262299297	35.0188514959887	23.9925475439827
ENSMUSG00000020257	2354.26747864916	2438.88541717223	2303.13214776187	2342.57335145027	2433.02326254476	2205.95047505374	2640.5070782415	2556.46967419706	2416.91136325093	2636.34575434799	2682.28680291638	2376.86150779385	2346.30535543867	2551.56369679128	-0.121629615952329	0.00773390322025184	0.212514052162212	Wdr82	9	106048127	106068338	+	6341	protein_coding	WD repeat domain containing 82 [Source:MGI Symbol;Acc:MGI:1924555]	-	2294	2243	2296	2058	2235	3077	2452	2551	2462	2813	2696	2540	16.7402477028893	17.0605780967899	16.4559785544131	16.6126668146968	17.2407170439164	15.4113884184817	18.7717427264204	18.0168589000436	17.1194996041733	19.2586187291228	19.0085067171959
ENSMUSG00000058603	71.83902506776	66.3272449609924	87.2702512435899	78.5410890427933	67.4932627641052	78.1438419827292	103.380375004561	82.1758186139391	93.2601866404707	91.8456750537161	87.5523882257571	113.228441906715	74.9357858436617	95.2404809075265	-0.342963011765558	0.00792964587586934	0.216688007302703	Rpl28-ps1	1	127966306	127966719	+	414	processed_pseudogene	ribosomal protein L28, pseudogene 1 [Source:MGI Symbol;Acc:MGI:3705349]	-	70	61	87	69	62	109	96	82	95	98	88	121	7.82391130388609	7.1064338310885	9.55055244278792	8.53101071201752	7.32532501170377	8.36176927603238	11.2567435636789	8.87033216810352	10.1177521162795	10.2763500839048	9.50316340566187
ENSMUSG00000066148	401.272268592774	397.963469765954	418.295342167551	397.258551825143	421.288591769495	359.89182270945	447.981625019765	416.891957846325	440.777092648119	492.967602839333	447.71107615444	450.10645088537	399.328341138395	449.405967565559	-0.174357081834616	0.00800560976340019	0.21843534627704	Prpf4	4	62327034	62345227	+	5671	protein_coding	pre-mRNA processing factor 4 [Source:MGI Symbol;Acc:MGI:1917302]	-	391	366	417	349	387	502	416	416	449	526	450	481	3.19038672545849	3.11274583608249	3.34184259221249	3.15005050801705	3.33800411466702	2.81135761551893	3.56102943982365	3.28518669507993	3.49098083487872	4.02660708378727	3.54763337890304
ENSMUSG00000027342	284.277284910993	271.832971151608	306.950538856764	275.462949976174	259.087040933178	281.747980726721	303.679851575898	301.645382960923	356.352081584114	293.343839712379	332.301109856851	349.978820438937	279.89312775924	322.88351435485	-0.205508427653724	0.00807974302765308	0.220127571661937	Pcna	2	132091082	132095234	-	2400	protein_coding	proliferating cell nuclear antigen [Source:MGI Symbol;Acc:MGI:97503]	-	277	250	306	242	238	393	282	301	363	313	334	374	5.34065774111338	5.02401572074904	5.79455069761563	5.1612614807706	4.85066481218546	5.20059856555436	5.70400302765791	5.6167051463214	6.66892992780139	5.66169216229827	6.22187226837737
ENSMUSG00000086904	3.07881536004686	2.17466376921287	4.01242534453287	4.55310661117642	1.08860101232428	0.716915981492928	4.30751562519004	13.0278736826977	4.90843087581425	8.43480689268821	4.97456751282711	7.48617797730346	2.60408801313104	7.18989542775345	-1.5151386107394	0.00813643990624083	1	Gm13404	2	33868258	33870336	+	1960	lncRNA	predicted gene 13404 [Source:MGI Symbol;Acc:MGI:3649379]	-	3	2	4	4	1	1	4	13	5	9	5	8	0.070825786001651	0.0492148478767253	0.0927499111263007	0.104461355657357	0.024956258680426	0.0162037655882672	0.0990708298333984	0.297039122254437	0.112479843612774	0.19934235949932	0.114051184193646
ENSMUSG00000010376	923.644608014057	943.804075838384	923.860935578693	912.897875540873	939.462673635851	946.329095570665	1003.65114066928	1026.1955885448	913.949829076613	1061.84846771286	1031.72530216034	1104.21125165226	931.666544029754	1023.59692996936	-0.135804270752235	0.00817297664232803	0.221641791126051	Nedd8	14	55899720	55909581	-	1261	protein_coding	neural precursor cell expressed, developmentally down-regulated gene 8 [Source:MGI Symbol;Acc:MGI:97301]	-	900	868	921	802	863	1320	932	1024	931	1133	1037	1180	33.0258224972013	33.199142107738	33.1935823887298	32.5544992436386	33.4758227063972	33.2453468120261	35.8791963269757	36.3673153132157	32.5533258415299	39.0056913290113	36.7662669147136
ENSMUSG00000042682	1287.97109228627	1335.2435542967	1187.67790198173	1379.59130318646	1293.25800264124	1391.53392007777	1427.9414297505	1481.16902330978	1361.59872495087	1414.23595567406	1430.68561668908	1597.36322590713	1312.54596241169	1452.16566271357	-0.145540121647284	0.00819630660558587	0.221641791126051	Selenok	14	29690265	29697619	+	1891	protein_coding	selenoprotein K [Source:MGI Symbol;Acc:MGI:1931466]	-	1255	1228	1184	1212	1188	1941	1326	1478	1387	1509	1438	1707	30.7099010059688	31.3205269850694	28.4557315912399	32.8067212574254	30.7298515135898	32.599131493062	34.0403389613708	35.0033231288465	32.3404235281015	34.6426309506768	33.9979885379278
ENSMUSG00000019809	343.801048538566	342.509543651026	346.07168596596	325.547122699114	373.390147227227	288.91714054165	361.831312515964	366.784751374411	351.4436507083	408.619533912451	420.848411585173	438.877183919415	336.706114770591	391.400807335952	-0.221606601512911	0.00823315812988431	0.222307503025643	Pex3	10	13399586	13428886	-	4740	protein_coding	peroxisomal biogenesis factor 3 [Source:MGI Symbol;Acc:MGI:1929646]	-	335	315	345	286	343	403	336	366	358	436	423	469	3.27033833253756	3.20519483956648	3.30788448858674	3.08844185270507	3.53957670583898	2.70021737613091	3.44114376028918	3.45803285849469	3.33016272853213	3.99320222066898	3.98977028655139
ENSMUSG00000069049	694.785999583907	745.909672840013	693.146478268053	651.094245398229	716.299466109374	671.750274658874	833.504273474273	761.629538373094	744.11812077344	838.79468543955	734.246164893281	730.83812503425	695.497689476408	773.855151331315	-0.154440225132438	0.00840065769391737	0.225131303772019	Eif2s3y	Y	1010543	1028847	+	4161	protein_coding	eukaryotic translation initiation factor 2, subunit 3, structural gene Y-linked [Source:MGI Symbol;Acc:MGI:1349430]	-	677	686	691	572	658	937	774	760	758	895	738	781	7.52865112243137	7.95149193236358	7.5472704658145	7.03639239693442	7.73506072938518	7.15177591400252	9.02994542720853	8.17979177546466	8.03215833014307	9.33766901742922	7.92947641972723
ENSMUSG00000014850	225.779793070103	283.793621882279	273.848029764368	280.01605658735	255.821237896205	269.560409041341	304.756730482196	300.643238831484	290.579107848203	325.208665751423	294.494396759365	305.997524822279	264.803191373608	303.613277415825	-0.197817950137385	0.00845624352756605	0.225648836098282	Msh3	13	92348380	92491511	-	11254	protein_coding	mutS homolog 3 [Source:MGI Symbol;Acc:MGI:109519]	-	220	261	273	246	235	376	283	300	296	347	296	327	0.904569602627567	1.11855107427659	1.10246628855209	1.11887078469325	1.02140152374304	1.06109179739909	1.22073502514638	1.1938251280612	1.15969977022192	1.33855345795744	1.17590074678844
ENSMUSG00000032323	6.15763072009371	9.7859869614579	4.01242534453287	12.5210431807352	8.70880809859421	5.73532785194343	11.8456679692726	12.0257295532594	19.633723503257	13.1208107219594	18.903356548743	12.1650392131181	7.82020369289288	14.6157212516016	-0.931265669185799	0.00847936801672714	0.225934128445697	Cyp11a1	9	57913694	57934306	+	4804	protein_coding	cytochrome P450, family 11, subfamily a, polypeptide 1 [Source:MGI Symbol;Acc:MGI:88582]	-	6	9	4	11	8	8	11	12	20	14	19	13	0.0577928978198318	0.0903569854855781	0.0378413459216381	0.11720372751731	0.0814558984406909	0.0528882273988405	0.111155656286848	0.11186767686262	0.183564107811022	0.12651388529608	0.176822069082905
ENSMUSG00000041789	11.2889896535051	5.43665942303216	20.0621267226643	11.3827665279411	5.44300506162138	9.31990775940807	12.9225468755701	24.0514591065187	28.4688990797226	28.1160229756274	9.94913502565421	20.5869894375845	10.488909191362	20.6825087501129	-0.980079055130633	0.00852441925118338	0.226269571908716	2700046A07Rik	18	62884745	62889418	-	2469	lncRNA	RIKEN cDNA 2700046A07 gene [Source:MGI Symbol;Acc:MGI:1919803]	-	11	5	20	10	5	13	12	24	29	30	10	22	0.20615687136433	0.0976722375844285	0.368144645215774	0.20731496262497	0.0990568388287462	0.167222335840036	0.235940250879053	0.43532792195061	0.517890183147031	0.527488895124432	0.181077619294894
ENSMUSG00000022245	12.3152614401874	9.7859869614579	19.0590203865311	10.244489875147	3.26580303697283	7.16915981492928	24.7682148448427	15.0321619415742	21.5970958535827	11.246409190251	32.8321455846589	16.8439004489328	10.3066202525376	20.3866546439737	-0.985047683447354	0.00853759167530797	0.226269571908716	Skor1	9	63045452	63056243	-	3796	protein_coding	SKI family transcriptional corepressor 1 [Source:MGI Symbol;Acc:MGI:2443473]	-	12	9	19	9	3	10	23	15	22	12	33	18	0.146278757179385	0.114350621252033	0.227476731450437	0.121357897378542	0.0386572183985523	0.0836653860721911	0.294132837782508	0.176966648988418	0.255539033539664	0.137236046581899	0.388663361098263
ENSMUSG00000021832	1190.47527255145	1163.44511652888	1141.5350105196	1074.53316023764	1141.94246192817	1111.93668729553	1222.25755864767	1264.70589135111	1176.06003784509	1310.20667066424	1196.8809435862	1236.15513850223	1137.31128484354	1234.37770676609	-0.118623968522933	0.00854176350040606	0.226269571908716	Psmc6	14	45567245	45587162	+	3498	protein_coding	proteasome (prosome, macropain) 26S subunit, ATPase, 6 [Source:MGI Symbol;Acc:MGI:1914339]	-	1160	1070	1138	944	1049	1551	1135	1262	1198	1398	1203	1321	15.3449120500623	14.7531988231944	14.7853646204253	13.8135061957882	14.6686867059185	14.0819894904828	15.7513556351757	16.1571933341865	15.1007244820059	17.3500416878501	15.3755864028882
ENSMUSG00000046364	2329.63695576879	2603.0725317478	2334.228444182	2426.80582375703	2595.22481338108	2297.71572068484	2778.34757824758	2597.55758350402	2438.50845910452	2881.89235500181	2585.78019316753	2988.85655743841	2431.11404825359	2711.82378774398	-0.158259360273731	0.00859224649147106	0.226945208202052	Rpl27a	7	109118354	109121574	+	2774	protein_coding	ribosomal protein L27A [Source:MGI Symbol;Acc:MGI:1347076]	-	2270	2394	2327	2132	2384	3205	2580	2592	2484	3075	2599	3194	37.8656677575758	41.62362613574	38.1240919839733	39.3398302192242	42.0373513195766	36.6938769547141	45.1497271360426	41.8460926618508	39.4826146940806	48.1229031764159	41.887620355429
ENSMUSG00000121179	4795.76805916632	4685.31309076912	4490.90706686841	4777.34711177686	4793.11025726379	4404.73179029255	5119.48232053837	5009.71850306197	5063.53729148998	4795.65631887618	4780.55937982685	5386.30505466984	4657.86289602284	5025.8764780772	-0.110178220457297	0.0086209023082355	0.227267140299645	ENSMUSG00000121179	6	30782687	30785779	+	3093	lncRNA	novel transcript, antisense to Copg2	-	4673	4309	4477	4197	4403	6144	4754	4999	5158	5117	4805	5756	69.9104472520748	67.192190077851	65.7834667103458	69.456162867774	69.6312698548446	63.0874989064516	74.6141400787935	72.3818349477447	73.5295975024373	71.820537880293	69.4543318783653
ENSMUSG00000066568	1069.37520172294	1165.6197802981	1128.49462814987	1031.27864743146	1193.10670950741	1123.40734299942	1200.71998052172	1211.59225249088	1199.620506049	1213.67499178125	1202.85042460159	1362.48439186923	1118.54705168487	1231.82375788561	-0.139339691017145	0.00872805810934031	0.228539296776559	Lsm14a	7	34044071	34092740	-	6136	protein_coding	LSM14A mRNA processing body assembly factor [Source:MGI Symbol;Acc:MGI:1914320]	-	1042	1072	1125	906	1096	1567	1115	1209	1222	1295	1209	1456	7.85793781328183	8.4261979441611	8.33252746225118	7.55778589154616	8.73696816280049	8.1106501510034	8.82127573003214	8.8240370281191	8.78105355390574	9.16215371724564	8.80900417577025
ENSMUSG00000059796	2573.88964099917	2598.72320420937	2196.80287613174	2528.11244585571	2509.22533340746	2364.38890696368	2613.58510558406	2709.79772600111	2593.61487478025	2880.0179534701	2668.35801388046	2711.86797227818	2461.85706792786	2696.20694099903	-0.131940097872383	0.00874303850594357	0.228602152129506	Eif4a1	11	69557762	69563249	-	4334	protein_coding	eukaryotic translation initiation factor 4A1 [Source:MGI Symbol;Acc:MGI:95303]	-	2508	2390	2190	2221	2305	3298	2427	2704	2642	3073	2682	2898	26.777180413213	26.5969120205044	22.9649122357253	26.2307911279062	26.0146251653042	24.167613535719	27.184587670229	27.9411419844691	26.8784782545871	30.7812895106692	27.6665962609332
ENSMUSG00000031864	907.22425942714	862.254184492901	892.764639158563	917.450982152049	914.424850352393	833.056370494783	958.422226604785	998.135552920528	974.814371936709	940.012368151809	927.259384390973	987.239720756893	887.862547679638	964.313937460283	-0.121316718738892	0.00880233358144298	0.229821847474112	Ints10	8	69246581	69284319	+	6885	protein_coding	integrator complex subunit 10 [Source:MGI Symbol;Acc:MGI:1918135]	-	884	793	890	806	840	1162	890	996	993	1003	932	1055	5.9412050282208	5.55509468103388	5.87483460307621	5.99215218639313	5.96775370972452	5.36011622405088	6.27520535807481	6.47860893693338	6.35925257884301	6.32426624211285	6.05198487117551
ENSMUSG00000072694	1786.73918061386	1702.76173129367	1735.37396151047	1776.8498550116	1884.36835233332	1753.5764907317	1859.7698711758	1890.0438281206	1846.55169548132	1918.44996770364	1909.23901142304	2066.18512173575	1773.27826191577	1915.03991594003	-0.111579553029771	0.00888379885334435	0.230542811375312	1500011B03Rik	5	114946257	114961529	-	2693	protein_coding	RIKEN cDNA 1500011B03 gene [Source:MGI Symbol;Acc:MGI:1913486]	-	1741	1566	1730	1561	1731	2446	1727	1886	1881	2047	1919	2208	29.9149745167216	28.0464325062951	29.1957295439157	29.6700506233777	31.4409937618277	28.8464332835674	31.1313436056133	31.3640189025925	30.7973403815694	32.9985339519912	31.8584386213523
ENSMUSG00000066245	5.13135893341143	7.61132319224503	6.0186380167993	4.55310661117642	4.35440404929711	3.58457990746464	17.2300625007602	6.01286477662969	7.85348940130279	14.9952122536679	8.95422152308879	11.2292669659552	5.20890178506566	11.0458529035674	-1.09973030776737	0.00889474744355914	0.230542811375312	Gm10156	7	107462246	107462707	+	462	processed_pseudogene	predicted gene 10156 [Source:MGI Symbol;Acc:MGI:3642344]	-	5	7	6	4	4	5	16	6	8	16	9	12	0.50078838587026	0.730765923018042	0.590226707167368	0.443169387637273	0.423500147304198	0.343716239751123	1.68120196080918	0.581615064554143	0.763499544523075	1.50345752619016	0.870936315660569
ENSMUSG00000042050	454.638401500252	406.662124842806	398.233215444887	366.525082199702	409.313980633928	412.943605339927	489.979902365367	437.936984564529	489.861401406262	522.020826580815	422.838238590304	440.748728413741	408.052734993584	467.231013653503	-0.194383280389279	0.0088955495113372	0.230542811375312	Dync2i1	12	116169882	116226642	-	8110	protein_coding	dynein 2 intermediate chain 1 [Source:MGI Symbol;Acc:MGI:2445085]	-	443	374	397	322	376	576	455	437	499	557	425	471	2.5276043349574	2.22419556643371	2.22473985344011	2.0322950302858	2.26778845833868	2.2556600738015	2.72353162902049	2.41316464946761	2.71294170769514	2.98158707648441	2.34290102178316
ENSMUSG00000015757	675.286835636944	645.875139456221	600.860695343797	640.849755523082	658.603612456188	667.448778769916	663.357406279267	729.560926231069	733.319572846648	728.204995068749	698.429278800926	720.544630315458	648.154136197691	712.236134923686	-0.135855259937005	0.00890606722350149	0.230542811375312	Ppil4	10	7668655	7698899	+	6450	protein_coding	peptidylprolyl isomerase (cyclophilin)-like 4 [Source:MGI Symbol;Acc:MGI:1914668]	-	658	594	599	563	605	931	616	728	747	777	702	770	4.72054778762839	4.44169724744176	4.22062425033806	4.46786886592173	4.58808240980606	4.58418345656534	4.63620763983147	5.05473086180574	5.10648026760729	5.22967211246691	4.86590094126268
ENSMUSG00000095681	71.83902506776	52.1919304611088	51.1584231427941	43.254512806176	43.5440404929711	45.8826228155474	66.7664921904457	72.1543773195562	66.7546599110737	72.1644589707769	82.57782071293	54.2747903354501	51.3117591310596	69.1154332400388	-0.430386378391039	0.00894018532083908	0.230937125863021	Gm8281	14	17376455	17398733	-	1954	protein_coding	predicted gene, 8281 [Source:MGI Symbol;Acc:MGI:3647811]	-	70	48	51	38	40	64	62	72	68	77	83	58	1.65767619232796	1.18478323650008	1.18619256860095	0.9954301137871	1.00131559905087	1.0402253609991	1.54031310662162	1.65019136022936	1.53442308666434	1.71072153392684	1.8990631161333
ENSMUSG00000082406	0	0	0	0	0	0.716915981492928	0	3.00643238831484	1.9633723503257	2.81160229756274	1.98982700513084	3.74308898865173	0.119485996915488	2.25238717166431	-3.14507244261508	0.00897749017451726	1	Gm5401	X	93651825	93652302	-	365	processed_pseudogene	predicted pseudogene 5401 [Source:MGI Symbol;Acc:MGI:3645347]	-	0	0	0	0	0	1	0	3	2	3	2	4	0	0	0	0	0	0.0870120015150787	0	0.36809062989591	0.241600540801137	0.356813721112938	0.244975694267996
ENSMUSG00000097743	134.441604055379	152.226463844901	109.338590638521	153.667348127204	138.252328565183	101.802069371996	147.532410162759	158.338772451248	159.033160376382	196.812160829392	166.150554928425	154.402420781884	131.621400767197	163.711579921682	-0.324711971564723	0.00900403903644259	0.231923830564931	Gm16973	14	56933737	56938725	-	2421	lncRNA	predicted gene, 16973 [Source:MGI Symbol;Acc:MGI:4439897]	-	131	140	109	135	127	142	137	158	162	210	167	165	2.50381781822717	2.78904466281979	2.04616801043194	2.85424150216199	2.56592809199985	1.86279720715677	2.74705692140274	2.92272981221219	2.95040065625181	3.76563014226995	3.0839515580557
ENSMUSG00000044150	162.150942295801	152.226463844901	157.487694772915	167.326667960734	176.353363996533	192.850399021598	188.453808602064	183.392375687205	201.245665908384	215.556176146477	242.758894625963	183.411360443935	168.06592198208	202.469713569005	-0.264158761355136	0.00908365261592935	0.232500720911487	Bclaf3	X	158309684	158376077	+	4869	protein_coding	Bclaf1 and Thrap3 family member 3 [Source:MGI Symbol;Acc:MGI:2685992]	-	158	140	157	147	162	269	175	183	205	230	244	196	1.50156290881025	1.38678930554256	1.46544478598199	1.54535868720465	1.62746174906733	1.75462587158719	1.7447779129624	1.6832076144244	1.85641409585594	2.05069568613891	2.24045341255984
ENSMUSG00000043144	5.13135893341143	8.69865507685146	6.0186380167993	4.55310661117642	7.62020708626994	2.15074794447879	6.46127343778506	11.0235854238211	11.7802341019542	8.43480689268821	24.8728375641355	12.1650392131181	5.69545227816456	12.4562961055837	-1.16305956432234	0.00912700460102937	0.232943718553238	Aqp6	15	99499281	99503358	+	2423	protein_coding	aquaporin 6 [Source:MGI Symbol;Acc:MGI:1341204]	-	5	8	6	4	7	3	6	11	12	9	25	13	0.0954866835625506	0.159242429778591	0.112540131535833	0.0845003124591087	0.141312368590773	0.0393223861572477	0.120209756380599	0.203313231398002	0.218367802044775	0.161250938761315	0.461288322368028
ENSMUSG00000025133	665.024117770121	638.263816263976	585.814100301799	627.190435689552	685.818637764294	632.319895676763	688.125621124109	686.468728665223	714.667535518554	764.755824937065	683.505576262444	699.957640877873	639.071833911084	706.246821230878	-0.145361250845824	0.00914496904503089	0.232985505937513	Ints4	7	97130163	97190602	+	7038	protein_coding	integrator complex subunit 4 [Source:MGI Symbol;Acc:MGI:1917164]	-	648	587	584	551	630	882	639	685	728	816	687	748	4.26041556715814	4.02263901528346	3.7711444398838	4.0073204623373	4.37851495006962	3.98007582377796	4.40751172621986	4.35880741402505	4.56081952981516	5.03331432681052	4.3640864035359
ENSMUSG00000042712	1064.24384278953	1237.38368468212	1132.5070534944	1042.6614139594	1126.70204775563	1063.90331653551	1353.63678521597	1239.65228811515	1051.38589359941	1313.95547372765	1239.66222419652	1407.40145973305	1111.23355986943	1267.61568743129	-0.190374792914016	0.00917233502948503	0.232985505937513	Tceal9	X	135145828	135147888	+	1037	protein_coding	transcription elongation factor A like 9 [Source:MGI Symbol;Acc:MGI:109567]	-	1037	1138	1129	916	1035	1484	1257	1237	1071	1402	1246	1504	46.272846854412	52.9280298418892	49.4794390879275	45.2135341111362	48.8199289866076	45.4492967605184	58.8434871931389	53.4216521540189	45.5377412764111	58.6924736435627	53.718657664485
ENSMUSG00000066705	4373.9703548399	3862.20285412205	4066.59308668406	4277.64366120025	4147.5698569555	3776.71339050475	4581.04286738961	4664.9809225352	4236.95753200286	4133.05537741722	4541.78013921115	4851.04332929264	4084.11553405108	4501.47669464145	-0.140713766996695	0.00920377076231156	0.233264884648153	Fxyd6	9	45281483	45307457	+	4107	protein_coding	FXYD domain-containing ion transport regulator 6 [Source:MGI Symbol;Acc:MGI:1890226]	-	4262	3552	4054	3758	3810	5268	4254	4655	4316	4410	4565	5184	48.0192046003175	41.7129089030839	44.8609662663626	46.8364328060801	45.3770044611514	40.7373792922385	50.2822454235514	50.7599697257035	46.3358894504095	46.6151453769532	49.6937699271599
ENSMUSG00000021365	194.991639469634	234.86368707499	198.615054554377	215.134287378086	193.770980193721	242.31760174461	231.528964853965	270.578914948336	226.769506462618	259.604612141626	257.682597164444	259.208912464132	213.28220840257	250.89558467252	-0.23082659030711	0.00929406025979108	0.234898001447738	Nedd9	13	41463057	41640838	-	6376	protein_coding	neural precursor cell expressed, developmentally down-regulated gene 9 [Source:MGI Symbol;Acc:MGI:97302]	-	190	216	198	189	178	338	215	270	231	277	259	277	1.37889600099408	1.63390824945816	1.41132314577693	1.51727825398806	1.36554885953999	1.68360580723263	1.63693725265817	1.89645188081566	1.59743958576285	1.88601271816832	1.8160898100396
ENSMUSG00000034543	1041.66586348252	1042.75127733757	1112.44492677174	1052.90590383455	1090.77821434893	929.840027996328	1144.72227739425	1136.43144278301	1123.0489843863	1153.69414276658	1192.90128957594	1116.37629086538	1045.06436896194	1144.52907129524	-0.133390659780977	0.00943747646314791	0.23576729983363	Morc2a	11	3599191	3640477	+	6422	protein_coding	microrchidia 2A [Source:MGI Symbol;Acc:MGI:1921772]	-	1015	959	1109	925	1002	1297	1063	1134	1144	1231	1199	1193	7.31344434089507	7.20228874673061	7.84821382826893	7.37264239359969	7.63190525500812	6.41418819328026	8.03535084635974	7.90804487803467	7.85446292564021	8.32148640620054	8.34708330434244
ENSMUSG00000031781	788.176732171995	918.795442492436	856.652811057767	840.04816976205	852.374592649909	828.037958624332	920.731464884372	981.099102720077	948.308845207312	896.901132922514	927.259384390973	890.855179299111	847.347617793082	927.525851570726	-0.131060602891628	0.00944371591442384	0.23576729983363	Ciapin1	8	95546432	95564986	-	9212	protein_coding	cytokine induced apoptosis inhibitor 1 [Source:MGI Symbol;Acc:MGI:1922083]	-	768	845	854	738	783	1155	855	979	966	957	932	952	3.8577449396644	4.42410068679073	4.21321404797132	4.10066385506009	4.15760649931352	3.98198920307418	4.50561486742317	4.75943208980514	4.62363952893362	4.5099441617222	4.52322143270119
ENSMUSG00000106491	0	0	0	0	0	0	3.23063671889253	1.00214412943828	0	0.937200765854246	4.97456751282711	2.8073167414888	0	2.15864431141683	-3.55043945721589	0.00944996104389841	1	Gm42446	5	14613352	14616635	+	3284	TEC	predicted gene 42446 [Source:MGI Symbol;Acc:MGI:5662583]	-	0	0	0	0	0	0	3	1	0	1	5	3	0	0	0	0	0	0	0.0443465651203093	0.0136371376280965	0	0.013219347158569	0.068069525280008
ENSMUSG00000030512	223.727249496738	203.331062421403	167.518758134247	193.507030974998	200.302586267667	216.508626410864	223.990812509882	245.525311712379	223.82444793713	233.362990697707	221.865711072089	300.382891339301	200.815885617653	241.492027544748	-0.265286765549167	0.00945881630518084	0.23576729983363	Snrpa1	7	65708751	65724335	+	3172	protein_coding	small nuclear ribonucleoprotein polypeptide A' [Source:MGI Symbol;Acc:MGI:1916231]	-	218	187	167	170	184	302	208	245	228	249	223	321	3.1801641280775	2.84335215065847	2.3927254815464	2.74326321760967	2.83739758212762	3.02374934647135	3.1832594503846	3.45906941765886	3.16929334890773	3.40784100917921	3.14309530815629
ENSMUSG00000095597	481.321467953992	494.736007495927	435.348149881816	561.170389827494	501.845066681492	451.657068340545	534.131937523565	536.14710924948	520.29367283631	531.392834239358	616.846371590561	612.93082189172	487.679691696878	558.623791221833	-0.198874469189067	0.00946785949944071	0.23576729983363	Rps7-ps3	X	151692501	151693151	-	651	transcribed_processed_pseudogene	ribosomal protein S7, pseudogene 3 [Source:MGI Symbol;Acc:MGI:3648396]	-	469	455	434	493	461	630	496	535	530	567	620	655	33.336352034899	33.7095248359935	30.2983043012582	38.7630256315635	34.6382136609611	30.7348844061326	36.9864431378021	36.8043511279691	35.8967931013671	37.8107443179355	42.5791087656278
ENSMUSG00000020372	2347.08357614239	2558.49192447894	2332.22223150973	2533.80382911968	2647.47766197264	2148.59719653431	2726.6573907453	2520.39248553728	2602.45005035671	2819.09990368957	2625.57673327015	2942.06794508026	2427.94606995961	2706.04075144654	-0.15750934113984	0.00951478816782052	0.23576729983363	Rack1	11	48691159	48697261	+	5119	protein_coding	receptor for activated C kinase 1 [Source:MGI Symbol;Acc:MGI:101849]	-	2287	2353	2325	2226	2432	2997	2532	2515	2651	3008	2639	3144	20.6731785028404	22.1696593695753	20.6417925865673	22.2582885465337	23.2388156626607	18.5940346781309	24.0115642034969	22.0028648810769	22.8341773087803	25.5097298094886	23.0483651951781
ENSMUSG00000042505	182.676378029447	154.401127614113	190.590203865311	216.27256403088	171.998959947236	191.416567058612	215.375781259502	186.39880807552	227.751192637781	260.54181290748	215.896230056696	223.649567071941	184.559300090933	221.602232001487	-0.264230091761491	0.00952123962844773	0.23576729983363	Sdhaf3	6	6956004	7042979	+	5095	protein_coding	succinate dehydrogenase complex assembly factor 3 [Source:MGI Symbol;Acc:MGI:1913288]	-	178	142	190	190	158	267	200	186	232	278	217	239	1.61659798627779	1.34420769980865	1.69480210517342	1.90880318188419	1.51687030189486	1.6643286766736	1.90558220287989	1.63491480952786	2.00772657458688	2.36872020159174	1.90415111525973
ENSMUSG00000109362	103.653450454911	94.5978739607597	85.2640385713234	111.551111973822	101.239894146158	77.4269260012363	116.302921880131	101.216557073266	109.948851618239	129.333705687886	123.369274318112	129.136570108485	95.6222158513684	118.217980114353	-0.317308253015738	0.00952182534121338	0.23576729983363	Gm44562	7	58908603	58909949	-	1347	TEC	predicted gene 44562 [Source:MGI Symbol;Acc:MGI:5753138]	-	101	87	85	98	93	108	108	101	112	138	124	138	3.46960470103609	3.1151135337562	2.86787958308123	3.72400467607001	3.37715429270085	2.54640913119852	3.89222592040345	3.35799581071831	3.66615816924666	4.44758899590662	4.11566441075334
ENSMUSG00000049659	1391.62454274118	1427.66676448825	1433.43895433437	1365.93198335293	1444.57354335432	1274.67661509443	1520.55301569209	1529.27194152282	1522.59525767758	1615.73412033272	1421.73139516599	1472.90551703445	1389.65206722758	1513.79854123761	-0.125006250550901	0.00954949809400589	0.235779183918852	Aftph	11	20635084	20691589	-	6979	protein_coding	aftiphilin [Source:MGI Symbol;Acc:MGI:1923012]	-	1356	1313	1429	1200	1327	1778	1412	1526	1551	1724	1429	1574	8.9906835269498	9.07389502176494	9.30569068200989	8.80115734725979	9.30064942356978	8.0911561288495	9.82162569782657	9.79236757633485	9.79894613523684	10.7240102281859	9.1542948484577
ENSMUSG00000021715	179.5975626694	198.981734882977	189.587097529178	179.847711141469	201.391187279991	175.644415465767	231.528964853965	206.441690664286	193.392176507081	232.425789931853	240.769067620832	208.677211117334	187.50828482813	218.872483449225	-0.225545359256107	0.00962076376957554	0.236344553271746	Cwc27	13	104767648	104953650	-	2873	protein_coding	CWC27 spliceosome-associated protein [Source:MGI Symbol;Acc:MGI:1914535]	-	175	183	189	158	185	245	215	206	197	248	242	223	2.81856881292102	3.0721165395795	2.98975609794873	2.81496629133053	3.1497178550374	2.70833561973057	3.63282698327481	3.21113057917084	3.02337049883498	3.74739274105385	3.76587244599583
ENSMUSG00000022884	10255.5339643161	10603.6605386819	10156.4516533488	10387.912733399	10742.314789616	10198.8467527184	11018.6249692361	10400.2517753105	10749.4636180332	11927.754147027	11676.3048661078	11205.8726597761	10390.78673868	11163.0453392485	-0.103570780904954	0.00972743980992076	0.23759010245414	Eif4a2	16	22926194	22932886	+	5338	protein_coding	eukaryotic translation initiation factor 4A2 [Source:MGI Symbol;Acc:MGI:106906]	-	9993	9752	10125	9126	9868	14226	10232	10378	10950	12727	11736	11975	86.625057814938	88.1124639497843	86.2037273464517	87.5091836918754	90.4245011035123	84.6401175996686	93.0515994977731	87.0685814491575	90.4474486181103	103.504833485737	98.2940879537427
ENSMUSG00000075470	850.779311159615	926.406765684681	920.851616570293	836.633339803668	888.29842605661	810.115059087009	914.270191446587	957.047643613558	910.023084375961	1078.71808149824	954.122048960239	995.66167098136	872.180753060313	968.30712014599	-0.152665628854133	0.00974367549673443	0.237667209565984	Alg10b	15	90108514	90117674	+	6644	protein_coding	asparagine-linked glycosylation 10B (alpha-1,2-glucosyltransferase) [Source:MGI Symbol;Acc:MGI:2146159]	-	829	852	918	735	816	1130	849	955	927	1151	959	1064	5.77365894676513	6.18489304382158	6.27946493420117	5.66251614087857	6.00753189089796	5.40158037701599	6.20325947004697	6.43724620288815	6.15192286143655	7.52071023707414	6.45319590179846
ENSMUSG00000037563	1519.90851607646	1786.48628640837	1383.28363752771	1639.11838002351	1521.86421522934	1642.4545136003	1841.46292976874	1643.51637227878	1655.12289132456	1897.83155085485	1761.99181304336	1917.39733443685	1582.18592481095	1786.22048195119	-0.175099934245762	0.00992867121162076	0.240703429051074	Rps16	7	28050077	28052580	+	1266	protein_coding	ribosomal protein S16 [Source:MGI Symbol;Acc:MGI:98118]	-	1481	1643	1379	1440	1398	2291	1710	1640	1686	2025	1771	2049	54.131189724632	62.593045150261	49.503982975634	58.2211157597404	54.014332768611	57.4729390576079	65.569864389735	58.0144947487339	58.7198091641437	69.439163143128	62.541849688091
ENSMUSG00000020755	705.04871745073	715.464380071033	679.102989562188	709.146354690728	731.539880281914	734.121965048759	804.428543004241	772.653123796915	761.788471926371	744.137408088271	757.129175452286	884.304773568971	712.404047850892	787.406915972842	-0.14398568497966	0.00993438101410444	0.240703429051074	Sap30bp	11	115824108	115857551	+	3708	protein_coding	SAP30 binding protein [Source:MGI Symbol;Acc:MGI:1927479]	-	687	658	677	623	672	1024	747	771	776	794	761	945	8.57320544470902	8.55871157088121	8.29771521519086	8.60003183428303	8.86472152997914	8.77065957019305	9.77963749835998	9.3119583434158	9.22747265055476	9.29595330058796	9.1755223460558
ENSMUSG00000029730	205.254357336457	255.522992882512	190.590203865311	226.517053906027	223.163207526477	218.659374355343	249.835906261023	253.542464747885	250.329974666527	246.483801419667	250.718202646486	277.924357407391	219.951198312021	254.80578452483	-0.214650275792278	0.00998481023314128	0.241581066106113	Mcm7	5	138162845	138170684	-	4426	protein_coding	minichromosome maintenance complex component 7 [Source:MGI Symbol;Acc:MGI:1298398]	-	200	235	190	199	205	305	232	253	255	263	252	297	2.09095557408098	2.56081777361271	1.95097531085825	2.30140686627856	2.26557269267852	2.18857005618304	2.54459374953925	2.55997358169436	2.54032651774354	2.57963045324872	2.54551111147427
ENSMUSG00000044244	7.183902506776	11.9606507306708	13.0403823697318	10.244489875147	5.44300506162138	11.4706557038869	7.53815234408258	6.01286477662969	23.5604682039084	18.7440153170849	64.6693776667524	23.3943061790733	9.89051437463896	23.9865307479219	-1.27503558379564	0.0100104855149628	0.241581066106113	Il20rb	9	100339772	100368841	-	4206	protein_coding	interleukin 20 receptor beta [Source:MGI Symbol;Acc:MGI:2143266]	-	7	11	13	9	5	16	7	6	24	20	65	25	0.0770113951452411	0.126137912532358	0.140470027074307	0.109527954933178	0.0581482013951912	0.120815522788412	0.0807924266116397	0.0638863908283438	0.25159542765311	0.206430509123827	0.690923483893034
ENSMUSG00000022280	455.664673286935	484.950020534469	491.522104705276	467.831704298378	467.009834287115	507.576514896993	561.053910181003	526.125667955098	543.854141040218	533.267235771066	504.421145800669	517.482052681101	479.092475334861	531.034025571526	-0.14533846726451	0.0100364932665238	0.241887474322641	Rnf19a	15	36240079	36283293	-	4434	protein_coding	ring finger protein 19A [Source:MGI Symbol;Acc:MGI:1353623]	-	444	446	490	411	429	708	521	525	554	569	507	553	4.63354623440661	4.85133642534034	5.02238467781344	4.74458105905169	4.73257116573057	5.07118661062847	5.70405776909524	5.30261366364484	5.50902631432093	5.57095607196966	5.11208582575146
ENSMUSG00000090843	0	0	0	0	0	0	0	5.01072064719141	0	2.81160229756274	3.97965401026169	2.8073167414888	0	2.43488228275077	-3.73131631008593	0.0100895641287445	1	Heatr4	12	84001273	84031626	-	3038	protein_coding	HEAT repeat containing 4 [Source:MGI Symbol;Acc:MGI:4937307]	-	0	0	0	0	0	0	0	5	0	3	4	3	0	0	0	0	0	0	0	0.0737069782269075	0	0.0428693246235096	0.0588651273257528
ENSMUSG00000073779	58.4974918408903	54.3665942303216	62.1925928402594	47.8076194173524	43.5440404929711	50.184118704505	89.3809492226934	59.1265036368586	47.1209364078168	81.5364666293194	78.5981667026683	75.7975520201975	52.7654095877166	71.9267624365923	-0.445433070643506	0.0101054754593579	0.242584808517109	Lrp8os2	4	107663230	107680219	-	3221	lncRNA	low density lipoprotein receptor-related protein 8, apolipoprotein e receptor, opposite strand 2 [Source:MGI Symbol;Acc:MGI:3588233]	-	57	50	62	42	40	70	83	59	48	87	79	81	0.818861307265285	0.748689085985575	0.874803570325059	0.667437038009442	0.6074419995484	0.690206966380087	1.25091917085511	0.820328232930603	0.657069462098095	1.17257784476263	1.09653432850321
ENSMUSG00000035383	1895.52399000218	1128.65049622148	1876.81195490525	1704.00014923278	1414.09271500924	2220.2887946836	1994.37973446299	2084.45978923162	2088.04649457138	2355.18552459172	2375.85344412623	1996.9379754457	1706.56135000909	2149.14382707161	-0.331957654161386	0.0101342181369998	0.242591911854307	Pmch	10	87926934	87928237	+	749	protein_coding	pro-melanin-concentrating hormone [Source:MGI Symbol;Acc:MGI:97629]	-	1847	1038	1871	1497	1299	3097	1852	2080	2127	2513	2388	2134	114.106739839919	66.8402027424834	113.527624861791	102.303789339575	84.8326206284535	131.320162313288	120.033106351418	124.367782028026	125.212141424344	145.65447335213	142.540530465868
ENSMUSG00000002808	2379.92427331622	2407.35279251864	2333.22533784586	2464.36895329924	2521.19994454303	2235.34403029495	2467.1295743276	2523.39891792559	2597.5416194809	2534.19087086988	2592.74458768549	2725.90455598562	2390.23588863632	2573.48502104585	-0.107931523020973	0.0101402059277667	0.242591911854307	Epdr1	13	19775876	19804097	-	2745	protein_coding	ependymin related protein 1 (zebrafish) [Source:MGI Symbol;Acc:MGI:2145369]	-	2319	2214	2326	2165	2316	3118	2291	2518	2646	2704	2606	2913	39.0917055939459	38.9007066430194	38.5103037184298	40.3707938612414	41.2697422235258	36.0749539396232	40.5158188935063	41.0808810222749	42.5018918579837	42.7639186629781	42.4441585848406
ENSMUSG00000031016	370.484114992305	347.946203074059	377.167982386089	335.791612574261	336.377712808202	355.590326820492	365.061949234856	424.909110881831	425.070113845514	402.996329317326	384.036611990253	389.28125481978	353.892992109235	398.55922834826	-0.170801499792486	0.0101590518312267	0.242591911854307	Wee1	7	109721253	109742493	+	3419	protein_coding	WEE 1 homolog 1 (S. pombe) [Source:MGI Symbol;Acc:MGI:103075]	-	361	320	376	295	309	496	339	424	433	430	386	416	4.88578464885719	4.51412000413602	4.9980238742058	4.41646357422375	4.42073954583597	4.60738600593444	4.81329498204908	5.55383697793614	5.58405344704822	5.45987262636985	5.04747375920122
ENSMUSG00000026787	6020.11030067829	5408.3887940324	6078.82439696729	5473.97242328686	5413.61283428863	5915.27376329815	5764.53278541058	6358.60450128589	7142.74861048489	5970.9060792574	6608.21548403953	6274.35291722746	5718.36375209194	6353.22672961763	-0.151727934723086	0.0101827886991548	0.242712789364047	Gad2	2	22512217	22583886	+	5876	protein_coding	glutamic acid decarboxylase 2 [Source:MGI Symbol;Acc:MGI:95634]	-	5866	4974	6060	4809	4973	8251	5353	6345	7276	6371	6642	6705	46.19409796596	40.8268822791108	46.870589873798	41.8913858210608	41.3973195811447	44.5960941019118	44.2239303145182	48.3588774700298	54.5973638722951	47.0694338144907	50.53624275738
ENSMUSG00000032350	1138.13541143065	1161.27045275967	1154.57539288933	1159.90390919719	1177.86629533487	1147.78248637018	1281.48589849404	1210.59010836144	1223.18097425291	1287.71385228373	1170.01827901694	1318.50309625257	1156.58899133032	1248.58203477694	-0.110959556682063	0.0102621803135157	0.244089451121999	Gclc	9	77661817	77701767	+	3766	protein_coding	glutamate-cysteine ligase, catalytic subunit [Source:MGI Symbol;Acc:MGI:104990]	-	1109	1068	1151	1019	1082	1601	1190	1208	1246	1374	1176	1409	13.6262844295122	13.6777027035836	13.890074980383	13.8498670985861	14.0534351855425	13.5015316689748	15.3394054370299	14.3652434531514	14.5880921336895	15.8387014759559	13.960882502336
ENSMUSG00000068466	192.93909589627	195.719739229158	203.630586235043	235.62326712838	188.3279751321	227.262366133258	211.068265634312	230.493149770805	230.69625116327	299.904245073359	264.646991682402	252.658506733992	207.250504959035	248.244568343023	-0.260045359459254	0.0102854634167804	0.244323452561743	Gm5518	19	29137518	29138162	+	645	processed_pseudogene	predicted gene 5518 [Source:MGI Symbol;Acc:MGI:3648673]	-	188	180	203	207	173	317	196	230	235	320	266	270	13.487279393224	13.4596886286114	14.3036180771056	16.4271555105826	13.1196406098587	15.6088738531817	14.7515697631001	15.9696167337269	16.0645630908663	21.5379031658869	18.4377443073486
ENSMUSG00000029491	0	1.08733188460643	6.0186380167993	1.13827665279411	2.17720202464855	1.43383196298586	4.30751562519004	5.01072064719141	6.87180322613994	4.68600382927123	6.96439451795795	8.42195022446639	1.97588009030571	6.04373134503616	-1.61561136651542	0.010384903275656	1	Pde6b	5	108536257	108580263	+	5026	protein_coding	phosphodiesterase 6B, cGMP, rod receptor, beta polypeptide [Source:MGI Symbol;Acc:MGI:97525]	-	0	1	6	1	2	2	4	5	7	5	7	9	0	0.00959620989239769	0.0542548226644099	0.0101842547298259	0.0194644914499144	0.0126380344421026	0.0386348640018824	0.0445526860034511	0.0614096082119883	0.0431877597182061	0.0622674988912385
ENSMUSG00000028837	681.444466357038	664.359781494531	570.7675052598	646.541138787052	667.312420554782	620.132323991383	712.893835968952	742.588799913766	611.590487126455	798.495052507818	735.241078395846	773.883648403745	641.759606074098	729.11548371943	-0.185426593873417	0.0104480540679654	0.245424536720394	Psmb2	4	126571423	126603507	+	1204	protein_coding	proteasome (prosome, macropain) subunit, beta type 2 [Source:MGI Symbol;Acc:MGI:1347045]	-	664	611	569	568	613	865	662	741	623	852	739	827	25.5192444446259	24.475802833576	21.4780753497707	24.147578493817	24.9040246506297	22.8171629388274	26.691524735347	27.5624673905862	22.8150975811772	30.7203574174146	27.4412453876154
ENSMUSG00000021816	3016.21278105924	3091.28454793609	3026.37181611391	3191.72773443467	3097.06988006257	2906.37738897233	3254.32805483108	3227.9062409207	3260.17978771582	3421.71999613385	3166.80967866574	3185.36872934262	3054.8406914298	3252.71874793497	-0.0915749617716561	0.0104829735157844	0.245424536720394	Ppp3cb	14	20549432	20596641	-	8809	protein_coding	protein phosphatase 3, catalytic subunit, beta isoform [Source:MGI Symbol;Acc:MGI:107163]	-	2939	2843	3017	2804	2845	4054	3022	3221	3321	3651	3183	3404	15.4382900335017	15.5658367877466	15.5653282001753	16.2930780132799	15.7976035479386	14.616020974217	16.6536614145419	16.3753460626092	16.6227562458968	17.9927845370612	16.1545883029905
ENSMUSG00000021039	498.768088327591	484.950020534469	524.624613797672	505.394833840583	497.490662632195	541.988482008654	561.053910181003	578.237162685888	573.304726295104	653.22893380041	517.355021334019	550.234081331804	508.869450190194	572.235639271371	-0.167776932638433	0.0104938842742541	0.245424536720394	Snw1	12	87495845	87519044	-	6586	protein_coding	SNW domain containing 1 [Source:MGI Symbol;Acc:MGI:1913604]	-	486	446	523	444	457	756	521	577	584	697	520	588	3.41460728382087	3.26614420132996	3.60902212637976	3.45074590598461	3.39414212347876	3.64562582721998	3.84023567387918	3.92356144899423	3.90977613704604	4.59435138777897	3.52994129760595
ENSMUSG00000038535	542.897775154929	509.958653880417	569.764398923667	553.202453257936	535.591698063544	491.804363304149	565.361425806193	587.256459850833	580.176529521244	638.233721546742	582.024399000771	591.408060206973	533.869890430774	590.743432655459	-0.149142246838565	0.0105978955577294	0.247220742073245	Zfp280d	9	72182142	72271059	+	19017	protein_coding	zinc finger protein 280D [Source:MGI Symbol;Acc:MGI:2384583]	-	529	469	568	486	492	686	525	586	591	681	585	632	1.28718178398191	1.18946881112165	1.35742521242425	1.30811522512715	1.26548979180251	1.14565573220595	1.3401677959006	1.38000919928548	1.37027030180673	1.55459856248685	1.37530722823195
ENSMUSG00000066090	25.6567946670571	20.6593058075222	22.0683393949308	23.9038097086762	42.4554394806468	20.073647481802	47.3826718770905	28.0600356242719	45.1575640574911	40.2996329317326	38.8016266000514	31.8162564035397	25.8028894234392	38.5862979156962	-0.589947641798354	0.010652766896775	0.247881962740136	Insl5	4	102875069	102884039	-	724	protein_coding	insulin-like 5 [Source:MGI Symbol;Acc:MGI:1346085]	-	25	19	22	21	39	28	44	28	46	43	39	34	1.59781929745898	1.26571887771357	1.38100005793028	1.48467865982625	2.63488454907702	1.22826333630401	2.95023078896142	1.73199182207007	2.80143168511816	2.57835697645836	2.40830732590119
ENSMUSG00000024803	0	0	0	0	0	0	3.23063671889253	1.00214412943828	0	1.87440153170849	1.98982700513084	3.74308898865173	0	1.97334972897031	-3.42403921894468	0.0107243544134822	1	Ankrd1	19	36089361	36097499	-	2886	protein_coding	ankyrin repeat domain 1 (cardiac muscle) [Source:MGI Symbol;Acc:MGI:1097717]	-	0	0	0	0	0	0	3	1	0	2	2	4	0	0	0	0	0	0	0.0504622729920636	0.0155177962476331	0	0.0300847789804163	0.0309827194760286
ENSMUSG00000044533	3195.81034372864	3445.75474231779	3246.05210372709	3162.13254146203	3451.95381008028	3545.86644446402	3594.62178922109	3445.37151700881	3535.05191676142	3612.90895236812	3639.39359238431	3951.76619976906	3341.26166429664	3629.8523279188	-0.119167920836452	0.0107402087411714	0.248438242576502	Rps2	17	24937090	24940903	+	1830	protein_coding	ribosomal protein S2 [Source:MGI Symbol;Acc:MGI:105110]	-	3114	3169	3236	2778	3171	4946	3338	3438	3601	3855	3658	4223	78.7396967784912	83.5205551163473	80.3650104253046	77.702123796671	84.7580003826427	85.8371017569161	88.5476670448651	84.1358631580109	86.762648855215	91.4505768005441	89.3672671354645
ENSMUSG00000050953	3516.00714117351	3459.89005681767	3269.12354945815	3483.12655754996	3521.62427486904	3315.0194984233	3524.62466031175	3764.05335017018	3554.68564026468	4210.84304098313	3779.67639624604	3617.6955075319	3427.46517971527	3741.92976591795	-0.127111317093792	0.0107414317955122	0.248438242576502	Gja1	10	56253426	56278609	+	10257	protein_coding	gap junction protein, alpha 1 [Source:MGI Symbol;Acc:MGI:95713]	-	3426	3182	3259	3060	3235	4624	3273	3756	3621	4493	3799	3866	15.4558616869665	14.9624269303758	14.4402125940042	15.2704842227397	15.427284175598	14.3175758679038	15.4905747062406	16.3995374914529	15.5657101861136	19.0164400854882	16.5590266072586
ENSMUSG00000024118	111.863624748369	101.121865268398	93.2888892603892	101.306622098675	80.5564749119965	96.7836575015453	161.531835944627	142.304466380236	99.1503036914478	130.27090645374	116.404879800154	101.063402693597	97.4868556315623	125.1209658273	-0.357430276422615	0.0107464198367294	0.248438242576502	Tedc2	17	24434028	24439825	-	2551	protein_coding	tubulin epsilon and delta complex 2 [Source:MGI Symbol;Acc:MGI:1919266]	-	109	93	93	89	74	135	150	142	101	139	117	108	1.97716201769146	1.75830703076626	1.65684572717582	1.78579369667478	1.41891640886279	1.68071986462387	2.85445158477255	2.49289655657977	1.74570833724695	2.36547029147588	2.05050706070458
ENSMUSG00000106628	0	0	0	0	0	0	3.23063671889253	4.00857651775312	0.981686175162849	0.937200765854246	0.994913502565421	0.935772247162932	0	1.84813098789852	-3.31992796953882	0.0107653997572663	1	Gm43558	3	134063053	134063262	+	210	TEC	predicted gene 43558 [Source:MGI Symbol;Acc:MGI:5663695]	-	0	0	0	0	0	0	3	4	1	1	1	1	0	0	0	0	0	0	0.693495808833789	0.853035428012743	0.209962374743846	0.206725409851146	0.212895543828139
ENSMUSG00000029062	903.119172280411	965.550713530512	969.000720704687	936.801685249549	820.805163292505	935.575355848272	1023.03496098264	988.114111626145	994.448095439966	1047.79045622505	975.015232514113	1025.60638289057	921.808801817656	1009.00153994641	-0.129957671768239	0.0108464086871446	0.249524716346732	Cdk11b	4	155709311	155734395	+	3752	protein_coding	cyclin-dependent kinase 11B [Source:MGI Symbol;Acc:MGI:88353]	-	880	888	966	823	754	1305	950	986	1013	1118	980	1096	10.8529065116958	11.414906507527	11.7010242357471	11.2276468272768	9.82978606830509	11.0463730334941	12.2914369103004	11.7690242353624	11.904396582958	12.9357653850885	11.6774794562449
ENSMUSG00000056050	2092.56817304518	2368.20884467281	2244.95198026614	2144.5132138641	2279.53051980704	2139.99420475639	2355.13416807266	2399.13304587524	2376.66223006926	2396.42235828931	2417.63981123397	2294.51355004351	2211.62782273528	2373.25086059732	-0.102323352483208	0.0108477066868764	0.249524716346732	Mia3	1	183107682	183150894	-	7161	protein_coding	MIA SH3 domain ER export factor 3 [Source:MGI Symbol;Acc:MGI:2443183]	-	2039	2178	2238	1884	2094	2985	2187	2394	2421	2557	2430	2452	13.1755808876059	14.6691998187401	14.2035201144147	13.4666310694939	14.3033759428224	13.2386190407368	14.8257608398778	14.9718974682002	14.9067128813739	15.5013745744687	15.1711487244099
ENSMUSG00000069744	791.255547532042	755.695659801471	650.012905814324	727.358781135434	793.590137984398	628.018399787805	774.27593362791	835.788203951526	811.854466859676	764.755824937065	862.59000672422	889.919407051948	724.321905342579	823.197307192058	-0.187106997223613	0.0108643953858965	0.24953683585276	Psmb3	11	97594225	97604326	+	2300	protein_coding	proteasome (prosome, macropain) subunit, beta type 3 [Source:MGI Symbol;Acc:MGI:1347014]	-	771	695	648	639	729	876	719	834	827	816	867	951	15.5114630107616	14.5740142994946	12.8043268612274	14.220823943424	15.5036959360608	12.0961814627962	15.1754974167846	16.2391983545817	15.8539850529407	15.4019418400402	16.8529963759953
ENSMUSG00000022518	13.3415332268697	16.3099782690965	14.043488705865	15.9358731391175	13.0632121478913	31.5443031856889	32.3063671889253	26.0557473653953	22.5787820287455	27.1788222097731	32.8321455846589	30.8804841563768	17.3730647790881	28.6387247556458	-0.684020372731722	0.010900411260995	0.24953683585276	4930562C15Rik	16	4653280	4685550	+	5312	protein_coding	RIKEN cDNA 4930562C15 gene [Source:MGI Symbol;Acc:MGI:1926059]	-	13	15	14	14	12	44	30	26	23	29	33	33	0.113243036353041	0.136193197249221	0.119778687937956	0.134903030837626	0.110499097169356	0.263067158195061	0.274160617197093	0.219200557085353	0.190910818903007	0.237002587724677	0.277742115724587
ENSMUSG00000049404	6.15763072009371	5.43665942303216	17.0528077142647	19.3507030974998	11.974611135567	10.036823740901	20.4606992196527	26.0557473653953	20.6154096784198	24.3672199122104	18.903356548743	13.100811460281	11.6682059718931	20.5838740307837	-0.827284865705607	0.0110131425140928	0.251420635384541	Rarres1	3	67386305	67422856	-	1325	protein_coding	retinoic acid receptor responder (tazarotene induced) 1 [Source:MGI Symbol;Acc:MGI:1924461]	-	6	5	17	17	11	14	19	26	21	26	19	14	0.209537419718092	0.182002078940343	0.583099441269498	0.656726862359084	0.406080707283006	0.335570813390228	0.696112774150143	0.878787440933882	0.698818168015365	0.851864707763969	0.641096769716434
ENSMUSG00000072847	97.4958197348171	107.645856576037	113.351015983054	124.072155154558	92.5310860475635	139.798616391121	145.378652350164	126.270160309223	167.868335952847	143.3917171757	146.252284877117	119.778847636855	112.482424981192	141.489999716984	-0.322970326501279	0.0111610539407275	0.253282894722019	A530017D24Rik	11	61755394	61758884	-	2614	lncRNA	RIKEN cDNA A530017D24 gene [Source:MGI Symbol;Acc:MGI:2144320]	-	95	99	113	109	85	195	135	126	171	153	147	128	1.68168341666761	1.82663524904357	1.96463755893775	2.13438447041295	1.59055573686265	2.36919633046508	2.50709081617418	2.15869523959613	2.88437217943821	2.54096687778016	2.5141872371747
ENSMUSG00000022018	106.732265814958	137.003817460411	122.378973008252	149.114241516028	116.480308318698	122.592632835291	153.993683600544	119.255151403155	163.941591252196	166.821736322056	148.242111882248	170.310548983654	125.717039825606	153.760803907309	-0.294480679003276	0.0111701878545235	0.253282894722019	Rgcc	14	79526196	79539085	-	918	protein_coding	regulator of cell cycle [Source:MGI Symbol;Acc:MGI:1913464]	-	104	126	122	131	107	171	143	119	167	178	149	182	5.24223973078306	6.61987953792815	6.03985804698285	7.30432943316532	5.70133613339753	5.91596304418697	7.561974996107	5.80537999619783	8.02111163645606	8.41764250570354	7.25653765401141
ENSMUSG00000071657	1574.30092077063	1574.45656891011	1483.59427114103	1505.9400116466	1712.36939238609	1513.40963693157	1741.31319148307	1621.46920143114	1692.42696598075	1692.58458313277	1673.44451131504	1700.29817309505	1560.67846696434	1686.92277107297	-0.112875217249202	0.0112045440896769	0.253560367618442	Bscl2	19	8814831	8826047	+	5897	protein_coding	Berardinelli-Seip congenital lipodystrophy 2 (seipin) [Source:MGI Symbol;Acc:MGI:1298392]	-	1534	1448	1479	1323	1573	2111	1617	1618	1724	1806	1682	1817	12.037060721497	11.8429434849904	11.3984717809634	11.4836633935891	13.0476754302947	11.3691796417485	13.3113092423091	12.2877894577823	12.8904151521556	13.2953499983289	12.7520712211252
ENSMUSG00000031201	436.165509339971	480.600692996043	446.382319579281	463.278597687201	483.338849471979	455.24164824801	498.594933615747	529.132100343412	478.081167304308	553.885652619859	501.436405292972	505.317013467983	460.834602887081	511.074545440714	-0.150852065583935	0.0112362711712526	0.25382341190159	Brcc3	X	74460234	74497607	+	7887	protein_coding	BRCA1/BRCA2-containing complex, subunit 3 [Source:MGI Symbol;Acc:MGI:2389572]	-	425	442	445	407	444	635	463	528	487	591	504	540	2.49346518487702	2.70291663576548	2.56423457855837	2.64140080623136	2.75363694104905	2.55701872082634	2.84977800992812	2.99811614866403	2.72256270635896	3.25303545284973	2.85696264216689
ENSMUSG00000046032	466.95366294044	470.814706034585	483.49725401621	488.320684048671	464.832632262466	478.899875637276	514.74811721021	462.990587800486	551.707630441521	536.078838068629	558.146474939201	550.234081331804	475.553135823275	528.984288298642	-0.154034516210442	0.0112441033777669	0.25382341190159	Snx12	X	100141392	100266169	-	2953	protein_coding	sorting nexin 12 [Source:MGI Symbol;Acc:MGI:1919331]	-	455	433	482	429	427	668	478	462	562	572	561	588	7.12974782213256	7.07207197697582	7.41810836769715	7.43610618785408	7.07294006597429	7.18430958665984	7.85789697378211	7.00656088941723	8.39138485176724	8.40902683078893	8.4934724071768
ENSMUSG00000029146	1410.09743490146	1564.67058194866	1488.60980282169	1422.84581599263	1644.87612962198	1398.7030798927	1603.47269147699	1575.37057147698	1582.47811436251	1651.34774943518	1645.58693324321	1696.5550841064	1488.30047419652	1625.80185735021	-0.128711872692059	0.0112924332461283	0.254260625077377	Snx17	5	31350571	31356487	+	3091	protein_coding	sorting nexin 17 [Source:MGI Symbol;Acc:MGI:2387801]	-	1374	1439	1484	1250	1511	1951	1489	1572	1612	1762	1654	1813	20.5690364212106	22.4534981471095	21.8194841069559	20.6996377677552	23.9111800251059	20.0461182332288	23.3850107262199	22.7761287201202	22.9946499832697	24.7468573772634	23.9233704928068
ENSMUSG00000087691	2.05254357336457	1.08733188460643	2.00621267226643	1.13827665279411	0	2.15074794447879	5.38439453148755	9.01929716494453	4.90843087581425	4.68600382927123	1.98982700513084	3.74308898865173	1.40585212125172	4.95517373255002	-1.76262624736946	0.0112961948767608	1	Cd55os	1	130350561	130365651	+	2438	lncRNA	CD55 molecule, opposite strand sequence [Source:MGI Symbol;Acc:MGI:3783116]	-	2	1	2	1	0	3	5	9	5	5	2	4	0.0379596774851616	0.0197828346674285	0.0372825729711955	0.0209951042953671	0	0.03908045186998	0.09955846312216	0.165323724255956	0.0904267815754872	0.089032682667639	0.0366760165741667
ENSMUSG00000021880	38.9983278939268	45.6679391534702	46.142891462128	45.5310661117642	40.2782374559982	25.0920593522525	65.6896132841482	43.0921975658461	63.8096013855852	48.7344398244208	53.7253291385328	57.0821070769389	40.2850869049233	55.355548045912	-0.473892497956402	0.0113197723144705	0.254260625077377	Rnase6	14	51361365	51369644	+	2667	protein_coding	ribonuclease, RNase A family, 6 [Source:MGI Symbol;Acc:MGI:1925666]	-	38	42	46	40	37	35	61	43	65	52	54	61	0.659305654468562	0.759536234947886	0.783870639965061	0.7676950022063	0.678600629735467	0.416789771036794	1.11032137372339	0.722057547333621	1.07461057939763	0.84643474899682	0.905225146985789
ENSMUSG00000045838	150.861952642296	178.322429075455	141.437993394784	161.635284696763	176.353363996533	190.699651077119	192.761324227254	189.405240463835	196.33723503257	205.24696772208	223.85553807722	182.475588196772	166.551779147158	198.346982286622	-0.247763397312903	0.0113334308998831	0.254260625077377	Ccdc9b	2	118584639	118593142	-	4779	protein_coding	coiled-coil domain containing 9B [Source:MGI Symbol;Acc:MGI:2685199]	-	147	164	141	142	162	266	179	189	200	219	225	195	1.42333301686515	1.65511829896365	1.34088540692951	1.52090837552604	1.65811074622491	1.76773283680665	1.81826793988018	1.77113288019595	1.8452437202849	1.98939142060143	2.10489944462849
ENSMUSG00000110344	21.551707520328	27.1832971151608	17.0528077142647	15.9358731391175	20.6834192341613	17.2059835558303	29.0757304700328	22.0471708476422	31.4139576052112	28.1160229756274	42.7812806103131	27.137395167725	19.9355147131438	30.0952596127586	-0.601132820508366	0.0114290132272089	0.254807231928241	Smim36	11	90078509	90142081	+	2187	protein_coding	small integral membrane protein 36 [Source:MGI Symbol;Acc:MGI:5804831]	-	21	25	17	14	19	24	27	22	32	30	43	29	0.444320888862667	0.551332315034188	0.353272409548278	0.327665706360069	0.424952479770948	0.348525438167394	0.59931736565883	0.450505678717292	0.645151878499608	0.5955052958675	0.879033726917283
ENSMUSG00000121163	4.10508714672914	4.34932753842573	3.00931900839965	6.82965991676464	8.70880809859421	4.30149588895757	9.6919101566776	11.0235854238211	9.81686175162849	11.246409190251	8.95422152308879	11.2292669659552	5.21728293297849	10.3270425019037	-1.00976340805026	0.011436528614138	0.254807231928241	ENSMUSG00000121163	8	123291671	123292699	+	1029	lncRNA	novel transcript	-	4	4	3	6	8	6	9	11	10	12	9	12	0.179875012067685	0.187485134768477	0.132499873037572	0.298461016163878	0.380285846558872	0.18518589243734	0.424589270714565	0.478744372864295	0.428494642334379	0.506266309839542	0.391032631521072
ENSMUSG00000022309	134.441604055379	177.235097190849	174.54050248718	133.17836837691	176.353363996533	137.647868446642	164.762472663519	208.445978923162	235.604682039084	211.80737308306	208.931835538739	146.91624280458	155.566134092249	196.078097508691	-0.336276038332133	0.0114589384918763	0.254807231928241	Angpt1	15	42288119	42540373	-	5205	protein_coding	angiopoietin 1 [Source:MGI Symbol;Acc:MGI:108448]	-	131	163	174	117	162	192	153	208	240	226	210	157	1.16459998807454	1.51038997114853	1.51928096496223	1.15058011908478	1.52240369955982	1.17152758235864	1.426962557658	1.78965357807861	2.03306506956577	1.88495445754763	1.80378357018654
ENSMUSG00000045027	0	0	0	0	0	0	2.15375781259502	2.00428825887656	10.7985479267913	0	0	1.87154449432586	0	2.8046897487648	-3.93125396961638	0.0114792400808974	1	Prss22	17	24212508	24217074	-	1324	protein_coding	protease, serine 22 [Source:MGI Symbol;Acc:MGI:1918085]	-	0	0	0	0	0	0	2	2	11	0	0	2	0	0	0	0	0	0	0.0733303725352949	0.0676500905901345	0.366324082823477	0	0
ENSMUSG00000039740	4684.93070620463	4725.54437049956	4578.177318112	4507.57554506466	4942.24859595222	4185.35549995572	4933.1822697489	4814.3003978215	4717.00207165749	5165.8506213886	5318.80758471474	5125.22459771138	4603.9720059648	5012.3945905071	-0.123171669573155	0.0114838108191502	0.254807231928241	Alg2	4	47465067	47474333	-	3450	protein_coding	asparagine-linked glycosylation 2 (alpha-1,3-mannosyltransferase) [Source:MGI Symbol;Acc:MGI:1914731]	-	4565	4346	4564	3960	4540	5838	4581	4804	4805	5512	5346	5477	61.2276944609828	60.7565142883487	60.1223742743228	58.7526998601554	64.3683397802616	53.7423952662133	64.4589278315162	62.3605986374185	61.4094302131239	69.359071423449	69.278061227275
ENSMUSG00000113362	15.3940768002343	14.1353144998836	12.0372760335986	9.10621322235285	13.0632121478913	12.1875716853798	10.7687890629751	20.0428825887656	19.633723503257	28.1160229756274	21.8880970564393	24.3300784262362	12.6539440648901	20.7965989355501	-0.723640620866799	0.0115102132111496	0.254807231928241	Gm40557	12	100204013	100208703	-	3082	lncRNA	predicted gene, 40557 [Source:MGI Symbol;Acc:MGI:5623442]	-	15	13	12	8	12	17	10	20	20	30	22	26	0.225208534333608	0.203438404266541	0.176953107534928	0.132864540615458	0.19045139654887	0.175181528034089	0.157510404342522	0.290618818758397	0.286126532746318	0.422573031168794	0.319136084518496
ENSMUSG00000030605	1281.81346156617	1460.28672102644	1236.83011245226	1302.18849079646	1235.56214898805	1404.43840774465	1550.70562506842	1439.07896987337	1597.20340698996	1303.64626530326	1460.53302176604	1504.72177343799	1320.18655709567	1475.98151040651	-0.160129959100066	0.0115120370577309	0.254807231928241	Mfge8	7	78783516	78798808	-	4694	protein_coding	milk fat globule EGF and factor V/VIII domain containing [Source:MGI Symbol;Acc:MGI:102768]	-	1249	1343	1233	1144	1135	1959	1440	1436	1627	1391	1468	1608	12.3124809802217	13.7992394300113	11.9379449947118	12.4748311732612	11.8273738944345	13.2545007463431	14.8922832404018	13.7005413118621	15.2828812481316	12.8646270710734	13.9819851408902
ENSMUSG00000027499	3033.65940143284	2940.14541597579	3309.24780290348	3191.72773443467	2988.20977883014	2873.39925382366	3350.17027749156	3306.07348301689	3158.08442549889	3581.98132709493	3374.74660070191	3183.4971848483	3056.0648979001	3325.75888310874	-0.122447060113052	0.0115293123670287	0.254879153690566	Pkia	3	7431729	7510426	+	3721	protein_coding	protein kinase inhibitor, alpha [Source:MGI Symbol;Acc:MGI:104747]	-	2956	2704	3299	2804	2745	4008	3111	3299	3217	3822	3392	3402	36.7596171194953	35.0484841938973	40.2932434385317	38.5718151623173	36.0842953379274	34.2089753443803	40.5865579924037	39.7053489769516	38.1199359058586	44.5906875718159	40.7551071700242
ENSMUSG00000026384	1201.76426220496	1092.76854402947	1204.73070969599	1096.16041664072	1188.75230545811	1145.6317384257	1332.09920709002	1247.66944115066	1239.86963923068	1316.76707602522	1304.33160186327	1148.19254726892	1154.96799607582	1264.82158543813	-0.130421516756357	0.0116220829944847	0.256166636256012	Ptpn4	1	119580197	119765343	-	11321	protein_coding	protein tyrosine phosphatase, non-receptor type 4 [Source:MGI Symbol;Acc:MGI:1099792]	-	1171	1005	1201	963	1092	1598	1237	1245	1263	1405	1311	1227	4.78628245442244	4.28157439040604	4.82134044684362	4.35404821959519	4.71816796916255	4.48295116365162	5.30428425818548	4.92505327828663	4.91902841209347	5.38771594175256	5.1773052001877
ENSMUSG00000043300	855.910670093026	870.952839569753	870.696299763632	852.569212942785	959.057491857688	796.493655438643	932.577132853644	919.968310824342	910.023084375961	970.002792659145	975.015232514113	1008.76248244164	867.613361610921	952.724839278141	-0.137409060942433	0.0116454906798916	0.256166636256012	B3galnt1	3	69481491	69506293	-	2028	protein_coding	UDP-GalNAc:betaGlcNAc beta 1,3-galactosaminyltransferase, polypeptide 1 [Source:MGI Symbol;Acc:MGI:1349405]	-	834	801	868	749	881	1111	866	918	927	1035	980	1078	19.0293660140925	19.0496406737041	19.451869921222	18.9045178204175	21.2492451868897	17.3987533502895	20.7296429642526	20.2722102825809	20.1545244040357	22.1557040587508	21.6044886192461
ENSMUSG00000081344	118.021255468463	64.1525811917795	87.2702512435899	136.593198335293	116.480308318698	124.026464798277	143.224894537569	152.325907674619	111.912223968565	121.836099561052	163.165814420729	189.025993926912	107.757343226017	146.915155681574	-0.445720541351626	0.0116460677099213	0.256166636256012	Gm14303	2	172351441	172351611	-	171	processed_pseudogene	predicted gene 14303 [Source:MGI Symbol;Acc:MGI:3651379]	-	115	59	87	120	107	173	133	152	114	130	164	202	31.119166013201	16.6409503171477	23.1223901246444	35.9200451032316	30.6071729266604	32.1308352963137	37.7569940365063	39.808319973928	29.3947324641384	33.0035303446567	42.8779095288954
ENSMUSG00000022462	1974.54691757672	2824.88823620751	2322.1911681484	2014.74967544557	2272.99891373309	3079.87105649362	2682.5053555871	3061.55031543395	3245.45449508838	3778.79348792432	2604.68354971627	2606.12570834877	2414.87432793415	2996.51881868313	-0.3109641871636	0.0117255896152328	0.256789312500117	Slc38a2	15	96585273	96597611	-	8838	protein_coding	solute carrier family 38, member 2 [Source:MGI Symbol;Acc:MGI:1915010]	-	1924	2598	2315	1770	2088	4296	2491	3055	3306	4032	2618	2785	10.0734280773805	14.1777518995313	11.9043744836071	10.2511126682084	11.5561201091276	15.4376893930419	13.6823788398221	15.4804502953602	16.4933783989208	19.8052205283054	13.2434614263221
ENSMUSG00000035851	1276.68210263276	1192.80307741326	1262.91087719172	1163.31873915558	1235.56214898805	1352.82045707716	1365.48245318524	1294.77021523426	1307.60598531692	1513.57923685461	1336.16883394536	1447.63966636106	1247.34956707642	1377.54106514957	-0.141994881080073	0.0118813174410888	0.25831011680318	Ythdc1	5	86952080	86984518	+	13651	protein_coding	YTH domain containing 1 [Source:MGI Symbol;Acc:MGI:2443713]	-	1244	1097	1259	1022	1135	1887	1268	1292	1332	1615	1343	1547	4.21679155277185	3.87582699863397	4.19151327176955	3.83211176368701	4.06693231708121	4.39015098553352	4.50917060963205	4.23861937455896	4.3022984003625	5.13595507662562	4.39842723799356
ENSMUSG00000015804	817.938613985782	830.721559839315	784.429154856176	808.176423483815	830.602572403423	714.76523354845	843.196183630951	861.843951316922	828.543131837445	916.582349005453	884.47810378066	931.093385927117	797.77225968616	877.622850916425	-0.140893380182138	0.0118835162693957	0.25831011680318	Med28	5	45677571	45686618	+	5011	protein_coding	mediator complex subunit 28 [Source:MGI Symbol;Acc:MGI:1914249]	-	797	764	782	710	763	997	783	860	844	978	889	995	7.35970044760853	7.35345058915621	7.09237895537336	7.25246570209432	7.44793169654828	6.31891886077524	7.58541314751147	7.68600071338562	7.42640816196352	8.47281274700229	7.93164419821898
ENSMUSG00000031130	68.7602097077131	76.1132319224503	82.2547195629238	84.2324723067638	90.353884022915	72.4085141307858	102.303496098264	91.1951157788836	83.4433248888422	89.0340727561534	104.465917769369	130.072342355648	79.020505275592	100.08571160786	-0.346123814083574	0.0119326471421603	0.258759026094675	Brs3	X	56088434	56094118	+	2772	protein_coding	bombesin-like receptor 3 [Source:MGI Symbol;Acc:MGI:1100501]	-	67	70	82	74	83	101	95	91	85	95	105	139	1.11842739511025	1.21794320503007	1.34440527743678	1.36643894521493	1.46460467609368	1.15717800716211	1.66368944038409	1.47019363540075	1.35203044342628	1.48779651029234	1.69348728045111
ENSMUSG00000003153	2133.61904451247	2065.93058075222	2225.89295987961	2147.92804382248	2166.31601452531	2114.18522942265	2476.82148448428	2459.26169364154	2273.58518167716	2330.81830467951	2353.96534706979	2083.02902218469	2142.31197881912	2329.58017228949	-0.120594439700426	0.0119612666327293	0.258762068154711	Slc2a3	6	122704768	122778599	-	7245	protein_coding	solute carrier family 2 (facilitated glucose transporter), member 3 [Source:MGI Symbol;Acc:MGI:95757]	-	2079	1900	2219	1887	1990	2949	2300	2454	2316	2487	2366	2226	13.2782951843095	12.6484536572067	13.9196557442012	13.3316912741839	13.4353887311433	12.9273172188831	15.4110179740842	15.1691952198788	14.0948655045434	14.9022056318783	14.6003146868805
ENSMUSG00000026889	583.94864662222	611.080519148815	700.168222620985	628.328712342347	696.704647887537	655.261207084537	679.510589873729	722.545917325001	685.216950263669	747.886211151688	753.149521442024	718.673085821132	645.915325951074	717.830379312874	-0.15212953092558	0.0120104753956302	0.259488074527365	Rbm18	2	36006091	36026785	-	5834	protein_coding	RNA binding motif protein 18 [Source:MGI Symbol;Acc:MGI:1915139]	-	569	562	698	552	640	914	631	721	698	798	757	768	4.51306991089483	4.64613808991862	5.43749136157308	4.8431106407614	5.36598061171174	4.97567257892448	5.25055020160926	5.53471435359142	5.27533165751678	5.93812893089735	5.80116636996217
ENSMUSG00000043004	2822.24741337629	3040.17994935959	3059.47432520631	3020.98623651556	3123.19630435835	2984.52123095506	3194.02283607842	3222.89552027351	3069.73266973423	3365.4879501826	3132.98261957851	3303.27603248515	3008.43424329519	3214.7329380554	-0.0960497908328839	0.0120233853594564	0.259488074527365	Gng2	14	19922627	20027695	-	4390	protein_coding	guanine nucleotide binding protein (G protein), gamma 2 [Source:MGI Symbol;Acc:MGI:102705]	-	2750	2796	3050	2654	2869	4163	2966	3216	3127	3591	3149	3530	28.9864074828321	30.7181367585552	31.575112113498	30.9448324779423	31.9669776906876	30.1171529025409	32.7980865216563	32.8078591493557	31.4068320325834	35.5110931259335	32.0696342091367
ENSMUSG00000045411	1085.79555030986	1213.46238322078	1158.58781823387	1147.38286601646	1203.99271963065	1103.33369551762	1340.7142383404	1315.81524195246	1096.5434576569	1236.16781016175	1321.24513140688	1382.13560905965	1152.0925054882	1282.10358142967	-0.154863024138261	0.0121045179930766	0.259862090699063	2410002F23Rik	7	43896146	43901743	+	5233	protein_coding	RIKEN cDNA 2410002F23 gene [Source:MGI Symbol;Acc:MGI:1914226]	-	1058	1116	1155	1008	1106	1539	1245	1313	1117	1319	1328	1477	9.35537396750772	10.2857433261641	10.0309214985534	9.85965082864168	10.3380812759565	9.34028027347081	11.5494285763166	11.2367408067052	9.41159454302768	10.9422647190271	11.3457499068969
ENSMUSG00000009535	1301.31262551314	1278.70229629717	1281.96989757825	1237.30672158719	1234.47354797573	1207.28651283409	1325.63793365224	1251.67801766841	1401.84785813255	1543.56966136194	1463.51776227373	1325.98927422987	1256.84193363093	1385.37341788646	-0.141234102971962	0.0121102322702636	0.259862090699063	Rnmt	18	68433426	68457923	+	7339	protein_coding	RNA (guanine-7-) methyltransferase [Source:MGI Symbol;Acc:MGI:1915147]	-	1268	1176	1278	1087	1134	1684	1231	1249	1428	1647	1471	1417	7.99481806940924	7.72845454162261	7.91413671419976	7.58131242182562	7.55808404325684	7.28747742897647	8.142598970869	7.62170126766121	8.57930466523837	9.7424877374596	8.96110675077674
ENSMUSG00000018983	17.4466203735989	28.2706289997673	18.0559140503979	11.3827665279411	14.1518131602156	16.4890675743374	19.3838203133552	28.0600356242719	46.1392502326539	26.2416214439189	26.8626645692664	24.3300784262362	17.632801781043	28.5029117682837	-0.695532793567826	0.0121122160919055	0.259862090699063	E2f2	4	135899705	135923368	+	4882	protein_coding	E2F transcription factor 2 [Source:MGI Symbol;Acc:MGI:1096341]	E2F	17	26	18	10	13	23	18	28	47	28	27	26	0.161130355699509	0.256860779168161	0.167565386344525	0.104846506087884	0.130251018266541	0.149624283637666	0.178984989580208	0.256854174350416	0.42448353927115	0.248985131078398	0.247258855695524
ENSMUSG00000018858	485.426555100721	445.806072688638	449.391638587681	445.066171242495	423.465793794144	506.8595989155	530.901300804673	486.039902777566	494.769832282076	499.528008200313	536.258377882762	542.747903354501	459.33597172153	515.040887550315	-0.161240154447194	0.012211868814338	0.261691132186498	Mrpl58	11	115294578	115303500	+	3332	protein_coding	mitochondrial ribosomal protein L58 [Source:MGI Symbol;Acc:MGI:1915822]	-	473	410	448	391	389	707	493	485	504	533	539	580	6.56874446642763	5.93473165572275	6.11058238008569	6.00652795029805	5.71057919216806	6.73886015935583	7.18263516292138	6.51873186847973	6.66939308009862	6.94441030151225	7.23218685651473
ENSMUSG00000059482	832.306418999334	888.350149723456	868.690087091366	1013.06622098675	984.095315141146	787.173747679235	984.267320355925	956.04549948412	933.58355257987	1154.63134353243	1015.8066861193	1092.9819846863	895.613656603549	1022.88606445966	-0.193910812245668	0.012339473443792	0.263184168334024	Cfap418	4	10874498	10899425	+	2391	protein_coding	cilia and flagella associated protein 418 [Source:MGI Symbol;Acc:MGI:1914407]	-	811	817	866	890	904	1098	914	954	951	1232	1021	1168	15.6952232534204	16.4802844420656	16.4606847709471	19.05294738694	18.493725378639	14.5846088863229	18.5570313045528	17.8687910547964	17.5372588289809	22.3688824912959	19.0911474496827
ENSMUSG00000021134	4730.08666481865	4909.30345899804	4694.53765310345	4554.24488782922	5040.2226870614	4743.11613355721	5087.17595334944	5205.13660830243	4674.78956612549	5688.80864873527	5239.21450450951	5322.67254186276	4778.58524756133	5202.96630381415	-0.122884516291618	0.0123587879030905	0.263287097039813	Srsf5	12	80992278	80997281	+	3988	protein_coding	serine and arginine-rich splicing factor 5 [Source:MGI Symbol;Acc:MGI:98287]	-	4609	4515	4680	4001	4630	6616	4724	5194	4762	6070	5266	5688	53.478322756265	54.6040464895051	53.3335246225759	51.3529195468136	56.7886299581568	52.6880796736892	57.5038099461277	58.327473843444	52.6495922746591	66.076449332311	59.0352723414709
ENSMUSG00000022790	331.485787098378	324.024901612717	315.978495881963	342.621272491026	330.93470774658	297.520132319565	368.292585953749	456.977723023856	369.114001861231	382.377912468532	330.31128285172	339.685325720144	323.760882858372	374.459805313205	-0.212055111817222	0.0125705271681116	0.265264977954034	Igsf11	16	38713033	38847521	+	4493	protein_coding	immunoglobulin superfamily, member 11 [Source:MGI Symbol;Acc:MGI:2388477]	-	323	298	315	301	304	415	342	456	376	408	332	363	3.32653673135435	3.19891034362761	3.18627838467494	3.42911314175465	3.30957871625751	2.93348384809627	3.69514570742954	4.54521881741043	3.68987961490631	3.94218408992794	3.30360055991495
ENSMUSG00000070426	619.8681591561	639.351148148583	567.758186251401	577.106262966612	670.578223591755	577.117365101807	680.587468780027	631.350801546117	708.777418467577	729.142195834604	731.261424385585	617.609683127535	608.629890869376	683.121498690241	-0.167879759830585	0.012701307353961	0.265908015249054	Rnf121	7	101668344	101714676	-	4427	protein_coding	ring finger protein 121 [Source:MGI Symbol;Acc:MGI:1922462]	-	604	588	566	507	616	805	632	630	722	778	735	660	6.3132594307804	6.40604561565037	5.8105399484455	5.86205886287718	6.80623186817237	5.77508501133228	6.93025854592428	6.37319782731454	7.19098605345874	7.6292743305806	7.42273033428355
ENSMUSG00000019659	214.490803416598	212.029717498254	214.664755932508	215.134287378086	224.251808538801	230.846946040723	251.989664073618	239.512446935749	221.861075586804	260.54181290748	250.718202646486	284.474763137531	218.569719800828	251.516327547945	-0.201071702751896	0.0127429877872752	0.26636866239855	Ccdc12	9	110485571	110540674	+	2694	protein_coding	coiled-coil domain containing 12 [Source:MGI Symbol;Acc:MGI:1919904]	-	209	195	214	189	206	322	234	239	226	278	252	304	3.58983852730962	3.49107551196815	3.61015429870226	3.59100450906751	3.74028916288374	3.79603583447186	4.21657808043707	3.97307425129543	3.69889172432922	4.47981790167406	4.18204609479775
ENSMUSG00000032580	3249.17647663612	3019.52064355206	3144.73836377763	3307.83195301967	3024.13361223684	2944.37393599146	3404.01422280643	3386.24501337195	3123.72540936819	3457.33362523631	3455.33459440971	3309.82643821529	3114.96249753563	3356.07988390131	-0.108108775685009	0.0127526269143043	0.26636866239855	Rbm5	9	107617570	107648195	-	15434	protein_coding	RNA binding motif protein 5 [Source:MGI Symbol;Acc:MGI:1933204]	-	3166	2777	3135	2906	2778	4107	3161	3379	3182	3689	3473	3537	9.49201977070548	8.67799921618458	9.23142257202713	9.63759898760771	8.80418775196823	8.45119709285903	9.94232328758925	9.80473968776018	9.09038862584764	10.3763190201882	10.0603282998689
ENSMUSG00000092167	21.551707520328	20.6593058075222	29.0900837478633	29.5951929726468	16.3290151848642	13.6214036483656	34.4601250015203	31.0664680125867	25.5238405542341	41.2368336975868	36.8117995949206	27.137395167725	21.8077848135983	32.7060770047623	-0.602161604558403	0.0127975043500787	0.266893525647468	Gm3696	14	15369152	15386565	+	1814	protein_coding	predicted gene 3696 [Source:MGI Symbol;Acc:MGI:3781872]	-	21	19	29	26	15	19	32	31	26	44	37	29	0.535683453110613	0.505171150752274	0.726558013839434	0.733648109743513	0.404472990741192	0.332650623212277	0.856356456332793	0.765333604790926	0.631970543606062	1.05300043386141	0.911906491479957
ENSMUSG00000087082	0	0	0	0	0	0	4.30751562519004	1.00214412943828	3.9267447006514	0	0.994913502565421	1.87154449432586	0	2.0171437420285	-3.44816127199488	0.0128780996859785	1	Gm15423	1	176755565	176760277	-	1430	lncRNA	predicted gene 15423 [Source:MGI Symbol;Acc:MGI:3705184]	-	0	0	0	0	0	0	4	1	4	0	1	2	0	0	0	0	0	0	0.13578938914228	0.0313177342452231	0.123334541807574	0	0.0312643805621743
ENSMUSG00000039194	111.863624748369	97.859869614579	118.36654766372	106.998005362646	95.7968890845364	99.651321427517	113.072285161239	148.317331156866	126.637516596008	147.140520239117	140.282803861724	101.99917494076	105.089376316895	129.574938659285	-0.303313401701935	0.0129374326045486	0.269265220532019	Rlbp1	7	79024618	79036796	-	2954	protein_coding	retinaldehyde binding protein 1 [Source:MGI Symbol;Acc:MGI:97930]	-	109	90	118	94	88	139	105	148	129	157	141	109	1.70742732130362	1.46944806456573	1.81543664905982	1.62880502423083	1.4571616442789	1.49443259880417	1.72552274709829	2.24376617320887	1.92548433710588	2.30729071184573	2.13400035638159
ENSMUSG00000097097	4.10508714672914	4.34932753842573	2.00621267226643	1.13827665279411	3.26580303697283	3.58457990746464	5.38439453148755	16.0343060710125	6.87180322613994	7.49760612683397	8.95422152308879	2.8073167414888	3.07488115910881	7.92494137000859	-1.35031413309349	0.0130424149871573	1	5033426O07Rik	8	121925453	121930341	-	2799	lncRNA	RIKEN cDNA 5033426O07 gene [Source:MGI Symbol;Acc:MGI:1923251]	-	4	4	2	1	3	5	5	16	7	8	9	3	0.0661276839648617	0.0689254032428593	0.0324740667751964	0.0182872684073259	0.0524268671100052	0.0567334415023289	0.0867179467995091	0.256002057710148	0.110269628750787	0.124079560039273	0.143755833453084
ENSMUSG00000021428	339.695961391836	296.841604497556	318.987814890363	331.238505963085	322.225899647986	326.196771579282	361.831312515964	356.763310080028	331.809927205043	374.880306341698	360.158687928683	383.666621336802	322.531092995018	361.51836090137	-0.164507581416213	0.0130696757122051	0.270889523423312	Riok1	13	38220971	38245409	+	9459	protein_coding	RIO kinase 1 [Source:MGI Symbol;Acc:MGI:1918590]	-	331	273	318	291	296	455	336	356	338	400	362	410	1.61923166389791	1.3920013110201	1.52788784773234	1.57470606863121	1.53067163928913	1.52770040719069	1.72439173525433	1.68550926626051	1.57555020185201	1.83581080743168	1.71099685398194
ENSMUSG00000025794	2295.76998680827	2523.69730417153	2270.02963866947	2250.37294257395	2476.56730303773	2269.03908142512	2537.12670323694	2462.26812602986	2336.41309688758	2659.77577349435	2689.25119743433	2972.01265698947	2347.57937611434	2609.47459234542	-0.153038596448065	0.0130734158068591	0.270889523423312	Rpl14	9	120400510	120403720	+	1651	protein_coding	ribosomal protein L14 [Source:MGI Symbol;Acc:MGI:1914365]	-	2237	2321	2263	1977	2275	3165	2356	2457	2380	2838	2703	3176	62.6967646355661	67.8032154351555	62.2941211087953	61.2930642434596	67.4015490345362	60.8833673229902	69.2739726183334	66.6475908224917	63.5609902465015	74.6239913767936	73.1955769492227
ENSMUSG00000033383	21.551707520328	28.2706289997673	19.0590203865311	15.9358731391175	25.0378232834584	16.4890675743374	26.9219726574378	32.068612142025	20.6154096784198	37.4880306341698	36.8117995949206	33.6878008978656	21.0573534839233	31.2656042674731	-0.583947304405859	0.0131584819953296	0.272031780226542	Rtp1	16	23247883	23252710	+	3120	protein_coding	receptor transporter protein 1 [Source:MGI Symbol;Acc:MGI:2685450]	-	21	26	19	14	23	23	25	32	21	40	37	36	0.311451853827773	0.401921257659923	0.276763356598032	0.229681057631241	0.360585942728719	0.234123638692015	0.388980020980491	0.459326768929939	0.296773741224474	0.556568411137702	0.530191787033539
ENSMUSG00000097023	208.333172696504	214.204381267467	280.869774117301	204.889797502939	201.391187279991	191.416567058612	273.527242199568	213.456699570354	284.688990797226	238.986195292833	322.351974831197	260.144684711295	216.850813320469	265.525964567079	-0.292942340178426	0.0132264154634078	0.272955617270083	Mir9-3hg	7	79148856	79184151	+	5376	lncRNA	Mir9-3 host gene [Source:MGI Symbol;Acc:MGI:2142071]	-	203	197	280	180	185	267	254	213	290	255	324	278	1.74728197757545	1.76737695890636	2.3670550235358	1.71381911625352	1.68324765578915	1.57733530648289	2.29359290942425	1.77438033365932	2.37848002639513	2.05917888718915	2.69445922657489
ENSMUSG00000020018	131.362788695333	106.55852469143	113.351015983054	124.072155154558	103.417096170806	141.9493643356	160.454957038329	115.246574885402	154.124729500567	153.700925600096	139.287890359159	167.503232242165	120.118490838463	148.38638493762	-0.298713825473203	0.0132597980213419	0.272955617270083	Snrpf	10	93418891	93425568	-	861	protein_coding	small nuclear ribonucleoprotein polypeptide F [Source:MGI Symbol;Acc:MGI:1917128]	-	128	98	113	109	95	198	149	115	157	164	140	179	6.87912241273488	5.48965620218432	5.96464875617104	6.4800011680133	5.39704456015716	7.30355092856532	8.40088418831175	5.98165086716253	8.04002264263018	8.26901639404586	7.269603935595
ENSMUSG00000064181	301.723905284592	343.596875535633	349.081004974359	309.611249559997	353.79532900539	272.428072967313	355.370039078179	374.801904409917	394.637842415465	349.575885663634	346.229898892767	392.088571561269	321.706072887881	368.784023670205	-0.201630780129604	0.0132632517086442	0.272955617270083	Rab3ip	10	116741689	116786674	-	3175	protein_coding	RAB3A interacting protein [Source:MGI Symbol;Acc:MGI:105933]	-	294	316	348	272	325	380	330	374	402	373	348	419	4.28479274809358	4.80026900487064	4.9813275103171	4.38507385260239	5.00697221399412	3.80112271185557	5.04559155403481	5.2753860248914	5.58268462232297	5.10009491453238	4.90028546234974
ENSMUSG00000002395	574.71220054208	584.984553918261	506.568699747274	555.479006563524	556.275117297705	591.455684731666	632.127917996639	633.355089804994	621.407348878084	579.190073297924	631.770074129043	618.545455374698	561.579210466752	619.39932658023	-0.139489276369029	0.0132889471748325	0.273175054367711	Use1	8	71819492	71822376	+	2203	protein_coding	unconventional SNARE in the ER 1 homolog (S. cerevisiae) [Source:MGI Symbol;Acc:MGI:1914273]	-	560	538	505	488	511	825	587	632	633	618	635	661	11.7625030587702	11.7785004060484	10.4180506165243	11.3385380684463	11.3459784130583	11.8935492311521	12.9349717589561	12.8478054931742	12.6692230933724	12.1783130687616	12.8868001677178
ENSMUSG00000106847	4716.74513159178	4646.16914292329	4884.12475063263	4779.62366508245	4856.2491159786	4578.94237379533	5258.39969945075	5003.70563828534	5351.17134081269	5313.92834239358	5280.00595811469	4564.69702166078	4743.64236333401	5128.65133345297	-0.112685380013531	0.0133634945967718	0.273539012960207	Peg13	15	72677449	72682173	-	4725	lncRNA	paternally expressed 13 [Source:MGI Symbol;Acc:MGI:2663476]	-	4596	4273	4869	4199	4461	6387	4883	4993	5451	5670	5307	4878	45.0095246863233	43.616750069355	46.8325217913734	45.4878907679512	46.1812793963651	42.9306166332349	50.1680005116354	47.3245099118625	50.866884654609	52.0948032824889	50.2149622709304
ENSMUSG00000032375	659.89275883671	728.51236268631	639.981842452992	688.657374940434	741.337289392833	627.301483806312	743.046445345282	764.635970761409	764.73353045186	850.978295395655	759.119002457417	686.856829417592	680.947185352598	761.561678971536	-0.163675936260797	0.0134064048144949	0.273539012960207	Aph1b	9	66682484	66702772	-	5163	protein_coding	aph1 homolog B, gamma secretase subunit [Source:MGI Symbol;Acc:MGI:3522097]	-	643	670	638	605	681	875	690	763	779	908	763	734	5.76282016800056	6.25885514543053	5.61601340621811	5.99797964063986	6.45179466129873	5.38242455624216	6.48767142488321	6.61833559124936	6.65267187378379	7.63478619996448	6.60706042757752
ENSMUSG00000005268	629.104605236241	595.857872764325	591.832738318598	531.575196854847	647.717602332945	559.911381545977	595.514035182523	699.49660234792	752.953296349905	596.059687083301	696.439451795795	711.186907843828	592.666566175489	675.274996767212	-0.189169895877463	0.0134599756105902	0.273902213656937	Prlr	15	10177324	10349266	+	15339	protein_coding	prolactin receptor [Source:MGI Symbol;Acc:MGI:97763]	-	613	548	590	467	595	781	553	698	767	636	700	760	1.84922453365634	1.72308115937913	1.74809305082558	1.55837355858094	1.89738502334655	1.61705953529539	1.75012861072795	2.03790881149534	2.20474866027715	1.80000298192314	2.04026631088966
ENSMUSG00000022771	939.038684814291	1001.43266572252	958.969657343355	995.992071194843	1048.32277486828	947.762927533651	1054.26444926526	1058.26420068682	1018.99024981904	1061.84846771286	1080.47606378605	1077.07385648453	981.919796912824	1058.48621462576	-0.11002819329802	0.0135108471152062	0.274147279771039	Ppil2	16	16904419	16929121	-	6171	protein_coding	peptidylprolyl isomerase (cyclophilin)-like 2 [Source:MGI Symbol;Acc:MGI:2447857]	-	915	921	956	875	963	1322	979	1056	1038	1133	1086	1151	6.86106868769842	7.19823973368574	7.04063658531912	7.2577874312254	7.63319383149091	6.8037434923142	7.7013883940009	7.66363379177224	7.41656108356238	7.97053585575811	7.86792379281242
ENSMUSG00000012405	2172.6173724064	2267.08697940441	2065.39594609829	2162.7256403088	2250.13829247428	2105.58223764473	2368.05671494823	2258.83286775389	2114.55202130078	2493.89123793815	2470.37022686994	2639.81350924663	2170.59107805615	2390.91942967627	-0.140020737361021	0.0135171765439075	0.274147279771039	Rpl15	14	4198305	4201873	+	2473	protein_coding	ribosomal protein L15 [Source:MGI Symbol;Acc:MGI:1913730]	-	2117	2085	2059	1900	2067	2937	2199	2254	2154	2661	2483	2821	39.6116525640074	40.6634446690306	37.8391883681504	39.3261310622724	40.8838616729411	37.7182776725321	43.1661180160878	40.8184178624698	38.4045210641452	46.7125864451755	44.8888489358296
ENSMUSG00000042353	93.390732588088	107.645856576037	68.2112308570587	60.3286625980876	70.759065801078	60.220942445406	89.3809492226934	113.242286626526	145.289553924102	90.9084742878619	86.5574747231917	100.127630446434	76.7594151442925	104.251061538468	-0.446485216535336	0.0136377360617352	0.275361044126503	Frem3	8	81337709	81421985	+	6384	protein_coding	Fras1 related extracellular matrix protein 3 [Source:MGI Symbol;Acc:MGI:2685641]	-	91	99	68	53	65	84	83	113	148	97	87	107	0.659591018758066	0.747936174968654	0.484089448422359	0.424946962158767	0.498030600859378	0.417886586223733	0.631142019004435	0.792705619781578	1.02218524546346	0.659617261696092	0.609273431350267
ENSMUSG00000017697	21.551707520328	35.8819521920123	13.0403823697318	12.5210431807352	13.0632121478913	20.073647481802	29.0757304700328	34.0729004009016	23.5604682039084	39.3624321658783	24.8728375641355	35.5593453921914	19.3553241487501	31.0839523661747	-0.684154377932284	0.0137487501805269	0.276826810513407	Ada	2	163568504	163592159	-	2002	protein_coding	adenosine deaminase [Source:MGI Symbol;Acc:MGI:87916]	-	21	33	13	11	12	28	27	34	24	42	25	38	0.485379512458867	0.795009081085562	0.295113353583684	0.281242111385193	0.293192409672137	0.444187140601451	0.654698840507423	0.760573545955418	0.528576607746744	0.910748309134421	0.558292510038827
ENSMUSG00000015202	71.83902506776	54.3665942303216	85.2640385713234	72.8497057788228	79.4678738996722	87.4637497421373	73.2277656282307	77.1650979667477	136.454378347636	114.338493434218	116.404879800154	91.7056802219673	75.2084978816729	101.549382566492	-0.429751984010385	0.0137828628169918	0.276826810513407	Cnksr3	10	7069063	7162237	-	3837	protein_coding	Cnksr family member 3 [Source:MGI Symbol;Acc:MGI:2674130]	-	70	50	85	64	73	122	68	77	139	122	117	98	0.844174949129226	0.628492975230529	1.00678493573376	0.853768077512308	0.930607634087919	1.00981090108586	0.860317969780775	0.898721844602949	1.59728999707398	1.38032447234464	1.36326388111998
ENSMUSG00000030298	619.8681591561	646.962471340828	581.801674957266	634.020095606317	640.097395246675	643.073635399157	715.047593781547	657.406548911512	670.491657636226	767.567427234628	654.653084688047	690.599918406244	627.637238617724	692.627705109701	-0.14220781965487	0.013806308399051	0.27691858303262	Sec13	6	113705023	113717704	-	3184	protein_coding	SEC13 homolog, nuclear pore and COPII coat complex component [Source:MGI Symbol;Acc:MGI:99832]	-	604	595	580	557	588	897	664	656	683	819	658	738	8.77788929022137	9.01293272516285	8.2787452079443	8.95434604257617	9.03316237563357	8.94728780026518	10.1236448475485	9.22692843616799	9.45819830700684	11.1666781533601	9.23929216274255
ENSMUSG00000084843	12.3152614401874	14.1353144998836	10.0310633613322	14.7975964863234	5.44300506162138	10.7537397223939	15.0763046881652	25.053603235957	12.761920277117	27.1788222097731	19.8982700513084	14.9723559546069	11.245996761957	19.1568794028213	-0.775285500160216	0.013906582049557	0.278622281151653	B230312C02Rik	2	180012284	180027678	-	1703	lncRNA	RIKEN cDNA B230312C02 gene [Source:MGI Symbol;Acc:MGI:2444130]	-	12	13	10	13	5	15	14	25	13	29	20	16	0.326056466384582	0.368172144421304	0.266867037298223	0.390733315054237	0.143612058172739	0.279736176332975	0.39907568564716	0.657433352476057	0.33658090607792	0.739258805633284	0.525050665929645
ENSMUSG00000107043	19.4991639469634	9.7859869614579	11.0341696974654	15.9358731391175	8.70880809859421	9.31990775940807	23.6913359385452	24.0514591065187	26.5055267293969	17.8068145512307	14.9237025384813	15.9081282017698	12.3806516005011	20.4811611776571	-0.735397747557973	0.0140043668611199	0.28027241696065	Gm42849	5	34104370	34106176	+	1584	lncRNA	predicted gene 42849 [Source:MGI Symbol;Acc:MGI:5662986]	-	19	9	11	14	8	13	22	24	27	19	15	17	0.555040461006205	0.274037221131766	0.31560733647144	0.45240208321305	0.247041752594115	0.260651481811268	0.674232036366184	0.6785509086465	0.751569864139902	0.52072877860232	0.423371820112777
ENSMUSG00000059336	408.45617109955	406.662124842806	422.307767512084	402.949935089114	383.187556338145	373.513226357816	488.90302345907	472.00988496543	428.996858546165	509.83721662471	471.58900021601	373.37312661801	399.512796873252	457.451518404899	-0.196022602260785	0.0140404100241226	0.280376187866324	Slc14a1	18	78143306	78185334	-	3995	protein_coding	solute carrier family 14 (urea transporter), member 1 [Source:MGI Symbol;Acc:MGI:1351654]	-	398	374	421	354	352	521	454	471	437	544	474	399	4.6099106503269	4.51520051158382	4.78933145588099	4.53563623337302	4.30984280070074	4.14183661279473	5.51672010131109	5.27995833446436	4.82309064586801	5.91146703914768	5.30453627851138
ENSMUSG00000029199	440.2705964867	457.766723419308	477.478615999411	461.002044381613	431.086000880414	457.392396192488	497.51805470945	553.183559449931	486.916342880773	529.518432707649	455.670384174963	509.060102456635	454.166062893322	505.311146063234	-0.153815590813804	0.0140653224353527	0.280565355977201	Lias	5	65548840	65568036	+	4570	protein_coding	lipoic acid synthetase [Source:MGI Symbol;Acc:MGI:1934604]	-	429	421	476	405	396	638	462	552	496	565	458	544	4.34377490165049	4.44312077395609	4.73369568295369	4.53618293877518	4.23852291846814	4.43380411221365	4.90758303231613	5.40940190455346	4.78548817359277	5.36717065182462	4.48058936660622
ENSMUSG00000058317	682.47073814372	688.281082955872	758.348390116712	770.61329394161	680.375632702673	696.842334011126	791.50599612867	760.627394243655	724.484397270183	787.248643317567	820.803639616473	815.993399526077	712.821911978619	783.443911683771	-0.137103841127166	0.0141699828373454	0.28203387526861	Ube2e2	14	3575429	3896121	+	4628	protein_coding	ubiquitin-conjugating enzyme E2E 2 [Source:MGI Symbol;Acc:MGI:2384997]	-	665	633	756	677	625	972	735	759	738	840	825	872	6.64897216036819	6.5967888357493	7.42400109715359	7.48767621266533	6.6057512712882	6.67029340914426	7.70967142707399	7.34471244981369	7.03110821905816	7.87950784307308	7.96978240454302
ENSMUSG00000046798	686.575825290449	797.014271416515	798.472643562041	742.156377621757	771.818117737912	709.746821677999	865.810640663199	820.756042009952	730.37451432116	913.77074670789	815.829072103646	905.827535253718	750.964009551112	842.061425176594	-0.166407762601954	0.014196140865802	0.282245373975223	Cldn12	5	5539537	5564958	-	4228	protein_coding	claudin 12 [Source:MGI Symbol;Acc:MGI:1929288]	-	669	733	796	652	709	990	804	819	744	975	820	968	7.32179151977333	8.36163524687011	8.55633286085675	7.89340442417515	8.20251071728172	7.43656261766171	9.23130182619812	8.67511608703357	7.75887451040171	10.0111229108378	8.67091122213944
ENSMUSG00000061718	263.751849177347	215.291713152074	302.938113512231	301.643312990438	253.644035871557	312.575367930917	386.599527360806	344.737580526769	361.260512459929	244.609399887958	331.306196354285	354.657681674751	274.974065439094	337.19514971075	-0.291161191444156	0.014264555866102	0.283019271258914	Ppp1r1b	11	98239230	98248622	+	2928	protein_coding	protein phosphatase 1, regulatory inhibitor subunit 1B [Source:MGI Symbol;Acc:MGI:94860]	-	257	198	302	265	233	436	359	344	368	261	333	379	4.06151695409286	3.26149217281413	4.68754503021516	4.63261852189476	3.89242630265605	4.72919737742815	5.95203199316705	5.26155048835729	5.54162989078019	3.86974717006193	5.08462615433804
ENSMUSG00000006315	759.441122144891	888.350149723456	791.450899209108	816.144360053374	901.361638204501	753.478696549068	909.962675821397	915.959734306589	873.700695894936	843.480689268821	942.183086929454	965.716959072146	818.371144314066	908.500640215557	-0.152644154178453	0.0142662146419307	0.283019271258914	Tmem147	7	30427126	30428965	-	1112	protein_coding	transmembrane protein 147 [Source:MGI Symbol;Acc:MGI:1915011]	-	740	817	789	717	828	1051	845	914	890	900	947	1032	30.7930815398065	35.4355756303767	32.2464416731467	33.0039641035066	36.4217743590734	30.0171843176321	36.8887383925527	36.8101663787693	35.289539424123	35.1358835088729	38.0742237419982
ENSMUSG00000028675	661.945302410074	695.892406148117	625.938353747127	705.731524732346	776.172521787209	750.611032623096	848.580578162439	822.760330268829	643.986130906829	867.847909181032	811.849418093384	843.130794693802	702.715190241328	806.359193551052	-0.198013291746125	0.0142995900262361	0.283372028306175	Pnrc2	4	135598229	135601161	-	2213	protein_coding	proline-rich nuclear receptor coactivator 2 [Source:MGI Symbol;Acc:MGI:106512]	-	645	640	624	620	713	1047	788	821	656	926	816	901	13.4866634528223	13.9482840435075	12.8148273050057	14.3404246943991	15.759544681754	15.0257891726141	17.2856885744563	16.6145320993761	13.0702289854099	18.1653064616602	16.4852148171667
ENSMUSG00000030718	2976.18818137863	2980.37669570623	2934.08603318966	2785.36296938718	3001.27299097803	2758.69269678479	3128.33322279427	3045.51600936294	3085.43964853684	3045.9024890263	3027.52178830658	3187.24027383695	2905.99659457075	3086.65890531064	-0.0877010227413646	0.0143341543884701	0.283441744495581	Ppme1	7	99975944	100021514	-	3100	protein_coding	protein phosphatase methylesterase 1 [Source:MGI Symbol;Acc:MGI:1919840]	-	2900	2741	2925	2447	2757	3848	2905	3039	3143	3250	3043	3406	43.2875018960628	42.6451419579039	42.8818742328292	40.4039675076907	43.5021400505133	39.4226117315995	45.4910879762422	43.9031193389881	44.7036987748969	45.5129329752927	43.8860127008051
ENSMUSG00000028211	354.063766405388	353.382862497091	264.820072739169	344.897825796614	334.200510783553	377.09780626528	353.216281265584	375.804048539355	367.150629510906	499.528008200313	403.934882041561	418.290194481831	338.077140747849	402.987340673258	-0.253096052122656	0.0143343034994188	0.283441744495581	Trp53inp1	4	11156431	11174379	+	6475	protein_coding	transformation related protein 53 inducible nuclear protein 1 [Source:MGI Symbol;Acc:MGI:1926609]	-	345	325	264	303	307	526	328	375	374	533	406	447	2.46550303703045	2.42083846312541	1.8529928190422	2.39527065242438	2.31917837423721	2.57998983334054	2.45909865186468	2.5936888013901	2.54678685905508	3.57355600380522	2.80331645819107
ENSMUSG00000027531	731.73178390447	748.084336609226	770.38566615031	705.731524732346	731.539880281914	764.949352252955	757.04587112715	774.657412055791	808.909408334188	916.582349005453	811.849418093384	834.708844469335	742.070423988537	817.292217180884	-0.139073895417317	0.0144814479476128	0.285400211344552	Impa1	3	10377016	10396499	-	5437	protein_coding	inositol (myo)-1(or 4)-monophosphatase 1 [Source:MGI Symbol;Acc:MGI:1933158]	-	713	688	768	620	672	1067	703	773	824	978	816	892	6.06815151870439	6.10311183233461	6.41965174821583	5.83692474686503	6.04568464836539	6.232712718421	6.27679395856368	6.36717128146536	6.682341240698	7.8089506483775	6.70990994857273
ENSMUSG00000020873	660.919030623392	650.224466994647	605.876227024463	676.136331759699	639.008794234351	540.554650045668	649.357980497399	672.438710853087	710.740790817903	746.949010385834	682.510662759879	774.819420650908	628.786583447036	706.136095994168	-0.171260366878487	0.0146291165330844	0.287084563325281	Slc35b1	11	95275518	95282602	+	2223	protein_coding	solute carrier family 35, member B1 [Source:MGI Symbol;Acc:MGI:1343133]	-	644	598	604	594	587	754	603	671	724	797	686	828	13.4051792056866	12.9743002472677	12.3482967597571	13.6772479431536	12.916182967613	10.7721875559896	13.1679973418238	13.5179062259644	14.3601796923321	15.5643867956754	13.7965506270273
ENSMUSG00000041132	902.092900493729	901.398132338733	789.444686536842	865.09025612352	854.551794674557	831.622538531797	889.501976601744	951.034778836929	1004.26495719159	975.62599725427	846.671390683174	1086.43157895616	857.36671811653	958.921779920646	-0.162781062654964	0.0146540721292383	0.287111396067628	N4bp2l1	5	150495109	150520653	-	3813	protein_coding	NEDD4 binding protein 2-like 1 [Source:MGI Symbol;Acc:MGI:2140872]	-	879	829	787	760	785	1160	826	949	1023	1041	851	1161	10.6671472292232	10.4860022848175	9.38031687060984	10.2023102142145	10.0702070825343	9.66191488106067	10.5161100620954	11.1461729903396	11.8295874550801	11.8521483995697	9.97811765998604
ENSMUSG00000065979	444.37568363343	552.364597380068	516.599763108607	525.883813590877	571.515531470245	488.219783396684	582.591488306953	614.314351345666	544.835827215381	611.992100102823	590.97862052386	541.812131107338	516.493195429985	581.087419767004	-0.17183863508728	0.0147022294870144	0.287278402406479	Cpped1	16	11621585	11727309	-	5205	protein_coding	calcineurin-like phosphoesterase domain containing 1 [Source:MGI Symbol;Acc:MGI:2443300]	-	433	508	515	462	525	681	541	613	555	653	594	579	3.84940301401737	4.70722764014388	4.49672239629625	4.54331636766812	4.93371569301793	4.1552618936783	5.04566499145736	5.27431559308743	4.70146297337084	5.44635071140974	5.10213066995621
ENSMUSG00000028248	4204.63551003732	4065.53391654345	4277.24541727204	4029.49935089114	3967.95068992199	4181.77092004825	4134.13812127614	4546.72791526148	4567.78577303274	4906.24600924698	4558.69366875476	4139.85642144881	4121.10596745236	4475.57465150349	-0.11897099806681	0.0147660296052324	0.287594895492657	Pnisr	4	21847583	21876475	+	10187	protein_coding	PNN interacting serine/arginine-rich [Source:MGI Symbol;Acc:MGI:1913875]	-	4097	3739	4264	3540	3645	5833	3839	4537	4653	5235	4582	4424	18.609978753561	17.7023686941057	19.0230641318197	17.7872452658537	17.5019636070187	18.1851837406175	18.2942111227942	19.9456799044788	20.1394458852904	22.3091763345301	20.1091931071279
ENSMUSG00000021660	1245.89394903229	1354.81552821962	1242.84875046906	1290.80572426852	1354.2196593314	1292.59951463175	1411.78824615604	1338.86455692954	1291.89900651431	1523.888445279	1454.56354075065	1471.96974478729	1296.86385432544	1415.49559006947	-0.126880951473554	0.0147716444102779	0.287594895492657	Btf3	13	98446404	98453514	-	1739	protein_coding	basic transcription factor 3 [Source:MGI Symbol;Acc:MGI:1202875]	-	1214	1246	1239	1134	1244	1803	1311	1336	1316	1626	1462	1573	32.3031834854837	34.5573700088049	32.3803326876874	33.3783765868701	34.990999519817	32.9282134198193	36.596958238457	34.405925773901	33.3669936079409	40.5914079630664	37.5866531720042
ENSMUSG00000022100	1709.76879661269	1771.26364002388	1768.47647060286	1711.96808580234	1659.0279427822	1562.15992367309	1829.61726179947	1949.17033175746	1799.4307590735	1946.56599067927	1861.4831632999	1693.74776736491	1697.11080991618	1846.66921232908	-0.122817470492521	0.0147719401160874	0.287594895492657	Xpo7	14	70891686	71004068	-	19005	protein_coding	exportin 7 [Source:MGI Symbol;Acc:MGI:1929705]	-	1666	1629	1763	1504	1524	2179	1699	1945	1833	2077	1871	1810	4.05633058981586	4.13404722164492	4.21593610758629	4.05071510998401	3.92240688917546	3.64134123783189	4.33977671900039	4.58329808697454	4.25260809840297	4.74440526255062	4.40140953041379
ENSMUSG00000090136	43.103415040656	46.7552710380766	50.1553168066608	40.9779595005878	56.6072526408624	35.1288830931535	69.9971289093382	53.1136388602289	50.0659949333053	67.4784551415057	51.7355021334019	68.311374042894	45.4546830199995	60.1170156701124	-0.413613220850263	0.0148133844475637	0.287594895492657	Gm10177	9	37164218	37164661	+	444	transcribed_processed_pseudogene	predicted gene 10177 [Source:MGI Symbol;Acc:MGI:3704330]	-	42	43	50	36	52	49	65	53	51	72	52	73	4.37716118893086	4.67097677820992	5.11795680764497	4.15022142746798	5.72869793853381	3.50497668265131	7.10677011304896	5.34588080730959	5.06463295834817	7.03983828141742	5.23607959144883
ENSMUSG00000078552	124.178886188557	101.121865268398	118.36654766372	108.13628201544	120.834712367995	114.706557038869	145.378652350164	138.295889862483	165.904963602522	134.956910283011	111.430312287327	135.686975838625	114.557475090496	138.608950704022	-0.273370153397982	0.0148487762518791	0.287667336939388	Dcdc2b	4	129502124	129508050	-	1371	protein_coding	doublecortin domain containing 2b [Source:MGI Symbol;Acc:MGI:2686212]	-	121	93	118	95	111	160	135	138	169	144	112	145	4.08389093317568	3.27165662690353	3.91159727302896	3.54680970521516	3.96023606018488	3.70641932055478	4.78011334316506	4.50783492046121	5.43513105737351	4.55972019978021	3.65229992037771
ENSMUSG00000106354	1.02627178668229	0	0	0	0	0	1.07687890629751	4.00857651775312	5.8901170509771	0.937200765854246	0	1.87154449432586	0.171045297780381	2.29738628920131	-3.16390431582492	0.0149236145087903	1	Gm42607	3	55391209	55394601	+	3393	TEC	predicted gene 42607 [Source:MGI Symbol;Acc:MGI:5662744]	-	1	0	0	0	0	0	1	4	6	1	0	2	0.0136377385365199	0	0	0	0	0	0.0143073111165238	0.0527961803367745	0.0779701126369718	0.0127946761181081	0
ENSMUSG00000056698	356.116309978753	406.662124842806	378.171088722223	371.078188810879	389.719162412091	326.196771579282	385.522648454509	412.883381328572	400.527959466442	472.34918599054	402.939968538996	456.656856615511	371.323941057672	421.813333399095	-0.188752712056748	0.0149550719855847	0.288802941681239	Elmod3	6	72542905	72575396	-	3560	protein_coding	ELMO/CED-12 domain containing 3 [Source:MGI Symbol;Acc:MGI:2445168]	-	347	374	377	326	358	455	358	412	408	504	405	488	4.51030276923623	5.06691742802735	4.81283457369706	4.68726318896243	4.91890662665205	4.05913431225188	4.88174296892549	5.1829090752572	5.05325176068896	6.146016117597	5.08617022544473
ENSMUSG00000039879	450.533314353523	477.338697342224	537.664996167404	533.851750160436	525.794288952626	563.495961453442	604.129066432904	638.365810452185	580.176529521244	507.025614327147	572.075263975117	606.38041616158	514.779834738276	584.692116811696	-0.181469505342768	0.0151388473044794	0.290806694732558	Heca	10	17744360	17823815	-	6247	protein_coding	hdc homolog, cell cycle regulator [Source:MGI Symbol;Acc:MGI:2685715]	-	439	439	536	469	483	786	561	637	591	541	575	648	3.25176561054696	3.38934078013843	3.89944559920147	3.8428468294569	3.78190987155205	3.99597776767423	4.359465409461	4.56661394290318	4.17135110124198	3.75957640678546	4.11511716299789
ENSMUSG00000032342	296.59254635118	295.75427261295	281.872880453434	270.909843364997	247.112429797611	266.692745115369	298.295457044411	305.653959478676	370.095688036394	298.967044307505	311.407926302977	311.612158305256	276.489119615924	316.00537224587	-0.193654720437926	0.0152786738616168	0.292564869771656	Mto1	9	78355490	78382630	+	4078	protein_coding	mitochondrial tRNA translation optimization 1 [Source:MGI Symbol;Acc:MGI:1915541]	-	289	272	281	238	227	372	277	305	377	319	313	333	3.27926746957456	3.21694699608139	3.13161727880832	2.98731812083399	2.72279024327982	2.89712838786596	3.29742121954075	3.34949234699707	4.07619450918839	3.39591348845716	3.43149193129563
ENSMUSG00000026676	106.732265814958	131.567158037378	134.416249041851	118.380771890587	144.783934639129	144.100112280079	147.532410162759	148.317331156866	161.97821890187	188.377353936703	128.343841830939	180.604043702446	129.99674861733	159.192199948597	-0.290791953365203	0.0153037544989835	0.292736659742661	Ccdc3	2	5142587	5235689	+	2670	protein_coding	coiled-coil domain containing 3 [Source:MGI Symbol;Acc:MGI:1921436]	-	104	121	134	104	133	201	137	148	165	201	129	193	1.80238804226923	2.18572908660003	2.28088358222955	1.99376430123555	2.43655337558556	2.39087471578792	2.49087071412586	2.48242894219439	2.72479261605777	3.26811968157936	2.16005254018887
ENSMUSG00000028788	2033.04440941761	2137.69448513625	2107.52641221589	2040.93003845983	2157.60720642672	2101.99765773727	2190.37169540914	2253.82214710669	2138.11248950469	2211.79380741602	2255.46891031581	2272.0550161116	2096.46670156559	2220.27067764399	-0.0828212854043435	0.0153409116419282	0.292830931047394	Ptp4a2	4	129705012	129743796	+	4377	protein_coding	protein tyrosine phosphatase 4a2 [Source:MGI Symbol;Acc:MGI:1277117]	-	1981	1966	2101	1793	1982	2932	2034	2249	2178	2360	2267	2428	20.9427712174069	21.6635282401483	21.8151944266427	20.967926259969	22.1494350516391	21.274503948231	22.5588150015433	23.0112007251621	21.9402766644597	23.407154014674	23.1558559630483
ENSMUSG00000031431	1403.93980418137	1702.76173129367	1025.17467552815	1571.96005750866	1650.3191346836	1734.93667521289	1518.39925787949	1616.45848078395	1962.39066415054	2529.50486704061	1600.81582562776	2456.4021488027	1514.84867973472	1947.32854071417	-0.362422190370746	0.0156042367431972	0.294699282861818	Tsc22d3	X	139440277	139501408	-	4341	protein_coding	TSC22 domain family, member 3 [Source:MGI Symbol;Acc:MGI:1196284]	TSC22	1368	1566	1022	1381	1516	2420	1410	1613	1999	2699	1609	2625	14.5821825608928	17.3989962541932	10.6996776074243	16.2837951531392	17.0822457481388	17.7050681728332	15.7678038083149	16.6406755661574	20.3041016571571	26.9914524417257	16.5711299940313
ENSMUSG00000103761	16.4203485869166	20.6593058075222	6.0186380167993	11.3827665279411	13.0632121478913	11.4706557038869	31.2294882826278	29.0621797537102	15.7069788026056	25.3044206780646	18.903356548743	14.036583707444	13.1691544651596	22.3738346288659	-0.768988185758131	0.0156546469775076	0.294699282861818	Gm37859	3	108439964	108442136	-	2173	TEC	predicted gene, 37859 [Source:MGI Symbol;Acc:MGI:5611087]	-	16	19	6	10	12	16	29	29	16	27	19	15	0.340711251574133	0.421712134130062	0.125487684634756	0.235554828679729	0.270120204401113	0.233847256717929	0.64785848685347	0.59767438525053	0.324654201168579	0.539407765235159	0.39091266446124
ENSMUSG00000030428	7216.74320394983	6875.19950636648	7228.38425817596	7000.40141468375	6590.39052861117	6689.54302331051	7735.22118393502	7443.92659346755	7588.43413400882	6892.17443209213	7278.78718476862	7585.36983550273	6933.44365584962	7420.65222729581	-0.0980025181936389	0.015656301775905	0.294699282861818	Ttyh1	7	4122407	4139707	+	6379	protein_coding	tweety family member 1 [Source:MGI Symbol;Acc:MGI:1889007]	-	7032	6323	7206	6150	6054	9331	7183	7428	7730	7354	7316	8106	51.009665947676	47.8071442956644	51.3394530792131	49.3485335120624	46.4221621728399	46.456620150506	54.6632117322021	52.1489615711129	53.4303061485632	50.047706450779	51.2751524871923
ENSMUSG00000075020	111.863624748369	69.5892406148117	69.214337193192	78.5410890427933	91.4424850352393	93.1990775940807	127.071710943106	116.248719014841	89.3334419398193	118.087296497635	105.460831271935	99.1918581992708	85.6416423714143	109.232309644434	-0.345948013756605	0.0156890878524545	0.294699282861818	Mir670hg	2	93990980	94095374	-	5513	lncRNA	MIR670 host gene (non-protein coding) [Source:MGI Symbol;Acc:MGI:3041234]	-	109	64	69	69	84	130	118	116	91	126	106	106	0.914881245625051	0.559904817491059	0.568814528420139	0.640638206924588	0.745292659014208	0.748906125864409	1.03904868147417	0.942315573480429	0.727803551851059	0.992191972548764	0.85961451217384
ENSMUSG00000120277	29.7618818137863	27.1832971151608	40.1242534453287	29.5951929726468	46.8098435299439	37.2796310376323	55.9977031274706	47.1007740835992	56.9377981594453	33.7392275707529	54.7202426410982	44.9170678638207	35.1256833190831	48.9021355743645	-0.470226260186655	0.0158699537420564	0.294699282861818	Gm2885	17	7065782	7095418	-	2471	lncRNA	predicted gene 2885 [Source:NCBI gene (formerly Entrezgene);Acc:102640250]	-	29	25	40	26	43	52	52	47	58	36	55	48	0.543064572552791	0.487965913791894	0.735693346044311	0.538582626901956	0.851199304567503	0.668347951742693	1.0215802283104	0.851827162533971	1.03494201715097	0.632474341754216	0.995120813927563
ENSMUSG00000042500	307.881536004686	334.898220458781	347.074792302093	302.781589643232	329.846106734256	357.741074764971	386.599527360806	355.76116595059	364.205570985417	364.571097917302	389.01117950308	364.015404146381	330.03721998467	370.693990977263	-0.162935013934729	0.0158766562800858	0.294699282861818	Ago4	4	126383334	126427265	-	6947	protein_coding	argonaute RISC catalytic subunit 4 [Source:MGI Symbol;Acc:MGI:1924100]	-	300	308	346	266	303	499	359	355	371	389	391	389	1.99825162751167	2.13833448727663	2.26354108713877	1.95990975908737	2.1334421916124	2.2812625444003	2.50864397236118	2.2885343010778	2.35470974755909	2.43089084939401	2.51631684233892
ENSMUSG00000033813	857.963213666391	849.206201877624	870.696299763632	837.771616456462	907.893244278447	868.902169569429	936.884648478834	902.931860623891	864.86552031847	999.056016400626	946.162740939716	1018.12020491327	865.405457601998	944.670165279135	-0.12673422720523	0.015986182841149	0.295605143653806	Tcea1	1	4928037	4968132	+	3017	protein_coding	transcription elongation factor A (SII) 1 [Source:MGI Symbol;Acc:MGI:1196624]	-	836	781	868	736	834	1212	870	901	881	1066	951	1088	12.822041753493	12.4852702246894	13.0753703017031	12.4868887319421	13.5215441462948	12.7584916242097	13.9986392966449	13.374447574933	12.8754189431087	15.3389294826906	14.0925982956307
ENSMUSG00000025290	2523.60232345174	2524.78463605614	2286.0793400476	2333.46713822792	2355.73259066974	2771.59718445166	2674.96720324302	2622.61118673998	2637.79075266258	2873.45754810912	2685.27154342407	2689.40943834627	2465.8772021508	2697.25127875417	-0.128416775672926	0.0159954697833286	0.295605143653806	Rps24	14	24537193	24547027	+	6256	protein_coding	ribosomal protein S24 [Source:MGI Symbol;Acc:MGI:98147]	-	2459	2322	2279	2050	2164	3866	2484	2617	2687	3066	2699	2874	18.1881282632671	17.9014289057482	16.5560666965875	16.7729270712621	16.9198327713404	19.6262412432724	19.2751040984685	18.7341224493671	18.9378946925687	21.2759306884206	19.288213760606
ENSMUSG00000025487	953.406489827843	990.55934687646	1001.10012346095	1001.68345445881	1040.70256778201	950.630591459623	1019.80432426374	1037.21917396862	1085.74490973011	1035.60684626894	1099.37942033479	1142.57791378594	989.680428977617	1070.05543139202	-0.114384819589418	0.0160281307931252	0.295698672865656	Psmd13	7	140461881	140478556	+	3377	protein_coding	proteasome (prosome, macropain) 26S subunit, non-ATPase, 13 [Source:MGI Symbol;Acc:MGI:1345192]	-	929	911	998	880	956	1326	947	1035	1106	1105	1105	1221	12.7294861497627	13.0109659127577	13.4310220725447	13.3383880839362	13.8472132854708	12.4705178007945	13.613217994549	13.7257366211556	14.4405866621278	14.2051025632095	14.6290823053952
ENSMUSG00000120126	3.07881536004686	3.2619956538193	4.01242534453287	1.13827665279411	5.44300506162138	3.58457990746464	5.38439453148755	13.0278736826977	4.90843087581425	15.9324130195222	5.96948101539253	4.67886123581466	3.41984966337986	8.31690906012147	-1.27807562842318	0.0160636743889158	1	ENSMUSG00000120126	8	40577674	40598797	+	1477	lncRNA	novel transcript	-	3	3	4	1	5	5	5	13	5	17	6	5	0.0939868250258876	0.0979632043043821	0.123080450783717	0.0346554260474645	0.165586550486239	0.107513136604617	0.164335499723647	0.394175138536694	0.149262351713634	0.499668052246847	0.181617051606943
ENSMUSG00000026150	2871.50845913703	2780.30762893865	2840.79714392927	2899.19063466659	2989.29837984246	2683.41651872803	2861.26725403249	3013.44739722091	2977.45416926892	3244.5890513874	3137.95718709134	3073.07605968307	2844.08646087367	3051.29851978069	-0.102438566433399	0.016161269605569	0.297550751035867	Mff	1	82702611	82730115	+	9757	protein_coding	mitochondrial fission factor [Source:MGI Symbol;Acc:MGI:1922984]	-	2798	2557	2832	2547	2746	3743	2657	3007	3033	3462	3154	3284	13.269593676196	12.6396964948622	13.1912674666132	13.3617818695349	13.7663807747711	12.1835975617396	13.2195639525465	13.8020467799325	13.7061940499741	15.4036596771529	14.4521097160121
ENSMUSG00000084383	3.07881536004686	0	2.00621267226643	1.13827665279411	0	0.716915981492928	0	3.00643238831484	6.87180322613994	4.68600382927123	7.95930802052337	5.61463348297759	1.15670344443339	4.68969682453783	-2.02797653267394	0.0162306697778458	1	Gm13370	2	24875996	24876478	+	483	processed_pseudogene	predicted gene 13370 [Source:MGI Symbol;Acc:MGI:3651012]	-	3	0	2	1	0	1	0	3	7	5	8	6	0.287408986673366	0	0.188188225473654	0.105975288348044	0	0.0657544110828235	0	0.278163726525894	0.639015923133443	0.449403064893797	0.740506239402223
ENSMUSG00000024248	2038.17576835102	1975.68203432989	1934.99212240098	1957.83584280586	2029.15228697245	1879.03678749297	2158.06532822021	1990.25824106443	2058.59590931649	2144.31535227452	2068.42517183351	2212.16559229317	1969.14580705886	2105.30426583372	-0.0974272443435529	0.0162536508679965	0.298043737208105	Cox7a2l	17	83809347	83824759	-	1478	protein_coding	cytochrome c oxidase subunit 7A2 like [Source:MGI Symbol;Acc:MGI:106015]	-	1986	1817	1929	1720	1864	2621	2004	1986	2097	2288	2079	2364	62.1771812265644	59.2929032612785	59.3153880214416	59.5670030771453	61.6888996707817	56.3202546883781	65.821104237621	60.1770899199923	62.5582753490848	67.2039410861156	62.8877303653094
ENSMUSG00000105813	3.07881536004686	1.08733188460643	1.00310633613322	1.13827665279411	0	0.716915981492928	3.23063671889253	5.01072064719141	3.9267447006514	2.81160229756274	2.98474050769626	6.55040573014052	1.17074103584559	4.08580843368914	-1.82292997718412	0.0163303945037627	1	Gm42928	3	121217885	121221223	-	3339	TEC	predicted gene 42928 [Source:MGI Symbol;Acc:MGI:5663065]	-	3	1	1	1	0	1	3	5	4	3	3	7	0.0415748848647008	0.0144446094397097	0.0136110980688492	0.0153297586918554	0	0.00951164437047132	0.0436160886058987	0.0670625336488005	0.0528207232059989	0.0390047943115371	0.0401689705336112
ENSMUSG00000001627	256.567946670571	270.745639267002	299.928794503832	261.803630142644	308.07408648777	326.913687560775	304.756730482196	296.634662313731	317.0846345776	387.063916297804	354.18920691329	353.721909427588	287.338964105433	335.575176668701	-0.221357641651309	0.0164327134301499	0.300272700371859	Ifrd1	12	40251566	40298503	-	5858	protein_coding	interferon-related developmental regulator 1 [Source:MGI Symbol;Acc:MGI:1316717]	-	250	249	299	230	283	456	283	296	323	413	356	378	1.97477154551093	2.05008657884577	2.31969776017656	2.00969525138002	2.36304840642859	2.47222218029527	2.34519494247138	2.26291747205839	2.43116215071271	3.06065121140149	2.71698034424576
ENSMUSG00000066687	171.387388375942	420.79743934269	187.580884856912	320.994016087938	243.846626760638	280.314148763735	269.219726574378	353.756877691713	574.286412470267	793.809048678546	473.578827221141	285.410535384694	270.820084031309	458.34357133679	-0.759580051615453	0.016520760171744	0.300272700371859	Zbtb16	9	48565597	48747522	-	5283	protein_coding	zinc finger and BTB domain containing 16 [Source:MGI Symbol;Acc:MGI:103222]	ZBTB	167	387	187	282	224	391	250	353	585	847	476	305	1.46272296511202	3.53307272491517	1.60868339135017	2.73224874592725	2.07397232842215	2.35054283479547	2.29721307109432	2.9924056539175	4.88243000894973	6.96010763774814	4.02821097123998
ENSMUSG00000025473	93.390732588088	89.1612145377275	92.2857829242559	109.274558668234	106.682899207779	101.085153390503	139.994257818676	124.265872050347	123.692458070519	100.280481946404	99.4913502565421	139.430064827277	98.6467235527646	121.192414161628	-0.296059196327958	0.0166268728087989	0.301263252909743	Adam8	7	139558845	139572475	-	4638	protein_coding	a disintegrin and metallopeptidase domain 8 [Source:MGI Symbol;Acc:MGI:107825]	-	91	82	92	96	98	141	130	124	126	107	100	149	0.90789759891149	0.852717804090911	0.901501939106001	1.05947869127255	1.03354854836917	0.965518037510463	1.36067526097186	1.19733950762461	1.19784485461883	1.0015351356954	0.963951362740604
ENSMUSG00000030393	248.357772377113	263.134316074757	281.872880453434	249.282586961909	310.251288512419	296.803216338072	297.218578138113	335.718283361824	289.597421673041	321.459862688006	300.463877774757	356.529226169077	274.950343452951	316.831208300803	-0.202763608570403	0.0166281665567066	0.301263252909743	Zik1	7	10221156	10229321	-	4199	protein_coding	zinc finger protein interacting with K protein 1 [Source:MGI Symbol;Acc:MGI:108070]	zf-C2H2	242	242	281	219	285	414	276	335	295	343	302	381	2.66683232645099	2.77966023397099	3.0413753900882	2.66962326163158	3.31997287422861	3.13131306238236	3.1908404445508	3.57293655398288	3.09768257094099	3.54618510873496	3.2154883042583
ENSMUSG00000031197	1048.8497659893	991.646678761067	1069.31135431801	1062.0121170569	1095.13261839822	998.663962219649	1118.87718364311	1090.33281282885	1086.72659590527	1141.51053281047	1120.27260388866	1210.88928782883	1044.26941612386	1128.10150281753	-0.11290125287456	0.0166468890789445	0.301302060102171	Vbp1	X	74557905	74578548	+	2132	protein_coding	von Hippel-Lindau binding protein 1 [Source:MGI Symbol;Acc:MGI:1333804]	-	1022	912	1066	933	1006	1393	1039	1088	1107	1218	1126	1294	22.1814491018804	20.63145517744	22.7237282259437	22.3999052372768	23.0805593882348	20.7508523031586	23.6575751296817	22.8543075272457	22.8939743230309	24.8012313938678	23.6122327831153
ENSMUSG00000026455	648.603769183204	625.215833648699	650.012905814324	705.731524732346	679.287031690349	675.334854566339	693.510015655597	717.535196677809	742.154748423114	791.934647146838	740.215645908674	682.177968181777	664.030986605877	727.921370332302	-0.132893656914773	0.0166798942451853	0.301599043008466	Klhl12	1	134383269	134418756	+	11395	protein_coding	kelch-like 12 [Source:MGI Symbol;Acc:MGI:2385619]	-	632	575	648	620	624	942	644	716	756	845	744	729	2.56642731127586	2.43374873001621	2.5844626398265	2.78502499769242	2.67858732922406	2.62547928748833	2.74355340607523	2.8140062956559	2.92528535448292	3.21925616306151	2.91906974705647
ENSMUSG00000029193	134.441604055379	146.789804421868	120.372760335986	124.072155154558	126.277717429616	91.0483296496019	162.608714850924	178.381655040014	153.143043325404	128.396504922032	173.114949446383	127.265025614159	123.833728507835	153.818315533153	-0.318756055077269	0.0167260164136897	0.301726242233342	Cckar	5	53855118	53865047	-	3682	protein_coding	cholecystokinin A receptor [Source:MGI Symbol;Acc:MGI:99478]	-	131	135	120	109	116	127	151	178	156	137	174	136	1.64631801681911	1.76836620697739	1.48117728794853	1.51528544423125	1.54102525083695	1.09544848729806	1.9908339759297	2.16502337718063	1.86810630000228	1.61528789826656	2.11276566308534
ENSMUSG00000020644	476.19010902058	527.35596403412	570.7675052598	549.787623299553	616.148172975541	457.392396192488	571.822699243978	546.168550543863	561.52449219315	747.886211151688	670.571700729094	654.10480076689	532.940295130347	625.346409104777	-0.233104180525356	0.016798814991277	0.301726242233342	Id2	12	25143798	25147139	-	2438	protein_coding	inhibitor of DNA binding 2 [Source:MGI Symbol;Acc:MGI:96397]	bHLH	464	485	569	483	566	638	531	545	572	798	674	699	8.80664517655749	9.59467481370284	10.6068920103051	10.1406353746623	11.3558142451671	8.31110943101574	10.5731087835734	10.0112699688329	10.3448238122357	14.2096161537552	12.3598175854942
ENSMUSG00000066979	1386.49318380777	1542.92394425653	1437.4513796789	1301.05021414366	1455.45955347756	1357.12195296611	1513.014863348	1493.19475286304	1500.01647564883	1567.93688127415	1524.20748593023	1568.35428624507	1413.41670472176	1527.78745755155	-0.113039624863007	0.0168104541190853	0.301726242233342	Bub3	7	131161951	131173624	+	7006	protein_coding	BUB3 mitotic checkpoint protein [Source:MGI Symbol;Acc:MGI:1343463]	-	1351	1419	1433	1143	1337	1893	1405	1490	1528	1673	1532	1676	8.92301114763212	9.76864855186008	9.29577577727013	8.35079524165231	9.33462389340991	8.58128852224323	9.73527159560421	9.52450704486109	9.6164326017421	10.3666626096208	9.77629950904781
ENSMUSG00000112409	1.02627178668229	1.08733188460643	1.00310633613322	0	0	0.716915981492928	3.23063671889253	3.00643238831484	2.94505852548855	1.87440153170849	0.994913502565421	7.48617797730346	0.638937664819144	3.25627010737888	-2.3222744479152	0.0168323754924704	1	C030006N10Rik	10	32155173	32155689	-	517	TEC	RIKEN cDNA C030006N10 gene [Source:MGI Symbol;Acc:MGI:1925940]	-	1	1	1	0	0	1	3	3	3	2	1	8	0.0895026051342592	0.0932892667682607	0.0879061053227995	0	0	0.0614301364661581	0.281690754071752	0.259870560758234	0.25585357077103	0.167939404521241	0.0864759462358012
ENSMUSG00000074088	286.329828484358	300.103600151375	309.959857865164	265.218460101027	299.365278389176	248.769845578046	304.756730482196	298.638950572608	327.883182504392	318.648260390444	333.296023359416	368.694265382195	284.957811761524	325.319568781875	-0.195530818920527	0.0168416446968099	0.301726242233342	Snrnp40	4	130253925	130283819	+	3987	protein_coding	small nuclear ribonucleoprotein 40 (U5) [Source:MGI Symbol;Acc:MGI:1913835]	-	279	276	309	233	275	347	283	298	334	340	335	394	3.2380547460198	3.33875898010952	3.52226336685056	2.99131000135452	3.37382077470519	2.76410961923559	3.44573663732063	3.3473135869725	3.6936947490678	3.70208032690541	3.75650903142954
ENSMUSG00000040594	158.045855149072	145.702472537262	127.394504688919	146.83768821044	160.024348811669	136.214036483656	175.531261726494	172.368790263384	160.996532726707	169.633338619619	162.170900918164	174.989410219468	145.70315098017	169.281705745639	-0.22045958665672	0.016948599779608	0.302333924286389	Ranbp17	11	33161795	33463746	-	8893	protein_coding	RAN binding protein 17 [Source:MGI Symbol;Acc:MGI:1929706]	-	154	134	127	129	147	190	163	172	164	181	163	187	0.801306467511464	0.726739438116672	0.649030357515989	0.742494354110149	0.808545738334007	0.678542933213843	0.889777035735245	0.866176758681555	0.813123151487467	0.883575039743852	0.819455129341865
ENSMUSG00000003380	2650.86002500034	2600.89786797859	2717.41506458488	2752.35294645615	2767.22377332831	2649.72146759786	3052.95169935344	2902.20939885326	2877.32217940231	2587.61131452357	2944.94396759365	3079.62646541321	2689.74519082436	2907.44417085657	-0.112289577401025	0.016970097004849	0.302333924286389	Rabac1	7	24669177	24672179	-	1523	protein_coding	Rab acceptor 1 (prenylated) [Source:MGI Symbol;Acc:MGI:1201692]	-	2583	2392	2709	2418	2542	3696	2835	2896	2931	2761	2960	3291	78.4785052035103	75.75014957236	80.8385814367451	81.2658591004269	81.6415408723965	77.073322734013	90.3639154714809	85.1579162672734	84.8548531047829	78.7008928994046	86.8915758657724
ENSMUSG00000032621	1695.40099159914	1644.04580952493	1650.10992293914	1576.51316411984	1771.1538470516	1600.15647069222	1573.32008210066	1835.92804513093	1833.7897752042	1919.3871684695	1878.39669284352	1828.49897095637	1656.23003432114	1811.5534557842	-0.130103733556932	0.0170223633748267	0.302968058028746	Srek1	13	103875856	103911116	-	9293	protein_coding	splicing regulatory glutamine/lysine-rich protein 1 [Source:MGI Symbol;Acc:MGI:2145245]	-	1652	1512	1645	1385	1627	2232	1461	1832	1868	2048	1888	1954	8.22584127875698	7.84726062518201	8.04487957208164	7.62861282867379	8.56381280869299	7.6279928327025	7.63196130091807	8.82868260693701	8.86301951625048	9.56725107809976	9.08305447293453
ENSMUSG00000104283	199.096726616363	181.584424729274	264.820072739169	215.134287378086	207.922793353937	233.714609966695	234.759601572857	241.516735194626	254.256719367178	275.537025161148	263.652078179837	256.401595722643	217.045485797254	254.353959199715	-0.226061630377707	0.0171520140135187	0.304678786562719	Gm37459	3	32993463	33037450	+	3365	lncRNA	predicted gene, 37459 [Source:MGI Symbol;Acc:MGI:5610687]	-	194	167	264	189	191	326	218	241	259	294	265	274	2.6677361930924	2.39361129376073	3.56556567705743	2.87493793385672	2.77641158977838	3.07683746219293	3.14494681806943	3.20743855956352	3.39371576889086	3.79293515726888	3.52084309481009
ENSMUSG00000029925	23.6042510936926	32.619956538193	17.0528077142647	20.4889797502939	28.3036263204312	27.9597232782242	31.2294882826278	29.0621797537102	47.1209364078168	31.8648260390444	41.7863671077477	34.6235731450285	25.0048907825166	35.9478951226625	-0.520806260109561	0.0172929290937079	0.305473967287416	Tbxas1	6	38852338	39061519	+	9094	protein_coding	thromboxane A synthase 1, platelet [Source:MGI Symbol;Acc:MGI:98497]	-	23	30	17	18	26	39	29	29	48	34	42	37	0.117030512167525	0.159106721747935	0.0849578578933456	0.101313960512194	0.139847255592094	0.136201434084797	0.154804980419242	0.142813551698857	0.232727153883656	0.162306952533229	0.206481053064019
ENSMUSG00000032606	1610.22043330451	1650.56980083257	1604.97013781315	1630.01216680116	1698.21757922587	1473.26234196797	1707.92994538785	1694.62572288013	1674.75661482782	1737.57021989377	1826.66119071011	1757.38028017199	1611.2087433242	1733.15399564528	-0.107081690539435	0.017314450049859	0.305473967287416	Nicn1	9	108167628	108173697	+	2835	protein_coding	nicolin 1 [Source:MGI Symbol;Acc:MGI:1913507]	-	1569	1518	1600	1432	1560	2055	1586	1691	1706	1854	1836	1878	25.6092051903254	25.8250357302757	25.6493581386313	25.854830348379	26.9157871397779	23.0213499246641	27.1576383409973	26.7126464586953	26.5330230602223	28.3902896195574	28.9537939606269
ENSMUSG00000052534	2127.46141379238	2284.48428955812	2318.17874280386	2213.94808968454	2266.46730765914	2130.67429699698	2384.20989854269	2330.98724507344	2338.37646923791	2627.91094745531	2335.06199052104	2339.43061790733	2223.5356900825	2392.66286145629	-0.106474684056792	0.0173447119982763	0.305711063465255	Pbx1	1	167946933	168259839	-	13844	protein_coding	pre B cell leukemia homeobox 1 [Source:MGI Symbol;Acc:MGI:97495]	Homeobox	2073	2101	2311	1945	2082	2972	2214	2326	2382	2804	2347	2500	6.9288942162089	7.31958880968072	7.5866131075059	7.19133884782176	7.35621958410776	6.81803517794908	7.76350624480357	7.52444534034788	7.58649083316718	8.7928481895947	7.57944428536369
ENSMUSG00000026766	498.768088327591	458.854055303915	513.590444100207	473.523087562348	563.895324383975	514.745674711923	550.285121118028	588.258603980271	525.202103712124	548.262448024734	564.115955954594	577.371476499529	503.896112398326	558.915951548213	-0.148555674586966	0.0173893889567631	0.305793269944139	Mmadhc	2	50169893	50186813	-	2012	protein_coding	methylmalonic aciduria (cobalamin deficiency) cblD type, with homocystinuria [Source:MGI Symbol;Acc:MGI:1923786]	-	486	422	512	416	518	718	511	587	535	585	567	617	11.1772383554892	10.115950540705	11.5651579042576	10.5832021556639	12.593235742079	11.3336159229904	12.3291973568512	13.0658147628145	11.7242906572918	12.622374055772	12.5991413536862
ENSMUSG00000022490	391.009550725951	521.919304611088	391.211471091955	417.747531575437	386.453359375118	498.256607137585	511.517480491318	436.934840435091	575.26809864543	590.436482488175	441.741595139047	557.720259309108	434.432970752856	518.936459418028	-0.255443403088141	0.0173998591856835	0.305793269944139	Ppp1r1a	15	103438706	103446430	-	1306	protein_coding	protein phosphatase 1, regulatory inhibitor subunit 1A [Source:MGI Symbol;Acc:MGI:1889595]	-	381	480	390	367	355	695	475	436	586	630	444	596	13.499199580039	17.7263893118006	13.571598787317	14.3838327625288	13.2959914164168	16.9010486097531	17.6559997272002	14.9509808171606	19.7840504103964	20.9416322536805	15.1993725164898
ENSMUSG00000029048	829.227603639287	832.896223608528	833.581365326703	836.633339803668	832.779774428072	800.078235346108	923.962101603264	845.809645245909	914.931515251776	955.007580405477	826.773120631865	923.607207949814	827.532757025394	898.348528514684	-0.119756982091285	0.0174454396987825	0.306298096817657	Rer1	4	155158567	155170839	-	1814	protein_coding	retention in endoplasmic reticulum sorting receptor 1 [Source:MGI Symbol;Acc:MGI:1915080]	-	808	766	831	735	765	1116	858	844	932	1019	831	987	20.6110585768274	20.3663737619075	20.819645155192	20.7396677177493	20.6281225278008	19.5388471318369	22.961057485423	20.8368245949529	22.6537133323404	24.3865327751085	20.480926876212
ENSMUSG00000035885	2628.28204569333	2358.42285771135	2342.25329487106	2507.62346610542	2542.97196478951	2397.36704211235	2748.19496887125	2482.31100861862	2533.73201809531	2619.47614056262	2800.68150972166	2976.69151822529	2462.8201118805	2693.51452734912	-0.129486993181984	0.0175367440903285	0.30635626469895	Cox8a	19	7192518	7194981	-	619	protein_coding	cytochrome c oxidase subunit 8A [Source:MGI Symbol;Acc:MGI:105959]	-	2561	2169	2335	2203	2336	3344	2552	2477	2581	2795	2815	3181	191.445494013165	169.00172042605	171.437497278121	182.169466222048	184.594067437562	171.572485572285	200.139081244052	179.209789414131	183.847668392426	196.021775948514	203.316964029086
ENSMUSG00000029276	124.178886188557	114.169847883675	130.403823697318	158.220454738381	127.36631844194	106.103565260953	148.609289069057	140.300178121359	142.344495398613	172.444940917181	147.247198379682	157.209737523373	126.740482701804	151.359306568211	-0.265018459960008	0.0175702262757424	0.30635626469895	Glmn	5	107696833	107745754	-	2688	protein_coding	glomulin, FKBP associated protein [Source:MGI Symbol;Acc:MGI:2141180]	-	121	105	130	139	117	148	138	140	145	184	148	168	2.08296669247911	1.88400589528089	2.19797966471181	2.64689841288043	2.12908081867384	1.74865636973384	2.49225056299643	2.33251874847234	2.37848002639513	2.97167776661023	2.46160472551286
ENSMUSG00000039391	100.574635094864	75.0259000378439	60.186380167993	63.7434925564699	84.9108789612936	79.577673945715	101.226617191966	88.1886833905687	85.4066972391679	116.212894965927	87.5523882257571	114.164214153878	77.3364934606966	98.7919158612107	-0.352779658624021	0.0175831388529489	0.30635626469895	Ccdc81	7	89515356	89552837	-	2790	protein_coding	coiled-coil domain containing 81 [Source:MGI Symbol;Acc:MGI:1918134]	-	98	69	60	56	78	111	94	88	87	124	88	122	1.62535447732343	1.19279857111977	0.977364654879297	1.02739053736125	1.36749563694033	1.26354524780768	1.63555642370119	1.41255328939745	1.37491490558067	1.9294371586107	1.41014682793692
ENSMUSG00000015932	1845.23667245475	1971.33270679146	1862.76846619938	1921.41098991645	1967.10202926997	1977.2542769575	2029.91673837081	2012.30541191207	1951.59211622374	2136.81774614768	2067.43025833095	2112.9737340939	1924.18419026492	2051.83933417986	-0.0925937692010208	0.0176438693520802	0.30659944616873	Dstn	2	143757240	143785244	+	1911	protein_coding	destrin [Source:MGI Symbol;Acc:MGI:1929270]	-	1798	1813	1857	1688	1807	2758	1885	2008	1988	2280	2078	2258	43.5366711900747	45.7571893335912	44.1632269132155	45.2130175255434	46.2522660877228	45.8358825563497	47.8842344194759	47.0575587760876	45.8687034055786	51.7949378528147	48.6150483598762
ENSMUSG00000026511	969.82683841476	1009.04398891477	869.693193427499	975.503091444549	1030.90515867109	903.31413668109	1059.64884379675	1004.14841769716	984.631233688338	1196.80537799587	1057.59305322704	1077.07385648453	959.71440125896	1063.31679714828	-0.149534972722388	0.017681940324941	0.30659944616873	Srp9	1	181952302	181959972	+	5541	protein_coding	signal recognition particle 9 [Source:MGI Symbol;Acc:MGI:1350930]	-	945	928	867	857	947	1260	984	1002	1003	1277	1063	1151	7.89168747110979	8.07759452319239	7.11116129647831	7.91670403919763	8.35982870635485	7.22194901584276	8.62082499773892	8.09852530059743	7.98129850068511	10.0049725969648	8.57691251556678
ENSMUSG00000097622	17.4466203735989	15.2226463844901	21.0652330587976	6.82965991676464	13.0632121478913	12.9044876668727	23.6913359385452	24.0514591065187	17.6703511529313	17.8068145512307	30.8423185795281	23.3943061790733	14.4219765914025	22.9094309179712	-0.66197136720785	0.0177695056995527	0.307657671741091	A330033J07Rik	13	48197707	48416099	-	2816	lncRNA	RIKEN cDNA A330033J07 gene [Source:MGI Symbol;Acc:MGI:2444369]	-	17	14	21	6	12	18	22	24	18	19	31	25	0.279346021493254	0.239782568490295	0.338919242006262	0.10906121648886	0.208441478751285	0.203007404103007	0.379255520455978	0.381684886113656	0.281838699052463	0.292909937963805	0.492169740881103
ENSMUSG00000109397	0	0	0	1.13827665279411	0	0.716915981492928	1.07687890629751	3.00643238831484	0.981686175162849	0.937200765854246	6.96439451795795	1.87154449432586	0.309198772381172	2.47302287465221	-2.78724240134318	0.0178182427582919	1	Gm45117	8	4449238	4451011	+	1774	TEC	predicted gene 45117 [Source:MGI Symbol;Acc:MGI:5753693]	-	0	0	0	1	0	1	1	3	1	1	7	2	0	0	0	0.0288534747869814	0	0.017902694787488	0.0273645471354934	0.0757345433551336	0.0248546215874902	0.0244714408504739	0.176412880173261
ENSMUSG00000026774	0	1.08733188460643	4.01242534453287	1.13827665279411	2.17720202464855	1.43383196298586	3.23063671889253	5.01072064719141	3.9267447006514	6.56040536097972	6.96439451795795	3.74308898865173	1.64151131159464	4.90599848905412	-1.58014484974459	0.017845085115843	1	Potegl	2	23097488	23157141	+	2004	protein_coding	POTE ankyrin domain family, member G like [Source:MGI Symbol;Acc:MGI:1918231]	-	0	1	4	1	2	2	3	5	4	7	7	4	0	0.0240671411772409	0.0907134859319108	0.0255419482395734	0.0488166337461426	0.031695988575852	0.0726717164945587	0.111737425076519	0.0880081810303544	0.151639896447697	0.156165892927827
ENSMUSG00000015013	479.268924380627	556.713924918494	487.509679360743	544.096240035583	470.275637324088	426.565008988292	566.438304712491	516.104226660715	523.238731361799	571.69246717109	557.151561436636	628.83895009349	494.071569167971	560.577373572703	-0.185850353939004	0.0178484342915298	0.307657671741091	Trappc2l	8	123338379	123343399	+	1950	protein_coding	trafficking protein particle complex 2-like [Source:MGI Symbol;Acc:MGI:1916295]	-	467	512	486	478	432	595	526	515	533	610	560	672	11.0817535800053	12.6636113182696	11.3269045310858	12.5471480625981	10.8363914614822	9.69068278412165	13.0946234262872	11.8276642999459	12.0518403102967	13.5802692317599	12.8392389508662
ENSMUSG00000026341	2235.21995139402	2285.57162144272	2215.86189651828	2186.62945001748	2314.36575220141	2372.2749827601	2328.21219541522	2272.86288556602	2437.52677292935	2467.64961649423	2546.97856656748	2548.10782902466	2268.32060905567	2433.55631099949	-0.101067063517351	0.0178755716583032	0.307657671741091	Actr3	1	125320642	125363464	-	4631	protein_coding	ARP3 actin-related protein 3 [Source:MGI Symbol;Acc:MGI:1921367]	-	2178	2102	2209	1921	2126	3309	2162	2268	2483	2633	2560	2723	21.7625265491059	21.8917335418137	21.6785643062447	21.2326558986642	22.4555671930442	22.6931095335542	22.6632813018583	21.9328284200987	23.6408294240301	24.6825050462091	24.7144557033055
ENSMUSG00000047675	3081.8941754069	3169.57244362775	2972.20407396272	3219.04637410173	3028.48801628614	2947.24159991743	3324.32518374042	3154.74971947171	3087.40302088716	3341.12073027039	3330.97040658903	3569.03535067942	3069.74111388378	3301.26740193969	-0.10555952546047	0.0178800767187748	0.307657671741091	Rps8	4	117011024	117013440	-	1726	protein_coding	ribosomal protein S8 [Source:MGI Symbol;Acc:MGI:98166]	-	3003	2915	2963	2828	2782	4111	3087	3148	3145	3565	3348	3814	80.5083192953645	81.4554205848442	78.0190112786455	83.8668538595094	78.8409564495552	75.6447354886433	86.8235859391039	81.6808604795284	80.3416282732172	89.6668470944732	86.7222473665632
ENSMUSG00000031913	1363.91520450076	1389.61014852702	1471.55699510743	1472.92998871557	1551.25644256209	1325.57764978042	1572.24320319437	1506.22262654574	1507.86996505014	1540.75805906438	1564.00402603284	1561.80388051493	1429.14107153222	1542.1502934004	-0.111317114176385	0.0179209310171444	0.307693275101951	Vps4a	8	107757854	107772387	+	2522	protein_coding	vacuolar protein sorting 4A [Source:MGI Symbol;Acc:MGI:1890520]	-	1329	1278	1467	1294	1425	1849	1460	1503	1536	1644	1572	1669	24.3840656104336	24.44038226595	26.435931250959	26.2627942775987	27.6379185148413	23.2843357028168	28.1028039900132	26.6894897049625	26.8538713708861	28.29892168795	27.8671994165525
ENSMUSG00000032301	848.72676758625	898.136136684914	813.519238604039	833.218509845286	891.564229093583	783.589167771771	950.884074260702	913.955446047712	846.213482990376	1062.78566847872	928.254297893538	910.506396489533	844.79234159764	935.433227693429	-0.14871446142423	0.0179312776982702	0.307693275101951	Psma4	9	54858074	54865314	+	2370	protein_coding	proteasome subunit alpha 4 [Source:MGI Symbol;Acc:MGI:1347060]	-	827	826	811	732	819	1093	883	912	862	1134	933	973	16.1466853791556	16.8094662697264	15.5518511318484	15.8093666865742	16.9032846768637	14.6468366854148	18.0864877400913	17.2334752292195	16.0368730279033	20.7719785240304	17.6002632498934
ENSMUSG00000028546	1597.90517186432	1576.63123267933	1658.13477362821	1716.52119241351	1764.62224097765	1382.21401231837	1762.85076960903	1742.72864109317	1780.77872174541	1931.5707784256	1961.96942705901	1642.28029377095	1616.0047706469	1803.69643861719	-0.159810304595113	0.0179769271021881	0.307889489744786	Elavl4	4	110060919	110209106	-	5387	protein_coding	ELAV like RNA binding protein 4 [Source:MGI Symbol;Acc:MGI:107427]	-	1557	1450	1653	1508	1621	1928	1637	1739	1814	2061	1972	1755	13.3742013276999	12.9820491614677	13.9455439975812	14.3286773570326	14.7187723833492	11.3666392623336	14.7517513893194	14.4570265433439	14.8474228763543	16.6090262924958	16.3661226304268
ENSMUSG00000030168	1071.42774529631	1200.4144006055	1208.74313504053	1303.32676744925	1242.093755062	1399.4199958742	1298.7159609948	1422.04251967292	1449.95048071553	1644.7873440742	1189.91654906824	1528.11607961707	1237.57096655463	1422.25482235713	-0.200329038435798	0.0179914523355724	0.307889489744786	Adipor2	6	119330111	119394665	-	5979	protein_coding	adiponectin receptor 2 [Source:MGI Symbol;Acc:MGI:93830]	-	1044	1104	1205	1145	1141	1952	1206	1419	1477	1755	1196	1633	8.07975449339457	8.90559093741204	9.15942214827299	9.80231536905174	9.33453397935397	10.3686755041752	9.79175718042289	10.6287015886234	10.8921274083122	12.7427077773273	8.94310834384938
ENSMUSG00000114610	6.15763072009371	2.17466376921287	1.00310633613322	6.82965991676464	4.35440404929711	2.86766392597171	6.46127343778506	6.01286477662969	5.8901170509771	11.246409190251	6.96439451795795	15.9081282017698	3.89785478624554	8.74719786256177	-1.19834720493832	0.0179965093783282	1	Cyp2c52-ps	19	38965091	38991733	+	1454	unprocessed_pseudogene	cytochrome P450, family 2, subfamily c, polypeptide 52, pseudogene [Source:MGI Symbol;Acc:MGI:3716994]	-	6	2	1	6	4	4	6	6	6	12	7	17	0.190947098436363	0.0663418857210327	0.0312568476285332	0.211221723268659	0.134564696048514	0.0873710606685109	0.200322035564093	0.184804786674012	0.181948137673484	0.358286129865811	0.215238273333813
ENSMUSG00000038000	402.298540379456	408.836788612019	377.167982386089	372.216465463673	395.162167473713	370.645562431844	471.67296095831	443.949849341159	434.886975597142	354.261889492905	460.64495168779	480.986935041747	387.721251124466	441.067260353175	-0.18629429985767	0.0180427306588569	0.307889489744786	Acd	8	106422492	106427734	-	3625	protein_coding	adrenocortical dysplasia [Source:MGI Symbol;Acc:MGI:87873]	-	392	376	376	327	363	517	438	443	443	378	463	514	5.00384992191159	5.00267231603193	4.71399824163024	4.61733600468369	4.89817349681364	4.52954475749046	5.86553972381903	5.47295764607072	5.38835854411585	4.52685876799559	5.71029895900965
ENSMUSG00000032512	920.56579265401	1018.82997587623	996.084591780284	1043.7996906122	951.437284771418	1013.719197831	1097.33960551716	1058.26420068682	1087.70828208044	1137.76172974705	1116.2929498784	981.625087273916	990.739422254189	1079.83197586397	-0.123869494969043	0.0180459867143646	0.307889489744786	Wdr48	9	119723944	119755653	+	8927	protein_coding	WD repeat domain 48 [Source:MGI Symbol;Acc:MGI:1914811]	-	897	937	993	917	874	1414	1019	1056	1108	1214	1122	1049	4.64957361133724	5.06239791769707	5.05537406258812	5.25793894225612	4.78896262685302	5.03055495709054	5.54128554319639	5.29766821205629	5.47261626026638	5.90372756664627	5.61918315635557
ENSMUSG00000031893	30.7881536004686	17.3973101537029	25.0776584033304	34.1482995838232	32.6580303697283	20.073647481802	40.9213984393054	36.0771886597781	34.3590161306997	34.6764283366071	34.8219725897898	42.1097511223319	26.6905165988092	37.1609592130853	-0.492055042636081	0.0181638845795089	0.308448990055401	Tsnaxip1	8	106554363	106571312	+	2227	protein_coding	translin-associated factor X (Tsnax) interacting protein 1 [Source:MGI Symbol;Acc:MGI:1919486]	-	30	16	25	30	30	28	38	36	35	37	35	45	0.623343244558761	0.346514959455345	0.510186983070132	0.689529379507478	0.658925913969037	0.399309679157658	0.82833356600713	0.723950138726576	0.692960688983954	0.72126467649008	0.702641332347024
ENSMUSG00000027170	735.836871051199	844.856874339198	763.363921797378	797.931933608668	863.260602773152	730.537385141294	899.193886758422	821.758186139391	862.902147968145	878.157117605429	857.615439211393	866.525100872875	789.297931451815	864.358646425942	-0.133348449182817	0.0181981460544009	0.308448990055401	Eif3m	2	104830001	104847425	-	2590	protein_coding	eukaryotic translation initiation factor 3, subunit M [Source:MGI Symbol;Acc:MGI:1351744]	-	717	777	761	701	793	1019	835	820	879	937	862	926	12.8098962141364	14.4691652757572	13.3534804478325	13.8538343840717	14.976453182167	12.4952929666065	15.6505135236814	14.1788321142659	14.9640751945816	15.7055439754479	14.8796723335018
ENSMUSG00000112300	15.3940768002343	21.7466376921287	13.0403823697318	6.82965991676464	15.2404141725399	34.4119671116606	25.8450937511403	32.068612142025	28.4688990797226	32.8020268048986	27.8575780718318	30.8804841563768	17.7771896771766	29.6537823343325	-0.704036404180479	0.0182180550880793	0.308448990055401	Gm47976	10	78100365	78101909	-	1545	TEC	predicted gene, 47976 [Source:MGI Symbol;Acc:MGI:6097260]	-	15	20	13	6	14	48	24	32	29	35	28	33	0.449250940334097	0.624343701219298	0.382405782443065	0.19878083212468	0.443236076498957	0.986699201646718	0.754092529994023	0.927572504246866	0.827618681029139	0.983450978903512	0.810243234763404
ENSMUSG00000014769	1537.35513645006	1684.27708925536	1455.5072937293	1530.98209800807	1667.73675088079	1610.91021041461	1771.46580085941	1618.46276904282	1635.48916782131	1751.62823138159	1788.85447761263	1728.37134050994	1581.12809645637	1715.71196453795	-0.11778698272664	0.0182702621440141	0.308448990055401	Psmb1	17	15695283	15720013	-	4595	protein_coding	proteasome (prosome, macropain) subunit, beta type 1 [Source:MGI Symbol;Acc:MGI:104884]	-	1498	1549	1451	1345	1532	2247	1645	1615	1666	1869	1798	1847	15.0852501823524	16.2587863708001	14.351307793621	14.9826455812799	16.3083040402369	15.5306481180847	17.3788993225704	15.7403136784832	15.9863844239133	17.6578141702887	17.4940368745656
ENSMUSG00000027360	678.365650996991	981.860691799609	804.49128157884	919.727535457638	1176.77769432254	772.118512067884	1172.72112895799	1007.15485008547	759.825099576045	1341.13429593743	1165.04371150411	1313.82423501676	888.890227703917	1126.61722017963	-0.34267162784889	0.0182745104830871	0.308448990055401	Hdc	2	126435587	126461219	-	6389	protein_coding	histidine decarboxylase [Source:MGI Symbol;Acc:MGI:96062]	-	661	903	802	808	1081	1077	1089	1005	774	1431	1171	1404	4.78734571462926	6.81674557521197	5.70493975182558	6.47336671339191	8.27615004566275	5.3537099476577	8.27440687234304	7.04465202230746	5.34156900780477	9.72343917895884	8.1942625109998
ENSMUSG00000031889	627.052061662876	626.303165533305	709.196179646184	653.370798703817	717.388067121698	626.584567824819	766.737781283828	747.599520560958	688.162008789157	739.451404259	687.485230272706	725.223491551272	659.98247341545	725.776572786154	-0.137999826078513	0.0182978214439645	0.308448990055401	Phaf1	8	105951777	105979685	+	4704	protein_coding	phagosome assembly factor 1 [Source:MGI Symbol;Acc:MGI:2443049]	-	611	576	707	574	659	874	712	746	701	789	691	775	6.01035489541788	5.90578174520703	6.83064449648902	6.24591855701282	6.85257269600029	5.90087130172731	7.34775321264371	7.1022815769811	6.57069753104624	7.28153340948904	6.56744735648412
ENSMUSG00000035790	517.240980487872	531.705291572546	489.51589203301	530.436920202053	560.629521347003	514.02875873043	626.743523465151	542.15997402611	576.249784820592	549.199648790588	577.049831487944	583.92188222967	523.926227395486	575.887440803343	-0.137014171844608	0.0183519514643186	0.308993376099974	Cep19	16	31918618	31926887	+	1751	protein_coding	centrosomal protein 19 [Source:MGI Symbol;Acc:MGI:1914244]	-	504	489	488	466	515	717	582	541	587	586	580	624	13.3189690546109	13.4692972013046	12.6661100791097	13.6223334956031	14.3865491216573	13.0048405805275	16.1353622226662	13.8368582205208	14.7813032179748	14.5286287471628	14.8090675261378
ENSMUSG00000029463	418.718888966373	430.583426304147	365.130706352491	422.300638186613	485.516051496627	430.149588895757	501.82557033464	511.093506013523	458.447443801051	421.740344634411	516.360107831454	488.473113019051	425.399883367001	482.990014272355	-0.183050492361895	0.0184999465210614	0.310703353216938	Fam216a	5	122502643	122510427	-	1388	protein_coding	family with sequence similarity 216, member A [Source:MGI Symbol;Acc:MGI:1916198]	-	408	396	364	371	446	600	466	510	467	450	519	522	13.601816654611	13.760301270893	11.9184972251347	13.6815776980915	15.7174085649	13.7288388557653	16.2981507810938	16.4553484042084	14.8350216794877	14.0746046332373	16.7172084451217
ENSMUSG00000109459	2.05254357336457	0	1.00310633613322	1.13827665279411	0	0	5.38439453148755	3.00643238831484	4.90843087581425	0	2.98474050769626	4.67886123581466	0.698987760381982	3.49380992318793	-2.37168141393398	0.0185666469285479	1	Gm39526	X	93775005	93788965	+	1413	lncRNA	predicted gene, 39526 [Source:MGI Symbol;Acc:MGI:5622411]	-	2	0	1	1	0	0	5	3	5	0	3	5	0.0654958908059618	0	0.03216380499072	0.0362250985648302	0	0	0.171778862768454	0.095083566816707	0.156022996094153	0	0.0949215800507627
ENSMUSG00000015085	162.150942295801	178.322429075455	176.546715159446	203.751520850145	180.70776804583	164.173759761881	239.067117198047	230.493149770805	186.520373280941	191.188956234266	238.779240615701	177.796726960957	177.60885586476	210.640927343453	-0.24757348498407	0.0186081488921978	0.311943986779537	Entpd2	2	25285886	25291333	+	2128	protein_coding	ectonucleoside triphosphate diphosphohydrolase 2 [Source:MGI Symbol;Acc:MGI:1096863]	-	158	164	176	179	166	229	222	230	190	204	240	190	3.43567189990465	3.71701614226846	3.75881218775008	4.30559469206147	3.81568060350723	3.41771529447268	5.06434439345727	4.84041484645389	3.9367945264471	4.16170890884545	5.04226288014014
ENSMUSG00000089924	0	2.17466376921287	3.00931900839965	0	1.08860101232428	3.58457990746464	5.38439453148755	2.00428825887656	7.85348940130279	10.3092084243967	2.98474050769626	4.67886123581466	1.64286061623357	5.53583039326242	-1.67653425855229	0.0186484412278089	1	Gm15689	3	141368650	141388661	-	1159	lncRNA	predicted gene 15689 [Source:MGI Symbol;Acc:MGI:3783130]	-	0	2	3	0	1	5	5	2	8	11	3	5	0	0.0832278704386381	0.117637937321538	0	0.0422038541964063	0.137011995483191	0.209424963841092	0.0772810353247092	0.304345806358637	0.412023897114882	0.115724066101577
ENSMUSG00000084557	0	1.08733188460643	0	0	0	0	1.07687890629751	2.00428825887656	2.94505852548855	2.81160229756274	2.98474050769626	0	0.181221980767739	1.9704280826536	-2.94224727201317	0.018799168428104	1	Gm25279	1	151730574	151730706	-	133	snRNA	predicted gene, 25279 [Source:MGI Symbol;Acc:MGI:5455056]	-	0	1	0	0	0	0	1	2	3	3	3	0	0	0.362635721196923	0	0	0	0	0.364997794123047	0.673449022115323	0.994558617207689	0.979225625610694	1.00845257602803
ENSMUSG00000020528	603.447810569184	753.520996032258	577.789249612733	723.943951177051	685.818637764294	619.41540800989	726.89326175082	713.526620160056	702.8873014166	816.301867059048	743.20038641637	770.140559415093	660.656008860902	745.491666036331	-0.176613913759713	0.0189672883155418	0.31461342661878	Prpsap2	11	61620476	61652914	-	1962	protein_coding	phosphoribosyl pyrophosphate synthetase-associated protein 2 [Source:MGI Symbol;Acc:MGI:2384838]	-	588	693	576	636	630	864	675	712	716	871	747	823	13.8677033386311	17.0355615632004	13.3423725363339	16.5924245041075	15.7064160135525	13.9857822618732	16.7011605338412	16.2520205398146	16.090694529299	19.2722450131872	17.0218776556168
ENSMUSG00000034614	653.735128116616	673.058436571382	667.065713528589	709.146354690728	682.552834727322	729.820469159801	723.662625031927	764.635970761409	692.088753489809	750.697813449251	795.930802052337	770.140559415093	685.89648946574	749.526087366638	-0.126699592131816	0.0191437629361801	0.316067496235575	Pik3ip1	11	3280401	3292971	+	4272	protein_coding	phosphoinositide-3-kinase interacting protein 1 [Source:MGI Symbol;Acc:MGI:1917016]	-	637	619	665	623	627	1018	672	763	705	801	800	823	6.8997667243119	6.98846231717675	7.07456894674744	7.46463437301532	7.17913048163602	7.56812954189087	7.63624598491138	7.99870474195235	7.27643482697246	8.13981301288889	8.37229666739873
ENSMUSG00000029649	974.958197348171	861.166852608295	946.932381309757	955.014111694255	989.538320202768	1053.14957681311	1028.41935551412	1022.18701202705	978.741116637361	1149.00813893731	1082.46589079118	1130.41287457282	963.459906662726	1065.20573141331	-0.143645940283882	0.019151353700537	0.316067496235575	Pomp	5	147797271	147813266	+	5216	protein_coding	proteasome maturation protein [Source:MGI Symbol;Acc:MGI:1913787]	-	950	792	944	839	909	1469	955	1020	997	1226	1088	1208	8.42776160116783	7.32335052300596	8.22515316153789	8.23334124315494	8.52436133347279	8.94450345712471	8.88807416037937	8.75767775500046	8.4278800613725	10.2038964762799	9.325608484251
ENSMUSG00000031202	389.983278939268	450.155400227063	476.475509663278	451.89583115926	524.705687940301	471.013799840854	513.671238303913	537.149253378919	456.484071450725	542.639243429609	531.283810369935	545.555220095989	460.704917961671	521.130472838182	-0.177857033368509	0.0191541112689769	0.316067496235575	Rab39b	X	74615652	74621837	-	3401	protein_coding	RAB39B, member RAS oncogene family [Source:MGI Symbol;Acc:MGI:1915040]	-	380	414	475	397	482	657	477	536	465	579	534	583	5.17015048652648	5.87105206719935	6.34741011897868	5.97496839636158	6.93227777141194	6.13522876310599	6.80853427137907	7.05804673457177	6.02846983056058	7.39069173296116	7.0197313392789
ENSMUSG00000016319	1892.44517464213	1848.46420383094	1943.01697309004	1941.89996966674	1966.01342825764	2081.92401025546	2128.98959775018	2093.47908639657	2158.72789918311	2223.97741737213	2066.43534482838	1928.6266014028	1945.62729329049	2100.03932448886	-0.109113905309496	0.0191672012355054	0.316067496235575	Slc25a5	X	36059304	36062460	+	1646	protein_coding	solute carrier family 25 (mitochondrial carrier, adenine nucleotide translocator), member 5 [Source:MGI Symbol;Acc:MGI:1353496]	-	1844	1700	1937	1706	1806	2904	1977	2089	2199	2373	2077	2061	51.8390823812489	49.8128411680585	53.4822133337216	53.0518989357298	53.6689952774147	56.0323457630151	58.306734498486	56.8375018096765	58.9055437624304	62.5865574065139	56.4147322913241
ENSMUSG00000045064	153.940768002343	125.04316672974	124.385185680519	120.657325196175	136.075126540535	115.423473020361	191.684445320957	160.343060710125	135.472692172473	134.956910283011	146.252284877117	167.503232242165	129.254174194945	156.035437600975	-0.272663265755104	0.0195029172992418	0.319894489207015	Zc2hc1c	12	85321060	85346132	+	4632	protein_coding	zinc finger, C2HC-type containing 1C [Source:MGI Symbol;Acc:MGI:1919600]	-	150	115	124	106	125	161	178	160	138	144	147	179	1.49847301989676	1.19743379872775	1.2166417530298	1.17135639310085	1.32000936457348	1.10389902181209	1.86549174828778	1.54695543940135	1.31362470208909	1.34960630265515	1.41884400647121
ENSMUSG00000039753	1450.12203458207	1562.49591817944	1453.50108105703	1370.4850899641	1574.1170638209	1405.15532372614	1531.32180475506	1701.6407317862	1480.38275214558	1761.93743980598	1614.74461466368	1577.7120087167	1469.31275188828	1611.28989197887	-0.133807947606648	0.019511061322375	0.319894489207015	Fbxl5	5	43901957	43978980	-	9740	protein_coding	F-box and leucine-rich repeat protein 5 [Source:MGI Symbol;Acc:MGI:2152883]	-	1413	1437	1449	1204	1446	1960	1422	1698	1508	1880	1623	1686	6.71288835783205	7.11573939126049	6.76112570829412	6.32731225704461	7.26181007204477	6.39100471087139	7.08732780403648	7.80737610166283	6.82657955173316	8.37938314263168	7.44981398387522
ENSMUSG00000028559	1465.5161113823	1427.66676448825	1495.63154717463	1438.78168913175	1428.24452816945	1382.93092829986	1482.86225397167	1535.28480629945	1518.66851297693	1624.16892722541	1503.31430237635	1542.15266332451	1439.79526144104	1534.40857769572	-0.0930686096576684	0.0195903428134482	0.320345944436653	Osbpl9	4	108918342	109059469	-	7006	protein_coding	oxysterol binding protein-like 9 [Source:MGI Symbol;Acc:MGI:1923784]	-	1428	1313	1491	1264	1312	1929	1377	1532	1547	1733	1511	1648	9.43157654982877	9.03892568611155	9.67201792317499	9.23482518411945	9.16007969196245	8.74448259873597	9.54125906558506	9.79298308236724	9.73600866158052	10.7384496727273	9.64229018157392
ENSMUSG00000021537	481.321467953992	536.054619110971	512.587337764074	498.565173923818	554.097915273057	509.727262841472	551.362000024326	498.065632330826	543.854141040218	622.301308527219	642.714122657262	625.095861104839	515.392296144564	580.565510947448	-0.172896003768315	0.0196197442893229	0.320345944436653	Cetn3	13	81931196	81945274	+	3113	protein_coding	centrin 3 [Source:MGI Symbol;Acc:MGI:1097706]	-	469	493	511	438	509	711	512	497	554	664	646	668	6.97139902817836	7.63818233317091	7.46021530578684	7.2018940414976	7.9978676228526	7.25374865826716	7.98422415310086	7.14996045789351	7.8467788877928	9.25981084151746	9.27767731311448
ENSMUSG00000062647	319.170525658191	425.146766881115	477.478615999411	348.312655754996	387.541960387443	366.344066542886	442.597230488277	321.688265549688	613.553859476781	637.296520780887	393.985747015907	605.444643914417	387.332431870674	502.427711204326	-0.376003733081089	0.0196205720976225	0.320345944436653	Rpl7a	2	26800776	26803330	+	1781	protein_coding	ribosomal protein L7A [Source:MGI Symbol;Acc:MGI:1353472]	-	311	391	476	306	356	511	411	321	625	680	396	647	8.08021076458289	10.5885151091542	12.1465408596847	8.79446135163625	9.77736050356767	9.11232086613414	11.2026246042381	8.07174595765567	15.4730834840706	16.5751760397213	9.94070377582709
ENSMUSG00000059263	2019.70287619074	2064.84324886762	2061.38352075376	2017.02622875116	2154.34140338974	2006.64783219871	2168.83411728319	2082.45550097275	2178.36162268636	2310.19988783072	2189.80461914649	2163.5054354407	2053.99085169195	2182.19353056003	-0.0880511995816252	0.0196627319954488	0.320746109354843	Usp47	7	111622711	111710868	+	13755	protein_coding	ubiquitin specific peptidase 47 [Source:MGI Symbol;Acc:MGI:1922246]	-	1968	1899	2055	1772	1979	2799	2014	2078	2219	2465	2201	2312	6.62049891744695	6.65865621196243	6.78985990611621	6.59408985024865	7.03753794401915	6.46270491950981	7.10789088545166	6.76567793668122	7.11307648178005	7.7798188592836	7.15394033535472
ENSMUSG00000024583	1657.42893549189	1635.34715444808	1695.24970806514	1701.72359592719	1779.86265515019	1576.49824330295	1801.61841023574	1765.77795607025	1750.34645031536	1826.60429264993	1750.05285101258	1810.71929826027	1674.35171539757	1784.18654309069	-0.0931851170654567	0.0196924163072842	0.32089025299787	Txnl1	18	63794165	63841872	-	6466	protein_coding	thioredoxin-like 1 [Source:MGI Symbol;Acc:MGI:1860078]	-	1615	1504	1690	1495	1635	2199	1673	1762	1783	1949	1759	1935	11.557477214642	11.2184888002572	11.8784722245112	11.8346993638721	12.3685163265223	10.8009399684589	12.5603609917298	12.2038419839652	12.1583996250136	13.0854690686631	12.1623082175497
ENSMUSG00000022336	896.961541560318	1071.02190633734	947.93548764589	935.663408596755	1001.51293133833	964.968911089482	1067.18699614083	1024.19130028592	989.539664564152	1127.45252132266	1074.50658277066	1070.52345075439	969.677364428019	1058.9000859731	-0.127531443120814	0.0197171158583711	0.32089025299787	Eif3e	15	43113454	43146115	-	6719	protein_coding	eukaryotic translation initiation factor 3, subunit E [Source:MGI Symbol;Acc:MGI:99257]	-	874	985	945	822	920	1346	991	1022	1008	1203	1080	1144	6.01912012959608	7.07056000229244	6.39199975398624	6.26208436250489	6.69759274483466	6.36227507431806	7.15996491424318	6.81196843131771	6.61479914954267	7.77274003433474	7.18629399318678
ENSMUSG00000104960	96.4695479481348	111.995184114463	73.2267625377248	88.7855789179403	87.0880809859422	114.706557038869	147.532410162759	120.257295532594	108.967165443076	106.840887307384	112.425225789893	118.843075389692	95.3786185905122	119.1443432709	-0.312642752375001	0.0197638206239627	0.320954556191823	Snhg8	3	123301194	123302053	-	860	lncRNA	small nucleolar RNA host gene 8 [Source:MGI Symbol;Acc:MGI:1917145]	-	94	103	73	78	80	160	137	120	111	114	113	127	5.05772977245898	5.77644970311238	3.8577492104509	4.64245699212116	4.55016437336138	5.90872196334953	7.73328465897213	6.24898046102358	5.69095692474307	5.7546585021354	5.874431691909
ENSMUSG00000027634	4811.16213596655	4811.44358938347	4936.28628011156	4958.33309957113	5199.15843486075	4996.18747502422	5295.01358226486	5105.92433948804	5183.30300485984	5673.81343648161	5401.38540542767	5011.99615580466	4952.09516915295	5278.57265405445	-0.0921040430535641	0.0198192736491134	0.321567714956866	Ndrg3	2	156769265	156833976	-	8388	protein_coding	N-myc downstream regulated gene 3 [Source:MGI Symbol;Acc:MGI:1352499]	-	4688	4425	4921	4356	4776	6969	4917	5095	5280	6054	5429	5356	25.8616006263094	25.4435130922054	26.6627245111752	26.5816041928099	27.8510418761469	26.3866384208253	28.4566431142706	27.2027079220981	27.7546830133495	31.3326517119881	28.9365856655965
ENSMUSG00000029291	4527.91112284224	4627.68450088498	4661.43514401106	4665.79599980304	4726.70559551201	4390.39347066269	4833.03253146323	4658.96805775857	4888.79715231099	4940.92243758359	4961.63363729376	4758.40187682351	4599.98763895267	4840.29261553894	-0.0741305650316639	0.0198557448332176	0.321872074138474	Rufy3	5	88712899	88799251	+	10214	protein_coding	RUN and FYVE domain containing 3 [Source:MGI Symbol;Acc:MGI:106484]	-	4412	4256	4647	4099	4342	6124	4488	4649	4980	5272	4987	5085	19.9878402507995	20.0968498836965	20.6769463610652	20.5415779764401	20.793591871275	19.0419469851767	21.3303939008442	20.3840306935226	21.497811974458	22.40746384907	21.8287758160266
ENSMUSG00000060204	9.23644608014057	21.7466376921287	14.043488705865	15.9358731391175	7.62020708626994	9.31990775940807	21.5375781259502	34.0729004009016	16.6886649777684	21.5556176146477	27.8575780718318	11.2292669659552	12.983760077155	22.1569343595091	-0.782516493872585	0.0199306097837984	0.322610123936816	Slc10a4-ps	5	72738981	72744894	-	1953	protein_coding	solute carrier family 10 (sodium/bile acid cotransporter family), pseudogene [Source:MGI Symbol;Acc:MGI:3645333]	-	9	20	14	14	7	13	20	34	17	23	28	12	0.213238925596369	0.493912451809429	0.325788218293099	0.366925191914732	0.175319953453888	0.211403966814669	0.497129612067232	0.779656036355733	0.383802190391976	0.511256389954448	0.640975830880419
ENSMUSG00000035958	239.121326296973	276.182298690034	217.674074940908	256.112246878674	231.872015625071	253.788257448497	236.913359385452	301.645382960923	285.670676972389	314.899457327027	320.362147826066	256.401595722643	245.791703313359	285.98210336575	-0.219365762720659	0.0199367801662472	0.322610123936816	Tdp2	13	25015662	25026136	+	3286	protein_coding	tyrosyl-DNA phosphodiesterase 2 [Source:MGI Symbol;Acc:MGI:1860486]	-	233	254	217	225	213	354	220	301	291	336	322	274	3.28106309101582	3.72810710087476	3.00124712418124	3.50482789446855	3.17064481859532	3.42143052822986	3.25010208643955	4.10228008252324	3.90468676828862	4.43899723648719	4.38100933464966
ENSMUSG00000046873	318.144253871509	433.845421957967	379.174195058356	357.418868977349	317.871495598689	361.325654672436	376.907617204129	418.896246105201	373.040746561883	445.170363780767	483.527962246795	420.161738976156	361.296648356051	419.617445812489	-0.216496632421132	0.0200066490608221	0.323452692823185	Mbtps2	X	156318367	156381711	-	10105	protein_coding	membrane-bound transcription factor peptidase, site 2 [Source:MGI Symbol;Acc:MGI:2444506]	zf-C2H2	310	399	378	314	292	504	350	418	380	475	486	449	1.41955294654802	1.90440275277161	1.70006319038233	1.59054172997932	1.41345531598034	1.584040356132	1.68140992740503	1.85253463312614	1.65808980747738	2.04065904331043	2.15023445849578
ENSMUSG00000117481	2.05254357336457	2.17466376921287	1.00310633613322	2.27655330558821	3.26580303697283	1.43383196298586	2.15375781259502	2.00428825887656	10.7985479267913	6.56040536097972	8.95422152308879	3.74308898865173	2.03441699737626	5.70238497849719	-1.51873968103369	0.0200339925325613	1	Gm49966	18	32245094	32245360	-	267	processed_pseudogene	predicted gene, 49966 [Source:MGI Symbol;Acc:MGI:6275232]	-	2	2	1	2	3	2	2	2	11	7	9	4	0.346613085051775	0.361277534975212	0.170215192703698	0.383416211776068	0.549598505771178	0.23789798167044	0.363630761186256	0.335463370566809	1.81652841070518	1.13815113288833	1.50701340013177
ENSMUSG00000022314	2111.04106520546	2260.56298809677	2309.15078577867	2268.58536901865	2259.9357015852	2104.14840568174	2281.90640244443	2320.96580377906	2299.10902223139	2543.56287852842	2420.62455174167	2403.99890296157	2218.90405256108	2378.36126028109	-0.10121597040496	0.0200570250660959	0.323978897334307	Rad21	15	51825636	51855143	-	4232	protein_coding	RAD21 cohesin complex component [Source:MGI Symbol;Acc:MGI:108016]	-	2057	2079	2302	1993	2076	2935	2119	2316	2342	2714	2433	2569	22.4913152125533	23.6936000380429	24.7211825974113	24.1053464306015	23.9948058412821	22.0259409080969	24.3067659083922	24.5086431219446	24.4006841083455	27.8405198701707	25.7029112022947
ENSMUSG00000036902	850.779311159615	785.053620685845	884.739788469497	735.326717704992	856.728996699206	785.739915716249	875.502550819876	898.923284106138	1175.07835166993	1026.2348386104	912.335681852491	786.048687616863	816.394725072567	945.68723244595	-0.212187155724144	0.0200879982149687	0.324058056732865	Neto2	8	86363217	86427553	-	6129	protein_coding	neuropilin (NRP) and tolloid (TLL)-like 2 [Source:MGI Symbol;Acc:MGI:1921763]	-	829	722	882	646	787	1096	813	897	1197	1095	917	840	6.25880079006486	5.68158880137963	6.54016260247424	5.39503956922498	6.28088238533703	5.67927575234004	6.43936147507439	6.55434343183066	8.61123219764406	7.75599738868839	6.68906752732661
ENSMUSG00000031445	217.569618776645	203.331062421403	217.674074940908	204.889797502939	225.340409551125	213.640962484893	229.37520704137	227.48671738249	224.806134112292	261.479013673335	269.621559195229	246.108101003851	213.740987612985	243.146122068095	-0.186471463456425	0.0202180027360468	0.324273208931546	Proz	8	13110914	13126026	+	5549	protein_coding	protein Z, vitamin K-dependent plasma glycoprotein [Source:MGI Symbol;Acc:MGI:1860488]	-	212	187	217	180	207	298	213	227	229	279	271	263	1.76785790829615	1.62535826669466	1.77727483331403	1.66038773994934	1.82469873343349	1.70558576406472	1.86340286713134	1.83205076830814	1.81962346394513	2.18274315429423	2.18343582614154
ENSMUSG00000021775	1883.20872856199	2276.87296636587	2222.88364087121	2244.68155930998	2176.11342363623	2044.64437921783	2319.59716416484	2349.02583940333	2305.98082545753	2586.67411375772	2339.04164453131	2197.19323633856	2141.40078299385	2349.58547060888	-0.134456224203248	0.0203368039118168	0.32510581162481	Nr1d2	14	4230569	4265642	+	5409	protein_coding	nuclear receptor subfamily 1, group D, member 2 [Source:MGI Symbol;Acc:MGI:2449205]	THR-like	1835	2094	2216	1972	1999	2852	2154	2344	2349	2760	2351	2348	15.6980354922991	18.6716164956157	18.6192574408176	18.6612902097599	18.0772083121198	16.7457484446601	19.3317245435309	19.4073839473559	19.1481493505993	22.1516079773941	19.4321795051563
ENSMUSG00000021241	454.638401500252	464.290714726947	411.273597814619	438.236511325731	452.858021126899	429.432672914264	501.82557033464	494.057055813073	428.015172371002	525.769629644232	480.543221739099	510.931646950961	441.788319901452	490.190382808834	-0.151528628597308	0.0203904338743108	0.32510581162481	Isca2	12	84820025	84821862	+	1838	protein_coding	iron-sulfur cluster assembly 2 [Source:MGI Symbol;Acc:MGI:1921566]	-	443	427	410	385	416	599	466	493	436	561	483	546	11.1528134692625	11.2048124279078	10.1378983380162	10.7217816892059	11.0709113589076	10.3503095491019	12.3078527117292	12.0123446493688	10.4592791248893	13.2504464279454	11.7486371112558
ENSMUSG00000028138	674.260563850262	735.036353993949	717.22103033525	694.348758204405	781.615526848831	710.463737659492	805.505421910538	723.548061454439	753.934982525068	890.340727561534	768.073223980505	825.351121997706	718.824328482031	794.458923238298	-0.145178614103076	0.0205748502717526	0.326538147719029	Adh5	3	138148854	138161260	+	5408	protein_coding	alcohol dehydrogenase 5 (class III), chi polypeptide [Source:MGI Symbol;Acc:MGI:87929]	-	657	676	715	610	718	991	748	722	768	950	772	882	5.62153483419909	6.02881886489885	6.0086781366678	5.77357603660949	6.49416488827475	5.81981252367358	6.71439359292477	5.97897705229716	6.26159981484605	7.62605755645409	6.38214230129769
ENSMUSG00000021661	420.771432539737	432.75809007336	446.382319579281	507.671387146171	444.149213028305	439.469496655165	498.594933615747	499.067776460264	421.143369144862	563.257660278402	548.197339913547	518.417824928264	448.53365650367	508.113150723515	-0.181402461352105	0.0206228317206842	0.326728943355077	Ankra2	13	98399582	98411262	+	4624	protein_coding	ankyrin repeat, family A (RFXANK-like), 2 [Source:MGI Symbol;Acc:MGI:1915808]	-	410	398	445	446	408	613	463	498	429	601	551	554	4.10291245897684	4.15133202115872	4.37372796736372	4.93706415773332	4.31596473649719	4.21031580428012	4.86076971546347	4.82322907988606	4.09072455464382	5.64247707121825	5.32745315232569
ENSMUSG00000002266	1790.84426776059	1980.03136186831	1729.35532349367	1729.04223559425	1974.72223635624	1760.02873456514	1972.84215633704	2025.33328559477	2027.18195171128	2120.88533312816	1938.09150299744	1853.76482162977	1827.3373599397	1989.68317523308	-0.123359978873357	0.0206979118886889	0.327063004209787	Zim1	7	6674268	6699449	-	8086	protein_coding	zinc finger, imprinted 1 [Source:MGI Symbol;Acc:MGI:1341879]	zf-C2H2	1745	1821	1724	1519	1814	2455	1832	2021	2065	2263	1948	1981	9.98591612180917	10.8617157091079	9.68976192469129	9.61558639986738	10.9733465697172	9.64250299995352	10.9985038986947	11.1933207396391	11.2602255512823	12.149655765961	10.7706293679465
ENSMUSG00000053574	49.2610457607497	78.2878956916632	78.2422942183909	77.4028123899992	57.6958536531867	70.257766186307	78.6121601597183	116.248719014841	81.4799525385165	86.2224704585906	98.4964367539767	71.1186907843828	68.5246113167161	88.6964049516709	-0.371716822520328	0.0207472205039481	0.327361136431155	4930563E22Rik	11	72105964	72109270	+	3203	protein_coding	RIKEN cDNA 4930563E22 gene [Source:MGI Symbol;Acc:MGI:1922554]	-	48	72	78	68	53	98	73	116	83	92	99	76	0.693442600378325	1.084170985383	1.10674417834755	1.08668509850239	0.809383750147564	0.971720041896461	1.10638888015631	1.62191250596241	1.14256765275842	1.24693565979524	1.38186024233126
ENSMUSG00000051726	727.62669675774	872.040171454359	646.000480469792	745.571207580139	809.919153169262	725.518973270844	894.886371133231	796.704582903433	819.707956260979	863.161905351761	846.671390683174	839.38770570515	754.446113783689	843.419985339621	-0.161942784007751	0.02079410041178	0.327361136431155	Kcnf1	12	17222101	17226889	-	4789	protein_coding	potassium voltage-gated channel, subfamily F, member 1 [Source:MGI Symbol;Acc:MGI:2687399]	-	709	802	644	655	744	1012	831	795	835	921	851	897	6.85058434324036	8.07703107897077	6.1115393516424	7.00080854003525	7.59912605098023	6.71131616613902	8.42360643137638	7.43444689427477	7.687805890861	8.34887482132183	7.94457353049212
ENSMUSG00000031545	1607.14161794446	1614.68784864055	1575.88005406528	1540.08831123043	1589.35747799344	1623.09778209999	1744.54382820197	1687.61071397407	1690.46359363043	1746.00502678646	1679.41399233043	1601.10631489578	1591.70884866236	1691.52391163652	-0.0868092855037396	0.0208589096729471	0.327853998671761	Gpat4	8	23661281	23698362	-	6682	protein_coding	glycerol-3-phosphate acyltransferase 4 [Source:MGI Symbol;Acc:MGI:2142716]	-	1566	1485	1571	1353	1460	2264	1620	1684	1722	1863	1688	1711	10.8445492627969	10.7187022021847	10.6851173429984	10.3643736845493	10.6876428973222	10.7607359431309	11.7692943313008	11.2865702170917	11.3628545278164	12.1037387153643	11.2941054139777
ENSMUSG00000040952	1625.61451010474	1675.57843417851	1566.85209704008	1581.06627073101	1610.04089722761	1722.03218754601	2002.99476571337	1605.43489536013	1613.89207196772	1830.35309571334	1819.69679619216	1965.12171904216	1630.19739947133	1806.24889066481	-0.147385921109285	0.0209212793792723	0.328151866754865	Rps19	7	24583796	24589231	+	4685	protein_coding	ribosomal protein S19 [Source:MGI Symbol;Acc:MGI:1333780]	-	1584	1541	1562	1389	1479	2402	1860	1602	1644	1953	1829	2100	15.6448643366891	15.8640936961522	15.1523856943112	15.1755481908119	15.4416650828529	16.283037799	19.2728184226594	15.3136701543248	15.4722327121804	18.0969674156352	17.4537992377695
ENSMUSG00000028847	854.884398306344	818.760909108644	801.48196257044	850.292659637197	897.007234155204	885.391237143767	919.654585978074	949.030490578052	867.810578843959	904.398739049347	953.127135457674	932.02915817428	851.303066820266	921.008448013564	-0.112521602287069	0.0209293425912882	0.328151866754865	Trappc3	4	126156118	126169676	+	1737	protein_coding	trafficking protein particle complex 3 [Source:MGI Symbol;Acc:MGI:1351486]	-	833	753	799	747	824	1235	854	947	884	965	958	996	22.1907204546489	20.908235372568	20.9053066810927	22.0126597646877	23.2040046167157	22.5807915848933	23.8671154013148	24.4161133518846	22.4395021574252	24.1179644826337	24.6576427791278
ENSMUSG00000034681	2019.70287619074	1997.42867202202	2006.21267226643	1997.67552565366	2089.02534265029	1795.15761765829	2019.14794930783	2129.55627505635	2055.65085079101	2211.79380741602	2260.44347782864	2169.12006892368	1984.20045107357	2140.95207155392	-0.111180739153193	0.0210087174812156	0.328345841382286	Rnps1	17	24633539	24644875	+	5131	protein_coding	RNA binding protein with serine rich domain 1 [Source:MGI Symbol;Acc:MGI:97960]	-	1968	1837	2000	1755	1919	2504	1875	2125	2094	2360	2272	2318	17.7479950515461	17.2674960121913	17.7148534211215	17.507609198508	18.2939930616187	15.4990233686847	17.7394903351071	18.5474108239469	17.9943197563552	19.9674747850766	19.7966715788895
ENSMUSG00000057069	417.69261717969	422.972103111902	404.251853461686	381.322678686025	474.630041373385	443.05407656263	479.211113302392	441.945561082282	479.06285347947	500.465208966167	455.670384174963	473.500757064444	423.987228395887	471.642646344953	-0.152353577413124	0.0210149387480978	0.328345841382286	Ero1b	13	12580755	12626285	+	6653	protein_coding	endoplasmic reticulum oxidoreductase 1 beta [Source:MGI Symbol;Acc:MGI:1914725]	-	407	389	403	335	436	618	445	441	488	534	458	506	2.83076035919821	2.82003371525105	2.75294227417866	2.5773833655727	3.20556446985492	2.95014236912014	3.24701554865061	2.96857098257403	3.23417167649922	3.48447128524088	3.07775340528941
ENSMUSG00000034192	105.705994028275	95.6852058453661	110.341696974654	87.6473022651462	140.429530589832	129.76179265022	129.225468755701	125.268016179785	126.637516596008	178.068145512307	128.343841830939	150.659331793232	111.595253725582	139.700386777995	-0.320491908013347	0.0210206397738013	0.328345841382286	Lsm3	6	91492910	91499607	+	2753	protein_coding	LSM3 homolog, U6 small nuclear RNA and mRNA degradation associated [Source:MGI Symbol;Acc:MGI:1914928]	-	103	88	110	77	129	181	120	125	129	190	129	161	1.731239820561	1.54169577947286	1.81591725743102	1.4316480017988	2.29202340892078	2.08806679262393	2.11600610032831	2.03343443382987	2.06606637552153	2.99612926010198	2.09492927072441
ENSMUSG00000028218	532.635057288106	559.975920572313	510.581125091807	572.553156355435	545.389107174463	521.914834526852	570.745820337681	657.406548911512	607.663742425804	597.934088615009	559.141388441767	569.885298522226	540.508200168163	593.796147875666	-0.137575150672909	0.0210320895403935	0.328345841382286	Cibar1	4	12153409	12172015	-	4683	protein_coding	CBY1 interacting BAR domain containing 1 [Source:MGI Symbol;Acc:MGI:1915349]	-	519	515	509	503	501	728	530	656	619	638	562	609	5.12825272633778	5.30402172184139	4.93972994533646	5.49788390537452	5.23298051971622	4.93718322498115	5.49406246161297	6.27344440332242	5.82810358593903	5.91438616524804	5.36534957988405
ENSMUSG00000022354	457.717216860299	504.521994457385	415.286023159152	432.54512806176	467.009834287115	502.558103026543	505.056207053533	510.091361884085	513.42186961017	510.774417390564	528.299069862239	511.867419198124	463.273049975376	513.251724166452	-0.145397371940497	0.021072666174463	0.328345841382286	Ndufb9	15	58805605	58811337	+	1031	protein_coding	NADH:ubiquinone oxidoreductase subunit B9 [Source:MGI Symbol;Acc:MGI:1913468]	-	446	464	414	380	429	701	469	509	523	545	531	547	20.0171578051094	21.7060869316242	18.2495120961022	18.8658626803103	20.3532692035396	21.5939144206165	22.0828975790624	22.1098343599132	22.3667969137891	22.9483250799842	23.0261707975517
ENSMUSG00000042453	936.986141240927	676.320432225201	790.447792872975	566.861773091465	655.337809419215	798.644403383122	696.74065237449	949.030490578052	1194.71207517319	844.417890034676	1096.39467982709	768.269014920767	737.433058705484	924.927467151378	-0.326173648996089	0.021179306281346	0.328745363796945	Reln	5	22089452	22549700	-	23738	protein_coding	reelin [Source:MGI Symbol;Acc:MGI:103022]	-	913	622	788	498	602	1114	647	947	1217	901	1102	821	1.77972487901585	1.26377128114149	1.50866103648526	1.07383351619801	1.24047471321123	1.49043516454824	1.32312853576891	1.78662014037508	2.26051411716592	1.64775949102432	2.07550285418771
ENSMUSG00000053519	903.119172280411	890.524813492669	887.749107477897	887.855789179403	922.045057438663	794.342907494165	935.807769572537	964.062652519626	897.261164098844	925.017155898141	1010.83211860647	1050.87223356397	880.939474560534	963.975515709932	-0.132275159973355	0.0211842846690635	0.328745363796945	Kcnip1	11	33579339	33943152	-	6309	protein_coding	Kv channel-interacting protein 1 [Source:MGI Symbol;Acc:MGI:1917607]	-	880	819	885	780	847	1108	869	962	914	987	1016	1123	6.45428835502973	6.26102729478796	6.37517815183393	6.32828184058361	6.56687021089693	5.57764996873167	6.6865351167157	6.82874533076297	6.3877283576373	6.7915637501739	7.19977702190074
ENSMUSG00000039954	443.349411846747	559.975920572313	463.435127293546	472.384810909554	482.250248459655	383.550050098717	565.361425806193	494.057055813073	511.458497259844	599.808490146718	531.283810369935	516.546280433938	467.490928196755	536.419259971617	-0.201821792321166	0.0212725357638898	0.328956744414828	Stk32a	18	43340648	43451747	+	8271	protein_coding	serine/threonine kinase 32A [Source:MGI Symbol;Acc:MGI:2442403]	-	432	515	462	415	443	535	525	493	521	640	534	552	2.41686251252642	3.00311131947567	2.53859568138943	2.56827671054571	2.61987913033977	2.05431853413819	3.08136512811531	2.66940992208195	2.77741306017702	3.35919418256487	2.88648365190274
ENSMUSG00000021748	1712.84761197273	1676.66576606312	1594.93907445181	1683.51116948248	1712.36939238609	1755.72723867618	1730.5444024201	1863.9880807552	1852.4418125323	1863.15512251824	1734.13423497153	1777.96726960957	1689.3433755054	1803.70515380116	-0.0940639643245721	0.0213608687408675	0.329515880101057	Pdhb	14	14296748	14303777	+	3861	protein_coding	pyruvate dehydrogenase (lipoamide) beta [Source:MGI Symbol;Acc:MGI:1915513]	-	1669	1542	1590	1479	1573	2449	1607	1860	1887	1988	1743	1900	20.0024297850333	19.2622402272448	18.7157357571875	19.6074045735414	19.9280347092587	20.1447093950547	20.2049581807078	21.5744391467092	21.5492852213788	22.352686895793	20.1828945629147
ENSMUSG00000032575	739.941958197928	733.949022109342	623.932141074861	697.763588162787	709.767860035428	745.592620752646	762.430265658638	704.507322995112	1005.24664336676	835.045882376133	772.052877990767	784.177143122537	708.491198388832	810.576689251657	-0.194013877995231	0.021507874302432	0.329877724983759	Manf	9	106715511	106769178	-	3524	protein_coding	mesencephalic astrocyte-derived neurotrophic factor [Source:MGI Symbol;Acc:MGI:1922090]	-	721	675	622	613	652	1040	708	703	1024	891	776	838	9.46728790636522	9.23825819252377	8.02165661551473	8.90381878513065	9.04997221705163	9.37280243334957	9.75302278257735	8.93399689539736	12.8122329923146	10.9762745281635	9.84490857611622
ENSMUSG00000053164	32.8406971738331	22.8339695767351	26.0807647394636	28.4569163198526	27.2150253081069	22.2243954262808	27.9988515637353	37.0793327892164	57.9194843346081	31.8648260390444	27.8575780718318	46.7886123581466	26.608628090712	38.2514475260971	-0.532805067015218	0.0215239385156304	0.329877724983759	Gpr21	2	37406344	37410615	+	3733	protein_coding	G protein-coupled receptor 21 [Source:MGI Symbol;Acc:MGI:2441890]	-	32	21	26	25	25	31	26	37	59	34	28	50	0.396659817664394	0.271321074016342	0.316537333980464	0.34279442989623	0.327580143407681	0.263739833148437	0.338109395145324	0.443884628694014	0.696874852150079	0.395397649701898	0.335340422638483
ENSMUSG00000033845	313.012894938097	294.666940728343	354.096536655026	336.929889227055	360.326935079336	332.649015412719	393.060800798591	369.791183762726	368.132315686068	377.691908639261	361.153601431248	353.721909427588	331.947035340096	370.591953290914	-0.158022590617313	0.0215441938395616	0.329877724983759	Mrpl15	1	4843429	4855962	-	8487	protein_coding	mitochondrial ribosomal protein L15 [Source:MGI Symbol;Acc:MGI:1351639]	-	305	271	353	296	331	464	365	369	375	403	363	378	1.66292191476324	1.54005883104757	1.8902971753878	1.78520973542395	1.90769675757195	1.73634412355293	2.08775985810101	1.94714608568126	1.94821927784586	2.06140820498439	1.91222190479781
ENSMUSG00000061787	1476.80510103581	1428.75409637285	1238.83632512452	1445.61134904851	1458.72535651453	1539.93552824681	1501.16919537873	1456.11542007382	1514.74176827628	1639.16413947908	1682.39873283813	1711.527440061	1431.44462605717	1584.18611601784	-0.146016375969308	0.021566967645562	0.329877724983759	Rps17	7	80992480	80995002	-	1274	protein_coding	ribosomal protein S17 [Source:MGI Symbol;Acc:MGI:1309526]	-	1439	1314	1235	1270	1340	2148	1394	1453	1543	1749	1691	1829	52.2657979776286	49.7448539307823	44.0562077849928	51.0253544941707	51.4482871258012	53.5472130516892	53.1172064568298	51.0766680042245	53.4019688290803	59.5982541477453	59.3417084527555
ENSMUSG00000027828	2118.22496771224	2410.61478817246	2094.48602984616	2219.63947294851	2363.35279775601	2117.05289334862	2295.90582822629	2353.03441592108	2304.01745310721	2738.50063782611	2356.95008757748	2671.62976565017	2220.561824964	2453.33969805139	-0.144586228990091	0.0215840091902756	0.329877724983759	Ssr3	3	65287076	65300044	-	4172	protein_coding	signal sequence receptor, gamma [Source:MGI Symbol;Acc:MGI:1914687]	-	2064	2217	2088	1950	2171	2953	2132	2348	2347	2922	2369	2855	22.8924151264397	25.6297055100302	22.745515117819	23.9244547772303	25.4537089373445	22.4797341258437	24.8076017522422	25.2046206162826	24.8044476605942	30.4052842744153	25.3867219796407
ENSMUSG00000083808	7.183902506776	4.34932753842573	9.02795702519895	0	1.08860101232428	4.30149588895757	12.9225468755701	7.01500890606797	8.83517557646564	16.8696137853764	7.95930802052337	6.55040573014052	4.32521399528042	10.025343149024	-1.19216962923493	0.0216838717487292	1	Gm3828	10	80790288	80790544	-	257	processed_pseudogene	predicted gene 3828 [Source:MGI Symbol;Acc:MGI:3782000]	-	7	4	9	0	1	6	12	7	9	18	8	7	1.26034991432251	0.750670053216977	1.59154516757582	0	0.190327887212587	0.741464137424212	2.26667890825052	1.21980747001822	1.5440812772991	3.04055272076783	1.39169071451858
ENSMUSG00000029687	87.2331018679943	75.0259000378439	94.2919955965224	91.0621322235285	66.4046617517809	76.7100100197433	103.380375004561	82.1758186139391	104.058734567262	102.154883478113	98.4964367539767	108.5495806709	81.7879669162355	99.8026381814586	-0.289590614193689	0.0217073364668573	0.331205472943518	Ezh2	6	47507073	47572275	-	6678	protein_coding	enhancer of zeste 2 polycomb repressive complex 2 subunit [Source:MGI Symbol;Acc:MGI:107940]	-	85	69	94	80	61	107	96	82	106	109	99	116	0.588977535583261	0.498339025669986	0.63972160923591	0.613190347674215	0.446805973020624	0.508872973820215	0.697857417694379	0.549912775920165	0.699874582479485	0.70858709665959	0.662788013804584
ENSMUSG00000120060	1.02627178668229	3.2619956538193	1.00310633613322	1.13827665279411	0	0	4.30751562519004	1.00214412943828	5.8901170509771	5.62320459512548	1.98982700513084	4.67886123581466	1.07160840490482	3.91527827361273	-1.94936669518809	0.0217389709256102	1	ENSMUSG00000120060	10	23663304	23663990	+	687	lncRNA	novel transcript	-	1	3	1	1	0	0	4	1	6	6	2	5	0.0673549444751266	0.210613759472449	0.0661535028411752	0.0745066437730787	0	0	0.282647491227745	0.0651882969005371	0.385083831407926	0.379147039901666	0.130154480942967
ENSMUSG00000086894	8.21017429345828	8.69865507685146	11.0341696974654	7.96793656955874	3.26580303697283	7.16915981492928	10.7687890629751	14.0300178121359	13.7436064522799	9.37200765854246	15.9186160410467	16.8439004489328	7.72431641487266	13.4461562459855	-0.800335257233954	0.0217610998737168	0.331747237336562	Gm15708	5	144213871	144217323	+	1947	lncRNA	predicted gene 15708 [Source:MGI Symbol;Acc:MGI:3783149]	-	8	8	11	7	3	10	10	14	14	10	16	18	0.190129827855827	0.198173809632011	0.256765290688629	0.184027966052766	0.0753686702829505	0.163119571407312	0.249330799272549	0.322024160035627	0.317046421030768	0.222970395833286	0.367400630335156
ENSMUSG00000037709	417.69261717969	432.75809007336	345.068579629827	389.290615255584	391.89636443674	383.550050098717	408.137105486757	409.876948940257	499.67826315789	478.90959135152	528.299069862239	395.83166054992	393.376052778986	453.45543989143	-0.206128363739115	0.0218237615412697	0.332145221715204	Fam13a	6	58909075	59001534	-	10505	protein_coding	family with sequence similarity 13, member A [Source:MGI Symbol;Acc:MGI:1889842]	-	407	398	344	342	360	535	379	409	509	511	531	423	1.79276998284109	1.8272974075048	1.48823655587332	1.66640970785911	1.67626236315169	1.61744584444141	1.75139874425135	1.74362715164242	2.13639964172962	2.11172810386735	2.25987454471926
ENSMUSG00000001376	847.700495799568	913.358783069404	943.923062301357	912.897875540873	849.108789612936	852.413101995092	909.962675821397	938.006905154231	951.253903732801	1041.23005086407	962.081356980763	965.716959072146	886.567018053205	961.375308604234	-0.118454402532147	0.0218719219073152	0.332403872401137	Vps50	6	3498382	3603531	+	10856	protein_coding	VPS50 EARP/GARPII complex subunit [Source:MGI Symbol;Acc:MGI:1920538]	-	826	840	941	802	780	1189	845	936	969	1111	967	1032	3.52076008674874	3.73191440421152	3.93939356311956	3.78143179313083	3.51447386428106	3.47843620831996	3.77858116180164	3.86128969533403	3.93563408590873	4.44280631654117	3.98237823186995
ENSMUSG00000031770	1227.42105687201	1402.6581311423	1189.684114654	1349.99611021381	1306.32121478913	1242.41539592724	1337.48360162151	1362.91601603606	1585.423172888	1492.02361923996	1322.24004490945	1406.46568748589	1286.41600393308	1417.75869036348	-0.141366700902969	0.0218773404904116	0.332403872401137	Herpud1	8	95113066	95122005	+	2333	protein_coding	homocysteine-inducible, endoplasmic reticulum stress-inducible, ubiquitin-like domain member 1 [Source:MGI Symbol;Acc:MGI:1927406]	-	1196	1290	1186	1186	1200	1733	1242	1360	1615	1592	1329	1503	23.721528005948	26.6684143530888	23.1035933784562	26.0208625060937	25.1595029645786	23.5915158587036	25.8433457436818	26.1066136134204	30.5223915106623	29.6238487018582	25.4680742936114
ENSMUSG00000024081	571.633385182033	591.5085452259	526.630826469939	549.787623299553	637.920193222026	569.948205286878	634.281675809234	645.380819358253	621.407348878084	627.924513122345	693.454711288099	584.857654476833	574.571463114388	634.551120488808	-0.143477001096022	0.0219025835580652	0.332509397173901	Cebpz	17	79226435	79244495	-	4658	protein_coding	CCAAT/enhancer binding protein zeta [Source:MGI Symbol;Acc:MGI:109386]	-	557	544	525	483	586	795	589	644	633	670	697	625	5.5332708668758	5.6327650708544	5.12235178987567	5.30761465080008	6.15366261700087	5.42050398017131	6.13843542254554	6.19174062282328	5.99190607013727	6.24436779005073	6.68989281883313
ENSMUSG00000004151	524.424882994648	437.107417611786	591.832738318598	415.470978269849	483.338849471979	562.779045471949	493.21053908426	573.226442038697	518.330300485984	725.393392771186	831.747688144692	581.114565488181	502.492318689801	620.5038213355	-0.303325395579733	0.0220369370570498	0.333713185555588	Etv1	12	38829379	38920483	+	13296	protein_coding	ets variant 1 [Source:MGI Symbol;Acc:MGI:99254]	ETS	511	402	590	365	444	785	458	572	528	774	836	621	1.77838633744017	1.45823416587806	2.01669669875252	1.40515293767436	1.63341866381272	1.87508376459897	1.67219281221505	1.92664364494755	1.75094976771943	2.52716216284637	2.81106661209899
ENSMUSG00000037149	2034.07068120429	1831.06689367723	1793.55412900619	1820.10436781778	1823.40669564316	1860.39697197415	1945.9201836796	1931.13173742757	1987.91450470477	2091.83210938668	2071.40991234121	1944.53472960457	1860.43328988713	1995.45719619073	-0.101062561538557	0.0220369702105825	0.333713185555588	Ddx1	12	13266974	13299214	-	5080	protein_coding	DEAD box helicase 1 [Source:MGI Symbol;Acc:MGI:2144727]	-	1982	1684	1788	1599	1675	2595	1807	1927	2025	2232	2082	2078	18.0536973357174	15.988237745653	15.9960732551131	16.1115190494284	16.1282278046926	16.2235418376072	17.2677726101153	16.9880830046219	17.5760826495709	19.0740815168168	18.3232656835707
ENSMUSG00000028654	200.122998403046	308.802255228227	262.813860066903	254.97397022588	275.416056118042	237.299189874159	286.449789075138	305.653959478676	285.670676972389	311.15065426361	297.479137267061	294.768257856324	256.571388319376	296.862079152199	-0.213690524635919	0.022093980550984	0.333990705481806	Mycl	4	122889445	122896278	+	4038	protein_coding	v-myc avian myelocytomatosis viral oncogene lung carcinoma derived [Source:MGI Symbol;Acc:MGI:96799]	bHLH	195	284	262	224	253	331	266	305	291	332	299	315	2.23457284215214	3.39214374964096	2.94879484655633	2.83944487294491	3.06471261873443	2.6033568506796	3.19784347708894	3.38267206316346	3.17751379905805	3.5693153974299	3.310478255812
ENSMUSG00000090778	4.10508714672914	16.3099782690965	7.02174435293252	10.244489875147	4.35440404929711	13.6214036483656	17.2300625007602	11.0235854238211	14.7252926274427	18.7440153170849	14.9237025384813	23.3943061790733	9.27618455692798	16.6734940977773	-0.832159221226596	0.0221007533429119	0.333990705481806	Gm3235	8	92347194	92356360	-	1927	lncRNA	predicted gene 3235 [Source:MGI Symbol;Acc:MGI:3781413]	-	4	15	7	9	4	19	16	11	15	20	15	25	0.096051576241644	0.375432415043	0.165091953898916	0.239063092085597	0.10153454491673	0.313143866376269	0.403069696883157	0.255645023184929	0.343218204692846	0.450569134081378	0.34801295436359
ENSMUSG00000042198	492.610457607497	431.670758188754	499.546955394342	459.863767728819	447.415016065278	427.281924969785	510.44060158502	510.091361884085	481.026225829796	497.653606668605	512.380453821192	525.904002905568	459.731479992412	506.249375449044	-0.140675591954789	0.0221219733374952	0.333990705481806	Chchd7	4	3938888	3951046	+	4060	protein_coding	coiled-coil-helix-coiled-coil-helix domain containing 7 [Source:MGI Symbol;Acc:MGI:1913683]	-	480	397	498	404	411	596	474	509	490	531	515	562	5.47068140150684	4.71614007756619	5.57458948597042	5.09339161722425	4.95166594645417	4.66221448512074	5.66753471357269	5.6145909421356	5.32146018747333	5.67782030849787	5.67109681404267
ENSMUSG00000079605	10.2627178668229	6.5239913076386	10.0310633613322	7.96793656955874	3.26580303697283	5.73532785194343	8.61503125038009	9.01929716494453	14.7252926274427	11.246409190251	12.9338755333505	24.3300784262362	7.29780666571144	13.4783306987675	-0.896890870192399	0.0221288140766066	0.333990705481806	Zbtb9	17	27192141	27227350	+	3482	protein_coding	zinc finger and BTB domain containing 9 [Source:MGI Symbol;Acc:MGI:1918022]	-	10	6	10	7	3	8	8	9	15	12	13	26	0.132891576261953	0.0831083588498405	0.130521127087557	0.102901335412044	0.0421432513041081	0.0729681345272917	0.111532927325365	0.115755094697306	0.18994298691646	0.149611726830812	0.166916954236307
ENSMUSG00000079018	378.694289285763	465.378046611553	339.049941613027	325.547122699114	414.75698569555	427.998840951278	405.983347674162	426.913399140708	542.872454865056	558.571656449131	359.163774426117	636.325128070794	391.904204476048	488.304960104328	-0.3173878693277	0.0221874813452585	0.334264965077928	Ly6c1	15	74915867	74920679	-	1677	protein_coding	lymphocyte antigen 6 complex, locus C1 [Source:MGI Symbol;Acc:MGI:96882]	-	369	428	338	286	381	597	377	426	553	596	361	680	10.1816818659976	12.3092878911232	9.15995246317109	8.72940630997141	11.1129014503249	11.3061122183323	10.9131511002526	11.3763490444275	14.5396127483618	15.428594094794	9.62409730328636
ENSMUSG00000015149	2186.98517741995	2179.01309675129	2348.27193288786	2229.88396282365	2197.88544388272	2254.70076179526	2397.13244541826	2430.19951388783	2239.22616554646	2370.18073684539	2319.14337448	2590.217580147	2232.79006259346	2391.01663605416	-0.0986251147568387	0.0222933425265525	0.334264965077928	Sirt2	7	28466160	28488086	+	5035	protein_coding	sirtuin 2 [Source:MGI Symbol;Acc:MGI:1927664]	-	2131	2004	2341	1959	2019	3145	2226	2425	2281	2529	2331	2768	19.5843965534761	19.196429799813	21.130585015664	19.9152929312917	19.6142810527366	19.8377858667719	21.4618702944351	21.5694285856747	19.9749904917675	21.8053223272781	20.6980134377979
ENSMUSG00000049305	502.87317547432	536.054619110971	527.633932806072	536.128303466024	582.401541593488	480.333707600262	583.668367213251	546.168550543863	591.956763623198	554.822853385714	603.912496057211	599.830010431439	527.570880008523	580.059840209113	-0.140076065782005	0.0223394359785044	0.334264965077928	Ccdc71	9	108337726	108343137	+	3267	protein_coding	coiled-coil domain containing 71 [Source:MGI Symbol;Acc:MGI:1919704]	-	490	493	526	471	535	670	542	545	603	592	607	641	6.94021884256562	7.2781333343009	7.3172213326271	7.37944177292975	8.01014167502132	6.51324914922329	8.05363666579552	7.47091404469379	8.13821105412095	7.86657574309597	8.30664064027331
ENSMUSG00000029403	808.702167905641	965.550713530512	801.48196257044	852.569212942785	892.652830105907	752.761780567575	1002.57426176298	877.878257387934	897.261164098844	1003.7420202299	931.239038401234	928.286069185629	845.619777937143	940.163468511087	-0.154925014813103	0.0223895536351854	0.334264965077928	Cdkl2	5	92153933	92191742	-	6064	protein_coding	cyclin-dependent kinase-like 2 (CDC2-related kinase) [Source:MGI Symbol;Acc:MGI:1858227]	-	788	888	799	749	820	1050	931	876	914	1071	936	992	6.01302825218942	7.06278516098968	5.98821202260191	6.3222892710763	6.61439626503638	5.49923311026615	7.45302141518767	6.46950846541986	6.64580775203392	7.66731727071592	6.90084896023401
ENSMUSG00000074264	838.464049719427	812.236917801005	824.553408301504	759.230527413669	762.020708626994	794.342907494165	805.505421910538	900.927572365015	819.707956260979	994.370012571355	928.254297893538	841.259250199476	798.474753226127	881.670751866817	-0.143185906568886	0.0224063586740004	0.334264965077928	Amy1	3	113349359	113400348	-	3446	protein_coding	amylase 1, salivary [Source:MGI Symbol;Acc:MGI:88019]	-	817	747	822	667	700	1108	748	899	835	1061	933	899	10.9706662449375	10.4550846014613	10.8409196759871	9.90745933531459	9.93615406545108	10.2116638574371	10.537272359413	11.6834415593823	10.6839531083382	13.3663634848909	12.1046500006522
ENSMUSG00000087412	106.732265814958	159.837787037146	93.2888892603892	122.933878501763	164.378752860966	75.2761780567575	115.226042973834	266.570338430583	95.2235589907964	196.812160829392	241.763981123397	155.338193029047	120.407958588663	178.489045896175	-0.571852456554492	0.022422394584663	0.334264965077928	Gm15501	7	92828190	92833383	-	862	transcribed_processed_pseudogene	predicted pseudogene 15501 [Source:MGI Symbol;Acc:MGI:3704296]	-	104	147	93	108	151	105	107	266	97	210	243	166	5.58280286874576	8.22493153726339	4.90326386313866	6.41310318026375	8.56850849078755	3.86860203951902	6.02585105355578	13.8197676939651	4.96163987648739	10.5760911536375	12.6033174031902
ENSMUSG00000109122	153.940768002343	192.457743575339	169.524970806514	180.985987794263	175.264762984209	153.420020039487	209.991386728015	184.394519816644	191.428804156756	207.121369253788	172.120035943818	229.264200554918	170.932375533692	199.053386075656	-0.225312436768634	0.0224329345157917	0.334264965077928	A230103L15Rik	7	58977066	58980937	-	3872	TEC	RIKEN cDNA A230103L15 gene [Source:MGI Symbol;Acc:MGI:1925005]	-	150	177	169	159	161	214	195	184	195	221	173	245	1.79259479033104	2.2047540063783	1.98363123459942	2.10190708142167	2.03388351993678	1.75529634254721	2.44478765252614	2.12818239530039	2.22054732586789	2.47782186755984	1.99754522398665
ENSMUSG00000043733	4017.85404486115	4104.67786438928	4213.04661175951	4106.90216328113	4310.86000880414	4178.90325612228	4397.97345331903	4534.70218570822	4676.75293847581	4729.11506450053	4331.85339016984	4053.76537470982	4155.37399153625	4454.02706781388	-0.10008995501036	0.0224726504352967	0.334274506502243	Ptpn11	5	121268596	121329460	-	7492	protein_coding	protein tyrosine phosphatase, non-receptor type 11 [Source:MGI Symbol;Acc:MGI:99511]	-	3915	3775	4200	3608	3960	5829	4084	4525	4764	5046	4354	4332	24.1802182908466	24.3019660597898	25.4777518817308	24.6502028688942	25.8543109148417	24.7097476299331	26.4624375105984	27.0487491814305	28.0372074464406	29.2390079822298	25.9822359241619
ENSMUSG00000060301	426.929063259831	525.181300264907	419.298448503685	383.599231991614	444.149213028305	463.844640025925	521.209390647995	491.050623424758	458.447443801051	492.967602839333	491.487270267318	609.187732903069	443.833649512378	510.725010647254	-0.202000455085847	0.0224787280951871	0.334274506502243	2610008E11Rik	10	78900208	78933434	-	5940	protein_coding	RIKEN cDNA 2610008E11 gene [Source:MGI Symbol;Acc:MGI:1919378]	zf-C2H2	416	483	418	337	408	647	484	490	467	526	494	651	3.24065728812044	3.92177712019683	3.19815434291059	2.90399051510091	3.35976783527997	3.45931299962852	3.95549461334828	3.69433272485317	3.46650001534157	3.84425736905011	3.7181454068571
ENSMUSG00000021814	1312.60161516664	1384.17348910399	1234.82389977999	1297.63538418528	1403.20670488599	1255.31988359412	1399.94257818676	1412.02107837854	1393.99436873125	1418.92195950333	1359.05184450437	1560.86810826777	1314.62682945267	1424.13332292867	-0.116789776532775	0.0224973249994421	0.334277506042406	Anxa7	14	20505328	20530201	-	5991	protein_coding	annexin A7 [Source:MGI Symbol;Acc:MGI:88031]	-	1279	1273	1231	1140	1289	1751	1300	1409	1420	1514	1366	1668	9.87864649086846	10.2482876514989	9.33831061463417	9.73996215493237	10.524201332094	9.28236944555325	10.5338204980596	10.5326595223957	10.4508062341203	10.9708357215946	10.193826690459
ENSMUSG00000029570	467.979934727122	555.626593033887	481.491041343944	471.24653425676	426.731596831117	386.417714024688	557.823273462111	567.213577262067	634.169269155201	453.605170673455	458.655124682659	642.875533800934	464.915569036253	552.390324839404	-0.250537668702572	0.0225717423361016	0.33464297587119	Lfng	5	140593075	140601300	+	2505	protein_coding	LFNG O-fucosylpeptide 3-beta-N-acetylglucosaminyltransferase [Source:MGI Symbol;Acc:MGI:1095413]	-	456	511	480	414	392	539	518	566	646	484	461	687	8.42332062499476	9.83864731325608	8.70849464946344	8.45949325694671	7.65444817139516	6.8336551369537	10.0383864384484	10.1189412149296	11.3706569891218	8.38785255779262	8.22771161596892
ENSMUSG00000028330	804.597080758912	792.66494387809	795.463324553641	780.857783816757	878.501016945692	775.703091975349	889.501976601744	851.822510022539	865.847206493633	906.273140581056	875.523882257571	827.222666492032	804.631206988073	869.365230408096	-0.112635085186449	0.0225823470109803	0.33464297587119	Ncbp1	4	46138613	46172403	+	3386	protein_coding	nuclear cap binding protein subunit 1 [Source:MGI Symbol;Acc:MGI:1891840]	-	784	729	793	686	807	1082	826	850	882	967	880	884	10.7140909432543	10.3839549970733	10.643778194432	10.3702422004324	11.6579484583589	10.1487447602924	11.8422704272799	11.2423821544798	11.4853015505183	12.3980298223486	11.6193433252924
ENSMUSG00000021555	756.362306784844	881.826158415817	885.74289480563	830.941956539697	903.53884022915	799.361319364615	863.656882850604	918.966166694904	909.041398200798	979.374800317687	974.020319011548	900.212901770741	842.962246023292	924.212078141047	-0.134336402783002	0.0225955828414016	0.33464297587119	Naa35	13	59733073	59783736	+	8861	protein_coding	N(alpha)-acetyltransferase 35, NatC auxiliary subunit [Source:MGI Symbol;Acc:MGI:1925939]	-	737	811	883	730	830	1115	802	917	926	1045	979	962	3.84867262517793	4.41428470776027	4.52884595948725	4.21688600819735	4.58174490704401	3.99635586464272	4.39373148718304	4.63460761687208	4.60775120107078	5.11972589908973	4.93953220354668
ENSMUSG00000109604	1.02627178668229	1.08733188460643	0	0	0	0	4.30751562519004	1.00214412943828	2.94505852548855	2.81160229756274	0	2.8073167414888	0.35226727854812	2.31227288652807	-2.68855172677582	0.0226760615218601	1	Gm45346	2	109501253	109506936	-	1273	lncRNA	predicted gene 45346 [Source:MGI Symbol;Acc:MGI:5791182]	-	1	1	0	0	0	0	4	1	3	3	0	3	0.036349447646828	0.0378873141549024	0	0	0	0	0.152536391573811	0.0351801727970691	0.103909109260505	0.10230715491455	0
ENSMUSG00000038975	609.605441289278	617.604510456454	582.804781293399	607.839732592053	632.477188160405	541.271566027161	604.129066432904	652.395828264321	649.876247957806	719.770188176061	745.190213421501	621.352772116187	598.600536636458	665.452386061463	-0.15550305812196	0.0227192968297623	0.336096693978332	Rabggtb	3	153612924	153618646	-	2421	protein_coding	Rab geranylgeranyl transferase, b subunit [Source:MGI Symbol;Acc:MGI:99537]	-	594	568	581	534	581	755	561	651	662	768	749	664	11.3531891910453	11.3155526320117	10.9066386611097	11.2901108307741	11.7386159169442	9.90430909438985	11.2488973204886	12.0423867579122	12.0565755212265	13.7714473774444	13.8316150717588
ENSMUSG00000092086	295.566274564498	414.273448035051	413.279810486885	417.747531575437	352.706727993066	476.749127692797	451.212261738657	450.964858247227	562.506178368313	524.832428878378	408.909449554388	442.620272908067	395.053820057956	473.507574949171	-0.259508693869711	0.0227307306240023	0.336096693978332	Gm6793	8	112740585	112741640	-	1056	processed_pseudogene	predicted gene 6793 [Source:MGI Symbol;Acc:MGI:3643578]	-	288	381	412	367	324	665	419	450	573	560	411	473	12.6198673239305	17.4013635418671	17.7313939944863	17.7890962006274	15.0077864700925	19.9999887005184	19.2615834025521	19.0842443056828	23.9249740084535	23.0216933697868	17.4005818066351
ENSMUSG00000027843	16.4203485869166	30.4452927689801	18.0559140503979	15.9358731391175	16.3290151848642	14.3383196298586	31.2294882826278	19.0407384593273	18.6520373280941	24.3672199122104	43.7761941128785	37.4308898865173	18.5874605600225	29.0827613302759	-0.655399402320426	0.0227705118972595	0.336411172517886	Ptpn22	3	103767111	103819563	+	6775	protein_coding	protein tyrosine phosphatase, non-receptor type 22 (lymphoid) [Source:MGI Symbol;Acc:MGI:107170]	-	16	28	18	14	15	20	29	19	19	26	44	40	0.109279047921859	0.199329214130973	0.120746009761472	0.105771940931287	0.108297270140889	0.0937546289387564	0.207792840137652	0.125594515046895	0.123653118114826	0.166600846905869	0.290354955715425
ENSMUSG00000095040	2.05254357336457	6.5239913076386	6.0186380167993	2.27655330558821	4.35440404929711	2.86766392597171	2.15375781259502	12.0257295532594	12.761920277117	5.62320459512548	10.9440485282196	9.35772247162932	4.01563236310992	8.81106387299098	-1.15011178177583	0.0229980906642158	1	1700001J03Rik	5	146119251	146122114	-	868	protein_coding	RIKEN cDNA 1700001J03 gene [Source:MGI Symbol;Acc:MGI:1916532]	-	2	6	6	2	4	4	2	12	13	6	11	10	0.106619462798184	0.333390904971365	0.314152924782631	0.117940240258307	0.225411368726428	0.146356592410155	0.111854162715127	0.619138617106023	0.660365533468547	0.300085272364567	0.566576850510371
ENSMUSG00000035227	1674.87555586549	1864.77418210003	1611.99188216608	1856.52922070719	1937.70980193721	1727.76751539796	1896.38375398992	1889.04168399116	1811.21099317546	2118.0737308306	1925.15762746409	2103.61601162227	1778.94135969566	1957.24730017892	-0.13867618758431	0.0230070309434625	0.338529365428826	Spcs2	7	99486776	99512669	-	4221	protein_coding	signal peptidase complex subunit 2 homolog (S. cerevisiae) [Source:MGI Symbol;Acc:MGI:1913874]	-	1632	1715	1607	1631	1780	2410	1761	1885	1845	2260	1935	2248	17.890851946553	19.5961608212301	17.3025497555515	19.7783631432844	20.6271962293935	18.1331691856761	20.2528378002703	19.9996490274132	19.2726657414127	23.2437525504274	20.4951680252462
ENSMUSG00000022466	460.796032220346	437.107417611786	478.481722335544	470.108257603966	472.452839348736	420.112765154856	472.749839864607	479.024893871498	507.531752559193	529.518432707649	507.405886308365	507.188557962309	456.509839045872	500.569893878937	-0.13667939704517	0.0231123735222953	0.338603496684735	Rpap3	15	97572978	97603706	-	3224	protein_coding	RNA polymerase II associated protein 3 [Source:MGI Symbol;Acc:MGI:1277218]	-	449	402	477	413	434	586	439	478	517	565	510	542	6.44432637643641	6.01385901659885	6.72408087082824	6.55702374205316	6.58461286722008	5.77264175063902	6.61015080814588	6.63986478473318	7.07060019414991	7.6079311038581	7.07230544168539
ENSMUSG00000086191	6.15763072009371	4.34932753842573	4.01242534453287	4.55310661117642	7.62020708626994	6.45224383343636	8.61503125038009	9.01929716494453	8.83517557646564	14.0580114878137	8.95422152308879	12.1650392131181	5.52415685565584	10.2744627026351	-0.890447213231254	0.0231238685552364	0.338603496684735	Zfp652os	11	95590778	95603621	-	732	lncRNA	zinc finger protein 652, opposite strand [Source:MGI Symbol;Acc:MGI:3044900]	-	6	4	4	4	7	9	8	9	9	15	9	13	0.379285629954197	0.263554923055687	0.24834675656769	0.279705269246476	0.46775938401017	0.390484187127095	0.530543241730767	0.550627376688553	0.542115967576323	0.88959705058895	0.549689313982491
ENSMUSG00000057858	211.411988056551	238.125682728809	202.62747989891	243.591203697939	252.555434859232	254.50517342999	276.75787891846	281.602500372157	222.842761761967	292.406638946525	281.560521226014	265.759318194273	233.802827111905	270.154936569899	-0.207040857947519	0.0231888386061722	0.338814035695047	Fam204a	19	60187018	60215133	-	5761	protein_coding	family with sequence similarity 204, member A [Source:MGI Symbol;Acc:MGI:1289174]	-	206	219	202	214	232	355	257	281	227	312	283	284	1.65460969484619	1.8334474312277	1.59354039286257	1.9013743715033	1.9698159949945	1.95705261175427	2.16559444556845	2.18441332264503	1.73735573755235	2.35109336112604	2.19621283973378
ENSMUSG00000074129	192.93909589627	226.165031998138	209.649224251842	223.102223947645	224.251808538801	235.865357911173	246.60526954213	246.527455841817	270.945384344946	261.479013673335	223.85553807722	244.236556509525	218.662123757312	248.941536331496	-0.185156347431732	0.0231941811800924	0.338814035695047	Rpl13a	7	44774982	44778185	-	2114	protein_coding	ribosomal protein L13A [Source:MGI Symbol;Acc:MGI:1351455]	-	188	208	209	196	206	329	229	246	276	279	225	261	4.11508761051535	4.74548466943788	4.49314966813834	4.74572781330775	4.76648013472506	4.94268505295091	5.25862715969992	5.2114250486209	5.75658431416901	5.72944265051025	4.75842689019847
ENSMUSG00000072940	70.8127532810777	80.462559460876	70.2174435293252	53.499002681323	69.6704647887537	70.9746821677999	89.3809492226934	64.13722428405	92.2785004653078	86.2224704585906	83.5727342154954	106.678036176574	69.2728176515259	87.0449858037853	-0.328276287470388	0.0232266646043457	0.339016023445919	Gm10443	6	86311013	86311222	+	210	processed_pseudogene	predicted pseudogene 10443 [Source:MGI Symbol;Acc:MGI:3704272]	-	69	74	70	47	64	99	83	64	94	92	84	114	15.2039353950211	16.9955274667625	15.1491521506291	11.4559286704235	14.9072051851078	14.9722794035589	19.1867173777348	13.6485668482039	19.7364632259215	19.0187377063055	17.8832256815637
ENSMUSG00000110902	0	0	0	0	0	0	1.07687890629751	1.00214412943828	1.9633723503257	0.937200765854246	2.98474050769626	0.935772247162932	0	1.48335148446249	-3.0115600435019	0.0232737510413939	1	Gm33104	10	19362463	19383066	+	1670	lncRNA	predicted gene, 33104 [Source:MGI Symbol;Acc:MGI:5592263]	-	0	0	0	0	0	0	1	1	2	1	3	1	0	0	0	0	0	0	0.0290686865978235	0.0268169820183647	0.0528049086182127	0.0259954108196052	0.0803138877914537
ENSMUSG00000052031	497.741816540908	453.417395880883	423.310873848217	409.779595005878	452.858021126899	436.601832729193	486.749265646475	486.039902777566	489.861401406262	491.093201307625	519.34484833915	473.500757064444	445.61825585533	491.098229423587	-0.140235283311953	0.0232802763262108	0.339244714114088	Tagap1	17	7222410	7228555	-	2312	protein_coding	T cell activation GTPase activating protein 1 [Source:MGI Symbol;Acc:MGI:1919786]	-	485	417	422	360	416	609	452	485	499	524	522	506	9.7068904517257	8.69902237599591	8.2953402347303	7.97014841607173	8.80118299207271	8.36568458338204	9.49057413127209	9.39464298692667	9.5164174954185	9.83912807094297	10.0941217623013
ENSMUSG00000020805	171.387388375942	205.505726190616	213.661649596375	211.719457419704	183.973571082803	193.567315003091	263.83533204289	198.42453762878	203.20903825871	240.860596824541	251.713116149052	218.034933588963	196.635851278088	229.346259082156	-0.221906108015368	0.0233215005703834	0.339244714114088	Slc13a5	11	72132815	72158048	-	4940	protein_coding	solute carrier family 13 (sodium-dependent citrate transporter), member 5 [Source:MGI Symbol;Acc:MGI:3037150]	-	167	189	213	186	169	270	245	198	207	257	253	233	1.56428449892445	1.8452579197828	1.95957656361377	1.92724857380801	1.67338281888751	1.73583658892935	2.4075816035424	1.795000662792	1.84758389273582	2.25849602624825	2.28970450275082
ENSMUSG00000026163	1630.74586903815	1432.01609202667	1747.41123754406	1551.47107775837	1610.04089722761	1634.56843780388	1791.92650007906	1802.85728885947	1867.16710515974	1860.34352022068	2132.0996359977	1456.99738883269	1601.04226856646	1818.56523985822	-0.183375801924577	0.0233333719890624	0.339244714114088	Sphkap	1	83231860	83385921	-	9602	protein_coding	SPHK1 interactor, AKAP domain containing [Source:MGI Symbol;Acc:MGI:1924879]	-	1589	1317	1742	1363	1479	2280	1664	1799	1902	1985	2143	1557	7.65752485436999	6.61525052703335	8.24510197242113	7.26584103341796	7.53428461915913	7.54128178096735	8.41266317568837	8.39065440400266	8.73392748595988	8.97453521104461	9.97806515194516
ENSMUSG00000110016	27.7093382404217	38.0566159612252	24.0745520671972	40.9779595005878	34.8352323943769	38.7134630006181	38.7676406267104	68.1458008018031	33.3773299555369	64.666852843943	34.8219725897898	53.3390180882871	34.0611935274045	48.853102484345	-0.521745858747543	0.023370539571738	0.339479972100419	Gm20751	13	43870267	43872514	+	1270	lncRNA	predicted gene, 20751 [Source:MGI Symbol;Acc:MGI:5434107]	-	27	35	24	36	32	54	36	68	34	69	35	57	0.983753437062302	1.3291884111588	0.858849570744328	1.45094355416991	1.23248546806009	1.35039885815921	1.37607042382768	2.397902738587	1.18041839029217	2.35862298326229	1.23211200561955
ENSMUSG00000019303	26.6830664537394	27.1832971151608	29.0900837478633	30.7334696254409	37.0124344190254	25.8089753337454	36.6138828141154	45.0964858247226	33.3773299555369	48.7344398244208	28.8524915743972	47.7243846053095	29.4185544491625	40.0665024330837	-0.456555437448931	0.0234313837325202	0.339549525667749	Psmc3ip	11	100982649	100986262	-	1818	protein_coding	proteasome (prosome, macropain) 26S subunit, ATPase 3, interacting protein [Source:MGI Symbol;Acc:MGI:1098610]	-	26	25	29	27	34	36	34	45	34	52	29	51	0.661767886806772	0.663236398778751	0.724959426350238	0.760189073348095	0.91478827198217	0.628898624811955	0.907876801443574	1.10852376165022	0.82460470608969	1.24171698326431	0.713164940546407
ENSMUSG00000028655	442.323140060065	482.775356765256	344.065473293693	421.162361533819	474.630041373385	325.479855597789	382.292011735616	391.838354610368	561.52449219315	689.779763668725	452.685643667267	802.892588065796	415.072704770668	546.83547565682	-0.399614620600866	0.0235189949421821	0.340547550668792	Mfsd2a	4	122840643	122854981	-	2250	protein_coding	major facilitator superfamily domain containing 2A [Source:MGI Symbol;Acc:MGI:1923824]	-	431	444	343	370	436	454	355	391	572	736	455	858	8.86382088633403	9.51749538138698	6.92821225022105	8.41726390252395	9.47849796353102	6.40833723158386	7.65927593311985	7.78252655490292	11.2091913129914	14.2006574873748	9.04096409456831
ENSMUSG00000060938	2235.21995139402	2513.91131721007	2281.06380836694	2355.09439463101	2424.31445444616	2400.95162201982	2589.89376964551	2446.23381995884	2423.78316647707	2568.86729920649	2504.19728595717	2884.05006575616	2368.425924678	2569.50423450021	-0.117737867683881	0.0235593977832279	0.340860968564346	Rpl26	11	68792409	68797815	+	1444	protein_coding	ribosomal protein L26 [Source:MGI Symbol;Acc:MGI:106022]	-	2178	2312	2274	2069	2227	3349	2405	2441	2469	2741	2517	3082	69.793809175145	77.2223225243553	71.5703019193849	73.340697353868	75.4377234344632	73.6580093296465	80.8518140008091	75.7054173742403	75.3901604438618	82.405272274528	77.9294997238501
ENSMUSG00000028186	17.4466203735989	9.7859869614579	18.0559140503979	17.0741497919116	7.62020708626994	10.036823740901	15.0763046881652	24.0514591065187	23.5604682039084	15.9324130195222	20.8931835538739	26.2016229205621	13.3366170007562	20.9525752487584	-0.663367628507845	0.0235930328491842	0.34107604847683	Uox	3	146276181	146338060	+	5007	protein_coding	urate oxidase [Source:MGI Symbol;Acc:MGI:98907]	-	17	9	18	15	7	14	14	24	24	17	21	28	0.157107728485122	0.0866936205857234	0.163382108275209	0.153343511899656	0.0683842358888444	0.0888019428284506	0.135735149322371	0.214664397702428	0.211346189077088	0.147395588809385	0.187511353761153
ENSMUSG00000002103	1371.09910700753	1413.53144998836	1387.29606287224	1416.01615607587	1558.87664964836	1421.64439130048	1511.93798444171	1427.05324032011	1513.76008210111	1710.391397684	1632.65305770986	1532.79494085288	1428.07730281547	1554.76511718494	-0.123136774129977	0.023676403315192	0.341682987795769	Acp2	2	91033230	91044443	+	5186	protein_coding	acid phosphatase 2, lysosomal [Source:MGI Symbol;Acc:MGI:87882]	-	1336	1300	1383	1244	1432	1983	1404	1424	1542	1825	1641	1638	11.9206562663892	12.0901882365885	12.1199059531354	12.2783385951598	13.5066005328818	12.1440130421532	13.1424543178143	12.2971323945686	13.1103000751161	15.2771911541558	14.1469212029724
ENSMUSG00000106067	17.4466203735989	11.9606507306708	6.0186380167993	12.5210431807352	11.974611135567	7.16915981492928	21.5375781259502	10.0214412943828	17.6703511529313	19.6812160829392	22.8830105590047	17.7796726960957	11.1817872087167	18.262211651884	-0.727867515295006	0.0236914244234355	0.341682987795769	Gm7902	5	133870412	133871358	-	947	processed_pseudogene	predicted gene 7902 [Source:MGI Symbol;Acc:MGI:3645041]	-	17	11	6	11	11	10	20	10	18	21	23	19	0.830663565496308	0.56022815217645	0.287945869811324	0.594558296719278	0.568169944192168	0.33536832685326	1.02523139637519	0.472907708243601	0.838075793592118	0.962681158863311	1.08583471667361
ENSMUSG00000103770	91.3381890147234	58.7159217687474	90.2795702519895	87.6473022651462	102.328495158482	64.5224383343636	118.456679692726	107.229421849896	97.1869313411221	105.90368654153	78.5981667026683	124.45770887267	82.471986132242	105.305432500102	-0.358503058469248	0.0237757665112824	0.342268929138241	Pcdha9	18	37130933	37320710	+	5341	protein_coding	protocadherin alpha 9 [Source:MGI Symbol;Acc:MGI:2447322]	-	89	54	90	77	94	90	110	107	99	113	79	133	0.771069719161705	0.487633355108838	0.765824954253859	0.737938017029038	0.860876446223868	0.535170239612495	0.999797365291176	0.897196501940008	0.817284735241443	0.918478557529995	0.661287600095269
ENSMUSG00000020922	495.689272967544	502.347330688172	446.382319579281	504.256557187789	475.718642385709	427.998840951278	502.902449240938	526.125667955098	543.854141040218	516.39762198569	524.319415851977	516.546280433938	475.398827293296	521.690929417976	-0.138432982782199	0.0237848483252117	0.342268929138241	Lsm12	11	102053323	102076122	-	2388	protein_coding	LSM12 homolog [Source:MGI Symbol;Acc:MGI:1919592]	-	483	462	445	443	437	597	467	525	554	551	527	552	9.35920646175921	9.33103623310977	8.46906118973612	9.49557222468281	8.9512289300496	7.93984513825093	9.49345812009068	9.84580778249632	10.2290714730733	10.0168329873853	9.86647815555283
ENSMUSG00000029385	332.512058885061	337.072884227994	345.068579629827	359.695422282937	342.909318882147	338.384343264662	381.215132829319	385.825489833738	324.938123978903	397.3731247222	410.899276559519	390.217027066943	342.607101195438	381.74469583177	-0.157050480073555	0.0240174205098921	0.344742942737567	Ccng2	5	93415116	93424090	+	5458	protein_coding	cyclin G2 [Source:MGI Symbol;Acc:MGI:1095734]	-	324	310	344	316	315	472	354	385	331	424	413	417	2.74686742045245	2.73936804414605	2.86440546343885	2.9635024386195	2.82301101306247	2.74650561030007	3.14855737319555	3.15902868975954	2.67396201327312	3.37244970559657	3.38300302605616
ENSMUSG00000049971	340.722233178519	317.500910305078	334.034409932361	335.791612574261	293.922273327555	320.461443727339	388.753285173401	368.789039633287	331.809927205043	336.455074941674	388.016266000514	357.46499841624	323.738813840852	361.881431895027	-0.159563889787517	0.0240568744328565	0.345036718385058	Glt1d1	5	127709326	127786438	+	4378	protein_coding	glycosyltransferase 1 domain containing 1 [Source:MGI Symbol;Acc:MGI:2442755]	-	332	292	333	295	270	447	361	368	338	359	390	382	3.50904183546477	3.21683893750656	3.45683028745511	3.44903813619712	3.01664049650101	3.24267773119979	4.00288695505478	3.76442313138561	3.40409533104572	3.55985122171721	3.98267360427698
ENSMUSG00000024457	648.603769183204	712.202384417214	656.031543831124	599.871796022494	642.274597271323	628.735315769298	800.121027379051	724.550205583877	683.253577913343	703.837775156539	674.551354739356	691.535690653407	647.953234415776	712.974938570929	-0.137611358814868	0.0240961884578026	0.345328025753303	Trim26	17	37148026	37170290	+	6868	protein_coding	tripartite motif-containing 26 [Source:MGI Symbol;Acc:MGI:1337056]	-	632	655	654	527	590	877	743	723	696	751	678	739	4.25807210424991	4.59973949505969	4.3276989690644	3.92764354563183	4.20201187216724	4.05547127911827	5.25170603049583	4.7144863510183	4.46827325168324	4.7470390779884	4.41352177202249
ENSMUSG00000033585	7496.9154017141	8930.25676827263	7305.62344605822	7813.13094477874	7762.81381888442	6879.52575840614	9515.3020160448	8032.18519744782	8178.4275252817	7667.23946545359	9142.26017507366	9278.18183062047	7698.04435635237	8635.59936832034	-0.165951062024867	0.0241540288921189	0.345805941632441	Ndn	7	61996317	62000010	+	3694	protein_coding	necdin, MAGE family member [Source:MGI Symbol;Acc:MGI:97290]	-	7305	8213	7283	6864	7131	9596	8836	8015	8331	8181	9189	9915	91.5059952007254	107.232678586712	89.6030929450719	95.111300802309	94.4254569773227	82.5021699476513	116.118307439057	97.1701800663	99.4399767834611	96.1441043254922	111.213427712431
ENSMUSG00000026224	55.4186764808434	45.6679391534702	84.2609322351902	67.1583225148522	65.3160607394566	45.8826228155474	96.919101566776	75.1608097078711	68.7180322613994	72.1644589707769	97.5015232514113	68.311374042894	60.61742565656	79.7958833001881	-0.400628508710751	0.024193165738866	0.345805941632441	4933407L21Rik	1	85856204	85868346	+	3343	protein_coding	RIKEN cDNA 4933407L21 gene [Source:MGI Symbol;Acc:MGI:1918391]	-	54	42	84	59	60	64	90	75	70	77	98	73	0.747452506771836	0.605947693271317	1.14196420638903	0.903373554308765	0.877910864737688	0.608016857730254	1.30691701933978	1.00473436966802	0.923256628398005	0.999925180165432	1.31061630032399
ENSMUSG00000041633	168.308573015895	172.885769652423	180.559140503979	125.210431807352	199.213985255343	139.081700409628	232.605843760262	178.381655040014	174.740139178987	211.80737308306	212.911489549	181.539815949609	164.20993344077	198.664386093489	-0.276476239186846	0.0242056547301598	0.345805941632441	Kctd12b	X	152468150	152479387	-	4906	protein_coding	potassium channel tetramerisation domain containing 12b [Source:MGI Symbol;Acc:MGI:2444667]	-	164	159	180	110	183	194	216	178	178	226	214	194	1.54682977662527	1.56311814026729	1.66745661666117	1.14766960251357	1.82456397543726	1.25587440425657	2.13731280667894	1.62487078572749	1.59975409048613	1.99983447850294	1.95016831219661
ENSMUSG00000043015	198.070454829681	200.069066767584	193.599522873711	147.975964863234	213.365798415558	168.475255650838	183.069414070577	211.452411311477	239.531426739735	244.609399887958	249.723289143921	202.126805387193	186.926010566768	221.752124423477	-0.249115571286226	0.024232180610758	0.345912950556712	Nemp2	1	52669862	52691078	+	7078	protein_coding	nuclear envelope integral membrane protein 2 [Source:MGI Symbol;Acc:MGI:2444113]	-	193	184	193	130	196	235	170	211	244	261	251	216	1.26174900295303	1.25380352770996	1.23924259610261	0.940122683720495	1.35450640501165	1.05445809973946	1.16595085124641	1.33505226812817	1.51998757867684	1.6008222257617	1.58543714540565
ENSMUSG00000040177	433.086693979924	412.098784265838	506.568699747274	413.19442496426	439.794808979008	410.792857395448	465.211687520525	476.018461483184	458.447443801051	515.460421219835	478.553394733968	521.225141669753	435.922711555292	485.819425071386	-0.157683389214929	0.0245183996706745	0.348728040780142	2310057M21Rik	7	130939949	130964488	-	13618	protein_coding	RIKEN cDNA 2310057M21 gene [Source:MGI Symbol;Acc:MGI:1915527]	-	422	379	505	363	404	573	432	475	467	550	481	557	1.43392138144822	1.34229540302345	1.68534039566773	1.36441043697857	1.45112086014896	1.33632876023433	1.53997013211439	1.56209215641561	1.5120436254317	1.75332536626578	1.57912901175505
ENSMUSG00000073987	218.595890563327	217.466376921287	217.674074940908	210.58118076691	178.530566021181	193.567315003091	228.298328135072	231.495293900243	225.787820287455	255.855809078209	213.906403051566	254.530051228318	206.069234036117	234.97895094681	-0.192488290091358	0.0245471404747596	0.348765157707061	Ggh	4	20042052	20066750	+	1965	protein_coding	gamma-glutamyl hydrolase [Source:MGI Symbol;Acc:MGI:1329035]	-	213	200	217	185	164	270	212	231	230	273	215	272	5.01583530788283	4.90896192561738	5.01887941478858	4.81904421900226	4.08241210699039	4.36388435079441	5.23739328401701	5.26472628662826	5.16090722652811	6.03133218664948	4.89172203757785
ENSMUSG00000097993	12.3152614401874	6.5239913076386	8.02485068906573	5.69138326397053	10.8860101232428	8.60299177791514	6.46127343778506	17.0364502004508	78.5348940130279	3.74880306341698	10.9440485282196	14.9723559546069	8.67408143367003	21.9496375329179	-1.33838693701055	0.0246417074228636	0.34974658472639	Ptprv	1	135036235	135060332	-	6987	protein_coding	protein tyrosine phosphatase, receptor type, V [Source:MGI Symbol;Acc:MGI:108027]	-	12	6	8	5	10	12	6	17	80	4	11	16	0.0794724720556668	0.0414173902268706	0.0520365896114353	0.0366295006956527	0.0700075383049018	0.0545459520017239	0.0416871675554875	0.108964379490679	0.504847272892029	0.0248532051345303	0.0703862467787322
ENSMUSG00000086290	202.17554197641	197.894402998371	197.611948218244	207.166350808527	180.70776804583	212.9240465034	217.529539072097	231.495293900243	217.934330886153	248.358202951375	220.870797569524	223.649567071941	199.74667642513	226.639621908555	-0.179879752983455	0.0246849527003789	0.349902465266214	Snhg12	4	132035932	132038762	+	2831	lncRNA	small nucleolar RNA host gene 12 [Source:MGI Symbol;Acc:MGI:1916721]	-	197	182	197	182	166	297	202	231	222	265	222	239	3.21997556705022	3.10065710607302	3.16253935747856	3.29066185006115	2.86816260129403	3.33187425794493	3.46380456973146	3.65425190859221	3.4575930450576	4.06367681321664	3.50589553276858
ENSMUSG00000026568	651.682584543251	699.154401801936	570.7675052598	719.390844565875	620.502577024838	683.220930362761	720.431988313035	701.500890606797	710.740790817903	737.577002727292	714.347894841973	761.718609190627	657.453140593077	724.386196082938	-0.140174203001829	0.0248800825396321	0.351571430723324	Mpc2	1	165288206	165308783	+	7344	protein_coding	mitochondrial pyruvate carrier 2 [Source:MGI Symbol;Acc:MGI:1917706]	-	635	643	569	632	570	953	669	700	724	787	718	814	4.0009882560664	4.22280014175377	3.52118773435783	4.40490095587832	3.79645046265957	4.12128127274136	4.42216894440173	4.26866176191017	4.34677007843876	4.6521661881943	4.37096815065452
[truncated: 436 more rows]
[truncated: 1 more columns]
