# Supplementary material for: Gene dosage imbalance disrupts systemic metabolism in the Dp16 Down syndrome mouse model
Source: eLife. 2026 Aug 3;15:RP110476. doi: 10.7554/eLife.110476 (PMC13432951; doi:10.7554/eLife.110476)
Supplement: Figure 5—source data 13. [file elife-110476-fig5-data13.xls]

gene_id	FGW7	FGW9	FGW10	FGW11	FGW12	FGW1	FGW2	FGW3	FGW4	FGW5	FGW6	F_gWAT_Dp16	F_gWAT_WT	log2FoldChange	pvalue	padj	gene_name	gene_chr	gene_start	gene_end	gene_strand	gene_length	gene_biotype	gene_description	tf_family	FGW7_count	FGW9_count	FGW10_count	FGW11_count	FGW12_count	FGW1_count	FGW2_count	FGW3_count	FGW4_count	FGW5_count	FGW6_count	FGW7_fpkm	FGW9_fpkm	FGW10_fpkm	FGW11_fpkm	FGW12_fpkm	FGW1_fpkm	FGW2_fpkm	FGW3_fpkm	FGW4_fpkm	FGW5_fpkm	FGW6_fpkm
ENSMUSG00000022962	1123.39914030751	1196.25709559916	1231.42073916526	1177.29494190072	1173.00445155259	756.654582963013	650.76542664834	684.518372577324	702.341563360758	672.26771878655	638.133571602785	1180.27527370505	684.113539323128	0.78549062392356	4.51996716559342e-32	8.60692147672299e-28	Gart	16	91418074	91443840	-	5144	protein_coding	phosphoribosylglycinamide formyltransferase [Source:MGI Symbol;Acc:MGI:95654]	-	932	1242	1261	1047	1183	1012	621	738	686	666	619	11.3191237837591	12.1123475599133	12.5157223719191	11.9572523146853	12.0713694584231	7.71091669763629	6.62359885361819	6.92265061898746	7.12812962174879	6.94867626615019	6.59378410957251
ENSMUSG00000032932	1146.30105411206	1187.5885659209	1079.08002916544	1069.34812774363	1118.46916428683	681.138661145558	669.628192638147	612.170902304924	679.817489900209	602.618360533889	607.206257954831	1120.15738824577	642.096644079593	0.802270893968184	9.693985272749e-32	9.22964337818432e-28	Hspa13	16	75542319	75563992	-	6834	protein_coding	heat shock protein 70 family, member 13 [Source:MGI Symbol;Acc:MGI:1309463]	-	951	1233	1105	951	1128	911	639	660	664	597	589	8.69367497265277	9.05098386075015	8.25522848145249	8.1750649971267	8.6637693672477	5.22480229256473	5.13014057528608	4.66000060225875	5.19332542955756	4.68843787943051	4.72264558508619
ENSMUSG00000025613	3754.70850006211	3796.81599907558	3639.5758087779	3558.87152924143	3414.90053351405	2329.77834042762	2146.16359706248	2442.19088752858	1939.11796064909	2048.09489702389	2036.04814849031	3632.97447413421	2156.89897186366	0.7516650394753	1.49252655664689e-22	7.10517267291753e-19	Cct8	16	87280214	87292761	-	3088	protein_coding	chaperonin containing Tcp1, subunit 8 (theta) [Source:MGI Symbol;Acc:MGI:107183]	-	3115	3942	3727	3165	3444	3116	2048	2633	1894	2029	1975	63.0200315413434	64.0393649599877	61.62031234182	60.2118671144165	58.5407940090887	39.5500116846129	36.3878204165564	41.1424906564006	32.783484776242	35.2641617444026	35.0457083769948
ENSMUSG00000022967	1665.81288831006	1633.53625936889	1677.70089602373	1675.42451139644	1491.29221904911	975.725524473056	973.528311362815	807.880084708467	1051.46470199927	862.036984750321	927.819409438621	1628.75335482965	933.075836122091	0.803598085266619	3.28492289983742e-22	1.25103003717408e-18	Ifnar1	16	91282126	91304329	+	5940	protein_coding	interferon (alpha and beta) receptor 1 [Source:MGI Symbol;Acc:MGI:107658]	-	1382	1696	1718	1490	1504	1305	929	871	1027	854	900	14.5351478901558	14.3234320226605	14.7665319282995	14.736199595613	13.2902805512392	8.6109392538522	8.58089625056201	7.07536292850051	9.24137154862061	7.71614242246474	8.30235116748445
ENSMUSG00000022867	1703.17916872801	1931.15577832231	1832.97123506201	1763.13129789907	1700.50941201411	1135.72955683875	1150.62872537822	1113.03800419077	1255.20518466514	1029.59920895237	1049.46684312057	1786.1893784051	1122.27792052431	0.6707541775365	3.72849794889612e-20	1.18330096571467e-16	Usp25	16	76810594	76913668	+	5411	protein_coding	ubiquitin specific peptidase 25 [Source:MGI Symbol;Acc:MGI:1353655]	-	1413	2005	1877	1568	1715	1519	1098	1200	1226	1020	1018	16.3140761361943	18.5885079441903	17.7104066405866	17.0237093637956	16.6363997741413	11.0028881646671	11.1334096281795	10.7009103058874	12.1105918828728	10.1169929476709	10.3089700654398
ENSMUSG00000022965	976.344746404593	1076.82402003209	1095.68126038337	1050.23254606998	1118.46916428683	639.268447068554	571.1226369136	684.518372577324	514.982225029827	578.392496793833	517.517048375764	1063.51034743537	584.300204459817	0.863017894197387	6.45797529678734e-20	1.75675379430606e-16	Ifngr2	16	91343960	91362511	+	3767	protein_coding	interferon gamma receptor 2 [Source:MGI Symbol;Acc:MGI:107654]	-	810	1118	1122	934	1128	855	545	738	503	573	502	13.4334404839298	14.8886003244296	15.2068419072033	14.5658867110668	15.717600174083	8.89604463617585	7.93787515454001	9.45317621026586	7.13714956084824	8.16371455551366	7.30219004197225
ENSMUSG00000022913	526.7440175047	531.669820266291	547.840630191683	540.858516766233	488.834484036709	331.223300644876	343.721513592038	281.042096058169	276.431810652193	294.748008837346	296.902211020359	527.189493753123	304.011490134164	0.792907975405638	1.14249714529824e-19	2.71942883009613e-16	Psmg1	16	95781133	95792160	-	1344	protein_coding	proteasome (prosome, macropain) assembly chaperone 1 [Source:MGI Symbol;Acc:MGI:1860263]	-	437	552	561	481	493	443	328	303	270	292	288	20.3132786066974	20.6038081508578	21.3110764376617	21.0247809367059	19.253975199003	12.9190600320264	13.389919222294	10.8782834675983	10.7378399940286	11.6603716308031	11.7418966511566
ENSMUSG00000044442	695.494961327716	656.88191561886	615.222098076222	603.8274916912	579.0655956946	400.010080914241	397.166017229824	392.345896477247	391.099820996807	362.378545111669	404.116898333266	630.09841248172	391.186209843842	0.686386721535918	5.8550581247979e-19	1.23880018680446e-15	N6amt1	16	87151073	87165630	+	6135	protein_coding	N-6 adenine-specific DNA methyltransferase 1 (putative) [Source:MGI Symbol;Acc:MGI:1915018]	-	577	682	630	537	584	535	379	423	382	359	392	5.87569309161358	5.57670274545595	5.24285415387789	5.14215768760982	4.99655920219559	3.41794975188737	3.38944058171588	3.32692347953836	3.32813725476424	3.14057154122203	3.5011968933196
ENSMUSG00000023249	3881.27170792937	3588.77128679747	3840.7436694187	3768.01848167078	3633.04168257708	2489.03469039908	2463.68682455756	1998.83074919259	1949.35617585843	2295.40058937029	2038.10996940017	3742.36936567868	2205.73649979636	0.762339797923116	1.23045477752641e-18	2.34303198736579e-15	Parp3	9	106347521	106354148	-	3699	protein_coding	poly (ADP-ribose) polymerase family, member 3 [Source:MGI Symbol;Acc:MGI:1891258]	-	3220	3726	3933	3351	3664	3329	2351	2155	1904	2274	1977	54.3837808602067	50.5319674356805	54.2851958918467	53.2201100567179	51.9928819825619	35.2740984463812	34.871584379371	28.1112368902436	27.5128161130228	32.9939975991954	29.2864932423819
ENSMUSG00000062609	1692.33089376796	1310.87432134497	1356.41824480615	1482.01980269833	1053.02681956792	508.424028077914	552.259870923793	246.723424262287	332.741994303566	458.272589082723	355.664106951471	1378.93401643706	409.014335600292	1.75284451193148	8.31832632285805e-18	1.43997790763512e-14	Kcnj15	16	95058417	95101119	+	6313	protein_coding	potassium inwardly-rectifying channel, subfamily J, member 15 [Source:MGI Symbol;Acc:MGI:1310000]	-	1404	1361	1389	1318	1062	680	527	266	325	454	345	13.8940601708332	10.8150871701994	11.2333231037699	12.2649361802785	8.83001588622551	4.2218187288724	4.580134249748	2.03311928123604	2.75169316072753	3.85965843486527	2.9945277377415
ENSMUSG00000022892	17471.7495051044	19263.3992850105	21573.7882392062	15990.7462929992	20719.442958278	10614.0992685207	9465.96473255146	9421.86670547487	11504.6824307359	11294.2995578119	11502.898856129	19003.8252561197	10633.9685918706	0.837668121848597	3.96592407427185e-16	6.29326051852372e-13	App	16	84746573	84970654	-	12996	protein_coding	amyloid beta (A4) precursor protein [Source:MGI Symbol;Acc:MGI:88059]	-	14495	20000	22092	14221	20896	14196	9033	10158	11237	11189	11158	69.6797163174098	77.2018986743772	86.7894879609393	64.2844756067599	84.396845523267	42.8136985425078	38.1351702517791	37.715122057214	46.2160804946641	46.2072774631296	47.0458900089892
ENSMUSG00000022951	982.371565826844	959.317284393525	1071.26768506288	1022.12139654991	971.719664008062	673.661837203236	614.087826112604	588.982610550949	469.934078108729	521.86548140037	557.722556118104	1001.35951916824	571.042398248999	0.808714867644844	4.7133724751722e-16	6.90400297478685e-13	Rcan1	16	92188841	92267755	-	3085	protein_coding	regulator of calcineurin 1 [Source:MGI Symbol;Acc:MGI:1890564]	-	815	996	1097	909	980	901	586	635	459	517	541	16.5044211524963	16.1961525392466	18.1548745989261	17.3098931327224	16.6741484932398	11.4471159373962	10.4218742743914	9.93197387827516	7.95261485197942	8.99423403889818	9.60919775644084
ENSMUSG00000025616	1076.38994881395	1098.0137592456	1170.87507237046	973.77021937538	934.04073826081	657.212824530127	672.771986969781	663.185144163667	712.579778570098	616.750114382255	689.679094349375	1050.61794761324	668.696490494217	0.65234536618474	1.1865181055721e-15	1.61383412616457e-12	Usp16	16	87251591	87280405	+	9454	protein_coding	ubiquitin specific peptidase 16 [Source:MGI Symbol;Acc:MGI:1921362]	-	893	1140	1199	866	942	879	642	715	696	611	669	5.90111010305213	6.04918604662743	6.47508359115903	5.38130943954813	5.23007675314513	3.6441792919106	3.7258280857754	3.64928225712108	3.93501212051109	3.46860161288162	3.87753346148835
ENSMUSG00000022898	1048.6665794716	948.72241478677	1139.62569596024	1157.05491424627	1025.26340059626	678.147931568629	664.388535418756	709.561727671616	664.460167086198	704.568870439958	578.34076521674	1063.86660101223	666.577999566983	0.673671677647307	1.54079660006025e-15	1.8337405536467e-12	Vps26c	16	94298642	94327689	-	3675	protein_coding	VPS26 endosomal protein sorting factor C [Source:MGI Symbol;Acc:MGI:1206040]	-	870	985	1167	1029	1034	907	634	765	649	698	561	14.7897136687926	13.44579778292	16.212698517709	16.4491591727675	14.7684852247954	9.67333888086512	9.4653199018084	10.0443330235476	9.43929993633802	10.1935835908265	8.36470351910964
ENSMUSG00000029701	1480.18685010474	2069.85225317438	1934.53170839523	1660.806713646	1639.03327000543	1143.95406317531	998.67866601589	966.488000305652	998.225982910698	935.723986959657	861.841140322986	1756.88215906516	984.151973281698	0.835903160499739	4.11491722226178e-14	4.6091913968417e-11	Rbm28	6	29123575	29165005	-	5663	protein_coding	RNA binding motif protein 28 [Source:MGI Symbol;Acc:MGI:2655711]	-	1228	2149	1981	1477	1653	1530	953	1042	975	927	836	13.547203731399	19.0369575820684	17.8599281814381	15.3221463246245	15.3214211137853	10.5893993783482	9.23314638524854	8.87847076683347	9.20259875878841	8.78540894532764	8.08918467273745
ENSMUSG00000022971	1386.16846711763	1289.68458213146	1402.31576640866	1474.14868083271	1352.47512419081	861.330118155525	851.968263872948	573.214572158247	812.914287621635	751.001775941731	821.635632580646	1380.95852413625	778.677441721789	0.826397799271932	6.6989880233796e-14	7.08678499673302e-11	Ifnar2	16	91169671	91202477	+	3329	protein_coding	interferon (alpha and beta) receptor 2 [Source:MGI Symbol;Acc:MGI:1098243]	-	1150	1339	1436	1311	1364	1152	813	618	794	744	797	21.5815136894289	20.177830532526	22.023302243432	23.1352697887592	21.5066779907687	13.5632929708391	13.3992389647357	8.95760054597651	12.7485015184937	11.994660216177	13.1186625446686
ENSMUSG00000031400	8186.83150318518	7832.49814928529	7324.0725961455	7387.61009387557	7809.45313645663	5368.35959058739	4549.07039787511	5081.01848913087	5052.55920580953	5700.14385583731	4262.814731143	7708.09309578963	5002.32771173053	0.623610536287353	4.71310637535657e-13	4.48734857997699e-10	G6pdx	X	73453089	73472800	-	3080	protein_coding	glucose-6-phosphate dehydrogenase X-linked [Source:MGI Symbol;Acc:MGI:105979]	-	6792	8132	7500	6570	7876	7180	4341	5478	4935	5647	4135	137.766878265884	132.450725599032	124.323246111784	125.314211230383	134.223249419744	91.3692766147666	77.3290102137184	85.819963039429	85.6424086796462	98.4001772340897	73.5647615947462
ENSMUSG00000022890	3881.27170792937	3666.78805390176	3807.54120698284	3982.78766400415	3400.02727335066	2631.09434530321	2442.72819568	2283.5829719314	1804.99734140673	2258.05238277104	2315.42488177683	3747.68318123376	2289.31335314487	0.710665841782009	6.93637455848139e-13	6.2896402067906e-10	Atp5j	16	84624754	84632513	-	3130	protein_coding	ATP synthase, H+ transporting, mitochondrial F0 complex, subunit F [Source:MGI Symbol;Acc:MGI:107777]	-	3220	3807	3899	3542	3429	3519	2331	2462	1763	2237	2246	64.270161470257	61.0163504278049	63.5990592842058	66.4798286055939	57.5037152769577	44.0657725121557	40.8602780862161	37.9542769935081	30.1065095329913	38.3575143314971	39.3197229285375
ENSMUSG00000020059	753.352427781322	1036.37088153357	536.12211403785	386.809417396225	262.7609295532	153.274890817606	135.183156260283	55.6519002095385	124.906225553954	115.072852765265	121.647433681953	595.083154060433	117.622743214767	2.33853857210589	1.18806231303901e-12	9.8361228542995e-10	Sycp3	10	88295431	88309098	+	1264	protein_coding	synaptonemal complex protein 3 [Source:MGI Symbol;Acc:MGI:109542]	-	625	1076	549	344	265	205	129	60	122	114	118	30.8909169785828	42.7044256995765	22.1751754552045	15.9881067908906	11.0045314897119	6.35672239767679	5.59945834720508	2.29045196460273	5.1589959802534	4.84045945624113	5.1154043427507
ENSMUSG00000076937	349.555526490533	261.982230276144	386.711033076482	274.364819315927	287.549696492182	54.5808147789525	117.368321714354	149.332598895595	109.548902739943	94.8846329818854	125.77107550168	312.032661130254	108.581057768735	1.52632433719493	7.75205733594585e-12	5.67748753042619e-09	Iglc2	16	19017146	19019101	-	612	IG_C_gene	immunoglobulin lambda constant 2 [Source:MGI Symbol;Acc:MGI:99547]	-	290	272	396	244	290	73	112	161	107	94	122	29.6035935363904	22.2959083371601	33.0358555158216	23.4220053580489	24.8724939133603	4.67517526764254	10.0408385177222	12.6937945698397	9.3451179730166	8.24337849376141	10.9232894772197
ENSMUSG00000022964	2411.93313278468	2316.42376402252	2518.50443006123	2498.51896934422	1973.1858483429	1575.3668046473	1391.6529574702	1173.3275627511	953.1778359896	1156.78499358767	1019.57043992755	2343.71322891111	1211.6467657289	0.9511598795901	8.55498838329184e-12	6.03348477017197e-09	Tmem50b	16	91371391	91394688	-	2446	protein_coding	transmembrane protein 50B [Source:MGI Symbol;Acc:MGI:1925225]	-	2001	2405	2579	2222	1990	2107	1328	1265	931	1146	989	51.1079537144191	49.3249116882493	53.8315250643042	53.3670594584298	42.7040810996184	33.762495686672	29.7882509838929	24.9546271008529	20.3444363015781	25.1453088557808	22.1556692602772
ENSMUSG00000094345	425.493451210891	337.109487487685	408.194979358509	253.00034568067	188.394628736257	35.8887549231469	80.6907211786186	127.07183881178	57.3340051723068	33.3105626425768	41.236418197272	322.438578494802	62.5887168209501	2.36559101413804	9.40938073815398e-12	6.39905100056886e-09	Igkv14-126	6	67873156	67873626	+	358	IG_V_gene	immunoglobulin kappa variable 14-126 [Source:MGI Symbol;Acc:MGI:3643131]	-	353	350	418	225	190	48	77	137	56	33	40	61.6012515240573	49.0447704343956	59.6121862101139	36.9219953498871	27.8575765001497	5.25514458797992	11.8007899618201	18.4652228029015	8.36098478492208	4.9472029020565	6.12240421289356
ENSMUSG00000071547	153.081213325165	193.597162814356	164.059226153659	139.431301619569	170.54671654019	99.4417584328861	82.786584066375	91.8256353457385	72.6913279863175	79.7434681443505	71.1328213902943	164.143124090588	82.9369325609937	0.981017879940972	1.16305189868014e-11	7.63683939816111e-09	Nt5dc2	14	30853010	30861081	+	2378	protein_coding	5'-nucleotidase domain containing 2 [Source:MGI Symbol;Acc:MGI:1917271]	-	127	201	168	124	172	133	79	99	71	79	69	3.33648923178331	4.24025422434006	3.60694255498076	3.06334215040125	3.79655201313182	2.19212971695469	1.82271439330331	2.0088169122689	1.59587521974611	1.78297005984099	1.58994563569067
ENSMUSG00000076522	32.5448248801531	48.1584982125264	164.059226153659	34.8578254048924	24.7887669389812	0.747682394232226	0	6.49272169111283	2.0476430418681	1.00941098916899	4.1236418197272	60.8818283180424	2.40351665601822	4.6686873727639	2.34839046901209e-11	1.49060171036427e-08	Igkv16-104	6	68402559	68403056	+	378	IG_V_gene	immunoglobulin kappa variable 16-104 [Source:MGI Symbol;Acc:MGI:2685913]	-	27	50	168	31	25	1	0	7	2	1	4	4.46241360696328	6.63568700510718	22.6912946977361	4.81787541908345	3.47153034915538	0.103689471037082	0	0.893559038042545	0.282807308484704	0.141983216204604	0.579846748205263
ENSMUSG00000022956	2661.44345686585	2407.92491062632	2540.96491935608	2655.94140665664	1865.10682448894	1524.52440183951	1371.74226003652	1085.212054086	879.462686482349	1266.81079140709	1241.21618773789	2426.27630359877	1228.16139693156	0.981757045361598	5.42083342274057e-11	3.26131245641779e-08	Atp5o	16	91722102	91728575	-	1972	protein_coding	ATP synthase, H+ transporting, mitochondrial F1 complex, O subunit [Source:MGI Symbol;Acc:MGI:106341]	-	2208	2500	2602	2362	1881	2039	1309	1170	859	1255	1204	69.9503698876515	63.5976087203478	67.3662194766206	70.365317962324	50.0673542757761	40.5262831065225	36.4196793649276	28.6283265839391	23.2829864806289	34.1558914479219	33.4552755158714
ENSMUSG00000022889	769.022158279173	719.487963295144	709.946770319703	792.7344164661	718.874241230454	545.808147789525	470.521218301296	450.780391697262	404.40950076895	481.48904183361	538.1352574744	742.013109918115	481.857259644174	0.620929747194703	5.4806217101864e-11	3.26131245641779e-08	Mrpl39	16	84514464	84532630	-	2533	protein_coding	mitochondrial ribosomal protein L39 [Source:MGI Symbol;Acc:MGI:1351620]	-	638	747	727	705	725	730	449	486	395	477	522	15.7356013965243	14.7942550089546	14.6534880780978	16.3508223123359	15.0236540416271	11.2957254788679	9.72555811364219	9.25801950035079	8.33516763321182	10.1067610663195	11.2922464438284
ENSMUSG00000022897	958.264288137841	1171.21467652864	908.185001922042	1010.87693674188	989.567576204128	669.923425232075	723.072696275933	672.460460865257	683.912775983945	744.945310006717	658.751780701421	1007.62169590691	692.177741510891	0.542585003502209	8.16892786401636e-11	4.71371892080605e-08	Dyrk1a	16	94370869	94496376	+	8251	protein_coding	dual-specificity tyrosine-(Y)-phosphorylation regulated kinase 1a [Source:MGI Symbol;Acc:MGI:1330299]	-	795	1216	930	899	998	896	690	725	668	738	639	6.01947199678842	7.39323781486731	5.75463994122079	6.40086660331993	6.34887405180838	4.25625737081652	4.58823745310494	4.23982987993766	4.32735284338999	4.80041278939536	4.24364753529862
ENSMUSG00000058672	1072.7738571606	1533.36658308684	1232.39728217808	1108.70373707174	1330.66100928451	785.066513943838	756.606502480035	839.416161493873	709.508314007296	742.926488028379	614.422631139353	1255.58049375635	741.324435182129	0.760320644369409	1.45094168374063e-10	8.12612692405563e-08	Tubb2a	13	34258257	34261990	-	1610	protein_coding	tubulin, beta 2A class IIA [Source:MGI Symbol;Acc:MGI:107861]	-	890	1592	1262	986	1342	1050	722	905	693	736	596	34.5352009582375	49.6049339526134	40.019833102001	35.9779745881738	43.7521497987117	25.5617087295762	24.604509043893	27.1231243410802	23.0069893437273	24.5346997601555	20.2845518959111
ENSMUSG00000043463	36.1609165335034	26.9687589990148	39.061720512776	38.2311633473013	66.4338953964695	11.9629183077156	9.43138299490348	2.78259501047693	4.0952860837362	4.03764395667597	2.0618209098636	41.371290957813	5.72860787722863	2.82112407350402	1.84091507656775e-10	1.00156299680009e-07	Rab9b	X	135758896	135769504	-	3980	protein_coding	RAB9B, member RAS oncogene family [Source:MGI Symbol;Acc:MGI:2442454]	-	30	28	40	34	67	16	9	3	4	4	2	0.470907968574014	0.352925182221379	0.513119729345791	0.501858768731241	0.883617865554867	0.157566311766902	0.124068867901143	0.0363709960208272	0.0537191771895568	0.0539393524877791	0.027535436032863
ENSMUSG00000095794	47.0091914935545	15.4107194280084	44.9209785896924	96.7023543490562	31.7296216818959	3.73841197116113	1.04793144387816	8.34778503143078	0	3.02823296750698	2.0618209098636	47.1545731084415	3.03736372064011	3.92440405779137	1.9993553844359e-10	1.04452418463992e-07	Igkv6-17	6	70348423	70348977	+	377	IG_V_gene	immunoglobulin kappa variable 6-17 [Source:MGI Symbol;Acc:MGI:1330833]	-	39	16	46	86	32	5	1	9	0	3	2	6.46280591353302	2.12905225500733	6.22957294752171	13.4011717398447	4.45534547516005	0.519822547108977	0.145533184275435	1.15190899864371	0	0.427079488530559	0.290692401620145
ENSMUSG00000000290	835.31717192393	846.626398576214	894.51339974257	670.169804558576	784.316585949364	454.590895693194	403.453605893093	385.853174786134	597.911768225485	457.263178093554	397.931435603675	806.188672150131	449.500676382522	0.843233452111114	2.0295869568153e-10	1.04452418463992e-07	Itgb2	10	77366086	77401542	+	3052	protein_coding	integrin beta 2 [Source:MGI Symbol;Acc:MGI:96611]	-	693	879	916	596	791	608	385	416	584	453	386	14.1855625212181	14.4481430910283	15.3233153250439	11.4722182959294	13.6039401223691	7.80810255295749	6.9211710457595	6.57696927607724	10.2277652297863	7.96603998806656	6.93023258004043
ENSMUSG00000076614	307.367790534779	23.1160791420127	180.660457371589	13.4933517696358	35.6958243921329	3.73841197116113	2.09586288775633	9.27531670158975	6.1429291256043	2.01882197833799	4.1236418197272	112.06670064203	4.56583074736278	4.61286211589487	3.09490331692329e-10	1.55087234107509e-07	Ighg1	12	113288860	113294143	-	2592	IG_C_gene	immunoglobulin heavy constant gamma 1 (G1m marker) [Source:MGI Symbol;Acc:MGI:96446]	-	255	24	185	12	36	5	2	10	6	2	4	6.14614837070173	0.464498090357503	3.64400131864685	0.271976838174066	0.729021373322631	0.0756069059645388	0.0423348846233325	0.18615813292553	0.123728197462058	0.0414117713930094	0.0845609841132676
ENSMUSG00000019302	3654.66329765275	3860.38521671611	3122.00801198362	2898.82173851008	3511.08094923729	2515.95125659144	2354.70195439424	2005.3234708837	2038.42864817969	2201.52536737758	2111.30461170033	3409.39184281997	2204.53921818783	0.6288419669611	3.38120763483891e-10	1.65089630211801e-07	Atp6v0a1	11	100900278	100954545	+	6556	protein_coding	ATPase, H+ transporting, lysosomal V0 subunit A1 [Source:MGI Symbol;Acc:MGI:103286]	-	3032	4008	3197	2578	3541	3365	2247	2162	1991	2181	2048	28.8926987169581	30.6687769042877	24.8969120781711	23.1009393507554	28.3504358101512	20.1174338735566	18.8047476403633	15.912329251585	16.2324751945524	17.8544110947174	17.1173307292028
ENSMUSG00000016256	3520.86790647879	3548.31814829894	3816.33009409821	3843.35636238458	3818.46165928066	2719.32086782261	2456.35130445042	1929.26587393067	2561.60144537699	2381.20052344966	2695.83083964666	3709.46683410824	2457.26180911283	0.594130881861326	5.00541427816669e-10	2.38282746712125e-07	Ctsz	2	174269286	174280832	-	1441	protein_coding	cathepsin Z [Source:MGI Symbol;Acc:MGI:1891190]	-	2921	3684	3908	3418	3851	3637	2344	2080	2502	2359	2615	126.638405304064	128.251758644497	138.462563689933	139.345757045007	140.275651786199	98.9249362450975	89.2476950353854	69.6492374413176	92.8059364480428	87.8603177349602	99.4380838304054
ENSMUSG00000094088	151.875849440714	50.0848381410274	49.8036936537894	20.2400276544536	17.8479121960664	2.99072957692891	4.19172577551266	5.56519002095385	3.07146456280215	7.06587692418296	6.18546272959081	57.9704642172103	4.84507493166189	3.58547167459177	5.54476666897755e-10	2.57520602221148e-07	Ighv1-64	12	115471165	115471651	-	405	IG_V_gene	immunoglobulin heavy variable 1-64 [Source:MGI Symbol;Acc:MGI:4439789]	-	126	52	51	18	18	4	4	6	3	7	6	19.4362903769956	6.44104018629071	6.42920016435855	2.61097764647103	2.33286839463242	0.387107358538438	0.541886523178656	0.714847230434036	0.395930231878585	0.927623679203411	0.811785447487369
ENSMUSG00000039680	3054.39208319659	3261.29349895229	3445.24374922684	2617.71024330934	3304.83840830497	2134.63323553301	1492.25437608251	913.618695106591	1183.53767819976	1219.36847491614	992.766768099324	3136.695596598	1322.69653798956	1.24534755191716	6.49908809162553e-10	2.94656274858889e-07	Mrps6	16	91855158	91909115	+	1533	protein_coding	mitochondrial ribosomal protein S6 [Source:MGI Symbol;Acc:MGI:2153111]	-	2534	3386	3528	2328	3333	2855	1424	985	1156	1208	963	103.267178813196	110.803247010212	117.497388982798	89.2126608755072	114.121091379303	72.9945468026799	50.9649047044349	31.0035259187756	40.3058525681487	42.2915486733275	34.4214504568152
ENSMUSG00000039456	741.298788936821	863.000287968473	751.938119870938	706.152075944271	772.417977818653	521.134628779862	538.636762153376	503.649696896324	610.197626476693	495.620795681976	479.373361543288	766.961450107831	524.76881192192	0.548517489707159	9.12343723105187e-10	4.04019748264395e-07	Morc3	16	93629009	93672961	+	5430	protein_coding	microrchidia 3 [Source:MGI Symbol;Acc:MGI:2136841]	-	615	896	770	628	779	697	514	543	596	491	465	7.07576080220144	8.27781790197327	7.23990203753734	6.79431199717047	7.53026717991155	5.03105896431966	5.19357815516118	4.82521880542974	5.86676730330588	4.85300201862653	4.69243383665005
ENSMUSG00000042688	2025.01132587619	2609.22743315468	2977.47964608635	2533.37679474911	2478.87669389812	1533.4965905703	1656.77961277138	1254.95034972509	1340.18237090267	1780.6009848941	1414.40914416643	2524.79437875289	1496.73650883833	0.75466902005863	1.18219963324855e-09	5.0256049769104e-07	Mapk6	9	75276344	75317287	-	6675	protein_coding	mitogen-activated protein kinase 6 [Source:MGI Symbol;Acc:MGI:1354946]	-	1680	2709	3049	2253	2500	2051	1581	1353	1309	1764	1372	15.7237405297043	20.3594210175394	23.3210418651901	19.8287616994356	19.6590033255541	12.0431708953838	12.9952303454648	9.78055587078119	10.4819192399137	14.1832618276405	11.262838995027
ENSMUSG00000040310	103.66129406271	89.5748066752991	102.537016346037	62.9689749249668	62.4676926862325	34.3933901346824	32.4858747602231	38.956330146677	20.476430418681	25.2352747292248	16.4945672789088	84.241956939049	28.0069779113995	1.57968878875951	1.18764953240714e-09	5.0256049769104e-07	Alx4	2	93472729	93511684	+	7060	protein_coding	aristaless-like homeobox 4 [Source:MGI Symbol;Acc:MGI:108359]	Homeobox	86	93	105	56	63	46	31	42	20	25	16	0.761012178864558	0.66082419540379	0.759322715628916	0.465981846254037	0.468391069318903	0.255375711387079	0.240913077142635	0.287052676810268	0.151418077347334	0.190048355967919	0.12418247638617
ENSMUSG00000096464	33.7501887646032	24.0792491062632	31.2493764102208	38.2311633473013	11.898608130711	3.73841197116113	0	0	5.11910760467025	2.01882197833799	0	27.8417171518199	1.81272359236156	3.8964542885052	1.42990457342661e-09	5.91918323634553e-07	Ighv2-2	12	113551887	113552322	-	352	IG_V_gene	immunoglobulin heavy variable 2-2 [Source:MGI Symbol;Acc:MGI:4439894]	-	28	25	32	34	12	5	0	0	5	2	0	4.96950606230001	3.56291148853766	4.64140118817329	5.67442585099528	1.78941609815555	0.556741762102513	0	0	0.759241211698991	0.30494122571216	0
ENSMUSG00000052477	574.958572882705	427.647464127234	1070.29114205006	693.783170155438	619.719173474529	184.67755137536	209.586288775633	300.520261131508	107.501259698075	112.044619797758	68.0400900254989	677.279904537994	163.728345133972	2.04748414069126	1.61482957182814e-09	6.54246483122372e-07	C130026I21Rik	1	84970411	85248287	-	3827	protein_coding	RIKEN cDNA C130026I21 gene [Source:MGI Symbol;Acc:MGI:3612702]	-	477	444	1096	617	625	247	200	324	105	111	66	7.78677765019617	5.82012344625633	14.6215659066154	9.47136064205228	8.57223982218928	2.52967628765304	2.86731175708591	4.08510816033247	1.46650405980636	1.55665842318076	0.944997169729874
ENSMUSG00000020869	3741.44949733316	4718.56965486333	3691.33258845733	3319.3645353304	3277.07498933331	2748.48048119766	2384.04403482282	2163.93138648089	2169.47780285925	2018.82197833799	2116.45916397499	3749.55825306351	2266.86914127893	0.725824024037403	1.97047246281522e-09	7.81702846602656e-07	Lrrc59	11	94520593	94536042	+	3073	protein_coding	leucine rich repeat containing 59 [Source:MGI Symbol;Acc:MGI:2138133]	-	3104	4899	3780	2952	3305	3676	2275	2333	2119	2000	2053	63.1040174761458	79.9746904078854	62.8016470563766	56.43382208871	56.4523026345113	46.8855917055692	40.6183448823409	36.6327220080299	36.8570718458664	34.9298117314287	36.607614008845
ENSMUSG00000044667	360.403801450584	339.035827416186	594.714694807014	374.440511607392	438.265399481187	213.089482356185	141.470744923552	57.5069635498565	54.2625406095046	93.8752219927164	69.0710004804307	421.372046952473	104.879325652041	2.00299112323557	2.22026123936615e-09	8.62820704490003e-07	Plppr4	3	117112788	117154525	-	7144	protein_coding	phospholipid phosphatase related 4 [Source:MGI Symbol;Acc:MGI:106530]	-	299	352	609	333	442	285	135	62	53	93	67	2.61473451270273	2.47177483245112	4.35228815223584	2.7383468667671	3.24753306055703	1.56361516164961	1.03680170964421	0.418761990392839	0.396539866894076	0.698667130803001	0.513899732119488
ENSMUSG00000072235	10767.5155797929	17508.5036101461	13326.8824959463	12652.2661759951	7517.93723725421	7335.51196981237	4767.04013820177	4206.35612417095	2868.74790165721	3900.36406214899	3506.12645722306	12354.6210198269	4430.69110886906	1.4793410962242	2.8540912424424e-09	1.08695210877176e-06	Tuba1a	15	98847718	98851584	-	1803	protein_coding	tubulin, alpha 1A [Source:MGI Symbol;Acc:MGI:98869]	-	8933	18178	13647	11252	7582	9811	4549	4535	2802	3864	3401	309.527659741565	505.775817495296	386.441055000005	366.622967696656	220.729719235894	213.276992418379	138.427887762837	121.366429742784	83.0662944052759	115.019162353142	103.360818478123
ENSMUSG00000025648	603.887306109508	560.564919193807	1086.89237326799	712.898751829089	526.51340978396	400.757763308473	261.982860969541	296.810134450872	221.145448521755	228.126883552193	182.471150522929	698.151352036871	265.215706887627	1.3946408684927	2.9124857694113e-09	1.08744223570843e-06	Pfkfb4	9	108820846	108861296	+	4875	protein_coding	6-phosphofructo-2-kinase/fructose-2,6-biphosphatase 4 [Source:MGI Symbol;Acc:MGI:2687284]	-	501	582	1113	634	531	536	250	320	216	226	177	6.4203833926647	5.98902399333563	11.6563435378063	7.64012228244292	5.71732208099914	4.30939822520637	2.81364156265841	3.16732311330773	2.3682719100676	2.48807019362603	1.98949879668827
ENSMUSG00000041078	231.429865814422	158.923044101337	349.602398589345	242.880331853444	185.419976703579	100.937123221351	55.5403665255427	29.6810134450872	17.4049658558788	59.5552483609706	24.7418509183632	233.651123412425	47.9767613878655	2.27716562650778	3.63736408157916e-09	1.33197474695058e-06	Grid1	14	34542065	35305336	+	5962	protein_coding	glutamate receptor, ionotropic, delta 1 [Source:MGI Symbol;Acc:MGI:95812]	-	192	165	358	216	187	135	53	32	17	59	24	2.01190335047254	1.3883522257918	3.0657225560259	2.12837158031688	1.64635085045553	0.887499783130205	0.487738771386693	0.258985242827494	0.152408567957288	0.531115345151807	0.220579071608443
ENSMUSG00000061306	5430.16429944777	5256.01849491513	4758.69410146893	5001.53572261165	4178.39455523466	3633.73643596862	3200.38262960391	2305.84373201521	2703.91263678682	3043.37413234452	2470.0614500166	4924.96143473563	2892.88516945595	0.767355295714849	3.89460253997865e-09	1.39926455785422e-06	Slc38a10	11	119994786	120042172	-	6421	protein_coding	solute carrier family 38, member 10 [Source:MGI Symbol;Acc:MGI:1919305]	-	4505	5457	4873	4448	4214	4860	3054	2486	2641	3015	2396	43.8318682745949	42.634283840638	38.7467727596407	40.6956304094099	34.4480480979711	29.6660728006233	26.0957476998904	18.6816601001376	21.9845795394536	25.2007494178322	20.4469802868918
ENSMUSG00000076564	57.8574664536055	39.4899685342716	130.8567637178	80.9601106178145	14.8732601633887	2.24304718269668	14.6710402142943	7.4202533612718	2.0476430418681	6.05646593501396	6.18546272959081	64.807513897376	6.43731874412261	3.34716452176633	4.00301798783882e-09	1.41158275045235e-06	Igkv12-46	6	69741507	69742006	-	377	IG_V_gene	immunoglobulin kappa variable 12-46 [Source:MGI Symbol;Acc:MGI:4439773]	-	48	41	134	72	15	3	14	8	2	6	6	7.95422266280987	5.45569640345629	18.1470168471284	11.2195856426607	2.08844319148128	0.311893528265386	2.03746457985609	1.02391910990552	0.283557460496599	0.854158977061118	0.872077204860436
ENSMUSG00000045980	662.950136447563	744.530382365658	612.292469037764	657.800898769743	619.719173474529	514.405487231772	461.089835306392	404.403808189313	432.052681834169	450.197301169371	386.591420599425	659.458612019051	441.45675572174	0.577449027955192	4.52289611302714e-09	1.56590886880478e-06	Tmem104	11	115078313	115137849	+	4610	protein_coding	transmembrane protein 104 [Source:MGI Symbol;Acc:MGI:2444222]	-	550	773	627	585	625	688	440	436	422	446	375	7.45348910490612	8.41174806407934	6.94397917458376	7.45487923463665	7.11626069403869	5.84943570407541	5.23666911227964	4.56354750361685	4.89287316922408	5.19233545629105	4.4573360389423
ENSMUSG00000022947	224.197682507721	174.333763529345	239.253038140753	247.378115776655	251.853872100049	97.1987112501894	111.080733051085	128.926902152098	103.405973614339	140.30812749449	148.451105510179	227.403294410905	121.561925512063	0.905856034979357	5.62239622999427e-09	1.91181551806341e-06	Cbr3	16	93480103	93487878	+	1254	protein_coding	carbonyl reductase 3 [Source:MGI Symbol;Acc:MGI:1309992]	-	186	181	245	220	254	130	106	139	101	139	144	9.26644739436393	7.24083626021409	9.97494115002154	10.3064907097541	10.6318523726669	4.06323812341483	4.6377967384489	5.34852802196758	4.30503087054586	5.94902882441969	6.29230825325137
ENSMUSG00000048234	541.208384118102	525.890800480788	562.488775383974	506.000691361341	469.003470485524	399.262398520009	333.242199153256	281.969627728328	330.694351261698	367.425600057514	350.509554676812	520.918424365946	343.850621899603	0.597711750173554	9.08148992313237e-09	3.03007034479067e-06	Rnf149	1	39590377	39616486	-	2838	protein_coding	ring finger protein 149 [Source:MGI Symbol;Acc:MGI:2677438]	-	449	546	576	450	473	534	318	304	323	364	340	9.88397883487355	9.65134721360156	10.3621980015032	9.3150629564902	8.74825647987157	7.37488622543235	6.14777707189739	5.16866285007273	6.08334663885331	6.88363449049466	6.56464976033654
ENSMUSG00000050276	21.6965499201021	49.1216681767769	71.2876399358162	82.0845565986175	54.5352872657586	11.9629183077156	3.14379433163449	2.78259501047693	8.1905721674724	0	0	55.7451403794142	4.34664663621657	3.64174927065705	9.22928683950523e-09	3.03007034479067e-06	Mrgprg	7	143317447	143320730	-	1990	protein_coding	MAS-related GPR, member G [Source:MGI Symbol;Acc:MGI:3033145]	-	18	51	73	73	55	16	3	3	8	0	0	0.565089562288817	1.28565602094931	1.87288701211214	2.15504059514003	1.45071589867217	0.315132623533804	0.0827125786007622	0.0727419920416544	0.214876708758227	0	0
ENSMUSG00000030058	3105.0173663435	3176.53454209824	3205.01416807327	2862.83946712439	2757.50243429226	2533.14795165878	2248.86087856254	2290.07569362251	2186.88276871513	2259.06179376021	2096.87186533128	3021.38159558633	2269.15015860841	0.412582981609261	1.19582772439463e-08	3.7951585879871e-06	Copg1	6	87864796	87890577	+	11011	protein_coding	coatomer protein complex, subunit gamma 1 [Source:MGI Symbol;Acc:MGI:1858696]	-	2576	3298	3282	2546	2781	3388	2146	2469	2136	2238	2034	14.6156102371741	15.0255914826897	15.217860838746	13.5836758221863	13.2570527311904	12.0598830929283	10.6931666944479	10.819603333581	10.3687622981118	10.9084269833177	10.1220672975005
ENSMUSG00000026254	1240.31943709917	1372.517199057	1203.1009917935	1203.15719945919	1103.59590412344	989.931489963468	892.837590184196	931.241796839611	860.010077584602	876.168738598686	852.562946228599	1224.53814630646	900.458773233194	0.442542354732174	1.22113536123298e-08	3.81194418829483e-06	Eif4e2	1	87141636	87168210	+	7497	protein_coding	eukaryotic translation initiation factor 4E member 2 [Source:MGI Symbol;Acc:MGI:1914440]	-	1029	1425	1232	1070	1113	1324	852	1004	840	868	827	8.574833989851	9.53531494011201	8.39005854370073	8.38459208200481	7.79256459551585	6.92192569679477	6.2352728987604	6.46194435194273	5.98886065026431	6.21385369742501	6.04453690040865
ENSMUSG00000001751	973.934018635693	904.416596431245	887.677598652834	1005.25470683786	967.753461297825	743.943982261065	712.593381837152	560.229128776021	541.601584574112	609.684237458072	555.660735208241	947.807276371092	620.618841685777	0.609457097477819	1.31408091445463e-08	4.03592399565242e-06	Naglu	11	100960838	100968498	+	2658	protein_coding	alpha-N-acetylglucosaminidase (Sanfilippo disease IIIB) [Source:MGI Symbol;Acc:MGI:1351641]	-	808	939	909	894	976	995	680	604	529	604	539	18.9912801813275	17.7222273661908	17.4602597744713	19.7591479905059	19.2738111159247	14.6721771827527	14.0364511365126	10.9647560514656	10.637832020169	12.1958134153896	11.1116569011321
ENSMUSG00000041079	171.161671591916	167.591573779592	188.472801474144	164.169113197235	145.757949601209	125.610642231014	86.9783098418876	87.1879769949437	86.0010077584602	96.9034549602234	87.6273886692031	167.430621928819	95.0514634092887	0.809181920812095	2.05767846607125e-08	5.90937197089143e-06	Rwdd2b	16	87230295	87237461	-	3917	protein_coding	RWD domain containing 2B [Source:MGI Symbol;Acc:MGI:1858215]	-	142	174	193	146	147	168	83	94	84	96	85	2.26481446276308	2.22845241613434	2.51562285486135	2.18970170249102	1.96986525791338	1.6810559532139	1.16259353310254	1.1579539640296	1.14624682907918	1.31536557304893	1.18907812227694
ENSMUSG00000038301	1393.40065042433	1422.60203719803	1553.67993339566	1485.39314064074	1387.17939790539	1077.41033008864	1067.84214131185	947.009835232314	1110.84635021344	1040.70272983323	1213.38160545473	1448.45103191283	1076.19883202237	0.429060357394791	2.07923496507576e-08	5.90937197089143e-06	Snx10	6	51500881	51567659	+	9300	protein_coding	sorting nexin 10 [Source:MGI Symbol;Acc:MGI:1919232]	-	1156	1477	1591	1321	1399	1441	1019	1021	1085	1031	1177	7.76555933495631	7.96719111628682	8.7343185155076	8.34460033303604	7.89600697763892	6.07305887042541	6.01166286782837	5.29736387133738	6.23590115208772	5.94982957557266	6.93487358486588
ENSMUSG00000059089	133.795391173963	95.3538264608022	139.645650833174	82.0845565986175	82.2987062374175	38.8794845000758	38.7734634234921	42.6664568273129	49.1434330048344	57.5364263826326	53.6073436564537	106.635626260795	46.7677679658002	1.19210153279339	2.11898649096362e-08	5.93378540601901e-06	Fcgr4	1	170846489	170857330	+	1256	protein_coding	Fc receptor, IgG, low affinity IV [Source:MGI Symbol;Acc:MGI:2179523]	-	111	99	143	73	83	52	37	46	48	57	52	5.52117097549437	3.95415094116435	5.81283763455142	3.4144353378413	3.46865583357965	1.62270719960579	1.61627578619271	1.76719797014147	2.04269737466022	2.43564520409585	2.26860423621072
ENSMUSG00000028557	5246.94898901135	5306.10333305616	6105.34691614689	5432.19853325919	4264.65946418232	3919.35111056533	3650.99315047152	2640.6826649426	2878.98611686655	3196.8046026982	3172.11146982515	5271.05144713118	3243.15485256156	0.700561383678337	2.91066441779917e-08	8.03259012227998e-06	Rnf11	4	109308295	109341925	-	4263	protein_coding	ring finger protein 11 [Source:MGI Symbol;Acc:MGI:1352759]	-	4353	5509	6252	4831	4301	5242	3484	2847	2812	3167	3077	63.7927304798395	64.8283738719644	74.8764819406646	66.5744177169329	52.9574259253028	48.1956833949502	44.8400611034217	32.2247195380213	35.2575732173935	39.8714050392101	39.5509753646511
ENSMUSG00000022960	222.992318623271	222.492261741872	193.355516538241	184.409140851689	213.183395675238	133.087466173336	132.039361928649	152.115193906072	142.311191409833	126.176373646124	134.018359141134	207.286526686062	136.624657700858	0.601098523515316	3.34728330846021e-08	9.10556696567132e-06	Donson	16	91473696	91485658	-	3130	protein_coding	downstream neighbor of SON [Source:MGI Symbol;Acc:MGI:1890621]	-	185	231	198	164	215	178	126	164	139	125	130	3.69254033291849	3.70233174384632	3.2297034465947	3.07811741708566	3.60551145656049	2.22895922340543	2.20866368033601	2.52822966163092	2.37368396204526	2.14335685804074	2.27585217306762
ENSMUSG00000025534	1607.95542185645	1362.8854994145	1748.98853595954	1692.29120110848	1656.8811822015	1300.96736596407	1086.70490730166	908.981036755796	993.106875306028	1089.15445731334	975.241290365484	1613.8003681081	1059.0259888344	0.606909536889878	3.50241846100097e-08	9.39338765272964e-06	Gusb	5	130017852	130031890	-	4548	protein_coding	glucuronidase, beta [Source:MGI Symbol;Acc:MGI:95872]	-	1334	1415	1791	1505	1671	1740	1037	980	970	1079	946	18.3245462892801	15.6078711891894	20.1055947247586	19.4402441850539	19.2854044562868	14.9953031861278	12.5101259585086	10.3973492289383	11.3999700669527	12.7329724115308	11.3976604549925
ENSMUSG00000039956	4933.55437905432	5314.77186273441	4184.48680993113	4259.40137528169	2409.46814646897	2186.22332073503	1985.83008614912	972.053190326606	1794.75912619739	1766.46923104574	2083.47002941717	4220.3365146941	1798.13416397851	1.23080377195729	6.2227288992106e-08	1.64573894026067e-05	Mrap	16	90535095	90546673	+	1581	protein_coding	melanocortin 2 receptor accessory protein [Source:MGI Symbol;Acc:MGI:1924287]	-	4093	5518	4285	3788	2430	2924	1895	1048	1753	1750	2021	161.736384886913	175.088456647699	138.375993045255	140.754980903685	80.6765208580186	72.4889747198592	65.7628651765558	31.985005111261	59.2655718059624	59.4066397971824	70.0453771553499
ENSMUSG00000025512	814.825985888278	731.04600286615	835.920818973406	833.214471775008	750.60386291235	654.96977734743	540.732625041133	572.287040488088	483.243757880871	555.176044042947	482.466092908083	793.122228483038	548.145889618092	0.530567007421291	9.02480918244154e-08	2.35411529386372e-05	Chid1	7	141073049	141119770	-	10855	protein_coding	chitinase domain containing 1 [Source:MGI Symbol;Acc:MGI:1915288]	-	676	759	856	741	757	876	516	617	472	550	468	3.89058336032247	3.50767733420407	4.02611087865865	4.01027404981928	3.66048649761185	3.16301125431292	2.60809409520671	2.74266237029033	2.32415240675297	2.71932847986524	2.36244148190935
ENSMUSG00000090946	689.468141905466	572.122958764813	834.944275960587	741.009901349163	874.547697607255	501.694886529824	521.869859051326	457.273113388375	456.624398336586	479.470219855272	408.240540152993	742.418595117457	470.862169552396	0.656781509288959	9.98676393914387e-08	2.56983728282672e-05	Ccdc71l	12	32428703	32432942	+	4240	protein_coding	coiled-coil domain containing 71 like [Source:MGI Symbol;Acc:MGI:1919373]	-	572	594	855	659	882	671	498	493	446	475	396	8.42806796334007	7.02794374825814	10.2953722110306	9.13072430496443	10.9188144555378	6.20273350351494	6.44416821107919	5.61045488461524	5.62239605221925	6.01252039375863	5.1176945781456
ENSMUSG00000040820	743.709516705721	704.077243867136	881.818340575918	676.916480443394	847.775829313156	530.106817510649	466.329492525783	447.997796686785	581.53062389054	567.288975912974	494.837018367265	770.859482181065	514.681787482333	0.583350926746031	1.04604178008564e-07	2.65583034351878e-05	Hlcs	16	93929741	94114430	-	8923	protein_coding	holocarboxylase synthetase (biotin- [propriony-Coenzyme A-carboxylase (ATP-hydrolysing)] ligase) [Source:MGI Symbol;Acc:MGI:894646]	-	617	731	903	602	855	709	445	483	568	562	480	4.31988442642035	4.10973834333118	5.16676431717194	3.96343070956518	5.02953667395956	3.11430971835481	2.73622936904273	2.61188017821648	3.40243529983749	3.38029211225386	2.94764636317278
ENSMUSG00000095079	3616.09165335034	2696.87589990148	3306.57464140649	893.934554738369	1093.68039734785	674.409519597468	331.1463362655	801.387363017355	354.242246243181	318.973872577402	864.933871687781	2321.43142934891	557.515534898115	2.05769584866097	1.17128346253215e-07	2.9065990133749e-05	Igha	12	113218450	113223856	-	2668	IG_C_gene	immunoglobulin heavy constant alpha [Source:MGI Symbol;Acc:MGI:96444]	-	3000	2800	3386	795	1103	902	316	864	346	316	839	70.2478903644893	52.6477595667575	64.7952131389439	17.5051958962708	21.7001354511957	13.2509547552171	6.49837305438572	15.6258959816016	6.93174705061796	6.35667586552006	17.2314240460376
ENSMUSG00000045975	936.567738217739	843.736888683462	995.097330062968	883.814540911142	1204.73407323448	614.59492805889	703.161998842248	589.910142221108	718.722707695703	639.966567133142	644.319034332376	972.790114221959	651.779229713911	0.578696135971335	1.17577435998837e-07	2.9065990133749e-05	C2cd2	16	97656409	97763798	-	7767	protein_coding	C2 calcium-dependent domain containing 2 [Source:MGI Symbol;Acc:MGI:1891883]	-	777	876	1019	786	1215	822	671	636	702	634	625	6.24979209689024	5.65794197663739	6.69827036413472	5.94504180221967	8.21099391505906	4.14805944158078	4.73993730225363	3.9511254799193	4.83099112593453	4.38091434657728	4.40932130370457
ENSMUSG00000096459	40.9823720713039	29.8582688917664	39.061720512776	55.097853059346	11.898608130711	5.23377675962559	9.43138299490348	10.2028483717487	5.11910760467025	4.03764395667597	9.27819409438621	35.3797645331806	7.21715896366837	2.29521904855452	1.19060352401661e-07	2.9065990133749e-05	Ighv9-3	12	114104312	114104742	-	351	IG_V_gene	immunoglobulin heavy variable V9-3 [Source:MGI Symbol;Acc:MGI:3642720]	-	34	31	40	49	12	7	9	11	5	4	9	6.05159224192171	4.43059716956387	5.8182806917272	8.20114773571029	1.79451414971724	0.781659089356462	1.4068207813292	1.51217683361046	0.761404292074202	0.611620008265986	1.40501327449737
ENSMUSG00000047222	10.848274960051	55.8638579265306	53.709865705067	38.2311633473013	20.8225642287442	8.97218873078672	0	0.927531670158975	3.07146456280215	5.04705494584497	3.0927313647954	35.8951452335388	3.51849521239804	3.31150103796358	1.26252859887831e-07	2.9967263553016e-05	Rnase2a	14	51492719	51493569	-	690	protein_coding	ribonuclease, RNase A family, 2A (liver, eosinophil-derived neurotoxin) [Source:MGI Symbol;Acc:MGI:1890465]	-	9	58	55	34	21	12	0	1	3	5	3	0.814875528228076	4.21683483768029	4.06963437513745	2.89477956456571	1.59750770502003	0.681645566122033	0	0.0699307073250687	0.232393831754822	0.388910548734349	0.238241381327815
ENSMUSG00000076609	9767.06355569928	7095.67312663364	12147.2185364605	5314.13170527488	4969.65199592694	1291.99517723329	3424.63995859384	2580.39310638227	3810.66370091653	2476.08515643154	3091.70045434047	7858.74778399905	2779.24625898299	1.49973711597208	1.26372880564846e-07	2.9967263553016e-05	Igkc	6	70703419	70703950	+	532	IG_C_gene	immunoglobulin kappa constant [Source:MGI Symbol;Acc:MGI:96495]	-	8103	7367	12439	4726	5012	1728	3268	2782	3722	2453	2999	951.550985716406	694.683087630982	1193.75617138452	521.876518867476	494.50670838853	127.308841071213	337.03406432701	252.326291667397	373.953127090287	247.465536643345	308.894281200163
ENSMUSG00000001228	104.86665794716	128.10160524532	122.067876602425	116.94238200351	91.2226623354507	77.7589690001516	61.8279551888117	52.8693051990616	39.9290393164279	55.5176044042947	53.6073436564537	112.640236826773	56.9183694608668	0.977248246112034	1.27473392910109e-07	2.9967263553016e-05	Uhrf1	17	56610321	56630486	+	4259	protein_coding	ubiquitin-like, containing PHD and RING finger domains, 1 [Source:MGI Symbol;Acc:MGI:1338889]	-	87	133	125	104	92	104	59	57	39	55	52	1.27617275728605	1.56657679499769	1.49845659397471	1.43453573438418	1.13384305632522	0.957088632404263	0.760059783479337	0.645779459754626	0.489451202357537	0.693080785370677	0.669022521878531
ENSMUSG00000069939	130.179299520612	130.027945173821	115.232075512689	114.693490041904	80.315604882299	74.0205570289904	53.4445036377864	38.956330146677	31.7384671489555	47.4423164909427	30.927313647954	114.089683026265	46.0882480168843	1.29727681691466	1.41128180081304e-07	3.27727171354657e-05	Gm12070	11	26736633	26737634	+	1002	processed_pseudogene	predicted gene 12070 [Source:MGI Symbol;Acc:MGI:3650751]	-	108	135	118	102	81	99	51	42	31	47	30	6.7337019697889	6.75886442855528	6.01251371481929	5.98023323218664	4.24316631658441	3.87252234046873	2.79258137132114	2.02254680467115	1.65366069901385	2.51743894120857	1.64058436243705
ENSMUSG00000028430	2303.45038318417	2138.23732063617	2056.59958499766	2037.496117215	1997.97461528188	1726.39864828221	1564.5616457101	1150.13927099713	1310.49154679558	1420.24126176077	1372.14181551423	2106.75160426298	1423.99569817667	0.564510647651663	1.57024353098163e-07	3.58447024168134e-05	Nol6	4	41114427	41124455	-	5242	protein_coding	nucleolar protein family 6 (RNA-associated) [Source:MGI Symbol;Acc:MGI:2140151]	-	1911	2220	2106	1812	2015	2309	1493	1240	1280	1407	1331	22.7751647540434	21.2453380664088	20.5117703024079	20.3070504858115	20.176730416186	17.2644749523287	15.6266603652147	11.4141001883496	13.0516490020259	14.4054188488275	13.9131694135605
ENSMUSG00000029998	3852.34297470257	3590.69762672597	4395.42010070012	3715.16952057304	3592.38810479715	3177.65017548696	2753.96383451182	2568.3351946702	2480.7195452232	2521.50865094415	2188.62289582021	3829.20366549977	2615.13338277609	0.54981239756781	1.6026295671262e-07	3.58447024168134e-05	Pcyox1	6	86362988	86374136	-	4932	protein_coding	prenylcysteine oxidase 1 [Source:MGI Symbol;Acc:MGI:1914131]	-	3196	3728	4501	3304	3623	4250	2628	2769	2423	2498	2123	40.4838269322719	37.9193185588198	46.5937579536998	39.3552470070268	38.5583129277064	33.7747638323341	29.2351734630966	27.0904924416767	26.2592778788817	27.1830494732157	23.5869594664555
ENSMUSG00000023110	1342.77536727743	1477.50272516031	1244.11579833192	1222.27278113284	1076.82403582934	1031.80170404047	823.674114888237	794.894641326242	693.127169672352	802.48173638935	813.388348941191	1272.69814154637	826.561285876307	0.621649871779977	1.61655046192951e-07	3.58447024168134e-05	Prmt5	14	54744644	54754982	-	3958	protein_coding	protein arginine N-methyltransferase 5 [Source:MGI Symbol;Acc:MGI:1351645]	-	1114	1534	1274	1087	1086	1380	786	857	677	795	789	17.5835782249114	19.4427305774907	16.4337029436737	16.1339024225784	14.4021321937451	13.6656330651297	10.895574590921	10.447732481691	9.14250721135505	10.7800344369999	10.9231085067101
ENSMUSG00000030559	98.8398385249094	78.0167671042927	103.513559358856	107.946814157086	92.2142130130099	58.3192267501137	49.2527778622737	32.4636084555641	53.2387190885706	56.5270153934636	37.1127763775448	96.1062384316309	47.8190206545884	1.00168178001239	1.62887611609914e-07	3.58447024168134e-05	Rab38	7	88079481	88140780	+	1577	protein_coding	RAB38, member RAS oncogene family [Source:MGI Symbol;Acc:MGI:1919683]	-	82	81	106	96	93	78	47	35	52	56	36	3.24847864349641	2.57668312900915	3.4317525589157	3.5762281016978	3.0954515635817	1.93860517695454	1.63519498552722	1.07091095871935	1.76247953569288	1.90583431871849	1.25088055636925
ENSMUSG00000022982	10626.4880053122	8777.36788421506	10600.3744041546	12065.305374016	10043.4168129976	7487.29149584152	7677.14575785143	6732.02486201384	7147.2980376406	7967.28093751087	7973.06145844255	10422.5904961391	7497.35042488347	0.475216338016663	1.63768990140887e-07	3.58447024168134e-05	Sod1	16	90017642	90023217	+	3970	protein_coding	superoxide dismutase 1, soluble [Source:MGI Symbol;Acc:MGI:98351]	-	8816	9113	10855	10730	10129	10014	7326	7258	6981	7893	7734	138.73272972943	115.153873683178	139.598616844794	158.779667077901	133.921042646779	98.8652204536265	101.246446528134	88.2152092942294	93.9895486348852	106.703927617156	106.747741544973
ENSMUSG00000055027	197.679677049819	172.407423600844	229.487608012559	214.769182333369	401.578024411495	102.432488009815	101.649350056182	72.3474702724001	118.76329642835	126.176373646124	61.8546272959081	243.184383081617	97.2039342847965	1.32373908584273	1.78297903289951e-07	3.79506731470934e-05	Smyd1	6	71190924	71299217	-	4546	protein_coding	SET and MYND domain containing 1 [Source:MGI Symbol;Acc:MGI:104790]	-	164	179	235	191	405	137	97	78	116	125	60	2.25378390708044	1.97529192318329	2.63924814593664	2.46825262554097	4.67625676332774	1.18118410627504	1.17070017944751	0.827908198027981	1.36389516744801	1.4757384438336	0.723214048025482
ENSMUSG00000020078	1903.26957354673	1884.92362003828	2150.34771422832	1805.86024516958	1954.34638546927	1551.44096803187	1565.60957715398	1360.68896012322	1471.23152558223	1595.87877387618	1448.42918917918	1939.74950769044	1498.87983232444	0.372274100628854	1.7936984472421e-07	3.79506731470934e-05	Vps26a	10	62291014	62322584	-	2860	protein_coding	VPS26 retromer complex component A [Source:MGI Symbol;Acc:MGI:1353654]	-	1579	1957	2202	1606	1971	2075	1494	1467	1437	1581	1405	34.4916486697658	34.3267337012589	39.3090977552215	32.9886983409898	36.1737346611752	28.4366561566206	28.660776099625	24.7503356208582	26.8561137528972	29.668435560057	26.9187770545746
ENSMUSG00000025917	1392.19528653988	1438.97592659029	1473.60340634447	1342.58850107876	1260.2609111778	1166.38453500227	1076.22559286287	998.024077091057	899.939116901029	938.752219927164	962.870364906302	1381.52480634624	1007.03265111512	0.455270353248737	1.92445941324122e-07	4.02698419197135e-05	Cops5	1	10094826	10108393	-	3766	protein_coding	COP9 signalosome subunit 5 [Source:MGI Symbol;Acc:MGI:1349415]	-	1155	1494	1509	1194	1271	1560	1027	1076	879	930	934	19.1601773830579	19.901140699778	20.4574132561042	18.625574740426	17.7148709281733	16.2356896657319	14.9621329672275	13.786339444085	12.475587085999	13.253526241255	13.5897539927884
ENSMUSG00000029821	427.904178979791	558.638579265306	444.327070832827	428.413918685935	324.237071561874	309.540511212142	266.174586745054	243.013297581651	229.336020689227	264.465679162276	253.603971913223	436.704163865146	261.022344550596	0.741328626863179	2.08654357637939e-07	4.3186916066757e-05	Gsdme	6	50165868	50240842	-	12742	protein_coding	gasdermin E [Source:MGI Symbol;Acc:MGI:1889850]	-	355	580	455	381	327	414	254	262	224	262	246	1.74055843875431	2.28348456914095	1.82312140533725	1.75660068077012	1.34704749752849	1.27347140963232	1.09370323809819	0.992157688763611	0.93964292983899	1.10355123214873	1.05789494235817
ENSMUSG00000051177	1031.7914850893	1058.52379071133	1005.83930320398	864.698959237491	981.635170783654	723.756557616795	661.244741087122	392.345896477247	611.221447997628	594.543072620537	529.887973834946	988.497741805151	585.499948272379	0.755204201529618	2.15506100657859e-07	4.41254534271716e-05	Plcb1	2	134627987	135317178	+	11115	protein_coding	phospholipase C, beta 1 [Source:MGI Symbol;Acc:MGI:97613]	-	856	1099	1030	769	990	968	631	423	597	589	514	4.8112968660232	4.96016260375283	4.73118087827291	4.06445710553891	4.67518160057914	3.41344059472356	3.11475057199553	1.83631808789634	2.87089492022083	2.84403303843683	2.53395376523385
ENSMUSG00000040681	3312.33995446892	3444.29579215989	3072.20431832983	3169.8132198836	3322.68632050104	2163.79284890806	2312.78469663911	2797.43551719947	1990.30903669579	2233.82651903098	2494.80330093496	3264.26792106865	2332.15865323473	0.485119904544479	2.19956533307075e-07	4.45575777365247e-05	Hmgn1	16	95921818	95928929	-	3221	protein_coding	high mobility group nucleosomal binding domain 1 [Source:MGI Symbol;Acc:MGI:96120]	-	2748	3576	3146	2819	3351	2894	2207	3016	1944	2213	2420	53.2995890366629	55.694777547591	49.8666033896072	51.4150216304071	54.6080238386519	35.2155325770062	37.5936929870688	45.1811857099538	32.2595250090704	36.8739360820174	41.1689391018509
ENSMUSG00000052459	2777.15838977306	3004.1271184974	3082.94629147084	2780.75491052577	2501.68235948198	2314.82469254297	1914.57074796541	1471.06522887213	1858.2360604953	1844.19387721175	1894.81341616465	2829.33381394981	1882.95067054204	0.587207980856061	2.2286947372181e-07	4.46724265116916e-05	Atp6v1a	16	43905765	43960068	-	6044	protein_coding	ATPase, H+ transporting, lysosomal V1 subunit A [Source:MGI Symbol;Acc:MGI:1201780]	-	2304	3119	3157	2473	2523	3096	1827	1586	1815	1827	1838	23.8152900903718	25.8880064085218	26.6680905131856	24.0372805582006	21.911169191313	20.0771912112913	16.5850762958388	12.6618084470741	16.0510928302532	16.2234382875904	16.6634946298015
ENSMUSG00000033880	6621.06381728448	5339.81428180492	6928.57267595364	7620.37041190179	4768.36720838242	4059.16771828676	3896.20910833901	2546.07443458639	3799.40166418626	3805.47942916711	3531.89921859635	6255.63767906545	3606.37192886031	0.794531283145746	2.36779261347234e-07	4.64819659234437e-05	Lgals3bp	11	118283577	118292918	-	2847	protein_coding	lectin, galactoside-binding, soluble, 3 binding protein [Source:MGI Symbol;Acc:MGI:99554]	-	5493	5544	7095	6777	4809	5429	3718	2745	3711	3770	3426	120.536891887141	97.6885003855762	127.235038893918	139.841376528985	88.6625193081188	74.7409877985247	71.6515022600271	46.5234479132583	69.671621783524	71.0694071248798	65.9393901154519
ENSMUSG00000072620	377.278895832886	356.372886772695	421.866581537981	375.564957588195	249.87077074493	195.145104894611	204.346631556242	222.607600838154	241.621878940436	229.136294541362	182.471150522929	356.190818495337	212.554776882289	0.744929948989268	2.50951760125597e-07	4.87614634317513e-05	Slfn2	11	82955938	82961504	+	1664	protein_coding	schlafen 2 [Source:MGI Symbol;Acc:MGI:1313258]	-	313	370	432	334	252	261	195	240	236	227	177	11.7513800635295	11.1546536602679	13.254770700841	11.7917650319891	7.94913689757561	6.14771384229352	6.42961060216862	6.95945020013905	7.58073148296377	7.32152154426216	5.82860975592268
ENSMUSG00000029599	738.88806116792	720.451133259395	680.650479935122	687.03649427062	743.663008169435	563.004842856867	552.259870923793	590.837673891267	459.695862899388	500.667850627821	504.115212461651	714.137835360498	528.430218943464	0.433001411014247	2.66044261812226e-07	5.11718670043273e-05	Ddx54	5	120750804	120766657	+	6128	protein_coding	DEAD box helicase 54 [Source:MGI Symbol;Acc:MGI:1919240]	-	613	748	697	611	750	753	527	637	449	496	489	6.24941801157944	6.12337038698442	5.80705334688717	5.85744373284277	6.42414395551926	4.81617965064764	4.71840527393262	5.0157708535554	3.91633665230425	4.34401913181605	4.37255355057757
ENSMUSG00000070465	320.626793263731	429.573804055735	458.975216025118	286.73372510476	89.2395609803322	64.3006859039715	41.9172577551266	3.7101266806359	7.16675064653835	16.1505758267039	6.18546272959081	317.029819885935	23.2384765904278	3.76449027210918	2.88092265174966e-07	5.43229296916395e-05	Gm9696	3	59859730	59881015	+	3050	transcribed_unprocessed_pseudogene	predicted gene 9696 [Source:MGI Symbol;Acc:MGI:3819177]	-	266	446	470	255	90	86	40	4	7	16	6	5.44853385978073	7.33571934961974	7.86755545667406	4.91163417922214	1.54887163905923	1.10515977851589	0.719554235696248	0.0632815581039966	0.122673465286971	0.281545734952604	0.107794461059798
ENSMUSG00000039156	778.665069354774	789.799370685433	756.820834935035	735.387671445148	874.547697607255	625.062481578141	615.135757556482	563.939255456657	625.554949290704	629.872457241452	604.113526590035	787.044128805529	610.613071285579	0.36677718798928	2.90881816702608e-07	5.43229296916395e-05	Stim2	5	54155841	54278399	+	5133	protein_coding	stromal interaction molecule 2 [Source:MGI Symbol;Acc:MGI:2151156]	-	646	820	775	654	882	836	587	608	611	624	586	7.86247197766917	8.01401731581151	7.70854181359386	7.48500605256599	9.01924279982083	6.38353835252019	6.27437135144544	5.71543548354039	6.36242064611438	6.52442337280583	6.25563478966742
ENSMUSG00000100774	75.9379247203572	74.1640872472906	41.9913495512342	55.097853059346	12.8901588082702	16.449012673109	15.7189716581725	5.56519002095385	6.1429291256043	10.0941098916899	7.21637318452261	52.0162746772996	10.1977644256754	2.33950487900442	4.11272965668594e-07	7.45853315453464e-05	Gm7329	1	65134386	65134595	+	210	processed_pseudogene	predicted gene 7329 [Source:MGI Symbol;Acc:MGI:3646271]	-	63	77	43	49	13	22	15	6	6	10	7	18.7421371492458	18.3941243781571	10.4542036285998	13.7076326439729	3.24935240680944	4.10610305306844	3.91900074798849	1.3786339444085	1.5271594658174	2.55569789168287	1.82651725684658
ENSMUSG00000027642	4809.40189895596	4757.09645343336	4886.62123614828	4930.69562582106	4728.70518128005	4287.95853092182	3972.70810374212	3503.28711819045	3689.85276144631	3924.58992588905	3916.42881828591	4822.50407912774	3882.47087641261	0.312539786917815	4.35630011687259e-07	7.75980559559957e-05	Rpn2	2	157120937	157168239	+	4430	protein_coding	ribophorin II [Source:MGI Symbol;Acc:MGI:98085]	-	3990	4939	5004	4385	4769	5735	3791	3777	3604	3888	3799	56.2687187550719	55.929764192726	57.6707194135012	58.1502442539386	56.5062327121998	50.7406650109067	46.9519290516346	41.1396194765421	43.4844006813108	47.1033005553325	46.9905579600011
ENSMUSG00000096108	220.581590854371	197.449842671358	213.862919807448	86.5823405218294	71.3916487842658	21.6827894327346	69.1634752959588	58.4344952200154	25.5955380233512	24.2258637400558	15.463656823977	157.973668527855	35.7609697560155	2.14510376880688	4.42129538098115e-07	7.79539876339288e-05	Ighv11-2	12	114011861	114012432	-	461	IG_V_gene	immunoglobulin heavy variable V11-2 [Source:MGI Symbol;Acc:MGI:4947968]	-	183	205	219	77	72	29	66	63	25	24	15	24.7997910217785	22.3079993937421	24.2540899399337	9.81240514644482	8.19793231953257	2.46560516596202	7.85500366841945	6.5941168056849	2.89862154574886	2.79408185988756	1.78293441557692
ENSMUSG00000047246	549.645931309252	669.403125154117	627.917157242874	631.938641211274	392.654068313462	391.785574577687	300.756324393033	177.158549000364	299.979705633677	297.776241804853	235.047583724451	574.311784646196	283.750663189011	1.01612423601218	4.62743592365416e-07	8.01051225983841e-05	H2bc6	13	23767653	23805107	-	4446	protein_coding	H2B clustered histone 6 [Source:MGI Symbol;Acc:MGI:2448380]	-	456	695	643	562	396	524	287	191	293	295	228	6.40756825615239	7.84193132303962	7.38385753575116	7.42595869087409	4.67518160057914	4.61942890401639	3.54173301966212	2.07291226234161	3.52249669859591	3.56107702181182	2.81002654899474
ENSMUSG00000018593	53372.3074395666	57511.8417353633	79208.3803127943	62682.2411998621	66838.4480729137	44855.709877174	30671.90543087	32484.9416839778	39447.8432015889	40547.0300239293	46199.2211273137	63922.6437521	39034.441890809	0.711578974125491	4.80441356001401e-07	8.24194982070151e-05	Sparc	11	55285326	55314009	-	3788	protein_coding	secreted acidic cysteine rich glycoprotein [Source:MGI Symbol;Acc:MGI:98373]	-	44279	59711	81111	55745	67408	59993	29269	35023	38530	40169	44814	730.273751171641	790.773418986373	1093.23009754835	864.533091422088	934.058827025104	620.750485950541	423.936974788874	446.128928781853	543.677639289349	569.127877727347	648.259326940253
ENSMUSG00000031119	2040.68105637404	1967.75623696383	2125.93413890783	1842.96696253608	1580.53178002944	1426.57800819509	1391.6529574702	879.300023310709	940.891977738391	1127.51207490177	935.035782623144	1911.57403496225	1116.82847070655	0.774961970931646	4.93954227039545e-07	8.39810392079197e-05	Gpc4	X	51141898	51254129	-	2651	protein_coding	glypican 4 [Source:MGI Symbol;Acc:MGI:104902]	-	1693	2043	2177	1639	1594	1908	1328	948	919	1117	907	39.8974452328342	38.6603985850022	41.9266821022956	36.3207575095192	31.5610429926411	28.2094813501502	27.4847460983033	17.2550261318272	18.5292660196215	22.6137327216918	18.7474668271578
ENSMUSG00000021556	302.546334996979	349.630697022941	359.367828717539	277.738157258336	325.228622239433	216.080211933113	220.065603214414	222.607600838154	248.788629586974	242.258637400558	210.305732806087	322.902328047046	226.684402629884	0.513788866936009	5.43575163585786e-07	9.15996306637216e-05	Golm1	13	59782440	59823625	-	4424	protein_coding	golgi membrane protein 1 [Source:MGI Symbol;Acc:MGI:1917329]	-	251	363	368	247	328	289	210	240	243	240	204	3.54451207388539	4.11622584411744	4.24692405283125	3.27995214065614	3.89162946482533	2.56040804589351	2.60439923125818	2.6176593881174	2.93591574520275	2.91155456014504	2.52673725404635
ENSMUSG00000031960	2191.35154193031	2488.83118762336	2256.79090262563	2411.93662882239	2071.34936542127	1855.74770248439	1695.55307619487	1442.31174709721	1180.46621363696	1512.09766177515	1427.81098008054	2284.05192528459	1518.99789687819	0.588029364529805	5.75049674472873e-07	9.60534728185303e-05	Aars	8	111759776	111784296	+	9282	protein_coding	alanyl-tRNA synthetase [Source:MGI Symbol;Acc:MGI:2384560]	-	1818	2584	2311	2145	2089	2482	1618	1555	1153	1498	1385	12.2363015647952	13.965568958441	12.7115987507599	13.5759867122181	11.8132564876869	10.480612687902	9.56401690836408	8.08361909334545	6.63957339399495	8.66161864647271	8.17623271083553
ENSMUSG00000019188	1947.86803727139	2140.16366056467	2111.28599371554	1896.94036961463	2251.81158873705	1744.34302574378	1679.8341045367	1550.83295250581	1609.44743090833	1594.86936288701	1472.14012964261	2069.61392998066	1608.57783437071	0.363658858469865	5.84106919423147e-07	9.67179474752658e-05	H13	2	152511381	152550590	+	8884	protein_coding	histocompatibility 13 [Source:MGI Symbol;Acc:MGI:95886]	-	1616	2222	2162	1687	2271	2333	1603	1672	1572	1580	1428	11.3639853043603	12.5470951971671	12.42478647649	11.1555812714908	13.4178008548773	10.2927789938491	9.89984407770799	9.08123125020096	9.45793716898619	9.54503107226897	8.80774417867036
ENSMUSG00000022972	118.125660676111	104.985526103308	130.8567637178	101.200138272268	113.036777241754	77.7589690001516	68.1155438520807	76.057596953036	66.5483988607132	63.5928923176466	54.6382541113855	113.640973202248	67.7852758491689	0.739804316707827	5.93538605044575e-07	9.74324320453344e-05	Cfap298	16	90722697	90732002	-	1589	protein_coding	cilia and flagella associate protien 298 [Source:MGI Symbol;Acc:MGI:1915251]	-	98	109	134	90	114	104	65	82	65	63	53	3.85300910557181	3.44120297022563	4.30549109588888	3.32739442045553	3.76576930914547	2.56528664909362	2.24436166184363	2.4900436881387	2.1864617902672	2.12787181289895	1.82766673277914
ENSMUSG00000036323	2010.54695926279	2159.42705984968	2167.92548845907	1923.9270731539	1978.1436017307	1757.80130883996	1648.39616122035	1610.19497939598	1737.42512102508	1574.68114310363	1605.12757832881	2047.99403649123	1655.60438198564	0.306846954716269	6.09945868258338e-07	9.92565991697786e-05	Srp72	5	77122530	77147784	+	5717	protein_coding	signal recognition particle 72 [Source:MGI Symbol;Acc:MGI:1333795]	-	1668	2242	2220	1711	1995	2351	1573	1736	1697	1560	1557	18.2274414115456	19.6732044090964	19.8256108125226	17.5819681555044	18.3167098240445	16.1179905094091	15.0960703991958	14.6520550047683	15.8659500563625	14.6448597046582	14.923320109726
ENSMUSG00000032459	620.762400491809	698.298224081632	491.201135448158	539.73407078543	320.270868851637	352.906090077611	297.612530061399	256.926272634036	208.859590270546	238.220993443882	218.553016445542	534.053339931733	262.179748822169	1.02465952984515	6.15076079300172e-07	9.92565991697786e-05	Mrps22	9	98470783	98483713	-	3991	protein_coding	mitochondrial ribosomal protein S22 [Source:MGI Symbol;Acc:MGI:1928137]	-	515	725	503	480	323	472	284	277	204	236	212	8.06163921478457	9.11305449135367	6.43469626012598	7.06553710395568	4.24808846354074	4.635394804448	3.90427135404717	3.34899927112012	2.73212693208124	3.17365040119777	2.9107115393496
ENSMUSG00000025804	150.670485556264	147.365004530331	152.340709999826	203.524722525339	186.411527381138	108.413947163673	89.074172729644	82.5503186441488	79.8580786328559	114.063441776096	57.7309854761809	168.06248999858	88.6151574037664	0.919264212236545	6.39807092534901e-07	0.000101427595806308	Ccr1	9	123762161	123768729	-	2833	protein_coding	chemokine (C-C motif) receptor 1 [Source:MGI Symbol;Acc:MGI:104618]	-	125	153	156	181	188	145	85	89	78	113	56	2.75652093617569	2.70927160080035	2.81138172922886	3.75333796867394	3.4832450791723	2.00607832952434	1.64617398168242	1.51586471473084	1.47163619543999	2.14072400175201	1.08314471990902
ENSMUSG00000059201	19522.0734725541	22310.8690518992	32023.7750193866	18815.3545967763	30065.7996449515	18409.4359107859	12151.8130232112	9684.35816812986	11542.5638270105	12465.2163052479	9852.41121778322	24547.5743571135	12350.9664086948	0.990929862255572	6.44508932494658e-07	0.000101427595806308	Lep	6	29060219	29073876	+	3354	protein_coding	leptin [Source:MGI Symbol;Acc:MGI:104663]	-	16196	23164	32793	16733	30322	24622	11596	10441	11274	12349	9557	301.67725429257	346.464056834958	499.183112940201	293.086911617172	474.534227160404	287.73104797876	189.691788142947	150.209032640107	179.666623022328	197.604823658982	156.136184469434
ENSMUSG00000042389	229.019138045522	267.761250061647	290.033274807362	221.515858218187	234.997510581541	168.976221096483	185.483865566435	155.825320586708	167.906729433184	174.628101126236	171.131135518679	248.665406342852	170.658562221288	0.546910091911468	6.50946940321475e-07	0.000101601078996734	Tsen2	6	115521625	115555589	+	6715	protein_coding	tRNA splicing endonuclease subunit 2 [Source:MGI Symbol;Acc:MGI:2141599]	-	190	278	297	197	237	226	177	168	164	173	166	1.76768729628031	2.07685639090003	2.25814708589161	1.7234785432588	1.85257196044339	1.31913389899565	1.44620757312219	1.20720291781414	1.3054200050323	1.38270296954339	1.35458763054296
ENSMUSG00000059040	296.519515574728	355.409716808445	240.229581153572	272.115927354321	155.673456376802	150.284161240678	130.991430484771	80.6952553038308	66.5483988607132	136.270483537814	93.8128513987939	263.989639453574	109.767096804433	1.2637919174213	6.64956870933995e-07	0.000102943973466058	Eno1b	18	48178402	48181479	+	1877	protein_coding	enolase 1B, retrotransposed [Source:MGI Symbol;Acc:MGI:3648653]	-	246	369	246	242	157	201	125	87	65	135	91	8.18782763046431	9.86210862915674	6.691332773147	7.57419993875054	4.39044091850773	4.19718627088726	3.65383660574314	2.23651590875007	1.85097910747714	3.86009777459826	2.65657544549343
ENSMUSG00000076652	51.8306470313549	75.1272572115411	78.123441025552	22.4889196160596	111.053675886636	16.449012673109	13.6231087704161	27.8259501047693	9.21439368840645	3.02823296750698	8.24728363945441	67.7247881542286	13.0646636406104	2.36674834744903	7.75551206700796e-07	0.000115982591808604	Ighv7-3	12	114116800	114117264	-	361	IG_V_gene	immunoglobulin heavy variable 7-3 [Source:MGI Symbol;Acc:MGI:4439766]	-	43	78	80	20	112	22	13	30	9	3	8	7.44147643044845	10.8391465738826	11.3142189628601	3.25468127676444	16.2848430871847	2.38859180372402	1.97578431062024	4.00987712362583	1.33256296878804	0.446008219324157	1.21430510150465
ENSMUSG00000018459	95.2237468715591	121.359415495566	91.7950432050236	102.324584253071	90.2311116578914	74.7682394232227	37.7255319796139	37.101266806359	53.2387190885706	43.4046725342667	40.2055077423402	100.186780296622	47.7406562623955	1.05878757472014	7.79633008691381e-07	0.000115982591808604	Slc13a3	2	165246948	165315150	-	5215	protein_coding	solute carrier family 13 (sodium-dependent dicarboxylate transporter), member 3 [Source:MGI Symbol;Acc:MGI:2149635]	-	79	126	94	91	91	100	36	40	52	43	39	0.94639107369154	1.21205944651676	0.920270149294569	1.02511538468829	0.915924839503332	0.751574689396297	0.378749065577412	0.370103072324429	0.532968404177884	0.442530238962537	0.409784312657814
ENSMUSG00000023456	9727.28654751243	10097.8739052025	13069.075140562	12515.0837663372	8888.26027364109	8323.20041259315	6221.56898230466	4279.63112611351	3589.51825239478	5060.17728870417	4036.014431058	10859.515926651	5251.68508219471	1.04799986742324	8.08815776265812e-07	0.000118472846243489	Tpi1	6	124787549	124791259	-	2753	protein_coding	triosephosphate isomerase 1 [Source:MGI Symbol;Acc:MGI:98797]	-	8070	10484	13383	11130	8964	11132	5937	4614	3506	5013	3915	183.132397135747	191.041838636132	248.192732696896	237.50602147385	170.910361973633	158.486927140956	118.321650625248	80.870176419371	68.0703734291511	97.7282906469781	77.9238836965604
ENSMUSG00000048779	203.706496472069	208.044712278114	245.112296217669	195.653600659718	224.09045312839	138.321242932962	125.75177326538	154.897788916549	167.906729433184	126.176373646124	146.389284600316	215.321511751192	143.240532132419	0.589981695394801	8.60302486937958e-07	0.000124618976255586	P2ry6	7	100586837	100623856	-	2887	protein_coding	pyrimidinergic receptor P2Y, G-protein coupled, 6 [Source:MGI Symbol;Acc:MGI:2673874]	-	169	216	251	174	226	185	120	167	164	125	142	3.65710793005719	3.75331189880839	4.43883224126998	3.54069188982822	4.1089836462438	2.51160537222831	2.28054078857661	2.79117263770962	3.03633367987249	2.32376410310618	2.69517267549928
ENSMUSG00000026229	2657.8273652125	2537.95285580014	2475.53653749718	2461.41225197772	2132.82550742994	2026.96697076357	1976.39870315422	1674.19466463695	1581.80424984311	1643.32109036712	1562.86024967661	2453.1109035835	1744.25765474026	0.491447163602853	8.69179185181916e-07	0.000124618976255586	Psmd1	1	85992109	86066873	+	7265	protein_coding	proteasome (prosome, macropain) 26S subunit, non-ATPase, 1 [Source:MGI Symbol;Acc:MGI:1917497]	-	2205	2635	2535	2189	2151	2711	1886	1805	1545	1628	1516	18.9614188639995	18.1950263666811	17.8149307821352	17.7009189996992	15.5409495016136	14.6258244956666	14.2432616310927	11.9883275207167	11.3669852875535	12.0267308356303	11.4342745824339
ENSMUSG00000001424	2456.53159650933	2669.90714090246	2420.85012877929	2299.49203074209	2162.57202775672	2018.74246442701	1623.24580656728	1756.7449832811	1391.37344694937	1728.11161345732	1512.34563738495	2401.87058493798	1671.76065867784	0.522199790116776	8.70408772292457e-07	0.000124618976255586	Snd1	6	28475138	28935161	+	9757	protein_coding	staphylococcal nuclease and tudor domain containing 1 [Source:MGI Symbol;Acc:MGI:1929266]	-	2038	2772	2479	2045	2181	2700	1549	1894	1359	1712	1467	13.0492554098469	14.2522886439344	12.9718529261348	12.3129659688683	11.7330823301834	10.846107834421	8.71040793490607	9.36657211999993	7.44484370109712	9.41708010677283	8.23870292854545
ENSMUSG00000033544	80.7593802581577	85.722126818297	95.7012152563012	75.3378807137996	111.053675886636	47.8516732308625	62.8758866326899	47.3041151781077	47.0957899629663	40.3764395667597	30.927313647954	89.7148557866382	46.0718697032234	0.963774183405493	9.40464455807523e-07	0.000133644210205126	Angptl1	1	156666132	156688648	+	2841	protein_coding	angiopoietin-like 1 [Source:MGI Symbol;Acc:MGI:1919963]	-	67	89	98	67	112	64	60	51	46	40	30	1.4733347283814	1.57154369747143	1.76115117242197	1.38544484408838	2.0692813637711	0.882948146191158	1.15873306170726	0.866195561692773	0.865444118256252	0.755644571986487	0.578622151060162
ENSMUSG00000028494	11895.7361756382	13291.7455066573	8263.50697447776	9719.71105806095	5748.01927781095	5989.68366019437	5335.01898078373	4086.70453872044	4782.27032428295	4191.07442702966	5535.98914298377	9783.74379852903	4986.79017899915	0.972222362092175	1.00407020639611e-06	0.000141299293415323	Plin2	4	86566623	86588297	-	3512	protein_coding	perilipin 2 [Source:MGI Symbol;Acc:MGI:87920]	-	9869	13800	8462	8644	5797	8011	5091	4406	4671	4152	5370	175.556332124057	197.120715794084	123.015633655338	144.592551953915	86.6406198413704	89.404356844165	79.5338437676913	60.5350628038823	71.0898819103524	63.4500030101403	83.7847181315444
ENSMUSG00000028049	984.782293595744	1109.57179881661	1091.77508833209	1078.34369559006	867.606842864341	791.047973097696	802.715486010674	672.460460865257	584.602088453342	713.653569342478	604.113526590035	1026.41594383977	694.765517393247	0.562445810344884	1.00917466151055e-06	0.000141299293415323	Scamp3	3	89084780	89090072	+	2270	protein_coding	secretory carrier membrane protein 3 [Source:MGI Symbol;Acc:MGI:1346346]	-	817	1152	1118	959	875	1058	766	725	571	707	586	22.4850602803727	25.4585878457793	25.1453532212137	24.8186652716866	20.2327517706281	18.2678008876801	18.5142572781624	15.4109411186633	13.4450581164585	16.7156152413284	14.145450826151
ENSMUSG00000029126	320.626793263731	294.730009060661	448.233242884104	345.204916106515	377.780808150073	237.763001365848	260.934929525663	174.375953989887	191.454624414667	231.1551165197	213.398464170883	357.315153893017	218.180348331108	0.712320135497064	1.06962739214273e-06	0.000148670400008627	Nsg1	5	38294536	38317251	-	3215	protein_coding	neuron specific gene family member 1 [Source:MGI Symbol;Acc:MGI:109149]	-	266	306	459	307	381	318	249	188	187	229	207	5.16890459481532	4.77472251637162	7.2890931878964	5.60974435241015	6.22037770232858	3.87679290094599	4.24934264618597	2.82158984578784	3.10894516447119	3.82281529116731	3.52804732970988
ENSMUSG00000076940	174.777763245267	135.806964959324	193.355516538241	142.804639561978	164.597412474835	52.3377675962559	53.4445036377864	89.0430403352616	29.6908241070874	52.4893714367877	107.214687312907	162.268459355929	64.0366990710144	1.34200201280757	1.13057585222171e-06	0.000154803793467633	Iglv2	16	19079151	19079609	-	366	IG_V_gene	immunoglobulin lambda variable 2 [Source:MGI Symbol;Acc:MGI:99548]	-	145	141	198	127	166	70	51	96	29	52	104	24.7505454156706	19.3261664479892	27.6201414968345	20.3848869529808	23.806730748503	7.49623880776279	7.64526375427264	12.6563116207993	4.23515534919306	7.62519698829971	15.5703110419708
ENSMUSG00000083327	1542.86577209615	1415.85984744828	1285.13060487033	1534.86876379607	1185.89461036086	1142.45869838684	864.543441199486	1032.34274888694	913.248796673172	920.582822122122	825.759274400373	1392.92391971434	949.822630278156	0.550916259795572	1.13814363435924e-06	0.000154803793467633	Vcp-rs	X	103389435	103391840	-	2406	processed_pseudogene	valosin containing protein, related sequence [Source:MGI Symbol;Acc:MGI:894298]	-	1280	1470	1316	1365	1196	1528	825	1113	892	912	801	33.2362642713142	30.6499238674801	27.9255709060667	33.3290319897097	26.0920567329835	24.8916789025278	18.8131582041842	22.3211493368383	19.8162587376639	20.3436101502537	18.2423980390787
ENSMUSG00000006784	142.232938365114	199.376182599859	90.8185001922042	134.933517696358	19.8310135511849	42.6178964712369	28.2941489847104	25.9708867644513	19.4526088977469	15.1411648375349	11.3400150042498	117.438430480944	23.8027868266551	2.29494267726964	1.14974457257045e-06	0.000155272596814798	Odad4	11	100436433	100463394	+	6147	protein_coding	outer dynein arm complex subunit 4 [Source:MGI Symbol;Acc:MGI:1921657]	-	118	207	93	120	20	57	27	28	19	15	11	1.19926911968494	1.68933126859156	0.772434263136696	1.14684230445287	0.170780995214672	0.363444500238322	0.240992725352148	0.219791974218371	0.165212468646262	0.130965484932504	0.0980560752821492
ENSMUSG00000070436	13362.664023014	15152.5898775893	12862.0480218443	14667.2733735941	11093.4689805329	10785.3185367999	8774.32997959187	8313.46635963489	6542.21951876858	8627.43572442739	6628.75422521148	13427.6088553149	8278.58739073901	0.69764817137869	1.16985066719765e-06	0.000155567403895876	Serpinh1	7	98994583	99002446	-	2443	protein_coding	serine (or cysteine) peptidase inhibitor, clade H, member 1 [Source:MGI Symbol;Acc:MGI:88283]	-	11086	15732	13171	13044	11188	14425	8373	8963	6390	8547	6430	283.497520038939	323.048820061587	275.256179100996	313.670007966755	240.38189151896	231.429551473739	188.044660532422	177.030029279848	139.807292071249	187.766904414442	144.222340911054
ENSMUSG00000003348	681.030594714315	688.666524439127	674.791221858205	630.814195230471	836.868771860004	524.125358356791	544.924350816645	499.012038545529	408.504786852686	468.366698974413	397.931435603675	702.434261620425	473.810778191623	0.567587778709963	1.18381517710527e-06	0.000155567403895876	Mob3a	10	80521087	80537811	-	3254	protein_coding	MOB kinase activator 3A [Source:MGI Symbol;Acc:MGI:3050117]	-	565	715	691	561	844	701	520	538	399	464	386	10.8474774526981	11.02290797093	10.8418225050108	10.1281700499633	13.6143733294621	8.4435859423675	8.76777057325023	7.97777417738538	6.55402026433312	7.6529564402452	6.5000214610582
ENSMUSG00000040699	533.976200811401	417.052594520478	498.036936537894	399.178323185058	307.380710043366	298.325275298658	257.791135194028	223.535132508313	233.431306772963	286.672720923994	216.491195535678	431.124953019639	252.707794372273	0.76862201115334	1.18795950208804e-06	0.000155567403895876	Limd2	11	106047082	106051686	-	3707	protein_coding	LIM domain containing 2 [Source:MGI Symbol;Acc:MGI:1915053]	-	443	433	510	355	310	399	246	241	228	284	210	7.46584547892804	5.85966784393803	7.02407894946106	5.62589262238666	4.3894677778692	4.21868179140943	3.6409599611741	3.13697796630312	3.28749191724382	4.11172976153133	3.10414316647787
ENSMUSG00000043004	414.645176250839	468.100602625756	635.729501345429	359.822713856953	539.40356859223	309.540511212142	261.982860969541	210.549689126087	291.789133466204	313.926817631557	283.500375106245	483.540312534242	278.548231251963	0.796618817630347	1.19956506626959e-06	0.000155567403895876	Gng2	14	19922627	20027695	-	4390	protein_coding	guanine nucleotide binding protein (G protein), gamma 2 [Source:MGI Symbol;Acc:MGI:102705]	-	344	486	651	320	544	414	250	227	285	311	275	4.89544053101028	5.55366190585071	7.5710874506854	4.28224124250374	6.50439843970405	3.69625801857289	3.12448806787238	2.4950448037188	3.47002634886755	3.80211000696602	3.43252104077091
ENSMUSG00000001155	31.339460995703	42.3794784270232	55.6629517307058	32.6089334432864	23.7972162614219	17.1966950673412	9.43138299490348	1.85506334031795	10.2382152093405	4.03764395667597	5.15455227465901	37.1576081716281	7.98559214053969	2.19647712221325	1.21544536463696e-06	0.000155567403895876	Ftcd	10	76411482	76426172	+	3192	protein_coding	formiminotransferase cyclodeaminase [Source:MGI Symbol;Acc:MGI:1339962]	-	26	44	57	29	24	23	9	2	10	4	5	0.508871727109847	0.691508435269064	0.911703804819753	0.533728983183693	0.394658187061875	0.282417375061525	0.154697397946914	0.0302332005352741	0.167451695813311	0.067255207675865	0.0858325778593317
ENSMUSG00000025151	8682.23605969418	8438.33205679887	8067.22182890106	8153.3578068024	7298.80453751361	6728.39386569581	6203.75414775873	5565.19002095385	4453.62361606312	5661.78623824889	5074.14125917432	8127.99045794203	5614.48152464912	0.533573327301381	1.2305426944148e-06	0.000155567403895876	Maged1	X	93579080	93585749	-	4351	protein_coding	MAGE family member D1 [Source:MGI Symbol;Acc:MGI:1930187]	-	7203	8761	8261	7251	7361	8999	5920	6000	4350	5609	4922	103.424204310133	101.011840753662	96.936053176395	97.9026604407337	88.8015388853155	81.0646715348426	74.6510645813115	66.5394457195552	53.4382966377153	69.1871061740826	61.9865635821572
ENSMUSG00000038683	987.193021364644	1274.27386270345	1008.76893224244	961.401313586547	934.04073826081	779.832737184212	776.51719991372	779.126602933539	654.221951876858	690.437116591592	662.875422521148	1033.13557363158	723.835171836845	0.513167932910349	1.23226734897783e-06	0.000155567403895876	Pak1ip1	13	41154499	41166491	+	4045	protein_coding	PAK1 interacting protein 1 [Source:MGI Symbol;Acc:MGI:1915333]	-	819	1323	1033	855	942	1043	741	840	639	684	643	12.649205047575	16.4077491081932	13.0383786653184	12.4174740355962	12.223769004755	10.1063012890615	10.0508563064605	10.0202318827218	8.44373830729447	9.07541273575592	8.71038761052423
ENSMUSG00000025324	351.966254259434	463.284752804504	359.367828717539	390.182755338634	366.873750696921	286.362356990943	305.995981612424	230.027854199426	260.050666317249	238.220993443882	244.325777818837	386.335068363406	260.830605063793	0.567096034879767	1.24179421238174e-06	0.000155567403895876	Atp10a	7	58305914	58479168	+	5587	protein_coding	ATPase, class V, type 10A [Source:MGI Symbol;Acc:MGI:1330809]	-	292	481	368	347	370	383	292	248	254	236	237	3.26514172637657	4.31890939643665	3.36287667974324	3.64868587342448	3.47612840259797	2.68686942543806	2.86752730584875	2.14185477670767	2.43000673905793	2.26705544141405	2.32442056491483
ENSMUSG00000027533	7745.66832147644	8682.01405775426	7500.82688146581	7332.51224081623	2303.37222397013	3421.39463600667	3051.57636457321	1528.57219242199	2159.23958764991	1685.71635191222	2725.72724283968	6712.87874509657	2428.70439590061	1.46667739161125	1.32117210564416e-06	0.000164429798925988	Fabp5	3	10077608	10081667	+	3567	protein_coding	fatty acid binding protein 5, epidermal [Source:MGI Symbol;Acc:MGI:101790]	-	6426	9014	7681	6521	2323	4576	2912	1648	2109	1670	2644	112.54740054299	126.771647025543	109.940181606378	107.398140660035	34.1836834360667	50.2816320039331	44.7910912514704	22.2931331408697	31.6028247741271	25.1270886070418	40.6165822296245
ENSMUSG00000111763	149.465121671814	221.529091777621	100.583930320398	68.5912048289817	53.5437365881993	35.8887549231469	45.0610520867611	7.4202533612718	25.5955380233512	12.1129318700279	7.21637318452261	118.742617037403	22.2158172415136	2.41576528552413	1.40970180691279e-06	0.000174308713033982	Gm34973	9	15292663	15298721	+	572	lncRNA	predicted gene, 34973 [Source:MGI Symbol;Acc:MGI:5594132]	-	124	230	103	61	54	48	43	8	25	12	7	13.5432692686857	20.1715604274132	9.19354466118939	6.26497695765995	4.95530611796921	3.28905902534407	4.12454274526062	0.674855776983181	2.33612680522767	1.12593683339875	0.670574517373744
ENSMUSG00000030407	520.71719808245	485.437661982266	494.130764486616	470.018419975645	380.755460182751	351.410725289146	343.721513592038	280.11456438801	261.074487838183	346.227969284965	274.222181011859	470.211900941946	309.4619069007	0.601824473353573	1.43314632619427e-06	0.000176064337699299	Qpctl	7	18873627	18883216	-	4310	protein_coding	glutaminyl-peptide cyclotransferase-like [Source:MGI Symbol;Acc:MGI:1914619]	-	432	504	506	418	384	470	328	302	255	343	266	6.26187412875032	5.86625523302543	5.99397656922796	5.6975045858608	4.67656216464596	4.27412330033595	4.17541796630236	3.38101178477908	3.16238938107199	4.27115821665701	3.38181153355817
ENSMUSG00000007891	18252.8253022281	15141.0318380183	17041.6521167113	18601.7098604237	13586.2273839168	13147.2472201795	10898.4870163329	8374.68344986539	10513.6231984718	10671.4929774946	11404.9623629105	16524.6893002596	10835.0827042091	0.608840118022094	1.45546347432053e-06	0.000177659842807766	Ctsd	7	141929648	141941775	-	2351	protein_coding	cathepsin D [Source:MGI Symbol;Acc:MGI:88562]	-	15143	15720	17451	16543	13702	17584	10400	9029	10269	10572	11063	402.399238410646	335.434401482499	378.974059329193	413.377954966113	305.91733803624	293.151084217212	242.708000385846	185.312210098788	233.468319611553	241.342237485452	257.848920618805
ENSMUSG00000001119	14763.296856745	18514.0530528236	19875.5799399132	17621.1929651635	19729.8753820739	14052.6905995947	8818.34310023475	10268.70312033	9038.29638680579	13497.8437471678	10943.1144791011	18100.7996393439	11103.1652388724	0.705050668111315	1.53330042204917e-06	0.000185586296844063	Col6a1	10	76544626	76562002	-	4380	protein_coding	collagen, type VI, alpha 1 [Source:MGI Symbol;Acc:MGI:88459]	-	12248	19222	20353	15671	19898	18795	8415	11071	8828	13372	10615	174.698398633152	220.156823659362	237.244479957032	210.188171393052	238.455900597924	168.187873031429	105.41038313254	121.963464371947	107.730988983621	163.851743461016	132.797812886482
ENSMUSG00000031137	2356.48639409997	2005.3198655696	2883.73151685569	2138.69625548727	1849.24201364799	1475.92504621442	1126.52630216903	464.693366749647	476.077007234333	801.472325400181	405.147808788198	2246.6952091321	791.640309425967	1.50442954239647	1.53989260063869e-06	0.000185586296844063	Fgf13	X	58107505	58613431	-	4019	protein_coding	fibroblast growth factor 13 [Source:MGI Symbol;Acc:MGI:109178]	-	1955	2082	2953	1902	1865	1974	1075	501	465	794	393	30.3897139643157	25.9878533479539	37.5134697176992	27.8021369446946	24.3575491440067	19.2511022599356	14.6755315394941	6.01501523145136	6.18425486593137	10.603062116427	5.358208125957
ENSMUSG00000004098	10672.2918329213	14310.7793288343	9388.48452524571	14301.8284298331	12734.4853518934	8166.93479219861	4693.6849371303	2794.65292218899	2866.70025861534	3990.20164018503	1317.50356140284	12281.5738937456	3971.61301862019	1.62859286055665	1.58957856971312e-06	0.000188004690214145	Col5a3	9	20681346	20726363	-	6809	protein_coding	collagen, type V, alpha 3 [Source:MGI Symbol;Acc:MGI:1858212]	-	8854	14858	9614	12719	12843	10923	4479	3013	2800	3953	1278	81.2370305573123	109.467376070705	72.0879338014507	109.737561378024	99.0047213725868	62.8760221512969	36.0911823914476	21.3517172283152	21.9799717506396	31.1581949011999	10.2847219309
ENSMUSG00000099349	380.894987486236	1151.95127724363	462.881388076395	300.227076874395	430.332994060713	314.774287971767	150.902127918456	127.07183881178	135.144440763295	135.261072548645	82.4728363945441	545.257544748274	157.604434068081	1.78892898490944	1.60983736824653e-06	0.000189225451642904	1700047G03Rik	15	11964362	11970172	+	1493	lncRNA	RIKEN cDNA 1700047G03 gene [Source:MGI Symbol;Acc:MGI:1920589]	-	316	1196	474	267	434	421	144	137	132	134	80	13.2228518400573	40.1863960718673	16.2091532452348	10.5059934435196	15.2581780800975	11.0522002959807	5.2918322223341	4.42769575581966	4.72570444211412	4.8169684308075	2.93612954884916
ENSMUSG00000090213	948.62137706224	971.838493928782	1068.33805602442	1091.83704735969	893.387160480881	853.10561181897	728.312353495324	588.982610550949	660.364881002462	622.806580317269	606.175347499899	994.804426971204	676.624564114146	0.554848075374829	1.63854435678591e-06	0.000191418169582315	Peds1	2	167484528	167531742	-	3265	protein_coding	plasmanylethanolamine desaturase 1 [Source:MGI Symbol;Acc:MGI:2142624]	-	787	1009	1094	971	901	1141	695	635	645	617	588	15.0587666528396	15.5029972136104	17.1070817453223	17.4711589988594	14.4848620306847	13.6971091820371	11.6789823209581	9.38442248529215	10.5591500584465	10.1421677128744	9.86822799717417
ENSMUSG00000003363	1127.01523196086	984.359703464039	1197.24173371658	1126.69487276459	1145.24103258093	915.910932934478	846.728606653557	864.459516588165	910.17733211037	890.300492447052	909.263021249849	1116.1105148974	889.473316997245	0.326923637512854	1.77012301355205e-06	0.00020428292378217	Pld3	7	27231425	27252643	-	2924	protein_coding	phospholipase D family, member 3 [Source:MGI Symbol;Acc:MGI:1333782]	-	935	1022	1226	1002	1155	1225	808	932	889	882	882	19.9770841707077	17.5340086256155	21.4069550012671	20.1314948836147	20.7337268828693	16.4204547071548	15.1613325790854	15.3799723893999	16.250877831364	16.1890001196136	16.5286069138716
ENSMUSG00000076665	61.4735581069559	52.0111780695285	16.6012312179298	31.4844874624834	9.91550677559247	2.24304718269668	5.23965721939082	0	5.11910760467025	8.07528791335195	0	34.297192326498	3.44618332001828	3.3294070543904	1.93024137519255e-06	0.00022141961606275	Ighv7-1	12	113860028	113860566	-	363	IG_V_gene	immunoglobulin heavy variable 7-1 [Source:MGI Symbol;Acc:MGI:4439622]	-	51	54	17	28	10	3	5	0	5	8	0	8.77730940873768	7.46268006326434	2.39102485451351	4.53144880792493	1.44599280659034	0.323922479768735	0.755730171788415	0	0.736233902253567	1.18280233003505	0
ENSMUSG00000030986	2634.92545140795	2599.59573351217	1846.64283724148	2053.23836094624	1364.37373232152	1490.87869409906	1287.90774452626	879.300023310709	1035.08355766432	990.232180374783	858.74840895819	2099.75522308587	1090.35843482222	0.944964292476245	2.2397936633824e-06	0.000246771495921273	Dhx32	7	133322671	133384455	-	4172	protein_coding	DEAH (Asp-Glu-Ala-His) box polypeptide 32 [Source:MGI Symbol;Acc:MGI:2141813]	-	2186	2699	1891	1826	1376	1994	1229	948	1011	981	833	32.7343494792675	32.4538536324279	23.1413677169685	25.7123721489123	17.3119859774256	18.7329991332027	16.1625903331472	10.9643035176112	12.9526696303808	12.6198303611119	10.9407157834602
ENSMUSG00000021270	5925.56885595676	6120.9451228121	5569.22480210904	5527.77644162745	5777.76579813773	4525.72153228767	4675.87010258437	5109.77197090579	4043.07118616856	4092.1521500911	4592.70607672117	5784.25620412862	4506.54883645978	0.360038029443578	2.24196349093478e-06	0.000246771495921273	Hsp90aa1	12	110657039	110669162	-	3931	protein_coding	heat shock protein 90, alpha (cytosolic), class A member 1 [Source:MGI Symbol;Acc:MGI:96250]	-	4916	6355	5703	4916	5827	6053	4462	5509	3949	4054	4455	78.1279964603512	81.099877724744	74.0699620294263	73.4673715278964	77.8062943396769	60.3523366000657	62.277318424153	67.6218020837254	53.6953308491356	55.3489657365885	62.0997281550611
ENSMUSG00000044378	392.948626330737	461.358412876003	194.332059551061	209.146952429354	47.5944325228438	44.1132612597014	61.8279551888117	5.56519002095385	17.4049658558788	16.1505758267039	7.21637318452261	261.076096742	25.379720222762	3.36127521415073	2.28703268388733e-06	0.00025028549635967	Slc15a5	6	137960584	138056914	-	3088	protein_coding	solute carrier family 15, member 5 [Source:MGI Symbol;Acc:MGI:3607714]	-	326	479	199	186	48	59	59	6	17	16	7	6.59535482583562	7.78154637641656	3.29016424899978	3.53851730909367	0.815899568070923	0.748860940113017	1.04828193582853	0.093754251400837	0.294255143186967	0.278081117747877	0.124212637285551
ENSMUSG00000051627	280.849785076877	412.236744699226	373.039430897011	323.840442471258	171.53826721775	181.686821798431	122.607978933745	44.5215201676308	140.263548367965	90.8469890252094	79.3801050297487	312.300934072424	109.884493887122	1.50519468995931	2.33001437504686e-06	0.000253532192740813	H1f4	13	23804612	23806541	-	1930	protein_coding	H1.4 linker histone, cluster member [Source:MGI Symbol;Acc:MGI:1931527]	-	233	428	382	288	173	243	117	48	137	90	77	7.54217263518871	11.124849600355	10.1052682863752	8.76639126898045	4.70502084254232	4.93486666976171	3.32607420995086	1.20005441793071	3.79416043450489	2.50273005973089	2.1861424162257
ENSMUSG00000073542	266.385418463475	291.84049916791	218.745634871545	239.506993911035	228.056655838627	189.163645740753	182.340071234801	135.41962384321	145.382655972635	119.110496721941	129.894717321407	248.907040450518	150.218535139125	0.72543060682346	2.38446685241738e-06	0.000255751424217562	Cep76	18	67750870	67774406	-	3789	protein_coding	centrosomal protein 76 [Source:MGI Symbol;Acc:MGI:1923401]	-	221	303	224	213	230	253	174	146	142	118	126	3.64389224068207	4.01167471862204	3.01831948473449	3.30248360272167	3.18622167912979	2.61711239724473	2.51957926157297	1.85928198889613	2.00316245582277	1.67142237413306	1.82217873604647
ENSMUSG00000116720	32.5448248801531	33.7109487487685	44.9209785896924	38.2311633473013	29.7465203267774	17.1966950673412	17.8148345459288	13.9129750523846	14.3335012930767	15.1411648375349	16.4945672789088	35.8308871785385	15.8156230125292	1.17950494266181	2.41317593208904e-06	0.000256713386027037	Gm31641	16	94984498	95156535	-	2732	lncRNA	predicted gene, 31641 [Source:MGI Symbol;Acc:MGI:5590800]	-	27	35	46	34	30	23	17	15	14	15	16	0.617420330685256	0.642680373920703	0.859644583168259	0.731111969088704	0.576385858849518	0.329969348900581	0.341406360915542	0.264927826066787	0.273904882229329	0.294672341098135	0.320910791832488
ENSMUSG00000025130	8267.59088344334	10065.126126418	8657.05380864398	7581.01480257369	7625.02471043061	6585.58652839745	6299.11590915165	6361.93972562041	5494.85010285304	6577.32200542516	5575.16374027118	8439.16206630192	6148.99633528648	0.456738390978272	2.44854856283554e-06	0.000259029231852857	P4hb	11	120451124	120464079	-	2861	protein_coding	prolyl 4-hydroxylase, beta polypeptide [Source:MGI Symbol;Acc:MGI:97464]	-	6859	10450	8865	6742	7690	8808	6011	6859	5367	6516	5408	149.77550822169	183.23402473872	158.198614772708	138.438397092423	141.085128969337	120.666275224804	115.274235912696	115.680446649572	100.268881459794	122.234000945934	103.577126791607
ENSMUSG00000038173	55.4467386847053	59.7165377835327	48.82715064097	57.3467450209519	37.6789257472514	14.9536478846445	14.6710402142943	15.7680383927026	25.5955380233512	18.1693978050419	36.081865922613	51.8032195754823	20.8732547071079	1.32041979296452	2.58727852514415e-06	0.000269218347955163	Enpp6	8	47439922	47549797	+	6412	protein_coding	ectonucleotide pyrophosphatase/phosphodiesterase 6 [Source:MGI Symbol;Acc:MGI:2445171]	-	46	62	50	51	38	20	14	17	25	18	35	0.448190012926442	0.48507161775325	0.3981239322357	0.467264012683329	0.311073374518203	0.122253961484769	0.119794782689605	0.12793000575843	0.208400582125737	0.150663412828466	0.29910217088099
ENSMUSG00000055546	165.134852169666	148.328174494581	154.293796025465	160.795775254826	108.079023853958	62.0576387212748	74.4031325153497	35.2462034660411	97.2630444887347	61.5740703393086	28.8654927380904	147.326324359699	59.9015970447999	1.29878085240885	2.68957473351839e-06	0.000275348828363749	Timd4	11	46701627	46735159	+	2173	protein_coding	T cell immunoglobulin and mucin domain containing 4 [Source:MGI Symbol;Acc:MGI:2445125]	-	137	154	158	143	109	83	71	38	95	61	28	3.93875255322391	3.55523802983248	3.71226657388181	3.86600118615764	2.632931310555	1.49707936692011	1.7926768262773	0.843802644299725	2.33677184714351	1.50660331304453	0.706062814427578
ENSMUSG00000032435	876.299543995233	885.153197146235	833.967732947767	889.436770815157	816.04620763126	754.411535780317	703.161998842248	684.518372577324	685.960419025813	705.578281429127	687.617273439511	860.18069050713	703.541313515723	0.288199044515775	2.79782619071148e-06	0.0002848994990563	Dync1li1	9	114517858	114553370	+	3871	protein_coding	dynein cytoplasmic 1 light intermediate chain 1 [Source:MGI Symbol;Acc:MGI:2135610]	-	727	919	854	791	823	1009	671	738	670	699	667	11.7330006953429	11.9096782392568	11.2635811835959	12.0043592516322	11.1596203817116	10.2163192023986	9.51048644448564	9.19920299252687	9.2513276862356	9.69131732162563	9.44164564957377
ENSMUSG00000101188	1026.9700295515	1111.49813874511	1040.99485166548	964.774651528956	861.657538798985	795.534067463089	732.504079270837	787.47438796497	679.817489900209	657.126553949015	788.646498022828	1001.17904205801	740.183846095158	0.435106447412558	2.85199980450582e-06	0.000288871171688297	Eif4a-ps4	1	60743091	60744308	+	1218	processed_pseudogene	eukaryotic translation initiation factor 4A, pseudogene 4 [Source:MGI Symbol;Acc:MGI:1195958]	-	852	1154	1066	858	869	1064	699	849	664	651	765	43.7008780819852	47.5298243000298	44.6839657902463	41.3833525986234	37.4494329113714	34.2389784362446	31.4871439407352	33.6339143334142	29.1389047500791	28.6855056463025	34.4159039775279
ENSMUSG00000047702	31.339460995703	52.0111780695285	41.9913495512342	29.2355955008775	10.9070574531517	12.7106007019479	1.04793144387816	3.7101266806359	0	3.02823296750698	2.0618209098636	33.096928314099	3.75978545063875	3.07643419257519	3.00387899941679e-06	0.000299475727261228	Olfr1388	11	49327451	49336930	+	3034	protein_coding	olfactory receptor 1388 [Source:MGI Symbol;Acc:MGI:3031222]	-	26	54	43	26	11	17	1	4	0	3	2	0.535371968666655	0.892865149296294	0.723593527358591	0.503435043897677	0.190304854209467	0.219613889546568	0.0180837213157017	0.0636152775930091	0	0.0530682159446344	0.0361209740971637
ENSMUSG00000024533	902.817549453136	875.52149750373	777.328238204242	748.881023214784	714.908038520217	591.416773837691	604.656443117701	581.562357189677	605.078518872023	511.77137150868	430.920570161493	803.891269379222	554.234339114544	0.535646855702091	3.05944979687183e-06	0.000303427307458508	Spire1	18	67621279	67743860	-	7766	protein_coding	spire type actin nucleation factor 1 [Source:MGI Symbol;Acc:MGI:1915416]	-	749	909	796	666	721	791	577	627	591	507	418	6.02535012652806	5.87183962484893	5.23308122632569	5.03805048060371	4.87315961008555	3.99213809697983	4.07644708244283	3.89571489956792	4.06764016873975	3.50380059911763	2.94933381417153
ENSMUSG00000032060	2090.1009756365	2524.46847630063	2135.69956903603	2112.8339979288	1996.98306460432	1797.42847573427	1306.77051051607	1346.77598507083	905.0582245057	1349.58249251894	1302.03990457886	2172.01721670126	1334.60926548745	0.702099625225555	3.13060751988828e-06	0.000308875794786075	Cryab	9	50662625	50667936	+	1479	protein_coding	crystallin, alpha B [Source:MGI Symbol;Acc:MGI:88516]	-	1734	2621	2187	1879	2014	2404	1247	1452	884	1337	1263	73.2451336867076	88.9009773098835	75.4957325110783	74.6352991539412	71.4766269795592	63.7078205578422	46.2595774566485	47.3713164670993	31.9474738826169	48.5167881709127	46.7929268843251
ENSMUSG00000040188	1065.5416738539	928.495845537509	1014.62819031936	997.383584972243	1008.40703907775	854.600976607435	817.386526224968	788.401919635129	800.628429370427	859.008751782814	774.213751653783	1002.89126675215	815.706725879092	0.296628019799985	3.24554519148807e-06	0.000318565317197504	Scamp2	9	57468226	57496078	+	3238	protein_coding	secretory carrier membrane protein 2 [Source:MGI Symbol;Acc:MGI:1346518]	-	884	964	1039	887	1017	1143	780	850	782	851	751	17.0558464483562	14.9350911622299	16.3825120999483	16.0928308769134	16.486059617102	13.8355314142851	13.216642423729	12.6665719104857	12.9086950523231	14.1052739414035	12.7089048167861
ENSMUSG00000052299	1113.75622923191	1277.1633725962	1251.92814243447	1062.60145185882	1098.63815073565	734.971793530279	821.578252000481	650.199700781442	1019.72623485031	659.145375927353	675.24634798033	1160.81746937141	760.144617511699	0.611420054862511	3.4456807176426e-06	0.000334758429721175	Ltn1	16	87173539	87229500	-	7844	protein_coding	listerin E3 ubiquitin protein ligase 1 [Source:MGI Symbol;Acc:MGI:1926163]	-	924	1326	1282	945	1108	983	784	701	996	653	655	7.35922774345703	8.48034708362025	8.34434466542831	7.07750028150055	7.41438157549543	4.91181941753348	5.48380318841429	4.31218559740725	6.78694275604214	4.46790989146445	4.57560735556289
ENSMUSG00000105987	1368.08800885088	1446.68128630429	1400.36268038302	1313.35290557788	1309.83844505576	1164.14148781958	916.940013393394	959.995278614539	761.723211574933	1034.64626389822	783.491945748169	1367.66466523437	936.823033508138	0.544922588067123	3.55176517234651e-06	0.000343313260973717	AI506816	5	23903294	23917684	-	5726	lncRNA	expressed sequence AI506816 [Source:MGI Symbol;Acc:MGI:2140929]	-	1135	1502	1434	1168	1321	1557	875	1035	744	1025	760	12.383470522991	13.1591027288566	12.7861443140491	11.9833203893222	12.1094447885892	10.6577058017797	8.38417030437636	8.72179787568946	6.9450283775559	9.60729953169293	7.27289442125428
ENSMUSG00000018362	554.467386847053	794.615220506685	745.102318781202	613.947505518427	480.902078616235	481.507461885554	379.351182683895	387.708238126452	274.384167610325	323.011516534078	355.664106951471	637.80690205392	366.937778965296	0.796580452375263	3.63665031717639e-06	0.000349742905755923	Kpna2	11	106879455	106890367	-	2873	protein_coding	karyopherin (importin) alpha 2 [Source:MGI Symbol;Acc:MGI:103561]	-	460	825	763	546	485	644	362	418	268	320	345	10.0027649247628	14.4054228509758	13.55909508261	11.1645876738241	8.8609211125744	8.78570668760838	6.91315551368106	7.0203322682549	4.98599226918455	5.97782451517886	6.58003954346053
ENSMUSG00000036427	8654.51269035182	8088.70135977593	7107.28004729959	7447.20573085813	6175.37761983899	5527.61594055885	5751.04776400337	5723.79793655104	4323.59828290449	5222.69245796037	5067.95579644473	7494.61548962489	5269.45136307048	0.508069420728476	3.68712956822496e-06	0.000351680420788882	Gpi1	7	33900755	33929761	-	6452	protein_coding	glucose-6-phosphate isomerase 1 [Source:MGI Symbol;Acc:MGI:95797]	-	7180	8398	7278	6623	6228	7393	5488	6171	4223	5174	4916	69.5229100700478	65.2963942939878	57.5916454313046	60.3039927825475	50.6672114289896	44.9110083764043	46.6684230423825	46.1506900934702	34.984780664157	43.0388714697629	41.7505835461459
ENSMUSG00000038280	731.65587786122	714.672113473891	717.759114422259	674.667588481788	738.705254781639	603.379692145407	534.445036377864	596.402863912221	583.578266932408	538.016057227074	596.897153405513	715.491989804159	575.453178333414	0.313203563156022	3.69373406983387e-06	0.000351680420788882	Ostm1	10	42459818	42578455	+	7211	protein_coding	osteopetrosis associated transmembrane protein 1 [Source:MGI Symbol;Acc:MGI:2655574]	-	607	742	735	600	745	807	510	643	570	533	579	5.2588532564102	5.16197739133114	5.20395626215241	4.88811513345707	5.4229242081578	4.38636227735094	3.88041399814698	4.30261502134423	4.22504941659369	3.96698467641192	4.39975104027529
ENSMUSG00000020681	1094.4704070807	1100.90326913835	1119.11829269103	1222.27278113284	1156.14809003408	648.24063579934	859.303783980095	474.896215121395	881.510329524217	725.766501212506	663.90633297608	1138.5825680154	708.937299768939	0.684187477112178	3.75026609622986e-06	0.00035528640300701	Ace	11	105858771	105880790	+	5287	protein_coding	angiotensin I converting enzyme (peptidyl-dipeptidase A) 1 [Source:MGI Symbol;Acc:MGI:87874]	-	908	1143	1146	1087	1166	867	820	512	861	719	644	10.7293742711778	10.8453758778308	11.0666736103863	12.0783025890988	11.5760927431779	6.42741357766193	8.50957605199696	4.67280504705888	8.70454898853931	7.29874833866458	6.67454386273424
ENSMUSG00000001864	173.572399360817	156.996704172836	162.10614012802	256.373683623079	84.281807592536	94.2079816732605	85.9303783980095	74.202533612718	67.5722203816473	66.6211252851536	65.9782691156353	166.666146975458	75.752084744404	1.13329638580799	3.82776451929048e-06	0.00036083312859569	Aif1l	2	31840151	31863454	+	4032	protein_coding	allograft inflammatory factor 1-like [Source:MGI Symbol;Acc:MGI:1919598]	-	144	163	166	228	85	126	82	80	66	66	64	2.23120680348164	2.02803184093588	2.10198377222332	3.32200280912609	1.10655029879328	1.22483187662553	1.11582660185784	0.957384683617013	0.874935110624552	0.878521150265986	0.869770122307895
ENSMUSG00000076514	31.339460995703	50.0848381410274	4.882715064097	22.4889196160596	8.92395609803322	2.24304718269668	1.04793144387816	1.85506334031795	6.1429291256043	3.02823296750698	2.0618209098636	23.543977982984	2.72983749497795	3.11501810972018	3.94293175005239e-06	0.000369858652140383	Igkv17-121	6	68013796	68014302	+	363	IG_V_gene	immunoglobulin kappa variable 17-121 [Source:MGI Symbol;Acc:MGI:3647671]	-	26	52	5	20	9	3	1	2	6	3	2	4.47470675739568	7.18628450536567	0.70324260426868	3.23674914851781	1.30139352593131	0.323922479768735	0.151146034357683	0.265852275781253	0.883480682704281	0.443550873763142	0.301903678817616
ENSMUSG00000006205	3876.45025239157	3682.19877332977	4026.28684185438	3619.59161220479	4740.60378941076	3164.93957478501	2875.52388200168	2973.66653452967	3004.91616394144	3283.61394776674	2779.33458649614	3989.02625383825	3013.66578158678	0.404511208154638	4.22234706405171e-06	0.000392204550213037	Htra1	7	130537841	130587390	+	2879	protein_coding	HtrA serine peptidase 1 [Source:MGI Symbol;Acc:MGI:1929076]	-	3216	3823	4123	3219	4781	4233	2744	3206	2935	3253	2696	69.7866308579071	66.6147375960984	73.1161750910813	65.6848153837376	87.1665458081263	57.6279356304924	52.2932729193213	53.7327248704681	54.4902591615465	60.6416776917443	51.312509806791
ENSMUSG00000058624	2618.05035702565	3358.57366534159	2595.65132807396	2339.972086051	2701.97559634895	1928.27289472491	1873.70142165416	1204.86363953651	1945.26088977469	1766.46923104574	1733.99138519529	2722.84460656823	1742.09324365522	0.644437009179553	4.27566946707492e-06	0.000393320280154786	Gda	19	21368671	21450809	-	6235	protein_coding	guanine deaminase [Source:MGI Symbol;Acc:MGI:95678]	-	2172	3487	2658	2081	2725	2579	1788	1299	1900	1750	1682	21.7631231692926	28.0558336545748	21.7650822678124	19.6074580355878	22.940496142085	16.212177243649	15.7338294665033	10.0528616331247	16.2880680796884	15.0636563784034	14.7820466368049
ENSMUSG00000031838	496.609920393447	505.664231231527	472.646818204589	417.169458877905	418.434385930002	301.316004875587	315.427364607327	318.143362864529	303.051170196479	314.936228620726	407.209629698061	462.104962927494	326.680626810452	0.501534881860746	4.88530408287959e-06	0.000440470606600176	Ifi30	8	71215419	71219307	-	980	protein_coding	interferon gamma inducible protein 30 [Source:MGI Symbol;Acc:MGI:2137648]	-	412	525	484	371	422	403	301	343	296	312	395	26.2644915152696	26.8745323706841	25.2151223733006	22.2399345958336	22.6026381704437	16.1177876336355	16.8517032163505	16.8882658190041	16.1442572100697	17.086665904394	22.0859484628898
ENSMUSG00000041958	1248.75698429032	1246.34193374018	1327.12195442156	1238.01502486408	1221.59043475299	1111.80372022332	881.310344301536	725.329766064319	747.389710281856	894.338136403728	904.10846897519	1256.36526641383	877.380024374992	0.517099980713005	4.94658915287872e-06	0.000441891267345121	Pigs	11	78219241	78233608	+	2501	protein_coding	phosphatidylinositol glycan anchor biosynthesis, class S [Source:MGI Symbol;Acc:MGI:2687325]	-	1036	1294	1359	1101	1232	1487	841	782	730	886	877	25.8787872672512	25.9554326763861	27.7426254946031	25.8618327657751	25.8565021588207	23.303638551519	18.4495461042849	15.0872495235748	15.6013292089702	19.0129208207323	19.2145817783421
ENSMUSG00000001924	6723.51974746274	6288.53669659169	7298.68247781219	6721.93807324021	5510.04711519673	5618.83319265518	4948.33227799269	4312.09473456908	4295.95510183927	4713.9493194192	4517.44961351115	6508.54482206071	4734.43570666443	0.458945097350692	4.9661133920731e-06	0.000441891267345121	Uba1	X	20524565	20549418	+	4819	protein_coding	ubiquitin-like modifier activating enzyme 1 [Source:MGI Symbol;Acc:MGI:98890]	-	5578	6529	7474	5978	5557	7515	4722	4649	4196	4670	4382	72.3135097312671	67.9668950923359	79.1840957220333	72.8760216515015	60.5279866262456	61.1221352336391	53.7616313442672	46.549994244538	46.5404937020011	52.0102287273996	49.8265114308054
ENSMUSG00000022957	2188.94081416141	2333.76082337903	2083.9427893566	2125.20290371763	2154.63962233624	1386.95084130078	1234.46324088848	1323.58769331686	1992.35667973766	1540.36116947188	1305.13263594366	2177.29739059018	1463.80871010989	0.57297988177328	5.08746628606698e-06	0.000448497838052257	Itsn1	16	91526169	91717485	+	23425	protein_coding	intersectin 1 (SH3 domain protein 1A) [Source:MGI Symbol;Acc:MGI:1338069]	-	1816	2423	2134	1890	2173	1855	1178	1427	1946	1526	1266	4.84321893461833	5.18897409934313	4.65110998895111	4.73988578084015	4.86914697906363	3.10377887711809	2.75911036652407	2.93941824347844	4.44033431021657	3.49626017660061	2.96141410523087
ENSMUSG00000078636	169.956307707466	142.549154709078	110.349360448592	132.684625734752	60.484591331114	60.5622739328103	60.7800237449335	54.7243685393795	31.7384671489555	53.4987824259567	60.8237168409763	123.2048079862	53.6879387721686	1.19439087008355	5.38071238601432e-06	0.000472163710850159	Gm7336	7	51396395	51397626	+	1232	processed_pseudogene	predicted gene 7336 [Source:MGI Symbol;Acc:MGI:3644851]	-	141	148	113	118	61	81	58	59	31	53	59	7.15000362024797	6.02641028918371	4.68284227021055	5.62674160014658	2.59891385684496	2.5769190131602	2.58297776571969	2.31077848636652	1.34494157500964	2.3088407089635	2.62413599400848
ENSMUSG00000025498	635.22676710521	554.785899408304	707.017141281245	955.779083682532	493.792237424505	385.056433029597	431.747754877804	340.404122948344	419.76682358296	436.065547321005	376.282316050107	669.320225780359	398.22049963497	0.748909017527902	5.58802599599717e-06	0.000488106380806322	Irf7	7	140842619	140846394	-	3776	protein_coding	interferon regulatory factor 7 [Source:MGI Symbol;Acc:MGI:1859212]	IRF	527	576	724	850	498	515	412	367	410	432	365	8.71919692589382	7.65240921741513	9.78922644666633	13.2242975340992	6.92261397294922	5.34566454628938	5.98643970190615	4.68976509955698	5.80369129620754	6.14017247705164	5.29670655785753
ENSMUSG00000023147	508.663559237948	502.774721338775	545.887544166044	550.97853059346	456.113311677253	337.952442192966	295.516667173642	443.36013833599	271.312703047523	342.190325328289	356.695017406403	512.883533402696	341.171215580802	0.587022815260942	5.76843778687251e-06	0.000498281802486451	Get1	16	95946607	95959052	+	4368	protein_coding	guided entry of tail-anchored proteins factor 1 [Source:MGI Symbol;Acc:MGI:2136882]	-	422	522	559	490	460	452	282	478	265	339	346	6.03570045557212	5.99508799038338	6.5338772678749	6.59020800191005	5.52774447903973	4.05585354018123	3.5421737529896	5.28034475502614	3.24276649392316	4.16529608307929	4.34048743728651
ENSMUSG00000022636	2226.30709457936	2722.88148893624	2276.32176288202	2113.9584439096	1321.73705318648	1496.11247085869	1319.34568784261	944.227240221837	888.677080170755	1124.48384193426	696.895467533898	2132.24116869874	1078.29029809367	0.983291875246204	6.01316745934487e-06	0.000515778084508311	Alcam	16	52069359	52274437	-	7121	protein_coding	activated leukocyte cell adhesion molecule [Source:MGI Symbol;Acc:MGI:1313266]	-	1847	2827	2331	1880	1333	2001	1259	1018	868	1114	676	16.2040571617549	19.915559465748	16.7125639469107	15.5096692101846	9.82566427833349	11.0136827305274	9.70036612611223	6.89800975133756	6.51525130902017	8.39601130150667	5.20176519714206
ENSMUSG00000051256	631.61067545186	637.618516333849	613.269012050583	597.080815806382	576.090943661922	480.759779491322	476.808806964565	520.345266959185	431.028860313235	446.159657212695	514.424317010969	611.133992660919	478.254447991995	0.353024803724365	6.19244336897734e-06	0.000526412976036011	Jagn1	6	113419530	113425190	+	3412	protein_coding	jagunal homolog 1 [Source:MGI Symbol;Acc:MGI:1915017]	-	524	662	628	531	581	643	455	561	421	442	499	9.59445082669478	9.73322258739743	9.39706899410934	9.14263054842105	8.93799006120524	7.38632493946274	7.3165400834369	7.93361005230389	6.59516258171729	6.95251694917948	8.01376416617623
ENSMUSG00000078763	79.5540163737076	74.1640872472906	82.0296130768296	80.9601106178145	30.7380710043366	32.898025346218	28.2941489847104	22.2607600838154	31.7384671489555	36.3387956100838	25.772761373295	69.4891796639958	29.5504930911797	1.23028833874601	6.29035835798331e-06	0.000530004441826186	Slfn1	11	83007675	83013496	+	1864	protein_coding	schlafen 1 [Source:MGI Symbol;Acc:MGI:1313259]	-	66	77	84	72	31	44	27	24	31	36	25	2.21205481375218	2.07229942028594	2.30078041731337	2.26919731077418	0.872948339729673	0.925194893931729	0.794732984302388	0.621272807566061	0.888931341422682	1.03653841529627	0.734918424160372
ENSMUSG00000076526	28.9287332268028	4.81584982125264	17.5777742307492	34.8578254048924	1.98310135511849	0.747682394232226	0	0.927531670158975	0	2.01882197833799	2.0618209098636	17.6326568077631	0.959309492098799	4.19974436099728	6.34835911619773e-06	0.000532535040927917	Igkv12-98	6	68547747	68548219	+	347	IG_V_gene	immunoglobulin kappa variable 12-98 [Source:MGI Symbol;Acc:MGI:4439560]	-	24	5	18	31	2	1	0	1	0	2	2	4.32095380962438	0.72285005415865	2.64840759440435	5.24829080234451	0.302533365298152	0.112952795538954	0	0.139055296986448	0	0.30933519150052	0.315824309541195
ENSMUSG00000055407	1119.78304865416	1212.63098499141	933.575120255346	891.685662776763	602.862811956022	680.390978751326	561.691253918696	280.11456438801	360.385175368785	436.065547321005	429.889659706561	952.10752572674	458.089529909064	1.05473957800171	6.71141962142497e-06	0.000554166126354041	Map6	7	98916654	98986344	+	9152	protein_coding	microtubule-associated protein 6 [Source:MGI Symbol;Acc:MGI:1201690]	-	929	1259	956	793	608	910	536	302	352	432	417	6.34158122510537	6.90108548318295	5.33314848064142	5.09029377809871	3.48706726820056	3.89719233471759	3.2133065573542	1.59223784881969	2.05579158860035	2.53335787514718	2.49669262272189
ENSMUSG00000022863	407.412992944139	375.636286057706	322.259194230402	389.058309357831	351.008939855973	231.78154221199	296.56459861752	283.824691068646	216.026340917084	270.52214509729	256.696703278018	369.07514448921	259.236003531758	0.509478875784292	6.72103870428623e-06	0.000554166126354041	Btg3	16	78129525	78174080	-	4014	protein_coding	BTG anti-proliferation factor 3 [Source:MGI Symbol;Acc:MGI:109532]	-	338	390	330	346	354	310	283	306	211	268	249	5.26062311613109	4.87410552213703	4.19738074565746	5.06389162376108	4.62912226289168	3.02698859395248	3.86823143087454	3.67841792342178	2.80968426882449	3.58332529506507	3.39912404301045
ENSMUSG00000030225	654.512589256412	582.717828371569	689.439367050496	557.725206478278	404.552676444173	458.329307664355	364.680142469601	260.636399314672	246.740986545106	296.766830815684	286.593106471041	577.789533520186	318.957795546743	0.855379628488799	6.72263287405648e-06	0.000554166126354041	Dera	6	137731544	137834338	+	8127	protein_coding	deoxyribose-phosphate aldolase (putative) [Source:MGI Symbol;Acc:MGI:1913762]	-	543	605	706	496	408	613	348	281	241	294	278	4.17414399411035	3.73450291915335	4.43523091268042	3.58539566071326	2.63513373480074	2.95635561608052	2.34937512540912	1.6683726889698	1.5850363103445	1.94153793321644	1.87438832559376
ENSMUSG00000031207	5745.9696371737	5520.89023508402	6094.60494300587	5924.7058728509	6770.30802637454	5146.29791950042	4521.82418033428	4244.38492264747	3880.28356434005	4911.79387329632	4403.01855301372	6011.29574289781	4517.93383552204	0.411888596323125	7.05270562041502e-06	0.00057638463701263	Msn	X	95139648	95212158	+	6327	protein_coding	moesin [Source:MGI Symbol;Acc:MGI:97167]	-	4767	5732	6241	5269	6828	6883	4315	4576	3790	4866	4271	47.0701057849716	45.4481317882653	50.3614403302172	48.9233329276524	56.6458940204486	42.6389394370211	37.41849773763	34.8983740376901	32.0179710985741	41.2765204298255	36.9893561118622
ENSMUSG00000024587	2370.95076071338	2257.67039620324	2450.14641916387	2281.50089504925	2154.63962233624	1979.86297992694	1869.50969587865	1945.96144399353	1575.6613207175	1675.62224202053	1680.38404153884	2302.98161869319	1787.83362067933	0.364655660482163	7.57332630349791e-06	0.000609505696427587	Nars	18	64632718	64649723	-	4355	protein_coding	asparaginyl-tRNA synthetase [Source:MGI Symbol;Acc:MGI:1917473]	-	1967	2344	2509	2029	2173	2648	1784	2098	1539	1660	1630	28.2172091638472	27.000831359399	29.4140140969907	27.3703001160778	26.190532258224	23.8317689776672	22.4755367811161	23.2452561510714	18.8887358498862	20.4573199779712	20.5089997381855
ENSMUSG00000046070	2063.5829701786	2011.0988853551	2173.78474653598	2441.17222432327	1178.95375561794	1377.23097017576	947.330025265861	315.360767854052	490.41050852741	670.248896808212	415.456913337516	1973.71851640218	702.673013661468	1.48946645008742	7.70730831477127e-06	0.000616649432478465	Igfals	17	25084971	25100984	+	3167	protein_coding	insulin-like growth factor binding protein, acid labile subunit [Source:MGI Symbol;Acc:MGI:107973]	-	1712	2088	2226	2171	1189	1842	904	340	479	664	403	33.7717490785272	33.0742587205489	35.8854908410518	40.2714652939671	19.70636619116	22.7964919911004	15.6611536048445	5.18021595783427	8.08425274532008	11.252494916838	6.97271665149199
ENSMUSG00000057561	2110.59216167215	2275.00745555975	1813.44037480562	1688.91786316607	1698.52631065899	1588.82508774348	1354.97535693447	1258.66047640573	1030.98827158059	1125.49325292343	980.395842640143	1917.29683317252	1223.22304803797	0.647786885676658	7.78976080697043e-06	0.000620638599524397	Eif1a	18	46730768	46749523	+	4168	protein_coding	eukaryotic translation initiation factor 1A [Source:MGI Symbol;Acc:MGI:95298]	-	1751	2362	1857	1502	1713	2125	1293	1357	1007	1115	951	26.2455871307816	28.4288879217461	22.7470974258195	21.170342985242	21.5725959933109	19.9828617107812	17.0205737860095	15.7097454869678	12.9138040721531	14.3574055023403	12.5025281520712
ENSMUSG00000067149	3108.63345799685	2171.94826938494	3255.79440473988	1345.96183902117	1230.51439085102	492.722697799037	933.706916495444	1019.35730550471	1222.44289599526	612.712470425579	1045.34320130085	2222.57047239877	887.714247920146	1.32430253894423	8.04728907127321e-06	0.000638485327063269	Jchain	5	88667668	88675750	-	2517	protein_coding	immunoglobulin joining chain [Source:MGI Symbol;Acc:MGI:96493]	-	2579	2255	3334	1197	1241	659	891	1099	1194	607	1014	64.0126760798633	44.9439272648654	67.6276309793672	27.9380832195395	25.8798242944472	10.2619207843779	19.4221753398524	21.0683967706289	25.3555796887204	12.9429801451258	22.0749523056309
ENSMUSG00000025232	2721.71165108836	2290.41817498775	2819.27967800961	3020.2619044368	2889.37867440764	2246.03791227361	1987.92594903688	1517.44181238008	2084.50061662172	1932.01263326945	1783.47508703202	2748.21001658603	1925.23233510229	0.51318196115023	8.19372712695258e-06	0.000647406439632494	Hexa	9	59446823	59472392	+	1996	protein_coding	hexosaminidase A [Source:MGI Symbol;Acc:MGI:96073]	-	2258	2378	2887	2686	2914	3004	1897	1636	2036	1914	1730	70.6742579876368	59.7666621031941	73.8461811286669	79.0553276876136	76.630519185408	58.9882959099493	52.1447003332056	39.5493886056265	54.5217352375491	51.4647901093693	47.4931090332352
ENSMUSG00000026914	1669.42897996341	1664.35769822491	1665.00583685708	1589.96661685541	1263.23556321048	1290.49981244482	1154.82045115374	964.632936965334	742.270602677186	958.940439710544	916.479394434371	1570.39893902226	1004.60727289767	0.643795770176617	8.75493474566899e-06	0.000677688891979793	Psmd14	2	61542038	61630720	+	2820	protein_coding	proteasome (prosome, macropain) 26S subunit, non-ATPase, 14 [Source:MGI Symbol;Acc:MGI:1913284]	-	1385	1728	1705	1414	1274	1726	1102	1040	725	950	889	30.6830495883042	30.739890643574	30.8686096752447	29.4568275966226	23.7133590539497	23.9893312800642	21.440547354598	17.7951331831452	13.7417274628073	18.0802031698841	17.2741898014533
ENSMUSG00000063524	21664.0050952219	23859.6463544141	16635.4102233785	17019.6143654339	9691.41632246408	11625.7135479169	11099.6898535575	6489.01156443219	5390.42030771777	7930.94214190078	6816.37992800907	17774.0184721825	8225.3595572557	1.11158157211001	8.82358539157703e-06	0.000680237704560364	Eno1	4	150321178	150333336	+	5379	protein_coding	enolase 1, alpha non-neuron [Source:MGI Symbol;Acc:MGI:95393]	-	17973	24772	17035	15136	9774	15549	10592	6996	5265	7857	6612	208.745386988532	231.029381481371	161.689712148327	165.308523383933	95.3769758329779	113.299339503404	108.038814448358	62.7574470399451	52.3177747840679	78.3942154738796	67.3560072630763
ENSMUSG00000026623	11741.4495984286	13957.2959519544	13363.0145874207	10340.4052394642	13238.1930960935	9332.57164480665	7569.20881913198	6329.47611716485	9357.72870133721	7471.66014182889	4897.85557138099	12528.0716946723	7493.0834992751	0.741510212248867	9.11636225212637e-06	0.00069997487905238	Lpgat1	1	191449946	191516367	+	7610	protein_coding	lysophosphatidylglycerol acyltransferase 1 [Source:MGI Symbol;Acc:MGI:2446186]	-	9741	14491	13684	9196	13351	12482	7223	6824	9140	7402	4751	79.968093723523	95.5259549745101	91.8058176673582	70.9904579279003	92.0877573688031	64.2874175412976	52.0758467329951	43.2684535193858	64.1968874001296	52.2027321522954	34.2093961390727
ENSMUSG00000116716	12.0536388445011	11.5580395710063	25.3901183333044	23.6133655968626	7.93240542047397	2.24304718269668	5.23965721939082	2.78259501047693	3.07146456280215	2.01882197833799	4.1236418197272	16.1095135532297	3.24653796223863	2.33011706529306	9.45237662463724e-06	0.000717598042416145	Gm49643	16	95098215	95102520	-	699	lncRNA	predicted gene, 49643 [Source:MGI Symbol;Acc:MGI:6215074]	-	10	12	26	21	8	3	5	3	3	2	4	0.893759520707952	0.861215343495456	1.89905685238564	1.76493124171325	0.600738642394614	0.168217253442133	0.392460732988833	0.207090935855354	0.229401636496176	0.153561246710559	0.313565194308426
ENSMUSG00000036918	767.816794394723	799.431070327938	710.923313332523	705.027629963468	668.305156674932	638.520764674321	500.911230173763	433.157289964241	461.743505941256	555.176044042947	438.136943346015	730.300792938717	504.607629690424	0.531667446761889	9.45652109560686e-06	0.000717598042416145	Ttc7	17	87590314	87689197	+	6720	protein_coding	tetratricopeptide repeat domain 7 [Source:MGI Symbol;Acc:MGI:1920999]	-	637	830	728	627	674	854	478	467	451	550	425	5.92199472424085	6.19607274101883	5.53100308257317	5.48130463505804	5.26457577449414	4.98098296494381	3.90267157820521	3.35323985436859	3.58723395356066	4.39260575132993	3.46549033107052
ENSMUSG00000034220	485.761645433396	547.0805396943	534.169028012212	475.64064987966	759.527819010383	457.581625270123	294.468735729764	278.259501047693	217.050162438019	311.907995653219	213.398464170883	560.43593640599	295.444414051617	0.921974644387242	9.47774703835182e-06	0.000717598042416145	Gpc1	1	92759367	92788501	+	5159	protein_coding	glypican 1 [Source:MGI Symbol;Acc:MGI:1194891]	-	403	568	547	423	766	612	281	300	212	309	207	4.88019724180787	5.52319652159152	5.41331865656884	4.81682104095523	7.79356208208756	4.64956531727745	2.98843747675649	2.80590355035651	2.19645730497482	3.21456166294439	2.19861836887328
ENSMUSG00000028664	361.609165335034	474.84279237551	533.192484999392	445.28060839798	406.535777799291	357.392184443004	290.277009954251	244.868360921969	272.336524568457	309.889173674881	225.769389630064	444.292165781441	283.422107198771	0.647743241582473	9.53430861943517e-06	0.000717598042416145	Ephb2	4	136374850	136563299	-	12608	protein_coding	Eph receptor B2 [Source:MGI Symbol;Acc:MGI:99611]	-	300	493	546	396	410	478	277	264	266	307	219	1.48652737541607	1.96159076165886	2.21099742514029	1.84516266101339	1.70690917992418	1.48596354575381	1.20541599783466	1.01035672956333	1.12768517026967	1.30683568430199	0.951793970295212
ENSMUSG00000066150	1315.05199793508	1265.60533302519	1487.27500852395	1291.98843194262	1022.28874856358	973.482477290359	898.077247403587	511.069950257595	756.604103970263	818.632312216054	686.58636298458	1276.44190399808	774.075409020406	0.721219461944892	9.80237808854824e-06	0.000731987778675041	Slc31a1	4	62278964	62310006	+	4280	protein_coding	solute carrier family 31, member 1 [Source:MGI Symbol;Acc:MGI:1333843]	-	1091	1314	1523	1149	1031	1302	857	551	739	811	666	15.9249779048498	15.4013675230874	18.1676154452026	15.7710980386431	12.6440921926368	11.9232232027397	10.986021255693	6.21190551820511	9.22896719237548	10.1696473816007	8.52659224107352
ENSMUSG00000017837	703.932508518867	774.388651257424	749.985033845299	746.632131253178	694.085474291473	656.465142135895	582.649882796259	567.649382137293	585.625909974276	558.204277010453	577.309854761809	733.804759833248	587.984074802664	0.3183407112597	9.89492200337503e-06	0.000736012128079169	Nkiras2	11	100510070	100518433	+	3578	protein_coding	NFKB inhibitor interacting Ras-like protein 2 [Source:MGI Symbol;Acc:MGI:1919216]	-	584	804	768	664	700	878	556	612	572	553	560	10.1969518307803	11.2725819401684	10.9587918495494	10.902181676433	10.2690545599387	9.61790844205445	8.52585294084473	8.2533088566881	8.54492244428852	8.29494679041731	8.57615704723939
ENSMUSG00000021248	3853.54833858702	3627.29808536749	3753.83134127777	3529.63593374055	3578.50639531132	3263.63365082367	3249.63540746619	3263.98394728943	3204.56136052357	3195.79519170903	3132.93687253774	3668.56401885683	3218.42440505827	0.188515201070645	1.0373608564213e-05	0.000762680518454613	Tmed10	12	85387388	85421621	-	5811	protein_coding	transmembrane p24 trafficking protein 10 [Source:MGI Symbol;Acc:MGI:1915831]	-	3197	3766	3844	3139	3609	4365	3101	3519	3130	3166	3039	34.3707981793946	32.5115090853427	33.7733622166098	31.7340946009521	32.5993367432695	29.4414931211588	29.2788674020259	29.2203492966912	28.7902804130608	29.2407726770654	28.6566130281712
ENSMUSG00000001773	700.316416865517	642.434366155102	959.94178160147	580.214126094337	842.81807592536	548.051194972222	391.926360010433	214.259815806723	287.693847382468	436.065547321005	231.954852359655	745.144953328357	351.658602975418	1.08252412396452	1.05805794323257e-05	0.000774905359809022	Folh1	7	86368185	86425151	-	3210	protein_coding	folate hydrolase 1 [Source:MGI Symbol;Acc:MGI:1858193]	-	581	667	983	516	850	733	374	231	281	432	225	11.3075614576446	10.4238580800602	15.6347261830896	9.44344251574102	13.8990990801698	8.95004875331102	6.39248844749774	3.47235371979524	4.67900727299505	7.22283217238224	3.84080731579888
ENSMUSG00000055026	28.9287332268028	29.8582688917664	80.0765270511908	41.6045012897102	46.6028818452846	25.4212014038957	9.43138299490348	11.1303800419077	5.11910760467025	10.0941098916899	3.0927313647954	45.4141824609509	10.7148188836437	2.05829922048019	1.13238839528143e-05	0.000816530970541467	Gabrg3	7	56366213	57036936	-	11934	protein_coding	gamma-aminobutyric acid (GABA) A receptor, subunit gamma 3 [Source:MGI Symbol;Acc:MGI:95624]	-	24	31	82	37	47	34	9	12	5	10	3	0.12563859325789	0.130311681457761	0.35080810053061	0.182138335066795	0.206720992737036	0.11166558419378	0.0413770818038001	0.0485190427896404	0.0223942438845354	0.0449720594313225	0.0137746399460526
ENSMUSG00000076617	21198.7346358242	17845.6130976338	26392.0514644571	15101.309522184	10092.002796198	10807.7490086268	11702.2504337875	4376.09441981005	6198.21548773474	5026.86672606159	4373.1221498207	18125.9423032594	7080.71637097356	1.35606211542538	1.13633393127554e-05	0.000816530970541467	Ighm	12	113382178	113386350	-	1886	IG_C_gene	immunoglobulin heavy constant mu [Source:MGI Symbol;Acc:MGI:96448]	-	17587	18528	27026	13430	10178	14455	11167	4718	6054	4980	4242	582.569752640129	492.827055545881	731.613782411073	418.330949269557	283.265390621843	300.402032265061	324.861473456535	120.7072233511	171.574665541913	141.715209709541	123.246334096657
ENSMUSG00000023075	1538.04431655835	1599.82531062013	1586.88239583152	1294.23732390423	1195.81011713645	1131.24346247336	1120.23871350576	1054.60350897075	867.17682823114	886.262848490376	1024.72499220221	1442.95989281014	1014.0417256456	0.508539971286094	1.16364005081546e-05	0.00082988890815086	Akirin1	4	123628352	123644138	-	3450	protein_coding	akirin 1 [Source:MGI Symbol;Acc:MGI:1915300]	-	1276	1661	1625	1151	1206	1513	1069	1137	847	878	994	23.1062483115339	24.1522850530585	24.0478394894486	19.5993604636184	18.3485170690871	17.1888290257106	17.0005116505495	15.9022428457206	13.1225050330889	13.6585384715504	15.7874622026565
ENSMUSG00000030738	4128.37130424164	4144.52035617002	4030.19301390566	3798.37852315246	3403.00192538333	3247.93232054479	3185.71158938962	3098.88331000114	2931.20101443418	3229.10575435161	3258.70794803942	3900.89302457062	3158.59032279346	0.304374603702189	1.2062391628572e-05	0.000853873834168286	Eif3c	7	126145627	126165583	-	3511	protein_coding	eukaryotic translation initiation factor 3, subunit C [Source:MGI Symbol;Acc:MGI:1926966]	-	3425	4303	4127	3378	3432	4344	3040	3341	2863	3199	3161	60.9435296080573	61.4820309152094	60.013013312305	56.5216052463773	51.3084868793835	48.4937139008719	47.5057453245202	45.9158531157527	43.5855922165288	48.9003784293259	49.3331334282999
ENSMUSG00000026621	1532.0174971361	1723.11106604419	1207.9837068576	1262.75283644175	534.445815204434	817.216856895824	602.560580229944	215.187347476882	243.669521982304	314.936228620726	292.778569200632	1252.06218433681	414.391517401052	1.59449064819206	1.23217486118164e-05	0.000862422675411359	Mtarc1	1	184518964	184543510	-	2246	protein_coding	mitochondrial amidoxime reducing component 1 [Source:MGI Symbol;Acc:MGI:1913362]	-	1271	1789	1237	1123	539	1093	575	232	238	312	284	35.3536009449263	39.9584172013152	28.1191210897034	29.3734985227991	12.5965545217741	19.0737843797215	14.0462849605109	4.98419751941095	5.66395296093452	7.45544638749161	6.92872975437794
ENSMUSG00000022969	847.370810768431	830.252509183955	797.835641473449	698.28095407865	706.975633099743	655.717459741663	597.320923010554	490.664253514098	516.006046550761	598.580716577213	494.837018367265	776.143109720846	558.854402960259	0.472728897691911	1.23499889515411e-05	0.000862422675411359	Il10rb	16	91203052	91222722	+	3808	protein_coding	interleukin 10 receptor, beta [Source:MGI Symbol;Acc:MGI:109380]	-	703	862	817	621	713	877	570	529	504	593	480	11.5333704621146	11.3558073056518	10.9538530667314	9.58032698669025	9.82800452229269	9.02670214958477	8.21261186159354	6.70310070397146	7.07434164312472	8.35769586269085	6.90699803009211
ENSMUSG00000027710	1113.75622923191	996.880912999296	1262.67011557548	1081.71703353247	964.778809265147	942.827499126838	746.127188041253	560.229128776021	582.554445411474	719.710035277492	618.546272959081	1083.96062012086	694.999094932026	0.640200390567663	1.23643204698719e-05	0.000862422675411359	Acad9	3	36120128	36147002	+	8192	protein_coding	acyl-Coenzyme A dehydrogenase family, member 9 [Source:MGI Symbol;Acc:MGI:1914272]	-	924	1035	1293	962	973	1261	712	604	569	713	600	7.04660429927697	6.33808551515645	8.05842884514022	6.89875624485662	6.23441422479129	6.03325389228434	4.76862786327506	3.5576564434565	3.71257089376874	4.67119928371186	4.01334358193828
ENSMUSG00000029203	1724.87571864811	1699.99498690218	1714.80953051087	1473.0242348519	1642.00792203811	1408.63363073351	1395.84468324571	1228.97946296064	1209.13321622311	1243.5943386562	1381.42000960861	1650.94247859024	1311.26755690463	0.33218048714412	1.25463533103788e-05	0.000871925765460704	Ube2k	5	65694576	65756331	+	7892	protein_coding	ubiquitin-conjugating enzyme E2K [Source:MGI Symbol;Acc:MGI:1858216]	-	1431	1765	1756	1310	1656	1884	1332	1325	1181	1232	1340	11.327926280018	11.2192886446968	11.3600234859041	9.75146555115733	11.0140238702488	9.35664776710591	9.26020349068543	8.10113395488395	7.99862348195162	8.37823312894313	9.30385120694786
ENSMUSG00000031447	10816.9354990553	10027.5624978122	10389.4411133856	10702.4768452828	10048.3745663854	9436.49949760493	8563.69575937236	7584.42646688994	7989.90314936932	8867.67553984961	8081.30705621039	10396.9581043843	8420.58457821609	0.304000131244216	1.28027968691638e-05	0.000882850877298522	Lamp1	8	13209161	13225338	+	2675	protein_coding	lysosomal-associated membrane protein 1 [Source:MGI Symbol;Acc:MGI:96745]	-	8974	10411	10639	9518	10134	12621	8172	8177	7804	8785	7839	209.584970439042	195.243393951735	203.057398000274	209.029502011216	198.851957757798	184.92534567346	167.613098159203	147.498370736445	155.935826726491	176.257168428828	160.57647225892
ENSMUSG00000025027	902.817549453136	959.317284393525	919.903518075874	870.321189141506	897.353363191118	805.253938588108	715.737176168786	691.011094268437	619.4120201651	596.561894598875	556.691645663173	909.942580851032	664.111294908746	0.453013564381691	1.36990805323499e-05	0.000928319898565863	Xpnpep1	19	52920357	53028645	-	9234	protein_coding	X-prolyl aminopeptidase (aminopeptidase P) 1, soluble [Source:MGI Symbol;Acc:MGI:2180003]	-	749	996	942	774	905	1077	683	745	605	591	540	5.06745387509388	5.41099529819968	5.20838197009439	4.92421222799361	5.14436134781271	4.57143229326643	4.05820718564717	3.89299113065319	3.50201447787345	3.43499745870436	3.20441624008172
ENSMUSG00000028641	811.209894234927	1042.14990131907	757.797377947854	718.520981733104	762.502471043061	680.390978751326	511.390544612544	508.287355247118	571.2924086812	576.373674815495	523.702511105355	818.436125255603	561.906245535506	0.541879565521729	1.43592012096415e-05	0.000969602515723378	P3h1	4	119090112	119106172	+	3846	protein_coding	prolyl 3-hydroxylase 1 [Source:MGI Symbol;Acc:MGI:1888921]	-	673	1082	776	639	769	910	488	548	558	571	508	10.9321011452959	14.1132056283974	10.3013521950721	9.76061651381624	10.4951782106415	9.27381805702948	6.96167787578195	6.87524676384685	7.75492053234889	7.96811581361656	7.23768148578832
ENSMUSG00000020843	462.859731628844	497.958871517523	495.107307499436	494.756231553311	373.814605439836	394.776304154616	337.433924928769	318.143362864529	272.336524568457	297.776241804853	293.809479655563	464.89934952779	319.045972996131	0.540660397384575	1.4643767743563e-05	0.000985323764568646	Timm22	11	76297778	76307118	+	3183	protein_coding	translocase of inner mitochondrial membrane 22 [Source:MGI Symbol;Acc:MGI:1929742]	-	384	517	507	440	377	528	322	343	266	295	285	7.53689461232629	8.14819835790183	8.13229482451851	8.12085413134251	6.21695135327348	6.50165233662109	5.55037869052219	5.19965457198367	4.46680949631165	4.97409627363348	4.9062904637255
ENSMUSG00000039047	1424.74011142004	1393.70693827051	1438.44785788298	1294.23732390423	1383.21319519515	1209.75011386774	1061.55455264858	949.792430242791	1169.20417690668	1126.5026639126	1085.54870904319	1386.86908533458	1100.39210777026	0.333467866067164	1.4974582186548e-05	0.00100349987638266	Pigk	3	152419737	152686045	+	9495	protein_coding	phosphatidylinositol glycan anchor biosynthesis, class K [Source:MGI Symbol;Acc:MGI:1913863]	-	1182	1447	1473	1151	1395	1618	1013	1024	1142	1116	1053	7.77714801137738	7.64506619996937	7.92044480800124	7.12141059499563	7.71173320026593	6.6789779088113	5.85353013248792	5.2038168054345	6.42870603988641	6.30809223691203	6.07684888296824
ENSMUSG00000079108	467.681187166645	372.746776164954	368.156715832914	329.462672375273	420.417487285121	309.540511212142	254.647340862394	307.94051449278	253.907737191644	261.437446194769	244.325777818837	391.692967764981	271.966554628761	0.523007215682292	1.50192975931656e-05	0.00100349987638266	Srp54c	12	55276953	55310621	+	3642	protein_coding	signal recognition particle 54C [Source:MGI Symbol;Acc:MGI:3714359]	-	388	387	377	293	424	414	243	332	248	259	237	6.65563720840871	5.3306321209726	5.28497823376019	4.72621365578261	6.11080848017388	4.45540162041049	3.66074699194312	4.398606928618	3.63968812830726	3.81670533576692	3.56577092152092
ENSMUSG00000036887	2110.59216167215	2314.49742409402	2413.03778467674	2028.50054936857	2482.84289660835	1789.20396939772	1549.8906054958	1482.19560891404	1984.16610757019	1748.2998332407	1620.59123515279	2269.89416328397	1695.72455996187	0.420967763048331	1.59172570273369e-05	0.0010487764993583	C1qa	4	136623228	136626114	-	1040	protein_coding	complement component 1, q subcomponent, alpha polypeptide [Source:MGI Symbol;Acc:MGI:88223]	-	1751	2403	2471	1804	2504	2393	1479	1598	1938	1732	1572	105.184237654902	115.911925386481	121.305697784364	101.903444875249	126.378658993837	90.1853132543042	78.0257975844709	74.1413427988147	99.6031024676868	89.3806189579705	82.8255325316199
ENSMUSG00000024777	2105.77070613435	2037.10447438987	1207.00716384478	1605.70886058665	1085.74799192738	1088.62556600212	1120.23871350576	633.50413071858	719.746529216637	763.114707811759	732.977333456511	1608.2678393766	843.034496785228	0.931437013483289	1.6491474644323e-05	0.00106985642628279	Ppp2r5b	19	6277795	6285902	-	3372	protein_coding	protein phosphatase 2, regulatory subunit B', beta [Source:MGI Symbol;Acc:MGI:2388480]	-	1747	2115	1236	1428	1095	1456	1069	683	703	756	711	32.3670557529976	31.4651998219042	18.7142617302503	24.8786215246483	17.0450904723476	16.9238928812979	17.3937619200462	9.77350072392798	11.1434634212447	12.0326986145781	11.5538591603018
ENSMUSG00000038633	3663.1008448439	3600.32932636847	4624.90770871268	3832.11190257655	3652.87269612826	3342.88798461228	2475.21407044022	1756.7449832811	1622.75711068047	2433.68989488644	2068.00637259319	3874.66449572597	2283.21673608229	0.762758478361644	1.66099774493056e-05	0.00106985642628279	Degs1	1	182103337	182110369	-	2591	protein_coding	delta(4)-desaturase, sphingolipid 1 [Source:MGI Symbol;Acc:MGI:1097711]	-	3039	3738	4736	3408	3684	4471	2362	1894	1585	2411	2006	73.2758970752063	72.3734994479681	93.3224377842823	77.2712334741021	74.6319804056662	67.633788596128	50.0167953432974	35.2719583847315	32.6974802648476	49.9411578362776	42.4237007012841
ENSMUSG00000031936	320.626793263731	521.074950659535	155.270339038285	300.227076874395	22.8056655838627	53.8331323847203	46.1089835306392	2.78259501047693	11.2620367302745	10.0941098916899	10.309104549318	264.000965083962	22.3983270161865	3.55578623524698	1.67655472833951e-05	0.00107491431437849	Hephl1	9	14963137	15023404	-	5261	protein_coding	hephaestin-like 1 [Source:MGI Symbol;Acc:MGI:2685355]	-	266	541	159	267	23	72	44	3	11	10	10	3.15872044712626	5.15865698981338	1.54301666567479	2.98145755772186	0.229473368983516	0.53640232726577	0.458867983417775	0.0275150283525741	0.111757535514104	0.102014171688539	0.104154186856866
ENSMUSG00000078672	27.7233693423526	22.1529091777621	7.8123441025552	3.37333794240894	18.8394628736257	0	0	0	3.07146456280215	3.02823296750698	2.0618209098636	15.9802846877409	1.36025307336212	3.60552579092061	1.78349140234848e-05	0.00113963903635972	Mup20	4	61968471	61972395	-	928	protein_coding	major urinary protein 20 [Source:MGI Symbol;Acc:MGI:3651981]	-	23	23	8	3	19	0	0	0	3	3	2	1.54838058345062	1.2433332504828	0.440132871292295	0.189914861138787	1.07467805894974	0	0	0	0.172792827490115	0.17350104221554	0.118093788158184
ENSMUSG00000031007	1336.74854785518	1338.80625030823	1337.86392756258	1185.16606376634	1277.11727269631	1105.07457867523	1132.8138908323	1078.71933239489	1097.5366704413	1075.02270346498	1026.78681311207	1295.14041243773	1085.99233148679	0.254215037460791	1.81082924817536e-05	0.00114967954312173	Atp6ap2	X	12454040	12483288	+	2618	protein_coding	ATPase, H+ transporting, lysosomal accessory protein 2 [Source:MGI Symbol;Acc:MGI:1917745]	-	1109	1390	1370	1054	1288	1478	1081	1163	1072	1065	996	26.4642603749854	26.6350089092698	26.7173093604933	23.6513884209551	25.8237303576957	22.1274440171432	22.6547583346287	21.4351775046401	21.8865634673296	21.8327667484673	20.8465758726416
ENSMUSG00000078652	1626.0358801232	1673.98939786742	1745.08236390827	1538.24210173848	1547.81060766998	1440.7839736855	1383.26950591918	1212.28389289778	1123.13220846465	1138.61559578262	1175.23791862225	1626.23207026147	1245.55384922866	0.384213264866459	1.81341263102176e-05	0.00114967954312173	Psme3	11	101207039	101214363	+	2949	protein_coding	proteaseome (prosome, macropain) activator subunit 3 (PA28 gamma, Ki) [Source:MGI Symbol;Acc:MGI:1096366]	-	1349	1738	1787	1368	1561	1927	1320	1307	1097	1128	1140	28.5782107090907	29.565327077811	30.937952918251	27.2519131767984	27.7843913836816	25.6114048288357	24.558539783936	21.38542210477	19.8831087453574	20.5287798094892	21.1823974853011
ENSMUSG00000031696	3319.57213777562	3256.47764913103	3380.79191038076	3031.50636424483	2885.41247169741	2774.64936499579	2714.14243964445	2303.98866867489	2473.55279457666	2519.48982896581	2530.88516685757	3174.75210664593	2552.7847106192	0.314370758362145	1.8487646261625e-05	0.00116205679874482	Vps35	8	85987021	86026431	-	8899	protein_coding	VPS35 retromer complex component [Source:MGI Symbol;Acc:MGI:1890467]	-	2754	3381	3462	2696	2910	3711	2590	2484	2416	2496	2455	19.3339497730167	19.0595065398204	19.8622137372755	17.7977192982282	17.1642384693289	16.3446718747089	15.9684197237962	13.4687532449573	14.5113613248139	15.0533161805202	15.1166418661367
ENSMUSG00000022449	59.0628303380556	53.9375179980295	33.2024624358596	37.1067173664983	12.8901588082702	15.7013302788768	9.43138299490348	3.7101266806359	10.2382152093405	16.1505758267039	6.18546272959081	39.2399373893427	10.2361822866752	1.927542451858	1.86067444342286e-05	0.00116549219577823	Adamts20	15	94168044	94363299	-	8997	protein_coding	a disintegrin-like and metallopeptidase (reprolysin type) with thrombospondin type 1 motif, 20 [Source:MGI Symbol;Acc:MGI:2660628]	-	49	56	34	33	13	21	9	4	10	16	6	0.340248497763344	0.312246798986571	0.192940318370213	0.21547748166108	0.0758435039935514	0.0914846083241475	0.0548843052402523	0.0214525677689441	0.0594093378944192	0.095444536134872	0.0365425259789246
ENSMUSG00000037613	149.465121671814	129.064775209571	153.317253012646	123.689057888328	104.112821143721	97.1987112501894	91.1700356174003	74.202533612718	77.8104355909878	60.5646593501396	82.4728363945441	131.929805785216	80.5698686359965	0.706718926172269	1.87638633005059e-05	0.00117148027858437	Tnfrsf23	7	143219546	143239609	-	3962	protein_coding	tumor necrosis factor receptor superfamily, member 23 [Source:MGI Symbol;Acc:MGI:1930269]	-	124	134	157	110	105	130	87	80	76	60	80	1.95526249916412	1.6966724794684	2.02314483896397	1.63103727284599	1.39106551800078	1.28604255597229	1.20478114867491	0.974299607355829	1.02530140814596	0.81276611396275	1.10642135699944
ENSMUSG00000058240	702.727144634417	634.729006441098	692.368996088954	678.040926424197	682.186866160762	445.618706962407	460.041903862514	493.446848524575	535.458655448508	520.856070411201	612.36081022949	678.010587949885	511.297165906449	0.408302154385873	1.97682307648904e-05	0.0012221644487826	Cryzl1	16	91486210	91525863	-	4529	protein_coding	crystallin, zeta (quinone reductase)-like 1 [Source:MGI Symbol;Acc:MGI:1913859]	-	583	659	709	603	688	596	439	532	523	516	594	8.04200041069425	7.29946082731821	7.99255638475678	7.82169115003217	7.97368133117903	5.15787007087703	5.31821121597202	5.66795408365781	6.17236785643354	6.11471458473737	7.18669408633386
ENSMUSG00000025538	565.315661807104	575.012468657565	508.778909678907	571.218558247914	533.454264526875	466.553814000909	419.172577551266	324.636084555641	388.028356434005	397.707929732584	296.902211020359	550.755972583673	382.166828882461	0.525452868478055	2.00468816528525e-05	0.00123169282775389	Sumf2	5	129875827	129892891	+	2671	protein_coding	sulfatase modifying factor 2 [Source:MGI Symbol;Acc:MGI:1915152]	-	469	597	521	508	538	624	400	350	379	394	288	10.9697520566533	11.2126465271023	9.95876832999667	11.1731465740037	10.5725840198523	9.15666151720649	8.21654967754982	6.32282509135309	7.5843393163863	7.91682678988545	5.90831490046965
ENSMUSG00000034707	4417.65863650967	4258.17441195158	4504.79291813589	4375.21931130439	4504.61472815166	3869.25639015177	3820.75804437979	3360.44724098597	3945.80814167983	3661.13365771594	3777.25590687012	4412.09200121064	3739.1098969639	0.238784872912479	2.00517160279228e-05	0.00123169282775389	Gns	10	121200995	121233154	+	9442	protein_coding	glucosamine (N-acetyl)-6-sulfatase [Source:MGI Symbol;Acc:MGI:1922862]	-	3665	4421	4613	3891	4543	5175	3646	3623	3854	3627	3664	24.2497820560565	23.4889826527024	24.9437217211901	24.2093375878439	25.2552398992098	21.4819062454128	21.1863454967512	18.5148991019614	21.8172569735341	20.6163780253981	21.2635857734141
ENSMUSG00000064105	1278.89108140157	1219.37317474117	1731.4107617288	1465.15311298628	1388.17094858295	1091.61629557905	933.706916495444	521.272798629344	963.416051198941	749.992364952562	770.090109834055	1416.59981588815	838.349089448233	0.75658492787524	2.09261232351144e-05	0.00127851247847683	Cnnm2	19	46750035	46868631	+	5167	protein_coding	cyclin M2 [Source:MGI Symbol;Acc:MGI:2151054]	-	1061	1266	1773	1303	1400	1460	891	562	941	743	747	12.8284675281271	12.2914447258372	17.5191111617851	14.8146578576378	14.222054273451	11.0749265097629	9.46112160449167	5.24825424550322	9.73427462873932	7.71754484302841	7.92186021403752
ENSMUSG00000034854	855.808357959581	633.765836476847	469.717189166131	801.729984312524	473.96122387332	435.898835837388	424.412234770657	245.795892592128	371.64721209906	325.030338512416	260.820345097746	646.996518357681	343.934143151566	0.910347623355884	2.09482141206161e-05	0.00127851247847683	Mfsd12	10	81193325	81202059	+	3971	protein_coding	major facilitator superfamily domain containing 12 [Source:MGI Symbol;Acc:MGI:3604804]	-	710	658	481	713	478	583	405	265	363	322	253	11.1700808998275	8.31253898090294	6.1842492285633	10.5481261378775	6.31830762635902	5.7543347998806	5.59575276784054	3.22005284169953	4.88606421888946	4.35195898855693	3.49112716682587
ENSMUSG00000020706	1053.4880350094	1234.78389416918	1163.0627282679	1062.60145185882	1106.57055615612	963.76260616534	853.016195316826	944.227240221837	889.700901691689	886.262848490376	775.244662108714	1124.10133309228	885.369075665797	0.344106109919075	2.10848677172261e-05	0.00128274137722498	Ftsj3	11	106139968	106146905	-	4358	protein_coding	FtsJ RNA methyltransferase homolog 3 (E. coli) [Source:MGI Symbol;Acc:MGI:1860295]	-	874	1282	1191	945	1116	1289	814	1018	869	878	752	12.5291631240942	14.7573537399124	13.9529593772965	12.7388508967623	13.4415615854107	11.5929016170376	10.2480340807886	11.2713922531608	10.6582274329592	10.812748445812	9.45530732318927
ENSMUSG00000035354	758.173883319122	756.088421936664	698.228254165871	609.449721595215	751.595413589909	543.565100606829	599.41678589831	544.461090383318	589.721196058013	552.14781107544	543.289809749059	714.707138921356	562.100298961828	0.347571951793262	2.14807867700818e-05	0.00129463288079613	Uvrag	7	98534228	98790348	-	9035	protein_coding	UV radiation resistance associated gene [Source:MGI Symbol;Acc:MGI:1925860]	-	629	785	715	542	758	727	572	587	576	547	527	4.34930981991351	4.3586218152196	4.04035642999257	3.52416960694125	4.40366026236368	3.15378957142405	3.47353159821714	3.13492356257583	3.40758548211165	3.24928629571235	3.19615249925229
ENSMUSG00000035960	212.14404366322	248.497850776636	234.370323076656	200.15138458293	187.403078058698	161.499397154161	156.141785137846	147.477535555277	95.2154014468666	136.270483537814	105.152866403044	216.513336031628	133.626244872501	0.693701599865344	2.15522856429142e-05	0.00129463288079613	Apex1	14	51162425	51164596	+	1422	protein_coding	apurinic/apyrimidinic endonuclease 1 [Source:MGI Symbol;Acc:MGI:88042]	-	176	258	240	178	189	216	149	159	93	135	102	7.73233975215015	9.10181068194196	8.61694735357066	7.35370286506081	6.97645769913808	5.95361317245826	5.74897015492546	5.39528684995309	3.49571312323181	5.09522048025382	3.93048017296099
ENSMUSG00000024610	14369.1428665298	13661.6027729295	17853.1593603643	12540.9460238956	11946.2025632338	11164.3935106756	9678.69481565872	8280.07521950917	10927.2470929291	9389.54102124998	9389.53242351884	14074.2107173906	9804.91401392357	0.521461762421984	2.17482153019447e-05	0.00130229407477872	Cd74	18	60936920	60945724	+	1679	protein_coding	CD74 antigen (invariant polypeptide of major histocompatibility complex, class II antigen-associated) [Source:MGI Symbol;Acc:MGI:96534]	-	11921	14184	18282	11153	12048	14932	9236	8927	10673	9302	9108	443.567633424972	423.794889024496	555.923205326995	390.235412775198	376.649174756972	348.572999771719	301.812074281063	256.549900393516	339.772515934139	297.340760903582	297.246917963526
ENSMUSG00000030786	298.930243343628	340.962167344687	275.385129615071	281.111495200745	404.552676444173	190.659010529218	191.771454229704	155.825320586708	254.931558712578	229.136294541362	199.996628256769	320.188342389661	203.720044476057	0.654597381145963	2.2308880348647e-05	0.00133167930908757	Itgam	7	127661812	127717663	+	5024	protein_coding	integrin alpha M [Source:MGI Symbol;Acc:MGI:96607]	-	248	354	282	250	408	255	183	168	249	227	194	3.08389730162749	3.53477129588934	2.86576960304808	2.92331792623399	4.26268548223041	1.98937661490134	1.9985031680626	1.61352858143351	2.64912315776247	2.42496254969192	2.11590972031192
ENSMUSG00000020149	4706.9459687777	4841.8554102874	4838.77062852012	4459.55275986462	4179.38610591222	3982.15643168084	3945.46188620129	3681.37319886097	3165.65614272808	3529.91022912397	3299.9443662367	4605.30217467241	3600.75037580531	0.354795511648297	2.24420176778345e-05	0.00133544031444164	Rab1a	11	20151432	20176856	+	3799	protein_coding	RAB1A, member RAS oncogene family [Source:MGI Symbol;Acc:MGI:97842]	-	3905	5027	4955	3966	4215	5326	3765	3969	3092	3497	3201	64.2169391662759	66.3815333573398	66.591095488651	61.3294525619485	58.2372746448939	54.9488145293609	54.3749748424516	50.4114067879722	43.5033422981729	49.4032077050579	46.1701637733554
ENSMUSG00000025355	1163.17614849436	1165.43565674314	1178.68741647302	1181.79272582393	899.336464546237	860.582435761293	782.804788576989	524.055393639821	769.913783742405	818.632312216054	755.65736346501	1117.68568241614	751.941012900262	0.571517171924991	2.30647717636313e-05	0.00136211304381756	Mmp19	10	128626779	128636693	+	3533	protein_coding	matrix metallopeptidase 19 [Source:MGI Symbol;Acc:MGI:1927899]	-	965	1210	1207	1051	907	1151	747	565	752	811	733	17.0640271242779	17.1810389040245	17.4423672729626	17.4761092258488	13.4752368421911	12.7690369883587	11.6005971759025	7.716525969623	11.3769706029759	12.3198671931081	11.3685577350853
ENSMUSG00000026701	6875.39559690346	7384.62411590879	6405.14562108244	5545.76757732029	6350.88208976697	5784.0710017805	4338.4361776556	3375.28774770851	3422.63534448253	4472.70009300781	4086.52904334966	6512.36300019639	4246.60990133077	0.616723145032441	2.3104847870658e-05	0.00136211304381756	Prdx6	1	161067682	161078789	-	4804	protein_coding	peroxiredoxin 6 [Source:MGI Symbol;Acc:MGI:894320]	-	5704	7667	6559	4932	6405	7736	4140	3639	3343	4431	3964	74.1778728138341	80.0626854178321	69.7070054799156	60.3122792316591	69.9824097671658	63.1160659288931	47.282531922026	36.5507311260592	37.195106848036	49.5025488174402	45.2142864663187
ENSMUSG00000105419	97.6344746404593	102.096016210556	142.575279871632	103.449030233874	92.2142130130099	71.0298274520615	67.0676124082025	74.202533612718	58.3578266932408	69.6493582526606	54.6382541113855	107.593802793906	65.8242354217115	0.707658914817644	2.33215543794201e-05	0.00136979828947145	Gm43205	3	36151326	36153293	+	1968	TEC	predicted gene 43205 [Source:MGI Symbol;Acc:MGI:5663342]	-	81	106	146	92	93	95	64	80	57	69	53	2.57132979181725	2.70201937927474	3.78764751433247	2.74630270741618	2.48045077020749	1.89201671999065	1.78426050314923	1.96147105911778	1.54811134873258	1.88171049037016	1.47569229592788
ENSMUSG00000029103	5115.56432560629	4305.36974019986	5126.85081730185	6256.41743718778	3573.54864192352	4009.82068026743	3035.85739291504	1944.10638065321	2330.2177816459	2722.38143778878	2654.59442144939	4875.55019244386	2782.82968245329	0.808786093501731	2.33790801427487e-05	0.00136979828947145	Lrpap1	5	35248845	35263110	-	4116	protein_coding	low density lipoprotein receptor-related protein associated protein 1 [Source:MGI Symbol;Acc:MGI:96829]	-	4244	4470	5250	5564	3604	5363	2897	2096	2276	2697	2575	64.4166100270481	54.4803445337678	65.1217003442681	79.4140650052741	45.9602279204914	51.0691805974166	38.6168202956553	24.5715709819746	29.5562495255136	35.1669245605546	34.2804805858596
ENSMUSG00000032418	75111.0450956245	72931.2296930499	39777.5265411726	59675.4726471949	8299.27917117089	18905.1493381618	19681.2004474758	4794.41120305174	4865.1998674786	8182.28547820386	5459.70176931882	51158.9106296426	10314.6580172818	2.31027534572825	2.39674393010939e-05	0.00139996312629273	Me1	9	86463424	86578006	-	3848	protein_coding	malic enzyme 1, NADP(+)-dependent, cytosolic [Source:MGI Symbol;Acc:MGI:97043]	-	62314	75720	40733	53071	8370	25285	18781	5169	4752	8106	5296	1011.6922507953	987.150182796771	540.447021979337	810.229178847958	114.172931501858	257.545729733692	267.785484062268	64.8169334856194	66.0075785745192	113.057751899586	75.4150368419398
ENSMUSG00000028044	430.314906748691	399.715535163969	428.702382627716	367.693835722574	316.3046661414	322.25111191409	275.605969739957	240.230702571175	240.598057419502	284.653898945656	271.129449647064	388.54626528087	272.41153170624	0.509926060191176	2.42859071125586e-05	0.00141422704353927	Cks1b	3	89322779	89325690	-	1126	protein_coding	CDC28 protein kinase 1b [Source:MGI Symbol;Acc:MGI:1889208]	-	357	415	439	327	319	431	263	259	235	282	263	19.807409598226	18.4891691028626	19.9052631773435	17.0606288045387	14.870482151398	15.0025588298573	12.8150628366729	11.0988603073384	11.1553167019077	13.4412459276607	12.7985978299463
ENSMUSG00000021477	9374.11492936854	8568.36000197269	10032.0263706937	9380.12837185845	9834.19962003261	8294.04079921809	6686.85054338657	4608.90486901995	6397.86068431688	6556.12437465261	6052.4752809046	9437.7658587852	6432.70942524978	0.552932599931039	2.47576341965775e-05	0.001433446275971	Ctsl	13	64507151	64518704	-	6489	protein_coding	cathepsin L [Source:MGI Symbol;Acc:MGI:88564]	-	7777	8896	10273	8342	9918	11093	6381	4969	6249	6495	5871	74.8741976728228	68.7740639970099	80.827902368184	75.522800023791	80.2267293271995	67.0035321678261	53.9528452490066	36.9494717894597	51.4736758462402	53.7192809271205	49.57689697155
ENSMUSG00000030286	2226.30709457936	2028.43594471161	2256.79090262563	1982.39826415565	1940.46467598345	1851.26160811899	1605.43097202135	1382.94972020703	1539.82756748481	1633.22698047543	1664.92038471486	2086.87937641114	1612.93620550375	0.371157673106569	2.47665069212508e-05	0.001433446275971	Emc3	6	113491835	113508613	-	3361	protein_coding	ER membrane protein complex subunit 3 [Source:MGI Symbol;Acc:MGI:1913337]	-	1847	2106	2311	1763	1957	2476	1532	1491	1504	1618	1615	34.3317735938281	31.433847561926	35.1053435300664	30.8155179385271	30.5629359079595	28.8741086726551	25.0088449993625	21.4055377533346	23.9183797324094	25.8368054042251	26.329890239279
ENSMUSG00000019087	3323.18822942897	3174.60820216974	3427.66597499609	3501.52478422048	2957.79567115923	2950.35472764037	2706.8069195373	2457.95892592128	2370.14682096232	2607.30858502351	2545.31791322662	3276.9565723949	2606.31564871857	0.329860060191198	2.50310708316034e-05	0.00144000498723683	Atp6ap1	X	73340703	73348327	+	3026	protein_coding	ATPase, H+ transporting, lysosomal accessory protein 1 [Source:MGI Symbol;Acc:MGI:109629]	-	2757	3296	3510	3114	2983	3946	2583	2650	2315	2583	2469	56.9201058828713	54.6419220847256	59.221579601907	60.4554358228661	51.7436531648187	51.1110279990941	46.8337425805552	42.2565427441798	40.8916377124438	45.8125316386496	44.7092310689445
ENSMUSG00000069515	684.646686367665	909.232446252498	801.741813524727	700.529846040256	901.319565901355	354.401454866075	294.468735729764	219.825005827677	715.651243132901	392.660874786739	337.107718762699	799.4940716173	385.685838850976	1.05231737033234	2.60058900035243e-05	0.00148709957191324	Lyz1	10	117123702	117128773	-	1263	protein_coding	lysozyme 1 [Source:MGI Symbol;Acc:MGI:96902]	-	568	944	821	623	909	474	281	237	699	389	327	28.0958931136753	37.4952567760318	33.1880396915225	28.9781307675437	37.777506604291	14.709619877004	12.2069271121035	9.05444858976127	29.5819131680306	16.5300839882481	14.1869630163618
ENSMUSG00000027198	1498.26730837149	1383.11206866376	1512.66512685725	1516.87762810322	1657.87273287906	1229.93753851201	1282.66808730687	1219.70414625905	1198.89500101377	1311.22487493052	1294.82353139434	1513.75897297496	1256.2088632361	0.269347115627691	2.67504029533538e-05	0.00150943071227019	Ext2	2	93491373	93652913	-	7328	protein_coding	exostosin glycosyltransferase 2 [Source:MGI Symbol;Acc:MGI:108050]	-	1243	1436	1549	1349	1672	1645	1224	1315	1171	1299	1256	10.597014408894	9.83052399527353	10.7921444930792	10.8146423327664	11.9763249189508	8.79846479060696	9.16430087575475	8.65879193387024	8.54129785842332	9.51376675589751	9.39180816566309
ENSMUSG00000113637	49.4199192624547	42.3794784270232	31.2493764102208	32.6089334432864	6.94085474291473	14.9536478846445	7.33552010714715	1.85506334031795	4.0952860837362	2.01882197833799	4.1236418197272	32.51971245718	5.7303302023185	2.47217839650926	2.6875063010665e-05	0.00150943071227019	Gm7049	13	62960890	62962601	+	1712	processed_pseudogene	predicted gene 7049 [Source:MGI Symbol;Acc:MGI:3646400]	-	41	44	32	29	7	20	7	2	4	2	4	1.49615970233465	1.28930778351569	0.954306786353386	0.995130206963988	0.214618441679092	0.457881075374029	0.22433532319093	0.0563693785681045	0.124884535756096	0.062698195940818	0.128026910526629
ENSMUSG00000010936	1298.17690355277	1316.65334113047	1344.69972865231	1575.34881910497	987.58447484901	1105.07457867523	890.74172729644	591.765205561426	712.579778570098	763.114707811759	650.504497061967	1304.49265345791	785.630082496153	0.730757964259507	2.69216321279425e-05	0.00150943071227019	Vac14	8	111345217	111447030	+	6960	protein_coding	Vac14 homolog (S. cerevisiae) [Source:MGI Symbol;Acc:MGI:2157980]	-	1077	1367	1377	1401	996	1478	850	638	696	756	631	9.66728051232647	9.85296552701441	10.1010493961582	11.8253653535752	7.51143401202766	8.32322535012658	6.70059035934815	4.4231172383106	5.3450581303609	5.82963501844213	4.96781202185427
ENSMUSG00000093812	188.036765974218	293.766839096411	254.877726345863	159.671329274023	140.800196213413	148.788796452213	91.1700356174003	28.7534817749282	58.3578266932408	43.4046725342667	40.2055077423402	207.430571380786	68.4467201357316	1.59535427877691	2.71233427883147e-05	0.00151461200403252	Gm5627	9	102616847	102633884	+	931	lncRNA	predicted gene 5627 [Source:MGI Symbol;Acc:MGI:3645308]	-	156	305	261	142	142	199	87	31	57	43	39	10.4682183862597	16.4345511239271	14.3130642440875	8.96033682113313	8.00592322325518	8.37779741176301	5.1271137605263	1.60667865701742	3.27248456960871	2.47883479719617	2.29540836789527
ENSMUSG00000107879	208.52795200987	262.945400240394	315.423393140666	264.2448054887	206.242540932323	203.369611231166	168.716962464384	109.448737078759	133.096797721426	141.317538483659	126.801985956612	251.476818362391	147.125272156001	0.771427689196455	2.78446490602322e-05	0.00153944645893202	9330102E08Rik	6	128146667	128160766	-	3923	translated_unprocessed_pseudogene	RIKEN cDNA 9330102E08 gene [Source:MGI Symbol;Acc:MGI:3026973]	-	173	273	323	235	208	272	161	118	130	140	123	2.75502568342214	3.4910175111141	4.20364476716281	3.51912931575722	2.78302933644652	2.717546942174	2.2517021886225	1.45137858537015	1.77124026751699	1.91530762211257	1.71803433029923
ENSMUSG00000001123	1492.24048894924	1376.369878914	1661.0996648058	1735.020148379	1295.95673556994	1276.29384695441	1149.58079393435	965.560468635493	1010.51184116191	1159.81322655517	1020.60135038248	1512.1373833236	1097.06025460397	0.462265263907675	2.78653591145659e-05	0.00153944645893202	Lgals9	11	78853800	78875772	-	2137	protein_coding	lectin, galactose binding, soluble 9 [Source:MGI Symbol;Acc:MGI:109496]	-	1238	1429	1701	1543	1307	1707	1097	1041	987	1149	990	36.192116348099	33.5455869354488	40.6388664632243	42.4176960418147	32.1028672508904	31.3080095595661	28.1647232043085	23.5051603951912	24.6868150428929	28.8565439534001	25.3849146131696
ENSMUSG00000022876	87.9915635648584	58.7533678192822	79.0999840383714	70.8400967905877	54.5352872657586	14.9536478846445	11.5272458826598	28.7534817749282	36.8575747536258	44.4140835234357	31.9582241028858	70.2440598957716	28.0773763203633	1.32778350895526	2.7891451965736e-05	0.00153944645893202	Samsn1	16	75655681	75819169	-	4935	protein_coding	SAM domain, SH3 domain and nuclear localization signals, 1 [Source:MGI Symbol;Acc:MGI:1914992]	-	73	61	81	63	55	20	11	31	36	44	31	0.924131044846295	0.620083772902782	0.837991582302411	0.749961664411892	0.584989795006609	0.158843444992976	0.122295058802478	0.303103916855769	0.389913055102315	0.478513647804452	0.344206899466529
ENSMUSG00000027661	143.438302249564	183.965463171851	162.10614012802	147.30242348519	130.884689437821	125.610642231014	97.4576242806693	75.130065282877	67.5722203816473	97.9128659493924	74.2255527550897	153.539403694489	89.6514951467816	0.771622080699206	2.80959025085372e-05	0.00154335606273187	Slc2a10	2	165345707	165361837	+	3570	protein_coding	solute carrier family 2 (facilitated glucose transporter), member 10 [Source:MGI Symbol;Acc:MGI:2156687]	-	119	191	166	131	132	168	93	81	66	97	72	2.08245968324953	2.683940226301	2.37400520156987	2.15570213248554	1.94078967284546	1.84445270833021	1.42928262573698	1.0947975440891	0.988162007293612	1.45825114996022	1.10511968481474
ENSMUSG00000028042	2502.33542411844	2359.76641241379	2380.8118652537	2262.38531337559	2304.36377464769	2023.97624118664	1787.77104325615	1407.99307530132	1717.97251212733	1995.6055255871	1680.38404153884	2361.93255796184	1768.95040649956	0.416774655559571	2.81243857666191e-05	0.00154335606273187	Zbtb7b	3	89284951	89302083	-	5591	protein_coding	zinc finger and BTB domain containing 7B [Source:MGI Symbol;Acc:MGI:102755]	ZBTB	2076	2450	2438	2012	2324	2707	1706	1518	1678	1977	1630	23.1972078470364	21.9828643728484	22.2631187738206	21.1409332956079	21.8182236371542	18.9768979575764	16.7414440824463	13.1008444761981	16.0418664688707	18.9778052886778	15.9750838597385
ENSMUSG00000024659	6376.37494874111	6850.06478574975	7773.28238204242	6250.79520728376	9620.02467367981	6098.84528975227	4751.3211665436	4903.8599401305	3905.8791023634	4801.7680754769	3729.83402594326	7374.10839949937	4698.58460003499	0.650159268642944	2.86679690224612e-05	0.00155664864641221	Anxa1	19	20350792	20368308	-	2911	protein_coding	annexin A1 [Source:MGI Symbol;Acc:MGI:96819]	-	5290	7112	7960	5559	9702	8157	4534	5287	3815	4757	3618	113.530179227654	122.562392721139	139.608755766559	112.186381510299	174.941087669627	109.828414896703	85.4560259289996	87.6363168131469	70.0494564319025	87.7040715511657	68.103807302689
ENSMUSG00000041360	644.869678180811	661.697765440112	632.799872306971	622.943073364851	738.705254781639	522.629993568326	555.403665255427	566.721850467134	524.196618718233	507.733727552004	517.517048375764	660.203128814877	532.367150656148	0.311240662829755	2.87128541127635e-05	0.00155664864641221	Pum3	19	27366098	27407225	-	8626	protein_coding	pumilio RNA-binding family member 3 [Source:MGI Symbol;Acc:MGI:106253]	-	535	687	648	554	745	699	530	611	512	503	502	3.87473660052805	3.99535129981049	3.83537070128671	3.77299285453992	4.53335340424599	3.17610009463944	3.3710857349959	3.41781670544583	3.17258261389379	3.12958924528705	3.18888823186987
ENSMUSG00000021116	1312.64127016617	1401.41229798452	1406.22193845994	1217.77499720963	1171.02135019747	1131.24346247336	1020.68522633733	1050.89338229012	853.867148458997	934.714575970488	942.252155807666	1301.81437080354	988.942658556327	0.395833027825386	2.87753557156338e-05	0.00155664864641221	Eif2s1	12	78908593	78933784	+	4951	protein_coding	eukaryotic translation initiation factor 2, subunit 1 alpha [Source:MGI Symbol;Acc:MGI:95299]	-	1089	1455	1440	1083	1181	1513	974	1133	834	926	914	13.7414578573545	14.7427246856752	14.8494839064158	12.8505348011276	12.5207322594163	11.9776732253487	10.7936768732723	11.0421589710198	9.00379414405371	10.0379925674945	10.1157550358984
ENSMUSG00000072849	16.8750943823016	21.1897392135116	6.8358010897358	5.6222299040149	14.8732601633887	1.49536478846445	1.04793144387816	0	1.02382152093405	5.04705494584497	2.0618209098636	13.0792249505905	1.77933226816421	2.89642240964921	2.9128283979285e-05	0.00157127700717718	Serpina1e	12	103913190	103925234	-	1617	protein_coding	serine (or cysteine) peptidase inhibitor, clade A, member 1E [Source:MGI Symbol;Acc:MGI:891967]	-	14	22	7	5	15	2	1	0	1	5	2	0.540898619025852	0.682527806239596	0.221019104198728	0.181654288947428	0.48691594507634	0.0484781942511031	0.0339307424068268	0	0.0330553996930173	0.165954408550836	0.067774295244771
ENSMUSG00000025236	597.860486687257	705.040413831386	620.104813140319	671.294250539379	635.583984315477	519.639263991397	526.061584826838	560.229128776021	510.886938946091	522.874892389539	514.424317010969	645.976789702764	525.686020990143	0.297923268922696	2.95339699993114e-05	0.00158673904648647	Adpgk	9	59198841	59231335	+	9609	protein_coding	ADP-dependent glucokinase [Source:MGI Symbol;Acc:MGI:1919391]	-	496	732	635	597	641	695	502	604	499	518	499	3.22478926909699	3.82155906247297	3.3739397751473	3.64990709087544	3.50148760761641	2.83486949070161	2.86634792973911	3.03302337233798	2.77571444172139	2.89321278652578	2.84555763711034
ENSMUSG00000000204	48.2145553780046	57.7901978550317	75.1938119870938	79.8356646370115	54.5352872657586	15.7013302788768	29.3420804285886	30.6085451152462	35.8337532326917	42.3952615450977	24.7418509183632	63.11390342458	29.770470253144	1.09545781728206	2.95815755436769e-05	0.00158673904648647	Slfn4	11	83066012	83081042	+	3964	protein_coding	schlafen 4 [Source:MGI Symbol;Acc:MGI:1329010]	-	40	60	77	71	55	21	28	33	35	42	24	0.630411609459999	0.759320793520842	0.991742383043081	1.05222926090754	0.728285731169934	0.207640519952663	0.387550023514503	0.401695813771901	0.471940046828031	0.568649228169599	0.331758936662345
ENSMUSG00000005667	183.215310436417	248.497850776636	210.93329076899	169.79134310125	160.631209764598	141.311972509891	103.745212943938	82.5503186441488	37.8813962745598	99.9316879277304	70.1019109353625	194.613800969578	89.2537498726051	1.12097462295527	3.17308602383921e-05	0.00169249030997048	Mthfd2	6	83282673	83302890	-	3487	protein_coding	methylenetetrahydrofolate dehydrogenase (NAD+ dependent), methenyltetrahydrofolate cyclohydrolase [Source:MGI Symbol;Acc:MGI:1338850]	-	152	258	216	151	162	189	99	89	37	99	68	2.72326244783993	3.71172205039331	3.1625951313736	2.54396230395335	2.43857335773879	2.12440011179558	1.55771007648754	1.23155857092987	0.567155580221833	1.52374416885824	1.06856759505794
ENSMUSG00000068040	1840.59065155533	1790.53296354173	1880.82184269016	1751.88683809104	1630.1093139074	1547.70255606071	1359.16708270998	1063.87882567234	1331.9917987352	1407.11891890158	1343.27632277614	1778.78832195713	1342.18925080932	0.405920263587718	3.20750303765768e-05	0.00170606907382898	Tm9sf4	2	153003223	153052386	+	7281	protein_coding	transmembrane 9 superfamily member 4 [Source:MGI Symbol;Acc:MGI:2139220]	-	1527	1859	1926	1558	1644	2070	1297	1147	1301	1394	1303	13.1022494286033	12.8084343630348	13.505387388084	12.5707761841838	11.8517788651907	11.1430934634906	9.77354972970404	7.60132669939282	9.55077685427761	10.2754429448049	9.80614744817096
ENSMUSG00000058927	470.091914935545	395.862855306967	398.429549230315	356.449375914544	245.904568034693	284.866992202478	233.688711984831	151.187662235913	164.835264870382	183.712800028757	229.893031449792	373.347652684413	208.030743795359	0.841535827221956	3.32305508293619e-05	0.00173363328463756	Gm10053	19	24853050	24853995	+	946	protein_coding	predicted gene 10053 [Source:MGI Symbol;Acc:MGI:3704493]	-	390	411	408	317	248	381	223	163	161	182	223	25.7555795919868	21.7950753010453	22.0196707531942	19.6858330480493	13.7604710803899	15.7855710780322	12.9335310097464	8.31406622922884	9.09676912249582	10.325451735742	12.9169137931328
ENSMUSG00000030591	2338.40593583322	2343.39252302153	2429.63901589467	2151.0651612761	2580.01486300916	2110.70739891758	1982.68629181749	1845.78802361636	1631.97150436888	1805.83625962333	1807.18602749545	2368.50349980694	1864.02925097318	0.345270236357479	3.41884880430722e-05	0.00177348378148805	Psmd8	7	28873613	28880126	-	3057	protein_coding	proteasome (prosome, macropain) 26S subunit, non-ATPase, 8 [Source:MGI Symbol;Acc:MGI:1888669]	-	1940	2433	2488	1913	2602	2823	1892	1990	1594	1789	1753	39.6464355790391	39.9258672602875	41.5524591815265	36.7625140164309	44.6770625331223	36.1944430509793	33.956981293006	31.4104855178449	27.8705353607958	31.4082479858141	31.4218326913842
ENSMUSG00000029767	5044.44785642373	6073.74979456383	5801.64203916005	5327.62505704452	5596.31202414439	4810.58852449015	4009.38570427786	4469.7751184961	3891.54560107032	4789.65514360687	3966.94343057757	5568.7553542673	4322.98225375315	0.365266691249235	3.42738174344923e-05	0.00177348378148805	Calu	6	29348068	29377109	+	4663	protein_coding	calumenin [Source:MGI Symbol;Acc:MGI:1097158]	-	4185	6306	5941	4738	5644	6434	3826	4819	3801	4745	3848	56.0696575663689	67.8416245854164	65.0482970294472	59.6918876264302	63.5322662308322	54.0806745474323	45.0176616052446	49.8664581243104	43.5697318325151	54.6134497998583	45.2183470148765
ENSMUSG00000076612	1071.56849327615	518.185440766784	954.082523524553	91.0801244450413	192.360831446494	100.937123221351	101.649350056182	97.3908253666924	61.429291256043	99.9316879277304	181.440240067997	565.455482691805	107.129752982666	2.40011645343703	3.46345916088202e-05	0.00178729510410611	Ighg2c	12	113248945	113252552	-	1326	IG_C_gene	immunoglobulin heavy constant gamma 2C [Source:MGI Symbol;Acc:MGI:2686979]	-	889	538	977	81	194	135	97	105	60	99	176	41.8847660273491	20.3538439231767	37.6177515605568	3.58861746658631	7.67946496423115	3.99040249398362	4.01357693496861	3.82087461968419	2.41857833952982	4.00701049533083	7.27300989151579
ENSMUSG00000028961	14389.6340525655	13317.751095692	10371.8633391548	12485.8481708363	7227.41288872935	8341.14479005472	8251.41218909667	4865.83114165398	4088.11933308966	5336.75589973647	4059.72537152143	11558.5019093956	5823.83145419216	0.988841258848342	3.51216018499996e-05	0.00180752849304782	Pgd	4	149234448	149251228	-	6447	protein_coding	phosphogluconate dehydrogenase [Source:MGI Symbol;Acc:MGI:97553]	-	11938	13827	10621	11104	7289	11156	7874	5246	3993	5287	3938	115.683590966184	107.591504622352	84.1103679564872	101.182977383949	59.3448501459133	67.8230465798512	67.0102321165286	39.2633749857056	33.1050366287127	44.0129470792421	33.4705675079657
ENSMUSG00000039252	356.787709797234	549.006879622801	332.024624358596	506.000691361341	367.86530137448	230.286177423526	311.235638831815	240.230702571175	301.003527154611	254.371569270586	195.872986437042	422.33704130289	255.500100281459	0.726126323289447	3.53140555310679e-05	0.0018125343542388	Lgi2	5	52690859	52723804	-	6528	protein_coding	leucine-rich repeat LGI family, member 2 [Source:MGI Symbol;Acc:MGI:2180196]	-	296	570	340	450	371	308	297	259	294	252	190	2.83275765736149	4.38028530061395	2.65913609739095	4.04965512722414	2.98309113422091	1.84925597059148	2.49620176319488	1.91441738757093	2.40724125356327	2.07180656292674	1.59484503125391
ENSMUSG00000020849	8132.59012838492	8154.19691734497	8069.1749149267	7769.92172734859	6811.95315483202	7022.23304662907	6402.86112209558	5848.08718035234	5419.08731030392	5900.00723169277	6020.51705680172	7787.56736856744	6102.13215797923	0.35168069934272	3.56659110346096e-05	0.00182276293333083	Ywhae	11	75623695	75656671	+	2568	protein_coding	tyrosine 3-monooxygenase/tryptophan 5-monooxygenase activation protein, epsilon polypeptide [Source:MGI Symbol;Acc:MGI:894689]	-	6747	8466	8263	6910	6870	9392	6110	6305	5293	5845	5840	164.139666856128	165.383025685512	164.279936992459	158.077005290142	140.421780412892	143.347301997096	130.541792828246	118.4696439573	110.168974626169	122.15698509136	124.612859579253
ENSMUSG00000022765	904.022913337586	934.274865323012	966.777582691206	870.321189141506	814.063106276141	773.103595636122	766.037885474938	731.822487755431	713.603600091032	663.183019884029	701.019109353625	897.89193135389	724.794949699196	0.308402471732921	3.64996494902025e-05	0.00184024999159967	Snap29	16	17223850	17248691	+	3447	protein_coding	synaptosomal-associated protein 29 [Source:MGI Symbol;Acc:MGI:1914724]	-	750	970	990	774	821	1034	731	789	697	657	680	13.593078872386	14.1168610228755	14.6634345631584	13.1912317125886	12.5018599999557	11.7572489509096	11.6353506396618	11.0446696764841	10.8079649459285	10.2294644071797	10.8096756715028
ENSMUSG00000031827	878.710271764134	978.580683678536	922.833147114333	924.294596220049	972.711214685621	717.027416068705	675.915781301416	859.82185823737	732.032387467845	761.095885833421	660.813601611285	935.425982692534	734.451155086674	0.349031467481537	3.65536888882919e-05	0.00184024999159967	Cotl1	8	120535961	120567283	-	1596	protein_coding	coactosin-like 1 (Dictyostelium) [Source:MGI Symbol;Acc:MGI:1919292]	-	729	1016	945	822	981	959	645	927	715	754	641	28.5359606971599	31.9351168287895	30.2301787913918	30.2569120122066	32.2633067923083	23.5511532768698	22.1732937057244	28.0261768961991	23.9455925013035	25.3552132938011	22.0074729631327
ENSMUSG00000110344	2176.88717531691	2907.81012207234	2625.92416147137	2436.67444040006	1028.23805262894	1620.22774830123	1124.43043928127	394.200959817564	442.290897043509	601.60894954472	521.640690195491	2235.10679037792	784.066614030632	1.51088969670274	3.81449778316207e-05	0.00190418413855739	Smim36	11	90078509	90142081	+	2187	protein_coding	small integral membrane protein 36 [Source:MGI Symbol;Acc:MGI:5804831]	-	1806	3019	2689	2167	1037	2167	1073	425	432	596	506	51.5901534698031	69.2503572735458	62.7745796730579	58.2097588467358	24.8887296834755	38.8361873126295	26.9187147856805	9.37685410291559	10.5581395167623	14.6260241482866	12.6778838403892
ENSMUSG00000057315	1022.1485740137	903.453426466995	1135.71952390896	1023.24584253071	603.854362633581	762.636042116871	521.869859051326	366.375009712795	575.387694764936	462.310233039399	401.024166968471	937.684345910789	514.933834275633	0.863712385672179	3.90842809457794e-05	0.00194319289234864	Arhgap24	5	102629257	103045803	+	8792	protein_coding	Rho GTPase activating protein 24 [Source:MGI Symbol;Acc:MGI:1922647]	-	848	938	1163	910	609	1020	498	395	562	458	389	6.02567952023066	5.35208309208104	6.75357659239091	6.08050128656669	3.6358199701377	4.54714654834591	3.10774263136667	2.16783601927292	3.4166545373781	2.7958032668569	2.4244149667197
ENSMUSG00000020380	1045.05048781825	987.249213356791	1537.07870217773	1213.27721328641	1560.70076647825	891.985096319046	781.756857133111	773.561412912585	880.486508003283	937.742808937995	635.040840237989	1268.67127662349	816.762253924001	0.635388307655602	3.94536317363715e-05	0.00195644806126038	Rad50	11	53540346	53598146	-	5375	protein_coding	RAD50 double strand break repair protein [Source:MGI Symbol;Acc:MGI:109292]	-	867	1025	1574	1079	1574	1193	746	834	860	929	616	10.0771676951293	9.56650020513034	14.9509246831688	11.7931181045954	15.3708900829595	8.69938264596393	7.61489187199848	7.48694415577378	8.55209300857744	9.27611351978439	6.27982119191159
ENSMUSG00000022546	5783.33591759165	4833.18688060915	6441.27771255676	6778.16037228036	4187.3185113327	4202.72273797934	3681.38316234399	1799.41144010841	1445.63598755888	2381.20052344966	1454.61465190877	5604.65587887412	2494.16141722484	1.16791315632788	3.96122755827596e-05	0.00195921286142054	Gpt	15	76579916	76583886	+	2941	protein_coding	glutamic pyruvic transaminase, soluble [Source:MGI Symbol;Acc:MGI:95802]	-	4798	5018	6596	6028	4223	5621	3513	1940	1412	2359	1411	101.920859165909	85.5939996874215	114.505781914009	120.410370007095	75.3700519166902	74.9109008202608	65.5369924473207	31.8290529837936	25.6620947979245	43.0488670030866	26.2891790147282
ENSMUSG00000023015	135.000755058413	145.43866460183	147.457994935729	142.804639561978	99.1550677559247	98.6940760386539	100.601418612304	58.4344952200154	73.7151495072516	77.7246461660125	68.0400900254989	133.971424382775	79.5349792616227	0.749405203901723	4.06335737026101e-05	0.00198906043816222	Racgap1	15	99518377	99549537	-	7079	protein_coding	Rac GTPase-activating protein 1 [Source:MGI Symbol;Acc:MGI:1349423]	-	112	151	151	127	100	132	96	63	72	77	66	0.988425559502531	1.07007131763669	1.0890475171007	1.05394386562946	0.741482396937836	0.730850380967118	0.74405099665158	0.429423343328258	0.543642019191955	0.583777862812713	0.510877831410683
ENSMUSG00000031144	388.127170792937	410.310404770725	538.075200063489	458.773960167616	544.361321980026	379.822656269971	336.385993484891	211.477220796246	202.716661144942	283.644487956487	251.542151003359	467.929611554959	277.598195109316	0.752359251632258	4.19007306074059e-05	0.00204059772947883	Syp	X	7504710	7519495	+	5211	protein_coding	synaptophysin [Source:MGI Symbol;Acc:MGI:98467]	-	322	426	551	408	549	508	321	228	198	281	244	3.86040309733073	4.10106085994396	5.39849023249248	4.59964973989715	5.52998596136959	3.8209301451592	3.37977151438501	2.11120684635959	2.03093745885906	2.89410348470938	2.56574675112588
ENSMUSG00000048163	376.073531948436	386.231155664462	420.890038525161	360.947159837756	323.245520884314	258.69810840435	210.634220219511	220.752537497836	330.694351261698	268.503323118952	254.634882368155	373.477481372026	257.319570478417	0.537954698570856	4.21107584614878e-05	0.00204559454750931	Selplg	5	113956597	113970705	-	4272	protein_coding	selectin, platelet (p-selectin) ligand [Source:MGI Symbol;Acc:MGI:106689]	-	312	401	431	321	326	346	201	238	323	266	247	4.56269256442312	4.70891462949502	5.15095576618201	4.41427576115099	4.00552192758164	3.1744706315538	2.58147661630141	2.68820710602125	4.04132438227193	3.34179036117521	3.16818653399652
ENSMUSG00000114547	33.7501887646032	50.0848381410274	41.9913495512342	33.7333794240894	15.8648108409479	15.7013302788768	14.6710402142943	14.8405067225436	8.1905721674724	16.1505758267039	7.21637318452261	35.0849133443804	12.7950663990689	1.44845934203594	4.26737729289511e-05	0.00206766917077121	Gm3226	13	112730277	112731618	-	1342	processed_pseudogene	predicted gene 3226 [Source:MGI Symbol;Acc:MGI:3804968]	-	28	52	43	30	16	21	14	16	8	16	7	1.30347699994754	1.94383105473006	1.63590369747091	1.31327117091501	0.625806722852213	0.613328629726047	0.572372687485652	0.575286891854515	0.318632377368757	0.639876670346828	0.285818646749465
ENSMUSG00000021266	1575.4105969763	1386.00157855651	1481.41575044703	1410.05525992694	1491.29221904911	1282.27530610827	1260.66152698543	1254.95034972509	1124.15602998559	1134.57795182595	1242.24709819282	1468.83508099118	1216.47804380386	0.271010575935673	4.39691706411061e-05	0.00211964796796947	Wars	12	108825956	108860100	-	3447	protein_coding	tryptophanyl-tRNA synthetase [Source:MGI Symbol;Acc:MGI:104630]	-	1307	1439	1517	1254	1504	1715	1203	1353	1098	1124	1205	23.6882054482779	20.9424360947607	22.4691214467791	21.3718405265971	22.9023111326838	19.5006595268956	19.1481899035748	18.9397187227921	17.0260337311757	17.5006362156317	19.1553811531778
ENSMUSG00000017721	1260.81062313482	1261.75265316819	1248.02197038319	1308.85512165467	1230.51439085102	1121.52359134834	1020.68522633733	1072.22661070378	835.438361082184	960.959261688882	927.819409438621	1261.99095183838	989.775410099856	0.349291515237105	4.50093485029374e-05	0.00216343633146376	Pigt	2	164339440	164350221	+	3856	protein_coding	phosphatidylinositol glycan anchor biosynthesis, class T [Source:MGI Symbol;Acc:MGI:1926178]	-	1046	1310	1278	1164	1241	1500	974	1156	816	952	900	16.9469877749923	17.0428396845901	16.9213739375882	17.7337926766277	16.8930284619097	15.2468698335128	13.8587899895153	14.4656455888921	11.3111188650791	13.2503921811525	12.7894102528158
ENSMUSG00000032042	2795.23884803982	2642.93838190345	2611.27601627907	2658.19029861824	2513.58096761269	2383.61147281234	2181.79326615434	1942.25131731289	2080.40533053799	2044.05725306721	2323.67216541628	2644.24490249065	2159.29846755017	0.291786179290221	4.55141058372077e-05	0.00216445099452567	Srpr	9	35111471	35159269	+	3364	protein_coding	signal recognition particle receptor ('docking protein') [Source:MGI Symbol;Acc:MGI:1914648]	-	2319	2744	2674	2364	2535	3188	2082	2094	2032	2025	2254	43.0668014755261	40.920017263266	40.5832861322619	41.2835615385833	39.5543938938307	37.1440097282491	33.9569065999907	30.0356961313017	32.2864391227507	32.3070906194453	36.7149515184202
ENSMUSG00000022906	1524.7853138294	1576.70923147811	1680.63052506219	1583.21994097059	1425.8498743302	1321.15479060834	1132.8138908323	963.705405295175	1118.01310085998	1336.46014965975	1206.16523227021	1558.2389771341	1179.71876158763	0.401235682265789	4.55805508247449e-05	0.00216445099452567	Parp9	16	35758840	35792975	+	4872	protein_coding	poly (ADP-ribose) polymerase family, member 9 [Source:MGI Symbol;Acc:MGI:1933117]	-	1265	1637	1721	1408	1438	1767	1081	1039	1092	1324	1170	16.2211299218636	16.8557890769386	18.0349683689057	16.9777856814865	15.492601992679	14.2152901543337	12.1736776108493	10.2902346856353	11.9803027059813	14.5851034852936	13.1590221090548
ENSMUSG00000019494	2180.50326697026	2206.62238809796	2449.16987615105	2245.51862366355	1941.456226661	1926.02984754222	1805.58587780208	1644.51365119186	1416.96898497272	1690.76340685806	1615.43668287813	2204.65407630877	1683.21640854085	0.388914237993089	4.66525098353724e-05	0.00220436003048427	Cops6	5	138159333	138162908	+	2525	protein_coding	COP9 signalosome subunit 6 [Source:MGI Symbol;Acc:MGI:1349439]	-	1809	2291	2508	1997	1958	2576	1723	1773	1384	1675	1567	44.758450300971	45.5167657429609	50.7116736551781	46.4624764752711	40.7027790596163	39.9862737639586	37.4392617991994	33.8816354139681	29.297269118493	35.6026429069089	34.0057727700427
ENSMUSG00000039782	1868.31402089768	2003.3935256411	2449.16987615105	1306.60622969306	1898.81954752596	1192.5534188004	1372.7901914804	752.228184498929	1329.94415569333	876.168738598686	680.400900254989	1905.26063998177	1034.01426488779	0.881827268396388	4.68871665142137e-05	0.00220450722163866	Cpeb2	5	43390513	43447067	+	7816	protein_coding	cytoplasmic polyadenylation element binding protein 2 [Source:MGI Symbol;Acc:MGI:2442640]	-	1550	2080	2508	1162	1915	1595	1310	811	1299	868	660	12.3892496508576	13.3501600585862	16.3826734876311	8.73388057407691	12.8604742776003	7.99839035094255	9.19581291173349	5.00672012692365	8.8833553113342	5.96024324073635	4.62705241626948
ENSMUSG00000089774	7762.54341585874	8752.32546514454	5782.11117890366	5286.02055575481	4293.41443383154	4889.09517588453	3313.55922554276	1750.25226158999	2933.24865747605	2587.12036524013	1419.56369644109	6375.28300989866	2815.47323036242	1.17897728671508	4.7541582125386e-05	0.00222362428032023	Slc5a3	16	91855210	91884361	+	10913	protein_coding	solute carrier family 5 (inositol transporters), member 3 [Source:MGI Symbol;Acc:MGI:1858226]	-	6440	9087	5921	4701	4330	6539	3162	1887	2865	2563	1377	36.8671502615054	41.7718837977176	27.7008247765889	25.3064815459871	20.8265099740734	23.4851663630659	15.8972166326358	8.34343249871339	14.0324306272189	12.6047216736046	6.91408667463871
ENSMUSG00000022978	132.590027289513	153.144024315834	177.730828333131	165.293559178038	142.783297568532	124.11527744255	105.841075831695	108.5212054086	105.453616656207	102.959920895237	98.9674036734529	154.308347337009	107.643083317957	0.516986177488332	4.86287873258748e-05	0.00226403268523058	Mis18a	16	90516200	90524292	-	2863	protein_coding	MIS18 kinetochore protein A [Source:MGI Symbol;Acc:MGI:1913828]	-	110	159	182	147	144	166	101	117	103	102	96	2.40032027758416	2.78601509172862	3.24557638097203	3.01634948155883	2.64006063521098	2.2725487001868	1.93554560169603	1.9718847371124	1.9229514056136	1.91208693118572	1.83736280115898
ENSMUSG00000092581	48.2145553780046	35.6372886772695	33.2024624358596	25.8622575584685	42.6366791350476	11.2152359134834	9.43138299490348	14.8405067225436	20.476430418681	25.2352747292248	9.27819409438621	37.11064863693	15.0795041455371	1.30350789404175	4.91072990129578e-05	0.00228073460440181	Gm3211	9	79820482	79820913	+	304	lncRNA	predicted gene 3211 [Source:MGI Symbol;Acc:MGI:3781390]	-	40	37	34	23	43	15	9	16	20	25	9	8.22023559177445	6.10570516140981	5.71014488281845	4.44467411858144	7.42450714410153	1.9339450683561	1.6243226784426	2.53958884496302	3.51648561207954	4.41362300372864	1.62223572154137
ENSMUSG00000038217	571.342481229354	523.001290588036	473.623361217409	842.210039621432	182.445324670901	291.596133750568	297.612530061399	140.057282194005	149.477942056371	200.87278684463	154.63656823977	518.524499465427	205.708873857791	1.33276609378409	4.9373833586826e-05	0.00228753415854097	Tlcd2	11	75352541	75361725	+	1936	protein_coding	TLC domain containing 2 [Source:MGI Symbol;Acc:MGI:1917141]	-	474	543	485	749	184	390	284	151	146	199	150	15.2957524255208	14.0702613692796	12.7902248651366	22.7280479272485	4.98867518273668	7.89561044436291	8.04852632954662	3.76347127902836	4.03088061483828	5.51666399242908	4.24552048337273
ENSMUSG00000073421	6077.44470539748	5991.88034760253	7744.96263467066	5654.83883745818	5352.39055746481	4927.22697799037	4228.40337604839	3548.73617002824	4989.08227151162	4292.01552594656	4222.60922340066	6164.30341651873	4368.01225748764	0.496950866294499	5.04670174612074e-05	0.00232685943461576	H2-Ab1	17	34476663	34488393	+	2568	protein_coding	histocompatibility 2, class II antigen A, beta 1 [Source:MGI Symbol;Acc:MGI:103070]	-	5042	6221	7931	5029	5398	6590	4035	3826	4873	4252	4096	122.660767791403	121.527026079562	157.679315053515	115.04620254763	110.334318874642	100.581209557162	86.2088599119432	71.8897474671892	101.427057123242	88.8642430467861	87.3997042528457
ENSMUSG00000028447	1081.21140435175	1039.26039142632	1198.2182767294	954.654637701729	1413.95126619949	912.920203357549	858.255852536216	769.851286231949	599.959411267353	776.237050670956	770.090109834055	1137.45919528174	781.21898564968	0.541782127513526	5.1617035947553e-05	0.00237413429592585	Dctn3	4	41714798	41723170	-	1042	protein_coding	dynactin 3 [Source:MGI Symbol;Acc:MGI:1859251]	-	897	1079	1227	849	1426	1221	819	830	586	769	747	53.7802208025382	51.947112730845	60.1199537780949	47.8658354047148	71.8330925544924	45.9276689860966	43.1240523766181	38.4350442275114	30.0595399653693	39.6084119508509	39.2823912916812
ENSMUSG00000094420	86.7861996804083	80.9062769970443	197.261688589519	25.8622575584685	56.5183886208771	14.9536478846445	16.7669031020506	37.101266806359	6.1429291256043	37.3482065992528	8.24728363945441	89.4669622892634	20.0933728595609	2.15478923953907	5.23696601632737e-05	0.00238949219801295	Igkv10-96	6	68608947	68609426	-	359	IG_V_gene	immunoglobulin kappa variable 10-96 [Source:MGI Symbol;Acc:MGI:4439561]	-	72	84	202	23	57	20	16	40	6	37	8	12.5295624396072	11.7379573139924	28.727558329028	3.76373518676534	8.33399363820634	2.18354429259147	2.44528180375884	5.37628836259581	0.893324478611849	5.53141298562002	1.22107003243225
ENSMUSG00000095127	30.1340971112529	42.3794784270232	83.006156089649	6.74667588481788	27.7634189716589	1.49536478846445	13.6231087704161	1.85506334031795	6.1429291256043	4.03764395667597	11.3400150042498	38.0059652968804	6.41568749762144	2.58986524832986	5.25552068411121e-05	0.00238949219801295	Ighv1-82	12	115916158	115916625	-	386	IG_V_gene	immunoglobulin heavy variable 1-82 [Source:MGI Symbol;Acc:MGI:4439671]	-	25	44	85	6	28	2	13	2	6	4	11	4.04622995450038	5.71838063569651	11.24277230814	0.913165757185464	3.80753131766431	0.203080932912005	1.84781900552825	0.250011337068899	0.830838051351435	0.556162235495754	1.56153029730407
ENSMUSG00000037149	2139.52089489895	2045.77300406812	2123.00450986937	2067.85615869668	1845.27581093776	1839.29868981128	1591.80786325093	1633.38327114996	1326.87269113053	1525.22000463435	1607.18939923868	2044.28607569418	1587.29531986929	0.364225504189274	5.27230867084045e-05	0.00238949219801295	Ddx1	12	13266974	13299214	-	5080	protein_coding	DEAD box helicase 1 [Source:MGI Symbol;Acc:MGI:2144727]	-	1775	2124	2174	1839	1861	2460	1519	1761	1296	1511	1559	21.8289327033538	20.9748318786001	21.8493047271606	21.2668755052864	19.2289432783949	18.9800719149531	16.4058011627408	16.7267919613421	13.6362112932042	15.9635531104309	16.8161834847863
ENSMUSG00000025736	537.592292464751	442.095013590992	627.917157242874	602.703045710397	551.302176722941	438.889565414317	409.741194556362	361.737351362	394.171285559609	445.150246223526	379.375047414903	552.321937146391	404.844115088453	0.447256819236248	5.28666406104108e-05	0.00238949219801295	Jmjd8	17	26047841	26050817	+	2759	protein_coding	jumonji domain containing 8 [Source:MGI Symbol;Acc:MGI:1919356]	-	446	459	643	536	556	587	391	390	385	441	368	10.0990614577306	8.34581345966007	11.8987425168357	11.4129722422764	10.5778121119433	8.33897860476039	7.77550202772346	6.8207152378311	7.45867118589687	8.57858578284706	7.30871711329693
ENSMUSG00000016024	2414.34386055358	2678.57567058072	4238.19667563619	3055.1197298417	4815.96164090526	2729.04073894763	1768.90827726634	2029.43929430784	1435.39777234954	1553.48351233108	1212.3506949998	3440.43951550349	1788.10338170037	0.943952603923266	5.29507666027158e-05	0.00238949219801295	Lbp	2	158148413	158174772	+	4831	protein_coding	lipopolysaccharide binding protein [Source:MGI Symbol;Acc:MGI:1098776]	-	2003	2781	4340	2717	4857	3650	1688	2188	1402	1539	1176	25.9025051472706	28.8783010645198	45.8663822652438	33.0398656536722	52.7720327750812	29.6129917594414	19.1707360125159	21.8538164899198	15.5118433011095	17.097412577375	13.3387557072133
ENSMUSG00000024493	1029.3807573204	1169.28833660014	1137.6726099346	1009.75249076108	1063.93387702107	948.808958280695	917.987944837272	879.300023310709	863.081542147404	887.272259479545	798.955602572146	1082.00561432746	882.567721771295	0.293985848623952	5.29548213192661e-05	0.00238949219801295	Lars	18	42335363	42395259	-	5368	protein_coding	leucyl-tRNA synthetase [Source:MGI Symbol;Acc:MGI:1913808]	-	854	1214	1165	898	1073	1269	876	948	843	879	775	9.93901212460002	11.3452447136649	11.0803942299629	9.827645929014	10.4920408378191	9.26564322764706	8.95354418281127	8.521437085595	8.39397169130819	8.78830614429472	7.91105182967268
ENSMUSG00000029407	2449.29941320263	2573.59014447741	2348.58594583066	2292.74535485727	2138.77481149529	2123.41799961952	1993.16560625627	1679.7598546579	1834.68816551382	1691.77281784723	1692.75496699802	2360.59913397265	1835.92656848213	0.362220786028173	5.51902056515574e-05	0.00248447256741597	Uso1	5	92285797	92350657	+	5847	protein_coding	USO1 vesicle docking factor [Source:MGI Symbol;Acc:MGI:1929095]	-	2032	2672	2405	2039	2157	2840	1902	1811	1792	1676	1642	21.7114318951413	22.9250899474956	21.0002169374251	20.4865960280442	19.3637652407214	19.0375784073419	17.8476401432252	14.9452219200158	16.3816387371417	15.3840162469079	15.3881033131969
ENSMUSG00000020946	1823.71555717302	1977.38793660633	1873.00949858761	1739.51793230221	1618.21070577669	1593.31118210887	1564.5616457101	1316.16743995559	1285.91983029317	1333.43191669224	1333.99812868175	1806.36832608917	1404.56502390695	0.362607176414604	5.67234724506283e-05	0.00254147849977615	Gosr2	11	103567675	103588724	-	3266	protein_coding	golgi SNAP receptor complex member 2 [Source:MGI Symbol;Acc:MGI:1927204]	-	1513	2053	1918	1547	1632	2131	1493	1419	1256	1321	1294	28.9414712255652	31.5341012205839	29.9829400698347	27.8265782086774	26.228697933528	25.5737095317967	25.0811248115296	20.9644381044238	20.555398076342	21.7077817554116	21.7101653125487
ENSMUSG00000039745	825.674260848329	742.604042437157	820.296130768296	803.97887627413	907.268869966711	672.914154809004	625.615071995264	733.677551095749	562.078014992793	620.787758338931	587.618959311127	819.964436058924	633.781918423811	0.370408367648334	5.75787519117541e-05	0.00257374317817752	Htatip2	7	49408863	49423723	+	2024	protein_coding	HIV-1 Tat interactive protein 2 [Source:MGI Symbol;Acc:MGI:1859271]	-	685	771	840	715	915	900	597	791	549	615	570	21.1435506377361	19.1095983141742	21.1890054242694	20.7530152606733	23.729213475541	17.4284377701656	16.1833044721778	18.8574509639077	14.4982060947042	16.3077264185199	15.4315440178244
ENSMUSG00000000420	1839.38528767088	1886.84995996678	1957.9687407029	1914.93150530747	1646.96567542591	1561.16083915689	1625.34166945503	1327.29781999749	1467.13623949849	1518.15412771017	1496.88198056098	1849.22023381479	1499.32877939651	0.302583209716519	5.8080018101447e-05	0.00259006956601348	Galnt1	18	24338401	24419875	+	5519	protein_coding	polypeptide N-acetylgalactosaminyltransferase 1 [Source:MGI Symbol;Acc:MGI:894693]	-	1526	1959	2005	1703	1661	2088	1551	1431	1433	1504	1452	17.2739634533726	17.8066298193726	18.54794404877	18.1275839769258	15.7972683599203	14.8284773815204	15.41894949118	12.5111217803406	13.8783625671447	14.6256862132473	14.4162152035218
ENSMUSG00000035849	225.403046392171	189.744482957354	180.660457371589	205.773614486945	107.087473176399	128.601371807943	88.0262412857658	46.3765835079488	77.8104355909878	86.8093450685335	107.214687312907	181.733814876892	89.1397774290143	1.02403304134883	5.96645663523922e-05	0.0026333791977505	Krt222	11	99123587	99134911	-	3292	protein_coding	keratin 222 [Source:MGI Symbol;Acc:MGI:2442728]	-	187	197	185	183	108	172	84	50	76	86	104	3.54878457564698	3.00202350256568	2.86915292160773	3.26570487829419	1.72201403370497	2.04783555557318	1.39998325626806	0.732870413947409	1.2339745379934	1.40206269513343	1.73108561402227
ENSMUSG00000033809	282.055148961327	352.520206915693	285.150559743265	297.97818491279	225.082003805949	217.575576721578	208.538357331755	194.781650733385	115.691831865548	152.421059364518	162.883851879225	288.557220867805	175.315387982668	0.716739612766274	5.98992707510468e-05	0.0026333791977505	Alg3	16	20424124	20430485	-	1690	protein_coding	asparagine-linked glycosylation 3 (alpha-1,3-mannosyltransferase) [Source:MGI Symbol;Acc:MGI:1098592]	-	234	366	292	265	227	291	199	210	113	151	158	8.65021714580573	10.8643079974268	8.82140864876485	9.2118072290435	7.0503700151391	6.74889611546563	6.46055389579642	5.99583401858134	3.57391460787445	4.79533610327004	5.12289455470579
ENSMUSG00000094198	40.9823720713039	11.5580395710063	136.716021794716	3.37333794240894	12.8901588082702	0	0	2.78259501047693	6.1429291256043	7.06587692418296	1.0309104549318	41.1039860375411	2.83705191919933	3.87258518480191	5.99046255424881e-05	0.0026333791977505	Ighv1-50	12	115083368	115083839	-	390	IG_V_gene	immunoglobulin heavy variable 1-50 [Source:MGI Symbol;Acc:MGI:4439753]	-	34	12	140	3	13	0	0	3	6	7	1	5.44643301772954	1.54356288488032	18.3275841789407	0.451899977273832	1.74965129597431	0	0	0.371170677340749	0.822316635440138	0.963301513018927	0.140501327449737
ENSMUSG00000001175	10252.8252011327	9984.21984942097	11062.2792492182	10708.0990751868	9291.8213994077	8780.03435546904	8370.87637369878	8412.7122483419	6521.7430883499	8118.69258588622	7807.08487519853	10259.8489548733	8001.85725449073	0.358499270766723	6.04104019956588e-05	0.0026333791977505	Calm1	12	100165694	100176073	+	4706	protein_coding	calmodulin 1 [Source:MGI Symbol;Acc:MGI:88251]	-	8506	10366	11328	9523	9371	11743	7988	9070	6370	8043	7573	112.920115166089	110.501193816777	122.89751790393	118.879654242506	104.521774083565	97.8033198620557	93.1299812258923	92.9977360077513	72.3502343612387	91.7265280490675	88.1781673571981
ENSMUSG00000039196	4054.84410729019	3946.10734353441	5203.99771531458	5627.85213391891	3878.94625061177	4065.89685983485	1807.68174068983	793.967109656083	1447.68363060075	1745.27160027319	1505.12926420043	4542.34951013397	1894.27170087586	1.26153314573836	6.05135734883158e-05	0.0026333791977505	Orm1	4	63262797	63266400	+	775	protein_coding	orosomucoid 1 [Source:MGI Symbol;Acc:MGI:97443]	-	3364	4097	5329	5005	3912	5438	1725	856	1414	1729	1460	271.176556430377	265.199041327776	351.06360806391	379.391897049315	264.953646574897	275.019798506926	122.12112008248	53.2953199670692	97.5214476945847	119.735270644017	103.227684967587
ENSMUSG00000079499	364.019893103935	324.588277952428	317.376479166305	310.347090701622	347.042737145736	281.876262625549	220.065603214414	185.506334031795	268.241238484721	173.618690137067	184.532971432792	332.674895614005	218.97351665439	0.600626822506119	6.05736861740815e-05	0.0026333791977505	6530402F18Rik	2	29135119	29143018	-	5511	lncRNA	RIKEN cDNA 6530402F18 gene [Source:MGI Symbol;Acc:MGI:1923470]	-	302	337	325	276	350	377	210	200	262	172	179	3.42353197790614	3.06765968003115	3.01088899432399	2.9421468308084	3.33357623076216	2.68125054610967	2.09070263093561	1.75112277460706	2.54110910933507	1.67504641349275	1.77978545985595
ENSMUSG00000059923	1869.51938478213	1701.92132683068	1947.22676756188	1832.84694870886	1602.34589493574	1576.11448704153	1455.57677554677	1382.94972020703	1227.56200359993	1432.3541936308	1421.62551735095	1790.77206456386	1416.03044956284	0.337988170467047	6.06569007578035e-05	0.0026333791977505	Grb2	11	115534871	115599423	-	2916	protein_coding	growth factor receptor bound protein 2 [Source:MGI Symbol;Acc:MGI:95805]	-	1551	1767	1994	1630	1616	2108	1389	1491	1199	1419	1379	33.229372106173	30.3988194689521	34.9123777988316	32.8386849054613	29.0888528219598	28.3341080485774	26.1347354408039	24.6721578837303	21.977793889927	26.1170238251913	25.9132437982658
ENSMUSG00000024369	599.065850571707	652.066065797607	624.987528204416	628.565303268865	570.141639596567	535.340594270274	532.349173490107	428.519631613447	394.171285559609	418.905560505132	448.446047895333	614.965277487832	459.622048888984	0.418941715745614	6.27239549126141e-05	0.00269108817859195	Nelfe	17	35069367	35075348	+	2076	protein_coding	negative elongation factor complex member E, Rdbp [Source:MGI Symbol;Acc:MGI:102744]	-	497	677	640	559	575	716	508	462	385	415	435	14.956393967847	16.3594616447877	15.7396263799325	15.8186759867483	14.5382875026767	13.5179903454933	13.4257867628585	10.7382036999448	9.91255963482151	10.7287606580039	11.4817197504084
ENSMUSG00000038615	9140.27433578522	9110.62469184574	10363.0744520395	9287.92380143261	11485.1314981688	8465.26006749727	7554.53777891769	7093.76221337584	8350.28832473811	7077.98985605298	7650.3864860489	9877.40575585436	7698.70412110513	0.359521427539648	6.28113315780158e-05	0.00269108817859195	Nfe2l1	11	96708240	96720794	-	5441	protein_coding	nuclear factor, erythroid derived 2,-like 1 [Source:MGI Symbol;Acc:MGI:99421]	TF_bZIP	7583	9459	10612	8260	11583	11322	7209	7648	8156	7012	7421	87.0683244518352	87.2115866867662	99.5772915820335	89.1840094829335	111.741652056261	81.5588105548493	72.6941866369209	67.8244319498744	80.1218417776576	69.1658933920393	74.7358090225609
ENSMUSG00000022557	826.879624732779	874.558327539479	804.671442563185	712.898751829089	697.06012632415	672.914154809004	585.793677127894	611.243370634765	459.695862899388	501.67726161699	453.600600169992	783.213654597736	547.487487876339	0.515173934048578	6.29350412202612e-05	0.00269108817859195	Bop1	15	76337189	76361477	-	2957	protein_coding	block of proliferation 1 [Source:MGI Symbol;Acc:MGI:1334460]	-	686	908	824	634	703	900	559	659	449	497	440	14.4934123372591	15.4043086685215	14.2271424990202	12.5957376147816	12.4789130308077	11.9293737053822	10.3720324158803	10.7535312572817	8.11610111779521	9.02056776986611	8.15354338531446
ENSMUSG00000004846	2847.06949507117	2797.04557618353	3498.95361493191	3653.32499162888	3203.70023919393	2880.07258258254	2183.88912904209	1487.760798935	1733.32983494135	2109.6689673632	1810.27875886024	3200.01878340188	2034.16667862074	0.653349498487386	6.32979693458743e-05	0.00269646517289517	Plod3	5	137015873	137025502	+	4519	protein_coding	procollagen-lysine, 2-oxoglutarate 5-dioxygenase 3 [Source:MGI Symbol;Acc:MGI:1347008]	-	2362	2904	3583	3249	3231	3852	2084	1604	1693	2090	1756	32.653926345444	32.2375448273964	40.4805366296689	42.2369978758904	37.5290329981833	33.4095322948371	25.3022274448578	17.1269107411138	20.0247475430427	24.821770406276	21.2925269065452
ENSMUSG00000007888	22.9019138045522	16.373889392259	39.061720512776	34.8578254048924	31.7296216818959	16.449012673109	11.5272458826598	6.49272169111283	9.21439368840645	13.1223428591969	6.18546272959081	28.9849941592751	10.4985299206793	1.45058348220737	6.47904761656636e-05	0.0027405504193496	Crlf1	8	70945808	70956731	+	1644	protein_coding	cytokine receptor-like factor 1 [Source:MGI Symbol;Acc:MGI:1340030]	-	19	17	40	31	32	22	11	7	9	13	6	0.722020693097464	0.518746042516044	1.24222416228482	1.10775967665057	1.02169418743026	0.524502214808012	0.367108342573131	0.205453355462337	0.292612671370122	0.424395087852447	0.199983641260574
ENSMUSG00000001576	3998.19200472103	4245.65320241633	3558.52273871389	3694.92949291859	2518.53872100049	2770.1632706304	2702.61519376179	2331.81461877966	1702.61518931332	1844.19387721175	1581.41663786538	3603.16723195406	2155.46979792705	0.741025405855176	6.48201751285525e-05	0.0027405504193496	Ergic1	17	26780463	26875908	+	8888	protein_coding	endoplasmic reticulum-golgi intermediate compartment (ERGIC) 1 [Source:MGI Symbol;Acc:MGI:1914708]	-	3317	4408	3644	3286	2540	3705	2579	2514	1663	1827	1534	23.3152073672548	24.8797050954044	20.9322598139894	21.7194680796395	15.0003857733171	16.3384414145727	15.9202791411873	13.6482899154482	10.0009357232113	11.0322300866558	9.45728219622858
ENSMUSG00000056054	44.5984637246542	59.7165377835327	62.4987528204416	59.5956369825579	64.450794041351	32.1503429519857	24.1024232091978	7.4202533612718	3.07146456280215	20.1882197833799	4.1236418197272	58.1720370705075	15.1760576147274	1.92675817472842	6.51309946275808e-05	0.00274385929136813	S100a8	3	90576285	90577342	+	694	protein_coding	S100 calcium binding protein A8 (calgranulin A) [Source:MGI Symbol;Acc:MGI:88244]	-	37	62	64	53	65	43	23	8	3	20	4	3.33073522825213	4.48167033578363	4.70828016782996	4.48644213748805	4.91616718609497	2.4284851040875	1.8183259954644	0.556221187945792	0.231054386038656	1.5466759575026	0.315824309541195
ENSMUSG00000037300	1137.86350692091	1147.13542742238	1231.42073916526	1051.35699205079	1056.99302227816	989.931489963468	800.619623122917	628.866472367785	900.962938421964	786.331160562646	789.67740847776	1124.9539375675	816.064848819423	0.462607419341589	6.60995930139281e-05	0.00277542444831395	Ttc13	8	125398071	125448722	-	10286	protein_coding	tetratricopeptide repeat domain 13 [Source:MGI Symbol;Acc:MGI:2384573]	-	944	1191	1261	935	1066	1324	764	678	880	779	766	5.73354639603603	5.80861951842358	6.25907795850201	5.34011688096775	5.43980638200064	5.0450784511832	4.07521213304345	3.18053504771667	4.57286715411004	4.06461810325102	4.0806306204875
ENSMUSG00000005470	38.5716443024037	72.2377473187896	48.82715064097	50.6000691361341	24.7887669389812	24.6735190096635	26.1982860969541	19.4781650733385	12.2858582512086	10.0941098916899	8.24728363945441	47.0050756674557	16.8295369937182	1.47380340301544	6.63175151760765e-05	0.00277542444831395	Asf1b	8	84682136	84696826	+	2338	protein_coding	anti-silencing function 1B histone chaperone [Source:MGI Symbol;Acc:MGI:1914179]	-	32	75	50	45	25	33	25	21	12	10	8	0.855073266004939	1.60925343537031	1.09186084409551	1.13071636743025	0.561265385791589	0.553217477209819	0.586676758680912	0.433402886715246	0.274340023799533	0.229553702845767	0.187495355707091
ENSMUSG00000020225	1067.9524016228	888.042707038986	1029.27633551165	974.894665356183	970.728113330502	850.114882242042	776.51719991372	805.09748969799	778.104355909878	791.378215508491	858.74840895819	986.178844572024	809.993425371718	0.282509488450023	6.67241691449521e-05	0.00278631936153109	Tmbim4	10	120037495	120060822	+	2581	protein_coding	transmembrane BAX inhibitor motif containing 4 [Source:MGI Symbol;Acc:MGI:1915462]	-	886	922	1054	867	979	1137	741	868	760	784	833	21.4458653160684	17.9205198936221	20.8494402850372	19.7340745596798	19.9098250921215	17.2662855479052	15.7519231924187	16.2273921856374	15.7390320770023	16.3025998018856	17.6848765008121
ENSMUSG00000030754	2088.89561175205	2242.25967677523	2128.86376794629	1907.06038344185	1957.32103750195	1869.9536679748	1671.45065298567	1701.09308307156	1678.04347281091	1662.49989916133	1746.36231065447	2064.88009548347	1721.56718110979	0.262030976561775	6.77237422070476e-05	0.00280957625077691	Copb1	7	113814794	113853946	-	5582	protein_coding	coatomer protein complex, subunit beta 1 [Source:MGI Symbol;Acc:MGI:1917599]	-	1733	2328	2180	1696	1974	2501	1595	1834	1639	1647	1694	19.3957504357117	20.9218860390621	19.9392333379426	17.8493204925357	18.562226755213	17.561043488014	15.6774071484384	15.8535494252206	15.6942856962764	15.8355290182077	16.6290947676358
ENSMUSG00000079477	5510.92367970592	5394.7149697672	5867.07042101895	5540.14534741628	5417.83290218372	5102.93234063495	4754.46496087523	4694.23778267457	4131.11983696889	4660.45053699324	4411.26583665318	5546.13746401842	4625.74521580001	0.261538208766468	6.81912746316471e-05	0.00282282228594744	Rab7	6	87976088	88022252	-	2610	protein_coding	RAB7, member RAS oncogene family [Source:MGI Symbol;Acc:MGI:105068]	-	4572	5601	6008	4927	5464	6825	4537	5061	4035	4617	4279	109.436846802492	107.65464016934	117.525257365516	110.899024691058	109.886145760961	102.491678871653	95.3743637972158	93.5648749972411	82.633369946384	94.9397703003432	89.8352568051323
ENSMUSG00000022324	2141.93162266785	2668.94397093821	2708.93031756101	2588.47464780846	2075.3155681315	2126.40872919645	1622.1978751234	1709.44086810299	1200.94264405564	1603.95406178953	1254.618023652	2436.71922542141	1586.26036698667	0.618901811710829	6.8654448470342e-05	0.00283583081946259	Matn2	15	34306823	34436419	+	6263	protein_coding	matrilin 2 [Source:MGI Symbol;Acc:MGI:109613]	-	1777	2771	2774	2302	2093	2844	1548	1843	1173	1589	1217	17.7256787025439	22.1953400135892	22.6133986677183	21.5927809674225	17.5412110608697	17.7980998607594	13.5610065799787	14.1990711454687	10.0107826711054	13.6166506382829	10.6476361244561
ENSMUSG00000062783	122.947116213912	90.5379766395496	213.862919807448	157.422437312417	142.783297568532	86.7311577309383	98.5055557245474	53.7968368692206	52.2148975676365	83.7811121010265	67.0091795705671	145.510749508372	73.6731232606561	0.98163822941334	6.88456656257269e-05	0.00283757394988115	Csprs	GL456221.1	111572	163011	-	2719	protein_coding	component of Sp100-rs [Source:NCBI gene (formerly Entrezgene);Acc:114564]	-	102	94	219	140	144	116	94	58	51	83	65	2.34362877188068	1.734308427109	4.11222341386887	3.02485457388148	2.77987995535455	1.67215002796394	1.89680212738244	1.02928536489491	1.00256699024791	1.63831608135463	1.30993330299773
ENSMUSG00000009614	1211.39070387237	1297.38994184546	994.120787050149	1140.18822453422	906.277319289151	918.153980117174	790.140308684136	461.91077173917	476.077007234333	703.559459450789	586.588048856195	1109.87339531827	656.071596013633	0.757753842751534	6.99937675056429e-05	0.0028627791707207	Sardh	2	27078405	27138349	-	5432	protein_coding	sarcosine dehydrogenase [Source:MGI Symbol;Acc:MGI:2183102]	-	1005	1347	1018	1014	914	1228	754	498	465	697	569	11.5585713273147	12.4398608602445	9.56819044645885	10.9663945147711	8.83200267592336	8.86063943738526	7.61579011335908	4.42370943502211	4.57557443044517	6.88655192204752	5.73981030456022
ENSMUSG00000012422	1225.85507048577	1361.92232945025	1284.15406185751	1149.18379238064	1048.06906618012	1048.99839910781	979.815900026084	887.647808342139	742.270602677186	763.114707811759	719.575497542397	1213.83686407086	856.90381925123	0.501647980265265	7.00585596867896e-05	0.0028627791707207	Tmem167	13	90237242	90292026	+	10807	protein_coding	transmembrane protein 167 [Source:MGI Symbol;Acc:MGI:1913324]	-	1017	1414	1315	1022	1057	1403	935	957	725	756	698	5.87913805273833	6.56374871607985	6.21244269334011	5.55560571672077	5.13384311976918	5.08837345544367	4.74689736200328	4.27291051799414	3.5857936009176	3.75444246584225	3.53912014049851
ENSMUSG00000024993	719.602239016718	689.629694403378	703.110969229968	688.160940251423	547.335974012704	565.247890039563	556.451596699305	424.809504932811	461.743505941256	485.526685790286	458.755152444651	669.567963382838	492.089055974645	0.443067029473818	7.16812300952134e-05	0.00292281366910718	Dennd10	19	60800023	60824665	+	6242	protein_coding	DENN domain containing 10 [Source:MGI Symbol;Acc:MGI:1915144]	-	597	716	720	612	552	756	531	458	451	481	445	5.9751446534763	5.75435891239426	5.88912166137975	5.75987859530697	4.64181760034198	4.74705747506004	4.66739050953965	3.54045211933166	3.86193722651837	4.13571041395204	3.906441105239
ENSMUSG00000079555	508.663559237948	482.548152089514	417.960409486703	471.142865956448	244.913017357134	332.718665433341	270.366312520566	222.607600838154	220.121627000821	185.731622007095	195.872986437042	425.04560082555	237.90313570617	0.834903540830276	7.20936387004242e-05	0.00293334843618265	Haus3	5	34311224	34326871	-	3871	protein_coding	HAUS augmin-like complex, subunit 3 [Source:MGI Symbol;Acc:MGI:2387633]	-	422	501	428	419	247	445	258	240	215	184	190	6.81062763883726	6.49265375176021	5.64497979693098	6.35881988171161	3.34924208296814	4.50571064922436	3.65678912470536	2.99161072927703	2.96870963065769	2.55107637650803	2.68952424800452
ENSMUSG00000020241	10640.9523719256	13745.3985598193	16119.7955126098	13971.241311477	16186.0732604771	11733.3798126863	6098.96100337092	8149.29325401676	6115.28594453908	10470.62019065	7500.90447008378	14132.6922032618	8344.74077922447	0.760048159567533	7.24396579409995e-05	0.00294114278574097	Col6a2	10	76431596	76459464	-	8326	protein_coding	collagen, type VI, alpha 2 [Source:MGI Symbol;Acc:MGI:88460]	-	8828	14271	16507	12425	16324	15693	5820	8786	5973	10373	7276	66.2405263646175	85.9855924488503	101.221679503356	87.6689212456831	102.911269837202	73.8747504775764	38.3521716245619	50.9180547976288	38.3449822395456	66.8646815804653	47.8852013961652
ENSMUSG00000049327	3600.42192285249	3744.80482100605	3149.35121634256	3533.00927168296	1789.74897299444	2565.29829461077	2000.50112636342	1331.00794667813	1349.39676459108	1611.01993871371	1496.88198056098	3163.4672409757	1725.68434191968	0.874043087243663	7.32012200899351e-05	0.00296250153793347	Kmt5a	5	124577993	124600371	+	5307	protein_coding	lysine methyltransferase 5A [Source:MGI Symbol;Acc:MGI:1915206]	-	2987	3888	3225	3142	1805	3431	1909	1435	1318	1596	1452	35.1628438319183	36.7523282708643	31.0257597796208	34.7810560989767	17.8525754055039	25.3395028073243	19.7360493670135	13.0472752700051	13.274517836472	16.1403373916795	14.9921032048685
ENSMUSG00000002957	3006.17752781859	2683.39152040197	2955.0191567915	2947.17291568461	3280.04964136599	2598.19631995699	2324.31194252177	1942.25131731289	2499.14833260001	2341.83349487207	2199.96291082446	2974.36215241253	2317.61738634803	0.359724880465555	7.35122970217717e-05	0.00296250153793347	Ap2a2	7	141142086	141212924	+	5663	protein_coding	adaptor-related protein complex 2, alpha 2 subunit [Source:MGI Symbol;Acc:MGI:101920]	-	2494	2786	3026	2621	3308	3475	2218	2094	2441	2320	2134	27.5136206075807	24.6798342594894	27.2812431484259	27.189807391226	30.6613799421668	24.0510868233725	21.4891066972521	17.8421475870914	23.0395318668744	21.9872154834521	20.6487082435667
ENSMUSG00000028048	860.629813497382	784.98352086418	941.387464357901	838.836701679023	765.477123075738	756.654582963013	662.292672531	592.692737231585	574.363873244002	650.060677024832	577.309854761809	838.262924694845	635.56239962604	0.397885702131438	7.3791010732695e-05	0.00296250153793347	Gba	3	89110235	89116273	+	2559	protein_coding	glucosidase, beta, acid [Source:MGI Symbol;Acc:MGI:95665]	-	714	815	964	746	772	1012	632	639	561	644	560	17.431139669873	15.9769917597762	19.2330669008947	17.125931924977	15.8350621394158	15.5001779963427	13.5503394365776	12.0489051061727	11.7177710478017	13.5065487640168	11.9912035619471
ENSMUSG00000037206	2108.18143390325	2484.97850776636	2490.18468268947	2357.96322174385	1490.30066837155	1439.28860889704	1515.30886784783	907.125973415478	1477.37445470783	1503.01296287263	1419.56369644109	2186.3217028949	1376.94576069698	0.667146465091983	7.3831055872026e-05	0.00296250153793347	Islr	9	58063551	58111589	-	2686	protein_coding	immunoglobulin superfamily containing leucine-rich repeat [Source:MGI Symbol;Acc:MGI:1349645]	-	1749	2580	2550	2097	1503	1925	1446	978	1443	1489	1377	40.6800668578193	48.1860565514574	48.470328863835	45.8646510813922	29.3714731703208	28.0899641102504	29.5369512815633	17.569113893188	28.7152601716708	29.7520913533252	28.0913730008683
ENSMUSG00000001440	4475.51610296328	4804.29178168163	4518.46452031536	4611.35296727302	3912.65897364879	4042.71870561365	3747.40284330832	3292.73742906436	3165.65614272808	3144.31523126142	2987.57849839236	4464.45686917642	3396.7348083947	0.394066683292052	7.38991823610123e-05	0.00296250153793347	Kpnb1	11	97050540	97078707	-	6590	protein_coding	karyopherin (importin) beta 1 [Source:MGI Symbol;Acc:MGI:107532]	-	3713	4988	4627	4101	3946	5407	3576	3550	3092	3115	2898	35.1995727036669	37.9707100558343	35.8472528489311	36.5586395878601	31.4300030982457	32.1586207316017	29.7725119039903	25.9932120778082	25.0787856435143	25.36888885955	24.0967238710534
ENSMUSG00000001700	524.3332897358	538.412010016045	644.518388460804	574.591896190322	344.068085113059	422.440552741208	333.242199153256	331.128806246754	331.718172782632	293.738597848177	274.222181011859	525.184733903206	331.081751630648	0.664028513716574	7.49326649179272e-05	0.00299133711817017	Gramd3	18	56533409	56636864	+	5679	protein_coding	GRAM domain containing 3 [Source:MGI Symbol;Acc:MGI:1914815]	-	435	559	660	511	347	565	318	357	324	291	266	4.78536694249099	4.93796068164521	5.93353981795	5.28609182783953	3.2072319054574	3.89944714375586	3.07226471738771	3.0332859896785	3.04947848958783	2.75010914176334	2.56657998056624
ENSMUSG00000024165	1152.32787353431	1325.32187080873	1300.75529307544	1058.1036679356	1191.84391442621	1034.04475122317	839.39308654641	745.735462807816	531.363369364772	684.380650656578	460.816973354515	1205.67052395606	715.955715658877	0.75116143596465	7.62039149164605e-05	0.00302938402471658	Jpt2	17	25156393	25179663	-	4840	protein_coding	Jupiter microtubule associated homolog 2 [Source:MGI Symbol;Acc:MGI:1196260]	-	956	1376	1332	941	1202	1383	801	804	519	678	447	12.3398644040489	14.2620107875719	14.0507872332882	11.4216785578322	13.0356251514119	11.199619738004	9.0800980140378	8.01544611480478	5.73158092904402	7.51818731028526	5.0606604161803
ENSMUSG00000022894	10526.4428029029	9566.20408493624	6694.20235287698	8474.94935731205	6708.83188436586	6729.88923048427	5466.0104112685	2797.43551719947	4365.57496526279	4669.53523589576	3027.7840061347	8394.1260964788	4509.37156104092	0.896348452745157	7.6629799568894e-05	0.00303364790725755	Adamts5	16	85653061	85698716	-	10791	protein_coding	a disintegrin-like and metallopeptidase (reprolysin type) with thrombospondin type 1 motif, 5 (aggrecanase-2) [Source:MGI Symbol;Acc:MGI:1346321]	-	8733	9932	6855	7537	6766	9001	5216	3016	4264	4626	2937	50.5591337609623	46.1724273571048	32.4330327675106	41.0319819046125	32.9111500377042	32.6930567221021	26.5203512761664	13.4861087176129	21.1206819274014	23.0076755986863	14.9137647577381
ENSMUSG00000025701	137.411482827313	160.849384029838	145.504908910091	158.54688329322	161.622760442157	121.872230259853	93.2658985051566	87.1879769949437	127.977690116756	91.8564000143784	99.9983141283847	152.787083900524	103.693085003245	0.557346947877805	7.69848022300087e-05	0.00304137884660545	Alox5	6	116387038	116438139	-	4106	protein_coding	arachidonate 5-lipoxygenase [Source:MGI Symbol;Acc:MGI:87999]	-	114	167	149	141	163	163	89	94	125	91	97	1.73453777805976	2.04035254692838	1.85271713283391	2.01737130624192	2.08372986783107	1.5559481413733	1.18925351485476	1.10465311181295	1.62720961104509	1.18946387506234	1.29448738855907
ENSMUSG00000106755	79.5540163737076	79.9431070327938	117.185161538328	137.182409657963	83.2902569149767	72.525192240526	61.8279551888117	28.7534817749282	36.8575747536258	47.4423164909427	38.1436868324766	99.4309903035539	47.5917012135518	1.05725002112625	7.78791373955032e-05	0.00307034065069394	Tpi-rs11	6	127160372	127160681	-	310	processed_pseudogene	triosephosphate isomerase related sequence 11 [Source:MGI Symbol;Acc:MGI:98799]	-	66	83	120	122	84	97	59	31	36	47	37	13.3008715252712	13.431486716015	19.7633857044798	23.1197859340741	14.2229718253396	12.2641230485343	10.4422407027048	4.82521880542974	6.20716428041911	8.13701231964836	6.54011017774098
ENSMUSG00000059811	2634.92545140795	3142.82359334947	3999.92018050826	2559.23905230758	2507.63166354733	2053.88353695593	2054.99356144508	1441.38421542705	2141.83462179403	2027.90667724051	2078.31547714251	2968.90798822412	1966.38634833418	0.594605773641338	7.92371572537121e-05	0.00309264598801756	Atl2	17	80155819	80203552	-	9844	protein_coding	atlastin GTPase 2 [Source:MGI Symbol;Acc:MGI:1929492]	-	2186	3263	4096	2276	2529	2747	1961	1554	2092	2009	2016	13.8731924042568	16.6285031526153	21.2436988962145	13.5827067529238	13.4849699132031	10.9373853395866	10.9297284168302	7.61721863433342	11.3590629913805	10.953102230009	11.2218370270298
ENSMUSG00000031924	14951.3336227192	16429.7532501855	13782.928082933	14902.2825835819	5793.63060897868	9995.0182460964	7724.30267282595	4222.12416256365	4463.86183127246	5093.48785134674	4138.07456609625	13171.9856296797	5939.47822170024	1.14900042472343	7.92569710194607e-05	0.00309264598801756	Cyb5b	8	107877272	107914103	+	4374	protein_coding	cytochrome b5 type B [Source:MGI Symbol;Acc:MGI:1913677]	-	12404	17058	14114	13253	5843	13368	7371	4552	4360	5046	4014	177.166185946688	195.63971420539	164.745336092514	178.000446238069	70.1180557090392	119.788221503283	92.4593880173582	50.2158116193786	53.279500339217	61.9151995404817	50.2855985526898
ENSMUSG00000026926	1515.14240275379	1513.14001383758	1503.87623974188	1475.27312681351	1355.44977622349	1311.43491948333	1293.14740174565	1036.98040723773	1121.08456542278	1097.2297452267	1191.73248590116	1472.57631187405	1175.26825416956	0.32483211598137	8.28966280830178e-05	0.00322146447338128	Pmpca	2	26279351	26287134	+	4282	protein_coding	peptidase (mitochondrial processing) alpha [Source:MGI Symbol;Acc:MGI:1918568]	-	1257	1571	1540	1312	1367	1754	1234	1118	1095	1087	1156	18.339456948935	18.4050588497844	18.3618253450854	18.0000140410614	16.7569359289833	16.0549658036519	15.8114565441965	12.5983059889548	13.6684695299981	13.6242213389642	14.7929982408779
ENSMUSG00000027596	8.4375471911508	9.63169964250527	11.7185161538328	7.87112186562086	5.94930406535548	2.24304718269668	0	0	0	3.02823296750698	0	8.72163778369304	0.87854669170061	3.23102918608608	8.39287268280254e-05	0.00325493037934676	a	2	154633322	154892932	+	1169	protein_coding	nonagouti [Source:MGI Symbol;Acc:MGI:87853]	-	7	10	12	7	6	3	0	0	0	3	0	0.374094553877161	0.429134249432081	0.524093205165846	0.351778425422744	0.269407385179963	0.100584995856331	0	0	0	0.13773222170746	0
ENSMUSG00000025487	1715.23280757251	1801.12783314849	1764.61322416466	1811.4824750736	1554.7514624129	1502.09393001254	1431.47435233757	1224.34180460985	932.701405570919	1160.82263754434	1176.26882907719	1729.44156047443	1237.95049319207	0.481796884405281	8.46010027956764e-05	0.00326996523210845	Psmd13	7	140461881	140478556	+	3377	protein_coding	proteasome (prosome, macropain) 26S subunit, non-ATPase, 13 [Source:MGI Symbol;Acc:MGI:1345192]	-	1423	1870	1807	1611	1568	2009	1366	1320	911	1150	1141	26.3252010298852	27.7791040357126	27.3192571564467	28.0252923424515	24.3718083987657	23.3171429329292	22.1933581002464	18.8607901189436	14.4191529664163	18.2766076648331	18.5139726685989
ENSMUSG00000038212	1395.81137819323	1302.20579166671	1603.48362704945	1297.61066184664	1410.97661416681	1254.61105752168	1121.28664494964	972.053190326606	1063.75056025048	1116.40855402091	1050.49775357551	1402.01761458457	1096.43462677413	0.354294691797155	8.48627483615472e-05	0.00326996523210845	Mfsd14b	13	65212477	65260789	-	5531	protein_coding	major facilitator superfamily domain containing 14B [Source:MGI Symbol;Acc:MGI:1913881]	-	1158	1352	1642	1154	1423	1678	1070	1048	1039	1106	1019	13.0798498275336	12.2625480313942	15.1569315242788	12.2571026198916	13.5043597586591	11.8909008221451	10.6141079741218	9.14270350405057	10.0407076431838	10.7319904596323	10.0952147065268
ENSMUSG00000031349	1903.26957354673	1796.31198332723	1379.85527711381	1697.9134310125	576.090943661922	976.473206867288	883.406207189292	423.881973262652	314.313206926753	506.724316562835	375.251405595176	1470.68824173244	580.008386067333	1.34183552686457	8.50032974421637e-05	0.00326996523210845	Nsdhl	X	71962163	72002120	+	2853	protein_coding	NAD(P) dependent steroid dehydrogenase-like [Source:MGI Symbol;Acc:MGI:1099438]	-	1579	1865	1413	1510	581	1306	843	457	307	502	364	34.5762759185174	32.7932721205076	25.286119406862	31.0928726038743	10.6892471394435	17.9418765467697	16.2117233886296	7.72914473915665	5.75160478801541	9.44345151563996	6.99108603041172
ENSMUSG00000033184	2339.61129971767	2609.22743315468	2230.42424127951	2176.92741883457	2016.81407815551	1994.06894541735	1934.48144539909	1688.10763968933	1705.68665387613	1672.59400905302	1724.7131911009	2274.60089422839	1786.60864742264	0.348116521263593	8.746040898316e-05	0.00335094790313347	Tmed7	18	46693302	46730602	-	8839	protein_coding	transmembrane p24 trafficking protein 7 [Source:MGI Symbol;Acc:MGI:1913926]	-	1941	2709	2284	1936	2034	2667	1846	1820	1666	1657	1673	13.7189305753615	15.3749445969086	13.1927326000301	12.8673137549811	12.0787104967024	11.8262305327219	11.4586101743426	9.9353979249713	10.0745184355484	10.0611629750977	10.3714109199151
ENSMUSG00000030835	3261.71467132201	3637.89295497424	3334.89438877825	3313.74230542638	2816.99547494582	3084.93755860217	2308.5929708636	1844.8604919462	2044.5715773053	2140.96070802744	2277.28119494435	3273.04795908934	2283.53408361484	0.519021152382681	8.78755552975188e-05	0.00336009302003083	Nomo1	7	45683122	45733636	+	5936	protein_coding	nodal modulator 1 [Source:MGI Symbol;Acc:MGI:2385850]	-	2706	3777	3415	2947	2841	4126	2203	1989	1997	2121	2209	28.4794604255722	31.9198455232937	29.3723442779194	29.1656671653265	25.1217621219492	27.2434303124363	20.3621666222138	16.1680596428567	17.9819425308806	19.1767755716723	20.3913912754755
ENSMUSG00000040105	1017.3271184759	1069.11866031809	1189.42938961403	972.645773394577	860.665988121426	856.844023790132	802.715486010674	490.664253514098	635.793164500045	645.013622078987	673.184527070466	1021.8373859848	684.035846160734	0.578664807451171	8.85902914112001e-05	0.00338063392595606	Plpp6	19	28941353	28944211	+	2859	protein_coding	phospholipid phosphatase 6 [Source:MGI Symbol;Acc:MGI:1921661]	-	844	1110	1218	865	868	1146	766	529	621	639	653	18.4427699125142	19.4767509870785	21.7507845817229	17.7741001904311	15.935963535212	15.710750115289	14.7000223929446	8.92808936016906	11.6099373870378	11.995421479011	12.5153805741953
ENSMUSG00000025964	817.236713657178	761.867441722167	906.231915896403	752.254361157193	1054.01837024548	707.307544943686	378.303251240017	436.867416644877	630.674056895375	560.223098988791	371.127763775448	858.321760535684	514.083855414699	0.738699332967045	8.93148616205525e-05	0.00339409379443653	Adam23	1	63485050	63635435	+	17907	protein_coding	a disintegrin and metallopeptidase domain 23 [Source:MGI Symbol;Acc:MGI:1345162]	-	678	791	928	669	1063	946	361	471	616	555	360	2.36540067891302	2.21595704825268	2.64586046400139	2.19476970031302	3.11589768406885	2.07059309595175	1.10608308372892	1.26915622793176	1.83869760892518	1.6634086629566	1.10160196425661
ENSMUSG00000076583	143.438302249564	20.2265692492611	24.413575320485	20.2400276544536	8.92395609803322	2.24304718269668	9.43138299490348	4.63765835079488	10.2382152093405	9.08469890252094	7.21637318452261	43.4484861143593	7.14189597079651	2.61175899266563	8.94777378850507e-05	0.00339409379443653	Igkv8-24	6	70193842	70194405	-	365	IG_V_gene	immunoglobulin kappa chain variable 8-24 [Source:MGI Symbol;Acc:MGI:4947958]	-	119	21	25	18	9	3	9	5	10	9	7	20.368167312879	2.88625114775566	3.4969461006785	2.8971121830706	1.29426260250155	0.322147562071372	1.35286053218233	0.660988877456129	1.46439948777011	1.32336137404949	1.05087294229529
ENSMUSG00000057375	762.995338856923	723.340643152146	868.146738396446	757.876591061208	707.967183777302	660.203554107056	632.950592102411	490.664253514098	405.433322289884	490.573740736131	498.960660186992	764.065299048805	529.797687156095	0.527218231796127	8.97743130006979e-05	0.0033985734953465	Yipf1	4	107171560	107217020	+	6783	protein_coding	Yip1 domain family, member 1 [Source:MGI Symbol;Acc:MGI:1915532]	-	633	751	889	674	714	883	604	529	396	486	484	5.83015028525852	5.55425491857826	6.69147312680917	5.8374577633397	5.52521461886625	5.10229242310643	4.88560671163065	3.76314425486117	3.12051160197983	3.84541540358475	3.90992637025097
ENSMUSG00000076695	26.5180054579025	41.4163084627727	21.4839462820268	30.3600414816804	17.8479121960664	5.23377675962559	1.04793144387816	0.927531670158975	17.4049658558788	2.01882197833799	1.0309104549318	27.5252427760898	4.61065636046856	2.57953193460946	9.03751235608857e-05	0.00341452996596505	Ighv1-18	12	114646252	114646685	-	351	IG_V_gene	immunoglobulin heavy variable V1-18 [Source:MGI Symbol;Acc:MGI:4439780]	-	22	43	22	27	18	7	1	1	17	2	1	3.91573615653757	6.14566704165312	3.20005438044996	4.51899977273832	2.69177122457587	0.781659089356462	0.156313420147689	0.137470621237315	2.58877459305229	0.305810004132993	0.156112586055263
ENSMUSG00000042608	2374.56685236673	2315.46059405827	1610.31942813919	1854.21142234411	1609.28674967866	1483.40187015674	1541.50715394478	1241.03737467271	1347.34912154921	1352.61072548645	1181.42338135184	1952.76900931739	1357.88827119362	0.523811921966222	9.12898226746687e-05	0.00343545613314435	Stk40	4	125997750	126034822	+	4117	protein_coding	serine/threonine kinase 40 [Source:MGI Symbol;Acc:MGI:1921428]	-	1970	2404	1649	1649	1623	1984	1471	1338	1316	1340	1146	29.893943959205	29.2928268631769	20.4494476930472	23.530191432643	20.6923783339785	18.8880559104206	19.6035709021314	15.6816681118897	17.0854906474495	17.4683844235987	15.2527722347305
ENSMUSG00000021108	591.833667265006	630.876326584096	755.844291922215	669.045358577773	675.246011417847	512.162440049075	553.307802367671	552.808875414749	439.219432480707	530.950180302891	448.446047895333	664.569131153387	506.149129751738	0.393208177795029	9.19125640399638e-05	0.00345206912120116	Prkch	12	73631570	73824959	+	7530	protein_coding	protein kinase C, eta [Source:MGI Symbol;Acc:MGI:97600]	-	491	655	774	595	681	685	528	596	429	526	435	4.07365619312956	4.36369122335853	5.2479269211298	4.64202699098684	4.74706188270322	3.56551324510379	3.84717842352337	3.81916388849419	3.04519248064386	3.74903571202244	3.16547811445523
ENSMUSG00000018102	1591.08032747415	1856.02852111077	1805.62803070307	1760.88240593747	1419.90057026484	1500.59856522408	1267.99704709258	948.864898572632	1063.75056025048	1178.99203534938	1224.72162045898	1686.70397109806	1197.48745449136	0.493819330795372	9.99929912205711e-05	0.00371887995863694	H2bc4	13	23868182	23876891	+	1156	protein_coding	H2B clustered histone 4 [Source:MGI Symbol;Acc:MGI:1915274]	-	1320	1927	1849	1566	1432	2007	1210	1023	1039	1168	1188	71.3368542012814	83.6241216028046	81.6621615625056	79.5828697001789	65.0216433175229	68.0480990003442	57.4289555976861	42.7006819892269	48.0407906353371	54.2267801792365	56.3123486453392
ENSMUSG00000002741	1950.27876504029	2168.09558952794	2229.44769826669	2083.59840242792	1874.03078058698	1904.34705810948	1501.68575907741	1451.5870637988	1057.60763112487	1305.16840899551	1248.43256092241	2061.09024716996	1411.47141367141	0.545633624602548	0.000100209504184608	0.00371966740484074	Ykt6	11	5905693	5917780	+	2984	protein_coding	YKT6 v-SNARE homolog (S. cerevisiae) [Source:MGI Symbol;Acc:MGI:1927550]	-	1618	2251	2283	1853	1890	2547	1433	1565	1033	1293	1211	33.8748636142534	37.8428960290321	39.0614973319691	36.4806251761037	33.2457200005843	33.4546572628978	26.3481880047403	25.3065262416138	18.503502173803	23.2556517603435	22.2377251813794
ENSMUSG00000096833	57.8574664536055	137.733304887825	71.2876399358162	17.9911356928477	3.96620271023699	2.24304718269668	14.6710402142943	0.927531670158975	10.2382152093405	11.1035208808589	9.27819409438621	57.7671499360664	8.07692487528927	2.85146495266121	0.000100518842658352	0.00372389066517575	Igkv4-55	6	69584259	69584812	-	379	IG_V_gene	immunoglobulin kappa variable 4-55 [Source:MGI Symbol;Acc:MGI:2686370]	-	48	143	73	16	4	3	14	1	10	11	9	7.91224787303251	18.927990784911	9.83389222718509	2.48008430799359	0.553979302155455	0.310247652126783	2.02671278787796	0.127314480354347	1.41030557529311	1.55769449334761	1.3012128215002
ENSMUSG00000102289	7.23218330670069	6.74218974975369	5.8592580769164	8.99556784642384	8.92395609803322	1.49536478846445	1.04793144387816	0	1.02382152093405	0	2.0618209098636	7.55063101556557	0.938156443856711	2.99191608012264	0.00010230009080543	0.00377551590593752	Gm31258	16	77099152	77102448	-	3297	TEC	predicted gene, 31258 [Source:MGI Symbol;Acc:MGI:5590417]	-	6	7	6	8	9	2	1	0	1	0	2	0.113692066419446	0.106509116260319	0.0929124896631595	0.142546550307791	0.14328354562119	0.0237759296645538	0.0166411921358322	0	0.0162118839258747	0	0.033239622508582
ENSMUSG00000038642	1388.57919488653	1255.97363338269	1415.98736858813	940.036839951291	1036.17045804941	658.708189318592	730.40821638308	631.649067378262	1045.32177287366	818.632312216054	827.821095310236	1207.34949897161	785.423442246648	0.620870781370133	0.000102308907019418	0.00377551590593752	Ctss	3	95434097	95463714	+	1358	protein_coding	cathepsin S [Source:MGI Symbol;Acc:MGI:107341]	-	1152	1304	1450	836	1045	881	697	681	1021	811	803	52.9969121156876	48.1709831084152	54.514248123243	36.1653089323417	40.3914345572862	25.4274376037017	28.1602424881235	24.1971576325306	40.1863354278238	32.0516132498166	32.401178731542
ENSMUSG00000032553	1143.89032634316	1176.03052634989	1053.68991083213	1071.59701970524	893.387160480881	903.20033223253	813.194800449455	829.213313122124	598.935589746419	729.804145169182	777.306483018578	1067.71898874226	775.275777289715	0.460713742162921	0.000103317360200293	0.00378428077134634	Srprb	9	103065231	103079336	-	4287	protein_coding	signal recognition particle receptor, B subunit [Source:MGI Symbol;Acc:MGI:102964]	-	949	1221	1079	953	901	1208	776	894	585	723	754	13.8296307865906	14.2879482573509	12.8501961050685	13.0594560728843	11.0317412013496	11.0443436022478	9.93142620157383	10.0623877118129	7.2938162030817	9.05135551421063	9.63746684158377
ENSMUSG00000004508	855.808357959581	976.654343750035	891.583770704112	949.032407797715	899.336464546237	805.253938588108	662.292672531	591.765205561426	682.888954463011	790.368804519322	705.142751173352	914.483068951536	706.285387806037	0.372217429756634	0.000103341350756228	0.00378428077134634	Gab2	7	96730793	96958153	+	6168	protein_coding	growth factor receptor bound protein 2-associated protein 2 [Source:MGI Symbol;Acc:MGI:1333854]	-	710	1014	913	844	907	1077	632	638	667	783	684	7.19137341978193	8.24710033580267	7.55732686978345	8.03866172284126	7.71854924829135	6.84380768417999	5.62180911449452	4.99106614439717	5.78008069544539	6.81312263828492	6.07654573775808
ENSMUSG00000079588	3501.58208432758	3595.51347654722	3778.24491659826	3522.88925785573	2909.20968795883	3108.8633952176	2343.17470851158	1316.16743995559	1270.56250747916	1878.5138508435	1403.06912916218	3461.48788465752	1886.7251718616	0.875226788500187	0.000105776927941704	0.00384779491395151	Tmem182	1	40844761	40896047	+	2716	protein_coding	transmembrane protein 182 [Source:MGI Symbol;Acc:MGI:1923725]	-	2905	3733	3869	3133	2934	4158	2236	1419	1241	1861	1361	66.8211934444759	68.9502607146143	72.7295262030438	67.7666943092265	56.7026167421425	60.0041348219021	45.1695137757849	25.2098140092224	24.4227435190643	36.7743848692409	27.4582840931686
ENSMUSG00000076577	83.1701080270579	30.8214388560169	666.00233474283	23.6133655968626	26.7718682940997	14.9536478846445	4.19172577551266	4.63765835079488	25.5955380233512	21.1976307725489	6.18546272959081	166.075823103373	12.7936105894072	3.69847509902363	0.000106727202273827	0.003858202801849	Igkv8-30	6	70094045	70094604	-	368	IG_V_gene	immunoglobulin kappa chain variable 8-30 [Source:MGI Symbol;Acc:MGI:3642250]	-	69	32	682	21	27	20	4	5	25	21	6	11.7138357182786	4.36224293553133	94.6189992219457	3.35241015749337	3.85113464603042	2.13014239413135	0.596369679041727	0.655600381172519	3.63115362116909	3.062670571283	0.893405179979305
ENSMUSG00000028410	3600.42192285249	3508.82817976467	4613.18919255884	4158.20123700942	4424.29912326936	3280.83034589101	3423.59202714996	3252.85356724753	2940.41540812259	2683.01440921119	2814.38554196382	4060.98793109096	3065.84854993101	0.405523429622009	0.000106778325626217	0.003858202801849	Dnaja1	4	40722150	40737149	+	8629	protein_coding	DnaJ heat shock protein family (Hsp40) member A1 [Source:MGI Symbol;Acc:MGI:1270129]	-	2987	3643	4724	3698	4462	4388	3267	3507	2872	2658	2730	21.6258213252973	21.1790458526617	27.9506050923904	25.1763118640192	27.1420005190777	19.9311615237281	20.7726568793021	19.6106644462187	17.7900184846408	16.5319208387941	17.3359327078149
ENSMUSG00000021322	143.438302249564	172.407423600844	179.68391435877	143.929085542781	157.65655773192	112.900041529066	103.745212943938	78.8401919635129	139.239726847031	78.7340571551815	78.3491945748169	159.423056696776	98.6347375022577	0.693308549164583	0.000107471955612511	0.00387591094464667	Aoah	13	20978283	21220787	+	5925	protein_coding	acyloxyacyl hydrolase [Source:MGI Symbol;Acc:MGI:1350928]	-	119	179	184	128	159	151	99	85	136	78	76	1.25474785978073	1.51555731355127	1.585518313057	1.26913343828465	1.40858003068312	0.998883987823553	0.916748529402878	0.69222548263549	1.22688254131491	0.70653723992853	0.702862336811848
ENSMUSG00000017639	121.741752329462	176.260103457847	152.340709999826	125.937949849934	196.327034156731	131.592101384872	91.1700356174003	76.057596953036	75.7627925491197	57.5364263826326	57.7309854761809	154.52150995876	81.6416563938735	0.916128675401367	0.000108458497675292	0.00390409586527959	Rab11fip4	11	79482038	79588849	+	7451	protein_coding	RAB11 family interacting protein 4 (class II) [Source:MGI Symbol;Acc:MGI:2442920]	-	101	183	156	112	198	176	87	82	74	57	56	0.846846442121336	1.23209505540541	1.06893630907333	0.883057800175412	1.39483675990973	0.925815746766202	0.640631178506239	0.531026630043268	0.530847271033024	0.410571785846785	0.411830491410851
ENSMUSG00000036078	1928.58221512018	1617.16236997664	2109.3329076899	2321.98095035815	1794.70672638224	1709.20195321487	1443.00159822023	869.09717493896	845.676576291525	1113.3803210534	939.159424442871	1954.35303390542	1153.25284136031	0.760477948135327	0.00011037542358489	0.00396560153944053	Sigmar1	4	41738493	41756157	-	3136	protein_coding	sigma non-opioid intracellular receptor 1 [Source:MGI Symbol;Acc:MGI:1195268]	-	1600	1679	2160	2065	1810	2286	1377	937	826	1103	911	31.8743829068805	26.8585356252254	35.1657181859048	38.6838485010077	30.2953014577185	28.5710782649587	24.0913572766971	14.4171875659683	14.0785013255042	18.8767953651308	15.917958108934
ENSMUSG00000019832	1227.06043437022	1360.959159486	1045.87756672958	1072.72146568604	728.789748006046	816.469174501591	642.381975097315	386.780706456293	607.126161913891	741.91707703921	632.979019328126	1087.08167485558	637.942352389404	0.768560077651579	0.000111231645971153	0.00398134023041862	Rab32	10	10420746	10434009	-	2339	protein_coding	RAB32, member RAS oncogene family [Source:MGI Symbol;Acc:MGI:1915094]	-	1018	1413	1071	954	735	1092	613	417	593	735	614	27.1903885106629	30.3053726297206	23.377660281261	23.9609385128263	16.4941475315236	18.2986426236864	14.3791639244281	8.6024636249004	13.5511734557675	16.864983735838	14.3841162339094
ENSMUSG00000024150	2960.37370020948	3010.86930824715	2903.26237711207	2770.63489669854	2424.34140663236	2497.25919673564	2169.2180888278	1650.07884121282	1841.85491616036	2205.56301133425	2039.1408798551	2813.89633777992	2067.18582235433	0.444606994257465	0.000111806510690275	0.00398692804600042	Mcfd2	17	87561871	87573363	-	2827	protein_coding	multiple coagulation factor deficiency 2 [Source:MGI Symbol;Acc:MGI:2183439]	-	2456	3126	2973	2464	2445	3340	2070	1779	1799	2185	1978	54.275072324664	55.4716205480778	53.6921623830318	51.2036083198988	45.3968597664365	46.3070502206355	40.174263062153	30.3645711172958	34.0140062841148	41.4814990307281	38.3394177648659
ENSMUSG00000006998	4571.94521371929	4581.79951993976	4554.59661178968	4464.05054378783	4055.44227121732	4087.57964926758	3650.99315047152	3148.97002018972	2735.65110393578	3135.23053235889	3391.69539672563	4445.56683209077	3358.35330882485	0.404336184959999	0.000116018653130626	0.00411401711901932	Psmd2	16	20470402	20482164	+	4038	protein_coding	proteasome (prosome, macropain) 26S subunit, non-ATPase, 2 [Source:MGI Symbol;Acc:MGI:1096584]	-	3793	4757	4664	3970	4090	5467	3484	3395	2672	3106	3290	58.6832806728489	59.0982369761539	58.9703929068951	57.7576964514673	53.165481430423	53.0651282378347	47.3385786240433	40.5686425072659	35.3689829725714	41.2823057659502	44.6451840640806
ENSMUSG00000030842	2150.369169859	2209.51189799071	2049.76378390792	2073.47838860069	1562.68386783337	1815.37285319585	1500.63782763353	1049.0383189498	1055.55998808301	1227.4437628295	1084.51779858825	2009.16142163834	1288.76175821332	0.640072419218241	0.000117946817448582	0.00417461579527117	Lamtor1	7	101555111	101575882	+	3215	protein_coding	late endosomal/lysosomal adaptor, MAPK and MTOR activator 1 [Source:MGI Symbol;Acc:MGI:1913758]	-	1784	2294	2099	1844	1576	2428	1432	1131	1031	1216	1052	34.6666383351523	35.794815204433	33.332911985609	33.6950116802747	25.7304862437529	29.6001671808078	24.4379866238486	16.9745644446067	17.1407618426192	20.299316131264	17.9299796659652
ENSMUSG00000056310	574.958572882705	549.006879622801	564.441861409613	522.867381073385	569.150088919008	485.245873856715	456.89810953088	423.881973262652	425.909752708565	463.319644028568	485.558824272878	556.084956781502	456.802362943376	0.282987680134275	0.000118716713666036	0.00418641579850651	Tyw1	5	130284460	130370404	+	7388	protein_coding	tRNA-yW synthesizing protein 1 homolog (S. cerevisiae) [Source:MGI Symbol;Acc:MGI:2141161]	-	477	570	578	465	574	649	436	457	416	459	471	4.03356768642403	3.87039827320085	3.99431899761854	3.69753026884179	4.07809898709768	3.44305744636694	3.23789666563641	2.98473875755467	3.00966998136185	3.33437628288186	3.49332550612374
ENSMUSG00000118607	132.590027289513	81.8694469612948	192.378973525422	131.560179753949	165.588963152394	103.180170404047	83.8345155102531	49.1591785184257	62.453112776977	75.7058241876745	55.6691645663173	140.797518136514	71.6669943272825	0.971032179940659	0.000118719910261187	0.00418641579850651	Gm7592	1	85454323	85479899	+	2798	protein_coding	predicted gene 7592 [Source:MGI Symbol;Acc:MGI:3644077]	-	110	85	197	117	167	138	80	53	61	75	54	2.45608182799265	1.52397872390346	3.59468062000411	2.45653990505182	3.132863828746	1.9331156423082	1.56872081406259	0.913997843773325	1.16529144371699	1.43860764095801	1.0575260743715
ENSMUSG00000035186	85.5808357959582	79.9431070327938	174.801199294673	107.946814157086	85.2733582700952	65.0483682982037	40.8693263112484	50.0867101885847	50.1672545257684	42.3952615450977	74.2255527550897	106.709062910121	53.7987456039988	0.986828704989153	0.000119870969288284	0.00421919223140018	Ubd	17	37504783	37506986	+	931	protein_coding	ubiquitin D [Source:MGI Symbol;Acc:MGI:1344410]	-	71	83	179	96	86	87	39	54	49	42	72	4.76438144502846	4.47235325667525	9.8162394624202	6.05769249879423	4.84865772676018	3.66265514986624	2.29836134092558	2.7987305638368	2.81318848966363	2.42118747633114	4.23767698688358
ENSMUSG00000063229	19589.5738500833	20291.1016368659	18474.2407165174	19984.7784168114	12951.6349502789	15779.8369302711	13432.3852476303	8210.51034424725	7357.18144943208	9082.6800805426	8605.00956731574	18258.2659141114	10411.2672699065	0.810351584628698	0.000121376944257777	0.00424863928778786	Ldha	7	46490899	46505051	+	3310	protein_coding	lactate dehydrogenase A [Source:MGI Symbol;Acc:MGI:96759]	-	16252	21067	18918	17773	13062	21105	12818	8852	7186	8998	8347	306.744423916961	319.287848070285	291.80250889924	315.441201961153	207.13545523882	249.910107612633	212.469039948046	129.041803219529	116.041050528016	145.897148705925	138.180720932614
ENSMUSG00000076508	4.82145553780046	22.1529091777621	20.5074032692074	4.49778392321192	30.7380710043366	1.49536478846445	4.19172577551266	3.7101266806359	5.11910760467025	1.00941098916899	1.0309104549318	16.5435245824637	2.75944104889734	2.60726085205733	0.000122104410296576	0.00426062979429464	Igkv17-127	6	67838137	67838643	+	359	IG_V_gene	immunoglobulin kappa variable 17-127 [Source:MGI Symbol;Acc:MGI:3646891]	-	4	23	21	4	31	2	4	4	5	1	1	0.6960868022004	3.21396450264077	2.98652834113657	0.654562641176582	4.53252285586661	0.218354429259147	0.611320450939709	0.537628836259581	0.744437065509875	0.149497648260001	0.152633754054032
ENSMUSG00000028932	1986.43968157379	2046.73617403237	1809.53420275435	1733.89570239819	1533.92889818415	1539.47804972415	1422.04296934267	1475.70288722293	1108.79870717158	1301.13076503883	1280.3907850253	1822.10693178857	1354.59069392091	0.42716587972748	0.000122166992316189	0.00426062979429464	Psmc2	5	21990281	22008785	+	5031	protein_coding	proteasome (prosome, macropain) 26S subunit, ATPase 2 [Source:MGI Symbol;Acc:MGI:109555]	-	1648	2125	1853	1542	1547	2059	1357	1591	1083	1289	1242	20.4644815622852	21.1890899894746	18.804547886809	18.0059370789728	16.1401941256545	16.0408910131391	14.798882172587	15.2592389573419	11.5060583486004	13.7507823951428	13.5273371079514
ENSMUSG00000029446	773.843613816974	868.779307753976	691.392453076135	859.076729333476	355.966693243769	520.38694638563	470.521218301296	259.708867644513	207.835768749612	289.700953891501	209.274822351156	709.811759444866	326.238096220618	1.12047078177485	0.000123650053547004	0.00428138876160458	Psph	5	129842622	129864513	-	4329	protein_coding	phosphoserine phosphatase [Source:MGI Symbol;Acc:MGI:97788]	-	642	902	708	764	359	696	449	280	203	287	203	9.26499734335549	10.4526555717871	8.35001904677606	10.3679153945107	4.35290932262494	6.3015605350436	5.69065343078209	3.1209546443066	2.50646061553075	3.55814072376361	2.56952878128798
ENSMUSG00000060279	1066.74703773835	1064.30281049683	926.73931916561	1118.82375089896	1017.33099517579	868.806942097847	902.268973179099	831.995908132601	669.579274690868	809.547613313533	775.244662108714	1038.78878269511	809.573895587111	0.358720510656312	0.000123867856655456	0.00428138876160458	Ap2a1	7	44549797	44578920	-	4300	protein_coding	adaptor-related protein complex 2, alpha 1 subunit [Source:MGI Symbol;Acc:MGI:101921]	-	885	1105	949	995	1026	1162	861	897	654	802	752	12.8579778116919	12.8914423495964	11.2678109310095	13.5937818745047	12.5242481139743	10.5916624419636	10.9859616316868	10.0656308569081	8.12946050524658	10.0100148585402	9.58284402661833
ENSMUSG00000002981	2607.2020820656	2432.96732969683	2579.05009685603	2748.14597708248	2152.65652098112	2235.57035875436	1949.15248561339	1684.3975130087	1747.66333623442	1882.55149480017	2058.72817849881	2504.00440133641	1926.34389448497	0.377862916405259	0.000124083189684139	0.00428138876160458	Clptm1	7	19365496	19398958	-	6210	protein_coding	cleft lip and palate associated transmembrane protein 1 [Source:MGI Symbol;Acc:MGI:1927155]	-	2163	2526	2641	2444	2171	2990	1860	1816	1707	1865	1997	21.7601946612016	20.4056030650966	21.7129381509859	23.1203962607797	18.3502075534311	18.8714837287489	16.4332978224832	14.1104627224805	14.6924544742771	16.1181816308792	17.6210384633943
ENSMUSG00000001467	999.246660209145	1113.42447867361	583.972721666001	738.761009387557	357.949794598888	459.076990058587	465.281561081905	342.259186288662	348.099317117577	346.227969284965	392.776883329016	758.67093290704	392.286984526785	0.9510879579366	0.000124100790706506	0.00428138876160458	Cyp51	5	4131145	4154746	-	4415	protein_coding	cytochrome P450, family 51 [Source:MGI Symbol;Acc:MGI:106040]	-	829	1156	598	657	361	614	444	369	340	343	381	11.7306392576253	13.1351432808502	6.91531982237914	8.74219185933364	4.29189661051004	5.45084863237562	5.51766900328346	4.03285558143505	4.11623955678982	4.16957914242168	4.72867321534686
ENSMUSG00000042448	7.23218330670069	4.81584982125264	6.8358010897358	4.49778392321192	11.898608130711	0.747682394232226	0	0.927531670158975	1.02382152093405	1.00941098916899	0	7.0560452543224	0.618074429082374	3.4852363784675	0.000124916914897015	1	Hoxd1	2	74593324	74595486	+	1862	protein_coding	homeobox D1 [Source:MGI Symbol;Acc:MGI:96201]	Homeobox	6	5	7	4	12	1	0	1	1	1	0	0.201311892043456	0.134709435442026	0.191937643119948	0.126201927058213	0.338278446053036	0.0210497422406106	0	0.0259141718873778	0.0287060049965677	0.0288236604325136	0
ENSMUSG00000015027	341.117979299383	444.984523483744	507.802366666088	390.182755338634	402.569575089054	357.392184443004	287.133215622617	237.448107560698	210.907233312414	300.80447477236	212.367553715951	417.33143997538	267.675461571174	0.639670525449681	0.000125894695033152	0.00432723245996623	Galns	8	123304981	123338202	-	2650	protein_coding	galactosamine (N-acetyl)-6-sulfate sulfatase [Source:MGI Symbol;Acc:MGI:1355303]	-	283	462	520	347	406	478	274	256	206	298	206	6.67172932482585	8.74588555338791	10.0184206778684	7.6925313112538	8.04179350376118	7.06982203202418	5.67293844123919	4.66134344977364	4.15502632020508	6.03530468156656	4.25957609332523
ENSMUSG00000041891	1494.65121671814	1759.71152468571	1388.64416422919	1648.43780785717	1409.98506348925	1292.74285962752	1216.64840634255	1156.63199268824	1328.9203341724	1202.20848810027	1128.84694815032	1540.28595539589	1220.99983818022	0.334897223744706	0.000128459767683187	0.00439951600040151	Lman1	18	66113809	66155651	-	8822	protein_coding	lectin, mannose-binding, 1 [Source:MGI Symbol;Acc:MGI:1917611]	-	1240	1827	1422	1466	1422	1729	1161	1247	1298	1191	1095	8.78117209440971	10.3891300381978	8.2295168199282	9.76230986951337	8.46068060374792	7.68164793356804	7.22052121489515	6.8205031176274	7.86429999230157	7.2455860313852	6.80130263969736
ENSMUSG00000050549	811.209894234927	902.490256502744	892.560313716931	909.67679846961	379.763909505191	593.659821020388	496.71950439825	303.302856141985	224.216913084557	308.879762685712	250.511240548428	779.140234485881	362.881682979887	1.10138190120409	0.000131277175314777	0.00444151507002105	Fam241a	3	127662707	127689973	-	2265	protein_coding	family with sequence similarity 241, member A [Source:MGI Symbol;Acc:MGI:1917867]	-	673	937	914	809	383	794	474	327	219	306	243	18.5628525407541	20.752913356211	20.6024933977458	20.9829230065735	8.87571452130016	13.7397476032236	11.4818935821862	6.96620993101777	5.16806945054762	7.2507349456751	5.87872441607575
ENSMUSG00000030105	2355.28103021552	2227.81212731147	2426.70938685621	2281.50089504925	2062.42540932323	2092.763021456	1933.43351395521	1749.32472991983	1742.54422862975	1777.5727519266	1870.07156524629	2270.74576975114	1860.95163518895	0.286506545339884	0.000131318820734264	0.00444151507002105	Arl8b	6	108760060	108802239	+	4479	protein_coding	ADP-ribosylation factor-like 8B [Source:MGI Symbol;Acc:MGI:1914416]	-	1954	2313	2485	2029	2080	2799	1845	1886	1702	1761	1814	27.2546967251814	25.9061131867974	28.3261222323547	26.6125601709129	24.3755840296488	24.4933560003562	22.6005334495519	20.3178447578488	20.3109822234299	21.1011975289851	22.1922458400515
ENSMUSG00000030264	519.511834198	514.332760909782	493.154221473797	502.627353418932	481.893629293794	429.91737668353	392.974291454312	446.142733346467	410.552429894554	416.886738526794	379.375047414903	502.303959858861	412.641436220093	0.281369322564226	0.000133574251201716	0.004509788814509	Thumpd3	6	113023186	113045234	+	6554	protein_coding	THUMP domain containing 3 [Source:MGI Symbol;Acc:MGI:1277973]	-	431	534	505	447	486	575	375	481	401	413	368	4.10836187128721	4.08735640328012	3.9339309734975	4.00669937128202	3.89226669138015	3.43864915012354	3.13926669620683	3.54124236407035	3.27032088842649	3.38199081699199	3.07670895874065
ENSMUSG00000025473	139.822210596213	161.812553994089	144.528365897271	107.946814157086	147.741050956328	79.254333788616	88.0262412857658	123.361712131144	90.0962938421964	65.6117142959846	78.3491945748169	140.370199120197	87.4499149864206	0.683966968589273	0.000134084224776486	0.00451899435078557	Adam8	7	139558845	139572475	-	4638	protein_coding	a disintegrin and metallopeptidase domain 8 [Source:MGI Symbol;Acc:MGI:107825]	-	116	168	148	96	149	106	84	133	88	65	76	1.56251826168787	1.81713095115277	1.62919386251533	1.21597924027111	1.68627453492997	0.895780449657997	0.993692298325673	1.38368715205294	1.01415505707581	0.752162057384027	0.897899815784864
ENSMUSG00000000594	4858.82181821841	3743.8416510418	5716.68279704476	4747.41093095018	4420.33292055912	3850.56433029597	3142.74640019061	2456.10386258097	3168.72760729088	3513.75965329727	3505.09554676812	4697.41802356286	3272.83290007064	0.52122055053495	0.000135501301080469	0.00455868511514891	Gm2a	11	54988941	55003855	+	4127	protein_coding	GM2 ganglioside activator protein [Source:MGI Symbol;Acc:MGI:95762]	-	4031	3887	5854	4222	4458	5150	2999	2648	3095	3481	3400	61.0205596063401	47.2484711266582	72.4202539644368	60.0993025264152	56.6993855884673	48.9101752526986	39.869921348448	30.959969461541	40.084698118408	45.2687355415336	45.1429028830509
ENSMUSG00000005142	2810.90857853767	2843.27773446756	3092.71172159904	2910.06619831811	3102.56207008288	2407.53730942777	2045.56217845018	1719.64371647474	2677.29327724254	2224.74182012846	2182.43743309062	2951.90526060105	2209.53595580239	0.417938161970507	0.00013790359255159	0.00461316018788336	Man2b1	8	85809899	85824911	+	8026	protein_coding	mannosidase 2, alpha B1 [Source:MGI Symbol;Acc:MGI:107286]	-	2332	2952	3167	2588	3129	3220	1952	1854	2615	2204	2117	18.1521155544651	18.4512114596832	20.1460868667322	18.9430885066045	20.4634646340778	15.7247292010334	13.3439387541776	11.1462193686354	17.4150598192048	14.7380913554261	14.453290678087
ENSMUSG00000026553	5401.23556622096	5631.65478097283	5696.17539377556	5198.31376925217	5665.72057157353	5145.55023710618	4756.56082376299	4535.62986707739	4659.41174177086	4665.49759193909	4198.89828293723	5518.62001635901	4660.25809076562	0.243772369419193	0.000138812414344884	0.0046291873799567	Copa	1	171910096	171949897	+	9427	protein_coding	coatomer protein complex subunit alpha [Source:MGI Symbol;Acc:MGI:1334462]	-	4481	5847	5833	4623	5714	6882	4539	4890	4551	4622	4073	29.6960915688166	31.114818723517	31.5907737813475	28.8095223657368	31.8155537451911	28.6132783704233	26.4173991229105	25.0295109351347	25.8039244205712	26.3139014280813	23.6747792101499
ENSMUSG00000024084	244.688868543373	277.392949704152	263.666613461238	335.084902279288	215.166497030357	203.369611231166	160.333510913359	177.158549000364	208.859590270546	196.835142887954	175.254777338406	267.199966203681	186.968530273632	0.513134019232579	0.000139311476025876	0.00463770826308519	Qpct	17	79359335	79397807	+	2539	protein_coding	glutaminyl-peptide cyclotransferase (glutaminyl cyclase) [Source:MGI Symbol;Acc:MGI:1917786]	-	203	288	270	298	217	272	153	191	204	195	170	4.99495055966508	5.69033028849144	5.42928772306997	6.89507881827029	4.48610867931972	4.1988722544894	3.30622276573114	3.62984163779866	4.29457210946681	4.12193102262361	3.66886097279148
ENSMUSG00000099681	119.331024560561	108.83820596031	117.185161538328	109.071260137889	113.036777241754	92.7126168847961	83.8345155102531	70.4924069320821	59.3816482141749	65.6117142959846	84.5346573044077	113.492485887768	76.0945931902831	0.570882745478055	0.000139947757257032	0.00465075950032881	1700052K11Rik	11	105068552	105072259	-	3708	lncRNA	RIKEN cDNA 1700052K11 gene [Source:MGI Symbol;Acc:MGI:1920681]	-	99	113	120	97	114	124	80	76	58	65	82	1.66798955211734	1.52878497700188	1.65227874012641	1.53680116327482	1.61375604968505	1.3107154494202	1.18373269626405	0.988987673173302	0.836066266345556	0.940811117083904	1.21176711214741
ENSMUSG00000045665	1188.48879006781	1208.77830513441	1214.81950794733	1108.70373707174	990.559126881687	992.174537146165	877.118618526024	849.619009865621	837.486004124053	785.321749573477	996.890409919052	1142.2698934206	889.768388192398	0.359767503419936	0.00014100562468139	0.00466900809346363	Mfsd5	15	102187889	102190189	+	1754	protein_coding	major facilitator superfamily domain containing 5 [Source:MGI Symbol;Acc:MGI:2145901]	-	986	1255	1244	986	999	1327	837	916	818	778	967	35.1192459695103	35.8939972446157	36.2103385740954	33.0242526151424	29.8956951769385	29.6529423084529	26.1817849286939	25.1989762016741	24.9273520560731	23.8055827561657	30.2093874692812
ENSMUSG00000066861	61.4735581069559	61.6428777120338	60.5456667948028	85.4578945410264	40.6535777799291	30.6549781635213	44.0131206428829	35.2462034660411	33.7861101908236	32.3011516534078	21.6491195535678	61.9547149869496	32.9417806117074	0.909714951893439	0.000141232468324496	0.00466900809346363	Oas1g	5	121014205	121025676	-	2340	protein_coding	2'-5' oligoadenylate synthetase 1G [Source:MGI Symbol;Acc:MGI:97429]	-	51	64	62	76	41	41	42	38	33	32	21	1.36160825443238	1.37205589767139	1.35275026082657	1.90802212626729	0.919688501730088	0.686743342791749	0.984774546930442	0.783582541052693	0.75379024915346	0.733944009919183	0.491754646074079
ENSMUSG00000076562	43.3930998402041	5.77901978550317	38.0851774999566	5.6222299040149	0	0.747682394232226	0	0	1.02382152093405	1.00941098916899	3.0927313647954	18.5759054059358	0.978941044855112	4.26174432462431	0.000144444918361902	0.00474263445204676	Igkv4-50	6	69677751	69678271	-	352	IG_V_gene	immunoglobulin kappa variable 4-50 [Source:MGI Symbol;Acc:MGI:2685915]	-	36	6	39	5	0	1	0	0	1	1	3	6.38936493724287	0.855098757249039	5.65670769808619	0.834474389852247	0	0.111348352420503	0	0	0.151848242339798	0.15247061285608	0.467007253171
ENSMUSG00000018669	1184.87269841446	1063.33964053258	1277.31826076777	1167.17492807349	1321.73705318648	1005.63282024234	998.67866601589	946.082303562155	872.29593583581	1042.72155181157	843.284752134213	1202.88851619496	951.449338266997	0.338016970901902	0.000144644318879194	0.00474263445204676	Cdk5rap3	11	96798252	96807322	-	3812	protein_coding	CDK5 regulatory subunit associated protein 3 [Source:MGI Symbol;Acc:MGI:1933126]	-	983	1104	1308	1038	1333	1345	953	1020	852	1033	818	16.110109144551	14.5286034390099	17.5184890596635	15.996690171388	18.3548151432353	13.8291615870836	13.7165026179597	12.9111311163125	11.9464573112998	14.5437445866413	11.7583246282831
ENSMUSG00000029462	1080.0060404673	1096.0874193171	1186.49976057557	1128.94376472619	1139.29172851557	1010.86659700197	935.802779383201	1010.08198880312	852.843326938063	898.375780360404	928.850319893553	1126.16574272035	939.470132063386	0.260685444845316	0.000145080281283527	0.00474263445204676	Vps29	5	122492432	122503047	+	6148	protein_coding	VPS29 retromer complex component [Source:MGI Symbol;Acc:MGI:1928344]	-	896	1138	1215	1004	1149	1352	893	1089	833	890	901	9.10483348824778	9.28573085512338	10.0898384645309	9.59368657023106	9.80977231168422	8.61924630942206	7.96931479364869	8.54694742861579	7.24208429178697	7.76935484638139	8.03037759475651
ENSMUSG00000069227	137.411482827313	158.923044101337	124.997505640883	114.693490041904	123.943834694906	75.5159218174549	82.786584066375	20.4056967434975	9.21439368840645	35.3293846209148	17.5254777338406	131.993871461269	40.1295764450815	1.71401789561583	0.00014512028863802	0.00474263445204676	Gprin1	13	54884484	54897687	-	4348	protein_coding	G protein-regulated inducer of neurite outgrowth 1 [Source:MGI Symbol;Acc:MGI:1349455]	-	114	165	128	102	125	101	79	22	9	35	17	1.6379972669534	1.90371572451028	1.50301124032842	1.37814942471275	1.50901388222256	0.910454605624127	0.996875535251903	0.244146305702517	0.11063827776736	0.432023447651083	0.214241904551922
ENSMUSG00000053581	596.655122802807	728.156492973399	652.330732563359	597.080815806382	604.84591331114	557.771066097241	518.726064719691	468.403493430282	378.813962745598	460.291411061061	410.302361062857	635.813815491417	465.718059852788	0.44828319941844	0.000145203018881591	0.00474263445204676	Zfand2a	5	139456966	139470304	-	3407	protein_coding	zinc finger, AN1-type domain 2A [Source:MGI Symbol;Acc:MGI:2140729]	-	495	756	668	531	610	746	495	505	370	456	398	9.07676146059744	11.131593801441	10.0102776432924	9.15604796924351	9.39789219733781	8.58209174018333	7.97143386661587	7.15214410549463	5.80472999188005	7.18325888193576	6.40112006068335
ENSMUSG00000020483	7426.24689209716	7289.27028944799	8257.64771640084	7739.56168586691	6267.591832852	6846.5276839845	5967.96957288615	4907.57006681114	4853.93783074833	5013.74438320239	5013.31754233335	7396.06368333298	5433.84451332764	0.444625143861402	0.000146483251415628	0.00477625697509654	Dynll2	11	87870351	87878359	-	2736	protein_coding	dynein light chain LC8-type 2 [Source:MGI Symbol;Acc:MGI:1915347]	-	6161	7568	8456	6883	6321	9157	5695	5291	4741	4967	4863	140.680198558118	138.762692677326	157.794069049388	147.790782406744	121.266950020325	131.178777710643	114.203921650995	93.3122540187455	92.6203238159394	97.4331798200895	97.3942260969837
ENSMUSG00000062070	3489.52844548308	3451.03798190964	3530.20299134213	3317.11564336879	2375.75542343195	2781.37850654388	2467.87855033308	1969.1497357475	1748.68715775536	2181.3371475942	2106.15005942567	3232.72809710712	2209.09685956661	0.549007342595977	0.000147104758654644	0.00478260461329458	Pgk1	X	105230706	105247305	+	2244	protein_coding	phosphoglycerate kinase 1 [Source:MGI Symbol;Acc:MGI:97555]	-	2895	3583	3615	2950	2396	3720	2355	2123	1708	2161	2043	80.59787143058	80.099839143093	82.2483592904237	77.2297866686786	56.0449800154339	64.975038588905	57.5799708828791	45.650354384703	40.6834192810001	51.6845481383513	49.8873630446198
ENSMUSG00000035198	742.504152821271	810.025939934694	743.149232755563	739.88545536836	548.327524690263	641.51149425125	531.301242046229	429.447163283606	365.504282973456	436.065547321005	423.70419697697	716.77846111403	471.255654475419	0.603570454048009	0.000147431409936137	0.00478260461329458	Tubg1	11	101010764	101017245	+	2266	protein_coding	tubulin, gamma 1 [Source:MGI Symbol;Acc:MGI:101834]	-	616	841	761	658	553	858	507	463	357	432	411	16.9831663488311	18.6184609668982	17.1461471077664	17.0589250026494	12.8096712269258	14.840681378919	12.2758461205747	9.85911874189749	8.42094330334881	10.2318143306915	9.93863979563915
ENSMUSG00000030695	45977.4000084652	47819.4623851102	41111.4842966839	46503.7124280688	22208.752075972	32794.8451758139	26819.7094431739	16754.0045580816	14321.2154348255	20347.7067196686	18362.5770232452	40724.16223886	21566.6763924681	0.917059798612723	0.000148021012270741	0.00479047594556142	Aldoa	7	126394406	126399923	-	2911	protein_coding	aldolase A, fructose-bisphosphate [Source:MGI Symbol;Acc:MGI:87994]	-	38144	49648	42099	41357	22398	43862	25593	18063	13988	20158	17812	818.619122204088	855.593036251283	738.365453394016	834.627123605223	403.868324224315	590.571770773468	482.372313983433	299.408887950798	256.841886387799	371.649921027622	335.286073984383
ENSMUSG00000051682	32.5448248801531	18.30022932076	36.1320914743178	20.2400276544536	5.94930406535548	8.22450633655449	4.19172577551266	2.78259501047693	10.2382152093405	3.02823296750698	1.0309104549318	22.633295479008	4.91603095905389	2.18532830013799	0.000148563718623082	0.00479047594556142	Treml4	17	48571323	48582388	+	1997	protein_coding	triggering receptor expressed on myeloid cells-like 4 [Source:MGI Symbol;Acc:MGI:1923239]	-	27	19	37	18	6	11	4	3	10	3	1	0.844663166465758	0.477290977172557	0.945944057880084	0.52951724928431	0.157705174399287	0.215894251663588	0.109896866243042	0.0724870126003467	0.267654388100195	0.0806254217205912	0.0274389172285415
ENSMUSG00000007415	1441.61520580234	1412.00716759127	1459.931804165	1443.78863935103	1495.25842175934	1371.99719341614	1223.9839264497	981.328507028196	1081.15552610636	1049.78742873575	1031.94136538673	1450.5202477338	1123.36565785381	0.367950111054813	0.00014882890831272	0.00479047594556142	Gatad1	5	3682932	3707185	-	4168	protein_coding	GATA zinc finger domain containing 1 [Source:MGI Symbol;Acc:MGI:1914460]	zf-GATA	1196	1466	1495	1284	1508	1835	1168	1058	1056	1040	1001	17.9267402675127	17.644686576325	18.3128221064083	18.0976833508992	18.9909368113911	17.2557888184863	15.3751200170604	12.2482761423816	13.5421818274019	13.3916607376089	13.1598640170592
ENSMUSG00000036636	1067.9524016228	1087.41888963885	1151.34421211407	1086.21481745568	1143.25793122581	985.445395598075	968.288654143424	985.966165378991	906.082046026634	961.968672678051	904.10846897519	1107.23765041144	951.976567133394	0.217788322515871	0.000148953633367727	0.00479047594556142	Clcn7	17	25352365	25381078	+	5291	protein_coding	chloride channel, voltage-sensitive 7 [Source:MGI Symbol;Acc:MGI:1347048]	-	886	1129	1179	966	1153	1318	924	1063	885	953	877	10.4614965754626	10.704437942444	11.3767401265204	10.725684964288	11.4383742823193	9.76346800766552	9.58159018635025	9.69421203963677	8.94042042216858	9.66682704710815	9.08253052875326
ENSMUSG00000032192	1058.3094905472	1001.69676282055	1067.3615130116	1122.19708884137	1010.39014043287	924.135439271032	835.201360770897	511.069950257595	643.983736667517	759.077063855083	598.958974315376	1051.99099913072	712.071087522917	0.562296569378953	0.000149012015201698	0.00479047594556142	Gnb5	9	75213570	75253158	+	3115	protein_coding	guanine nucleotide binding protein (G protein), beta 5 [Source:MGI Symbol;Acc:MGI:101848]	-	878	1040	1093	998	1019	1236	797	551	629	752	581	17.6089849299495	16.7487722340144	17.9144675715594	18.8216703215111	17.1707351903482	15.5520225952786	14.0379487467273	8.53513824010205	10.7930708314511	12.9565268396327	10.2202875720179
ENSMUSG00000058809	190.447493743118	219.60275184912	206.050575704893	158.54688329322	159.639659087039	140.564290115659	148.806265030699	85.3329136546257	109.548902739943	128.195195624462	106.183776857976	186.857472735478	119.771890670561	0.641671324340193	0.000149183501508136	0.00479047594556142	Hspd1-ps3	11	41389564	41391285	+	1722	processed_pseudogene	heat shock protein 1 (chaperonin), pseudogene 3 [Source:MGI Symbol;Acc:MGI:3651246]	-	158	228	211	141	161	188	142	92	107	127	103	5.73220609674957	6.64216084608778	6.2559187907957	4.81029418317616	4.90755851309868	4.27908743889615	4.52437484727127	2.57793339198337	3.32126143988743	3.95821502736249	3.27754838772121
ENSMUSG00000024121	1711.61671591916	1578.63557140661	1758.75396608774	1651.81114579958	1580.53178002944	1505.08465958947	1403.18020335286	1415.4133286626	1185.58532124163	1280.94254525545	1281.42169548023	1656.26983584851	1345.27129226371	0.299083208012675	0.000149962264586804	0.00480737616542411	Atp6v0c	17	24382840	24388676	-	3384	protein_coding	ATPase, H+ transporting, lysosomal V0 subunit C [Source:MGI Symbol;Acc:MGI:88116]	-	1420	1639	1801	1469	1594	2013	1339	1526	1158	1269	1243	26.2153612607653	24.2972033009345	27.1722219086587	25.502168634747	24.7246823207718	23.3152394103753	21.7096891317353	21.7591131710573	18.2907131056676	20.1261208970026	20.1273133888324
ENSMUSG00000008976	1054.69339889385	1115.35081860211	1069.31459903724	1063.72589783962	1264.22711388804	768.617501270729	803.763417454552	762.431032870678	1030.98827158059	878.187560577024	888.644812151212	1113.46236565217	855.438765984131	0.381426437521533	0.000151505714941359	0.00484869214103087	Gabpa	16	84631813	84660667	+	5687	protein_coding	GA repeat binding protein, alpha [Source:MGI Symbol;Acc:MGI:95610]	ETS	875	1158	1095	946	1275	1028	767	822	1007	870	862	9.61219741257255	10.2148741291491	9.83043385116006	9.77222774839738	11.7679201812937	7.08494274898424	7.39972393738358	6.97437991570819	9.46452178173628	8.21040979093476	8.30556290874847
ENSMUSG00000041895	1175.22978733886	1242.48925388318	1124.97755076795	1053.60588401239	1148.21568461361	1043.01693995396	1002.8703917914	914.54622677675	863.081542147404	892.31931442539	895.861185335735	1148.9036321232	935.282600071773	0.296141906557677	0.000152001658777042	0.00485516739367177	Wipi1	11	109464157	109502793	-	4410	protein_coding	WD repeat domain, phosphoinositide interacting 1 [Source:MGI Symbol;Acc:MGI:1261864]	-	975	1290	1152	937	1158	1395	957	986	843	884	869	13.8122325929816	14.6743478341513	13.3369242305061	12.4820717078743	13.7829673519609	12.3982981797196	11.9062975105555	10.7883576919586	10.2174240451116	10.7582711249888	10.7975748040794
ENSMUSG00000032905	1239.11407321472	1194.33075567065	1494.11080961368	1208.7794293632	1136.3170764829	1072.17655332901	963.048996924033	904.343378405001	1011.53566268284	1014.45804411484	999.983141283847	1254.53042886903	994.257629456596	0.335323864215751	0.000152217988342718	0.00485516739367177	Atg12	18	46863211	46874647	-	7711	protein_coding	autophagy related 12 [Source:MGI Symbol;Acc:MGI:1914776]	-	1028	1240	1530	1075	1146	1434	919	975	988	1005	970	8.32875847898009	8.06712284537373	10.1303050184096	8.18999115860693	7.80093522961962	7.28894892421116	6.5389526162132	6.10113906794709	6.84855068447227	6.99494280948864	6.89296487799708
ENSMUSG00000027879	1369.29337273533	1448.60762623279	1434.5416858317	1317.85068950109	1212.66647865496	1223.20839696392	1109.75939906698	1052.74844563044	884.581794087019	992.251002353121	1068.02323130935	1356.59197059117	1055.09537823514	0.361898652408452	0.000152644568829413	0.00486063190576868	Sec22b	3	97808506	97830592	+	3976	protein_coding	SEC22 homolog B, vesicle trafficking protein [Source:MGI Symbol;Acc:MGI:1338759]	-	1136	1504	1469	1172	1223	1636	1059	1135	864	983	1036	17.8496544278531	18.9761956269995	18.8632801307073	17.3167707589138	16.1455498111915	16.1273637839788	14.6134570145064	13.7742035818983	11.6150156555126	13.2689314834028	14.2777053176035
ENSMUSG00000000248	19.2858221512018	18.30022932076	18.5543172435686	10.1200138272268	4.95775338779623	0.747682394232226	2.09586288775633	0.927531670158975	7.16675064653835	4.03764395667597	2.0618209098636	14.2436271861107	2.83954874420424	2.36164800694804	0.000156860020384185	0.00497821418025942	Clec2g	6	128911344	128961670	+	2847	protein_coding	C-type lectin domain family 2, member g [Source:MGI Symbol;Acc:MGI:1918059]	-	16	19	19	9	5	1	2	1	7	4	2	0.351099630474104	0.334791036674955	0.340728081604572	0.185712319427602	0.0921839460471187	0.0137669898321099	0.0385430351049097	0.0169484327552854	0.131420466851164	0.0754052064985462	0.0384935143697909
ENSMUSG00000087429	43.3930998402041	51.048008105278	39.061720512776	34.8578254048924	26.7718682940997	20.9351070385023	10.4793144387816	12.0579117120667	24.5717165024172	22.2070417617179	19.5872986437042	39.02650443145	18.3063983495317	1.08972573363108	0.000157128491498702	0.00497843716325838	Gm16235	10	88280098	88285749	-	480	lncRNA	predicted gene 16235 [Source:MGI Symbol;Acc:MGI:3801878]	-	36	53	40	31	27	28	10	13	24	22	19	4.68553428731144	5.53913972751322	4.25461775582551	3.79407689252822	2.95253656195665	2.28635283636765	1.14304188482998	1.30683009313722	2.67252906518045	2.45985922074476	2.16898924250531
ENSMUSG00000095630	53.0360109158051	40.4531384985222	35.1555484614984	6.74667588481788	3.96620271023699	5.98145915385781	2.09586288775633	1.85506334031795	4.0952860837362	1.00941098916899	10.309104549318	27.8715152941761	4.22436450069255	2.7164590372175	0.000158645368200706	0.00500153162463218	Igkv6-23	6	70237393	70237939	-	369	IG_V_gene	immunoglobulin kappa variable 6-23 [Source:MGI Symbol;Acc:MGI:3711980]	-	44	42	36	6	4	8	2	2	4	1	10	7.44944927341295	5.70992774488248	4.98101590925914	0.95523572431867	0.56899229137376	0.849747860206328	0.297376750524872	0.261529474549038	0.579410095432076	0.145446221477887	1.48497337955006
ENSMUSG00000013160	2335.99520806432	2124.75294113666	2639.59576365084	2250.01640758676	2566.13315352333	2151.82993060035	1831.78416389903	1667.70194294584	1543.92285356855	1896.68324864854	1855.63881887724	2383.29869479238	1824.59349308992	0.385071986267572	0.000160882223414845	0.00503012239259708	Atp6v0d1	8	106251097	106292679	-	1793	protein_coding	ATPase, H+ transporting, lysosomal V0 subunit D1 [Source:MGI Symbol;Acc:MGI:1201778]	-	1938	2206	2703	2001	2588	2878	1748	1798	1508	1879	1800	67.5260490709022	61.7209933248714	76.9675301327141	65.562041878551	75.7629261681236	62.9125022363104	53.4890051895005	48.386745187745	44.954532407051	56.2438834957693	55.0094433183019
ENSMUSG00000051483	1243.93552875252	1064.30281049683	1304.66146512672	1269.49951232656	1188.86926239354	1027.31560967508	908.556561842368	864.459516588165	986.963946180424	1012.4392221365	1049.46684312057	1214.25371581923	974.866949923852	0.316282017973752	0.000160959116875639	0.00503012239259708	Cbr1	16	93402741	93407393	+	2554	protein_coding	carbonyl reductase 1 [Source:MGI Symbol;Acc:MGI:88284]	-	1032	1105	1336	1129	1199	1374	867	932	964	1003	1018	25.2439122135495	21.7044644100487	26.7071385518381	25.9692089524199	24.6417216586515	21.0859075769269	18.6252275172609	17.6080811537217	20.1747691373058	21.0770026204057	21.8409698606478
ENSMUSG00000023068	1535.63358878945	1775.12224411372	1572.23425063923	1366.20186667562	1732.239033696	1283.77067089673	1378.02984869979	1223.41427293969	1325.84886960959	1228.45317381867	1276.26714320557	1596.28619678281	1285.96399652834	0.312632050061247	0.000161150131615224	0.00503012239259708	Nus1	10	52293643	52316279	+	4867	protein_coding	NUS1 dehydrodolichyl diphosphate synthase subunit [Source:MGI Symbol;Acc:MGI:1196365]	-	1274	1843	1610	1215	1747	1717	1315	1319	1295	1217	1238	16.3533201343326	18.9964162517195	16.8890928790937	14.6656259318681	18.8410159075434	13.8272370308841	14.8240813171293	13.0767692713413	14.222005914973	13.4201707453748	13.9381242899696
ENSMUSG00000006764	13.2590027289513	33.7109487487685	20.5074032692074	19.1155816736506	26.7718682940997	14.2059654904123	4.19172577551266	4.63765835079488	3.07146456280215	9.08469890252094	7.21637318452261	22.6729609429355	7.06798104442759	1.65797868787012	0.00016122971995208	0.00503012239259708	Tph2	10	114914546	115020927	-	2879	protein_coding	tryptophan hydroxylase 2 [Source:MGI Symbol;Acc:MGI:2651811]	-	11	35	21	17	27	19	4	5	3	9	7	0.238698053307518	0.60986550244924	0.372408362093793	0.346890916906971	0.492260350725666	0.258665432785106	0.0762292608153372	0.0838002571279914	0.0556970281037954	0.167775929672825	0.133229810329205
ENSMUSG00000039987	337.501887646032	348.667527058691	370.109801858552	348.578254048924	294.490551235096	278.88553304862	230.544917653196	278.259501047693	217.050162438019	231.1551165197	283.500375106245	339.869604369459	253.232600968912	0.422356508352226	0.000161659183439108	0.00503012239259708	Phtf2	5	20963661	21087122	-	6929	protein_coding	putative homeodomain transcription factor 2 [Source:MGI Symbol;Acc:MGI:1916020]	-	280	362	379	310	297	373	220	300	212	229	275	2.52455784951595	2.62087131485307	2.79261099054617	2.62831131247445	2.24987632373086	2.10991388070462	1.74202948532322	2.08914077302486	1.63537642320178	1.77375539920666	2.1747391209387
ENSMUSG00000030452	397.770081868538	418.015764484729	405.265350320051	385.684971415422	393.645618991021	343.933901346824	300.756324393033	288.462349419441	299.979705633677	322.002105544909	357.725927861335	400.076357415952	318.810052366537	0.327058704282208	0.000161713329462858	0.00503012239259708	Nipa2	7	55581035	55612224	-	7068	protein_coding	non imprinted in Prader-Willi/Angelman syndrome 2 homolog (human) [Source:MGI Symbol;Acc:MGI:1913918]	-	330	434	415	343	397	460	287	311	293	319	347	2.91685779062964	3.08035575710765	2.9977357702336	2.85090831729488	2.94826640280901	2.55086661345894	2.22786431881972	2.12315088920296	2.21576405234259	2.42227223774526	2.69015911768151
ENSMUSG00000039682	1769.47418237277	1607.53067033413	1946.25022454906	1853.08697636331	1637.05016865032	1628.45225463779	1363.35880848549	1051.82091396028	1152.82303257174	1317.28134086554	1256.67984456187	1762.67844445392	1295.06936584712	0.444126739289189	0.000162397192955356	0.00503642890595423	Lap3	5	45650716	45670033	+	3098	protein_coding	leucine aminopeptidase 3 [Source:MGI Symbol;Acc:MGI:1914238]	-	1468	1669	1993	1648	1651	2178	1301	1134	1126	1305	1219	29.6034617334762	27.0260522217949	32.8448800026866	31.2508234768063	27.9729595511968	27.5551589649105	23.0408907759401	17.6623567635808	19.4271641536035	22.6077794453096	21.5609219118397
ENSMUSG00000033208	101.25056629381	72.2377473187896	336.907339422693	222.64030419899	233.014409226423	115.143088711763	91.1700356174003	66.7822802514462	38.9052177954939	61.5740703393086	54.6382541113855	193.210073292141	71.3688244711329	1.43466800842231	0.000165283723396714	0.00510930626772765	S100b	10	76089687	76096993	+	1484	protein_coding	S100 protein, beta polypeptide, neural [Source:MGI Symbol;Acc:MGI:98217]	-	84	75	345	198	235	154	87	72	38	61	53	3.53625229231052	2.53533324251737	11.8693514212383	7.83821119611081	8.31202266618525	4.06736623181307	3.21653834976414	2.34107650937292	1.36868065332691	2.20609770838663	1.95698277519276
ENSMUSG00000085783	306.162426650329	267.761250061647	274.408586602251	249.627007738261	296.473652590215	227.295447846597	234.736643428709	219.825005827677	209.88341179148	208.948074757982	190.718434162383	278.886584728541	215.234502969138	0.37169620952282	0.000166571415288583	0.00512072193840288	Gm9816	16	62537400	62538813	+	1414	processed_pseudogene	predicted pseudogene 9816 [Source:MGI Symbol;Acc:MGI:3704465]	-	254	278	281	222	299	304	224	237	205	207	185	11.2223074868185	9.86286468521476	10.146089867499	9.22336162950693	11.0992730727649	8.42656612150858	8.69164522326161	8.0875308124954	7.749200259717	7.8568732214607	7.16914482001309
ENSMUSG00000039703	1829.74237659527	2107.41588178015	1866.17369749787	1842.96696253608	1830.40255077437	1733.87547222453	1556.17819415907	1223.41427293969	1417.99280649366	1454.56123539252	1480.38741328207	1895.34029383675	1477.73489908192	0.358837811710543	0.000166728684056811	0.00512072193840288	Nploc4	11	120271196	120328534	-	4776	protein_coding	NPL4 homolog, ubiquitin recognition factor [Source:MGI Symbol;Acc:MGI:2679787]	-	1518	2188	1911	1639	1846	2319	1485	1319	1385	1441	1436	19.8566193415376	22.982151747035	20.4285792245793	20.1604539693751	20.2880420374911	19.0310560930961	17.0594693364072	13.3259288198531	15.5002209182367	16.1930431114354	16.4753692263297
ENSMUSG00000034088	6716.28756415604	7644.68000625644	7391.45406403004	6425.08433430822	7454.47799389042	6403.15202420479	5751.04776400337	5284.14792489568	6216.64427511155	5498.26165800351	5151.45954329421	7126.39679252823	5717.45219825218	0.317805223644761	0.000167041881016635	0.00512207970743764	Hdlbp	1	93333662	93406537	-	11320	protein_coding	high density lipoprotein (HDL) binding protein [Source:MGI Symbol;Acc:MGI:99256]	-	5572	7937	7569	5714	7518	8564	5488	5697	6072	5447	4997	30.7512332731441	35.1736665249196	34.1376697461236	29.6537403814972	34.8601018810995	29.6521842867025	26.5993520732731	24.2838087760894	28.6706651656814	25.8249659660714	24.1884454040522
ENSMUSG00000000326	11290.6435056442	9636.51549232653	6013.55187294186	7816.02401256151	5114.41839485059	5227.0476180775	6159.74102711585	3819.57541771466	4120.88162175955	4165.83915230044	4405.08037392359	7974.23065566494	4649.69420181526	0.778147459203743	0.000170703651084997	0.00520366753855279	Comt	16	18225636	18245602	-	2532	protein_coding	catechol-O-methyltransferase [Source:MGI Symbol;Acc:MGI:88470]	-	9367	10005	6158	6951	5158	6991	5878	4118	4025	4127	4273	231.118481670596	198.226211119627	124.170313461486	161.275820088449	106.927741524117	108.218636960367	127.370619886836	78.4765049003147	84.9678474514321	87.4781473848654	92.4728464277895
ENSMUSG00000038074	448.395365015443	459.432072947502	484.365334358422	438.533932513162	538.412017914671	417.206775981582	341.625650704282	392.345896477247	341.956387991973	354.303257198317	299.994942385154	473.82774454984	357.905485123092	0.403080560480117	0.000172221166164557	0.00523871477013658	Fkbp14	6	54554589	54574293	-	4149	protein_coding	FK506 binding protein 14 [Source:MGI Symbol;Acc:MGI:2387639]	-	372	477	496	390	543	558	326	423	334	351	291	5.60140999399005	5.76743398960162	6.10351527661447	5.52213276639752	6.86956365664535	5.27129380309121	4.31099527930091	4.91942047408238	4.30284265013387	4.54038302231729	3.84321418468803
ENSMUSG00000047905	148.259757787364	114.617225745813	158.199968076743	167.542451139644	160.631209764598	88.2265225194027	101.649350056182	102.028483717487	129.00151163769	89.8375780360404	95.8746723086575	149.850122502832	101.103019712577	0.569234950015065	0.000172851950670256	0.00524951649866511	Gm8566	6	67182603	67183067	+	465	processed_pseudogene	predicted pseudogene 8566 [Source:MGI Symbol;Acc:MGI:3647296]	-	123	119	162	149	162	118	97	110	126	89	93	16.5253252283672	12.8381278651067	17.7870471340318	18.8243065802024	18.2866780611509	9.94616164760859	11.445167775846	11.4144960988661	14.4833833209779	10.2722566872157	10.9591035410795
ENSMUSG00000040767	250.715687965624	203.228862456861	266.596242499696	194.529154678915	216.158047707916	171.966950673412	164.525236688872	168.810763968933	98.2868660096688	147.374004418673	115.461970952362	226.245599061802	144.40429878532	0.644753238934502	0.000174952095008189	0.00530483725023238	Snrnp25	11	32155415	32158984	+	1041	protein_coding	small nuclear ribonucleoprotein 25 (U11/U12) [Source:MGI Symbol;Acc:MGI:1925622]	-	208	211	273	173	218	230	157	182	96	146	112	12.482755450026	10.1680907618317	13.3891717272665	9.76294955704946	10.9920456058329	8.65971432465311	8.27470090689598	8.43602135051117	4.92916023549132	7.52715632651265	5.89538711143565
ENSMUSG00000021814	3446.13534564288	3256.47764913103	3309.50427044495	3271.01335815587	3009.35630639231	2867.36198188059	2851.42145879248	2803.92823889058	2251.38352453397	2478.10397840988	2483.46328593071	3258.49738595341	2622.61041140637	0.312778867190608	0.000175615735134448	0.00531649416284604	Anxa7	14	20505328	20530201	-	5991	protein_coding	annexin A7 [Source:MGI Symbol;Acc:MGI:88031]	-	2859	3381	3389	2909	3035	3835	2721	3023	2199	2455	2409	29.8134813941432	28.3108911196564	28.8811208302307	28.5252903364455	26.5908446834354	25.0895289433291	24.9191144206099	24.3475821212053	19.6190666477443	21.992823369339	22.0334505345188
ENSMUSG00000046210	14.4643666134014	3.85267985700211	14.648145192291	6.74667588481788	4.95775338779623	0.747682394232226	1.04793144387816	0	3.07146456280215	1.00941098916899	1.0309104549318	8.93392418706172	1.15123330750222	2.98479528646791	0.000175912850814292	0.00531703572254881	Olfr735	14	50580069	50586329	-	3955	protein_coding	olfactory receptor 735 [Source:MGI Symbol;Acc:MGI:3030569]	-	12	4	15	6	5	1	1	0	3	1	1	0.189553852331183	0.0507365802868372	0.193636206333399	0.0891231307897823	0.0663584562316427	0.00991014413451755	0.0138725690194283	0	0.0405440566146212	0.013570077300971	0.0138547453110992
ENSMUSG00000000365	28.9287332268028	42.3794784270232	36.1320914743178	35.9822713856953	31.7296216818959	27.6642485865924	16.7669031020506	12.9854433822257	8.1905721674724	7.06587692418296	10.309104549318	35.030439239147	13.8303581186403	1.3172394638403	0.000177149768514842	0.00533747767730953	Rnf17	14	56640038	56762489	+	6241	protein_coding	ring finger protein 17 [Source:MGI Symbol;Acc:MGI:1353419]	-	24	44	37	32	32	37	16	14	8	7	10	0.240245308754953	0.353676482194977	0.302683910204539	0.301218379339712	0.269133992010149	0.232366758840671	0.140659536540526	0.108240767947471	0.0685154062536247	0.0601966976570072	0.087799259261973
ENSMUSG00000040950	954.648196484491	1283.90556234595	1074.19731410134	1086.21481745568	913.218174032066	908.434108992155	647.621632316705	754.083247839247	551.839799783453	634.919512187297	390.715062419153	1062.43681288391	647.935560589668	0.712586968450245	0.000178840597223818	0.00537210445116883	Mgl2	11	70021155	70028376	+	2094	protein_coding	macrophage galactose N-acetyl-galactosamine specific lectin 2 [Source:MGI Symbol;Acc:MGI:2385729]	-	792	1333	1100	966	921	1215	618	813	539	629	379	23.6290554317138	31.9345764471001	26.8199400080691	27.1010502130123	23.0863731173688	22.7418640702963	16.1925475031502	18.7340157058948	13.7582919401362	16.1214008840683	9.9176223545108
ENSMUSG00000046718	1319.87345347288	1227.07853445517	1375.94910506253	1654.06003776118	1064.92542769863	1041.52157516549	1065.74627842409	964.632936965334	876.391221919546	970.043960591403	1001.01405173878	1328.37731169008	986.558337467441	0.428613842586712	0.000180589673447351	0.00540690025437809	Bst2	8	71986899	71990100	-	903	protein_coding	bone marrow stromal cell antigen 2 [Source:MGI Symbol;Acc:MGI:1916800]	-	1095	1274	1409	1471	1074	1393	1017	1040	856	961	971	75.7572542577486	70.7765462330781	79.6645371157229	95.6997039358526	62.4294183347645	60.4630185298555	61.7926164450279	55.572841169955	50.6685466178176	57.1168761373776	58.9218689833232
ENSMUSG00000029190	3569.08246185679	3347.97879573483	3182.55367877842	2952.79514558862	2125.88465268702	2204.91538059084	2088.52736764918	1381.09465686671	2481.74336674414	1819.9680134717	1716.46590746145	3035.65894692914	1948.78578213067	0.639337761045305	0.000182709566186509	0.00543105609434027	D5Ertd579e	5	36757829	36853368	-	18420	protein_coding	DNA segment, Chr 5, ERATO Doi 579, expressed [Source:MGI Symbol;Acc:MGI:1261849]	-	2961	3476	3259	2626	2144	2949	1993	1489	2424	1803	1665	10.0426109480486	9.4666829047193	9.03309398451814	8.37511477968191	6.10953156118718	6.2749693014874	5.93637127417888	3.90051617876487	7.03388757220131	5.25333275096571	4.95301503688853
ENSMUSG00000027131	1007.6842074003	1022.88650203406	1026.34670647319	1023.24584253071	797.206744757634	868.059259703615	786.996514352501	723.474702724001	617.364377123232	707.597103407465	670.091795705671	975.474000639178	728.930625502747	0.419103686920773	0.000182782765320513	0.00543105609434027	Emc4	2	112193356	112198372	-	1052	protein_coding	ER membrane protein complex subunit 4 [Source:MGI Symbol;Acc:MGI:1915282]	-	836	1062	1051	910	804	1161	751	780	603	701	650	49.6464722964812	50.6426549160116	51.0068813084329	50.8172693075041	40.1155791434415	43.2556595821213	39.1676557645922	35.7763371505247	30.6375480285896	35.7627648892239	33.8565461107493
ENSMUSG00000026567	131.384663405063	190.707652921604	58.592580769164	98.9512463106622	19.8310135511849	38.1318021058436	36.6776005357357	1.85506334031795	15.3573228140107	3.02823296750698	7.21637318452261	99.8934313915356	17.0443991579896	2.54584998894082	0.000185409080022151	0.00545681561326399	Adcy10	1	165312752	165404343	+	8739	protein_coding	adenylate cyclase 10 [Source:MGI Symbol;Acc:MGI:2660854]	-	109	198	60	88	20	51	35	2	15	3	7	0.7792245296059	1.13660912738355	0.350534933538662	0.59157063050837	0.120127105799816	0.228736196664706	0.219740286819357	0.0110429541261695	0.0917449044002901	0.0184241866547684	0.0438915921658979
ENSMUSG00000061273	1171.61369568551	1251.15778356144	1071.26768506288	1020.99695056911	874.547697607255	814.973809713127	862.447578311729	579.70729384936	788.342571119218	847.905230901955	728.853691636783	1077.91676249724	770.371695922029	0.484655932435871	0.000185948861620617	0.00546425651694412	Mmgt1	X	55630872	55643429	-	4234	protein_coding	membrane magnesium transporter 1 [Source:MGI Symbol;Acc:MGI:2384305]	-	972	1299	1097	908	882	1090	823	625	770	840	707	14.3421172327719	15.3909697903719	13.2281030084287	12.5985529800196	10.9342875038924	10.0902540993619	10.6647913600197	7.1227249725876	9.72058280674986	10.6477351935016	9.14984199757108
ENSMUSG00000021175	219.376226969921	263.908570204645	264.643156474057	240.631439891838	132.867790792939	171.21926827918	145.662470699065	111.303800419077	129.00151163769	140.30812749449	108.245597767839	224.28543686668	134.29012938289	0.737969404656886	0.000186794226512109	0.00546740143095661	Cdca7l	12	117768024	117842441	+	3258	protein_coding	cell division cycle associated 7 like [Source:MGI Symbol;Acc:MGI:2384982]	-	182	274	271	214	134	229	139	120	126	139	105	3.48994164227822	4.21897713009798	4.24678236401	3.85876530624862	2.15886992320956	2.75493185755429	2.34081505696305	1.77724449555423	2.06714955317825	2.28977352542121	1.76596972347045
ENSMUSG00000027746	1427.15083918894	1489.06076473132	1499.9700676906	1350.45962294438	1317.77085047624	1306.94882511793	1121.28664494964	1138.08135928506	929.629941008117	1079.06034742165	936.066693078075	1416.88242900629	1085.17896847675	0.383907785751674	0.000186842465044856	0.00546740143095661	Ufm1	3	53760797	53771251	-	5958	protein_coding	ubiquitin-fold modifier 1 [Source:MGI Symbol;Acc:MGI:1915140]	-	1184	1546	1536	1201	1329	1748	1070	1227	908	1069	908	12.4150667923839	13.0171730699583	13.1623219998952	11.8420851714944	11.7083916029701	11.4991936641365	9.85341242109225	9.93713238379036	8.14587576765306	9.62955051533882	8.35084425587459
ENSMUSG00000057614	10305.8612120485	8809.15249303532	9109.19322357936	9587.0264323262	8310.18622862404	8363.57526188169	6238.33588540671	3793.60453095021	5495.87392437398	6378.46804055887	4470.02773258429	9224.28391792268	5789.98089595929	0.671765695445699	0.000187645021238715	0.00546740143095661	Gnai1	5	18470133	18565353	-	3135	protein_coding	guanine nucleotide binding protein (G protein), alpha inhibiting 1 [Source:MGI Symbol;Acc:MGI:95771]	-	8550	9146	9328	8526	8381	11186	5953	4090	5368	6319	4336	170.383064993143	146.352902620813	151.912246608001	159.769345075206	140.3237082446	139.850405072364	104.184165977307	62.9510204599925	91.5223988637235	108.178167313692	75.7873571836054
ENSMUSG00000026029	1083.62213212065	940.053885108515	1096.65780339619	971.521327413774	1117.47761360927	939.836769549909	872.926892750511	806.025021368149	767.866140700537	839.829942988603	821.635632580646	1041.86655232968	841.353399989726	0.307437957619652	0.00018781498667578	0.00546740143095661	Casp8	1	58834533	58886662	+	2893	protein_coding	caspase 8 [Source:MGI Symbol;Acc:MGI:1261423]	-	899	976	1123	864	1127	1257	833	869	750	832	797	19.4137357957967	16.9242359863131	19.8186065943673	17.5449033693041	20.4478777452097	17.029947253849	15.7979214390051	14.4940032558536	13.856873825685	15.434895804868	15.0957579022474
ENSMUSG00000086546	37.3662804179536	77.0535971400422	55.6629517307058	40.4800553089073	31.7296216818959	30.6549781635213	15.7189716581725	5.56519002095385	1.02382152093405	4.03764395667597	5.15455227465901	48.4585012559009	10.3591929324861	2.20434960298723	0.000187885749763633	0.00546740143095661	Gm13709	2	73201253	73209641	+	614	lncRNA	predicted gene 13709 [Source:MGI Symbol;Acc:MGI:3651118]	-	31	80	57	36	32	41	15	6	1	4	5	3.15421417821183	6.53625977310884	4.73967189736914	3.4444493381784	2.73561114680023	2.61723032920634	1.34037484866056	0.471519752973591	0.0870530640123925	0.349639450979415	0.446217570890858
ENSMUSG00000021024	2555.37143503424	2352.06105269979	2590.76861300987	2476.03004972816	2089.19727761733	2145.10078905226	1959.63180005217	1811.46935182048	1595.11392961525	1822.9962464392	1987.59535710851	2412.68568561788	1886.98457901464	0.35404827368617	0.000188470305972045	0.00546740143095661	Psma6	12	55431007	55465239	+	1234	protein_coding	proteasome subunit alpha 6 [Source:MGI Symbol;Acc:MGI:1347006]	-	2120	2442	2653	2202	2107	2869	1870	1953	1558	1806	1928	107.329364549976	99.2746096908642	109.765000708639	104.830540919293	89.623548151164	91.1259035082954	83.1437922061092	76.3667125365015	67.4846075129845	78.5473243435693	85.61244581524
ENSMUSG00000076677	95.2237468715591	50.0848381410274	100.583930320398	17.9911356928477	45.6113311677253	20.1874246442701	38.7734634234921	12.9854433822257	19.4526088977469	11.1035208808589	16.4945672789088	61.8989964387115	19.8328380845838	1.64419294481692	0.000188765342112337	0.00546740143095661	Ighv6-3	12	114355332	114355789	-	356	IG_V_gene	immunoglobulin heavy variable 6-3 [Source:MGI Symbol;Acc:MGI:4439854]	-	79	52	103	16	46	27	37	14	19	11	16	13.8635658688241	7.32758785238128	14.7716504106751	2.64031447395947	6.78235614731616	2.9726256781024	5.70236625690461	1.89755795719147	2.85269956395666	1.65833205892905	2.46271989687179
ENSMUSG00000020098	292.903423921378	254.276870562139	545.887544166044	420.542796820314	488.834484036709	310.288193606374	197.011111449095	160.462978937503	69.6198634235154	132.232839581138	68.0400900254989	400.489023901317	156.275846170521	1.35547126524307	0.000188927115931596	0.00546740143095661	Pcbd1	10	60925110	60930103	+	817	protein_coding	pterin 4 alpha carbinolamine dehydratase/dimerization cofactor of hepatocyte nuclear factor 1 alpha (TCF1) 1 [Source:MGI Symbol;Acc:MGI:94873]	-	243	264	559	374	493	415	188	173	68	131	66	18.5815558028018	16.2102442500283	34.9326510478305	26.8927501775443	31.6736140360589	19.9091399285031	12.6252263998846	10.2174155855489	4.44876319295644	8.60553843331649	4.4265656897873
ENSMUSG00000030298	1547.68722763395	1822.317572362	1738.24656281853	1513.50429016081	1309.83844505576	1355.54818074303	1161.10803981701	1191.87819615428	800.628429370427	1107.32385511839	961.83945445137	1586.31881960621	1096.38769260908	0.532439796217694	0.000193421440455175	0.0055720591061232	Sec13	6	113705023	113717704	-	3184	protein_coding	SEC13 homolog, nuclear pore and COPII coat complex component [Source:MGI Symbol;Acc:MGI:99832]	-	1284	1892	1780	1346	1321	1813	1108	1285	782	1097	933	25.1935763187097	29.8095734269129	28.5422849448596	24.8346287761857	21.777223888022	22.3177908776089	19.0928202270093	19.4736374528179	13.1276239256979	18.4910842747168	16.0566011366632
ENSMUSG00000016257	1146.30105411206	1246.34193374018	1119.11829269103	1071.59701970524	777.375731206449	921.144709694103	834.153429327019	607.533243954129	552.863621304387	627.853635263114	657.720870246489	1072.14680629099	700.211584964873	0.613904002643815	0.000195625474900534	0.00561009080279513	Prelid3b	2	174306860	174314874	-	1860	protein_coding	PRELI domain containing 3B [Source:MGI Symbol;Acc:MGI:1913640]	-	951	1294	1146	953	784	1232	796	655	540	622	638	31.9422444962952	34.9002887761515	31.456722246297	30.0999398841156	22.1246228394171	25.9611676903682	23.4802926535397	16.9920339653574	15.5179107010478	17.9475945490116	18.7954517720664
ENSMUSG00000028330	864.245905150732	880.337347324982	868.146738396446	854.578945410264	813.071555598582	783.571149155373	752.414776704522	698.431347629708	714.627421611967	667.220663840705	652.56631797183	856.076098376201	711.471946152351	0.265616037572304	0.000196329679280576	0.0056133780072984	Ncbp1	4	46138613	46172403	+	3386	protein_coding	nuclear cap binding protein subunit 1 [Source:MGI Symbol;Acc:MGI:1891840]	-	717	914	889	760	820	1048	718	753	698	661	633	13.2290926717949	13.5415048716391	13.4046846483008	13.1859768915105	12.7115835442906	12.1311168973756	11.6343164556351	10.7306254001435	11.0184600560895	10.4771537018458	10.2438165113752
ENSMUSG00000027184	5651.95125418659	5358.11451112568	5942.26423300605	5351.23842264138	5418.82445286128	5055.82834979832	4699.97252579357	3693.43111057304	4635.86384678938	4181.98972812714	4158.69277519489	5544.4785747642	4404.29638937939	0.332020433094218	0.000198590651829111	0.0056695100331783	Caprin1	2	103593286	103627994	-	10219	protein_coding	cell cycle associated protein 1 [Source:MGI Symbol;Acc:MGI:1858234]	-	4689	5563	6085	4759	5465	6762	4485	3982	4528	4143	4034	28.6661712146698	27.3091604539729	30.4014275888423	27.3585437851064	28.0707828530178	25.9354164587277	24.0800525458653	18.8022519651837	23.6837491087916	21.7588202045293	21.630797379741
ENSMUSG00000031963	161.518760516315	268.724420025897	413.077694422606	296.853738931987	440.248500836305	155.517938000303	142.51867636743	196.636714073703	176.097301600657	210.96689673632	161.852941424293	316.084622946622	173.931744700451	0.863436083257942	0.000203773105162841	0.00577550017333302	Bmper	9	23134372	23396496	+	4833	protein_coding	BMP-binding endothelial regulator [Source:MGI Symbol;Acc:MGI:1920480]	-	134	279	423	264	444	208	136	212	172	209	157	1.73215144354709	2.89597692088812	4.46853708433071	3.20902280571859	4.8221302011955	1.68683653441331	1.54392249620734	2.1165867716762	1.90223463360661	2.32091000343391	1.78003233597091
ENSMUSG00000037649	540.003020233651	564.417599050809	704.087512242787	491.382893610902	438.265399481187	394.776304154616	384.590839903286	312.578172843575	454.576755294718	354.303257198317	389.684151964221	547.631284923867	381.751580226455	0.521241717669252	0.000203819772948209	0.00577550017333302	H2-DMa	17	34338515	34358075	+	3448	protein_coding	histocompatibility 2, class II, locus DMa [Source:MGI Symbol;Acc:MGI:95921]	-	448	586	721	437	442	528	367	337	444	351	378	8.11724424097264	8.52585705990303	10.6760304012188	7.44560258379536	6.72864738533045	6.00196037919516	5.83985668305246	4.71606362363638	6.88284747645081	5.4634713339891	6.00716522408359
ENSMUSG00000020840	1371.70410050423	1360.959159486	1470.67377730602	1480.89535671752	1021.29719788602	1197.78719556003	1012.30177478631	792.112046315765	780.151998951746	886.262848490376	925.757588528757	1341.10591837996	932.39557543883	0.523660319741108	0.000204785807672873	0.00579425163403692	Blmh	11	76815635	76878205	+	5891	protein_coding	bleomycin hydrolase [Source:MGI Symbol;Acc:MGI:1345186]	-	1138	1413	1506	1317	1030	1602	966	854	762	878	898	12.0684389044541	12.0326373418632	13.0520203841926	13.1335588370485	9.17742743941712	10.6585946907708	8.99687083955125	6.99497005574096	6.91382497934986	7.99897432131196	8.35280510939515
ENSMUSG00000110594	25.3126415734524	9.63169964250527	54.6864087178864	26.9867035392715	36.6873750696921	13.4582830961801	0	0	1.02382152093405	1.00941098916899	0	30.6609657085615	2.58191926771385	3.4966887728755	0.00020569838576663	0.00579737423206715	Gm33103	8	69423797	69454335	-	527	lncRNA	predicted gene, 33103 [Source:MGI Symbol;Acc:MGI:5592262]	-	21	10	56	24	37	18	0	0	1	1	0	2.48946793253739	0.951912595040044	5.42524313456308	2.67538506469517	3.68522379227986	1.33871567540096	0	0	0.101424252948025	0.101839953938027	0
ENSMUSG00000021550	1030.58612120485	986.28604339254	992.16770102451	932.16571808567	906.277319289151	935.350675184515	764.98995403106	685.445904247483	658.317237960594	708.606514396634	676.277258435262	969.496580599344	738.164590709258	0.391656353494768	0.000205809525306029	0.00579737423206715	2210016F16Rik	13	58527631	58533039	-	3051	protein_coding	RIKEN cDNA 2210016F16 gene [Source:MGI Symbol;Acc:MGI:1917403]	-	855	1024	1016	829	914	1251	730	739	643	702	656	17.5074044166996	16.8370281248171	17.0017370301621	15.9623928386761	15.7244964062982	16.0709504048093	13.1275606831997	11.6874359135122	11.26474066805	12.3487703438836	11.7816649015866
ENSMUSG00000002319	611.119489416208	641.471196190851	615.222098076222	619.569735422442	614.761420086733	565.247890039563	504.055024505397	538.895900362365	451.505290731916	492.592562714469	501.022481096855	620.428787838491	508.886524908427	0.283917543445814	0.000208636637590489	0.00586832917724977	Ipo4	14	55862857	55873414	-	4669	protein_coding	importin 4 [Source:MGI Symbol;Acc:MGI:1923001]	-	507	666	630	551	620	756	481	581	441	488	486	6.78393912662783	7.15579752478785	6.88903624631417	6.9328754277414	6.97012510283192	6.34635527079134	5.65229193338071	6.00439521515245	5.04855565536337	5.60950781622746	5.70370991750335
ENSMUSG00000060402	59.0628303380556	52.0111780695285	98.6308442947594	53.973407078543	94.1973143681284	38.1318021058436	54.4924350816645	17.6231017330205	14.3335012930767	27.2540967075628	26.8036718282268	71.575114829803	29.7731014582325	1.26627705241033	0.000209962854667873	0.00588823664003777	Chst8	7	34373893	34512136	-	6634	protein_coding	carbohydrate sulfotransferase 8 [Source:MGI Symbol;Acc:MGI:1916197]	-	49	54	101	48	95	51	52	19	14	27	26	0.461443432978114	0.408343814134	0.777298269529774	0.425061178502972	0.751659058415254	0.301315288310651	0.430062186393673	0.138195895844385	0.112798935521635	0.218432424568011	0.214754817657572
ENSMUSG00000052681	2979.65952236068	3060.95414638818	3196.22528095789	3007.89299864797	3336.56802998686	2717.82550303414	2677.46483910871	2623.98709487974	2609.72105686089	2742.56965757216	2889.64200517384	3116.25999566832	2710.20169277158	0.201796569604417	0.000210522598969585	0.00589155618469023	Rap1b	10	117649776	117681940	-	2884	protein_coding	RAS related protein 1b [Source:MGI Symbol;Acc:MGI:894315]	-	2472	3178	3273	2675	3365	3635	2555	2829	2549	2717	2803	53.5489632835593	55.2797824427405	57.941874818933	54.4896730572036	61.2438621111675	49.4009860919145	48.6070238403427	47.3319833583937	47.2418626015601	50.5618774638521	53.2565312511196
ENSMUSG00000030595	344.734070952733	343.851677237438	332.024624358596	351.951591991333	411.493531187087	295.334545721729	291.32494139813	281.042096058169	223.193091563623	236.202171465545	282.469464651314	356.811099145437	268.261051809752	0.410268065974006	0.000210700018998742	0.00589155618469023	Nfkbib	7	28457676	28466937	-	2169	protein_coding	nuclear factor of kappa light polypeptide gene enhancer in B cells inhibitor, beta [Source:MGI Symbol;Acc:MGI:104752]	-	286	357	340	313	415	395	278	303	218	234	274	8.23766900981141	8.25688721614748	8.00315373156666	8.47755190192358	10.0429500391333	7.13779387761488	7.03215809643671	6.74062378075248	5.3721653869003	5.79008733966326	6.92207093189437
ENSMUSG00000024691	423.08272344199	397.789195235468	345.696226538067	400.302769165861	321.262419529196	315.521970366	280.845626959348	231.882917539744	303.051170196479	270.52214509729	214.429374625815	377.626666782116	269.375534130779	0.484801858007716	0.000211073280151247	0.00589217705303185	Fam111a	19	12523104	12567132	+	4125	protein_coding	family with sequence similarity 111, member A [Source:MGI Symbol;Acc:MGI:1915508]	-	351	413	354	356	324	422	268	250	296	268	208	5.31595162778607	5.0226600781348	4.38148272163558	5.07004386623829	4.12281469015038	4.00972840289724	3.5646280742916	2.92437503359378	3.83548413718018	3.48690126894332	2.76302246853883
ENSMUSG00000076545	26.5180054579025	45.2689883197748	41.9913495512342	6.74667588481788	13.8817094858295	0	1.04793144387816	0	9.21439368840645	6.05646593501396	0	26.8813457399118	2.71979851121643	3.33202957319253	0.000214523992977667	0.00595476074968037	Igkv4-72	6	69203838	69204417	-	402	IG_V_gene	immunoglobulin kappa chain variable 4-72 [Source:MGI Symbol;Acc:MGI:2686345]	-	22	47	43	6	14	0	1	0	9	6	0	3.41896365906639	5.86515499167832	5.46115114926857	0.876820851426839	1.82799389131645	0	0.136482613114027	0	1.19665480530468	0.801039637691645	0
ENSMUSG00000110843	9.64291107560092	10.5948696067558	28.3197473717626	7.87112186562086	23.7972162614219	7.47682394232227	4.19172577551266	0.927531670158975	1.02382152093405	1.00941098916899	0	16.0451732362324	2.43821898301616	2.6647469550628	0.000219180755298792	0.00604598526789676	Gm35552	10	46892675	46978928	-	469	lncRNA	predicted gene, 35552 [Source:MGI Symbol;Acc:MGI:5594711]	-	8	11	29	7	24	10	4	1	1	1	0	1.0656510106181	1.1765964420996	3.15694451818183	0.876820851426839	2.68603184030172	0.835706184477972	0.467940387819522	0.102883130179739	0.113967124314731	0.114434233955949	0
ENSMUSG00000032458	3068.85644980999	3240.10375973877	3275.32526499627	2932.55511793417	2835.83493781945	2794.08910724583	2673.2731133332	2445.90101420922	2180.73983958953	2470.02869049653	2273.15755312462	3070.53510605973	2472.86488633315	0.31204465188984	0.000219827240855433	0.00604598526789676	Copb2	9	98445774	98470435	+	6351	protein_coding	coatomer protein complex, subunit beta 2 (beta prime) [Source:MGI Symbol;Acc:MGI:1354962]	-	2546	3364	3354	2608	2860	3737	2551	2637	2130	2447	2205	25.0446025203273	26.5718359634648	26.9626602797143	24.1241014477909	23.6372352691853	23.062556311508	22.0379771238641	20.0348008028944	17.9262695916686	20.6785777924591	19.0244239553458
ENSMUSG00000019837	601.476578340607	718.524793330894	662.096162691553	577.965234132731	493.792237424505	495.713427375966	486.240189959468	458.200645058534	338.88492342917	425.971437429315	354.63319649654	610.771001184058	426.607303291499	0.516940957439511	0.000220032968735031	0.00604598526789676	Gtf3c6	10	40123699	40134104	-	2799	protein_coding	general transcription factor IIIC, polypeptide 6, alpha [Source:MGI Symbol;Acc:MGI:1914621]	-	499	746	678	514	498	663	464	494	331	422	344	11.137699699266	13.3703758999369	12.367120422078	10.7881230730395	9.33897476307833	9.28404183440057	9.09533006750027	8.51610607317718	6.32087974687194	8.09167371064436	6.73442589876981
ENSMUSG00000027863	102.45593017826	102.096016210556	105.466645384495	75.3378807137996	71.3916487842658	52.3377675962559	45.0610520867611	57.5069635498565	70.6436849444494	49.4611384692807	65.9782691156353	91.3496242542752	56.8314792937065	0.686748717904839	0.000222691830128968	0.0060915636727288	Cd2	3	101183215	101195255	-	1741	protein_coding	CD2 antigen [Source:MGI Symbol;Acc:MGI:88320]	-	85	106	108	67	72	70	43	62	69	49	64	3.0501276233695	3.05432173372355	3.16713647992525	2.26079770365025	2.17073337122603	1.57588937601446	1.35510537064278	1.71834328510422	2.11837456056808	1.51051874241337	2.01430966866481
ENSMUSG00000020277	3405.15297357157	3187.129411705	2781.19450050965	3118.08870476666	1907.74350362399	2308.84323338912	2283.44261621052	1316.16743995559	1440.51687995421	1529.25764859103	1682.4458624487	2879.86181883537	1760.11228009153	0.710084333691401	0.000225345284590592	0.00613511370730088	Pfkl	10	77822781	77845917	-	6675	protein_coding	phosphofructokinase, liver, B-type [Source:MGI Symbol;Acc:MGI:97547]	-	2825	3309	2848	2773	1924	3088	2179	1419	1407	1515	1632	26.4402184502468	24.868705849774	21.7836429098266	24.405306787632	15.1295689593464	18.1322826547758	17.9105673135786	10.2576561571608	11.2666618568057	12.1812027601334	13.3971962389826
ENSMUSG00000094491	6.02681942225057	1.92633992850106	6.8358010897358	6.74667588481788	1.98310135511849	0	1.04793144387816	0	0	0	0	4.70374753608476	0.174655240646361	4.24871113009609	0.000226761961230343	1	Igkv1-133	6	67701886	67702645	+	374	IG_V_gene	immunoglobulin kappa variable 1-133 [Source:MGI Symbol;Acc:MGI:3648380]	-	5	2	7	6	2	0	1	0	0	0	0	0.835211102907565	0.268266276784012	0.955582597565089	0.942465193244891	0.280692721279302	0	0.146700562758928	0	0	0	0
ENSMUSG00000031503	14373.9643220676	16865.1060740267	12397.2135477423	14310.8239976795	18569.7610893296	13436.6003067473	10138.7367195212	8524.94358043114	9012.70084878244	12008.9625381435	8061.71975756668	15303.3738061691	10197.2772918654	0.585623623616322	0.000227824278058777	0.00618863038915154	Col4a2	8	11362805	11499287	+	6619	protein_coding	collagen, type IV, alpha 2 [Source:MGI Symbol;Acc:MGI:88455]	-	11925	17510	12695	12727	18728	17971	9675	9191	8803	11897	7820	112.554759281239	132.709329009407	97.9224156099801	112.958608762551	148.515498433329	106.41585087699	80.1977113332893	67.0019429531723	71.0870927958407	96.4659154199082	64.7380191050321
ENSMUSG00000022961	6793.43085276085	7256.52251066347	6228.39133576213	6546.52450023495	7142.13953045925	3976.17497252698	4400.26413284441	4302.81941786749	6880.08062067681	4363.68370617756	4560.74785261829	6793.40174597613	4747.29511711859	0.517141424679188	0.000228371767957705	0.00619466553482995	Son	16	91444394	91476109	+	14907	protein_coding	Son DNA binding protein [Source:MGI Symbol;Acc:MGI:98353]	-	5636	7534	6378	5822	7203	5318	4199	4639	6720	4323	4424	23.6199291100711	25.3537995691534	21.8441956503563	22.9439200911969	25.3627254677057	13.9824907383528	15.4546439908266	15.0158918886353	24.0952509800934	15.5640921513816	16.2618481470905
ENSMUSG00000084350	101.25056629381	101.132846246305	80.0765270511908	77.5867726754056	87.2564596252137	60.5622739328103	40.8693263112484	70.4924069320821	62.453112776977	54.5081934151257	55.6691645663173	89.460634378385	57.4257463224268	0.63449834089896	0.000230927367363057	0.00624619166097633	Znf41-ps	4	145551807	145556512	+	2413	unprocessed_pseudogene	ZNF41, pseudogene [Source:MGI Symbol;Acc:MGI:1917255]	-	84	105	82	69	88	81	39	76	61	54	54	2.17480248727261	2.18292927669046	1.73499538820236	1.67987683221976	1.9142475844891	1.31569176303911	0.886769336262627	1.51975395446606	1.35121651865733	1.20106150400679	1.22625692336985
ENSMUSG00000014959	2029.83278141399	2250.92820645348	2039.02181076691	1860.95809822893	1947.40553072636	1792.94238136888	1635.82098389381	1601.84719436455	1143.60863888333	1412.16597384742	1436.05826372	2025.62928551793	1503.74057267967	0.429414094891198	0.000231311469719597	0.00624770639205754	Gorasp2	2	70491920	70542980	+	4145	protein_coding	golgi reassembly stacking protein 2 [Source:MGI Symbol;Acc:MGI:2135962]	-	1684	2337	2088	1655	1964	2398	1561	1727	1117	1399	1393	25.381390397531	28.2840675546133	25.718625449931	23.4562798818975	24.8707971915094	22.6751987659195	20.662446886982	20.1041082677374	14.403932283747	18.1143180602536	18.4149954556378
ENSMUSG00000029152	3453.36752894958	3160.16065270598	3400.32277063715	2977.53295716629	2684.12768415288	2755.95730513999	2640.78723857297	2366.13329057555	2460.24311480452	2447.82164873481	2522.63788321812	3135.10231872238	2532.26341350766	0.307776216989504	0.000232665802520209	0.0062665094930549	Ociad1	5	73450127	73471412	+	5515	protein_coding	OCIA domain containing 1 [Source:MGI Symbol;Acc:MGI:1915345]	-	2865	3281	3482	2648	2707	3686	2520	2551	2403	2425	2447	32.4546527244419	29.844781382049	32.2348047705192	28.2070803584305	25.7641308696417	26.1960778806408	25.070235066008	22.3193711199479	23.2895279914003	23.5990779934633	24.312716559403
ENSMUSG00000034780	341.117979299383	329.40412777368	214.839462820268	245.129223815049	106.095922498839	150.284161240678	115.272458826598	68.6373435917642	154.597049661041	117.091674743603	102.060135038248	247.317343241444	117.990470516989	1.06623042185135	0.0002335983180149	0.00627387753404758	B3galt1	2	67396215	67953033	+	5753	protein_coding	UDP-Gal:betaGlcNAc beta 1,3-galactosyltransferase, polypeptide 1 [Source:MGI Symbol;Acc:MGI:1349403]	-	283	342	220	218	107	201	110	74	151	116	99	3.07319358783043	2.98221822795841	1.9524058535337	2.22611600138022	0.976252504793594	1.36939312192863	1.04906329774071	0.620660857990268	1.40292678199982	1.08216236122709	0.942943899328062
ENSMUSG00000039041	1598.31251078085	1549.7404724791	1497.04043865214	1610.20664450987	1539.87820224951	1388.44620608924	1259.61359554155	1331.93547834829	963.416051198941	1141.64382875013	1204.10341136034	1559.03565373429	1214.85976188142	0.358959322255981	0.000234214588049601	0.00628156927555	Adrm1	2	179813278	179818079	+	4457	protein_coding	adhesion regulating molecule 1 [Source:MGI Symbol;Acc:MGI:1929289]	-	1326	1609	1533	1432	1553	1857	1202	1436	941	1131	1168	18.586548395707	18.1101104235145	17.5606794337371	18.874960684159	18.2894893155583	16.330358859456	14.7967118212139	15.5463634835026	11.2849443586933	13.6191116502939	14.359695912027
ENSMUSG00000032312	1128.22059584531	1130.76153803012	1139.62569596024	1155.93046826546	1023.28029924114	936.098357578748	938.946573714835	985.966165378991	780.151998951746	861.027573761152	717.513676632534	1115.56371946845	869.950724336334	0.35789546281781	0.00023627537194566	0.00631612652345397	Csk	9	57533929	57560914	-	3737	protein_coding	c-src tyrosine kinase [Source:MGI Symbol;Acc:MGI:88537]	-	936	1174	1167	1028	1032	1252	896	1063	762	853	696	15.6477034802373	15.7598720558225	15.9437160964893	16.1605333055593	14.4953717215319	13.131298984513	13.1549225000716	13.7254685313669	10.8989411167648	12.2505261797472	10.2054268993729
ENSMUSG00000046215	75.9379247203572	93.4274865323012	172.848113269034	93.3290164066473	389.679416280784	77.7589690001516	64.9717495204462	58.4344952200154	41.976682358296	71.6681802309985	50.5146122916583	165.044391441825	60.8874481035943	1.43861821191922	0.000236618798784425	0.00631612652345397	Rprml	11	103540396	103541405	+	1010	protein_coding	reprimo-like [Source:MGI Symbol;Acc:MGI:2144486]	-	63	97	177	83	393	104	62	63	41	71	49	3.89688000132832	4.81790296493584	8.94733476571623	4.82772351958876	20.4241473064724	4.03588166872253	3.36801252401387	3.00978994794132	2.16977607272076	3.77281738267243	2.65839640352918
ENSMUSG00000024935	131.384663405063	202.265692492611	196.285145576699	110.195706118692	211.20029432012	88.9742049136349	123.655910377623	71.4199386022411	125.930047074888	81.7622901226885	89.6892095790667	170.266300382637	96.9052667783571	0.81800189991773	0.000237041465149182	0.00631612652345397	Slc1a1	19	28812449	28891360	+	8257	protein_coding	solute carrier family 1 (neuronal/epithelial high affinity glutamate transporter, system Xag), member 1 [Source:MGI Symbol;Acc:MGI:105083]	-	109	210	201	98	213	119	118	77	123	81	87	0.824711537389604	1.27586492543396	1.24284098668416	0.697251509079402	1.35403557966281	0.564873414822576	0.784084926205279	0.449971960782476	0.796223991806214	0.52649171778522	0.577353765334816
ENSMUSG00000020708	2357.69175798442	2412.74076044757	2371.0464351255	2374.82991145589	2055.48455458032	2044.91134822514	1983.73422326136	1824.4547952027	1395.46873303311	1536.32352551521	1572.138443771	2314.35868391874	1726.17184483475	0.422576218958824	0.000240001588152054	0.00635620339581558	Psmc5	11	106146980	106153946	+	1394	protein_coding	protease (prosome, macropain) 26S subunit, ATPase 5 [Source:MGI Symbol;Acc:MGI:105047]	-	1956	2505	2428	2112	2073	2735	1893	1967	1363	1522	1525	87.6604980007764	90.1472836193105	88.9257840270675	89.0054933718102	78.0565380894136	76.8990572756572	74.5059955690036	68.0861218814943	52.2619385343035	58.5977159354145	59.9448812774254
ENSMUSG00000037049	1723.67035476366	1539.14560287234	1794.88605756206	1771.00241976469	1462.53724939989	1503.58929480101	1205.12116045989	854.256668216416	1044.29795135273	1178.99203534938	1232.96890409843	1658.24833687253	1169.87100237964	0.502745438138688	0.000240536601933307	0.00636152496390837	Smpd1	7	105203567	105207596	+	3337	protein_coding	sphingomyelin phosphodiesterase 1, acid lysosomal [Source:MGI Symbol;Acc:MGI:98325]	-	1430	1598	1838	1575	1475	2011	1150	921	1020	1168	1196	26.7718071355723	24.0230561660951	28.121021642939	27.7274559025523	23.2010997443402	23.6201321320365	18.9079748404599	13.3174303859778	16.337906182104	18.7851836641287	19.6390288209935
ENSMUSG00000020537	781.075797123674	713.708943509641	741.196146729924	754.503253118799	674.254460740288	652.726730164734	608.848168893213	611.243370634765	570.268587160266	623.815991306438	616.484452049217	732.947720244465	613.897883368105	0.253425192694036	0.00024277668604458	0.00641186360008446	Drg2	11	60345417	60359580	+	2716	protein_coding	developmentally regulated GTP binding protein 2 [Source:MGI Symbol;Acc:MGI:1342307]	-	648	741	759	671	680	873	581	659	557	618	598	14.9053815325371	13.6866175166164	14.2676945950143	14.5137095057424	13.1417107650501	12.5982707310054	11.736801209182	11.707728986665	10.961698743045	12.2120203380929	12.0646979336626
ENSMUSG00000037260	1442.82056968679	1317.61651109472	1416.96391160095	1307.73067567386	1317.77085047624	1220.96534978123	1116.04698773024	934.024391850088	1083.20316914822	1188.07673425191	1069.05414176428	1360.58050370651	1101.89512908766	0.303643581490247	0.000244836980367693	0.00641535284142026	Hgsnat	8	26434481	26466781	-	3305	protein_coding	heparan-alpha-glucosaminide N-acetyltransferase [Source:MGI Symbol;Acc:MGI:1196297]	-	1197	1368	1451	1163	1329	1633	1065	1007	1058	1177	1037	22.6266648186053	20.7645403515216	22.4149483704792	20.6725438922937	21.1069885538565	19.366055838107	17.6799700915305	14.7019526083744	17.1106550738936	19.1132177878141	17.1930262815422
ENSMUSG00000041740	6054.54279159293	6291.42620648445	5098.53106993009	5698.6922307095	5027.16193522538	5105.92307021187	4688.44527991091	3928.09662312326	3499.42195855258	4127.48153471201	3695.81398093051	5634.07084678847	4174.19707457352	0.432465423427941	0.000245996994301794	0.00643444335919609	Rnf10	5	115379471	115410957	-	7556	protein_coding	ring finger protein 10 [Source:MGI Symbol;Acc:MGI:1859162]	-	5023	6532	5221	5068	5070	6829	4474	4235	3418	4089	3585	41.5306841806341	43.3672531539495	35.2779660717284	39.4030943656818	35.2199526360102	35.4235124848099	32.4868357399427	27.0444701442496	24.1786774610555	29.043835661847	25.998138032537
ENSMUSG00000026192	1321.07881735733	1439.93909655454	1510.71204083161	1397.6863541381	1414.94281687704	1314.42564906025	1173.68321714354	1224.34180460985	1043.2741298318	1084.1074023675	1108.22873905169	1416.87182515172	1158.01015701077	0.290434567017768	0.000247607472294998	0.00646768379621584	Atic	1	71596309	71618790	+	7985	protein_coding	5-aminoimidazole-4-carboxamide ribonucleotide formyltransferase/IMP cyclohydrolase [Source:MGI Symbol;Acc:MGI:1351352]	-	1096	1495	1547	1243	1427	1758	1120	1320	1019	1074	1075	8.57498739952968	9.3923433524261	9.891386852742	9.14496146871366	9.38040976589359	8.62919750174649	7.69567084889913	7.97656709225706	6.82105727593958	7.21868631797313	7.3769795282783
ENSMUSG00000047879	1170.40833180106	1152.91444720788	1202.12444878068	1109.82818305254	1085.74799192738	1013.10964418467	1051.0752382098	922.89401180818	889.700901691689	911.498123219601	975.241290365484	1144.20468055391	960.586534913237	0.252015379526795	0.00024864153683641	0.0064857974581355	Usp14	18	9993066	10045119	-	8345	protein_coding	ubiquitin specific peptidase 14 [Source:MGI Symbol;Acc:MGI:1928898]	-	971	1197	1231	987	1095	1355	1003	995	869	903	946	7.2692690920382	7.19574057867664	7.53136171228933	6.94826675662138	6.88748293262507	6.36413543085475	6.59444080326596	5.75325669431108	5.56603417050164	5.80751337567193	6.2116908027928
ENSMUSG00000040907	2563.80898222539	2273.08111563125	894.51339974257	1663.05560560761	421.40903796268	683.381708328255	683.251301408563	167.883232298775	313.289385405819	371.46324401419	410.302361062857	1563.1736282339	438.26187208641	1.83439976050003	0.000249890208007182	0.00650945190269872	Atp1a3	7	24677592	24705383	-	5958	protein_coding	ATPase, Na+/K+ transporting, alpha 3 polypeptide [Source:MGI Symbol;Acc:MGI:88107]	-	2127	2360	916	1479	425	914	652	181	306	368	398	22.3030802934126	19.8709757083451	7.84940556764586	14.5832172927895	3.74421853368118	6.01273627518352	6.00413541920762	1.46586875425106	2.74519601861436	3.3149434889099	3.66039208572477
ENSMUSG00000031913	1322.28418124178	1219.37317474117	1289.03677692161	1245.8861467297	1130.36777241754	1147.69247514647	1032.21247221999	950.71996191295	884.581794087019	892.31931442539	1025.75590265714	1241.38961041036	988.880320074827	0.326876818536422	0.000250856304826113	0.00652569092417875	Vps4a	8	107757854	107772387	+	2522	protein_coding	vacuolar protein sorting 4A [Source:MGI Symbol;Acc:MGI:1890520]	-	1097	1266	1320	1108	1140	1535	985	1025	864	884	995	27.1743648595329	25.1823532507536	26.7221035893244	25.8095450937838	23.7264370826017	23.8555677160372	21.4286361279783	19.6108218698076	18.3113807479453	18.8120442748615	21.6183743524466
ENSMUSG00000038412	884.737091186384	933.311695358761	1105.44669051156	967.023543490562	810.096903565904	841.890375905487	716.785107612664	569.504445477611	435.124146396971	623.815991306438	529.887973834946	940.123184822634	619.50134008902	0.600865272593316	0.000253206357632628	0.0065778382838206	Higd1a	9	121677629	121687428	-	3040	protein_coding	HIG1 domain family, member 1A [Source:MGI Symbol;Acc:MGI:1930666]	-	734	969	1132	860	817	1126	684	614	425	618	514	15.0841323109061	15.990346760557	19.0114235510308	16.6192162694784	14.1065635737929	14.5174809797931	12.3448523561638	9.7456721925456	7.47253192566902	10.9104760652172	9.26476845413627
ENSMUSG00000034714	1255.98916759702	1281.97922241745	1451.14291704963	1477.52201877511	1595.40504019283	1206.01170189658	970.38451703118	708.634196001457	1072.96495393888	1110.35208808589	864.933871687781	1412.40767320641	988.880221440296	0.514065406706002	0.000253600318670945	0.00657909709554787	Ttyh2	11	114566257	114611803	+	3739	protein_coding	tweety family member 2 [Source:MGI Symbol;Acc:MGI:2157091]	-	1042	1331	1486	1314	1609	1613	926	764	1048	1100	839	17.4104545863547	17.8578955583606	20.2910788504628	20.6455079213469	22.5877689373309	16.9085108702603	13.5881052947106	9.85950031384949	14.9816018203215	15.7894146290116	12.2956510710961
ENSMUSG00000051950	879.915635648584	940.053885108515	847.639335127239	869.196743160703	580.057146372159	691.606214664809	609.896100337092	338.549059608026	413.623894457356	523.884303378708	377.313226505039	823.37254908344	492.478799825172	0.740655009797597	0.000254676507389464	0.00659554064857298	B3glct	5	149601695	149686064	+	4798	protein_coding	beta-3-glucosyltransferase [Source:MGI Symbol;Acc:MGI:2685903]	-	730	976	868	773	585	925	582	365	404	519	366	9.50518279765833	10.2046299934147	9.23636901723188	9.46465792335294	6.39982914638374	7.55627835517208	6.65527680171118	3.67070626090424	4.50063252327179	5.80545046299533	4.17989984997404
ENSMUSG00000024410	797.950891505976	846.626398576214	870.099824422085	790.485524504494	710.94183580998	725.999604799492	621.423346219751	519.417735289026	641.936093625649	565.270153934636	641.22630296758	803.22089496375	619.212206139356	0.374650773389414	0.000256406963236062	0.00661610981248933	Rmc1	18	12301774	12323715	+	6182	protein_coding	regulator of MON1-CCZ1 [Source:MGI Symbol;Acc:MGI:1916528]	-	662	879	891	703	717	971	593	560	627	560	622	6.69001121147454	7.13292344125177	7.358520389079	6.68054657441856	6.0878355510203	6.15625623916344	5.26294794723398	4.37095200750672	5.42114436709201	4.86169640993053	5.51323390694875
ENSMUSG00000079547	609.914125531758	596.202207871077	740.219603717105	476.765095860463	481.893629293794	458.329307664355	440.131206428829	315.360767854052	433.076503355103	386.604408851725	374.220495140244	580.998932454839	401.287114882384	0.533868490582981	0.000260059591702211	0.00669196587188312	H2-DMb1	17	34372046	34379204	+	1681	protein_coding	histocompatibility 2, class II, locus Mb1 [Source:MGI Symbol;Acc:MGI:95922]	-	506	619	758	424	486	613	420	340	423	383	363	18.8053170682498	18.4727104917191	23.0220125562099	14.8178029430896	15.1754407467611	14.2928626364583	13.708342890049	9.75951453804945	13.4500867884751	12.2281250105921	11.8327025146099
ENSMUSG00000005233	38.5716443024037	56.8270278907811	62.4987528204416	42.7289472705132	40.6535777799291	26.9165661923602	33.5338062041013	32.4636084555641	19.4526088977469	14.1317538483659	19.5872986437042	48.2559900128137	24.3476070403071	0.986835432044961	0.00026106573629987	0.00670879048666953	Spc25	2	69024239	69036538	-	3188	protein_coding	SPC25, NDC80 kinetochore complex component, homolog (S. cerevisiae) [Source:MGI Symbol;Acc:MGI:1913692]	-	32	59	64	38	41	36	32	35	19	14	19	0.627089490564475	0.928413372571521	1.02495183076349	0.700246514345273	0.675053668145673	0.442599222670203	0.550725324685962	0.529744850031496	0.31855741680319	0.235688575958207	0.326573035258014
ENSMUSG00000044477	4098.23720713039	4000.04486153244	4011.63869666209	3940.05871673364	3986.03372378817	3783.27291481507	3447.69445035916	2762.18931373343	2812.43771800583	3220.02105544909	2863.86924380054	4007.20264116935	3148.24744936052	0.347756609623881	0.000265668334928349	0.00679953821734628	Zfand3	17	30223707	30429802	+	4392	protein_coding	zinc finger, AN1-type domain 3 [Source:MGI Symbol;Acc:MGI:1096572]	-	3400	4153	4108	3504	4020	5060	3290	2978	2747	3190	2778	48.3631347202759	47.4359156374109	47.7540156856044	46.8691888997669	48.0437036189668	45.1559147229521	41.0995388097336	32.7174444502955	33.4309532880268	38.9813756292886	34.6589135213101
ENSMUSG00000051225	518.306470313549	577.901978550317	1018.53436237063	413.796120935496	930.074535550573	438.141883020085	293.420804285886	137.274687183528	347.075495596643	397.707929732584	354.63319649654	691.722693544114	328.042332719211	1.07644428111345	0.000266659361380039	0.00681574169046806	Fam83a	15	57848815	57874405	+	3171	protein_coding	family with sequence similarity 83, member A [Source:MGI Symbol;Acc:MGI:2447773]	-	430	600	1043	368	938	586	280	148	339	394	344	8.47169029136516	9.49210856359703	16.7930608110729	6.8176899756481	15.5267068649376	7.24315589734528	4.84468083636547	2.25207311007128	5.71420594825716	6.66850973061622	5.94438918027647
ENSMUSG00000020952	1082.4167682362	1026.73918189106	990.214614998871	987.263571145016	786.299687304483	875.536083645937	778.613062801476	656.692422472554	641.936093625649	733.841789125858	672.153616615534	974.586764715127	726.462178047835	0.422628908253524	0.000268335944558308	0.00684317886344894	Scfd1	12	51424293	51496884	+	13162	protein_coding	Sec1 family domain containing 1 [Source:MGI Symbol;Acc:MGI:1924233]	-	898	1066	1014	878	793	1171	743	708	627	727	652	4.26238139087846	4.06296430228526	3.93330716098502	3.91884693861383	3.1624528438861	3.48707643830055	3.09720755056802	2.595543925121	2.54623267568476	2.9644309156908	2.7143806065886
ENSMUSG00000026155	435.136362286491	424.757954234483	486.318420384061	405.924999069876	391.662517635902	397.019351337312	331.1463362655	269.911716016262	277.455632173127	322.002105544909	275.253091466791	428.760050722163	312.131372133984	0.455854946465291	0.000268451560287594	0.00684317886344894	Smap1	1	23883927	23961398	-	3575	protein_coding	small ArfGAP 1 [Source:MGI Symbol;Acc:MGI:2138261]	-	361	441	498	361	395	531	316	291	271	319	267	6.30854220128458	6.18828392938382	7.11205474372399	5.93221424712194	5.79954345658619	5.82163447485901	4.84969491163667	3.92766062204211	4.05177833098686	4.78898466472267	4.09242048317234
ENSMUSG00000028646	3010.99898335639	2987.75322910514	3072.20431832983	2623.33247321335	2476.893592543	2509.96979743758	2298.11365642481	1768.80289499317	2177.66837502672	2153.07363989746	2198.93200036953	2834.23651930954	2184.42672735821	0.375531096772624	0.000270731641877794	0.00688287306360073	Rragc	4	123811239	123830790	+	3341	protein_coding	Ras-related GTP binding C [Source:MGI Symbol;Acc:MGI:1858751]	-	2498	3102	3146	2333	2498	3357	2193	1907	2127	2133	2133	46.7104246221849	46.5771602032952	48.0755251475381	41.0226710887101	39.2453960252365	39.3823225126072	36.0135171998631	27.541730805012	34.0285502642252	34.2644045681385	34.983190441668
ENSMUSG00000023930	12.0536388445011	33.7109487487685	23.4370323076656	12.3689057888328	19.8310135511849	8.97218873078672	8.38345155102531	2.78259501047693	10.2382152093405	3.02823296750698	3.0927313647954	20.2803078481906	6.08290247232197	1.73763559778077	0.00027251919591498	0.00691354445482478	Crisp2	17	41074911	41117894	-	2818	protein_coding	cysteine-rich secretory protein 2 [Source:MGI Symbol;Acc:MGI:98815]	-	10	35	24	11	20	12	8	3	10	3	3	0.221695495023016	0.623066991324117	0.43482253856556	0.229317589603116	0.372530439171252	0.166903988865934	0.155758723837726	0.0513685465446743	0.189675590147654	0.0571359003463523	0.0583344759106431
ENSMUSG00000002341	74.7325608359071	91.5011466038001	34.179005448679	64.0934209057698	17.8479121960664	28.4119309808246	13.6231087704161	1.85506334031795	4.0952860837362	6.05646593501396	21.6491195535678	56.4708091980445	12.6151624439794	2.15147571002878	0.000272664209934535	0.00691354445482478	Ncan	8	70545735	70573523	-	7195	protein_coding	neurocan [Source:MGI Symbol;Acc:MGI:104694]	-	62	95	35	57	18	38	13	2	4	6	21	0.538342600534277	0.662369757757885	0.248358506941865	0.465403590215302	0.131315038196821	0.207004247668748	0.0991324720130516	0.0134126999456004	0.0297154030874824	0.0447557935166145	0.159931323393099
ENSMUSG00000030894	2965.19515574728	2760.44511754201	3219.66231326556	3049.49749993768	2687.10233618556	2634.08507488013	2303.35331364421	2137.03296804628	2327.14631708309	2557.84744655423	2441.1959572785	2936.38048453562	2400.11017958107	0.290630852403023	0.000274616687000924	0.00694455637964356	Tpp1	7	105394018	105401442	-	5164	protein_coding	tripeptidyl peptidase I [Source:MGI Symbol;Acc:MGI:1336194]	-	2460	2866	3297	2712	2710	3523	2198	2304	2273	2534	2368	29.7609458992671	27.8418212455804	32.5967654708522	30.8524120812669	27.5458269486274	26.7394745242555	23.3531159986642	21.5284742984317	23.5269502910734	26.3359619690186	25.1269918525138
ENSMUSG00000022983	1060.7202183161	981.470193571288	899.396114806667	928.792380143261	1221.59043475299	724.504240011027	790.140308684136	684.518372577324	932.701405570919	720.719446266662	635.040840237989	1018.39386831806	747.937435558009	0.445593892509214	0.000276503601378299	0.00697375043370273	Scaf4	16	90022568	90081391	-	5546	protein_coding	SR-related CTD-associated factor 4 [Source:MGI Symbol;Acc:MGI:2146350]	-	880	1019	921	826	1232	969	754	738	911	714	616	9.91289860039444	9.21726358456976	8.47854948384125	8.74955275147207	11.660135575047	6.84810436898745	7.45924484236685	6.4208645481557	8.77992779797832	6.90950850845527	6.08619525901998
ENSMUSG00000065947	835.31717192393	581.754658407319	566.394947435252	1724.90013455177	258.794726842963	480.759779491322	308.09184450018	217.969942487359	230.359842210161	310.89858466405	313.396778299268	793.432327832247	310.246128608723	1.35380811228987	0.000276894873382076	0.00697438118907603	mt-Nd4l	MT	9877	10173	+	297	protein_coding	mitochondrially encoded NADH dehydrogenase 4L [Source:MGI Symbol;Acc:MGI:102497]	-	693	604	580	1534	261	643	294	235	225	308	304	145.772177827467	102.020671482157	99.7041736718706	303.42725073383	46.1271705302319	84.8556925705282	54.3118083458608	38.1793407163633	40.4928646239462	55.6574207522047	56.0869945536727
ENSMUSG00000000028	144.643666134014	140.622814780577	147.457994935729	119.191273965116	85.2733582700952	98.6940760386539	70.211406739837	64.9272169111283	80.8819001537899	81.7622901226885	85.5655677593395	127.437821617106	80.3404096209062	0.661514191945152	0.000277819189263624	0.0069884187608427	Cdc45	16	18599197	18630737	-	3506	protein_coding	cell division cycle 45 [Source:MGI Symbol;Acc:MGI:1338073]	-	120	146	151	106	86	132	67	70	79	81	83	2.13829288639427	2.08904902702713	2.19890683786533	1.77614993919949	1.28753575117334	1.47566738358991	1.04849478083663	0.963392231546155	1.20439130718343	1.23994355783017	1.29721276940901
ENSMUSG00000013701	1309.02517851282	1374.4435389855	1280.24788980623	1145.81045443824	890.412508448203	1011.6142793962	882.358275745414	570.43197714777	747.389710281856	756.048830887576	854.624767138463	1199.9879140382	803.744640099547	0.577788769261087	0.000278300316979073	0.00699128579936084	Timm23	14	31902119	31923855	-	1786	protein_coding	translocase of inner mitochondrial membrane 23 [Source:MGI Symbol;Acc:MGI:1858317]	-	1086	1427	1311	1019	898	1353	842	615	730	749	829	37.9879823517747	40.0820759762245	37.4768457640801	33.5180235103385	26.391716636925	29.6922289643779	25.8662826524571	16.6153951026836	21.8471021005793	22.5075991815677	25.4342016672869
ENSMUSG00000032867	2111.7975255566	1942.71381789331	2247.02547249744	1956.53600659718	2491.76685270639	1979.1152975327	1634.77305244994	1417.26839200291	1521.398780108	1723.06455851147	1544.30386148784	2149.96793505018	1636.65399034881	0.393243036681373	0.000280337735153757	0.00703318992463483	Fbxw8	5	118203030	118293529	-	5525	protein_coding	F-box and WD-40 domain protein 8 [Source:MGI Symbol;Acc:MGI:1923041]	-	1752	2017	2301	1740	2513	2647	1560	1528	1486	1707	1498	19.8106933849041	18.3139196400212	21.2630779138197	18.5013167166228	23.87442736715	18.7779473805771	15.4915794273428	13.3446775288627	14.3760296501652	16.5817379770418	14.8567756602145
ENSMUSG00000047539	948.62137706224	899.600746609993	992.16770102451	928.792380143261	785.308136626923	815.721492107359	739.839599377984	649.272169111283	735.103852030648	730.813556158351	642.257213422512	910.898068293385	718.83464703469	0.340510393467593	0.000282404009633362	0.00707570677820854	Fbxo28	1	182140667	182169194	-	5318	protein_coding	F-box protein 28 [Source:MGI Symbol;Acc:MGI:1261890]	-	787	934	1016	826	792	1091	706	700	718	724	623	9.24536914658168	8.81061515053442	9.75409922508926	9.12467460693195	7.81717088987395	8.04086695689177	7.28382914500156	6.35135984167134	7.21653203760648	7.30666241917005	6.41925677519041
ENSMUSG00000042532	97.6344746404593	76.0904271757917	54.6864087178864	105.69792219548	45.6113311677253	43.3655788654691	46.1089835306392	7.4202533612718	13.3096797721426	7.06587692418296	9.27819409438621	75.9441127794686	21.0914277580153	1.84045813616568	0.000288743193482142	0.0072033890656464	Golga7b	19	42236013	42258787	+	2988	protein_coding	golgi autoantigen, golgin subfamily a, 7B [Source:MGI Symbol;Acc:MGI:1918396]	-	81	79	56	94	46	58	44	8	13	7	9	1.6935666098716	1.32633792065938	0.956861824603328	1.84813176783341	0.808071883682916	0.760805877850395	0.807933219799502	0.129189258512175	0.232549383181699	0.125732125193233	0.165046740076498
ENSMUSG00000018848	928.130191026588	1019.99699214131	1080.05657217826	902.930122584792	953.871751811995	788.057243520767	724.120627719812	921.966480138021	646.031379709385	730.813556158351	664.937243431012	976.997125948588	745.987755112891	0.388826558029336	0.000289041657943733	0.0072033890656464	Rars	11	35699208	35725333	-	3228	protein_coding	arginyl-tRNA synthetase [Source:MGI Symbol;Acc:MGI:1914297]	-	770	1059	1106	803	962	1054	691	994	631	724	645	14.9023601868228	16.4577371717374	17.4929637098253	14.6139524868697	15.6427931851979	12.7977476873686	11.7448615972865	14.8583255656666	10.4483633217402	12.0374320771829	10.9489185006138
ENSMUSG00000094872	15.6697304978515	25.0424190705137	82.0296130768296	32.6089334432864	20.8225642287442	9.71987112501894	1.04793144387816	18.5506334031795	3.07146456280215	2.01882197833799	8.24728363945441	35.2346520634451	7.10933435877853	2.29628345982578	0.000289391483836755	0.0072033890656464	Igkv9-120	6	68026967	68027440	+	353	IG_V_gene	immunoglobulin kappa chain variable 9-120 [Source:MGI Symbol;Acc:MGI:3647784]	-	13	26	84	29	21	13	1	20	3	2	8	2.30073449424169	3.69493098505345	12.1491634500627	4.82624055048824	3.12260712879268	1.44342793392697	0.155427791704926	2.73383501724065	0.454254232042003	0.30407736954867	1.2418247638617
ENSMUSG00000051391	15451.559634766	14572.7615591105	17498.6742467108	15675.9014183743	14205.9465573913	14137.9263925372	11970.5208834203	7979.55495837766	10154.2618446239	11010.6550698554	11100.8437787056	15480.9686832706	11058.96048792	0.48523468946935	0.000294051566032196	0.00729079416716807	Ywhag	5	135937263	135963470	-	5500	protein_coding	tyrosine 3-monooxygenase/tryptophan 5-monooxygenase activation protein, gamma polypeptide [Source:MGI Symbol;Acc:MGI:108109]	-	12819	15130	17919	13941	14327	18909	11423	8603	9918	10908	10768	145.60936734314	138.001538103232	166.338535781754	148.907615602306	136.730477004131	134.751103738834	113.951715930876	75.475195242022	96.3859755216716	106.441564482184	107.279660845767
ENSMUSG00000037458	1319.87345347288	1720.22155615144	1299.77875006262	1296.48621586584	1312.81309708844	1164.88917021381	1097.18422174044	1176.11015776158	913.248796673172	909.479301241263	963.901275361234	1389.83461452824	1037.46882049858	0.421568134402832	0.000296151680583583	0.00731064756046321	Azin1	15	38487671	38519510	-	6256	protein_coding	antizyme inhibitor 1 [Source:MGI Symbol;Acc:MGI:1859169]	-	1095	1786	1331	1153	1324	1558	1047	1268	892	901	935	10.9349105810018	14.3216284611378	10.8623329277566	10.8272518531929	11.1087195454124	9.76106426487249	9.18233902877483	9.78001509796182	7.62115065901842	7.7295971560952	8.18954748314363
ENSMUSG00000031967	1159.56005684101	1191.4412457779	1243.1392553191	1232.39279496007	1190.85236374866	1164.14148781958	1009.15798045467	926.604138488816	916.320261235974	937.742808937995	896.892095790667	1203.47714332935	975.14312878795	0.302346239727349	0.000304638670426545	0.00744663615181292	Afg3l1	8	124204642	124230655	+	4757	protein_coding	AFG3-like AAA ATPase 1 [Source:MGI Symbol;Acc:MGI:1928277]	-	962	1237	1273	1096	1201	1557	963	999	895	929	870	12.6339681434899	13.0450045994116	13.6627161736369	13.5351500445608	13.2520361980144	12.8286784572189	11.106993501026	10.1332637936185	10.0563948427013	10.4812087805005	10.0214631918637
ENSMUSG00000025647	2661.44345686585	2419.48295019733	3051.69691506062	2809.99050602665	2552.2514440375	2351.46112986035	2191.22464914924	2182.48201988407	1828.54523638821	2278.24060255442	2099.96459669608	2698.97305443759	2155.3197057554	0.324187946044107	0.000306116944664642	0.00745406503875205	Shisa5	9	108867633	108886845	+	3297	protein_coding	shisa family member 5 [Source:MGI Symbol;Acc:MGI:1915044]	-	2208	2512	3125	2499	2574	3145	2091	2353	1786	2257	2037	41.8386804423563	38.2215571494174	48.3919216995623	44.5279786523961	40.9790940476604	37.3876493975108	34.7967327560252	34.4365782504586	28.9544246916123	36.7401919842563	33.8545555249907
ENSMUSG00000019210	3079.70472477004	2828.8301850038	3413.0178298038	2973.03517324308	2706.93334973674	2821.75335583242	2461.59096166981	2088.80132119801	1993.38050125859	2167.20539374583	2179.34470172583	3000.30425251149	2285.34603923842	0.392301439609026	0.00030686292865721	0.00746268695720382	Atp6v1e1	6	120771266	120799754	-	4110	protein_coding	ATPase, H+ transporting, lysosomal V1 subunit E1 [Source:MGI Symbol;Acc:MGI:894326]	-	2555	2937	3495	2644	2730	3774	2349	2252	1947	2147	2114	38.8371130708215	35.8484029851675	43.4157344718545	37.7924720653435	34.8653141460575	35.9903883397352	31.3577271528831	26.4389118000676	25.3207498292279	28.0361924190524	28.1843611749903
ENSMUSG00000024747	4164.53222077515	3013.7588181399	4176.67446582857	4976.79791103399	2249.82848738193	3212.04356562165	2214.27914091456	1074.08167404409	1183.53767819976	1801.79861566665	1406.16186052698	3716.31838063191	1815.31708916228	1.03338952845269	0.000308246384929578	0.00748455256266695	Aldh1a7	19	20670317	20704926	-	2066	protein_coding	aldehyde dehydrogenase family 1, subfamily A7 [Source:MGI Symbol;Acc:MGI:1347050]	-	3455	3129	4277	4426	2269	4296	2113	1158	1156	1785	1364	104.475772588971	75.9771387563851	105.694095692153	125.853924938924	57.6470298726871	81.5005264973207	56.1141723751189	27.0455148920021	29.9074888610707	46.3699590850592	36.1767115925276
ENSMUSG00000002308	718.396875132268	932.348525394511	756.820834935035	697.156508097847	849.758930668274	731.233381559118	599.41678589831	472.113620110918	476.077007234333	531.95959129206	413.395092427652	790.896334845587	537.365913087065	0.556806649811601	0.000308548144191448	0.00748455256266695	Cd320	17	34062065	34068748	+	2883	protein_coding	CD320 antigen [Source:MGI Symbol;Acc:MGI:1860083]	-	596	968	775	620	857	978	572	509	465	527	401	12.9151505849815	16.843735122558	13.7245734058888	12.633762805505	15.6030297674296	13.2959897366883	10.8856600728033	8.51903007965223	8.62106150058209	9.81058222936327	7.62157565031715
ENSMUSG00000028478	3130.33000791695	3181.35039191949	2952.08952775304	2977.53295716629	2658.34736653634	2770.91095302463	2521.32305397086	2234.42379341297	2143.8822648359	2340.8240838829	2415.42319590521	2979.93005025842	2404.46455750541	0.309121294982385	0.000309957694754942	0.00750652002666115	Clta	4	44004452	44032846	+	1800	protein_coding	clathrin, light polypeptide (Lca) [Source:MGI Symbol;Acc:MGI:894297]	-	2597	3303	3023	2648	2681	3706	2406	2409	2094	2319	2343	90.1357966233171	92.05423154705	85.7447298390702	86.4233600981911	78.1802520751189	80.6973677293192	73.3375673306914	64.5775116793347	62.1808429165318	69.14440645948	71.3254988798589
ENSMUSG00000020361	3195.41965767725	3650.4141645095	3325.12895865006	3291.25338581032	3047.03523213956	2951.1024100346	2739.29279429752	2833.60925233567	2244.21677388744	2341.83349487207	2177.28288081596	3301.85027975734	2547.88960104054	0.373684495231436	0.000315521954210405	0.00761491641581056	Hspa4	11	53150641	53191284	-	5528	protein_coding	heat shock protein 4 [Source:MGI Symbol;Acc:MGI:1342292]	-	2651	3790	3405	2927	3073	3947	2614	3055	2192	2320	2112	29.9598441767068	34.3936972404365	31.4478439766698	31.1057272707066	29.1787903357221	27.985015438732	25.9442386710179	26.6661422767508	21.1945865082328	22.5241681047014	20.9349011204413
ENSMUSG00000048920	550.851295193703	553.822729444053	417.960409486703	523.991827054188	541.386669947349	425.431282318137	409.741194556362	426.664568273129	371.64721209906	417.896149515963	360.81865922613	517.602586225199	402.033177664797	0.362823050558212	0.000323239368913041	0.00773215724850692	Fkrp	7	16543171	16550657	-	5337	protein_coding	fukutin related protein [Source:MGI Symbol;Acc:MGI:2447586]	-	457	575	428	466	546	569	391	460	363	414	350	5.34954511098951	5.40478385070282	4.09438201122725	5.12949234087479	5.36992471951644	4.1787031683713	4.01960091708619	4.15889198144591	3.635480796929	4.16324479488305	3.59348532825353
ENSMUSG00000003200	688.262778021016	732.009172830401	679.673936922302	771.369942830844	794.232092724956	621.32406960698	586.841608571772	634.431662388739	506.791652862355	619.778347349762	589.68078022099	733.109584665904	593.1413535001	0.3049595280359	0.00032338300645652	0.00773215724850692	Sh3gl1	17	56323750	56343635	-	5012	protein_coding	SH3-domain GRB2-like 1 [Source:MGI Symbol;Acc:MGI:700010]	-	571	760	696	686	801	831	560	684	495	614	572	7.11742505468165	7.60694398574298	7.08989774474355	8.04079009841987	8.38869126940597	6.49854933424302	6.13028049964681	6.58509509759366	5.278938097623	6.57485407329587	6.25359858888414
ENSMUSG00000022257	3291.84876843326	2719.02880907924	3325.12895865006	3179.93323371083	3085.70570856438	2820.25799104396	2696.32760509852	2472.79943264383	2135.69169266843	2396.34168828719	2231.92113492735	3120.32909568755	2458.88992411155	0.343238557684968	0.000324039223888738	0.00773215724850692	Laptm4b	15	34238174	34284448	+	1938	protein_coding	lysosomal-associated protein transmembrane 4B [Source:MGI Symbol;Acc:MGI:1890494]	-	2731	2823	3405	2828	3112	3772	2573	2666	2086	2374	2165	88.0371113770041	73.0743218681924	89.7026220345874	85.7257521387779	84.286607323097	76.2859168401485	72.8432636450163	66.3778809869747	57.5324626415523	65.7439435975014	61.2137749392081
ENSMUSG00000022974	1076.38994881395	1066.22915042533	931.622034229707	997.383584972243	991.550677559247	691.606214664809	759.750296811669	707.706664331298	939.868156217457	736.870022093365	880.397528511758	1012.6350792001	786.03314710506	0.366206332143018	0.000324193406627116	0.00773215724850692	Paxbp1	16	90810925	90841431	-	5508	protein_coding	PAX3 and PAX7 binding protein 1 [Source:MGI Symbol;Acc:MGI:1914617]	GCFC	893	1107	954	887	1000	925	725	763	918	730	854	10.1287390911864	10.0823409024658	8.84293102191185	9.46052766511358	9.52969115454419	6.58224828397161	7.22183325927437	6.68417201986727	8.90843021726816	7.1130807333875	8.49589181561535
ENSMUSG00000091498	2340.81666360212	1936.93479810781	1849.57246627994	2221.90525806669	873.556146929696	1444.52238565666	1190.45012024559	536.113305351888	580.506802369606	732.832378136689	849.470214863804	1844.55706659725	888.982534437374	1.05263241859767	0.000324440376092691	0.00773215724850692	Mpc1-ps	12	110824999	110825328	-	330	processed_pseudogene	mitochondrial pyruvate carrier 1, pseudogene [Source:MGI Symbol;Acc:MGI:3781628]	-	1942	2011	1894	1976	881	1932	1136	578	567	726	824	367.648791351871	305.707306813834	293.027128346674	351.769897460915	140.13116288667	229.466684668172	188.872084533361	84.5144384708603	91.83781696711	118.073242595748	136.822747240144
ENSMUSG00000051396	65.0896497603062	87.648466746798	91.7950432050236	77.5867726754056	60.484591331114	48.5993556250947	52.3965721939082	49.1591785184257	57.3340051723068	45.4234945126047	42.2673286522038	76.5209047437295	49.1966557790907	0.641381364223075	0.000325673885098324	0.00775185265005286	Gm45902	2	3505564	3513827	-	4347	protein_coding	predicted gene 45902 [Source:MGI Symbol;Acc:MGI:5805017]	-	54	91	94	69	61	65	50	53	56	45	41	0.776071931645787	1.05016959559088	1.10402779585258	0.932492016596797	0.73656817842949	0.586070923253071	0.631079025440981	0.588305950512483	0.688574316310583	0.555586498191928	0.516819927748169
ENSMUSG00000004788	464.065095513294	578.865148514567	543.934458140406	512.747367246159	531.471163171756	450.852483722033	409.741194556362	445.215201676308	333.7658158245	402.754984678428	412.36418197272	526.216646517236	409.115643738392	0.362856981908696	0.000326115446376789	0.00775267207229315	Eif2b2	12	85266255	85273402	+	1885	protein_coding	eukaryotic translation initiation factor 2B, subunit 2 beta [Source:MGI Symbol;Acc:MGI:2145118]	-	385	601	557	456	536	603	391	480	326	399	400	12.7598988549242	15.9945050657426	15.0864005729113	14.2114751473702	14.9254073417862	12.5381198362685	11.380695010339	12.2870293188662	9.24397321218914	11.3603143949129	11.6276960648058
ENSMUSG00000031493	74.7325608359071	79.9431070327938	77.1468980127326	87.7067865026324	89.2395609803322	66.5437330866682	41.9172577551266	43.5939884974718	43.0005038792301	54.5081934151257	21.6491195535678	81.7537826728796	45.202132697865	0.845607956246435	0.000326860025191876	0.0077606840395308	Ggn	7	28869635	28873401	+	2800	protein_coding	gametogenetin [Source:MGI Symbol;Acc:MGI:2181461]	-	62	83	79	78	90	89	40	47	42	54	21	1.38334821815861	1.48705745784452	1.44049201161521	1.63652348912738	1.68716374968952	1.24582899451054	0.783800149597699	0.809947442339992	0.801758719554135	1.03505764613156	0.41096638279048
ENSMUSG00000064289	1108.93477369411	1130.76153803012	1375.94910506253	1168.2993740543	898.344913868677	1007.87586742504	876.070687082145	701.213942640185	790.390214161086	795.415859465167	664.937243431012	1136.45794094195	805.983969034106	0.495098624903936	0.000329516388033806	0.00781401128386018	Tank	2	61408929	61484515	+	6096	protein_coding	TRAF family member-associated Nf-kappa B activator [Source:MGI Symbol;Acc:MGI:107676]	-	920	1174	1409	1039	906	1348	836	756	772	788	645	9.42845919581479	9.66119453290822	11.8007016101538	10.0128165896287	7.80110272712957	8.66705180940268	7.52427571431387	5.98403119571011	6.76900406272738	6.93761297761944	5.79775408792344
ENSMUSG00000041037	661.744772563113	661.697765440112	663.072705704372	672.418696520182	658.38964989934	595.902868203084	561.691253918696	499.939570215688	597.911768225485	514.799604476187	487.620645182742	663.464718025424	542.977618370314	0.288052940238176	0.000334523037646207	0.00792287025231228	Irgq	7	24230114	24238025	+	6083	protein_coding	immunity-related GTPase family, Q [Source:MGI Symbol;Acc:MGI:2667176]	-	549	687	679	598	664	797	536	539	584	510	473	5.63835459199733	5.66560912578749	5.69893563611151	5.77522673570076	5.72958307016412	5.13531352646021	4.83448653837016	4.27551033392509	5.13153698525524	4.49967522931506	4.26077262447032
ENSMUSG00000022893	1988.85040934269	2353.98739262829	1672.81818095963	1900.31370755704	2861.61525543599	1037.0354808001	1489.11058175087	1905.15005050654	1365.77790892602	1074.01329247581	903.077558520258	2155.51698918473	1295.6941454966	0.734431884791247	0.000339369361870094	0.00801770643763068	Adamts1	16	85590715	85600001	-	5302	protein_coding	a disintegrin-like and metallopeptidase (reprolysin type) with thrombospondin type 1 motif, 1 [Source:MGI Symbol;Acc:MGI:109249]	-	1650	2444	1713	1690	2886	1387	1421	2054	1334	1064	876	19.4420509846948	23.1243304311663	16.4952701978026	18.725466806311	28.5712578659857	10.2532889498581	14.7047530894913	18.6929449761462	13.4483356203347	10.7703722541988	9.05335222744777
ENSMUSG00000004270	1750.18836022157	1597.89897069163	1643.52189057505	1833.97139468966	1249.35385372465	1294.98590681022	1254.37393832216	1008.22692546281	1226.53818207899	1195.14261117609	1316.47265094791	1614.98689398051	1215.95670246636	0.409052847513411	0.000340222475914123	0.00802421589989824	Lpcat3	6	124639990	124681381	+	3268	protein_coding	lysophosphatidylcholine acyltransferase 3 [Source:MGI Symbol;Acc:MGI:1315211]	-	1452	1659	1683	1631	1260	1732	1197	1087	1198	1184	1277	27.757632742457	25.4666621314365	26.2932252743733	29.3195692109457	20.237704708638	20.7726688892574	20.0962712774759	16.0496108981093	19.5941849454478	19.4445753913105	21.4118347949181
ENSMUSG00000030747	70499.3228737183	72904.2609340509	66366.8396942192	60194.9666903259	25430.300227362	43544.2749576906	36092.8547900517	9192.7663829456	16126.2127762322	21570.1034275522	20242.9576930408	59079.1380839353	24461.5283379189	1.27212340844732	0.000340487682339974	0.00802421589989824	Dgat2	7	98802865	98831926	-	3083	protein_coding	diacylglycerol O-acyltransferase 2 [Source:MGI Symbol;Acc:MGI:1915050]	-	58488	75692	67961	53533	25647	58239	34442	9911	15751	21369	19636	1185.19852695976	1231.64101887017	1125.45472839568	1020.07881701006	436.652352784819	740.400738634256	612.940360905312	155.117559457068	273.078205031834	371.997039635029	348.99928175906
ENSMUSG00000031821	110.893477369411	96.3169964250527	124.020962628064	120.315719945919	109.070574531517	94.2079816732605	74.4031325153497	49.1591785184257	50.1672545257684	72.6775912201675	77.3182841198851	112.123546179993	69.6555704288095	0.6812597869423	0.000345142681338542	0.00812095503495036	Gins2	8	121305372	121316043	-	4097	protein_coding	GINS complex subunit 2 (Psf2 homolog) [Source:MGI Symbol;Acc:MGI:1921019]	-	92	100	127	107	110	126	71	53	49	72	75	1.40287740438582	1.22445188573616	1.58263057356067	1.53427597849134	1.40928710683799	1.2053995915436	0.950814435806825	0.624204531822739	0.639267386838379	0.943181648089943	1.00309100022085
ENSMUSG00000121225	218.170863085471	186.854973064602	223.628349935642	201.275830563733	164.597412474835	178.696092221502	134.135224816405	125.216775471462	112.620367302745	142.326949472828	101.029224583317	198.905485824857	132.337438978043	0.582001627664391	0.000345445519289455	0.00812095503495036	ENSMUSG00000121225	2	181503096	181506019	-	2924	lncRNA	novel transcript	-	181	194	229	179	166	239	128	135	110	141	98	3.86722164160224	3.32837345730862	3.99852585260209	3.59634489437828	2.97991226195352	3.20366422449796	2.40179526005314	2.22778570018131	2.01079478228351	2.58803743408788	1.83651187931906
ENSMUSG00000030588	391.743262446287	377.562625986207	375.969059935469	356.449375914544	391.662517635902	345.429266135289	303.900118724668	252.288614283241	275.407989131259	289.700953891501	311.334957389404	378.677368383682	296.343649925894	0.351701785484563	0.00034789347591121	0.00815835907426264	Yif1b	7	28937754	28947022	+	1363	protein_coding	Yip1 interacting factor homolog B (S. cerevisiae) [Source:MGI Symbol;Acc:MGI:1924504]	-	325	392	385	317	395	462	290	272	269	287	302	14.8965384531789	14.4277264514859	14.421374931705	13.6630946907224	15.2115684939806	13.2853370976022	11.6736192493274	9.62919673570719	10.5489408442192	11.3009473170746	12.1410464761776
ENSMUSG00000041939	687.057414136565	721.414303223645	582.996178653182	712.898751829089	499.74154148986	582.444585106904	492.527778622737	362.664883032159	313.289385405819	345.218558295796	318.551330573927	640.821637866468	402.44942017289	0.669435445846948	0.000353172449591196	0.00821136725899335	Mvk	5	114582330	114598652	+	2675	protein_coding	mevalonate kinase [Source:MGI Symbol;Acc:MGI:107624]	-	570	749	597	634	504	779	470	391	306	342	309	13.3121721807727	14.0464222524109	11.3944230290594	13.9235873371623	9.88961779257257	11.4140594469238	9.6400093165474	7.05293664644123	6.11434687061845	6.86169056376312	6.32965045643656
ENSMUSG00000022757	1364.47191719753	1392.74376830626	1509.73549781879	1294.23732390423	1123.42691767463	1241.1527744255	999.726597459769	951.647493583108	999.249804431632	1020.51451004985	856.686588048327	1336.92308498029	1011.49629466636	0.401621978407899	0.000353785092505627	0.00821558016035628	Tfg	16	56510695	56537813	-	2292	protein_coding	Trk-fused gene [Source:MGI Symbol;Acc:MGI:1338041]	-	1132	1446	1546	1151	1133	1660	954	1026	976	1011	831	30.8552926889852	31.649100250851	34.4379007879908	29.5016551481167	25.9470539049594	28.387028484445	22.8368996466555	21.5998014588609	22.7608060001407	23.6736570411514	19.8669612622972
ENSMUSG00000028789	678.619866945415	570.196618836312	762.680093011951	639.809763076895	842.81807592536	607.118104116568	559.59539103094	453.562986707739	447.41000464818	504.705494584497	432.982391071356	698.824883559187	500.895728693213	0.479683801255464	0.000358529731917535	0.0082843661767373	Azin2	4	128824026	128856235	-	4024	protein_coding	antizyme inhibitor 2 [Source:MGI Symbol;Acc:MGI:2442093]	-	563	592	781	569	850	812	534	489	437	500	420	8.74074156314228	7.38025594063054	9.90911471361747	8.30691881683533	11.0875019998372	7.90905354926385	7.28092683696868	5.86364810103167	5.80464811870704	6.66869479688621	5.71921407461901
ENSMUSG00000055943	1892.42129858668	1709.62668654469	1748.01199294673	1668.67783551162	1570.61627325385	1536.48732014723	1422.04296934267	1049.96585061996	1184.5614997207	1308.19664196302	1393.7909350678	1717.87081736871	1315.84086947689	0.384142593717679	0.000358922492165123	0.0082843661767373	Emc7	2	112285342	112302507	+	5826	protein_coding	ER membrane protein complex subunit 7 [Source:MGI Symbol;Acc:MGI:1920274]	-	1570	1775	1790	1484	1584	2055	1357	1132	1157	1296	1352	16.8355391488247	15.2839484932258	15.6864382758551	14.9640479944503	14.2711001690181	13.8250848278226	12.7794672520229	9.37546805311787	10.6148854391136	11.9388729522899	12.7160212732058
ENSMUSG00000027222	3043.54380823654	3006.0534584259	2708.93031756101	2643.5725008678	1777.85036486373	2106.96898694641	1834.92795823067	940.517113541201	1400.58784063778	1519.16353869934	1786.56781839681	2635.990089991	1598.1222094087	0.721786453222338	0.000363219480235481	0.00835317070367636	Pex16	2	92205021	92211562	+	1775	protein_coding	peroxisomal biogenesis factor 16 [Source:MGI Symbol;Acc:MGI:1338829]	-	2525	3121	2774	2351	1793	2818	1751	1014	1368	1505	1733	88.8711667640292	88.2070097580974	79.7902624540393	77.8108112981416	53.0218271608216	62.2255996093429	54.1241601894028	27.5649119363705	41.1945888582181	45.5058207699364	53.498947708988
ENSMUSG00000069441	3.61609165335034	15.4107194280084	9.765430128194	7.87112186562086	9.91550677559247	3.73841197116113	2.09586288775633	0.927531670158975	0	2.01882197833799	0	9.31577397015322	1.46343808456907	2.61212665024531	0.00036908997692603	0.00841701956961134	Dsg1a	18	20443868	20476407	+	5686	protein_coding	desmoglein 1 alpha [Source:MGI Symbol;Acc:MGI:94930]	-	3	16	10	7	10	5	2	1	0	2	0	0.032961901423225	0.141162979271503	0.0897914405028248	0.0723230705802299	0.0923136455842937	0.0344658987442991	0.019298631893014	0.00848613929903226	0	0.0188778247363138	0
ENSMUSG00000066749	10.848274960051	6.74218974975369	4.882715064097	10.1200138272268	3.96620271023699	2.24304718269668	0	1.85506334031795	0	0	0	7.3118792622731	0.683018420502438	3.25310402229245	0.000370227433310569	0.00842278468948609	Olfr877	9	37765565	37768616	+	2761	protein_coding	olfactory receptor 877 [Source:MGI Symbol;Acc:MGI:3030711]	-	9	7	5	9	4	3	0	2	0	0	0	0.203645097601366	0.127186003734253	0.0924581909994679	0.191496911774858	0.0760442432151096	0.0425874176588376	0	0.0349526896445472	0	0	0
ENSMUSG00000020821	6465.57187619042	6698.84710136242	5612.19269467309	5920.20808892769	6502.58934343354	5833.41803979983	5313.01242046229	4812.03430478476	4784.31796732481	4846.18215900034	4358.68940345166	6239.88182091743	4991.27571580395	0.321919147754083	0.00037104167202902	0.00842770718365857	Kif1c	11	70591374	70622790	+	7276	protein_coding	kinesin family member 1C [Source:MGI Symbol;Acc:MGI:1098260]	-	5364	6955	5747	5265	6558	7802	5070	5188	4673	4801	4228	46.0568186130448	47.9525969751422	40.3264786850949	42.5100246625996	47.3098400178651	42.028095883155	38.231263481614	34.4052160013325	34.3285550346021	35.4134163190432	31.8410457474464
ENSMUSG00000090231	91.6076552182087	73.2009172830401	103.513559358856	78.7112186562086	75.3578514945027	55.3284971731848	47.1569149745174	38.956330146677	65.5245773397792	62.5834813284776	52.5764332015219	84.4782404021633	53.6877056940263	0.654385966162138	0.000371328974219596	0.00842770718365857	Cfb	17	35075350	35081494	-	2825	protein_coding	complement factor B [Source:MGI Symbol;Acc:MGI:105975]	-	76	76	106	70	76	74	45	42	64	62	51	1.68071082400316	1.34959303562987	1.91570753465843	1.45567780289978	1.41210794860936	1.02669093233602	0.873971848223983	0.717377663108139	1.21091582422335	1.17788270972428	0.989228815212484
ENSMUSG00000031304	233.840593583322	206.118372349613	255.854269358683	205.773614486945	146.749500278768	118.881500682924	139.374882035796	98.3183570368514	144.358834451701	130.2140176028	175.254777338406	209.667270011466	134.40039485808	0.643460537668037	0.000371974105319404	0.0084322987065382	Il2rg	X	100307984	100311861	-	2387	protein_coding	interleukin 2 receptor, gamma chain [Source:MGI Symbol;Acc:MGI:96551]	-	194	214	262	183	148	159	133	106	141	129	170	5.07746768182332	4.49747794903335	5.60390373871613	4.50385440274171	3.25448334902637	2.61078533232957	3.05705043684733	2.142744840283	3.1573238222911	2.90045479202718	3.90248764554569
ENSMUSG00000051648	39.7770081868538	24.0792491062632	54.6864087178864	34.8578254048924	56.5183886208771	29.1596133750568	18.862765989807	8.34778503143078	15.3573228140107	19.1788087942109	18.5563881887724	41.9837760073545	18.2437806988814	1.19391023251391	0.000373509693138582	0.00845704111384647	Kctd19	8	106109439	106140134	-	3048	protein_coding	potassium channel tetramerisation domain containing 19 [Source:MGI Symbol;Acc:MGI:3045294]	-	33	25	56	31	57	39	18	9	15	19	18	0.676389464047583	0.411464843820623	0.938025961914286	0.597492424020192	0.981595707387164	0.5015059652325	0.324011872865191	0.142476933231193	0.263044199328784	0.3345549405451	0.323595577000378
ENSMUSG00000043998	795.540163737076	847.589568540464	804.671442563185	784.86329460048	811.088454243464	720.018145645634	720.976833388177	691.938625938595	623.507306248836	684.380650656578	596.897153405513	808.750584736934	672.953119213889	0.264547381570931	0.000378405171914743	0.00853743043080632	Mgat2	12	69230931	69233544	+	2614	protein_coding	mannoside acetylglucosaminyltransferase 2 [Source:MGI Symbol;Acc:MGI:2384966]	-	660	880	824	698	818	963	688	746	609	678	579	15.773795611454	16.8882549761198	16.0939787182872	15.6868415982508	16.4255710800343	14.4393340130422	14.4406332075842	13.7705173253657	12.4527176793794	13.9204386311326	12.1371862094205
ENSMUSG00000052214	861.835177381832	1020.96016210556	912.091173973319	949.032407797715	674.254460740288	772.35591324189	686.395095740198	634.431662388739	557.982728909057	569.307797891312	640.195392512648	883.634676399742	643.444765113974	0.456759456931009	0.000380181697914819	0.00854655797603255	Opa3	7	18962259	18990468	+	5082	protein_coding	optic atrophy 3 [Source:MGI Symbol;Acc:MGI:2686271]	-	715	1060	934	844	680	1033	655	684	545	564	621	8.78960255917009	10.46354612045	9.38326560552781	9.75648671910367	7.02339363201023	7.96695051431197	7.07147517887731	6.49439130837061	5.73210681040277	5.95625459053363	6.69579230520499
ENSMUSG00000029094	2504.74615188734	2680.50201050922	1890.58727281836	1928.42485707711	1434.77383042823	1516.29989550296	1483.87092453148	1025.85002719583	1513.20820794053	1458.5988793492	1195.85612772089	2087.80682454405	1365.61401037348	0.612317390497304	0.000380605039579645	0.00854655797603255	Afap1	5	36050663	36161267	+	12651	protein_coding	actin filament associated protein 1 [Source:MGI Symbol;Acc:MGI:1917542]	-	2078	2783	1936	1715	1447	2028	1416	1106	1478	1445	1160	10.2616818159652	11.03560224727	7.8130803654524	7.96388427264255	6.00366475047387	6.2830360813762	6.14103792807872	4.21839538281977	6.24456241931342	6.13015987061233	5.02433013502972
ENSMUSG00000114654	25.3126415734524	20.2265692492611	27.3432043589432	17.9911356928477	12.8901588082702	11.2152359134834	7.33552010714715	3.7101266806359	8.1905721674724	11.1035208808589	2.0618209098636	20.7527419365549	7.26946610991023	1.49664097136466	0.000381674437747805	0.00855669992369783	Gm47918	13	58590835	58592394	+	607	lncRNA	predicted gene, 47918 [Source:MGI Symbol;Acc:MGI:6097170]	-	21	21	28	16	13	15	7	4	8	11	2	2.16136672231829	1.73555464403759	2.3551096638507	1.54852051520522	1.12415816380557	0.968565569654454	0.632721702311157	0.317971585201301	0.704455766769146	0.972596726488868	0.180545363114983
ENSMUSG00000078300	25.3126415734524	22.1529091777621	25.3901183333044	23.6133655968626	6.94085474291473	9.71987112501894	10.4793144387816	5.56519002095385	5.11910760467025	6.05646593501396	7.21637318452261	20.6819778848592	7.35938705149354	1.47900044927606	0.000381955410941244	0.00855669992369783	Gm2606	15	12574975	12575976	+	1002	processed_pseudogene	predicted pseudogene 2606 [Source:MGI Symbol;Acc:MGI:3780774]	-	21	23	26	21	7	13	10	6	5	6	7	1.30933093857006	1.15151023597609	1.32479115750255	1.2312244889796	0.366693385383838	0.508513034607006	0.547564974768852	0.288935257810164	0.266719467582879	0.321375183984073	0.382803017901978
ENSMUSG00000025270	107.27738571606	292.80366913216	303.704876986833	201.275830563733	439.256950158746	142.807337298355	115.272458826598	47.3041151781077	116.715653386482	133.242250570307	147.420195055248	268.863742511507	117.127001719183	1.19994869070588	0.000383475303024086	0.00856852967929684	Alas2	X	149330371	149353634	+	2403	protein_coding	aminolevulinic acid synthase 2, erythroid [Source:MGI Symbol;Acc:MGI:87990]	-	89	304	311	179	443	191	110	51	114	132	143	2.31384409249948	6.34640087499689	6.60767102153176	4.37607676702542	9.67659830357829	3.11534433205794	2.51155270574377	1.02407889753191	2.53573294573925	2.94814588254054	3.26082356715432
ENSMUSG00000018217	5668.82634856889	5289.7294436639	5480.35938794247	5575.00317282117	2702.96714702651	3859.53651902675	3202.47849249167	1925.55574725003	2410.07586027875	3358.31036096524	2538.10154004209	4943.37710000459	2882.34308667576	0.778130614635938	0.000385905278518533	0.00856852967929684	Pmp22	11	63019808	63050373	+	2354	protein_coding	peripheral myelin protein 22 [Source:MGI Symbol;Acc:MGI:97631]	-	4703	5492	5612	4958	2726	5162	3056	2076	2354	3327	2462	124.814883903856	117.039311521788	121.717492841255	123.733054949905	60.7844022875018	85.9484404029359	71.2279218359982	42.5537563299581	53.450581303609	75.8534174164006	57.3095006757385
ENSMUSG00000042962	73.527196951457	74.1640872472906	58.592580769164	50.6000691361341	40.6535777799291	35.8887549231469	48.2048464183956	29.6810134450872	24.5717165024172	23.2164527508869	29.8964031930222	59.507502376795	31.909864538826	0.896440896446952	0.00038604236865656	0.00856852967929684	Gm5436	12	84305105	84305747	-	643	processed_pseudogene	predicted pseudogene 5436 [Source:MGI Symbol;Acc:MGI:3643291]	-	61	77	60	45	41	48	46	32	24	23	29	5.92675150909275	6.00741231634991	4.76411319470353	4.11137615404653	3.34692238576735	2.92588143467622	3.92509561695893	2.40135306024497	1.99504502532911	1.91975440386131	2.4713375014876
ENSMUSG00000027556	45.8038276091044	24.0792491062632	55.6629517307058	43.8533932513162	59.4930406535548	32.1503429519857	15.7189716581725	17.6231017330205	12.2858582512086	24.2258637400558	23.7109404634314	45.7784924701889	20.9525131329791	1.11549966528344	0.000389828920885	0.00863153757150253	Car1	3	14831276	14873428	-	1248	protein_coding	carbonic anhydrase 1 [Source:MGI Symbol;Acc:MGI:88268]	-	38	25	57	39	60	43	15	19	12	24	23	1.90224682604524	1.00492375317729	2.33185780848129	1.83584365767494	2.52353552303987	1.35045565884353	0.659447241248064	0.7346086322369	0.513947897150086	1.03210876394885	1.00985329104498
ENSMUSG00000029622	3831.85178866692	3621.51906558198	4594.63487531528	4408.95269072848	4170.46214981419	3763.83317256503	3296.7923224407	3163.81052691226	2766.3657495638	3230.11516534078	2607.17254052252	4125.48411402137	3138.01491289085	0.394463608960799	0.000391412868581331	0.00865654337227143	Arpc1b	5	145051025	145067515	+	5115	protein_coding	actin related protein 2/3 complex, subunit 1B [Source:MGI Symbol;Acc:MGI:1343142]	-	3179	3760	4705	3921	4206	5034	3146	3411	2702	3200	2529	38.8277966747815	36.876517015127	46.9629948179684	45.0336217821682	43.1614859288443	38.573942784331	33.7455462256902	32.1775588373819	28.2352826358458	33.5763242074465	27.0924465839589
ENSMUSG00000048534	33.7501887646032	55.8638579265306	64.4518388460804	38.2311633473013	72.383199461825	22.4304718269668	24.1024232091978	38.956330146677	26.6193595442853	26.2446857183938	28.8654927380904	52.9360496692681	27.8697938639352	0.934585795336293	0.000392848826482375	0.00867165772016376	Jaml	9	44990481	45019832	+	3108	protein_coding	junction adhesion molecule like [Source:MGI Symbol;Acc:MGI:2685484]	-	28	58	66	34	73	30	23	42	26	26	28	0.562826941418791	0.936169896396203	1.0841883084343	0.642663416843738	1.23286239967302	0.378326448378541	0.406022600016826	0.652056595328344	0.447141285036626	0.448973953944288	0.493653312661238
ENSMUSG00000024878	236.251321352223	260.055890347642	256.830812371502	209.146952429354	255.820074810286	217.575576721578	179.196276903166	182.723739021318	146.406477493569	178.665745082912	179.378419158133	243.621010262201	180.657705730113	0.42910414454393	0.00039626274842513	0.00867165772016376	Cbwd1	19	24897280	24938974	-	2911	protein_coding	COBW domain containing 1 [Source:MGI Symbol;Acc:MGI:2385089]	-	196	270	263	186	258	291	171	197	143	177	174	4.20641117743292	4.65295922872717	4.61270135258857	3.75367277584379	4.6521130301756	3.91811557373305	3.22297759899844	3.26543491813693	2.62570701697564	3.26332156076442	3.27530748221887
ENSMUSG00000117814	383.305715255137	319.772428131175	532.215941986573	362.071605818559	344.068085113059	304.306734452516	302.852187280789	192.926587393067	241.621878940436	260.4280352056	248.449419638564	388.2867552609	258.430807151829	0.587045598452269	0.000396633257282345	0.00867165772016376	Gm50431	19	46869934	46871878	+	1945	lncRNA	predicted gene, 50431 [Source:MGI Symbol;Acc:MGI:6303362]	-	318	332	545	322	347	407	289	208	236	258	241	10.2142238448332	8.56300438450315	14.3060154874544	9.72572393248464	9.36445757896792	8.20165057129608	8.15232751998018	5.16013116467551	6.48552040496232	7.11916255893973	6.78957314498754
ENSMUSG00000052456	1114.96159311636	1065.26598046108	1163.0627282679	1222.27278113284	1056.99302227816	1002.64209066542	951.521751041373	852.401604876098	656.269594918726	862.036984750321	764.935557559396	1124.51122105127	848.301263968555	0.40568176849659	0.000397035866796016	0.00867165772016376	Get3	8	85744560	85751910	-	1881	protein_coding	guided entry of tail-anchored proteins factor 3, ATPase [Source:MGI Symbol;Acc:MGI:1928379]	-	925	1106	1191	1087	1066	1341	908	919	641	854	742	30.7220926157227	29.496739977152	32.3269521351718	33.9489557621293	29.7468625439971	27.9425760179451	26.4850279151673	23.574567156778	18.2146850694383	24.3667655446255	21.6152440921876
ENSMUSG00000004535	4283.86324533571	4059.76139931597	4697.17189166131	3989.53433988897	4151.62268694057	3730.93514721881	3688.71868245114	3770.41623919623	3474.85024205016	3687.37834343433	3339.1189635241	4236.39071262851	3615.2362696458	0.228655670785703	0.000398471825708607	0.00867165772016376	Tax1bp1	6	52690714	52743765	+	9991	protein_coding	Tax1 (human T cell leukemia virus type I) binding protein 1 [Source:MGI Symbol;Acc:MGI:1289308]	-	3554	4215	4810	3548	4187	4990	3520	4065	3394	3653	3239	22.2231860102157	21.1639296058996	24.579775484561	20.8622105412654	21.9971673793748	19.575733566166	19.3302328956934	19.6321834091401	18.1574690165598	19.6231861039604	17.7642560151919
ENSMUSG00000070953	360.403801450584	339.998997380436	423.819667563619	386.809417396225	368.85685205204	346.924630923753	300.756324393033	232.810449209903	224.216913084557	243.268048389727	273.191270556927	375.977747168581	270.194606092983	0.474451796772863	0.000399519993062377	0.00868454304554086	Rabepk	2	34667568	34689924	-	3814	protein_coding	Rab9 effector protein with kelch motifs [Source:MGI Symbol;Acc:MGI:2139530]	-	299	353	434	344	372	464	287	251	219	241	265	4.89765688483174	4.64303230120332	5.80966158163064	5.29862794538169	5.11958795570879	4.76830196752382	4.12861693901882	3.17548484573378	3.06913406017052	3.39129182742711	3.80723969374156
ENSMUSG00000099719	203.706496472069	168.554743743842	351.555484614984	267.618143431109	244.913017357134	204.86497601963	150.902127918456	71.4199386022411	90.0962938421964	111.035208808589	54.6382541113855	247.269577123828	113.826133217083	1.11657260248421	0.000406892655326746	0.00878056577274961	Gm28802	1	58889244	58931951	-	944	unprocessed_pseudogene	predicted gene 28802 [Source:MGI Symbol;Acc:MGI:5579508]	-	169	175	360	238	247	274	144	77	88	110	53	11.1843968157575	9.29980286838645	19.4702846453032	14.8112132381911	13.7340212957306	11.3764045489964	8.36939142790763	3.93582466120858	4.98268130796355	6.25387937477482	3.07644326100218
ENSMUSG00000055817	996.835932440245	1012.2916324273	1049.78373878085	970.396881432971	953.871751811995	913.667885751781	755.558571036156	908.053505085637	792.437857202954	744.945310006717	771.121020288987	996.635987378674	814.297358228705	0.290132437496933	0.000411697680312377	0.00883827195998679	Mta3	17	84013592	84128945	+	5319	protein_coding	metastasis associated 3 [Source:MGI Symbol;Acc:MGI:2151172]	zf-GATA	827	1051	1075	863	962	1222	721	979	774	738	748	9.71344702790389	9.91243640539565	10.3185879018893	9.5316146738769	9.49331385632989	9.00466736295632	7.43718622865122	8.88116038826042	7.77791876837627	7.44655121739069	7.70578064366182
ENSMUSG00000031309	5140.87696717974	4840.89224032315	5190.32611313511	4866.60220491529	4027.67885224566	4086.08428447912	3504.28274832858	2312.33645370633	3827.04484525148	3207.90812357906	2300.99213540778	4813.27527555979	3206.44143179206	0.585919972194842	0.000413138511644573	0.00885020089650298	Rps6ka3	X	157993303	158151240	+	8322	protein_coding	ribosomal protein S6 kinase polypeptide 3 [Source:MGI Symbol;Acc:MGI:104557]	-	4265	5026	5315	4328	4062	5465	3344	2493	3738	3178	2232	32.0176299533498	30.2971977205931	32.6074886405373	30.5523916382299	25.6203444998113	25.7388366479539	22.0466160800083	14.4547830833169	24.0084442337047	20.4953335610588	14.6964185914981
ENSMUSG00000031422	3068.85644980999	3642.7088047955	2967.71421595816	2960.66626745424	3065.87469501319	2754.46194035152	2533.8982312974	2762.18931373343	2103.95322551947	2321.64527508869	2142.23192534828	3141.16408660622	2436.3966518898	0.36631926433004	0.000414061933349457	0.00885020089650298	Morf4l2	X	135633691	135644439	-	3135	protein_coding	mortality factor 4 like 2 [Source:MGI Symbol;Acc:MGI:1927167]	-	2546	3782	3039	2633	3092	3684	2418	2978	2055	2300	2078	50.7362904646249	60.5189894721098	49.4919937223109	49.3399818886954	51.7695866713165	46.0583669128007	42.3177075983753	45.8357307896962	35.0369839167198	39.3748670393246	36.3206015284899
ENSMUSG00000054364	5692.93362625789	10065.126126418	10499.7904738342	5801.01681496257	10067.214029259	4640.86462099943	5324.53966634495	5851.79730703297	6484.88551359627	3994.23928414171	4810.22818271178	8425.21621414634	5184.42576247119	0.700626807209328	0.000415089014633941	0.00885320564563639	Rhob	12	8547661	8550009	-	2349	protein_coding	ras homolog family member B [Source:MGI Symbol;Acc:MGI:107949]	-	4723	10450	10752	5159	10153	6207	5081	6309	6334	3957	4666	125.612478722701	223.172645711996	233.694253438753	129.023311093334	226.873685926273	103.567904071038	118.67782001167	129.596872896791	144.127706248216	90.4090369115246	108.844566033795
ENSMUSG00000063171	479.734826011146	523.001290588036	374.01597390983	552.102976574263	523.538757751282	354.401454866075	299.708392949155	432.229758294082	295.88441954994	379.538531927542	271.129449647064	490.478764966911	338.815334538976	0.532354638793654	0.000415182892634875	0.00885320564563639	Rps4l	6	148256098	148257431	+	1334	transcribed_processed_pseudogene	ribosomal protein S4-like [Source:MGI Symbol;Acc:MGI:1913434]	-	398	543	383	491	528	474	286	466	289	376	263	18.6391069100445	20.4198096033924	14.6583382352129	21.6227702769031	20.7754696613442	13.9267240664588	11.7628778073058	16.8557118690424	11.5796236857144	15.1272792749085	10.8030143602095
ENSMUSG00000001281	338.707251530482	279.319289632653	335.930796409873	245.129223815049	211.20029432012	192.154375317682	195.963180005217	198.491777414021	192.478445935601	230.145705530531	178.347508703202	282.057371141636	197.930165484376	0.510351894122923	0.000418145994436801	0.00889646483359282	Itgb7	15	102124430	102140379	-	2770	protein_coding	integrin beta 7 [Source:MGI Symbol;Acc:MGI:96616]	-	281	290	344	218	213	257	187	214	188	228	173	6.33759390967275	5.25201450902418	6.34045563034214	4.62340987579076	4.03619919901656	3.63646835861673	3.70395088744905	3.72778636953778	3.62769288269982	4.41757455067782	3.42224713466922
ENSMUSG00000037278	292.903423921378	306.288048631668	244.13575320485	264.2448054887	210.20874364256	187.668280952289	219.017671770536	177.158549000364	135.144440763295	187.750443985433	197.934807346906	263.556154977831	184.11236563647	0.516845992566141	0.000423029846682194	0.00896861633597987	Tmem97	11	78432643	78441603	-	1375	protein_coding	transmembrane protein 97 [Source:MGI Symbol;Acc:MGI:1916321]	-	243	318	250	235	212	251	209	191	132	186	192	11.0408226115557	11.601979938355	9.28280237634658	10.0403958587022	8.09293253992482	7.15479973313181	8.33963359171952	6.70266757699695	5.13125580514646	7.26004070175511	7.65144683595367
ENSMUSG00000109603	44.5984637246542	32.7477787845179	50.7802366666088	77.5867726754056	50.5690845555216	35.1410725289146	23.0544917653196	10.2028483717487	2.0476430418681	15.1411648375349	10.309104549318	51.2564672813416	15.9827208491173	1.66610696125706	0.000425830300801319	0.00898964588454403	Gm32389	8	27498495	27502931	+	1621	lncRNA	predicted gene, 32389 [Source:MGI Symbol;Acc:MGI:5591548]	-	37	34	52	69	51	47	22	11	2	15	10	1.42599028279271	1.05221282405475	1.63780473759107	2.50064330422349	1.65142904555256	1.13642636794867	0.744634318556728	0.32743619284224	0.0659476635454768	0.496634692091365	0.338035272704487
ENSMUSG00000026568	4656.32068563079	4687.74821600732	4165.93249268756	4536.01508655922	2021.7718315433	3083.4421938137	2723.57382263935	1236.39971632191	1520.37495858706	1957.24790799868	2190.68471673008	4013.55766248564	2118.6205526818	0.921620809461183	0.000426942364493392	0.00900314120119953	Mpc2	1	165288206	165308783	+	7344	protein_coding	mitochondrial pyruvate carrier 2 [Source:MGI Symbol;Acc:MGI:1917706]	-	3863	4867	4266	4034	2039	4124	2599	1333	1485	1939	2125	32.8616901813437	33.2457677319113	29.6571884744308	32.2692519174759	14.5732801980867	22.0096150727829	19.4167703181249	8.75819263022583	10.8080219547739	14.1701337760668	15.8551845212377
ENSMUSG00000003863	80.7593802581577	71.274577354539	50.7802366666088	57.3467450209519	63.4592433637918	36.6364373173791	37.7255319796139	48.2316468482667	40.952860837362	43.4046725342667	24.7418509183632	64.7240365328098	38.6155000725419	0.740763591439028	0.00042905513706481	0.00903768575219924	Ppfia3	7	44988546	45016443	-	7899	protein_coding	protein tyrosine phosphatase, receptor type, f polypeptide (PTPRF), interacting protein (liprin), alpha 3 [Source:MGI Symbol;Acc:MGI:1924037]	-	67	74	52	51	64	49	36	52	40	43	24	0.529908084989436	0.469966924691374	0.33610349153502	0.379300778494177	0.425285540988819	0.243136647999598	0.25005397860314	0.317649547895109	0.270670116741912	0.292162956853985	0.166488470050581
ENSMUSG00000061062	83.1701080270579	104.022356139057	99.6073873075788	104.573476214677	89.2395609803322	70.2821450578293	81.7386526224968	60.2895585603334	44.0243254001641	53.4987824259567	65.9782691156353	96.1225777337406	62.6352888637359	0.617369755390356	0.000434535025756842	0.00911188693190738	Hdac1-ps	17	78799011	78800454	+	1444	processed_pseudogene	histone deacetylase 1, pseudogene [Source:MGI Symbol;Acc:MGI:3704479]	-	69	108	102	93	90	94	78	65	43	53	64	2.98524345174967	3.75201227557473	3.60640729441165	3.78356698423866	3.27150865590765	2.55145033579611	2.96367646593036	2.17201677529732	1.59167243494126	1.96986963534836	2.4286102030093
ENSMUSG00000089704	5363.86928580301	5566.1592234038	4562.40895589224	4533.76619459761	4112.95221051575	4264.03269430639	3906.6884227778	3634.99661535302	2903.55783336896	2804.14372791146	2659.74897372405	4827.83117404248	3362.19471124028	0.521755413717846	0.000434934323766362	0.00911188693190738	Galnt2	8	124958130	125072463	+	4282	protein_coding	polypeptide N-acetylgalactosaminyltransferase 2 [Source:MGI Symbol;Acc:MGI:894694]	-	4450	5779	4672	4032	4148	5703	3728	3919	2836	2778	2580	64.9248873689426	67.7039052150885	55.705485722233	55.3171163213106	50.8469423799728	52.2015222224784	47.7675121529695	44.1616826213899	35.4007119516663	34.8188471753842	33.0155151050736
ENSMUSG00000025888	484.556281548946	398.752365199718	434.561640704633	384.560525434619	317.296216818959	271.408709106298	238.928369204221	174.375953989887	319.432314531423	334.115037414937	243.294867363905	403.945405941375	263.592541935112	0.615609946039666	0.000434970340358356	0.00911188693190738	Casp1	9	5298508	5307290	+	3136	protein_coding	caspase 1 [Source:MGI Symbol;Acc:MGI:96544]	-	402	414	445	342	320	363	228	188	312	331	236	8.00843870535373	6.62265261991858	7.24478916329982	6.4067197033146	5.35607539583973	4.5368772572966	3.98898290420258	2.89266943692854	5.31778742561416	5.66475001437743	4.12364227629904
ENSMUSG00000025510	7939.73190687291	6435.90170112202	8595.53159883635	8525.54942644819	8035.52669094013	7168.03111350436	6068.57099149845	4703.51309937616	5464.13545722502	6238.15991306438	5785.46947307727	7906.44826484392	5904.64667462427	0.421062874275638	0.000437432807189379	0.00915001686539997	Cd151	7	141047305	141051386	+	2741	protein_coding	CD151 antigen [Source:MGI Symbol;Acc:MGI:1096360]	-	6587	6682	8802	7582	8104	9587	5791	5071	5337	6180	5612	150.13311127579	122.293992665098	163.951020007776	162.502638307087	155.189793169382	137.088224165883	115.917207822845	89.2691884798768	104.073605405823	121.006374455528	112.189874265848
ENSMUSG00000014856	513.485014775749	571.159788800563	530.262855960934	518.369597150173	400.586473733936	383.561068241132	435.939480653316	379.360453095021	253.907737191644	333.105626425768	347.416823312017	506.772746084271	355.548531486483	0.51071992685135	0.000439867603383085	0.00917230464327335	Tmem208	8	106052986	106061851	+	1511	protein_coding	transmembrane protein 208 [Source:MGI Symbol;Acc:MGI:1913570]	-	426	593	543	461	404	513	416	409	248	330	337	17.6133916293375	19.6878330237299	18.347511116452	17.9234716333691	14.0342645315742	13.3069755702744	15.1054006328822	13.0609827360739	8.77282869840836	11.7213675641048	12.2211048753931
ENSMUSG00000016194	1092.0596793118	1137.50372777987	815.413415704199	803.97887627413	670.288258030051	750.673123809155	319.61909038284	354.317098000728	560.030371950925	484.517274801117	627.824467053467	903.848791420011	516.163570999705	0.807455360360801	0.000440262915867653	0.00917230464327335	Hsd11b1	1	192903942	192946383	-	4251	protein_coding	hydroxysteroid 11-beta dehydrogenase 1 [Source:MGI Symbol;Acc:MGI:103562]	-	906	1181	835	715	676	1004	305	382	547	480	609	13.3148092662249	13.9369095339729	10.028527384938	9.88099338687431	8.34696031107012	9.2569744841743	3.93651686518722	4.3359999615953	6.8777859263877	6.060088155296	7.8500282951275
ENSMUSG00000076550	12.0536388445011	41.4163084627727	32.2259194230402	1.12444598080298	2.97465203267774	0	4.19172577551266	0.927531670158975	2.0476430418681	3.02823296750698	2.0618209098636	17.9589929487589	2.04282572748505	3.1744973354443	0.000445531817792009	0.00925170869617823	Igkv4-63	6	69354928	69355456	-	352	IG_V_gene	immunoglobulin kappa variable 4-63 [Source:MGI Symbol;Acc:MGI:3645235]	-	10	43	33	1	3	0	4	1	2	3	2	1.77482359367858	6.12820776028478	4.7864449753037	0.166894877970449	0.447354024538887	0	0.623477391725442	0.137080079699709	0.303696484679597	0.457411838568241	0.311338168780667
ENSMUSG00000003484	110.893477369411	96.3169964250527	156.246882051104	101.200138272268	124.935385372465	57.5715443558814	44.0131206428829	50.0867101885847	109.548902739943	53.4987824259567	74.2255527550897	117.91857589806	64.8241021847231	0.866391133125702	0.000447640194373208	0.00928536446759763	Cyp4f18	8	72742326	72763470	-	1855	protein_coding	cytochrome P450, family 4, subfamily f, polypeptide 18 [Source:MGI Symbol;Acc:MGI:1919304]	-	92	100	160	90	126	77	42	54	107	53	72	3.09843057992922	2.70435545868519	4.40370139686522	2.85025861676757	3.5653271691552	1.62694649272523	1.24224929370201	1.40464590562375	3.08313326117852	1.53341873500972	2.12683411039817
ENSMUSG00000052396	541.208384118102	1039.26039142632	759.750463973493	583.587464036746	151.707253666565	317.017335154464	184.435934122557	41.7389251571539	31.7384671489555	72.6775912201675	39.1745972874084	615.102791444245	114.463808348451	2.42459683979406	0.000450025742584382	0.00930444103180434	Mogat2	7	98868291	98887826	-	1835	protein_coding	monoacylglycerol O-acyltransferase 2 [Source:MGI Symbol;Acc:MGI:2663253]	-	449	1079	778	519	153	424	176	45	31	72	38	15.2865024160061	29.4980334962074	21.6463822171046	16.6156356766569	4.37651196104746	9.05641357060227	5.26235304798019	1.18329616481928	0.902979847635901	2.1058393527109	1.13473006692376
ENSMUSG00000020676	1159.56005684101	1355.18013970049	1394.5034223061	1265.00172840335	1340.5765160601	962.267241376876	811.098937561699	716.981981032888	1080.13170458542	1193.12378919775	887.613901696281	1302.96437266221	941.869592575153	0.468581045828973	0.000452085276530818	0.00933688485433823	Ccl11	11	81948649	81953781	+	1082	protein_coding	chemokine (C-C motif) ligand 11 [Source:MGI Symbol;Acc:MGI:103576]	-	962	1407	1428	1125	1352	1287	774	773	1055	1182	861	55.5450891484116	65.2340774661411	67.381820576549	61.0816743773549	65.5876678047303	46.620587806789	39.247959431796	34.4722193770535	52.1167867609126	58.6298826870168	43.6034572498587
ENSMUSG00000000058	12244.0863382443	11741.0418642139	14642.2859342141	10966.7216507715	11357.2214607636	10910.9291790309	8999.63524002567	5994.63718423746	7656.13733354482	9265.38346958219	8419.44568542802	12190.2714496415	8541.02801530817	0.513212507493178	0.000457830631500372	0.0094146985799461	Cav2	6	17281184	17289114	+	3335	protein_coding	caveolin 2 [Source:MGI Symbol;Acc:MGI:107571]	-	10158	12190	14994	9753	11454	14593	8588	6463	7478	9179	8167	190.287485419329	183.364625462507	229.542687727188	171.801937686872	180.274416288664	171.504374938256	141.286146306493	93.5094127121212	119.851108542245	147.716272834452	134.18740422788
ENSMUSG00000005881	2216.66418350376	1953.30868750007	2338.82051570246	2317.48316643494	2204.21715621421	1926.02984754222	1844.35934122557	1751.17979326015	1581.80424984311	1744.26218928402	1994.81173029303	2206.09874187109	1807.07452524135	0.287486144393661	0.000460762409158505	0.00946476569061085	Ergic3	2	155849965	155860199	+	2121	protein_coding	ERGIC and golgi 3 [Source:MGI Symbol;Acc:MGI:1913616]	-	1839	2028	2395	2061	2223	2576	1760	1888	1545	1728	1935	54.1675156647225	47.9661620662243	57.6509732684702	57.0851300853267	55.0137882737044	47.6027068618555	45.5276654551799	42.9514997861921	38.9350061829684	43.7252074933465	49.9902530692805
ENSMUSG00000028339	19349.7064370777	17934.2247343448	20134.3638383104	20024.1340261395	16572.7780247252	17160.8063124181	12410.6520898491	5970.52136081332	7512.80232061406	11919.1249601075	6381.33571602785	18803.0414121195	10225.873793305	0.878696722982521	0.000467886858637607	0.00959042148781195	Col15a1	4	47208161	47313167	+	6349	protein_coding	collagen, type XV, alpha 1 [Source:MGI Symbol;Acc:MGI:88449]	-	16053	18620	20618	17808	16714	22952	11843	6437	7338	11808	6190	157.960585738879	147.123496579827	165.799418282458	164.776582672549	138.18083994762	141.690804761993	102.3433866779	48.9209851166345	61.7767153261746	99.8159229492546	53.4232563547661
ENSMUSG00000029777	1564.56232201625	1465.9446855893	1581.99968076743	1648.43780785717	1455.59639465697	1445.27006805089	1264.85325276094	1267.00826143716	1183.53767819976	1211.29318700279	1351.52360641559	1543.30817817742	1287.24767564452	0.260578617706286	0.000470097002737412	0.00961502376597831	Gars	6	55014992	55056485	+	3119	protein_coding	glycyl-tRNA synthetase [Source:MGI Symbol;Acc:MGI:2449057]	-	1298	1522	1620	1466	1468	1933	1207	1366	1156	1200	1311	25.9990317620188	24.4797493108704	26.5180407737249	27.6124070756162	24.7049192288261	24.290862635636	21.2322137350143	21.1325709785734	19.8104751481154	20.6487934820161	23.0320370989984
ENSMUSG00000038845	2985.68634178293	2826.9038450753	3148.37467332974	2858.34168320117	2394.59488630558	2531.65258687032	2375.6605832718	1785.49846505603	1803.9735198858	2048.09489702389	2251.50843357105	2842.78028593895	2132.73141427981	0.414346412066423	0.000471380186004466	0.00963092435825864	Phb	11	95557783	95571599	+	2805	protein_coding	prohibitin [Source:MGI Symbol;Acc:MGI:97572]	-	2477	2935	3224	2542	2415	3386	2267	1925	1762	2029	2184	55.1684773840543	52.4907681574051	58.6818722771399	53.2388115828558	45.1915281259676	47.3130065939855	44.3426901032652	33.1142467039296	33.5757305728909	38.8220076530179	42.6643175289083
ENSMUSG00000022752	1617.59833293205	1733.70593565095	1563.44536352386	1558.48212939293	1454.60484397941	1404.14753636812	1340.30431672017	1357.90636511274	1423.11191409833	1281.95195624462	1342.24541232121	1585.56732109584	1358.27791681086	0.222936434498585	0.00047655272847948	0.00969499685438704	Tomm70a	16	56942066	56977068	+	9777	protein_coding	translocase of outer mitochondrial membrane 70A [Source:MGI Symbol;Acc:MGI:106295]	-	1342	1800	1601	1386	1467	1878	1279	1464	1390	1270	1302	8.57520986474644	9.2358012442977	8.36040874756262	8.32804928967977	7.87584673579109	7.52863827939938	7.17741918722328	7.22524325575242	7.59909051979303	6.97151097178911	7.29710177482125
ENSMUSG00000029372	15.6697304978515	30.8214388560169	25.3901183333044	26.9867035392715	30.7380710043366	9.71987112501894	19.9106974336851	10.2028483717487	6.1429291256043	13.1223428591969	10.309104549318	25.9212124461562	11.5679655774287	1.17974092287698	0.000484996116836934	0.00981434224953124	Ppbp	5	90916377	90917922	+	1083	protein_coding	pro-platelet basic protein [Source:MGI Symbol;Acc:MGI:1888712]	-	13	32	26	24	31	13	19	11	6	13	10	0.749916229425038	1.48227645454804	1.22570705430984	1.30187251070578	1.5024706419724	0.470480203763822	0.962561587225244	0.490096092887601	0.296125104175119	0.644234094579338	0.505960458960271
ENSMUSG00000074886	1487.41903341144	1433.19690680478	1274.38863172932	1177.29494190072	1276.12572201875	1243.39582160819	1080.41731863839	902.488315064683	927.582297966249	1006.38275620149	1009.26133537823	1329.685047173	1028.25464080954	0.370050064245463	0.000488366495107475	0.00987205392763963	Grk6	13	55592885	55608740	+	4202	protein_coding	G protein-coupled receptor kinase 6 [Source:MGI Symbol;Acc:MGI:1347078]	-	1234	1488	1305	1047	1287	1663	1031	973	906	997	979	18.3466581327695	17.7645647579277	15.8560956821103	14.6378167317328	16.076638871387	15.5118165508101	13.461888814009	11.1731030406548	11.5245660783126	12.7340901375926	12.7664949627758
ENSMUSG00000025279	169.956307707466	131.954285102322	234.370323076656	96.7023543490562	72.383199461825	119.629183077156	44.0131206428829	37.101266806359	51.1910760467025	54.5081934151257	52.5764332015219	141.073293939465	59.8365455316247	1.23150117324169	0.000491480134972438	0.00992445888668628	Dnase1l3	14	14475200	14505240	+	5151	protein_coding	deoxyribonuclease 1-like 3 [Source:MGI Symbol;Acc:MGI:1314633]	-	141	137	240	86	73	160	42	40	50	54	51	1.71011540674539	1.33424844591916	2.37881947908707	0.980827362826916	0.743882030321053	1.21746053355129	0.447364092373759	0.374701518573461	0.518836937522898	0.562640537598209	0.542529878271261
ENSMUSG00000035575	900.406821684236	956.427774500774	1070.29114205006	962.52575956735	984.609822816332	894.975825895975	804.81134889843	853.329136546257	742.270602677186	748.982953963393	720.606407997329	974.852264123751	794.162712663095	0.294987583730323	0.000492249272666443	0.00992946043444324	Utp6	11	79823147	79853216	-	4517	protein_coding	UTP6 small subunit processome component [Source:MGI Symbol;Acc:MGI:2445193]	-	747	993	1096	856	993	1197	768	920	725	742	699	10.3316186631884	11.0282561882444	12.3880302688991	11.1329266041691	11.539099425963	10.3865309281081	9.32855790178709	9.82776466901785	8.5790727131097	8.81622416387037	8.47953661192667
ENSMUSG00000010376	1366.88264496643	1441.86543648304	1649.38114865197	1551.73545350811	1471.46120549792	1457.23298635861	1110.80733051085	1184.45794279301	974.678087929215	1024.55215400653	1065.96141039948	1496.26517782149	1136.28165199962	0.396184884718875	0.000498599837273648	0.0100362982044025	Nedd8	14	55899720	55909581	-	1261	protein_coding	neural precursor cell expressed, developmentally down-regulated gene 8 [Source:MGI Symbol;Acc:MGI:97301]	-	1134	1497	1689	1380	1484	1949	1060	1277	952	1015	1034	56.181822699563	59.5544752233463	68.3842923672256	64.2909246018442	61.7719870711946	60.5791550209206	46.1205163363595	48.8644283468182	40.3528575741759	43.199603934354	44.9314554380499
ENSMUSG00000034591	142.232938365114	195.523502742857	231.440694038198	154.049099370008	241.938365324456	128.601371807943	133.087293372527	136.347155513369	122.858582512086	137.279894526983	84.5346573044077	193.036919968127	123.784825839553	0.643012623371587	0.000501006459537861	0.010046312374177	Slc41a2	10	83066712	83173746	-	5349	protein_coding	solute carrier family 41, member 2 [Source:MGI Symbol;Acc:MGI:2442940]	-	118	203	237	137	244	172	127	147	120	136	82	1.37818419867327	1.90384298616524	2.2621299116784	1.50464359604542	2.39436296252234	1.26032429406373	1.30267028041195	1.32605564479	1.19911567702993	1.36456780307464	0.840013544932246
ENSMUSG00000001891	3522.07327036324	3082.14388560169	2505.80937089458	2628.95470311737	2084.23952422954	2116.68885807143	2213.23120947068	2121.26492965358	1775.30651729964	1806.8456706125	1935.01892390699	2764.64415084128	1994.72601816914	0.470587579587974	0.000501207685929426	0.010046312374177	Ugp2	11	21271138	21321201	-	3069	protein_coding	UDP-glucose pyrophosphorylase 2 [Source:MGI Symbol;Acc:MGI:2183447]	-	2922	3200	2566	2338	2102	2831	2112	2287	1734	1790	1877	59.4813997502944	52.3071163335135	42.6875822539522	44.7541476352586	35.9508017999805	36.1550893995633	37.7572545182547	35.9572349560698	30.199839680827	31.3029272559006	33.5129314868136
ENSMUSG00000032484	2.41072776890023	4.81584982125264	2.9296290384582	1.12444598080298	7.93240542047397	0	0	0	0	0	0	3.8426116059776	0	4.45585368052731	0.000506925085242887	1	Ngp	9	110248815	110252080	+	1222	protein_coding	neutrophilic granule protein [Source:MGI Symbol;Acc:MGI:105983]	-	2	5	3	1	8	0	0	0	0	0	0	0.102248429619453	0.205261021925574	0.125340621284549	0.048074465667429	0.343630369094791	0	0	0	0	0	0
ENSMUSG00000036136	500.226012046798	693.48237426038	908.185001922042	490.258447630099	546.344423335145	361.130596414165	451.658452311489	516.635140278549	389.052177954939	327.049160490754	335.045897852835	627.699251838893	396.761904217122	0.662605416205387	0.000511663538046641	0.0102236066017672	Fam110c	12	31123860	31130250	+	3088	protein_coding	family with sequence similarity 110, member C [Source:MGI Symbol;Acc:MGI:1918813]	-	415	720	930	436	551	483	431	557	380	324	325	8.39592715558829	11.6966876639247	15.3761444802502	8.2945889611013	9.36584712514747	6.13050566228114	7.65778837867959	8.70351967171103	6.57746790653219	5.63114263439451	5.76701530254344
ENSMUSG00000042256	44.5984637246542	45.2689883197748	32.2259194230402	24.7378115776655	78.3325035271805	24.6735190096635	16.7669031020506	19.4781650733385	28.6670025861534	12.1129318700279	9.27819409438621	45.032737314463	18.49611928927	1.27915984532257	0.000514942074027627	0.0102654863517016	Ptchd4	17	42626838	42815968	+	4503	protein_coding	patched domain containing 4 [Source:MGI Symbol;Acc:MGI:1920485]	-	37	47	33	22	79	33	16	21	28	12	9	0.513331167756379	0.523604776072548	0.374156924562937	0.287016196980493	0.920869103144375	0.287235723232635	0.194949182222834	0.225026859680268	0.332359821563636	0.143023732779055	0.109518023395198
ENSMUSG00000053460	918.487279950987	763.793781650668	838.850448011864	833.214471775008	823.978613051734	681.138661145558	559.59539103094	537.040837022047	678.793668379275	758.067652865914	669.060885250739	835.664918888052	647.282849282412	0.367889051198542	0.00051585253335363	0.0102654863517016	Ggcx	6	72391291	72407695	+	3244	protein_coding	gamma-glutamyl carboxylase [Source:MGI Symbol;Acc:MGI:1927655]	-	762	793	859	741	831	911	534	579	663	751	649	14.6747929590272	12.2630932338403	13.5192971106811	13.4190890292196	13.4459947005671	11.0068738802057	9.03158125522873	8.61221235617701	10.92408612956	12.4247569203855	10.962481809742
ENSMUSG00000022337	2370.95076071338	2044.80983410387	2281.20447794612	2076.8517265431	1740.17143911648	1922.29143557105	1679.8341045367	1225.26933628001	1317.65829744212	1578.71878706031	1429.87280099041	2102.79764768459	1525.60746031343	0.462428863680708	0.000520017883357974	0.0103255271479693	Emc2	15	43340625	43391159	+	3766	protein_coding	ER membrane protein complex subunit 2 [Source:MGI Symbol;Acc:MGI:1913986]	-	1967	2123	2336	1847	1755	2571	1603	1321	1287	1564	1387	32.6303626947835	28.2798672728438	31.6689975919545	28.8119234049973	24.4607383783982	26.7576654683312	23.3537479517679	16.9254223100709	18.2663032760873	22.2887258508848	20.1809301798689
ENSMUSG00000078578	5293.9581805049	5239.64460552287	5184.46685505819	4854.23329912646	4734.6544853454	4684.97788225913	4342.62790343111	4209.13871918143	4178.21562693186	4103.25567097196	4628.78794264379	5061.39148511157	4357.83395756988	0.215710776276744	0.000520598303262513	0.0103262842611716	Ube2d3	3	135143910	135173959	+	24499	protein_coding	ubiquitin-conjugating enzyme E2D 3 [Source:MGI Symbol;Acc:MGI:1913355]	-	4392	5440	5309	4317	4775	6266	4144	4538	4081	4065	4490	11.1998403145009	11.1393084634818	11.0638470136794	10.3518831889403	10.2305215783632	10.0246332195574	9.28057257011717	8.9378517241684	8.90370310216859	8.90514512933214	10.0425272254882
ENSMUSG00000091199	27.7233693423526	16.373889392259	79.0999840383714	39.3556093281043	44.6197804901661	13.4582830961801	19.9106974336851	7.4202533612718	18.4287873768129	21.1976307725489	12.3709254591816	41.4345265182507	15.4644295832801	1.42996021117796	0.000521910179527682	0.0103415334428367	Gm2619	1	85286380	85305006	-	392	lncRNA	predicted gene 2619 [Source:MGI Symbol;Acc:MGI:3780787]	-	23	17	81	35	45	18	19	8	18	21	12	3.66555403429126	2.17555738238871	10.5497154557714	5.24526759335698	6.0255848203197	1.7997529615722	2.65932193613505	0.984738531720356	2.45436342720653	2.87516012814323	1.67741380730808
ENSMUSG00000032656	235.045957467772	158.923044101337	281.244387691987	195.653600659718	252.845422777608	195.892787288843	147.758333586821	114.086395429554	114.668010344614	142.326949472828	137.11109050593	224.742482539685	141.973927771432	0.659675866513716	0.000526764477798198	0.0104052377450553	Marchf3	18	56894788	57058620	-	6006	protein_coding	membrane associated ring-CH-type finger 3 [Source:MGI Symbol;Acc:MGI:2443667]	-	195	165	288	174	255	262	141	123	112	141	133	2.02836982134694	1.37818114721457	2.44821161573976	1.70196095336898	2.22857682554171	1.70978862031775	1.28806318290531	0.988181673439658	0.996747436897138	1.25997693261288	1.21342055524773
ENSMUSG00000042208	643.664314296361	615.465607156087	681.627022947941	554.351868535869	625.668477539885	577.958490741511	530.253310602351	377.505389754703	404.40950076895	402.754984678428	447.415137440402	624.155458095229	456.716135664391	0.449566035941815	0.00053177164868665	0.0104823972404671	Sanbr	11	23514961	23583639	-	5226	protein_coding	SANT and BTB domain regulator of CSR [Source:MGI Symbol;Acc:MGI:1918925]	-	534	639	698	493	631	773	506	407	395	399	434	6.38365941937571	6.13393459849828	6.8191118107146	5.5419574327363	6.337715084729	5.79744380026963	5.31232324889983	3.75787228053943	4.03998844525939	4.09762583896111	4.55056538158103
ENSMUSG00000091694	7.23218330670069	22.1529091777621	24.413575320485	31.4844874624834	21.8141149063034	8.97218873078672	13.6231087704161	2.78259501047693	2.0476430418681	2.01882197833799	5.15455227465901	21.4194540347469	5.76648496775748	1.88956945462308	0.000533722103151142	0.0104918069825646	Apol11b	15	77518146	77527486	-	2463	protein_coding	apolipoprotein L 11b [Source:MGI Symbol;Acc:MGI:3036248]	-	6	23	25	28	22	12	13	3	2	2	5	0.152189501820916	0.468458488204644	0.518223843584106	0.667850555126573	0.468846875900547	0.190960390022007	0.289589174232199	0.0587724580442112	0.0434028268807219	0.0435807192247992	0.111237348163616
ENSMUSG00000036002	982.371565826844	950.648754715271	1038.06522262702	1086.21481745568	1071.86628244155	947.313593492231	854.064126760704	601.040522263016	628.626413853506	780.274694627632	727.822781181852	1025.83332861327	756.52368869649	0.438606593739509	0.000537819054022907	0.0105578870378394	Fam214b	4	43032414	43046220	-	4129	protein_coding	family with sequence similarity 214, member B [Source:MGI Symbol;Acc:MGI:2441854]	-	815	987	1063	966	1081	1267	815	648	614	773	706	12.3313488145921	11.9916779946109	13.1440794607194	13.7441509193625	13.7421146835667	12.0270243656831	10.8296920645553	7.57263692399727	7.9483305692458	10.047625060714	9.36925054492869
ENSMUSG00000027782	2434.83504658923	2513.87360669388	2562.4488656381	2408.56329087998	2444.17242018354	2382.86379041811	2066.52080732774	1685.32504467886	1922.73681631415	1813.91154753668	1579.35481695552	2472.77864599695	1908.45213720517	0.373325941343851	0.000539054305088703	0.0105712379788868	Kpna4	3	68974482	69034446	-	8940	protein_coding	karyopherin (importin) alpha 4 [Source:MGI Symbol;Acc:MGI:1100848]	-	2020	2610	2624	2142	2465	3187	1972	1817	1878	1797	1532	14.1160018797451	14.6457183120775	14.9853919346123	14.0756227820661	14.4727867267674	13.9723997881183	12.1024354195153	9.80696036853003	11.2282093610937	10.7879609998251	9.39001489090255
ENSMUSG00000118590	65.0896497603062	65.4955575690359	153.317253012646	127.062395830737	98.1635170783654	64.3006859039715	46.1089835306392	33.3911401257231	53.2387190885706	70.6587692418296	30.927313647954	101.825674650218	49.770935256448	1.03132103893164	0.000550326207478963	0.0107369996340312	Gm15433	1	84936703	84942293	+	1120	protein_coding	predicted pseudogene 15433 [Source:MGI Symbol;Acc:MGI:3705860]	-	54	68	157	113	99	86	44	36	52	70	30	3.01212918470021	3.0457803353442	7.15687486783506	5.92715238049339	4.63970031164617	3.0095868968513	2.15545041139367	1.55096318745956	2.48163413195327	3.35435348283376	1.46773708139457
ENSMUSG00000020864	3506.40353986538	3751.5470107558	3394.46351256023	3364.34237456251	2963.74497522459	3255.40914448711	2737.19693140977	2099.00416956976	2417.24261092529	2459.93458060484	2424.7013899996	3396.1002825937	2565.58147116606	0.404293001373917	0.00055472653282729	0.0107896860450432	Ankrd40	11	94218827	94232667	+	4255	protein_coding	ankyrin repeat domain 40 [Source:MGI Symbol;Acc:MGI:1918702]	-	2909	3895	3476	2992	2989	4354	2612	2263	2361	2437	2352	42.7112236327112	45.921449280796	41.7082528392465	41.3092867592079	36.872204867219	40.1065512823693	33.6803805763674	25.6626795691833	29.6584776634126	30.73864888429	30.288850209893
ENSMUSG00000006273	2762.69402315966	2942.48424078536	2955.0191567915	2552.49237642276	2550.26834268238	2527.91417489916	1954.39214283278	1548.05035749533	2127.50112050096	1859.33504204929	2259.75571721051	2752.59162796833	2046.158092498	0.427697155807176	0.000556768480102152	0.0108183524470461	Atp6v1b2	8	69541298	69566363	+	5305	protein_coding	ATPase, H+ transporting, lysosomal V1 subunit B2 [Source:MGI Symbol;Acc:MGI:109618]	-	2292	3055	3026	2270	2572	3381	1865	1669	2078	1842	2192	26.9915038303935	28.8890669052883	29.1222770875657	25.1377348338375	25.4482740805614	24.9796438069499	19.2884278096097	15.1805658553482	20.9369100751931	18.6351566156601	22.6412393610238
ENSMUSG00000046312	994.425204671345	1149.06176735088	1320.28615333183	1121.07264286057	1273.15106998607	1101.33616670407	812.146869005577	553.736407084908	772.985248305207	824.688778151068	763.904647104465	1171.59936764014	804.799686059216	0.541408396488004	0.000560340744573399	0.0108655890612695	Myorg	4	41495604	41503076	-	4701	protein_coding	myogenesis regulating glycosidase (putative) [Source:MGI Symbol;Acc:MGI:2140300]	-	825	1193	1352	997	1284	1473	775	597	755	817	741	10.963811350867	12.7308640616937	14.6834542587775	12.4592120941207	14.3366449523358	12.2811476997704	9.04513042239421	6.12775074843981	8.58438393623161	9.32740028240863	8.63720030199946
ENSMUSG00000064267	626.78921991406	600.054887728079	387.687576089302	372.191619645786	158.648108409479	285.614674596711	249.407683643003	86.2604453247847	166.88290791225	179.675156072081	170.100225063747	429.074282357341	189.656848768763	1.17686044283122	0.000569647812273427	0.0110124199404168	Hvcn1	5	122344867	122380360	+	3563	protein_coding	hydrogen voltage-gated channel 1 [Source:MGI Symbol;Acc:MGI:1921346]	-	520	623	397	331	160	382	238	93	163	178	165	9.11770167238076	8.77162209138766	5.68874515541755	5.45755150774432	2.35709408382731	4.20217369067372	3.66492014939592	1.25945930088399	2.44525533328326	2.681223328406	2.53754151596704
[truncated: 2,036 more rows]
