# Supplementary material for: Gene dosage imbalance disrupts systemic metabolism in the Dp16 Down syndrome mouse model
Source: eLife. 2026 Aug 3;15:RP110476. doi: 10.7554/eLife.110476 (PMC13432951; doi:10.7554/eLife.110476)
Supplement: Figure 5—source data 14. [file elife-110476-fig5-data14.xls]

gene_id	FGW7	FGW9	FGW10	FGW11	FGW12	FGW1	FGW2	FGW3	FGW4	FGW5	FGW6	F_gWAT_Dp16	F_gWAT_WT	log2FoldChange	pvalue	padj	gene_name	gene_chr	gene_start	gene_end	gene_strand	gene_length	gene_biotype	gene_description	tf_family	FGW7_count	FGW9_count	FGW10_count	FGW11_count	FGW12_count	FGW1_count	FGW2_count	FGW3_count	FGW4_count	FGW5_count	FGW6_count	FGW7_fpkm	FGW9_fpkm	FGW10_fpkm	FGW11_fpkm	FGW12_fpkm	FGW1_fpkm	FGW2_fpkm	FGW3_fpkm	FGW4_fpkm	FGW5_fpkm	FGW6_fpkm
ENSMUSG00000094910	30.1340971112529	47.1953282482758	41.9913495512342	31.4844874624834	41.6451284574884	128.601371807943	118.416253158233	120.579117120667	157.668514223844	162.515169256208	152.574747329907	38.4900781661469	140.0591954828	-1.85082600710672	1.1697717081617e-24	7.42493095560501e-21	D430019H16Rik	12	105420115	105459354	+	5786	protein_coding	RIKEN cDNA D430019H16 gene [Source:MGI Symbol;Acc:MGI:2443127]	-	25	49	43	28	42	172	113	130	154	161	148	0.26993514732754	0.424839940230195	0.37943013515485	0.284292415706317	0.381016355500801	1.16513561163963	1.0715276846384	1.08413142880378	1.42263904610366	1.49340037535081	1.40161365717228
ENSMUSG00000030935	65.0896497603062	35.6372886772695	103.513559358856	104.573476214677	97.1719664008062	533.097547087577	440.131206428829	255.998740963877	1549.04196117322	794.406448475998	1287.60715820982	81.1971880823831	810.047177056553	-3.31841807961432	1.31364622815015e-15	1.66763009842901e-12	Acsm3	7	119360146	119386736	+	4936	protein_coding	acyl-CoA synthetase medium-chain family member 3 [Source:MGI Symbol;Acc:MGI:99538]	-	54	37	106	93	98	713	420	276	1513	787	1249	0.683465293124845	0.37604018822297	1.09640878958875	1.10686197837128	1.04213428082749	5.6616215755851	4.66850170141255	2.69805589606687	16.3838593015317	8.55713514097301	13.8653974096518
ENSMUSG00000042284	1263.22135090372	1301.24262170246	1197.24173371658	1317.85068950109	1397.09490468098	1826.58808910933	1800.34622058269	2111.98961295199	1806.02116292766	1811.89272555834	1791.72237067147	1295.33026010097	1858.09336363358	-0.520619371219645	3.14616394907049e-13	3.15311862727369e-10	Itga1	13	115089632	115238500	-	18599	protein_coding	integrin alpha 1 [Source:MGI Symbol;Acc:MGI:96599]	-	1048	1351	1226	1172	1409	2443	1718	2277	1764	1795	1738	3.52021788490592	3.64395867347075	3.36544633709904	3.70189152843922	3.9764374579727	5.14825833577489	5.06800397820416	5.90731932897657	5.0694567137785	5.17968880192407	5.12041560148291
ENSMUSG00000034460	24.1072776890023	14.4475494637579	17.5777742307492	20.2400276544536	28.7549696492182	62.0576387212748	74.4031325153497	140.984813864164	93.1677584049985	62.5834813284776	96.9055827635893	21.0255197374362	88.350401266309	-2.07425584016544	8.81965035433093e-13	7.63380827487134e-10	Six4	12	73146383	73160230	-	10855	protein_coding	sine oculis-related homeobox 4 [Source:MGI Symbol;Acc:MGI:106034]	Homeobox	20	15	18	18	29	83	71	152	91	62	94	0.115106016577588	0.0693216864467208	0.084661210065252	0.0974155639632213	0.140229997927006	0.299691705602709	0.35886566038697	0.675663987494538	0.448088705539237	0.306542483184808	0.474507477135638
ENSMUSG00000108441	0	0	0	0	0	0	41.9172577551266	142.839877204482	0	0	0	0	30.7928558266015	-21.3633278541337	2.08370028382892e-12	1.65324253352793e-09	Gm32846	7	17126685	17158024	-	842	lncRNA	predicted gene, 32846 [Source:MGI Symbol;Acc:MGI:5592005]	-	0	0	0	0	0	0	40	154	0	0	0	0	0	0	0	0	0	2.60646130507548	8.82522204318504	0	0	0
ENSMUSG00000117123	0	0	0	0	0	0	28.2941489847104	122.434180460985	0	0	0	0	25.1213882409492	-21.0833192316829	4.04162482661842e-12	3.07842479793872e-09	Gm49890	4	88828092	88856758	-	1087	lncRNA	predicted gene, 49890 [Source:MGI Symbol;Acc:MGI:6270578]	-	0	0	0	0	0	0	27	132	0	0	0	0	0	0	0	0	0	1.36281718743298	5.8595113368604	0	0	0
ENSMUSG00000021760	486.967009317846	474.84279237551	414.054237435425	548.729638631854	503.707744200097	690.858532270577	725.16855916369	767.996222891631	655.245773397792	808.538202324364	926.788498983689	485.660284392147	762.43263150529	-0.650890112691835	1.1504960299321e-08	3.71317718677408e-06	Gpx8	13	113179287	113182944	-	1048	protein_coding	glutathione peroxidase 8 (putative) [Source:MGI Symbol;Acc:MGI:1916840]	-	404	493	424	488	508	924	692	828	640	801	899	24.0834077871987	23.5989850410257	20.6560068145422	27.3554719067289	25.4434024338249	34.5570886718164	36.2283198917104	38.1229119360289	32.6415763686162	41.0204143473259	47.0049336041529
ENSMUSG00000021922	28.9287332268028	25.0424190705137	44.9209785896924	43.8533932513162	63.4592433637918	106.170899980976	105.841075831695	130.781965492416	149.477942056371	92.8658110035474	83.5037468494759	41.2409535004234	111.440240202413	-1.43090074382474	1.51450417248027e-08	4.57764896069355e-06	Itih4	14	30608433	30624310	+	3690	protein_coding	inter alpha-trypsin inhibitor, heavy chain 4 [Source:MGI Symbol;Acc:MGI:109536]	-	24	26	46	39	64	142	101	141	146	92	81	0.406333596731615	0.353471717540344	0.63646314396089	0.620903220807135	0.910387666198017	1.50830245186623	1.5017525901506	1.84378279557071	2.11484684832708	1.33810523759656	1.20282843743555
ENSMUSG00000021182	395.359354099638	483.511322053765	352.532027627803	430.662810647541	368.85685205204	584.687632289601	569.026774025843	563.939255456657	665.483988607132	621.7971693281	643.288123877444	406.184473296157	608.03715726413	-0.581482408836552	1.55287496786899e-08	4.62028830283772e-06	Ccdc88c	12	100877782	100995315	-	11386	protein_coding	coiled-coil domain containing 88C [Source:MGI Symbol;Acc:MGI:1915589]	-	328	502	361	383	372	782	543	608	650	616	624	1.79970167602102	2.21177133908505	1.6187426768168	1.97611978468857	1.71492257711868	2.69191927636371	2.61656803848661	2.57661429272904	3.05136815803143	2.90361039230718	3.00302152188371
ENSMUSG00000070315	107.27738571606	97.2801663893033	136.716021794716	130.435733773146	119.977631984669	175.705362644573	194.915248561339	182.723739021318	250.836272628842	220.051595638841	222.676658265269	118.337387931579	207.818146126697	-0.809645768293222	1.84606117248472e-08	5.40810720714677e-06	4930581F22Rik	9	35028024	35042218	+	5954	lncRNA	RIKEN cDNA 4930581F22 gene [Source:MGI Symbol;Acc:MGI:1926184]	-	89	101	140	116	121	235	186	197	245	218	216	0.93385410720125	0.850981721467861	1.20049678027996	1.14455016078089	1.06671719925878	1.5469828203265	1.71398689078973	1.59652016236087	2.19942768212701	1.96506297415589	1.98787904339366
ENSMUSG00000097589	210.93867977877	176.260103457847	216.792548845907	205.773614486945	186.411527381138	290.848451356336	293.420804285886	273.621842696898	288.717668903402	275.569200043135	356.695017406403	199.235294790121	296.47883078201	-0.574242922471457	1.68079976560942e-07	3.63702149281075e-05	Dleu2	14	61840265	61919822	-	13239	lncRNA	deleted in lymphocytic leukemia, 2 [Source:MGI Symbol;Acc:MGI:1934030]	-	175	183	222	183	188	389	280	295	282	273	346	0.825811113910418	0.693431547535742	0.856129745563801	0.812047772440854	0.745376033635103	1.15165097063483	1.16039602176259	1.07518660593834	1.13853492919539	1.10671621822025	1.43207561946276
ENSMUSG00000036617	584.601483958306	555.749069372554	490.224592435339	595.956369825579	715.899589197776	746.934711837994	867.68723553112	1145.50161264633	1367.82555196789	1095.21092324836	1068.02323130935	588.486220957911	1048.53054442351	-0.832897309843026	2.29066281146723e-07	4.54362513082905e-05	Etl4	2	19914591	20815524	+	16148	protein_coding	enhancer trap locus 4 [Source:MGI Symbol;Acc:MGI:95454]	-	485	577	502	530	722	999	828	1235	1336	1085	1036	1.87638025707708	1.79252309875639	1.58718215017915	1.92815880815996	2.34688178541018	2.42478482982195	2.81329308091916	3.69033021098943	4.4222180221465	3.60611694711383	3.51549147527816
ENSMUSG00000091575	238.662049121123	186.854973064602	291.986360833	214.769182333369	285.566595137063	432.160423866227	481.000532740077	491.591785184257	1327.89651265146	545.081934151257	669.060885250739	243.567832097832	657.798678974003	-1.43271673736882	2.91954774631707e-07	5.43229296916395e-05	2010016I18Rik	3	106389298	106393229	-	3697	lncRNA	RIKEN cDNA 2010016I18 gene [Source:MGI Symbol;Acc:MGI:1916456]	-	198	194	299	191	288	578	459	530	1297	540	649	3.34590492791512	2.63244900978372	4.12917730806112	3.03507612542852	4.08898761082447	6.12780373006918	6.81187417002274	6.91740862017247	18.751799824393	7.83922480164558	9.61922937268134
ENSMUSG00000026360	277.233693423526	266.798080097396	459.951759037937	477.889541841266	343.076534435499	471.039908366303	911.700356174003	3051.57919482303	706.436849444494	1669.56577608552	2330.8885386008	364.989921767125	1523.53510391569	-2.06140525734493	2.93837924495267e-07	5.43229296916395e-05	Rgs2	1	143875076	143879899	-	3627	protein_coding	regulator of G-protein signaling 2 [Source:MGI Symbol;Acc:MGI:1098271]	-	230	277	471	425	346	630	870	3290	690	1654	2261	3.96166854547057	3.83124479490903	6.6300246914601	6.88378101582003	5.00727335324328	6.80799852020145	13.1605815027571	43.7688719874934	10.1684315135071	24.4746651694824	34.1584410068661
ENSMUSG00000019256	314.59997384148	277.392949704152	256.830812371502	217.018074294975	282.591943104385	340.195489375663	438.035343541073	434.0848216344	403.385679248015	421.933793472639	397.931435603675	269.686750663299	405.927760479244	-0.589027916724124	3.29027653698572e-07	6.02436979012327e-05	Ahr	12	35547973	35585037	-	6163	protein_coding	aryl-hydrocarbon receptor [Source:MGI Symbol;Acc:MGI:105043]	bHLH	261	288	263	193	285	455	418	468	394	418	386	2.64573410998601	2.34427204323865	2.17873984056228	1.83971611711836	2.42731114401759	2.89364791881676	3.72123841915117	3.66412851037014	3.41709054577672	3.64009672127085	3.43194383162151
ENSMUSG00000029563	10.848274960051	5.77901978550317	13.6716021794716	15.7422437312417	3.96620271023699	12.7106007019479	83.8345155102531	273.621842696898	29.6908241070874	58.5458373718016	93.8128513987939	10.0014686733009	92.0360786311303	-3.20680837231863	4.36035709867217e-07	7.75980559559957e-05	Foxp2	6	14901348	15441976	+	16346	protein_coding	forkhead box P2 [Source:MGI Symbol;Acc:MGI:2148705]	Fork_head	9	6	14	14	4	17	80	295	29	58	91	0.0343976578048068	0.0184139705464127	0.0437278712210135	0.0503155486748057	0.0128446198162803	0.0407627885038717	0.268523237351469	0.870818272116587	0.0948285120399279	0.190434358991174	0.30505274141632
ENSMUSG00000022505	518.306470313549	498.922041481773	517.567796794282	470.018419975645	722.840443940691	740.953252684136	849.872400985191	1343.0658583902	864.105363668338	1200.18966612193	1126.78512724046	545.531034501188	1020.82861151504	-0.903459996357167	4.48863171028351e-07	7.841516057543e-05	Emp2	16	10099613	10131832	-	8644	protein_coding	epithelial membrane protein 2 [Source:MGI Symbol;Acc:MGI:1098726]	-	430	518	530	418	729	991	811	1448	844	1189	1093	3.10778920799617	3.00623336036096	3.13042213408726	2.84084275394031	4.42675541912983	4.49350630165997	5.14765554056703	8.08296717984992	5.21891376911684	7.38237166328431	6.92867895094856
ENSMUSG00000053411	829.290352501679	647.250215976355	602.52703890957	590.334139921564	776.38418052889	845.628787876648	1022.78108922509	1155.70446101808	1301.27715310718	1334.44132768141	1448.42918917918	689.157185567611	1184.71033468126	-0.7814896456412	6.29432592260527e-07	0.000100719793460714	Cbx7	15	79800008	79855320	-	6487	protein_coding	chromobox 7 [Source:MGI Symbol;Acc:MGI:1196439]	-	688	672	617	525	783	1131	976	1246	1271	1322	1405	6.62586216467863	5.19676482284355	4.85604900017452	4.7544586787327	6.33564189030933	6.83353095095285	8.25485219986354	9.26810949832813	10.4725896156755	10.9374572019269	11.8679978998124
ENSMUSG00000087177	189.242129858668	167.591573779592	166.988855192117	159.671329274023	153.690355021683	220.566306298507	225.305260433805	241.158234241334	256.979201754446	240.23981542222	231.954852359655	167.436848625217	236.033945084995	-0.496564546712392	6.70760678189079e-07	0.000103005038984487	E130307A14Rik	10	39497408	39608012	-	13931	lncRNA	RIKEN cDNA E130307A14 gene [Source:MGI Symbol;Acc:MGI:3036287]	-	157	174	171	142	155	295	215	260	251	238	225	0.704068990604069	0.626577281889182	0.626694109177658	0.598813694671951	0.584012527907584	0.829977238916444	0.846758470421748	0.900550491286866	0.96303897115827	0.916903170097694	0.88500405453409
ENSMUSG00000071064	95.2237468715591	109.80137592456	66.4049248717192	115.817936022707	87.2564596252137	129.349054202175	155.093853693968	290.317412759759	220.121627000821	205.919841790475	254.634882368155	94.9008886631518	209.239445302559	-1.14078875654463	7.22010805088255e-07	0.000109988238003924	Zfp827	8	79755066	79920395	+	11762	protein_coding	zinc finger protein 827 [Source:MGI Symbol;Acc:MGI:2444807]	zf-C2H2	79	114	68	103	88	173	148	313	215	204	247	0.419608013033615	0.486218371746436	0.295168176224589	0.514448282239127	0.392712074593792	0.576489480445411	0.690373197571175	1.28404479348709	0.977034091164422	0.930845924840113	1.15069655443234
ENSMUSG00000027589	908.844368875387	787.873030756932	913.067716986139	879.31675698793	910.243521999388	1122.27127374257	1074.12972997512	1096.34243412791	1315.61065440025	1207.25554304612	1351.52360641559	879.869079121155	1194.52220695126	-0.440904085546348	7.54105083208413e-07	0.000113965626940116	Pcmtd2	2	181479647	181499254	+	4183	protein_coding	protein-L-isoaspartate (D-aspartate) O-methyltransferase domain containing 2 [Source:MGI Symbol;Acc:MGI:1923927]	-	754	818	935	782	918	1501	1025	1182	1285	1196	1311	11.2611135632571	9.81009306587216	11.412099263773	10.9825846735974	11.5193393954417	14.0643377236618	13.4443367759108	13.634732555625	16.4197936827964	15.345184854771	17.1735414085049
ENSMUSG00000054146	0	0	0	2.24889196160596	0.991550677559247	0.747682394232226	1363.35880848549	5556.84223592242	2.0476430418681	4.03764395667597	5.15455227465901	0.648088527833041	1155.36476101256	-10.8106279261356	7.87274144335734e-07	0.000116211428344504	Krt15	11	100022584	100026754	-	1767	protein_coding	keratin 15 [Source:MGI Symbol;Acc:MGI:96689]	-	0	0	0	2	1	1	1301	5991	2	4	5	0	0	0	0.0664934884500263	0.0297054549401411	0.0221814488126864	40.3965362896788	163.598674948102	0.0604986771970673	0.121493278382208	0.155052398713631
ENSMUSG00000072949	19.2858221512018	19.2633992850105	23.4370323076656	19.1155816736506	13.8817094858295	14.2059654904123	94.3138299490348	269.911716016262	59.3816482141749	93.8752219927164	122.678344136884	18.9967089806716	109.061120966581	-2.520646421435	1.09484855802742e-06	0.000151073233637378	Acot1	12	84056264	84065145	+	3919	protein_coding	acyl-CoA thioesterase 1 [Source:MGI Symbol;Acc:MGI:1349396]	-	16	20	24	17	14	19	90	291	58	93	119	0.25506012961464	0.256013236839042	0.312663922857297	0.254835149215404	0.187510473158768	0.190022398823251	1.26000024048622	3.58290041434053	0.791052236695412	1.27361010014204	1.66385981294776
ENSMUSG00000030638	6.02681942225057	5.77901978550317	5.8592580769164	3.37333794240894	7.93240542047397	7.47682394232227	61.8279551888117	212.404752466405	11.2620367302745	34.3199736317458	57.7309854761809	5.79416812951061	64.1704212392901	-3.46590884189263	1.18710358963864e-06	0.000155567403895876	Sh3gl3	7	81823588	81956627	+	4319	protein_coding	SH3-domain GRB2-like 3 [Source:MGI Symbol;Acc:MGI:700011]	-	5	6	6	3	8	10	59	229	11	34	56	0.0723243696428408	0.0696908456938324	0.0709267141512936	0.0408059715528582	0.0972253556457132	0.0907492939384508	0.749500953424056	2.55840496976942	0.13613252936784	0.422497868641252	0.710476728757178
ENSMUSG00000010362	242.278140774473	247.534680812386	274.408586602251	256.373683623079	304.406058010689	370.850467539184	367.823936801236	352.462034660411	453.552933773784	400.73616270009	525.764332015219	265.000229964576	411.864977914987	-0.634059941347679	1.23820232499072e-06	0.000155567403895876	Rdm1	11	101518021	101526926	+	1575	protein_coding	RAD52 motif 1 [Source:MGI Symbol;Acc:MGI:1913849]	-	201	257	281	228	307	496	351	380	443	397	510	7.97284564444105	8.18578348950022	9.10893401437691	8.50432719136278	10.2312942450307	12.3431946322542	12.2272823337241	11.6417977527829	15.0340365190468	13.5281608399746	17.7433104950811
ENSMUSG00000097462	44.5984637246542	48.1584982125264	37.1086344871372	31.4844874624834	84.281807592536	84.4881105482416	108.984870163329	126.144307141621	338.88492342917	155.449292332025	182.471150522929	49.1263782958674	166.070442356219	-1.75380052293291	1.24049783682046e-06	0.000155567403895876	9530026P05Rik	6	92917310	93249970	+	7775	lncRNA	RIKEN cDNA 9530026P05 gene [Source:MGI Symbol;Acc:MGI:1924659]	-	37	50	38	28	85	113	104	136	331	154	177	0.297302925840126	0.322609606164697	0.249531279312725	0.211564748202797	0.573840617972283	0.56964528178494	0.733899046825884	0.84402541162501	2.2755167088739	1.06303884009034	1.24743493683027
ENSMUSG00000002265	192.858221512018	168.554743743842	142.575279871632	163.044667216432	576.090943661922	752.16848859762	758.702365367791	1343.99339006036	6048.73754567836	1452.54241341418	1642.24035470636	248.624771201169	1999.73075963745	-3.00754341145135	1.55369592648094e-06	0.000186072187622957	Peg3	7	6706891	6733430	-	13616	protein_coding	paternally expressed 3 [Source:MGI Symbol;Acc:MGI:104748]	zf-C2H2	160	175	146	145	581	1006	724	1449	5908	1439	1593	0.734122097502771	0.644757190640188	0.547450815820087	0.625610647151273	2.23974897832199	2.89584222769749	2.9173759974744	5.13494568821071	23.192276317694	5.67205013137225	6.41078581850015
ENSMUSG00000030231	453.216820553243	409.347234806474	387.687576089302	405.924999069876	495.775338779623	485.245873856715	615.135757556482	708.634196001457	702.341563360758	744.945310006717	757.719184374874	430.390393859704	669.003647526167	-0.635460705353157	1.58740317179434e-06	0.000188004690214145	Plekha5	6	140369780	140542836	+	9356	protein_coding	pleckstrin homology domain containing, family A member 5 [Source:MGI Symbol;Acc:MGI:1923802]	-	376	425	397	361	500	649	587	764	686	738	735	2.5107038506899	2.27880102045846	2.16641716425318	2.26674496937376	2.80512713121149	2.71882304550652	3.44232023802581	3.9402171519328	3.91909991174388	4.23345510103688	4.30469276544112
ENSMUSG00000007279	2.41072776890023	2.88950989275158	4.882715064097	7.87112186562086	9.91550677559247	5.23377675962559	97.4576242806693	312.578172843575	15.3573228140107	72.6775912201675	138.142000960861	5.59391627339243	106.907748146485	-4.2538614246305	1.67540412047841e-06	0.000194530763793597	Scube2	7	109397883	109464886	-	4153	protein_coding	signal peptide, CUB domain, EGF-like 2 [Source:MGI Symbol;Acc:MGI:1928765]	-	2	3	5	7	10	7	93	337	15	72	134	0.0300861018528706	0.0362382329101447	0.0614681110882569	0.0990197397830935	0.126389450708474	0.0660636504609001	1.22863929060463	3.91547974338989	0.193055314123317	0.930463571448229	1.76802296472989
ENSMUSG00000097885	90.4022913337586	56.8270278907811	90.8185001922042	74.2134347329966	108.079023853958	122.619912654085	152.997990806212	147.477535555277	206.811947228678	146.364593429504	173.192956428543	84.0680556007397	158.24415601705	-0.910677068502227	2.0855146358217e-06	0.000236688256802528	5031434O11Rik	3	51467456	51474538	+	3731	lncRNA	RIKEN cDNA 5031434O11 gene [Source:MGI Symbol;Acc:MGI:1923230]	-	75	59	93	66	109	164	146	159	202	145	168	1.25583872616227	0.793294514006435	1.27262219659643	1.03921249129174	1.533465488565	1.7228404418469	2.14699478126199	2.05631141802018	2.89386690520746	2.08579471460046	2.46734038448318
ENSMUSG00000079017	6117.22171358433	4914.09315760619	7467.62441902995	8461.45600554242	4782.24891786825	7877.58170563074	15953.7083016012	11473.5667598665	17134.6769743523	11796.986230418	22992.395876344	6348.52884272623	14538.1526413688	-1.19534101802775	2.08820644589984e-06	0.000236688256802528	Ifi27l2a	12	103408426	103409939	-	463	protein_coding	interferon, alpha-inducible protein 27 like 2A [Source:MGI Symbol;Acc:MGI:1924183]	-	5075	5102	7647	7525	4823	10536	15224	12370	16736	11687	22303	684.782908800736	552.798876363779	843.241347182662	954.797306194657	546.775477353182	891.9104036027	1804.06078493148	1289.15673052194	1932.07112029633	1354.72411762862	2639.53440903559
ENSMUSG00000067889	13.2590027289513	26.0055890347642	27.3432043589432	12.3689057888328	17.8479121960664	23.9258366154312	84.8824469541313	192.926587393067	103.405973614339	41.3858505559287	88.6582991241349	19.3649228215116	89.1974990428387	-2.19610686946853	2.13024267243528e-06	0.000239352007711045	Sptbn2	19	4761195	4802388	+	8896	protein_coding	spectrin beta, non-erythrocytic 2 [Source:MGI Symbol;Acc:MGI:1313261]	-	11	27	28	11	18	32	81	208	101	41	86	0.0772495161277366	0.152256793107293	0.160695994374705	0.0726412958072819	0.10620635114952	0.14098784191373	0.499566866931087	1.12819864155731	0.606846752660129	0.247353404309684	0.529722855515307
ENSMUSG00000003031	830.495716386129	759.941101793666	681.627022947941	748.881023214784	797.206744757634	871.049989280544	1036.4041979955	1105.6177508295	1082.17934762729	1114.38973204257	1288.63806866475	763.630321820031	1083.04651440669	-0.503794032201591	2.13684703869749e-06	0.000239352007711045	Cdkn1b	6	134897364	134902476	+	4552	protein_coding	cyclin-dependent kinase inhibitor 1B [Source:MGI Symbol;Acc:MGI:104565]	-	689	789	698	666	804	1165	989	1192	1057	1104	1250	9.45616029278729	8.69525731009304	7.82879576511303	8.59523287178567	9.27099939782523	10.0311362830843	11.9205809219351	12.6354587347809	12.4115255795067	13.0165421618576	15.0470995456386
ENSMUSG00000010651	683.441322483215	493.14302169627	897.443028781028	812.974444120554	781.341933916686	1199.28256034849	1146.43699960271	2415.29246909397	1653.47175630849	1113.3803210534	1585.54027968511	733.668750199551	1518.90073101536	-1.04986268775935	2.20474791750865e-06	0.000245513507866665	Acaa1b	9	118977091	118986161	-	1962	protein_coding	acetyl-Coenzyme A acyltransferase 1B [Source:MGI Symbol;Acc:MGI:3605455]	-	567	512	919	723	788	1604	1094	2604	1615	1103	1538	18.0543522997322	13.0911755374151	23.9143346642425	21.6483582385155	21.0814254010361	32.0429003891106	30.5929742386299	64.041130322829	43.9972929690767	30.1720847426352	42.9538767741596
ENSMUSG00000037640	167.545579938566	193.597162814356	172.848113269034	184.409140851689	177.487571283105	248.230554885099	269.318381076688	239.303170901016	270.288881526589	215.004540692996	270.098539192132	179.17751363135	252.040678045753	-0.49007319540944	2.38174816827647e-06	0.000255751424217562	Zfp60	7	27430814	27453127	+	8390	protein_coding	zinc finger protein 60 [Source:MGI Symbol;Acc:MGI:99207]	zf-C2H2	139	201	177	164	179	332	257	258	264	213	262	1.03502465782486	1.20182652508709	1.07709274295273	1.14833224260764	1.11986024545674	1.55096708668291	1.68063941492999	1.48379791633	1.68187764769401	1.36253118825953	1.71113535623529
ENSMUSG00000068744	8.4375471911508	10.5948696067558	9.765430128194	11.2444598080298	11.898608130711	22.4304718269668	24.1024232091978	23.1882917539744	30.7146456280215	36.3387956100838	40.2055077423402	10.3881829729683	29.4966892950974	-1.49360888081779	2.39070231649648e-06	0.000255751424217562	Psrc1	3	108291155	108295547	+	3364	protein_coding	proline/serine-rich coiled-coil 1 [Source:MGI Symbol;Acc:MGI:1913099]	-	7	11	10	10	12	30	23	25	30	36	39	0.129998969525089	0.16403797007869	0.151769955618033	0.174634355070149	0.187239734408666	0.349535850642243	0.375124328434095	0.358592360688893	0.476669868938249	0.574348277679028	0.635263136299197
ENSMUSG00000028248	2025.01132587619	1965.82989703533	1789.02679948514	1993.64272396368	2225.03972044295	2480.0625016683	2824.17524125165	2750.13140202136	4263.19281316938	3237.18104226496	3199.94605210831	1999.71009336066	3125.78150874733	-0.644243947052365	2.56108100949229e-06	0.000269218347955163	Pnisr	4	21847583	21876475	+	10187	protein_coding	PNN interacting serine/arginine-rich [Source:MGI Symbol;Acc:MGI:1913875]	-	1680	2041	1832	1773	2244	3317	2695	2965	4164	3207	3104	10.3029319756333	10.050886920715	9.18165473093826	10.2246417749922	11.5624349901827	12.7622022884598	14.5149600688727	14.0441481870022	21.8482596002972	16.8959051645397	16.6963077409987
ENSMUSG00000020431	45.8038276091044	28.8950989275158	25.3901183333044	32.6089334432864	33.7127230370144	47.8516732308625	100.601418612304	92.7531670158975	51.1910760467025	90.8469890252094	111.338329132635	33.2821402700451	82.4304421772684	-1.31136241557478	2.58499517893502e-06	0.000269218347955163	Adcy1	11	7013489	7128506	+	12522	protein_coding	adenylate cyclase 1 [Source:MGI Symbol;Acc:MGI:99677]	-	38	30	26	29	34	64	96	100	50	90	108	0.189586650607288	0.12018637699715	0.106008683901738	0.136053578847017	0.14252070930313	0.200323884629379	0.42063065047888	0.385339307253613	0.213426694232587	0.38574261422142	0.472601494344587
ENSMUSG00000107655	127.768571751712	73.2009172830401	103.513559358856	87.7067865026324	120.969182662228	123.367595048317	238.928369204221	181.796207351159	271.312703047523	215.004540692996	308.242226024608	102.631803511694	223.108606894804	-1.11951578040523	2.64738350639573e-06	0.00027397541700428	Gm44220	6	93218701	93221187	+	2487	TEC	predicted gene, 44220 [Source:MGI Symbol;Acc:MGI:5690612]	-	106	76	106	78	122	165	228	196	265	213	299	2.66273493877503	1.53301179157796	2.17606505243669	1.84248724147835	2.57487886741696	2.60036683095408	5.02993582130248	3.80274582172991	5.69537758160691	4.59655676296641	6.58780048006185
ENSMUSG00000028132	28.9287332268028	27.9319289632653	29.296290384582	24.7378115776655	27.7634189716589	40.3748492885402	110.032801607207	209.622157455928	67.5722203816473	52.4893714367877	102.060135038248	27.7316366247949	97.0252558680599	-1.80566010097084	2.68940218265988e-06	0.000275348828363749	Tlcd4	3	120995410	121076747	-	7874	protein_coding	TLC domain containing 4 [Source:MGI Symbol;Acc:MGI:1923195]	-	24	29	30	22	28	54	105	226	66	52	99	0.190420494277325	0.184760987934938	0.194521512839368	0.164139438024277	0.186653173560887	0.268797241911216	0.731639712921398	1.38493707140859	0.448023668534188	0.354435115280377	0.688945422000805
ENSMUSG00000028150	219.376226969921	196.486672707108	137.692564807535	173.164681043659	135.842442825617	239.258366154312	342.67358214816	334.83893292739	356.289889285049	233.173938498038	384.529599689562	172.512517670768	315.127384783752	-0.8700789118403	2.89613068166379e-06	0.000290365370750936	Rorc	3	94280101	94305583	+	3559	protein_coding	RAR-related orphan receptor gamma [Source:MGI Symbol;Acc:MGI:104856]	THR-like	182	204	141	154	137	320	327	361	348	231	373	3.19478220582816	2.87547679875148	2.02270672741129	2.54201673082948	2.02053015635134	3.52410183103271	5.04107485931198	4.89436355369524	5.22641255792524	3.48347582819713	5.74282891377163
ENSMUSG00000034771	175.983127129717	170.481083672343	132.809849743438	213.644736352566	127.910037405143	237.763001365848	267.222518188932	371.01266806359	245.717165024172	346.227969284965	280.40764374145	164.165766860641	291.391827611493	-0.829736793529636	2.89724926177281e-06	0.000290365370750936	Tle2	10	81410395	81426679	+	6221	protein_coding	transducin-like enhancer of split 2 [Source:MGI Symbol;Acc:MGI:104635]	-	146	177	136	190	129	318	255	400	240	343	272	1.4661908716658	1.4273180349259	1.11614469980827	1.79423395574082	1.08843441816759	2.00351859452522	2.24896844081642	3.10253580159443	2.06207032838228	2.95912102777555	2.39581752384956
ENSMUSG00000090086	389.332534677387	255.24004052639	255.854269358683	392.43164730024	331.177926304788	432.908106260459	556.451596699305	575.069635498565	545.696870657848	474.423164909427	547.413451568786	324.807283633498	521.993804265732	-0.68617966831926	3.36980012142849e-06	0.000329065302114058	AI480526	5	123271786	123279729	-	6082	lncRNA	expressed sequence AI480526 [Source:MGI Symbol;Acc:MGI:2140910]	-	323	265	262	349	334	579	531	620	533	470	531	3.31782872914961	2.18578351628276	2.19936175999925	3.37104603237648	2.88252318080609	3.7312865850243	4.79017618555516	4.91883534917205	4.68417623065169	4.14744133359255	4.78402168720257
ENSMUSG00000024901	145.849030018464	156.996704172836	134.762935769077	145.053531523584	161.622760442157	219.818623904275	237.880437760343	172.520890649569	222.169270042689	239.230404433051	272.160360101995	148.856992385224	227.296664481987	-0.608330523280442	4.10629080327473e-06	0.000383294066058615	Peli3	19	4979745	4993155	-	4720	protein_coding	pellino 3 [Source:MGI Symbol;Acc:MGI:1924963]	-	121	163	138	129	163	294	227	186	217	237	264	1.60155268012623	1.7324204200537	1.49272182280658	1.60558530061063	1.8126683977361	2.44135980832478	2.6386831307431	1.90146334281765	2.45736782688202	2.69485347603933	3.06483404114935
ENSMUSG00000022358	480.940189895596	435.352823841238	353.508570640623	372.191619645786	503.707744200097	390.290209789222	802.715486010674	2213.09056499931	803.699893933229	2296.41000035946	2693.7690187368	429.140189644668	1533.32919563812	-1.83706724740984	4.24718047792394e-06	0.000392596168255474	Fbxo32	15	58039275	58078328	-	6976	protein_coding	F-box protein 32 [Source:MGI Symbol;Acc:MGI:1914981]	-	399	452	362	331	508	522	766	2386	785	2275	2613	3.57325722598865	3.25042126990996	2.64937779978584	2.7874506912404	3.82234600783379	2.93285431008498	6.02456479664974	16.5036870265989	6.01472281011082	17.5026471868046	20.5247545533548
ENSMUSG00000091586	265.180054579025	258.129550419141	288.080188781723	333.960456298485	312.338463431163	417.206775981582	344.769445035916	408.113934869949	487.339043964608	449.187890180202	527.826152925082	291.537742701907	439.073873826223	-0.590510005888055	4.66723380544963e-06	0.000427276279439288	Cyp4f17	17	32725024	32749117	+	3198	protein_coding	cytochrome P450, family 4, subfamily f, polypeptide 17 [Source:MGI Symbol;Acc:MGI:3646233]	-	220	268	295	297	315	558	329	440	476	445	512	4.29775919619978	4.20401273524314	4.70961440138284	5.45586557928163	5.17017033988657	6.83883614416055	5.64443947630863	6.63882512316788	7.95574631035581	7.46810406434534	8.77276581149577
ENSMUSG00000052534	1104.11331815631	1219.37317474117	1021.46399140909	958.027975644138	1433.78227975067	1409.38131312775	1463.9602270978	2281.72790859108	2108.04851160321	2190.42184649672	2218.51929901324	1147.35214794027	1945.34318432163	-0.761327484794423	4.69887855301273e-06	0.000428115049791715	Pbx1	1	167946933	168259839	-	13844	protein_coding	pre B cell leukemia homeobox 1 [Source:MGI Symbol;Acc:MGI:97495]	Homeobox	916	1266	1046	852	1446	1885	1397	2460	2059	2170	2152	4.13363132734015	4.58753935989603	3.85755288002903	3.61546095657683	5.48251034523012	5.33674218419906	5.53653688451018	8.57413916596155	7.94963499740905	8.41253632793906	8.51776611543016
ENSMUSG00000035967	454.422184437693	428.610634091485	383.781404038024	448.653946340389	410.501980509528	419.449823164279	701.066135954492	807.880084708467	1181.49003515789	1106.31444412922	1298.94717321407	425.194029883424	919.191282721403	-1.11191205556426	4.81585623794222e-06	0.000436683497537599	Ints6l	X	55500217	55553203	+	7173	protein_coding	integrator complex subunit 6 like [Source:MGI Symbol;Acc:MGI:2442593]	-	377	445	393	399	414	561	669	871	1154	1096	1260	3.28351024920566	3.11219548620962	2.79726437145868	3.26781706694461	3.02950914484887	3.06540943108622	5.11715614187373	5.85914621431661	8.59918734481594	8.20046600794269	9.6253105128678
ENSMUSG00000038535	273.617601770176	249.461020740887	211.90983378181	237.258101949429	275.651088361471	311.783558394838	348.961170811429	345.041781299139	338.88492342917	332.096215436599	364.942301045858	249.579529320754	340.284991736172	-0.447188429691923	4.90388449738668e-06	0.000440470606600176	Zfp280d	9	72182142	72271059	+	19017	protein_coding	zinc finger protein 280D [Source:MGI Symbol;Acc:MGI:2384583]	-	227	259	217	211	278	417	333	372	331	329	354	0.74573015948516	0.683227669110799	0.582585299267478	0.651817656655688	0.767318284084018	0.859449785018197	0.960739416686247	0.94388252385753	0.930332986879874	0.928501694990637	1.02001436965403
ENSMUSG00000021482	599.065850571707	581.754658407319	617.175184101861	581.33857207514	644.50794041351	678.895613962862	790.140308684136	849.619009865621	813.938109142569	836.801710021096	971.117648545757	604.768441113907	823.41873337034	-0.443885021257234	4.99996699709232e-06	0.000442834286319218	Prxl2c	13	64423094	64460524	-	3850	protein_coding	peroxiredoxin like 2C [Source:MGI Symbol;Acc:MGI:1913379]	-	497	604	632	517	650	908	754	916	795	829	942	8.06479840967545	7.8701660857664	8.38104443121576	7.8888824604089	8.86187020038938	9.24382207980035	10.7451875053939	11.4802608461653	11.0371979574985	11.556401193846	13.4071110853206
ENSMUSG00000021134	7147.80783478918	6853.91746560675	6750.84184762051	6179.95511049317	7138.17332774902	7686.17501270729	8248.26839476503	9062.91194912335	8986.08148923815	8847.48732006623	10085.3969805978	6814.13911725173	8819.38685774964	-0.372037321063658	5.63585726565402e-06	0.000490036502523214	Srsf5	12	80992278	80997281	+	3988	protein_coding	serine and arginine-rich splicing factor 5 [Source:MGI Symbol;Acc:MGI:98287]	-	5930	7116	6913	5496	7199	10280	7871	9771	8777	8765	9783	92.8960826605043	89.5134875592455	88.5020237091929	80.9612577137933	94.7523045114274	101.033273353745	108.287454469369	118.222700471048	117.636848571157	117.957505625027	134.41939561482
ENSMUSG00000033147	108.48274960051	110.764545888811	87.888871153746	107.946814157086	117.002979951991	145.050384481052	145.662470699065	169.738295639092	156.64469270291	159.486936288701	196.903896891974	106.417192150429	162.247779450466	-0.607488369020716	5.78302060442735e-06	0.000498281802486451	Slc22a15	3	101763092	101831769	-	14239	protein_coding	solute carrier family 22 (organic anion/cation transporter), member 15 [Source:MGI Symbol;Acc:MGI:3607704]	-	90	115	90	96	118	194	139	183	153	158	191	0.394876125063117	0.405159511358957	0.322704345550358	0.396074985348509	0.43498599534722	0.534009150227634	0.535597686325276	0.620138381482999	0.574333797278754	0.595533787808396	0.73501958576662
ENSMUSG00000067219	2.41072776890023	6.74218974975369	2.9296290384582	5.6222299040149	7.93240542047397	11.2152359134834	96.4096928367911	193.854119063226	25.5955380233512	13.1223428591969	10.309104549318	5.1274363763202	58.4176722075611	-3.50349486570036	6.06143768030735e-06	0.000517586978961492	Nipal1	5	72805138	72828421	+	4393	protein_coding	NIPA-like domain containing 1 [Source:MGI Symbol;Acc:MGI:1917951]	-	2	7	3	5	8	15	92	209	25	13	10	0.0284424268142435	0.079936388870993	0.0348659775118867	0.0668643262526726	0.0955875964110711	0.133830935756944	1.149026397316	2.29563107292241	0.304180408056049	0.158822108907221	0.124733707501474
ENSMUSG00000038872	350.760890374983	366.0045864152	358.39128570472	374.440511607392	349.025838500855	432.908106260459	470.521218301296	448.925328356944	540.577763053178	472.404342931089	446.38422698547	359.72462252063	468.620164314739	-0.3800149856921	6.24011203025488e-06	0.000528107614578282	Zfhx3	8	108669276	109688262	+	20976	protein_coding	zinc finger homeobox 3 [Source:MGI Symbol;Acc:MGI:99948]	Homeobox	291	380	367	333	352	579	449	484	528	468	433	0.866698752611002	0.908800611569027	0.893275009375265	0.932625382159811	0.880831316051142	1.08188811070356	1.17442976267428	1.11337047188596	1.34543797331739	1.19743511057681	1.13112410213754
ENSMUSG00000023764	315.80533772593	302.435368774666	343.743140512429	329.462672375273	319.279318174077	400.010080914241	392.974291454312	569.504445477611	501.672545257684	475.432575898596	439.167853800947	322.145167512475	463.126965467232	-0.523311333245458	6.57154275685708e-06	0.000548839110421371	Sfi1	11	3081850	3143463	-	7559	protein_coding	Sfi1 homolog, spindle assembly associated (yeast) [Source:MGI Symbol;Acc:MGI:1926137]	-	262	314	352	293	322	535	375	614	490	471	426	2.16538339864285	2.08388136528689	2.3774977378763	2.27713588230722	2.2359613069337	2.77406028943366	2.72188833535383	3.91941307915579	3.46484784214425	3.34414708911698	3.08809241202531
ENSMUSG00000021573	465.270459397744	574.049298693314	483.388791345603	519.494043130976	710.94183580998	999.651361088487	1019.63729489345	658.547485812872	1236.77639728833	769.171173746773	1002.04496219371	550.628885675524	947.638112503938	-0.782610921146289	6.82705189946479e-06	0.000560347940817278	Tppp	13	74157526	74183872	+	5102	protein_coding	tubulin polymerization promoting protein [Source:MGI Symbol;Acc:MGI:1920198]	-	386	596	495	462	717	1337	973	710	1208	762	972	4.72655490631704	5.86021424541979	4.95343580352872	5.31970063407808	7.37651888992698	10.2711107427571	10.4634708328301	6.7148282082617	12.6554884780007	8.0157345477674	10.4392871833881
ENSMUSG00000095123	168.750943823016	188.781312993103	137.692564807535	164.169113197235	155.673456376802	232.529224606222	231.592849097074	220.752537497836	333.7658158245	260.4280352056	240.20213599911	163.013478239538	253.211766371724	-0.634490483508545	7.11074692872957e-06	0.000578644628277216	Gm21781	10	4341587	4346424	+	4838	lncRNA	predicted gene, 21781 [Source:MGI Symbol;Acc:MGI:5433945]	-	140	196	141	146	157	311	221	238	326	258	233	1.80784015494998	2.03234716343275	1.48797297289309	1.77285274259143	1.70336039769306	2.51953841177703	2.50628117285581	2.3737124342544	3.60167207626634	2.86208581586147	2.63897387874278
ENSMUSG00000020160	330.269704339331	349.630697022941	281.244387691987	338.458240221697	364.890649341803	361.878278808398	539.684693597255	1049.96585061996	538.53012001131	1016.47686609318	992.766768099324	332.898735723552	749.883762871571	-1.1712531877097	7.50947172501009e-06	0.000608490896117626	Meis1	11	18829817	18968985	-	10532	protein_coding	Meis homeobox 1 [Source:MGI Symbol;Acc:MGI:104717]	Homeobox	274	363	288	301	368	484	515	1132	526	1007	963	1.62531509649745	1.72903371955712	1.396122195607	1.67896374009923	1.83404389551428	1.80119598416029	2.68287081209619	5.18623973390284	2.6694840263671	5.13153658520866	5.01026239558466
ENSMUSG00000061013	2.41072776890023	0	2.9296290384582	1.12444598080298	2.97465203267774	8.22450633655449	12.575177326538	14.8405067225436	6.1429291256043	27.2540967075628	46.390970471931	1.88789096416783	19.2380311151224	-3.34815795122775	7.58601250148819e-06	0.000609505696427587	Mkx	18	6934518	7004780	-	4095	protein_coding	mohawk homeobox [Source:MGI Symbol;Acc:MGI:2687286]	Homeobox	2	0	3	1	3	11	12	16	6	27	45	0.0305122297912019	0	0.0374032330182463	0.0143460310245661	0.0384538746367981	0.105284693668421	0.160779517866195	0.188531137696889	0.0783158700419179	0.35386586192532	0.602148546213158
ENSMUSG00000050619	251.921051850074	244.645170919634	237.299952115114	260.871467546291	250.862321422489	330.475618250644	298.660461505277	333.911401257231	385.980713392137	343.199736317458	308.242226024608	249.119992770721	333.411692791226	-0.421451029383987	8.43663917020403e-06	0.00066384497140093	Zscan29	2	120988754	121001606	-	7169	protein_coding	zinc finger SCAN domains 29 [Source:MGI Symbol;Acc:MGI:2139317]	zf-C2H2	209	254	243	232	253	442	285	360	377	340	299	1.8213170894092	1.77739037727535	1.73057126181995	1.9011442759909	1.85239968425792	2.4165186306307	2.1811707329438	2.42304194442001	2.81083402865959	2.54535959640336	2.28537589537088
ENSMUSG00000059851	384.511079139587	378.525795950457	346.672769550887	462.147298110025	353.983591888651	483.002826674018	581.601951352381	519.417735289026	573.340051723068	493.601973703638	511.331585646173	385.168106927921	527.049354064717	-0.45297927091034	8.54090559736905e-06	0.000668731408341287	Kmt5c	7	4743114	4750513	+	4001	protein_coding	lysine methyltransferase 5C [Source:MGI Symbol;Acc:MGI:2385262]	-	319	393	355	411	357	646	555	560	560	489	496	4.98103953229142	4.9275573474466	4.5300354011039	6.03474526012018	4.68352046485501	6.32834905113794	7.61075626390167	6.75361792312086	7.48121107973532	6.55947554353696	6.79294595897953
ENSMUSG00000061882	143.438302249564	125.212095352569	119.138247563967	100.075692291465	130.884689437821	160.751714759929	167.669031020506	213.332284136564	232.407485252029	184.722211017926	196.903896891974	123.749805379077	192.631103846488	-0.63733955296621	8.58769489339372e-06	0.000668731408341287	Ccdc62	5	124068742	124107958	+	8505	protein_coding	coiled-coil domain containing 62 [Source:MGI Symbol;Acc:MGI:2684996]	-	119	130	122	89	132	215	160	230	227	183	191	0.874118879388691	0.766790498367941	0.732364537863439	0.614753996126777	0.814652455268463	0.990810501021003	1.03216480605458	1.304879865078	1.42660575613395	1.15479682513078	1.2305636545245
ENSMUSG00000041775	368.841348641735	314.956578309923	318.353022179124	326.089334432864	420.417487285121	463.56308442398	499.863298729884	496.229443535052	666.507810128066	494.611384692807	485.558824272878	349.731554169753	517.722307630445	-0.565450390624283	8.6040959480945e-06	0.000668731408341287	Mapk1ip1	7	138437552	138448002	-	1883	protein_coding	mitogen-activated protein kinase 1 interacting protein 1 [Source:MGI Symbol;Acc:MGI:1916796]	-	306	327	326	290	424	620	477	535	651	490	471	10.1524056782956	8.71174432239276	8.83912090323389	9.04759912013992	11.8192057805594	12.9052917855818	13.8986123181451	13.7094639453261	18.4791972536641	13.966081415516	13.7061544552534
ENSMUSG00000120162	124.152480098362	99.2065063178043	114.25553249987	125.937949849934	157.65655773192	177.94840982727	199.106974336851	171.59335897941	180.192587684393	222.070417617179	242.263956908973	124.241805299578	198.862617559013	-0.677446747829603	9.52012317906707e-06	0.000717598042416145	ENSMUSG00000120162	17	86463116	86474942	-	2311	lncRNA	novel transcript	-	103	103	117	112	159	238	190	185	176	220	235	2.78442251027306	2.23586185942746	2.58480455611381	2.84710673695673	3.61135295620834	4.03648618450023	4.51083599725201	3.86268056687366	4.07066305038303	5.1091840153937	5.57202365243115
ENSMUSG00000026227	27.7233693423526	8.66852967825475	19.530860256388	28.1111495200745	29.7465203267774	76.2636042116871	70.211406739837	21.3332284136564	149.477942056371	102.959920895237	82.4728363945441	22.7560858247695	83.7864897852222	-1.88418297001271	9.69135142607306e-06	0.000726546117540485	2810459M11Rik	1	85973585	85983178	+	3331	protein_coding	RIKEN cDNA 2810459M11 gene [Source:MGI Symbol;Acc:MGI:1920042]	-	23	9	20	25	30	102	67	23	146	102	80	0.431371114212601	0.135542522914288	0.306547061362391	0.440911115622922	0.472736765649019	1.20019551044903	1.10357931600517	0.333173318897881	2.34277540388079	1.64344187450757	1.31601363447367
ENSMUSG00000019961	817.236713657178	904.416596431245	781.23441025552	890.56121679596	764.485572398179	971.987112501894	1079.36938719451	1044.40066059901	1004.3689120363	1086.12622434584	1037.09591766139	831.586901907616	1037.22470238982	-0.318388388907815	1.02310915315313e-05	0.000755759828300938	Tmpo	10	90983433	91017177	-	10998	protein_coding	thymopoietin [Source:MGI Symbol;Acc:MGI:106920]	-	678	939	800	792	771	1300	1030	1126	981	1076	1006	3.85135751566607	4.28311332418031	3.71379618620885	4.23055297873375	3.67970853572339	4.63293381229514	5.13838796017404	4.94016764403882	4.76768687569016	5.25082283692181	5.0122104756892
ENSMUSG00000029456	333.885795992682	300.509028846165	335.930796409873	332.836010317682	312.338463431163	433.655788654691	440.131206428829	394.200959817564	510.886938946091	385.594997862556	506.177033371514	323.100018999513	445.107820846874	-0.462103324773881	1.02397876116816e-05	0.000755759828300938	Acad10	5	121759089	121798577	-	6068	protein_coding	acyl-Coenzyme A dehydrogenase family, member 10 [Source:MGI Symbol;Acc:MGI:1919235]	-	277	312	344	296	315	580	420	425	499	382	491	2.85188529462814	2.57938820907818	2.89437410943436	2.86570717295601	2.72481950345373	3.74635458638263	3.79758147629735	3.37956162212861	4.39549111247543	3.37867641514172	4.43384957042685
ENSMUSG00000038267	414.645176250839	381.415305843209	425.772753589258	391.307201319437	410.501980509528	514.405487231772	564.83504825033	655.764890802395	765.818497658669	514.799604476187	530.918884289878	404.728483502454	591.090402118205	-0.545944936178892	1.06797081911662e-05	0.000779168595311059	Slc22a23	13	34363141	34529165	-	6386	protein_coding	solute carrier family 22, member 23 [Source:MGI Symbol;Acc:MGI:1920352]	-	344	396	436	348	414	688	539	707	748	510	515	3.36532789400801	3.11081339311145	3.48577514852475	3.2013709633367	3.40286080425947	4.2226587215452	4.63087686256204	5.34204462173321	6.26073204119942	4.286176702149	4.4189933633385
ENSMUSG00000027381	201.295768703169	143.512324673329	141.598736858813	136.057963677161	118.98608130711	177.94840982727	277.701832627714	283.824691068646	248.788629586974	235.192760476376	257.72761373295	148.290175043916	246.863989553322	-0.736763710373713	1.07303711051213e-05	0.000779876819021828	Bcl2l11	2	127967958	128004467	+	8029	protein_coding	BCL2-like 11 (apoptosis facilitator) [Source:MGI Symbol;Acc:MGI:1197519]	-	167	149	145	121	120	238	265	306	243	233	250	1.29942994309131	0.930963167272754	0.922036977847353	0.88533897652477	0.784499273322646	1.16182831889152	1.81087218520828	1.8389798909721	1.61769725454938	1.5574828476777	1.70617504376004
ENSMUSG00000078190	42.187735955754	36.60045864152	49.8036936537894	40.4800553089073	57.5099392984363	54.5808147789525	114.22452738272	74.202533612718	116.715653386482	123.148140678617	94.8437618537257	45.3163765716814	96.2859052822025	-1.08042735238903	1.10689886086519e-05	0.000801428445193727	Dnm3os	1	162045192	162053119	+	7928	lncRNA	dynamin 3, opposite strand [Source:MGI Symbol;Acc:MGI:3052332]	-	35	38	51	36	58	73	109	80	114	122	92	0.275805079138749	0.240451584614933	0.328434165812968	0.266762347835713	0.384005203707783	0.360898998965342	0.754338438626443	0.486904016693213	0.768588076262793	0.825895307579655	0.635871295269495
ENSMUSG00000028601	513.485014775749	421.868444341731	444.327070832827	543.107408727839	664.338953964695	706.559862549454	730.40821638308	761.503501200519	735.103852030648	729.804145169182	806.171975756668	517.425378528568	744.925258848259	-0.525885490149667	1.15124250383978e-05	0.000824133825493126	Echdc2	4	108022634	108036505	+	2287	protein_coding	enoyl Coenzyme A hydratase domain containing 2 [Source:MGI Symbol;Acc:MGI:1289238]	-	426	438	455	483	670	945	697	821	718	723	782	11.6370068875947	9.60761594502463	10.1575045679087	12.4069958780166	15.3773463266654	16.1954158063647	16.7212983379413	17.321839262168	16.7807246943556	16.9668391296113	18.7363772827375
ENSMUSG00000036902	28.9287332268028	33.7109487487685	24.413575320485	20.2400276544536	26.7718682940997	25.4212014038957	77.5469268469841	80.6952553038308	58.3578266932408	178.665745082912	226.800300084996	26.8130306489219	107.91454256931	-2.0060988270645	1.20372608718516e-05	0.000853873834168286	Neto2	8	86363217	86427553	-	6129	protein_coding	neuropilin (NRP) and tolloid (TLL)-like 2 [Source:MGI Symbol;Acc:MGI:1921763]	-	24	35	25	18	27	34	74	87	57	177	220	0.244635498766464	0.286474593172028	0.208253438855874	0.172531562542139	0.231231448807178	0.217428141910356	0.662438370846154	0.684930716385034	0.497093022402629	1.54993132050664	1.96688104016763
ENSMUSG00000002266	14.4643666134014	10.5948696067558	14.648145192291	14.6177977504387	30.7380710043366	24.6735190096635	45.0610520867611	70.4924069320821	344.004031033841	51.4799604476187	72.1637318452261	17.0126500334447	101.312450225865	-2.57151586005675	1.22729457641781e-05	0.000862422675411359	Zim1	7	6674268	6699449	-	8086	protein_coding	zinc finger, imprinted 1 [Source:MGI Symbol;Acc:MGI:1341879]	zf-C2H2	12	11	15	13	31	33	43	76	336	51	70	0.0927140101372533	0.0682443397656089	0.0947107588484532	0.0944485483048202	0.201233700872633	0.15995825645765	0.291768297092391	0.453520441766832	2.22104814716951	0.338505125153642	0.474361394926764
ENSMUSG00000103527	7.23218330670069	11.5580395710063	4.882715064097	4.49778392321192	4.95775338779623	16.449012673109	18.862765989807	55.6519002095385	40.952860837362	26.2446857183938	14.4327463690452	6.62569505056243	28.7656619662092	-2.11248899062079	1.28168322079879e-05	0.000882850877298522	Gm37261	3	51580222	51581322	+	1101	TEC	predicted gene, 37261 [Source:MGI Symbol;Acc:MGI:5610489]	-	6	12	5	4	5	22	18	60	40	26	14	0.340456623964501	0.546766144508014	0.231859278246622	0.213431415242864	0.238372111168163	0.783180418841391	0.896991996814805	2.62954703293174	1.94189214545355	1.26740331413156	0.696764076181256
ENSMUSG00000073147	177.188491014167	152.180854351583	191.402430512602	156.297991331614	201.284787544527	249.725919673564	274.558038296079	230.955385869585	306.122634759281	252.352747292248	226.800300084996	175.670910950899	256.752504329292	-0.545824121941325	1.28462743850117e-05	0.000882850877298522	5031425E22Rik	5	23587297	23639396	-	6968	lncRNA	RIKEN cDNA 5031425E22 gene [Source:MGI Symbol;Acc:MGI:1923227]	-	147	158	196	139	203	334	262	249	299	250	220	1.31797462731493	1.13751369314874	1.43611667073789	1.17190479181087	1.52918719754357	1.87873178779759	2.06298719053126	1.72428169137774	2.29358837683397	1.92557605214338	1.73005365889601
ENSMUSG00000020155	49.4199192624547	61.6428777120338	41.9913495512342	60.7200829633609	115.019878596873	89.7218873078672	176.052482571532	526.837988650298	65.5245773397792	361.3691341225	527.826152925082	65.7588216171912	291.222037152843	-2.1458224364327	1.28890108123616e-05	0.000882850877298522	Kcnmb1	11	33913013	33923641	+	4191	protein_coding	potassium large conductance calcium-activated channel, subfamily M, beta member 1 [Source:MGI Symbol;Acc:MGI:1334203]	-	41	64	43	54	116	120	168	568	64	358	512	0.611172849056769	0.766072727404214	0.523832680030056	0.756940548905345	1.45282426866872	1.12225111100979	2.19935331884251	6.53954731921759	0.816234121553561	4.58452320440749	6.69417920905833
ENSMUSG00000046169	47.0091914935545	48.1584982125264	42.9678925640536	49.4756231553311	35.6958243921329	47.8516732308625	64.9717495204462	114.086395429554	178.144944642525	163.524580245377	163.914762334156	44.6614059635197	122.082350900487	-1.44941453800906	1.30984274275275e-05	0.00089397940887089	Adamts6	13	104424343	104633203	+	7798	protein_coding	a disintegrin-like and metallopeptidase (reprolysin type) with thrombospondin type 1 motif, 6 [Source:MGI Symbol;Acc:MGI:1347348]	-	39	50	44	44	36	64	62	123	174	162	159	0.312449067632976	0.321658077446847	0.288078760589365	0.331478311106222	0.242321543941044	0.321679364366386	0.436226295108235	0.761095041123183	1.19266493290946	1.11496335310402	1.11727203323393
ENSMUSG00000053965	307.367790534779	281.245629561154	324.212280256041	410.422782993087	341.093433080381	380.570338664203	1105.56767329146	3002.4200163046	526.244261760101	1573.67173211446	2556.65792823087	332.868383285088	1524.18865839428	-2.19501555812283	1.31824613690572e-05	0.000896501533534238	Pde5a	3	122522596	122653023	+	9831	protein_coding	phosphodiesterase 5A, cGMP-specific [Source:MGI Symbol;Acc:MGI:2651499]	-	255	292	332	365	344	509	1055	3237	514	1559	2480	1.62046755944043	1.4900225589985	1.72417832765831	2.18112642881124	1.83668002995167	2.02930135352219	5.88786909244126	15.8877360117751	2.79458842336029	8.51093411410898	13.8228953218783
ENSMUSG00000071604	215.760135316571	252.350530633638	198.238231602338	247.378115776655	326.220172916992	358.139866837236	370.96773113287	578.7797621792	355.266067764115	563.251331956298	830.913826675032	247.989437249239	509.553097757459	-1.03814960823809	1.53137685328226e-05	0.00101950041391081	Fam189a2	19	23950114	24008383	-	2886	protein_coding	family with sequence similarity 189, member A2 [Source:MGI Symbol;Acc:MGI:2685813]	-	179	262	203	220	329	479	354	624	347	558	806	3.87484701976783	4.55420580899373	3.59121581884648	4.47828806307401	5.98373468165851	6.5052747764782	6.72992644041268	10.4329055252535	6.42666379499387	10.3768773024047	15.3032526924984
ENSMUSG00000072915	144.643666134014	128.10160524532	125.974048653703	155.173545350811	140.800196213413	182.434504192663	171.860756796019	204.984499105134	285.6462043406	236.202171465545	258.758524187882	138.938612319452	223.314443347974	-0.684424744090814	1.53658554139482e-05	0.00101950041391081	Gm12258	11	58737984	58752782	+	4429	protein_coding	predicted gene 12258 [Source:MGI Symbol;Acc:MGI:3651534]	zf-C2H2	120	133	129	138	142	244	164	221	279	234	251	1.69267438692669	1.5064462790461	1.48705086611377	1.83045508970254	1.6828888057915	2.15928816723688	2.03161565079738	2.40770683224198	3.36706077753599	2.83556094823428	3.10536801626885
ENSMUSG00000018339	7903.5709903394	7114.93652591865	7722.50214537581	7037.90739384585	11219.3959165829	8943.02911741166	24863.2214374533	20624.594217655	21082.5327590739	14134.7820813334	12435.8728178423	8199.66259441252	17014.0054051283	-1.05305459734696	1.54694464736663e-05	0.00102280972135956	Gpx3	11	54793279	54801203	+	1813	protein_coding	glutathione peroxidase 3 [Source:MGI Symbol;Acc:MGI:105102]	-	6557	7387	7908	6259	11315	11961	23726	22236	20592	14003	12063	225.946301319368	204.398631271293	222.695094625934	202.811613076889	327.589151913117	258.580722803185	718.009357117954	591.801243009022	607.090110426871	414.526303983419	364.588157793827
ENSMUSG00000032420	40.9823720713039	30.8214388560169	46.8740646153312	53.973407078543	45.6113311677253	46.356308442398	113.176595938842	412.751593220744	150.501763577305	112.044619797758	117.523791862225	43.6525227577841	158.725778806545	-1.86282936636534	1.62468168900809e-05	0.00106581788960355	Nt5e	9	88209250	88254145	+	8602	protein_coding	5' nucleotidase, ecto [Source:MGI Symbol;Acc:MGI:99782]	-	34	32	48	48	46	62	108	445	147	111	114	0.246931978250932	0.186620018632356	0.284894190578411	0.327813980259092	0.280692721279302	0.282500167777848	0.688854816433225	2.49618968660339	0.913419606095155	0.692551939724804	0.726190306721146
ENSMUSG00000027318	449.600728899893	526.853970445039	407.21843634569	586.960801979155	731.764400038724	703.569132972525	894.933453071952	1081.50192740536	753.53263940746	1062.90977159495	1276.26714320557	540.4796675417	962.119011276304	-0.831439052666474	1.62932720376879e-05	0.00106581788960355	Adam33	2	130892511	130905734	-	5394	protein_coding	a disintegrin and metallopeptidase domain 33 [Source:MGI Symbol;Acc:MGI:1341813]	-	373	547	417	522	738	941	854	1166	736	1053	1238	4.32011936513946	5.08726162142378	3.94699800707283	5.68519326247724	7.18154981328723	6.8376228158969	8.68660974099934	10.4304878144811	7.2932198441706	10.4772242266932	12.576353526007
ENSMUSG00000030020	94.018382987109	151.217684387333	108.396274422953	92.2045704258443	114.028327919313	142.807337298355	158.237648025603	371.940199733749	270.288881526589	221.06100662801	259.789434642814	111.973048028511	237.35408464252	-1.08122223375764	1.63438096714755e-05	0.00106581788960355	Prickle2	6	92347889	92683136	-	8631	protein_coding	prickle planar cell polarity protein 2 [Source:MGI Symbol;Acc:MGI:1925144]	-	78	157	111	82	115	191	151	401	264	219	252	0.564587609640122	0.912528052381163	0.656604200064834	0.558133907744068	0.699373997348092	0.867358640937924	0.959885016944465	2.24181756572509	1.63491524321084	1.36179522695511	1.5998691300846
ENSMUSG00000086914	44.5984637246542	40.4531384985222	41.0148065384148	44.9778392321192	56.5183886208771	88.2265225194027	80.6907211786186	56.5794318796975	95.2154014468666	105.988153862744	73.1946423001579	45.5125273229175	83.3158121979146	-0.871729968443415	1.65182348077113e-05	0.00106985642628279	Gm16124	9	53578410	53592630	+	717	lncRNA	predicted gene 16124 [Source:MGI Symbol;Acc:MGI:3802001]	-	37	42	42	40	57	118	77	61	93	105	71	3.22389155984237	2.93858206117383	2.99069365263049	3.27737779891761	4.17280853014794	6.45043956225662	5.89216569920725	4.10513733795278	6.9329205874974	7.85957301417116	5.4260554492095
ENSMUSG00000023912	73.527196951457	59.7165377835327	69.3345539101774	92.2045704258443	69.4085474291473	77.7589690001516	156.141785137846	197.564245743862	165.859086391316	118.101085732772	167.007493698952	72.8382813000317	147.072110950817	-1.01350099320303	1.66304748545167e-05	0.00106985642628279	Slc25a27	17	43952782	43978105	-	3935	protein_coding	solute carrier family 25, member 27 [Source:MGI Symbol;Acc:MGI:1921261]	-	61	62	71	82	70	104	149	213	162	117	162	0.968462826009311	0.790414031266541	0.921203132900467	1.22420679993369	0.933740208779176	1.03589338892243	2.07751856678628	2.61187193279933	2.20050677793765	1.5957686708678	2.25587645953606
ENSMUSG00000001663	885.942455070834	808.099600006193	1050.76028179367	882.690094930339	977.668968073417	1216.47925541583	1163.20390270476	1144.57408097618	1413.89752040992	1134.57795182595	1389.66729324807	921.032279974891	1243.73333409678	-0.432860381560868	1.81731720659406e-05	0.00114967954312173	Gstt1	10	75619647	75634418	-	1528	protein_coding	glutathione S-transferase, theta 1 [Source:MGI Symbol;Acc:MGI:107379]	-	735	839	1076	785	986	1627	1110	1234	1381	1124	1348	30.0512015809242	27.5452231436348	35.9526338110072	30.1808852623001	33.8708673657855	41.7340620580049	39.8568531568987	38.9680628658397	48.3084115054215	39.479511148745	48.3405483421961
ENSMUSG00000020524	0	4.81584982125264	0	3.37333794240894	9.91550677559247	7.47682394232227	26.1982860969541	100.173420377169	10.2382152093405	32.3011516534078	82.4728363945441	3.62093890785081	43.1434556122897	-3.55775350581294	1.84908733336666e-05	0.00116205679874482	Gria1	11	56902213	57221070	+	6043	protein_coding	glutamate receptor, ionotropic, AMPA1 (alpha 1) [Source:MGI Symbol;Acc:MGI:95808]	-	0	5	0	3	10	10	25	108	10	32	80	0	0.0415073587279582	0	0.0291644863704773	0.0868600676472438	0.0648595400496722	0.2269816749621	0.862359144442185	0.0884504075849892	0.284201387259786	0.725408144370642
ENSMUSG00000071103	81.9647441426078	62.6060476762843	87.888871153746	101.200138272268	83.2902569149767	103.180170404047	128.895567597014	170.665827309251	219.097805479887	150.40223738618	150.512926420043	83.3900116319766	153.792422432737	-0.882529578393286	1.8941191715362e-05	0.00117868683870563	1700029J07Rik	8	46406643	46428477	-	3006	protein_coding	RIKEN cDNA 1700029J07 gene [Source:MGI Symbol;Acc:MGI:1916729]	-	68	65	90	90	84	138	123	184	214	149	146	1.41324609242483	1.08475601939776	1.52860518173372	1.75889212711372	1.46677354153535	1.79935381476325	2.24501639655229	2.95356041317057	3.80519773751574	2.66027235631261	2.66139241017565
ENSMUSG00000022228	1060.7202183161	995.917743035046	1066.38496999878	1033.36585635794	1249.35385372465	1222.46071456969	1544.65094827641	1527.64466075183	1932.97503152349	1423.26949472828	1598.94211559922	1081.1485282865	1541.65716090815	-0.511311055831561	1.95236029506285e-05	0.00121097214132205	Zscan26	13	21626350	21637900	-	4366	protein_coding	zinc finger and SCAN domain containing 26 [Source:MGI Symbol;Acc:MGI:3531417]	zf-C2H2	880	1034	1092	919	1260	1635	1474	1647	1888	1410	1551	12.5920603842848	11.8807674636745	12.7697001998025	12.3656642888009	15.1481491039462	14.6777837345505	18.5232476947986	18.2023256356912	23.1137648880471	17.3326190042899	19.4658378289215
ENSMUSG00000040724	32.5448248801531	34.674118713019	31.2493764102208	48.3511771745281	34.7042737145736	39.627166894308	71.2593381837152	120.579117120667	86.0010077584602	75.7058241876745	122.678344136884	36.3047541784989	85.9751330469515	-1.24235533103828	2.14332790156331e-05	0.00129463288079613	Kcna2	3	107008462	107022321	+	11906	protein_coding	potassium voltage-gated channel, shaker-related subfamily, member 2 [Source:MGI Symbol;Acc:MGI:96659]	-	27	36	32	43	35	53	68	130	84	75	119	0.141675822562751	0.151685585025195	0.137222679173274	0.212172087431608	0.15430319677247	0.174476302936074	0.313362062160679	0.526859100206507	0.377108082437692	0.338083670367925	0.54767903636337
ENSMUSG00000038594	333.885795992682	338.072657451935	321.282651217582	299.102630893593	305.397608688248	378.327291481507	460.041903862514	393.273428147405	629.65023537444	531.95959129206	530.918884289878	319.548268848808	487.361889074634	-0.607435873816788	2.15346809517368e-05	0.00129463288079613	Cep85l	10	53149539	53256043	-	7986	protein_coding	centrosomal protein 85-like [Source:MGI Symbol;Acc:MGI:3642684]	-	277	351	329	266	308	506	439	424	615	527	515	2.16694715349406	2.20488274596447	2.10333469822178	1.95676198524031	2.02438992922648	2.48340567822697	3.01605041286467	2.56184920298298	4.11621681714494	3.54168652232085	3.53364533161528
ENSMUSG00000062209	1.20536388445011	0	4.882715064097	7.87112186562086	3.96620271023699	13.4582830961801	10.4793144387816	17.6231017330205	23.5478949814831	15.1411648375349	23.7109404634314	3.58508070488099	17.3267832584053	-2.27766319739195	2.30559993029689e-05	0.00136211304381756	Erbb4	1	68071345	69147218	-	12355	protein_coding	erb-b2 receptor tyrosine kinase 4 [Source:MGI Symbol;Acc:MGI:104771]	-	1	0	5	7	4	18	10	19	23	15	23	0.00505655932800371	0	0.0206618426021474	0.033284417589574	0.0169937802927493	0.057102643539968	0.0444079404871218	0.0742040933251033	0.0995033079711053	0.0651594363318578	0.102007034174354
ENSMUSG00000060301	314.59997384148	300.509028846165	248.041925256127	282.235941181548	346.051186468177	353.653772471843	438.035343541073	381.215516435339	439.219432480707	440.103191277681	472.156988358765	298.287611118699	420.730707427568	-0.494725975185358	2.50005590451979e-05	0.00144000498723683	2610008E11Rik	10	78900208	78933434	-	5940	protein_coding	RIKEN cDNA 2610008E11 gene [Source:MGI Symbol;Acc:MGI:1919378]	zf-C2H2	261	312	254	251	349	473	418	411	429	436	458	2.7450604915562	2.63497098530074	2.18317759591855	2.48240677751602	3.0839813247224	3.12105307821616	3.86094147764792	3.33866149668624	3.8603197608162	3.93938887142228	4.22497426078653
ENSMUSG00000021495	1370.49873661978	1230.93121431217	1097.63434640901	1350.45962294438	1591.43883748259	1718.17414194566	1772.05207159798	1866.19372035986	1883.83159851865	1831.07153435255	1611.31304105841	1328.19255155359	1780.43935130552	-0.422952644734633	2.5128893991169e-05	0.00144127831138506	Fam193b	13	55687129	55718933	-	11540	protein_coding	family with sequence similarity 193, member B [Source:MGI Symbol;Acc:MGI:2385851]	-	1137	1278	1124	1201	1605	2298	1691	2012	1840	1814	1563	6.15534660274189	5.55562256702808	4.97281492985914	6.11396390396563	7.30032148190322	7.80495986824392	8.03972475804849	8.41277316856555	8.52244970525481	8.43646061401795	7.42161128020244
ENSMUSG00000031298	384.511079139587	326.514617880929	422.8431245508	333.960456298485	469.995021163083	608.613468905032	564.83504825033	442.432606665831	778.104355909878	620.787758338931	623.70082523374	387.564859806577	606.412343883957	-0.64515630096303	2.62030767793335e-05	0.00149388918572476	Adgrg2	X	159173686	159281066	+	5278	protein_coding	adhesion G protein-coupled receptor G2 [Source:MGI Symbol;Acc:MGI:2446854]	-	319	339	433	297	474	814	539	477	760	615	605	3.77588843666123	3.22209247521199	4.18851721471568	3.30577076971252	4.71391463220059	6.04479361923868	5.60302759460424	4.36079835200831	7.69655964205055	6.25366393919747	6.28103224929242
ENSMUSG00000049588	268.796146232376	247.534680812386	251.948097307405	278.862603239139	251.853872100049	336.457077404502	299.708392949155	339.476591278185	449.457647690048	381.55735390588	421.642376067107	259.799079938271	371.383239882479	-0.5154858612338	2.6479800221731e-05	0.00150515927111105	Ccdc69	11	54940557	54968957	-	1848	protein_coding	coiled-coil domain containing 69 [Source:MGI Symbol;Acc:MGI:1196234]	-	223	257	258	248	254	450	286	366	439	378	409	7.5387745026728	6.97652001946042	7.12786611040898	7.88379614031837	7.2144712528811	9.54414449318593	8.4911682873084	9.55643984192254	12.6974054070803	10.9778841256378	12.1273629553612
ENSMUSG00000023830	1281.30180917047	1230.93121431217	1129.86026583205	1360.57963677161	1266.21021524316	1405.64290115659	1611.71856068462	2004.39593921355	2495.05304651628	1797.76097170998	1974.1935211944	1253.77662826589	1881.46082341257	-0.585424810486607	2.67654449771126e-05	0.00150943071227019	Igf2r	17	12901293	12988551	-	9308	protein_coding	insulin-like growth factor 2 receptor [Source:MGI Symbol;Acc:MGI:96435]	-	1063	1278	1157	1210	1277	1880	1538	2161	2437	1781	1915	7.13468406734287	6.88782600166566	6.34627341232074	7.6368571578399	7.20123991714396	7.9164037062518	9.06574173890076	11.2025116443207	13.9943131324554	10.2691939027536	11.273465449703
ENSMUSG00000020069	649.691133718612	678.071654832371	639.635673396707	766.872158907632	645.49949109107	769.365183664961	867.68723553112	894.140530033252	884.581794087019	860.018162771983	1024.72499220221	675.954022389278	883.419649715091	-0.385655177626015	2.6951288844232e-05	0.00150943071227019	Hnrnph3	10	62850443	62859996	-	3151	protein_coding	heterogeneous nuclear ribonucleoprotein H3 [Source:MGI Symbol;Acc:MGI:1926462]	-	539	704	655	682	651	1029	828	964	864	852	994	10.6865671463487	11.2080986372776	10.6129151256073	12.7151545493805	10.844395369844	12.7995125463426	14.4173458174175	14.7620150061386	14.6560781486253	14.5117571177372	17.2855425576531
ENSMUSG00000035545	4583.99885256379	4282.25366105785	3429.61906102173	4209.92575212635	5067.81551300531	5305.55426947188	5617.96047063084	6124.49161805971	5932.02189229188	6105.92707348324	5600.93650164448	4314.72256795501	5781.14863759701	-0.422107532184417	2.72904782972354e-05	0.00151948914542677	Leng8	7	4140038	4151176	+	6395	protein_coding	leukocyte receptor cluster (LRC) member 8 [Source:MGI Symbol;Acc:MGI:2142195]	-	3803	4446	3512	3744	5111	7096	5361	6603	5794	6049	5433	37.15212279311	34.876797349614	28.0385630494934	34.3938634775168	41.9505915890135	43.4910123360613	45.9947900139998	49.8216102771737	48.4273132248805	50.7658713811701	46.5526266917004
ENSMUSG00000021431	452.011456668793	423.794784270232	469.717189166131	459.898406148419	457.104862354813	497.956474558663	553.307802367671	607.533243954129	671.626917732737	625.834813284776	604.113526590035	452.505339721678	593.395463081335	-0.389720334711058	2.86294202460183e-05	0.00155664864641221	Snrnp48	13	38388914	38411641	+	10129	protein_coding	small nuclear ribonucleoprotein 48 (U11/U12) [Source:MGI Symbol;Acc:MGI:1915047]	-	375	440	481	409	461	666	528	655	656	620	586	2.31293034224081	2.17918345876084	2.4244894546969	2.3721514257725	2.38895028367309	2.5771168876141	2.86003095361151	3.12026687487065	3.4617021754534	3.2851403445267	3.17012275400956
ENSMUSG00000021870	1416.30256422888	1538.18243290809	1337.86392756258	1435.9175174854	1673.73754372001	1656.86418561861	2375.6605832718	3711.98174397622	1915.57006566761	2713.29673888625	3137.06051435747	1480.40079718099	2585.07230529633	-0.804056835865136	2.86313389111846e-05	0.00155664864641221	Slmap	14	26134323	26256086	-	8054	protein_coding	sarcolemma associated protein [Source:MGI Symbol;Acc:MGI:1933549]	-	1175	1597	1370	1277	1688	2216	2267	4002	1871	2688	3043	9.11431634399626	9.94720295908874	8.68461831459789	9.31461574711062	11.0010357124583	10.7841169648956	15.4434126818548	23.976316934852	12.4169403549854	17.9120976644791	20.703099128076
ENSMUSG00000032085	31.339460995703	36.60045864152	30.2728333974014	24.7378115776655	56.5183886208771	37.3841197116113	108.984870163329	307.94051449278	34.8099317117577	180.68456706125	279.376733286518	35.8937906466334	158.196789404541	-2.13788713759301	3.14618297688778e-05	0.0016828543889297	Tagln	9	45840917	45847356	-	1988	protein_coding	transgelin [Source:MGI Symbol;Acc:MGI:106012]	-	26	38	31	22	57	50	104	332	34	179	271	0.817061646345388	0.958903502428165	0.796135716884854	0.650117673542837	1.50498174854933	0.985780182394791	2.87025406894932	8.05821249196516	0.914144750665345	4.83242875997782	7.46961031094703
ENSMUSG00000022884	6848.87759144555	5878.22629182097	6871.93318121011	6557.76896004298	7940.33782589445	8161.70101543898	8390.78707113246	8960.88346540586	10624.1959227326	9831.663034506	11815.2647239734	6819.42877008281	9630.74920553155	-0.497933801482217	3.2236170871786e-05	0.00170986397142214	Eif4a2	16	22926194	22932886	+	5338	protein_coding	eukaryotic translation initiation factor 4A2 [Source:MGI Symbol;Acc:MGI:106906]	-	5682	6103	7037	5832	8008	10916	8007	9661	10377	9740	11461	66.4998272024568	57.3551591061819	67.3055342399643	64.1836805488814	78.7441415033475	80.1514560674066	82.2990157077584	87.3294096651494	103.907209102201	97.9285213122544	117.649199779236
ENSMUSG00000000794	31.339460995703	39.4899685342716	38.0851774999566	53.973407078543	49.5775338779623	49.347038019327	71.2593381837152	128.926902152098	79.8580786328559	159.486936288701	185.563881887724	42.4931095972873	112.40702919407	-1.40071874258059	3.23681759798217e-05	0.00171209668613268	Kcnn3	3	89427471	89582439	+	10451	protein_coding	potassium intermediate/small conductance calcium-activated channel, subfamily N, member 3 [Source:MGI Symbol;Acc:MGI:2153183]	-	26	41	39	48	50	66	68	139	78	158	180	0.155422309150764	0.196803898584157	0.190523501074188	0.269816846061498	0.251122088217536	0.247521282502451	0.356988681665395	0.641761950009314	0.398923102256387	0.81138700646864	0.9437559264158
ENSMUSG00000043384	455.627548322143	375.636286057706	445.303613845646	523.991827054188	466.028818452846	527.863770327952	665.436466862634	638.141789069375	942.93962078026	704.568870439958	691.740915259238	453.317618746506	695.115238789903	-0.616417569342096	3.27029596585129e-05	0.00172206116053254	Gprasp1	X	134643482	134704223	+	8119	protein_coding	G protein-coupled receptor associated sorting protein 1 [Source:MGI Symbol;Acc:MGI:1917418]	-	378	390	456	466	470	706	635	688	921	698	671	2.90862086562996	2.4097375989479	2.86750441678497	3.37185621668294	3.03856180234485	3.40822783061016	4.29115859707079	4.08886628665558	6.06330648856065	4.61404356402112	4.52861095951738
ENSMUSG00000024500	18.0804582667517	22.1529091777621	27.3432043589432	34.8578254048924	20.8225642287442	42.6178964712369	50.3007093061519	67.7098119216052	48.1196114839003	48.4517274801117	40.2055077423402	24.6513922874187	49.5675440675577	-1.00752208154175	3.27755847304824e-05	0.00172206116053254	Ppp2r2b	18	42770497	43216192	-	4035	protein_coding	protein phosphatase 2, regulatory subunit B, beta [Source:MGI Symbol;Acc:MGI:1920180]	-	15	23	28	31	21	57	48	73	47	48	39	0.232244574340096	0.2859512407554	0.354287872604058	0.451340002085141	0.273179756248778	0.55367864757496	0.652681165464255	0.872963997017029	0.62259660998008	0.638449436137876	0.529622104215737
ENSMUSG00000006313	3.61609165335034	26.9687589990148	5.8592580769164	47.2267311937251	12.8901588082702	8.97218873078672	2698.42346798627	8186.39452082312	4.0952860837362	12.1129318700279	22.6800300084996	19.3121997462554	1822.11307091707	-6.56002781851365	3.28278647869611e-05	0.00172206116053254	Upk1a	7	30302517	30312272	-	1421	protein_coding	uroplakin 1A [Source:MGI Symbol;Acc:MGI:98911]	-	3	28	6	42	13	12	2575	8826	4	12	22	0.131893998235368	0.988488546967691	0.215575283898267	1.73636444469748	0.480199863075287	0.330989050404084	99.4229253800037	299.700078653926	0.150459060671665	0.453227212318144	0.848347212891444
ENSMUSG00000047153	449.600728899893	464.247922768754	415.030780448245	412.671674954693	482.885179971353	506.92866328945	569.026774025843	616.808560655718	716.675064653835	653.088909992339	567.000750212491	444.887257408588	604.921453804946	-0.441860952895778	3.29886989950596e-05	0.00172574397325254	Khnyn	14	56122404	56136232	+	6502	protein_coding	KH and NYN domain containing [Source:MGI Symbol;Acc:MGI:2451333]	-	373	482	425	367	487	678	543	665	700	647	550	3.58393169110462	3.71884229339437	3.3372117125054	3.3159255484058	3.93146807662023	4.08704281686673	4.58201225564573	4.93505153123774	5.75444584935809	5.34055171551755	4.63511761580568
ENSMUSG00000020385	863.040541266282	871.668817646727	861.31093730671	851.205607467855	953.871751811995	998.155996300022	1100.32801607207	1172.40003108094	1403.65930520058	1101.26738918337	1361.83271096491	880.219531099914	1189.60724146698	-0.433704347128354	3.35402628733625e-05	0.0017450100700398	Clk4	11	51152557	51172593	+	5797	protein_coding	CDC like kinase 4 [Source:MGI Symbol;Acc:MGI:1098551]	-	716	905	882	757	962	1335	1050	1264	1371	1091	1321	7.71627289912021	7.83164453192036	7.76796176085169	7.67146399232669	8.71052896357059	9.02618902353675	9.93778005786284	10.5210912024551	12.6411500719765	10.1006717951261	12.4866101240003
ENSMUSG00000059839	95.2237468715591	107.875035996059	104.490102371676	106.822368176283	138.817094858295	139.068925327194	180.244208347044	143.767408874641	199.64519658214	180.68456706125	184.532971432792	110.645669654774	171.323879604177	-0.624602088171884	3.57047880544271e-05	0.00182276293333083	Zfp874b	13	67619632	67632377	-	3789	protein_coding	zinc finger protein 874b [Source:MGI Symbol;Acc:MGI:3040702]	zf-C2H2	79	112	107	95	140	186	172	155	195	179	179	1.30256781454246	1.48286326232894	1.44178653958299	1.47293869604957	1.93943928294857	1.92404310627478	2.49061858040546	1.97389526218424	2.75082168229183	2.5354627539815	2.58865074406601
ENSMUSG00000034226	2.41072776890023	0.963169964250528	2.9296290384582	4.49778392321192	0	2.99072957692891	104.793144387816	336.693996267708	5.11910760467025	16.1505758267039	13.4018359141134	2.16026213896417	79.8582315963235	-5.21865026612994	3.58517766314395e-05	0.00182518328623292	Rhov	2	119099682	119101753	-	1703	protein_coding	ras homolog family member V [Source:MGI Symbol;Acc:MGI:2444227]	-	2	1	3	4	0	4	100	363	5	16	13	0.0733691021696839	0.0294573069633648	0.0899390717614319	0.13798472588514	0	0.0920601762818952	3.22172698014321	10.2851111354727	0.156930655618347	0.504236342692568	0.41828639469769
ENSMUSG00000018199	395.359354099638	336.146317523434	386.711033076482	400.302769165861	368.85685205204	429.91737668353	523.965721939082	497.156975205211	528.29190480197	453.225534136878	532.980705199741	377.475265183491	494.256369661069	-0.388473423200903	3.5943899398033e-05	0.00182518328623292	Ro60	1	143626528	143652806	-	9541	protein_coding	Ro60, Y RNA binding protein [Source:MGI Symbol;Acc:MGI:106652]	-	328	349	396	356	372	575	500	536	516	449	517	2.14772070885393	1.83501331325385	2.11905917363828	2.19200617841243	2.04654737061873	2.362111574249	2.87527567717424	2.71074025753102	2.89073471886199	2.52569703602115	2.96921524512006
ENSMUSG00000110206	236.251321352223	220.565921813371	219.722177884365	220.391412237384	187.403078058698	282.623945019782	330.098404821622	244.868360921969	414.64771597829	383.576175884218	460.816973354515	216.866782269208	352.771929330066	-0.701054397696359	3.65109088341903e-05	0.00184024999159967	Flt3l	7	44779212	44785856	-	3878	protein_coding	FMS-like tyrosine kinase 3 ligand [Source:MGI Symbol;Acc:MGI:95560]	-	196	229	225	196	189	378	315	264	405	380	447	3.15752009734586	2.96234315903088	2.96221452829523	2.9691623055537	2.5581544219119	3.82041422889695	4.4566253993371	3.28483178090111	5.58212620628201	5.2590173222355	6.31603827083874
ENSMUSG00000048337	2.41072776890023	6.74218974975369	4.882715064097	5.6222299040149	1.98310135511849	9.71987112501894	41.9172577551266	241.158234241334	7.16675064653835	15.1411648375349	8.24728363945441	4.32819276837686	53.8917603741678	-3.63451558388328	3.6627179225726e-05	0.00184024999159967	Npy4r	14	33865949	33874446	-	3627	protein_coding	neuropeptide Y receptor Y4 [Source:MGI Symbol;Acc:MGI:105374]	-	2	7	5	5	2	13	40	260	7	15	8	0.0344492916997441	0.0968184605211669	0.0703824277225064	0.0809856590096474	0.0289437766083427	0.140482509147014	0.605084207023313	3.45893821177759	0.103158000861666	0.221958873967495	0.12086135694601
ENSMUSG00000049421	609.914125531758	599.091717763828	603.503581922389	613.947505518427	604.84591331114	641.51149425125	750.318913816766	805.09748969799	817.009573705372	870.112272663673	804.110154846805	606.260568809508	781.359983163643	-0.364807409949874	3.71952440975177e-05	0.00186387325817087	Zfp260	7	29794202	29807047	+	5790	protein_coding	zinc finger protein 260 [Source:MGI Symbol;Acc:MGI:1347071]	zf-C2H2	506	622	618	546	610	858	716	868	798	862	780	5.45971295193918	5.38914053848974	5.44943787171019	5.53987226025848	5.52998596136959	5.80811468128333	6.78481234850374	7.2336613525268	7.36676405531606	7.99019744995566	7.38177958725561
ENSMUSG00000049422	225.403046392171	183.0022932076	141.598736858813	205.773614486945	116.011429274432	245.23982530817	346.865307923672	340.404122948344	316.360849968621	287.682131913163	649.473586607035	174.357824043992	364.337637444834	-1.06405022594323	3.81996818049008e-05	0.00190418413855739	Chchd10	10	75768964	75773581	+	1575	protein_coding	coiled-coil-helix-coiled-coil-helix domain containing 10 [Source:MGI Symbol;Acc:MGI:2143558]	-	187	190	145	183	117	328	331	367	309	285	630	7.41752306224118	6.05174654865775	4.70033961595961	6.82584156148855	3.89922288817133	8.16243516003907	11.5305710896373	11.2435257243982	10.4864949986128	9.7116519883949	21.918207082159
ENSMUSG00000031613	347.144798721633	342.888507273188	434.561640704633	383.436079453816	480.902078616235	477.02136752016	577.410225576868	1339.35573170956	686.984240546747	788.349982540984	775.244662108714	397.786620953901	774.061035000506	-0.960027922934838	4.00805359283524e-05	0.00196808241784892	Hpgd	8	56747620	56774078	+	1683	protein_coding	hydroxyprostaglandin dehydrogenase 15 (NAD) [Source:MGI Symbol;Acc:MGI:108085]	-	288	356	445	341	485	638	551	1444	671	781	752	10.6907021172168	10.611421615012	13.4995001878243	11.9029863295003	15.1262188689401	14.8580912615489	17.9626689067042	41.3999759657787	21.3103624805238	24.9055265130664	24.483796384111
ENSMUSG00000074165	245.894232427823	204.192032421112	239.253038140753	230.511426064611	211.20029432012	277.390168260156	271.414243964445	316.288299524211	297.932062591808	300.80447477236	316.489509664063	226.210204674884	296.719793129507	-0.392931282409219	4.00817259864988e-05	0.00196808241784892	Zfp788	7	41282627	41300954	+	4346	protein_coding	zinc finger protein 788 [Source:MGI Symbol;Acc:MGI:1914857]	zf-C2H2	204	212	245	205	213	371	259	341	291	298	307	2.93250190094043	2.44711189066392	2.87818136266153	2.7710847663018	2.5725429777441	3.34588219956242	3.26974153525225	3.7860092329764	3.57895056588822	3.68006383022351	3.87073721480833
ENSMUSG00000037826	203.706496472069	177.223273422097	205.074032692074	202.400276544536	245.904568034693	284.866992202478	305.995981612424	235.59304422038	332.741994303566	309.889173674881	379.375047414903	206.861729433094	308.077038904772	-0.573087071442152	4.01016688438914e-05	0.00196808241784892	Ppm1k	6	57483487	57512453	-	6022	protein_coding	protein phosphatase 1K (PP2C domain containing) [Source:MGI Symbol;Acc:MGI:2442111]	-	169	184	210	180	248	381	292	254	325	307	368	1.75324984956412	1.53279741806448	1.78041128274332	1.75597134975219	2.16164158785269	2.47976589834248	2.66039107568531	2.03521351142337	2.88466272395764	2.73606514574551	3.34851386841352
ENSMUSG00000027171	0	0	0.9765430128194	0	0.991550677559247	3.73841197116113	15.7189716581725	25.9708867644513	5.11910760467025	9.08469890252094	4.1236418197272	0.393618738075729	10.6259531201172	-4.62849000462838	4.08581191841678e-05	0.00199492386026903	Prrg4	2	104661086	104680221	-	3165	protein_coding	proline rich Gla (G-carboxyglutamic acid) 4 (transmembrane) [Source:MGI Symbol;Acc:MGI:2442211]	-	0	0	1	0	1	5	15	28	5	9	4	0	0	0.0161312521547887	0	0.0165843724736902	0.0619188310458403	0.260028485648526	0.426875597320799	0.0844400968461437	0.152615134764001	0.0692518391221452
ENSMUSG00000085396	1233.08725379247	1163.50931681464	1089.82200230645	1049.10810008918	1387.17939790539	1371.99719341614	1601.23924624583	1958.0193557056	1998.49960886326	1599.91641783285	1543.27295103291	1184.54121418162	1678.82412884943	-0.502819252550754	4.35337513552994e-05	0.00210398399316653	Firre	X	49644621	49724198	-	8912	lncRNA	functional intergenic repeating RNA element [Source:MGI Symbol;Acc:MGI:2147989]	-	1023	1208	1116	933	1399	1835	1528	2111	1952	1585	1497	7.1713069657684	6.79985175722635	6.39338431171626	6.15024105066687	8.23977388824528	8.07025670954343	9.40700897676951	11.429574616542	11.7073086517779	9.54515308849465	9.20431889642952
ENSMUSG00000042155	85.5808357959582	147.365004530331	99.6073873075788	125.937949849934	169.555165862631	140.564290115659	279.79769551547	531.475647001093	138.215905326097	585.458373718016	583.495317491399	125.609268669286	376.501204861289	-1.58250840777941	4.51047276331852e-05	0.00216343633146376	Klhl23	2	69652288	69666995	+	4925	protein_coding	kelch-like 23 [Source:MGI Symbol;Acc:MGI:2683536]	-	71	153	102	112	171	188	267	573	135	580	566	0.90063738585208	1.55845003960759	1.05739129606709	1.33597231860041	1.82247942098441	1.4961601156912	2.97446188750883	5.613909391901	1.4651428377639	6.32048737476088	6.29731228857968
ENSMUSG00000097910	14.4643666134014	10.5948696067558	5.8592580769164	13.4933517696358	10.9070574531517	17.9443774615734	23.0544917653196	37.101266806359	34.8099317117577	28.2635076967318	27.8345822831586	11.0637807039722	28.1680262874834	-1.3581084607266	4.54333776304319e-05	0.00216445099452567	Hdnr	8	57785152	57832375	+	13244	lncRNA	Hand2 downstream lncRNA [Source:MGI Symbol;Acc:MGI:1923246]	-	12	11	6	12	11	24	22	40	34	28	27	0.0566056694329379	0.0416659416599753	0.0231299062533553	0.053228931179944	0.0435959625242769	0.0710261915771976	0.0911395522788022	0.145732975096036	0.137218345237293	0.113466502590571	0.111709376173794
ENSMUSG00000037007	104.86665794716	116.543565674314	125.974048653703	116.94238200351	145.757949601209	157.013302788768	167.669031020506	189.216460712431	229.336020689227	163.524580245377	193.811165527179	122.016920775979	183.428426830581	-0.58331242586922	4.54997068948218e-05	0.00216445099452567	Zfp113	5	138137964	138154006	-	6754	protein_coding	zinc finger protein 113 [Source:MGI Symbol;Acc:MGI:1929116]	zf-C2H2	87	121	129	104	147	210	160	204	224	162	188	0.8047408607168	0.898735718802465	0.975147806635756	0.904602856491296	1.14242851869214	1.21866600694752	1.29975742900418	1.45742469100928	1.77271693988872	1.28730888769694	1.52525278777239
ENSMUSG00000108207	24.1072776890023	21.1897392135116	29.296290384582	24.7378115776655	24.7887669389812	33.6457077404502	47.1569149745174	59.3620268901744	49.1434330048344	53.4987824259567	43.2982391071356	24.8239771607485	47.6841840238448	-0.935725444015161	4.61465998117871e-05	0.00218587948660709	1810059H22Rik	5	148890558	148906932	-	5030	lncRNA	RIKEN cDNA 1810059H22 gene [Source:MGI Symbol;Acc:MGI:1917070]	-	20	22	30	22	25	45	45	64	48	53	42	0.248404733588413	0.219413014451178	0.304505445744967	0.256945116302815	0.26088239999617	0.350647694302338	0.49084900024508	0.613944341048715	0.510065189378376	0.565505318775951	0.457537125969521
ENSMUSG00000071722	33.7501887646032	28.8950989275158	32.2259194230402	26.9867035392715	42.6366791350476	36.6364373173791	73.3552010714715	100.173420377169	70.6436849444494	69.6493582526606	64.9473586607035	32.8989179578957	69.2342434373056	-1.0681766627905	4.67999637633473e-05	0.00220450722163866	Spin4	X	94066116	94070288	-	4173	protein_coding	spindlin family, member 4 [Source:MGI Symbol;Acc:MGI:2444925]	-	28	30	33	24	43	49	70	108	69	69	63	0.419186708346418	0.360645533850541	0.403745178841817	0.337869141886977	0.540869918956833	0.46022918345287	0.920350043860226	1.2487985405857	0.883798253043139	0.88742061947004	0.827250806479759
ENSMUSG00000092353	1.20536388445011	0.963169964250528	0.9765430128194	3.37333794240894	4.95775338779623	7.47682394232227	10.4793144387816	19.4781650733385	9.21439368840645	12.1129318700279	17.5254777338406	2.29523363834504	12.7145177911196	-2.4638836648437	4.7356031591417e-05	0.0022210678659206	Gm3363	2	18747526	18765673	-	1384	lncRNA	predicted gene 3363 [Source:MGI Symbol;Acc:MGI:3781541]	-	1	1	1	3	5	10	10	21	9	12	17	0.0451400220357557	0.0362469608082445	0.0368897493279669	0.12734175660173	0.189629836991436	0.283198121763128	0.396430711501726	0.732150252268964	0.347583259922313	0.465343835768846	0.673066330196355
ENSMUSG00000087259	71.1164691825568	64.5323876047853	83.9826991024684	92.2045704258443	72.383199461825	100.937123221351	106.889007275573	217.0424108172	149.477942056371	126.176373646124	150.512926420043	76.843865155496	141.839297239444	-0.884299105887317	4.76440870901509e-05	0.00222362428032023	2610035D17Rik	11	112934701	113092720	-	7307	lncRNA	RIKEN cDNA 2610035D17 gene [Source:MGI Symbol;Acc:MGI:1919636]	-	59	67	86	82	73	135	102	234	146	125	146	0.504441445100816	0.459984697116038	0.600898525251393	0.659265602537163	0.524392546624298	0.724137636105417	0.765886556470175	1.54523224369859	1.06798752844217	0.91812056461852	1.09486048788669
ENSMUSG00000037266	6474.00942338157	6222.07796905841	7326.02568217114	6350.87089957523	7923.48146437594	7713.09157889965	8511.29918717845	9732.58981497813	10092.8325533679	8796.00735961861	9979.21320373984	6859.29308771246	9137.50561629709	-0.413607930409934	5.02577085873935e-05	0.00232283322068239	Rsrp1	4	134650903	134654982	+	3349	protein_coding	arginine/serine rich protein 1 [Source:MGI Symbol;Acc:MGI:106498]	-	5371	6460	7502	5648	7991	10316	8122	10493	9858	8714	9680	100.193111006867	96.7665057272686	114.367784070002	99.0752580810805	125.244522300365	120.732069410751	133.061133786884	151.182505002611	157.33527336249	139.646873690838	158.381789008136
ENSMUSG00000097290	220.581590854371	168.554743743842	192.378973525422	170.915789082053	165.588963152394	255.707378827421	238.928369204221	277.331969377534	406.457143810818	290.71036488067	253.603971913223	183.604012071616	287.123199668981	-0.64590878000266	5.20910792988871e-05	0.00238949219801295	1300002E11Rik	16	21613068	21627790	+	4213	lncRNA	RIKEN cDNA 1300002E11 gene [Source:MGI Symbol;Acc:MGI:1919001]	-	183	175	197	152	167	342	228	299	397	288	246	2.71367283670541	2.08379157554161	2.38735256937373	2.11952137453855	2.08064395747242	3.1817137568929	2.96925003265589	3.42449661244598	5.03676258664438	3.66884900282411	3.19954838726033
ENSMUSG00000001986	72.3218330670069	112.690885817312	61.5222098076222	59.5956369825579	84.281807592536	121.124547865621	110.032801607207	117.79652211019	159.716157265712	156.458703321194	172.162045973611	78.0824746534069	139.548463023922	-0.832572723865766	5.24990252551639e-05	0.00238949219801295	Gria3	X	40489731	40767478	+	9859	protein_coding	glutamate receptor, ionotropic, AMPA3 (alpha 3) [Source:MGI Symbol;Acc:MGI:95810]	-	60	117	63	53	85	162	105	127	156	155	167	0.38020361394149	0.595333996323908	0.326249216290099	0.315812034021372	0.452541921567552	0.644033720298888	0.584332193888131	0.621566881316135	0.84575420259286	0.843776918290672	0.928172376184336
ENSMUSG00000048503	50.6252831469048	47.1953282482758	58.592580769164	60.7200829633609	77.3409528496212	100.937123221351	89.074172729644	79.7677236336719	108.525081219009	99.9316879277304	149.482015965111	58.8948455954654	104.619634116086	-0.82584610919514	5.57903969578166e-05	0.00250556778035553	Tlcd5	9	43019945	43027865	-	3578	protein_coding	TLC domain containing 5 [Source:MGI Symbol;Acc:MGI:2685030]	-	42	49	60	54	78	135	85	86	106	99	145	0.733342426186251	0.687010590880913	0.856155613246051	0.886623208625574	1.14426607953602	1.47883558049812	1.30341276973346	1.15977869554767	1.58349961380172	1.48499047423384	2.22061209258877
ENSMUSG00000059474	373.662804179536	425.721124198733	344.719683525248	359.822713856953	339.110331725262	450.1048013278	504.055024505397	545.388622053477	651.150487314055	505.714905573666	447.415137440402	368.607331497147	517.304829702466	-0.488037580243506	5.83381467215339e-05	0.00259550231278376	Mbtd1	11	93776678	93837811	+	13896	protein_coding	mbt domain containing 1 [Source:MGI Symbol;Acc:MGI:2143977]	-	310	442	353	320	342	602	481	588	636	501	434	1.39370142877235	1.59565924304158	1.29696033489327	1.35283815879328	1.29184098277896	1.69798224462537	1.89914731123737	2.04175925272934	2.44635648453478	1.93498111099564	1.71137411371204
ENSMUSG00000085881	37.3662804179536	43.3426483912737	22.4604892948462	31.4844874624834	52.5521859106401	65.7960506924359	53.4445036377864	91.8256353457385	63.4769342979111	83.7811121010265	112.369239587566	37.4412182954394	78.4489126104108	-1.06470733621073	5.88347354680714e-05	0.00261149424891146	Gm15912	13	74156125	74157488	-	1364	lncRNA	predicted gene 15912 [Source:MGI Symbol;Acc:MGI:3801895]	-	31	45	23	28	53	88	51	99	62	83	109	1.41985887494286	1.65502985274008	0.860905059096658	1.20595008598002	2.03954953123105	2.52868516464625	2.05144174051597	3.50217493942481	2.42957187743677	3.26582215923991	4.37882069639906
ENSMUSG00000036019	80.7593802581577	105.948696067558	58.592580769164	103.449030233874	110.062125209076	122.619912654085	121.560047489867	162.318042277821	208.859590270546	192.797498931278	222.676658265269	91.762362507566	171.805291648144	-0.902713073369261	5.97661303219778e-05	0.0026333791977505	Tmtc2	10	105023524	105410312	-	7779	protein_coding	transmembrane and tetratricopeptide repeat containing 2 [Source:MGI Symbol;Acc:MGI:1914057]	-	67	110	60	92	111	164	116	175	204	191	216	0.538082525174387	0.70937618118616	0.393794161742431	0.694783870445434	0.74898300753239	0.826316710185213	0.818158788370397	1.08550365207637	1.40171212057285	1.31776632517547	1.52151071144952
ENSMUSG00000018830	2544.52316007419	3680.27243340127	2823.18585006088	5368.10511235342	8109.89299175708	6064.45189961759	17330.6902188571	54869.0634799243	4112.69104959208	28363.4393846596	31787.0929673672	4505.19590952937	23754.571500003	-2.39853561728875	6.06035545932097e-05	0.0026333791977505	Myh11	16	14012399	14109236	-	7599	protein_coding	myosin, heavy polypeptide 11, smooth muscle [Source:MGI Symbol;Acc:MGI:102643]	-	2111	3821	2891	4774	8179	8111	16538	59156	4017	28099	30834	17.3552009133034	25.2248319452099	19.4237661777995	36.9072462028801	56.4958466236633	41.8354471959349	119.407037923842	375.629219178842	28.2551631920775	198.455541022021	222.340438600898
ENSMUSG00000025025	413.439812366389	441.131843626742	444.327070832827	466.645082033236	379.763909505191	515.900852020236	523.965721939082	692.866157608754	560.030371950925	618.768936360593	782.461035293237	429.061543672877	615.665512528805	-0.52046871229731	6.07107167215875e-05	0.0026333791977505	Mxi1	19	53298949	53364241	+	6823	protein_coding	MAX interactor 1, dimerization protein [Source:MGI Symbol;Acc:MGI:97245]	bHLH	343	458	455	415	383	690	500	747	547	613	759	3.14062877629161	3.36742393982757	3.40469191657736	3.57320881927645	2.94643021995381	3.96369453845693	4.02066616384574	5.28277656112563	4.28513380815977	4.82185240504669	6.09552952343494
ENSMUSG00000108621	472.502642704445	488.327171875017	434.561640704633	423.916134762723	472.969673195761	552.537289337615	629.806797770777	562.084192116339	906.082046026634	700.531226483282	661.844512066216	458.455452648516	668.81434396681	-0.543767502589716	6.09650068889347e-05	0.00263839922995249	Gm33989	7	39193826	39230013	+	17029	lncRNA	predicted gene, 33989 [Source:MGI Symbol;Acc:MGI:5593148]	-	392	507	445	377	477	739	601	606	885	694	642	1.43811884872949	1.49357316551855	1.33417457373353	1.30058241154445	1.47028657263447	1.70091163417937	1.93637161862559	1.71711938228341	2.77783571869716	2.18725357175325	2.06581257659669
ENSMUSG00000005718	87.9915635648584	85.722126818297	86.9123281409266	88.8312324834354	58.5014899759955	115.890771105995	130.991430484771	125.216775471462	101.358330572471	143.336360461997	143.29655323552	81.5917481967026	126.681703555369	-0.635651338463808	6.2053005253484e-05	0.0026793952971357	Tfap4	16	4362525	4377718	-	2541	protein_coding	transcription factor AP4 [Source:MGI Symbol;Acc:MGI:103239]	bHLH	73	89	89	79	59	155	125	135	99	142	139	1.79479996313123	1.75708604664161	1.78824547942607	1.82645130523505	1.21876536555472	2.39085639829304	2.69903632781577	2.56357551646208	2.08249018066009	2.99924876544601	2.99747223968919
ENSMUSG00000033318	926.924827142138	737.788192615904	825.178845832393	837.71225569822	893.387160480881	1099.09311952137	1095.08835885268	1049.96585061996	1328.9203341724	1329.39427273556	1852.54608751245	844.198256353907	1292.50133723574	-0.614417809903017	6.28084998625593e-05	0.00269108817859195	Gstt2	10	75666948	75673258	-	4156	protein_coding	glutathione S-transferase, theta 2 [Source:MGI Symbol;Acc:MGI:106188]	-	769	766	845	745	901	1470	1045	1132	1298	1317	1797	11.5597557489333	9.24614966773231	10.3806121376494	10.5309222326686	11.3794693287261	13.8633521358193	13.7957124502097	13.1428000186392	16.6936608595006	17.0074438378905	23.6928646093838
ENSMUSG00000074736	27.7233693423526	13.4843794995074	29.296290384582	26.9867035392715	48.5859832004031	29.9072957692891	88.0262412857658	161.390510607662	59.3816482141749	335.124448404106	524.733421560287	29.2153451932233	199.760594306881	-2.77291156033239	6.30304236767151e-05	0.00269108817859195	Syndig1	2	149671131	149846312	+	2463	protein_coding	synapse differentiation inducing 1 [Source:MGI Symbol;Acc:MGI:3702158]	-	23	14	30	24	49	40	84	174	58	332	509	0.58339309031351	0.285148644994131	0.621868612300928	0.572443332965634	1.04424985996031	0.636534633406689	1.87119158734652	3.40880256656425	1.25868197954093	7.23439939131667	11.3239620430561
ENSMUSG00000086427	27.7233693423526	37.5636286057706	33.2024624358596	33.7333794240894	22.8056655838627	41.8702140770047	79.6427897347405	241.158234241334	43.0005038792301	71.6681802309985	138.142000960861	31.005701078387	102.580320520695	-1.72513054418675	6.38750006787979e-05	0.00271497268510194	Hoxa11os	6	52221373	52226779	+	3073	lncRNA	homeobox A11, opposite strand [Source:MGI Symbol;Acc:MGI:107208]	-	23	39	34	30	23	56	76	260	42	71	134	0.467587758360617	0.63666318144673	0.56488253966053	0.573514452121037	0.392860199877083	0.714252757212153	1.35692053233315	4.08251509733724	0.730531862919485	1.24000831646572	2.38939126993923
ENSMUSG00000066705	112.098841253861	173.370593565095	137.692564807535	152.924653389205	191.369280768935	145.050384481052	250.455615086881	430.374694953765	267.217416963787	560.223098988791	641.22630296758	153.491186756926	382.424585573643	-1.31556349969156	6.49085305706684e-05	0.0027405504193496	Fxyd6	9	45281483	45307457	+	4107	protein_coding	FXYD domain-containing ion transport regulator 6 [Source:MGI Symbol;Acc:MGI:1890226]	-	93	180	141	136	193	194	239	464	261	555	622	1.41467312302561	2.19864691418307	1.75281549619108	1.94535953206753	2.46663769264458	1.8514137545876	3.19283576887497	5.45142811229462	3.39678639402044	7.25265617910003	8.2987124452781
ENSMUSG00000039968	467.681187166645	430.536974019986	436.514726730272	413.796120935496	474.952774550879	525.620723145255	506.150887393153	576.924698838883	663.436345565264	576.373674815495	595.866242950581	444.696356680655	574.062095451439	-0.367735910178974	6.62312987780723e-05	0.00277542444831395	Rsbn1l	5	21098026	21161396	-	12676	protein_coding	round spermatid basic protein 1-like [Source:MGI Symbol;Acc:MGI:3036237]	-	388	447	447	368	479	703	483	622	648	571	578	1.91226181074665	1.76902096955655	1.80039205129757	1.70549817866678	1.98347184625678	2.17369973939475	2.0905871771772	2.36769177735666	2.73240586026654	2.4175902034687	2.49856494428208
ENSMUSG00000100510	14.4643666134014	10.5948696067558	3.9061720512776	10.1200138272268	7.93240542047397	9.71987112501894	31.4379433163449	179.013612340682	29.6908241070874	29.2729186859008	43.2982391071356	9.40356550382711	53.7389014470283	-2.52170004191978	6.71432049654933e-05	0.00279768251412018	Hand2os1	8	57734152	57777268	-	13996	lncRNA	Hand2, opposite strand 1 [Source:MGI Symbol;Acc:MGI:5578769]	-	12	11	4	9	8	13	30	193	29	29	42	0.0535642673599479	0.0394272457376903	0.0145914298570752	0.0377767200207476	0.0300025943865272	0.0364054058785524	0.117603623474933	0.665380987030537	0.110750704330142	0.11120463103993	0.164433534125942
ENSMUSG00000033149	320.626793263731	402.605045056721	328.118452307318	420.542796820314	397.611821701258	414.963728798886	905.412767510734	1124.16838423268	530.339547843838	620.787758338931	651.535407516898	373.900981829868	707.867932373661	-0.920345410947435	6.75595863342819e-05	0.00280888568335676	Phldb2	16	45566606	45773961	-	7577	protein_coding	pleckstrin homology like domain, family B, member 2 [Source:MGI Symbol;Acc:MGI:2444981]	-	266	418	336	374	401	555	864	1212	518	615	632	2.19322004386053	2.76749396741443	2.26403837818246	2.89974619177164	2.77792069296172	2.87092703297735	6.25633272372559	7.71831225046964	3.65413766863791	4.35618823691227	4.57051170513543
ENSMUSG00000015882	138.616846711763	146.40183456608	107.419731410134	166.418005158841	156.665007054361	183.182186586895	179.196276903166	216.114879147041	235.478949814831	226.108061573855	256.696703278018	143.104284980236	216.129509550635	-0.594426574378956	6.95145153463554e-05	0.00285895335037862	Lcorl	5	45854523	46014957	-	19019	protein_coding	ligand dependent nuclear receptor corepressor-like [Source:MGI Symbol;Acc:MGI:2651932]	HTH	115	152	110	148	158	245	171	233	230	224	249	0.377753084137487	0.400925424644238	0.295288681722997	0.457151036476604	0.436055898991443	0.504899411785275	0.493300793453097	0.591133067808576	0.646386965656978	0.632104888925612	0.717392287115198
ENSMUSG00000024044	79.5540163737076	87.648466746798	60.5456667948028	87.7067865026324	98.1635170783654	88.9742049136349	119.464184602111	221.680069167995	156.64469270291	217.023362671334	178.347508703202	82.7236906992612	163.689003793531	-0.983078933677728	6.98205175524067e-05	0.0028627791707207	Epb41l3	17	69382678	69596984	+	13031	protein_coding	erythrocyte membrane protein band 4.1 like 3 [Source:MGI Symbol;Acc:MGI:103008]	-	66	91	62	78	99	119	114	239	153	215	173	0.31642008846858	0.350325165530929	0.242915786227778	0.351643447897833	0.398777096849337	0.357928001395903	0.479988120158824	0.884987563884359	0.627575699443801	0.885501955410034	0.727467160082399
ENSMUSG00000100213	43.3930998402041	28.8950989275158	33.2024624358596	33.7333794240894	57.5099392984363	65.0483682982037	71.2593381837152	86.2604453247847	77.8104355909878	52.4893714367877	90.7201200339985	39.346795985221	73.9313464780796	-0.909964066686602	7.35146118459528e-05	0.00296250153793347	Gm28151	1	46888689	46889639	-	951	lncRNA	predicted gene 28151 [Source:MGI Symbol;Acc:MGI:5578857]	-	36	30	34	30	58	87	68	93	76	52	88	2.36493844154521	1.58251715326846	1.82532496779896	1.85321757241635	3.20125473711389	3.58562770191953	3.92312167411677	4.71866823243918	4.2715501357248	2.93461839928254	5.07045800007883
ENSMUSG00000078552	37.3662804179536	54.9006879622801	41.0148065384148	58.4711910017549	65.4423447189103	59.8145915385781	102.69728150006	116.868990440031	150.501763577305	86.8093450685335	98.9674036734529	51.4390621278627	102.609895966327	-0.990501805554586	7.48059338119472e-05	0.00299133711817017	Dcdc2b	4	129502124	129508050	-	1371	protein_coding	doublecortin domain containing 2b [Source:MGI Symbol;Acc:MGI:2686212]	-	31	57	42	52	66	80	98	126	147	86	96	1.41260941314519	2.08566757420918	1.56406079426408	2.22818661296215	2.52684869878128	2.28706754497546	3.92185924598119	4.43455557610611	5.73102512883335	3.36658671945971	3.83688526602345
ENSMUSG00000039958	336.296523761582	361.188736593948	392.570291153399	272.115927354321	498.749990812301	550.294242154919	474.712944076808	602.895585603334	658.317237960594	510.761960519511	718.544587087465	372.18429393511	585.921092900438	-0.653337907185547	7.60113352257851e-05	0.00302804988571004	Etfbkmt	6	149041347	149052669	+	2496	protein_coding	electron transfer flavoprotein beta subunit lysine methyltransferase [Source:MGI Symbol;Acc:MGI:2443575]	-	279	375	402	242	503	736	453	650	643	506	697	6.98324821666609	7.53692814882968	8.22286700885508	5.69582263022226	10.5778197340755	11.5573879640563	9.95765334284577	12.5656739724733	13.7695207444794	10.8801465532941	15.3014726925729
ENSMUSG00000055862	378.484259717336	318.809258166925	393.546834166218	394.680539261846	398.603372378817	518.891581597165	476.808806964565	482.316468482667	440.243254001641	486.536096779455	586.588048856195	376.824852738228	498.564042780281	-0.404768920487017	7.63997822474046e-05	0.00303084302823975	Izumo4	10	80538018	80541207	+	2799	protein_coding	IZUMO family member 4 [Source:MGI Symbol;Acc:MGI:1918814]	-	314	331	403	351	402	694	455	520	430	482	569	7.00849239593089	5.93243220225081	7.35095800899328	7.36698676777598	7.53869047140058	9.71813730478732	8.9189120273979	8.96432218229177	8.21141477690313	9.24214864580707	11.1392102802326
ENSMUSG00000033207	192.858221512018	167.591573779592	215.816005833087	173.164681043659	229.048206516186	195.892787288843	297.612530061399	467.475961760123	335.813458866368	587.477195696354	839.161110314486	195.695737736908	453.905507331262	-1.21294974630829	7.87341008449062e-05	0.00308960212248412	Mamdc2	19	23279973	23425806	-	3458	protein_coding	MAM domain containing 2 [Source:MGI Symbol;Acc:MGI:1918988]	-	160	174	221	154	231	262	284	504	328	582	814	2.8906322960086	2.52424757489826	3.26293993303912	2.61626302632219	3.50638620043435	2.96963286686768	4.5060575401973	7.03270757066683	5.06992211323995	9.03289173862002	12.8986557004608
ENSMUSG00000045103	362.814529219485	368.894096307952	331.048081345776	374.440511607392	389.679416280784	445.618706962407	530.253310602351	726.257297734478	404.40950076895	610.693648447241	682.462721164852	365.375326952278	566.615864280046	-0.632659361271474	7.88088625256305e-05	0.00308960212248412	Dmd	X	81992476	84249747	+	23801	protein_coding	dystrophin, muscular dystrophy [Source:MGI Symbol;Acc:MGI:94909]	-	301	383	339	333	393	596	506	783	395	605	662	0.790076506858672	0.807255956033265	0.727187304344279	0.821929751530784	0.866702608274323	0.981471095794381	1.16643003650059	1.58738974188122	0.887062712277869	1.36423434787744	1.52408019499068
ENSMUSG00000040093	238.662049121123	242.718830991133	267.572785512516	249.627007738261	201.284787544527	272.904073894763	348.961170811429	368.230073053113	384.956891871203	533.978413270398	651.535407516898	239.973092181512	426.761005069634	-0.829513125132587	7.88544602209475e-05	0.00308960212248412	Bmf	2	118359238	118380168	-	5253	protein_coding	BCL2 modifying factor [Source:MGI Symbol;Acc:MGI:2176433]	-	198	252	274	222	203	365	333	397	376	529	632	2.35480877945978	2.40658291017891	2.66308455761551	2.48274002362894	2.02843639681774	2.72340306852963	3.47808518696409	3.64670067724273	3.82589350279021	5.40476829977251	6.59256942505447
ENSMUSG00000040455	324.242884917081	301.472198810415	329.094995320138	338.458240221697	303.414507333129	398.514716125777	399.261880117581	381.215516435339	471.981721150597	375.500887970866	432.982391071356	319.336565320492	409.909518811919	-0.360326754667329	8.02220212482475e-05	0.00312390128549924	Usp45	4	21767156	21837872	+	6226	protein_coding	ubiquitin specific petidase 45 [Source:MGI Symbol;Acc:MGI:101850]	-	269	313	337	301	306	533	381	411	461	372	420	2.69923701314226	2.52198738298185	2.76351978871802	2.8401615982533	2.57979423338326	3.35540194149133	3.35752489395609	3.18529542086673	3.95771249292704	3.20673175872576	3.69645316997541
ENSMUSG00000001349	204.91186035652	607.760247442083	244.13575320485	681.414264366605	1596.39659087039	1107.31762585793	4008.33777283398	13585.5563728185	609.173804955759	5747.58617232825	6743.18528570891	666.923743248089	5300.19283908389	-2.9903727117265	8.47269210991871e-05	0.00326996523210845	Cnn1	9	22010512	22020926	+	2736	protein_coding	calponin 1 [Source:MGI Symbol;Acc:MGI:104979]	-	170	631	250	606	1610	1481	3825	14647	595	5694	6541	3.88177791833794	11.5696695400889	4.66515104805429	13.0119445210645	30.8874845013009	21.2160936758176	76.7041264820116	258.31498480676	11.6239385510407	111.694086147693	131.000541414841
ENSMUSG00000087291	6.02681942225057	5.77901978550317	2.9296290384582	6.74667588481788	11.898608130711	6.72914154809004	150.902127918456	450.780391697262	29.6908241070874	15.1411648375349	12.3709254591816	6.67615045234815	110.935762594602	-4.05439509674564	8.63024403210897e-05	0.00331324812216571	Gm11946	11	3480157	3486856	+	4346	lncRNA	predicted gene 11946 [Source:MGI Symbol;Acc:MGI:3650071]	-	5	6	3	6	12	9	144	486	29	15	12	0.0718750465916772	0.0692578836980354	0.0352430370938147	0.081104919989321	0.144931998746147	0.0811669536281988	1.81792579566148	5.39589585696929	0.356665176669273	0.185238112259573	0.151299174520195
ENSMUSG00000047407	100.04520240936	122.322585459817	113.27898948705	131.560179753949	144.76639892365	128.601371807943	211.682151663389	506.4322919068	193.502267456535	266.484501140614	332.984076942972	122.394671206765	273.281110153042	-1.15780226048962	8.91810915009993e-05	0.00339409379443653	Tgif1	17	71151200	71160541	-	5625	protein_coding	TGFB-induced factor homeobox 1 [Source:MGI Symbol;Acc:MGI:1194497]	Homeobox	83	127	116	117	146	172	202	546	189	264	323	0.921835486451791	1.13263214352774	1.05287607397495	1.22193753854844	1.36239514246533	1.19848438203501	1.97029939827759	4.6836790538038	1.79593953180126	2.51889584204263	3.14648039446104
ENSMUSG00000031242	245.894232427823	231.160791420127	203.120946666435	242.880331853444	262.7609295532	278.137850654388	322.762884714475	389.56330146677	375.742498182796	323.011516534078	295.871300565427	237.163446384206	330.848225352989	-0.480070450307065	9.07650985710778e-05	0.00342247328116923	2610002M06Rik	X	106826357	106859940	-	6337	protein_coding	RIKEN cDNA 2610002M06 gene [Source:MGI Symbol;Acc:MGI:1914278]	-	204	240	208	216	265	372	308	420	367	320	287	2.01114932325818	1.89991959950552	1.6757970520026	2.00242249674123	2.19500202035597	2.30083614633901	2.66667685424118	3.19803045333832	3.0955283791107	2.71016093295075	2.48166539079202
ENSMUSG00000028246	14.4643666134014	16.373889392259	11.7185161538328	11.2444598080298	22.8056655838627	13.4582830961801	37.7255319796139	126.144307141621	34.8099317117577	52.4893714367877	76.2873736649533	15.3213795102771	56.8191331718189	-1.88684500769046	9.25224505784205e-05	0.00346224546646054	Faxc	4	21931329	21996839	+	8362	protein_coding	failed axon connections homolog [Source:MGI Symbol;Acc:MGI:1923382]	-	12	17	12	10	23	18	36	136	34	52	74	0.0896538490755597	0.101987382671176	0.0732677537477725	0.0702547202171708	0.144374479098574	0.0843701460100818	0.236208607628104	0.784776079333228	0.217330753925222	0.333750549834692	0.484916085888472
ENSMUSG00000092083	0	0	0	0	0.991550677559247	1.49536478846445	4.19172577551266	14.8405067225436	4.0952860837362	9.08469890252094	6.18546272959081	0.198310135511849	6.64884083372811	-4.52677595393769	9.2547155888479e-05	0.00346224546646054	Kcnb2	1	15357478	15793974	+	15165	protein_coding	potassium voltage gated channel, Shab-related subfamily, member 2 [Source:MGI Symbol;Acc:MGI:99632]	-	0	0	0	0	1	2	4	16	4	9	6	0	0	0	0	0.00346122907215492	0.0051690893573382	0.0144717469098157	0.0509090015739373	0.014098405882917	0.0318514277301723	0.0216797300515914
ENSMUSG00000080316	433.930998402041	484.474492018015	293.939446858639	392.43164730024	398.603372378817	545.060465395293	520.821927607448	524.98292530998	715.651243132901	718.700624288324	578.34076521674	400.675991391551	600.592991825114	-0.583823587296683	9.48452299838039e-05	0.00354126052814038	Spaca6	17	18047420	18063271	+	7067	protein_coding	sperm acrosome associated 6 [Source:MGI Symbol;Acc:MGI:1922452]	-	360	503	301	349	402	729	497	566	699	712	561	3.18247694624238	3.57059491447304	2.17456902986299	2.90118890178488	2.98582066357014	4.0431410807868	3.8585548612571	3.86454484770516	5.28681991385633	5.40721591572693	4.34983521051761
ENSMUSG00000078247	60.2681942225057	60.6797077477832	43.944435576873	64.0934209057698	56.5183886208771	66.5437330866682	77.5469268469841	144.6949405448	249.812451107908	128.195195624462	125.77107550168	57.1008294147618	132.094053785417	-1.20931453610059	9.96163586073168e-05	0.00371212270176228	Airn	17	12960198	13079023	+	5920	lncRNA	antisense Igf2r RNA [Source:MGI Symbol;Acc:MGI:1353471]	-	50	63	45	57	57	89	74	156	244	127	122	0.527650257580117	0.533858953850076	0.388090133132733	0.565638316148496	0.505389141235824	0.589243443349578	0.685825130897987	1.27151036089027	2.20303071589199	1.15135916843213	1.12923195271258
ENSMUSG00000000901	431.520270633141	240.792491062632	343.743140512429	362.071605818559	250.862321422489	438.889565414317	672.771986969781	313.505704513734	974.678087929215	1144.67206171764	847.408393953941	325.79796588985	731.987633416438	-1.16807589660514	0.00010253319997573	0.00377647426293588	Mmp11	10	75759056	75772330	-	2778	protein_coding	matrix metallopeptidase 11 [Source:MGI Symbol;Acc:MGI:97008]	-	358	250	352	322	253	587	642	338	952	1134	822	8.05097804107269	4.51456027345305	6.46922440626601	6.80940714495415	4.78036477193846	8.2819445538279	12.6796179708137	5.870856573921	18.3171178549445	21.9083475855061	16.2137924959815
ENSMUSG00000039159	3265.33076297536	2883.73087296608	3346.61290493208	3345.22679288886	3602.30361157274	3859.53651902675	3798.75148405835	3826.06813940577	4091.19079765246	4016.44632590343	4289.61840297122	3288.64098906703	3980.268611503	-0.275321693356241	0.000102736203993706	0.00377664632518947	Ube2h	6	30211288	30304538	-	4780	protein_coding	ubiquitin-conjugating enzyme E2H [Source:MGI Symbol;Acc:MGI:104632]	-	2709	2994	3427	2975	3633	5162	3625	4125	3996	3979	4161	35.406171225458	31.4218381826944	36.6039540984453	36.5632460691746	39.8942457632302	42.3269097716551	41.6086376486226	41.6402250468571	44.6837913994187	44.6760586048387	47.6996127975227
ENSMUSG00000032621	931.746282679939	964.133134214778	823.225759806754	919.796812296837	911.235072676948	996.660631511558	1176.82701147518	1315.23990828543	1368.84937348882	1181.01085732772	1081.42506722346	910.027412335051	1186.66880821869	-0.382547485507641	0.000105015091751036	0.00383819074303881	Srek1	13	103875856	103911116	-	9293	protein_coding	splicing regulatory glutamine/lysine-rich protein 1 [Source:MGI Symbol;Acc:MGI:2145245]	-	773	1001	843	818	919	1333	1123	1418	1337	1170	1049	5.19662542285124	5.4036327937554	4.6314121616196	5.17110121417188	5.19077652319077	5.62212724947149	6.63020873344185	7.36270339621153	7.69002767706071	6.75707491645842	6.18535436058989
ENSMUSG00000048644	47.0091914935545	67.4218974975369	54.6864087178864	75.3378807137996	122.952284017347	102.432488009815	183.388002678679	284.752222738805	116.715653386482	559.213687999622	885.552080786417	73.4815324880248	355.342355933303	-2.27286232054629	0.000105747040897696	0.00384779491395151	Ctxn1	8	4307660	4309274	-	1212	protein_coding	cortexin 1 [Source:MGI Symbol;Acc:MGI:88566]	-	39	70	56	67	124	137	175	307	114	554	859	2.01029523878049	2.89736432599235	2.35899598342801	3.24756501819726	5.37021684903007	4.4304149728765	7.92207246911866	12.2222951589681	5.02752992459689	24.5321693662034	38.8360971195844
ENSMUSG00000087403	198.885040934269	165.665233851091	146.48145192291	172.040235062856	174.512919250427	207.855705596559	220.065603214414	218.897474157518	274.384167610325	251.343336303079	249.480330093496	171.516976204311	237.004436162565	-0.467383989348491	0.000105884073884602	0.00384779491395151	Kantr	X	151077824	151110491	-	5089	protein_coding	Kdm5c adjacent non-coding transcript [Source:MGI Symbol;Acc:MGI:1920247]	-	165	172	150	153	176	278	210	236	268	249	242	2.02557976657205	1.69552299596796	1.50487560630496	1.76621940420053	1.81531908876879	2.14110913233655	2.26407195894796	2.23767270206606	2.81484688334982	2.62600594922573	2.60572121923878
ENSMUSG00000054640	196.474313165369	250.424190705137	225.581435961281	260.871467546291	335.144129015025	274.399438683227	362.584279581845	815.300338069739	351.170781680379	898.375780360404	883.490259876554	253.699107278621	597.553479708691	-1.23528228436496	0.000106469145319803	0.003858202801849	Slc8a1	17	81680534	82045806	-	18807	protein_coding	solute carrier family 8 (sodium/calcium exchanger), member 1 [Source:MGI Symbol;Acc:MGI:107956]	-	163	260	231	232	338	367	346	879	343	890	857	0.541459448667528	0.693524027077082	0.627096316219935	0.724693109723974	0.943343656148218	0.764844236671995	1.00939222753529	2.25520674747314	0.974825830123777	2.53979867047125	2.49692979600816
ENSMUSG00000022180	256.742507387874	270.650759954398	346.672769550887	303.600414816804	446.197804901661	521.882311174094	481.000532740077	522.200330299503	458.672041378454	499.658439638652	416.487823792448	324.772851322325	483.316913170538	-0.572608805004582	0.00011114463494823	0.00398134023041862	Slc7a8	14	54959666	55019403	-	5005	protein_coding	solute carrier family 7 (cationic amino acid transporter, y+ system), member 8 [Source:MGI Symbol;Acc:MGI:1355323]	-	213	281	355	270	450	698	459	563	448	495	404	2.65872475044245	2.81650110812577	3.62131301494839	3.16916867179051	4.71933915997067	5.46610285640515	5.03166809322159	5.42776860630758	4.78438769710626	5.3079879288798	4.42305477582029
ENSMUSG00000073557	873.888816226333	1077.78718999634	998.026959101426	1025.49473449232	1671.75444236489	1142.45869838684	2002.59698925117	4176.67511072587	1650.40029174569	2635.57209272024	3244.27520167038	1129.39042843626	2475.32973075003	-1.13187775546268	0.000111635351632775	0.00398692804600042	Ppp1r12b	1	134682396	134883680	-	14983	protein_coding	protein phosphatase 1, regulatory subunit 12B [Source:MGI Symbol;Acc:MGI:1916417]	-	725	1119	1022	912	1686	1528	1911	4503	1612	2611	3147	3.02299259899067	3.74661437735333	3.48252233581019	3.57587007312191	5.9065182240126	3.99715540542494	6.99786064284083	14.5017421616833	5.75067323375944	9.35269779742798	11.5091433103441
ENSMUSG00000020863	1519.96385829159	1505.43465412357	1542.93796025465	1570.85103518176	1589.45573612747	1588.07740534925	1885.22866753682	2139.81556305676	2115.21526224975	2025.88785526217	1936.04983436192	1545.72864879581	1948.37909796944	-0.333456562604067	0.000112453430824014	0.00400250136402032	Luc7l3	11	94178716	94212814	-	7278	protein_coding	LUC7-like 3 (S. cerevisiae) [Source:MGI Symbol;Acc:MGI:1914934]	-	1261	1563	1580	1397	1603	2124	1799	2307	2066	2007	1878	10.8243267130159	10.77344540323	11.0837527686798	11.2763884133966	11.5609687858484	11.4384958766809	13.5619610935474	15.2951082496928	15.1729734780511	14.8000823084306	14.1393215513515
ENSMUSG00000040855	96.4291107560092	116.543565674314	106.443188397315	106.822368176283	122.952284017347	115.143088711763	155.093853693968	261.563930984831	229.336020689227	190.77867695294	185.563881887724	109.838103404253	189.579908820076	-0.784302416076507	0.000115716146847219	0.00411094564974767	Reps2	X	161194950	161426645	-	8296	protein_coding	RALBP1 associated Eps domain containing protein 2 [Source:MGI Symbol;Acc:MGI:2663511]	-	80	121	109	95	124	154	148	282	224	189	180	0.602447352916932	0.731685275408853	0.670810031897272	0.672729594904994	0.784559163575753	0.727576119576977	0.978805394145632	1.64020214938668	1.44321723867025	1.22270551254693	1.18890949698307
ENSMUSG00000110218	10.848274960051	23.1160791420127	25.3901183333044	15.7422437312417	25.7803176165404	28.4119309808246	64.9717495204462	204.056967434975	51.1910760467025	43.4046725342667	47.4218809268628	20.17540675663	73.2430462406796	-1.8541611124047	0.000120726577289011	0.00424146768401723	Tincr	17	56858414	56861387	-	1269	protein_coding	TINCR ubiquitin domain containing [Source:MGI Symbol;Acc:MGI:5012404]	-	9	24	26	14	26	38	62	220	50	43	46	0.443076528350964	0.948762056900432	1.04605259244883	0.648115018627561	1.07543578475963	1.17367656578144	2.68060886466037	8.36523354763234	2.1060118716946	1.81859353521641	1.98628354172441
ENSMUSG00000030846	1165.58687626326	1083.56620978184	1105.44669051156	1036.73919430035	1127.39312038486	1200.03024274272	1301.53085329668	1295.76174321209	1505.01763577305	1396.01539802072	1442.24372644959	1103.74641824837	1356.76659991581	-0.297081105324947	0.000121129014064223	0.00424776921880466	Tial1	7	128041501	128063441	-	6903	protein_coding	Tia1 cytotoxic granule-associated RNA binding protein-like 1 [Source:MGI Symbol;Acc:MGI:107913]	-	967	1125	1132	922	1137	1605	1242	1397	1470	1383	1399	8.75157980748498	8.17565087330677	8.37240730046846	7.84654951123302	8.64560418740893	9.11304725242461	9.87158988932695	9.76507412890823	11.3823489086347	10.7525907385406	11.1051614182024
ENSMUSG00000097574	163.929488285216	132.917455066573	166.988855192117	130.435733773146	167.572064507513	192.902057711914	204.346631556242	220.752537497836	190.430802893733	264.465679162276	263.913076462541	152.368719364913	222.801797547424	-0.546596134672995	0.000122750340092295	0.0042731480366316	C920006O11Rik	9	78083165	78086164	+	3000	transcribed_unprocessed_pseudogene	RIKEN cDNA C920006O11 gene [Source:MGI Symbol;Acc:MGI:2443759]	-	136	138	171	116	169	258	195	238	186	262	256	2.83214516921936	2.30762651289607	2.91015854498465	2.2715505524298	2.95691069019659	3.37073732447345	3.56629068066953	3.82800691897426	3.31393604082376	4.68714993334638	4.67588417752724
ENSMUSG00000028082	891.969274493085	793.652050542435	877.91216852464	901.805676603989	1194.81856645889	1024.32488009815	1178.92287436293	1578.65890261058	1440.51687995421	1582.75643101698	1798.93874385599	932.031547324608	1434.01978531647	-0.621217194356805	0.000124111259132745	0.00428138876160458	Sh3d19	3	85878416	86037833	+	9004	protein_coding	SH3 domain protein D19 [Source:MGI Symbol;Acc:MGI:1350923]	-	740	824	899	802	1205	1370	1125	1702	1407	1568	1745	5.13445190672363	4.59091671002831	5.09760288203528	5.23268454359948	7.02464397484134	5.96364165607098	6.85520455140147	9.12097113154312	8.35239536807839	9.34629277846884	10.6195222563215
ENSMUSG00000099881	224.197682507721	205.155202385362	239.253038140753	254.124791661473	298.456753945333	321.503429519857	335.338062041013	339.476591278185	329.670529740764	294.748008837346	356.695017406403	244.237493728129	329.571939803928	-0.431540958764754	0.000124545419687112	0.00428859653107049	2810013P06Rik	8	123769156	123771349	+	2194	lncRNA	RIKEN cDNA 2810013P06 gene [Source:MGI Symbol;Acc:MGI:1914456]	-	186	213	245	226	301	430	320	366	322	292	346	5.29631952257628	4.87024342323792	5.70126536104239	6.05142266741349	7.2011628088642	7.68171678321206	8.00233516453439	8.04936227341516	7.84461585221609	7.14290768997235	8.64140798818026
ENSMUSG00000010311	51.8306470313549	46.2321582840253	50.7802366666088	68.5912048289817	72.383199461825	55.3284971731848	173.956619683775	450.780391697262	53.2387190885706	187.750443985433	260.820345097746	57.9634892545592	196.979169454329	-1.76465448647085	0.000128064692682326	0.00439388806857091	Optc	1	133824937	133835737	-	2575	protein_coding	opticin [Source:MGI Symbol;Acc:MGI:2151113]	-	43	48	52	61	73	74	166	486	52	186	253	1.04325164714248	0.935129359383804	1.03102193383888	1.3916764348666	1.48805294686747	1.12636966363078	3.53699329643699	9.10701491044215	1.07939037972337	3.87672076307312	5.38379261338467
ENSMUSG00000024462	542.413748002552	590.423188085573	444.327070832827	513.871813226962	635.583984315477	545.808147789525	833.105497883141	968.34306364597	968.535158803611	806.519380346026	840.192020769418	545.323960892678	827.083878206282	-0.600064019798962	0.000129221174979195	0.00441320785099076	Gabbr1	17	37356858	37385959	+	7764	protein_coding	gamma-aminobutyric acid (GABA) B receptor, 1 [Source:MGI Symbol;Acc:MGI:1860139]	-	450	613	455	457	641	730	795	1044	946	799	815	3.62096931013249	3.96079747218291	2.99204185301485	3.45793117591942	4.33356445409403	3.68522316305671	5.61804203053992	6.48831585892408	6.51265454832742	5.52319100007043	5.7519766782456
ENSMUSG00000058498	6.02681942225057	4.81584982125264	0	10.1200138272268	3.96620271023699	3.73841197116113	48.2048464183956	105.738610398123	9.21439368840645	27.2540967075628	38.1436868324766	4.9857771561934	38.715674336021	-2.96936815542079	0.000129323074301693	0.00441320785099076	Rnf207	4	152391476	152403450	-	6331	protein_coding	ring finger protein 207 [Source:MGI Symbol;Acc:MGI:2684989]	-	5	5	0	9	4	5	46	114	9	27	37	0.049339591294808	0.0396191705564763	0	0.0835133428226795	0.0331635058469306	0.0309545253925264	0.398647367193901	0.868859491105656	0.0759840833568916	0.228886543134447	0.320239165234513
ENSMUSG00000106157	12.0536388445011	10.5948696067558	13.6716021794716	12.3689057888328	8.92395609803322	27.6642485865924	31.4379433163449	16.6955700628616	27.6431810652193	26.2446857183938	24.7418509183632	11.5225945035189	25.7379132779625	-1.16100660421948	0.000129622994224085	0.00441552961720039	4930555A03Rik	3	150999739	151002981	+	3243	lncRNA	RIKEN cDNA 4930555A03 gene [Source:MGI Symbol;Acc:MGI:1922587]	-	10	11	14	11	9	37	30	18	27	26	24	0.192641968848245	0.170158412378882	0.220405730181525	0.199265176534561	0.145669395594531	0.447178828838922	0.507548663014236	0.267819730181114	0.445009465062425	0.430284011365663	0.405517244813302
ENSMUSG00000037166	122.947116213912	169.517913708093	128.903677692161	211.39584439096	215.166497030357	190.659010529218	290.277009954251	958.140215274221	175.073480079722	621.7971693281	793.801050297487	169.586209807096	504.957989243833	-1.57381027837762	0.000130988665737978	0.00444151507002105	Ppp1r14a	7	28988733	28993226	+	1367	protein_coding	protein phosphatase 1, regulatory inhibitor subunit 14A [Source:MGI Symbol;Acc:MGI:1931139]	-	102	176	132	188	217	255	277	1033	171	616	770	4.66154106126083	6.45880007426146	4.93000331033476	8.07932366098936	8.33228232391571	7.31135926354375	11.1176919536938	36.4626995318868	6.68621024353851	24.1847168447766	30.8650684953592
ENSMUSG00000061838	1139.06887080536	942.943395001266	1209.93679288324	1092.9614933405	1018.32254585335	1394.4276652431	1396.89261468959	1364.39908680385	1207.08557318124	1372.79894526983	1327.81266595216	1080.64661957674	1343.9027585233	-0.3152062366109	0.000131223300818887	0.00444151507002105	Suclg2	6	95449990	95695781	-	4623	protein_coding	succinate-Coenzyme A ligase, GDP-forming, beta subunit [Source:MGI Symbol;Acc:MGI:1306824]	-	945	979	1239	972	1027	1865	1333	1471	1179	1360	1288	12.7704373826788	10.623472223595	13.683248278956	12.3517372114042	11.6605573067204	15.8118032439999	15.8201150679129	15.3534433545039	13.6314590865142	15.7886073516034	15.266412893046
ENSMUSG00000029311	1043.8451239338	868.779307753976	1029.27633551165	963.650205548153	1297.93983692505	1217.22693781006	1334.0167280569	1646.36871453218	1447.68363060075	1462.63652330587	1866.97883388149	1040.69816193453	1495.81856136454	-0.523062610264201	0.000135907467199961	0.0045642856973927	Hsd17b11	5	104137628	104169785	-	3265	protein_coding	hydroxysteroid (17-beta) dehydrogenase 11 [Source:MGI Symbol;Acc:MGI:2149821]	-	866	902	1054	857	1309	1628	1273	1775	1414	1449	1811	16.5703836357803	13.8589727320878	16.4815942957676	15.4199621648017	21.0440448370326	19.5432898758602	21.3918625821289	26.2320471045568	23.1482762521602	23.8184781457942	30.3934709232694
ENSMUSG00000001288	863.040541266282	776.314991185925	602.52703890957	842.210039621432	933.049187583251	1072.17655332901	1184.16253158233	1287.41395818066	975.701909450149	1143.66265072847	1024.72499220221	803.428359713292	1114.6404325788	-0.472853112717721	0.000137947577777422	0.00461316018788336	Rarg	15	102143373	102165952	-	4261	protein_coding	retinoic acid receptor, gamma [Source:MGI Symbol;Acc:MGI:97858]	THR-like	716	806	617	749	941	1434	1130	1388	953	1133	994	10.4978253922084	9.48923486727057	7.39291008311009	10.3265667184119	11.5917991282222	13.1905855795804	14.5502445043835	15.7179152826484	11.9545655907861	14.2707627169234	12.7826201828597
ENSMUSG00000071392	0	0	0.9765430128194	1.12444598080298	1.98310135511849	5.23377675962559	3.14379433163449	3.7101266806359	13.3096797721426	23.2164527508869	16.4945672789088	0.816818069748174	10.851399595639	-3.70100892286415	0.000138089555041147	0.00461316018788336	Ect2l	10	18004651	18086638	-	4257	protein_coding	epithelial cell transforming sequence 2 oncogene-like [Source:MGI Symbol;Acc:MGI:3641723]	-	0	0	1	1	2	7	3	4	13	23	16	0	0	0.011993284723962	0.0138000932688744	0.0246603424379748	0.0644496923570867	0.0386652646031282	0.0453391478076556	0.163227051197303	0.289969951064793	0.205949796402715
ENSMUSG00000027677	996.835932440245	1048.89209106882	975.56646980658	968.147989471365	1037.16200872697	1161.15075824265	1197.78564035274	1241.96490634287	1568.49457007096	1297.09312108216	1208.22705318007	1005.3208983028	1279.11934154524	-0.346835367554032	0.000140714988480366	0.00466810942620755	Ttc14	3	33853981	33869009	+	10515	protein_coding	tetratricopeptide repeat domain 14 [Source:MGI Symbol;Acc:MGI:1914370]	-	827	1089	999	861	1046	1553	1143	1339	1532	1285	1172	4.91353540099104	5.19548734218988	4.8506284029326	4.81038178376225	5.22149858941264	5.78880123069731	5.9640370869531	6.1445249457636	7.7875692398601	6.55877390461837	6.10749850220882
ENSMUSG00000031273	135.000755058413	125.212095352569	88.8654141665654	92.2045704258443	121.960733339787	97.1987112501894	211.682151663389	540.750963702682	239.574235898568	273.550378064797	252.573061458291	112.648713668636	269.221583672986	-1.25680707739651	0.000143134745761211	0.00472132647907683	Col4a6	X	139948399	140257072	-	7973	protein_coding	collagen, type IV, alpha 6 [Source:MGI Symbol;Acc:MGI:2152695]	-	112	130	91	82	123	130	202	583	234	271	245	0.877594949920785	0.817954745844643	0.58272201045547	0.604195880815133	0.809759598914488	0.639069435189037	1.39005821087564	3.52828617028163	1.56872394644983	1.82421631776837	1.6837955396742
ENSMUSG00000020439	1158.35469295656	1485.20808487431	1177.7108734602	1383.06855638766	2088.20572693977	1751.07216729187	2499.31649364942	5299.91596328838	1410.82605584712	4986.49028649483	6182.36999822601	1458.5095869237	3688.33182746627	-1.33837693808875	0.000143310928731562	0.00472132647907683	Smtn	11	3467523	3490612	-	4380	protein_coding	smoothelin [Source:MGI Symbol;Acc:MGI:1354727]	-	961	1542	1206	1230	2106	2342	2385	5714	1378	4940	5997	13.7071490109781	17.6611082136477	14.0577233247276	16.4974443758187	25.2381207487802	20.9574886214209	29.8756700856931	62.9481740964054	16.8161874512268	60.5315295167079	75.0248218445818
ENSMUSG00000027357	691.878869674366	685.777014546376	715.80602839662	776.992172734859	748.620761557231	911.424838569084	865.591372643364	846.836414855144	1172.27564146949	916.545178165446	1189.6706649913	723.81496938189	983.724018448971	-0.442211938398252	0.000147397679466545	0.00478260461329458	Crls1	2	132688586	132708705	+	2082	protein_coding	cardiolipin synthase 1 [Source:MGI Symbol;Acc:MGI:1913836]	-	574	712	733	691	755	1219	826	913	1145	908	1154	17.2238019911416	17.1556412853653	17.9748404323925	19.497682496882	19.0343909000087	22.9482429603307	21.767206844255	21.1595810247712	29.395252446029	23.4063628235394	30.3717711008783
ENSMUSG00000028519	9.64291107560092	8.66852967825475	4.882715064097	5.6222299040149	13.8817094858295	2.99072957692891	29.3420804285886	71.4199386022411	19.4526088977469	61.5740703393086	83.5037468494759	8.5396190415594	44.7138624490483	-2.38551081631276	0.00015492259882813	0.00492493510331428	Dab1	4	103476556	104602041	+	7908	protein_coding	disabled 1 [Source:MGI Symbol;Acc:MGI:108554]	-	8	9	5	5	14	4	28	77	19	61	81	0.0632005973672087	0.0570930884961422	0.0322808630942755	0.0371440294926645	0.0929253343840682	0.0198253009873631	0.194265085130436	0.469830359152871	0.128421983405232	0.413992033288537	0.561259096375466
ENSMUSG00000041737	2496.30860469619	2314.49742409402	2326.12545653581	2235.39860983632	1316.77929979868	6130.24795031002	5103.42613168666	2457.95892592128	3033.58316652759	3239.1998642433	4093.74541653418	2137.8218789922	4009.69357587051	-0.907497760250745	0.000157811632668498	0.00498858643929554	Tmem45b	9	31337492	31375758	-	4724	protein_coding	transmembrane protein 45b [Source:MGI Symbol;Acc:MGI:2384574]	-	2071	2403	2382	1988	1328	8199	4870	2650	2963	3209	3971	27.3884885944736	25.5182900935522	25.7438598502363	24.722487325709	14.7557382793431	68.0263949632698	56.5617000418831	27.0678023589941	33.525417528068	36.4576471682085	46.0611771397403
ENSMUSG00000103046	21.6965499201021	21.1897392135116	24.413575320485	26.9867035392715	32.7211723594551	40.3748492885402	40.8693263112484	59.3620268901744	62.453112776977	39.3670285775908	43.2982391071356	25.4015480705651	47.6207638252777	-0.902989842198535	0.000157972777171264	0.00498858643929554	Gm37309	1	39031759	39033397	+	1639	TEC	predicted gene, 37309 [Source:MGI Symbol;Acc:MGI:5610537]	-	18	22	25	24	33	54	39	64	61	39	42	0.686106301985812	0.673366359175977	0.778758588619679	0.860236686451712	1.05683635327308	1.29134196632636	1.30553655180093	1.88416109546982	1.9893138862234	1.27706929425764	1.40415603637992
ENSMUSG00000042109	57.8574664536055	47.1953282482758	46.8740646153312	47.2267311937251	44.6197804901661	34.3933901346824	80.6907211786186	170.665827309251	88.0486508003283	242.258637400558	290.716748290768	48.7546742002208	151.128995852368	-1.63176830509837	0.000158926252963309	0.0050021053040121	Csdc2	15	81820960	81835142	+	4623	protein_coding	cold shock domain containing C2, RNA binding [Source:MGI Symbol;Acc:MGI:2146027]	CSD	48	49	48	42	45	46	77	184	86	240	282	0.648657136897971	0.531716178709043	0.530101628240427	0.533717039998945	0.510929969622609	0.389996219423054	0.913840105198269	1.92048509668846	0.994321867209685	2.78622482675355	3.34249102161412
ENSMUSG00000019779	43.3930998402041	43.3426483912737	36.1320914743178	46.1022852129222	44.6197804901661	50.8424028077914	101.649350056182	167.883232298775	66.5483988607132	88.8281670468714	74.2255527550897	42.7179810817768	91.6628506375704	-1.10121191218431	0.000159376555939939	0.00500800062410615	Frk	10	34359395	34487274	+	5256	protein_coding	fyn-related kinase [Source:MGI Symbol;Acc:MGI:103265]	-	36	45	37	41	45	68	97	181	65	88	72	0.427902674640314	0.429501658892212	0.359408349236402	0.458262343772741	0.449396736979704	0.507084125482715	1.0125576514019	1.6616525947161	0.661013657674008	0.898578710774342	0.750623530210923
ENSMUSG00000064348	83.1701080270579	64.5323876047853	109.372817435773	55.097853059346	110.062125209076	130.84441899064	105.841075831695	167.883232298775	213.978697875216	147.374004418673	288.654927380904	84.4470582672077	175.76272613265	-1.05498172726184	0.000161929683156287	0.00503012239259708	mt-Tn	MT	5089	5159	-	71	Mt_tRNA	mitochondrially encoded tRNA asparagine [Source:MGI Symbol;Acc:MGI:102479]	-	69	67	112	49	111	175	101	181	209	146	280	60.7139654130496	47.3395518567168	80.5381163919646	40.5437021863988	82.0611100787953	96.6064578746895	78.048831797968	123.009099124336	157.340443555694	110.362954026756	216.094999401567
ENSMUSG00000020415	502.636739815698	433.426483912737	502.919651601991	527.365164996597	542.378220624908	575.715443558814	617.231620444239	657.619954142713	596.887946704551	682.36182867824	729.884602091715	501.745252190386	643.283565936712	-0.358161134465313	0.000164904408438098	0.0051058695048427	Pttg1	11	43311077	43317078	-	2000	protein_coding	pituitary tumor-transforming gene 1 [Source:MGI Symbol;Acc:MGI:1353578]	-	417	450	515	469	547	770	589	709	583	676	708	13.0257853187258	11.2873035956873	13.1467688655008	13.7761708071928	14.3558888834692	15.0899287200265	16.1580400839566	17.1054006652484	15.580844450002	18.140343635165	19.3976132677107
ENSMUSG00000015647	701.521780749967	738.751362580155	604.480124935208	808.476660197342	1113.51141089903	933.855310396051	1231.31944655684	2441.26335585842	1263.39575683262	1457.58946836003	1402.03821870725	793.348267872341	1454.91025945187	-0.874748986430474	0.000166218700659223	0.00512072193840288	Lama5	2	179818166	179867652	-	11388	protein_coding	laminin, alpha 5 [Source:MGI Symbol;Acc:MGI:105382]	-	582	767	619	719	1123	1249	1175	2632	1234	1444	1360	3.19281226462388	3.3787463832854	2.77514055938461	3.70908771301239	5.17612857054572	4.29874257507632	5.66100828103361	11.1520687529778	5.79188771765486	6.80531988649379	6.54389744286446
ENSMUSG00000059668	0	0	0.9765430128194	1.12444598080298	0	2.99072957692891	133.087293372527	452.63545503758	0	2.01882197833799	1.0309104549318	0.420197798724476	98.6272017367176	-7.84483638326867	0.000166578631566578	0.00512072193840288	Krt4	15	101826970	101833170	-	2133	protein_coding	keratin 4 [Source:MGI Symbol;Acc:MGI:96701]	-	0	0	1	1	0	4	127	488	0	2	1	0	0	0.0239359648710296	0.0275419582961079	0	0.0735013971908428	3.26675261599791	11.0394129256902	0	0.0503231652370748	0.0256894128951699
ENSMUSG00000075420	1.20536388445011	2.88950989275158	5.8592580769164	2.24889196160596	2.97465203267774	5.98145915385781	23.0544917653196	110.376268748918	13.3096797721426	10.0941098916899	4.1236418197272	3.03553516968036	27.8232751919425	-3.18203528294148	0.000169180665135344	0.00517932190596017	Smim6	11	115802843	115804746	+	978	protein_coding	small integral membrane protein 6 [Source:MGI Symbol;Acc:MGI:1915778]	-	1	3	6	2	3	8	22	119	13	10	4	0.0638791313880223	0.153882802940522	0.313223393066909	0.120137008273207	0.161010855457759	0.320610388973553	1.23420473454034	5.87117625609549	0.710488299536725	0.548769485944174	0.224112546852341
ENSMUSG00000037541	26.5180054579025	22.1529091777621	13.6716021794716	16.8666897120447	22.8056655838627	32.898025346218	54.4924350816645	145.622472214959	26.6193595442853	47.4423164909427	61.8546272959081	20.4029744222087	61.4882059956629	-1.5939421756865	0.000170516951243702	0.00520366753855279	Shank2	7	143555665	143978231	+	11137	protein_coding	SH3 and multiple ankyrin repeat domains 2 [Source:MGI Symbol;Acc:MGI:2671987]	-	22	23	14	15	23	44	52	157	26	47	60	0.123410558583522	0.103601800884263	0.0641802804147155	0.0791240868891059	0.108400771681986	0.154849895150287	0.256176038837714	0.680218508083388	0.124783614428826	0.226494910576546	0.295207961059876
ENSMUSG00000059430	186.831402089768	696.371884153131	240.229581153572	791.609970485297	2976.63513403286	2154.82066017728	6371.42317877924	16052.7906154414	741.246781156252	13222.2745471246	13680.181736945	978.335594382925	8703.78958660397	-3.15318328424733	0.000170795725847889	0.00520366753855279	Actg2	6	83489887	83513247	-	1557	protein_coding	actin, gamma 2, smooth muscle, enteric [Source:MGI Symbol;Acc:MGI:104589]	-	155	723	246	704	3002	2882	6080	17307	724	13099	13270	6.21929192492634	23.2947134794318	8.06655851971542	26.5625471548498	101.20333700414	72.5490655041186	214.248775638266	536.352356233607	24.8543486601239	451.521400350823	467.011252376765
ENSMUSG00000020646	14.4643666134014	40.4531384985222	27.3432043589432	19.1155816736506	19.8310135511849	32.1503429519857	85.9303783980095	268.984184346103	46.0719684420322	54.5081934151257	61.8546272959081	24.2414609391405	91.5832824748607	-1.91315858435358	0.000176302914158917	0.00532038049352472	Mboat2	12	24880878	25014396	+	9566	protein_coding	membrane bound O-acyltransferase domain containing 2 [Source:MGI Symbol;Acc:MGI:1914466]	-	12	42	28	17	20	43	82	290	45	54	60	0.0783697978224786	0.220255418969437	0.149440891277166	0.104400893767005	0.109741875139514	0.176183217879649	0.470312864174241	1.46279892700672	0.251440116941502	0.302964813837379	0.343689218306904
ENSMUSG00000027376	0	9.63169964250527	0.9765430128194	13.4933517696358	1.98310135511849	2.24304718269668	654.957152423853	2185.26461489455	3.07146456280215	2.01882197833799	5.15455227465901	5.21693915601578	475.451608886149	-6.50975034779873	0.000179093477933414	0.00537210445116883	Prom2	2	127368393	127383387	-	5187	protein_coding	prominin 2 [Source:MGI Symbol;Acc:MGI:2138997]	-	0	10	1	12	2	3	625	2356	3	2	5	0	0.0967144664711978	0.00984295605743323	0.135909767601153	0.0202388813877885	0.022668953182196	6.61099991226129	21.9167447572633	0.0309141592270729	0.0206939100541123	0.0528200479134349
ENSMUSG00000000308	0	0.963169964250528	1.9530860256388	5.6222299040149	2.97465203267774	1.49536478846445	107.936938719451	489.736721843939	2.0476430418681	3.02823296750698	16.4945672789088	2.30262758531639	103.45657810669	-5.48963755826338	0.000179145380027949	0.00537210445116883	Ckmt1	2	121188195	121194218	+	2496	protein_coding	creatine kinase, mitochondrial 1, ubiquitous [Source:MGI Symbol;Acc:MGI:99441]	-	0	1	2	5	3	2	103	528	2	3	16	0	0.0200984750635458	0.0409097861137069	0.117682285748394	0.0630883880759969	0.0314059455545007	2.26410219495169	10.2071936268706	0.0428289914291739	0.0645067977468032	0.351253318624342
ENSMUSG00000030330	27.7233693423526	10.5948696067558	9.765430128194	13.4933517696358	11.898608130711	23.178154221199	33.5338062041013	35.2462034660411	40.952860837362	41.3858505559287	27.8345822831586	14.6951257955298	33.6885762612985	-1.21537117130797	0.000181798210547361	0.00543105609434027	Ing4	6	125016723	125026228	+	5320	protein_coding	inhibitor of growth family, member 4 [Source:MGI Symbol;Acc:MGI:107307]	-	23	11	10	12	12	31	32	38	40	41	27	0.270093455158303	0.10372626529036	0.095968821559974	0.132512023411124	0.118397456118563	0.228389703310625	0.330021115620084	0.344658486102125	0.401884069951947	0.413619527206569	0.278097552264235
ENSMUSG00000033579	3.61609165335034	4.81584982125264	5.8592580769164	7.87112186562086	3.96620271023699	2.99072957692891	126.799704709258	500.867101885847	5.11910760467025	9.08469890252094	17.5254777338406	5.22570482547544	110.397803402178	-4.40108388188167	0.000182842281050264	0.00543105609434027	Fa2h	8	112071767	112120456	-	3008	protein_coding	fatty acid 2-hydroxylase [Source:MGI Symbol;Acc:MGI:2443327]	-	3	5	6	7	4	4	121	540	5	9	17	0.0623076367993542	0.0833872901572645	0.101839254793696	0.136711761741751	0.0697999187223795	0.0521205053883203	2.20704363932597	8.66229439804541	0.088847375837116	0.160580751837787	0.309682114691408
ENSMUSG00000039632	3.61609165335034	5.77901978550317	3.9061720512776	4.49778392321192	2.97465203267774	13.4582830961801	9.43138299490348	13.9129750523846	20.476430418681	13.1223428591969	11.3400150042498	4.15474388920415	13.6235715709327	-1.70875053784731	0.000183272635429166	0.00543105609434027	Odad3	9	21901167	21913930	-	2514	protein_coding	outer dynein arm docking complex subunit 3 [Source:MGI Symbol;Acc:MGI:1924859]	-	3	6	4	4	3	18	9	15	20	13	11	0.0745510626461645	0.119727431404798	0.0812337519012031	0.0934717534536169	0.0626366812401306	0.280629737842603	0.196417698586536	0.287900883378863	0.425223399392275	0.277528052676779	0.239757635146926
ENSMUSG00000015971	620.762400491809	517.222270802533	596.667780832653	538.609624804627	567.166987563889	673.661837203236	635.046454990167	736.460146106226	752.508817886526	677.314773732395	758.750094829806	568.085812899102	705.623687458059	-0.313288867082192	0.000183334435345716	0.00543105609434027	Actr8	14	29700294	29728311	+	9009	protein_coding	ARP8 actin-related protein 8 [Source:MGI Symbol;Acc:MGI:1860775]	-	515	537	611	479	572	901	606	794	735	671	736	3.57131780510658	2.99023545880494	3.46263263244674	3.12352220943962	3.33266913518917	3.91989706591933	3.69062075101947	4.25266259464004	4.36077003642498	3.99737362545269	4.47657909103924
ENSMUSG00000036278	353.171618143884	312.067068417171	278.314758653529	314.844874624834	353.983591888651	441.132612597014	418.124646107388	371.01266806359	395.195107080543	410.83027259178	460.816973354515	322.476382345614	416.185379965805	-0.369642842812714	0.000183392977032916	0.00543105609434027	Macrod1	19	7034178	7175422	+	1228	protein_coding	mono-ADP ribosylhydrolase 1 [Source:MGI Symbol;Acc:MGI:2147583]	-	293	324	285	280	357	590	399	400	386	407	447	14.9062057131623	13.2359260405454	11.8491797434228	13.3950807595827	15.259580928245	18.83129139307	17.8269854871854	15.7173250991197	16.8012413543917	17.7879070685777	19.9459254188214
ENSMUSG00000029162	200.090404818719	244.645170919634	248.041925256127	230.511426064611	238.963713291778	281.128580231317	288.181147066495	357.099693011205	291.789133466204	293.738597848177	358.756838316267	232.450528070174	311.782331656611	-0.420564283270221	0.000183790545226796	0.00543437820218733	Khk	5	31078775	31088592	+	1797	protein_coding	ketohexokinase [Source:MGI Symbol;Acc:MGI:1096353]	-	166	254	254	205	241	376	275	385	285	291	348	5.77109027411388	7.09076884512355	7.21651358917983	6.70179988555795	7.03949853639081	8.20098894800131	8.39630099040384	10.3378366170865	8.47713726851895	8.69107947472121	10.6114858995427
ENSMUSG00000096107	9.64291107560092	14.4475494637579	8.7888871153746	10.1200138272268	6.94085474291473	18.6920598558057	34.5817376479794	17.6231017330205	12.2858582512086	68.6399472634916	87.6273886692031	9.98804324497499	39.9083489034515	-1.99360300386968	0.000184174007022122	0.0054372735530469	Gm16505	13	3408273	3413862	+	1627	transcribed_unprocessed_pseudogene	predicted gene 16505 [Source:MGI Symbol;Acc:MGI:3642261]	-	8	15	9	9	7	25	33	19	12	68	85	0.307185202200299	0.462499635143918	0.282420846729659	0.324968022993475	0.225830837218565	0.602252920282988	1.11283241891253	0.563485908439859	0.39422678281703	2.24310792214083	2.86270375227952
ENSMUSG00000034118	952.237468715591	798.467900363687	858.381308268252	1059.22811391641	806.130700855667	1137.97260402145	1013.34970623018	1154.77692934792	1154.87067561361	1225.42494085116	1183.48520226171	894.889098423921	1144.98000972101	-0.356702505154262	0.000184848268025917	0.00544873176431814	Tpst1	5	130102167	130164570	+	2789	protein_coding	protein-tyrosine sulfotransferase 1 [Source:MGI Symbol;Acc:MGI:1298231]	-	790	829	879	942	813	1522	967	1245	1128	1214	1148	17.6960539594886	14.9112380874464	16.0909674035308	19.8421194754225	15.3008229145979	21.3891042377805	19.0231022324375	21.5396106588743	21.6178758373865	23.3614062569247	22.5547702853339
ENSMUSG00000021986	13.2590027289513	5.77901978550317	7.8123441025552	12.3689057888328	10.9070574531517	22.4304718269668	26.1982860969541	12.0579117120667	30.7146456280215	28.2635076967318	32.9891345578176	10.0252659717988	25.4423262530931	-1.35386748742324	0.000187722481671078	0.00546740143095661	Amer2	14	60610708	60625646	+	10660	protein_coding	APC membrane recruitment 2 [Source:MGI Symbol;Acc:MGI:1919375]	-	11	6	8	11	11	30	25	13	30	28	32	0.0644663879429967	0.0282359064307375	0.0383155069943011	0.0606207286586848	0.0541636892750022	0.110303808776783	0.128672632438647	0.0588441317735335	0.150423774775635	0.140970953124721	0.164489358965546
ENSMUSG00000030516	1677.86652715456	1712.51619643744	1591.76511089562	1701.28676895491	1845.27581093776	2146.59615384072	2215.32707235844	2283.5829719314	2974.20151831341	2070.30193878561	1971.1007898296	1705.74208287606	2276.8517408432	-0.416510932770159	0.000188359738814541	0.00546740143095661	Tjp1	7	64945913	65177529	-	7811	protein_coding	tight junction protein 1 [Source:MGI Symbol;Acc:MGI:98759]	-	1392	1778	1630	1513	1861	2871	2114	2462	2905	2051	1912	11.1334677214826	11.4191244786595	10.6542469983289	11.3793632735873	12.5058291965492	14.4063185468366	14.8491545432681	15.2089216476354	19.8788808970662	14.0924931369444	13.413011119283
ENSMUSG00000021690	572.547845113805	609.686587370584	582.996178653182	553.227422555066	722.840443940691	605.622739328103	854.064126760704	1081.50192740536	917.344082756908	1278.92372327711	1601.00393650909	608.259695526665	1056.41008933955	-0.795790836798339	0.000190929997664978	0.00551044403439432	Jmy	13	93566609	93636316	-	8858	protein_coding	junction-mediating and regulatory protein [Source:MGI Symbol;Acc:MGI:1913096]	-	475	633	597	492	729	810	815	1166	896	1267	1553	3.35008472412574	3.58488907757963	3.4409665390307	3.26298515990453	4.31980964585214	3.58406437594645	5.04806937621909	6.35155241265645	5.40660655317607	7.67661478934365	9.60684567582774
ENSMUSG00000117350	2.41072776890023	2.88950989275158	2.9296290384582	4.49778392321192	1.98310135511849	11.2152359134834	8.38345155102531	7.4202533612718	14.3335012930767	13.1223428591969	13.4018359141134	2.94215039568808	11.3127701486946	-1.94704317009307	0.000190993228794258	0.00551044403439432	Gm49975	18	47287256	47289253	+	1998	lncRNA	predicted gene, 49975 [Source:MGI Symbol;Acc:MGI:6275248]	-	2	3	3	4	2	15	8	8	14	13	13	0.0625363268243102	0.075324014652568	0.0766597793842435	0.117611605696893	0.0525420809601896	0.294253904294421	0.219683725612969	0.193201954171361	0.374528597722986	0.34920196417889	0.356527392477561
ENSMUSG00000116180	61.4735581069559	32.7477787845179	43.944435576873	51.724515116937	58.5014899759955	70.2821450578293	94.3138299490348	67.7098119216052	105.453616656207	85.7999340793645	81.4419259396123	49.6783555122559	84.1668772672755	-0.763241729924786	0.000194304200310915	0.00558903411226653	Gm49492	15	100498085	100500647	+	2563	lncRNA	predicted gene, 49492 [Source:MGI Symbol;Acc:MGI:6155169]	-	51	34	45	46	59	94	90	73	103	85	79	1.24313824243924	0.665484583610125	0.896407954797416	1.05437450803649	1.20830386027099	1.43749289305095	1.92662541649064	1.37433075613098	2.14803350537328	1.77991445050875	1.6889761602522
ENSMUSG00000071317	10.848274960051	27.9319289632653	7.8123441025552	33.7333794240894	52.5521859106401	47.1039908366303	137.27901914804	499.939570215688	27.6431810652193	182.703389039588	177.31659824827	26.5756226721202	178.664291425572	-2.74782369149329	0.000195541130974297	0.00561009080279513	Bves	10	45211868	45248575	+	4610	protein_coding	blood vessel epicardial substance [Source:MGI Symbol;Acc:MGI:1346013]	-	9	29	8	30	53	63	131	539	27	181	172	0.121966185353009	0.315576576789523	0.088599415305694	0.382301499212136	0.603458906854481	0.5356314670883	1.55909921297416	5.64163326708597	0.313051126940877	2.1072034026652	2.04443146319487
ENSMUSG00000030554	366.430620872835	481.584982125264	322.259194230402	588.085247959958	498.749990812301	563.004842856867	2451.11164723103	6436.14225923313	685.960419025813	1125.49325292343	1492.75833874125	451.422007200152	2125.74512666859	-2.23542025716314	0.000196035904801093	0.0056133780072984	Synm	7	67379908	67409490	-	7933	protein_coding	synemin, intermediate filament protein [Source:MGI Symbol;Acc:MGI:2661187]	-	304	500	330	523	503	753	2339	6939	670	1115	1448	2.39405424319119	3.16184254119566	2.12382280512656	3.873021486808	3.32815303873092	3.72035155668331	16.1769316139709	42.2062186951683	4.51429339132964	7.54338410862906	10.0017533893124
ENSMUSG00000029659	348.350162606083	444.021353519493	445.303613845646	390.182755338634	599.888159923344	602.632009751175	532.349173490107	722.547171053842	719.746529216637	667.220663840705	655.659049336625	445.54920904664	650.025766114848	-0.543415934929882	0.000198929669827882	0.00567068678572235	Medag	5	149335214	149355188	+	3956	protein_coding	mesenteric estrogen dependent adipogenesis [Source:MGI Symbol;Acc:MGI:1917967]	-	289	461	456	347	605	806	508	779	703	661	636	4.56393464453322	5.84591277116263	5.88505266933195	5.15298482680045	8.02734353436142	7.98555706823195	7.04548365007436	9.50163157085382	9.49842230951393	8.96755369930483	8.80939061188896
ENSMUSG00000036885	43.3930998402041	45.2689883197748	44.9209785896924	70.8400967905877	55.5268379433178	84.4881105482416	111.080733051085	209.622157455928	62.453112776977	98.9222769385614	101.029224583317	51.9900002967154	111.265935892352	-1.09892689430268	0.000199283985504083	0.00567229544389949	Arhgef26	3	62245765	62369642	+	10116	protein_coding	Rho guanine nucleotide exchange factor (GEF) 26 [Source:MGI Symbol;Acc:MGI:1918053]	-	36	47	46	63	56	113	106	226	61	98	98	0.222326656574683	0.233075554236327	0.232161822975058	0.365862081244829	0.290570796484465	0.437820488916361	0.574910746343903	1.07799471137517	0.322309752819311	0.51993142161757	0.530838348668342
ENSMUSG00000024299	847.370810768431	948.72241478677	735.336888653008	873.694527083915	858.682886766308	1213.4885258389	1076.22559286287	886.72027667198	1666.78143608063	1347.56367054061	1423.68733826082	852.761505611686	1269.0778067093	-0.573345344713604	0.000202529402403431	0.0057560669859196	Adamts10	17	33743178	33772756	+	8254	protein_coding	a disintegrin-like and metallopeptidase (reprolysin type) with thrombospondin type 1 motif, 10 [Source:MGI Symbol;Acc:MGI:2449112]	-	703	985	753	777	866	1623	1027	956	1628	1335	1381	5.32094435664315	5.98658915098512	4.65770851001203	5.53021767681485	5.50714086132937	7.70691402282813	6.82667709650819	5.58869539373738	10.5424698766992	8.68051737258653	9.16799248257255
ENSMUSG00000020015	383.305715255137	455.5793930905	382.804861025205	373.316065626589	448.180906256779	456.83394287589	525.01365338296	633.50413071858	513.958403508893	566.279564923805	680.400900254989	408.637388250842	562.66509927752	-0.459647678367118	0.000205517328275476	0.00579737423206715	Cdk17	10	92996737	93102933	+	6102	protein_coding	cyclin-dependent kinase 17 [Source:MGI Symbol;Acc:MGI:97517]	-	318	473	392	332	452	611	501	683	502	561	660	3.25576292661431	3.88863003078051	3.27986265542498	3.1963295672138	3.88811399105403	3.92460059845662	4.50473143991991	5.40089223878813	4.39727823900552	4.93423088526973	5.92675216085911
ENSMUSG00000020866	36.1609165335034	50.0848381410274	35.1555484614984	43.8533932513162	70.4000981067065	69.5344626635971	80.6907211786186	72.3474702724001	97.2630444887347	134.251661559476	81.4419259396123	47.1309588988104	89.2548810170732	-0.914660622157077	0.000209377409295089	0.00588047880206061	Cacna1g	11	94299217	94365024	-	10137	protein_coding	calcium channel, voltage-dependent, T type, alpha 1G subunit [Source:MGI Symbol;Acc:MGI:1201678]	-	30	52	36	39	71	93	77	78	95	133	79	0.184888400406883	0.25733661590685	0.181315465178714	0.226016857529676	0.367639070772939	0.35958367020199	0.416758686626378	0.371280523649522	0.500917946517002	0.704159436862016	0.427034221044332
ENSMUSG00000058420	6.02681942225057	5.77901978550317	11.7185161538328	1.12444598080298	11.898608130711	15.7013302788768	16.7669031020506	18.5506334031795	23.5478949814831	29.2729186859008	35.0509554676812	7.30948189462009	23.148439319862	-1.6383312915059	0.000211529460840712	0.00589217705303185	Syt17	7	117979940	118047445	-	5205	protein_coding	synaptotagmin XVII [Source:MGI Symbol;Acc:MGI:104966]	-	5	6	12	1	12	21	16	20	23	29	34	0.0600132473558942	0.057828004332692	0.117707004195749	0.0112866468867624	0.121013346119261	0.158133913754535	0.168656324216988	0.185407062648597	0.236188927950626	0.299024018450503	0.357934217480021
ENSMUSG00000028289	6.02681942225057	0.963169964250528	6.8358010897358	4.49778392321192	3.96620271023699	7.47682394232227	24.1024232091978	80.6952553038308	4.0952860837362	23.2164527508869	25.772761373295	4.45795542193716	27.5598337772115	-2.63556227171654	0.000211870734092685	0.00589217705303185	Epha7	4	28813131	28967499	+	9884	protein_coding	Eph receptor A7 [Source:MGI Symbol;Acc:MGI:95276]	-	5	1	7	4	4	10	23	87	4	23	25	0.0316034958000232	0.0050754546497987	0.0361582245537579	0.0237745839925529	0.0212422253659366	0.0396546135694222	0.127672828900475	0.424720797321315	0.021631153906762	0.124888919636061	0.13859651382385
ENSMUSG00000037022	350.760890374983	287.024649346657	371.086344871372	332.836010317682	343.076534435499	397.019351337312	422.3163718829	428.519631613447	419.76682358296	443.131424245188	513.393406556037	336.956885869239	437.357834869641	-0.375648947479938	0.000211959945453567	0.00589217705303185	Mmaa	8	79990227	80021566	-	6023	protein_coding	methylmalonic aciduria (cobalamin deficiency) type A [Source:MGI Symbol;Acc:MGI:1923805]	-	291	298	380	296	346	531	403	462	410	439	498	3.01840827407743	2.48205321933685	3.22116170788051	2.88711790229073	3.0153379465737	3.45547787607853	3.67109450774549	3.70123043019847	3.63850877212015	3.91183444519747	4.53066043786948
ENSMUSG00000050240	79.5540163737076	63.5692176405348	67.3814678845386	55.097853059346	84.281807592536	126.358324625246	122.607978933745	156.752852256867	120.810939470218	96.9034549602234	78.3491945748169	69.9768725101326	116.963790803519	-0.743640747546361	0.000214922844274386	0.00595714818147432	Hic2	16	17051436	17081294	+	6354	protein_coding	hypermethylated in cancer 2 [Source:MGI Symbol;Acc:MGI:1929869]	ZBTB	66	66	69	49	85	169	117	169	118	96	76	0.648925113760476	0.521080010712666	0.554426109824288	0.453037906080313	0.702173560707349	1.04247573005837	1.01028064608202	1.2833836608713	0.992629618165858	0.81087298546312	0.65540751426034
ENSMUSG00000021567	32.5448248801531	30.8214388560169	34.179005448679	59.5956369825579	55.5268379433178	60.5622739328103	151.950059362334	589.910142221108	49.1434330048344	101.950509906068	94.8437618537257	42.5335488221449	174.72669671348	-2.03883482162606	0.000217363598773234	0.00601604309279059	Nkd2	13	73966653	73995750	-	4826	protein_coding	naked cuticle 2 [Source:MGI Symbol;Acc:MGI:1919543]	-	27	32	35	53	56	81	145	636	48	101	92	0.34952182831167	0.332636842162356	0.370273406018797	0.645170087736574	0.609078776882894	0.657845881519554	1.64848145843693	6.35897049368694	0.531626171275017	1.12321492504338	1.04458923101876
ENSMUSG00000019894	1.20536388445011	5.77901978550317	3.9061720512776	6.74667588481788	5.94930406535548	8.22450633655449	20.9586288775633	24.1158234241334	11.2620367302745	13.1223428591969	23.7109404634314	4.71730713428085	16.8990464485257	-1.8182504616838	0.000218114965069497	0.00602807716234161	Slc6a15	10	103203644	103255238	+	7752	protein_coding	solute carrier family 6 (neurotransmitter transporter), member 15 [Source:MGI Symbol;Acc:MGI:2143484]	-	1	6	4	6	6	11	20	26	11	13	23	0.00805905450173966	0.0388280137450544	0.0263443823890125	0.0454698119547974	0.0406265780798989	0.0556167209200446	0.141553174591948	0.161836544041761	0.0758457681036763	0.0900032926250546	0.162577000415911
ENSMUSG00000037833	19.2858221512018	21.1897392135116	15.6246882051104	21.3644736352566	38.6704764248106	47.8516732308625	45.0610520867611	56.5794318796975	87.0248292793942	42.3952615450977	34.0200450127494	23.2270399259782	52.1553821724271	-1.16319167442067	0.000219908479021047	0.00604598526789676	Sh2d4b	14	40535746	40615223	-	4236	protein_coding	SH2 domain containing 4B [Source:MGI Symbol;Acc:MGI:1925182]	-	16	22	16	19	39	64	43	61	85	42	33	0.235972768640173	0.260540005356333	0.192843864286709	0.263501639250795	0.483260627075058	0.592175562636705	0.556949586942652	0.694849733548665	1.07254471454362	0.532135396710172	0.426877262577458
ENSMUSG00000040896	51.8306470313549	88.6116367110485	41.0148065384148	44.9778392321192	65.4423447189103	77.0112866059193	124.703841821502	294.955071110554	84.9771862375261	152.421059364518	120.616523227021	58.3754548463695	142.44749472784	-1.28483029552015	0.000220621724509415	0.006053427778254	Kcnd3	3	105359646	105581318	+	9587	protein_coding	potassium voltage-gated channel, Shal-related family, member 3 [Source:MGI Symbol;Acc:MGI:1928743]	-	43	92	42	40	66	103	119	318	83	151	117	0.280209970938968	0.481407429414014	0.223670319071248	0.245111075604874	0.361354914574856	0.421095844931442	0.681032152513699	1.60052110162372	0.462751460123036	0.845323668981577	0.66872593840946
ENSMUSG00000073664	823.263533079428	796.541560435186	807.601071601643	835.463363736614	920.159028774981	951.052005463392	1141.19734238332	1197.44338617524	1237.80021880927	994.269824331459	951.530349902052	836.605711525571	1078.88218784412	-0.366449022018833	0.000221491549537674	0.00606854976445524	Nbeal1	1	60219758	60377487	+	28441	protein_coding	neurobeachin like 1 [Source:MGI Symbol;Acc:MGI:2444343]	-	683	827	827	743	928	1272	1089	1291	1209	985	923	1.50028476177992	1.45870790191522	1.48457602084358	1.53472166256037	1.71267860060915	1.75294668633893	2.10080817846885	2.19027371675039	2.27213363791932	1.85874655917373	1.77828707999303
ENSMUSG00000009995	826.879624732779	693.48237426038	739.243060704285	814.098890101357	781.341933916686	907.686426597923	909.604493286247	1143.64654930602	913.248796673172	937.742808937995	1027.81772356701	771.009176743097	973.291133061393	-0.33697771610777	0.000222971320233798	0.0060915636727288	Tafazzin	X	73325518	73333757	+	5364	protein_coding	tafazzin, phospholipid-lysophospholipid transacylase [Source:MGI Symbol;Acc:MGI:109626]	-	686	720	757	724	788	1214	868	1233	892	929	997	7.98975023886564	6.73366359175977	7.20524751937341	7.9293113089137	7.71099117017762	8.87066904234685	8.87839244771741	11.0915264487227	8.88850084318032	9.29513612394502	10.1847746368906
ENSMUSG00000028214	118.125660676111	118.469905602815	108.396274422953	116.94238200351	118.98608130711	81.4973809713127	197.011111449095	278.259501047693	215.00251939615	468.366698974413	553.598914298377	116.1840608025	298.95602102284	-1.36268128297512	0.000224674175668413	0.00612929176658729	Gem	4	11704457	11714752	+	2104	protein_coding	GTP binding protein (gene overexpressed in skeletal muscle) [Source:MGI Symbol;Acc:MGI:99844]	-	98	123	111	104	120	109	188	300	210	464	537	2.90990088819088	2.93269611801762	2.69351276176786	2.90384396042881	2.99369993607772	2.03051976505221	4.90247622086774	6.88006483663937	5.33489642288873	11.8358936580598	13.9853578934403
ENSMUSG00000027620	3798.10159990231	3672.56707368726	3746.01899717522	3735.4095482275	4067.34087934803	4083.84123729642	4315.38168589028	4562.528285512	4853.93783074833	4420.21072157102	4406.11128437852	3803.88761966806	4440.33517423276	-0.22295367700958	0.000225531960671706	0.00613511370730088	Rbm39	2	155989159	156022158	-	6946	protein_coding	RNA binding motif protein 39 [Source:MGI Symbol;Acc:MGI:2157953]	-	3151	3813	3836	3322	4102	5462	4118	4919	4741	4379	4274	28.3407592654158	27.5384640946705	28.1958774166657	28.096389891373	30.9979971901237	30.8207622695244	32.5278190502494	34.1711075495377	36.4827535215103	33.8352177398884	33.7166776091086
ENSMUSG00000040424	10.848274960051	9.63169964250527	14.648145192291	8.99556784642384	15.8648108409479	20.1874246442701	30.3900118724668	35.2462034660411	18.4287873768129	25.2352747292248	38.1436868324766	11.9976996964438	27.9385648202154	-1.20750311934592	0.000228827740404132	0.00619820459854264	Hipk4	7	27222692	27230600	+	3646	protein_coding	homeodomain interacting protein kinase 4 [Source:MGI Symbol;Acc:MGI:2685008]	-	9	10	15	8	16	27	29	38	18	25	37	0.154213964475418	0.137591315849178	0.21004695448398	0.128901803720457	0.230343560632932	0.290250889030295	0.436399973582921	0.502902673083736	0.263881092557587	0.368003673377264	0.556070805019118
ENSMUSG00000118239	62.678921991406	61.6428777120338	72.2641829486356	57.3467450209519	45.6113311677253	87.4788401251705	105.841075831695	78.8401919635129	108.525081219009	80.7528791335195	94.8437618537257	59.9088117681505	92.7136383544387	-0.627252064069897	0.000232644928766336	0.0062665094930549	Gm50107	17	31786137	31787828	+	1692	lncRNA	predicted gene, 50107 [Source:MGI Symbol;Acc:MGI:6302841]	-	52	64	74	51	46	117	101	85	106	80	92	1.91999828952084	1.89752411380086	2.23291995695807	1.7707428187503	1.42702056054643	2.71026628019266	3.27509873383908	2.42401653937073	3.34855887599442	2.53757237472058	2.97942531258662
ENSMUSG00000038437	1329.51636454848	1462.0920057323	909.161544934861	1113.20152099495	1359.41597893373	1511.06611874333	1735.37447106224	1897.72979714526	1732.30601342041	1736.18690137067	1615.43668287813	1234.67748302886	1704.68333077001	-0.465253490023558	0.000233041234790765	0.00626775592215502	Mllt6	11	97554240	97576289	+	7451	protein_coding	myeloid/lymphoid or mixed-lineage leukemia; translocated to, 6 [Source:MGI Symbol;Acc:MGI:1935145]	-	1103	1518	931	990	1371	2021	1656	2046	1692	1720	1567	9.24823391742409	10.2203294759858	6.379357075303	7.80560019797909	9.65818786785982	10.6311001375824	12.1940831219119	13.2497620130308	12.1377511160524	12.3891837132714	11.5238996435858
ENSMUSG00000044393	10.848274960051	3.85267985700211	3.9061720512776	6.74667588481788	3.96620271023699	3.73841197116113	185.483865566435	617.736092325878	7.16675064653835	6.05646593501396	9.27819409438621	5.86400109267712	138.243296756569	-4.56429854872729	0.000235382740096764	0.00630401988315413	Dsg2	18	20691131	20737578	+	8268	protein_coding	desmoglein 2 [Source:MGI Symbol;Acc:MGI:1196466]	-	9	4	4	6	4	5	177	666	7	6	9	0.0680048517752023	0.0242698566805081	0.0247002482195966	0.04263207332772	0.0253940681563761	0.0237026004184911	1.17456263346825	3.88678728158709	0.0452532739629007	0.0389475005263717	0.059646789955077
ENSMUSG00000096910	162.724124400766	135.806964959324	140.622193845994	165.293559178038	150.715702989005	187.668280952289	191.771454229704	192.926587393067	212.954876354282	187.750443985433	217.52210599061	151.032509074625	198.432291484231	-0.395992262815094	0.000237161562034954	0.00631612652345397	Zfp955b	17	33508518	33526215	+	5788	protein_coding	zinc finger protein 955B [Source:MGI Symbol;Acc:MGI:4834573]	zf-C2H2	135	141	144	147	152	251	183	208	208	186	211	1.45714611561171	1.22207617829372	1.27021069144203	1.4920194481173	1.37843985999358	1.69969758691366	1.73470627442062	1.73401090450827	1.92082254857475	1.72469868087652	1.99755601863145
ENSMUSG00000034275	28.9287332268028	53.9375179980295	33.2024624358596	44.9778392321192	100.146618433484	67.2914154809004	94.3138299490348	220.752537497836	58.3578266932408	272.540967075628	340.200450127494	52.238634265259	175.576171137356	-1.74629110721994	0.000237833331438997	0.00632517080623097	Igsf9b	9	27210500	27268842	+	16686	protein_coding	immunoglobulin superfamily, member 9B [Source:MGI Symbol;Acc:MGI:2685354]	-	24	56	34	40	101	90	90	238	57	270	330	0.0898580230096884	0.168361767378771	0.10403236511907	0.140829430769743	0.317718052667036	0.211405717648419	0.295933174066014	0.68824288367031	0.182589184604202	0.868441031154373	1.08369416533508
ENSMUSG00000045725	4.82145553780046	12.5212095352569	6.8358010897358	6.74667588481788	13.8817094858295	17.9443774615734	25.1503546530759	34.3186717958821	16.3811443349448	34.3199736317458	18.5563881887724	8.96137030668809	24.4451516776657	-1.42738751966809	0.000238442914422816	0.00633253832139368	Prr15	6	54302820	54307186	+	3157	protein_coding	proline rich 15 [Source:MGI Symbol;Acc:MGI:1925254]	-	4	13	7	6	14	24	24	37	16	34	18	0.0791558954671978	0.20657438038072	0.113204907028617	0.111650928816468	0.232769573743811	0.297963535397024	0.417099857879042	0.565515032628763	0.270893031630581	0.578007061977057	0.312422970762481
ENSMUSG00000047766	116.920296791661	96.3169964250527	95.7012152563012	114.693490041904	141.791746890972	118.133818288692	173.956619683775	211.477220796246	180.192587684393	209.957485747151	178.347508703202	113.084749081178	178.677540150576	-0.658338268988214	0.000238887795162531	0.00633551726390656	Lrrc49	9	60476142	60595441	-	6310	protein_coding	leucine rich repeat containing 49 [Source:MGI Symbol;Acc:MGI:2442689]	-	97	100	98	102	143	158	166	228	176	208	173	0.960373641561985	0.795020503306027	0.792936684762409	0.949634500578608	1.18954105542469	0.981418378481564	1.44338474458403	1.74350219910932	1.49085615046516	1.76914237573229	1.502317680354
ENSMUSG00000034949	60.2681942225057	79.9431070327938	65.4283818588998	61.8445289441639	112.045226564195	82.9927457597771	160.333510913359	352.462034660411	151.525585098239	155.449292332025	138.142000960861	75.9058877245116	173.484194954112	-1.19025010822323	0.000243485048589158	0.00641535284142026	Zfr2	10	81068989	81087957	+	7483	protein_coding	zinc finger RNA binding protein 2 [Source:MGI Symbol;Acc:MGI:2143792]	-	50	83	67	55	113	111	153	380	148	154	134	0.417438129743992	0.556429357472225	0.45713118744938	0.431790035748751	0.792639034258041	0.581398212718679	1.12180938155704	2.45033161307404	1.05715435426088	1.10452051071795	0.981237387748664
ENSMUSG00000074575	9.64291107560092	22.1529091777621	10.7419731410134	19.1155816736506	62.4676926862325	45.6086260481658	44.0131206428829	192.926587393067	21.500251939615	208.948074757982	195.872986437042	24.8242135508519	118.144941203126	-2.24696528376583	0.000243640685478408	0.00641535284142026	Kcng1	2	168102037	168123656	-	4508	protein_coding	potassium voltage-gated channel, subfamily G, member 1 [Source:MGI Symbol;Acc:MGI:3616086]	-	8	23	11	17	63	61	42	208	21	207	190	0.110867418806541	0.255947927339849	0.124580644136861	0.221539252390233	0.733549456386746	0.530361983844949	0.511174010607195	2.22636537606341	0.24899339116588	2.46442296697991	2.3094827781778
ENSMUSG00000037369	544.824475771452	549.006879622801	452.139414935382	484.636217726084	506.682396232775	537.583641452971	645.525769428949	672.460460865257	671.626917732737	718.700624288324	656.689959791557	507.457876857699	650.431228926632	-0.357157952436034	0.00024393701515859	0.00641535284142026	Kdm6a	X	18028814	18146175	+	8383	protein_coding	lysine (K)-specific demethylase 6A [Source:MGI Symbol;Acc:MGI:1095419]	-	452	570	463	431	511	719	616	725	656	712	637	3.36850212392504	3.41101066949873	2.81983254817685	3.02039314405974	3.19958897379055	3.3616762277705	4.03166676018762	4.17306887025714	4.18270086307617	4.55836751478495	4.16375340311799
ENSMUSG00000064346	2.41072776890023	1.92633992850106	5.8592580769164	3.37333794240894	2.97465203267774	8.22450633655449	9.43138299490348	16.6955700628616	15.3573228140107	8.07528791335195	19.5872986437042	3.30886314988087	12.8952281275644	-1.94681565832461	0.000244542224678195	0.00641535284142026	mt-Tw	MT	4950	5016	+	67	Mt_tRNA	mitochondrially encoded tRNA tryptophan [Source:MGI Symbol;Acc:MGI:102471]	-	2	2	6	3	3	11	9	18	15	8	19	1.86488926858167	1.49748638085404	4.57212654357369	2.63046255428052	2.350277860264	6.43493762048039	7.37006110815747	12.9632744026471	11.9665480530468	6.40831710153316	15.5390274089933
ENSMUSG00000029650	210.93867977877	190.707652921604	249.995011281766	203.524722525339	177.487571283105	283.371627414014	259.886998081785	237.448107560698	338.88492342917	294.748008837346	342.262271037358	206.530727558117	292.766989393395	-0.502590247201126	0.000244930233993936	0.00641535284142026	Slc46a3	5	147815247	147831625	-	2458	protein_coding	solute carrier family 46, member 3 [Source:MGI Symbol;Acc:MGI:1918956]	-	175	198	256	181	179	379	248	256	331	292	332	4.44788988489016	4.04102000171068	5.3174067314467	4.32595869212908	3.82246845377627	6.04343409264215	5.53570813548253	5.02545164438574	7.19777966293514	6.37572801944644	7.40118465345481
ENSMUSG00000028809	2287.78065268632	2216.25408774046	1995.07737519003	2099.34064615916	2233.96367654098	2348.47040028342	2525.51477974638	2555.34975128798	2869.77172317814	2560.87567952174	2658.71806326912	2166.48328766339	2586.45006621446	-0.255399569255616	0.000254926894094618	0.00659554064857298	Srrm1	4	135047795	135080632	-	7299	protein_coding	serine/arginine repetitive matrix 1 [Source:MGI Symbol;Acc:MGI:1858303]	-	1898	2301	2043	1867	2253	3141	2410	2755	2803	2537	2579	16.2454109281036	15.8146994709635	14.2904793672857	15.0268041490796	16.2020730367042	16.866735386133	18.1157809613826	18.2127384695971	20.5263706526943	18.654598790956	19.3612330678476
ENSMUSG00000042903	872.683452341883	746.456722294159	820.296130768296	739.88545536836	1028.23805262894	1103.57921388677	986.103488689353	1010.08198880312	1171.25181994855	1168.89792545769	1275.23623275064	841.511962680327	1119.19177825602	-0.411167318315469	0.000256416817646105	0.00661610981248933	Foxo4	X	100298134	100304479	+	3485	protein_coding	forkhead box O4 [Source:MGI Symbol;Acc:MGI:1891915]	Fork_head	724	775	840	658	1037	1476	941	1089	1144	1158	1237	12.9787731191334	11.155951266262	12.3060393052285	11.0919724694415	15.6188383982097	16.6000743749719	14.8146100011479	15.0779434120889	17.5459010075549	17.8334178852063	19.4496572170951
ENSMUSG00000086841	189.242129858668	204.192032421112	207.027118717713	158.54688329322	161.622760442157	162.994761942625	323.810816158353	318.143362864529	296.908241070874	352.284435219979	389.684151964221	184.126184946574	307.304294870097	-0.736523123874647	0.000259561763820299	0.00668819364907462	2410006H16Rik	11	62493650	62495725	+	2076	lncRNA	RIKEN cDNA 2410006H16 gene [Source:MGI Symbol;Acc:MGI:1916471]	-	157	212	212	141	163	218	309	343	290	349	378	4.72465563974243	5.12290379423188	5.21375123835265	3.99004170685421	4.12128845728054	4.11581270295746	8.16647265693556	7.97230274692872	7.46660336129413	9.02249992685151	9.9772185417342
ENSMUSG00000087590	124.152480098362	90.5379766395496	114.25553249987	115.817936022707	90.2311116578914	116.638453500227	171.860756796019	170.665827309251	144.358834451701	181.693978050419	197.934807346906	106.999007383676	163.858776242421	-0.614865914695932	0.000262773939573263	0.00674358673497854	Epb41l4aos	18	33927889	33929050	+	1162	lncRNA	erythrocyte membrane protein band 4.1 like 4a, opposite strand [Source:MGI Symbol;Acc:MGI:1916999]	-	103	94	117	103	91	156	164	184	141	180	192	5.53769399418334	4.05816231782218	5.14069133320053	5.20734999629657	4.11062653873483	5.26192833744805	7.74356774301341	7.64062186057722	6.48582785181486	8.31371603318524	9.05399259848218
ENSMUSG00000046818	27.7233693423526	51.048008105278	30.2728333974014	40.4800553089073	38.6704764248106	38.1318021058436	53.4445036377864	82.5503186441488	65.5245773397792	275.569200043135	289.685837835836	37.63894851575	134.151039934422	-1.83115677900945	0.000263832211839824	0.00676163254085321	Ddit4l	3	137327373	137334094	+	2916	protein_coding	DNA-damage-inducible transcript 4-like [Source:MGI Symbol;Acc:MGI:1920534]	-	23	53	31	36	39	51	51	89	64	273	281	0.492763093773037	0.911792547738802	0.542770166381032	0.725271568464175	0.702020581718089	0.685502614078485	0.95959071812887	1.47271767381086	1.17312661297359	5.02462826235181	5.28036367462849
ENSMUSG00000018509	185.626038205318	157.959874137087	190.425887499783	155.173545350811	276.64263903903	274.399438683227	247.311820755247	281.969627728328	313.289385405819	296.766830815684	328.860435123245	193.165596846406	290.432923085258	-0.586748828842129	0.000269149018061191	0.00685178556406578	Cenpv	11	62415772	62430087	-	1811	protein_coding	centromere protein V [Source:MGI Symbol;Acc:MGI:1920389]	-	154	164	195	138	279	367	236	304	306	294	319	5.31251448736213	4.54289904826731	5.49740781260723	4.47657956504282	8.08646126300663	7.94280814969089	7.14985006700938	8.09975989426086	9.03140689061532	8.71279888638875	9.65199897737259
ENSMUSG00000086308	27.7233693423526	26.0055890347642	9.765430128194	28.1111495200745	11.898608130711	28.4119309808246	56.5882979694209	31.5360767854052	48.1196114839003	80.7528791335195	94.8437618537257	20.7008292312193	56.7087597011327	-1.45728012062446	0.0002736862035818	0.0069302296391019	G630016G05Rik	2	115897696	115916393	+	4977	lncRNA	RIKEN cDNA G630016G05 gene [Source:MGI Symbol;Acc:MGI:3603178]	-	23	27	10	25	12	38	54	34	47	80	92	0.288707490745866	0.272147163247434	0.102582706590127	0.295092410315442	0.126557055766677	0.299255688562717	0.595291252859012	0.329631182207376	0.504757348054977	0.862682832635567	1.01289685129527
ENSMUSG00000034245	124.152480098362	81.8694469612948	82.0296130768296	75.3378807137996	101.138169111043	94.9556640674928	156.141785137846	273.621842696898	158.692335744778	166.552813212884	190.718434162383	92.9055179922658	173.447145837047	-0.901323967911161	0.000275053950545424	0.00694638902690446	Hdac11	6	91133647	91151674	+	3849	protein_coding	histone deacetylase 11 [Source:MGI Symbol;Acc:MGI:2385252]	-	103	85	84	67	102	127	149	295	155	165	185	1.67181096940531	1.10784423732966	1.11422569443287	1.0226159527293	1.39099323608246	1.29324934959889	2.12393753190543	3.69820615121272	2.15246560198997	2.30072569360383	2.63371545219499
ENSMUSG00000056014	71.1164691825568	69.348237426038	57.6160377563446	77.5867726754056	75.3578514945027	84.4881105482416	88.0262412857658	116.868990440031	112.620367302745	109.016386830251	120.616523227021	70.2050737069695	105.272769939009	-0.583468458452035	0.000284285396692316	0.00711348557662954	A430033K04Rik	5	138621121	138650676	+	4097	protein_coding	RIKEN cDNA A430033K04 gene [Source:MGI Symbol;Acc:MGI:3583896]	zf-C2H2	59	72	59	69	76	113	84	126	110	108	117	0.899671378899601	0.881605357730032	0.735237825512439	0.989392920709367	0.973689273815337	1.08103296701926	1.12490721982779	1.48395794357859	1.43509005208616	1.41477247213491	1.56482196034452
ENSMUSG00000021990	336.296523761582	333.256807630683	280.267844679168	349.702700029727	255.820074810286	384.308750635364	444.322932204342	605.678180613811	443.314718564443	406.792628635104	402.055077423402	311.068790182289	447.745381346078	-0.526413553249817	0.000286423254470257	0.00715757429346802	Spata13	14	60871450	61002005	+	9102	protein_coding	spermatogenesis associated 13 [Source:MGI Symbol;Acc:MGI:104838]	-	279	346	287	311	258	514	424	653	433	403	390	1.9149843494615	1.90698359047233	1.60985536706911	2.00728588015612	1.4878379510922	2.21336351425365	2.55583261261917	3.46173135568625	2.54274903366982	2.37627678063196	2.34786331631564
ENSMUSG00000037509	32.5448248801531	34.674118713019	26.3666613461238	22.4889196160596	22.8056655838627	41.1225316827725	71.2593381837152	149.332598895595	60.4054697351089	41.3858505559287	49.4837018367265	27.7760380278436	68.8315818149745	-1.30936762376369	0.000290705350770756	0.00722664659187564	Arhgef4	1	34717269	34852390	+	9861	protein_coding	Rho guanine nucleotide exchange factor (GEF) 4 [Source:MGI Symbol;Acc:MGI:2442507]	-	27	36	27	20	23	55	68	161	59	41	48	0.171056925609179	0.183142538820604	0.139792734295453	0.119150181615654	0.122427684233067	0.21860907644873	0.378347907117437	0.787810797763096	0.319803701137099	0.223147336450558	0.266725976053045
ENSMUSG00000033904	96.4291107560092	136.770134923575	127.927134679341	109.071260137889	134.850892148058	142.059654904123	180.244208347044	179.941144010841	201.692839624008	191.788087942109	154.63656823977	121.009706528974	175.060417177983	-0.525152738688247	0.000291470488794635	0.00723622040107879	Ccp110	7	118311775	118336247	+	8256	protein_coding	centriolar coiled coil protein 110 [Source:MGI Symbol;Acc:MGI:2141942]	-	80	142	131	97	136	190	172	194	197	190	150	0.605366186991142	0.86283220854199	0.81010890408887	0.690220289901045	0.864653256731492	0.902007971158334	1.14304188482998	1.13383290728364	1.27540752383854	1.23513015840778	0.995558097845156
ENSMUSG00000078429	3837.87860808917	3446.22213208839	3148.37467332974	3601.60047651194	3931.49843652241	4147.39424080616	4293.37512556884	4204.50106083063	4221.21613081109	4749.27870404012	4880.33009364715	3593.11486530833	4416.01589261733	-0.297545360589437	0.000294836173070072	0.00730074175240612	Ctdsp2	10	126814586	126835844	+	5524	protein_coding	CTD (carboxy-terminal domain, RNA polymerase II, polypeptide A) small phosphatase 2 [Source:MGI Symbol;Acc:MGI:1098748]	-	3184	3578	3224	3203	3965	5547	4097	4533	4123	4705	4734	36.0095128428666	32.4933399834011	29.7977284100973	34.063474210183	37.6757823418075	39.3578127133486	40.692622176525	39.5957944334052	39.8944146840659	45.7124783105948	46.9590841450672
ENSMUSG00000043090	244.688868543373	277.392949704152	231.440694038198	245.129223815049	300.439855300452	321.503429519857	340.577719260403	352.462034660411	466.862613545927	340.171503349951	330.922256033108	259.818318280245	358.749926061609	-0.463501797331359	0.000296124808782796	0.00731064756046321	Zfp866	8	70213976	70243828	-	5601	protein_coding	zinc finger protein 866 [Source:MGI Symbol;Acc:MGI:3584369]	zf-C2H2	203	288	237	218	303	430	325	380	456	337	321	2.26427057150324	2.57949448357075	2.16035224023706	2.28652836206756	2.83955191580191	3.00904956657155	3.18361960423989	3.27367103385699	4.35162740125794	3.22918657015527	3.14039656908276
ENSMUSG00000043833	127.768571751712	87.648466746798	132.809849743438	129.311287792343	129.893138760261	165.985491519554	159.285579469481	159.535447267344	207.835768749612	204.910430801306	161.852941424293	121.48626295891	176.567609871932	-0.540398502473734	0.000296387980079697	0.00731064756046321	2900005J15Rik	5	25305929	25315107	+	2987	lncRNA	RIKEN cDNA 2900005J15 gene [Source:MGI Symbol;Acc:MGI:1914511]	-	106	91	136	115	131	222	152	172	203	203	157	2.21701432632524	1.52831845732626	2.32458526197095	2.26176922003475	2.30201861171043	2.91302499214856	2.7919764284297	2.77849894386982	3.63256377791517	3.64745233084837	2.88011258110057
ENSMUSG00000034761	564.110297922654	567.307108943561	505.849280640449	552.102976574263	635.583984315477	605.622739328103	797.475828791283	748.518057818293	688.008062067681	728.794734180013	740.193706641033	564.990729679281	718.102188137735	-0.344654097528974	0.000300383733802272	0.00739962103371651	Map4k5	12	69850524	69939974	-	8614	protein_coding	mitogen-activated protein kinase kinase kinase kinase 5 [Source:MGI Symbol;Acc:MGI:1925503]	-	468	589	518	491	641	810	761	807	672	722	718	3.39421104629944	3.43018951983068	3.07020013584994	3.34859247148696	3.90594316479987	3.68558651522332	4.84711330033311	4.52049172972115	4.16981549059963	4.49843178937725	4.56735334484273
ENSMUSG00000024420	226.608410276622	205.155202385362	198.238231602338	215.893628314172	180.462223315783	271.408709106298	251.503546530759	231.882917539744	414.64771597829	361.3691341225	335.045897852835	205.271539178855	310.976320188404	-0.599197529933258	0.000301067475628621	0.00740688226217079	Zfp521	18	13820070	14105844	-	7030	protein_coding	zinc finger protein 521 [Source:MGI Symbol;Acc:MGI:95459]	zf-C2H2	188	213	203	192	182	363	240	250	405	358	325	1.67070734189578	1.51995932725235	1.47428859931592	1.60446990508604	1.35890413599143	2.02384737964184	1.87309281838426	1.7159384087588	3.07930091436154	2.73310622328191	2.53322094655109
ENSMUSG00000095332	22.9019138045522	20.2265692492611	8.7888871153746	19.1155816736506	31.7296216818959	26.9165661923602	44.0131206428829	45.4490518377898	78.8342571119218	64.6023033068156	39.1745972874084	20.5525147049469	49.8316493965298	-1.27533303183493	0.000302375890284437	0.00742025497290513	Gm9821	2	91776048	91779033	+	2034	lncRNA	predicted gene 9821 [Source:MGI Symbol;Acc:MGI:3704208]	-	19	21	9	17	32	36	42	49	77	64	38	0.583580147223319	0.517935923761463	0.225908907388965	0.491002433517782	0.825794121993776	0.693710089416228	1.13292646991998	1.16241750966597	2.02344875141489	1.6887207307875	1.02371173687566
ENSMUSG00000085180	150.670485556264	116.543565674314	116.208618525509	175.413573005265	149.724152311446	157.013302788768	276.653901183835	154.897788916549	356.289889285049	292.729186859008	325.767703758449	141.71207901456	260.55862879861	-0.878153457864469	0.00030239039276202	0.00742025497290513	AI838599	4	3242055	3258092	+	4243	lncRNA	expressed sequence AI838599 [Source:MGI Symbol;Acc:MGI:3510989]	-	125	121	119	156	151	210	264	167	348	290	316	1.84049583129525	1.43060594975061	1.4319100059672	2.15991787393668	1.86799914465323	1.9398704244458	3.4137701542695	1.89915517442085	4.38387987123637	3.66820649548637	4.08092943551864
ENSMUSG00000041126	430.314906748691	456.54256305475	431.632011666175	481.262879783675	420.417487285121	557.023383703009	503.007093061519	620.518687336354	490.41050852741	577.383085804664	630.917198418262	444.033969707682	563.209992808536	-0.34355182183246	0.000303715721349021	0.00744318502693443	H2az2	11	6377229	6394443	-	1633	protein_coding	H2A.Z histone variant 2 [Source:MGI Symbol;Acc:MGI:1924855]	-	357	474	442	428	424	745	480	669	479	572	612	13.6577729379072	14.5612897988863	13.8190401573169	15.3972533591647	13.628637161539	17.8811953084829	16.1271800529594	19.7677365635793	15.6784007620506	18.7991690599477	20.535735967975
ENSMUSG00000108591	51.8306470313549	29.8582688917664	26.3666613461238	28.1111495200745	21.8141149063034	47.8516732308625	60.7800237449335	56.5794318796975	49.1434330048344	58.5458373718016	67.0091795705671	31.5961683391246	56.6515964671161	-0.853194096999581	0.000304562688260889	0.00744663615181292	Particl	6	72416034	72417593	+	1560	TEC	promoter of Mat2a antisense radiation induced circulating long non-coding RNA [Source:MGI Symbol;Acc:MGI:1925358]	-	43	31	27	25	22	64	58	61	48	58	65	1.72203396884096	0.996884363151872	0.883651380056068	0.94145828598715	0.740237086758363	1.60798441239044	2.03989013292734	1.88678427648214	1.64463327088028	1.99541027696778	2.28314657105822
ENSMUSG00000054641	50.6252831469048	97.2801663893033	36.1320914743178	120.315719945919	52.5521859106401	60.5622739328103	121.560047489867	213.332284136564	250.836272628842	211.976307725489	277.314912376654	71.381089373417	189.263683048371	-1.40619526326354	0.000305360956449854	0.00745072650841316	Mmrn1	6	60901960	60966362	+	5868	protein_coding	multimerin 1 [Source:MGI Symbol;Acc:MGI:1918195]	-	42	101	37	107	53	81	116	230	245	210	269	0.447153919716156	0.863453505388487	0.321924042874323	1.07122165710276	0.474087518847846	0.541030031392871	1.08460416065667	1.89127526456858	2.23166196649356	1.92069320080461	2.51192812930332
ENSMUSG00000113440	54.2413748002552	26.0055890347642	25.3901183333044	39.3556093281043	43.6282298126068	62.0576387212748	60.7800237449335	54.7243685393795	64.5007558188451	81.7622901226885	78.3491945748169	37.724184261807	67.0290452536564	-0.838467741315285	0.000305588562287085	0.00745072650841316	Gm46404	13	23625992	23630105	-	4114	lncRNA	predicted gene, 46404 [Source:MGI Symbol;Acc:MGI:5826041]	-	45	27	26	35	44	83	58	59	63	81	76	0.683354538742553	0.329235885144015	0.322664253723277	0.499792147932897	0.561385442558603	0.790751935906029	0.773512058183436	0.691997835489438	0.818518867799554	1.05669472867102	1.01226527603554
ENSMUSG00000024817	526.7440175047	549.970049587051	550.770259230141	559.974098439884	644.50794041351	705.06449776099	716.785107612664	681.735777566847	807.795180016965	618.768936360593	750.502811190351	566.393273035057	713.442051751402	-0.332009563893867	0.000310242162639551	0.00750652002666115	Uhrf2	19	30007913	30071122	+	8590	protein_coding	ubiquitin-like, containing PHD and RING finger domains 2 [Source:MGI Symbol;Acc:MGI:1923718]	-	437	571	564	498	650	943	684	735	789	613	728	3.17823590773007	3.33465287964686	3.35218311658057	3.40582124897647	3.97185102112912	4.30273884855086	4.36884181172734	4.12867965307434	4.90948878330006	3.82997659599925	4.64390417805929
ENSMUSG00000039385	33.7501887646032	22.1529091777621	33.2024624358596	29.2355955008775	31.7296216818959	44.1132612597014	52.3965721939082	61.2170902304924	38.9052177954939	118.101085732772	221.645747810337	30.0141555121997	89.3964958371176	-1.57373509923079	0.000314477266894968	0.00759933517286039	Cdh6	15	13028787	13173761	-	9024	protein_coding	cadherin 6 [Source:MGI Symbol;Acc:MGI:107435]	-	28	23	34	26	32	59	50	66	38	117	215	0.193845981153547	0.127860511574472	0.192363036832536	0.169262181204073	0.186133116593012	0.256259151492575	0.304000501284568	0.352908290290739	0.225080018787361	0.695849924630409	1.30552264036574
ENSMUSG00000055531	938.978465986639	898.637576645742	828.108474870851	756.752145080405	953.871751811995	989.931489963468	1118.142850618	1029.56015387646	1173.29946299042	1067.9568265408	1112.35238087141	875.269682879127	1081.87386081009	-0.304930987431923	0.000318356060236863	0.00767358999877258	Cpsf6	10	117180578	117215920	-	10510	protein_coding	cleavage and polyadenylation specific factor 6 [Source:MGI Symbol;Acc:MGI:1913948]	-	779	933	848	673	962	1324	1067	1110	1146	1058	1079	4.63055021860528	4.45334781891374	4.11940916111136	3.76182007723003	4.80446588028722	4.93755251654333	5.5701268480925	5.09609217319411	5.8281984941899	5.40271129946812	5.62553412027819
ENSMUSG00000086328	25.3126415734524	17.3370593565095	19.530860256388	15.7422437312417	19.8310135511849	29.1596133750568	34.5817376479794	33.3911401257231	33.7861101908236	57.5364263826326	41.236418197272	19.5507636937553	38.2819076532479	-0.968865678243927	0.000319894483768475	0.00770092384313439	2700033N17Rik	2	115896675	115897931	-	751	lncRNA	RIKEN cDNA 2700033N17 gene [Source:MGI Symbol;Acc:MGI:1919853]	-	21	18	20	14	20	39	33	36	33	57	40	1.74693688474994	1.2023758823635	1.3596647954702	1.09515041096987	1.39785722714326	2.03540636754815	2.41088994083979	2.31302099860813	2.34869398537829	4.07346255172356	2.91853622931544
ENSMUSG00000064294	114.509569022761	94.3906564965517	79.0999840383714	79.8356646370115	64.450794041351	59.8145915385781	120.512116045989	249.506019272764	397.242750122411	234.183349487207	250.511240548428	86.4573336472093	218.628344502563	-1.33835845416465	0.000321985812685665	0.00773215724850692	Aox3	1	58152289	58239857	+	7033	protein_coding	aldehyde oxidase 3 [Source:MGI Symbol;Acc:MGI:1918974]	-	95	98	81	71	65	80	115	269	388	232	243	0.843880292515449	0.69902570572214	0.588012008909768	0.593066513612608	0.485115886129662	0.445836713232099	0.897140794008457	1.84556214796047	2.94878793485003	1.7704194693984	1.89326188005283
ENSMUSG00000021263	6.02681942225057	1.92633992850106	2.9296290384582	7.87112186562086	3.96620271023699	2.99072957692891	63.923818076568	248.578487602605	18.4287873768129	10.0941098916899	10.309104549318	4.54402259301353	59.0541728456539	-3.70819278907245	0.000322311316037317	0.00773215724850692	Degs2	12	108644970	108668570	-	2583	protein_coding	delta(4)-desaturase, sphingolipid 2 [Source:MGI Symbol;Acc:MGI:1917309]	-	5	2	3	7	4	4	61	268	18	10	10	0.120932618074886	0.0388430458835543	0.0592978084435612	0.159205954053112	0.0812846130533944	0.0606962757290235	1.2957129844298	5.00642136993872	0.372477918492049	0.207780316396981	0.212139054221438
ENSMUSG00000027210	483.350917664496	526.853970445039	358.39128570472	426.165026724329	433.307646093391	456.83394287589	595.225060122797	772.633881242426	720.770350737571	1198.1708441436	1490.69651783138	445.613769326395	872.388432825611	-0.96885154639971	0.000324377608398872	0.00773215724850692	Meis2	2	115693545	115896320	-	12043	protein_coding	Meis homeobox 2 [Source:MGI Symbol;Acc:MGI:108564]	Homeobox	401	547	367	379	437	611	568	833	704	1187	1446	2.08021174038793	2.27855926147636	1.55586951728436	1.84880111934582	1.90466897701762	1.98853382477641	2.58771850435975	3.33754651243293	3.12457105685799	5.28986808486082	6.57928411542013
ENSMUSG00000036202	156.697304978515	227.308111563124	203.120946666435	211.39584439096	241.938365324456	254.212014038957	303.900118724668	390.490833136929	419.76682358296	288.691542902332	261.851255552677	208.092114584698	319.818764656421	-0.617511517007548	0.000337793693941696	0.00799039443482953	Rif1	2	51962844	52012395	+	10504	protein_coding	replication timing regulatory factor 1 [Source:MGI Symbol;Acc:MGI:1098622]	-	130	236	208	188	244	340	290	421	410	286	254	0.773190476454033	1.12710656197944	1.010998278612	1.05145044217179	1.21929241113214	1.26867582041943	1.51476990068862	1.93394622723336	2.08632314684689	1.46130250737313	1.32502489500866
ENSMUSG00000042498	1.20536388445011	3.85267985700211	1.9530860256388	0	1.98310135511849	2.24304718269668	11.5272458826598	53.7968368692206	6.1429291256043	11.1035208808589	11.3400150042498	1.7988462244419	16.0255991575483	-3.12531017150675	0.000346854898770842	0.00814403327052328	Radx	X	138381116	138455331	+	3740	protein_coding	RPA1 related single stranded DNA binding protein, X-linked [Source:MGI Symbol;Acc:MGI:2147848]	-	1	4	2	0	2	3	11	58	6	11	11	0.0167042220581513	0.0536532553568025	0.0273023599304311	0	0.0280692721279302	0.0314395348010831	0.16137061903482	0.748295964478409	0.085749595674239	0.157851928603942	0.161163287368816
ENSMUSG00000020656	165.134852169666	118.469905602815	134.762935769077	197.902492621324	232.022858548864	341.690854164128	277.701832627714	415.534188231221	360.385175368785	215.004540692996	203.089359621565	169.658608942349	302.234325117735	-0.834519507196299	0.000349990224679172	0.00819743402009938	Grhl1	12	24622282	24667390	+	5539	protein_coding	grainyhead like transcription factor 1 [Source:MGI Symbol;Acc:MGI:2182540]	CP2	137	123	138	176	234	457	265	448	352	213	197	1.54520839468416	1.11399036510364	1.27200704164056	1.86666753566082	2.21746743053614	3.23378612814077	2.62493099386844	3.9026864503205	3.39675114982314	2.06384485818694	1.94885665065234
ENSMUSG00000012350	4.82145553780046	9.63169964250527	12.6950591666522	10.1200138272268	3.96620271023699	5.98145915385781	246.263889311369	875.589896630073	6.1429291256043	6.05646593501396	10.309104549318	8.24688617688435	191.723957450873	-4.53792351255121	0.000350953608867729	0.0082000060917844	Ehf	2	103093778	103133623	-	5576	protein_coding	ets homologous factor [Source:MGI Symbol;Acc:MGI:1270840]	ETS	4	10	13	9	4	8	235	944	6	6	10	0.0448162055218693	0.0899673489214676	0.119031630184501	0.0948211932228091	0.0376539016350283	0.05623331427836	2.31232289470627	8.16895005797288	0.0575149727083311	0.057750705586808	0.0982702971761072
ENSMUSG00000002346	372.457440295085	369.857266272203	440.420898781549	366.569389741771	443.223152868983	520.38694638563	464.233629638027	486.954126833462	786.29492807735	560.223098988791	702.050019808556	398.505629591918	586.690458288636	-0.556871520712805	0.000350961294234024	0.0082000060917844	Slc25a42	8	70636990	70664955	-	5996	protein_coding	solute carrier family 25, member 42 [Source:MGI Symbol;Acc:MGI:1920345]	-	309	384	451	326	447	696	443	525	768	555	681	3.21954657500386	3.21275263564149	3.84022536599861	3.19404953917028	3.91307936607998	4.54960899869976	4.05364286841638	4.22488304344666	6.84623856590589	4.96775499125481	6.22344021970908
ENSMUSG00000097494	28.9287332268028	24.0792491062632	33.2024624358596	31.4844874624834	53.5437365881993	41.1225316827725	63.923818076568	118.724053780349	122.858582512086	60.5646593501396	60.8237168409763	34.2477337639217	78.0028937071485	-1.18378872382221	0.00035174998714554	0.00820836183238404	4933406C10Rik	12	32969383	33003838	-	3883	lncRNA	RIKEN cDNA 4933406C10 gene [Source:MGI Symbol;Acc:MGI:1921326]	-	24	25	34	28	54	55	61	128	120	60	59	0.386137257774829	0.322983477714463	0.44704713993737	0.423619860230942	0.729960108029459	0.555164589971911	0.861917754000045	1.59059491912183	1.65183357106183	0.829301916950918	0.832587057589092
ENSMUSG00000035401	484.556281548946	509.516911088529	529.286312948115	476.765095860463	592.947305180429	588.426044260762	693.730615847345	729.967424415113	791.41403568202	598.580716577213	653.597228426762	518.614381325296	675.952677534869	-0.380613526005518	0.00035281574101916	0.00821136725899335	Emsy	7	98236344	98305990	-	17256	protein_coding	EMSY, BRCA2-interacting transcriptional repressor [Source:MGI Symbol;Acc:MGI:1924203]	-	402	529	542	424	598	787	662	787	773	593	634	1.45540471604018	1.53788275952161	1.60361809711921	1.44348207854275	1.81900465054353	1.78756177450958	2.1048504249164	2.20065322199421	2.39437293391804	1.84435013010702	2.01323355500823
ENSMUSG00000075415	1838.17992378642	1752.96933493596	1838.83049313893	1747.38905416783	2064.40851067835	1973.13383837885	2018.31596090934	2726.01557859723	2950.65362333193	3288.66100271258	3434.99363583276	1848.3554633415	2731.96227329378	-0.563473743138323	0.000352854684379851	0.00821136725899335	Fnbp1	2	30916218	31032020	-	10030	protein_coding	formin binding protein 1 [Source:MGI Symbol;Acc:MGI:109606]	-	1525	1820	1883	1554	2082	2639	1926	2939	2882	3258	3332	9.49875678052502	9.10286586646768	9.58497934303423	9.10197740865998	10.8956350893874	10.3125226637361	10.5355868563073	14.1389013650628	15.3583823845465	17.433274013276	18.2032567292507
ENSMUSG00000028488	6.02681942225057	25.0424190705137	6.8358010897358	32.6089334432864	6.94085474291473	2.99072957692891	406.597400224728	1887.52694877351	7.16675064653835	26.2446857183938	52.5764332015219	15.4909655537402	397.183824690271	-4.68038547732338	0.00035473774784966	0.00822766893368236	Sh3gl2	4	85123363	85557432	+	6551	protein_coding	SH3-domain GRB2-like 2 [Source:MGI Symbol;Acc:MGI:700009]	-	5	26	7	29	7	4	388	2035	7	26	51	0.0476826366184444	0.199100997973419	0.054554707905563	0.260061504247038	0.0560871274850566	0.0239319920940418	3.24958205817028	14.9890402519455	0.0571140389444761	0.213007334583857	0.426586994806177
ENSMUSG00000095407	3.61609165335034	0	0.9765430128194	0	0.991550677559247	0.747682394232226	10.4793144387816	40.8113934869949	6.1429291256043	16.1505758267039	8.24728363945441	1.1168370687458	13.7631964852952	-3.6761950025799	0.000356508026703372	0.0082515181879555	Tmem200c	17	69133618	69150134	+	3406	protein_coding	transmembrane protein 200C [Source:MGI Symbol;Acc:MGI:3646281]	-	3	0	1	0	1	1	10	44	6	16	8	0.0550268266272629	0	0.014989845293572	0	0.0154109039574954	0.0115075220352369	0.161086349007161	0.623340068816526	0.0941583933710082	0.252118171346284	0.128703506060828
ENSMUSG00000036792	254.331779618974	257.166380454891	254.877726345863	268.742589411912	291.515899202418	322.998794308322	324.858747602231	328.346211236277	506.791652862355	399.726751710921	358.756838316267	265.326875006812	373.579832672729	-0.492201081416312	0.000356632678746318	0.0082515181879555	Mbd5	2	48839520	49215417	+	19632	protein_coding	methyl-CpG binding domain protein 5 [Source:MGI Symbol;Acc:MGI:2138934]	-	211	267	261	239	294	432	310	354	495	396	348	0.671453229165114	0.682267060592347	0.678762368135977	0.715186037790239	0.786059720379658	0.862473301878122	0.866364264785558	0.870073073106219	1.34769955915273	1.08257863015662	0.971314189154355
ENSMUSG00000090112	395.359354099638	376.599456021956	344.719683525248	359.822713856953	328.203274272111	426.926647106601	477.856738408443	436.867416644877	653.198130355924	463.319644028568	501.022481096855	360.940896355181	493.198509606878	-0.449951536717117	0.000359503534564457	0.00828773160432977	Shprh	10	11025171	11093339	+	14066	protein_coding	SNF2 histone linker PHD RING helicase [Source:MGI Symbol;Acc:MGI:1917581]	-	328	391	353	320	331	571	456	471	638	459	486	1.45680387339509	1.39448495376202	1.2812854268219	1.33648791800024	1.23517967929937	1.59107977034705	1.77867913942546	1.61572448269402	2.4243900804566	1.75134167339195	1.89326188005283
ENSMUSG00000021747	1.20536388445011	1.92633992850106	1.9530860256388	2.24889196160596	0.991550677559247	0.747682394232226	35.6296690918576	135.41962384321	2.0476430418681	1.00941098916899	4.1236418197272	1.66504649555103	29.8296118633441	-4.16187849509386	0.000362040363915585	0.00833612165620383	Cfap20dc	14	13803533	14038581	+	3279	protein_coding	CFAP20 domain containing [Source:MGI Symbol;Acc:MGI:1926154]	-	1	2	2	2	1	1	34	146	2	1	4	0.0190526960956041	0.030598227361153	0.0311408435925015	0.0358322641327223	0.0160077886182462	0.011953223559627	0.568906482477134	2.14846582980403	0.0326017574282458	0.0163676900656725	0.0668441814033515
ENSMUSG00000020680	1170.40833180106	1271.3843528107	1248.99851339601	1329.09514930912	1394.1202526483	1496.11247085869	1490.15851319475	1630.60067613948	1524.4702446708	1526.22941562352	1415.44005462136	1282.80131999304	1513.83522918477	-0.238556291028858	0.000363709595494383	0.00835435237322562	Taf15	11	83363912	83397569	+	2919	protein_coding	TATA-box binding protein associated factor 15 [Source:MGI Symbol;Acc:MGI:1917689]	-	971	1320	1279	1182	1406	2001	1422	1758	1489	1512	1373	20.7817919058098	22.6854565814887	22.3706314890065	23.7886092867068	25.2827309572444	26.8682544447022	26.7281489862812	29.0604133605532	27.2654729568598	27.800109440464	25.773979379757
ENSMUSG00000050503	33.7501887646032	50.0848381410274	42.9678925640536	92.2045704258443	125.926936050024	130.096736596407	234.736643428709	925.676606818657	55.2863621304387	359.350312144162	354.63319649654	68.9868851891106	343.296642935819	-2.31468200392119	0.000366323933783473	0.00840220951962671	Fbxl22	9	66415657	66421891	-	4035	protein_coding	F-box and leucine-rich repeat protein 22 [Source:MGI Symbol;Acc:MGI:1921415]	-	28	52	44	82	127	174	224	998	54	356	344	0.433523205434846	0.646498457360034	0.556738085520662	1.19386710228973	1.65208709731404	1.69017692417619	3.04584543883319	11.9344940962054	0.715323764657964	4.73516665135592	4.67153856026188
ENSMUSG00000047473	61.4735581069559	43.3426483912737	57.6160377563446	55.097853059346	32.7211723594551	97.1987112501894	99.5534871684256	59.3620268901744	71.6675064653835	82.7717011118575	103.09104549318	50.0502539346751	85.6074130632017	-0.779912885101364	0.000366675565109222	0.00840220951962671	Zfp30	7	29483423	29494127	+	6078	protein_coding	zinc finger protein 30 [Source:MGI Symbol;Acc:MGI:99178]	zf-C2H2	51	45	59	49	33	130	95	64	70	82	100	0.524212457283939	0.371415057442821	0.495602068299517	0.473610209811502	0.284987624714474	0.838318625660118	0.857563506881326	0.508084902184113	0.615587477994839	0.724072354306992	0.901538626281629
ENSMUSG00000091509	102.45593017826	108.83820596031	100.583930320398	86.5823405218294	115.019878596873	145.050384481052	133.087293372527	139.129750523846	127.977690116756	141.317538483659	145.358374145384	102.696057115534	138.653505187204	-0.431508397885869	0.00036747131038765	0.0084103229475981	Gm17066	14	105346826	105352112	-	1113	lncRNA	predicted gene 17066 [Source:MGI Symbol;Acc:MGI:4937893]	-	85	113	103	77	116	194	127	150	125	140	141	4.77113404518086	5.09320278052378	4.72480462371998	4.06425765724264	5.47060782568788	6.83176665776395	6.260542075403	6.50299030381367	6.00298532160928	6.75090009123776	6.94175022143848
ENSMUSG00000037440	73.527196951457	50.0848381410274	61.5222098076222	65.2178668865728	130.884689437821	103.927852798279	81.7386526224968	111.303800419077	520.101332634497	217.023362671334	375.251405595176	76.2473602449	234.891067790143	-1.62229202962868	0.000368395733809858	0.00841532469410413	Vnn1	10	23770586	23781241	+	2416	protein_coding	vanin 1 [Source:MGI Symbol;Acc:MGI:108395]	-	61	52	63	58	132	139	78	120	508	215	364	1.57735977663354	1.07972734910916	1.33132906597851	1.41031698205492	2.86780593214333	2.25498848809203	1.77133643079612	2.39663185700153	11.2387811681429	4.77606621727986	8.25561607813106
ENSMUSG00000025576	2.41072776890023	1.92633992850106	6.8358010897358	16.8666897120447	0.991550677559247	2.99072957692891	140.422813479674	635.359194058898	9.21439368840645	9.08469890252094	22.6800300084996	5.8062218353482	136.625309952488	-4.55979118689541	0.000368573720979038	0.00841532469410413	Rbfox3	11	118380588	118802423	-	5818	protein_coding	RNA binding protein, fox-1 homolog (C. elegans) 3 [Source:MGI Symbol;Acc:MGI:106368]	-	2	2	7	15	1	4	134	685	9	9	22	0.0214760366096548	0.0172450305117258	0.0614279634735894	0.151461834940525	0.00902192142991224	0.0269471433839924	1.26367229343871	5.68111873791573	0.0826839518275148	0.0830228431639845	0.207202026386858
ENSMUSG00000096956	288.081968383577	246.571510848135	328.118452307318	318.218212567243	408.51887915441	382.8133858469	431.747754877804	435.012353304559	435.124146396971	591.51483965303	547.413451568786	317.901804652137	470.604321941342	-0.564691841451595	0.000370049788088943	0.00842278468948609	Snhg18	15	32240711	32244848	-	1526	lncRNA	small nucleolar RNA host gene 18 [Source:MGI Symbol;Acc:MGI:1914085]	-	239	256	336	283	412	512	412	469	425	586	531	9.78455827581856	8.41575570262401	11.2415588410803	10.8947576434497	14.1714875611026	13.1504885102442	14.8131037446905	14.8298009157703	14.8863021323944	20.6097105210022	19.0671165803185
ENSMUSG00000028756	2985.68634178293	2848.09358428881	2942.32409762485	2997.77298482074	3583.46414869912	3996.36239717125	3485.41998233877	3381.78046939962	4029.76150639642	4163.8203303221	4509.2023298717	3071.46823144329	3927.72450258331	-0.354690669856513	0.000374324871846978	0.00846543255309996	Pink1	4	138040720	138053618	-	2673	protein_coding	PTEN induced putative kinase 1 [Source:MGI Symbol;Acc:MGI:1916193]	-	2477	2957	3013	2666	3614	5345	3326	3646	3936	4125	4374	57.8928466375879	55.4957920479651	57.5495546500663	58.5931515613785	70.9678988064104	78.3745769465134	68.2694915186443	65.8164899535984	78.7061309431369	82.8235427860189	89.6653926088321
ENSMUSG00000040569	0	0.963169964250528	0.9765430128194	1.12444598080298	0	1.49536478846445	8.38345155102531	21.3332284136564	2.0476430418681	6.05646593501396	20.618209098636	0.612831791574581	9.98906047144405	-3.99960540042294	0.000378140217078645	0.00853743043080632	Slc26a7	4	14502430	14621805	-	5431	protein_coding	solute carrier family 26, member 7 [Source:MGI Symbol;Acc:MGI:2384791]	-	0	1	1	1	0	2	8	23	2	6	20	0	0.00923693495831529	0.00940073891915046	0.010816976071736	0	0.0144336660106857	0.0808190174506926	0.204345484302862	0.0196835136452252	0.0592925675477889	0.201787949568762
ENSMUSG00000037709	2480.63887419834	1528.55073326559	3051.69691506062	3113.59092084345	5486.24989893531	7278.68810785072	5712.27430057987	4137.71878057919	8277.59699675179	5572.95807120201	5767.94399534343	3132.14546846066	6124.53004205117	-0.967428297802423	0.00037899597308767	0.0085406406148348	Fam13a	6	58909075	59001534	-	10505	protein_coding	family with sequence similarity 13, member A [Source:MGI Symbol;Acc:MGI:1889842]	-	2058	1587	3125	2769	5533	9735	5451	4461	8085	5521	5595	12.2390348256855	7.57859254592238	15.1878311131325	15.4850485311053	27.646322571992	36.3217159644345	28.4697404171341	20.4905293584218	41.1373583855001	28.2065844130989	29.1842857269584
ENSMUSG00000038415	8.4375471911508	8.66852967825475	4.882715064097	26.9867035392715	5.94930406535548	5.98145915385781	317.523227495084	1832.80258023413	9.21439368840645	2.01882197833799	11.3400150042498	10.9849599076259	363.146749592345	-5.04852562222549	0.000379828397141525	0.00854655797603255	Foxq1	13	31740117	31744959	+	4843	protein_coding	forkhead box Q1 [Source:MGI Symbol;Acc:MGI:1298228]	Fork_head	7	9	5	24	6	8	303	1976	9	2	11	0.090298685418625	0.0932257162559349	0.0527105235080592	0.29112697276365	0.0650293688365427	0.0647443651489026	3.43266594527508	19.6874506700995	0.0993300086170723	0.0221638057920051	0.124458124046948
ENSMUSG00000044068	376.073531948436	298.582688917664	337.883882435512	382.311633473013	370.839953407158	413.468364010421	453.754315199245	409.968998210267	618.388198644166	505.714905573666	578.34076521674	353.138338036357	496.605924475751	-0.491588309683681	0.000382668457938389	0.00856260020688932	Zrsr1	11	22922005	22926496	+	4492	protein_coding	zinc finger (CCCH type), RNA binding motif and serine/arginine rich 1 [Source:MGI Symbol;Acc:MGI:98885]	-	312	310	346	340	374	553	433	442	604	501	561	4.33923032840953	3.46202049536269	3.93258524536677	4.44656700701322	4.37023320143183	4.82516137327813	5.28873164165322	4.74787780943888	7.18703274874885	5.98586320534182	6.84334047923596
ENSMUSG00000042810	326.653612685981	300.509028846165	255.854269358683	279.987049219942	238.963713291778	285.614674596711	403.453605893093	421.099378252175	437.171789438839	411.839683580949	386.591420599425	280.39353468051	390.961758726865	-0.479187242073701	0.000385643743380183	0.00856852967929684	Krba1	6	48372520	48396715	+	14064	protein_coding	KRAB-A domain containing 1 [Source:MGI Symbol;Acc:MGI:1925077]	-	271	312	262	249	241	382	385	454	427	408	375	1.20381095170781	1.11289303560057	0.951117621182836	1.04010255008205	0.899458110771778	1.06458652302833	1.50194923433291	1.55762893747519	1.6228241052788	1.55696953469417	1.46105795929494
ENSMUSG00000001656	21.6965499201021	19.2633992850105	17.5777742307492	16.8666897120447	15.8648108409479	17.9443774615734	47.1569149745174	42.6664568273129	28.6670025861534	54.5081934151257	53.6073436564537	18.2538447977709	40.7583814868561	-1.15402681534206	0.000385917538194156	0.00856852967929684	Hoxc11	15	102862862	102866143	+	2021	protein_coding	homeobox C11 [Source:MGI Symbol;Acc:MGI:96193]	Homeobox	18	20	18	15	16	24	45	46	28	54	52	0.556421686766326	0.496445262331621	0.454724114427665	0.436024223495286	0.415553004486725	0.465448234165465	1.22165782841799	1.09826850593651	0.740532546512148	1.43402345827233	1.40987972324625
ENSMUSG00000005774	227.813774161072	198.413012635609	194.332059551061	231.635872045414	182.445324670901	234.772271788919	248.359752199125	278.259501047693	285.6462043406	293.738597848177	316.489509664063	206.928008612811	276.210972814763	-0.417521708723422	0.000386081752349159	0.00856852967929684	Rfx5	3	94861386	94868872	+	5497	protein_coding	regulatory factor X, 5 (influences HLA class II expression) [Source:MGI Symbol;Acc:MGI:1858421]	RFX	189	206	199	206	184	314	237	300	279	291	307	2.14799825432505	1.87996243665158	1.84828582879959	2.20154291275118	1.75697201269387	2.23887769625856	2.36551655117807	2.63337391600677	2.71288196902072	2.84116241878734	3.06025540031963
ENSMUSG00000051331	229.019138045522	291.84049916791	242.182667179211	254.124791661473	413.476632542206	285.614674596711	394.02222289819	668.750334184621	422.838288145762	927.648699046305	1161.83608270814	286.128745719264	643.451716929955	-1.16840328506419	0.000386083313981551	0.00856852967929684	Cacna1c	6	118564201	119173851	-	21864	protein_coding	calcium channel, voltage-dependent, L type, alpha 1C subunit [Source:MGI Symbol;Acc:MGI:103013]	-	190	303	248	226	417	382	376	721	413	919	1127	0.542902497005228	0.695217504064166	0.57911372307614	0.607245761631229	1.00110399344304	0.684794404494624	0.943542807236162	1.59119226066358	1.00965468708336	2.25587328995553	2.82448538483273
ENSMUSG00000085162	2.41072776890023	0.963169964250528	0.9765430128194	2.24889196160596	3.96620271023699	2.24304718269668	3.14379433163449	37.101266806359	5.11910760467025	33.3105626425768	22.6800300084996	2.11310708356262	17.2663014294061	-3.03592360188509	0.000386811001390731	0.00857468578403062	Gm12295	11	65164428	65256757	-	7506	lncRNA	predicted gene 12295 [Source:MGI Symbol;Acc:MGI:3650535]	-	2	1	1	2	4	3	3	40	5	33	22	0.0166463603776941	0.00668342576053961	0.00680194685183935	0.0156533432042628	0.0279720431011081	0.0156653157681922	0.0219288610998557	0.257139291523035	0.0356052366797289	0.235957719016284	0.160605034574839
ENSMUSG00000069601	45.8038276091044	53.9375179980295	44.9209785896924	47.2267311937251	60.484591331114	40.3748492885402	178.148345459288	552.808875414749	69.6198634235154	89.8375780360404	149.482015965111	50.4747293443331	180.045254597874	-1.83418875397043	0.000394737079638831	0.00867165772016376	Ank3	10	69234603	69863268	+	34838	protein_coding	ankyrin 3, epithelial [Source:MGI Symbol;Acc:MGI:88026]	-	38	56	46	42	61	54	170	596	68	89	145	0.0681440966445968	0.0806385111224002	0.0674134279010185	0.0708242113759436	0.0919071666465639	0.0607528986396725	0.267731264142965	0.825486654812597	0.104329741335479	0.137108885686758	0.228065619934629
ENSMUSG00000033767	222.992318623271	276.429779739901	228.511064999739	268.742589411912	235.989061259101	282.623945019782	297.612530061399	355.244629670887	318.408493010489	324.020927523247	378.344136959971	246.532962806785	326.042443707629	-0.401269546601761	0.000396146322374155	0.00867165772016376	Tmem131l	3	83804962	83947482	-	11726	protein_coding	transmembrane 131 like [Source:MGI Symbol;Acc:MGI:2443399]	-	185	287	234	239	238	378	284	383	311	321	367	0.985643121442511	1.22783411297298	1.01884416325755	1.1973846404484	1.0653684336736	1.26347999144315	1.32883736773002	1.57603513771072	1.41763011985523	1.46921025821544	1.71498848694191
ENSMUSG00000097571	62.678921991406	77.0535971400422	58.592580769164	67.4667588481788	73.3747501393842	79.254333788616	101.649350056182	109.448737078759	105.453616656207	110.02579781942	92.7819409438621	67.833321777635	99.7689627238411	-0.550135085471601	0.00039615968277051	0.00867165772016376	Jpx	X	102537158	102609302	+	11564	lncRNA	Jpx transcript, Xist activator (non-protein coding) [Source:MGI Symbol;Acc:MGI:2180008]	-	52	80	60	60	74	106	97	118	103	109	90	0.280926764603015	0.347048037070981	0.264901831908887	0.304809739081277	0.33588947397639	0.359272719259235	0.460221637475646	0.492369265860178	0.476081794731211	0.505879667421488	0.426461137451208
ENSMUSG00000030157	1629.65197177656	1413.93350751977	1417.94045461377	1600.08663068264	1944.43087869368	2259.49619536979	2128.34876251655	1714.07852645379	2418.26643244622	2052.13254098056	2205.11746309912	1601.20868865728	2129.57332014434	-0.411475095660753	0.0003962644172183	0.00867165772016376	Clec2d	6	129157578	129163497	+	1213	protein_coding	C-type lectin domain family 2, member d [Source:MGI Symbol;Acc:MGI:2135589]	-	1352	1468	1452	1423	1961	3022	2031	1848	2362	2033	2139	69.6327821538342	60.7117767828854	61.1149709624928	68.9175406396424	84.8573666464706	97.6472727099712	91.8655129994269	73.5119897150385	104.0810165203	89.950873940327	96.6262261927824
ENSMUSG00000024188	800.361619274876	864.926627896974	844.709706088781	814.098890101357	1012.37324178799	1017.59573855006	1106.61560473534	1340.28326337972	1301.27715310718	1025.5615649957	1037.09591766139	867.294017029996	1138.0715404049	-0.391335392962377	0.000396787434076485	0.00867165772016376	Luc7l	17	26471870	26504478	+	7523	protein_coding	Luc7-like [Source:MGI Symbol;Acc:MGI:1914228]	-	664	898	865	724	1021	1361	1056	1445	1271	1016	1006	5.51410300283539	5.98815403366105	5.87038844948409	5.65370541818598	7.12372978807566	7.09077201791772	7.70151629114208	9.26816585650137	9.03039862247601	7.24822148304475	7.32743464198189
ENSMUSG00000066319	49.4199192624547	43.3426483912737	44.9209785896924	46.1022852129222	72.383199461825	110.65699434637	66.0196809643244	64.9272169111283	79.8580786328559	102.959920895237	123.709254591816	51.2338061836336	91.3551910569552	-0.834839155133055	0.000397213814926941	0.00867165772016376	Rtp3	9	110814003	110819651	-	3057	protein_coding	receptor transporter protein 3 [Source:MGI Symbol;Acc:MGI:2446841]	-	41	45	46	41	73	148	63	70	78	102	120	0.837888586979692	0.738456237859818	0.768252862680956	0.787905423248128	1.25343027091389	1.89754784681011	1.13070286546479	1.10489145037645	1.36380285956215	1.79074415570321	2.15095260865152
ENSMUSG00000051726	0	0.963169964250528	0	5.6222299040149	1.98310135511849	0	187.579728454191	444.287670006149	3.07146456280215	8.07528791335195	23.7109404634314	1.71370024467678	111.120848566654	-6.0238218869547	0.000398138365470828	0.00867165772016376	Kcnf1	12	17222101	17226889	-	4789	protein_coding	potassium voltage-gated channel, subfamily F, member 1 [Source:MGI Symbol;Acc:MGI:2687399]	-	0	1	0	5	2	0	179	479	3	8	23	0	0.0104752127288808	0	0.0613353487634143	0.0219208765417538	0	2.05074459688018	4.82622636834589	0.0334833459826325	0.0896548853210946	0.263164941997106
ENSMUSG00000075334	0	4.81584982125264	3.9061720512776	8.99556784642384	12.8901588082702	8.22450633655449	11.5272458826598	9.27531670158975	18.4287873768129	106.997564851913	141.234732325657	6.12154970544486	49.2813589125312	-3.00110344751906	0.000398212788132609	0.00867165772016376	Rprm	2	53974105	53975564	-	1460	protein_coding	reprimo, TP53 dependent G2 arrest mediator candidate [Source:MGI Symbol;Acc:MGI:1915124]	-	0	5	4	8	13	11	11	10	18	106	137	0	0.171800663556885	0.13987784402714	0.321901353674511	0.467372606458892	0.295301931898757	0.413374051500156	0.330494438728065	0.658979769496549	3.89656404581237	5.14177118194482
ENSMUSG00000042156	120.536388445011	114.617225745813	112.302446474231	132.684625734752	131.87624011538	120.376865471388	149.854196474577	217.969942487359	258.00302327538	220.051595638841	240.20213599911	122.403385303037	201.076293224443	-0.714270068619959	0.000398378141442149	0.00867165772016376	Dzip1	14	119112932	119162872	-	10546	protein_coding	DAZ interacting protein 1 [Source:MGI Symbol;Acc:MGI:1914311]	-	100	119	115	118	133	161	143	235	252	218	233	0.592393234377829	0.566065755478345	0.556739285325167	0.657324639804721	0.661967444617628	0.598362775305777	0.74396354043931	1.0752194379632	1.27721851778015	1.10942394729036	1.2106348971513
ENSMUSG00000040543	131.384663405063	148.328174494581	85.9357851281072	122.564611907525	123.943834694906	132.339783779104	163.477305244994	259.708867644513	222.169270042689	196.835142887954	224.738479175133	122.431413926036	199.878141462398	-0.706249824974768	0.000401578182629966	0.00871932925158473	Pitpnm3	11	71938354	72026604	-	9815	protein_coding	PITPNM family member 3 [Source:MGI Symbol;Acc:MGI:2685726]	-	109	154	88	109	125	177	156	280	217	195	218	0.69379960919266	0.787114848581354	0.457756123296153	0.652411887719837	0.668486231268841	0.706820962731227	0.872042550545784	1.37652701530344	1.1817398005994	1.06628455083457	1.21705785631958
ENSMUSG00000027130	709.959327941118	598.128547799578	667.955420768469	626.31641130726	647.482592446188	693.849261847506	836.249292214775	1118.60319421172	921.439368840645	839.829942988603	836.068378949691	649.968460052522	874.339906508824	-0.427769594253501	0.000404057930687703	0.00876317894778502	Slc12a6	2	112096170	112193508	+	10165	protein_coding	solute carrier family 12, member 6 [Source:MGI Symbol;Acc:MGI:2135960]	-	589	621	684	557	653	928	798	1206	900	832	811	3.61997664564871	3.06472778397413	3.43550443087219	3.21909270579421	3.37193004310249	3.5782201090282	4.30723820526586	5.72475541500076	4.73246661812573	4.39283360191668	4.37178208156196
ENSMUSG00000026208	954.648196484491	1900.33433946629	954.082523524553	1383.06855638766	3671.71215900189	2136.12860032147	6645.98121707532	19309.3543093695	1310.49154679558	10022.4417114589	11027.6491364055	1772.76915497298	8408.67442023772	-2.24583320137714	0.000404623402008989	0.00876545940961907	Des	1	75336973	75345223	+	3754	protein_coding	desmin [Source:MGI Symbol;Acc:MGI:94885]	-	792	1973	977	1230	3703	2857	6342	20818	1280	9929	10697	13.1804054539182	26.3657727985451	13.2874636572452	19.2484833154198	51.7764417873699	29.8292566565296	92.6905270144919	267.58498958827	18.2250250582364	141.951521496245	156.139491980457
ENSMUSG00000096188	579.780028420505	554.785899408304	601.55049589675	539.73407078543	609.803666698937	645.249906222411	839.39308654641	1068.51648402314	941.915799259326	682.36182867824	716.482766177602	577.130832241985	815.653311817855	-0.498571968470025	0.000405938459822674	0.00878056577274961	Cmtm4	8	105074823	105122439	-	7734	protein_coding	CKLF-like MARVEL transmembrane domain containing 4 [Source:MGI Symbol;Acc:MGI:2142888]	-	481	576	616	480	615	863	801	1152	920	676	695	3.88542710489924	3.7361646243806	4.06647717236387	3.64605101912169	4.17391600862763	4.37353983771536	5.68239906748681	7.18729255735074	6.35822792853895	4.69106377945824	4.92408647598283
ENSMUSG00000029838	33.7501887646032	57.7901978550317	35.1555484614984	68.5912048289817	251.853872100049	174.209997856109	159.285579469481	245.795892592128	206.811947228678	1881.542083811	1725.74410155583	89.4282024020327	732.231600418873	-3.03293369783618	0.000406372755699503	0.00878056577274961	Ptn	6	36691864	36787155	-	3433	protein_coding	pleiotrophin [Source:MGI Symbol;Acc:MGI:97804]	-	28	60	36	61	254	233	152	265	202	1864	1674	0.509544460800933	0.87676889761626	0.535390291440903	1.04385867165205	3.88358370967791	2.66016500789978	2.42925534276712	3.72468098875293	3.14506770268832	29.1407626775515	26.7193989626668
ENSMUSG00000029438	236.251321352223	281.245629561154	205.074032692074	268.742589411912	237.972162614219	269.165661923602	353.152896586941	517.562671948708	358.337532326917	339.162092360782	372.15867423038	245.857147126316	368.256588229555	-0.582282485620637	0.000407575391159572	0.00878056577274961	Bcl7a	5	123481897	123513055	+	9490	protein_coding	B cell CLL/lymphoma 7A [Source:MGI Symbol;Acc:MGI:1924295]	-	196	292	210	239	240	360	337	558	350	336	361	1.29029114199233	1.54356288488032	1.12978258637306	1.47950814477323	1.32744882307851	1.48683490186787	1.94835042455318	2.83716764323477	1.97130700276745	1.90021120376336	2.08442380312418
ENSMUSG00000064349	168.750943823016	88.6116367110485	210.93329076899	84.3334485602234	233.014409226423	254.959696433189	220.065603214414	322.781021215323	494.505794611146	249.324514324741	604.113526590035	157.12874581794	357.625026064808	-1.18561563367681	0.000407626307273955	0.00878056577274961	mt-Tc	MT	5192	5257	-	66	Mt_tRNA	mitochondrially encoded tRNA cysteine [Source:MGI Symbol;Acc:MGI:102490]	-	140	92	216	75	235	341	210	348	483	247	586	132.520161661334	69.9280761483659	167.090442774238	66.7579511881798	186.894570251802	202.505536935421	174.573669683124	254.420627922659	391.16107226732	200.854620669076	486.517778414589
ENSMUSG00000044550	19.2858221512018	29.8582688917664	17.5777742307492	23.6133655968626	50.5690845555216	30.6549781635213	55.5403665255427	101.100952047328	45.0481469210982	88.8281670468714	176.285687793338	28.1808630852203	82.9097164162833	-1.55171088639792	0.000409672508735873	0.00881467108626949	Tceal3	X	135491591	135569127	+	3546	protein_coding	transcription elongation factor A (SII)-like 3 [Source:MGI Symbol;Acc:MGI:1913354]	-	16	31	18	21	51	41	53	109	44	88	171	0.281889635634454	0.438561648763937	0.259164533349777	0.347909457968856	0.754925686080288	0.45318088610623	0.820050353922014	1.48321728649702	0.663233383349914	1.3319034697772	2.64242344264607
ENSMUSG00000058022	86.7861996804083	40.4531384985222	93.7481292306624	86.5823405218294	77.3409528496212	109.161629557905	101.649350056182	147.477535555277	149.477942056371	129.204606613631	219.583926900474	76.9821521562087	142.759165123307	-0.892030846291491	0.00041168156100682	0.00883827195998679	Adtrp	13	41916624	42001160	-	2866	protein_coding	androgen dependent TFPI regulating protein [Source:MGI Symbol;Acc:MGI:1924596]	-	72	42	96	77	78	146	97	159	146	128	213	1.56947415066957	0.735158177900081	1.71016038196476	1.5783387203458	1.42853594995809	1.99665545275452	1.85694452748373	2.67693576435216	2.7228837649431	2.39696996958951	4.07238146240392
ENSMUSG00000029769	49.4199192624547	44.3058183555243	19.530860256388	22.4889196160596	41.6451284574884	26.1688837981279	62.8758866326899	134.492092173051	60.4054697351089	164.533991234546	243.294867363905	35.478129189583	115.295198489572	-1.6998711985605	0.000413663323502227	0.00885020089650298	Ccdc136	6	29396308	29426987	+	4383	protein_coding	coiled-coil domain containing 136 [Source:MGI Symbol;Acc:MGI:1918128]	-	41	46	20	20	42	35	60	145	59	163	236	0.584400048002948	0.526494755394952	0.232970171434662	0.268067520171564	0.502979838678447	0.312984645635544	0.751074749785612	1.59629643346409	0.719503604132542	1.9959283329296	2.95043170852699
ENSMUSG00000031710	13.2590027289513	6.74218974975369	18.5543172435686	8.99556784642384	2.97465203267774	13.4582830961801	84.8824469541313	22.2607600838154	66.5483988607132	8.07528791335195	485.558824272878	10.105145920275	113.464000196845	-3.48951289556397	0.000414112435604671	0.00885020089650298	Ucp1	8	84016981	84025081	+	1636	protein_coding	uncoupling protein 1 (mitochondrial, proton carrier) [Source:MGI Symbol;Acc:MGI:98894]	-	11	7	19	8	3	18	81	24	65	8	471	0.420056048577228	0.21464581681557	0.592941838831429	0.287271379196079	0.0962522106587336	0.431236650939061	2.71647117861794	0.707856059476246	2.12364779018006	0.262443304280392	15.7754821755759
ENSMUSG00000041731	169.956307707466	217.676411920619	204.097489679255	389.058309357831	528.496511139078	334.214030221805	1102.42387895983	3895.6330146677	420.790645103894	1190.09555623024	1246.37074001255	301.85700596085	1364.921310866	-2.17679133280429	0.000416862538504729	0.00887907881231213	Pgm5	19	24660380	24839219	-	3611	protein_coding	phosphoglucomutase 5 [Source:MGI Symbol;Acc:MGI:1925668]	-	141	226	209	346	533	447	1052	4200	411	1179	1209	2.43943629469552	3.13970351410854	2.95502113863483	5.62903931813264	7.747694329169	4.85184025567753	15.9842268115133	56.1227332672526	6.08368565931412	17.5232689283235	18.3461038232693
ENSMUSG00000008601	1.20536388445011	7.70535971400422	0.9765430128194	7.87112186562086	0	5.23377675962559	190.723522785826	730.894956085272	3.07146456280215	2.01882197833799	6.18546272959081	3.55167769537892	156.354667483576	-5.46017344614318	0.000418928460661035	0.00890316489721812	Rab25	3	88449336	88455607	-	1673	protein_coding	RAB25, member RAS oncogene family [Source:MGI Symbol;Acc:MGI:1858203]	-	1	8	1	7	0	7	182	788	3	2	6	0.0373423732800274	0.239884249891741	0.0305172821696988	0.245803334918821	0	0.163994226159066	5.96868733166448	22.7272708827175	0.0958468283985816	0.0641597797075197	0.196517098764127
ENSMUSG00000079550	19.2858221512018	10.5948696067558	12.6950591666522	22.4889196160596	26.7718682940997	47.8516732308625	24.1024232091978	40.8113934869949	51.1910760467025	53.4987824259567	26.8036718282268	18.3673077669538	40.7098367046569	-1.15724263111598	0.000420078468548348	0.00891765239475769	Mpp4	1	59160094	59202548	-	7063	protein_coding	membrane protein, palmitoylated 4 (MAGUK p55 subfamily member 4) [Source:MGI Symbol;Acc:MGI:2386681]	-	16	11	13	20	27	64	23	44	50	53	26	0.14152352370944	0.0781288023990816	0.0939714526276058	0.166351400383968	0.200653766068129	0.355154422105208	0.178666040047047	0.300594120683716	0.378384406793211	0.402731382336547	0.201710811318184
ENSMUSG00000031561	27.7233693423526	30.8214388560169	27.3432043589432	38.2311633473013	33.7127230370144	32.1503429519857	78.5948582908623	152.115193906072	77.8104355909878	58.5458373718016	50.5146122916583	31.5663797883257	74.9552134005613	-1.24658742692417	0.000423421178765146	0.00896861633597987	Tenm3	8	48680717	49296986	-	10237	protein_coding	teneurin transmembrane protein 3 [Source:MGI Symbol;Acc:MGI:1345183]	-	23	32	28	34	34	43	75	164	76	58	49	0.140363112380793	0.156814047111022	0.139645556897272	0.195115551387158	0.174332746106652	0.164635016336498	0.401968426823085	0.773015418668045	0.396819788910255	0.30407736954867	0.262281954436307
ENSMUSG00000022253	433.930998402041	364.078246486699	392.570291153399	407.049445050679	404.552676444173	475.526002731696	446.418795092098	466.548430089965	519.077511113563	517.827837443694	556.691645663173	400.436331507398	497.015037022365	-0.312474042178402	0.000423896983757504	0.00896871818301154	Nadk2	15	9071340	9110979	+	5117	protein_coding	NAD kinase 2, mitochondrial [Source:MGI Symbol;Acc:MGI:1915896]	-	360	378	402	362	408	636	426	503	507	513	540	4.39526374420459	3.7058178699931	4.01099786087596	4.15603145016739	4.18521240233058	4.87156113994191	4.5676999142082	4.74317971297862	5.29596340061164	5.38060062284533	5.78260300193758
ENSMUSG00000027298	32.5448248801531	35.6372886772695	37.1086344871372	49.4756231553311	51.5606352330808	46.356308442398	154.04592225009	506.4322919068	30.7146456280215	112.044619797758	105.152866403044	41.2654012865943	159.124442404685	-1.94697709190631	0.000424757698239655	0.00897695459476084	Tyro3	2	119628214	119648585	+	6198	protein_coding	TYRO3 protein tyrosine kinase 3 [Source:MGI Symbol;Acc:MGI:104294]	-	27	37	38	44	52	62	147	546	30	111	102	0.272151071867073	0.299473115370859	0.313021248250473	0.417048704421801	0.440376899277175	0.392072675576807	1.30127517575997	4.25067677922659	0.258715301566355	0.961170020250527	0.90176553823016
ENSMUSG00000035112	14.4643666134014	35.6372886772695	32.2259194230402	40.4800553089073	51.5606352330808	48.5993556250947	56.5882979694209	149.332598895595	47.0957899629663	125.166962656955	108.245597767839	34.8736530511398	89.1714338129785	-1.34955682286927	0.00042956774755305	0.0090384851369118	Wnk4	11	101151393	101168235	+	4148	protein_coding	WNK lysine deficient protein kinase 4 [Source:MGI Symbol;Acc:MGI:1917097]	-	12	37	33	36	52	65	54	161	46	124	105	0.18073420587508	0.447476945291365	0.406178551424036	0.509858219296416	0.658017362999019	0.614187633409136	0.714263395727893	1.87285493653372	0.592749937310996	1.60439665138433	1.38706107981358
ENSMUSG00000027883	112.098841253861	153.144024315834	92.771586217843	160.795775254826	150.715702989005	153.274890817606	205.39456300012	294.027539440395	161.76380030758	424.962026440146	475.24971972356	133.905186006274	285.778756621568	-1.09276849852482	0.000431672798609507	0.0090727521314815	Gpsm2	3	108585954	108629625	-	3909	protein_coding	G-protein signalling modulator 2 (AGS3-like, C. elegans) [Source:MGI Symbol;Acc:MGI:1923373]	-	93	159	95	143	152	205	196	317	158	421	461	1.48632962810596	2.04051194873856	1.24079412679485	2.14909710348441	2.04103604749114	2.05548659776502	2.75102022319786	3.91300680818938	2.1604481570658	5.78023153245542	6.46219842982558
ENSMUSG00000039899	673.798411407614	653.992405726108	760.727006986312	634.18753317288	558.243031465856	524.873040751023	956.761408260764	1251.24022304446	1190.7044288463	1506.04119584014	2002.02810347756	656.189677751754	1238.60806670337	-0.916191990194802	0.000437903091429772	0.00915001686539997	Fgl2	5	21577640	21583372	+	3788	protein_coding	fibrinogen-like protein 2 [Source:MGI Symbol;Acc:MGI:103266]	-	559	679	779	564	563	702	913	1349	1163	1492	1942	9.21933708767017	8.99223177457666	10.4995160457912	8.74691297088632	7.80137549868167	7.2636281089007	13.2240410667341	17.1837913635816	16.4105137423699	21.139156901322	28.0921054339709
ENSMUSG00000046432	106.07202183161	114.617225745813	84.9592421152878	128.18684181154	108.079023853958	117.38613589446	141.470744923552	248.578487602605	158.692335744778	198.853964866292	257.72761373295	108.382871071642	187.118213794106	-0.787255979096935	0.000438232085980715	0.00915001686539997	Bex3	X	135171002	135172727	+	973	protein_coding	brain expressed X-linked 3 [Source:MGI Symbol;Acc:MGI:1338016]	-	88	119	87	114	109	157	135	268	155	197	250	5.65025032248587	6.13538484817536	4.56507804427732	6.88299862610297	5.88012306046866	6.32431176584445	7.61244749609276	13.2904279532906	8.51473802883802	10.8663126185941	14.079012771171
ENSMUSG00000025892	12.0536388445011	11.5580395710063	15.6246882051104	11.2444598080298	13.8817094858295	14.2059654904123	33.5338062041013	51.9417735289026	26.6193595442853	21.1976307725489	60.8237168409763	12.8725071828954	34.7203753968711	-1.42381649187231	0.000441032940667008	0.0091783051980122	Gria4	9	4417896	4796234	-	6305	protein_coding	glutamate receptor, ionotropic, AMPA4 (alpha 4) [Source:MGI Symbol;Acc:MGI:95811]	-	10	12	16	10	14	19	32	56	26	21	59	0.099086107053903	0.0954781165905351	0.129561714372482	0.093175253046151	0.116550919002254	0.118112257095689	0.278463494861038	0.428568204764577	0.220414768262305	0.178756981797327	0.512757421826875
ENSMUSG00000030703	25.3126415734524	32.7477787845179	29.296290384582	23.6133655968626	32.7211723594551	32.1503429519857	61.8279551888117	76.057596953036	66.5483988607132	40.3764395667597	54.6382541113855	28.738249739774	55.266497938782	-0.933438545964681	0.000444082526960803	0.00923168065326159	Gdpd3	7	126365506	126374821	+	2186	protein_coding	glycerophosphodiester phosphodiesterase domain containing 3 [Source:MGI Symbol;Acc:MGI:1915866]	-	21	34	30	21	33	43	59	82	65	40	53	0.600159927011529	0.780254797709401	0.700668980831283	0.564358160090376	0.792385536603188	0.770982919595941	1.48083010880078	1.81000888401299	1.58933567462698	0.982061403940352	1.32852810539161
ENSMUSG00000030510	4.82145553780046	2.88950989275158	1.9530860256388	11.2444598080298	0.991550677559247	0.747682394232226	170.812825352141	525.910456980139	8.1905721674724	5.04705494584497	7.21637318452261	4.38001238835598	119.654160837392	-4.77829173521648	0.000449887757255103	0.00930444103180434	Cers3	7	66393252	66473439	+	3256	protein_coding	ceramide synthase 3 [Source:MGI Symbol;Acc:MGI:2681008]	-	4	3	2	10	1	1	163	567	8	5	7	0.0767491283752897	0.046221554445894	0.0313608188390087	0.180426895103189	0.0161208657491491	0.0120376597211354	2.74667067165533	8.40263839889025	0.131328209591177	0.0824165474897731	0.117803631430523
ENSMUSG00000032580	1703.17916872801	1736.5954455437	1642.54534756223	1731.64681043659	1830.40255077437	1912.57156444604	2249.90881000642	2380.97379729809	2893.31961815962	2113.70661131987	2017.49176030153	1728.87386460898	2261.3286935886	-0.387060594427016	0.000449964382525043	0.00930444103180434	Rbm5	9	107617570	107648195	-	15434	protein_coding	RNA binding motif protein 5 [Source:MGI Symbol;Acc:MGI:1933204]	-	1413	1803	1682	1540	1846	2558	2147	2567	2826	2094	1957	5.7195455470356	5.86036841692202	5.56402778175341	5.86175816056895	6.27806717448863	6.49603719664761	7.63232632389777	8.02535744041606	9.7869212624076	7.28160289548156	6.94796087530534
ENSMUSG00000059540	103.66129406271	92.4643165680506	92.771586217843	89.9556784642383	82.2987062374175	112.900041529066	113.176595938842	179.013612340682	135.144440763295	159.486936288701	123.709254591816	92.2303163100519	137.238480242067	-0.574480299650635	0.000453173918739624	0.00934922834305518	Tcea2	2	181322103	181329864	+	2704	protein_coding	transcription elongation factor A (SII), 2 [Source:MGI Symbol;Acc:MGI:107368]	-	86	96	95	80	83	151	108	193	132	158	120	1.98696227173956	1.78103409793883	1.79373677575484	1.73807683566859	1.61118037240238	2.18875282095213	2.19139390937818	3.44403561186369	2.60927393937736	3.13602278276766	2.43175374432237
ENSMUSG00000005533	379.689623601786	456.54256305475	414.054237435425	412.671674954693	449.172456934339	429.169694289298	528.157447714595	823.64812310117	715.651243132901	578.392496793833	907.201200339985	422.426111196199	663.703367561964	-0.65083592583258	0.000453752247269084	0.00935102845508431	Igf1r	7	67602575	67883416	+	16791	protein_coding	insulin-like growth factor I receptor [Source:MGI Symbol;Acc:MGI:96433]	-	315	474	424	367	453	574	504	888	699	573	880	1.17201143509666	1.4161506903449	1.28923203749867	1.28403001106155	1.41610154918057	1.33986730449989	1.64686256195622	2.55183985422048	2.22511799959637	1.83149977551188	2.87177985711093
ENSMUSG00000097534	56.6521025691554	38.5267985700211	38.0851774999566	50.6000691361341	54.5352872657586	80.0020161828482	88.0262412857658	51.0142418587436	99.3106875306028	73.6870022093365	83.5037468494759	47.6798870082051	79.2573226527955	-0.736575141983726	0.000455989419254395	0.00938697353669425	Gm16675	8	47121843	47192550	-	5627	lncRNA	predicted gene, 16675 [Source:MGI Symbol;Acc:MGI:4439599]	-	47	40	39	45	55	107	84	55	97	73	81	0.521817692088473	0.356607739531618	0.353858380971448	0.469808933188541	0.513048629528633	0.745303775647025	0.819041208394255	0.471631480893257	0.92139797164565	0.696265304416179	0.788775001623812
ENSMUSG00000028883	83.1701080270579	119.433075567065	83.006156089649	92.2045704258443	132.867790792939	74.7682394232227	158.237648025603	294.027539440395	194.526088977469	286.672720923994	370.096853320517	102.136340180511	229.721515018533	-1.16722800341005	0.000466981810073278	0.00958218494333552	Sema3a	5	13175381	13652533	+	13868	protein_coding	sema domain, immunoglobulin domain (Ig), short basic domain, secreted, (semaphorin) 3A [Source:MGI Symbol;Acc:MGI:107558]	-	69	124	85	82	134	100	151	317	190	284	359	0.310837290476386	0.448554833145924	0.312929774368476	0.347364707076655	0.507181872643261	0.282626334381431	0.597401758094006	1.10296680222183	0.732305339463925	1.09909015186015	1.41848794752218
ENSMUSG00000042510	21.6965499201021	26.9687589990148	34.179005448679	28.1111495200745	39.6620271023699	30.6549781635213	177.10041401541	437.794948315036	41.976682358296	49.4611384692807	48.4527913817947	30.123498198048	130.906825450556	-2.11827522796074	0.000468857489787738	0.00959998314036356	AA986860	1	130659713	130672359	+	3640	protein_coding	expressed sequence AA986860 [Source:MGI Symbol;Acc:MGI:2138143]	-	18	28	35	25	40	41	169	472	41	49	47	0.308936326635919	0.385890721220079	0.490917433364482	0.403482122565922	0.576808119551971	0.441477863223267	2.54735048619252	6.25687713231549	0.602053250947244	0.722476134764195	0.707524541800461
ENSMUSG00000086503	7717.94495213408	7673.57510518395	6998.88377287664	7123.36528838687	8928.91385142102	8561.71109635323	9235.41981489826	10349.3983756338	11631.6362993317	9696.40196195735	9314.27596030882	7688.53659400051	9798.14058474721	-0.349725203893009	0.000473289291233705	0.00965956557735499	Xist	X	102503972	102526860	-	17946	lncRNA	inactive X specific transcripts [Source:MGI Symbol;Acc:MGI:98974]	-	6403	7967	7167	6335	9005	11451	8813	11158	11361	9606	9035	22.2901861448458	22.2707499651648	20.3897328358418	20.7378929167427	26.3383649619671	25.0093388061766	26.9438398689578	30.0009982341386	33.837738448139	28.7278899419156	27.5870668933615
ENSMUSG00000042675	1131.83668749866	863.000287968473	1250.95159942165	1175.04604993911	1266.21021524316	1484.8972349452	1413.65951779164	1293.90667987177	1599.20921569899	1718.01750356563	1927.80255072247	1137.40896801421	1572.91545043262	-0.467584235258348	0.000474719066500924	0.00967837308812697	Ypel3	7	126376127	126379686	+	1848	protein_coding	yippee like 3 [Source:MGI Symbol;Acc:MGI:1913340]	-	939	896	1281	1045	1277	1986	1349	1395	1562	1702	1870	31.7439877040797	24.3228090950838	35.3906840598213	33.2200280912609	36.2711802753117	42.1214910299272	40.0510000684582	36.4241354630654	45.1784675304314	49.4295205868664	55.4478452971283
ENSMUSG00000099564	6.02681942225057	0	3.9061720512776	8.99556784642384	6.94085474291473	14.2059654904123	55.5403665255427	243.013297581651	5.11910760467025	26.2446857183938	20.618209098636	5.17388281257335	60.7902720032178	-3.56117736173254	0.000475587097388919	0.00968570000906931	Gm28729	9	96368054	96407317	-	1964	protein_coding	predicted gene 28729 [Source:MGI Symbol;Acc:MGI:5579435]	-	5	0	4	8	7	19	53	262	5	26	20	0.159047328150422	0	0.103982511344004	0.239295303648058	0.187080841219249	0.379174022906477	1.48060007892437	6.43690085042053	0.136075817982711	0.710494424062549	0.557999161969423
ENSMUSG00000034687	54.2413748002552	61.6428777120338	60.5456667948028	37.1067173664983	76.349402172062	71.7775098462937	89.074172729644	129.854433822257	124.906225553954	96.9034549602234	86.5964782142713	57.9772077691304	99.8520458544405	-0.777810902513891	0.000478003124607103	0.00971412539889911	Fras1	5	96521814	96932587	+	17709	protein_coding	Fraser extracellular matrix complex subunit 1 [Source:MGI Symbol;Acc:MGI:2385368]	-	45	64	62	33	77	96	85	140	122	96	84	0.158750949934319	0.18129825515563	0.178747281627093	0.109472635524577	0.228228273403392	0.212472953017879	0.263346936027235	0.381461761115909	0.368229200917065	0.290941721702674	0.259914364857043
ENSMUSG00000039735	461.654367744394	523.964460552287	468.740646153312	476.765095860463	634.592433637918	561.509478068402	649.717495204462	819.937996420534	688.008062067681	700.531226483282	770.090109834055	513.143400789675	698.299061346403	-0.443081825494636	0.000479293371779373	0.00972996203136761	Fnbp1l	3	122332368	122413364	-	12376	protein_coding	formin binding protein 1-like [Source:MGI Symbol;Acc:MGI:1925642]	-	383	544	480	424	640	751	620	884	672	694	747	1.93337603107119	2.20508983554331	1.98017115978951	2.01266376432883	2.71439115083281	2.37840656585849	2.74862043410958	3.44658486102125	2.90229400743578	3.00959446294329	3.30738944133257
ENSMUSG00000054889	6.02681942225057	5.77901978550317	0.9765430128194	14.6177977504387	1.98310135511849	5.98145915385781	210.634220219511	787.47438796497	2.0476430418681	5.04705494584497	7.21637318452261	5.87665626522607	169.733523085096	-4.85624152493322	0.000480814262628399	0.00975044216077739	Dsp	13	38335270	38382553	+	9659	protein_coding	desmoplakin [Source:MGI Symbol;Acc:MGI:109611]	-	5	6	1	13	2	8	201	849	2	5	7	0.0323396782780235	0.0311621040016215	0.00528578663111152	0.0790672907746948	0.0108685244599295	0.0324626731976535	1.1417401495848	4.24123694565675	0.0110675186465698	0.0277822009138318	0.0397110077583375
ENSMUSG00000033590	73.527196951457	59.7165377835327	67.3814678845386	64.0934209057698	94.1973143681284	51.5900852020236	188.62765989807	215.187347476882	72.6913279863175	269.512734108121	405.147808788198	71.7831875786853	200.459493909935	-1.48049839319066	0.000484622504640502	0.00981434224953124	Myo5c	9	75139302	75212733	+	9697	protein_coding	myosin VC [Source:MGI Symbol;Acc:MGI:2442485]	-	61	62	69	57	95	69	180	232	71	267	393	0.392997960229621	0.320746541511172	0.363290038344181	0.345321112880179	0.514231844232937	0.278893346765924	1.01844713673621	1.15442999160534	0.39135725199095	1.47775580887551	2.22075265115202
ENSMUSG00000042439	325.448248801531	323.625107988177	373.039430897011	317.09376658644	324.237071561874	370.850467539184	400.309811561459	390.490833136929	446.386183127246	442.122013256019	459.786062899583	332.688725167007	418.324228586737	-0.327642595166697	0.000494464092852278	0.00996358228157997	Zfp532	18	65712983	65822514	+	8970	protein_coding	zinc finger protein 532 [Source:MGI Symbol;Acc:MGI:3036282]	zf-C2H2	270	336	382	282	327	496	382	421	436	438	446	1.88048198821864	1.87912003376734	2.17426619762588	1.84689555929305	1.91349824007893	2.16728333843928	2.33654581942502	2.26467906029646	2.59804386269493	2.62065877454839	2.72450400185142
ENSMUSG00000032968	42.187735955754	24.0792491062632	22.4604892948462	30.3600414816804	36.6873750696921	38.8794845000758	56.5882979694209	118.724053780349	50.1672545257684	58.5458373718016	73.1946423001579	31.1549781816472	66.0165950745956	-1.08774615286923	0.000499726231972988	0.010046312374177	Inha	1	75483721	75487010	+	1475	protein_coding	inhibin alpha [Source:MGI Symbol;Acc:MGI:96569]	-	35	25	23	27	37	52	54	128	49	58	71	1.48242892705899	0.850267690823904	0.796118305496842	1.07536875947875	1.31668673798745	1.38177643573212	2.00865394269783	4.18730852267801	1.77564642974701	2.11040002174219	2.63761475056489
ENSMUSG00000025909	12.0536388445011	13.4843794995074	5.8592580769164	5.6222299040149	8.92395609803322	10.4675535192512	16.7669031020506	18.5506334031795	40.952860837362	36.3387956100838	50.5146122916583	9.18869248459461	28.9318931272642	-1.64830360624207	0.000500515943138217	0.010046312374177	Sntg1	1	8431699	9370103	-	10908	protein_coding	syntrophin, gamma 1 [Source:MGI Symbol;Acc:MGI:1918346]	-	10	14	6	5	9	14	16	20	40	36	49	0.0572733686262246	0.064385873910941	0.0280832855170001	0.0269283998192144	0.0433082003954038	0.0503047928793763	0.0804781965116816	0.0884711918854005	0.196005065286428	0.177127576651288	0.246147815141591
ENSMUSG00000007379	30.1340971112529	30.8214388560169	27.3432043589432	34.8578254048924	16.8563615185072	40.3748492885402	42.9651891990047	78.8401919635129	55.2863621304387	46.4329055017737	49.4837018367265	28.0025854499225	52.2305333199995	-0.903376520664815	0.000506582234457289	0.010143363731373	Dennd2c	3	103009920	103077085	+	6858	protein_coding	DENN/MADD domain containing 2C [Source:MGI Symbol;Acc:MGI:3036254]	-	25	32	28	31	17	54	41	85	54	46	48	0.227740560285382	0.234077777817954	0.20845021375873	0.265552188453418	0.130114050881729	0.308619055527692	0.328012019443773	0.598051324674144	0.420870718926055	0.35998894187309	0.3835206838523
ENSMUSG00000053646	120.536388445011	138.696474852076	114.25553249987	182.160248890083	139.808645535854	162.994761942625	404.501537336971	899.705720054206	215.00251939615	225.098650584686	221.645747810337	139.091458044579	354.824822854163	-1.35120690386178	0.000509783530056541	0.0101967415749335	Plxnb1	9	108924457	108948985	+	9592	protein_coding	plexin B1 [Source:MGI Symbol;Acc:MGI:2154238]	-	100	144	117	162	141	218	386	970	210	223	215	0.651311410524248	0.753114501797319	0.62275681079848	0.992182393805975	0.771583088195511	0.89078681936402	2.20791076335799	4.87954779114559	1.17020663821496	1.24774116208829	1.22821479427236
ENSMUSG00000064138	425.493451210891	386.231155664462	451.162871922563	466.645082033236	511.640149620571	531.602182299113	541.780556485011	536.113305351888	560.030371950925	580.411318772171	561.846197937832	448.234542090344	551.96398879949	-0.299676698428686	0.000514133366839815	0.010262188229941	Fam172a	13	77850152	78314354	+	8134	protein_coding	family with sequence similarity 172, member A [Source:MGI Symbol;Acc:MGI:1915925]	-	353	401	462	415	516	711	517	578	547	575	545	2.71124269063345	2.47313539429589	2.89987716231825	2.99729576763256	3.32980108946181	3.42603575817359	3.48730359158357	3.42878838153232	3.59447602324491	3.79395771355675	3.67144789149761
ENSMUSG00000028803	203.706496472069	216.713241956369	229.487608012559	241.755885872641	253.836973455167	228.043130240829	359.44048525021	622.373750676672	303.051170196479	378.529120938373	451.538779260129	229.100041153761	390.496072760449	-0.768478236607001	0.000515915893213864	0.0102654863517016	Nipal3	4	135172731	135222349	-	7588	protein_coding	NIPA-like domain containing 3 [Source:MGI Symbol;Acc:MGI:1921802]	-	169	225	235	215	256	305	343	671	296	375	438	1.39141678888707	1.48752024191978	1.5811837205361	1.66454986357454	1.77086478032192	1.57542950920732	2.48010563940969	4.26689749399494	2.08505166919719	2.65236174182954	3.16294633038535
ENSMUSG00000058655	3933.10235496072	3769.84724007656	3804.61157794438	3654.44943760968	3918.60827771414	3767.57158453619	4546.97453498735	5168.20646612581	5527.61239152293	5358.96294149819	6251.44099870644	3816.1237776611	5103.46148622949	-0.419201827067515	0.000519307381940663	0.0103221828464657	Eif4b	15	101982208	102005608	+	4468	protein_coding	eukaryotic translation initiation factor 4B [Source:MGI Symbol;Acc:MGI:95304]	-	3263	3914	3896	3250	3952	5039	4339	5572	5399	5309	6064	45.6248832572284	43.9455946220234	44.5192232140453	42.7322606083693	46.4276315243318	44.2036012627827	53.2819201963539	60.1748415037031	64.5881129046967	63.7717552027375	74.368849455132
ENSMUSG00000087138	73.527196951457	47.1953282482758	55.6629517307058	61.8445289441639	66.4338953964695	72.525192240526	94.3138299490348	95.5357620263744	91.1201153631304	92.8658110035474	94.8437618537257	60.9327802542144	90.2007454060565	-0.568029559890742	0.000526143855359012	0.0104052377450553	Gm15545	7	44636312	44644021	+	2206	lncRNA	predicted gene 15545 [Source:MGI Symbol;Acc:MGI:3782994]	-	61	49	57	55	67	97	90	103	89	92	92	1.72751641901479	1.11429006988754	1.31920151631217	1.46468034338527	1.59419723703915	1.72342617635795	2.23841384517929	2.2529353443303	2.1564377769815	2.23826306742126	2.28521651355238
ENSMUSG00000019851	27.7233693423526	57.7901978550317	27.3432043589432	59.5956369825579	38.6704764248106	40.3748492885402	528.157447714595	2166.71398149137	34.8099317117577	62.5834813284776	99.9983141283847	42.2245769927392	488.773000943854	-3.53291525307608	0.00052628270331813	0.0104052377450553	Perp	10	18720768	18732821	+	1952	protein_coding	PERP, TP53 apoptosis effector [Source:MGI Symbol;Acc:MGI:1929938]	-	23	60	28	53	39	54	504	2336	34	62	97	0.736115359345376	1.54198136553105	0.73235223665849	1.59507727634052	1.04871517227969	1.08427739897998	14.1662240152699	57.7444217698969	0.931003977624337	1.70467144209585	2.72293300072928
ENSMUSG00000071337	513.485014775749	564.417599050809	507.802366666088	553.227422555066	505.690845555216	598.893597780013	642.381975097315	788.401919635129	809.842823058833	677.314773732395	597.928063860445	528.924649720585	685.793858860688	-0.374219650704644	0.000529500448492645	0.0104484430468362	Tia1	6	86381201	86410387	+	15750	protein_coding	cytotoxic granule-associated RNA binding protein 1 [Source:MGI Symbol;Acc:MGI:107914]	-	426	586	520	492	510	801	613	850	791	671	580	1.68976728583676	1.86648604079655	1.68563903468897	1.8351442886625	1.69966125894648	1.99332639121686	2.13541996312617	2.60408633943827	2.68440697213681	2.28649771375894	2.01786668375432
ENSMUSG00000061080	6.02681942225057	6.74218974975369	2.9296290384582	10.1200138272268	2.97465203267774	5.23377675962559	36.6776005357357	150.260130565754	10.2382152093405	7.06587692418296	23.7109404634314	5.7586608140734	38.8644234096784	-2.76115809907634	0.000533572489016649	0.0104918069825646	Lsamp	16	39804723	42002042	+	17213	protein_coding	limbic system-associated membrane protein [Source:MGI Symbol;Acc:MGI:1261760]	-	5	7	3	9	3	7	35	162	10	7	23	0.018147269650115	0.0204008921344491	0.00889828845696383	0.0307164918033105	0.00914823776434603	0.0159392517494985	0.111561631703617	0.454125048788484	0.0310524494879504	0.0218258055003417	0.0732177370141254
ENSMUSG00000050368	20.491186035652	38.5267985700211	23.4370323076656	33.7333794240894	52.5521859106401	26.9165661923602	71.2593381837152	117.79652211019	55.2863621304387	115.072852765265	152.574747329907	33.7481164496136	89.8177314519793	-1.40697188847867	0.000533901951796298	0.0104918069825646	Hoxd10	2	74522268	74525449	+	1816	protein_coding	homeobox D10 [Source:MGI Symbol;Acc:MGI:96202]	Homeobox	17	40	24	30	53	36	68	127	54	114	148	0.584831739238579	1.10497343080639	0.674741141893033	0.970490039299529	1.53190834834755	0.776985860062009	2.05445413661071	3.37446469322455	1.58938953215577	3.36913037042334	4.46571399801697
ENSMUSG00000003573	191.652857627568	178.186443386348	169.918484230576	190.031370755704	182.445324670901	248.230554885099	230.544917653196	260.636399314672	229.336020689227	222.070417617179	204.120270076497	182.446896134219	232.489763372645	-0.35416836723729	0.000541624833807848	0.0106107202524373	Homer3	8	70735477	70747011	+	3440	protein_coding	homer scaffolding protein 3 [Source:MGI Symbol;Acc:MGI:1347359]	-	159	185	174	169	184	332	220	281	224	220	198	2.88759671194775	2.6978697224834	2.58245403318711	2.88611700601921	2.80757998656343	3.78273658641558	3.50887276273388	3.94153047769116	3.4805029686071	3.43236170336478	3.15392805397345
ENSMUSG00000118671	25.3126415734524	35.6372886772695	26.3666613461238	44.9778392321192	57.5099392984363	49.347038019327	56.5882979694209	68.6373435917642	111.596545781811	108.006975841082	72.1637318452261	37.9608740254802	77.723322174772	-1.02851019091627	0.000543253861461689	0.0106316958170128	Eppk1	15	75973330	76004395	-	12332	protein_coding	epiplakin 1 [Source:MGI Symbol;Acc:MGI:2386306]	-	21	37	27	40	58	66	54	74	109	107	70	0.106385793094973	0.150513653022104	0.111782042887404	0.190551401380468	0.246869384933126	0.209766860479494	0.240250126944478	0.289544430426371	0.472438644347501	0.465670869494924	0.311035212404948
ENSMUSG00000021540	1055.8987627783	1055.63428081858	1048.80719576804	1020.99695056911	1088.72264396005	1251.62032794475	1356.02328837834	1121.3857892222	1638.11443349448	1251.66962656955	1417.50187553123	1054.01196677881	1339.38589019009	-0.345107529865882	0.000544236699401985	0.0106399951026823	Smad5	13	56850823	56890190	+	7420	protein_coding	SMAD family member 5 [Source:MGI Symbol;Acc:MGI:1328787]	MH1	876	1096	1074	908	1098	1674	1294	1209	1600	1240	1375	7.37561192396194	7.40993395679743	7.38996140661445	7.18898562229153	7.76731990423098	8.84255983383777	9.56827729791908	7.86211527731073	11.5257318174898	8.96905297835874	10.1541559090191
ENSMUSG00000026447	194.063585396468	154.107194280084	142.575279871632	175.413573005265	120.969182662228	205.612658413862	221.113534658293	287.534817749282	201.692839624008	218.032773660503	217.52210599061	157.425763043136	225.251455016093	-0.520880326446901	0.000546985004362634	0.0106827573877675	Pik3c2b	1	132973405	133036425	+	9592	protein_coding	phosphatidylinositol-4-phosphate 3-kinase catalytic subunit type 2 beta [Source:MGI Symbol;Acc:MGI:2685045]	-	161	160	146	156	122	275	211	310	197	216	211	1.04861137094404	0.83679389088591	0.77711533655195	0.955434897739087	0.667610899006045	1.12369896938122	1.20691495095476	1.55944310851045	1.09776527489689	1.20857439915278	1.20536428647194
ENSMUSG00000031595	31.339460995703	28.8950989275158	28.3197473717626	44.9778392321192	31.7296216818959	44.1132612597014	36.6776005357357	61.2170902304924	73.7151495072516	81.7622901226885	119.585612772089	33.0523536417993	69.5118340713264	-1.07214802943717	0.000554184587373168	0.0107896860450432	Pdgfrl	8	41379249	41443822	+	3126	protein_coding	platelet-derived growth factor receptor-like [Source:MGI Symbol;Acc:MGI:1916047]	-	26	30	29	40	32	59	35	66	72	81	116	0.519615659927905	0.481437560063439	0.473642667635086	0.75172101145999	0.537320935423973	0.739757704116762	0.614302740407665	1.01876020844006	1.23110743885472	1.39067246121323	2.03335894236279
ENSMUSG00000069171	119.331024560561	129.064775209571	61.5222098076222	116.94238200351	96.1804157232469	148.041114057981	155.093853693968	163.24557394798	166.88290791225	183.712800028757	145.358374145384	104.608161460902	160.389103964387	-0.618766617744166	0.000554623638554605	0.0107896860450432	Nr2f1	13	78337092	78347876	-	5093	protein_coding	nuclear receptor subfamily 2, group F, member 1 [Source:MGI Symbol;Acc:MGI:1352451]	RXR-like	99	134	63	104	97	198	148	176	163	182	141	1.21439333580426	1.31989325812955	0.631551349578655	1.19962452243122	0.999702586154575	1.5237649264283	1.59437847041668	1.66746222217874	1.71067047957751	1.91790248223285	1.51701708157491
ENSMUSG00000116656	12.0536388445011	9.63169964250527	8.7888871153746	10.1200138272268	8.92395609803322	12.7106007019479	22.0065603214414	17.6231017330205	21.500251939615	41.3858505559287	36.081865922613	9.90363910552821	25.2180385290944	-1.34516339694444	0.00055809754165191	0.0108331227198121	Gm49708	16	90138483	90146530	-	1932	lncRNA	predicted gene, 49708 [Source:MGI Symbol;Acc:MGI:6215173]	-	10	10	9	9	9	17	21	19	21	41	35	0.323363304852411	0.259657317591151	0.23783577517037	0.273666135305582	0.244516485462249	0.344880197145076	0.596369679041727	0.474529799705824	0.580984579387054	1.13895232129345	0.992672422199228
ENSMUSG00000035121	109.68811348496	87.648466746798	122.067876602425	91.0801244450413	91.2226623354507	168.976221096483	149.854196474577	94.6082303562155	258.00302327538	188.759854974602	175.254777338406	100.341448722935	172.576050585944	-0.781667487638964	0.000563004495359046	0.0109061359111159	Neil2	14	63419892	63431305	-	5017	protein_coding	nei like 2 (E. coli) [Source:MGI Symbol;Acc:MGI:2686058]	-	91	91	125	81	92	226	143	102	252	187	170	1.13317020834587	0.909923705806964	1.27206032165403	0.948476531930128	0.962534896728943	1.76559380740598	1.56385080675164	0.981009205010631	2.68478104215855	2.00044361583389	1.85673470398995
ENSMUSG00000040557	295.314151690278	237.90298116988	320.306108204763	310.347090701622	378.772358827632	370.850467539184	351.057033699185	573.214572158247	470.957899629663	522.874892389539	438.136943346015	308.528538118835	454.515301460306	-0.558574951904001	0.000567857344667977	0.0109889629646012	Mettl27	5	134961222	134971491	+	3347	protein_coding	methyltransferase like 27 [Source:MGI Symbol;Acc:MGI:1933146]	-	245	247	328	276	382	496	335	618	460	518	425	4.5730739981727	3.70210668012451	5.0033389563577	4.84438935900361	5.99073912514659	5.8083452482224	5.49151882523634	8.90942701450726	7.34606136828806	8.30620904264303	6.95790111287538
ENSMUSG00000097048	125.357843982812	130.991115138072	130.8567637178	112.444598080298	167.572064507513	159.256349971464	161.381442357237	224.462664178472	203.740482665876	183.712800028757	209.274822351156	133.444477085299	190.304760258827	-0.508451138094897	0.000570789452871776	0.0110232989468401	1600020E01Rik	6	86503229	86559448	+	5443	lncRNA	RIKEN cDNA 1600020E01 gene [Source:MGI Symbol;Acc:MGI:1919262]	-	104	136	134	100	169	213	154	242	199	182	203	1.19369359025143	1.25345360117049	1.25692179889168	1.07931282464814	1.62975051820499	1.53379644884799	1.55233614048561	2.14532969118868	1.95419174709134	1.79457603196986	2.04363220543738
ENSMUSG00000087361	7.23218330670069	7.70535971400422	5.8592580769164	4.49778392321192	12.8901588082702	11.9629183077156	16.7669031020506	16.6955700628616	33.7861101908236	19.1788087942109	26.8036718282268	7.63694876582069	20.8656637143149	-1.43222755443921	0.000571947569767407	0.011030056581238	0610043K17Rik	4	101210980	101256378	+	770	lncRNA	RIKEN cDNA 0610043K17 gene [Source:MGI Symbol;Acc:MGI:1915650]	-	6	8	6	4	13	16	16	18	33	19	26	0.486808757123266	0.52120305203751	0.39783438755771	0.305179205431679	0.886187020038938	0.814433663418533	1.14007294486938	1.12797322724332	2.2907391987261	1.32431618023567	1.85023826018225
ENSMUSG00000024459	3.61609165335034	4.81584982125264	0.9765430128194	3.37333794240894	0.991550677559247	8.22450633655449	11.5272458826598	25.0433550942923	6.1429291256043	15.1411648375349	7.21637318452261	2.75467462147811	12.2159290768614	-2.16263505590619	0.000572297862738321	0.011030056581238	H2-M5	17	37294953	37300429	-	2691	protein_coding	histocompatibility 2, M region locus 5 [Source:MGI Symbol;Acc:MGI:95917]	-	3	5	1	3	1	11	11	27	6	15	7	0.0696474810451347	0.0932103191352849	0.0189726544295452	0.0654927503295409	0.0195055885838831	0.160215838191076	0.224275776733641	0.48413566609663	0.119176323976832	0.299161960564884	0.142537578572197
ENSMUSG00000028909	91.6076552182087	137.733304887825	75.1938119870938	127.062395830737	132.867790792939	121.872230259853	307.043913056302	940.517113541201	230.359842210161	168.571635191222	192.780255072247	112.892991743361	326.857498221831	-1.53347876672054	0.000573479508115137	0.0110416549985121	Ptpru	4	131495768	131565599	-	7113	protein_coding	protein tyrosine phosphatase, receptor type, U [Source:MGI Symbol;Acc:MGI:1321151]	-	76	143	77	113	134	163	293	1014	225	167	187	0.667511328245315	1.00853486679056	0.552687587007279	0.933278597800168	0.988837088403872	0.898175603610116	2.2600507617389	6.87863330339626	1.69076069075102	1.26006361677658	1.44056822872337
ENSMUSG00000019647	485.761645433396	460.395242911752	389.64066211494	512.747367246159	289.5327978473	626.557846366606	679.05957563305	451.707923367421	648.079022751253	694.474760548268	734.008243911442	427.615543110709	638.981228763007	-0.58007881782755	0.000578284658819362	0.0110943643048888	Sema6a	18	47368665	47501937	-	8778	protein_coding	sema domain, transmembrane domain (TM), and cytoplasmic domain, (semaphorin) 6A [Source:MGI Symbol;Acc:MGI:1203727]	-	403	478	399	456	292	838	648	487	633	688	712	2.8681860982555	2.73174406660011	2.32070059408664	3.05179205431679	1.74606349427375	3.74175115101278	4.05025914624648	2.67701248375972	3.85443357999368	4.20650753463592	4.44456694078867
ENSMUSG00000025558	1106.52404592521	1072.00817021084	1212.86642192169	1127.81931874539	1478.40206024084	1739.10924898416	1729.08688239897	1445.09434210768	3620.2328980228	1603.95406178953	2084.5009398721	1199.52400340879	2036.99639552921	-0.763776669495673	0.00058331158962551	0.0111460152407045	Dock9	14	121779458	122035249	-	13398	protein_coding	dedicator of cytokinesis 9 [Source:MGI Symbol;Acc:MGI:106321]	-	918	1113	1242	1003	1491	2326	1650	1558	3536	1589	2022	4.28055976091148	4.16737785142061	4.73285736922104	4.39791297482721	5.84131232041581	6.80449964479708	6.75689784135947	5.61105455953093	14.1066767793373	6.36520995279636	8.26963254219387
ENSMUSG00000047067	116.920296791661	99.2065063178043	113.27898948705	124.813503869131	131.87624011538	177.94840982727	136.231087704161	148.405067225436	155.620871181976	157.468114310363	180.409329613065	117.219107316205	159.347146643712	-0.446520159578903	0.000585997160124084	0.0111697276507335	Dusp28	1	92834703	92836157	+	1314	protein_coding	dual specificity phosphatase 28 [Source:MGI Symbol;Acc:MGI:1914696]	-	97	103	116	111	133	238	130	160	152	156	175	4.61183993779005	3.93232629919092	4.50717497420785	4.96264586914871	5.31286809051561	7.09917775675801	5.42814411060811	5.87545668849893	6.18302005947379	6.37173994912715	7.29772876593953
ENSMUSG00000028759	2872.38213664462	2644.86472183195	2835.88090922754	2906.6928603757	2745.60382616155	3042.31966213093	3027.47394136402	3208.3320470799	3152.34646295594	3147.34346422892	3197.88423119845	2801.08489084827	3129.28330149302	-0.160141212361917	0.000590590373521209	0.0112123847383757	Hp1bp3	4	137943607	137971994	+	8433	protein_coding	heterochromatin protein 1, binding protein 3 [Source:MGI Symbol;Acc:MGI:109369]	-	2383	2746	2904	2585	2769	4069	2889	3459	3079	3118	3102	17.6538649063807	16.335262618421	17.581515422152	18.0079434795294	17.2350922751792	18.9117643770493	18.7961465970761	19.7918081916062	19.5155152180496	19.8437076427856	20.1560175408683
ENSMUSG00000022066	75.9379247203572	16.373889392259	18.5543172435686	22.4889196160596	10.9070574531517	20.9351070385023	57.636229413299	166.028168958457	92.1439368840645	157.468114310363	130.925627776339	28.8524216850792	104.189530730171	-1.86003249229484	0.00059226633639566	0.0112192174043264	Entpd4b	14	69792873	69822969	+	8074	protein_coding	ectonucleoside triphosphate diphosphohydrolase 4B [Source:MGI Symbol;Acc:MGI:5435040]	-	63	17	19	20	11	28	55	179	90	156	127	0.487471984312808	0.105625277916321	0.120145262364159	0.145521419483771	0.0715116333504488	0.135923874344374	0.373746665339502	1.06974754294269	0.595807817355067	1.03696634792582	0.861906211120321
ENSMUSG00000051335	291.698060036928	319.772428131175	307.611049038111	290.107063047169	435.290747448509	467.301496395142	408.693263112484	386.780706456293	633.745521458177	481.48904183361	498.960660186992	328.895869540378	479.495114907116	-0.542536568229822	0.000592717818966092	0.0112192174043264	Gfod1	13	43348721	43457648	-	7208	protein_coding	glucose-fructose oxidoreductase domain containing 1 [Source:MGI Symbol;Acc:MGI:2145304]	-	242	332	315	258	439	625	390	417	619	477	484	2.09748297730183	2.3106331198472	2.23119521601282	2.10276432266431	3.19685177136261	3.39853461882777	2.96861044450849	2.79150422012237	4.59016507032935	3.55166839358869	3.67938825879749
ENSMUSG00000030313	355.582345912784	311.10389845292	376.945602948288	292.355955008775	377.780808150073	447.861754145104	468.425355413539	414.606656561062	714.627421611967	437.074958310174	499.991570641924	342.753722094568	497.097952780628	-0.535405310039651	0.000596058971584191	0.0112619448402302	Dennd5b	6	148889569	149003178	-	18081	protein_coding	DENN/MADD domain containing 5B [Source:MGI Symbol;Acc:MGI:2444273]	-	295	323	386	260	381	599	447	447	698	433	485	1.01928920948832	0.896164558599145	1.08995019329593	0.844766286812429	1.10605134190512	1.29846675577447	1.35640211718998	1.19289464411653	2.0634094214877	1.28526967142704	1.46982058996282
ENSMUSG00000049565	2.41072776890023	2.88950989275158	0.9765430128194	7.87112186562086	6.94085474291473	5.23377675962559	11.5272458826598	56.5794318796975	18.4287873768129	18.1693978050419	14.4327463690452	4.21775145660136	20.7285643454805	-2.30105468623668	0.000596559219114569	0.0112619448402302	Aknad1	3	108646974	108689625	+	7472	protein_coding	AKNA domain containing 1 [Source:MGI Symbol;Acc:MGI:3584453]	-	2	3	1	7	7	7	11	61	18	18	14	0.0167221066642093	0.0201415124833821	0.00683289789479472	0.0550359983028891	0.0491738185431753	0.0367187286354548	0.0807716963584352	0.393921770785886	0.128762106994775	0.129289855869396	0.102668261225316
ENSMUSG00000040441	60.2681942225057	52.974348033779	19.530860256388	44.9778392321192	51.5606352330808	67.2914154809004	68.1155438520807	58.4344952200154	166.88290791225	118.101085732772	160.822030969361	45.8623753955745	106.607913194563	-1.21743378104978	0.000600319370787595	0.011295168415756	Slc26a10	10	127007262	127016514	-	4519	protein_coding	solute carrier family 26, member 10 [Source:MGI Symbol;Acc:MGI:2143920]	-	50	55	20	40	52	90	65	63	163	117	156	0.691234681317613	0.610559561124932	0.225958898295668	0.519999973849066	0.603995579048446	0.780596548944793	0.789176959652474	0.672690384470179	1.92795856439218	1.38954408494464	1.89159122859969
ENSMUSG00000025959	478.529462126696	473.87962241126	427.725839614897	522.867381073385	633.600882960359	577.210808347279	629.806797770777	683.590840907165	836.462182603118	718.700624288324	697.926377988829	507.320637637319	690.616271984249	-0.444179110777847	0.000600882554624556	0.011295168415756	Klf7	1	64068606	64161441	-	8131	protein_coding	Kruppel-like factor 7 (ubiquitous) [Source:MGI Symbol;Acc:MGI:1935151]	zf-C2H2	397	492	438	465	639	772	601	737	817	712	677	3.05031297841617	3.03549016470745	2.75024854564247	3.35965485502437	4.12505415617114	3.72134382980655	4.05540183170277	4.37361488082858	5.37069547719205	4.69964271017615	4.56236200793925
ENSMUSG00000046743	200.090404818719	180.112783314849	142.575279871632	185.533586832492	115.019878596873	198.883516865772	287.133215622617	231.882917539744	308.170277801149	246.296281357234	219.583926900474	164.666386686913	248.658356014498	-0.595606473640803	0.000615413810618574	0.0115151532525854	Fat4	3	38941089	39066134	+	17165	protein_coding	FAT atypical cadherin 4 [Source:MGI Symbol;Acc:MGI:3045256]	-	166	187	146	165	116	266	274	250	301	244	213	0.604174146378249	0.546519279514135	0.434261014168733	0.564710428926519	0.354721031750108	0.607385315108447	0.875810478839724	0.702769997877912	0.937292453969491	0.762912670957356	0.679956030949586
ENSMUSG00000031636	336.296523761582	540.338349944546	387.687576089302	467.769528014039	957.837954522232	663.941966078217	1511.11714207231	3570.99693011205	502.696366778618	2177.29950363752	2579.33795823937	537.98598646634	1834.23164448635	-1.76936299546398	0.000618696579763085	0.0115502159527928	Pdlim3	8	46338498	46372585	+	5147	protein_coding	PDZ and LIM domain 3 [Source:MGI Symbol;Acc:MGI:1859274]	-	279	561	397	416	966	888	1442	3850	491	2157	2502	3.38647514062533	5.46784734769388	3.93802195235142	4.74815441441011	9.85134924370227	6.76215710242685	15.371437167358	36.0930491566048	5.09893829805168	22.4918296871107	26.6365621330686
ENSMUSG00000104960	159.108032747415	181.075953279099	172.848113269034	185.533586832492	198.310135511849	213.837164750417	209.586288775633	281.969627728328	226.264556126425	235.192760476376	256.696703278018	179.375164327978	237.2578501892	-0.401390082881532	0.00061941323479004	0.011552060552863	Snhg8	3	123301194	123302053	-	860	lncRNA	small nucleolar RNA host gene 8 [Source:MGI Symbol;Acc:MGI:1917145]	-	132	188	177	165	200	286	200	304	221	233	249	9.58900040193969	10.9664758449055	10.5079164108993	11.2712261773531	12.2068695067975	13.0344899242754	12.7595373190323	17.05658740524	13.735556358253	14.5407323069817	15.8652138472604
ENSMUSG00000085936	7.23218330670069	4.81584982125264	7.8123441025552	15.7422437312417	4.95775338779623	15.7013302788768	14.6710402142943	29.6810134450872	16.3811443349448	22.2070417617179	27.8345822831586	8.11207486990929	21.0793587196799	-1.39199076848391	0.000620008711533764	0.011552060552863	2610307P16Rik	13	28614558	29069613	-	6099	lncRNA	RIKEN cDNA 2610307P16 gene [Source:MGI Symbol;Acc:MGI:1919768]	-	6	5	8	14	5	21	14	32	16	22	27	0.0614597053590613	0.0411262450882196	0.0669688972879569	0.134851280314539	0.0430312665020736	0.134954422215503	0.125942637580873	0.253167735323417	0.140221233129651	0.193594429571649	0.242577304155719
ENSMUSG00000117679	351.966254259434	318.809258166925	318.353022179124	399.178323185058	440.248500836305	467.301496395142	483.096395627834	502.722165226165	415.671537499224	475.432575898596	519.578869285628	365.711071725369	477.300506655431	-0.384601007299578	0.000626232752431566	0.0116005986414405	Apbb3	18	36804207	36812419	-	3477	protein_coding	amyloid beta (A4) precursor protein-binding, family B, member 3 [Source:MGI Symbol;Acc:MGI:108404]	-	292	331	326	355	444	625	461	542	406	471	504	5.24657659628009	4.7756335157032	4.78690384261991	5.99803967534868	6.7027193737066	7.04533722534097	7.27444084771865	7.52162379218556	6.24128156723188	7.27017769532219	7.94274976230091
ENSMUSG00000039323	15.6697304978515	59.7165377835327	32.2259194230402	95.5779083682532	70.4000981067065	39.627166894308	987.151420133231	3277.89692234182	33.7861101908236	121.129318700279	89.6892095790667	54.7180388358768	758.213357973254	-3.79236221525523	0.000627041443983185	0.0116005986414405	Igfbp2	1	72863662	72891633	+	1847	protein_coding	insulin-like growth factor binding protein 2 [Source:MGI Symbol;Acc:MGI:96437]	-	13	62	33	85	71	53	942	3534	33	120	87	0.439718070637421	1.68396275746283	0.912197418141258	2.70357051915314	2.0177353873445	1.12469673132479	27.9825565048578	92.3244356166146	0.954991436393664	3.48692944615096	2.58105578796404
ENSMUSG00000050164	0	0	0.9765430128194	1.12444598080298	0	1.49536478846445	0	29.6810134450872	6.1429291256043	8.07528791335195	13.4018359141134	0.420197798724476	9.79940519777022	-4.5131529479568	0.000631926890676828	0.011631945478997	Mchr1	15	81119700	81123165	+	2189	protein_coding	melanin-concentrating hormone receptor 1 [Source:MGI Symbol;Acc:MGI:2180756]	-	0	0	1	1	0	2	0	32	6	8	13	0	0	0.0233236240611723	0.0268373673118311	0	0.0358105254015687	0	0.705376892525134	0.146506846880609	0.19614309995556	0.32541878947929
ENSMUSG00000029436	80.7593802581577	106.911866031809	77.1468980127326	120.315719945919	228.056655838627	171.21926827918	151.950059362334	381.215516435339	125.930047074888	662.17360889486	683.493631619784	122.638104017449	362.663688611064	-1.56336748416432	0.000634200111272393	0.0116567939371129	Mmp17	5	129661233	129688163	+	6619	protein_coding	matrix metallopeptidase 17 [Source:MGI Symbol;Acc:MGI:1346076]	-	67	111	79	107	230	229	145	411	123	656	663	0.632383133907169	0.841275586524512	0.609363594579632	0.949679511086117	1.8239301922077	1.35603081914366	1.20192952385808	2.99617000911259	0.993265070304261	5.31912587336806	5.48865814151359
ENSMUSG00000058914	177.188491014167	189.744482957354	176.754285320311	168.666897120447	312.338463431163	232.529224606222	320.667021826718	286.607286079123	336.837280387302	913.516945197939	680.400900254989	204.938523968688	461.759776392049	-1.17098231308808	0.000636335923505238	0.0116735150822608	C1qtnf3	15	10952418	10980236	+	2557	protein_coding	C1q and tumor necrosis factor related protein 3 [Source:MGI Symbol;Acc:MGI:1932136]	-	147	197	181	150	315	311	306	309	329	905	660	3.59157106106	3.86494382888003	3.61401242301643	3.44624542700028	6.46625136760159	4.76712038958829	6.56589722502257	5.83102311645597	6.87729419197785	18.9953220302827	14.1435438739
ENSMUSG00000026721	531.565473042501	465.211092733005	586.902350704459	489.134001649296	615.752970764292	568.986302010724	724.120627719812	878.372491640549	754.556460928394	676.305362743226	749.471900735419	537.713177778711	725.302190963021	-0.430780088555888	0.000641698383590905	0.0117492505964789	Rabgap1l	1	160046744	160620781	-	23232	protein_coding	RAB GTPase activating protein 1-like [Source:MGI Symbol;Acc:MGI:1352507]	-	441	483	601	435	621	761	691	947	737	670	727	1.18590485577614	1.0429613630083	1.32077751614211	1.0999889684416	1.40306489514469	1.28388024533337	1.63190483970561	1.96689144660036	1.69563870612775	1.5478077365693	1.71471855078443
ENSMUSG00000020102	525.53865362025	373.709946129205	663.072705704372	577.965234132731	528.496511139078	720.765828039866	738.791667934106	930.314265169452	705.41302792356	666.211252851536	768.028288924192	533.756610145127	754.920721807119	-0.500480054895655	0.000645190794860193	0.0118018473734177	Slc16a7	10	125055139	125225334	-	11839	protein_coding	solute carrier family 16 (monocarboxylic acid transporters), member 7 [Source:MGI Symbol;Acc:MGI:1330284]	-	436	388	679	514	533	964	705	1003	689	660	745	2.30074944310363	1.64408547836311	2.92817176066106	2.55054958032245	2.363115484638	3.19145314048013	3.26721322600274	4.08792504590424	3.11068929117211	2.99197337433268	3.44815108459507
ENSMUSG00000089727	6.02681942225057	0.963169964250528	3.9061720512776	4.49778392321192	3.96620271023699	10.4675535192512	9.43138299490348	8.34778503143078	24.5717165024172	9.08469890252094	22.6800300084996	3.87202961424552	14.0971944931705	-1.88175971429361	0.000651311134781572	0.0118931829845539	Klra8	6	130092189	130106861	-	1178	protein_coding	killer cell lectin-like receptor, subfamily A, member 8 [Source:MGI Symbol;Acc:MGI:102968]	-	5	1	4	4	4	14	9	9	24	9	22	0.26516889005724	0.0425855634623178	0.173363032495437	0.199480465350079	0.178232729640847	0.465810425066415	0.419180046049703	0.368649993623665	1.08897618954721	0.410039814539951	1.02334583150997
ENSMUSG00000035984	7.23218330670069	1.92633992850106	4.882715064097	8.99556784642384	3.96620271023699	12.7106007019479	9.43138299490348	14.8405067225436	12.2858582512086	24.2258637400558	23.7109404634314	5.40060177119191	16.2008588123485	-1.60853126899223	0.000651433140053024	0.0118931829845539	Nme5	18	34695687	34712168	-	1154	protein_coding	NME/NM23 family member 5 [Source:MGI Symbol;Acc:MGI:1922783]	-	6	2	5	8	4	17	9	16	12	24	23	0.3248204012001	0.0869424501882328	0.221210628552453	0.40725821175458	0.181939476184504	0.577390416710821	0.427897828636525	0.669007806645372	0.555811937299227	1.11618001508507	1.09211170470029
ENSMUSG00000054477	1.20536388445011	5.77901978550317	0.9765430128194	3.37333794240894	8.92395609803322	5.23377675962559	22.0065603214414	44.5215201676308	5.11910760467025	20.1882197833799	30.927313647954	4.05164414464297	21.332749714117	-2.37799519988231	0.000654077203793033	0.0119293108155433	Kcnn2	18	45401927	45819091	+	7468	protein_coding	potassium intermediate/small conductance calcium-activated channel, subfamily N, member 2 [Source:MGI Symbol;Acc:MGI:2153182]	-	1	6	1	3	9	7	21	48	5	20	30	0.00836553166811541	0.040304601305793	0.00683655772226917	0.0235994899754679	0.0632573446589535	0.0367383958709317	0.15428310389778	0.310137255839084	0.0357864095498185	0.14373233991789	0.22012125484225
ENSMUSG00000048406	31.339460995703	40.4531384985222	30.2728333974014	33.7333794240894	42.6366791350476	52.3377675962559	52.3965721939082	66.7822802514462	55.2863621304387	53.4987824259567	55.6691645663173	35.6870982901527	55.9951548607205	-0.644726644675096	0.000659560884477114	0.0119955667260871	B330016D10Rik	4	141273500	141275203	+	1701	pseudogene	RIKEN cDNA B330016D10 gene [Source:MGI Symbol;Acc:MGI:2444063]	-	26	42	31	30	43	70	50	72	54	53	54	0.954919784206133	1.23866157428667	0.930463142367484	1.03610224066311	1.32689604456606	1.61294732724349	1.61275750946029	2.04242065838296	1.69684385090822	1.672246768632	1.73954024461579
ENSMUSG00000086567	16.8750943823016	23.1160791420127	15.6246882051104	31.4844874624834	31.7296216818959	39.627166894308	48.2048464183956	61.2170902304924	24.5717165024172	55.5176044042947	78.3491945748169	23.7659941747608	51.2479365041208	-1.1059222868695	0.000663248314837123	0.0120077882019906	Gm2830	13	54647518	54647902	-	385	processed_pseudogene	predicted gene 2830 [Source:MGI Symbol;Acc:MGI:3781002]	-	14	24	16	28	32	53	46	66	24	55	76	2.27177419990858	3.12721831222506	2.12178340030779	4.2725088760435	4.362766867884	5.39562302014778	6.55541943299894	8.27180366645099	3.33198428905614	7.6670936750486	10.8167775210655
ENSMUSG00000020388	220.581590854371	268.724420025897	204.097489679255	277.738157258336	346.051186468177	304.306734452516	379.351182683895	587.127547210631	294.860598029006	585.458373718016	590.711690675922	263.438568857207	456.969354461665	-0.793813953196291	0.000664697648065307	0.0120077882019906	Pdlim4	11	53945754	53959840	-	2560	protein_coding	PDZ and LIM domain 4 [Source:MGI Symbol;Acc:MGI:1353470]	-	183	279	209	247	349	407	362	633	288	580	573	4.46589986759372	5.46728767916105	4.16819583266031	5.66816729307139	7.15580041751995	6.23133217233237	7.75839679328347	11.9311074368634	6.01319039665601	12.1595313752724	12.2647779864034
ENSMUSG00000034614	282.055148961327	254.276870562139	370.109801858552	247.378115776655	259.786277520523	249.725919673564	356.296690918576	460.055708398852	613.269091039496	832.76406606442	1187.60884408143	282.721242935839	616.620053362724	-1.1243716689492	0.000664860209994899	0.0120077882019906	Pik3ip1	11	3280401	3292971	+	4272	protein_coding	phosphoinositide-3-kinase interacting protein 1 [Source:MGI Symbol;Acc:MGI:1917016]	-	234	264	379	220	262	334	340	496	599	825	1152	3.42201942331734	3.10013332216131	4.52949474566817	3.02536033474522	3.21916179455948	3.06437338421668	4.36667686339542	5.60231396885101	7.49459227548263	10.3645753683066	14.7763193812308
ENSMUSG00000039661	34.9555526490533	26.9687589990148	24.413575320485	48.3511771745281	21.8141149063034	53.8331323847203	56.5882979694209	27.8259501047693	68.5960419025813	131.223428591969	190.718434162383	31.3006358098769	88.1308808526407	-1.49522826372844	0.000665563708426236	0.0120077882019906	Dusp26	8	31579499	31587075	+	2305	protein_coding	dual specificity phosphatase 26 (putative) [Source:MGI Symbol;Acc:MGI:1914209]	-	29	28	25	43	22	72	54	30	67	130	185	0.786004305608282	0.609389251731492	0.553746345660588	1.09593096440812	0.500984752860324	1.22430049620183	1.28536423665046	0.628011124350943	1.55366114852139	3.02692201487819	4.39790489175641
ENSMUSG00000120454	9.64291107560092	7.70535971400422	6.8358010897358	10.1200138272268	8.92395609803322	8.97218873078672	25.1503546530759	32.4636084555641	19.4526088977469	28.2635076967318	18.5563881887724	8.64560836092019	22.143109437113	-1.3558023145163	0.000665908220843505	0.0120077882019906	ENSMUSG00000120454	6	88141842	88143167	-	1326	lncRNA	novel transcript	-	8	8	7	9	9	12	24	35	19	28	18	0.37691577977367	0.302659389192219	0.269523296749128	0.398735274065146	0.356263838546806	0.354702443909655	0.993049963291202	1.27362487322806	0.765883140851109	1.13329589766933	0.743830557086842
ENSMUSG00000053963	49.4199192624547	44.3058183555243	36.1320914743178	75.3378807137996	36.6873750696921	74.0205570289904	249.407683643003	810.662679718944	52.2148975676365	98.9222769385614	154.63656823977	48.3766169751577	239.977443856151	-2.31139515829156	0.000671715801069629	0.0120968064697695	Stum	1	180259952	180311069	-	7375	protein_coding	mechanosensory transduction mediator [Source:MGI Symbol;Acc:MGI:2138735]	-	41	46	37	67	37	99	238	874	51	98	150	0.34731192005382	0.312898510223197	0.256142411333766	0.533701532482045	0.26333734759749	0.526137950528769	1.7705912531929	5.71829320128216	0.369624358845296	0.713169662519775	1.11448510587249
ENSMUSG00000075590	1325.90027289513	1122.09300835186	1322.23923935747	1316.72624352029	1841.30960822752	1961.17092007113	1794.05863191942	1631.52820780964	1806.02116292766	1970.37025085788	2057.69726804387	1385.65367447045	1870.14107360493	-0.432499662267923	0.000675592344846758	0.0121430773223574	Nrbp2	15	75957367	75963476	-	3894	protein_coding	nuclear receptor binding protein 2 [Source:MGI Symbol;Acc:MGI:2385017]	-	1100	1165	1354	1171	1857	2623	1712	1759	1764	1952	1996	17.6479634173689	15.0085130274219	17.7527039796232	17.6663414330754	25.0316059832381	26.401512171659	24.1218823646092	21.7965071359808	24.213360405641	26.9037411340175	28.0872761530491
ENSMUSG00000032705	290.492696152478	286.061479382407	354.485113653442	310.347090701622	305.397608688248	334.214030221805	379.351182683895	440.577543325513	517.029868071695	387.613819840894	454.631510624924	309.356797715639	418.902992461454	-0.435404787457098	0.000675961661679385	0.0121430773223574	Exd2	12	80509869	80547001	+	8337	protein_coding	exonuclease 3'-5' domain containing 2 [Source:MGI Symbol;Acc:MGI:1922485]	-	241	297	363	276	308	447	362	475	505	384	441	1.80594740432939	1.78712255563239	2.22299567522801	1.94484481043362	1.93916012652065	2.10147477069108	2.38233126913826	2.74916508645691	3.2376806475138	2.47201005140106	2.89850345544923
ENSMUSG00000021730	1.20536388445011	0	0	1.12444598080298	1.98310135511849	0.747682394232226	56.5882979694209	261.563930984831	4.0952860837362	0	5.15455227465901	0.862582244074317	54.6916249511466	-5.99889934551446	0.000677117476538955	0.0121523760492505	Hcn1	13	117738856	118123954	+	18120	protein_coding	hyperpolarization activated cyclic nucleotide gated potassium channel 1 [Source:MGI Symbol;Acc:MGI:1096392]	-	1	0	0	1	2	1	54	282	4	0	5	0.00344778093253233	0	0	0.00324210800472396	0.00579354733766329	0.00216305850176694	0.163507978227335	0.750944648527145	0.011799245320885	0	0.015120175967273
ENSMUSG00000094686	149.465121671814	235.013471277129	108.396274422953	283.360387162351	154.681905699242	109.161629557905	295.516667173642	566.721850467134	434.100324876037	659.145375927353	785.553766658032	186.183432046698	475.033269110017	-1.35104329218139	0.00068404219260343	0.0122532806412869	Ccl21a	4	42772860	42773993	-	870	protein_coding	chemokine (C-C motif) ligand 21A (serine) [Source:MGI Symbol;Acc:MGI:1349183]	-	124	244	111	252	156	146	282	611	424	653	762	8.9043103697566	14.0694869851735	6.51396649512596	17.0163715580353	9.41191731627562	6.57748796275226	17.7841551184581	33.887456208248	26.0494787042876	40.2830864237324	47.993315507486
ENSMUSG00000020411	4.82145553780046	19.2633992850105	8.7888871153746	21.3644736352566	21.8141149063034	9.71987112501894	197.011111449095	526.837988650298	14.3335012930767	47.4423164909427	53.6073436564537	15.2104660959491	141.492022110814	-3.21610844360171	0.000684536160729062	0.0122532806412869	Nipal4	11	46038982	46057335	-	3444	protein_coding	NIPA-like domain containing 4 [Source:MGI Symbol;Acc:MGI:2444671]	-	4	20	9	19	22	13	188	568	14	47	52	0.0725595708449313	0.291322844126657	0.133420068998013	0.324097835036691	0.335299028845252	0.147947172089495	2.99500870171478	7.95796829699214	0.217278785787028	0.732425615299359	0.827342311463607
ENSMUSG00000042436	110.893477369411	123.285755424068	186.519715448505	98.9512463106622	182.445324670901	142.059654904123	171.860756796019	428.519631613447	277.455632173127	336.133859393275	305.149494659813	140.419103844709	276.863171589967	-0.977267648075108	0.00068658456492796	0.0122656841299013	Mfap4	11	61376257	61379726	+	1922	protein_coding	microfibrillar-associated protein 4 [Source:MGI Symbol;Acc:MGI:1342276]	-	92	128	191	88	184	190	164	462	271	333	296	2.99042077303262	3.34090614001151	5.073664878435	2.68976885536558	5.02501308729355	3.87459823615151	4.68159506627554	11.5986008746542	7.53647634405725	9.29864482650276	8.43885184224643
ENSMUSG00000038210	36.1609165335034	63.5692176405348	45.8975216025118	57.3467450209519	75.3578514945027	74.0205570289904	104.793144387816	243.013297581651	46.0719684420322	168.571635191222	173.192956428543	55.6664504584009	134.943926510043	-1.27512060233684	0.000695045094840319	0.0123807752066879	Hoxa11	6	52219086	52222790	-	2287	protein_coding	homeobox A11 [Source:MGI Symbol;Acc:MGI:96172]	Homeobox	30	66	47	51	76	99	100	262	45	167	168	0.819507527295398	1.44772295062015	1.04923673558618	1.31005546538063	1.74429600123368	1.69666260828582	2.39903849898727	5.52779766953473	1.05171672875488	3.91903476437771	4.02520637276203
ENSMUSG00000058318	684.646686367665	685.777014546376	648.424560512081	649.929776904122	607.820565343818	743.943982261065	751.366845260644	728.112361074796	926.558476445315	820.651134194392	878.335707601895	655.319720734812	808.161417806351	-0.301848824855128	0.000715606076993098	0.0126995069134227	Phf21a	2	91923462	92195011	+	8561	protein_coding	PHD finger protein 21A [Source:MGI Symbol;Acc:MGI:2384756]	-	568	712	664	578	613	995	717	785	905	813	852	4.14497290066253	4.172181422279	3.95991055699307	3.96633153747877	3.75844963590324	4.55538452888177	4.59513252053598	4.42447933916873	5.65036515357623	5.09676791317622	5.45330931958867
ENSMUSG00000059921	12.0536388445011	8.66852967825475	2.9296290384582	6.74667588481788	15.8648108409479	12.7106007019479	26.1982860969541	86.2604453247847	22.5240734605491	21.1976307725489	28.8654927380904	9.25265685739598	32.9594215158125	-1.83534269075845	0.000719128787306625	0.0127268826207477	Unc5c	3	141170977	141540685	+	19135	protein_coding	unc-5 netrin receptor C [Source:MGI Symbol;Acc:MGI:1095412]	-	10	9	3	6	16	17	25	93	22	21	28	0.0326489628939043	0.0235950950523905	0.00800450688318361	0.0184207986555312	0.0438898678896091	0.0348214549717422	0.0716827939271478	0.234515468463531	0.0614535034585523	0.0589005889852179	0.0801815780376863
ENSMUSG00000048572	172.367035476366	348.667527058691	253.901183333044	373.316065626589	458.096413032372	331.970983039109	1008.11004901079	3391.98331777137	357.313710805983	1106.31444412922	1297.91626275914	321.269644905412	1248.93479458594	-1.9586709192537	0.000726249128112023	0.0127751876933525	Tmem252	19	24651372	24659597	+	5034	protein_coding	transmembrane protein 252 [Source:MGI Symbol;Acc:MGI:3583948]	-	143	362	260	332	462	444	962	3657	349	1096	1259	1.77468256677403	3.60747265407567	2.63695021815169	3.87445431448919	4.81727591621056	3.45697483176311	10.484922938798	35.0532879846177	3.70565214043694	11.6849310041662	13.704321968831
ENSMUSG00000022297	270.001510116826	237.90298116988	204.097489679255	270.991481373518	221.115801095712	270.661026712066	313.331501719571	435.939884974718	315.337028447687	319.983283566571	452.569689715061	240.821852687038	351.303735855946	-0.545436149766173	0.00073135844669076	0.012835509255194	Fzd6	15	38869429	38901583	+	4818	protein_coding	frizzled class receptor 6 [Source:MGI Symbol;Acc:MGI:108474]	-	224	247	209	241	223	362	299	470	308	317	439	2.90455148846759	2.57180387263942	2.21473253042972	2.93856917558928	2.42946599627816	2.94488427954133	3.40492676029054	4.70704200612698	3.41693213813025	3.53119154523305	4.99278378428175
ENSMUSG00000008200	888.353182839735	945.832904894018	795.882555447811	838.836701679023	866.615292186782	877.031448434402	1086.70490730166	1076.86426905457	1265.44339987449	1125.49325292343	1175.23791862225	867.104127409473	1101.12919936847	-0.343735895109397	0.000734191048988864	0.01287048688418	Fnbp4	2	90575714	90611365	+	6583	protein_coding	formin binding protein 4 [Source:MGI Symbol;Acc:MGI:1860513]	-	737	982	815	746	874	1173	1037	1161	1236	1115	1140	6.99425544533603	7.48333730380607	6.32085092692899	6.65733856843631	6.96883745715426	6.98394186860334	8.64287602298298	8.50991802081715	10.0356856283246	9.09033360682885	9.48912200883382
ENSMUSG00000038400	665.360864216463	947.759244822519	701.157883204329	544.231854708642	1795.6982770598	1197.03951316579	1193.59391457723	1227.12439962032	3215.82339725385	2771.84257625806	4378.27670209536	930.84162480235	2330.6167504951	-1.32384319453077	0.00073470324772102	0.01287048688418	Pmepa1	2	173066251	173118326	-	4913	protein_coding	prostate transmembrane protein, androgen induced 1 [Source:MGI Symbol;Acc:MGI:1929600]	-	552	984	718	484	1811	1601	1139	1323	3141	2746	4247	7.01924126900309	10.0474539097237	7.46138542320224	5.78741025240577	19.3483726664532	12.772356340989	12.7198017356858	12.9936179108153	34.1722523660973	29.9973284391989	47.367507367153
ENSMUSG00000039620	54.2413748002552	65.4955575690359	49.8036936537894	87.7067865026324	61.4761420086733	84.4881105482416	93.2658985051566	87.1879769949437	99.3106875306028	97.9128659493924	111.338329132635	63.7447109068772	95.5839781101619	-0.583800037759709	0.000747192678919191	0.0130055237586648	Trmt9b	8	36924702	36983724	+	6387	protein_coding	tRNA methyltransferase 9B [Source:MGI Symbol;Acc:MGI:2442328]	-	45	68	51	78	62	113	89	94	97	97	108	0.440162920367444	0.534096442083216	0.407675914602351	0.71743631901623	0.509527385394117	0.693438557363067	0.764533416626533	0.710146497119768	0.811759258877418	0.815086363763583	0.926556429025038
ENSMUSG00000040771	376.073531948436	333.256807630683	342.766597499609	354.200483952938	287.549696492182	399.262398520009	402.405674449215	398.838618168359	420.790645103894	441.11260226685	465.971525629174	338.76942350477	421.396910689584	-0.315992302476111	0.000757645712375624	0.0131374370489783	Oard1	17	48717042	48724294	+	1558	protein_coding	O-acyl-ADP-ribose deacylase 1 [Source:MGI Symbol;Acc:MGI:2146818]	-	312	346	351	315	290	534	384	430	411	437	452	12.5107975835787	11.1407988706542	11.5022143694076	11.8776020984361	9.77019658214154	13.4338428162882	13.5228164449205	13.3173561382207	14.1002496250214	15.0536839229613	15.8970308105517
ENSMUSG00000025321	18.0804582667517	38.5267985700211	19.530860256388	22.4889196160596	26.7718682940997	20.9351070385023	55.5403665255427	50.0867101885847	65.5245773397792	63.5928923176466	76.2873736649533	25.079781000664	55.3278378458348	-1.12936209737904	0.00075822094931347	0.0131374370489783	Itgb8	12	119121757	119202537	-	11060	protein_coding	integrin beta 8 [Source:MGI Symbol;Acc:MGI:1338035]	-	15	40	20	20	27	28	53	54	64	63	74	0.0847293722841128	0.181431442164956	0.0923244359311142	0.106233267713559	0.128139018963761	0.0992268862076377	0.262920303346064	0.235589344930566	0.30929811965922	0.305713228815229	0.366624621175353
ENSMUSG00000028701	48.2145553780046	52.974348033779	55.6629517307058	65.2178668865728	57.5099392984363	74.0205570289904	66.0196809643244	81.6227869739898	100.334509051537	89.8375780360404	132.987448686202	55.9159322654997	90.803760123514	-0.695996806502597	0.000759692703383604	0.0131438764996014	Lurap1	4	115989603	116008535	-	5886	protein_coding	leucine rich adaptor protein 1 [Source:MGI Symbol;Acc:MGI:1915325]	-	40	55	57	58	58	99	63	88	98	89	129	0.424558549082473	0.468759540727755	0.494420411991956	0.578886481251222	0.517226173121866	0.659236728703648	0.587250876609897	0.721405461905908	0.88993492486471	0.811518749499708	1.20092113217741
ENSMUSG00000023043	49.4199192624547	89.5748066752991	65.4283818588998	174.289127024462	124.935385372465	61.3099563270426	1540.4592225009	6053.99921112763	136.168262284229	102.959920895237	117.523791862225	100.729524038716	1335.40339416621	-3.7287183986699	0.000759973113436675	0.0131438764996014	Krt18	15	101936615	101940462	+	1437	protein_coding	keratin 18 [Source:MGI Symbol;Acc:MGI:96692]	-	41	93	67	155	126	82	1470	6527	133	102	114	1.78248114850168	3.2466380094299	2.38045419323849	6.33666286852312	4.60242303325185	2.23657539614849	56.1259814847621	219.166340591788	4.94706145677105	3.80953714960661	4.34703480752631
ENSMUSG00000019907	1280.09644528602	1278.12654256045	1241.18616929346	1537.11765575767	1641.01637136055	1360.03427510842	2637.64344424134	5998.34731091809	1876.66484787211	2334.76761794788	2686.55264555227	1395.50863685163	2815.66835694002	-1.01266157444334	0.000760827927082973	0.013146719952372	Ppp1r12a	10	107998054	108120336	+	8020	protein_coding	protein phosphatase 1, regulatory subunit 12A [Source:MGI Symbol;Acc:MGI:1309528]	-	1062	1327	1271	1367	1655	1819	2517	6467	1833	2313	2606	8.27271390378179	8.3004997902339	8.09120074960732	10.0133597208644	10.8316941203397	8.88965260282029	17.2191706181569	38.9085910407907	12.2163236321091	15.4785428544529	17.8051270748461
ENSMUSG00000021709	1313.84663405063	1241.52608391893	1165.01581429354	1025.49473449232	1178.95375561794	1203.02097231965	1535.21956528151	1528.57219242199	1671.9005436853	1491.90944199177	1607.18939923868	1184.96740447467	1506.30201915648	-0.345586135043059	0.00076395730365476	0.0131888259077008	Erbin	13	103955295	104057022	-	7939	protein_coding	Erbb2 interacting protein [Source:MGI Symbol;Acc:MGI:1890169]	-	1090	1289	1193	912	1189	1609	1465	1648	1633	1478	1559	8.57745706540617	8.14506967563279	7.67213853034363	6.74861585912401	7.8611993610535	7.94358781505167	10.1245377681376	10.01632521898	10.9944324560768	9.99165526666493	10.7603239832113
ENSMUSG00000028226	8.4375471911508	13.4843794995074	11.7185161538328	5.6222299040149	13.8817094858295	18.6920598558057	20.9586288775633	19.4781650733385	16.3811443349448	53.4987824259567	58.7618959311127	10.6288764468671	31.2951127497869	-1.54345088211552	0.000773382579407738	0.0132860333569166	Mmp16	4	17852893	18119145	+	8667	protein_coding	matrix metallopeptidase 16 [Source:MGI Symbol;Acc:MGI:1276107]	-	7	14	12	5	14	25	20	21	16	53	57	0.0504576593379948	0.0810339347664179	0.0706893915817323	0.0338911947880456	0.0847875325151969	0.113057055647908	0.126609000742677	0.116914266659772	0.0986742010912362	0.328197963937121	0.360372044445327
ENSMUSG00000042647	511.074287006849	353.483376879944	577.136920576265	556.600760497475	600.879710600903	816.469174501591	684.299232852441	567.649382137293	843.628933249657	752.0111869309	814.419259396123	519.835011112287	746.412861511334	-0.522197978976023	0.000773774340553541	0.0132860333569166	Acad12	5	121734838	121757001	-	6516	protein_coding	acyl-Coenzyme A dehydrogenase family, member 12 [Source:MGI Symbol;Acc:MGI:2443320]	-	424	367	591	495	606	1092	653	612	824	745	790	4.06520674814825	2.82548285902547	4.63071656297031	4.46282436119876	4.88162378158579	6.56852748569712	5.49838932444917	4.53197346366329	6.75925091991618	6.13626358431223	6.64340991210312
ENSMUSG00000044037	549.645931309252	554.785899408304	528.309769935295	565.596328343899	822.987062374175	687.867802693648	825.769977775993	1324.51522498702	940.891977738391	813.585257270209	919.572125799167	604.264998274185	918.700394377404	-0.603985857766868	0.000784637584727419	0.0134134828182107	Als2cl	9	110708938	110729598	+	5883	protein_coding	ALS2 C-terminal like [Source:MGI Symbol;Acc:MGI:2447532]	-	456	576	541	503	830	920	788	1428	919	806	892	4.84243557145224	4.91169423847689	4.69504988455197	5.02290319801732	7.40545933533238	6.12936434605738	7.34904236814705	11.7124128066525	8.34966585381891	7.35300739667248	8.30827839422309
ENSMUSG00000117545	6.02681942225057	2.88950989275158	2.9296290384582	3.37333794240894	3.96620271023699	7.47682394232227	6.28758866326899	23.1882917539744	5.11910760467025	21.1976307725489	36.081865922613	3.83709980122126	16.558551443233	-2.11945918350387	0.000791457915289085	0.0134923380688762	Gm30794	17	87762280	87767792	-	2080	lncRNA	predicted gene, 30794 [Source:MGI Symbol;Acc:MGI:5589953]	-	5	3	3	3	4	10	6	25	5	21	35	0.150177381003572	0.0723545102287649	0.0736376150046723	0.0847312457388435	0.100941420921595	0.188435673327004	0.158267337899535	0.579954183344921	0.128486974287522	0.541857101073147	0.922039961388898
ENSMUSG00000035357	672.593047523164	596.202207871077	595.691237819834	572.343004228716	990.559126881687	853.10561181897	812.146869005577	1194.66079116476	969.558980324545	1352.61072548645	1109.25964950662	685.477724864896	1048.55710455115	-0.612877744474909	0.000808333123663209	0.0137186090381416	Pdzrn3	6	101126570	101354858	-	7256	protein_coding	PDZ domain containing RING finger 3 [Source:MGI Symbol;Acc:MGI:1933157]	-	558	619	610	509	999	1141	775	1288	947	1340	1076	4.8043515845641	4.27957915333239	4.29214470405771	4.12103383354596	7.22671573047825	6.16332159307487	5.8601375572871	8.56516237788521	6.97597856870421	9.91143035721553	8.12568592213445
ENSMUSG00000113047	175.983127129717	152.180854351583	151.364166987007	154.049099370008	184.42842602602	201.126564048469	200.154905780729	198.491777414021	210.907233312414	212.985718714658	227.831210539928	163.601134772867	208.582901635036	-0.350487498844944	0.000815605928891188	0.0137974049470383	Gm47469	13	74699443	74712375	-	4513	lncRNA	predicted gene, 47469 [Source:MGI Symbol;Acc:MGI:6096437]	-	146	158	155	137	186	269	191	214	206	211	221	2.02108872427054	1.75630299442952	1.75350964454586	1.78336773659361	2.16331802161238	2.33621821271716	2.32204919125221	2.28804968837129	2.43980052039518	2.50926154621024	2.68331695388718
ENSMUSG00000018569	2.41072776890023	2.88950989275158	3.9061720512776	6.74667588481788	0.991550677559247	1.49536478846445	94.3138299490348	391.418364807088	2.0476430418681	3.02823296750698	3.0927313647954	3.38892725506131	82.5660278197929	-4.60909526211554	0.000815874276355692	0.0137974049470383	Cldn7	11	69855605	69858711	+	1948	protein_coding	claudin 7 [Source:MGI Symbol;Acc:MGI:1859285]	-	2	3	4	6	1	2	90	422	2	3	3	0.0641414686832504	0.0772573825851288	0.104836577145598	0.180945576115806	0.0269453485006311	0.0402408830102843	2.53487728052644	10.4529894039597	0.0548773935355328	0.0826534739096615	0.0843873475955812
ENSMUSG00000023972	179.599218783067	227.308111563124	152.340709999826	213.644736352566	230.039757193745	209.351070385023	269.318381076688	376.577858084544	265.169773921919	401.745573689259	367.004121955721	200.586506778466	314.861129852193	-0.649012878495588	0.00082228495145414	0.0138879771638497	Ptk7	17	46875397	46940430	-	5384	protein_coding	PTK7 protein tyrosine kinase 7 [Source:MGI Symbol;Acc:MGI:1918711]	-	149	236	156	190	232	280	257	406	259	398	356	1.72893662409461	2.19894638317831	1.47931731777588	2.07316668623025	2.26180776745565	2.038353197356	2.61897561130435	3.63863082281663	2.57126681976871	3.96740768549135	3.6231805912187
ENSMUSG00000003452	54.2413748002552	67.4218974975369	41.9913495512342	39.3556093281043	72.383199461825	62.805321115507	91.1700356174003	123.361712131144	123.88240403302	82.7717011118575	92.7819409438621	55.0786861277911	96.1288524921318	-0.79799252713062	0.00082268870080992	0.0138879771638497	Bicd1	6	149310384	149464827	+	27373	protein_coding	BICD cargo adaptor 1 [Source:MGI Symbol;Acc:MGI:1101760]	-	45	70	43	35	73	84	87	133	121	82	90	0.102704145412884	0.128287201370063	0.0802024901182174	0.07511580376999	0.139982330697539	0.120277210549425	0.174381431010484	0.234447850481188	0.236273712699985	0.160775646420849	0.180162809830335
ENSMUSG00000053358	15.6697304978515	7.70535971400422	15.6246882051104	20.2400276544536	14.8732601633887	27.6642485865924	32.4858747602231	40.8113934869949	29.6908241070874	25.2352747292248	21.6491195535678	14.8226132469617	29.5894558706151	-1.00907604084706	0.000823946823822649	0.0138968958540575	Gm9905	7	120632475	120634319	-	1845	TEC	predicted gene 9905 [Source:MGI Symbol;Acc:MGI:3642311]	-	13	8	16	18	15	37	31	44	29	25	21	0.440194729792583	0.217521056947904	0.442756969711923	0.573141434591202	0.42674421853032	0.786016770690854	0.921867926627104	1.15072968801577	0.84014463837651	0.727231107389434	0.623688819411027
ENSMUSG00000066438	4.82145553780046	0	4.882715064097	2.24889196160596	4.95775338779623	3.73841197116113	32.4858747602231	127.999370481939	2.0476430418681	11.1035208808589	10.309104549318	3.38216319025993	31.2806542808946	-3.21390033728285	0.000827501390047111	0.0139116651578139	Plekhd1	12	80739365	80770988	+	3939	protein_coding	pleckstrin homology domain containing, family D (with coiled-coil domains) member 1 [Source:MGI Symbol;Acc:MGI:3036228]	-	4	0	5	2	5	5	31	138	2	11	10	0.063441269862895	0	0.0648075819623079	0.0298283813382067	0.0666280006083135	0.0497519929576249	0.431796477437676	1.69048031264104	0.0271391628858131	0.149877180243397	0.139110225197759
ENSMUSG00000041842	21.6965499201021	15.4107194280084	10.7419731410134	24.7378115776655	37.6789257472514	22.4304718269668	88.0262412857658	219.825005827677	13.3096797721426	81.7622901226885	77.3182841198851	22.0531959628082	83.7786621591877	-1.92611167851656	0.000827744807467868	0.0139116651578139	Fhdc1	3	84349505	84387736	-	6270	protein_coding	FH2 domain containing 1 [Source:MGI Symbol;Acc:MGI:2684972]	-	18	16	11	22	38	30	84	237	13	81	75	0.179350594729624	0.128014784710967	0.0895709001226424	0.206129814195081	0.318118417449875	0.187534067234531	0.735047030244732	1.82388653410981	0.110822576865537	0.69334005004028	0.655448776380351
ENSMUSG00000078143	12.0536388445011	13.4843794995074	35.1555484614984	12.3689057888328	17.8479121960664	37.3841197116113	22.0065603214414	35.2462034660411	62.453112776977	44.4140835234357	51.5455227465901	18.1820769580812	42.1749337576828	-1.20239496155037	0.00085813722451148	0.0143183498601282	Gm17344	8	110579166	110595087	-	3011	lncRNA	predicted gene, 17344 [Source:MGI Symbol;Acc:MGI:4936978]	-	10	14	36	11	18	50	21	38	61	44	50	0.207485189297529	0.233251781009812	0.610426725511997	0.214618720525267	0.313786682107648	0.650857191166006	0.382658990338299	0.608961523103056	1.08285800714718	0.784279260018257	0.909922246851501
ENSMUSG00000107689	47.0091914935545	17.3370593565095	35.1555484614984	46.1022852129222	34.7042737145736	44.8609436539336	80.6907211786186	48.2316468482667	77.8104355909878	73.6870022093365	111.338329132635	36.0616716478116	72.7698464356296	-1.01582896304783	0.000860213855686726	0.0143183498601282	Gm44386	6	86490798	86493282	-	531	lncRNA	predicted gene, 44386 [Source:MGI Symbol;Acc:MGI:5690778]	-	39	18	36	41	35	60	77	52	76	73	108	4.58847048851591	1.70053538164781	3.46138393694279	4.53602048751323	3.45976244966672	4.42877062734654	7.95608814751713	4.72526135371651	7.65017736172181	7.37831425225958	11.1448510587249
ENSMUSG00000072893	124.152480098362	134.843794995074	116.208618525509	111.320152099495	153.690355021683	128.601371807943	175.004551127653	220.752537497836	206.811947228678	195.825731898785	192.780255072247	128.043080148024	186.629399105524	-0.539336779292451	0.000865805435612142	0.0143862714702674	4933439C10Rik	11	59396488	59404473	+	5616	lncRNA	RIKEN cDNA 4933439C10 gene [Source:MGI Symbol;Acc:MGI:1921726]	-	103	140	119	99	155	172	167	238	202	194	187	1.14579779580503	1.25057178173174	1.08183656611803	1.03560411458587	1.44869631878215	1.20040503008314	1.63152132279151	2.04487549090505	1.92254583748736	1.85397315005627	1.82456584952089
ENSMUSG00000040187	98.8398385249094	96.3169964250527	74.2172689742744	123.689057888328	76.349402172062	109.909311952137	152.997990806212	152.115193906072	143.335012930767	125.166962656955	144.327463690452	93.8825127969252	137.975322657099	-0.557252991165365	0.000878286154054861	0.0145682273044535	Arntl2	6	146697553	146735027	+	5691	protein_coding	aryl hydrocarbon receptor nuclear translocator-like 2 [Source:MGI Symbol;Acc:MGI:2684845]	bHLH	82	100	76	110	77	147	146	164	140	124	140	0.900167074467377	0.881493476693205	0.68181539155032	1.13550688367876	0.710190562941603	1.0124071600152	1.40756238427139	1.39050410137142	1.31489744904327	1.16939682128663	1.34798321538493
ENSMUSG00000038112	66.2950136447563	70.3114073902885	63.475295833261	69.7156508097847	85.2733582700952	76.2636042116871	62.8758866326899	161.390510607662	148.454120535437	209.957485747151	199.996628256769	71.0141451896371	143.156372665233	-1.00948075993529	0.000880557606180199	0.0145805025538116	AW551984	9	39498692	39515699	-	6082	protein_coding	expressed sequence AW551984 [Source:MGI Symbol;Acc:MGI:2143322]	-	55	73	65	62	86	102	60	174	145	208	194	0.564955356356745	0.602121496938269	0.545643184732637	0.598867776525335	0.742206567512945	0.657325097879928	0.541262845825441	1.38044733992893	1.27430685449249	1.83546339869628	1.74783466538098
ENSMUSG00000042672	135.000755058413	108.83820596031	178.70737134595	106.822368176283	206.242540932323	206.360340808095	206.442494443998	161.390510607662	546.720692178782	295.757419826515	408.240540152993	147.122248294656	304.151999669674	-1.04623846782081	0.000899381698552106	0.0148405773863338	Dcst1	3	89257526	89272560	-	5241	protein_coding	DC-STAMP domain containing 1 [Source:MGI Symbol;Acc:MGI:1925022]	-	112	113	183	95	208	276	197	174	534	293	396	1.33506287649655	1.0816131834999	1.78270188738653	1.06486638415032	2.08315666607131	2.0640555493907	2.06231712706588	1.60196159539167	5.44602373900538	3.00042150878166	4.14024518438034
ENSMUSG00000055523	3.61609165335034	7.70535971400422	10.7419731410134	6.74667588481788	12.8901588082702	11.2152359134834	11.5272458826598	15.7680383927026	17.4049658558788	69.6493582526606	89.6892095790667	8.34005184029121	35.8756756460753	-2.09274875789943	0.00090035510983706	0.0148437766246903	Gucy2g	19	55186531	55229668	-	3888	protein_coding	guanylate cyclase 2g [Source:MGI Symbol;Acc:MGI:106025]	-	3	8	11	6	13	15	11	17	17	69	87	0.0482050852604057	0.103221797857223	0.144446899117533	0.0906589460580219	0.175505145429522	0.151213811929077	0.155227910285552	0.210979217315601	0.233708817428331	0.952470742039217	1.22613426964238
ENSMUSG00000052446	183.215310436417	181.075953279099	180.660457371589	172.040235062856	158.648108409479	195.145104894611	212.730083107267	252.288614283241	224.216913084557	235.192760476376	222.676658265269	175.128012911888	223.70835568522	-0.352017952510823	0.000904039532836049	0.0148568164673719	Zfp961	8	72704882	72747636	+	4334	protein_coding	zinc finger protein 961 [Source:MGI Symbol;Acc:MGI:3583954]	zf-C2H2	152	188	185	153	160	261	203	272	219	233	216	2.19105125879507	2.1760888847759	2.1793381213504	2.07390183386629	1.93777716213122	2.36035898328943	2.56986620345715	3.02828683681793	2.70089462517083	2.88533220673841	2.73092566321316
ENSMUSG00000001285	362.814529219485	323.625107988177	307.611049038111	337.333794240894	318.287767496518	385.804115423829	428.603960546169	391.418364807088	378.813962745598	386.604408851725	459.786062899583	329.934449596637	405.171812545665	-0.297222786458188	0.000904556696411609	0.0148568164673719	Myg1	15	102240144	102246574	+	2823	protein_coding	melanocyte proliferating gene 1 [Source:MGI Symbol;Acc:MGI:1929864]	-	301	336	315	300	321	516	409	422	370	383	446	6.66121535237097	5.97084899146053	5.69693769642948	6.24303900590841	5.96852354949792	7.16416009452381	7.94906067409923	7.21304405204163	7.00556680210249	7.28143044378509	8.65703184435254
ENSMUSG00000000690	107.27738571606	119.433075567065	80.0765270511908	152.924653389205	109.070574531517	139.816607721426	198.059042892973	220.752537497836	197.597553540272	193.806909920447	127.832896411543	113.756443251008	179.644257997416	-0.659868928007575	0.000907315333789856	0.0148812218656558	Hoxb6	11	96183302	96192395	+	1964	protein_coding	homeobox B6 [Source:MGI Symbol;Acc:MGI:96187]	Homeobox	89	124	82	136	110	187	189	238	193	192	124	2.83104244107752	3.16729044097132	2.13164148255209	4.06802016201698	2.9398417905882	3.73187064650059	5.27987575314539	5.84726107786293	5.25252657413265	5.24672805461575	3.45959480421042
ENSMUSG00000085442	53.0360109158051	33.7109487487685	32.2259194230402	30.3600414816804	27.7634189716589	47.8516732308625	53.4445036377864	89.0430403352616	54.2625406095046	54.5081934151257	75.2564632100215	35.4192679081906	62.394402406427	-0.823717040725638	0.000915751182795576	0.0149680120367325	Gm3362	15	37943571	37944036	-	466	processed_pseudogene	predicted pseudogene 3362 [Source:MGI Symbol;Acc:MGI:3781540]	-	44	35	33	27	28	64	51	96	53	54	73	5.89881283667248	3.76781712779262	3.61551208434958	3.40379596616127	3.15387787257172	5.38295211014824	6.00464921472915	9.94036492105698	6.07914336714866	6.21923049177762	8.58384719419315
ENSMUSG00000045466	137.411482827313	112.690885817312	110.349360448592	139.431301619569	138.817094858295	145.050384481052	187.579728454191	161.390510607662	169.954372475052	175.637512115405	187.625702797588	127.740025114216	171.206368488492	-0.422192715350655	0.000918959182267306	0.015007564964609	Zfp956	6	47930324	47942234	+	2968	protein_coding	zinc finger protein 956 [Source:MGI Symbol;Acc:MGI:2141515]	zf-C2H2	114	117	113	124	140	194	179	174	166	174	182	2.39959976978214	1.97755992916355	1.94382131971004	2.45438936443874	2.47592164524667	2.56191249666148	3.3089676126884	2.82880078215895	2.98948669016142	3.14640164966617	3.36010250080267
ENSMUSG00000002006	53.0360109158051	59.7165377835327	41.0148065384148	51.724515116937	70.4000981067065	61.3099563270426	105.841075831695	189.216460712431	84.9771862375261	79.7434681443505	116.492881407294	55.1783936922792	106.263504776723	-0.94369594121046	0.000921998623175831	0.015044299727947	Pdzd4	X	72836965	72868575	-	3970	protein_coding	PDZ domain containing 4 [Source:MGI Symbol;Acc:MGI:2443483]	-	44	62	42	46	71	82	101	204	83	79	113	0.692404730954503	0.783445645600463	0.540132833485153	0.680695683651767	0.938729788520223	0.809561421729316	1.39583553089565	2.47945752218556	1.11748066705278	1.06798559251936	1.55967090697982
ENSMUSG00000078963	0	0	0.9765430128194	0	0.991550677559247	2.99072957692891	3.14379433163449	20.4056967434975	4.0952860837362	3.02823296750698	5.15455227465901	0.393618738075729	6.46971532966051	-3.91729673948419	0.0009266753376385	0.0151007405697814	Hsbp1l1	18	80272973	80290317	-	1251	protein_coding	heat shock factor binding protein 1-like 1 [Source:MGI Symbol;Acc:MGI:1913505]	-	0	0	1	0	1	4	3	22	4	3	5	0	0	0.0408116811110361	0	0.0419580646516622	0.125322526145538	0.131573166599134	0.848559662026014	0.170905136062699	0.128704210372519	0.219006865329326
ENSMUSG00000030800	0	3.85267985700211	3.9061720512776	7.87112186562086	1.98310135511849	3.73841197116113	112.128664494964	403.476276519154	2.0476430418681	6.05646593501396	3.0927313647954	3.52261502580381	88.4233655544927	-4.64819942244193	0.000929195101525214	0.0151101467698129	Prss8	7	127524888	127529276	-	1852	protein_coding	protease, serine 8 (prostasin) [Source:MGI Symbol;Acc:MGI:1923810]	-	0	4	4	7	2	5	107	435	2	6	3	0	0.108349446562873	0.110270870561352	0.222045885161548	0.0566841672561873	0.105817008779743	3.16990449270344	11.3335322913712	0.0577220100470939	0.173875774488143	0.0887616377517236
ENSMUSG00000100075	6.02681942225057	7.70535971400422	5.8592580769164	12.3689057888328	17.8479121960664	23.178154221199	18.862765989807	19.4781650733385	18.4287873768129	30.2823296750698	27.8345822831586	9.96165103961408	23.0107974365643	-1.20240427572871	0.00093179895669844	0.0151101467698129	1700018L02Rik	19	29023645	29026129	+	2485	lncRNA	RIKEN cDNA 1700018L02 gene [Source:MGI Symbol;Acc:MGI:1914579]	-	5	8	6	11	18	31	18	21	18	30	27	0.125701791745444	0.161499537251059	0.123272627130558	0.260047069417135	0.38020591542299	0.488946970467816	0.397419794162214	0.407764969472936	0.387167188517087	0.647923409159037	0.59536377386146
ENSMUSG00000028088	509.868923122399	384.304815735961	769.515894101687	680.289818385803	1186.88616103842	879.274495617098	4371.9699838597	14309.0310755425	1337.11090633987	1065.93800456246	1565.95298104141	706.173122476853	3921.54624116051	-2.47330356759832	0.000931853209701182	0.0151101467698129	Fmo5	3	97536120	97562598	+	5675	protein_coding	flavin containing monooxygenase 5 [Source:MGI Symbol;Acc:MGI:1310004]	-	423	399	788	605	1197	1176	4172	15427	1306	1056	1519	4.65663671901965	3.52707519113401	7.08928026415613	6.26289572027963	11.0713617688877	8.12209219051486	40.3349772138347	131.169428213858	12.3006976533063	9.98681170853908	14.6668531091628
ENSMUSG00000020836	379.689623601786	405.494554949472	304.681419999653	288.982617066366	534.445815204434	523.377675962559	456.89810953088	509.214886917277	585.625909974276	746.964131985055	765.966468014328	382.658806164342	598.007863730729	-0.643268758243404	0.00093288195805889	0.0151101467698129	Coro6	11	77353237	77361310	+	3011	protein_coding	coronin 6 [Source:MGI Symbol;Acc:MGI:2183448]	-	315	421	312	257	539	700	436	549	572	740	743	6.53578346287215	7.01421427179507	5.2903649544373	5.01427374318125	9.39616786977903	9.11200067632409	7.94472951369039	8.79789147851521	10.1540127883309	13.1901511912161	13.5214445882133
ENSMUSG00000031438	13.2590027289513	17.3370593565095	11.7185161538328	26.9867035392715	7.93240542047397	7.47682394232227	392.974291454312	1364.39908680385	10.2382152093405	11.1035208808589	6.18546272959081	15.4467374398078	298.729566836713	-4.27406890000726	0.000933175748414032	0.0151101467698129	Rnf128	X	138464065	138573894	+	3464	protein_coding	ring finger protein 128 [Source:MGI Symbol;Acc:MGI:1914139]	-	11	18	12	24	8	10	375	1471	10	11	6	0.198386748115573	0.260676757406174	0.176866327032007	0.407023074218925	0.121222953531708	0.113148441258709	5.93959408976316	20.4904643844895	0.154303063809495	0.170429045317189	0.0949114048014966
ENSMUSG00000034730	7.23218330670069	4.81584982125264	1.9530860256388	3.37333794240894	3.96620271023699	5.23377675962559	15.7189716581725	62.1446219006513	4.0952860837362	9.08469890252094	42.2673286522038	4.26813196124761	23.0907806594851	-2.4448518022179	0.000936495160140653	0.0151510117581974	Adgrb1	15	74388044	74461314	+	7222	protein_coding	adhesion G protein-coupled receptor B1 [Source:MGI Symbol;Acc:MGI:1933736]	-	6	5	2	3	4	7	15	67	4	9	41	0.0519028998871386	0.0347312335631475	0.0141388571226547	0.0244033496450837	0.029072023749227	0.0379898006596674	0.113955989625808	0.447645610584039	0.0296043097776843	0.0668827058332958	0.311079510650968
ENSMUSG00000074415	649.691133718612	563.454429086559	371.086344871372	550.97853059346	381.74701086031	698.3353562129	744.031325153497	556.519002095385	908.129689068502	957.931028721375	753.595542555147	503.391489826062	769.756990634467	-0.613333145272163	0.000945920552081851	0.0152387640886147	Mir100hg	9	41238373	41628290	+	25185	lncRNA	Mir100 Mirlet7a-2 Mir125b-1 cluster host gene [Source:MGI Symbol;Acc:MGI:1920394]	-	539	585	380	490	385	934	710	600	887	949	731	1.33704082105002	1.16525667455974	0.770341749714685	1.142983067395	0.802401130375355	1.45355470036068	1.54674875660137	1.14954587383675	1.88249615311897	2.02233485341862	1.59045159589619
ENSMUSG00000041921	503.842103700148	468.100602625756	474.599904230228	493.631785572508	529.488061816638	576.463125953047	558.547459587062	535.185773681729	633.745521458177	622.806580317269	654.628138881694	493.932491589056	596.896099979829	-0.272716245156924	0.000949153311307461	0.0152521327881153	Metap1d	2	71283620	71355538	+	4537	protein_coding	methionyl aminopeptidase type 1D (mitochondrial) [Source:MGI Symbol;Acc:MGI:1913809]	-	418	486	486	439	534	771	533	577	619	617	635	5.75579555387901	5.37372179120225	5.46901713730976	5.68435788032127	6.17796203692054	6.66058013226913	6.44557716144813	6.13654672852758	7.29246414523561	7.29869464018843	7.66919853271486
ENSMUSG00000040283	1518.75849440714	1238.63657402618	1403.29230942148	1367.32631265642	1679.68684778536	2158.55907214844	2229.99811257273	1321.73262997654	2641.45952400985	1881.542083811	2332.95035951067	1441.54010765932	2094.3736303382	-0.538857478460167	0.000960538167993447	0.015391470806422	Btnl9	11	49056412	49077986	-	6054	protein_coding	butyrophilin-like 9 [Source:MGI Symbol;Acc:MGI:2442439]	-	1260	1286	1437	1216	1694	2887	2128	1425	2580	1864	2263	13.0024737408048	10.6562951393414	12.1187031023216	11.7998593339028	14.6873602347893	18.6909263445941	19.2855748734842	11.3576755826518	22.7787412889513	16.5246511846769	20.4826984749445
ENSMUSG00000087142	15.6697304978515	9.63169964250527	13.6716021794716	12.3689057888328	13.8817094858295	20.1874246442701	25.1503546530759	38.028798476518	18.4287873768129	26.2446857183938	30.927313647954	13.0447295188981	26.4945607528375	-1.02598486493228	0.000962895018702227	0.015391470806422	Gm12454	4	43504428	43508763	-	2593	lncRNA	predicted gene 12454 [Source:MGI Symbol;Acc:MGI:3649695]	-	13	10	14	11	14	27	24	41	18	26	30	0.313212216146285	0.193466231232589	0.275655913219702	0.249215953529341	0.283398975823067	0.408119838567087	0.507822696229901	0.762953995459389	0.37104144368105	0.538145410281082	0.633962796437301
ENSMUSG00000033669	50.6252831469048	60.6797077477832	42.9678925640536	53.973407078543	68.416996751588	71.7775098462937	95.361761392913	166.028168958457	75.7627925491197	84.7905230901955	91.7510304889303	55.3326574577745	97.5786310543181	-0.816903101788335	0.000964067395265107	0.015391470806422	Zfp7	15	76763459	76776595	+	5816	protein_coding	zinc finger protein 7 [Source:MGI Symbol;Acc:MGI:99208]	zf-C2H2	42	63	44	48	69	96	91	179	74	84	89	0.451151857100139	0.543405262515896	0.386251405618272	0.484844542329559	0.622726647638726	0.646953838547734	0.858460617767768	1.48506562271651	0.68007961080933	0.775146334410003	0.838514627885207
ENSMUSG00000074604	308.573154419229	194.560332778607	308.58759205093	273.240373335124	258.794726842963	361.878278808398	474.712944076808	993.386418740262	329.670529740764	406.792628635104	430.920570161493	268.751235885371	499.560228360472	-0.894915509316769	0.000964177891995287	0.015391470806422	Mgst2	3	51567781	51590098	+	3703	protein_coding	microsomal glutathione S-transferase 2 [Source:MGI Symbol;Acc:MGI:2448481]	-	256	202	316	243	261	484	453	1071	322	403	418	4.31900901089829	2.73656233843891	4.3568756494978	3.85512294952211	3.69964073655924	5.1229263043954	6.7119370088423	13.955736809655	4.64787663509643	5.84090501142644	6.18539735372836
ENSMUSG00000030494	127.768571751712	138.696474852076	106.443188397315	124.813503869131	152.698804344124	144.30270208682	150.902127918456	195.709182403544	216.026340917084	209.957485747151	201.027538711701	130.084108642871	186.320896297459	-0.515519592189617	0.000964290761057738	0.015391470806422	Rhpn2	7	35033595	35091714	+	6304	protein_coding	rhophilin, Rho GTPase binding protein 2 [Source:MGI Symbol;Acc:MGI:1289234]	-	106	144	109	111	154	193	144	211	211	208	195	1.05047934529402	1.14591914677029	0.882779191722679	1.03440937056812	1.28226348150402	1.19996219385141	1.25328450316383	1.61503992377169	1.78903436787143	1.77082620413559	1.69497556353942
ENSMUSG00000005803	1612.77687739425	1204.92562527741	1774.37865429285	1684.42007924286	2136.79171014018	2498.7545615241	2083.28771042979	1977.49752077894	2477.6480806604	2402.3981542222	2410.26864363055	1682.65858926951	2308.30911187433	-0.456132871685952	0.000969692137866728	0.0154259629818364	Sqor	2	122607157	122651489	+	4084	protein_coding	sulfide quinone oxidoreductase [Source:MGI Symbol;Acc:MGI:1929899]	-	1338	1251	1817	1498	2155	3342	1988	2132	2420	2380	2338	20.4676620190098	15.3666522997114	22.7149083124436	21.5482374080084	27.6970999717775	32.0735602874242	26.7075486821782	25.1894380342219	31.6724796167321	31.2766358046792	31.3692263455483
ENSMUSG00000059900	0	0	0	3.37333794240894	2.97465203267774	1.49536478846445	59.7320923010554	276.404437707375	4.0952860837362	1.00941098916899	7.21637318452261	1.26959799501734	58.3254941757204	-5.52483040127595	0.000972440146703557	0.0154438742898492	Tmem40	6	115706092	115739371	-	2140	protein_coding	transmembrane protein 40 [Source:MGI Symbol;Acc:MGI:2137870]	-	0	0	0	3	3	2	57	298	4	1	7	0	0	0	0.0823556033349507	0.0735834657185459	0.0366304860299223	1.46138439107235	6.71922992531805	0.0999076286048766	0.0250792783763272	0.179237674737281
ENSMUSG00000032591	1.20536388445011	0.963169964250528	0.9765430128194	2.24889196160596	0	1.49536478846445	12.575177326538	53.7968368692206	6.1429291256043	3.02823296750698	2.0618209098636	1.0787937646252	13.183393664533	-3.63540373587936	0.000975015765122189	0.0154593127931551	Mst1	9	107957635	107962202	+	2262	protein_coding	macrophage stimulating 1 (hepatocyte growth factor-like) [Source:MGI Symbol;Acc:MGI:96080]	-	1	1	1	2	0	2	12	58	6	3	2	0.027618828690312	0.0221776276563264	0.0225709164765279	0.051942526123429	0	0.0346548364739318	0.29106636855087	1.23723559113583	0.1417787302483	0.0711799147550931	0.0484487336033575
ENSMUSG00000025666	270.001510116826	292.80366913216	254.877726345863	261.995913527094	395.628720346139	331.223300644876	397.166017229824	647.417105770965	334.789637345434	581.42072976134	681.43181070992	295.061507893617	495.574766910393	-0.747222975009727	0.000976596673264555	0.015470125619955	Tmem47	X	80114304	80141478	+	4025	protein_coding	transmembrane protein 47 [Source:MGI Symbol;Acc:MGI:2177570]	-	224	304	261	233	399	443	379	698	327	576	661	3.47680225377313	3.78891957829007	3.31067399037155	3.40075784139736	5.20331081063665	4.31384265417229	5.16626533387005	8.3677086364968	4.34244474193295	7.68042775100521	8.99871731758203
ENSMUSG00000068876	68.7057414136565	96.3169964250527	56.6394947435252	76.4623266946026	100.146618433484	98.6940760386539	281.893558403226	650.199700781442	147.430299014503	88.8281670468714	117.523791862225	79.6542355420642	230.76159885782	-1.5341469920241	0.000978512720770047	0.0154757800904512	Cgn	3	94667376	94693826	-	6044	protein_coding	cingulin [Source:MGI Symbol;Acc:MGI:1927237]	-	57	100	58	68	101	132	269	701	144	88	114	0.589180353798262	0.830009823934651	0.4899427462036	0.660952316197994	0.87714153322339	0.856004276450402	2.44191873211858	5.59642353177738	1.27347513363992	0.78142450427365	1.03353557551544
ENSMUSG00000039670	130.179299520612	100.169676282055	116.208618525509	120.315719945919	98.1635170783654	175.705362644573	133.087293372527	135.41962384321	148.454120535437	164.533991234546	160.822030969361	113.007366270492	153.003737099942	-0.444042890497285	0.000988139094857699	0.0155957061327959	Oxld1	11	120347432	120348894	-	813	protein_coding	oxidoreductase like domain containing 1 [Source:MGI Symbol;Acc:MGI:1913681]	-	108	104	119	107	99	235	127	146	145	163	156	8.29910132069923	6.41727251032654	7.47305554159758	7.73176959886717	6.39171506647443	11.3293182192177	8.57070520285799	8.66521458293656	9.53300650556372	10.7603368797423	10.5142690800025
ENSMUSG00000037784	81.9647441426078	111.727715853061	80.0765270511908	80.9601106178145	82.2987062374175	103.180170404047	183.388002678679	468.403493430282	143.335012930767	131.223428591969	142.265642780589	87.4055607804184	195.299291802722	-1.15931560037496	0.000988552531366698	0.0155957061327959	Dzip1l	9	99511549	99551309	+	7984	protein_coding	DAZ interacting protein 1-like [Source:MGI Symbol;Acc:MGI:1919757]	-	68	116	82	72	83	138	175	505	140	130	138	0.532091402032695	0.728861732965781	0.524366717401341	0.529782538487358	0.545670306484975	0.677462120137567	1.20259917742633	3.05202341776305	0.937259692197552	0.873879664866512	0.947116914246598
ENSMUSG00000027375	18.0804582667517	19.2633992850105	27.3432043589432	68.5912048289817	35.6958243921329	18.6920598558057	678.011644189172	2182.48201988407	31.7384671489555	30.2823296750698	28.8654927380904	33.794818226364	495.012002248527	-3.87284670659835	0.000998567643274458	0.0157142400774537	Mal	2	127475146	127498615	-	2778	protein_coding	myelin and lymphocyte protein, T cell differentiation protein [Source:MGI Symbol;Acc:MGI:892970]	-	15	20	28	61	36	25	647	2353	31	30	28	0.33733148216785	0.361164821876244	0.514597395952978	1.2899808566528	0.680210007074247	0.352723362599144	12.7783688895896	40.8701938415269	0.596460770486637	0.579585914960478	0.552294634899614
ENSMUSG00000047767	151.875849440714	129.064775209571	114.25553249987	103.449030233874	128.901588082702	133.087466173336	172.908688239897	178.086080670523	203.740482665876	183.712800028757	182.471150522929	125.509355093346	175.66777805022	-0.483239277559335	0.000999366911763283	0.0157142400774537	Atg16l2	7	100912241	100951458	-	8469	protein_coding	autophagy related 16-like 2 (S. cerevisiae) [Source:MGI Symbol;Acc:MGI:1920933]	-	126	134	117	92	130	178	165	192	199	182	177	0.929471909633158	0.793743814340983	0.70533514336746	0.638177320603971	0.805719689963375	0.823785850662299	1.06894458942655	1.09392137282148	1.25595296722378	1.15336844279276	1.14521273277309
ENSMUSG00000041741	277.233693423526	200.33935256411	253.901183333044	296.853738931987	288.541247169741	219.818623904275	382.49497701553	423.881973262652	485.291400922739	520.856070411201	569.062571122354	263.373843084481	433.567602773125	-0.718536945791294	0.00101254253923754	0.0158429211439286	Pde3a	6	141194995	141453174	+	12737	protein_coding	phosphodiesterase 3A, cGMP inhibited [Source:MGI Symbol;Acc:MGI:1860764]	-	230	208	260	264	291	294	365	457	474	516	552	1.12812843011869	0.819226277914026	1.04219261978296	1.2176499348385	1.19921926779114	0.904704270651878	1.57227713136698	1.73127502086943	1.98913209844631	2.17425942955763	2.37474489859303
ENSMUSG00000060548	79.5540163737076	89.5748066752991	59.5691237819834	78.7112186562086	49.5775338779623	75.5159218174549	177.10041401541	431.302226623923	74.7389710281856	134.251661559476	184.532971432792	71.3973398730322	179.573694412874	-1.33105791772933	0.00101502140497066	0.0158679482077586	Tnfrsf19	14	61201324	61283939	-	4738	protein_coding	tumor necrosis factor receptor superfamily, member 19 [Source:MGI Symbol;Acc:MGI:1352474]	-	66	93	61	70	50	101	169	465	73	133	179	0.870255418496004	0.984681050981587	0.657319585745943	0.867937904852654	0.553920840852991	0.835512162358317	1.95701894675829	4.73559886982868	0.823531539713688	1.50655639752433	2.07015569212033
ENSMUSG00000020654	294.108787805828	234.050301312878	222.651806922823	258.622575584685	298.456753945333	388.794845000758	366.776005357357	248.578487602605	597.911768225485	384.585586873387	639.164482057717	261.57804511431	437.635195852885	-0.742365380608637	0.00101580867898633	0.0158679482077586	Adcy3	12	4183103	4263525	+	6246	protein_coding	adenylate cyclase 3 [Source:MGI Symbol;Acc:MGI:99675]	-	244	243	228	230	301	520	350	268	584	381	620	2.44053872580636	1.95169514622836	1.86369423309936	2.16327398662946	2.52951508207622	3.26308076001421	3.07446424353884	2.07037886624267	4.99762079431759	3.2737974433805	5.43919644209836
ENSMUSG00000054619	3511.22499540318	2772.96632707727	4011.63869666209	3542.00483952938	7854.07291694679	5639.02061729945	5471.2500684879	8481.34959193367	10074.403765991	8109.60788698369	9270.97772120169	4338.38155512374	7841.10160864957	-0.853837538214662	0.00102251190058112	0.0159595668941523	Mettl7a1	15	100202021	100226543	+	2595	protein_coding	methyltransferase like 7A1 [Source:MGI Symbol;Acc:MGI:1916523]	-	2913	2879	4108	3150	7921	7542	5221	9144	9840	8034	8993	70.12953823475	55.6560000890324	80.8229814609536	71.3113836969689	160.219513472977	113.913612498001	110.387453053361	170.02620715549	202.679660896922	166.158772291863	189.894447292732
ENSMUSG00000033618	13.2590027289513	13.4843794995074	13.6716021794716	6.74667588481788	20.8225642287442	23.9258366154312	24.1024232091978	30.6085451152462	29.6908241070874	24.2258637400558	28.8654927380904	13.5968449042985	26.9031642541848	-0.971461268795248	0.00102373871594216	0.0159656286887557	Map3k13	16	21613096	21752189	+	8714	protein_coding	mitogen-activated protein kinase kinase kinase 13 [Source:MGI Symbol;Acc:MGI:2444243]	-	11	14	14	6	21	32	23	33	29	24	28	0.078862944167127	0.0805968685587037	0.0820261398873865	0.0404500782962577	0.126495331244413	0.143932504207544	0.144815037967902	0.182731490221691	0.177882356874531	0.147816357288061	0.176070059186496
ENSMUSG00000079560	139.822210596213	98.2433363535538	83.006156089649	110.195706118692	90.2311116578914	137.57356053873	149.854196474577	133.564560502892	167.906729433184	165.543402223715	135.049269596066	104.2997041632	148.248619794861	-0.512664734877835	0.00103093634842881	0.0160515862197722	Hoxa3	6	52146042	52190316	-	6014	protein_coding	homeobox A3 [Source:MGI Symbol;Acc:MGI:96175]	Homeobox	116	102	85	98	91	184	143	144	164	164	131	1.20501491481682	0.850833216391462	0.721601282165285	0.9573005837161	0.794238117394392	1.19917028426523	1.3045958592406	1.15535668104736	1.45758153205718	1.46355562669701	1.19358377442751
ENSMUSG00000030386	162.724124400766	142.549154709078	105.466645384495	184.409140851689	123.943834694906	162.994761942625	234.736643428709	204.984499105134	197.597553540272	221.06100662801	228.86212099486	143.818580008187	208.372764273268	-0.536497431680839	0.0010485938910366	0.0162335974578203	Zfp606	7	12212220	12230162	+	7680	protein_coding	zinc finger protein 606 [Source:MGI Symbol;Acc:MGI:1914620]	zf-C2H2	135	148	108	164	125	218	224	221	193	219	222	1.09817209858862	0.966736650556553	0.717966746295555	1.25449316607788	0.854321921862458	1.11255562126819	1.60025863876197	1.3885069739583	1.34322424369747	1.5304237765429	1.58393293367164
ENSMUSG00000048458	97.6344746404593	141.585984744828	106.443188397315	195.653600659718	159.639659087039	254.212014038957	250.455615086881	358.027224681364	136.168262284229	201.882197833799	283.500375106245	140.191381505872	247.374281505246	-0.819655998778805	0.00105460940836391	0.0162738025559688	Inka2	3	105611915	105628158	+	4781	protein_coding	inka box actin regulator 2 [Source:MGI Symbol;Acc:MGI:1923497]	-	81	147	109	174	161	340	239	386	133	200	275	1.0584348526033	1.54243289740969	1.16399080205392	2.13804172472999	1.76758330047185	2.78731872363224	2.74272673138873	3.89570060425827	1.48691221781636	2.24512259884293	3.15180241978337
ENSMUSG00000074579	61.4735581069559	65.4955575690359	60.5456667948028	57.3467450209519	66.4338953964695	87.4788401251705	83.8345155102531	105.738610398123	88.0486508003283	85.7999340793645	75.2564632100215	62.2590845776432	87.6928356872102	-0.494271368447453	0.0010566815139554	0.0162796103840958	Lekr1	3	65573649	65738776	+	7309	protein_coding	leucine, glutamate and lysine rich 1 [Source:MGI Symbol;Acc:MGI:3645902]	-	51	68	62	51	67	117	80	114	86	85	73	0.435923288462413	0.466722393704406	0.433087373147377	0.409918846535163	0.481160090971182	0.627414221656311	0.600530966992354	0.752599457954564	0.628916403353451	0.624151147442047	0.547280447734849
ENSMUSG00000027188	606.298033878408	484.474492018015	747.055404806841	664.547574654561	652.440345833984	474.778320337464	1080.41731863839	780.054134603698	1442.56452299608	1688.74458487973	2145.32465671308	630.963170238362	1268.6472563614	-1.00735632049242	0.00106571158077693	0.016391987012241	Pamr1	2	102380357	102473386	+	6046	protein_coding	peptidase domain containing associated with muscle regeneration 1 [Source:MGI Symbol;Acc:MGI:2445082]	-	503	503	765	591	658	635	1031	841	1409	1673	2081	5.19753830966513	4.17356835272593	6.46003820682736	5.74255296955814	5.71255649727637	4.11653717053105	9.35607952306747	6.71189053153558	12.4564785075728	14.8510310996517	18.8603162991948
ENSMUSG00000004187	180.804582667517	168.554743743842	150.387623974188	204.649168506142	165.588963152394	188.415963346521	211.682151663389	256.926272634036	243.669521982304	235.192760476376	271.129449647064	173.997016408817	234.502686624948	-0.430811787085395	0.00106694366952983	0.0163976927806191	Kifc2	15	76544058	76552396	+	3932	protein_coding	kinesin family member C2 [Source:MGI Symbol;Acc:MGI:109187]	-	150	175	154	182	167	252	202	277	238	233	263	2.38328295387153	2.23270953910397	1.99962706326693	2.71921502093054	2.22933697681366	2.51196445908145	2.81865058883811	3.39925129477121	3.23530985510146	3.18032293591157	3.66511219646987
ENSMUSG00000031274	232.635229698872	188.781312993103	174.801199294673	237.258101949429	206.242540932323	165.237809125322	318.571158938962	804.169958027832	310.217920843017	477.451397876934	441.229674710811	207.94367697368	419.479653253813	-1.01261165384525	0.001072510322005	0.0164434312009817	Col4a5	X	140258381	140472230	+	6718	protein_coding	collagen, type IV, alpha 5 [Source:MGI Symbol;Acc:MGI:88456]	-	193	196	179	211	208	221	304	867	303	473	428	1.79479630336629	1.46360458122769	1.36036304547681	1.84513491762745	1.62515988194101	1.28937347893655	2.482772727514	6.22724725261623	2.41076602188055	3.77876557875646	3.49099160135607
ENSMUSG00000058291	501.431375931248	442.095013590992	450.186328909743	498.12956949572	529.488061816638	516.648534414468	599.41678589831	563.011723786498	704.389206402626	629.872457241452	645.349944787307	484.266069948868	609.781442088444	-0.33164115877443	0.00108857354519101	0.0166227886507836	Zfp68	5	138601914	138618023	-	7962	protein_coding	zinc finger protein 68 [Source:MGI Symbol;Acc:MGI:1344427]	zf-C2H2	416	459	461	443	534	691	572	607	688	624	626	3.26414177932104	2.89199941411732	2.95610969922466	3.26864100617935	3.52039861360318	3.40159287314038	3.94164255085303	3.67860815736731	4.61868876373813	4.20621265669584	4.30821327349645
ENSMUSG00000028865	13.2590027289513	22.1529091777621	17.5777742307492	26.9867035392715	56.5183886208771	58.3192267501137	39.8213948673702	49.1591785184257	73.7151495072516	63.5928923176466	72.1637318452261	27.2989556595222	59.4619289676723	-1.11638121658597	0.00109192089887032	0.0166472039682055	Cd164l2	4	132939442	132951866	+	1827	protein_coding	CD164 sialomucin-like 2 [Source:MGI Symbol;Acc:MGI:1916905]	-	11	23	18	24	57	78	38	53	72	63	70	0.376142143115678	0.63153434945158	0.503008995762622	0.771717530976659	1.63760466125675	1.67333353259842	1.14116496876293	1.39976243397798	2.10642684940331	1.85067778363242	2.09944512281216
ENSMUSG00000067818	1601.9286024342	2177.72728917044	1845.66629422867	2678.4303262727	4805.05458345211	2720.06855021684	5736.37672378907	18652.661886897	2143.8822648359	11948.3978787934	13732.7581701465	2621.76141911162	9155.69091244645	-1.80410861639117	0.00109416234586478	0.016654707745769	Myl9	2	156617340	156623578	+	1162	protein_coding	myosin, light polypeptide 9, regulatory [Source:MGI Symbol;Acc:MGI:2138915]	-	1329	2261	1890	2382	4846	3638	5474	20110	2094	11837	13321	71.4523817307734	97.6117553254888	83.0419369209317	120.426288263868	218.902156117681	122.710867254077	258.465181861313	835.070139218521	96.3214434163143	546.71920380452	628.167892731152
ENSMUSG00000072568	408.618356828589	255.24004052639	273.432043589432	344.080470125712	300.439855300452	477.02136752016	626.663003439142	386.780706456293	406.457143810818	449.187890180202	407.209629698061	316.362153274115	458.886623517446	-0.538422716221872	0.00109881814658208	0.0167122165712588	Lratd2	15	60690843	60725627	-	5926	protein_coding	LRAT domain containing 1 [Source:MGI Symbol;Acc:MGI:3026924]	-	339	265	280	306	303	638	598	417	397	445	395	3.57384660456424	2.2433235480985	2.41233811332665	3.03351014106531	2.68382218704126	4.21973803462484	5.53659707427602	3.3954037155994	3.58081012108214	4.03020533205812	3.6524180718245
ENSMUSG00000024030	309.77851830368	428.610634091485	511.708538717365	275.48926529673	725.815095973368	571.977031587653	554.355733811549	880.227554980867	912.224975152238	822.66995617273	1280.3907850253	450.280410476526	836.974339455056	-0.893358060233142	0.00110052517489911	0.01672482073458	Abcg1	17	31276649	31336962	+	7298	protein_coding	ATP binding cassette subfamily G member 1 [Source:MGI Symbol;Acc:MGI:107704]	-	257	445	524	245	732	765	529	949	891	815	1242	2.20002249353986	3.0588898633299	3.66580384333116	1.97218611621973	5.26477698816058	4.10850703477568	3.97699637429471	6.27450348911048	6.52568757762614	5.99352828393427	9.32529912169136
ENSMUSG00000031290	54.2413748002552	57.7901978550317	42.9678925640536	60.7200829633609	57.5099392984363	68.0390978751326	142.51867636743	242.085765911493	70.6436849444494	67.6305362743226	115.461970952362	54.6458974962275	117.729955387532	-1.10741571579445	0.00110598153854349	0.0167809565393986	Lrch2	X	146253371	146337077	-	6420	protein_coding	leucine-rich repeats and calponin homology (CH) domain containing 2 [Source:MGI Symbol;Acc:MGI:2147870]	-	45	60	44	54	58	91	136	261	69	67	112	0.437900400683312	0.468839194005704	0.349912488329575	0.494133620009704	0.474204556852851	0.555562371453822	1.16227062681777	1.96165437417004	0.574468864478041	0.560103883737974	0.9559342652655
ENSMUSG00000020875	30.1340971112529	23.1160791420127	21.4839462820268	41.6045012897102	35.6958243921329	41.1225316827725	58.6841608571772	42.6664568273129	52.2148975676365	70.6587692418296	51.5455227465901	30.4068896434271	52.8153898205531	-0.797817907006413	0.00110877822906485	0.0168030937939159	Hoxb9	11	96162283	96167421	+	2574	protein_coding	homeobox B9 [Source:MGI Symbol;Acc:MGI:96190]	Homeobox	25	24	22	37	36	55	56	46	51	70	50	0.606777296984128	0.467746328751611	0.43637105187954	0.844459553491505	0.734119424884327	0.837491881453353	1.19366611749145	0.862315715034064	1.05904415170321	1.45954774699837	1.06440399583134
ENSMUSG00000062760	4.82145553780046	6.74218974975369	11.7185161538328	53.973407078543	27.7634189716589	10.4675535192512	179.196276903166	743.880399467498	21.500251939615	102.959920895237	127.832896411543	21.0037974983178	197.639549856052	-3.23488939809823	0.00111185265099958	0.0168030937939159	Shisal1	15	84263404	84331298	-	6551	protein_coding	shisa like 1 [Source:MGI Symbol;Acc:MGI:1919551]	-	4	7	12	48	28	14	171	802	21	102	124	0.0381461092947555	0.0536041148389974	0.0935223564095365	0.430446627719236	0.224348509940226	0.0837619723291462	1.43216116481216	5.90722863983308	0.171342116833428	0.835644158752054	1.03719190894051
ENSMUSG00000046598	9.64291107560092	22.1529091777621	11.7185161538328	22.4889196160596	28.7549696492182	11.2152359134834	154.04592225009	517.562671948708	16.3811443349448	55.5176044042947	72.1637318452261	18.9516451344947	137.814385116125	-2.8611751232711	0.00111448066425841	0.0168260363085948	Bdh1	16	31241098	31277719	+	3888	protein_coding	3-hydroxybutyrate dehydrogenase, type 1 [Source:MGI Symbol;Acc:MGI:1919161]	-	8	23	12	20	29	15	147	558	16	55	70	0.128546894027749	0.296762668839516	0.157578435400945	0.302196486860073	0.391511478265857	0.151213811929077	2.07440934654329	6.92508254482972	0.219961239932547	0.75921580887184	0.986544814654788
ENSMUSG00000047094	8.4375471911508	7.70535971400422	12.6950591666522	1.12444598080298	6.94085474291473	34.3933901346824	6.28758866326899	11.1303800419077	33.7861101908236	33.3105626425768	34.0200450127494	7.38065335910498	25.4880127810015	-1.7814152392052	0.00112069465121718	0.0168831230605044	Ofcc1	13	40155358	40514926	-	3575	protein_coding	orofacial cleft 1 candidate 1 [Source:MGI Symbol;Acc:MGI:2658851]	-	7	8	13	1	7	46	6	12	33	33	33	0.122326303072	0.112259118900387	0.185656047526931	0.0164327264463212	0.102776719483806	0.504322383886092	0.0920828147779115	0.161965386475963	0.493389981264083	0.495412206695448	0.505804778819053
ENSMUSG00000112129	67.5003775292064	72.2377473187896	62.4987528204416	82.0845565986175	94.1973143681284	85.2357929424738	82.786584066375	139.129750523846	241.621878940436	120.11990771111	245.356688273769	75.7037497270367	152.375100409668	-1.0072966332384	0.00112218370507437	0.0168884641098225	Pbld1	10	62895941	62913741	+	3928	protein_coding	phenazine biosynthesis-like protein domain containing 1 [Source:MGI Symbol;Acc:MGI:1915621]	-	56	75	64	73	95	114	79	150	236	119	238	0.890665037642364	0.95784993174536	0.831860090752035	1.09178482289426	1.26947713684491	1.13752206871943	1.10346609655684	1.84262428924252	3.21138930439199	1.62593916275853	3.32009501371807
ENSMUSG00000053550	6.02681942225057	0.963169964250528	2.9296290384582	6.74667588481788	1.98310135511849	5.23377675962559	12.575177326538	25.9708867644513	12.2858582512086	8.07528791335195	22.6800300084996	3.72987913297913	14.4701695039458	-1.9860475642039	0.00112450105824994	0.0168884641098225	Shisa7	7	4828551	4847695	-	6639	protein_coding	shisa family member 7 [Source:MGI Symbol;Acc:MGI:3605641]	-	5	1	3	6	2	7	12	28	12	8	22	0.0470506028750458	0.00755622740753281	0.0230706792001383	0.0530926317628542	0.01581248347017	0.0413258533460037	0.0991703759093338	0.203503730308831	0.0966119860887645	0.0646719755690197	0.181578760282986
ENSMUSG00000060512	9.64291107560092	5.77901978550317	10.7419731410134	8.99556784642384	6.94085474291473	5.98145915385781	53.4445036377864	173.448422319728	15.3573228140107	10.0941098916899	15.463656823977	8.42006531829121	45.6315791068417	-2.44022163155933	0.00112459681185038	0.0168884641098225	0610040J01Rik	5	63969706	64056968	+	2403	protein_coding	RIKEN cDNA 0610040J01 gene [Source:MGI Symbol;Acc:MGI:1923511]	-	8	6	11	8	7	8	51	187	15	10	15	0.20798598584265	0.125257912006518	0.233711836774435	0.195578849922924	0.152903359198754	0.130485626473631	1.16444716357211	3.75495595761699	0.333649071807796	0.22334438504095	0.342044430121082
ENSMUSG00000062157	16.8750943823016	22.1529091777621	17.5777742307492	12.3689057888328	13.8817094858295	21.6827894327346	33.5338062041013	128.926902152098	17.4049658558788	35.3293846209148	65.9782691156353	16.571278613095	50.4760195635604	-1.60470000031783	0.00112937379141513	0.016906867717081	Ifnlr1	4	135413598	135435492	+	4182	protein_coding	interferon lambda receptor 1 [Source:MGI Symbol;Acc:MGI:2429859]	-	14	23	18	11	14	29	32	139	17	35	64	0.20914229243539	0.275899870025834	0.21975070187908	0.154523425992726	0.175718207630132	0.271794352345406	0.419826000740996	1.60379104245513	0.217278785787028	0.449172154564062	0.838573202569448
ENSMUSG00000019880	83.1701080270579	52.974348033779	100.583930320398	80.9601106178145	99.1550677559247	66.5437330866682	185.483865566435	106.666142068282	134.12061924236	955.912206743037	1459.76920418343	83.3687129509948	484.749295148369	-2.53948674201704	0.00113273624526272	0.0169438834110705	Rspo3	10	29328412	29411863	-	3090	protein_coding	R-spondin 3 [Source:MGI Symbol;Acc:MGI:1920030]	-	69	55	103	72	100	89	177	115	131	947	1416	1.39504580722541	0.892918659133841	1.70184710233021	1.3688620670819	1.69869057861584	1.12890653224256	3.14281030858106	1.79579340655152	2.26602788050899	16.4482731300638	25.1101789873277
ENSMUSG00002076083	449.600728899893	342.888507273188	318.353022179124	429.538364666738	376.789257472514	475.526002731696	462.13776675027	522.200330299503	455.600576815652	497.639617660314	513.393406556037	383.433976098291	487.749616802245	-0.350008975482592	0.00114285160922743	0.0170683767395362	Klhl17	4	156313792	156319314	-	3582	protein_coding	kelch-like 17 [Source:NCBI gene (formerly Entrezgene);Acc:231003]	-	373	356	326	382	380	636	441	563	445	493	498	6.50550638067064	4.9857684472544	4.64658421574244	6.26503430246189	5.56840445954974	6.95917876970484	6.75486058572891	7.58402620730582	6.64028718037577	7.38669466013198	7.61813730242543
ENSMUSG00000085645	9.64291107560092	10.5948696067558	8.7888871153746	3.37333794240894	16.8563615185072	19.4397422500379	20.9586288775633	43.5939884974718	48.1196114839003	19.1788087942109	14.4327463690452	9.85127345172949	27.6205877120382	-1.47766396039081	0.00114399918143151	0.0170721257153752	Hoxb5os	11	96181849	96197736	-	797	lncRNA	homeobox B5 and homeobox B6, opposite strand [Source:MGI Symbol;Acc:MGI:1922645]	-	8	11	9	3	17	26	20	47	47	19	14	0.627089490564475	0.692376074460117	0.576535404804461	0.221130478214297	1.11960120570502	1.27861997660281	1.3768133117149	2.84548662302632	3.15204180836841	1.27945226948741	0.96253105128678
ENSMUSG00000034917	14.4643666134014	8.66852967825475	4.882715064097	11.2444598080298	7.93240542047397	4.48609436539336	130.991430484771	534.25824201157	9.21439368840645	16.1505758267039	10.309104549318	9.43849531685138	117.568306821027	-3.64156599426129	0.00115844751088253	0.0172205892967448	Tjp3	10	81109041	81127415	-	3714	protein_coding	tight junction protein 3 [Source:MGI Symbol;Acc:MGI:1351650]	-	12	9	5	10	8	6	125	576	9	16	10	0.201853927293977	0.121564928332658	0.0687337278808645	0.15817715951965	0.113063088592847	0.0633192569499465	1.8465943212116	7.48337649953563	0.129524833530555	0.231210148520583	0.147537742879368
ENSMUSG00000047496	54.2413748002552	74.1640872472906	74.2172689742744	65.2178668865728	80.315604882299	98.6940760386539	100.601418612304	89.0430403352616	182.240230726261	101.950509906068	107.214687312907	69.6312405581384	113.290660488576	-0.696378804554909	0.00115846943016123	0.0172205892967448	Rnf152	1	105204639	105284435	-	8532	protein_coding	ring finger protein 152 [Source:MGI Symbol;Acc:MGI:2443787]	-	45	77	76	58	81	132	96	96	178	101	104	0.329503114438217	0.452738645031997	0.454783332549563	0.399358395293565	0.498318407081292	0.606386526824453	0.617339077038975	0.542921947165091	1.11511995687323	0.635329961118069	0.667924735274417
ENSMUSG00000042035	124.152480098362	149.291344458832	116.208618525509	129.311287792343	97.1719664008062	124.862959836782	172.908688239897	248.578487602605	166.88290791225	212.985718714658	208.243911896224	123.22713945517	189.077112367069	-0.616043003225575	0.0011683182401768	0.0173378047269758	Igsf3	3	101284399	101370375	+	8479	protein_coding	immunoglobulin superfamily, member 3 [Source:MGI Symbol;Acc:MGI:1926158]	-	103	155	119	115	98	167	165	268	163	211	202	0.75891029853061	0.917053665831419	0.716546073277371	0.796780830315343	0.606672344635509	0.771966216380095	1.06768389289461	1.52513107660711	1.0275321090327	1.33556992075089	1.30542452842202
ENSMUSG00000003378	190.447493743118	214.786902027868	97.65430128194	254.124791661473	262.7609295532	253.464331644725	316.475296051206	544.461090383318	354.242246243181	435.056136331836	293.809479655563	203.95488365352	366.251430051638	-0.844742148180659	0.00116908629710308	0.0173378047269758	Grik5	7	24709274	24771771	-	5168	protein_coding	glutamate receptor, ionotropic, kainate 5 (gamma 2) [Source:MGI Symbol;Acc:MGI:95818]	-	158	223	100	226	265	339	302	587	346	431	285	1.9099959169123	2.16466176628678	0.987914339587968	2.56904437544605	2.6915107977933	2.57100932616752	3.20617940450761	5.48065680879888	3.578541240528	4.47593297554598	3.0218116381653
ENSMUSG00000076431	602.681942225057	329.40412777368	390.61720512776	794.983308427706	258.794726842963	584.687632289601	905.412767510734	630.721535708103	861.033899105536	1241.57551667786	1645.33308607115	475.296262079433	978.127406227165	-1.04163878727308	0.00118024094160795	0.0174578040316091	Sox4	13	29132902	29137696	-	4795	protein_coding	SRY (sex determining region Y)-box 4 [Source:MGI Symbol;Acc:MGI:98366]	HMG	500	342	400	707	261	782	864	680	841	1230	1596	6.51447241892449	3.57803993022831	4.25905427069082	8.66196598774513	2.85709481699247	6.39211530358232	9.8861799890863	6.84285461458232	9.37475263322944	13.767190102642	18.2385080829644
ENSMUSG00000015932	3857.16443024037	4008.7133912107	3986.24857832879	4022.14327333226	5731.16291629245	4742.54942661501	6451.06596851398	13788.6858085833	3904.85528084246	9557.10324545203	11629.7008420856	4321.08651788091	8345.66009534874	-0.949602076495987	0.0011804169703233	0.0174578040316091	Dstn	2	143757240	143785244	+	1911	protein_coding	destrin [Source:MGI Symbol;Acc:MGI:1929270]	-	3200	4162	4082	3577	5780	6343	6156	14866	3814	9468	11281	104.613359284121	109.256951137277	109.057140843201	109.962327803299	158.759568143352	130.094963364701	176.742627140053	375.362128527046	106.677402978527	265.904919103883	323.468464277649
ENSMUSG00000037126	102.45593017826	146.40183456608	103.513559358856	156.297991331614	146.749500278768	82.9927457597771	237.880437760343	992.458887070103	180.192587684393	386.604408851725	319.582241028858	131.083763142716	366.6185513592	-1.48352722764861	0.00118086699757495	0.0174578040316091	Psd	19	46300526	46315595	-	7636	protein_coding	pleckstrin and Sec7 domain containing [Source:MGI Symbol;Acc:MGI:1920978]	-	85	152	106	139	148	111	227	1070	176	383	310	0.695425902604282	0.998585732230064	0.708731506732589	1.06938614318205	1.01734569854976	0.569748929514651	1.63103514629484	6.76137260582743	1.23196730086893	2.69191699093836	2.22454301842237
ENSMUSG00000038227	348.350162606083	267.761250061647	280.267844679168	395.804985242649	224.09045312839	379.074973875739	516.630201831935	634.431662388739	297.932062591808	532.969002281229	557.722556118104	303.254939143587	486.460076514592	-0.682746449464863	0.00118594614354648	0.0174866878592922	Hoxa9	6	52200080	52208069	-	5580	protein_coding	homeobox A9 [Source:MGI Symbol;Acc:MGI:96180]	Homeobox	289	278	287	352	226	507	493	684	291	528	541	3.23564972289846	2.49929940231069	2.62596837832671	3.70590375628146	2.12592039188277	3.5612316068768	4.84748085351552	5.91478434213968	2.78747655185488	5.07841903637628	5.31261202125806
ENSMUSG00000031755	215.760135316571	153.144024315834	239.253038140753	210.271398410157	269.701784296115	242.996778125474	273.510106852201	339.476591278185	394.171285559609	305.851529718205	435.04421198122	217.626076095886	331.841750585816	-0.607508818966709	0.00118647204674958	0.0174866878592922	Bbs2	8	94794582	94825556	-	3311	protein_coding	Bardet-Biedl syndrome 2 (human) [Source:MGI Symbol;Acc:MGI:2135267]	-	179	159	245	187	272	325	261	366	385	303	422	3.37747160949863	2.40904899052221	3.77788468804802	3.31793671021651	4.31203702058303	3.84725204376487	4.32498602632134	5.33382688851491	6.21518387251267	4.91147861213473	6.9839047030135
ENSMUSG00000026034	2472.20132700719	2495.57337737312	2717.71920467639	2155.56294519931	3008.36475571475	2444.17374674515	3500.09102255307	4133.08112222839	4389.12286024427	3304.81157853929	3891.68696736755	2569.88432199415	3610.49454961295	-0.490212748498828	0.0012006893289004	0.0176043900230087	Clk1	1	58449348	58463225	-	8132	protein_coding	CDC-like kinase 1 [Source:MGI Symbol;Acc:MGI:107403]	-	2051	2591	2783	1917	3034	3269	3340	4456	4287	3274	3775	15.7567319614293	15.9837151535366	17.472603858036	13.8487448765878	19.5835293850937	15.75592879366	22.5347362242919	26.4402053578393	28.177894988757	21.6077782642356	25.4369256441066
ENSMUSG00000000094	6.02681942225057	11.5580395710063	1.9530860256388	5.6222299040149	1.98310135511849	14.2059654904123	54.4924350816645	146.550003885118	2.0476430418681	10.0941098916899	7.21637318452261	5.42865525560582	39.1010884292126	-2.84926868881074	0.00120710717823142	0.0176615482946447	Tbx4	11	85777248	85806923	+	3401	protein_coding	T-box 4 [Source:MGI Symbol;Acc:MGI:102556]	T-box	5	12	2	5	2	19	52	158	2	10	7	0.0918462077293235	0.177003682770751	0.0300237654042377	0.0863672405845313	0.0308671207757891	0.218964357832497	0.838880489425353	2.24164825421317	0.0314322736275266	0.157805515217113	0.112781130237513
ENSMUSG00000033237	643.664314296361	609.686587370584	573.230748524988	592.58303188317	638.558636348155	710.298274520615	741.93546226574	673.387992535416	964.439872719875	729.804145169182	863.902961232849	611.544663684652	780.628118073946	-0.351630535171941	0.00120761137903726	0.0176615482946447	Arid2	15	96185399	96302873	+	10737	protein_coding	AT rich interactive domain 2 (ARID, RFX-like) [Source:MGI Symbol;Acc:MGI:1924294]	ARID	534	633	587	527	644	950	708	726	942	723	838	3.10710665229184	2.95752514195775	2.79123847182965	2.88345603455623	3.14829682762631	3.46790435404825	3.61787607470075	3.26265144150321	4.68943350917385	3.61396675881727	4.27667354355248
ENSMUSG00000018451	14.4643666134014	1.92633992850106	1.9530860256388	2.24889196160596	3.96620271023699	8.22450633655449	14.6710402142943	22.2607600838154	11.2620367302745	20.1882197833799	34.0200450127494	4.91177744787684	18.4377680268447	-1.94354681002628	0.00121084155479119	0.0176623813126426	6330403K07Rik	11	70922767	70924339	-	1573	protein_coding	RIKEN cDNA 6330403K07 gene [Source:MGI Symbol;Acc:MGI:1918001]	-	12	2	2	2	4	11	14	24	11	20	33	0.476595985994806	0.0637835902843106	0.0649147019324935	0.0746942111196417	0.133476259069878	0.274088252112006	0.488317957155591	0.73620630216347	0.373780288836427	0.682385959635604	1.14955631549785
ENSMUSG00000016128	562.904934038204	578.865148514567	571.277662499349	603.8274916912	592.947305180429	678.895613962862	696.874410178979	717.909512703047	867.17682823114	696.493582526606	630.917198418262	581.96450838475	714.711191003483	-0.295965787418908	0.00121185790057185	0.0176623813126426	Stard13	5	150960975	151157301	-	8594	protein_coding	StAR-related lipid transfer (START) domain containing 13 [Source:MGI Symbol;Acc:MGI:2385331]	-	467	601	585	537	598	908	665	774	847	690	612	3.39484060534395	3.50821992656793	3.47538010773739	3.67083283843219	3.65240217009299	4.14111182304298	4.2455081410022	4.34572882872076	5.26793604423514	4.30906009430821	3.90212436999106
ENSMUSG00000032198	1020.94321012925	1210.70464506291	906.231915896403	1140.18822453422	1159.12274206676	1410.87667791621	1345.54397393956	1130.66110592379	1796.80676923926	1551.46469035274	1450.49101008904	1087.43814753791	1447.64070457677	-0.412480298729696	0.00121680043020921	0.017700774478261	Dock6	9	21711156	21763931	-	8782	protein_coding	dedicator of cytokinesis 6 [Source:MGI Symbol;Acc:MGI:1914789]	-	847	1257	928	1014	1169	1887	1284	1219	1755	1537	1407	6.02542707257692	7.18041479783343	5.39506072977373	6.78313083628292	6.98704975516046	8.42180004989249	8.02185805577786	6.69772457733871	10.6815953299742	9.39310645067729	8.77901314182352
ENSMUSG00000020740	364.019893103935	417.052594520478	442.373984807188	414.920566916299	477.927426583557	492.722697799037	543.876419372767	660.40254915319	546.720692178782	511.77137150868	492.775197457401	423.258893186291	541.37815457831	-0.353587840227678	0.00122356828884421	0.0177720727354473	Gga3	11	115475081	115494877	-	6245	protein_coding	golgi associated, gamma adaptin ear containing, ARF binding protein 3 [Source:MGI Symbol;Acc:MGI:2384159]	-	302	433	453	369	482	659	519	712	534	507	478	3.02115047722029	3.47826880664184	3.70345910659207	3.47119966530436	4.05123422574677	4.13598952990859	4.55972128661079	5.50129029538187	4.57047404581701	4.3571682070052	4.19411648729863
ENSMUSG00000022540	427.904178979791	328.44095780943	352.532027627803	351.951591991333	454.130210322135	461.320037241284	493.575710066615	570.43197714777	448.433826169114	515.809015465356	479.373361543288	382.991793346098	494.823987938904	-0.370329804883561	0.00123205975988359	0.0178322556428263	Rogdi	16	4826594	4831417	-	2343	protein_coding	rogdi homolog [Source:MGI Symbol;Acc:MGI:1913299]	-	355	341	361	313	458	617	471	615	438	511	465	9.4657258329524	7.30112491322498	7.86641234239698	7.84797698475127	10.2604390980312	10.3214172309409	11.0294028733402	12.6654270821139	9.99204208748644	11.7051617907165	10.8749106841698
ENSMUSG00000034160	2801.26566746207	2776.81900693427	2579.05009685603	2673.93254234948	2927.0576001549	3069.98391071752	3378.5309750632	3574.70705679269	7257.87076190148	4171.89561823545	4318.48389570931	2751.62498275135	4295.24536973661	-0.642360719370991	0.00123239409862196	0.0178322556428263	Ogt	X	100683666	100727957	+	8045	protein_coding	O-linked N-acetylglucosamine (GlcNAc) transferase (UDP-N-acetylglucosamine:polypeptide-N-acetylglucosaminyl transferase) [Source:MGI Symbol;Acc:MGI:1339639]	-	2324	2883	2641	2378	2952	4106	3224	3854	7089	4133	4189	18.0471210834254	17.9773751903137	16.7603910401022	17.3648674921607	19.2603006552499	20.0041155914955	21.9873235253212	23.115467092761	47.098964681328	27.5719934260822	28.531811518696
ENSMUSG00000024276	364.019893103935	380.452135878958	374.992516922649	358.69826787615	479.910527938675	450.1048013278	544.924350816645	587.127547210631	875.367400398612	539.025468216243	480.404271998219	391.614668344074	579.492306661358	-0.564281772646465	0.00123366599629672	0.0178371054680957	Zfp397	18	24087749	24097730	+	8262	protein_coding	zinc finger protein 397 [Source:MGI Symbol;Acc:MGI:1916506]	zf-C2H2	302	395	384	319	484	602	520	633	855	534	466	2.28359776449295	2.39838883256488	2.37294585074364	2.26825127784384	3.07491367919959	2.85586556176642	3.45319843202085	3.69688151033288	5.53137823948023	3.46884485080267	3.09062106641433
ENSMUSG00000068740	227.813774161072	134.843794995074	301.751790961194	328.33822639447	241.938365324456	494.965744981734	440.131206428829	275.476906037216	485.291400922739	349.256202252472	404.116898333266	246.937190367253	408.206393159376	-0.726014353749221	0.00124194740018723	0.0179160321169434	Celsr2	3	108298167	108323383	-	12028	protein_coding	cadherin, EGF LAG seven-pass G-type receptor 2 [Source:MGI Symbol;Acc:MGI:1858235]	-	189	140	309	292	244	662	420	297	474	346	392	0.981671633191289	0.583905148503944	1.31161644817102	1.42618250227092	1.06480275079248	2.15720306571626	1.91584007301067	1.19146157733009	2.106383067668	1.54387270377184	1.78581999838009
ENSMUSG00000106870	28.9287332268028	21.1897392135116	22.4604892948462	24.7378115776655	33.7127230370144	34.3933901346824	41.9172577551266	41.7389251571539	56.3101836513727	46.4329055017737	42.2673286522038	26.2058992699681	43.8433318087189	-0.739444982417283	0.0012453651218748	0.0179517355418167	Gm43681	5	93331715	93333617	-	1903	TEC	predicted gene 43681 [Source:MGI Symbol;Acc:MGI:5663818]	-	24	22	23	22	34	46	40	45	55	46	41	0.787898566442281	0.579951372931911	0.617064897849628	0.679156035209228	0.9378057393031	0.947426443716646	1.15325297891411	1.14101338015942	1.54481448854361	1.29732220881012	1.18056554173478
ENSMUSG00000120686	27.7233693423526	12.5212095352569	17.5777742307492	16.8666897120447	21.8141149063034	33.6457077404502	31.4379433163449	31.5360767854052	38.9052177954939	40.3764395667597	28.8654927380904	19.3006315453414	34.1278129904241	-0.834536355283753	0.00124940690744949	0.0179963739271204	ENSMUSG00000120686	4	40720153	40722277	-	2125	lncRNA	novel transcript	-	23	13	18	15	22	45	30	34	38	40	28	0.676186908913964	0.30689662064091	0.432469381298029	0.414684685027752	0.543421108396728	0.830003718748593	0.774578971367138	0.772035008868759	0.955822159782184	1.01025234306523	0.722011527412295
ENSMUSG00000009628	3.61609165335034	12.5212095352569	3.9061720512776	3.37333794240894	2.97465203267774	1.49536478846445	45.0610520867611	186.433865701954	15.3573228140107	4.03764395667597	9.27819409438621	5.2782926429943	43.6105739070421	-3.04018040196305	0.00125075603059642	0.0180021892173975	Tex15	8	34006766	34075610	+	9622	protein_coding	testis expressed gene 15 [Source:MGI Symbol;Acc:MGI:1934816]	-	3	13	4	3	3	2	43	201	15	4	9	0.0194784214812365	0.0677775222263494	0.0212244494158828	0.0183164613528159	0.0163654766823621	0.00814687592018642	0.245192106660681	1.00797025555121	0.0833255788353913	0.022311226657801	0.0512533422727683
ENSMUSG00000032289	59.0628303380556	104.022356139057	94.7246722434818	85.4578945410264	113.036777241754	68.0390978751326	140.422813479674	279.187032717852	150.501763577305	218.032773660503	269.0676287372	91.260906100675	187.541851674611	-1.03592550200493	0.00127366883908147	0.018238704121094	Thsd4	9	59874214	60429329	-	13986	protein_coding	thrombospondin, type I, domain containing 4 [Source:MGI Symbol;Acc:MGI:2672033]	-	49	108	97	76	114	91	134	301	147	216	261	0.218877143885086	0.387380646784636	0.354095171441506	0.319231501177282	0.427842659247258	0.255020050388498	0.525671772002461	1.03846050367107	0.561792896584479	0.828874991897146	1.02256757622685
ENSMUSG00000035696	831.701080270579	817.731299648698	768.539351088867	888.312324834354	935.03228893837	928.621533636425	1013.34970623018	1010.08198880312	1009.48801964097	1004.36393422315	988.643126279597	848.263268956174	992.424718135575	-0.22603998516926	0.00127389331378296	0.018238704121094	Rnf38	4	44126210	44233789	-	8336	protein_coding	ring finger protein 38 [Source:MGI Symbol;Acc:MGI:1920719]	-	690	849	787	790	943	1242	967	1089	986	995	959	5.17117507716713	5.10925610617324	4.82013076847602	5.56743374112555	5.93781611841571	5.8396974693624	6.36461517829513	6.30357878972288	6.32224965995183	6.40610693938502	6.30385094523465
ENSMUSG00000020689	109.68811348496	133.880625030823	102.537016346037	147.30242348519	172.529817895309	125.610642231014	364.680142469601	586.200015540472	173.025837037854	232.164527508869	227.831210539928	133.187599248464	284.91872922129	-1.09646160867523	0.00127664995387553	0.0182644390846716	Itgb3	11	104498826	104561302	+	5901	protein_coding	integrin beta 3 [Source:MGI Symbol;Acc:MGI:96612]	-	91	139	105	131	174	168	348	632	169	230	221	0.963415511823625	1.18167180688813	0.908459307293704	1.30416143246456	1.54773424249888	1.11586106909657	3.23561627591933	5.16783305377325	1.53078261994745	2.09185236685786	2.05216224587236
ENSMUSG00000060657	828.084988617229	818.694469612948	903.302286857945	839.961147659826	1030.22115398406	1027.31560967508	1181.01873725069	1203.93610786635	1808.06880596953	1064.92859357329	1159.77426179828	884.052809346401	1240.84035268887	-0.488585944767714	0.00128217410783024	0.0182885088848714	Marf1	16	13927037	13981215	-	10153	protein_coding	meiosis regulator and mRNA stability 1 [Source:MGI Symbol;Acc:MGI:2444505]	-	687	850	925	747	1039	1374	1127	1298	1766	1055	1125	4.22727214338351	4.19983499407257	4.65145839551494	4.32226994908518	5.37147945390716	5.30418673805488	6.09021902903206	6.16875210228288	9.29712662091731	5.57682328279661	6.07160025791116
ENSMUSG00000074733	466.475823282194	541.301519908797	432.608554678994	520.618489111779	553.28527807806	589.173726654995	676.963712745294	640.924384079852	758.651747012131	634.919512187297	550.506182933582	502.857933011965	641.856544268858	-0.351133779749092	0.00128712064531718	0.0183453228503966	Zfp950	19	61042278	61129278	-	10615	protein_coding	zinc finger protein 950 [Source:MGI Symbol;Acc:MGI:2652824]	zf-C2H2	387	562	443	463	558	788	646	691	741	629	534	2.27765962529694	2.6559751382326	2.13071577861219	2.56239845804164	2.75922399383985	2.90959591153927	3.33899602117833	3.14105152572016	3.73121815788735	3.18023678297117	2.75655265705909
ENSMUSG00000010080	7.23218330670069	7.70535971400422	7.8123441025552	8.99556784642384	7.93240542047397	8.97218873078672	103.745212943938	405.331339859472	4.0952860837362	13.1223428591969	7.21637318452261	7.93557207803158	90.4137906102755	-3.51027134451811	0.00129163498649217	0.0183958963446402	Epn3	11	94380425	94390800	-	4067	protein_coding	epsin 3 [Source:MGI Symbol;Acc:MGI:1919139]	-	6	8	8	8	8	12	99	437	4	13	7	0.0921668903331485	0.0986787189743994	0.100428646314052	0.115558391041255	0.103249646184862	0.11564677664721	1.33556307762775	5.18470769110597	0.0525700332467263	0.171552870526045	0.0943124229008561
ENSMUSG00000038370	133.795391173963	223.455431706122	151.364166987007	267.618143431109	401.578024411495	254.212014038957	583.697814240138	1761.38264163189	209.88341179148	939.761630916333	1264.92712820132	235.562231541939	835.644106803354	-1.82653191103747	0.0013001886182777	0.0184900609927139	Pcp4l1	1	171000831	171023837	-	1577	protein_coding	Purkinje cell protein 4-like 1 [Source:MGI Symbol;Acc:MGI:1913675]	-	111	232	155	238	405	340	557	1899	205	931	1227	4.39733084668417	7.38012945592745	5.01812874181069	8.86606550212579	13.4801922930171	8.45033025851981	19.3788001476311	58.1045688745154	6.94823663109692	31.6844955486948	42.6341789629186
ENSMUSG00000034248	523.12792585135	502.774721338775	517.567796794282	501.502907438129	542.378220624908	523.377675962559	649.717495204462	853.329136546257	1012.55948420378	671.258307797381	689.679094349375	517.470314409489	733.320199010635	-0.502307379648135	0.00130132124427132	0.0184923575622496	Slc25a37	14	69479297	69522561	-	6021	protein_coding	solute carrier family 25, member 37 [Source:MGI Symbol;Acc:MGI:1914962]	-	434	522	530	446	547	700	620	920	989	665	669	4.50317639526804	4.34920185052227	4.49416524282516	4.35162941078505	4.76860617288465	4.55675702315426	5.64971375062948	7.37286381165149	8.77970850511033	5.92764010253301	6.08839085615526
ENSMUSG00000052062	192.858221512018	159.886214065588	199.214774615158	181.03580290928	186.411527381138	198.13583447154	230.544917653196	389.56330146677	325.575243657028	250.33392531391	248.449419638564	183.881308096636	273.767107033501	-0.573842250584445	0.00130417526132779	0.0185127206506915	Pard3b	1	61677983	62681443	+	13153	protein_coding	par-3 family cell polarity regulator beta [Source:MGI Symbol;Acc:MGI:1919301]	-	160	166	204	161	188	265	220	420	318	248	241	0.759963999057077	0.633127177368609	0.791857695298476	0.719095759472463	0.750249624366694	0.789673406354784	0.917701079890866	1.54078301397437	1.29227437501313	1.01194211357746	1.00400819333998
ENSMUSG00000086390	2.41072776890023	12.5212095352569	1.9530860256388	17.9911356928477	15.8648108409479	7.47682394232227	214.825945995024	1078.71933239489	4.0952860837362	4.03764395667597	9.27819409438621	10.1481939727183	219.738871077839	-4.43592935547177	0.00130640577337126	0.0185127206506915	1810019D21Rik	8	106862013	106865358	+	3346	lncRNA	RIKEN cDNA 1810019D21 gene [Source:MGI Symbol;Acc:MGI:1917021]	-	2	13	2	16	16	10	205	1163	4	4	9	0.0373423732800274	0.19490595303704	0.0305172821696988	0.280918097050081	0.25099600181341	0.117138732970762	3.36148599722862	16.7714568760155	0.0638978855990544	0.0641597797075197	0.147387824073095
ENSMUSG00000028128	895.585366146435	758.014761865165	906.231915896403	989.512463106622	1166.06359680967	1165.63685260804	1195.68977746499	1091.70477577711	1262.37193531168	1820.97742446086	1505.12926420043	943.08162076486	1340.25167163719	-0.506807083093407	0.00130920939094288	0.0185230503933811	F3	3	121517186	121528697	+	2527	protein_coding	coagulation factor III [Source:MGI Symbol;Acc:MGI:88381]	-	743	787	928	880	1176	1559	1141	1177	1233	1804	1460	18.3688272020704	15.6234585231604	18.7492771384539	20.4579965968051	24.4272646307771	24.1806144286088	24.7732955870076	22.4744065452743	26.0801609605658	38.3142298886085	31.6586687177998
ENSMUSG00000027875	359.198437566134	184.928633136101	380.851774999566	348.578254048924	760.519369687942	305.054416846748	561.691253918696	1602.77472603471	1428.231021703	1637.26462443211	2145.32465671308	406.815293887733	1280.05678327472	-1.65361267582399	0.0013211521266505	0.0186031915692979	Hmgcs2	3	98187751	98218054	+	3290	protein_coding	3-hydroxy-3-methylglutaryl-Coenzyme A synthase 2 [Source:MGI Symbol;Acc:MGI:101939]	-	298	192	390	310	767	408	536	1728	1395	1622	2081	5.65872023351088	2.92760863272133	6.05216142773964	5.53543133256396	12.2369228937292	4.86060941678507	8.93865702519929	25.3433984674243	22.663696327822	26.4596296615507	34.6594140866055
ENSMUSG00000054850	7.23218330670069	2.88950989275158	1.9530860256388	6.74667588481788	9.91550677559247	6.72914154809004	13.6231087704161	12.9854433822257	29.6908241070874	18.1693978050419	35.0509554676812	5.74739237710028	19.3748118467571	-1.75611410943233	0.00132470623813192	0.0186089458600148	Smim10l2a	X	55419946	55423159	+	2393	protein_coding	small integral membrane protein 10 like 2A [Source:MGI Symbol;Acc:MGI:2443645]	-	6	3	2	6	10	9	13	14	29	18	34	0.156641346838661	0.0628906733288052	0.0426706335728426	0.147297109182444	0.219346171664143	0.147409770358609	0.298060232400295	0.282294455812856	0.647750462935504	0.40369987591146	0.77854057751087
ENSMUSG00000021097	1046.2558517027	913.0851261095	1061.50225493469	850.081161487052	1280.09192472899	1475.92504621442	1344.49604249568	1072.22661070378	3000.8208778577	1601.93523981119	1873.16429661108	1030.20326379259	1728.09468561564	-0.74604148662056	0.00132613903644786	0.0186089458600148	Clmn	12	104729376	104831335	-	12409	protein_coding	calmin [Source:MGI Symbol;Acc:MGI:2136957]	-	868	948	1087	756	1291	1974	1283	1156	2931	1587	1817	4.36999356530081	3.83247421090842	4.4723373363678	3.57907404033139	5.46087474358008	6.23500523673796	5.67274489768469	4.49508658157529	12.6250023209669	6.8638684532287	8.02348744223604
ENSMUSG00000057092	4.82145553780046	11.5580395710063	9.765430128194	14.6177977504387	5.94930406535548	8.97218873078672	145.662470699065	711.416791011934	7.16675064653835	8.07528791335195	3.0927313647954	9.342405410559	147.397703394412	-3.97932890407823	0.00134775249491411	0.0188013941451682	Fxyd3	7	30767597	30776129	-	4850	protein_coding	FXYD domain-containing ion transport regulator 3 [Source:MGI Symbol;Acc:MGI:107497]	-	4	12	10	13	6	12	139	767	7	8	3	0.0515247756680296	0.124121551567696	0.105268892927642	0.157466177647995	0.0649355120155415	0.0969763795101449	1.57244854754342	7.63080994590642	0.0771451688918068	0.0885272671758189	0.0338941346631324
ENSMUSG00000033039	512.279650891299	633.765836476847	395.499920191857	620.694181403245	475.944325228438	787.309561126535	783.852720020867	763.358564540837	834.41453956125	747.973542974224	534.011615654673	527.636782838337	741.820090646398	-0.492010220543743	0.00135613860622224	0.0188768942541549	Micall1	15	78993098	79021100	+	8341	protein_coding	microtubule associated monooxygenase, calponin and LIM domain containing -like 1 [Source:MGI Symbol;Acc:MGI:105870]	-	425	658	405	552	480	1053	748	823	815	741	518	3.18323473941152	3.95745022097657	2.47901238380434	3.88782428595734	3.0206184704508	4.94807995621314	4.92024647319692	4.761005966753	5.2226620024507	4.76791930134002	3.40295865860159
ENSMUSG00000054387	1529.6067693672	1451.49713612555	1479.46266442139	1439.29085542781	1576.5655773192	1722.66023631105	1947.05662272563	1955.23676069512	2906.62929793177	1909.80559150774	1730.89865383049	1495.28460053223	2028.71452716697	-0.43994055051022	0.00136721870399013	0.0190033420156059	Mdm4	1	132887222	132958299	-	14798	protein_coding	transformed mouse 3T3 cell double minute 4 [Source:MGI Symbol;Acc:MGI:107934]	-	1269	1507	1515	1280	1590	2304	1858	2108	2839	1892	1679	5.3574293918982	5.10878843047883	5.2269868090896	5.08150805638368	5.63984097972528	6.10247361804615	6.88883953619927	6.87360538035268	10.2545073875487	6.8619400346225	6.21716949772687
ENSMUSG00000069206	222.992318623271	200.33935256411	213.862919807448	175.413573005265	220.124250418153	237.015318971616	252.551477974638	270.839247686421	276.431810652193	272.540967075628	244.325777818837	206.546482883649	258.950766696555	-0.324554456015733	0.00136922768172807	0.019017384037539	Zfp874a	13	67572668	67599743	-	6733	protein_coding	zinc finger protein 874a [Source:MGI Symbol;Acc:MGI:3040703]	zf-C2H2	185	208	219	156	222	317	241	292	270	270	237	1.71656783633371	1.54975272564844	1.66064688286194	1.36113642345363	1.73068136509564	1.84534302042022	1.96386581371056	2.09262422573219	2.14342149888229	2.15220660119439	1.92878920186829
ENSMUSG00000018427	600.271214456157	556.712239336805	531.239398973753	627.440857288062	507.673946910334	666.932695655146	631.902660658533	850.54654153578	638.864629062847	742.926488028379	750.502811190351	564.667531393023	713.612637688506	-0.338818360046557	0.00137240688074039	0.0190476471013546	Ypel2	11	86827251	86884533	-	4847	protein_coding	yippee like 2 [Source:MGI Symbol;Acc:MGI:1925114]	-	498	578	544	558	512	892	603	917	624	736	728	6.4188049654937	5.98222174385739	5.7301722116833	6.76311622682975	5.54459333735619	7.21303921733011	6.82570751279531	9.12879233459681	6.88119718041098	8.14954953865286	8.23006744161941
ENSMUSG00000062822	448.395365015443	513.369590945531	422.8431245508	473.391757918054	488.834484036709	566.743254828028	543.876419372767	550.953812074431	725.889458342241	539.025468216243	686.58636298458	469.366864493307	602.179129303048	-0.358511379961761	0.00137829432155258	0.0191154264173373	4833420G17Rik	13	119599304	119622656	+	4882	protein_coding	RIKEN cDNA 4833420G17 gene [Source:MGI Symbol;Acc:MGI:1914642]	-	372	533	433	421	493	758	519	594	709	534	666	4.76039534311035	5.47692914242919	4.52826584581511	5.06605607459993	5.30056179177798	6.08552273646637	5.83274466097591	5.87091349943725	7.7624871250018	5.87046213792128	7.47517713883545
ENSMUSG00000035274	16.8750943823016	21.1897392135116	14.648145192291	20.2400276544536	31.7296216818959	20.1874246442701	51.3486407500301	131.709497162574	35.8337532326917	49.4611384692807	42.2673286522038	20.9365256248907	55.1346304851752	-1.39401068633321	0.00138013332424227	0.0191270005532906	Tpbg	9	85724433	85729093	+	3828	protein_coding	trophoblast glycoprotein [Source:MGI Symbol;Acc:MGI:1341264]	-	14	22	15	18	32	27	49	142	35	49	41	0.228483037347127	0.288309159532243	0.200060396041952	0.276239798020054	0.438784024068793	0.276451081871593	0.702307866541303	1.7899192015962	0.48870698684073	0.686994025742338	0.586890341149763
ENSMUSG00000061848	22.9019138045522	31.7846088202674	24.413575320485	22.4889196160596	23.7972162614219	29.1596133750568	44.0131206428829	84.4053819844667	37.8813962745598	39.3670285775908	63.9164482057717	25.0772467645572	49.7904981767215	-0.983833310400577	0.00138251155423434	0.0191295870872423	Gm5805	15	81856591	81857046	+	456	processed_pseudogene	predicted gene 5805 [Source:MGI Symbol;Acc:MGI:3644633]	-	19	33	25	20	24	39	42	91	37	39	62	2.60307460406191	3.63041928516259	2.79909062883257	2.57662267743852	2.76260730943313	3.35217145181723	5.05344833293253	9.62927437048479	4.33699892156476	4.59016792387778	7.45026775819
ENSMUSG00000029676	241.072776890023	259.092720383392	238.276495127933	242.880331853444	238.963713291778	278.137850654388	295.516667173642	345.969312969298	299.979705633677	317.964461588233	273.191270556927	244.057207509314	301.793211429361	-0.30542243504969	0.00138433835764205	0.0191295870872423	Pot1a	6	25743736	25809245	-	8669	protein_coding	protection of telomeres 1A [Source:MGI Symbol;Acc:MGI:2141503]	-	200	269	244	216	241	372	282	373	293	315	265	1.44131481133893	1.55664996205631	1.43701935506484	1.46376183664197	1.45922007958176	1.68190087199796	1.78477505514576	2.07614097868877	1.80655442634184	1.95016052064623	1.67502736093325
ENSMUSG00000028464	932.951646564389	2216.25408774046	1142.5553249987	1380.81966442606	3498.19079042902	1900.60864613832	4248.31407348208	13995.5253710288	1407.75459128432	9158.38590473028	9757.5674559295	1834.15430283173	6744.69267376554	-1.87858447966686	0.00139115947801364	0.0191959846234317	Tpm2	4	43514711	43523765	-	2909	protein_coding	tropomyosin 2, beta [Source:MGI Symbol;Acc:MGI:98810]	-	774	2301	1170	1228	3528	2542	4054	15089	1375	9073	9465	16.6224523358728	39.680815207481	20.5344906468856	24.7993511075952	63.6586776094608	34.2498192410543	76.4616041432915	250.284381420177	25.2645408361851	167.392501339296	178.287925431965
ENSMUSG00000038193	0	17.3370593565095	6.8358010897358	6.74667588481788	8.92395609803322	9.71987112501894	48.2048464183956	143.767408874641	10.2382152093405	21.1976307725489	26.8036718282268	7.96869848581928	43.3219407046953	-2.43104183106646	0.00140125394930824	0.0193212727753277	Hand2	8	57774018	57777668	+	2351	protein_coding	heart and neural crest derivatives expressed 2 [Source:MGI Symbol;Acc:MGI:103580]	bHLH	0	18	7	6	9	13	46	155	10	21	26	0	0.384085192537212	0.152015266477815	0.149928533506418	0.200938260277782	0.216729077276146	1.07351615555278	3.18123740893922	0.227352536382854	0.47939718002218	0.605990412735148
ENSMUSG00000021703	332.680432108232	342.888507273188	304.681419999653	314.844874624834	245.904568034693	319.260382337161	488.336052847225	916.401290117067	497.577259173948	427.990259407653	448.446047895333	308.19996040812	516.335215296398	-0.744450755290902	0.00140297694262183	0.0193310325191063	Serinc5	13	92747599	92848455	+	6679	protein_coding	serine incorporator 5 [Source:MGI Symbol;Acc:MGI:2444223]	-	276	356	312	280	248	427	466	988	486	424	435	2.58163889464083	2.67390665938992	2.38498111660589	2.46281766323813	1.94900518671192	2.50577972184627	3.82805223534615	7.13776939626379	3.88935207569306	3.40708699319423	3.5688052405821
ENSMUSG00000037608	1246.34625652142	1454.3866460183	1328.09849743438	1222.27278113284	1344.54271877034	1449.00848002205	1670.40272154179	1569.38358590899	1728.21072733668	1532.28588155853	1459.76920418343	1319.12937997546	1568.17676675858	-0.248393027060548	0.0014176945716591	0.0195145749673724	Bclaf1	10	20188215	20220359	+	15301	protein_coding	BCL2-associated transcription factor 1 [Source:MGI Symbol;Acc:MGI:1917580]	-	1034	1510	1360	1087	1356	1938	1594	1692	1688	1518	1416	4.22180899120321	4.95067960103925	4.53796234070142	4.17345178671755	4.65171000066892	4.96432740741185	5.71573235031117	5.33577558250253	5.89664605192419	5.32452371682024	5.07094000855125
ENSMUSG00000052713	213.34940754767	176.260103457847	150.387623974188	241.755885872641	183.436875348461	231.033859817758	256.74320375015	267.129121005785	287.693847382468	285.663309934825	236.078494179382	193.037979240161	260.723639345061	-0.436202682069574	0.00141834742962102	0.0195145749673724	Zfp608	18	55021120	55125627	-	8513	protein_coding	zinc finger protein 608 [Source:MGI Symbol;Acc:MGI:2442338]	-	177	183	154	215	185	309	245	288	281	283	229	1.29893820252026	1.07839072686781	0.923591402885651	1.48368429047382	1.14067481412633	1.42266387831237	1.57901709921303	1.63240105246537	1.76431497078752	1.78415512395998	1.47400135728133
ENSMUSG00000022479	12.0536388445011	17.3370593565095	20.5074032692074	12.3689057888328	24.7887669389812	14.2059654904123	27.2462175408323	35.2462034660411	40.952860837362	71.6681802309985	109.276508222771	17.4111548396064	49.7659892980695	-1.50559936913013	0.00142240144749621	0.0195562226449263	Vdr	15	97752306	97808511	-	5650	protein_coding	vitamin D (1,25-dihydroxyvitamin D3) receptor [Source:MGI Symbol;Acc:MGI:103076]	THR-like	10	18	21	11	25	19	26	38	40	71	106	0.110573080526524	0.159820227903537	0.189763482206731	0.114374684513554	0.23225459681075	0.131804916989083	0.252480756153595	0.324527990453682	0.378411195069798	0.674432841858258	1.02802210208356
ENSMUSG00000078451	4.82145553780046	7.70535971400422	5.8592580769164	10.1200138272268	4.95775338779623	8.97218873078672	11.5272458826598	36.1737351362	18.4287873768129	17.1599868158729	19.5872986437042	6.69276810874883	18.6415404310061	-1.47587661511037	0.00143702248709322	0.0197145404893582	Ppil6	10	41366435	41390282	+	1169	protein_coding	peptidylprolyl isomerase (cyclophilin)-like 6 [Source:MGI Symbol;Acc:MGI:1920325]	-	4	8	6	9	5	12	11	39	18	17	19	0.213768316501235	0.343307399545665	0.262046602582923	0.452286546972099	0.224506154316636	0.402339983425323	0.516275547639203	1.60978215065663	0.823020071398599	0.780482589675606	0.890602939608683
ENSMUSG00000027777	1.20536388445011	3.85267985700211	1.9530860256388	2.24889196160596	1.98310135511849	8.97218873078672	5.23965721939082	9.27531670158975	10.2382152093405	7.06587692418296	9.27819409438621	2.2486246167631	8.34490814661283	-1.87278200528207	0.00144173912464145	0.0197559891996899	Schip1	3	67972135	68533814	+	5102	protein_coding	schwannomin interacting protein 1 [Source:MGI Symbol;Acc:MGI:1353557]	-	1	4	2	2	2	12	5	10	10	7	9	0.0122449608971944	0.0393302969491261	0.0200138820344595	0.0230290070739311	0.0205760638491687	0.0921864838542146	0.0537691204153655	0.0945750451867845	0.104763977466893	0.0736353567380207	0.0966600665128531
ENSMUSG00000021945	542.413748002552	629.913156619845	516.591253781462	582.463018055943	572.124740951685	629.548575943535	685.347164296319	691.011094268437	809.842823058833	696.493582526606	657.720870246489	568.701183482298	694.994018390036	-0.288073885516355	0.00144768442180557	0.0197753276614215	Zmym2	14	57124110	57200158	+	7860	protein_coding	zinc finger, MYM-type 2 [Source:MGI Symbol;Acc:MGI:1923257]	-	450	654	529	518	577	842	654	745	791	690	638	3.57674373077209	4.1741003967088	3.43617220279648	3.87162143379388	3.85323968617244	4.19871120659011	4.56518713086293	4.57352164127883	5.37905977241154	4.71145832703368	4.44777866361877
ENSMUSG00000034282	86.7861996804083	78.0167671042927	35.1555484614984	78.7112186562086	82.2987062374175	82.9927457597771	406.597400224728	931.241796839611	122.858582512086	131.223428591969	126.801985956612	72.1936880279651	300.285989980797	-2.05681637284744	0.00145460756581625	0.0198272278226722	Evpl	11	116111385	116128903	-	6384	protein_coding	envoplakin [Source:MGI Symbol;Acc:MGI:107507]	-	72	81	36	70	83	111	388	1004	120	130	123	0.704591622152096	0.636502082463571	0.287906464679922	0.644155669359629	0.682429781794493	0.681485405039767	3.3345883557446	7.58853333435379	1.00471017487987	1.09289712473281	1.05574070766978
ENSMUSG00000058070	450.806092784343	573.086128729064	400.382635255954	467.769528014039	652.440345833984	563.004842856867	649.717495204462	1142.71901763586	566.173301076529	1047.76860675742	1186.5779336265	508.896946123477	859.326866192939	-0.755343663460027	0.00145793923739542	0.0198381118443906	Eml1	12	108337216	108505876	+	7436	protein_coding	echinoderm microtubule associated protein like 1 [Source:MGI Symbol;Acc:MGI:1915769]	-	374	595	410	416	658	753	620	1232	553	1038	1151	3.14217289484396	4.01407306164243	2.81505101649563	3.28654528926423	4.64471713051815	3.96900872769886	4.57462701621035	7.99444535810845	3.97500961012584	7.49181046838397	8.48166230216681
ENSMUSG00000033053	1.20536388445011	0	1.9530860256388	2.24889196160596	0.991550677559247	0	14.6710402142943	0	12.2858582512086	28.2635076967318	52.5764332015219	1.27977850985082	17.9661398939594	-3.81904733340975	0.00145916161598857	0.0198381118443906	1700028P14Rik	19	23536117	23630176	-	875	protein_coding	RIKEN cDNA 1700028P14 gene [Source:MGI Symbol;Acc:MGI:1914733]	-	1	0	2	2	1	0	14	0	12	28	51	0.0713986177114124	0	0.116698087016928	0.134278850389939	0.059988044433405	0	0.877856167549423	0	0.733036543592352	1.71742898321089	3.19379588911459
ENSMUSG00000066894	213.34940754767	211.897392135116	215.816005833087	224.889196160596	205.250990254764	201.126564048469	297.612530061399	522.200330299503	312.265563884885	302.823296750698	387.622331054357	214.240598386247	337.275102683219	-0.654054314364704	0.00146322593401825	0.0198594071529406	Vsig10	5	117457148	117493070	+	5305	protein_coding	V-set and immunoglobulin domain containing 10 [Source:MGI Symbol;Acc:MGI:2448533]	-	177	220	221	200	207	269	284	563	305	300	376	2.08442241622149	2.0803910701026	2.12690787718176	2.21477839945705	2.04813092328002	1.9874369074444	2.93721903374218	5.12082598955126	3.07303059332719	3.03504179408145	3.88371624075955
ENSMUSG00000046447	377.278895832886	308.214388560169	260.73698442278	300.227076874395	541.386669947349	395.523986548848	500.911230173763	588.982610550949	562.078014992793	601.60894954472	707.204572083216	357.568803127516	559.384893982381	-0.644996140086803	0.00147341284290058	0.0199497809107336	Camk2n1	4	138181625	138187434	+	4444	protein_coding	calcium/calmodulin-dependent protein kinase II inhibitor 1 [Source:MGI Symbol;Acc:MGI:1913509]	-	313	320	267	267	546	529	478	635	549	596	686	4.40015671145659	3.61229838045799	3.06746068624324	3.52957880539485	6.44898474978831	4.66560621231254	5.9014295692032	6.89472084034178	6.60314336986529	7.19782061482961	8.45853401122921
ENSMUSG00000000305	6.02681942225057	3.85267985700211	1.9530860256388	11.2444598080298	4.95775338779623	5.98145915385781	16.7669031020506	69.5648752619231	6.1429291256043	26.2446857183938	22.6800300084996	5.6069597001435	24.5634803950549	-2.1439247738109	0.00147885065787405	0.0199860001612759	Cdh4	2	179084224	179541166	+	7257	protein_coding	cadherin 4 [Source:MGI Symbol;Acc:MGI:99218]	-	5	4	2	10	5	8	16	75	6	26	22	0.0430438132130948	0.0276509818154115	0.0140706664103365	0.0809521800270059	0.0361647642822305	0.043207518315576	0.120966813772829	0.498679082826555	0.0441922954143109	0.192284835174155	0.166115666186956
ENSMUSG00000020196	799.156255390426	873.595157575229	753.891205896576	725.267657617922	798.198295435193	826.936728020843	921.131739168906	1004.51679878217	1104.70342108784	1011.42981114733	946.375797627393	790.021714383069	969.182382639081	-0.29372435417282	0.00148176449822965	0.0199969947379794	Cabin1	10	75481946	75600175	-	12151	protein_coding	calcineurin binding protein 1 [Source:MGI Symbol;Acc:MGI:1298375]	-	663	907	772	645	805	1106	879	1083	1079	1002	918	3.40878307133842	3.74457863048799	3.2437477483308	3.11841108504739	3.47741575160725	3.56754586268872	3.96899211626586	4.30064354068012	4.74637290976826	4.42572586921166	4.1397650607814
ENSMUSG00000062101	63.8842858758561	38.5267985700211	55.6629517307058	44.9778392321192	55.5268379433178	70.2821450578293	70.211406739837	76.9851286231949	68.5960419025813	81.7622901226885	87.6273886692031	51.715742670404	75.9107335192224	-0.556879962689723	0.0014834480153324	0.0200055361954387	Zfp119b	17	56245381	56256500	-	2166	protein_coding	zinc finger protein 119b [Source:MGI Symbol;Acc:MGI:2385323]	zf-C2H2	53	40	57	40	56	94	67	83	67	81	85	1.52867539075104	0.926422784092527	1.34356350183964	1.08489375892148	1.3570702572654	1.70096689053074	1.69714806168661	1.84899889589413	1.65336516497775	2.00703698695871	2.15033195058115
ENSMUSG00000003352	233.840593583322	283.171969489655	210.93329076899	270.991481373518	253.836973455167	251.221284462028	295.516667173642	511.069950257595	317.384671489555	532.969002281229	616.484452049217	250.554861734131	420.774337952211	-0.747178000002467	0.00148660773141087	0.0200333108739521	Cacnb3	15	98528721	98542410	+	4010	protein_coding	calcium channel, voltage-dependent, beta 3 subunit [Source:MGI Symbol;Acc:MGI:103307]	-	194	294	216	241	256	336	282	551	310	528	598	3.02242278217263	3.67799086409761	2.75011701324183	3.5306798723165	3.35095310550691	3.28413774001937	3.85840771896723	6.63016349574012	4.13208982646354	7.0667277364039	8.17150114409666
ENSMUSG00000039759	323.037521032631	260.055890347642	243.15921019203	313.720428644031	274.659537683911	332.718665433341	329.050473377744	343.186717958821	374.718676661862	392.660874786739	452.569689715061	282.926517580049	370.817516322261	-0.391573825653675	0.00148916597123718	0.0200400695578081	Thap3	4	152067096	152073454	-	1334	protein_coding	THAP domain containing, apoptosis associated protein 3 [Source:MGI Symbol;Acc:MGI:1917126]	THAP	268	270	249	279	277	445	314	370	366	389	439	12.5509564117888	10.1534964878747	9.52983347406794	12.286665798892	10.8992520761218	13.0746671088062	12.9144882220071	13.3832905397976	14.6648521417698	15.6502969094133	18.0324080005018
ENSMUSG00000074500	6.02681942225057	7.70535971400422	15.6246882051104	12.3689057888328	10.9070574531517	18.6920598558057	26.1982860969541	25.9708867644513	23.5478949814831	25.2352747292248	14.4327463690452	10.5265661166699	22.3461914661607	-1.07326387753082	0.00150558095232498	0.0202181047208549	Zfp558	9	18366871	18389564	-	3535	protein_coding	zinc finger protein 558 [Source:MGI Symbol;Acc:MGI:1921681]	zf-C2H2	5	8	16	11	11	25	25	28	23	25	14	0.0883646258804609	0.113529377671537	0.231085320825601	0.182805365629867	0.16333378434838	0.277189675049624	0.388019876038465	0.38219554894493	0.347768987265348	0.379559092824188	0.217011951308504
ENSMUSG00000039542	28.9287332268028	33.7109487487685	27.3432043589432	28.1111495200745	60.484591331114	35.8887549231469	57.636229413299	202.201904094657	48.1196114839003	94.8846329818854	105.152866403044	35.7157254371406	90.6473332166553	-1.34111402516961	0.00151605419158774	0.0203148560543367	Ncam1	9	49413436	49710225	-	8664	protein_coding	neural cell adhesion molecule 1 [Source:MGI Symbol;Acc:MGI:97281]	-	24	35	28	25	61	48	55	218	47	94	102	0.173057591405778	0.20265498402024	0.16499902654171	0.169514649831481	0.369559311130309	0.217144709429456	0.348295311167029	1.21410168465337	0.289955831171471	0.582288508562094	0.645099585174346
ENSMUSG00000066838	85.5808357959582	90.5379766395496	70.3110969229968	82.0845565986175	86.2649089476544	97.9463936444217	126.799704709258	145.622472214959	89.0724723212623	144.345771451166	121.647433681953	82.9558749809553	120.905708003837	-0.542027996361863	0.00151811995406581	0.0203148560543367	Zfp772	7	7205116	7212997	-	2777	protein_coding	zinc finger protein 772 [Source:MGI Symbol;Acc:MGI:2385265]	zf-C2H2	71	94	72	73	87	131	121	157	87	143	118	1.59727732276611	1.69808592485033	1.32372695031806	1.54430348733477	1.64443279888115	1.84893598372856	2.39063279333544	2.7279775025296	1.67454107793085	2.76368770929912	2.32836553447493
ENSMUSG00000041702	805.183074812677	764.756951614919	894.51339974257	800.605538331721	867.606842864341	933.855310396051	1042.69178665877	946.082303562155	1319.70594048399	993.26041334229	1021.63226083741	826.533161473246	1042.87133588011	-0.334591460611817	0.00152654566851141	0.020341835283271	Btbd7	12	102747056	102844730	-	16456	protein_coding	BTB (POZ) domain containing 7 [Source:MGI Symbol;Acc:MGI:1917858]	-	668	794	916	712	875	1249	995	1020	1289	984	991	2.5360046215557	2.42049345189211	2.84192746548578	2.54180006663016	2.79097876272033	2.97484689140551	3.3174331805712	2.9908381025391	4.18678897060962	3.20922102781568	3.29985160707637
ENSMUSG00000097412	79.5540163737076	77.0535971400422	103.513559358856	88.8312324834354	84.281807592536	103.927852798279	136.231087704161	115.013927099713	122.858582512086	117.091674743603	112.369239587566	86.6468425897155	117.915394074235	-0.439313562933209	0.00152999836283052	0.0203735865909222	1810014B01Rik	10	86521387	86530670	+	2972	transcribed_unprocessed_pseudogene	RIKEN cDNA 1810014B01 gene [Source:MGI Symbol;Acc:MGI:1913513]	-	66	80	106	79	85	139	130	124	120	116	109	1.38737219812721	1.35035784007026	1.82095349441792	1.56157899280022	1.50121494102776	1.83312657713	2.39992643382876	2.0132137680797	2.15816613608112	2.09477794890292	2.00966064262729
ENSMUSG00000067369	315.80533772593	277.392949704152	335.930796409873	299.102630893593	243.921466679575	324.494159096786	381.447045571652	389.56330146677	391.099820996807	364.397367090007	482.466092908083	294.430636282625	388.911297855017	-0.400809084652753	0.0015357195294043	0.0203760382441779	Trmt2b	X	133123088	133177733	-	4648	protein_coding	TRM2 tRNA methyltransferase 2B [Source:MGI Symbol;Acc:MGI:2442530]	-	262	288	344	266	246	434	364	420	382	361	468	3.52154326814572	3.10837964769358	3.7786278175662	3.36202693935652	2.77806079266145	3.65973861931483	4.29673575984281	4.36013747478591	4.39288340317957	4.16840484441648	5.51727673970008
ENSMUSG00000049321	87.9915635648584	115.580395710063	115.232075512689	109.071260137889	84.281807592536	131.592101384872	138.326950591918	125.216775471462	140.263548367965	140.30812749449	148.451105510179	102.431420503607	137.359768136814	-0.418515028006532	0.00153660282106079	0.0203760382441779	Zfp2	11	50789539	50806992	-	4019	protein_coding	zinc finger protein 2 [Source:MGI Symbol;Acc:MGI:99167]	zf-C2H2	73	120	118	97	85	176	132	135	137	139	144	1.13475658281077	1.497858982591	1.49901436731747	1.41787974954542	1.11012958565178	1.71641033320601	1.80201875647742	1.62081248751683	1.82202777770451	1.85620356950045	1.96331290111401
ENSMUSG00000056468	0	6.74218974975369	4.882715064097	2.24889196160596	5.94930406535548	4.48609436539336	22.0065603214414	9.27531670158975	117.739474907416	12.1129318700279	5.15455227465901	3.96462016816243	28.4624884067545	-2.82292396296228	0.00154295508152817	0.0204176168606389	5730596B20Rik	6	52154135	52157831	+	3697	TEC	RIKEN cDNA 5730596B20 gene [Source:MGI Symbol;Acc:MGI:1924830]	-	0	7	5	2	6	6	21	10	115	12	5	0	0.094985273548897	0.0690497877602193	0.0317809018369479	0.0851872418921765	0.0636104193432787	0.31165437379189	0.130517143776839	1.6626499458791	0.174204995592124	0.0741080845352954
ENSMUSG00000021200	81.9647441426078	123.285755424068	96.6777582691206	120.315719945919	188.394628736257	109.161629557905	191.771454229704	414.606656561062	103.405973614339	506.724316562835	539.166167929332	122.127721303594	310.806033075863	-1.34649796773229	0.00154536088008159	0.0204281774628355	Asb2	12	103287401	103322260	-	3542	protein_coding	ankyrin repeat and SOCS box-containing 2 [Source:MGI Symbol;Acc:MGI:1929743]	-	68	128	99	107	190	146	183	447	101	502	523	1.19938389436167	1.81288018100003	1.42701465102222	1.77468342289074	2.81564437805014	1.61558851710742	2.8346922406399	6.08942068330631	1.5241413641063	7.60648423888221	8.09092483340565
ENSMUSG00000085334	339.912615414932	338.072657451935	251.948097307405	296.853738931987	289.5327978473	354.401454866075	390.878428566555	507.359823576959	427.957395750433	362.378545111669	372.15867423038	303.263981390712	402.522387017012	-0.409181231343997	0.00154727206746403	0.0204281774628355	Gm12940	4	126927524	126943191	+	2680	lncRNA	predicted gene 12940 [Source:MGI Symbol;Acc:MGI:3702626]	-	282	351	258	264	292	474	373	547	418	359	361	6.57373467175038	6.5702214959971	4.91503603434171	5.78701761941713	5.71900945997574	6.93218280024478	7.63620220372982	9.84848763645548	8.3366951436226	7.18933074828252	7.38103801927181
ENSMUSG00000061322	1.20536388445011	1.92633992850106	1.9530860256388	6.74667588481788	0	2.24304718269668	41.9172577551266	127.07183881178	3.07146456280215	1.00941098916899	3.0927313647954	2.36629314468157	29.7342917777282	-3.66119623121452	0.00154911712300885	0.0204281774628355	Dnai1	4	41569775	41638158	+	2782	protein_coding	dynein axonemal intermediate chain 1 [Source:MGI Symbol;Acc:MGI:1916172]	-	1	2	2	6	0	3	40	137	3	1	3	0.0224564308042724	0.0360645533850541	0.0367041071674379	0.126700928207616	0	0.0422659454191412	0.788871466165908	2.37618611194779	0.0576390165028134	0.0192917525971748	0.0590893433199828
ENSMUSG00000040525	3.61609165335034	1.92633992850106	2.9296290384582	8.99556784642384	1.98310135511849	3.73841197116113	28.2941489847104	183.651270691477	5.11910760467025	2.01882197833799	3.0927313647954	3.89014596437039	37.6524154325254	-3.28418682406183	0.00155262414164959	0.0204509443438607	Cblc	7	19512806	19530734	-	2541	protein_coding	Casitas B-lineage lymphoma c [Source:MGI Symbol;Acc:MGI:1931457]	-	3	2	3	8	2	5	27	198	5	2	3	0.0737589025944343	0.0394850796998114	0.060277937508744	0.184957094201018	0.0413140801882955	0.0771243999449368	0.582991846808206	3.75991075747772	0.10517627175051	0.0422429403583945	0.0646936454609178
ENSMUSG00000057378	30.1340971112529	31.7846088202674	22.4604892948462	24.7378115776655	75.3578514945027	36.6364373173791	54.4924350816645	93.6806986860565	58.3578266932408	185.731622007095	185.563881887724	36.894971659707	102.410483612193	-1.46945697929417	0.00155299157237804	0.0204509443438607	Ryr3	2	112461700	113047441	-	18977	protein_coding	ryanodine receptor 3 [Source:MGI Symbol;Acc:MGI:99684]	-	25	33	23	22	76	49	52	101	57	184	180	0.0823019846359881	0.0872356639107414	0.061878827033137	0.0681052819203857	0.21021262342949	0.101203371583961	0.150341600070381	0.256809347814936	0.160546089176672	0.520378176395774	0.519744595403464
ENSMUSG00000027500	81.9647441426078	63.5692176405348	51.7567796794282	66.3423128673758	88.2480103027729	80.0020161828482	103.745212943938	78.8401919635129	153.573228140107	152.421059364518	170.100225063747	70.3762129265439	123.113655609779	-0.805309614447232	0.00155591324083926	0.0204510701257925	Stmn2	3	8574420	8626666	+	5602	protein_coding	stathmin-like 2 [Source:MGI Symbol;Acc:MGI:98241]	-	68	66	53	59	89	107	99	85	150	151	165	0.758339477656022	0.5910286305013	0.483030505659591	0.618720604371705	0.833910917574334	0.748629836766478	0.969606397128178	0.73213780517945	1.43120085604094	1.44664727142563	1.61393438439675
ENSMUSG00000015627	37.3662804179536	58.7533678192822	30.2728333974014	40.4800553089073	59.4930406535548	54.5808147789525	118.416253158233	252.288614283241	53.2387190885706	85.7999340793645	83.5037468494759	45.2731155194198	107.97134703964	-1.25214288227204	0.00157328108056786	0.0205899782379197	Gata5	2	179966926	179976492	-	3277	protein_coding	GATA binding protein 5 [Source:MGI Symbol;Acc:MGI:109497]	zf-GATA	31	61	31	36	60	73	113	272	52	85	81	0.59099405109004	0.933815507865496	0.48297766407296	0.645374395374286	0.961053504044481	0.873117871161804	1.89193139558065	4.00506412901096	0.848163023432306	1.39210275759961	1.35442079161953
ENSMUSG00000104156	65.0896497603062	42.3794784270232	40.0382635255954	61.8445289441639	76.349402172062	66.5437330866682	90.1221041735221	98.3183570368514	142.311191409833	114.063441776096	77.3182841198851	57.1402645658301	98.1128519338093	-0.780320641636692	0.00159954433421051	0.0208555496632106	Gm38102	5	123272002	123275758	+	2006	lncRNA	predicted gene, 38102 [Source:MGI Symbol;Acc:MGI:5611330]	-	54	44	41	55	77	89	86	106	139	113	75	1.68174710212574	1.10034642341917	1.04350545157834	1.61071028789028	2.01480283833533	1.73894376103166	2.35218190457535	2.54971681642848	3.70370428773761	3.02326575122804	2.04868585638325
ENSMUSG00000018428	1161.97078460991	1131.72470799437	1134.74298089614	1208.7794293632	1464.52035075501	1469.19590466633	1298.38705896505	1499.81871064706	2212.47830673848	1664.51872113967	2117.49007442992	1220.34765072373	1710.31479609775	-0.486692942677297	0.00160210733847705	0.0208668453757045	Akap1	11	88721618	88755412	-	4390	protein_coding	A kinase (PRKA) anchor protein 1 [Source:MGI Symbol;Acc:MGI:104729]	-	964	1175	1162	1075	1477	1965	1239	1617	2161	1649	2054	13.7186182322497	13.4270632497419	13.513984051761	14.385654174036	17.6599200283877	17.5438333490235	15.4849628643755	17.7730724564462	26.3113225961501	20.1597408407941	25.6378117008852
ENSMUSG00000029167	71.1164691825568	57.7901978550317	68.358010897358	78.7112186562086	44.6197804901661	85.9834753367061	73.3552010714715	87.1879769949437	223.193091563623	104.978742873575	201.027538711701	64.1191354162642	129.287671092003	-1.01181365960206	0.00160456925030549	0.0208846258812831	Ppargc1a	5	51611592	51725068	-	6592	protein_coding	peroxisome proliferative activated receptor, gamma, coactivator 1 alpha [Source:MGI Symbol;Acc:MGI:1342774]	-	59	60	70	70	45	115	70	94	218	104	195	0.559155588493881	0.456606132511623	0.542153961603979	0.623830369112845	0.358317543926778	0.683765368019105	0.582618436442464	0.688062147618926	1.76763148121765	0.846730005375513	1.62092323309352
ENSMUSG00000028484	426.698815095341	448.837203340746	429.678925640536	446.405054378783	410.501980509528	476.273685125928	483.096395627834	565.794318796975	513.958403508893	512.780782497849	512.362496101105	432.424395792987	510.711013609764	-0.239593539594041	0.00160872774942492	0.0209228145907752	Psip1	4	83373917	83404696	-	5082	protein_coding	PC4 and SFRS1 interacting protein 1 [Source:MGI Symbol;Acc:MGI:2142116]	-	354	466	440	397	414	637	461	610	502	508	497	4.35177525307162	4.60001178502802	4.42038208397456	4.58924789986275	4.27600729948858	4.91282427649248	4.97702298849228	5.7917817223773	5.27984884187558	5.3648534255161	5.35879029901269
ENSMUSG00000089769	7.23218330670069	6.74218974975369	2.9296290384582	6.74667588481788	9.91550677559247	14.9536478846445	9.43138299490348	11.1303800419077	51.1910760467025	23.2164527508869	17.5254777338406	6.71323695106458	21.2414029088143	-1.66016755261146	0.00161653514672396	0.0209687072642491	Gm16574	17	13037680	13038424	+	745	processed_pseudogene	predicted gene 16574 [Source:MGI Symbol;Acc:MGI:4414994]	-	6	7	3	6	10	20	9	12	50	23	17	0.503144621456262	0.471356451423184	0.205592267395595	0.473130177548442	0.704557568848717	1.05220456515482	0.66281086476047	0.777216451881301	3.58728733581268	1.65691554588299	1.25036751810974
ENSMUSG00000043168	12.0536388445011	18.30022932076	2.9296290384582	14.6177977504387	16.8563615185072	9.71987112501894	66.0196809643244	371.01266806359	7.16675064653835	64.6023033068156	55.6691645663173	12.9515312945331	95.6984064454341	-2.88549677876489	0.00161904881072644	0.0209870166465983	4930426D05Rik	18	21784505	21789162	+	3001	lncRNA	RIKEN cDNA 4930426D05 gene [Source:MGI Symbol;Acc:MGI:1921894]	-	10	19	3	13	17	13	63	400	7	64	54	0.208176576132909	0.317610823530022	0.0510384002698162	0.254485492033581	0.297341606446818	0.169786757972749	1.15180228581335	6.43148124682405	0.124676464220348	1.14457113176334	0.985990655145438
ENSMUSG00000090785	0	5.77901978550317	3.9061720512776	0	10.9070574531517	10.4675535192512	6.28758866326899	11.1303800419077	49.1434330048344	23.2164527508869	34.0200450127494	4.1184498579865	22.3775754988164	-2.41104515830391	0.00162103716425277	0.0209984963821097	Gm17116	14	64348649	64352090	-	1013	lncRNA	predicted gene 17116 [Source:MGI Symbol;Acc:MGI:4937943]	-	0	6	4	0	11	14	6	12	48	23	33	0	0.297132045954257	0.201600841342176	0	0.569975249428947	0.541682804272691	0.324971434186608	0.571595514957126	2.53270276660734	1.21856079139469	1.78504648003762
ENSMUSG00000085971	12.0536388445011	10.5948696067558	8.7888871153746	10.1200138272268	9.91550677559247	11.2152359134834	17.8148345459288	75.130065282877	20.476430418681	23.2164527508869	29.8964031930222	10.2945832338902	29.6249036841465	-1.52716020614416	0.00163497325077534	0.0211358863823924	Gm15411	5	148932461	148952678	-	5723	lncRNA	predicted gene 15411 [Source:MGI Symbol;Acc:MGI:3705213]	-	10	11	9	9	10	15	17	81	20	23	29	0.109162660313622	0.0964221092686901	0.0802898335888792	0.0923856322576243	0.0917168248807084	0.102729215582781	0.1629778399478	0.682933292398758	0.186792176493479	0.215691434856338	0.27766381503696
ENSMUSG00000048732	6.02681942225057	19.2633992850105	21.4839462820268	16.8666897120447	13.8817094858295	23.178154221199	22.0065603214414	39.8838618168359	112.620367302745	33.3105626425768	32.9891345578176	15.5045128374324	43.998106810436	-1.49451240371465	0.00163640622115136	0.021140059201604	Klhl11	11	100353440	100363567	-	2393	protein_coding	kelch-like 11 [Source:MGI Symbol;Acc:MGI:2388648]	-	5	20	22	15	14	31	21	43	110	33	32	0.130534455698884	0.419271155525368	0.469376969301268	0.368242772956111	0.3070846403298	0.507744764568543	0.4814819138774	0.867047257139486	2.45698451458295	0.74011643917101	0.732744072951407
ENSMUSG00000028435	3.61609165335034	14.4475494637579	4.882715064097	56.222299040149	1.98310135511849	2.99072957692891	758.702365367791	2805.7833022309	3.07146456280215	3.02823296750698	3.0927313647954	16.2303513152945	596.111471011787	-5.19968086118737	0.00163848706187007	0.0211525902590712	Aqp3	4	41092722	41098183	-	1829	protein_coding	aquaporin 3 [Source:MGI Symbol;Acc:MGI:1333777]	-	3	15	5	50	2	4	724	3025	3	3	3	0.102472045649239	0.411419850398663	0.139571932941242	1.60598679730996	0.0573969807317981	0.0857181411744492	21.7184207663266	79.8047396742754	0.0876718118703264	0.0880311466243962	0.0898778311187491
ENSMUSG00000024548	63.8842858758561	60.6797077477832	77.1468980127326	78.7112186562086	104.112821143721	51.5900852020236	118.416253158233	251.361082613082	146.406477493569	182.703389039588	190.718434162383	76.9069862872603	156.86595361148	-1.02625655035391	0.0016440693966484	0.0211959170284217	Setbp1	18	78793595	79152606	-	9953	protein_coding	SET binding protein 1 [Source:MGI Symbol;Acc:MGI:1933199]	-	53	63	79	70	105	69	113	271	143	181	185	0.332674660541219	0.317536924223094	0.405242402544217	0.413170882466781	0.553742749152927	0.271719962181168	0.622913612309635	1.31380919950915	0.767952690285953	0.976008006258071	1.01850404656872
ENSMUSG00000026987	666.566228100913	671.329465082618	593.738151794195	619.569735422442	609.803666698937	742.448617472601	726.216490607568	808.807616378626	1340.18237090267	898.375780360404	843.284752134213	632.201449419821	893.219271309347	-0.498319338465686	0.00165228773802745	0.0212874581241669	Baz2b	2	59729707	60040183	-	17604	protein_coding	bromodomain adjacent to zinc finger domain, 2B [Source:MGI Symbol;Acc:MGI:2442782]	MBD	553	697	608	551	615	993	693	872	1309	890	818	1.96250886986535	1.98622803054711	1.7633316943026	1.83876365440381	1.83373474271336	2.21087580729679	2.1598582854456	2.39013337783159	3.97448369270758	2.71336023605731	2.54616754618354
ENSMUSG00000063108	243.483504658923	307.251218595918	224.604892948462	273.240373335124	241.938365324456	310.288193606374	311.235638831815	303.302856141985	394.171285559609	339.162092360782	339.169539672563	258.103670972577	332.888267695521	-0.365514385956868	0.00168921882289653	0.0216579149044589	Zfp26	9	20339745	20371458	-	14154	protein_coding	zinc finger protein 26 [Source:MGI Symbol;Acc:MGI:99173]	zf-C2H2	202	319	230	243	244	415	297	327	385	336	329	0.891599949165758	1.13062655143399	0.829641444544187	1.008585578782	0.904864171720501	1.1491993303368	1.15127915148623	1.11477077107215	1.45389810667581	1.27405710920689	1.273684140531
ENSMUSG00000019853	33.7501887646032	33.7109487487685	25.3901183333044	44.9778392321192	37.6789257472514	49.347038019327	93.2658985051566	281.969627728328	50.1672545257684	51.4799604476187	53.6073436564537	35.1016041652093	96.6395204804421	-1.46246209457451	0.0016912164020783	0.0216579149044589	Hebp2	10	18415246	18421824	-	3930	protein_coding	heme binding protein 2 [Source:MGI Symbol;Acc:MGI:1860084]	-	28	35	26	40	38	66	89	304	49	51	52	0.445105886496082	0.446769155611033	0.337771180615155	0.597933812168938	0.507532437000183	0.658230260415551	1.2425127053419	3.73248477570138	0.66643218419258	0.69647644834411	0.725029750809329
ENSMUSG00000003847	1108.93477369411	1188.55173588515	996.073873075788	1127.81931874539	1075.83248515178	1193.30110119463	1414.70744923552	1775.29561668428	1998.49960886326	1321.31898482221	1293.79262093941	1099.44243731044	1499.48589695655	-0.447506716007757	0.00169271810693703	0.0216579149044589	Nfat5	8	108020102	108106149	+	18378	protein_coding	nuclear factor of activated T cells 5 [Source:MGI Symbol;Acc:MGI:1859333]	RHD	920	1234	1020	1003	1085	1596	1350	1914	1952	1309	1255	3.12742884196795	3.36840730754843	2.83363376489848	3.20618337342121	3.09887635672891	3.4037769943965	4.03031418745144	5.02528501120499	5.67719744828843	3.82269993168301	3.74188566330796
ENSMUSG00000070056	295.314151690278	294.730009060661	244.13575320485	273.240373335124	320.270868851637	331.970983039109	441.179137872707	410.896529880426	309.194099322083	369.444422035852	368.035032410653	285.53823122851	371.786700760138	-0.3800788391896	0.00169355295098935	0.0216579149044589	Mfhas1	8	36054952	36146603	+	6666	protein_coding	malignant fibrous histiocytoma amplified sequence 1 [Source:MGI Symbol;Acc:MGI:1098644]	-	245	306	250	243	323	444	421	443	302	366	357	2.2961414149241	2.30284021754197	1.91476946706819	2.14154219653171	2.54337249594826	2.6106227577401	3.46513507480411	3.20667856406447	2.42155348840233	2.9467587751987	2.93459343246728
ENSMUSG00000020844	230.224501929972	234.050301312878	186.519715448505	279.987049219942	369.848402729599	328.232571067947	403.453605893093	909.908568425955	236.502771335765	554.166633053778	594.835332495649	260.125994128179	504.516580378698	-0.955568665929181	0.00169695165360779	0.021668377216854	Nxn	11	76148024	76289966	-	3239	protein_coding	nucleoredoxin [Source:MGI Symbol;Acc:MGI:109331]	-	191	243	191	249	373	439	385	981	231	549	577	3.68400555264582	3.76359613564134	3.01067733755853	4.51620940548131	6.0446427915877	5.31226866404304	6.52158506689039	14.6142008278067	3.81200502659268	9.09683266230682	9.76135032911834
ENSMUSG00000022231	550.851295193703	599.091717763828	478.506076281506	516.120705188568	774.401079173772	565.995572433795	693.730615847345	770.778817902108	1353.49205067481	1203.21789908944	1390.698203703	583.794174720275	996.31885994175	-0.770577989877824	0.00169778483392218	0.021668377216854	Sema5a	15	32244956	32696487	+	18686	protein_coding	sema domain, seven thrombospondin repeats (type 1 and type 1-like), transmembrane domain (TM) and short cytoplasmic domain, (semaphorin) 5A [Source:MGI Symbol;Acc:MGI:107556]	-	457	622	490	459	781	757	662	831	1322	1192	1349	1.52790978579423	1.66986640896156	1.33881796019769	1.44305210552979	2.19385260969058	1.58783727814282	1.94377068031453	2.14586151520503	3.78152994131281	3.42364495475787	3.95585750746982
ENSMUSG00000054517	183.215310436417	208.044712278114	211.90983378181	210.271398410157	238.963713291778	251.221284462028	288.181147066495	306.085451152462	317.384671489555	221.06100662801	270.098539192132	210.480993639655	275.672016665114	-0.386631381958604	0.00172308694192615	0.0219471716041189	Trim65	11	116012672	116021954	-	5883	protein_coding	tripartite motif-containing 65 [Source:MGI Symbol;Acc:MGI:2442815]	-	152	216	217	187	241	336	275	330	310	219	262	1.61414519048408	1.84188533942883	1.88322703317519	1.86736162630067	2.15025987929531	2.23855045682095	2.56470387213254	2.70665001834407	2.81653581576046	1.99790151348793	2.44032392296687
[truncated: 2,268 more rows]
