# Supplementary material for: Gene dosage imbalance disrupts systemic metabolism in the Dp16 Down syndrome mouse model
Source: eLife. 2026 Aug 3;15:RP110476. doi: 10.7554/eLife.110476 (PMC13432951; doi:10.7554/eLife.110476)
Supplement: Figure 5—source data 15. [file elife-110476-fig5-data15.xls]

gene_id	FIW7	FIW8	FIW9	FIW10	FIW11	FIW12	FIW1	FIW2	FIW3	FIW4	FIW5	FIW6	F_iWAT_Dp16	F_iWAT_WT	log2FoldChange	pvalue	padj	gene_name	gene_chr	gene_start	gene_end	gene_strand	gene_length	gene_biotype	gene_description	tf_family	FIW7_count	FIW8_count	FIW9_count	FIW10_count	FIW11_count	FIW12_count	FIW1_count	FIW2_count	FIW3_count	FIW4_count	FIW5_count	FIW6_count	FIW7_fpkm	FIW8_fpkm	FIW9_fpkm	FIW10_fpkm	FIW11_fpkm	FIW12_fpkm	FIW1_fpkm	FIW2_fpkm	FIW3_fpkm	FIW4_fpkm	FIW5_fpkm
ENSMUSG00000000385	9666.4451799471	9070.02545185797	8608.19883673917	11837.2641533132	6401.89614273181	11040.4603270917	388.861631649232	1392.76779963966	1135.68567171127	742.599815170494	1227.49525489287	710.964290489723	9437.38168194682	933.062410592208	3.33863504344175	1.40021184781055e-37	2.81722623779482e-33	Tmprss2	16	97365882	97412395	-	7302	protein_coding	transmembrane protease, serine 2 [Source:MGI Symbol;Acc:MGI:1354381]	-	8352	10954	8024	16901	7896	11728	391	1258	965	761	1056	608	55.6669807901711	51.9516756227587	48.2818979672245	68.55143943715	36.7870547562086	63.0526485330607	2.21799145739332	7.97420470921385	6.47672937296669	4.25317799016933	7.02335751915415
ENSMUSG00000062609	2383.04724922307	2763.07056169893	2438.4890274063	1503.0334816289	1981.53928227413	1282.15441383858	375.932728295165	449.494218325678	207.130236498636	133.687483151587	259.215380531353	253.74876815176	2058.55566934499	279.868135825697	2.87872835514662	1.09666661542487e-26	1.10324661511742e-22	Kcnj15	16	95058417	95101119	+	6313	protein_coding	potassium inwardly-rectifying channel, subfamily J, member 15 [Source:MGI Symbol;Acc:MGI:1310000]	-	2059	3337	2273	2146	2444	1362	378	406	176	137	223	217	15.8733856365711	18.3058149976927	15.8197235137712	10.0679241192693	13.1702833902373	8.46959265500634	2.48016714953591	2.97672566682271	1.36630338533725	0.885636501018517	1.71550410091799
ENSMUSG00000052656	1571.72324645213	1451.50215602584	1456.87113911912	1537.3525126633	1774.79111657041	1265.20964184952	729.985773991141	789.38270361135	782.622768588597	740.648173080689	700.927688163256	581.166533508869	1509.57496878005	720.788940157317	1.0664282626073	2.75794379026509e-25	1.84966096867112e-21	Rnf103	6	71470878	71487865	+	6602	protein_coding	ring finger protein 103 [Source:MGI Symbol;Acc:MGI:109483]	-	1358	1753	1358	2195	2189	1344	734	713	665	759	603	497	10.0109031543673	9.19549362730685	9.03773269979448	9.8470243066547	11.2797623385577	7.99180638663516	4.6051680218055	4.99876335914281	4.93646874022048	4.69177293352356	4.43572362609539
ENSMUSG00000060716	499.988543790367	678.1404824787	617.936506725045	668.870910976515	759.698161821139	1027.04145778112	177.026522847988	117.355633355965	233.021516060966	218.583914058069	217.368951387278	149.676692734679	708.612677262148	185.505538407491	1.93390147872641	3.0325569869132e-22	1.52537616441734e-18	Plekhh1	12	79075937	79128429	+	6718	protein_coding	pleckstrin homology domain containing, family H (with MyTH4 domain) member 1 [Source:MGI Symbol;Acc:MGI:2144989]	-	432	819	576	955	937	1091	178	106	198	224	187	128	3.12962827912014	4.22194483013647	3.76719175086833	4.21026447298424	4.74492441970677	6.37537824700041	1.09750104681004	0.730322084581635	1.4444265303049	1.36075127039493	1.35183689075785
ENSMUSG00000022962	1126.13160441673	1323.98856102984	1282.00369016741	1186.4579300463	1249.40754254682	1114.58944639125	768.77248405334	773.88290297943	763.792747088721	809.931467268738	827.629376405039	793.98808099099	1213.76312909973	789.666176464377	0.620745415116453	2.24132333266556e-21	9.01908509064621e-18	Gart	16	91418074	91443840	-	5144	protein_coding	phosphoribosylglycinamide formyltransferase [Source:MGI Symbol;Acc:MGI:95654]	-	973	1599	1195	1694	1541	1184	773	699	649	830	712	679	9.20578632787418	10.7650525820478	10.207095729075	9.75345425561356	10.1913422502785	9.03591106276807	6.22448571161688	6.28962544967094	6.18321008731545	6.58487995605654	6.72204972229025
ENSMUSG00000022867	2626.09723578783	2640.52502884563	2603.70121844042	2445.05586410368	2253.96039473081	2317.66825761423	1293.88486643389	1540.0159056429	1412.2516124907	1534.96650363099	1673.857165763	1478.05734075495	2481.16799992043	1488.83889911941	0.736770482452692	4.77095989246329e-21	1.59986188393936e-17	Usp25	16	76810594	76913668	+	5411	protein_coding	ubiquitin specific peptidase 25 [Source:MGI Symbol;Acc:MGI:1353655]	-	2269	3189	2427	3491	2780	2462	1301	1391	1200	1573	1440	1264	20.4082596946908	20.4101237047953	19.7073162053261	19.1081358494501	17.4782106688124	17.8620672385231	9.95920571104975	11.8986629891402	10.8686093206189	11.8637481397757	12.924318292249
ENSMUSG00000005251	761.556624569587	966.288086755364	895.793373464258	969.337529624604	855.369862029137	1330.16460114091	274.490563517105	243.568295644456	348.355397747706	413.748123038488	319.660222628351	211.652198320131	963.085012930643	301.91246681604	1.6730335819582	6.3442655603326e-21	1.82352318676988e-17	Ripk4	16	97543133	97564987	-	3591	protein_coding	receptor-interacting serine-threonine kinase 4 [Source:MGI Symbol;Acc:MGI:1919638]	-	658	1167	835	1384	1055	1413	276	220	296	424	275	181	8.91783635314299	11.2544455037526	10.2165981805635	11.4147575202227	9.9946309433692	15.4471357057763	3.18360088886648	2.83567101224832	4.03967635060456	4.81860338175991	3.71911815163369
ENSMUSG00000022964	1988.38036627743	1958.24449458135	2028.67696912684	1823.81136354225	1748.84624871739	1631.40499205746	989.558372099707	1218.94860683885	854.412225556875	902.634466534437	968.279874361513	909.753648027968	1863.22740571712	973.931198903224	0.935521991864808	8.06153458280228e-21	2.02747594757477e-17	Tmem50b	16	91371391	91394688	-	2446	protein_coding	transmembrane protein 50B [Source:MGI Symbol;Acc:MGI:1925225]	-	1718	2365	1891	2604	2157	1733	995	1101	726	925	833	778	34.183436198313	33.4844634320349	33.9680267378093	31.530476394258	30.0001481986053	27.8139913470218	16.8496765466836	20.8343249834369	14.5462294544115	15.4332009018453	16.5390757219004
ENSMUSG00000038775	1700.19252506493	1453.98618709719	1392.50275300192	1567.46921336695	1499.93767275251	1430.89185685363	770.761546107812	910.059722817013	877.94975243172	687.953836655976	833.441380452827	638.464642446363	1507.49670135619	786.438480151952	0.938984772390495	2.42562431248047e-20	5.42261790745633e-17	Vill	9	118881846	118900593	+	4409	protein_coding	villin-like [Source:MGI Symbol;Acc:MGI:1201781]	-	1469	1756	1298	2238	1850	1520	775	822	746	705	717	546	16.215513534259	13.7928198669312	12.9351013585961	15.0337037783589	14.2745142105134	13.5339539460241	7.28092477486566	8.62939376615663	8.29218522629207	6.52558945919441	7.89772020335626
ENSMUSG00000032932	1143.49231774278	1316.53646781579	1273.42123868512	986.847239336032	974.554098728931	1148.47899036936	570.860809633399	593.42093847922	630.805720245847	661.60666844362	535.866773206072	509.836234627499	1140.55505877967	583.732857439276	0.96512910103338	5.71416884418077e-20	1.14969077144917e-16	Hspa13	16	75542319	75563992	-	6834	protein_coding	heat shock protein 70 family, member 13 [Source:MGI Symbol;Acc:MGI:1309463]	-	988	1590	1187	1409	1202	1220	574	536	536	678	461	436	7.03608342606804	8.0573235125247	7.63151895100423	6.10635464989143	5.98355380895936	7.00819312845455	3.47905951623055	3.63026545632218	3.84379379306332	4.04879184003818	3.27603579069366
ENSMUSG00000022967	2116.84964489023	1849.77513779904	1952.5077122215	2103.26633053662	2220.71853279413	1995.71758982217	1368.47469347658	1270.98365181743	1422.84349958438	1372.98021017725	1437.8898014228	1383.34005863379	2039.80582467728	1376.08531918537	0.568175539087321	1.56125484481249e-19	2.83589830249288e-16	Ifnar1	16	91282126	91304329	+	5940	protein_coding	interferon (alpha and beta) receptor 1 [Source:MGI Symbol;Acc:MGI:107658]	-	1829	2234	1820	3003	2739	2120	1376	1148	1209	1407	1237	1183	14.9856736512607	13.0246294187348	13.4623285551835	14.9732092052661	15.6868337891734	14.0110480074653	9.59526402288663	8.94548745525046	9.97493608949878	9.66670314571305	10.1136039243789
ENSMUSG00000041482	1369.18159098149	1078.06948496614	1087.82572538055	1115.71870281214	1193.46392123876	1336.75423469221	336.15148720573	267.925125208902	557.839386933827	319.093481682985	451.011514108364	230.361784911966	1196.83561001188	360.397130008629	1.73202485862689	2.16692819120036e-19	3.3537380928424e-16	Piezo2	18	63143284	63520254	-	17162	protein_coding	piezo-type mechanosensitive ion channel component 2 [Source:MGI Symbol;Acc:MGI:1918781]	-	1183	1302	1014	1593	1472	1420	338	242	474	327	388	197	3.35479399573964	2.62731253734267	2.59600365682804	2.74912117847762	2.91789473295539	3.2481916974692	0.815781294634083	0.652673584983223	1.35356996785795	0.777589852863726	1.0979599905958
ENSMUSG00000000159	81.0166621882539	105.985325710957	101.916611352221	61.6341781842234	85.1315976427103	53.658444632011	24.8632756808972	12.1784147822228	15.2993924686493	12.6856735837272	15.1112105242493	17.5402374298451	81.5571366183961	16.2797007449318	2.31851494330286	5.37922213122781e-19	7.73071066287882e-16	Igsf5	16	96162868	96223321	+	2523	protein_coding	immunoglobulin superfamily, member 5 [Source:MGI Symbol;Acc:MGI:1919308]	-	70	128	95	88	105	57	25	11	13	13	13	15	1.35029854462926	1.75695796339787	1.65440409848951	1.03302641548921	1.4157995053478	0.886908486147745	0.410438128346729	0.201801319956078	0.252520341339772	0.210279449508576	0.250235423446424
ENSMUSG00000052477	206.013798135846	202.862537493628	200.614803398582	362.80118522077	256.205570048538	199.571758982217	79.5624821788709	54.2493022117197	71.7894569682773	47.8152312002026	41.846429144075	28.0643798877522	238.01160887993	53.8878802651496	2.14245067307289	8.65022872297197e-19	1.16028401270797e-15	C130026I21Rik	1	84970411	85248287	-	3827	protein_coding	RIKEN cDNA C130026I21 gene [Source:MGI Symbol;Acc:MGI:3612702]	-	178	245	187	518	316	212	80	49	61	49	36	24	2.26365662996653	2.21705401323031	2.14693248269621	4.00882689019606	2.80904261706827	2.17469624155589	0.865877521040019	0.592633484148754	0.781162953372092	0.522526532218381	0.45684273764933
ENSMUSG00000029282	94.9052328490975	62.1007767837637	53.6403217643268	33.61864264594	59.9975069101006	55.5411970752395	1.98906205447177	6.64277169939425	10.5918870936803	7.80656835921675	6.97440485734583	2.33869832397935	59.9672796714114	6.05723206468137	3.3087025021607	9.94344469711492e-19	1.2503881706622e-15	Amtn	5	88523967	88533775	+	1022	protein_coding	amelotin [Source:MGI Symbol;Acc:MGI:1918671]	-	82	75	50	48	74	59	2	6	9	8	6	2	3.90491843310273	2.54143507387447	2.14958365459318	1.39102952123071	2.46326157159113	2.26632568617597	0.0810595223341524	0.271737091397893	0.431580565317041	0.319455096257797	0.285116953193736
ENSMUSG00000044921	258.095938114009	299.7397492763	254.255125162909	220.622342363981	265.934895493419	284.295618927497	104.425757859768	142.819591536976	123.572016092936	121.00180956786	148.787303623378	126.289709494885	263.823944889686	127.816031362634	1.04753445073829	1.72355578187584e-18	1.96848932391619e-15	Rassf9	10	102348083	102385597	+	7326	protein_coding	Ras association (RalGDS/AF-6) domain family (N-terminal) member 9 [Source:MGI Symbol;Acc:MGI:2384307]	-	223	362	237	315	328	302	105	129	105	124	128	108	1.48144986518899	1.7112375751586	1.4214011884074	1.2734727163806	1.52312882473842	1.61830819668072	0.593673037242554	0.815025813443339	0.702413177786448	0.690757327302724	0.84852714871671
ENSMUSG00000030268	171.292371483737	216.110703207498	198.469190528009	260.544480506035	162.96620120176	222.164788300958	96.469509641881	79.713260392731	83.5582204056999	68.3074731431466	87.1800607168229	79.515743015298	205.257955871333	82.4573778859299	1.31963516965342	1.76107394783755e-18	1.96848932391619e-15	Bcat1	6	144939561	145021910	-	9322	protein_coding	branched chain aminotransferase 1, cytosolic [Source:MGI Symbol;Acc:MGI:104861]	-	148	261	185	372	201	236	97	72	71	70	75	68	0.772683479570209	0.969616640885967	0.871962629422724	1.18189758881226	0.733527949806898	0.993857477482017	0.431010227798427	0.357496641161098	0.373266931041683	0.306450031997999	0.390728285459126
ENSMUSG00000022636	2633.04152111825	2188.43137385983	2676.65205603991	2778.44073700925	2429.08825273867	1846.0387705855	1001.49274442654	1049.55792850429	712.010187964062	1117.3150964129	1268.17928322738	977.57589942337	2425.28211855857	1021.02185665976	1.24795139788702	3.70572475166528e-18	3.9241674738687e-15	Alcam	16	52069359	52274437	-	7121	protein_coding	activated leukocyte cell adhesion molecule [Source:MGI Symbol;Acc:MGI:1313266]	-	2275	2643	2495	3967	2996	1961	1007	948	605	1145	1091	836	15.5485331994436	12.853601430615	15.39447230729	16.4993646174406	14.3129953756756	10.8107995052687	5.85751521192826	6.16191806917092	4.16375008724086	6.56198495804507	7.44057419475077
ENSMUSG00000069227	56.7116635317777	89.4251185686198	57.931547505473	78.4434995071934	69.7268323549818	47.0688110807114	14.9179654085383	21.0354437147485	5.88438171871126	8.78238940411885	11.6240080955764	11.6934916198968	66.5512454247929	12.322946660265	2.43617574570108	7.41614924351197e-18	7.46064613897304e-15	Gprin1	13	54884484	54897687	-	4348	protein_coding	G protein-regulated inducer of neurite outgrowth 1 [Source:MGI Symbol;Acc:MGI:1349455]	-	49	108	54	112	86	50	15	19	5	9	10	10	0.548473380788808	0.860206800717475	0.545681797284674	0.762912081791209	0.672881554894104	0.451441701478147	0.142898168972235	0.202261225113626	0.0563573721959031	0.0844741253271394	0.111694850568843
ENSMUSG00000022898	1102.98398664866	1085.52157818019	1069.58801598068	1033.77326136266	1063.73958197368	991.269161359783	685.231877765526	818.168047642059	714.363940651547	728.938320541864	681.166874400776	694.593402221868	1057.81259758427	720.410410537273	0.55362310165299	1.52330086556684e-17	1.45946730548594e-14	Vps26c	16	94298642	94327689	-	3675	protein_coding	VPS26 endosomal protein sorting factor C [Source:MGI Symbol;Acc:MGI:1206040]	-	953	1311	997	1476	1312	1053	689	739	607	747	586	594	12.6207326584215	12.354182139683	11.9199122259006	11.8952895915529	12.1452427428938	11.2484383645301	7.76581103779212	9.30755610770929	8.0947159491062	8.29533612096853	7.74395747537881
ENSMUSG00000050335	2320.54868124927	2449.25463635164	2281.85928785446	2301.47624446998	1908.56934143752	2311.07862406293	992.541965181415	1474.69531726552	1139.2163007425	931.9090978815	1200.76003627304	1000.96288266316	2262.1311359043	1123.34760000119	1.01015682501584	1.61601326720703e-17	1.47791758800934e-14	Lgals3	14	47605208	47623617	+	1858	protein_coding	lectin, galactose binding, soluble 3 [Source:MGI Symbol;Acc:MGI:96778]	-	2005	2958	2127	3286	2354	2455	998	1332	968	955	1033	856	52.5191486417019	55.1342043587236	50.2987303643995	52.3802847249836	43.1013086564679	51.8712832266549	22.2489629068495	33.1823456645423	25.532886433793	20.9762761368792	27.0008414538401
ENSMUSG00000022971	1327.51587899896	1251.12364960356	1248.74669067353	1339.14259872994	1355.61934532011	1169.18926724487	833.417000823673	945.487838547115	819.105935244607	814.810572493249	757.885327831581	884.027966464195	1281.88957176183	842.455773567403	0.605953971497032	2.76410858071441e-17	2.41799411495539e-14	Ifnar2	16	91169671	91202477	+	3329	protein_coding	interferon (alpha and beta) receptor 2 [Source:MGI Symbol;Acc:MGI:1098243]	-	1147	1511	1164	1912	1672	1242	838	854	696	835	652	756	16.7686705687262	15.7187975622311	15.3629432993288	17.0106182435552	17.0864635973378	14.6463364337009	10.4268989290736	11.8738796699201	10.2462679842727	10.2363095334003	9.51166371577684
ENSMUSG00000032548	2389.99153455349	4113.55545415651	4601.26680094396	2809.25782610136	2782.58707723602	3151.72758996444	1102.9349092046	1111.55713103197	1509.93234902131	896.779540265024	1292.58970022809	937.818027915721	3308.06438049263	1141.93527627779	1.53469521110258	4.03278632661061e-17	3.38081920380856e-14	Slco2a1	9	102865911	102973201	+	13545	protein_coding	solute carrier organic anion transporter family, member 2a1 [Source:MGI Symbol;Acc:MGI:1346021]	-	2065	4968	4289	4011	3432	3348	1109	1004	1283	919	1112	802	7.41976339822362	12.7019742929421	13.9127275142565	8.77040518744437	8.61981564494944	9.70348290639253	3.39138798429249	3.43086217101367	4.64213656813422	2.76889974711199	3.98702046381648
ENSMUSG00000041845	223.3745114619	247.575096777938	248.891092986477	211.517293314039	208.369719944539	192.982125430917	128.294502513429	114.034247506268	122.395139749194	116.122704343349	113.915279336649	125.120360332895	222.118306652635	119.980372296964	0.88648106780458	1.5277132491836e-16	1.1975020568544e-13	Rhod	19	4475487	4489460	-	1714	protein_coding	ras homolog family member D [Source:MGI Symbol;Acc:MGI:108446]	-	193	299	232	302	257	205	129	103	104	119	98	107	5.48018855661966	6.04128080127898	5.94719816614539	5.21845725824986	5.10096112164288	4.69530975724074	3.11748112762252	2.78147381010216	2.97367011061958	2.83339337052806	2.77675744497003
ENSMUSG00000024236	4977.895201024	5457.41626375716	5256.75153290403	5336.95952004298	3945.24146789932	4869.73919441041	1468.9223272274	2516.50334545386	2066.59485961139	2493.22276972485	2422.44328711812	1617.20989103172	4974.00053000632	2097.48274669456	1.24574651888239	1.54746786671046e-16	1.1975020568544e-13	Svil	18	4920540	5119299	+	10701	protein_coding	supervillin [Source:MGI Symbol;Acc:MGI:2147319]	-	4301	6591	4900	7620	4866	5173	1477	2273	1756	2555	2084	1383	19.5611367216101	21.33023298818	20.1190263068343	21.0900015978202	15.4695417264924	18.9775139589825	5.71716954519527	9.83158729308559	8.04211748742123	9.74399988201245	9.45792873759106
ENSMUSG00000032315	149.302134604068	200.378506422278	181.304287563425	126.770298310732	87.5639290039306	101.668631934337	19.8906205447177	48.7136591288912	24.7144032185873	18.5405998531398	23.2480161911528	36.24982402168	141.164631306462	28.5595204930281	2.30918496783925	2.45168203094133e-16	1.82695712824221e-13	Cyp1a1	9	57595211	57611107	+	2787	protein_coding	cytochrome P450, family 1, subfamily a, polypeptide 1 [Source:MGI Symbol;Acc:MGI:88588]	-	129	242	169	181	108	108	20	44	21	19	20	31	2.25269166243709	3.00709431030226	2.66431137175475	1.92347971905499	1.31830680682485	1.52127592355159	0.297247333424843	0.730742346966897	0.36927728313337	0.278219369354768	0.348510376945339
ENSMUSG00000051627	122.682374170785	153.181916066617	163.066578163554	140.077677691417	159.723092720133	77.1928501723668	29.8359308170766	45.3922732791941	24.7144032185873	47.8152312002026	37.1968259058444	18.7095865918348	135.987414830812	33.9440418354566	1.99746920323908	7.83274493023315e-16	5.62838671415325e-13	H1f4	13	23804612	23806541	-	1930	protein_coding	H1.4 linker histone, cluster member [Source:MGI Symbol;Acc:MGI:1931527]	-	106	185	152	200	197	82	30	41	21	49	32	16	2.67299142989312	3.31957947784073	3.46036189885101	3.06915408181733	3.4724709792377	1.66792972516283	0.643856205897698	0.983275268027159	0.533251703674976	1.03611867295324	0.805221488536091
ENSMUSG00000031098	90.2757092954829	69.5528699978154	108.35344996394	133.073793806846	197.829617379251	159.092581452805	24.8632756808972	9.96415754909138	7.06125806245351	6.83074731431466	32.5472226676139	15.2015391058658	126.363003649357	16.0780333967061	2.97752048990144	2.21816499114495e-15	1.48764932072788e-12	Syt8	7	141988587	141994133	+	1894	protein_coding	synaptotagmin VIII [Source:MGI Symbol;Acc:MGI:1859867]	-	78	84	101	190	244	169	25	9	6	7	28	13	2.00430420720901	1.53591776291429	2.34302348462953	2.97111616104123	4.38267795588157	3.50290157916114	0.546745194202111	0.219943485276119	0.155253550775789	0.150830369497642	0.717960817721924
ENSMUSG00000023147	501.145924678771	518.334483555148	474.180444396649	479.766046093103	502.681814652194	421.736547283175	326.206176933371	314.424527104661	273.035311748202	286.891387201216	255.728178102681	239.716578207884	482.97421010984	282.667026549669	0.770989397288118	2.38736154348799e-15	1.53654986569503e-12	Get1	16	95946607	95959052	+	4368	protein_coding	guided entry of tail-anchored proteins factor 1 [Source:MGI Symbol;Acc:MGI:2136882]	-	433	626	442	685	620	448	328	284	232	294	220	205	4.82452183989775	4.96318376093656	4.44605552558355	4.64466020360189	4.82879499004741	4.02639696005535	3.11039936341177	3.0094302237506	2.60300870876403	2.74685307527437	2.44603539972831
ENSMUSG00000022983	1406.21777941041	1415.0697003127	1571.66142769478	1425.29037051017	1443.99405144445	1520.32259790698	1014.4216477806	1134.80683197985	1098.02562871152	1093.89539133525	1063.59674074524	1101.52691059428	1463.75932121325	1084.37885852446	0.432619410084011	2.49713133626525e-15	1.53654986569503e-12	Scaf4	16	90022568	90081391	-	5546	protein_coding	SR-related CTD-associated factor 4 [Source:MGI Symbol;Acc:MGI:2146350]	-	1215	1709	1465	2035	1781	1615	1020	1025	933	1121	915	942	10.6621655817347	10.6716322085804	11.6062788862839	10.867522641581	10.9248067121711	11.4317802257973	7.6180750506684	8.55445937293733	8.2446465946327	8.24890832331636	8.0124238622448
ENSMUSG00000039680	2247.63368527984	2892.24017740916	2683.08889465163	2660.77548774846	1940.18964913339	2341.20266315459	1245.15284609933	1372.83948454148	1010.93677927459	1148.54136984976	992.690291362224	748.383463673393	2460.85509289618	1086.42403913346	1.17926928892196	3.01558722389145e-15	1.7845180866087e-12	Mrps6	16	91855158	91909115	+	1533	protein_coding	mitochondrial ribosomal protein S6 [Source:MGI Symbol;Acc:MGI:2153111]	-	1942	3493	2501	3799	2393	2487	1252	1240	859	1177	854	640	61.6532650169553	78.9087352270536	71.6814496018337	73.3961270993817	53.1043688361944	63.6875930115213	33.8288406541196	37.4393325925986	27.4613115264695	31.3332206912856	27.0544308919389
ENSMUSG00000031137	1731.44180905183	1702.38929423224	1405.37643022536	1873.5389391227	1477.23591338113	1209.66844477428	485.331141291113	853.596163372161	390.722946122427	381.546028556719	591.662012064838	389.393270942562	1566.60847179792	515.375260391637	1.60418582091383	3.16865890434661e-15	1.79450917356169e-12	Fgf13	X	58107505	58613431	-	4019	protein_coding	fibroblast growth factor 13 [Source:MGI Symbol;Acc:MGI:109178]	-	1496	2056	1310	2675	1822	1285	488	771	332	391	509	333	18.116011905012	17.7163297773821	14.3215008133488	19.7129574967684	15.4226880435321	12.5518091349324	5.02952250943591	8.87942697238394	4.04846457477905	3.97035628809431	6.15067051577817
ENSMUSG00000004988	52.0821399781632	24.0123003563886	47.2034831526076	46.2256336381676	35.6741932978976	58.3653257400822	5.96718616341532	11.0712861656571	2.3537526874845	4.87910522451047	5.81200404778819	7.01609497193806	43.9271793605512	6.18323821013227	2.82262630285072	3.21085140398712e-15	1.79450917356169e-12	Fxyd4	6	117910520	117914653	-	1957	protein_coding	FXYD domain-containing ion transport regulator 4 [Source:MGI Symbol;Acc:MGI:1889005]	-	45	29	44	66	44	62	6	10	2	5	5	6	1.11910464460532	0.513187209807471	0.987863850585037	0.998847335058488	0.764876923803049	1.24371842736508	0.126994632333424	0.236514484251956	0.0500852027200381	0.104267727508772	0.124080023064213
ENSMUSG00000044349	5332.05375287551	6463.44884765413	5160.19895372824	5128.24378028277	5058.4384542178	5120.14526935979	3076.0844672406	3653.52443466684	2490.2703433586	3285.58945818535	2823.4715664155	2745.63183235176	5377.08817635304	3012.42868370311	0.835757612722876	4.92993206089777e-15	2.68081710987198e-12	Snhg11	2	158217558	158228071	+	8527	protein_coding	small nucleolar RNA host gene 11 [Source:MGI Symbol;Acc:MGI:2441845]	-	4607	7806	4810	7322	6239	5439	3093	3300	2116	3367	2429	2348	26.2948658410343	31.7030419682901	24.7847222256883	25.4319386308423	24.891348787081	25.0405579208368	15.0247964604364	17.9129141638039	12.1615706277771	16.1145277632843	13.834196455423
ENSMUSG00000070465	56.7116635317777	49.680621427011	105.135030658081	92.4512672763351	65.6729467529479	22.5930293187415	1.98906205447177	9.96415754909138	0	0	1.16240080955764	2.33869832397935	65.3740931608156	2.57571978951669	4.67447245649965	5.45000789576089e-15	2.88563575954498e-12	Gm9696	3	59859730	59881015	+	3050	transcribed_unprocessed_pseudogene	predicted gene 9696 [Source:MGI Symbol;Acc:MGI:3819177]	-	49	60	98	132	81	24	2	9	0	0	1	2	0.781889265465487	0.681271251278612	1.41176197055367	1.28179949817014	0.903472394414962	0.30891045529605	0.0271615842050832	0.136581298725564	0	0	0.0159229249269944
ENSMUSG00000022951	863.406142749106	946.415838184559	940.851243746293	1019.06510520506	888.611723965814	772.869877945282	537.046754707379	645.455983457808	475.45804287187	524.991722157327	468.447526251728	492.295997197654	905.203321966019	523.949337773961	0.788955242011978	9.54272471290458e-15	4.92306721086257e-12	Rcan1	16	92188841	92267755	-	3085	protein_coding	regulator of calcineurin 1 [Source:MGI Symbol;Acc:MGI:1890564]	-	746	1143	877	1455	1096	821	540	583	404	538	403	421	11.7688131889897	12.8309766215285	12.4904955080061	13.9686305265079	12.0860696722506	10.4474233601307	7.25042612411216	8.74705695403787	6.4179519702007	7.11701427495956	6.3441371714798
ENSMUSG00000037254	303.23379276175	98.5332324969051	134.100804410817	334.785649682486	249.719353085284	159.092581452805	35.8031169804919	45.3922732791941	21.1837741873605	56.5976206043214	36.0344250962868	21.0482849158142	213.244235648341	36.0099158439115	2.56147238756003	1.15081611526311e-14	5.78860505977344e-12	Itih2	2	10099404	10136207	-	3315	protein_coding	inter-alpha trypsin inhibitor, heavy chain 2 [Source:MGI Symbol;Acc:MGI:96619]	-	262	119	125	478	308	169	36	41	18	58	31	18	3.84650913924629	1.24317446280328	1.65676809577242	4.27061448965274	3.16079908874147	2.00135613602751	0.449825331179206	0.572464937343112	0.26610880105823	0.714027914244991	0.454151599350625
ENSMUSG00000025613	3738.34026954372	4188.90439665414	4321.26432133417	3658.12855291135	3723.08853690786	4168.41390930781	2886.12904103854	2351.54118158557	2820.97259595018	2413.20544404288	2365.4856474498	2287.24696085181	3966.35666444317	2520.76347848646	0.65373359871797	1.91001870010933e-14	9.37306737712188e-12	Cct8	16	87280214	87292761	-	3088	protein_coding	chaperonin containing Tcp1, subunit 8 (theta) [Source:MGI Symbol;Acc:MGI:107183]	-	3230	5059	4028	5223	4592	4428	2902	2124	2397	2473	2035	1956	50.9066174443088	56.7356506026901	57.3122439497198	50.0943492791623	50.5887904081838	56.2926282242453	38.9264731148983	31.8365345928306	38.0417956460987	32.6826719159866	32.00440877287
ENSMUSG00000031179	158.561181711297	397.444971416088	364.754187997422	144.280008022159	287.825877744401	224.047540744186	4.97265513617943	6.64277169939425	14.122516124907	17.5647788082377	61.6072429065549	28.0643798877522	262.818961272592	22.1623907605042	3.57449289371989	2.02832087276604e-14	9.59871384432765e-12	Magea9	X	63217154	63222384	+	1767	protein_coding	MAGE family member A9 [Source:MGI Symbol;Acc:MGI:1917946]	-	137	480	340	206	355	238	5	6	12	18	53	24	3.77340158662502	9.40748077600347	8.45429913183969	3.45284176527712	6.83473233598692	5.28763675484349	0.117208307619558	0.157167689535171	0.332824250333157	0.415725520002719	1.45667278689793
ENSMUSG00000017723	3239.50910664175	2920.39252955113	2321.55312596007	2841.47569197039	2592.86523106083	3801.27718287826	494.281920536236	658.741526856597	1017.99803733705	373.739460197502	1264.69208079871	468.90901395786	2952.8454780104	713.060339947326	2.05047431458739	2.06280837977616e-14	9.59871384432765e-12	Wfdc2	2	164404333	164410430	+	1140	protein_coding	WAP four-disulfide core domain 2 [Source:MGI Symbol;Acc:MGI:1914951]	-	2799	3527	2164	4057	3198	4038	497	595	865	383	1088	401	119.494263602141	107.14434641728	83.4041474941667	105.401347158643	95.4340414542354	139.053738171806	18.0582839549453	24.1579836123019	37.1861761361816	13.7108586083119	46.3496790155599
ENSMUSG00000025409	1984.90822361222	1967.35260850964	2135.95761265549	1984.90069288738	2163.96413436565	2118.09649863202	1472.90045133635	1572.12263552331	1609.9668382394	1491.0545566104	1616.89952609468	1589.14551114397	2059.19662844373	1558.68158649135	0.402276740790973	2.0991223118808e-14	9.59871384432765e-12	Mbd6	10	127117825	127124887	-	4455	protein_coding	methyl-CpG binding domain protein 6 [Source:MGI Symbol;Acc:MGI:106378]	-	1715	2376	1991	2834	2669	2250	1481	1420	1368	1528	1391	1359	18.7355059682246	18.4700205902202	19.63626091822	18.8407480908976	20.3812385947687	19.8269547275453	13.7699476917588	14.7533010295652	15.0490350928418	13.9973678338304	15.1635926260427
ENSMUSG00000066150	1093.72493954143	1180.74276924863	1217.63530405022	1055.48530140483	1058.06414213083	1003.50705224077	665.341257220808	687.526870887305	651.989494433207	719.180110092843	778.808542403618	547.255407811169	1101.52658476945	675.016947141492	0.705806994649309	3.16345065291213e-14	1.41441393636871e-11	Slc31a1	4	62278964	62310006	+	4280	protein_coding	solute carrier family 31, member 1 [Source:MGI Symbol;Acc:MGI:1333843]	-	945	1426	1135	1507	1305	1066	669	621	554	737	670	468	10.7457578456413	11.5383685871732	11.6516474384039	10.4283473580684	10.3728106549849	9.77765345895684	6.47451571159603	6.71577904598012	6.34360688254737	7.02739634558178	7.60245259072736
ENSMUSG00000026303	1988.38036627743	2153.65493886093	2047.987484962	2304.97818641226	2532.86772415073	3056.6485915814	993.536496208651	1017.45119862389	1409.89785980322	1067.54822312289	1129.85358689003	749.552812835383	2347.41954870746	1061.30669624734	1.14547275800138	7.16000827465892e-14	3.13172535839429e-11	Mlph	1	90842807	90878864	+	5357	protein_coding	melanophilin [Source:MGI Symbol;Acc:MGI:2176380]	-	1718	2601	1909	3291	3124	3247	999	919	1198	1094	972	641	15.6081174054646	16.8146316344838	15.6573955980735	18.1950075981832	19.8389684397353	23.7947884190167	7.72447162531998	7.94040095540247	10.9598708777573	8.33424772640383	8.8118542539794
ENSMUSG00000032046	1741.85823704746	1764.49007101601	1691.81574844687	1856.02922941127	1747.22469447658	1755.66665331054	1103.92944023183	1359.55394114269	1096.84875236778	1332.97154733626	1227.49525489287	1142.45413126391	1759.51410561812	1210.54217787256	0.5395702252831	9.32452508202e-14	3.90853009688005e-11	Abhd12	2	150674413	150746661	-	2823	protein_coding	abhydrolase domain containing 12 [Source:MGI Symbol;Acc:MGI:1923442]	-	1505	2131	1577	2650	2155	1865	1110	1228	932	1366	1056	977	25.9462520028841	26.1421452429325	24.544605587006	27.8023176610959	25.9696504479996	25.9351738301121	16.2868479146846	20.1342778071684	16.1798801427458	19.7474285352856	18.1666867179822
ENSMUSG00000044442	627.300441514766	631.771902480156	637.247022560203	565.213429484867	550.517664756193	598.71527694665	368.971011104514	401.887687813352	382.484811716232	410.820659903782	399.865878487828	456.046173175974	601.794289623806	403.346037033614	0.576151714100824	1.22813094382548e-13	5.04285603872831e-11	N6amt1	16	87151073	87165630	+	6135	protein_coding	N-6 adenine-specific DNA methyltransferase 1 (putative) [Source:MGI Symbol;Acc:MGI:1915018]	-	542	763	594	807	679	636	371	363	325	421	344	390	4.29965618728605	4.30703719753606	4.25409437661473	3.89587463241346	3.76517281981278	4.06971272197282	2.50486476016804	2.73867581063131	2.59620546536367	2.80051729066977	2.72311863625143
ENSMUSG00000039782	1560.14943756809	1587.295854593	1902.08580976303	1971.59331350669	1040.22704548188	1726.4839904405	602.685802504947	766.13300266347	776.738386869886	891.900435040514	733.47491083087	632.617896636415	1631.30590855886	733.92507242435	1.15215261186543	1.53242435900165e-13	6.16647562062262e-11	Cpeb2	5	43390513	43447067	+	7816	protein_coding	cytoplasmic polyadenylation element binding protein 2 [Source:MGI Symbol;Acc:MGI:2442640]	-	1348	1917	1773	2815	1283	1834	606	692	660	914	631	541	8.39371756009338	8.49388181409577	9.96688454356387	10.6669400389006	5.58433950017834	9.21161940138559	3.21153762066628	4.09798261529306	4.13837317920008	4.77235096365113	3.92073505223223
ENSMUSG00000048578	5519.5494567969	6038.67953445319	5844.64945944105	5942.79547605836	5472.74556274566	5731.09843718743	4473.40056050702	4558.04851440102	4190.85666006616	4674.18280508103	4372.95184555584	4052.96419545622	5758.25298778043	4387.06743017788	0.392266478875031	2.0982201298125e-13	8.11849788688989e-11	Mlec	5	115281040	115296238	-	6007	protein_coding	malectin [Source:MGI Symbol;Acc:MGI:1924015]	-	4769	7293	5448	8485	6750	6088	4498	4117	3561	4790	3762	3466	38.6383614231185	42.0452784765094	39.8487506200384	41.8350430344138	38.2274957406031	39.7867272773374	31.0160693816477	31.7228211697852	29.052573437324	32.5423274745816	30.4147216422218
ENSMUSG00000022961	12849.2426230571	12852.3767631677	13298.5085718119	11742.7117208715	11866.5339342734	14015.2091873926	7451.02645605126	6977.1245415971	8527.64598675635	9656.72506035112	8014.75358189992	8363.18520655017	12770.7638000957	8165.07680553432	0.645220243862035	2.55371815262708e-13	9.69449230770882e-11	Son	16	91444394	91476109	+	14907	protein_coding	Son DNA binding protein [Source:MGI Symbol;Acc:MGI:98353]	-	11102	15522	12396	16766	14636	14888	7492	6302	7246	9896	6895	7152	36.2459912776951	36.0600296339049	36.5364677533352	33.3108117186545	33.4011836283766	39.2073341334752	20.8176861889272	19.5675618533719	23.8220067929727	27.0919437217719	22.4629456284605
ENSMUSG00000024597	27586.1734751005	39073.8087523441	35125.8283041518	18956.011733591	21738.5561523462	24693.2396691628	3678.77026974554	6186.63470936918	11695.7971041105	3774.4758016813	9001.63186921436	4573.32457254162	27862.2696811161	6485.10572111042	2.10315353273755	3.30004304386588e-13	1.22957159338114e-10	Slc12a2	18	58011750	58079893	+	10920	protein_coding	solute carrier family 12, member 2 [Source:MGI Symbol;Acc:MGI:101924]	-	23835	47190	32742	27065	26812	26231	3699	5588	9938	3868	7744	3911	106.22861713992	149.656640050221	131.740045265753	73.4059727944438	83.5288072730007	94.3003738028678	14.0309356649514	23.6854874511526	44.6012078408568	14.4555478845732	34.4401784281746
ENSMUSG00000026393	3496.44766386736	3293.82520061083	3313.89907860011	3466.22213447411	3661.46947575695	4005.55582296854	2558.92833307794	2238.61406269586	2569.12105838933	2160.46779341324	2398.03287011741	1985.55487705847	3539.56989604632	2318.45316579204	0.610406249665081	7.07885717334178e-13	2.53385459737878e-10	Nek7	1	138410613	138547879	-	7376	protein_coding	NIMA (never in mitosis gene a)-related expressed kinase 7 [Source:MGI Symbol;Acc:MGI:1890645]	-	3021	3978	3089	4949	4516	4255	2573	2022	2183	2214	2063	1698	19.933282755053	18.6772323857517	18.4006109409901	19.8720445046529	20.8287272471827	22.6464358573883	14.4492005346408	12.6884569681011	14.5045110616567	12.2497559982254	13.5831659543639
ENSMUSG00000019302	2962.89507431329	3126.56710847322	3159.41495191885	2870.19161589713	2531.24616990992	2569.01570878523	1734.46211149939	2176.61486016818	1648.80375758289	1833.56774337103	1707.56678924017	1672.16930164524	2869.88843821627	1795.53076058448	0.676296189792575	7.17841511185838e-13	2.53385459737878e-10	Atp6v0a1	11	100900278	100954545	+	6556	protein_coding	ATPase, H+ transporting, lysosomal V0 subunit A1 [Source:MGI Symbol;Acc:MGI:103286]	-	2560	3776	2945	4098	3122	2729	1744	1966	1401	1879	1469	1430	19.0042191753139	19.9462699479498	19.7370207070103	18.5130943522458	16.2003225522539	16.3412696329946	11.0187537144355	13.8801173064216	10.4729602771571	11.6965710920818	10.8819202240928
ENSMUSG00000051076	399.296406499251	837.118471045135	666.212796312939	296.264288317347	328.36473376474	471.629487028729	87.518730396758	125.105533671925	188.30021499876	127.832556882174	89.5048623359382	58.4674580994838	499.814363828023	112.788226064173	2.14772613445307	8.53022388753205e-13	2.93941206825531e-10	Vtcn1	3	100732775	100804238	+	2622	protein_coding	V-set domain containing T cell activation inhibitor 1 [Source:MGI Symbol;Acc:MGI:3039619]	-	345	1011	621	423	405	501	88	113	160	131	77	50	6.40376546635267	13.3532543025691	10.4062476078674	4.77808295357524	5.25474981496116	7.50112225424499	1.39019244863546	1.99477687116559	2.99059471313851	2.03896296706647	1.42620096075692
ENSMUSG00000032307	1739.54347527065	1883.72356244083	1823.77093998711	1667.62475291632	1574.52916782994	1749.07701975924	1124.81459180379	1280.94780936653	1288.67959639777	1240.26854807056	1330.9489269435	1183.38135193355	1739.71148636735	1241.50680408595	0.486752544555848	8.61954831148425e-13	2.93941206825531e-10	Ube2q2	9	55056138	55114813	+	4305	protein_coding	ubiquitin-conjugating enzyme E2Q family member 2 [Source:MGI Symbol;Acc:MGI:2388672]	-	1503	2275	1700	2381	1942	1858	1131	1157	1095	1271	1145	1012	16.9916218743446	18.3010874750657	17.3504605876431	16.3806920171866	15.3463739819024	16.9431345249437	10.8821420202839	12.4396674669688	12.4655438079919	12.0487813805232	12.9168024567471
ENSMUSG00000038034	848.360191199859	1018.45273925373	950.506501663872	908.403739828838	881.314729882153	774.75263038851	572.849871687871	646.563112074374	624.921338527136	604.033226794396	557.952388587667	560.118248593055	896.965088702826	594.406364377416	0.594107519770225	9.51485431866074e-13	3.19064781485757e-10	Igsf8	1	172089208	172147408	+	5217	protein_coding	immunoglobulin superfamily, member 8 [Source:MGI Symbol;Acc:MGI:2154090]	-	733	1230	886	1297	1087	823	576	584	531	619	480	479	6.83804804676203	8.16493865942021	7.46187771732752	7.36317537775155	7.08824001974467	6.1929875036849	4.57326731181619	5.18132194513608	4.98820105951446	4.84217567769827	4.46830785760395
ENSMUSG00000020607	1189.78755327893	900.875268543133	697.324182936249	804.74625833719	663.215684492734	736.156205302327	165.092150521157	346.531256985067	305.987849372985	166.865398678258	375.455461487117	176.571723460441	832.01752548176	256.083973417504	1.7008377627242	1.20459134391296e-12	3.909093199924e-10	Lratd1	12	14196831	14202055	-	4308	protein_coding	LRAT domain containing 1 [Source:MGI Symbol;Acc:MGI:2145011]	-	1028	1088	650	1149	818	782	166	313	260	171	323	151	11.6135884019313	8.74624930456108	6.62937985954617	7.89933149630416	6.45962514995326	7.12610576182498	1.59608984250622	3.36292522512018	2.95779397028897	1.61991096599945	3.64124175762037
ENSMUSG00000043463	33.5640457637052	37.2604660702582	40.7666445408884	39.9221381420538	47.0250729835924	47.0688110807114	10.9398412995948	17.7140578650513	11.7687634374225	10.734031493923	3.48720242867292	9.35479329591741	40.9345297635349	10.6664483034303	1.93757795432573	1.46775857270975e-12	4.68750833062226e-10	Rab9b	X	135758896	135769504	-	3980	protein_coding	RAB9B, member RAS oncogene family [Source:MGI Symbol;Acc:MGI:2442454]	-	29	45	38	57	58	50	11	16	10	11	3	8	0.354620580096515	0.391559795803976	0.419503672410957	0.424167890126539	0.495763591327026	0.493183044730398	0.114481300261375	0.186073907811488	0.123136610204918	0.112792531159867	0.036606724392462
ENSMUSG00000036528	986.088516919891	618.523736766287	977.326662546035	1353.15036649909	1380.75343605272	1464.78140083174	336.15148720573	551.350051049723	418.967978372242	333.730797356516	441.712307631903	314.554924575223	1130.10401993596	399.411257698556	1.50106845565282	1.52604025041997e-12	4.79748903725778e-10	Ppfibp2	7	107194414	107347790	+	10876	protein_coding	PTPRF interacting protein, binding protein 2 (liprin beta 2) [Source:MGI Symbol;Acc:MGI:894649]	-	852	747	911	1932	1703	1556	338	498	356	342	380	269	3.81258386794105	2.37859255141386	3.68031015987447	5.26118930402593	5.32690751575615	5.6164461457337	1.28727828048089	2.11937941475889	1.60417249234226	1.28329835261597	1.69682511864532
ENSMUSG00000042688	1666.62847930122	1979.77276386639	2050.13309783257	2036.02904524474	1818.57308107237	1699.18408001368	1042.26851654321	1224.48424992167	1235.72016092936	1025.5879181921	1376.28255851624	1133.099337968	1875.05342455516	1172.90712367843	0.677792876230977	1.89914761320769e-12	5.87859230426749e-10	Mapk6	9	75276344	75317287	-	6675	protein_coding	mitogen-activated protein kinase 6 [Source:MGI Symbol;Acc:MGI:1354946]	-	1440	2391	1911	2907	2243	1805	1048	1106	1050	1051	1184	969	10.4992972679796	12.4050054020271	12.5789577825737	12.8985166049266	11.4316182014184	10.6156634458089	6.50331743469123	7.66924169772692	7.70918193327868	6.42572559742729	8.61436202192693
ENSMUSG00000027254	472.21140246868	444.641561771748	702.688215112682	1224.27890302298	483.223163762432	535.643070098496	165.092150521157	262.389482126073	174.177698873853	193.212566890615	199.932939243914	153.184740220648	643.78105270617	191.33159631271	1.75130304088399	2.205964899763e-12	6.7248505732169e-10	Map1a	2	121120081	121141313	+	12166	protein_coding	microtubule-associated protein 1 A [Source:MGI Symbol;Acc:MGI:1306776]	-	408	537	655	1748	596	569	166	237	148	198	172	131	1.63215485435364	1.5286044699801	2.36553147167716	4.25539247763531	1.66658763500742	1.83605488534827	0.565177958368964	0.901673076002099	0.596189288797508	0.664183538738521	0.686599245166963
ENSMUSG00000078575	49.767378201356	17.3882174994538	15.0192900940115	58.8326246303951	124.859676542642	76.2514739507525	0	0	3.53062903122675	0	1.16240080955764	0	57.0197768197685	0.782171640130732	6.27065825326252	2.85693571290416e-12	8.57933530501967e-10	Gm12887	4	121471468	121479300	-	360	protein_coding	predicted gene 12887 [Source:MGI Symbol;Acc:MGI:3652131]	-	43	21	14	84	154	81	0	0	3	0	1	0	5.81319598445571	2.02015850205533	1.70868016277329	6.91071194089203	14.5528458044138	8.83290833112143	0	0	0.408403090512978	0	0.134902558409258
ENSMUSG00000028430	1582.13967444776	1694.10919066107	1668.21400687056	1604.58979795518	1554.25973981977	1416.77121352941	1105.91850228631	1261.01949426834	1138.03942439876	1031.44284446151	1162.40080955764	1112.05105305218	1586.68060388063	1135.14535467079	0.483625989709888	3.83218595069297e-12	1.13387619599916e-09	Nol6	4	41114427	41124455	-	5242	protein_coding	nucleolar protein family 6 (RNA-associated) [Source:MGI Symbol;Acc:MGI:2140151]	-	1367	2046	1555	2291	1917	1505	1112	1139	967	1057	1000	951	12.6917207521998	13.5169050914216	13.0337269733538	12.944166122459	12.4409860746891	11.2709542908455	8.7868398502442	10.0571580547644	9.0406513970099	8.22903103664799	9.26457860116997
ENSMUSG00000039092	118.05285061717	112.609408567892	124.445546493238	104.357869880106	128.102785024269	150.620195458277	57.6827995796814	59.7849452945483	57.6669408433703	32.2020944817691	48.8208340014208	25.7256815637729	123.031442673492	46.9805492940938	1.38802005069756	4.01680366873425e-12	1.17127666398454e-09	Sptlc3	2	139335833	139479594	+	2845	protein_coding	serine palmitoyltransferase, long chain base subunit 3 [Source:MGI Symbol;Acc:MGI:2444678]	-	102	136	116	149	158	160	58	54	49	33	42	22	1.74488540932042	1.65548514956279	1.7914758623503	1.55113644869633	1.88931565826366	2.20779587264898	0.844443628449775	0.878537000589743	0.84408090411821	0.473371817943342	0.716951382477323
ENSMUSG00000022965	1227.98112259625	1383.60530674226	1358.17294707276	1179.45404616173	1149.68195673679	1299.09918582764	791.646697679766	751.740330648116	919.140424462698	692.832941880487	847.390190167519	907.414949703989	1266.3324275229	818.360922423763	0.630488240140202	4.56027300054837e-12	1.3107527538719e-09	Ifngr2	16	91343960	91362511	+	3767	protein_coding	interferon gamma receptor 2 [Source:MGI Symbol;Acc:MGI:107654]	-	1061	1671	1266	1684	1418	1380	796	679	781	710	729	776	13.7078320187102	15.3620608605611	14.7663557773437	13.2401367990392	12.8059062574117	14.3815160864202	8.7527069462571	8.34300919080042	10.1607479805883	7.69189696531001	9.39841450197126
ENSMUSG00000031400	5526.49374212732	7789.09342939821	6480.82367556597	4810.26745192325	5030.87203212398	5191.68986220247	2439.58460980963	3727.70205197674	2717.40747770086	2976.25418695139	2895.54041660808	2329.34353068344	5804.87336555687	2847.63871228836	1.02745716049215	5.59794497482548e-12	1.58634722385195e-09	G6pdx	X	73453089	73472800	-	3080	protein_coding	glucose-6-phosphate dehydrogenase X-linked [Source:MGI Symbol;Acc:MGI:105979]	-	4775	9407	6041	6868	6205	5515	2453	3367	2309	3050	2491	1992	75.4521586928372	105.771601273661	86.177394962728	66.0428148562799	68.5363192736963	70.2936355644079	32.9891991019417	50.5988874483178	36.7403663374467	40.4128847623855	39.2776682724307
ENSMUSG00000021062	563.644492652567	480.246007127773	562.150572090145	633.151103165204	604.02895470304	556.353346974009	319.24445974272	319.96017018749	314.225983779181	406.917375724173	387.079469582694	300.522734631347	566.59574611879	341.325032274601	0.730804824051209	5.98268785496398e-12	1.67182888391493e-09	Rab15	12	76844734	76869682	-	4614	protein_coding	RAB15, member RAS oncogene family [Source:MGI Symbol;Acc:MGI:1916865]	-	487	580	524	904	745	591	321	289	267	417	333	257	5.1368913619559	4.35330459294851	4.98986664662754	5.80278988906409	5.49298471161146	5.02841479910684	2.88172399393007	2.89913754663701	2.83598504985605	3.68832510274627	3.50501055528866
ENSMUSG00000042428	412.027596271691	726.165083191477	426.976961244042	311.672832863402	327.553956644333	577.063623849522	85.5296683422863	135.069691221016	168.293317155142	100.509567624916	216.206550577721	115.765567036978	463.576675677411	136.89572699301	1.76167314107692	9.95192415908735e-12	2.74291389151832e-09	Mgat3	15	80057922	80099720	+	4665	protein_coding	mannoside acetylglucosaminyltransferase 3 [Source:MGI Symbol;Acc:MGI:104532]	-	356	877	398	445	404	613	86	122	143	103	186	99	3.71404669791293	6.51053378521828	3.74857898824309	2.82523363683689	2.9461810022048	5.15857835605805	0.763610239763486	1.21047758141675	1.50229304034356	0.901065384851909	1.93635054899977
ENSMUSG00000036136	164.348086153315	178.85023713724	257.473544468769	300.466618648089	155.669207118099	135.558175912449	50.7210823890302	90.7845465583881	70.6125806245351	73.186578367657	70.906449383016	52.6207122895354	198.727644906327	68.1386582686936	1.54615214885902	1.1327723613315e-11	3.04329303234399e-09	Fam110c	12	31123860	31130250	+	3088	protein_coding	family with sequence similarity 110, member C [Source:MGI Symbol;Acc:MGI:1918813]	-	142	216	240	429	192	144	51	82	60	75	61	45	2.23799990002844	2.42239583518108	3.41483082123455	4.11458469093636	2.11521074877423	1.83065457639822	0.684097218766304	1.22909408503395	0.952235185133885	0.991184954993528	0.959345914076202
ENSMUSG00000073764	23.1476177680725	36.4324557131414	13.946483658725	31.5174774805688	72.1591637162021	60.2480781833107	6.96171719065121	1.10712861656571	1.17687634374225	0.975821044902094	1.16240080955764	0	39.5752127533367	1.89732400090315	4.33708481464627	1.21351081644304e-11	3.21261021405711e-09	Gm12888	4	121173513	121182114	-	1181	protein_coding	predicted gene 12888 [Source:MGI Symbol;Acc:MGI:3652130]	-	20	44	13	45	89	64	7	1	1	1	1	0	0.82419335384048	1.29024275926601	0.4836472215906	1.12851834041421	2.56371542701771	2.12741041750596	0.245512202700477	0.0391921122507263	0.041497350433156	0.0345557904715779	0.0411218636979957
ENSMUSG00000049493	107.636422621537	182.162278565707	146.974481634256	123.268356368447	102.968694291659	185.451115658003	37.7921790349637	45.3922732791941	63.5513225620816	46.8394101553005	61.6072429065549	24.5563324017832	141.410224856601	46.623126723313	1.60302098911699	1.26293432392989e-11	3.30003098668433e-09	Pls1	9	95634695	95727364	-	3890	protein_coding	plastin 1 (I-isoform) [Source:MGI Symbol;Acc:MGI:104809]	-	93	220	137	176	127	197	38	41	54	48	53	21	1.16354278447765	1.95858187492694	1.54741288336354	1.3400131857477	1.11066689509866	1.9880981904952	0.404630798119427	0.487846084136868	0.680321857718276	0.503572917802779	0.661681443302994
ENSMUSG00000024659	6794.9831958177	7508.39791833559	7776.77384939211	7953.61053931865	5537.6077323782	7638.32666217785	3873.69835108378	5071.75619248751	4144.95848266021	4223.35348233626	3916.12832739969	3254.29871781727	7201.61664957002	4080.69892563079	0.819471860534898	1.32669598067392e-11	3.42219527322554e-09	Anxa1	19	20350792	20368308	-	2911	protein_coding	annexin A1 [Source:MGI Symbol;Acc:MGI:96819]	-	5871	9068	7249	11356	6830	8114	3895	4581	3522	4328	3369	2783	98.1564594993026	107.879259733843	109.413556950966	115.539154145512	79.8193535133032	109.424356958234	55.4230212917103	72.8394494010655	59.2949097129525	60.6758370426411	56.2058464242819
ENSMUSG00000007891	14963.7775061705	16758.929628045	14421.7369095569	13228.9358811774	13330.797413728	11171.3116218961	8633.52384743473	8790.60121553173	5325.36545543369	6893.19986118839	7289.41547673595	5858.43930156828	13979.2481600957	7131.75752631546	0.970894894209393	1.41826779676939e-11	3.61209469253166e-09	Ctsd	7	141929648	141941775	-	2351	protein_coding	cathepsin D [Source:MGI Symbol;Acc:MGI:88562]	-	12929	20240	13443	18888	16442	11867	8681	7940	4525	7064	6271	5010	267.646344632072	298.144313653277	251.234230848212	237.94651602279	237.92042252764	198.157045541695	152.94738899983	156.320682037761	94.3270430236269	122.622111737788	129.540884628841
ENSMUSG00000033060	1186.31541061372	1367.87310995704	1253.03791641468	1086.30239049694	1108.33232359605	1193.66504900684	534.063161625671	875.738735703476	576.669408433703	654.775921129305	717.201299497063	526.207122895354	1199.25436668088	647.442608214095	0.889221493386661	1.56990499964248e-11	3.9274921836488e-09	Lmo7	14	101967393	102172146	+	11951	protein_coding	LIM domain only 7 [Source:MGI Symbol;Acc:MGI:1353586]	-	1025	1652	1168	1551	1367	1268	537	791	490	671	617	450	4.17415555040476	4.78712147755057	4.29411665995022	3.84373604850409	3.89129338590812	4.16520338190648	1.86120829597086	3.06352060023205	2.0093801123055	2.29133718642728	2.50728443426194
ENSMUSG00000030739	1042.80018045167	2250.5321506436	1763.69377961107	1166.14666678105	1382.37499029353	1824.38711748838	744.903739399679	645.455983457808	741.432096557618	696.736226060095	683.491676019892	536.731265353262	1571.65581421155	674.791831141392	1.21970244324833	1.58114744967968e-11	3.9274921836488e-09	Myh14	7	44255227	44320267	-	7273	protein_coding	myosin, heavy polypeptide 14 [Source:MGI Symbol;Acc:MGI:1919210]	-	901	2718	1644	1665	1705	1938	749	583	630	714	588	459	6.02920726074475	12.9420930060373	9.93169715322564	6.78026480421828	7.9751801760552	10.4607154899939	4.26572810651054	3.71025308720017	4.24519093122248	4.00640965523313	3.92632662781133
ENSMUSG00000038732	767.343529011605	832.150408902434	821.769729429487	919.609954044151	1253.46142814886	1459.13314350205	380.905383431345	242.46116702789	524.886849309044	260.544218988859	384.754667963578	211.652198320131	1008.91136550643	334.200747506808	1.59454902125137	1.63096910554232e-11	3.99674094693949e-09	Mboat1	13	30320472	30430700	+	3659	protein_coding	membrane bound O-acyltransferase domain containing 1 [Source:MGI Symbol;Acc:MGI:2387184]	-	663	1005	766	1313	1546	1550	383	219	446	267	331	181	8.81860984746047	9.51201012563435	9.19817361664704	10.6279211084893	14.3739717773016	16.6299327845959	4.33572076922219	2.77032214277551	5.97369046303759	2.97796494726189	4.39327380706401
ENSMUSG00000001418	1552.04777134926	1607.99611352092	1567.37020195363	1657.11892708946	1491.01912442804	1577.74654742545	1159.62317775704	1299.76899584814	1251.01955339801	1228.55869553174	1182.16162332012	1103.86560891825	1575.54978096113	1204.16627579555	0.388134524348144	1.65772793645876e-11	3.99674094693949e-09	Glmp	3	88232330	88238620	+	6291	protein_coding	glycosylated lysosomal membrane protein [Source:MGI Symbol;Acc:MGI:1913318]	NCU-G1	1341	1942	1461	2366	1839	1676	1166	1174	1063	1259	1017	944	10.3742832819711	10.6905042877347	10.203890119811	11.1388680783095	9.9447014972473	10.4586477069249	7.67721681040673	8.63767739357153	8.28102022346772	8.16726739478451	7.8509815108564
ENSMUSG00000039956	3638.805513141	4535.8407362861	4282.64328966386	2829.56908936662	2837.71992142368	1984.42107516279	1411.23952764772	1794.65548745301	1136.86254805501	1343.70557883018	1126.36638446135	1112.05105305218	3351.49993750734	1320.81342991658	1.34316993338465	1.66861948082961e-11	3.99674094693949e-09	Mrap	16	90535095	90546673	+	1581	protein_coding	melanocortin 2 receptor accessory protein [Source:MGI Symbol;Acc:MGI:1924287]	-	3144	5478	3992	4040	3500	2108	1419	1621	966	1377	969	951	96.7831331810357	119.99380075098	110.941467223491	75.6825053976791	75.3122950030042	52.3431604807196	37.1770962556578	47.4569379411149	29.9443935814449	35.5445319602324	29.7655967586879
ENSMUSG00000063142	126.154516835995	96.0492014255546	111.5718692698	100.155539549363	102.157917171252	94.1376221614229	33.8140549260201	67.5348456105082	30.5987849372985	42.9361259756921	45.3336315727479	49.1126648035664	105.037777735565	44.8883513043056	1.22418390738978	2.53707378809683e-11	5.88192851171612e-09	Kcnma1	14	23339499	24064559	-	16976	protein_coding	potassium large conductance calcium-activated channel, subfamily M, alpha member 1 [Source:MGI Symbol;Acc:MGI:99923]	-	109	116	104	143	126	100	34	61	26	44	39	42	0.312492890688416	0.236641698773143	0.269174066304665	0.249486285061489	0.252502037134248	0.231252181671417	0.0829599517573966	0.16631944855411	0.0750599459472484	0.105776219136727	0.111571154575046
ENSMUSG00000023031	412.027596271691	515.850452483797	528.893572596263	359.299243278484	313.770745597418	240.992312733243	164.097619493921	191.533250665868	97.6807365306069	154.179725094531	147.62490281382	143.82994692473	395.138987160149	149.824363587246	1.3973856676475	2.54337863081164e-11	5.88192851171612e-09	Cela1	15	100572302	100585802	-	2306	protein_coding	chymotrypsin-like elastase family, member 1 [Source:MGI Symbol;Acc:MGI:95314]	-	356	623	493	513	387	256	165	173	83	158	127	123	7.5134552670268	9.35615472764567	9.39340091961971	6.58876575209568	5.70928035692022	4.35814692640857	2.96380469453775	3.47244493941138	1.76396131028155	2.79620181717931	2.67465089786266
ENSMUSG00000052396	143.51523016205	124.201553567527	187.741126175144	161.789717733586	98.9148086896253	34.8309201997265	25.8578067081331	38.7495015797998	12.9456397811648	16.5889577633356	9.29920647646111	22.2176340778039	125.165559421277	20.943124397783	2.57626587092278	2.71496254673576e-11	6.20739164094586e-09	Mogat2	7	98868291	98887826	-	1835	protein_coding	monoacylglycerol O-acyltransferase 2 [Source:MGI Symbol;Acc:MGI:2663253]	-	124	150	175	231	122	37	26	35	11	17	8	19	3.28877851525382	2.8308955264302	4.19022383241405	3.72839499808344	2.26179619848493	0.791565505907339	0.586897446175231	0.882837035359003	0.293783149578818	0.378079893895297	0.211727176140961
ENSMUSG00000038067	43.9804737593378	108.469356782307	79.3876762112037	50.4279639689101	51.0789585856262	95.0789983830371	14.9179654085383	18.821186481617	23.537526874845	10.734031493923	13.9488097146917	3.50804748596903	71.4039046150704	14.2445945765974	2.32803263635042	2.82150023891962e-11	6.37849267495088e-09	Csf3	11	98592089	98594455	+	1413	protein_coding	colony stimulating factor 3 (granulocyte) [Source:MGI Symbol;Acc:MGI:1339751]	-	38	131	74	72	63	101	15	17	20	11	12	3	1.30885171032035	3.21068563869273	2.30104334932162	1.50916366316114	1.51679921528343	2.80608238245896	0.439717791005859	0.556871930401863	0.693678285372361	0.317702954010098	0.412440942907286
ENSMUSG00000030717	1851.8094214458	1757.86598815907	1973.96384092723	1939.37544763767	1804.78987002546	1527.85360767989	1013.42711675337	1266.55513735117	684.94203205799	986.555076396017	824.142173976366	724.996480433599	1809.27636264585	916.769669494752	0.980287396858737	2.96161301437263e-11	6.62085042768637e-09	Nupr1	7	126222421	126230033	-	2514	protein_coding	nuclear protein transcription regulator 1 [Source:MGI Symbol;Acc:MGI:1891834]	-	1600	2123	1840	2769	2226	1623	1019	1144	582	1011	709	620	30.9744582620718	29.245117626072	32.1579082799473	32.6214820394307	30.1224015999367	25.3439586695131	16.7893487729094	21.062470941096	11.3456133020789	16.4118149645783	13.6963122547252
ENSMUSG00000022889	736.094245024707	773.361673547138	776.711859147453	745.213245318337	812.398674647578	755.925105956226	595.724085314296	557.992822749117	454.274268684509	443.022754385551	454.498716537037	419.796349154294	766.617467273573	487.551499470801	0.652128362999423	3.08737845095102e-11	6.82615982781698e-09	Mrpl39	16	84514464	84532630	-	2533	protein_coding	mitochondrial ribosomal protein L39 [Source:MGI Symbol;Acc:MGI:1351620]	-	636	934	724	1064	1002	803	599	504	386	454	391	359	12.2199924035382	12.769689521762	12.5585245509342	12.4409184565605	13.457433407766	12.445190840708	9.79527364063892	9.20966672811935	7.46831075900557	7.31461365981359	7.49659854784334
ENSMUSG00000022890	4006.85263565336	4746.9833773509	4071.30042191241	3629.41262898461	3765.24894716902	3549.92973170726	2551.96661588729	2940.53360559852	1997.1591553306	2111.67674116813	2120.21907663313	1962.16789381868	3961.62129046292	2280.62051473939	0.796510638279567	4.37534829465736e-11	9.4904307046352e-09	Atp5j	16	84624754	84632513	-	3130	protein_coding	ATP synthase, H+ transporting, mitochondrial F0 complex, subunit F [Source:MGI Symbol;Acc:MGI:107777]	-	3462	5733	3795	5182	4644	3771	2566	2656	1697	2164	1824	1678	53.8309118013733	63.4316861284338	53.2724518115213	49.0341980068953	50.475145698625	47.2969787953978	33.9576208409333	39.2764566814358	26.5709921252597	28.2152334874007	28.3010913590592
ENSMUSG00000031997	221.059749685093	504.258307484162	497.782185972953	153.385057072101	187.289514813963	255.112956057456	40.7757721166714	50.9279163620226	97.6807365306069	28.2988103021607	69.7440485734583	17.5402374298451	303.147961847621	50.8279202191275	2.57845561384696	4.38672989826577e-11	9.4904307046352e-09	Trpc6	9	8544143	8680742	+	5066	protein_coding	transient receptor potential cation channel, subfamily C, member 6 [Source:MGI Symbol;Acc:MGI:109523]	-	191	609	464	219	231	271	41	46	83	29	60	15	1.83492024298412	4.16313753680569	4.02427858538223	1.28033888251257	1.55123109640416	2.10002908955907	0.335230567000163	0.420282410211796	0.80294014636977	0.233616515566734	0.575186589348594
ENSMUSG00000031703	1621.49062465348	1889.51963494065	1803.38761771667	1548.55872687861	1445.61560568526	1462.89864838851	1081.05522660541	1146.98524676207	960.331096493677	1147.56554880486	1099.63116584153	1076.97057819249	1628.5784763772	1085.42314378334	0.584786475184354	4.58463866673126e-11	9.81307765687584e-09	Itfg1	8	86444207	86567550	-	11045	protein_coding	integrin alpha FG-GAP repeat containing 1 [Source:MGI Symbol;Acc:MGI:106419]	-	1401	2282	1681	2211	1783	1554	1087	1036	816	1176	946	921	6.17335746306354	7.15514717975595	6.68709103863339	5.92883040858007	5.49180781392365	5.52340004891613	4.07651236733013	4.3415279685432	3.6207180283414	4.34522561622398	4.15956679871951
ENSMUSG00000022892	13748.5275733467	14179.6773656261	15053.6198999407	16650.3331587903	14503.9919069566	14072.6331369111	6775.7398885581	9216.84573290953	6368.07789598932	10719.3941782495	8572.70597048759	8243.91159202722	14701.4638402619	8316.11254303688	0.821964196823585	5.8550246680662e-11	1.22711558668221e-08	App	16	84746573	84970654	-	12996	protein_coding	amyloid beta (A4) precursor protein [Source:MGI Symbol;Acc:MGI:88059]	-	11879	17125	14032	23773	17889	14949	6813	8325	5411	10985	7375	7050	44.4855730846804	45.6341041388966	47.4400475742674	54.1776661953655	46.8280495368492	45.156850532449	21.7146896440119	29.6498914304014	20.4050703856484	34.495392289017	27.5597331930271
ENSMUSG00000047246	253.466414560394	308.847863204585	301.458608315517	330.583319351744	265.124118373012	141.206433242134	129.289033540665	120.677019205662	89.4426021244111	120.025988522958	106.940874479303	95.8866312831535	266.781126174564	110.377024859359	1.27239950105191	6.20689686838144e-11	1.28745118548283e-08	H2bc6	13	23767653	23805107	-	4446	protein_coding	H2B clustered histone 6 [Source:MGI Symbol;Acc:MGI:2448380]	-	219	373	281	472	327	150	130	109	76	123	92	82	2.39730707201921	2.90541400141368	2.77697585737012	3.14426068642861	2.50211923762728	1.32447268422873	1.21115251206877	1.13476415157979	0.83774992925739	1.12903234171678	1.00494213551836
ENSMUSG00000109564	1184.00064883691	741.897279976697	930.123179393427	503.579251300643	608.89361742548	455.626091261287	5.96718616341532	59.7849452945483	38.8369193434943	29.2746313470628	155.761708480724	45.6046173175974	737.353344699074	55.8716679911403	3.72405008270112	6.53480164016999e-11	1.34163478571653e-08	Muc16	9	18406751	18585826	-	26350	protein_coding	mucin 16 [Source:MGI Symbol;Acc:MGI:1920982]	-	1023	896	867	719	751	484	6	54	33	30	134	39	1.8894875046603	1.17759524066679	1.44568515154459	0.808154277934623	0.969592003667248	0.72108414628088	0.00943182146020916	0.0948553232135795	0.0613767073408497	0.0464634404708921	0.246971514901807
ENSMUSG00000004098	7769.49790385355	11380.174348214	10440.5522282086	12268.7034006027	11290.8821787846	6870.16366534064	3816.0155515041	5493.57219539905	2813.91133788772	3146.04704876435	3097.79815747111	1587.97616198198	10003.3289541674	3325.88674216805	1.58865753567752	7.74378868946931e-11	1.57378816598104e-08	Col5a3	9	20681346	20726363	-	6809	protein_coding	collagen, type V, alpha 3 [Source:MGI Symbol;Acc:MGI:1858212]	-	6713	13744	9732	17517	13926	7298	3837	4962	2391	3224	2665	1358	47.9824393559633	69.9034264370647	62.7991851528383	76.1942855476611	69.5781319243402	42.0767056676778	23.3417495751548	33.7304390111545	17.2094308606232	19.3233503708788	19.0080062472966
ENSMUSG00000105476	12.7311897724399	7.45209321405165	15.0192900940115	14.0077677691417	41.349633140745	10.3551384377565	0	0	0	0	0	0	16.819185404691	0	6.38955664285466	8.90526731919798e-11	1.79173978462263e-08	Gm35439	3	92077528	92085214	+	4809	lncRNA	predicted gene, 35439 [Source:MGI Symbol;Acc:MGI:5594598]	-	11	9	14	20	51	11	0	0	0	0	0	0	0.111323516944704	0.0648121433686764	0.127911178747844	0.123174617964389	0.360782203510515	0.0897964387535738	0	0	0	0	0
ENSMUSG00000027596	25.4623795448798	32.2924039275571	23.6017415763038	18.9104864883413	21.0802051305759	12.237890880985	0.994531027235887	0	0	2.92746313470628	0	2.33869832397935	22.2641845914405	1.04344874765359	4.35647466425033	9.28263786109031e-11	1.84917498777363e-08	a	2	154633322	154892932	+	1169	protein_coding	nonagouti [Source:MGI Symbol;Acc:MGI:87853]	-	22	39	22	27	26	13	1	0	0	3	0	2	0.9159192352217	1.15536377729671	0.826881760305782	0.684061673239954	0.756638689574359	0.436566137456814	0.0354332043736115	0	0	0.104731536048589	0
ENSMUSG00000087265	134.256183054821	54.6486835697121	87.970127693496	107.859811822391	139.453664709964	89.4307410533518	31.8249928715484	22.1425723313142	24.7144032185873	19.5164208980419	45.3336315727479	10.5241424579071	102.269868650623	25.6760272250245	1.99357905689336	9.45513636838599e-11	1.86507199737183e-08	Gm12349	11	100182497	100184537	+	657	lncRNA	predicted gene 12349 [Source:MGI Symbol;Acc:MGI:3650494]	-	116	66	82	154	172	95	32	20	21	20	39	9	8.59293703978161	3.47894223445928	5.48382674549548	6.94226770317921	8.90620700359075	5.67648429870817	2.01748144476113	1.40900714058167	1.56647760744704	1.24232537433588	2.88284919340333
ENSMUSG00000093812	151.616896380875	200.378506422278	296.094576139084	262.645645671407	130.535116385489	157.209829009576	43.759365198379	104.070089957177	25.8912795623295	48.7910522451047	44.1712307631903	35.0804748596903	199.746761668118	50.2939154309784	1.98859976873946	1.24238406894893e-10	2.42687062788859e-08	Gm5627	9	102616847	102633884	+	931	lncRNA	predicted gene 5627 [Source:MGI Symbol;Acc:MGI:3645308]	-	131	242	276	375	161	167	44	94	22	50	38	30	6.84810837626286	9.00190316091557	13.0255072098476	11.9296469748405	5.88309556003059	7.04186987133204	1.95761793787442	4.67333313577028	1.1580925445266	2.19175019049052	1.98224167458502
ENSMUSG00000025608	3227.93529775772	4283.29757736546	3905.01542444299	2756.72869696708	3161.21999246598	3191.26539127224	1955.24799954575	2222.00713344738	2163.09871979826	1684.26712350101	2015.60300377295	2083.7802066656	3420.91039671191	2020.66736445516	0.759616183431312	1.2600363994399e-10	2.43768580353181e-08	Podxl	6	31496423	31540916	-	5488	protein_coding	podocalyxin-like [Source:MGI Symbol;Acc:MGI:1351317]	-	2789	5173	3640	3936	3899	3390	1966	2007	1838	1726	1734	1782	24.7333772469019	32.6435233167395	29.1422126886989	21.2415885563445	24.1695653384331	24.2497240383071	14.8386486305522	16.9270718528047	16.4135177921907	12.8350456690975	15.3446743916537
ENSMUSG00000079029	25.4623795448798	91.0811392828535	177.013061822279	12.6069909922275	8.10777120406765	41.4205537510261	0	0	0	0	0	0	59.2819827662222	0	8.20083629348293	1.35001614612209e-10	2.58688808190251e-08	Eif1ad7	12	88237410	88241270	-	1840	protein_coding	eukaryotic translation initiation factor 1A domain containing 7 [Source:MGI Symbol;Acc:MGI:3648257]	-	22	110	165	18	10	44	0	0	0	0	0	0	0.581907383681613	2.07034877539832	3.94004664863095	0.289734817397647	0.184889345341226	0.938763204273775	0	0	0	0	0
ENSMUSG00000021266	1592.55610244339	1861.36728279868	1691.81574844687	1484.82338352902	1600.47403568295	1605.98783407387	1130.7817779672	1314.1616678635	1154.51569321115	1084.13718088623	1163.5632103672	1209.10703349733	1639.5040644958	1176.04442729877	0.479514276582965	1.53475394008547e-10	2.91313672401128e-08	Wars	12	108825956	108860100	-	3447	protein_coding	tryptophanyl-tRNA synthetase [Source:MGI Symbol;Acc:MGI:104630]	-	1376	2248	1577	2120	1974	1706	1137	1187	981	1111	1001	1034	19.4279134728546	22.5851861873449	20.1013697627264	18.2154784467128	19.4820912264168	19.4293802828781	13.6629387562515	15.93888743323	13.9475520206521	13.1535659053215	14.1031290827851
ENSMUSG00000031503	12694.153584011	15431.6290255867	15974.0878214165	16868.8543359889	14798.3040016643	12813.0717523913	7439.09208372443	10371.5808799876	5617.23078868177	9088.7972122181	7355.67232288074	6828.99910601971	14763.3500868431	7783.56206558539	0.923501483233514	1.92409813309197e-10	3.60559125375462e-08	Col4a2	8	11362805	11499287	+	6619	protein_coding	collagen, type IV, alpha 2 [Source:MGI Symbol;Acc:MGI:88455]	-	10968	18637	14890	24085	18252	13611	7480	9368	4773	9314	6328	5840	80.6462301292743	97.510700372016	98.8410975387944	107.770593591858	93.8097085564168	80.7270083059836	46.8095166985019	65.5093166088584	35.340225732318	57.4267954262183	46.4297960811245
ENSMUSG00000027376	1561.30681845649	6236.57400980411	5757.75213818284	1986.30146966429	3192.84030016184	2365.67844491656	602.685802504947	458.351247258203	1487.57169849021	486.934701406145	530.054769158283	449.030078204036	3516.74219686436	669.104716170303	2.39411312597035	1.93540683601143e-10	3.60559125375462e-08	Prom2	2	127368393	127383387	-	5187	protein_coding	prominin 2 [Source:MGI Symbol;Acc:MGI:2138997]	-	1349	7532	5367	2836	3938	2513	606	414	1264	499	456	384	12.6574060279996	50.2878090968545	45.4622148241141	16.1933231962074	25.8279044764777	19.0194277455246	4.83928630096928	3.69430426281022	11.9426606456542	3.92604277711969	4.2694436067985
ENSMUSG00000028124	917.803044504077	1030.87289461048	980.545081851895	932.917333424836	1056.44258789001	904.662548971274	744.903739399679	717.419343534579	696.710795495413	721.131752182647	739.286914878658	620.924405016518	970.540581875429	706.729491751249	0.457644912811465	2.0495849002678e-10	3.78327047645762e-08	Gclm	3	122039206	122064381	+	6291	protein_coding	glutamate-cysteine ligase, modifier subunit [Source:MGI Symbol;Acc:MGI:104995]	-	793	1245	914	1332	1303	961	749	648	592	739	636	531	6.13482971111338	6.85359311958276	6.38354248426235	6.27090967045997	7.04619143605939	5.99687377467471	4.93159124442079	4.7676447623802	4.61181935305069	4.79397188621585	4.90975834897215
ENSMUSG00000041078	45.1378546477415	32.2924039275571	33.2569994938826	103.657481491648	64.8621696325412	22.5930293187415	9.94531027235887	12.1784147822228	4.70750537496901	7.80656835921675	4.64960323823056	4.67739664795871	50.2999897520187	7.32746644582611	2.77540275022481	2.11309315477323e-10	3.86503947945794e-08	Grid1	14	34542065	35305336	+	5962	protein_coding	glutamate receptor, ionotropic, delta 1 [Source:MGI Symbol;Acc:MGI:95812]	-	39	39	31	148	80	24	10	11	4	8	4	4	0.318362308659331	0.226538117353212	0.228457260465686	0.735217353178718	0.456486273636841	0.15803034026383	0.0694757059925392	0.0853983110112689	0.0328804903465664	0.0547606689660296	0.0325829728462482
ENSMUSG00000052299	1506.90991670152	1635.32045530578	1689.6701355763	1365.05696910286	1364.53789364458	1665.29453603557	924.913855329375	935.523680998024	940.324198650059	1214.89720090311	1019.42550998205	1013.82572344505	1537.79831772777	1008.15169488461	0.608253234956333	2.36277935136135e-10	4.28280365309823e-08	Ltn1	16	87173539	87229500	-	7844	protein_coding	listerin E3 ubiquitin protein ligase 1 [Source:MGI Symbol;Acc:MGI:1926163]	-	1302	1975	1575	1949	1683	1769	930	845	799	1245	877	867	8.07834523746214	8.71963220272297	8.82222674557854	7.35902468099288	7.29921638838707	8.85342786432874	4.9110041813946	4.9861770091855	4.99205613441921	6.47742653505001	5.42981077778825
ENSMUSG00000026623	9259.04710722902	10809.6752121605	10768.8309974063	10438.5885415644	7921.29246637409	8607.0027942189	4817.50829593064	6804.41247741285	4674.55283734422	6250.13379259791	5730.63599111916	4569.81652505566	9634.07285315885	5474.50998657674	0.81537763141464	2.45691150033808e-10	4.41366601667877e-08	Lpgat1	1	191449946	191516367	+	7610	protein_coding	lysophosphatidylglycerol acyltransferase 1 [Source:MGI Symbol;Acc:MGI:2446186]	-	8000	13055	10038	14904	9770	9143	4844	6146	3972	6405	4930	3908	51.1628042515431	59.4101803889596	57.9559163751696	58.0048342971963	43.6756738939573	47.1655896460465	26.3660103392076	37.3814778653864	25.5796647913411	34.3482967993573	31.4619002187584
ENSMUSG00000038633	2318.23391947247	2558.55200349107	2409.52325365356	2534.00518943773	2155.04558604118	2103.03447908619	1598.21136076807	1867.72597614635	1472.27230602156	1451.04589376941	1628.52353419025	1362.29177371797	2346.3990718637	1563.34514076894	0.585929716698391	2.48376486362773e-10	4.42242027045928e-08	Degs1	1	182103337	182110369	-	2591	protein_coding	delta(4)-desaturase, sphingolipid 1 [Source:MGI Symbol;Acc:MGI:1097711]	-	2003	3090	2246	3618	2658	2234	1607	1687	1251	1487	1401	1165	37.6237904057096	41.3009192568846	38.0870715226324	41.356821638883	34.8993446178017	33.8483077520052	25.6905501241962	30.1367376558849	23.6624747000417	23.4214773328021	26.2599206326876
ENSMUSG00000024533	810.166621882539	842.086533187836	859.317954664516	716.497321391597	755.644276219105	657.080602686732	507.210823890302	521.457578402449	456.628021371994	583.540984851452	524.242765110495	511.005583789489	773.465551672054	517.34762623603	0.578416739443478	2.92492085212106e-10	5.1622287319891e-08	Spire1	18	67621279	67743860	-	7766	protein_coding	spire type actin nucleation factor 1 [Source:MGI Symbol;Acc:MGI:1915416]	-	700	1017	801	1023	932	698	510	471	388	598	451	437	4.3868184755339	4.53515587341953	4.53179621553019	3.90143389621383	4.08270719210355	3.52841160335523	2.72018054539061	2.80719181452212	2.44852535337165	3.14249450824958	2.82034243926438
ENSMUSG00000004552	332.168314971841	826.354336402616	857.172341793943	479.766046093103	267.556449734232	559.177475638852	57.6827995796814	94.1059324080852	185.946462311276	118.074346433153	161.573712528512	184.757167594369	553.699160772431	133.690070142513	2.05175831112948	3.11880755426902e-10	5.45655721668632e-08	Ctse	1	131566044	131603243	+	3170	protein_coding	cathepsin E [Source:MGI Symbol;Acc:MGI:107361]	-	287	998	799	685	330	594	58	85	158	121	139	158	4.40627546852002	10.902847327902	11.0744651198762	6.39996081051515	3.54147667164645	7.35611293191185	0.757868177583473	1.24110416034358	2.44268851612809	1.55774669217002	2.12950284630892
ENSMUSG00000022762	87.9609475186757	120.88951213906	60.0771603760461	74.2411691764509	77.8346035590494	108.258265485636	16.9070274630101	18.821186481617	3.53062903122675	36.1053786613775	9.29920647646111	4.67739664795871	88.2102763758197	14.8901374602752	2.5479916682919	3.39041093310764e-10	5.88060930811429e-08	Ncam2	16	80997585	81423716	+	11330	protein_coding	neural cell adhesion molecule 2 [Source:MGI Symbol;Acc:MGI:97282]	-	76	146	56	106	96	115	17	17	3	37	8	4	0.326462041779815	0.446263736678973	0.21716676384762	0.277090706998319	0.288251138226604	0.398464041611832	0.0621504033995395	0.0694492531030743	0.0129766207047372	0.133273113524849	0.0342912063741098
ENSMUSG00000010025	1576.35277000574	2061.74578922096	1928.90597064519	1817.50786804613	1791.81743609895	2229.17889278249	1228.24581863632	1257.69810841865	1419.31287055316	1172.93689597232	1293.75210103765	1126.08324299606	1900.91812113324	1249.67150626902	0.605612610115172	3.43020106034312e-10	5.89877310547894e-08	Aldh3a2	11	61114243	61158290	-	5619	protein_coding	aldehyde dehydrogenase family 3, subfamily A2 [Source:MGI Symbol;Acc:MGI:1353452]	-	1362	2490	1798	2595	2210	2368	1235	1136	1206	1202	1113	963	11.7968779311817	15.3464866756701	14.0593712119581	13.678054676695	13.3802106050109	16.5441276052248	9.10401292974703	9.35767305025279	10.5186145682574	8.73003862491798	9.61963998993088
ENSMUSG00000001025	3584.40861138603	3668.91389238476	3950.07329472503	3636.41651286918	2931.77006739086	3895.41480503968	2177.02841861936	2330.50573787082	2839.80261745005	2348.80125507934	2334.10082559174	2063.90127091178	3611.16619729926	2349.02335425385	0.620360074885579	3.80197216486508e-10	6.48268474212588e-08	S100a6	3	90520189	90531488	+	1367	protein_coding	S100 calcium binding protein A6 (calcyclin) [Source:MGI Symbol;Acc:MGI:1339467]	-	3097	4431	3682	5192	3616	4138	2189	2105	2413	2407	2008	1765	110.260942600319	112.254015959124	118.345162992959	112.48954874212	89.9890392002288	118.834673410324	66.3288071931338	71.2741675317241	86.5085580753019	71.8585261393336	71.337499212059
ENSMUSG00000039196	2848.31436636133	3562.10055631669	2683.08889465163	3059.996869169	3158.78766110476	2370.38532602463	1736.45117355386	1352.9111694433	613.152575089713	631.356216051655	824.142173976366	598.706770938714	2947.112278938	959.453346508934	1.61880383577631	3.99900345113139e-10	6.76134028880365e-08	Orm1	4	63262797	63266400	+	775	protein_coding	orosomucoid 1 [Source:MGI Symbol;Acc:MGI:97443]	-	2461	4302	2501	4369	3896	2518	1746	1222	521	647	709	512	154.54641003416	192.237165917243	141.790531922079	166.965348219856	171.020020204765	127.548462668179	93.3184415273094	72.9823883125518	32.9462725404792	34.0700921159561	44.4290696882311
ENSMUSG00000020303	3033.49530850591	6242.37008230393	4137.81442090017	3949.4901225095	4872.77049364466	5198.27949575377	1496.76919599001	2061.47348404535	1544.06176298983	527.919185292033	1577.37789856972	708.625592165744	4572.36998726966	1319.37118650878	1.79322271405863	5.47139323602063e-10	9.02331409087993e-08	Stc2	11	31307307	31320074	-	5175	protein_coding	stanniocalcin 2 [Source:MGI Symbol;Acc:MGI:1316731]	-	2621	7539	3857	5639	6010	5522	1505	1862	1312	541	1357	606	24.6493616586587	50.4512627643731	32.7472267717593	32.2728816850436	39.5087987733607	41.8897003151498	12.0462282026457	16.6539743122351	12.4249241681861	4.26636139205624	12.734801513834
ENSMUSG00000037613	120.367612393977	129.997626067345	123.372740057952	128.871463476103	92.4285917263712	101.668631934337	57.6827995796814	73.0704886933368	67.0819515933083	50.7426943349089	62.7696437161125	50.2820139655561	116.117777609348	60.2715986471507	0.948730652182689	6.02427123837858e-10	9.85433636716886e-08	Tnfrsf23	7	143219546	143239609	-	3962	protein_coding	tumor necrosis factor receptor superfamily, member 23 [Source:MGI Symbol;Acc:MGI:1930269]	-	104	157	115	184	114	108	58	66	57	52	54	43	1.27752050090993	1.37231507098588	1.27531835903249	1.37546440880234	0.978858886390096	1.0701150931192	0.606371055764667	0.771041994319816	0.70506742531771	0.535623474114221	0.661914622785457
ENSMUSG00000054537	15.0459515492472	115.093439639242	53.6403217643268	6.30349549611376	17.8370966489488	54.5998208536253	0	0	1.17687634374225	0.975821044902094	1.16240080955764	0	43.7533543252507	0.552516366366997	6.32370522907646	7.54420623014782e-10	1.21217601189598e-07	Tmprss11e	5	86853045	86893674	-	3416	protein_coding	transmembrane protease, serine 11e [Source:MGI Symbol;Acc:MGI:3513175]	-	13	139	50	9	22	58	0	0	1	1	1	0	0.185214293933151	1.40917714178165	0.643113142562712	0.0780316252944483	0.219096039209978	0.666547857409631	0	0	0.0143467127814863	0.0119468350547229	0.014216897256245
ENSMUSG00000039257	31.2492839868979	43.884548927193	41.8394509761749	74.2411691764509	51.0789585856262	43.3033061942545	17.901558490246	18.821186481617	14.122516124907	9.75821044902094	15.1112105242493	8.18544413392774	47.5994529744329	13.983354367328	1.77841441925373	7.72748231166238e-10	1.21506927766804e-07	Vstm2b	7	40547752	40580018	+	2747	protein_coding	V-set and transmembrane domain containing 2B [Source:MGI Symbol;Acc:MGI:1914525]	-	27	53	39	106	63	46	18	17	12	10	13	7	0.478359182269956	0.668168291282536	0.623793995666361	1.14286046970912	0.780210153329266	0.657385888818647	0.271418087524403	0.286443406500849	0.214088260043206	0.148563482151196	0.229830350693603
ENSMUSG00000085683	18.518094214458	7.45209321405165	17.1649029645846	61.6341781842234	215.666714028199	31.0654153132696	0	0	0	0	0	0	58.5835663197978	0	8.18619521700289	7.73006299908099e-10	1.21506927766804e-07	Tmem238l	11	66847464	66855842	+	1518	protein_coding	transmembrane protein 238 like [Source:MGI Symbol;Acc:MGI:1918826]	-	16	9	16	88	266	33	0	0	0	0	0	0	0.51297620600032	0.205323845494048	0.463109247956622	1.71694706606013	5.9612807103959	0.853421094794341	0	0	0	0	0
ENSMUSG00000022946	1381.91278075393	1524.36706745212	1438.63342971925	1788.79194411939	1491.82990154845	1768.84592041314	815.515442333427	954.344867479641	859.119730931844	1167.0819697029	1097.30636422241	929.632583781793	1565.73017400105	970.500159742003	0.690396025080157	8.25441321514239e-10	1.28743251076484e-07	Dop1b	16	93508792	93607478	+	9890	protein_coding	DOP1 leucine zipper like protein B [Source:MGI Symbol;Acc:MGI:1917278]	-	1194	1841	1341	2554	1840	1879	820	862	730	1196	944	795	5.87566525256529	6.44653208542631	5.95755045053034	7.64840024427484	6.32923526377407	7.45850342845845	3.4343337763859	4.03421966609797	3.61740250039806	4.93520977776871	4.63551925680509
ENSMUSG00000034926	803.222336552117	1161.69853103494	1088.89853181583	970.738306401519	994.012749618694	630.722068481533	481.353017182169	553.564308282854	440.151752559602	319.093481682985	519.593161872265	348.466050272924	941.548753984106	443.703628642133	1.08601101021072	8.95066890780969e-10	1.38528814173178e-07	Dhcr24	4	106418235	106446310	+	4028	protein_coding	24-dehydrocholesterol reductase [Source:MGI Symbol;Acc:MGI:1922004]	-	694	1403	1015	1386	1226	670	484	500	374	327	447	298	8.38530798801652	12.0624870693019	11.0716366058547	10.1910697440166	10.3545377555748	6.52990023375412	4.97715126657694	5.74551695234704	4.55042966788044	3.31305785870091	5.38940409613154
ENSMUSG00000042306	280.086174993678	182.162278565707	146.974481634256	195.408360379526	548.89611051538	263.585342051984	94.4804475874092	84.1417748589939	40.0137956872366	61.4767258288319	90.6672631454958	50.2820139655561	269.518791356755	70.1770035122539	1.9406245964496	9.33269199498079e-10	1.43161083371568e-07	S100a14	3	90434163	90436144	+	1727	protein_coding	S100 calcium binding protein A14 [Source:MGI Symbol;Acc:MGI:1913416]	-	242	220	137	279	677	280	95	76	34	63	78	43	6.81980628009024	4.41162912186787	3.48548703896015	4.78473479570405	13.3360138798297	6.36483132654957	2.27853764430309	2.03690053687098	0.964843433290647	1.48874028862583	2.1934359236433
ENSMUSG00000044026	585.634729532235	535.722701054602	527.820766160976	482.567599646931	534.302122348058	378.43324108892	364.99288699557	269.032253825467	270.681559060718	293.72213451553	313.848218580563	300.522734631347	507.41352663862	302.133297934866	0.746232870642125	9.39227783551039e-10	1.43161083371568e-07	Slc35g1	19	38384428	38394058	+	4642	protein_coding	solute carrier family 35, member G1 [Source:MGI Symbol;Acc:MGI:2444789]	-	506	647	492	689	659	402	367	243	230	301	270	257	5.30510996928174	4.82689438356545	4.65688173863489	4.39602436813683	4.82958691484182	3.39971195280848	3.27480819473932	2.42297930849853	2.4282475868501	2.64625742193602	2.82475843976301
ENSMUSG00000042303	556.700207322145	670.688389264648	682.304892842237	700.388388457084	798.615463600663	824.645570134065	375.932728295165	373.102343782644	513.118085871622	264.447503168467	312.685817771005	293.506639659409	705.557151936807	355.465519758052	0.990311961322239	9.73673579647761e-10	1.47295582124158e-07	Sgsm3	15	80861966	80896491	+	4477	protein_coding	small G protein signaling modulator 3 [Source:MGI Symbol;Acc:MGI:1916329]	-	481	810	636	1000	985	876	378	337	436	271	269	251	5.22885973616235	6.26565641532206	6.24173410237358	6.6154426824966	7.48477662489252	7.68136172343818	3.49727389211977	3.48410612004742	4.77276070932298	2.47031835966473	2.91801736795903
ENSMUSG00000013160	1903.89156142397	2110.59840029085	2038.33222704442	2008.01350970646	1923.16332960485	1980.65557027634	1618.10198131279	1706.08519812776	1436.96601570929	1517.40172482276	1459.97541680439	1444.14621505725	1994.10909972448	1530.44609197237	0.381593758893038	1.0237126117579e-09	1.52571094433844e-07	Atp6v0d1	8	106251097	106292679	-	1793	protein_coding	ATPase, H+ transporting, lysosomal V0 subunit D1 [Source:MGI Symbol;Acc:MGI:1201778]	-	1645	2549	1900	2867	2372	2104	1627	1541	1221	1555	1256	1235	44.6513529617073	49.2332150911229	46.5595263858229	47.3580060581726	45.0053457866634	46.0666521129813	37.5865274344938	39.7805622529024	33.3737985621648	35.3932817571008	34.0198219801061
ENSMUSG00000000594	4570.49712830592	4363.6145820058	3653.97871858594	4334.00334777244	4027.1299570604	3774.91864867306	2987.5712058166	3223.95853143934	2640.91051535761	3020.16613397198	3057.11412913659	2869.58284352267	4120.69039706726	2966.55055987413	0.474048501597422	1.05802696148536e-09	1.56525753419747e-07	Gm2a	11	54988941	55003855	+	4127	protein_coding	GM2 ganglioside activator protein [Source:MGI Symbol;Acc:MGI:95762]	-	3949	5270	3406	6188	4967	4010	3004	2912	2244	3095	2630	2454	46.5695107056852	44.2226534909408	36.2614709471787	44.4080641319255	40.943918005577	38.1444281913652	30.1502140542541	32.6591945389701	26.6476336838707	30.6053192519407	30.9488108315691
ENSMUSG00000021696	275.456651440063	277.383469634145	251.03670585705	231.828556579295	285.393546383181	284.295618927497	152.163247167091	111.819990273137	180.062080592564	161.986293453748	174.360121433646	109.91882122703	267.565758136872	148.385092357869	0.849538504397196	1.13603078992803e-09	1.66838974404029e-07	Elovl7	13	108350938	108422217	+	4013	protein_coding	ELOVL family member 7, elongation of long chain fatty acids (yeast) [Source:MGI Symbol;Acc:MGI:1921809]	-	238	335	234	331	352	302	153	101	153	166	150	94	2.88640193758752	2.89097475286121	2.56201660517642	2.44289521815022	2.98403018167469	2.95432989007799	1.57923663958411	1.16493255454246	1.86849756835741	1.68814465457039	1.81528486272114
ENSMUSG00000058240	891.183284070793	861.130771401524	836.789019523499	793.540044121876	736.185625329342	792.638778599181	489.309265400056	518.136192552752	481.342424590581	639.162784410872	567.251595064128	611.569611720601	818.577920507703	551.128645623165	0.569556861945764	1.16154163536735e-09	1.6934940364921e-07	Cryzl1	16	91486210	91525863	-	4529	protein_coding	crystallin, zeta (quinone reductase)-like 1 [Source:MGI Symbol;Acc:MGI:1913859]	-	770	1040	780	1133	908	842	492	468	409	655	488	523	8.27441720227332	7.95242661756001	7.56706604590636	7.40923883767846	6.82045323578038	7.298455695203	4.49974312852151	4.7829088050065	4.42579458652615	5.90214274635493	5.23287292147019
ENSMUSG00000030583	1386.54230430755	1705.70133566071	1594.19036283579	1306.22434447246	1359.67323092214	1160.71688125034	618.598298940722	945.487838547115	790.860902994793	793.342509505402	967.117473551956	827.899206688691	1418.84140990817	823.88437170478	0.784585782485019	1.34728393845775e-09	1.95016926919208e-07	Sipa1l3	7	29019797	29218066	-	16555	protein_coding	signal-induced proliferation-associated 1 like 3 [Source:MGI Symbol;Acc:MGI:1921456]	-	1198	2060	1486	1865	1677	1233	622	854	672	813	832	708	3.5218969385713	4.30929957896257	3.94389066694221	3.33653478097173	3.44614530433413	2.9238500546388	1.5562742795368	2.3876862229637	1.98934613222389	2.00415861604693	2.4407136390662
ENSMUSG00000117814	219.902368796689	301.395769990533	292.876156833225	316.575551582602	248.09779884447	272.999104268126	141.223405867496	189.318993432736	137.694532217843	169.792861812964	153.436906861608	181.2491201084	275.307791719274	162.119303383508	0.766929728550709	1.36507770372684e-09	1.96181167135601e-07	Gm50431	19	46869934	46871878	+	1945	lncRNA	predicted gene, 50431 [Source:MGI Symbol;Acc:MGI:6303362]	-	190	364	273	452	306	290	142	171	117	174	132	155	4.75426083980116	6.48112547703098	6.16706156435397	6.88279499952229	5.35219007716833	5.85328401262545	3.02408280699782	4.06935026280022	2.94806138344586	3.65090365407015	3.29592266098095
ENSMUSG00000021125	309.020697203769	368.464608916998	438.777832032194	444.046238281791	592.678075017345	519.639674331054	195.92261236547	119.569890589097	247.144032185873	75.1382204574612	110.428076907976	81.8544413392774	445.437854297192	138.342878974192	1.6878972718135	1.46533063890546e-09	2.09095407480694e-07	Arg2	12	79177551	79203075	+	1428	protein_coding	arginase type II [Source:MGI Symbol;Acc:MGI:1330806]	-	267	445	409	634	731	552	197	108	210	77	95	70	9.09980454084233	10.79196318625	12.5843370931742	13.1494338851307	17.4148154802355	15.1751179544943	5.71429897395807	3.50061311859639	7.20711336199372	2.20056016674642	3.2308595921545
ENSMUSG00000039745	686.326866823351	777.501725332722	625.446151772051	688.481785853314	643.757033602971	632.604820924762	466.435051773631	504.850649153963	431.913618153406	497.668732900068	500.994748919342	408.102857534397	675.686397384862	468.327609739135	0.528803406150736	1.48250325851859e-09	2.10056095502775e-07	Htatip2	7	49408863	49423723	+	2024	protein_coding	HIV-1 Tat interactive protein 2 [Source:MGI Symbol;Acc:MGI:1859271]	-	593	939	583	983	794	672	469	456	367	510	431	349	14.2591354761651	16.0665909099093	12.6559074168146	14.3843093687822	13.3456491091758	13.0340676295863	9.59814429994103	10.4280451398504	8.88639926195234	10.2832500785257	10.3416407918876
ENSMUSG00000054693	3234.87958308814	3386.56236060792	3321.40872364712	3277.1172695907	3635.52460790393	3578.17101835568	2456.49163727264	2094.68734254232	2857.45576260619	2253.17079267893	2539.84576888344	2366.76270386711	3405.61059386558	2428.06900130844	0.488426123982887	1.50249951630776e-09	2.11400631245539e-07	Adam10	9	70586279	70687511	+	4913	protein_coding	a disintegrin and metallopeptidase domain 10 [Source:MGI Symbol;Acc:MGI:109548]	-	2795	4090	3096	4679	4484	3801	2470	1892	2428	2309	2185	2024	27.6875200562311	28.8300367191636	27.687862554456	28.2067004490423	31.0490664990537	30.3719244332203	20.8245262170766	17.8247290052636	24.2198909936619	19.1799688896539	21.5986876541263
ENSMUSG00000023249	3031.1805467291	3374.14220525116	3322.4815300824	3305.13280512898	3008.7938938295	3004.87289939262	2030.83235761568	2722.42926813508	2037.17295101784	1941.88387935517	1837.75567991063	1941.11960890286	3174.43398006896	2085.19895748954	0.606383826756761	1.51647197955551e-09	2.11884834921228e-07	Parp3	9	106347521	106354148	-	3699	protein_coding	poly (ADP-ribose) polymerase family, member 3 [Source:MGI Symbol;Acc:MGI:1891258]	-	2619	4075	3097	4719	3711	3192	2042	2459	1731	1990	1581	1660	34.4588022028846	38.1515277296974	36.7868089267213	37.7843235419644	34.1300033369228	33.876595347619	22.8663236804108	30.7696648156196	22.9341686837945	21.955305003622	20.7572695712932
ENSMUSG00000028445	267.354985221238	274.071428205677	253.182318727623	331.984096128658	362.417372821824	330.423053786594	127.299971486193	153.890877702634	221.252752623543	102.46120971472	142.97529957559	121.612312846926	303.238875815269	144.915403991601	1.06951938481903	1.79833987970446e-09	2.47826016298998e-07	Enho	4	41638144	41640324	-	1269	protein_coding	energy homeostasis associated [Source:MGI Symbol;Acc:MGI:1916888]	-	231	331	236	474	447	351	128	139	188	105	123	104	8.85929917472715	9.03306267045341	8.17119591518734	11.0627404930187	11.9832772857566	10.8584215890854	4.17804667993084	5.06992746648304	7.26049938689738	3.376746097264	4.70723820832305
ENSMUSG00000041079	189.810465698195	200.378506422278	228.507770716032	201.71185587564	204.315834342505	166.623591225719	126.305440458958	119.569890589097	131.810150499132	93.678820310601	131.351291480013	123.951011170906	198.558004046728	121.111100751451	0.716466713861261	2.04059614039479e-09	2.77410772599616e-07	Rwdd2b	16	87230295	87237461	-	3917	protein_coding	RWD domain containing 2B [Source:MGI Symbol;Acc:MGI:1858215]	-	164	242	213	288	252	177	127	108	112	96	113	106	2.03769550096042	2.13958944161664	2.38924823810962	2.17763416496981	2.18865181638549	1.77394806071369	1.34299714600957	1.27620003404535	1.40131159981987	1.00020354876324	1.40103039981839
ENSMUSG00000022956	2466.37867318813	2773.00668598433	2414.88728582999	2130.58147768645	2069.10321127806	1499.61232103147	1282.94502513429	1480.23096034835	1032.12055346195	998.264928934842	1110.09277312755	865.318379872361	2225.59494249974	1128.16210347989	0.98002508985971	2.21131494963686e-09	2.97545382978579e-07	Atp5o	16	91722102	91728575	-	1972	protein_coding	ATP synthase, H+ transporting, mitochondrial F1 complex, O subunit [Source:MGI Symbol;Acc:MGI:106341]	-	2131	3349	2251	3042	2552	1593	1290	1337	877	1023	955	740	52.5927099324855	58.8134815130394	50.1537980550913	45.6875957494789	44.025415878899	31.7124700731946	27.0961594966785	31.3814541924747	21.7953048912707	21.1709064318017	23.5190160147581
ENSMUSG00000018166	1517.32634469716	1620.41626887768	1485.83691287185	1580.07620435918	1863.16582269475	1445.01250017784	885.132614239939	1016.34407000732	1112.14814483643	1141.71062253545	1048.48553022099	757.73825696931	1585.30567561308	993.59320646824	0.674247230939771	2.21828068821009e-09	2.97545382978579e-07	Erbb3	10	128403392	128425521	-	6016	protein_coding	erb-b2 receptor tyrosine kinase 3 [Source:MGI Symbol;Acc:MGI:95411]	-	1311	1957	1385	2256	2298	1535	890	918	945	1170	902	648	10.6058107713683	11.2655305524001	10.1152632166456	11.1065013335765	12.9948689609909	10.0166328961816	6.12783579826283	7.06290592312549	7.6982896383264	7.93686080450669	7.28150910349972
ENSMUSG00000030340	664.336629943682	486.870089984708	454.869928561492	628.248384446004	711.051534596733	560.118851860466	229.73666729149	304.46036955557	253.028413904584	249.810187494936	428.925898726769	249.071371503801	584.249236565514	285.838818079525	1.03261631516677	2.23504021935883e-09	2.97808008036421e-07	Scnn1a	6	125297622	125321906	+	4132	protein_coding	sodium channel, nonvoltage-gated 1 alpha [Source:MGI Symbol;Acc:MGI:101782]	-	574	588	424	897	877	595	231	275	215	256	369	213	6.76083893282113	4.92816982108367	4.50859044471225	6.4295138407345	7.22052852832115	5.65298532539233	2.31566966985617	3.08049812590262	2.55004833863379	2.52842678315948	4.33699318951739
ENSMUSG00000058690	2951.32126542925	3754.1989591678	3391.14114194074	2717.50694721349	2689.34770838924	3111.24841243503	1842.8659934681	2278.47069289223	1639.38874683296	2127.28987788657	2012.11580134427	1789.10421784421	3102.46073909592	1948.20588837805	0.671022973179234	2.60195246013589e-09	3.42906214923452e-07	Ccser2	14	36596893	36690734	-	8715	protein_coding	coiled-coil serine rich 2 [Source:MGI Symbol;Acc:MGI:101859]	-	2550	4534	3161	3880	3317	3305	1853	2058	1393	2180	1731	1530	14.2403872332662	18.0170123399437	15.9364779774567	13.1859170546649	12.9481519636741	14.8876200850928	8.80710082459315	10.9301606931917	7.83346650718868	10.2084506061176	9.64611340198662
ENSMUSG00000078670	320.594506087805	295.599697490715	259.619157339342	304.668948978832	307.284528634164	320.067915348838	186.971833120347	182.676221733342	225.960257998512	181.502714351789	215.044149768163	219.837642454059	301.305792313283	201.998803237702	0.580522764854961	2.61012308265131e-09	3.42906214923452e-07	Fam174b	7	73390050	73426667	+	3262	protein_coding	family with sequence similarity 174, member B [Source:MGI Symbol;Acc:MGI:3698178]	-	277	357	242	435	379	340	188	165	192	186	185	188	4.13280412623104	3.79011956854035	3.25961758300798	3.94958355209955	3.95261906398398	4.09181665315251	2.38725511698264	2.34125412438313	2.88461287719773	2.32701786319118	2.75429503067339
ENSMUSG00000111348	52.0821399781632	56.3047042839458	65.4411925524787	47.6264104150817	41.349633140745	31.0654153132696	16.9070274630101	23.2497009478799	12.9456397811648	11.7098525388251	17.4360121433646	19.8789357538245	48.978249280614	17.0211947713448	1.52509204589046	2.6246300744638e-09	3.42906214923452e-07	Gm19531	9	75217617	75222153	-	1377	lncRNA	predicted gene, 19531 [Source:MGI Symbol;Acc:MGI:5011716]	-	45	68	61	68	51	33	17	21	11	12	15	17	1.5904776975255	1.71018709168705	1.94639570362597	1.46258453775493	1.2599866497328	0.940808440012933	0.511375505095702	0.705884949840423	0.391497515960153	0.355646087554976	0.529029640820621
ENSMUSG00000091387	62.4985679737959	52.1646524983615	108.35344996394	76.3423343418222	115.130351097761	96.9617508262656	41.7703031439072	17.7140578650513	37.660042999752	21.4680629878461	23.2480161911528	17.5402374298451	85.241851116991	26.5667867695924	1.67914537779935	2.80887570816905e-09	3.64610188699106e-07	Gcnt4	13	97061197	97087414	+	5087	protein_coding	glucosaminyl (N-acetyl) transferase 4, core 2 (beta-1,6-N-acetylglucosaminyltransferase) [Source:MGI Symbol;Acc:MGI:2684919]	-	54	63	101	109	142	103	42	16	32	22	20	15	0.516631678276221	0.428891523927611	0.872358262215123	0.634615632191776	0.949634129167595	0.794871072761074	0.341989280191779	0.145581708883374	0.308289339015104	0.17649470179527	0.190937373805123
ENSMUSG00000028042	2253.42058972186	2301.04078242773	2267.91280419574	2424.04421244997	2214.23231583087	2122.80337974009	1553.45746454245	1889.86854847766	1413.42848883444	1692.07369186023	1743.60121433646	1583.29876533402	2263.90901406104	1645.95469556421	0.459999102018949	2.92679676259397e-09	3.77481736303787e-07	Zbtb7b	3	89284951	89302083	-	5591	protein_coding	zinc finger and BTB domain containing 7B [Source:MGI Symbol;Acc:MGI:102755]	ZBTB	1947	2779	2114	3461	2731	2255	1562	1707	1201	1734	1500	1354	16.9482737182461	17.2134414304983	16.613102065526	18.3340373769788	16.6173556772219	15.833548589343	11.5722145690786	14.1316410226721	10.527464390043	12.6569868968669	13.0294010983723
ENSMUSG00000026621	1114.55779553269	1514.43094316672	1172.57743376818	504.980028077558	661.59413025192	240.050936511628	265.539784271982	306.674626788701	118.864510717967	118.074346433153	124.376886622667	129.797756980854	868.031877884784	177.221318635888	2.29156888558436	3.10959992385602e-09	3.98504143108172e-07	Mtarc1	1	184518964	184543510	-	2246	protein_coding	mitochondrial amidoxime reducing component 1 [Source:MGI Symbol;Acc:MGI:1913362]	-	963	1829	1093	721	816	255	267	277	101	121	107	111	20.8672656701434	28.2015257620598	21.3818684152154	9.50761348947301	12.3597621847342	4.45709236061336	4.92409530218377	5.70845504246031	2.20384926848499	2.19860062964335	2.31364494653812
ENSMUSG00000048070	4.62952355361451	8.2801035711685	8.58245148229229	13.3073793806846	49.4574043448127	11.2965146593707	0	0	0	0	0	0	15.9255628319906	0	6.31444557628628	3.32438858581574e-09	4.23333533839321e-07	Pirt	11	66802807	66820702	+	4200	protein_coding	phosphoinositide-interacting regulator of transient receptor potential channels [Source:MGI Symbol;Acc:MGI:2443635]	-	4	10	8	19	61	12	0	0	0	0	0	0	0.046351064327886	0.0824554490634828	0.0836904569521609	0.133983190690764	0.494094764788077	0.112163915315828	0	0	0	0	0
ENSMUSG00000050390	922.432568057691	1055.71320532398	730.581182430132	752.917517591365	955.095447839169	962.086498489742	487.320203345585	510.386292236792	506.056827809168	522.06425902262	684.654076829449	430.320491612201	896.471069955347	523.467025142636	0.776455726350978	3.76148273431611e-09	4.73006453840251e-07	C77080	4	129113371	129155197	-	5770	protein_coding	expressed sequence C77080 [Source:MGI Symbol;Acc:MGI:2140651]	-	797	1275	681	1075	1178	1022	490	461	430	535	589	368	6.72251095022382	7.65249444947921	5.1856898824647	5.51796137889993	6.94543074201065	6.95338518344394	3.51758991286801	3.6980576751989	3.65227027217845	3.78397883407443	4.9574936715943
ENSMUSG00000079215	2953.63602720606	3252.42468275499	3347.15607809399	3536.96136170827	3585.25642643871	2969.10060297128	2582.7970777316	2429.04018474516	2432.60340251523	2406.37469672856	2153.9287001103	2067.40931839775	3274.08919652888	2345.35889670477	0.481409200283732	3.91294870221099e-09	4.88997067630342e-07	Zfp664	5	124939755	124979757	+	7832	protein_coding	zinc finger protein 664 [Source:MGI Symbol;Acc:MGI:2442505]	zf-C2H2	2552	3928	3120	5050	4422	3154	2597	2194	2067	2466	1853	1768	15.8583135818442	17.3687055218298	17.503188009147	19.0969805020637	19.2077178317413	15.8092117105646	13.7348591835312	12.966193915019	12.9341550779927	12.8496448106152	11.4901428324372
ENSMUSG00000050463	48.6099973129524	61.2727664266469	34.3298059291692	52.5291291342813	64.0513925121344	54.5998208536253	0	23.2497009478799	9.41501074993801	8.78238940411885	11.6240080955764	5.84674580994838	52.5654853614682	9.81964250124359	2.43232239002219	4.46251813255068e-09	5.5083352654552e-07	Krt78	15	101854436	101862722	-	3437	protein_coding	keratin 78 [Source:MGI Symbol;Acc:MGI:1917529]	-	42	74	32	75	79	58	0	21	8	9	10	5	0.594728523962692	0.745625649372431	0.409077589990196	0.646290447109484	0.78194690831541	0.662475263576171	0	0.282805812025098	0.114072437268682	0.106864561222695	0.141300323035592
ENSMUSG00000026701	5477.88374481437	6164.53710873495	6367.1061934256	5315.24748000081	4306.03728648033	5432.68217493572	3255.10005214306	4182.73191338525	2745.65250995067	3516.85904582715	3363.98794285981	3281.19374854303	5510.58233139863	3390.92086878483	0.700381282832628	4.56012556053468e-09	5.59449550475352e-07	Prdx6	1	161067682	161078789	-	4804	protein_coding	peroxiredoxin 6 [Source:MGI Symbol;Acc:MGI:894320]	-	4733	7445	5935	7589	5311	5771	3273	3778	2333	3604	2894	2806	47.9493269852371	53.6698467270201	54.2816408317682	46.7872542994793	37.6099720257565	47.1595096483502	28.2207107165772	36.4005145500231	23.8002766902609	30.6162864952432	29.2562201192968
ENSMUSG00000018581	78.7019004114467	146.557833209682	134.100804410817	32.9182542574829	21.0802051305759	128.968542361149	7.95624821788709	13.2855433987885	18.830021499876	18.5405998531398	13.9488097146917	16.3708882678555	90.3879232968591	14.8220184920398	2.60818252996443	4.69446940112021e-09	5.72440753639628e-07	Dnah11	12	117841717	118162778	-	14458	protein_coding	dynein, axonemal, heavy chain 11 [Source:MGI Symbol;Acc:MGI:1100864]	-	68	177	125	47	26	137	8	12	16	19	12	14	0.228902060659224	0.423968604466684	0.379871782921951	0.0962799027395388	0.0611779380351657	0.371991958735229	0.0229195827432574	0.0384168359951095	0.0542352976749839	0.053631026586785	0.0403084141878542
ENSMUSG00000099349	157.403800822893	292.287656062248	333.642801374113	172.295543560443	104.590248532473	137.440928355677	60.6663926613891	84.1417748589939	32.952537624783	61.4767258288319	60.4448420969972	63.1448547474425	199.610163117975	60.4711879697396	1.72105664014912	5.28759477932485e-09	6.33252422381048e-07	1700047G03Rik	15	11964362	11970172	+	1493	lncRNA	RIKEN cDNA 1700047G03 gene [Source:MGI Symbol;Acc:MGI:1920589]	-	136	353	311	246	129	146	61	76	28	63	52	54	4.43331010450243	8.18810775495778	9.15241752100742	4.88001666096863	2.93940622975174	3.83896588924233	1.69236863407761	2.35614683668867	0.919112112607906	1.72207265804207	1.6914774905702
ENSMUSG00000029270	851.83233386507	866.926843901342	1017.02050065164	898.598302390439	918.610477420864	824.645570134065	623.570954076901	652.098755157202	687.295784745475	669.413236802837	700.927688163256	706.286893841765	896.272338060569	673.265552131239	0.41325209836565	5.93302081231018e-09	7.02190463198123e-07	Dipk1a	5	108055919	108134951	-	2892	protein_coding	divergent protein kinase domain 1A [Source:MGI Symbol;Acc:MGI:1914516]	-	736	1047	948	1283	1133	876	627	589	584	686	603	604	12.3859275631364	12.5376760619557	14.4027456518294	13.1393648787263	13.3278878291757	11.8912366652257	8.9803692175987	9.42682780450051	9.89657281575016	9.68047252530996	10.1260883054916
ENSMUSG00000039929	780.074718784045	760.113507833268	941.924050181579	813.150918998675	779.967589831308	900.897044084817	546.992064979738	442.851446626284	637.8669783083	607.936510974005	518.430761062707	536.731265353262	829.354638285615	548.468171217382	0.595842432046847	6.00669570116699e-09	7.0675273396187e-07	Urb1	16	90548415	90607301	-	8190	protein_coding	URB1 ribosome biogenesis 1 homolog (S. cerevisiae) [Source:MGI Symbol;Acc:MGI:2146468]	-	674	918	878	1161	962	957	550	400	542	623	446	459	4.00520735346092	3.88174883283473	4.71027058999983	4.19850160302232	3.99595766058117	4.58721653663449	2.78165796727882	2.26060486291125	3.24328901183932	3.10437998348469	2.64468312310018
ENSMUSG00000036078	1205.99088571658	1222.97129746159	1200.47040108563	1337.74182195303	1375.88877333028	1057.16549687278	835.406062878145	995.308626292572	712.010187964062	706.494436509116	710.226894639717	629.109849150446	1233.37144606998	764.759342905676	0.689643639542727	6.08855174666056e-09	7.1221896013262e-07	Sigmar1	4	41738493	41756157	-	3136	protein_coding	sigma non-opioid intracellular receptor 1 [Source:MGI Symbol;Acc:MGI:1195268]	-	1042	1477	1119	1910	1697	1123	840	899	605	724	611	538	16.1711414161799	16.3107185178702	15.6779499993529	18.0386203632067	18.4092245867689	14.0580442968387	11.0950221194871	13.2688170365845	9.45473991429916	9.42178613137114	9.46210674352693
ENSMUSG00000059900	184.023561256177	129.169615710229	181.304287563425	135.174958972217	160.533869840539	174.154600998632	45.7484272528508	95.213061024651	80.0275913744731	82.944788816678	83.69285828815	90.0398854732051	160.726815723537	79.6111020383346	1.01292201336917	6.23606428498176e-09	7.25257881004815e-07	Tmem40	6	115706092	115739371	-	2140	protein_coding	transmembrane protein 40 [Source:MGI Symbol;Acc:MGI:2137870]	-	159	156	169	193	198	185	46	86	68	85	72	77	3.61603279885074	2.52452384235486	3.46982980985069	2.67109627087883	3.14761150909886	3.39374463397189	0.890366884105882	1.8600869499333	1.5572753357878	1.62097337686418	1.63395995979812
ENSMUSG00000025616	1179.3711252833	1208.06711103348	1450.4343005074	1159.84317128493	1185.35615003469	1225.67184054173	723.02405680049	786.061317761653	992.106757774718	882.142224591493	879.937412835133	834.915301660629	1234.79061644759	849.697845237353	0.539214953501928	6.56628843859892e-09	7.59274272325346e-07	Usp16	16	87251591	87280405	+	9454	protein_coding	ubiquitin specific peptidase 16 [Source:MGI Symbol;Acc:MGI:1921362]	-	1019	1459	1352	1656	1462	1302	727	710	843	904	757	714	5.24575008225319	5.34451555713148	6.28342356088892	5.18788977036955	5.26091739068675	5.40650478204174	3.18525167850335	3.47609245222726	4.37000810622941	3.90232613141823	3.88868682226476
ENSMUSG00000061306	5263.7682804597	5668.55890482195	5692.31094563036	4727.62162208532	4477.11125888616	3634.65359165254	3113.87664627556	3475.27672739976	2329.03828426592	2983.0849342657	2721.18029517443	2421.72211448062	4910.670767256	2840.69650031033	0.789473668670629	7.78531894237471e-09	8.95089240689023e-07	Slc38a10	11	119994786	120042172	-	6421	protein_coding	solute carrier family 38, member 10 [Source:MGI Symbol;Acc:MGI:1919305]	-	4548	6846	5306	6750	5522	3861	3131	3139	1979	3057	2341	2071	34.472025010339	36.9235012928225	36.307790283256	31.1348736963676	29.2565721157549	23.605779000474	20.1978590909245	22.6275333529497	15.1047447336898	19.4295838324211	17.7060395771666
ENSMUSG00000022913	482.627830464313	549.798877125588	569.660217137151	434.240800843392	491.330934966499	435.857190607388	376.927259322401	308.888884021833	288.334704216852	348.368113030048	278.976194293833	287.65989384946	493.919308524055	314.859174789071	0.646478690164347	8.20412715326313e-09	9.37880899566217e-07	Psmg1	16	95781133	95792160	-	1344	protein_coding	proteasome (prosome, macropain) assembly chaperone 1 [Source:MGI Symbol;Acc:MGI:1860263]	-	417	664	531	620	606	463	379	279	245	357	240	246	15.1003076755691	17.1095056806727	17.359231500624	13.6627595770187	15.3392124724167	13.5239304143823	11.6805927313489	9.60845371614737	8.93381760497138	10.8402594577792	8.67230732630946
ENSMUSG00000022947	228.004035015515	224.390806778666	155.556933116548	221.322730752439	184.046406332336	185.451115658003	90.5023234784657	135.069691221016	92.9732311556379	124.905093747468	101.128870431515	70.1609497193806	199.795337942251	102.456693292247	0.962166735692254	8.84830498115558e-09	1.00580732328164e-06	Cbr3	16	93480103	93487878	+	1254	protein_coding	carbonyl reductase 3 [Source:MGI Symbol;Acc:MGI:1309992]	-	197	271	145	316	227	197	91	122	79	128	87	60	7.64570785982713	7.48411420447019	5.08049125636623	7.46337994983555	6.15826010862228	6.16722644419961	3.00586032540704	4.50309243804557	3.0874492010072	4.16565369538078	3.36933662629822
ENSMUSG00000031078	3130.71530313181	3294.65321096795	3058.57114700192	3433.30388021663	3373.64359801255	3290.10989454173	2584.78613978607	2652.68016529144	2224.29628967286	2633.74100019075	2236.4591575889	2131.72352230718	3263.49950564543	2410.61437913953	0.436895201733927	9.65365555975554e-09	1.09118848237237e-06	Cttn	7	143989470	144024746	-	4192	protein_coding	cortactin [Source:MGI Symbol;Acc:MGI:99695]	-	2705	3979	2851	4902	4161	3495	2599	2396	1890	2699	1924	1823	31.4047257770225	32.8716358220208	29.8821048913575	34.6336320211144	33.7680630099072	32.7300833516427	25.6808826233879	26.4553863132601	22.0958542290895	26.275581748133	22.2898158531939
ENSMUSG00000022973	995.34756402712	910.811392828535	1032.03979074565	962.333645740034	880.503952761747	979.972646700412	602.685802504947	610.027867727705	760.262118057494	713.325183823431	719.526101116178	744.875416187424	960.168165467249	691.783748236197	0.472914167040008	1.15797764289683e-08	1.28721050691073e-06	Synj1	16	90732980	90808196	-	8085	protein_coding	synaptojanin 1 [Source:MGI Symbol;Acc:MGI:1354961]	-	860	1100	962	1374	1086	1041	606	551	646	731	619	637	5.17687211973792	4.71173994648473	5.22793633688174	5.03329881091209	4.5696139200328	5.05465956033665	3.10468497750497	3.15442453890258	3.91582035579048	3.68984465402702	3.71820483808523
ENSMUSG00000045975	1265.01731102516	1880.41152101237	1305.60543174372	1368.55891104514	1148.87117961639	1693.535822684	619.592829967957	967.630410878429	587.261295527383	904.586108624241	784.620546451406	716.811036299672	1443.6666961878	763.417037958182	0.919169842597353	1.17794617058626e-08	1.3022130193514e-06	C2cd2	16	97656409	97763798	-	7767	protein_coding	C2 calcium-dependent domain containing 2 [Source:MGI Symbol;Acc:MGI:1891883]	-	1093	2271	1217	1954	1417	1799	623	874	499	927	675	613	6.84882180711966	10.1258731074715	6.88450176492332	7.45104625751974	6.20649275552043	9.09282982858386	3.32245939405748	5.20842836520229	3.14860011071419	4.87076479760621	4.22058989229429
ENSMUSG00000027173	78.7019004114467	81.9730253545681	76.1692569053441	97.3539859955347	121.616568061015	92.2548697181944	19.8906205447177	35.4281157301027	36.4831666560098	46.8394101553005	52.3080364300938	44.4352681556077	91.3449344076838	39.230769611972	1.22798345456315	1.23581188592778e-08	1.35871776747906e-06	Depdc7	2	104552129	104573223	-	2096	protein_coding	DEP domain containing 7 [Source:MGI Symbol;Acc:MGI:2139258]	-	68	99	71	139	150	98	20	32	31	48	45	38	1.57894369895566	1.63573357445592	1.4883405452728	1.96412682616683	2.43461160850088	1.83550682029241	0.395242518251449	0.706654726230653	0.724837546139445	0.934589050693135	1.04266290373568
ENSMUSG00000029821	267.354985221238	343.624298203493	313.259479103669	287.159239267404	208.369719944539	199.571758982217	162.10855743945	135.069691221016	160.055182748946	141.494051510804	153.436906861608	139.152550276772	269.88991345376	148.552823343099	0.861304175997042	1.26538009758085e-08	1.38366562844167e-06	Gsdme	6	50165868	50240842	-	12742	protein_coding	gasdermin E [Source:MGI Symbol;Acc:MGI:1889850]	-	231	415	292	410	257	212	163	122	136	145	132	119	0.882314444571398	1.12792220779823	1.00688644253385	0.952998597136265	0.686159736501012	0.653159827062817	0.529876847730227	0.443170453406776	0.5230841655291	0.464409538479467	0.503105444640398
ENSMUSG00000023232	575.218301536603	643.364047479792	476.326057267222	533.695952004298	626.730714074429	502.694902341998	394.828817812647	360.923929000421	324.817870872861	273.229892572586	346.395441248176	225.684388264008	559.671662450724	320.98005662845	0.802140788490371	1.36813946089297e-08	1.48794410557657e-06	Serinc2	4	130147288	130172998	-	2319	protein_coding	serine incorporator 2 [Source:MGI Symbol;Acc:MGI:1919132]	-	497	777	444	762	773	534	397	326	276	280	298	193	10.4304885379506	11.603497734962	8.41235252934399	9.73195804649737	11.3398798475952	9.03986018651496	7.09111777376563	6.50676945631873	5.8328203353988	4.92751565034126	6.24077036056284
ENSMUSG00000022897	1499.9656313711	1492.07466352456	1632.81139450611	1352.44997811063	1434.26472599957	1456.30901483721	864.247462667985	997.522883525704	1083.90311258661	994.361644755234	1214.70884598773	1098.01886310831	1477.97923472486	1042.1271354386	0.504315822083394	1.43064511515296e-08	1.54755804929449e-06	Dyrk1a	16	94370869	94496376	+	8251	protein_coding	dual-specificity tyrosine-(Y)-phosphorylation regulated kinase 1a [Source:MGI Symbol;Acc:MGI:1330299]	-	1296	1802	1522	1931	1769	1547	869	901	921	1019	1045	939	7.64447077171098	7.56339620278831	8.10481876471024	6.93141165115701	7.29375134543543	7.36045957432491	4.3625270183228	5.05436698531876	5.47045322548713	5.04009040471764	6.15081111060029
ENSMUSG00000008305	607.624966411904	741.897279976697	744.527666088857	661.867027091944	631.59537679687	857.593737890563	498.260044645179	539.1716362675	436.621123528375	452.780964834572	442.87470844146	423.304396640263	707.517675709473	465.502145726225	0.60343441325746	1.57407146358875e-08	1.693599884888e-06	Tle1	4	72035379	72119156	-	8711	protein_coding	transducin-like enhancer of split 1 [Source:MGI Symbol;Acc:MGI:104636]	-	525	896	694	945	779	911	501	487	371	464	381	362	2.93319070264576	3.56212083475719	3.50047273453333	3.21299315355444	3.04227978462059	4.10555210635422	2.38229013572365	2.5876737211191	2.087258132205	2.17380556604031	2.12412293782733
ENSMUSG00000064105	954.839232932993	1022.59279103931	1077.09766102768	1386.76900914503	1000.49896658195	1139.06522815322	550.970189088681	773.88290297943	435.444247184633	756.261309799123	547.490781301648	553.102153621117	1096.81048148003	602.858597329105	0.863295511106624	1.58862428486757e-08	1.70016598997529e-06	Cnnm2	19	46750035	46868631	+	5167	protein_coding	cyclin M2 [Source:MGI Symbol;Acc:MGI:2151054]	-	825	1235	1004	1980	1234	1210	554	699	370	775	471	473	7.77077791252783	8.2774610855871	8.53749561824734	11.3493955953714	8.12468263901634	9.19322975348422	4.44115819927706	6.26162827813186	3.50940530651755	6.12116336827434	4.42695525524943
ENSMUSG00000005949	672.438296162508	2670.33340170184	2411.66886652413	772.528392468164	1002.12052082276	1654.93939759781	441.571776092734	486.029462672346	504.879951465426	517.18515379811	368.481056629772	452.538125690005	1530.67147921287	461.780921058065	1.7287789284162	1.68631507337467e-08	1.79516715747611e-06	Ctns	11	73074422	73089868	-	3391	protein_coding	cystinosis, nephropathic [Source:MGI Symbol;Acc:MGI:1932872]	-	581	3225	2248	1103	1236	1758	444	439	429	530	317	387	8.33868085910554	32.9359792853104	29.1275368018108	9.63371353263333	12.3999629828614	20.3522433187345	5.42350594670063	5.99218617676181	6.20011533459395	6.37850366554845	4.53998229597893
ENSMUSG00000001773	204.856417247442	189.614371779759	245.672673680617	401.322546585909	198.640394499657	255.112956057456	66.6335788248044	143.926720153542	47.0750537496901	100.509567624916	104.616072860188	78.3463938533083	249.203226641807	90.1845645110747	1.46729002847148	1.71190969897544e-08	1.81282227070452e-06	Folh1	7	86368185	86425151	-	3210	protein_coding	folate hydrolase 1 [Source:MGI Symbol;Acc:MGI:1858193]	-	177	229	229	573	245	271	67	130	40	103	90	67	2.68359666832948	2.47058102521052	3.13448136668958	5.28683303355292	2.59651454454283	3.31425151641939	0.864559148334697	1.87450622861496	0.610696210112863	1.30949221817263	1.36163329983177
ENSMUSG00000022257	2155.04321420755	2235.62796421549	2027.60416269155	2084.35584404828	1923.16332960485	1962.76942206567	1298.85752157007	1722.69212737624	1142.74692977373	1477.39306198177	1389.06896742138	1170.51851115167	2064.7606561389	1366.87951987914	0.594792563525135	1.79027429094416e-08	1.87605826738523e-06	Laptm4b	15	34238174	34284448	+	1938	protein_coding	lysosomal-associated protein transmembrane 4B [Source:MGI Symbol;Acc:MGI:1890494]	-	1862	2700	1890	2976	2372	2085	1306	1556	971	1514	1195	1001	46.7600443072497	48.2479253034002	42.8492548559245	45.4804925610232	41.6380727530895	42.2350965953174	27.9135031899143	37.1624542765612	24.5547616648979	31.8817999277902	29.9458620369778
ENSMUSG00000090252	31.2492839868979	24.8403107135055	20.3833222704442	41.322914918968	45.4035187427788	14.1206433242134	5.96718616341532	4.42851446626284	7.06125806245351	5.85492626941256	3.48720242867292	10.5241424579071	29.5533323261346	6.22053830802071	2.26232078641877	1.86285994889458e-08	1.93199701916283e-06	Gm16028	1	85224572	85233186	+	890	lncRNA	predicted gene 16028 [Source:MGI Symbol;Acc:MGI:3801982]	-	27	30	19	59	56	15	6	4	6	6	3	9	1.47646367830963	1.16734680696616	0.937991357413264	1.96339649043	2.14056158920898	0.661641073492242	0.279245500535406	0.208026447497113	0.330393511426229	0.275126214923147	0.16370198099101
ENSMUSG00000048078	5421.17208128259	6687.01164407568	6418.60090231935	8379.44667950055	6134.33969299758	6063.40424341725	3393.33986492885	4587.9409870483	2363.16769823444	3637.86085539501	3411.64637605167	2182.00553627274	6517.3292072655	3262.66021965517	0.998223178365647	1.99273679045345e-08	2.05609560122684e-06	Tenm4	7	95820453	96560300	+	21021	protein_coding	teneurin transmembrane protein 4 [Source:MGI Symbol;Acc:MGI:2447063]	-	4684	8076	5983	11964	7566	6441	3412	4144	2008	3728	2935	1866	10.8445746909	13.3048992335002	12.5054946040155	16.8565633674147	12.2445455868282	12.0287675416125	6.72327059104274	9.12462326484176	4.68145229484835	7.23757806493355	6.78074512226927
ENSMUSG00000002308	437.489975816571	701.324772477972	631.88299038377	488.871095143045	475.115392558364	523.405179217511	364.99288699557	332.138584969713	340.117263341511	308.359450189062	251.07857486445	270.119656419615	543.014900932872	311.134402796653	0.802867203026543	2.11191519585836e-08	2.16794559901378e-06	Cd320	17	34062065	34068748	+	2883	protein_coding	CD320 antigen [Source:MGI Symbol;Acc:MGI:1860083]	-	378	847	589	698	586	556	367	300	289	316	216	231	6.38110906407838	10.1743674817355	8.9764764311592	7.17062127953417	6.91484868958459	7.57096702062437	5.27286147762051	4.81642919543265	4.91273644779398	4.47314699300416	3.63857889070549
ENSMUSG00000015619	1790.46823436041	2411.16615992427	2066.22519436187	1432.99464278319	1932.89265504973	1661.52903114911	1146.69427440298	1022.98684170671	1343.99278455365	920.199245342675	1180.99922251056	1066.44643573459	1882.54598627143	1113.55313404186	0.757674742145907	2.16840874357665e-08	2.21463877770367e-06	Gata3	2	9861889	9894845	-	3978	protein_coding	GATA binding protein 3 [Source:MGI Symbol;Acc:MGI:95663]	zf-GATA	1547	2912	1926	2046	2384	1765	1153	924	1142	943	1016	912	18.9266846005535	25.3510086532433	21.2729023497178	15.233049591753	20.3878382780294	17.4181143002394	12.0057547881858	10.7511707744926	14.0692708707638	9.67425751627912	12.4037103478558
ENSMUSG00000024386	186.338323032984	178.85023713724	174.867448951706	192.606806825698	144.318327432404	137.440928355677	17.901558490246	69.7491028436396	60.0206935308548	76.1140415023633	88.3424615263806	49.1126648035664	169.070345289285	60.2067537828418	1.49171030842276	2.42105206141483e-08	2.44846174826789e-06	Proc	18	32256179	32272623	-	2478	protein_coding	protein C [Source:MGI Symbol;Acc:MGI:97771]	-	161	216	163	275	178	146	18	63	51	78	76	42	3.16208532067358	3.01870796571395	2.890157729492	3.28683117216415	2.44370292115248	2.31298469436594	0.300881955782701	1.17675977715528	1.00864685792551	1.28458850147733	1.4894810323153
ENSMUSG00000044667	140.043087496839	150.697884995267	183.449900433998	348.793417451628	204.315834342505	114.847899036936	76.5788890971633	81.9275176258624	62.3744462183393	62.452546873734	32.5472226676139	29.2337290497419	190.358003959529	57.5190585887425	1.72620503817975	2.42168930370432e-08	2.44846174826789e-06	Plppr4	3	117112788	117154525	-	7144	protein_coding	phospholipid phosphatase related 4 [Source:MGI Symbol;Acc:MGI:106530]	-	121	182	171	498	252	122	77	74	53	64	28	25	0.824314490881568	0.882264071446336	1.05169523696532	2.06459039347558	1.20002087972872	0.670408620378757	0.446451431310456	0.47944505291713	0.363583938362617	0.36560258496693	0.190344035381484
ENSMUSG00000026870	146.987372827261	85.2850667830355	75.0964504700576	163.890882898958	168.641641044607	146.85469057182	59.6718616341532	49.8207877454569	41.1906720309788	50.7426943349089	70.906449383016	42.0965698316284	131.126017432623	52.4048391600237	1.32437299848586	2.5541021818449e-08	2.55664357705072e-06	Cutal	2	34764408	34782144	+	2441	protein_coding	cutA divalent cation tolerance homolog-like [Source:MGI Symbol;Acc:MGI:1925246]	-	127	103	70	234	208	156	60	45	35	52	61	36	2.53212389517558	1.46129566836799	1.25998537197538	2.83918755925921	2.89884679430537	2.50886922418852	1.01814213632327	0.853283410718906	0.702700934106721	0.869373291454545	1.21362563812671
ENSMUSG00000042510	146.987372827261	134.13767785293	142.683255893109	254.240985009922	223.774485232267	298.416262251711	61.660923688625	107.391475806874	88.2657257806689	77.0898625472654	75.5560526212465	45.6046173175974	200.0400065112	75.9281096270462	1.39969144274054	2.56840654240424e-08	2.55823463530561e-06	AA986860	1	130659713	130672359	+	3640	protein_coding	expressed sequence AA986860 [Source:MGI Symbol;Acc:MGI:2138143]	-	127	162	133	363	276	317	62	97	75	79	65	39	1.69805341431967	1.54128262480202	1.60540828480347	2.95359705794012	2.57951113016726	3.41884241876128	0.705529611700719	1.23344252832595	1.00978786115846	0.88571997121092	0.867230732630946
ENSMUSG00000018102	1144.64969863119	1473.03042531088	1292.73175452028	1115.01831442368	1141.57418553272	881.128143430918	764.794359944397	858.024677838424	551.955005215116	652.824279039501	589.337210445723	554.271502783107	1174.68875364161	661.867839211045	0.827211474601575	2.89253922888612e-08	2.85283771005827e-06	H2bc4	13	23868182	23876891	+	1156	protein_coding	H2B clustered histone 4 [Source:MGI Symbol;Acc:MGI:1915274]	-	989	1779	1205	1592	1408	936	769	775	469	669	507	474	41.6377705461014	53.2950367052362	45.7998921534263	40.7878895572174	41.4356855330814	31.7862445133781	27.5545578173929	31.030761713048	19.8831539222062	23.617776762888	21.2996669211573
ENSMUSG00000018593	40881.0077401929	46191.3857821206	47602.5671465342	62471.8426968181	46573.4701275258	40627.9149724269	28037.8187198341	30882.2456304839	19509.0791502153	33259.884494443	22233.240284409	26152.4940078991	47391.3647442697	26679.1270478807	0.828909599964076	3.17405063482545e-08	3.11521457427747e-06	Sparc	11	55285326	55314009	-	3788	protein_coding	secreted acidic cysteine rich glycoprotein [Source:MGI Symbol;Acc:MGI:98373]	-	35322	55786	44372	89196	57443	43158	28192	27894	16577	34084	19127	22365	453.820725686132	510.01612096391	514.676426039513	697.399150263772	515.889692253494	447.272859033836	308.276810298918	340.839087682893	214.469842600854	367.207308139832	245.222081438701
ENSMUSG00000046589	94.9052328490975	141.589771066981	75.0964504700576	96.6535976070776	111.076465495727	147.796066793434	45.7484272528508	60.892073911114	48.2519300934323	38.0570207511817	65.0944453352278	43.265918993618	111.186264047062	50.2183027229041	1.1527391452833	3.20057349532443e-08	3.12599702553046e-06	Lrrc8e	8	4276827	4287470	+	4134	protein_coding	leucine rich repeat containing 8 family, member E [Source:MGI Symbol;Acc:MGI:1919517]	-	82	171	70	138	137	157	46	55	41	39	56	37	0.965366869528541	1.43249887560216	0.743982654327991	0.988677428823451	1.12740460023261	1.49090642152993	0.460905934200916	0.615801560533606	0.486053024993674	0.385003665537109	0.65787024129914
ENSMUSG00000022952	1322.88635544535	1733.85368780268	1896.7217775866	1231.98317529601	1693.71340452973	1506.20195458277	632.521733322024	709.669443218619	1205.12137599207	808.955646223836	893.886222549824	756.568907807321	1564.22672587386	834.453888185615	0.906897647720147	3.32523233767291e-08	3.23206157652072e-06	Runx1	16	92398354	92623037	-	12025	protein_coding	runt related transcription factor 1 [Source:MGI Symbol;Acc:MGI:99852]	Runt	1143	2094	1768	1759	2089	1600	636	641	1024	829	769	647	4.62604822063305	6.0305961199461	6.45999851501004	4.33238216953814	5.90993987566562	5.22343389412586	2.19077093725657	2.46729746429581	4.1733531611006	2.81345630814203	3.10573174802653
ENSMUSG00000003948	15517.0055708274	15375.3243213028	15028.9453519291	14064.4992286067	11596.545153178	10968.915734249	8266.54189838469	9304.30889361822	5226.50784255934	8398.89173347232	8491.33791381855	7689.64008924411	13758.5392266822	7896.20472851621	0.801037157801212	3.41410645464544e-08	3.30249143593588e-06	Mmd	11	90140282	90169415	+	3581	protein_coding	monocyte to macrophage differentiation-associated [Source:MGI Symbol;Acc:MGI:1914718]	-	13407	18569	14009	20081	14303	11652	8312	8404	4441	8607	7305	6576	182.211716117332	179.577882752617	171.885030999018	166.083703456799	135.879057352824	127.737190572747	96.1448782649522	108.625125358944	60.7780438414342	98.0885267309291	99.0691840560367
ENSMUSG00000040681	3951.29835300998	4359.47453022021	4414.5984812041	3536.96136170827	3932.26903397281	3659.12937341451	3183.49381818207	2282.89920735849	2998.68092385526	2510.78754853309	2795.57394698612	2569.06010889132	3975.62185558831	2723.41592563439	0.54560866851588	3.46793051131714e-08	3.33850535347851e-06	Hmgn1	16	95921818	95928929	-	3221	protein_coding	high mobility group nucleosomal binding domain 1 [Source:MGI Symbol;Acc:MGI:96120]	-	3414	5265	4115	5050	4850	3887	3201	2062	2548	2573	2405	2197	51.5848060528324	56.6078033263209	56.1324964104392	46.4351292431429	51.2248530836728	47.3745416303687	41.1642199120518	29.6310133435077	38.7684970367116	32.6001644617386	36.2616066658602
ENSMUSG00000068876	608.782347300308	1054.05718460975	723.071537383126	603.034402461549	818.884891610832	790.756026155952	393.834286785411	389.709273031129	354.239779466418	493.76544872046	514.943558634034	354.312796082872	766.431064920253	416.800857120054	0.878860389383001	3.67918660701641e-08	3.5250111682462e-06	Cgn	3	94667376	94693826	-	6044	protein_coding	cingulin [Source:MGI Symbol;Acc:MGI:1927237]	-	526	1273	674	861	1010	840	396	352	301	506	443	303	4.2355547366465	7.29411489018559	4.89971346666482	4.21914742916803	5.68494969196119	5.45602102959188	2.71391143306581	2.6956703123716	2.44068822457458	3.41662088099741	3.55960622354542
ENSMUSG00000024052	967.570422705433	1025.07682211066	1314.18788322601	1238.28667079212	1516.15321516065	1465.72277705335	696.171719065121	565.742723065077	968.569230899873	603.057405749494	688.141279258122	576.489136860911	1254.49963184137	683.0285824831	0.877642988220173	4.90822612390434e-08	4.65818441570544e-06	Lpin2	17	71489555	71556812	+	12233	protein_coding	lipin 2 [Source:MGI Symbol;Acc:MGI:1891341]	-	836	1238	1225	1768	1870	1557	700	511	823	618	592	493	3.32600051230429	3.50474415883663	4.39985491108955	4.28050777574609	5.200419025996	4.99662598310801	2.3702273472514	1.93346579042778	3.29713800531854	2.06170359862707	2.3502356942844
ENSMUSG00000031502	17376.9166584921	21965.4587535958	21059.1903246747	24614.4495239358	21889.3606967418	20104.0305887935	11313.7849658354	15225.2327350116	8444.08776635065	15277.4542789872	11526.3664275735	10360.4335752285	21168.2344243723	12024.5599581645	0.815909963190137	5.25378885320312e-08	4.93954353861901e-06	Col4a1	8	11248423	11362826	-	7464	protein_coding	collagen, type IV, alpha 1 [Source:MGI Symbol;Acc:MGI:88454]	-	15014	26528	19630	35144	26998	21356	11376	13752	7175	15656	9916	8860	97.8979935436529	123.083979656692	115.553714728662	139.452262546342	123.052281400874	112.323204906174	63.1310326130045	85.279137805549	47.1108066628716	85.6012115609313	64.5189920829359
ENSMUSG00000002015	4873.73092106768	5752.18795089076	5080.81127751704	5427.30962215394	4963.57753113021	4643.80890122299	3682.74839385449	4162.80359828707	2885.700794856	3733.49131779541	3663.88735172568	3428.53174295373	5123.5710339971	3592.8605332454	0.512026578014449	5.34149521007046e-08	4.99864575007524e-06	Bcap31	X	72729784	72759781	-	1219	protein_coding	B cell receptor associated protein 31 [Source:MGI Symbol;Acc:MGI:1350933]	-	4211	6947	4736	7749	6122	4933	3703	3760	2452	3826	3152	2932	168.124321967977	197.361412592688	170.703816378879	188.272964361792	170.851709008149	158.865141910207	125.82732003685	142.768602113277	98.5795942186534	128.089045595216	125.575579227361
ENSMUSG00000089774	6308.88322268817	7596.16701618998	6664.27357599997	5285.13077929716	4045.77783082976	4233.36886859919	2671.31033915559	3599.27513245512	2484.38596163989	3273.87960564653	2558.44418183636	1771.56398041436	5688.93354893404	2726.47653352464	1.06098272606078	5.40191438151825e-08	5.03178321093274e-06	Slc5a3	16	91855210	91884361	+	10913	protein_coding	solute carrier family 5 (inositol transporters), member 3 [Source:MGI Symbol;Acc:MGI:1858226]	-	5451	9174	6212	7546	4990	4497	2686	3251	2111	3355	2201	1515	24.309780466771	29.1127500849926	25.0105092328491	20.4794670730732	15.5555760394484	16.1770727124848	10.194989749991	13.7886383882451	9.48013111781797	12.5463991180209	9.7948676973481
ENSMUSG00000013698	2736.04842018618	2940.26477812193	2701.3266040515	2973.14870900032	2704.75247367697	2471.11258173735	2135.25811547545	2288.43485044132	2070.12548864262	2078.49882564146	1851.70448962532	1761.03983795645	2754.44226112904	2030.8436012971	0.439691371198473	5.93533348082132e-08	5.50317555917627e-06	Pea15a	1	172024295	172034371	-	3861	protein_coding	proliferation and apoptosis adaptor protein 15A [Source:MGI Symbol;Acc:MGI:104799]	-	2364	3551	2518	4245	3336	2625	2147	2067	1759	2130	1593	1506	29.7986562741981	31.8507396638849	28.6543899424784	32.5629616928479	29.3938144301302	26.6901313640033	23.0333540442057	24.7793119405021	22.3273049327841	22.5138895635764	20.0372751091793
ENSMUSG00000001119	7717.41576387539	8656.84828365667	9705.6798200373	14469.3237171349	9879.31921215643	7381.33095367717	4483.34587077938	5876.63869673078	3481.20022478958	5973.00061584572	4469.43111274912	3242.60522619737	9634.98629175631	4587.70362451532	1.07051039664975	6.18219098283321e-08	5.70576525571579e-06	Col6a1	10	76544626	76562002	-	4380	protein_coding	collagen, type VI, alpha 1 [Source:MGI Symbol;Acc:MGI:88459]	-	6668	10455	9047	20659	12185	7841	4508	5308	2958	6121	3845	2773	74.0918588550825	82.6644115028903	90.7539888411541	139.695105662318	94.6413944814709	70.2778632413223	42.6319047796086	56.0925742665562	33.0974340202024	57.0320521223243	42.63290441783
ENSMUSG00000022982	9313.44400898399	9963.44862718705	8700.46019017381	9359.99042334047	9847.69890446057	8641.83371441862	7558.43580699274	7449.86846087065	5406.5699231519	6492.13741173363	6202.57071979956	5723.96414793947	9304.47931142742	6472.25774508133	0.523594723509405	6.61456324676482e-08	6.07694121118303e-06	Sod1	16	90017642	90023217	+	3970	protein_coding	superoxide dismutase 1, soluble [Source:MGI Symbol;Acc:MGI:98351]	-	8047	12033	8110	13364	12146	9180	7600	6729	4594	6653	5336	4895	98.6489585337088	104.96682513954	89.75643402722	99.6992670508252	104.081244807726	90.7764886422554	79.2954057775603	78.4528255059942	56.711449808059	68.39080982437	65.2751684135639
ENSMUSG00000040820	706.002341926213	770.04963211867	636.174216124916	885.290923009754	779.967589831308	722.035561978114	480.358486154933	479.386690972952	435.444247184633	561.097100818704	525.405165920053	576.489136860911	749.920044164829	509.696804652031	0.558691803924446	6.76672212261364e-08	6.18847495940847e-06	Hlcs	16	93929741	94114430	-	8923	protein_coding	holocarboxylase synthetase (biotin- [propriony-Coenzyme A-carboxylase (ATP-hydrolysing)] ligase) [Source:MGI Symbol;Acc:MGI:894646]	-	610	930	593	1264	962	767	483	433	370	575	452	493	3.32711607105357	3.60944731639543	2.91997439321209	4.19548513150007	3.66770068812728	3.37447081323926	2.24213200558771	2.24608181306631	2.03217496568152	2.62983003636521	2.46008565553676
ENSMUSG00000030494	281.243555882081	325.408070346922	311.113866233096	272.451083109806	308.906082874977	414.205537510261	161.114026412214	224.747109162839	177.70832790508	208.825703609048	211.55694733949	195.281310052276	318.888032659524	196.538904080158	0.698355293022134	7.58148890555815e-08	6.80980164195669e-06	Rhpn2	7	35033595	35091714	+	6304	protein_coding	rhophilin, Rho GTPase binding protein 2 [Source:MGI Symbol;Acc:MGI:1289234]	-	243	393	290	389	381	440	162	203	151	214	182	167	1.87602697703999	2.15896199594202	2.02123605186651	1.82759264753014	2.05607275789996	2.74004488557066	1.06444628455993	1.49048771689814	1.17389974620799	1.38537803760212	1.4020963875277
ENSMUSG00000041523	357.630694516721	202.862537493628	238.163028633611	369.80506910534	188.911069054776	146.85469057182	12.9289033540665	102.962961340611	95.3269838431224	46.8394101553005	54.632838049209	67.8222513954012	250.704514895983	63.4188913562851	1.98580009272338	7.80039608653507e-08	6.97267881682715e-06	Upk2	9	44364012	44366273	-	1083	protein_coding	uroplakin 2 [Source:MGI Symbol;Acc:MGI:98913]	-	309	245	222	528	233	156	13	93	81	48	47	58	13.8860598533542	7.83440970326166	9.00657687698463	14.4394772647052	7.31909142517917	5.65480127077026	0.497209978638758	3.97468814850787	3.66544602011647	1.8087706835206	2.1076189180837
ENSMUSG00000060188	89.1183284070793	48.0246007127773	46.1306767173211	84.7469950033072	79.456157799863	116.730651480164	13.9234343813024	21.0354437147485	22.3606505311028	17.5647788082377	46.4960323823056	23.3869832397935	77.367901686752	24.1278871762484	1.68925108474106	7.83213425746986e-08	6.97267881682715e-06	Cxcl17	7	25099478	25112311	-	761	protein_coding	chemokine (C-X-C motif) ligand 17 [Source:MGI Symbol;Acc:MGI:2387642]	-	77	58	43	121	98	124	14	19	19	18	40	20	4.92441990921102	2.63944118158534	2.4826702571551	4.70919548440737	4.38097854821681	6.39673314678964	0.762023420208313	1.15562655294881	1.22359927249617	0.965291713330885	2.55268967292158
ENSMUSG00000025892	74.0723768578322	99.361242854022	133.027997975531	91.0504904994209	28.3771992142368	64.9549592913818	13.9234343813024	25.4639581810113	22.3606505311028	31.226273436867	29.060020238941	11.6934916198968	81.8073777820707	22.2879713981869	1.87289779592662	7.99914163498345e-08	7.05249402435086e-06	Gria4	9	4417896	4796234	-	6305	protein_coding	glutamate receptor, ionotropic, AMPA4 (alpha 4) [Source:MGI Symbol;Acc:MGI:95811]	-	64	120	124	130	35	69	14	23	19	32	25	10	0.494019274041862	0.659120481014993	0.864115582487815	0.610666739990459	0.188848118001189	0.429620706562607	0.0919745952067449	0.168846208575175	0.147685812271148	0.207126476368259	0.192565111131376
ENSMUSG00000009378	275.456651440063	283.179542133963	277.856866739213	313.073609640317	207.558942824132	201.454511425445	117.354661213835	118.462761972531	74.1432096557618	127.832556882174	183.659327910107	140.321899438761	259.763354033855	126.962402845528	1.03335541747877	8.06950749922174e-08	7.05906482105832e-06	Slc16a12	19	34645803	34724689	-	4170	protein_coding	solute carrier family 16 (monocarboxylic acid transporters), member 12 [Source:MGI Symbol;Acc:MGI:2147716]	-	238	342	259	447	256	214	118	107	63	131	158	120	2.77772925072871	2.84026395766875	2.72897119522064	3.17480805506551	2.08849585682329	2.01464682425791	1.17211680520497	1.18767137860612	0.740414236037916	1.28205297353676	1.8401097175824
ENSMUSG00000035451	2519.6181940547	2301.86879278484	1651.04910390598	2117.97448669422	2150.99170043915	1852.6284041368	761.810766862689	1193.48464865783	782.622768588597	911.416855938556	1616.89952609468	1074.63187986851	2099.02178033595	1056.81107433514	0.990286747607154	8.22026283728651e-08	7.15981334572314e-06	Foxa1	12	57587414	57593702	-	3327	protein_coding	forkhead box A1 [Source:MGI Symbol;Acc:MGI:1347472]	Fork_head	2177	2780	1539	3024	2653	1968	766	1078	665	934	1391	919	31.8459814829872	28.9374759021709	20.3245557426878	26.9199960186236	27.1277738824798	23.2216726388765	9.53676122307423	14.9973500343914	9.79578197262868	11.4568388646937	20.304720513682
ENSMUSG00000033295	2072.8691711309	3625.85735381469	3025.31414750803	2451.35935959979	2877.44800032361	2452.28505730507	1715.5660219819	1422.66027228694	1719.41633820743	1903.82685860399	1735.46440866955	1565.75852790418	2750.85551494701	1677.115404609	0.713973105073594	9.86656809197085e-08	8.44746170257249e-06	Ptprf	4	118065410	118148602	-	9148	protein_coding	protein tyrosine phosphatase, receptor type, F [Source:MGI Symbol;Acc:MGI:102695]	-	1791	4379	2820	3500	3549	2605	1725	1285	1461	1951	1493	1339	9.52836620264605	16.5774390914491	13.5443508436461	11.3315128020748	13.1980433687523	11.1789953857899	7.81066270764069	6.50167923808685	7.82698183523559	8.70365851061077	7.92604144007522
ENSMUSG00000023039	2387.67677277668	4020.81829415942	2754.96692581583	2237.04051273193	2246.66340064714	3424.72669423257	1009.44899264442	1104.91435933258	2132.49993486096	778.705193831871	1179.836821701	935.479329591741	2845.31543339393	1190.14743866043	1.25771516868713	1.01297860934277e-07	8.63607187287144e-06	Krt7	15	101308924	101328194	+	7049	protein_coding	keratin 7 [Source:MGI Symbol;Acc:MGI:96704]	-	2063	4856	2568	3194	2771	3638	1015	998	1812	798	1015	800	14.2436314362109	23.8572191053986	16.0067348649317	13.4200275252067	13.3733041811688	20.2607906613198	5.96435482358394	6.55317247821982	12.5979809903734	4.62004398644531	6.99296280929819
ENSMUSG00000016194	2828.63889125847	2660.39727741644	3180.87108062458	1529.64824039027	1962.08063138437	1514.67434057729	1413.22858970219	977.594568427521	621.390709495909	998.264928934842	1044.99832779232	937.818027915721	2279.3850769419	998.882525378084	1.1897420449324	1.0308998174282e-07	8.75177397749172e-06	Hsd11b1	1	192903942	192946383	-	4251	protein_coding	hydroxysteroid 11-beta dehydrogenase 1 [Source:MGI Symbol;Acc:MGI:103562]	-	2444	3213	2965	2184	2420	1609	1421	883	528	1023	899	802	27.9807342456413	26.1750953406745	30.6456498595995	15.2162464753586	19.3666261335077	14.8588823594703	13.8461143288686	9.61431100297322	6.0871371006592	9.82098976323524	10.2704925908192
ENSMUSG00000019767	71.7576150810249	62.9287871408806	67.5868054230518	82.6458298379359	64.0513925121344	53.658444632011	21.8796825991895	24.3568295644456	27.0681559060718	46.8394101553005	34.8720242867292	31.5724273737213	67.1048124378398	31.098088314243	1.1079125666322	1.05931373754367e-07	8.95520689049526e-06	Ccdc170	10	4432502	4512231	+	3792	protein_coding	coiled-coil domain containing 170 [Source:MGI Symbol;Acc:MGI:2685067]	-	62	76	63	118	79	57	22	22	23	48	30	27	0.795742164489815	0.694087007939444	0.729974120172131	0.921636538229272	0.7087424904747	0.590102877254947	0.240314121856683	0.268536250131427	0.297255413980965	0.516587196796627	0.384216147368141
ENSMUSG00000047501	2230.27297195379	2792.05092419802	1506.2202351423	1884.74515333801	2434.76369258151	2331.78890093844	946.793537928564	920.023880366104	1007.40615024337	478.152312002026	1520.42025890139	786.971986019052	2196.64031302535	943.294687576751	1.21989793663578	1.06424727450911e-07	8.9592699427294e-06	Cldn4	5	134973973	134975788	-	1816	protein_coding	claudin 4 [Source:MGI Symbol;Acc:MGI:1313314]	-	1927	3372	1404	2691	3003	2477	952	831	856	490	1308	673	51.6434063919759	64.3043530736051	33.9692928521133	43.8878048291546	56.2560449047275	53.5465343519035	21.7143105445704	21.1803799978511	23.1008620360645	11.0116136497783	34.9795796826826
ENSMUSG00000032356	671.280915274104	1749.5858845879	1406.44923666065	595.330130188521	779.156812710901	1188.95816789877	114.371068132127	296.71046923961	606.091317027259	119.050167478055	197.608137624799	140.321899438761	1065.12685788681	245.692176490102	2.1168878993397	1.08562229924319e-07	9.10113360865538e-06	Rasgrf1	9	89791961	89909030	+	11063	protein_coding	RAS protein-specific guanine nucleotide-releasing factor 1 [Source:MGI Symbol;Acc:MGI:99694]	-	580	2113	1311	850	961	1263	115	268	515	122	170	120	2.55155004751718	6.61447282164679	5.20672957233558	2.27557953142065	2.95515444279282	4.48179144584304	0.430576048989105	1.12127063764376	2.28141652297767	0.450046768754035	0.746274661000326
ENSMUSG00000028339	10911.7870158694	10771.5867357331	11986.4663014565	15170.4124939804	12858.1143525309	8429.0826883338	5023.37621856846	8522.67609032283	2785.66630563791	3840.83163273464	5034.35790619413	2954.94533234791	11687.9082646507	4693.64224763431	1.31623852895632	1.15440830613539e-07	9.63763282964483e-06	Col15a1	4	47208161	47313167	+	6349	protein_coding	collagen, type XV, alpha 1 [Source:MGI Symbol;Acc:MGI:88449]	-	9428	13009	11173	21660	15859	8954	5051	7698	2367	3936	4331	2527	72.2708656808119	70.9589594399238	77.321400953128	101.041347775615	84.9767622474464	55.3647021906241	32.9531535321011	56.1204503709708	18.2710369868178	25.2999983179604	33.1287876782767
ENSMUSG00000003721	1174.74160172968	1394.36944138477	1361.39136637862	1227.78084496527	1341.02535715279	1095.76192195896	941.820882792385	1046.23654265459	784.976521276082	882.142224591493	907.835032264516	836.084650822619	1265.84508892835	899.849309066948	0.492293651608027	1.21148062020094e-07	1.0022919436917e-05	Insig2	1	121232082	121260318	-	3473	protein_coding	insulin induced gene 2 [Source:MGI Symbol;Acc:MGI:1920249]	-	1015	1684	1269	1753	1654	1164	947	945	667	904	781	715	14.2236241887258	16.7921364853499	16.0543261396353	14.949378510613	16.2016941559941	13.1573795276902	11.2945813041682	12.594345210729	9.41220367539842	10.6226867971287	10.9211642160516
ENSMUSG00000072235	5613.29730875759	8266.85540545463	10595.0363548898	7165.67360230443	6810.52781141682	3589.46753301505	4119.34751481104	3640.23889126805	2853.92513357496	2277.56631880149	2182.98872034925	2163.2959496809	7006.80966930639	2872.89375474761	1.28620196031488	1.21550315238954e-07	1.0022919436917e-05	Tuba1a	15	98847718	98851584	-	1803	protein_coding	tubulin, alpha 1A [Source:MGI Symbol;Acc:MGI:98869]	-	4850	9984	9876	10231	8400	3813	4142	3288	2425	2334	1878	1850	130.916691674853	191.768599805281	240.669245840965	168.061549482449	158.494160931447	83.021826502905	95.1566859182576	84.4082021408421	65.9153074538416	52.8294214467792	50.5850924510989
ENSMUSG00000016024	1080.99374976899	1338.06473710083	1514.80268662459	2211.12614235901	1431.02161751794	1622.93260606293	620.587360995193	1133.69970336329	703.772053557866	759.188772933829	541.67877725386	530.884519543313	1533.15692323905	714.968531274558	1.10080270817548	1.2526308666089e-07	1.0190832871826e-05	Lbp	2	158148413	158174772	+	4831	protein_coding	lipopolysaccharide binding protein [Source:MGI Symbol;Acc:MGI:1098776]	-	934	1616	1412	3157	1765	1724	624	1024	598	778	466	454	9.40933322011133	11.5843846798524	12.8420069837791	19.3545710122685	12.4290341115745	14.0094610849866	5.35023049669989	9.81095959381957	6.06644706586861	6.57223810588166	4.68458977411243
ENSMUSG00000049313	6474.38868972989	5647.85864589403	6963.58657144491	3914.47070308664	4488.46213857185	3134.78281797538	2545.00489869663	2394.71919763163	2875.10890776232	2319.52662373228	3019.91730323075	2570.22945805331	5103.92492778379	2620.75106485115	0.961524552171886	1.25408328088096e-07	1.0190832871826e-05	Sorl1	9	41876016	42035593	-	11321	protein_coding	sortilin-related receptor, LDLR class A repeats-containing [Source:MGI Symbol;Acc:MGI:1202296]	-	5594	6821	6491	5589	5536	3330	2559	2163	2443	2377	2598	2198	24.0484273953453	20.8656496410252	25.1919659871169	14.6216143340362	16.6356968915168	11.5473052999379	9.3629010971409	8.84342092755208	10.5756956112344	8.5687036106405	11.1449222532472
ENSMUSG00000007034	247.679510118376	457.889727485618	460.233960737924	268.248752779063	334.850950727994	369.960855094392	136.250750731316	90.7845465583881	263.620300998264	96.6062834453073	110.428076907976	85.3624888252464	356.477292823895	130.508741244416	1.45076446676477	1.40066270143409e-07	1.13178046397003e-05	Slc44a4	17	35133442	35149412	+	3112	protein_coding	solute carrier family 44, member 4 [Source:MGI Symbol;Acc:MGI:1917379]	-	214	553	429	383	413	393	137	82	224	99	95	73	3.34674940696529	6.15395327746932	6.0569354649905	3.64506427657223	4.51481720153292	4.95763064000389	1.82350063626189	1.21961521034217	3.52759481779847	1.29827392871029	1.48254096966473
ENSMUSG00000043681	353.001170963106	234.326931064069	399.083993926592	265.447199225235	381.065246591179	167.564967447333	24.8632756808972	185.997607583039	40.0137956872366	45.8635891103984	73.2312510021312	35.0804748596903	300.081584869586	67.5083323205655	2.15274969915756	1.45783853522618e-07	1.17326845315003e-05	Fam25c	14	34073838	34077390	-	408	protein_coding	family with sequence similarity 25, member C [Source:MGI Symbol;Acc:MGI:1916384]	-	305	283	372	379	470	178	25	168	34	47	63	30	36.3821773308958	24.0212124404058	40.060652555777	27.5121830419966	39.1892906497775	17.1269900102354	2.53807695543823	19.0588936456914	4.08403090512977	4.70119671986734	7.4989951586323
ENSMUSG00000068040	1660.84157485921	1825.76283744265	1875.26564888087	1663.42242258557	1632.90512049922	1453.48488617237	1223.27316350014	1373.94661315804	1138.03942439876	1323.21333688724	1282.12809294208	1193.90549439146	1685.28041507332	1255.75102087962	0.424042547929531	1.50702968217235e-07	1.20802538666564e-05	Tm9sf4	2	153003223	153052386	+	7281	protein_coding	transmembrane 9 superfamily member 4 [Source:MGI Symbol;Acc:MGI:2139220]	-	1435	2205	1748	2375	2014	1544	1230	1241	967	1356	1103	1021	9.59201568136826	10.4878438920054	10.5483769186922	9.66092227889727	9.41018459540863	8.32487018770406	6.99743738122302	7.8891337383631	6.50887166915615	7.60045143107291	7.3571086242478
ENSMUSG00000021242	9268.30615433625	8948.3079293618	8671.49441642108	9429.32887379772	9214.48197342288	7881.20172735432	7388.3710013354	7196.33600767711	5521.90380483864	6663.8819156364	6021.23619350857	6118.03481552999	8902.18684578234	6484.96062308769	0.456971001493703	1.53232520760977e-07	1.22342790385352e-05	Npc2	12	84801336	84819926	-	5438	protein_coding	NPC intracellular cholesterol transporter 2 [Source:MGI Symbol;Acc:MGI:1915213]	-	8008	10807	8083	13463	11365	8372	7429	6500	4692	6829	5180	5232	71.6694169353801	68.8231585090483	65.3083359435025	73.3244219462745	71.0984191621476	60.4381582674583	56.5869251224409	55.3251654455131	42.2852659217409	51.2493827486225	46.260811129383
ENSMUSG00000112327	46.2952355361451	48.0246007127773	51.4947088937538	93.8520440532493	45.4035187427788	186.392491879617	7.95624821788709	19.9283150981828	4.70750537496901	22.4438840327482	17.4360121433646	22.2176340778039	78.5770999697203	15.7815998241592	2.31599081892229	1.59791738098105e-07	1.27075485001339e-05	Gm36827	10	56846178	56858328	-	1496	lncRNA	predicted gene, 36827 [Source:MGI Symbol;Acc:MGI:5595986]	-	40	58	48	134	56	198	8	18	4	23	15	19	1.30129993433905	1.34265691122088	1.40975903422089	2.65288980160294	1.27346244277807	5.19582843007143	0.221504897929155	0.556915723413061	0.131038424763522	0.627432444237615	0.486947737573526
ENSMUSG00000048126	6278.79131958968	9405.3696464903	8757.318931244	9749.40636732261	7312.39884894861	6246.97260663202	4145.20532151918	4856.97324087376	4168.49600953505	5468.50113563133	3962.62435978199	2674.30153347039	7958.37628670454	4212.68360013528	0.917717886437178	1.61609990385637e-07	1.27602763387866e-05	Col6a3	1	90693645	90771693	-	11963	protein_coding	collagen, type VI, alpha 3 [Source:MGI Symbol;Acc:MGI:88461]	-	5425	11359	8163	13920	9019	6636	4168	4387	3542	5604	3409	2287	22.0703210045742	32.8827892069784	29.9809186702965	34.4623697653063	25.647674415814	21.7764699249805	14.4315356954234	16.9736834907873	14.510377797512	19.1173967580887	13.8391553775958
ENSMUSG00000032496	3337.88648215606	4863.73283770438	4542.2624470032	2625.05567993715	2760.69609498503	3509.45055417785	1051.21929578833	1308.62602478067	1939.49221448723	1095.84703342505	2299.22880130501	726.165829595589	3606.51401599394	1403.42986656365	1.36175233475973	1.62239973921739e-07	1.27602763387866e-05	Ltf	9	110848339	110871835	+	3450	protein_coding	lactotransferrin [Source:MGI Symbol;Acc:MGI:96837]	-	2884	5874	4234	3748	3405	3728	1057	1182	1648	1123	1978	621	40.6841428978854	58.9635331233441	53.9221252858292	32.1755880179669	33.5759051139667	42.420717885244	12.6905613390663	15.8579465389865	23.4103754144482	13.2840771994801	27.8438880556709
ENSMUSG00000029103	2479.10986296057	2732.4341784856	2356.95573832452	2627.15684510252	2497.19353085284	1934.52813541724	1791.15038005183	1862.19033306352	1300.44835983519	1727.20324947671	1515.77065566316	1464.02515081108	2437.89638185722	1610.13135481691	0.598300247414502	1.6235739277979e-07	1.27602763387866e-05	Lrpap1	5	35248845	35263110	-	4116	protein_coding	low density lipoprotein receptor-related protein associated protein 1 [Source:MGI Symbol;Acc:MGI:96829]	-	2142	3300	2197	3751	3080	2055	1801	1682	1105	1770	1304	1252	25.3275458648806	27.7656103989279	23.4525425923339	26.9909209603145	25.4568731272545	19.6000719365668	18.1243853398606	18.9146884945474	13.1570091841644	17.5496568824277	15.3859710932075
ENSMUSG00000027907	5534.59540834615	5392.83145590204	5630.08817238375	6489.79880744334	5066.54622542187	5563.53346974009	3747.39291062482	4911.22254308548	3518.86026778933	3837.90416959994	3687.13536791683	3229.74238541549	5612.89892320621	3822.04294073865	0.554403745314723	1.66009750416306e-07	1.29965610053544e-05	S100a11	3	93427795	93433594	+	511	protein_coding	S100 calcium binding protein A11 [Source:MGI Symbol;Acc:MGI:1338798]	-	4782	6513	5248	9266	6249	5910	3768	4436	2990	3933	3172	2762	455.446827977982	441.396443630518	451.240600772199	537.053314321825	416.024907050621	454.033383230508	305.432280155086	401.808579147018	286.7613089551	314.104223395479	301.463658510176
ENSMUSG00000074625	319.437125199401	476.105955342189	388.355929573726	291.361569598147	314.581522717825	334.188558673051	70.6117029337479	195.96176513213	228.314010685997	93.678820310601	130.188890670456	86.5318379872361	354.005110184057	134.214504620028	1.40116518304597	1.70775065280765e-07	1.32663873106139e-05	Arhgap40	2	158354716	158392682	+	2206	protein_coding	Rho GTPase activating protein 40 [Source:MGI Symbol;Acc:MGI:3649852]	-	276	575	362	416	388	355	71	177	194	96	112	74	6.08909267553099	9.02674113727611	7.21005047314514	5.58513696557004	5.98350867751624	6.31748253762084	1.33314620571414	3.71378130940846	4.30989299507802	1.7759733909817	2.46567142115199
ENSMUSG00000020059	425.916166932535	399.100992130322	676.940860665805	229.727391413924	140.26444183037	174.154600998632	124.316378404486	130.641176754754	64.7281989058238	99.5337465800136	55.7952388587667	93.5479329591741	341.017408995265	94.7604454105029	1.84500827084061	1.82810349697468e-07	1.41467085996656e-05	Sycp3	10	88295431	88309098	+	1264	protein_coding	synaptonemal complex protein 3 [Source:MGI Symbol;Acc:MGI:109542]	-	368	482	631	328	173	185	125	118	55	102	48	80	14.1693443483348	13.2059185984268	21.9339842775531	7.68551147133562	4.65616901970088	5.74573854169291	4.09626344073891	4.32099238847841	2.13248449160257	3.2932433795785	1.84423750736707
ENSMUSG00000034854	649.290678394435	760.941518190385	628.664571077911	523.190126177442	579.705641090837	444.329576601916	341.124142341909	432.887289077192	321.287241841635	371.787818107698	291.762603198967	238.547229045894	597.687018588821	332.899387268882	0.843154008463703	1.9029873236463e-07	1.46461795360295e-05	Mfsd12	10	81193325	81202059	+	3971	protein_coding	major facilitator superfamily domain containing 12 [Source:MGI Symbol;Acc:MGI:3604804]	-	561	919	586	747	715	472	343	391	273	381	251	204	6.87562186913656	8.01464473168549	6.4838501841683	5.57143053550349	6.12541986227442	4.66619965000623	3.57782565048449	4.55748699726269	3.36924836192524	3.91557744557585	3.06970414954938
ENSMUSG00000039474	587.949491309043	722.85304176301	625.446151772051	589.727023080865	554.571550358227	522.463802995897	398.806941921591	486.029462672346	356.593532153902	424.482154532411	366.156255010656	326.24841619512	600.501843546515	393.052793747671	0.610624283534131	1.90720628153068e-07	1.46461795360295e-05	Wfs1	5	37123448	37146549	-	3787	protein_coding	wolframin ER transmembrane glycoprotein [Source:MGI Symbol;Acc:MGI:1328355]	-	508	873	583	842	684	555	401	439	303	435	315	279	6.52856026207933	7.98339449527769	6.76407621115201	6.58510632716937	6.14455596706241	5.75332467655123	4.38605433879417	5.36559369564281	3.92118731741533	4.68775257932825	4.0395960189094
ENSMUSG00000031150	363.417598958739	400.757012844555	303.60422118609	311.672832863402	347.823384654502	321.009291570452	233.714791400433	271.246511058599	225.960257998512	242.979440180621	210.394546529933	196.450659214266	341.380723679623	230.124367730394	0.567648273044588	1.9396382853781e-07	1.48386016356682e-05	Ccdc120	X	7597953	7617144	-	4165	protein_coding	coiled-coil domain containing 120 [Source:MGI Symbol;Acc:MGI:1859619]	-	314	484	283	445	429	341	235	245	192	249	181	168	3.66913467200577	4.02438023664461	2.98542848539431	3.16439733873808	3.50406371281033	3.2141088338401	2.33710269855863	2.72269909224163	2.25920941306579	2.43980474146133	2.11050437117581
ENSMUSG00000085939	438.647356704975	473.621924270838	529.966379031549	472.061773820075	412.685554287043	411.381408845418	323.222583851663	367.566700699815	282.45032249814	343.489007805537	299.899408865871	295.845337983388	456.394066159983	318.745560284069	0.516007345639321	2.01780723860516e-07	1.53781369851272e-05	Cd63-ps	18	50267793	50268667	+	875	transcribed_processed_pseudogene	CD63 antigen, pseudogene [Source:MGI Symbol;Acc:MGI:105972]	-	379	572	494	674	509	437	325	332	240	352	258	253	21.0804640563226	22.6389680948698	24.8058514406205	22.8138115011979	19.789710316889	19.6062523972067	15.3850973390221	17.5621870589849	13.4422960077414	16.4174363068807	14.3197138572022
ENSMUSG00000001739	850.674952976666	929.027620685105	1002.00121055763	1276.80803215726	1000.49896658195	934.786588062929	678.270160574875	703.026671519225	389.546069778685	605.009047839298	562.601991825897	592.860025128766	998.96622850359	588.552327777791	0.763380533249353	2.03474945948063e-07	1.54487392923586e-05	Cldn15	5	136995470	137004712	+	2124	protein_coding	claudin 15 [Source:MGI Symbol;Acc:MGI:1913103]	-	735	1122	934	1823	1234	993	682	635	331	620	484	507	16.8415413818484	18.2939292922202	19.3209112836592	25.4201530836283	19.7647058360628	18.3533751261845	13.3000968232094	13.8378233054371	7.63736852880201	11.9126369581444	11.0665827576408
ENSMUSG00000025330	112.265946175152	322.924039275571	161.993771728267	79.8442762841076	141.885996071184	297.474886030096	12.9289033540665	32.1067298804056	95.3269838431224	42.9361259756921	26.7352186198257	28.0643798877522	186.06481926073	39.6830569268107	2.23206676414953	2.04838553579195e-07	1.54938033759902e-05	Padi4	4	140473176	140501547	-	4835	protein_coding	peptidyl arginine deiminase, type IV [Source:MGI Symbol;Acc:MGI:1338898]	-	97	390	151	114	175	316	13	29	81	44	23	24	0.976392120329926	2.7934234863699	1.37219461734903	0.69831983565817	1.23132097621251	2.56573506389463	0.111370921792301	0.277619576520191	0.821029584237051	0.371387196704256	0.231022375104169
ENSMUSG00000020098	104.164279956326	101.017263568256	105.135030658081	222.023119140896	164.587755442573	111.082394150479	53.7046754707379	84.1417748589939	34.1294139685253	52.6943364247131	46.4960323823056	33.9111256977006	134.668307152768	50.8462264671627	1.40698381058884	2.2424583915593e-07	1.68982257820873e-05	Pcbd1	10	60925110	60930103	+	817	protein_coding	pterin 4 alpha carbinolamine dehydratase/dimerization cofactor of hepatocyte nuclear factor 1 alpha (TCF1) 1 [Source:MGI Symbol;Acc:MGI:94873]	-	90	122	98	317	203	118	54	76	29	54	40	29	5.36129201834177	5.17137969401819	5.27034762568994	11.4916717184618	8.452860253593	5.66997515611221	2.73776800402522	4.30566368075421	1.73958721540411	2.69738186234322	2.37771951174213
ENSMUSG00000052459	2672.39247132398	3113.31894275936	2938.41682624982	2405.13372596163	2248.28495488796	2073.85181621615	1650.92150521157	1738.19192800816	1555.83052642726	2004.3364262289	1666.88276090565	1625.39533516565	2575.23312289981	1706.92641365787	0.592906345724363	2.25551945371565e-07	1.69332281375966e-05	Atp6v1a	16	43905765	43960068	-	6044	protein_coding	ATPase, H+ transporting, lysosomal V1 subunit A [Source:MGI Symbol;Acc:MGI:1201780]	-	2309	3760	2739	3434	2773	2203	1660	1570	1322	2054	1434	1390	18.5929579599178	21.5442827864083	19.911446862307	16.8275868429303	15.6082826691172	14.3090646764178	11.3764974214375	12.023302245521	10.7195675511216	13.8690499793848	11.522517662673
ENSMUSG00000070867	1795.09775791403	2705.10983670075	2553.27931598196	2334.39449872746	1743.98158599495	1724.60123799727	1154.65052262086	1468.05254556613	1206.29825233581	1079.25807566172	855.526995834422	646.650086580291	2142.74403888607	1068.40607976654	1.00392356682162	2.39126851233136e-07	1.78856217353557e-05	Trabd2b	4	114263921	114472295	+	6617	protein_coding	TraB domain containing 2B [Source:MGI Symbol;Acc:MGI:3650152]	-	1551	3267	2380	3333	2151	1832	1161	1326	1025	1106	736	553	11.407741546196	17.0984464074305	15.8034193685545	14.9183291299422	11.0588249443149	10.8688986701691	7.26768382570726	9.27536390166403	7.59159439823126	6.82126186079923	5.40181077166647
ENSMUSG00000063628	207.171179024249	264.963314277392	280.002479609786	293.462734763518	240.800804760809	304.064519581396	171.059336684573	191.533250665868	150.640171999008	140.518230465902	176.684923052761	187.095865918348	265.077505336192	169.588629797743	0.647966715461614	2.40359876833663e-07	1.79112619329382e-05	Gm7665	18	16407705	16408001	-	297	processed_pseudogene	predicted pseudogene 7665 [Source:MGI Symbol;Acc:MGI:3645651]	-	179	320	261	419	297	323	172	173	128	144	152	160	29.3322644458794	37.3131729095357	38.6117335483833	41.7833809990442	34.0196395427856	42.6940425133142	23.9881600572166	26.9611381490998	21.1214527618833	19.7868550530587	24.854774397827
ENSMUSG00000020865	777.759957007238	748.521362833632	606.135635936893	717.197709780054	691.59288370697	995.976042467854	334.162425151258	518.136192552752	457.804897715736	527.919185292033	420.789093059865	327.417765357109	756.197265288774	431.038259854792	0.810651555144498	2.42154508750136e-07	1.797840854632e-05	Abcc3	11	94234121	94283823	-	5698	protein_coding	ATP-binding cassette, sub-family C (CFTR/MRP), member 3 [Source:MGI Symbol;Acc:MGI:1923658]	-	672	904	565	1024	853	1058	336	468	389	541	362	280	5.73978781849006	5.49432869435296	4.35673601148381	5.32259616968869	5.09279616181048	7.2892765604512	2.44254049608365	3.80164864476561	3.34578032031341	3.8747666205495	3.08538108316857
ENSMUSG00000008601	368.047122512354	332.860163560974	300.38580188023	298.365453482718	345.391053293282	347.36782577565	221.780419073603	240.246909794759	233.021516060966	258.592576899055	218.531352196836	170.724977650493	332.069570084201	223.816291945952	0.565924182081773	2.47208149378145e-07	1.81462622654496e-05	Rab25	3	88449336	88455607	-	1673	protein_coding	RAB25, member RAS oncogene family [Source:MGI Symbol;Acc:MGI:1858203]	-	318	402	280	426	426	369	223	217	198	265	188	146	9.2508191148124	8.32144531971216	7.35355479495975	7.54153348173513	8.66250235817494	8.65867881831389	5.52120487061786	6.00360845862485	5.8001538736332	6.46428748651368	5.45738502877382
ENSMUSG00000025648	636.559488621995	658.268233907896	623.300538901478	1043.57869880106	711.051534596733	534.701693876882	367.976480077278	507.064906387095	280.096569810656	395.207523185348	291.762603198967	305.200131279306	701.24336478434	357.884702323108	0.970763370234062	2.47259585539104e-07	1.81462622654496e-05	Pfkfb4	9	108820846	108861296	+	4875	protein_coding	6-phosphofructo-2-kinase/fructose-2,6-biphosphatase 4 [Source:MGI Symbol;Acc:MGI:2687284]	-	550	795	581	1490	877	568	370	458	238	405	251	261	5.49081838961111	5.64756398816347	5.23644751422213	9.05227322367396	6.12004592390215	4.57398694662288	3.14377925901912	4.34849951429607	2.3926137979591	3.39040151005294	2.50047080571499
ENSMUSG00000031119	1385.38492341914	1397.68148281324	1408.59484953122	1514.23969584422	1380.75343605272	1001.62429979754	659.374071057393	994.201497676006	434.267370840891	865.553266828157	692.790882496353	608.061564234632	1348.04644790968	709.041442188905	0.926605519348481	2.48022968339893e-07	1.81462622654496e-05	Gpc4	X	51141898	51254129	-	2651	protein_coding	glypican 4 [Source:MGI Symbol;Acc:MGI:104902]	-	1197	1688	1313	2162	1703	1064	663	898	369	887	596	520	21.9752301774815	22.0511562308739	21.7615708180114	24.1541615824895	21.854185643668	15.7562587942717	10.3592601848942	15.6788850781444	6.82161027835332	13.654777307103	10.9184054818146
ENSMUSG00000024747	3436.26385767037	3848.59213987912	2918.03350397938	2914.31608436993	3125.54579916808	1862.04216635294	1745.40195279898	1920.8681497415	661.404505183145	815.786393538151	1001.98949783868	770.601097751197	3017.4655919033	1152.67526614194	1.38819906315357	2.56817193225733e-07	1.87216011873252e-05	Aldh1a7	19	20670317	20704926	-	2066	protein_coding	aldehyde dehydrogenase family 1, subfamily A7 [Source:MGI Symbol;Acc:MGI:1347050]	-	2969	4648	2720	4161	3855	1978	1755	1735	562	836	862	659	69.9405254060834	77.9120181237989	57.8460660831006	59.6504060006605	63.4780786241232	37.5852268021043	35.1861495289833	38.8702854432076	13.3314155005785	16.5137874275104	20.2628082892357
ENSMUSG00000000365	13.8885706608435	19.0442382136875	23.6017415763038	21.7120400421696	12.1616568061015	19.7689006538988	6.96171719065121	2.21425723313142	1.17687634374225	2.92746313470628	6.97440485734583	3.50804748596903	18.3628579921675	3.96046104092434	2.20405566724492	2.61949022755538e-07	1.90267665626044e-05	Rnf17	14	56640038	56762489	+	6241	protein_coding	ring finger protein 17 [Source:MGI Symbol;Acc:MGI:1353419]	-	12	23	22	31	15	21	7	2	1	3	6	3	0.0935784987231796	0.127626924844295	0.154882995961778	0.147113834894353	0.0817648763245929	0.132094981184319	0.0464588866190135	0.0148328423547854	0.0078526471497448	0.0196172353213909	0.0466895571485335
ENSMUSG00000030986	1608.75943488104	1606.34009280669	1891.35774541016	1191.3606487655	1331.29603170791	785.107768826267	672.302974411459	907.845465583881	501.349322434199	751.382204574612	669.5428663052	532.053868705303	1402.37028706626	672.412783669109	1.05988504303107	2.63784263792568e-07	1.90472503540671e-05	Dhx32	7	133322671	133384455	-	4172	protein_coding	DEAH (Asp-Glu-Ala-His) box polypeptide 32 [Source:MGI Symbol;Acc:MGI:2141813]	-	1390	1940	1763	1701	1642	834	676	820	426	770	576	455	16.215095490544	16.1037152197809	18.5670648833884	12.0755249398617	13.3893212198595	7.84771018233223	6.71161964453986	9.09741738874601	5.0042104475128	7.53211869154814	6.70503224154933
ENSMUSG00000072845	60.1838061969886	330.376132489623	195.25077122215	51.1283523573671	17.0263195285421	403.850399072504	5.96718616341532	16.6069292484856	18.830021499876	22.4438840327482	13.9488097146917	14.0321899438761	176.302630144529	15.3048367671822	3.52615396973569	2.64124396062859e-07	1.90472503540671e-05	Tmprss11a	5	86558269	86616849	-	5715	protein_coding	transmembrane protease, serine 11a [Source:MGI Symbol;Acc:MGI:2684853]	-	52	399	182	73	21	429	6	15	16	23	12	12	0.442829066019699	2.41782749852291	1.39923414904269	0.378314189490152	0.125006549501049	2.94687871997752	0.0434870508270361	0.121485261333616	0.137206287626407	0.16424128374094	0.101973587458967
ENSMUSG00000006764	10.4164279956326	16.560207142337	24.6745480115903	11.9066026037704	15.4047652877285	19.7689006538988	2.98359308170766	3.32138584969713	2.3537526874845	3.90328417960838	4.64960323823056	2.33869832397935	16.4552419491596	3.2583862267846	2.32464359497524	2.69678438980952e-07	1.93783221153455e-05	Tph2	10	114914546	115020927	-	2879	protein_coding	tryptophan hydroxylase 2 [Source:MGI Symbol;Acc:MGI:2651811]	-	9	20	23	17	19	21	3	3	2	4	4	2	0.152142256998445	0.24057859400252	0.351011555296055	0.174885282084798	0.224513077913486	0.28635108633947	0.0431622951504883	0.0482312100397094	0.0340454121997619	0.056700782975941	0.0674747079226578
ENSMUSG00000006784	236.10570123434	296.427707847832	354.026123644557	77.7431111187363	132.156670626303	33.8895439781122	57.6827995796814	55.3564308282854	25.8912795623295	29.2746313470628	27.8976194293833	21.0482849158142	188.391476408313	36.1918409437595	2.37668960273521	2.73689676007527e-07	1.95965703959838e-05	Odad4	11	100436433	100463394	+	6147	protein_coding	outer dynein arm complex subunit 4 [Source:MGI Symbol;Acc:MGI:1921657]	-	204	358	330	111	163	36	58	50	22	30	24	18	1.61516153880481	2.0169190371214	2.35877202976442	0.534817698834983	0.902098787290394	0.229911393033907	0.390831645182953	0.376491659086609	0.175400058395032	0.199172223264683	0.189614137734829
ENSMUSG00000021701	2833.26841481208	2665.36533955914	2547.91528380552	2384.12207430791	3410.12856843085	2506.88487815869	1316.75908006031	1791.33410160332	1667.63377908277	837.254456525997	1745.92601595557	992.777438529235	2724.61409317903	1391.9474786262	0.96917623340738	2.90701182018408e-07	2.06675186650543e-05	Plk2	13	110531580	110537378	+	4491	protein_coding	polo like kinase 2 [Source:MGI Symbol;Acc:MGI:1099790]	-	2448	3219	2375	3404	4206	2663	1324	1618	1417	858	1502	849	26.5287855151187	24.822560237107	23.2357021848643	22.4487674842986	31.8607445818206	23.2781957849292	12.211524085612	16.6756983369402	15.4631176822148	7.79677429821175	16.2423761707981
ENSMUSG00000030849	2952.47864631765	2085.75808957734	2126.30235473792	2631.35917543327	2924.4730733072	2392.97835534337	1184.48645343794	1806.83390223524	1496.98670924014	1583.7575558761	1854.02929124443	1483.9040865649	2518.89161578612	1568.33299976646	0.683717912850393	3.10148627495261e-07	2.19725013563544e-05	Fgfr2	7	129764181	132725079	-	10328	protein_coding	fibroblast growth factor receptor 2 [Source:MGI Symbol;Acc:MGI:95523]	-	2551	2519	1982	3757	3607	2542	1191	1632	1272	1623	1595	1269	12.0210731366634	8.4465739736816	8.43184595096544	10.7738511516258	11.8811812384612	9.66230010229394	4.7766175786297	7.31395852199379	6.03588765839474	6.41317395542923	7.50010157228854
ENSMUSG00000045980	476.840926022295	581.263270696029	544.985669125561	584.123915973208	473.493838317551	504.577654785227	331.17883206955	438.422932160021	348.355397747706	378.618565422012	390.566672011367	340.280606138996	527.547545819978	371.237167591609	0.508448979370213	3.13680778935763e-07	2.21447623585528e-05	Tmem104	11	115078313	115137849	+	4610	protein_coding	transmembrane protein 104 [Source:MGI Symbol;Acc:MGI:2444222]	-	412	702	508	834	584	536	333	396	296	388	336	291	4.34955974582288	5.27357149715342	4.84170170697209	5.35810389715273	4.30964631084312	4.56441442803672	2.9920458782964	3.97596752472249	3.14674138286789	3.4348005978764	3.53965584928067
ENSMUSG00000053460	710.631865479827	791.577901403708	777.784665582739	705.291107176284	700.511432031445	621.308306265391	523.123320326076	541.385893500632	453.097392340767	581.589342761648	526.56756672961	433.82853909817	717.850879656566	509.932009126151	0.492007980823486	3.15302375122253e-07	2.21814118442648e-05	Ggcx	6	72391291	72407695	+	3244	protein_coding	gamma-glutamyl carboxylase [Source:MGI Symbol;Acc:MGI:1927655]	-	614	956	725	1007	864	660	526	489	385	596	453	371	9.21163106417637	10.2057681590535	9.81956848872264	9.19379107514304	9.06071780670985	7.98701123241559	6.71629616834386	6.97712624963153	5.81634487721935	7.49783957274118	6.78172294247282
ENSMUSG00000041958	1149.2792221848	1063.99330889515	1083.5344996394	1180.85482293864	1136.70952281028	918.783192295487	825.460752605786	869.095964004081	829.697822338287	753.333846664417	875.287809596902	811.528318420835	1088.85909479396	827.400752271718	0.396963872680575	3.27372118899325e-07	2.29502684050677e-05	Pigs	11	78219241	78233608	+	2501	protein_coding	phosphatidylinositol glycan anchor biosynthesis, class S [Source:MGI Symbol;Acc:MGI:2687325]	-	993	1285	1010	1686	1402	976	830	785	705	772	753	694	19.323445510384	17.7933649978255	17.7436484601693	19.9659456200559	19.0705856213456	15.3199494089911	13.7464115184263	14.5279565717571	13.8148346490995	12.5972090996532	14.6219054512522
ENSMUSG00000046314	424.758786044131	476.933965699305	462.379573608497	530.194010062013	488.898603605279	613.777296492477	370.960073158986	332.138584969713	318.93348915415	352.271397209656	305.711412913659	236.208530721915	499.490372585284	319.37058135468	0.644674474104858	3.43381297756846e-07	2.39609348004032e-05	Stxbp6	12	44899267	45121492	-	5297	protein_coding	syntaxin binding protein 6 (amisyn) [Source:MGI Symbol;Acc:MGI:2384963]	-	367	576	431	757	603	652	373	300	271	361	263	202	3.37198086440455	3.76583391305225	3.57505345419109	4.23264565327161	3.87272845842925	4.83213242874681	2.91678084490399	2.62143956398571	2.50731895478234	2.78130078637776	2.41128454411716
ENSMUSG00000020869	2739.52056285139	2906.31635348014	3444.78146370507	2524.19975199933	2355.30753478165	2218.82375434474	1776.23241464329	2024.93823969868	1731.18510164485	1942.85970040007	1625.03633176158	1587.97616198198	2698.15823686039	1781.37132502174	0.598532358708815	3.44170484956089e-07	2.39609348004032e-05	Lrrc59	11	94520593	94536042	+	3073	protein_coding	leucine rich repeat containing 59 [Source:MGI Symbol;Acc:MGI:2138133]	-	2367	3510	3211	3604	2905	2357	1786	1829	1471	1991	1398	1358	37.4873471289657	39.5560764755569	45.9106020398728	34.7350739179604	32.1597959231345	30.1105180409346	24.0737549040595	27.5486114139502	23.4595878741786	26.4410945645769	22.093641261377
ENSMUSG00000038173	55.5542826433741	79.4889942832176	76.1692569053441	70.0388388457084	88.3747061243374	40.4791775294118	14.9179654085383	26.571086797577	36.4831666560098	38.0570207511817	24.4104170007104	26.8950307257626	68.3508760552322	27.88911455663	1.29835507421197	3.75168673721698e-07	2.6028943845795e-05	Enpp6	8	47439922	47549797	+	6412	protein_coding	ectonucleotide pyrophosphatase/phosphodiesterase 6 [Source:MGI Symbol;Acc:MGI:2445171]	-	48	96	71	100	109	43	15	24	31	39	21	23	0.364331510000851	0.518497146949412	0.486519304880193	0.461904817366458	0.578312649744796	0.26326683180025	0.0968997565020708	0.173247228576823	0.236940033797298	0.2482228872942	0.159055418211789
ENSMUSG00000028164	674.753057939315	724.509062477244	696.251376500962	702.489553622455	622.676828472395	612.835920270863	450.522555337857	520.350449785883	501.349322434199	563.048742908508	499.832348109785	525.037773733365	672.252633213872	510.023532051599	0.398599487598447	3.83031992759798e-07	2.64831742073097e-05	Manba	3	135191372	135277165	+	6971	protein_coding	mannosidase, beta A, lysosomal [Source:MGI Symbol;Acc:MGI:88175]	-	583	875	649	1003	768	651	453	470	426	577	430	449	4.07026309400594	4.34691974334097	4.09057967938962	4.26139562476056	3.74796774764874	3.66612367016372	2.69170870871849	3.12069512939473	2.99491693975375	3.37793633504241	2.99568441281784
ENSMUSG00000000303	2686.28104198482	2783.77082062685	2499.63899421763	2061.2430272292	2520.70606734463	2246.12366477155	1805.07381443313	1169.12781909339	1481.68731677149	1667.67816573768	1899.36292281718	1372.81591617588	2466.29393602911	1565.95765917146	0.654961613100343	3.92915429118375e-07	2.70734877871976e-05	Cdh1	8	107329983	107396878	+	4574	protein_coding	cadherin 1 [Source:MGI Symbol;Acc:MGI:88354]	-	2321	3362	2330	2943	3109	2386	1815	1056	1259	1709	1634	1174	24.6960781198677	25.4548299728029	22.3817996210605	19.0563669580035	23.1235372406035	20.4783746568097	16.4363510891221	10.686028444233	13.4896237242459	15.2481316193068	17.3491650543642
ENSMUSG00000110765	24.3049986564762	32.2924039275571	21.4561287057307	34.3190310343971	27.56642209383	33.8895439781122	11.9343723268306	14.3926720153542	11.7687634374225	3.90328417960838	11.6240080955764	4.67739664795871	28.9714213993506	9.71674945045847	1.59247645819258	3.9626203741066e-07	2.72108948556399e-05	Gm47468	9	102959940	102962736	-	765	lncRNA	predicted gene, 47468 [Source:MGI Symbol;Acc:MGI:6096435]	-	21	39	20	49	34	36	12	13	10	4	10	4	1.33600126592142	1.76551667406516	1.14869254640221	1.89705817985271	1.51198397967936	1.8474056640254	0.649747700592187	0.786557515536472	0.640632298843886	0.213387652532986	0.634835568984745
ENSMUSG00000043782	135.413563943224	127.513594995995	112.644675705086	114.163307318505	206.748165703725	147.796066793434	34.808585953256	59.7849452945483	91.7963548118956	48.7910522451047	81.3680566690347	43.265918993618	140.713229076662	59.9691523279096	1.23617132310982	4.35522596740468e-07	2.95025825031493e-05	Bicdl2	17	23879480	23887595	+	2773	protein_coding	BICD family like cargo adaptor 2 [Source:MGI Symbol;Acc:MGI:2388267]	-	117	154	105	163	255	157	35	54	78	50	70	37	2.05345411203779	1.92326665900688	1.66369867994514	1.74093974503952	3.12838373004339	2.22264952996925	0.522809072104694	0.901347914416812	1.37852611871672	0.735852660420727	1.22594463466041
ENSMUSG00000032899	46.2952355361451	30.6363832133234	24.6745480115903	37.8209729766825	34.0526390570841	44.2446824158688	16.9070274630101	11.0712861656571	9.41501074993801	12.6856735837272	13.9488097146917	21.0482849158142	36.2874102017824	14.179348765473	1.35276704101399	4.36966679221595e-07	2.95025825031493e-05	Styk1	6	131276105	131330560	-	5865	protein_coding	serine/threonine/tyrosine kinase 1 [Source:MGI Symbol;Acc:MGI:2141396]	-	40	37	23	54	42	47	17	10	8	13	12	18	0.331925780353148	0.218475307493013	0.172303881960331	0.272691592844845	0.243618902096674	0.314594442786933	0.120062075109426	0.0789188142678734	0.066848587705449	0.0904578092259397	0.0993655673193514
ENSMUSG00000032418	69137.3047496791	83345.0385163108	74384.1069970273	26920.1280987365	39222.9647539181	8703.02316882355	12671.3198180124	15851.8675319878	3678.91545053828	4101.3758517235	6232.79314084806	3310.42747759277	50285.4277140825	7641.11654511714	2.71827240452368	4.43214349421332e-07	2.98243234460107e-05	Me1	9	86463424	86578006	-	3848	protein_coding	malic enzyme 1, NADP(+)-dependent, cytosolic [Source:MGI Symbol;Acc:MGI:97043]	-	59736	100657	69336	38436	48377	9245	12741	14318	3126	4203	5362	2831	755.527166742497	905.894391185254	791.696933393553	295.83470911805	427.694413243591	94.317668654675	137.149236004255	172.224868826966	39.8129332934585	44.5753802138154	67.6728447371516
ENSMUSG00000032667	1450.19825316975	1373.66918245685	1328.13436688473	1440.69891505622	1503.18078123414	1452.54350995076	1241.17472199039	1143.66386091238	960.331096493677	1132.92823313133	1093.81916179374	1002.13223182515	1424.73750145874	1095.67488435778	0.378221638094173	4.58941140402473e-07	3.07796524829925e-05	Pon2	6	5264147	5298455	-	7339	protein_coding	paraoxonase 2 [Source:MGI Symbol;Acc:MGI:106687]	-	1253	1659	1238	2057	1854	1543	1248	1033	816	1161	941	857	8.30927616609664	7.82849268271611	7.41171992043289	8.30124839648156	8.59414248703155	8.25372972698088	7.04372899020498	6.51496372242203	5.44908442880921	6.45603775759502	6.22695063179184
ENSMUSG00000001420	357.630694516721	350.248381060427	295.021769703798	168.0932132297	248.09779884447	128.968542361149	146.196061003675	119.569890589097	85.9119730931844	104.412851804524	87.1800607168229	101.733377093102	258.010066619378	107.500702383401	1.25993271092158	4.94008801444573e-07	3.30214521098499e-05	Tmem79	3	88235962	88243455	-	2912	protein_coding	transmembrane protein 79 [Source:MGI Symbol;Acc:MGI:1919163]	-	309	423	275	240	306	137	147	108	73	107	75	87	5.16435536441711	5.03057523372883	4.14931652557288	2.44098930408274	3.57486596843832	1.8469298555611	2.09098493790334	1.71664681777323	1.22857523107613	1.4995575461957	1.25081355667925
ENSMUSG00000031169	425.916166932535	368.464608916998	390.501542444299	705.991495564741	1204.81480092445	547.880960979481	267.528846326454	246.889681494153	184.769585967533	267.374966303174	255.728178102681	211.652198320131	607.261595960418	238.990576085688	1.34581315613839	4.96943283664937e-07	3.31076121435051e-05	Porcn	X	8060087	8072764	-	3000	protein_coding	porcupine O-acyltransferase [Source:MGI Symbol;Acc:MGI:1890212]	-	368	445	364	1008	1486	582	269	223	157	274	220	181	5.97001708543172	5.13697447665498	5.33108210785265	9.95142519488453	16.8510614535265	7.6159298499447	3.71412029351009	3.44058408622934	2.5647714084215	3.72734882061993	3.56142754200442
ENSMUSG00000050896	217.587607019882	337.000215346558	244.59986724533	146.381173187531	153.236875756879	75.3100977291383	57.6827995796814	105.177218573742	71.7894569682773	36.1053786613775	52.3080364300938	39.757871507649	195.68597271422	60.4701269534702	1.69474920434385	5.07162604442342e-07	3.36769359781516e-05	Rtn4rl2	2	84702268	84717054	-	1506	protein_coding	reticulon 4 receptor-like 2 [Source:MGI Symbol;Acc:MGI:2669796]	-	188	407	228	209	189	80	58	95	61	37	45	34	6.07549807325677	9.35918623035309	6.65189090117773	4.11024130804335	4.26939699441333	2.08538487970994	1.5952470935854	2.91976031472127	1.98506681444555	1.00264566815175	1.45114305858565
ENSMUSG00000000838	5600.56611898515	5324.10659626134	4949.92889241208	7174.77865135437	4835.47474610595	4598.62284258551	2684.23924250966	4049.87647939736	1688.81755327013	2774.25923065665	3217.52544085554	1994.90967035439	5413.9129746174	2734.93793617396	0.985163552855575	5.57263903882262e-07	3.6761146708561e-05	Fmr1	X	67722147	67761569	+	8966	protein_coding	FMRP translational regulator 1 [Source:MGI Symbol;Acc:MGI:95564]	-	4839	6430	4614	10244	5964	4885	2699	3658	1435	2843	2768	1706	26.2667232095441	24.8359564734376	22.6107047064541	33.8389470328374	22.6291691092096	21.3888304942267	12.4689272304838	18.8839801193551	7.84374438839335	12.9404343786451	14.993051684548
ENSMUSG00000019987	201.384274582231	201.206516779394	111.5718692698	252.13981984455	442.684307742094	211.809649863202	73.5952960154556	25.4639581810113	74.1432096557618	92.7029992656989	116.240080955764	47.9433156415767	236.799406346878	71.6814766192114	1.72481179863138	5.67412273542763e-07	3.71867587742032e-05	Arg1	10	24791119	24803382	-	2228	protein_coding	arginase, liver [Source:MGI Symbol;Acc:MGI:88070]	-	174	243	104	360	546	225	74	23	63	95	100	41	3.800870490442	3.77711092074464	2.05094207791202	4.78556610423403	8.33694936730742	3.9645010462843	1.37575618381671	0.477816582166283	1.38578427481064	1.74011979890426	2.1797540856074
ENSMUSG00000018042	3330.94219682564	3710.3144102406	3146.54127469541	3702.25302138415	3573.90554675302	2835.42517950206	2568.8736433503	2850.8561876567	2097.19364454869	2145.8304777397	2325.96401992484	2262.69062845002	3383.23027156681	2375.23476694504	0.510528133490681	5.73289340152644e-07	3.74499400125688e-05	Cyb5r3	15	83037695	83056793	-	4298	protein_coding	cytochrome b5 reductase 3 [Source:MGI Symbol;Acc:MGI:94893]	-	2878	4481	2933	5286	4408	3012	2583	2575	1782	2199	2001	1935	32.5891766618052	36.1058176469185	29.9834010880319	36.4256032568855	34.8903143565842	27.5112144080841	24.8933265013118	27.730607902019	20.3194315670766	20.8799544938825	22.6101458761501
ENSMUSG00000039628	127.311897724399	252.543158920639	169.503416775273	116.264472483876	115.941128218167	135.558175912449	41.7703031439072	75.2847459264682	83.5582204056999	37.0811997062796	81.3680566690347	45.6046173175974	152.853708339134	60.7778571948312	1.33488201219359	5.80175797035179e-07	3.77771425124524e-05	Hs3st6	17	24971962	24977658	+	1358	protein_coding	heparan sulfate (glucosamine) 3-O-sulfotransferase 6 [Source:MGI Symbol;Acc:MGI:3580487]	-	110	305	158	166	143	144	42	68	71	38	70	39	3.94222969799031	7.77801400959657	5.11202017980983	3.6203813870863	3.58233317718582	4.16278448594824	1.28107471895109	2.31770261460333	2.56229332192236	1.14196963533393	2.50334644470788
ENSMUSG00000020241	6151.47942186528	7828.0099161827	7948.42287903795	12761.0764376881	8924.22376431726	6329.81371413407	4317.25918923098	5279.89637240186	3118.72231091697	4888.86343495949	4019.58199945032	2614.66472620892	8323.83768887089	4039.83133886142	1.04297299438673	5.86471592649717e-07	3.7941506251165e-05	Col6a2	10	76431596	76459464	-	8326	protein_coding	collagen, type VI, alpha 2 [Source:MGI Symbol;Acc:MGI:88460]	-	5315	9454	7409	18220	11007	6724	4341	4769	2650	5010	3458	2236	31.0681842719013	39.3231086340848	39.0983500682494	64.8123802699218	44.9740778822293	31.7038864165588	21.5962486761057	26.5118164190855	15.5983885158692	24.5568155921375	20.1702494490172
ENSMUSG00000040158	575.218301536603	906.671341042951	813.187277947195	621.244500561434	612.947503027514	636.370325811219	468.424113828103	484.92233405578	422.498607403468	435.216186026334	335.933833962158	320.401670385171	694.273208321152	411.232790943502	0.754848312511743	5.99745492113841e-07	3.86360988445613e-05	Tax1bp3	11	73067909	73073988	+	2989	protein_coding	Tax1 (human T cell leukemia virus type I) binding protein 3 [Source:MGI Symbol;Acc:MGI:1923531]	-	497	1095	758	887	756	676	471	438	359	446	289	274	8.09243991954076	12.6869391181986	11.1423945614294	8.78908592205405	8.60449899442821	8.87854880017558	6.527094979895	6.78260871222188	5.8862513012041	6.08947249646449	4.6956380652055
ENSMUSG00000038301	1347.19135410182	1533.47518138041	1512.65707375402	1245.2905546767	1175.62682458981	1402.6505702052	1086.02788174159	1032.95099925581	1042.71244055563	1046.08016013504	1025.23751402984	956.527614507555	1369.48192645133	1031.58943503758	0.407787002284667	6.29431326977361e-07	4.03317143273392e-05	Snx10	6	51500881	51567659	+	9300	protein_coding	sorting nexin 10 [Source:MGI Symbol;Acc:MGI:1919232]	-	1164	1852	1410	1778	1450	1490	1092	933	886	1072	882	818	6.09142697005831	6.89646736554188	6.66149040417603	5.66232526769863	5.30413734806872	6.28962170292517	4.86367593298119	4.64351938731662	4.6689695250903	4.70416521745299	4.60583444581803
ENSMUSG00000026567	159.718562599701	155.665947137968	211.342867751448	42.7236916958821	65.6729467529479	32.0067915348838	15.9124964357742	39.8566301963655	5.88438171871126	22.4438840327482	24.4104170007104	7.01609497193806	111.188467912138	19.2539840593746	2.5251309133964	6.66187302619379e-07	4.25513921546092e-05	Adcy10	1	165312752	165404343	+	8739	protein_coding	adenylate cyclase 10 [Source:MGI Symbol;Acc:MGI:2660854]	-	138	188	197	61	81	34	16	36	5	23	21	6	0.768539789576689	0.74501456208406	0.990466358882852	0.206735044085339	0.315321066822936	0.15273493446142	0.0758373560595068	0.190673056923204	0.028040033677513	0.107408048584446	0.116702522207803
ENSMUSG00000038295	94.9052328490975	89.4251185686198	80.4604826464903	79.1438878956505	256.205570048538	103.551384377565	33.8140549260201	53.142173595154	48.2519300934323	26.3471682123565	44.1712307631903	28.0643798877522	117.281946064327	38.9651562463176	1.59416689220784	7.18151243651966e-07	4.54146898351975e-05	Atg9b	5	24589179	24597141	-	3946	protein_coding	autophagy related 9B [Source:MGI Symbol;Acc:MGI:2685420]	-	82	108	75	113	316	110	34	48	41	27	38	24	1.01136001992676	0.947840641033852	0.835101810058625	0.848139652437332	2.72432997859104	1.09435142920916	0.356900187793605	0.563031540615604	0.509210138196617	0.279239860812774	0.467680435640814
ENSMUSG00000031483	1534.68705802321	1504.49481888132	1574.87984700064	1457.50823637919	1502.37000411374	1416.77121352941	1201.39348090095	1187.94900557501	1087.43374161784	1363.22199972823	1131.01598769958	1092.17211729836	1498.45186298792	1177.19772213666	0.346710085393455	7.18342550706868e-07	4.54146898351975e-05	Erlin2	8	27513289	27530356	+	5829	protein_coding	ER lipid raft associated 2 [Source:MGI Symbol;Acc:MGI:2387215]	-	1326	1817	1468	2081	1853	1505	1208	1073	924	1397	973	934	11.0712964254101	10.7951709381208	11.0654031863151	10.5736280780798	10.8146152123489	10.1359311018377	8.58416030581648	8.52028720905466	7.76869697651037	9.78077076686673	8.10665091089295
ENSMUSG00000022974	1727.96966638662	1636.1484656629	1566.29739551834	1638.20844060112	1561.55673390343	1725.54261421888	1231.22941171803	1102.70010209945	1320.45525767881	1330.04408420155	1285.61529537075	1432.45272343735	1642.62055271521	1283.74947908432	0.355607078528893	7.39681326083198e-07	4.63625803139998e-05	Paxbp1	16	90810925	90841431	-	5508	protein_coding	PAX3 and PAX7 binding protein 1 [Source:MGI Symbol;Acc:MGI:1914617]	GCFC	1493	1976	1460	2339	1926	1833	1238	996	1122	1363	1106	1225	13.1921289022532	12.424006224903	11.6464660954668	12.5771515948852	11.8957563107126	13.0644081101796	9.31004228394823	8.36977869096502	9.98318665698389	10.0988670278632	9.75177971246011
ENSMUSG00000034343	981.458993366276	1051.5731535384	1097.48098329813	872.683932017527	921.853585902492	792.638778599181	680.259222629346	675.348456105082	761.438994401237	585.492626941256	684.654076829449	682.899910601971	952.948237787	678.34888125139	0.490323782418015	7.45872311022546e-07	4.66054375707256e-05	Ube2f	1	91178026	91218059	+	8842	protein_coding	ubiquitin-conjugating enzyme E2F (putative) [Source:MGI Symbol;Acc:MGI:1915171]	-	848	1270	1023	1246	1137	842	684	610	647	600	589	584	4.66760774457699	4.97418418123295	5.08347117932389	4.17362607604201	4.37461322779317	3.73837433200344	3.20428053430472	3.1932130272049	3.58611354302506	2.76930933365303	3.23509822269838
ENSMUSG00000024799	258.095938114009	292.287656062248	218.852512798454	310.972444474945	300.79831167091	292.768004922025	210.840577774008	210.354437147485	143.578913936555	125.88091479237	152.274506052051	146.16864524871	278.962478007098	164.849665825196	0.760417301059606	7.54355449206334e-07	4.68564155599266e-05	Tm7sf2	19	6112851	6118403	-	4403	protein_coding	transmembrane 7 superfamily member 2 [Source:MGI Symbol;Acc:MGI:1920416]	-	223	353	204	444	371	311	212	190	122	129	131	125	2.46493338913798	2.77648078086576	2.03571381775527	2.9866222073483	2.86651970710276	2.7728917061385	1.99439931262853	1.99734682442436	1.35794259484669	1.19567116115249	1.44492497265061
ENSMUSG00000008976	1468.7163473842	1392.71342067054	1290.5861416497	1346.14648261452	1244.54287982438	1502.43644969631	918.946669165959	969.844668111561	1014.46740830582	1165.1303276131	1081.0327528886	1095.68016478433	1374.19028697328	1040.85033181156	0.400418980795674	7.65163601068907e-07	4.731292640805e-05	Gabpa	16	84631813	84660667	+	5687	protein_coding	GA repeat binding protein, alpha [Source:MGI Symbol;Acc:MGI:95610]	ETS	1269	1682	1203	1922	1535	1596	924	876	862	1194	930	937	10.8599394520295	10.2426283517508	9.29432044128029	10.0095870409162	9.18237149607454	11.0171906269424	6.72997860091133	7.12967027987733	7.42838327460214	8.56824405223117	7.94186329442934
ENSMUSG00000030792	418.971881602113	697.184720692387	459.161154302638	396.41982786671	319.446185440265	530.936188990425	71.6062339609838	194.854636515565	293.042209591821	118.074346433153	189.471331957895	70.1609497193806	470.353326482423	156.2016180298	1.59167759637049	7.66601093887887e-07	4.731292640805e-05	Dkkl1	7	44856943	44861571	-	1576	protein_coding	dickkopf-like 1 [Source:MGI Symbol;Acc:MGI:1354963]	-	362	842	428	566	394	564	72	176	249	121	163	60	11.1789591059832	18.5022493698033	11.9322624855016	10.6366831722577	8.5049098856964	14.0489574132896	1.89234895032877	5.16898203298665	7.7430738226699	3.13328490747396	5.0228947509234
ENSMUSG00000027533	7396.82125778758	7488.52566976479	7848.6518805563	4261.1629553729	5500.31198483949	1682.23930802463	2463.45335446329	2741.25045461669	1361.64592970978	1908.7059638285	1476.2490281382	2156.27985470896	5696.28550939095	2017.93076424424	1.49705302443575	8.58013552413218e-07	5.23128262865271e-05	Fabp5	3	10077608	10081667	+	3567	protein_coding	fatty acid binding protein 5, epidermal [Source:MGI Symbol;Acc:MGI:101790]	-	6391	9044	7316	6084	6784	1787	2477	2476	1157	1956	1270	1844	87.19964528329	87.8063846814293	90.1168141596734	50.5163660319442	64.701215211174	19.667205168008	28.7639044619811	32.1289179115881	15.8964634389744	22.378783290665	17.2911269146938
ENSMUSG00000025783	107.636422621537	114.265429282125	121.227127187379	126.069909922275	133.778224867116	89.4307410533518	54.6992064979738	87.463160708691	54.1363118121436	74.1623994125591	56.9576396683243	71.3302988813703	115.401309155631	66.4581694968437	0.798321230667887	8.82172428262988e-07	5.36232908055931e-05	4930412O13Rik	2	9886063	9888732	+	1381	protein_coding	RIKEN cDNA 4930412O13 gene [Source:MGI Symbol;Acc:MGI:1921185]	-	93	138	113	180	165	95	55	79	46	76	49	61	3.27746664128752	3.4606211641705	3.59517477095362	3.86033355547915	4.06462022053557	2.70054321813995	1.6496581283138	2.64778050751666	1.63242944216628	2.24590117999055	1.72315795100602
ENSMUSG00000028779	1184.00064883691	1298.32023995922	1218.70811048551	1179.45404616173	1148.06040249598	1130.59284215869	952.760724091979	1079.45040115157	883.834134150431	910.441034893654	874.125408787344	846.608793280526	1193.18938168301	924.536749392583	0.367651268255554	8.92851664069735e-07	5.41089622924189e-05	Pef1	4	129996351	130021928	+	1915	protein_coding	penta-EF hand domain containing 1 [Source:MGI Symbol;Acc:MGI:1915148]	-	1023	1568	1136	1684	1416	1201	958	975	751	933	752	724	25.9989533931064	28.3560629426879	26.0642237735085	26.0446972960735	25.1549919543522	24.6204186960878	20.7215229474759	23.5659203414648	19.2194707660729	19.8830770309603	19.0709246018561
ENSMUSG00000036002	899.284950289619	991.956407825986	887.210921981966	982.644909005289	889.422501086221	939.493469171	607.658457641127	866.88170677095	563.723768652538	532.798290516543	581.200404778819	543.7473603252	931.668859893347	616.001664780863	0.597290000359282	8.99114265207004e-07	5.43248619098045e-05	Fam214b	4	43032414	43046220	-	4129	protein_coding	family with sequence similarity 214, member B [Source:MGI Symbol;Acc:MGI:2441854]	-	777	1198	827	1403	1097	998	611	783	479	546	500	465	9.15851679145212	10.0480222210661	8.80026741274025	10.0637257583	9.03839781507285	9.48870322591877	6.1294466269536	8.77739104306815	5.68539831501234	5.39657838377954	5.88095435060947
ENSMUSG00000028557	4076.29548895758	4701.44280770947	4167.8530010882	3771.5914718414	3410.93934555126	3053.82446291656	2412.73227207426	3128.74547041469	1904.18592417496	2510.78754853309	2459.64011302396	2116.52198320131	3863.65776301074	2422.10221857038	0.673568712394719	9.08020009546367e-07	5.46986903954278e-05	Rnf11	4	109308295	109341925	-	4263	protein_coding	ring finger protein 11 [Source:MGI Symbol;Acc:MGI:1352759]	-	3522	5678	3885	5385	4207	3244	2426	2826	1618	2573	2116	1810	40.2089774785258	46.1263093381729	40.0415548348701	37.4124698921319	33.5727477261316	29.8735419773846	23.5722155769027	30.6835350198153	18.6008782674172	24.631745186784	24.105881513919
ENSMUSG00000024777	1650.42514686357	1847.29110672769	1842.00864938698	1069.49306917397	1108.33232359605	816.173184139536	685.231877765526	939.952195464287	555.485634246343	637.211142321067	591.662012064838	461.892918985922	1388.95391331463	645.239296807997	1.10559887335307	9.22127467396237e-07	5.53827004298875e-05	Ppp2r5b	19	6277795	6285902	-	3372	protein_coding	protein phosphatase 2, regulatory subunit B', beta [Source:MGI Symbol;Acc:MGI:2388480]	-	1426	2231	1717	1527	1367	867	689	849	472	653	509	395	20.5816870160569	22.9129314595091	22.3726779828297	13.4121214206179	13.7914730886678	10.093754478822	8.4636285776649	11.6538303672371	6.86000920719307	7.90307939535813	7.33082586088745
ENSMUSG00000037606	1184.00064883691	1222.97129746159	1166.14059515647	1324.43444257235	1291.56795280798	1104.23430795349	894.083393485062	1088.30743008409	861.473483619328	905.561929669143	939.219854122572	848.947491604505	1215.5582074648	922.932263764117	0.398140574139332	9.42119068033569e-07	5.64149870501054e-05	Osbpl5	7	143242499	143310722	-	4915	protein_coding	oxysterol binding protein-like 5 [Source:MGI Symbol;Acc:MGI:1930265]	-	1023	1477	1087	1891	1593	1173	899	983	732	928	808	726	10.1298058489926	10.4070016830195	9.71720275100192	11.3949916700132	11.0261008731755	9.36905298736786	7.57636885158982	9.25717691362155	7.29890691162969	7.70539991282896	7.98381611191964
ENSMUSG00000097641	47.4526164245487	8.2801035711685	9.65525791757883	59.5330130188522	8.10777120406765	4.70688110807115	0.994531027235887	2.21425723313142	0	0	0	2.33869832397935	22.9559405407145	0.92458109739111	4.64949403823845	9.78183100262853e-07	5.84007239682154e-05	Gm26865	18	4373669	4379985	-	3289	lncRNA	predicted gene, 26865 [Source:MGI Symbol;Acc:MGI:5477359]	-	41	10	9	85	10	5	1	2	0	0	0	2	0.606693012865763	0.105294279740537	0.1202302855272	0.765422206023311	0.103434598792294	0.0596797968387651	0.0125939239625272	0.028145870822808	0	0	0
ENSMUSG00000022972	153.931658157682	146.557833209682	149.120094504829	125.369521533818	131.345893505896	96.9617508262656	91.4968545057016	85.2489034755596	81.2044677182154	77.0898625472654	86.0176599072653	76.007695529329	133.881125289695	82.8442406138894	0.688152803076183	9.89068995931032e-07	5.88759414145928e-05	Cfap298	16	90722697	90732002	-	1589	protein_coding	cilia and flagella associate protien 298 [Source:MGI Symbol;Acc:MGI:1915251]	-	133	177	139	179	162	103	92	77	69	79	74	65	4.07358472837589	3.85760735266162	3.84349345253867	3.33637715747462	3.46833329511093	2.54468794659256	2.39821917178929	2.24292832708892	2.12811679637977	2.02896204858889	2.26167662430626
ENSMUSG00000039168	1709.45157217216	1890.34764529777	1774.42184396393	1655.01776192409	1649.12066290736	1732.13224777018	1403.28327942984	1378.37512762431	1466.38792430285	1138.78315940074	1341.41053422952	1391.52550276772	1735.08195567258	1353.29425462583	0.358929978821385	1.0208664997916e-06	6.05894807545926e-05	Dap	15	31224460	31274487	+	1925	protein_coding	death-associated protein [Source:MGI Symbol;Acc:MGI:1918190]	-	1477	2283	1654	2363	2034	1840	1411	1245	1246	1167	1154	1190	37.3421029157933	41.0718087735123	37.7520043087839	36.3562426337541	35.9459464052083	37.5239280329314	30.3613599235807	29.9355461232697	31.7217818667535	24.7406355502709	29.113724085996
ENSMUSG00000107574	0	36.4324557131414	84.7517083876364	7.00388388457084	38.9173017795247	173.213224777018	0.994531027235887	0	1.17687634374225	0	0	0	56.7197624236486	0.361901228496356	7.17614409944259	1.04772242990859e-06	6.200051555812e-05	Gm17834	6	48795958	48797401	+	891	processed_pseudogene	predicted gene, 17834 [Source:MGI Symbol;Acc:MGI:5010019]	-	0	44	79	10	48	184	1	0	1	0	0	0	0	1.71018709168705	3.89569214600547	0.332405576762484	1.8327078541568	8.10702148859629	0.0464886822814275	0	0.055003783234071	0	0
ENSMUSG00000028961	10517.1201329238	13711.851513855	11708.6094347173	6035.24674333469	7553.19965370942	5102.25912114912	4591.74975274809	5850.0676099332	3447.07081082105	3005.52881829845	3282.61988619077	2667.28543849845	9104.71443328155	3807.38705274834	1.25776092762521	1.05769622290929e-06	6.24071789001022e-05	Pgd	4	149234448	149251228	-	6447	protein_coding	phosphogluconate dehydrogenase [Source:MGI Symbol;Acc:MGI:97553]	-	9087	16560	10914	8617	9316	5420	4617	5284	2929	3080	2824	2281	68.5980653986157	88.9551945596922	74.3809158938017	39.5862559294467	49.1588276687747	33.0037144957538	29.6638246113193	37.9361895545031	22.2654751440207	19.4968197184047	21.2730474610188
ENSMUSG00000034616	1449.04087228134	1338.06473710083	1192.96075603863	1348.24764777989	1415.61685223021	1406.41607509166	1052.21382681557	1186.84187695844	1074.48810183668	1092.91957029035	1051.97273264966	995.116136853215	1358.39115675376	1075.59204090065	0.336689558047646	1.08693947874868e-06	6.39450944807704e-05	Ssh3	19	4311696	4319208	-	6080	protein_coding	slingshot protein phosphatase 3 [Source:MGI Symbol;Acc:MGI:2683546]	-	1252	1616	1112	1925	1746	1494	1058	1072	913	1120	905	851	10.0218929548419	9.2046319717709	8.03593565274203	9.37719959084856	9.76945569764863	9.64646567740892	7.20787138744926	8.16093227911374	7.35931621654635	7.5177031533825	7.22882459370663
ENSMUSG00000090877	715.261389033442	861.130771401524	975.181049675462	705.991495564741	839.965096741408	1038.33797244049	416.708500411836	519.243321169317	644.928236370754	533.774111561445	449.849113298806	297.014687145378	855.977962476179	476.91966165959	0.843607716711112	1.10216166244919e-06	6.44583168011975e-05	Hspa1b	17	35175412	35178214	-	2803	protein_coding	heat shock protein 1B [Source:MGI Symbol;Acc:MGI:99517]	-	618	1040	909	1008	1036	1103	419	469	548	547	387	254	10.7303623411934	12.8492829650122	14.248725764893	10.6508296770081	12.5737947079293	15.4480483438014	6.19178496876313	7.74458789241617	9.58137254089668	7.96406797544511	6.70518174726288
ENSMUSG00000031584	1085.6232733226	1140.99827210702	1446.14307476625	923.812284374894	1471.56047353828	1454.42626239398	845.351373150504	858.024677838424	862.65035996307	745.5272783052	826.466975595481	770.601097751197	1253.7606067505	818.103627100646	0.615655534637044	1.10475204959254e-06	6.44583168011975e-05	Gsr	8	34142551	34188191	+	2754	protein_coding	glutathione reductase [Source:MGI Symbol;Acc:MGI:95804]	-	938	1378	1348	1319	1815	1545	850	775	733	764	711	659	16.5763120030991	17.3282192084173	21.5060771187525	14.1849191566084	22.4203506790689	22.0234703003028	12.7843876273926	13.0252580030078	13.0439854181269	11.3214004538334	12.5380024874487
ENSMUSG00000041895	1131.91850885875	1195.64695567673	1120.00991843914	1106.61365376219	1066.9826904553	837.824837236664	601.691271477711	900.095565267921	555.485634246343	765.043699203242	686.978878448565	626.771150826467	1076.4994274048	689.344366578375	0.642802616173341	1.12291436115744e-06	6.5297794643028e-05	Wipi1	11	109464157	109502793	-	4410	protein_coding	WD repeat domain, phosphoinositide interacting 1 [Source:MGI Symbol;Acc:MGI:1261864]	-	978	1444	1044	1580	1316	890	605	813	472	784	591	536	10.7931764077792	11.3395874712066	10.4015282211971	10.6112000647322	10.15189243499	7.92268925643544	5.68252984744102	8.53297599861034	5.24534037339117	7.25518018612152	6.50836016488748
ENSMUSG00000027035	585.634729532235	560.563011768107	548.20408843142	628.948772834462	546.463779154159	615.660048935706	451.517086365093	426.244517377798	418.967978372242	493.76544872046	478.909133537747	433.82853909817	580.912405109348	450.538783911918	0.366391651099973	1.13028271301463e-06	6.55368535615399e-05	Cers6	2	68691785	68944626	+	8875	protein_coding	ceramide synthase 6 [Source:MGI Symbol;Acc:MGI:2442564]	-	506	677	511	898	674	654	454	385	356	506	412	371	2.77479667351052	2.64173322667163	2.52980927761588	2.99677391851318	2.58357600584085	2.89288115107526	2.1189096140157	2.00789471084186	1.96585690441852	2.3267669413801	2.2545067564238
ENSMUSG00000063171	528.923066000458	536.550711411719	571.805830007724	459.454782827847	531.869790986838	480.101873023257	426.653810684195	390.816401647695	324.817870872861	372.7636391526	398.70347767827	319.232321223182	518.11767570964	372.164586876467	0.47462182348172	1.18537101724204e-06	6.83371486157872e-05	Rps4l	6	148256098	148257431	+	1334	transcribed_processed_pseudogene	ribosomal protein S4-like [Source:MGI Symbol;Acc:MGI:1913434]	-	457	648	533	656	656	510	429	353	276	382	343	273	16.6728322471785	16.8223950653055	17.5552339704936	14.5644475258894	16.7292980060475	15.008439942935	13.320680229813	12.2480639074528	10.1396629368739	11.6863331521204	12.4870823930849
ENSMUSG00000006205	3720.97955621766	4296.54574307933	3834.21019971408	4359.21732975689	3282.02578340658	4025.32472362244	2396.81977563849	3109.92428393308	2624.43424654522	2942.10045037981	2246.92076487492	1847.57167594369	3919.71722263283	2527.9618662192	0.632712564252948	1.19871641019287e-06	6.89090690659445e-05	Htra1	7	130537841	130587390	+	2879	protein_coding	HtrA serine peptidase 1 [Source:MGI Symbol;Acc:MGI:1929076]	-	3215	5189	3574	6224	4048	4276	2410	2809	2230	3015	1933	1580	54.3485951388889	62.4181162139539	54.5441434186131	64.0285879821049	47.8331020733575	58.3065354851225	34.6737104375589	45.1604896671812	37.9606346027346	42.7382151681155	32.6071526036244
ENSMUSG00000022324	1406.21777941041	1639.46050709136	1695.03416775273	1750.27058275425	1392.91509285882	1098.58605062381	881.154490130996	1169.12781909339	482.519300934323	732.841604721473	609.098024208203	487.618600549695	1497.08069674856	727.059973273013	1.04171373789831	1.20383311686438e-06	6.90060464709727e-05	Matn2	15	34306823	34436419	+	6263	protein_coding	matrilin 2 [Source:MGI Symbol;Acc:MGI:109613]	-	1215	1980	1580	2499	1718	1167	886	1056	410	751	524	417	9.44154084564915	10.9484195179933	11.084342015299	11.8176153420012	9.33190814857188	7.31492115771193	5.85971171941532	7.80423025769149	3.20827591461576	4.89359760478159	4.0632314575
ENSMUSG00000040907	1893.47513342833	2228.17587100144	1734.72800585833	561.011099154124	1140.76340841232	357.722964213407	356.042107750447	466.101147574163	121.218263405452	187.357640621202	224.343356244624	118.104265360957	1319.31274701133	245.527796826141	2.42547086976951	1.28503793681496e-06	7.34516002520371e-05	Atp1a3	7	24677592	24705383	-	5958	protein_coding	ATPase, Na+/K+ transporting, alpha 3 polypeptide [Source:MGI Symbol;Acc:MGI:88107]	-	1636	2691	1617	801	1407	380	358	421	103	192	193	101	13.3638567140723	15.6416243102601	11.9246259093846	3.9817869836387	8.03384236936881	2.50382691121267	2.48890011694615	3.27062057790758	0.847241053833569	1.3151384023181	1.57318391377564
ENSMUSG00000028199	333.325695860245	399.929002487438	343.298059291692	373.307011047626	421.604102611518	324.774796456909	275.485094544341	296.71046923961	205.953360154894	219.559735102971	232.480161911528	183.587818432379	366.039777959238	235.62943989762	0.635892109289452	1.29413761334037e-06	7.3762177848182e-05	Cryz	3	154302348	154328819	+	6195	protein_coding	crystallin, zeta [Source:MGI Symbol;Acc:MGI:88527]	-	288	483	320	533	520	345	277	268	175	225	200	157	2.26256042820867	2.70006656933303	2.26957171395691	2.54819056692871	2.85556296404334	2.18624580700342	1.85209559448463	2.00235949382613	1.38441725597619	1.48221750170461	1.56787477085821
ENSMUSG00000032231	7075.06937081137	8745.44539186817	8932.18638019571	9216.41080370677	8132.90529480026	9162.41476497129	6754.85473698614	6971.58889851427	6172.71642292811	5549.49428235821	5324.95810858354	4910.09713119465	8544.07200105893	5947.28493009415	0.522721337784957	1.30120963359796e-06	7.39557565762455e-05	Anxa2	9	69360902	69399077	+	3731	protein_coding	annexin A2 [Source:MGI Symbol;Acc:MGI:88246]	-	6113	10562	8326	13159	10031	9733	6792	6297	5245	5687	4581	4199	79.7403535374392	98.0368990253477	98.0497295380429	104.458465861544	91.4636837988964	102.410073899526	75.4045180593436	78.1190606071762	68.8954449661935	62.2054890555913	59.6290279351949
ENSMUSG00000000326	8467.39857956094	9586.70391469889	8333.56038930582	3980.30721160161	4980.60385065876	3339.06145806567	2855.29857919423	4005.59133473473	1994.80540264312	2591.78069525996	2196.93753006394	2115.35263403933	6447.93923398195	2626.62769598922	1.2955228259538	1.3219447535189e-06	7.47121585415738e-05	Comt	16	18225636	18245602	-	2532	protein_coding	catechol-O-methyltransferase [Source:MGI Symbol;Acc:MGI:88470]	-	7316	11578	7768	5683	6143	3547	2871	3618	1695	2656	1890	1809	140.623857011831	158.357448454953	134.797164906123	66.4752470549923	82.5365899333855	54.9944283842157	46.9671742043881	66.138361124571	32.8077364179856	42.8090015721388	36.2510666436253
ENSMUSG00000029032	239.577843899551	240.123003563886	315.405091974242	294.863511540432	262.691787011792	251.347451170999	186.971833120347	161.640778018593	180.062080592564	180.526893306887	216.206550577721	142.660597762741	267.334781526817	178.011455563142	0.586700325800759	1.34704717355307e-06	7.57055562343236e-05	Arhgef16	4	154362943	154386133	-	5481	protein_coding	Rho guanine nucleotide exchange factor (GEF) 16 [Source:MGI Symbol;Acc:MGI:2446219]	-	207	290	294	421	324	267	188	146	153	185	186	122	1.83805944748514	1.83234331252184	2.35680022451488	2.27493136845378	2.01101317494299	1.91237326879476	1.4207674131723	1.23293908902458	1.36804976132426	1.3774716075867	1.64807066431015
ENSMUSG00000055407	821.740430766576	862.786792115758	899.011792770118	614.240616676863	606.46128606426	315.361034240767	332.173363096786	452.815604175375	165.939564467657	237.124513911209	263.864983769584	210.482849158142	686.600325439057	277.066813096459	1.30852313217928	1.3637398610893e-06	7.62179055697685e-05	Map6	7	98916654	98986344	+	9152	protein_coding	microtubule-associated protein 6 [Source:MGI Symbol;Acc:MGI:1201690]	-	710	1042	838	877	748	335	334	409	141	243	227	180	3.77564668448853	3.94294173165894	4.02312243620009	2.83811237457651	2.78045130878536	1.43697760825839	1.51166443562709	2.06850161586058	0.755045923457122	1.0835800280709	1.20457135852323
ENSMUSG00000098882	67.1280915274104	61.2727664266469	96.5525791757883	108.560200210848	68.916055234575	37.6550488645692	27.8468687626048	33.2138584969713	17.6531451561338	40.9844838858879	12.786408905134	14.0321899438761	73.3474569066396	24.4194925251013	1.57810946872783	1.36929225762158e-06	7.63162333056679e-05	Mir6392	15	84052471	84052578	+	108	miRNA	microRNA 6392 [Source:MGI Symbol;Acc:MGI:5530813]	-	58	74	90	155	85	40	28	30	15	42	11	12	26.1368501626691	23.7288458971578	36.6145749165704	42.5063631285026	26.774716306822	14.5397668001999	10.7388856070098	12.8571901578077	6.80671817521629	15.8707066571408	4.9464271416728
ENSMUSG00000046215	47.4526164245487	158.977988566435	115.863095010946	198.209913933355	86.7531518835238	292.768004922025	50.7210823890302	60.892073911114	50.6056827809168	28.2988103021607	43.0088299536326	24.5563324017832	150.004128456806	43.0138019564396	1.80413441690754	1.37428609675411e-06	7.63829731124106e-05	Rprml	11	103540396	103541405	+	1010	protein_coding	reprimo-like [Source:MGI Symbol;Acc:MGI:2144486]	-	41	192	108	283	107	311	51	55	43	29	37	21	1.97565675179752	6.58337367572203	4.69826624672032	8.29871914825649	3.60406082284956	12.0881605763642	2.09157644707955	2.52051846658013	2.0864949970762	1.17178343352581	1.77911096832804
ENSMUSG00000038481	2552.02485893	3123.25506704476	2742.09324859239	2033.22749169092	2526.38150718748	2631.14653941177	1285.928618216	1300.87612446471	1955.96848329962	1321.26169479744	2048.15022644056	1545.87959215035	2601.35478547622	1576.34412322811	0.72292215854731	1.44632358419404e-06	8.01653733167605e-05	Cdk19	10	40215560	40359814	+	5846	protein_coding	cyclin-dependent kinase 19 [Source:MGI Symbol;Acc:MGI:1925584]	-	2205	3772	2556	2903	3116	2795	1293	1175	1662	1354	1762	1322	18.3568767850048	22.345059976793	19.2104386219817	14.7073433100114	18.1329450590694	18.7691327673124	9.16145924994666	9.3030985917767	13.9329306144215	9.45214951976531	14.6375967927062
ENSMUSG00000031955	655.077582836453	865.270823187108	857.172341793943	813.150918998675	788.886138155782	729.566571751027	486.325672318349	694.169642586699	464.866155778189	539.629037830858	527.729967539168	473.586410605819	784.854062787165	531.051147776514	0.564088619031842	1.53928958053701e-06	8.48507023572728e-05	Bcar1	8	112437106	112470441	-	4547	protein_coding	breast cancer anti-estrogen resistance 1 [Source:MGI Symbol;Acc:MGI:108091]	-	566	1045	799	1161	973	775	489	627	395	553	454	405	6.05815648340943	7.95902718143009	7.72070693424405	7.56228901006219	7.27976891909619	6.69110667020414	4.45460135943164	6.38250486567046	4.25737991869697	4.96330434714191	4.84901564689007
ENSMUSG00000001424	2223.32868662337	2613.20068706078	2679.87047534577	2209.02497719364	2384.49551111629	2128.45163706977	1825.95896600509	1745.94182832412	1906.53967686245	1668.65398678258	1985.38058272445	1653.4597150534	2373.06199573494	1797.65579262535	0.400717851685232	1.59869091265132e-06	8.76448533039359e-05	Snd1	6	28475138	28935161	+	9757	protein_coding	staphylococcal nuclease and tudor domain containing 1 [Source:MGI Symbol;Acc:MGI:1929266]	-	1921	3156	2498	3154	2941	2261	1836	1577	1620	1710	1708	1414	9.58208612304628	11.2018393812266	11.248934075014	9.57395516548125	10.2543568612619	9.09715223789896	7.7943752809073	7.48107409694639	8.13708730098625	7.15237925748246	8.50147433787893
ENSMUSG00000004846	1976.8065573934	2199.19550850235	2312.97067447777	2647.46810836778	2339.09199237352	2037.13814357319	1611.14026412214	1908.68973495928	1327.51651574126	1569.12024020257	1436.72740061324	1199.75224020141	2252.11183078133	1508.82439930665	0.57792396760349	1.64492212371292e-06	8.96906046859184e-05	Plod3	5	137015873	137025502	+	4519	protein_coding	procollagen-lysine, 2-oxoglutarate 5-dioxygenase 3 [Source:MGI Symbol;Acc:MGI:1347008]	-	1708	2656	2156	3780	2885	2164	1620	1724	1128	1608	1236	1026	18.394777332514	20.3542160963258	20.9624315609982	24.7739618151031	21.718667864779	18.7990594069944	14.8490138921571	17.6580803264921	12.2331140366976	14.5215987571297	13.2830808563363
ENSMUSG00000087579	34.7214266521088	45.5405696414267	31.1113866233096	53.2295175227384	38.9173017795247	34.8309201997265	16.9070274630101	18.821186481617	5.88438171871126	24.3955261225524	13.9488097146917	8.18544413392774	39.7251870698058	14.690395939085	1.42544648135925	1.65607228828421e-06	8.98117909441465e-05	Hectd2os	19	36544889	36683041	-	5569	lncRNA	Hectd2, opposite strand [Source:MGI Symbol;Acc:MGI:1919243]	-	30	55	29	76	48	37	17	17	5	25	12	7	0.262176068652974	0.342022063811538	0.228800001274313	0.404187036021697	0.293220093024548	0.260822895194823	0.126443539327847	0.141292878013617	0.0440010512314215	0.183203396242295	0.104646983718441
ENSMUSG00000078949	225.689273238707	100.189253211139	114.790288575659	112.762530541591	130.535116385489	284.295618927497	82.5460752605786	38.7495015797998	67.0819515933083	25.3713471674544	41.846429144075	12.8628407818864	161.377013480014	44.7430242545171	1.84809918719528	1.72633743133611e-06	9.31203997814546e-05	R3hdml	2	163334238	163344532	+	1094	protein_coding	R3H domain containing-like [Source:MGI Symbol;Acc:MGI:3650937]	-	195	121	107	161	161	302	83	35	57	26	36	11	8.67493639957465	3.83033448026161	4.2973596154366	4.35867572140357	5.0065465871924	10.837043737553	3.14257543030933	1.48080983535994	2.55345259516341	0.969899544991108	1.59811440309322
ENSMUSG00000019210	2532.34938382714	2765.55459277028	2598.33718626399	2398.12984207706	2166.39646572688	2300.72348562518	1884.63629661201	2131.22258688899	1780.61390808203	1951.64208980419	1806.37085805257	1769.22528209038	2460.24849271509	1887.28517025503	0.382065381591361	1.77542753267304e-06	9.55123046988811e-05	Atp6v1e1	6	120771266	120799754	-	4110	protein_coding	ATPase, H+ transporting, lysosomal V1 subunit E1 [Source:MGI Symbol;Acc:MGI:894326]	-	2188	3340	2422	3424	2672	2444	1895	1925	1513	2000	1554	1513	25.9092299724782	28.1431883080909	25.8921169191047	24.6739079099211	22.1169043450908	23.3442854406713	19.0981954147603	21.6789118719239	18.0412810495222	19.8590698525224	18.362502986977
ENSMUSG00000030747	40676.1513229455	46811.5655396011	44450.6618396624	37871.4009406515	32741.6124533864	16069.2921029549	18712.1012774432	22977.3473082047	7176.59194414025	12537.3487849021	13365.2845082937	12568.164793065	36436.7806998669	14556.1397693415	1.32375619271644	1.79255089886891e-06	9.61763308939797e-05	Dgat2	7	98802865	98831926	-	3083	protein_coding	diacylglycerol O-acyltransferase 2 [Source:MGI Symbol;Acc:MGI:1915050]	-	35145	56535	41434	54072	40383	17070	18815	20754	6098	12848	11498	10748	554.803296657065	635.05673090421	590.498201917552	519.451391596192	445.609829275482	217.360788859686	252.787525267086	311.585224886963	96.9357916035603	170.071966283166	181.122108975762
ENSMUSG00000021981	1535.84443891161	1466.40634245394	1419.32291388409	1461.71056670993	1269.67697055699	1296.27505716279	904.028703757421	1063.95060051965	834.405327713256	1103.65360178427	1184.48642493923	1013.82572344505	1408.20604827989	1017.39173035981	0.468704664580663	1.80949730012354e-06	9.6803762704058e-05	Cab39l	14	59678421	59823213	+	6841	protein_coding	calcium binding protein 39-like [Source:MGI Symbol;Acc:MGI:1914081]	-	1327	1771	1323	2087	1566	1377	909	961	709	1131	1019	867	9.44061620834088	8.96535771413533	8.49719326670767	9.03543079790444	7.78756841455961	7.90197324754614	5.50388350602126	6.50208084636041	5.07921867283206	6.74704713442214	7.23397961216961
ENSMUSG00000103149	258.095938114009	229.358868921367	247.81828655119	41.322914918968	72.1591637162021	31.0654153132696	43.759365198379	45.3922732791941	22.3606505311028	17.5647788082377	17.4360121433646	15.2015391058658	146.636764589168	26.952436511024	2.43992311655139	1.81386772064761e-06	9.6803762704058e-05	AA914427	16	17739907	17741083	+	1177	TEC	EST AA914427 [Source:MGI Symbol;Acc:MGI:1858439]	-	223	277	231	59	89	33	44	41	19	18	15	13	9.22098701136322	8.15026928126218	8.62324568128574	1.48464135639991	2.57242813874929	1.10067393534223	1.5484641462711	1.61233752531216	0.791129181282573	0.624118091626851	0.618924227196257
ENSMUSG00000042532	99.534756402712	123.373543210411	105.135030658081	66.536896903423	154.858429997692	35.7722964213407	32.8195238987843	47.6065305123255	5.88438171871126	5.85492626941256	10.4616072860187	8.18544413392774	97.5351589322765	18.46873563653	2.39754200903814	1.91507484322846e-06	0.000101132036340568	Golga7b	19	42236013	42258787	+	2988	protein_coding	golgi autoantigen, golgin subfamily a, 7B [Source:MGI Symbol;Acc:MGI:1918396]	-	86	149	98	95	191	38	33	43	5	6	9	7	1.40077011673631	1.7269283809882	1.44105555896542	0.941648930557577	2.17461551294245	0.499257052777948	0.457465436787421	0.666095393717749	0.0820086527134493	0.0819485713793846	0.146279882612449
ENSMUSG00000022940	873.822570744739	821.386274259915	752.037311135862	832.061405487016	706.997648994699	782.283640161424	503.232699781359	665.384298555991	453.097392340767	627.452931872046	584.687607207492	522.699075409385	794.764808463942	559.42566752784	0.505827000900727	1.92280518602755e-06	0.000101274451159357	Pigp	16	94159622	94172701	-	1987	protein_coding	phosphatidylinositol glycan anchor biosynthesis, class P [Source:MGI Symbol;Acc:MGI:1860433]	-	755	992	701	1188	872	831	506	601	385	643	503	447	18.4926050558287	17.2895009047859	15.500845707005	17.7077988046151	14.9296052749416	16.4181553948709	10.5481814050591	13.9999077128499	9.49583431389006	13.2063813969191	12.2939885640405
ENSMUSG00000051177	843.730667646244	996.09645961157	947.288082358012	848.870726809986	736.996402449749	701.325285102601	491.298327454528	673.134198871951	287.157827873109	520.112616932816	452.173914917922	437.336586584139	845.717937329694	476.868912105744	0.825928665404292	2.00213993839989e-06	0.000104903790522411	Plcb1	2	134627987	135317178	+	11115	protein_coding	phospholipase C, beta 1 [Source:MGI Symbol;Acc:MGI:97613]	-	729	1203	883	1212	909	745	494	608	244	533	389	374	3.19203078630503	3.74821774123395	3.4904906506161	3.22952877284023	2.78217295046263	2.63128573266775	1.84095181834453	2.5318774464606	1.07584727757265	1.95698939230909	1.69966300311584
ENSMUSG00000052214	861.091380972299	919.91950675682	956.943340275591	696.186058126342	724.834745643648	626.956563595076	560.91549936104	603.385096028311	504.879951465426	539.629037830858	505.644352157573	436.167237422149	797.655265894963	525.103529044226	0.60174312528738	2.14055579903553e-06	0.000111575084654391	Opa3	7	18962259	18990468	+	5082	protein_coding	optic atrophy 3 [Source:MGI Symbol;Acc:MGI:2686271]	-	744	1111	892	994	894	666	564	545	429	553	435	373	7.12503964048496	7.57090941401069	7.71197185964127	5.79292264230619	5.98456468934481	5.14470851242019	4.59694580377648	4.9637558224358	4.13707026753406	4.44079985565806	4.15697375971858
ENSMUSG00000028664	248.83689100678	337.000215346558	285.366511786219	352.295359393913	343.769499052468	224.988916965801	187.966364147583	207.033051297788	114.157005342998	194.188387935517	180.172125481434	140.321899438761	298.709565591956	170.639805607347	0.808215256160146	2.17124231026129e-06	0.000112882158352603	Ephb2	4	136374850	136563299	-	12608	protein_coding	Eph receptor B2 [Source:MGI Symbol;Acc:MGI:99611]	-	215	407	266	503	424	239	189	187	97	199	155	120	0.829929629760491	1.11793579179186	0.926980672062918	1.18159267571679	1.14406148208606	0.744171281422032	0.620926999326627	0.68650542625604	0.3770472694774	0.64413605019351	0.597046538645036
ENSMUSG00000079588	2327.49296657969	3116.63098418782	2569.37141251126	2498.98577001488	2172.88268269013	1864.86629501779	1253.10909431722	2095.79447115889	888.5416395254	1072.4273283474	1241.44406460756	955.358265345566	2425.03835183359	1251.112477217	0.954787084390246	2.17956802413874e-06	0.000113022960426988	Tmem182	1	40844761	40896047	+	2716	protein_coding	transmembrane protein 182 [Source:MGI Symbol;Acc:MGI:1923725]	-	2011	3764	2395	3568	2680	1981	1260	1893	755	1099	1068	817	36.0355632848114	47.9941716920025	38.7445833248245	38.9081951479636	33.5687164855175	28.6335974536926	19.2161207842663	32.2603753635596	13.6234609721928	16.5134819635788	19.0969571639144
ENSMUSG00000075511	148.144753715664	156.493957495085	158.775352422407	161.789717733586	126.481230783455	76.2514739507525	70.6117029337479	76.3918745430339	69.4357042807928	65.3800100084403	92.9920647646111	50.2820139655561	137.989414350158	70.848895082697	0.96258660930679	2.20277073130843e-06	0.000113665493698615	1700001L05Rik	15	83238048	83251483	-	6112	lncRNA	RIKEN cDNA 1700001L05 gene [Source:MGI Symbol;Acc:MGI:1916541]	-	128	189	148	231	156	81	71	69	59	67	80	43	1.01923806375456	1.07089554101101	1.06393136537678	1.11937251660391	0.868302318173193	0.520262925262388	0.481171552651405	0.522533709947552	0.473084731811499	0.447365188587131	0.635666505593363
ENSMUSG00000047222	12.7311897724399	9.10811392828535	32.1841930585961	86.1477717802213	15.4047652877285	1.88275244322846	0	2.21425723313142	0	0	0	3.50804748596903	26.2431310450833	0.953717453183408	4.82482047746592	2.2032575816332e-06	0.000113665493698615	Rnase2a	14	51492719	51493569	-	690	protein_coding	ribonuclease, RNase A family, 2A (liver, eosinophil-derived neurotoxin) [Source:MGI Symbol;Acc:MGI:1890465]	-	11	11	30	123	19	2	0	2	0	0	0	3	0.775876511575484	0.552093006772885	1.91032564782106	5.27961222813491	0.936772683062213	0.113789479305912	0	0.134161984255385	0	0	0
ENSMUSG00000025875	932.848996053324	1077.24147460902	1010.58366203992	1313.22822835703	1145.62807113476	911.252182522574	778.717794325699	872.417349853778	514.294962215364	551.338890369683	573.063599111916	618.585706692539	1065.1304357861	651.403050428163	0.709823990202611	2.25542832804806e-06	0.000116059380972703	Tspan17	13	54937190	54944589	+	1657	protein_coding	tetraspanin 17 [Source:MGI Symbol;Acc:MGI:1921507]	-	806	1301	942	1875	1413	968	783	788	437	565	493	529	23.6734494512311	27.1908910544769	24.9783436847865	33.5138845310093	29.010109036787	22.933696143031	19.5733063727729	22.011633699257	12.9249596056129	13.9154312184776	14.4493096357726
ENSMUSG00000023175	6968.59032907824	9359.00106649175	7608.34323905212	6963.96174642879	7065.11182722455	7443.46178430371	5628.05108312788	6372.63231695222	5107.64333184137	5681.23012341999	5191.28201548441	4783.80742169977	7568.07833209653	5460.77438208761	0.47078269423095	2.32816304228602e-06	0.000119192469238663	Bsg	10	79540325	79547803	+	1814	protein_coding	basigin [Source:MGI Symbol;Acc:MGI:88208]	-	6021	11303	7092	9943	8714	7907	5659	5756	4340	5822	4466	4091	161.540102664891	215.786910210093	171.777661725458	162.340231914371	163.421796568817	171.117986461294	129.219290325393	146.869653568924	117.252662369988	130.980199625274	119.565015054062
ENSMUSG00000003762	427.073547820939	486.870089984708	433.413799855761	395.019051089795	439.441199260466	441.505447937073	368.971011104514	339.888485285673	347.178521403964	304.456166009453	306.873813723217	282.982497201502	437.220522658124	325.058415788054	0.426641568601372	2.34336710805112e-06	0.000119666360949209	Coq8b	7	26932448	26957375	+	5586	protein_coding	coenzyme Q8B [Source:MGI Symbol;Acc:MGI:1924139]	-	369	588	404	564	542	469	371	307	295	312	264	242	3.21495164229134	3.64539880070135	3.17772035795799	2.99036484169334	3.30086728109377	3.29604487989493	2.75104642027049	2.54381785936432	2.58816136844959	2.27942019811014	2.29522720215107
ENSMUSG00000005609	1966.39012939776	6123.1365908791	3348.22888452928	1775.48456473871	2188.28744797786	2754.46682444323	974.640406691169	1205.66306344006	1671.164408114	1225.63123239703	1354.19694313465	991.608089367246	3025.99907366099	1237.15069052402	1.29049699770917	2.3896946023237e-06	0.000121415796461497	Ctr9	7	110628158	110655584	+	8000	protein_coding	CTR9 homolog, Paf1/RNA polymerase II complex component [Source:MGI Symbol;Acc:MGI:109345]	-	1699	7395	3121	2535	2699	2926	980	1089	1420	1256	1165	848	10.3359976509665	32.0122974057839	17.1411132471924	9.38499362687213	11.4773758907473	14.3583832093674	5.07412344931211	6.30066603683367	8.69898582792642	6.40723100186857	7.07226662460536
ENSMUSG00000041037	636.559488621995	725.33707283436	700.542602242109	733.306642714567	772.670595747647	668.377117346103	542.019409843558	619.992025276797	463.689279434447	500.596196034774	556.789987778109	489.957298873674	706.13225325113	528.840699540227	0.418327625844472	2.41035807645469e-06	0.00012215719017196	Irgq	7	24230114	24238025	+	6083	protein_coding	immunity-related GTPase family, Q [Source:MGI Symbol;Acc:MGI:2667176]	-	550	876	653	1047	953	710	545	560	394	513	479	419	4.40041749948285	4.98717882943229	4.71661694963416	5.09770700696129	5.32972488644989	4.58207018839112	3.71110828085645	4.26107107646562	3.17430513224619	3.44167833709961	3.82419812133692
ENSMUSG00000006445	268.512366109642	389.992878202036	299.312995444944	300.466618648089	389.173017795247	389.729755748291	193.933550310998	247.996810110719	231.844639717224	244.931082270426	213.881748958606	185.926516756359	339.531271991375	219.752391354055	0.629223791619834	2.44719849176848e-06	0.000123712647372819	Epha2	4	141028551	141056695	+	4674	protein_coding	Eph receptor A2 [Source:MGI Symbol;Acc:MGI:95278]	-	232	471	279	429	480	414	195	224	197	251	184	159	2.41572941169727	3.48980251042751	2.62271281173893	2.7184076862669	3.49367286703832	3.47722535927758	1.72810785258593	2.21823665880534	2.06560741543149	2.19157199941813	1.9118411358642
ENSMUSG00000035299	197.91213191702	178.85023713724	188.81393261043	232.528944967752	200.261948740471	281.471490262654	70.6117029337479	102.962961340611	98.8576128743491	118.074346433153	174.360121433646	111.088170389019	213.306447605928	112.659152567421	0.923600672663661	2.50616885757236e-06	0.000126376234121193	Mid1	X	168468195	168788732	+	6720	protein_coding	midline 1 [Source:MGI Symbol;Acc:MGI:1100537]	-	171	216	176	332	247	299	71	93	84	121	150	95	1.2384425000107	1.11314856235702	1.15074378309221	1.46323747728071	1.25042425105179	1.74671930622044	0.437636983601992	0.640563581076491	0.612604635769466	0.73482991282425	1.08403841578868
ENSMUSG00000022957	2107.59059778301	2329.1931345697	2194.96196659625	2361.00925748883	2000.9979331639	1888.40070055814	1279.96143205259	1587.62243615523	1070.95747280545	1863.818195763	1353.03454232509	1279.26798321671	2147.02559835997	1405.77701038634	0.610692752681079	2.51931686356449e-06	0.000126721638237294	Itsn1	16	91526169	91717485	+	23425	protein_coding	intersectin 1 (SH3 domain protein 1A) [Source:MGI Symbol;Acc:MGI:1338069]	-	1821	2813	2046	3371	2468	2006	1287	1434	910	1910	1164	1094	3.78337470856497	4.15871141304343	3.83761384568468	4.2621149479031	3.58422499003607	3.36180512030918	2.27574652207947	2.8334667436784	1.90384706441909	3.32754929027292	2.41321528605403
ENSMUSG00000028024	2650.40223444431	2999.88152383435	2366.6109962421	2151.59312934016	2570.16347168944	1107.99981283995	1001.49274442654	1727.12064184251	696.710795495413	994.361644755234	893.886222549824	636.125944122384	2307.77519473172	991.61633219865	1.21852111871305	2.69952320090767e-06	0.000135110464682244	Enpep	3	129062824	129126369	-	4706	protein_coding	glutamyl aminopeptidase [Source:MGI Symbol;Acc:MGI:106645]	-	2290	3623	2206	3072	3170	1177	1007	1560	592	1019	769	544	23.6827739431368	26.6615296689204	20.5962819207703	19.3337141786355	22.9159067893392	9.81851358146094	8.86344365153871	15.343387149649	6.16509892691073	8.83675859101685	7.93591675946006
ENSMUSG00000020277	3379.55219413859	3597.70500167271	3738.73042697358	2427.54615439225	2700.69858807493	1717.07022822435	1859.77302093111	2040.4380403306	1283.9720910228	1394.44827316509	1455.32581356616	1315.51780723839	2926.8837655794	1558.24584104236	0.909203307206614	2.85996712048539e-06	0.000142432025901401	Pfkl	10	77822781	77845917	-	6675	protein_coding	phosphofructokinase, liver, B-type [Source:MGI Symbol;Acc:MGI:97547]	-	2920	4345	3485	3466	3331	1824	1870	1843	1091	1429	1252	1125	21.2902416822919	22.5427638945243	22.9396482848086	15.3788299114811	16.9766920325122	10.7274072715542	11.604201911138	12.7797580912393	8.01020713257813	8.73678580278173	9.10910578669976
ENSMUSG00000019087	3465.19837988046	3923.94108237675	3559.57175228073	3134.93842673391	3160.40921534557	3185.61713394255	2763.80172468853	2766.71441279771	2757.42127338809	2754.74280975861	2680.49626683992	2659.09999436452	3404.94599842666	2730.37941363956	0.318246625042053	2.92058744615477e-06	0.000145091899794158	Atp6ap1	X	73340703	73348327	+	3026	protein_coding	ATPase, H+ transporting, lysosomal accessory protein 1 [Source:MGI Symbol;Acc:MGI:109629]	-	2994	4739	3318	4476	3898	3384	2779	2499	2343	2823	2306	2274	48.1539461095755	54.235848217771	48.1773269953129	43.8093852999236	43.8230518631125	43.9018312293676	38.040355195485	38.2248597275946	37.9466665329242	38.072612976865	37.0094870750264
ENSMUSG00000025813	374.991407842775	462.857789628319	423.758541938182	301.867395425003	341.337167691248	393.495260634748	268.523377353689	174.926321417382	214.19149456109	289.818850335922	246.428971626219	167.216930164524	383.051260526713	226.850990909804	0.752896803452885	3.02050643179624e-06	0.000149318401493219	Homer2	7	81250229	81357275	-	12621	protein_coding	homer scaffolding protein 2 [Source:MGI Symbol;Acc:MGI:1347354]	-	324	559	395	431	421	418	270	158	182	297	212	143	1.24939640950375	1.53386342850206	1.3751135813687	1.0114152760788	1.13479662843774	1.30018071553011	0.886124894734412	0.579444557623091	0.706720822185518	0.960358561004616	0.815764460644528
ENSMUSG00000035165	60.1838061969886	60.44475606953	84.7517083876364	85.4473833917643	72.1591637162021	57.423949518468	25.8578067081331	39.8566301963655	43.5444247184633	44.8877680654963	29.060020238941	17.5402374298451	70.0684612134316	33.4578145595407	1.06580581609656	3.04115206153651e-06	0.000149818627740459	Kcne3	7	99825709	99834076	+	1779	protein_coding	potassium voltage-gated channel, Isk-related subfamily, gene 3 [Source:MGI Symbol;Acc:MGI:1891124]	-	52	73	79	122	89	61	26	36	37	46	25	15	1.42257904008014	1.42107030257807	1.95113080499768	2.03109336735444	1.70193812215172	1.34609308150248	0.605372014464052	0.936645218916177	1.01928595945903	1.05524332386675	0.682475000384106
ENSMUSG00000028716	171.292371483737	142.417781424098	118.008707881519	147.081561575988	141.075218950777	80.9583550588237	39.7812410894355	102.962961340611	62.3744462183393	54.6459785145173	65.0944453352278	51.4513631275458	133.472332729157	62.7184059376128	1.09174709184873	3.04551783031052e-06	0.000149818627740459	Pdzk1ip1	4	114945905	114951096	+	1778	protein_coding	PDZK1 interacting protein 1 [Source:MGI Symbol;Acc:MGI:1914432]	-	148	172	110	210	174	86	40	93	53	56	56	44	4.05115601605933	3.35015840289426	2.71829240100523	3.49811065624456	3.32925606324224	1.89883793644905	0.931865374865059	2.42102770800564	1.46087944637938	1.28536656840736	1.5296038118845
ENSMUSG00000023915	1148.1218412964	996.09645961157	1101.77220903927	1498.1307629097	2073.1570968801	1316.98533403831	793.635759734238	689.741128120437	787.330273963566	859.698340558745	867.151003929999	735.520622891506	1355.71061729589	788.846188199748	0.781687557947615	3.06224928945471e-06	0.00015027428220446	Tnfrsf21	17	43327446	43400080	+	4109	protein_coding	tumor necrosis factor receptor superfamily, member 21 [Source:MGI Symbol;Acc:MGI:2151075]	-	992	1203	1027	2139	2557	1399	798	623	669	881	746	629	11.7496394752801	10.1390703805829	10.9816992278368	15.4177375533512	21.1701675129965	13.3660406751996	8.04436356738282	7.01779169771992	7.97921638023408	8.75004923578692	8.81709201421037
ENSMUSG00000031168	704.844961037809	775.017694261371	727.362763124272	648.55964771126	647.000142084598	692.852899108073	586.773306069173	565.742723065077	574.315655746219	500.596196034774	502.1571497289	474.755759767809	699.273017887897	534.056798401992	0.387729020281656	3.2524849533346e-06	0.000158834944808476	Ebp	X	8051568	8059751	-	2310	protein_coding	phenylalkylamine Ca2+ antagonist (emopamil) binding protein [Source:MGI Symbol;Acc:MGI:107822]	-	609	936	678	926	798	736	590	511	488	513	432	406	12.830817352583	14.0324182406218	12.8959385939921	11.8725774717366	11.7522391147805	12.5079760109771	10.5794958391877	10.2389987074905	10.353283541316	9.06308628769563	9.08227094537136
ENSMUSG00000021091	2872.6193650178	2800.33102776919	2400.94080217127	4965.05328577227	3222.83905361689	3559.3434939234	1469.91685825464	2467.78968632496	1864.17212848773	1728.17907052161	1953.99576086639	1652.29036589141	3303.52117137847	1856.05731172446	0.832105162154567	3.28190442876035e-06	0.000159004179684743	Serpina3n	12	104372988	104380588	+	2064	protein_coding	serine (or cysteine) peptidase inhibitor, clade A, member 3N [Source:MGI Symbol;Acc:MGI:105045]	-	2482	3382	2238	7089	3975	3781	1478	2229	1584	1771	1681	1413	58.5249557872596	56.7456482886306	47.6415224786538	101.723498648222	65.5174744101612	71.9147855296514	29.6612658522516	49.9860642937559	37.6110753123579	35.0170533510752	39.5531163987145
ENSMUSG00000110580	115.738088840363	125.857574281761	139.46483658725	94.5524324417064	73.7807179570156	45.186058637483	49.7265513617943	56.4635594448511	17.6531451561338	14.6373156735314	26.7352186198257	19.8789357538245	99.0966181242631	30.8491210016601	1.67992783660832	3.28420564394606e-06	0.000159004179684743	D830024N08Rik	8	84302673	84312548	+	2899	lncRNA	RIKEN cDNA D830024N08 gene [Source:MGI Symbol;Acc:MGI:2442966]	-	100	152	130	135	91	48	50	51	15	15	23	17	1.67880709017869	1.81578332811754	1.97029102690065	1.37921368750864	1.06788106188116	0.650001302968577	0.714408691147842	0.814273926517246	0.253579014461317	0.211161030770612	0.385302926398295
ENSMUSG00000079455	27.7771413216871	13.2481657138696	23.6017415763038	52.5291291342813	49.4574043448127	41.4205537510261	15.9124964357742	12.1784147822228	8.23813440619576	8.78238940411885	8.13680566690347	5.84674580994838	34.6723559736634	9.84916441752724	1.81389837259144	3.28756156803446e-06	0.000159004179684743	Gm16026	1	85244419	85267563	+	4609	transcribed_unprocessed_pseudogene	predicted pseudogene 16026 [Source:MGI Symbol;Acc:MGI:3783243]	-	24	16	22	75	61	44	16	11	7	9	7	5	0.253427385780588	0.120221440161988	0.209725488782265	0.481948419768995	0.450249080518534	0.374772032081524	0.143793155696253	0.110467504935818	0.0744323271926451	0.0796904961862447	0.073758829939538
ENSMUSG00000085851	28.9345222100907	26.4963314277392	21.4561287057307	23.8132052075409	15.4047652877285	8.47238599452806	0	3.32138584969713	3.53062903122675	0	4.64960323823056	9.35479329591741	20.7628898055597	3.47606856917864	2.62214147003678	3.30942554049161e-06	0.00015967779826065	4921518K17Rik	12	57632761	57665388	-	3390	lncRNA	RIKEN cDNA 4921518K17 gene [Source:MGI Symbol;Acc:MGI:1926008]	-	25	32	20	34	19	9	0	3	3	0	4	8	0.358913108733631	0.326903019295932	0.259218229497844	0.297047036650226	0.190670546110008	0.104223107151875	0	0.0409609597947856	0.0433702397004932	0	0.0573037416251716
ENSMUSG00000021477	7544.96601150325	7273.24297691441	7038.68302191497	7868.86354431534	6464.32598100313	6403.24105941999	4681.25754519932	6085.8860052617	3966.07327841139	5722.21460730588	4428.7470844146	4480.94598874444	7098.88709917851	4894.18741822289	0.536427386469088	3.42010931453508e-06	0.000164623443560875	Ctsl	13	64507151	64518704	-	6489	protein_coding	cathepsin L [Source:MGI Symbol;Acc:MGI:88564]	-	6519	8784	6561	11235	7973	6802	4707	5497	3370	5864	3810	3832	48.8936227109206	46.8795252151219	44.4250071248485	51.2792078831794	41.7997512828833	41.150968283617	30.0463252737437	39.2099718709953	25.4520280171749	36.8796607241822	28.5147710146615
ENSMUSG00000090946	618.041394407537	885.971082115029	622.227732466191	755.719071145194	639.703148000937	837.824837236664	552.959251143153	519.243321169317	491.934311684261	500.596196034774	463.797923013498	506.32818714153	726.581210895259	505.809865031089	0.523415615780405	3.45209188056412e-06	0.000165766321329236	Ccdc71l	12	32428703	32432942	+	4240	protein_coding	coiled-coil domain containing 71 like [Source:MGI Symbol;Acc:MGI:1919373]	-	534	1070	580	1079	789	890	556	469	418	513	399	433	6.12949098317115	8.73949971913424	6.01031701460684	7.53705342071008	6.3305414149193	8.24034425020762	5.43167623761558	5.11983015623645	4.83148561795541	4.93767201051342	4.57014233252497
ENSMUSG00000060429	2693.22532731524	2586.70435563304	2607.99244418157	2113.07176797502	1996.13327044145	2100.21035042134	1443.06452051927	1619.72916603563	876.772876087977	1673.53309200709	1544.8306759021	1461.6864524871	2349.55625266128	1436.60279717319	0.7092691136135	3.47065156450189e-06	0.000166260736851853	Sntb1	15	55499784	55770345	-	5324	protein_coding	syntrophin, basic 1 [Source:MGI Symbol;Acc:MGI:101781]	-	2327	3124	2431	3017	2462	2231	1451	1463	745	1715	1329	1250	21.2719521084787	20.3208387691988	20.062366255939	16.7835284364639	15.7318468359012	16.4506373543133	11.2889696636745	12.7190550569387	6.85785805632235	13.1460962355355	12.122986484847
ENSMUSG00000023043	5871.3932468716	8467.23391187691	7109.48824664388	5780.30536993632	5707.06015054322	10081.1979572668	3189.46100434549	3728.80918059331	5760.80970261832	2906.97089276334	3894.04271201809	2533.97963403163	7169.44648052312	3669.01218772836	0.966531675994459	3.62811656342406e-06	0.000172571407224804	Krt18	15	101936615	101940462	+	1437	protein_coding	keratin 18 [Source:MGI Symbol;Acc:MGI:96692]	-	5073	10226	6627	8253	7039	10709	3207	3368	4895	2979	3350	2167	171.813428533148	246.443672436836	202.626127742891	170.098734411518	166.641783397124	292.55892775993	92.4415315464129	108.483548521494	166.942223637664	84.6027470294468	113.21676091967
ENSMUSG00000029761	4296.19785775426	4547.43288128574	4732.14918604891	3525.75514749296	3747.41185052007	3166.78960951027	2572.85176745924	3192.9589301755	2320.80014985972	3021.14195501688	2394.54566768874	2167.97334632886	4002.62275543537	2611.71196942149	0.615653993031472	3.66758080847402e-06	0.000174037089307777	Cald1	6	34575435	34752408	+	12041	protein_coding	caldesmon 1 [Source:MGI Symbol;Acc:MGI:88250]	-	3712	5492	4411	5034	4622	3364	2587	2884	1972	3096	2060	1854	15.003563518343	15.7956180572869	16.0956953698522	12.3821670876115	13.0586142319371	10.9676765960348	8.89936076457845	11.0861632002677	8.0262858017599	10.4932283814722	8.30859042573756
ENSMUSG00000030796	726.835197917478	1089.66162996577	902.230212075977	755.719071145194	1024.82228019415	850.062728117649	568.871747578927	577.9211378473	744.962725588845	439.119470205942	448.686712489249	443.183332394087	891.555186569371	537.124187684058	0.73171445460209	3.74225674380482e-06	0.000177162836906713	Tead2	7	44865177	44883068	+	4788	protein_coding	TEA domain family member 2 [Source:MGI Symbol;Acc:MGI:104904]	TEA	628	1316	841	1079	1264	903	572	522	633	450	386	379	6.38343605217378	9.5185413129424	7.71750814657537	6.67441656303482	8.98095747328342	7.40380230483862	4.94842312073811	5.0462054604328	6.4791768494916	3.83556283335842	3.91521710871983
ENSMUSG00000047139	4873.73092106768	8451.50171509169	7354.08811388921	4298.28353996112	3554.44689586326	6728.95723209851	2167.083108347	2949.39063453105	4283.8298912218	1412.98887301823	2207.39913734996	1854.58777091563	5876.83473632858	2479.21323589728	1.24522397973325	3.88107752863484e-06	0.000183303473887636	Cd24a	10	43454280	43460261	+	2580	protein_coding	CD24a antigen [Source:MGI Symbol;Acc:MGI:88323]	-	4211	10207	6855	6137	4384	7148	2179	2664	3640	1448	1899	1586	79.4354839065754	137.0083576776	116.740888861902	70.450231198097	57.8070154091365	108.764218347728	34.9834361526691	47.7928668563717	69.1435929984762	22.904435122465	35.7460407096532
ENSMUSG00000031790	1732.59918994023	1474.68644602511	1662.84997469413	1731.36009626591	2375.57696279182	1621.0498536197	1385.38172093959	1164.69930462713	1186.29135449219	1267.59153732782	1163.5632103672	1079.30927651647	1766.35375388948	1207.8060673784	0.548290901059151	3.92284272034792e-06	0.000184428354532354	Mmp15	8	96078896	96101708	+	5397	protein_coding	matrix metallopeptidase 15 [Source:MGI Symbol;Acc:MGI:109320]	-	1497	1781	1550	2472	2930	1722	1393	1052	1008	1299	1001	923	13.4995220425769	11.4282610725341	12.6186973030982	13.5656951623006	18.4690650102579	12.5256979360477	10.6911306960281	9.02218835754111	9.15331440215856	9.82262270195788	9.00750156538082
ENSMUSG00000019923	1656.21205130559	1865.50733458426	1776.56745683451	1799.29776994625	1628.85123489719	1702.00820867853	1346.59501087739	1526.73036224411	1286.32584371028	1511.54679855334	1413.47938442209	1329.54999718226	1738.07400937439	1402.37123283158	0.309594062415724	3.92332676932657e-06	0.000184428354532354	Zwint	10	72490677	72510796	+	4434	protein_coding	ZW10 interactor [Source:MGI Symbol;Acc:MGI:1289227]	-	1431	2253	1656	2569	2009	1808	1354	1379	1093	1549	1216	1137	15.706989559284	17.5968185004085	16.4096714646389	17.1598868897657	15.4139503476446	16.0075159250915	12.648758941332	14.3951815109203	12.0807734216694	14.2569444878665	13.3186612470088
ENSMUSG00000057614	6024.16752414088	5977.40676802654	5890.78013615837	5647.93196451793	5188.16279348289	4974.23195500959	3050.22666053246	4475.01386815859	1963.02974136208	3742.27370719953	3662.72495091612	2571.3988072153	5617.11352355603	3244.11128923068	0.791900329022894	3.93239384166898e-06	0.000184428354532354	Gnai1	5	18470133	18565353	-	3135	protein_coding	guanine nucleotide binding protein (G protein), alpha inhibiting 1 [Source:MGI Symbol;Acc:MGI:95771]	-	5205	7219	5491	8064	6399	5284	3067	4042	1668	3835	3151	2199	80.8038769754319	79.7458604311	76.9571792791916	76.1831593866758	69.4391302820686	66.1677655454838	40.5229609583445	59.6770479822302	26.0752671761013	49.922756005579	48.8127802734055
ENSMUSG00000020198	3539.27075673829	3625.85735381469	3720.49271757371	3645.52156191912	3410.12856843085	3445.43697110808	2963.70246116294	3196.2803160252	3021.04157438636	3224.11273235652	3109.42216556668	3016.92083793337	3564.45132159746	3088.58001457184	0.206580782910217	4.01307202928359e-06	0.000187774440067874	Ap3d1	10	80542790	80578098	-	8914	protein_coding	adaptor-related protein complex 3, delta 1 subunit [Source:MGI Symbol;Acc:MGI:107734]	-	3058	4379	3468	5205	4206	3660	2980	2887	2567	3304	2675	2580	16.6960547958727	17.0126108154113	17.0939213566075	17.2939464337045	16.0518963335154	16.1186869553035	13.8474107493831	14.9907279277684	14.1131352929793	15.1264890912125	14.573834838245
ENSMUSG00000046070	1317.09945100333	1233.73543210411	1545.9140732479	1500.93231646353	1349.94390547726	731.449324194256	752.859987617566	797.13260392731	221.252752623543	514.257690663404	514.943558634034	301.692083793337	1279.84575041506	517.023112876532	1.30722568904285	4.43395168575452e-06	0.000206507194253197	Igfals	17	25084971	25100984	+	3167	protein_coding	insulin-like growth factor binding protein, acid labile subunit [Source:MGI Symbol;Acc:MGI:107973]	-	1138	1490	1441	2143	1665	777	757	720	188	527	443	258	17.4881233866091	16.293217563602	19.991766007494	20.0410334557242	17.8852857084743	9.63150513739795	9.90085628227129	10.5228408238199	2.90924336026927	6.79099297891821	6.7932617666904
ENSMUSG00000116720	28.9345222100907	47.1965903556604	46.1306767173211	43.4240800843392	41.349633140745	51.7756921887826	24.8632756808972	23.2497009478799	4.70750537496901	6.83074731431466	18.5984129529222	14.0321899438761	43.1351991161565	15.3803053691432	1.48744035233484	4.67931383581809e-06	0.000216431711210712	Gm31641	16	94984498	95156535	-	2732	lncRNA	predicted gene, 31641 [Source:MGI Symbol;Acc:MGI:5590800]	-	25	57	43	62	51	55	25	21	4	7	16	12	0.445357041949857	0.722541526566537	0.69154907236275	0.672135756643965	0.635066477555661	0.790320413554056	0.379039311061053	0.355784617836846	0.0717545693434221	0.104565417213959	0.284421206602243
ENSMUSG00000116716	19.6754751028617	43.884548927193	23.6017415763038	16.80932132297	15.4047652877285	13.1792671025992	2.98359308170766	2.21425723313142	3.53062903122675	2.92746313470628	12.786408905134	3.50804748596903	22.0925198866094	4.6583998119792	2.26494654561642	4.72452357814984e-06	0.000218021592643062	Gm49643	16	95098215	95102520	-	699	lncRNA	predicted gene, 49643 [Source:MGI Symbol;Acc:MGI:6215074]	-	17	53	22	24	19	14	3	2	3	3	11	3	1.18364305901683	2.62583447232207	1.38286806551854	1.0169042708854	0.924711232207334	0.786270650997933	0.177774317222111	0.132434576732783	0.210336355629001	0.17515188217568	0.764254837340004
ENSMUSG00000031936	327.538791418227	277.383469634145	492.41815379652	108.560200210848	346.201830413689	22.5930293187415	39.7812410894355	37.6423729632341	0	8.78238940411885	6.97440485734583	7.01609497193806	262.449245798695	16.6994172143454	3.97096874414602	4.83322458095043e-06	0.000222527410912409	Hephl1	9	14963137	15023404	-	5261	protein_coding	hephaestin-like 1 [Source:MGI Symbol;Acc:MGI:2685355]	-	283	335	459	155	427	24	40	34	0	9	6	6	2.61798493918102	2.20518564592892	3.83336017183938	0.872588332613244	2.76114542573075	0.179087034528217	0.314931883008948	0.299129457387505	0	0.0698143883144653	0.0553867185257551
ENSMUSG00000094345	106.479041733134	165.60207142337	66.5139989877653	168.793601618157	33.2418619366774	137.440928355677	7.95624821788709	16.6069292484856	22.3606505311028	32.2020944817691	62.7696437161125	10.5241424579071	113.011917342464	25.403284775544	2.15661157735984	5.00873250491956e-06	0.000229557398630937	Igkv14-126	6	67873156	67873626	+	358	IG_V_gene	immunoglobulin kappa variable 14-126 [Source:MGI Symbol;Acc:MGI:3643131]	-	92	200	62	241	41	146	8	15	19	33	54	9	12.5070190337257	19.3470886070742	7.60928596031519	19.9379279060852	3.89610396998383	16.0099890297173	0.925618232687193	1.93935270536764	2.60100292282008	3.76185145823689	7.32543501529603
ENSMUSG00000028494	11399.0443698873	12233.8530264015	12705.2466130985	5512.05661715725	6984.03411518387	4361.39603473872	4350.07871312977	4647.72593234285	3468.25458500842	4616.60936343181	3400.02236795609	3869.37637702384	8865.93846274451	4058.67788981546	1.12717071608629	5.10484040951229e-06	0.000233430429634971	Plin2	4	86566623	86588297	-	3512	protein_coding	perilipin 2 [Source:MGI Symbol;Acc:MGI:87920]	-	9849	14775	11843	7870	8614	4633	4374	4198	2947	4731	2925	3309	136.48553934898	145.693988941755	148.163921664104	66.3691461619187	83.4411090608073	51.7879831663953	51.5880618457793	55.3269201073224	41.1240515173717	54.9754977834689	40.4477203886529
ENSMUSG00000037239	333.325695860245	335.344194632324	326.133156327107	350.894582616999	302.419865911723	284.295618927497	179.01558490246	242.46116702789	194.184596717471	282.012281976705	208.069744910817	215.1602458061	322.068852379316	220.150603556907	0.547824241100826	5.16532268424264e-06	0.000234498073656013	Spred3	7	28858254	28869836	-	6218	protein_coding	sprouty-related EVH1 domain containing 3 [Source:MGI Symbol;Acc:MGI:2142186]	-	288	405	304	501	373	302	180	219	165	289	179	184	2.2541913561841	2.25565646280129	2.14811787223623	2.38634380534869	2.04074068019605	1.90667832886507	1.19907604765123	1.63020403995104	1.3004794455061	1.8967838999781	1.39805739207022
ENSMUSG00000030022	986.088516919891	1053.22917425263	979.472275416608	1113.61753764676	926.718248624932	1151.3031190342	781.701387407407	861.346063688121	569.60815037125	655.751742174207	507.969153776688	459.554220661943	1035.07147864917	639.321786346603	0.694563966705025	5.17480838485437e-06	0.000234498073656013	Adamts9	6	92749680	92920473	-	15048	protein_coding	a disintegrin-like and metallopeptidase (reprolysin type) with thrombospondin type 1 motif, 9 [Source:MGI Symbol;Acc:MGI:1916320]	-	852	1272	913	1590	1143	1223	786	778	484	672	437	393	2.75555968552145	2.9273657035935	2.66579799831171	3.12942355491522	2.58402764469723	3.19057442523525	2.16355880565012	2.39303682841493	1.57629263005009	1.82247349172909	1.41034492882406
ENSMUSG00000019055	1687.46133529249	2054.2936960069	2023.31293695041	2318.98595418141	1968.56684834762	2051.2587868974	1236.20206685421	1775.8343009714	1241.60454264808	1559.36202975355	1167.05041279587	1225.47792176518	2017.31325961271	1367.58854579805	0.560956684556656	5.19361123992721e-06	0.000234511227712761	Plod1	4	147994210	148021224	-	6765	protein_coding	procollagen-lysine, 2-oxoglutarate 5-dioxygenase 1 [Source:MGI Symbol;Acc:MGI:99907]	-	1458	2481	1886	3311	2428	2179	1243	1604	1055	1598	1004	1048	10.4891122512285	12.7006987484302	12.2492396084526	14.4956396808955	12.2098573259251	12.6447612735574	7.61076422461945	10.9745098074272	7.6428427581586	9.64005926060603	7.20756551536472
ENSMUSG00000021710	969.88518448224	1097.94173353694	1076.0248545924	1037.27520330494	909.69192909639	896.190162976746	721.034994746018	876.845864320041	643.751360027012	755.285488754221	771.834137546272	698.101449707837	997.834844664943	744.475549183567	0.422438659619924	5.21012833803218e-06	0.000234511227712761	Nln	13	104159565	104246122	-	8484	protein_coding	neurolysin (metallopeptidase M3 family) [Source:MGI Symbol;Acc:MGI:1923055]	-	838	1326	1003	1481	1122	952	725	792	547	774	664	597	4.80720196865947	5.41266957713754	5.19440150513722	5.17011738960452	4.49906124080687	4.40511746619917	3.53966602271866	4.32088879985164	3.15978062957	3.72315425923227	3.80093205588745
ENSMUSG00000033880	6354.02107733591	6940.38281335344	5800.6643955943	7825.439464231	6734.31476209859	5195.45536708893	3225.26412132598	4825.97363960992	2922.18396151201	4782.49894106516	4641.46643256365	3601.5954189282	6475.0463132837	3999.83041916749	0.695006012061538	5.21935866094332e-06	0.000234511227712761	Lgals3bp	11	118283577	118292918	-	2847	protein_coding	lectin, galactoside-binding, soluble, 3 binding protein [Source:MGI Symbol;Acc:MGI:99554]	-	5490	8382	5407	11173	8306	5519	3243	4359	2483	4901	3993	3080	93.8499158124689	101.959768563768	83.4457351207149	116.232702868563	99.2508345775825	76.1016603511832	47.1828773463486	70.8676399130248	42.7424604317692	70.2534999186938	68.1137090488727
ENSMUSG00000021668	401.611168276059	427.253344272294	395.865574620732	357.89846650157	377.822138109552	371.84360753762	270.512439408161	311.103141254964	297.74971496679	317.141839593181	296.412206437198	315.724273737213	388.715716552971	301.440602566251	0.365784906794273	5.22172117372351e-06	0.000234511227712761	Polk	13	96617198	96679087	-	5553	protein_coding	polymerase (DNA directed), kappa [Source:MGI Symbol;Acc:MGI:1349767]	-	347	516	369	511	466	395	272	281	253	325	255	270	3.04124082259414	3.21803438160238	2.91967112786915	2.72545635702387	2.85488060992942	2.79248357507891	2.02892582896966	2.34221746148717	2.23286832846641	2.38850644295937	2.23015574679811
ENSMUSG00000058152	18.518094214458	101.845273925373	107.280643528654	28.7159239267404	32.4310848162706	29.1826628700411	14.9179654085383	13.2855433987885	11.7687634374225	10.734031493923	16.2736113338069	9.35479329591741	52.9956138802561	12.7224513947328	2.05728759673254	5.2781725307702e-06	0.000236042393733668	Chsy3	18	59308473	59669071	+	7228	protein_coding	chondroitin sulfate synthase 3 [Source:MGI Symbol;Acc:MGI:1926173]	-	16	123	100	41	40	31	15	12	10	11	14	8	0.107733519743841	0.589326023605357	0.60787894161434	0.16800094251121	0.188265852478061	0.168370016764905	0.0859603263269616	0.0768443019946449	0.0678035014686736	0.0621076748777351	0.0940659787469095
ENSMUSG00000022404	1144.64969863119	1224.62731817582	1166.14059515647	1114.31792603522	1156.97895082045	1108.94118906156	1020.38883394402	1022.98684170671	853.235349213132	897.755361309926	849.714991786634	855.963586576443	1152.60927964678	916.674160756145	0.329628084827556	5.27927818986833e-06	0.000236042393733668	Slc25a17	15	81203112	81245013	-	2847	protein_coding	solute carrier family 25 (mitochondrial carrier, peroxisomal membrane protein), member 17 [Source:MGI Symbol;Acc:MGI:1342248]	-	989	1479	1087	1591	1427	1178	1026	924	725	920	731	732	16.9066606081114	17.9907537229555	16.7755713105636	16.5511707029343	17.0516422998086	16.2434781470726	14.9274228052278	15.0221838218938	12.4801787406495	13.187761666027	12.4696021324132
ENSMUSG00000029094	2811.27817793241	2965.10508883544	2869.75721439149	1789.49233250785	1953.9728601803	1651.17389271136	1415.21765175667	1625.26480911846	1122.74003193011	1523.25665109217	1278.6408905134	1131.92998880601	2340.12992775981	1349.5083372028	0.793680021179016	5.48389803190366e-06	0.000244106257526331	Afap1	5	36050663	36161267	+	12651	protein_coding	actin filament associated protein 1 [Source:MGI Symbol;Acc:MGI:1917542]	-	2429	3581	2675	2555	2410	1754	1423	1468	954	1561	1100	968	9.34440534464129	9.80275428823488	9.29039486856304	5.98152681628075	6.48069965205227	5.44284464567122	4.65913167685131	5.37093340810862	3.69567510883927	5.03557161661238	4.22270280057436
ENSMUSG00000015476	246.522129229973	414.833188915542	384.06470383258	264.746810836778	345.391053293282	256.05433227907	92.4913855329375	164.962163868291	203.599607467409	142.469872555706	167.3857165763	219.837642454059	318.602036397871	165.124398075784	0.950887805786182	5.51189096263483e-06	0.000244810697943074	Prrt1	17	34848507	34852100	+	2306	protein_coding	proline-rich transmembrane protein 1 [Source:MGI Symbol;Acc:MGI:1932118]	-	213	501	358	378	426	272	93	149	173	146	144	188	4.49541003336154	7.52397033475197	6.82117145887192	4.85488002785997	6.28463419133854	4.6305311093091	1.67050810055764	2.9907184738283	3.67669044191215	2.58383205891253	3.03267503379703
ENSMUSG00000004383	666.651391720489	874.378937115393	776.711859147453	627.547996057547	689.971329466157	543.17407987141	500.249106699651	551.350051049723	397.784204184881	449.853501699865	460.310720584825	384.715874294604	696.405932229742	457.377243085591	0.605974272203273	5.58992917547474e-06	0.000247729900904299	Large1	8	73541227	74080168	-	7976	protein_coding	LARGE xylosyl- and glucuronyltransferase 1 [Source:MGI Symbol;Acc:MGI:1342270]	-	576	1056	724	896	851	577	503	498	338	461	396	329	3.5146845167384	4.58508535213589	3.9883077592172	3.32712310093097	3.62972834138798	2.83995771038508	2.61220814996417	2.88996621300372	2.07683417141504	2.35877496491178	2.41119718240018
ENSMUSG00000035372	248.83689100678	368.464608916998	387.28312313844	282.956908936662	312.149191356604	302.181767138167	237.692915509377	215.890080230313	214.19149456109	194.188387935517	172.035319814531	136.813851952792	316.978748415609	195.13534166727	0.698599223266192	5.60793607169294e-06	0.000247981700576839	1810055G02Rik	19	3758293	3767881	+	2351	protein_coding	RIKEN cDNA 1810055G02 gene [Source:MGI Symbol;Acc:MGI:1919306]	-	215	445	361	404	385	321	239	195	182	199	148	117	4.45076681072747	6.55505037429389	6.74667539509073	5.08949557778522	5.57105964439492	5.36010884123064	4.21085427611557	3.83910994929009	3.79392747630941	3.45438848185443	3.05725576862836
ENSMUSG00000050931	812.481383659347	1752.06991565925	1491.20094504829	673.073241307258	962.39244192283	1418.65396597264	375.932728295165	538.064507650934	782.622768588597	368.860354972992	559.114789397224	231.531134073956	1184.97864892827	476.021047163145	1.31600866896494	5.81151152848923e-06	0.00025530046277992	Sgms2	3	131112634	131197172	-	6227	protein_coding	sphingomyelin synthase 2 [Source:MGI Symbol;Acc:MGI:1921692]	-	702	2116	1390	961	1187	1507	378	486	665	378	481	198	5.48664999455352	11.7680755888387	9.80779042248907	4.5707821986262	6.48487427931372	9.50069971628927	2.51442030111132	3.61248432633698	5.23375086284497	2.47732886955852	3.75136133196518
ENSMUSG00000100774	71.7576150810249	97.7052221397883	90.1157405640691	32.2178658690259	38.1065246591179	7.53100977291383	19.8906205447177	15.4998006319199	3.53062903122675	1.95164208980419	6.97440485734583	5.84674580994838	56.2389963476567	8.9489738274938	2.64443136535477	5.96240781466333e-06	0.000261358704207029	Gm7329	1	65134386	65134595	+	210	processed_pseudogene	predicted gene 7329 [Source:MGI Symbol;Acc:MGI:3646271]	-	62	118	84	46	47	8	20	14	3	2	6	5	14.3688299416447	19.4594859789819	17.5749959599538	6.48760712818436	7.61391932624249	1.4955188708777	3.94489675359542	3.08572563787385	0.700119583736533	0.388670367113653	1.38756917220951
ENSMUSG00000011752	2339.06677546373	2816.06322455441	2338.71802892465	2091.35972793285	2121.8037241045	1692.59444646238	1524.61606475261	1873.26161922918	1404.01347808451	1360.29453659352	1348.38493908686	1189.2280977435	2233.26765457375	1449.96645591503	0.623012330011819	6.02644176158358e-06	0.000263591322267525	Pgam1	19	41900362	41907099	+	1982	protein_coding	phosphoglycerate mutase 1 [Source:MGI Symbol;Acc:MGI:97552]	-	2021	3401	2180	2986	2617	1798	1533	1692	1193	1394	1160	1017	49.6262744989861	59.4253342841877	48.3268052380162	44.6202663734401	44.9189690633047	35.6128919819628	32.0378560011345	39.5134796615733	29.4989840755993	28.7031693412842	28.4234653843119
ENSMUSG00000025130	8168.7943103528	9020.34483043096	9735.71840022532	7860.45888365386	7239.428908112	7045.25964256089	5874.69477788238	6420.23884746454	5694.90462736875	6568.25145323599	6136.31387365478	5084.33015633111	8178.33416255597	5963.12228932293	0.455602301197124	6.21804561051879e-06	0.000270797636244676	P4hb	11	120451124	120464079	-	2861	protein_coding	prolyl 4-hydroxylase, beta polypeptide [Source:MGI Symbol;Acc:MGI:97464]	-	7058	10894	9075	11223	8929	7484	5907	5799	4839	6731	5279	4348	120.063999520283	131.867619042637	139.368305082647	116.181535096567	106.173142774391	102.692121558294	85.5212526377579	93.8174919994606	82.8911242918825	96.0135355852533	89.6100028323281
ENSMUSG00000063458	142.357849273646	138.277729638514	136.24641728139	146.381173187531	122.427345181421	111.082394150479	81.5515442333427	104.070089957177	47.0750537496901	80.9931467268738	84.8552590977076	80.6850921772877	132.795484785497	79.8716976570131	0.731503897327652	6.21811669706959e-06	0.000270797636244676	Lrmda	14	22069780	23106153	+	2714	protein_coding	leucine rich melanocyte differentiation associated [Source:MGI Symbol;Acc:MGI:1923883]	-	123	167	127	209	151	118	82	94	40	83	73	69	2.2056890044018	2.13095991057947	2.05602845146843	2.28077502207564	1.89276550145933	1.70684218958868	1.25149451173385	1.60312201525502	0.722304655291928	1.24807009926142	1.30627827376393
ENSMUSG00000042246	53.2395208665669	63.7567974979974	68.6596118583384	47.6264104150817	41.349633140745	50.8343159671684	21.8796825991895	25.4639581810113	20.0068978436183	32.2020944817691	38.3592267154021	26.8950307257626	54.2443816243163	27.4678150911255	0.97618019283179	6.25205233291964e-06	0.000271687457750201	Tmc7	7	118135064	118183959	-	5763	protein_coding	transmembrane channel-like gene family 7 [Source:MGI Symbol;Acc:MGI:2443317]	-	46	77	64	68	51	54	22	23	17	33	33	23	0.388470658864636	0.462711994224021	0.487940196701823	0.349467101941443	0.301058757015802	0.36784626053603	0.158124440409603	0.184725897113739	0.144567465668311	0.233687805318204	0.278091687298627
ENSMUSG00000025355	721.04829347546	1003.54855282562	1012.72927491049	897.197525613525	763.752047423172	601.539405611492	458.478803555744	586.778166779826	397.784204184881	597.202479480081	502.1571497289	318.062972061192	833.302516643294	476.743962631771	0.805194976805485	6.31955142417624e-06	0.000273439515385862	Mmp19	10	128626779	128636693	+	3533	protein_coding	matrix metallopeptidase 19 [Source:MGI Symbol;Acc:MGI:1927899]	-	623	1212	944	1281	942	639	461	530	338	612	432	272	8.58209700823285	11.8803061962285	11.7398784221599	10.7386947510606	9.07061999697256	7.10032823673503	5.40483236223567	6.94353773594597	4.68860157124437	7.06933421758373	5.93830905287513
ENSMUSG00000036667	2614.52342690379	2753.96244777064	2698.10818474564	2735.71704531337	2360.17219750409	1945.82465007661	1369.46922450382	1988.40299535201	1068.60372011796	1884.31043770594	1620.38672852335	1261.72774578686	2518.05132538569	1532.15014199832	0.716562378458	6.40128997308384e-06	0.000275790051945282	Tcaf1	6	42644936	42687022	-	9638	protein_coding	TRPM8 channel-associated factor 1 [Source:MGI Symbol;Acc:MGI:1914665]	-	2259	3326	2515	3906	2911	2067	1377	1796	908	1931	1394	1079	11.4071806425119	11.9509925197925	11.4653234175357	12.0030419060524	10.2750747778636	8.41927625391528	5.9179590902531	8.62517624863265	4.61709906020897	8.17647440175645	7.02422700893361
ENSMUSG00000027642	4381.84404349613	4715.51898378046	4856.59473254215	4432.75811054489	4159.2866276867	4139.23124643776	3590.25700832155	3928.09233157513	3307.02252591573	3650.54652897873	3655.75054605877	3174.78297480197	4447.53895741468	3551.07531927532	0.324536851124983	6.54477987346636e-06	0.000281369596269537	Rpn2	2	157120937	157168239	+	4430	protein_coding	ribophorin II [Source:MGI Symbol;Acc:MGI:98085]	-	3786	5695	4527	6329	5130	4397	3610	3548	2810	3741	3145	2715	41.5935408628996	44.520358603825	44.8995523198142	42.3133465403796	39.395203353158	38.9649339673347	33.7542463758543	37.0705007782497	31.0865738422068	34.4631294704466	34.4778051085693
ENSMUSG00000027222	2665.44818599355	2738.23025098542	2634.81260506373	1921.16534953778	2090.99419352905	1368.76102622709	1490.80200982659	1609.76500848654	993.28363411846	1212.9455588133	1176.34961927233	1192.73614522947	2236.56860188944	1279.31366262445	0.805578512470007	6.577409170401e-06	0.000282169450977544	Pex16	2	92205021	92211562	+	1775	protein_coding	peroxisomal biogenesis factor 16 [Source:MGI Symbol;Acc:MGI:1338829]	-	2303	3307	2456	2743	2579	1454	1499	1454	844	1243	1012	1020	63.1458175799874	64.5215050266106	60.7946339121782	45.7692141340849	49.4290988061093	32.1578684530843	34.980677438431	37.915310513819	23.3031352152982	28.5787678669512	27.6888451153019
ENSMUSG00000075705	1325.20111722215	1546.72334709428	1304.53262530843	1390.97133947577	1261.56919935293	1407.35745131327	1175.53567419282	1171.34207632652	1090.96437064907	1047.05598117995	982.228684076205	984.591994395308	1372.7258466278	1075.28646346998	0.352344840596937	6.73303356062901e-06	0.000288231138808204	Msrb1	17	24955616	24961752	+	1258	protein_coding	methionine sulfoxide reductase B1 [Source:MGI Symbol;Acc:MGI:1351642]	-	1145	1868	1216	1986	1556	1495	1182	1058	927	1073	845	842	44.2969531702711	51.4238848308792	42.4705784723844	46.7567814488244	42.0783458891688	46.6532342519927	38.9190092280387	38.9272383728601	36.1134815490172	34.8088608194433	32.6211115008715
ENSMUSG00000025534	1405.060398522	1270.99589817436	1334.57120549645	1696.34067684306	1371.02411060784	1406.41607509166	1050.2247647611	1185.73474834187	1161.5769512736	1018.75717087779	989.203088933551	1068.78513405856	1414.06806078923	1079.04697637441	0.390970657191986	6.89049722491758e-06	0.000294345656402	Gusb	5	130017852	130031890	-	4548	protein_coding	glucuronidase, beta [Source:MGI Symbol;Acc:MGI:95872]	-	1214	1535	1244	2422	1691	1494	1056	1071	987	1044	851	914	12.9911393356984	11.688440635714	12.0180821098189	15.772469205466	12.6489029170735	12.8958907912591	9.61763746786851	10.8997762472391	10.6357216447575	9.3680839144676	9.08723566276613
ENSMUSG00000029190	4659.615456713	4521.76456021512	4241.87664512297	2948.63511540432	3096.35782283343	1878.986938342	1830.93162114127	2379.21939699971	1431.08163399058	2115.58002534774	1735.46440866955	1483.9040865649	3557.87275643847	1829.36352878562	0.959448638161912	6.91332650470728e-06	0.000294695189141336	D5Ertd579e	5	36757829	36853368	-	18420	protein_coding	DNA segment, Chr 5, ERATO Doi 579, expressed [Source:MGI Symbol;Acc:MGI:1261849]	-	4026	5461	3954	4210	3819	1996	1841	2149	1216	2168	1493	1269	10.6373427922515	10.2671806232891	9.43153284821625	6.76921760613203	7.05325751432672	4.25394740714643	4.13989287162738	5.40001986627924	3.23529744666958	4.80330740335244	3.93634240465842
ENSMUSG00000037049	1457.14253850017	1376.98122388532	1397.86678517836	1366.45774587977	1325.62059186506	1035.51384377565	932.870103547262	1162.48504739399	701.418300870382	857.746698468941	871.800607168229	864.149030710371	1326.59712151405	898.411631359863	0.561941031662706	7.12588562337156e-06	0.000301837513141549	Smpd1	7	105203567	105207596	+	3337	protein_coding	sphingomyelin phosphodiesterase 1, acid lysosomal [Source:MGI Symbol;Acc:MGI:98325]	-	1259	1663	1303	1951	1635	1100	938	1050	596	879	750	739	18.3619387138894	17.2585654638538	17.1562928796972	17.315979703772	16.6682980678617	12.9406974517811	11.6431789410133	14.5640332024313	8.75306833487808	10.7498745977688	10.9151006204674
ENSMUSG00000029598	1819.4027565705	1777.73823672988	1751.89290882291	2094.86166987514	1979.10695091291	1721.77710933242	1267.03252869852	1664.01431069826	1085.07998893036	1410.06140988353	1339.0857326104	1314.3484580764	1857.46327204063	1346.60373814958	0.464232276834105	7.40060812629421e-06	0.000311506768830626	Plbd2	5	120621347	120641690	-	6620	protein_coding	phospholipase B domain containing 2 [Source:MGI Symbol;Acc:MGI:1919022]	-	1572	2147	1633	2991	2441	1829	1274	1503	922	1445	1152	1124	11.5569587280376	11.2316278910128	10.8383566475093	13.3814886158015	12.5440997166072	10.846182838282	7.97143260919122	10.508713671581	6.82563715020481	8.90800777195151	8.45117658965069
ENSMUSG00000064354	10797.2063079174	10999.2895839402	9392.42034093363	5384.58593045806	8822.06584714601	4457.41640934337	5294.88318900386	4447.33565274445	3720.10612256926	2466.87560151249	4361.32783746026	3441.39458373562	8308.83073662312	3955.32049783766	1.07081102889895	7.42026595464962e-06	0.000311682152416598	mt-Co2	MT	7013	7696	+	684	protein_coding	mitochondrially encoded cytochrome c oxidase II [Source:MGI Symbol;Acc:MGI:102503]	-	9329	13284	8755	7688	10881	4735	5324	4017	3161	2528	3752	2943	663.785867062268	672.576078729398	562.387023499252	332.891938606378	541.180844831945	271.759720258999	322.408798712706	271.828067704808	226.484591072197	150.831377553579	266.397052185019
ENSMUSG00000024197	1327.51587899896	1513.6029328096	1375.33785003734	1608.09173989747	1430.21084039753	1202.13743500137	1073.09897838752	1244.41256501986	948.562333056255	1053.88672849426	955.493465456379	934.309980429752	1409.48277952371	1034.96067514067	0.445955580035039	7.51009499875859e-06	0.000313553566339564	Plin3	17	56584476	56599873	-	3786	protein_coding	perilipin 3 [Source:MGI Symbol;Acc:MGI:1914155]	-	1147	1828	1282	2296	1764	1277	1079	1124	806	1080	822	799	14.7445600431298	16.7210764852033	14.8779350374147	17.9612798463755	15.850671989824	13.2413264528286	11.8049941283305	13.7415040292005	10.433372137986	11.6416322320888	10.5442063086286
ENSMUSG00000055523	27.7771413216871	19.8722485708044	19.3105158351577	37.1205845882255	20.2694280101691	12.237890880985	2.98359308170766	13.2855433987885	4.70750537496901	7.80656835921675	3.48720242867292	4.67739664795871	22.7646348678381	6.15796821521892	1.88856089423253	7.52347662620799e-06	0.000313553566339564	Gucy2g	19	55186531	55229668	-	3888	protein_coding	guanylate cyclase 2g [Source:MGI Symbol;Acc:MGI:106025]	-	24	24	18	53	25	13	3	12	4	8	3	4	0.30042356508815	0.213773386460881	0.203414305092058	0.403734273442766	0.218747682245278	0.131261783612916	0.0319609690684814	0.142857668420086	0.0504201346312318	0.083971992894925	0.0374729328914606
ENSMUSG00000029403	543.969017549705	442.985541057515	399.083993926592	532.295175227384	446.738193344127	473.512239471957	335.156956178494	383.066501331735	262.443424654522	353.247218254558	334.7714331526	263.103561447677	473.097360096213	321.964849169931	0.554059334033915	7.58816973412217e-06	0.00031479170113513	Cdkl2	5	92153933	92191742	-	6064	protein_coding	cyclin-dependent kinase-like 2 (CDC2-related kinase) [Source:MGI Symbol;Acc:MGI:1858227]	-	470	535	372	760	551	503	337	346	223	362	288	225	3.77213889277898	3.05536599679495	2.69537372077128	3.71193536214517	3.09116447692528	3.25634190160809	2.30194874053387	2.64098219996129	1.8022537437545	2.43624021338884	2.30651339971502
ENSMUSG00000072875	116.895469728766	174.710185351655	119.081514316806	165.992048064329	139.453664709964	128.027166139535	96.469509641881	107.391475806874	77.6738386869886	80.9931467268738	73.2312510021312	90.0398854732051	140.693341385176	87.6331845563256	0.688640477690113	7.78063721077788e-06	0.000321744187387423	Gpr27	6	99669640	99672027	+	2388	protein_coding	G protein-coupled receptor 27 [Source:MGI Symbol;Acc:MGI:1202299]	-	101	211	111	237	172	136	97	97	66	83	63	77	2.05842980400851	3.05996729313478	2.04232051042177	2.93940906315759	2.45032579621404	2.23576313611114	1.68252820081111	1.88012177684525	1.3545027122541	1.41845152822256	1.28123535373617
ENSMUSG00000025151	6142.22037475805	6993.37547620891	7097.68737585573	5951.20013671984	5782.46242274105	4876.32882796171	4364.00214751107	5174.71915382812	3627.13289141362	4254.57975577313	4049.80442049881	3225.06498876753	6140.54576904088	4115.88389296538	0.577049941531444	7.7877444959083e-06	0.000321744187387423	Maged1	X	93579080	93585749	-	4351	protein_coding	MAGE family member D1 [Source:MGI Symbol;Acc:MGI:1930187]	-	5307	8446	6616	8497	7132	5180	4388	4674	3082	4360	3484	2758	59.3620669518492	67.2249743902261	66.8100283101898	57.8392350150306	55.7637483840834	46.7371129550897	41.7736550276156	49.7219546015481	34.7147320145529	40.8948044276328	38.8876545298157
ENSMUSG00000026209	1109.92827197908	1239.53150460392	1145.75727288602	1247.39171984207	1203.19324668364	1153.18587147743	1075.08804044199	1001.95139799197	939.147322306317	884.093866681297	932.245449265226	867.65707819634	1183.16464791203	950.030525813857	0.317259883527229	7.86330702753933e-06	0.00032353729528444	Dnpep	1	75284540	75294634	-	4289	protein_coding	aspartyl aminopeptidase [Source:MGI Symbol;Acc:MGI:1278328]	-	959	1497	1068	1781	1484	1225	1081	905	798	906	802	742	10.8820713977535	12.0874420713859	10.9408345099269	12.2985490791014	11.7708428728127	11.2124688019727	10.4398579159909	9.76654827095769	9.11836790569427	8.62070693017528	9.08115333735627
ENSMUSG00000030842	1596.0282451086	1871.30340708408	1800.16919841081	1629.80377993963	1714.79360966031	1306.63019560055	1287.91768027047	1401.62482857219	1122.74003193011	1070.4756862576	978.741481647532	1005.64027931112	1653.12140596733	1144.5233313315	0.530304391970432	7.99520604449044e-06	0.000328292950234995	Lamtor1	7	101555111	101575882	+	3215	protein_coding	late endosomal/lysosomal adaptor, MAPK and MTOR activator 1 [Source:MGI Symbol;Acc:MGI:1913758]	-	1379	2260	1678	2327	2115	1388	1295	1266	954	1097	842	860	20.8752795003305	24.3442339816665	22.9322264547453	21.4368718326449	22.3799494970425	16.9484385880028	16.6845205620571	18.2264167537245	14.542452815529	13.9250377094825	12.7190244183559
ENSMUSG00000023110	930.534234276516	1075.58545389479	1036.33101648679	942.022382474778	973.743321608524	862.300618998634	858.28027650457	749.526073414985	744.962725588845	765.043699203242	752.073323783792	746.044765349414	970.086171290006	769.321810640808	0.334034076196577	8.01888966386391e-06	0.000328594826959149	Prmt5	14	54744644	54754982	-	3958	protein_coding	protein arginine N-methyltransferase 5 [Source:MGI Symbol;Acc:MGI:1351645]	-	804	1299	966	1345	1201	916	863	677	633	784	647	638	9.88619719696852	11.3658524254813	10.7235005667732	10.0645068510429	10.3227860259943	9.0853338176489	9.03150124626197	7.91701461662682	7.8378723485007	8.08371516442544	7.93873266919768
ENSMUSG00000057315	929.376853388113	852.850667830355	953.724920969731	928.014614705636	854.55908490873	628.839316038305	458.478803555744	561.314208598814	280.096569810656	698.687868149899	451.011514108364	415.118952506335	857.894242973478	477.451319454969	0.844440580779578	8.16077439836801e-06	0.000331706628071039	Arhgap24	5	102629257	103045803	+	8792	protein_coding	Rho GTPase activating protein 24 [Source:MGI Symbol;Acc:MGI:1922647]	-	803	1030	889	1325	1054	668	461	507	238	716	388	355	4.44505230755882	4.0571232102892	4.44272389911252	4.4634862805547	4.07833258395087	2.98270284358968	2.17189180343251	2.66912459918456	1.32665972077464	3.32350297993681	2.14321989975036
ENSMUSG00000020325	49.767378201356	81.1450149974513	67.5868054230518	79.1438878956505	59.9975069101006	77.1928501723668	25.8578067081331	55.3564308282854	23.537526874845	40.0086628409859	30.2224210484986	32.7417765357109	69.1389072666628	34.6207708060765	1.00124199376382	8.20179639617062e-06	0.000332701902199502	Fstl3	10	79613106	79618464	+	2445	protein_coding	follistatin-like 3 [Source:MGI Symbol;Acc:MGI:1890391]	-	43	98	63	113	74	82	26	50	20	41	26	28	0.855930697097773	1.38808436951041	1.13213164159212	1.36881761493567	1.02963326223564	1.31660710411626	0.440473134450531	0.94654160670977	0.400886469215193	0.68434598381361	0.516436788020719
ENSMUSG00000052310	1915.465370308	2074.99395493483	1925.68755133933	2019.92011231023	1808.03297850709	1928.87987808755	1652.91056726604	1760.33450033948	1519.34735977125	1577.90262960669	1642.47234390494	1479.22668991694	1945.49664091451	1605.36568180089	0.277292347988901	8.48747720295804e-06	0.000343597668658985	Slc39a1	3	90155479	90160919	+	2364	protein_coding	solute carrier family 39 (zinc transporter), member 1 [Source:MGI Symbol;Acc:MGI:1353474]	-	1655	2506	1795	2884	2230	2049	1662	1590	1291	1617	1413	1265	34.0721497613299	36.711509834305	33.3620111549461	36.1321487264913	32.0912843402758	34.0263755789957	29.1211477356149	31.131369062306	26.7638776574748	27.914720084768	29.0280175176064
ENSMUSG00000091498	1723.340142833	2070.02589279212	1545.9140732479	1259.29832244584	1317.51282066099	684.380513113544	826.455283633022	1007.48704107479	408.376091278561	461.56335423869	489.370740823766	391.731969266542	1433.4119608489	597.497413385896	1.26215475036669	8.53876645437969e-06	0.000344288539202644	Mpc1-ps	12	110824999	110825328	-	330	processed_pseudogene	mitochondrial pyruvate carrier 1, pseudogene [Source:MGI Symbol;Acc:MGI:3781628]	-	1489	2500	1441	1798	1625	727	831	910	347	473	421	335	219.598701586162	262.358247020173	191.860372562829	161.369611295115	167.52095229402	86.4851765215525	104.306656434839	127.636833202964	51.5330445120012	58.4948902506047	61.9570659166884
ENSMUSG00000051483	1211.7777901586	1306.60034353039	1107.13624121571	1194.86259070779	1174.005270349	1110.82394150479	922.924793274903	918.916751749538	666.112010558114	972.893581767388	889.236619311594	912.092346351948	1184.20102957771	880.362683835581	0.427322560203044	8.58446585187936e-06	0.000345438905879625	Cbr1	16	93402741	93407393	+	2554	protein_coding	carbonyl reductase 1 [Source:MGI Symbol;Acc:MGI:88284]	-	1047	1578	1032	1706	1448	1180	928	830	566	997	765	780	19.9514653754352	21.3970921774917	17.7539113456072	19.7835460977097	19.2875638441478	18.1377043952376	15.0505379667321	15.0420063396748	10.8608997289121	15.9310718016025	14.546658021108
ENSMUSG00000032452	116.895469728766	131.653646781579	104.062224222794	70.0388388457084	60.8082840305074	42.3619299726403	25.8578067081331	43.1780160460626	18.830021499876	46.8394101553005	40.6840283345174	23.3869832397935	87.6367322636659	33.1293776639472	1.39767791093091	8.75787051846106e-06	0.00035171328309668	Clstn2	9	97326448	97915234	-	5691	protein_coding	calsyntenin 2 [Source:MGI Symbol;Acc:MGI:1929897]	-	101	159	97	100	75	45	26	39	16	48	35	20	0.863737545593448	0.96755840598478	0.748890620328377	0.52042412387168	0.448334733036183	0.310416739803951	0.189238589655869	0.317193726613285	0.137784911928469	0.344209919215043	0.298677251090609
ENSMUSG00000031924	9554.17923377195	9876.50753968978	9611.27285373208	6949.95397865965	7919.67091213328	3728.79121381396	4805.5739236038	5245.57538528833	2909.23832173085	4010.62449454761	3710.38338410798	3102.28332675861	7940.06262196678	3963.94647267286	1.00213128982765	8.80553044083265e-06	0.000352221217633306	Cyb5b	8	107877272	107914103	+	4374	protein_coding	cytochrome b5 type B [Source:MGI Symbol;Acc:MGI:1913677]	-	8255	11928	8959	9923	9768	3961	4832	4738	2472	4110	3192	2653	91.8517233260252	94.4403316187183	89.9945066330739	67.1908628154729	75.9725283616666	35.5506273429579	45.7586377893043	50.1377505906938	27.69746062409	38.3472100886824	35.4410671969014
ENSMUSG00000024644	1686.30395440409	1718.94950137458	1794.80516623438	1807.00204221928	1577.77227631156	1436.54011418331	1299.8520525973	1456.98125940047	1265.14206952292	1199.28406418467	1311.18811318102	1083.98667316443	1670.22884245453	1269.4057053418	0.395899667051041	8.89455468660462e-06	0.000355076270425565	Cndp2	18	84685590	84703827	-	4249	protein_coding	CNDP dipeptidase 2 (metallopeptidase M20 family) [Source:MGI Symbol;Acc:MGI:1913304]	-	1457	2076	1673	2580	1946	1526	1307	1316	1075	1229	1128	927	16.6886739849415	16.9203471752017	17.2999342439413	17.9836971463888	15.5806586373878	14.099022633604	12.741301623433	14.3356611182937	12.3991524302598	11.8041815778257	12.8927349773668
ENSMUSG00000059201	10299.5325259039	10962.8571282271	13097.8937684133	20056.3218918571	10381.1902496882	14044.3918502627	5817.0119783027	9292.13047883599	4934.64250931126	8052.47526253208	7682.30695036644	7589.076061313	13140.3645690587	7227.94054011024	0.862386243643832	9.06542740510939e-06	0.000361180988892675	Lep	6	29060219	29073876	+	3354	protein_coding	leptin [Source:MGI Symbol;Acc:MGI:104663]	-	8899	13240	12209	28636	12804	14919	5849	8393	4193	8252	6609	6490	129.130002244052	136.707889431191	159.938227247373	252.868830998446	129.871038970133	174.621558857749	72.2343058061079	115.825113053109	61.267769535632	100.407670330738	95.6963515413368
ENSMUSG00000026837	3595.98242027007	4500.23629093008	4406.01602972181	6162.71743003388	4267.93076182121	3832.34259819153	2323.22447962303	3221.74427420621	2309.0313864223	3364.63096282242	2267.84397944695	1583.29876533402	4460.8709218281	2511.62897464249	0.828709103655962	9.10750393326035e-06	0.0003621402749747	Col5a1	2	27776437	27929526	+	8559	protein_coding	collagen, type V, alpha 1 [Source:MGI Symbol;Acc:MGI:88457]	-	3107	5435	4107	8799	5264	4071	2336	2910	1962	3448	1951	1354	17.6671801273606	21.9910098816698	21.0832189530115	30.4478265324265	20.922932883891	18.6723629790579	11.3051089580779	15.7368762814807	11.2343058336693	16.4404976877938	11.070237285235
ENSMUSG00000024740	6719.75343807146	7535.72226012045	7250.02588966642	7302.24933805356	6863.22832424326	7143.16276960877	5738.44402715107	6215.42005339989	5252.39912212167	6349.66753917793	6095.62984532026	5395.37703342037	7135.69033662732	5841.15627009853	0.288769451958412	9.39753254558954e-06	0.000372414782024936	Ddb1	19	10582691	10607183	+	6409	protein_coding	damage specific DNA binding protein 1 [Source:MGI Symbol;Acc:MGI:1202384]	-	5806	9101	6758	10426	8465	7588	5770	5614	4463	6507	5244	4614	44.0895605339509	49.1776186002868	46.3300915499172	48.180738712797	44.9331016897613	46.4791584171907	37.2915540359773	40.5443838298263	34.1276890552551	41.434420077219	39.7370020076976
ENSMUSG00000057561	1555.51991401448	1776.91022637276	1789.44113405794	1348.94803616834	1280.21707312228	1541.03287478249	1149.67786748469	1079.45040115157	1308.68649424138	961.183729228563	945.03185817036	869.995776520319	1548.67820975305	1052.33768779948	0.557052198705341	9.40291795569918e-06	0.000372414782024936	Eif1a	18	46730768	46749523	+	4168	protein_coding	eukaryotic translation initiation factor 1A [Source:MGI Symbol;Acc:MGI:95298]	-	1344	2146	1668	1926	1579	1637	1156	975	1112	985	813	744	15.6935273463322	17.8307930302059	17.5834292593588	13.6859383035626	12.8879584544286	15.4185017466899	11.488281380792	10.8274322106298	13.0751699611448	9.64448961581803	9.47295604491883
ENSMUSG00000031309	4069.35120362715	3585.28484631596	4047.6986803361	3806.61089126425	3429.58721932061	2886.25949546923	2196.91903916407	2933.89083389913	2260.77945632886	2744.00877826469	2895.54041660808	2318.81938822553	3637.46538938888	2558.32631874839	0.507597874611321	9.45979045428857e-06	0.000373931206169521	Rps6ka3	X	157993303	158151240	+	8322	protein_coding	ribosomal protein S6 kinase polypeptide 3 [Source:MGI Symbol;Acc:MGI:104557]	-	3516	4330	3773	5435	4230	3066	2209	2650	1921	2812	2491	1983	20.5622277440146	18.0189232957041	19.9202294391089	19.3427332365579	17.2918859968737	14.4632417117778	10.9949420513421	14.7389562731898	11.3127950522773	13.7898116551282	14.5367962363718
ENSMUSG00000014867	3400.38505012986	3742.60681416816	3696.89097599741	3583.8873837349	3085.81772026815	3340.00283428728	2793.63765550561	3005.8541939759	2858.63263894993	2802.55804095881	2876.94200365516	2491.8830642	3474.93179643096	2804.91793287423	0.3089620027449	9.48956122243423e-06	0.000374012099471253	Surf4	2	26810052	26823940	-	3281	protein_coding	surfeit gene 4 [Source:MGI Symbol;Acc:MGI:98445]	-	2938	4520	3446	5117	3806	3548	2809	2715	2429	2872	2475	2131	43.5807370756159	47.7090595861371	46.1470863136245	46.1907689313509	39.4631966168369	42.4520420722934	35.4625898503261	38.3011815307567	36.282027681415	35.7230831779315	36.6346173552725
ENSMUSG00000034714	1008.07875379956	1232.07941138987	1101.77220903927	1090.50472082768	1145.62807113476	1053.39999198632	950.771662037508	885.702893252567	646.105112714496	779.681014876773	841.578186119731	685.23860892595	1105.24385969624	798.179579654504	0.469353065507414	9.49901505118342e-06	0.000374012099471253	Ttyh2	11	114566257	114611803	+	3739	protein_coding	tweety family member 2 [Source:MGI Symbol;Acc:MGI:2157091]	-	871	1488	1027	1557	1413	1119	956	800	549	799	724	586	11.3373538061161	13.7821228795705	12.0684145833596	12.3332959446402	12.8563120283381	11.7488626460133	10.5907658765956	9.90337193219743	7.19593356592537	8.7209148031559	9.40385205236402
ENSMUSG00000029998	3116.82673247097	3173.76369882889	2993.12995444944	3160.15240871836	2907.44675377866	2312.02000028455	1834.90974525021	2289.54197905789	1253.3733060855	2252.19497163403	1942.37175277081	1804.30575695007	2943.88992475514	1896.11625195809	0.634506874065715	9.62246724022298e-06	0.000376661558119234	Pcyox1	6	86362988	86374136	-	4932	protein_coding	prenylcysteine oxidase 1 [Source:MGI Symbol;Acc:MGI:1914131]	-	2693	3833	2790	4512	3586	2456	1845	2068	1065	2308	1671	1543	26.5743282738741	26.9143814333614	24.8551493959201	27.095179246876	24.7352853609954	19.5490879167651	15.4952377045878	19.4077877710557	10.5827078198618	19.0978055081757	16.4541733651
ENSMUSG00000026869	756.927101015972	843.74255390207	824.988148735347	701.789165233998	787.264583914969	690.02877044323	566.882685524455	588.992424012957	624.921338527136	593.299195300473	667.218064686085	548.424756973158	767.456720540931	598.289744170711	0.359256514052544	1.00271605021288e-05	0.000391740717092878	Psmd5	2	34739746	34764980	-	7230	protein_coding	proteasome (prosome, macropain) 26S subunit, non-ATPase, 5 [Source:MGI Symbol;Acc:MGI:1914248]	-	654	1019	769	1002	971	733	570	532	531	608	574	469	4.40238947081042	4.88095201800683	4.67329595200708	4.1046433697533	4.56888934938379	3.98003492037007	3.26558880639953	3.40582165840018	3.59936997613927	3.43191095941018	3.85563826690029
ENSMUSG00000028991	1425.89325451327	1564.11156459373	1540.55004107147	1584.97892307838	1488.58679306682	1431.83323307524	1066.13726119687	1263.23375150147	1003.87552121214	1339.80229465058	1213.54644517817	1156.48632120779	1505.99230156648	1173.84693249117	0.359510908441326	1.00868051197271e-05	0.000393307207381608	Mtor	4	148533068	148642140	+	10109	protein_coding	mechanistic target of rapamycin kinase [Source:MGI Symbol;Acc:MGI:1928394]	-	1232	1889	1436	2263	1836	1521	1072	1141	853	1373	1044	989	5.93132226872622	6.47131310495459	6.24139237276033	6.63013486804064	6.17865844302645	5.90666340076969	4.39249756241666	5.22427483353556	4.1353388411226	5.54284929023046	5.01550871031117
ENSMUSG00000027111	3266.12886707504	2950.20090240734	3544.55246218672	3160.85279710682	3212.2989510516	2950.27307853899	2404.77602385637	2679.25125208901	1933.60783276852	2668.87055780723	2458.47771221441	2235.79559772426	3180.71784306108	2396.79649607663	0.407809573790972	1.02397349041925e-05	0.000398498000526795	Itga6	2	71575960	71688760	+	9142	protein_coding	integrin alpha 6 [Source:MGI Symbol;Acc:MGI:96605]	-	2822	3563	3304	4513	3962	3134	2418	2420	1643	2735	2115	1912	15.0232814165346	13.4971867540516	15.879399106237	14.6207658480072	14.74358038378	13.4579521669144	10.9556971862868	12.2524437382215	8.80778312464872	12.2091897479614	11.2354854487868
ENSMUSG00000033882	54.3969017549705	56.3047042839458	52.5675153290403	41.322914918968	48.6466272244059	39.5378013077976	7.95624821788709	28.7853440307084	17.6531451561338	29.2746313470628	23.2480161911528	26.8950307257626	48.7960774698547	22.3020692781179	1.12944045677388	1.02792536114545e-05	0.000399263673093561	Rbm46	3	82744535	82783790	-	2499	protein_coding	RNA binding motif protein 46 [Source:MGI Symbol;Acc:MGI:3645057]	-	47	68	49	59	60	42	8	26	15	30	20	23	0.915336144290186	0.942347989296947	0.861519409801657	0.699248850133133	0.816798068254156	0.659787737151927	0.132601571549426	0.481565825838656	0.294167892326274	0.489920630815529	0.388674838153925
ENSMUSG00000019883	821.740430766576	852.022657473238	656.557538395361	552.606438492639	685.106666743716	395.378013077976	397.812410894355	449.494218325678	187.123338655018	337.634081536125	355.694647724637	291.167941335429	660.568624158251	336.48777307854	0.97229840113884	1.03281246009992e-05	0.000399976449191108	Echdc1	10	29189162	29223465	+	4125	protein_coding	enoyl Coenzyme A hydratase domain containing 1 [Source:MGI Symbol;Acc:MGI:1277169]	-	710	1029	612	789	845	420	400	406	159	346	306	249	8.37690144398522	8.63893235788025	6.51872577423741	5.66498880141695	6.96887161543123	3.99711407307313	4.01662214911534	4.55565312355194	1.88904993139094	3.42312592417915	3.60263414166397
ENSMUSG00000029767	4731.37307179403	4991.24643270037	5522.80752885509	4895.01444692656	4336.84681705578	4399.99245982491	3662.85777330977	3666.80997806563	3455.30894522725	4226.28094547097	3527.88645700743	2923.37290497419	4812.88012619279	3577.08616734254	0.427837900423234	1.03373634979809e-05	0.000399976449191108	Calu	6	29348068	29377109	+	4663	protein_coding	calumenin [Source:MGI Symbol;Acc:MGI:1097158]	-	4088	6028	5148	6989	5349	4674	3683	3312	2936	4331	3035	2500	42.6672332234651	44.7689057947594	48.5074411333059	44.391071739433	39.0244589136522	39.3499783540987	32.7160786632351	32.8755843211608	30.8575116554862	37.9047378933668	31.6093792232373
ENSMUSG00000022894	7556.53982038728	5702.50732946375	7174.92943919636	6349.72112975192	5972.99504603664	4081.8072969193	3334.66253432193	4806.04532451174	2108.96240798611	3685.67608659521	3618.55372015293	3119.82356418846	6139.75001029254	3445.62060629273	0.833310671373449	1.0933766346111e-05	0.000419467630776796	Adamts5	16	85653061	85698716	-	10791	protein_coding	a disintegrin-like and metallopeptidase (reprolysin type) with thrombospondin type 1 motif, 5 (aggrecanase-2) [Source:MGI Symbol;Acc:MGI:1346321]	-	6529	6887	6688	9066	7367	4336	3353	4341	1792	3777	3113	2668	29.4465206140864	22.1022782535526	27.2313902743423	24.8828446150074	23.2251584201373	15.7742524217681	12.8705409651985	18.6198707172788	8.13854143118438	14.2842032751152	14.0100638641542
ENSMUSG00000050359	190.967846586599	240.951013921003	181.304287563425	87.5485485571355	411.06400004623	319.126539127224	0.994531027235887	17.7140578650513	40.0137956872366	0	6.97440485734583	0	238.493705966936	10.9494649061449	4.44990879022415	1.09412018389928e-05	0.000419467630776796	Sprr1a	3	92391259	92393202	-	806	protein_coding	small proline-rich protein 1A [Source:MGI Symbol;Acc:MGI:106660]	-	165	291	169	125	507	339	1	16	34	0	6	0	9.9631785295363	12.5033560602219	9.21269949513707	4.59325944316645	21.3994506801393	16.5114746305496	0.0513913348793448	0.918826492667151	2.06735063187711	0	0.361525466704712
ENSMUSG00000026833	1056.68875111251	1302.4602917448	1425.75975249581	1456.10745960228	1078.333570141	674.025374675788	562.904561415512	976.487439810955	416.614225684757	552.314711414585	499.832348109785	543.7473603252	1165.56253329536	591.983441126799	0.977444038602504	1.09453531887584e-05	0.000419467630776796	Olfm1	2	28083004	28120748	+	3553	protein_coding	olfactomedin 1 [Source:MGI Symbol;Acc:MGI:1860437]	-	913	1573	1329	2079	1330	716	566	882	354	566	430	465	12.5061772637005	15.3321184853027	16.4348224252594	17.3302683347447	12.7346244277807	7.91113908757287	6.59851432778429	11.4900507146274	4.88290551224072	6.50117644738654	5.8775446219401
ENSMUSG00000020592	1082.15113065739	1167.49460353476	1123.228337745	939.22082892095	1545.34119149529	854.76960922572	834.411531850909	610.027867727705	557.839386933827	811.883109358542	707.902093020602	667.698371496105	1118.70095026319	698.293726731282	0.679472620249067	1.09872425344075e-05	0.000419736811764036	Sdc1	12	8821323	8843715	+	3809	protein_coding	syndecan 1 [Source:MGI Symbol;Acc:MGI:1349162]	-	935	1410	1047	1341	1906	908	839	551	474	832	609	571	11.9467464961675	12.8196683999461	12.0773305133051	10.427106528976	17.0232168465606	9.35828098907063	9.12380361008108	6.6955952735698	6.09870511640277	8.91421456315272	7.7647773446169
ENSMUSG00000060279	1037.01327600965	1208.06711103348	1176.86865950933	1083.50083694311	1098.60299815117	963.027874711356	768.77248405334	983.130211510349	803.806542775958	832.375351301486	874.125408787344	795.15743015298	1094.51345939302	842.894571430243	0.377286723335662	1.09941003876564e-05	0.000419736811764036	Ap2a1	7	44549797	44578920	-	4300	protein_coding	adaptor-related protein complex 2, alpha 1 subunit [Source:MGI Symbol;Acc:MGI:101921]	-	896	1459	1097	1547	1355	1023	773	888	683	853	752	680	10.14118170225	11.7504767621212	11.209168934924	10.6553535274684	10.7201422280173	9.33960229740281	7.44622197687377	9.55857337127435	7.78435286010317	8.09564219314752	8.49321409594288
ENSMUSG00000043333	83.3314239650612	185.474319994174	151.265707375402	81.9454414494788	102.157917171252	109.199641707251	61.660923688625	46.4994018957598	72.9663333120196	57.5734416492235	31.3848218580562	60.8061564234632	118.89574194377	55.1485131378579	1.10758202513656	1.10236654550548e-05	0.000420068463931254	Rhbdl2	4	123681667	123723697	+	3070	protein_coding	rhomboid like 2 [Source:MGI Symbol;Acc:MGI:3608413]	-	72	224	141	117	126	116	62	42	62	59	27	52	1.14141383165739	2.52684320778256	2.01797592048329	1.12873889774458	1.39624579230977	1.48334037844384	0.836523708987172	0.633227085296588	0.989745600461418	0.784303884126736	0.427118197960257
ENSMUSG00000047155	28.9345222100907	14.0761760709864	4.29122574114615	11.2062142153133	15.4047652877285	11.2965146593707	0	5.53564308282854	2.3537526874845	1.95164208980419	1.16240080955764	1.16934916198968	14.2015696974393	2.02879797194409	2.81184810924407	1.11399229662277e-05	0.000423696124915883	Cyp4x1	4	114963520	114991478	-	4187	protein_coding	cytochrome P450, family 4, subfamily x, polypeptide 1 [Source:MGI Symbol;Acc:MGI:1932403]	-	25	17	4	16	19	12	0	5	2	2	1	1	0.290593608456415	0.140609483236988	0.0419751515642555	0.113178263728826	0.154376200456873	0.112512167262115	0	0.0552733276428323	0.0234097782954656	0.0194938564828916	0.0115989780337552
ENSMUSG00000025510	6062.3610934582	6501.5373240815	5796.37316985316	6497.50307971637	6055.69431231813	5208.63463419153	4325.21543744887	5374.00230480995	3051.64035932366	4145.2877987441	3953.32515330553	3276.51635189507	6020.35060226981	4020.9979009212	0.582246502095378	1.1472366107863e-05	0.000435209452761471	Cd151	7	141047305	141051386	+	2741	protein_coding	CD151 antigen [Source:MGI Symbol;Acc:MGI:1096360]	-	5238	7852	5403	9277	7469	5533	4349	4854	2593	4248	3401	2802	93.0048225818826	99.2064495218957	86.608631130637	100.240800556088	92.7007251897357	79.245177017463	65.7211739527756	81.9670498699727	46.3621691514112	63.2479133700743	60.2587728617145
ENSMUSG00000034780	218.744987908286	188.786361422642	163.066578163554	86.1477717802213	118.373459579388	45.186058637483	30.8304618443125	49.8207877454569	10.5918870936803	62.452546873734	52.3080364300938	40.9272206696387	136.717536248595	41.1551567761527	1.72834121763373	1.1637611405486e-05	0.000440129213305224	B3galt1	2	67396215	67953033	+	5753	protein_coding	UDP-Gal:betaGlcNAc beta 1,3-galactosyltransferase, polypeptide 1 [Source:MGI Symbol;Acc:MGI:1349403]	-	189	228	152	123	146	48	31	45	9	64	45	35	1.59888209905597	1.37248979703096	1.16087232135972	0.633223090111783	0.863352576611628	0.327542808500939	0.22319900804716	0.362048462639466	0.0766687533033227	0.454000498349339	0.37987509929254
ENSMUSG00000016256	3553.15932739914	3466.05135489113	3663.63397650352	4012.52507747063	3301.48443429635	3373.8923782654	2817.50640015927	2847.534801807	3013.98031632391	3157.75690130318	2760.70192269939	2932.72769827011	3561.79109147103	2921.70134009381	0.285863724304794	1.17049479327254e-05	0.000441845314083367	Ctsz	2	174269286	174280832	-	1441	protein_coding	cathepsin Z [Source:MGI Symbol;Acc:MGI:1891190]	-	3070	4186	3415	5729	4072	3584	2833	2572	2561	3236	2375	2508	103.686784081152	100.601369956621	104.126667597575	117.749981290881	96.1332215254844	97.639427739191	81.4343312150077	82.6143616302381	87.0995404416712	91.6463687285753	80.0428087716279
ENSMUSG00000120128	46.2952355361451	42.2285282129593	67.5868054230518	4.90271871919959	26.7556449734232	2.82412866484269	9.94531027235887	1.10712861656571	0	0.975821044902094	1.16240080955764	1.16934916198968	31.765510254937	2.393334984229	3.69389117238132	1.17532697025629e-05	0.000442838551340012	ENSMUSG00000120128	16	17739329	17739784	-	456	lncRNA	novel transcript	-	40	51	63	7	33	3	10	1	0	1	1	1	4.26917697756845	3.87323622574518	6.0703111045893	0.454652101374476	2.46194759849106	0.258272173424603	0.908364384051577	0.101504132824798	0	0.0894964661116964	0.106502019796783
ENSMUSG00000010311	35.8788075405125	30.6363832133234	23.6017415763038	35.0194194228542	28.3771992142368	46.1274348590972	12.9289033540665	22.1425723313142	9.41501074993801	15.6131367184335	12.786408905134	15.2015391058658	33.2734976377213	14.681261860792	1.17786760967631	1.18169513477462e-05	0.000444405721713371	Optc	1	133824937	133835737	-	2575	protein_coding	opticin [Source:MGI Symbol;Acc:MGI:2151113]	-	31	37	22	50	35	49	13	20	8	16	11	13	0.585913453931142	0.497614632406417	0.375388263222314	0.57509392018519	0.462402867571843	0.747033455404444	0.209117827909039	0.359502016062973	0.152259016268916	0.253579113301335	0.207461798563364
ENSMUSG00000037815	5373.71946485804	5819.25678981722	5800.6643955943	5674.5467232793	5566.79570871285	5753.69146650617	4535.06148419564	5212.36152679136	4240.28546650333	4928.87209780048	4755.3817119003	4266.95509210033	5664.77909146131	4656.48622988191	0.282714809747596	1.2093020161268e-05	0.000453303391891324	Ctnna1	18	35251912	35387832	+	6425	protein_coding	catenin (cadherin associated protein), alpha 1 [Source:MGI Symbol;Acc:MGI:88274]	-	4643	7028	5407	8102	6866	6112	4560	4708	3603	5051	4091	3649	35.1701776277188	37.8815091560507	36.9758767141907	37.3478075453745	36.354684062376	37.3449101390846	29.3979232003344	33.916567244615	27.4828264924811	32.0829996187644	30.9228158634738
ENSMUSG00000005312	4288.09619153544	4747.81138770802	4662.41676775529	3541.16369203902	3667.9556927202	3636.53634409577	3228.24771440769	3169.70922922762	2720.93810673209	3104.08674383356	3141.9693882343	2925.71160329817	4090.66334597562	3048.44379762224	0.42391458378454	1.20995300506131e-05	0.000453303391891324	Ubqln1	13	58323970	58363467	-	4406	protein_coding	ubiquilin 1 [Source:MGI Symbol;Acc:MGI:1860276]	-	3705	5734	4346	5056	4524	3863	3246	2863	2312	3181	2703	2502	40.925380844657	45.0694073696333	43.3391582171807	33.9866671160918	34.9307420089791	34.4192514077995	30.5160953365394	30.0763702947101	25.7166031393374	29.463877886472	29.7936862317025
ENSMUSG00000001751	879.609475186757	828.01035711685	817.478503688341	916.808400490323	843.208205223035	714.5045522052	598.707678396004	782.739931911956	543.71687080892	568.903669177921	561.43959101634	560.118248593055	833.269915651751	602.604331650699	0.467701256488305	1.2121134435265e-05	0.000453303391891324	Naglu	11	100960838	100968498	+	2658	protein_coding	alpha-N-acetylglucosaminidase (Sanfilippo disease IIIB) [Source:MGI Symbol;Acc:MGI:1351641]	-	760	1000	762	1309	1040	759	602	707	462	583	483	479	13.9157822925707	13.0290777301214	12.5960749825854	14.5858141416119	13.3109199113984	11.210061739522	9.38137410815524	12.3115577086728	8.51838500302463	8.95126280017391	8.82500257945892
ENSMUSG00000005417	5959.35419439028	6018.80728588238	5921.89152278168	6455.47977640894	6865.66065560448	6307.22068481533	4817.50829593064	5302.03894473318	4779.29483193728	5758.31998596726	4587.995995324	4797.83961164364	6254.73568664718	5007.16627758933	0.320961344510242	1.21996793854618e-05	0.000453993536124972	Mprip	11	59552131	59671686	+	13327	protein_coding	myosin phosphatase Rho interacting protein [Source:MGI Symbol;Acc:MGI:1349438]	-	5149	7269	5520	9217	8468	6700	4844	4789	4061	5901	3947	4103	18.8035350593156	18.8890850815511	18.1987652320374	20.4834541990594	21.6161407404749	19.73620330274	15.0555517882022	16.6326330904681	14.9338181187652	18.0702410756701	14.3832627969448
ENSMUSG00000049327	2673.54985221238	2955.16896455004	3034.96940542561	2186.61254876302	2344.76743221636	1702.94958490014	1774.24335258882	1888.7614198611	1103.91001043023	1368.10110495274	1508.79625080582	1200.9215893634	2483.00296467792	1474.12228800035	0.751935023583492	1.22233058040175e-05	0.000453993536124972	Kmt5a	5	124577993	124600371	+	5307	protein_coding	lysine methyltransferase 5A [Source:MGI Symbol;Acc:MGI:1915206]	-	2310	3569	2829	3122	2892	1809	1784	1706	938	1402	1298	1027	21.1841919214787	23.2898189254154	23.4217371258288	17.4232760069974	18.5386842957859	13.3816813608849	13.9242144315714	14.8791631944963	8.66211642512545	10.7812633772001	11.8781359512866
ENSMUSG00000032026	1751.11728415469	1892.83167636912	1967.52700231551	1672.52747163552	1593.9878187197	1390.41267932422	1346.59501087739	1432.62442983603	1223.95139749194	1055.83837058407	1063.59674074524	983.422645233318	1711.40065541979	1184.338099128	0.530774128324901	1.2226067226343e-05	0.000453993536124972	Rexo2	9	48379812	48391923	-	3385	protein_coding	RNA exonuclease 2 [Source:MGI Symbol;Acc:MGI:1888981]	-	1513	2286	1834	2388	1966	1477	1354	1294	1040	1082	915	841	21.7535061579014	23.3876294696695	23.8054228881501	20.8940030996204	19.7585262455293	17.1294345709061	16.5685663651008	17.6939245586799	15.0572247255597	13.0448568412946	13.127593128511
ENSMUSG00000053581	541.654255772898	538.206732125952	580.388281490016	487.470318366131	519.708134180736	462.215724812586	446.544431228913	429.565903227495	348.355397747706	387.400954826131	397.541076868712	369.514335188738	521.60724112472	396.487016514616	0.39303838208921	1.222984575446e-05	0.000453993536124972	Zfand2a	5	139456966	139470304	-	3407	protein_coding	zinc finger, AN1-type domain 2A [Source:MGI Symbol;Acc:MGI:2140729]	-	468	650	541	696	641	491	449	388	296	397	342	316	6.68532815107813	6.60708470629023	6.97686587491562	6.05038640302845	6.40052507981379	5.65757817640886	5.45882469763006	5.27118380170995	4.25784495891428	4.75542244001544	4.87502289150216
ENSMUSG00000083773	65.9707106390068	115.093439639242	98.6981920463614	78.4434995071934	69.7268323549818	63.0722068481533	43.759365198379	61.9992025276797	22.3606505311028	31.226273436867	32.5472226676139	17.5402374298451	81.8341468391565	34.9054919652479	1.22603534586948	1.23043462812894e-05	0.000455917950606891	Gm13394	2	28823622	28824621	-	1000	processed_pseudogene	predicted gene 13394 [Source:MGI Symbol;Acc:MGI:3651848]	-	57	139	92	112	86	67	44	56	19	32	28	15	2.77411120002398	4.81374911632613	4.04224907078937	3.31714173162818	2.92568900067956	2.63024381415616	1.82254230016108	2.59200953581403	0.931159046369589	1.30593243350187	1.35981778876532
ENSMUSG00000021587	26.6197604332834	26.4963314277392	28.9657737527365	25.213981984455	31.6203076958638	20.710276875513	9.94531027235887	6.64277169939425	16.4762688123915	13.6614946286293	13.9488097146917	7.01609497193806	26.6044053615985	11.2817916832339	1.23842946929442	1.24860506777276e-05	0.000461800256683602	Pcsk1	13	75237945	75282980	+	5604	protein_coding	proprotein convertase subtilisin/kexin type 1 [Source:MGI Symbol;Acc:MGI:97511]	-	23	32	27	36	39	22	10	6	14	14	12	6	0.199746288993299	0.197751826447753	0.211690261830279	0.190261264815015	0.236753380115746	0.154115301201262	0.0739140184024838	0.0495566215932631	0.122433474671985	0.101953147690412	0.103993406910777
ENSMUSG00000020434	21.9902368796689	34.7764349989077	32.1841930585961	20.3112632652554	20.2694280101691	14.1206433242134	8.95077924512298	9.96415754909138	7.06125806245351	5.85492626941256	8.13680566690347	11.6934916198968	23.9420332561351	8.61023640214678	1.47881822374014	1.25757396170193e-05	0.000463789111924063	4921536K21Rik	11	3836088	3845098	-	2590	protein_coding	RIKEN cDNA 4921536K21 gene [Source:MGI Symbol;Acc:MGI:1914680]	-	19	42	30	29	25	15	9	9	6	6	7	10	0.357028468471555	0.561588463891829	0.508928454438816	0.331622691041151	0.328374899061637	0.227359287802353	0.143935422090644	0.160838981124699	0.113532905470789	0.0945414406492669	0.131256543317116
ENSMUSG00000079654	156.24641993449	125.857574281761	185.595513304571	68.6380620687942	92.4285917263712	36.7136726429549	35.8031169804919	66.4277169939425	11.7687634374225	10.734031493923	22.0856153815951	10.5241424579071	110.913305659824	26.2238977908804	2.07730347019452	1.25859271923727e-05	0.000463789111924063	Prrt4	6	29169231	29179583	-	3411	protein_coding	proline-rich transmembrane protein 4 [Source:MGI Symbol;Acc:MGI:2141677]	-	135	152	173	98	114	39	36	60	10	11	19	9	1.92619858354671	1.54322951281523	2.22843323150983	0.850923194129186	1.13698003748976	0.448852959267384	0.437165339448569	0.814175630045871	0.143677428500608	0.131607819998906	0.27051700367028
ENSMUSG00000033809	246.522129229973	285.663573205313	306.82264049195	229.027003025467	302.419865911723	185.451115658003	172.053867711808	182.676221733342	198.89210209244	139.542409420999	136.000894718244	142.660597762741	259.317721253738	161.971015573262	0.67919528907092	1.26944180182515e-05	0.000466866731333859	Alg3	16	20424124	20430485	-	1690	protein_coding	asparagine-linked glycosylation 3 (alpha-1,3-mannosyltransferase) [Source:MGI Symbol;Acc:MGI:1098592]	-	213	345	286	327	373	197	173	165	169	143	117	122	6.13397369049214	7.06970092857909	7.43557521382661	5.73069181235425	7.50847665648463	4.57615500652445	4.24018044550655	4.51903606730046	4.90083708615573	3.45318672320207	3.36218684035382
ENSMUSG00000006641	1450.19825316975	1911.04790422569	1998.63838893882	1513.53930745576	1344.26846563442	1867.69042368263	1210.34426014607	1169.12781909339	1386.36033292837	1006.07149729406	1027.56231564895	1044.22880165678	1680.89712385118	1140.6158377946	0.559349138262459	1.27158533186359e-05	0.000466866731333859	Slc5a6	5	31193380	31206268	-	3991	protein_coding	solute carrier family 5 (sodium-dependent vitamin transporter), member 6 [Source:MGI Symbol;Acc:MGI:2660847]	-	1253	2308	1863	2161	1658	1984	1217	1056	1178	1031	884	893	15.279824049858	20.0273149847601	20.5100334962377	16.0368491651942	14.1329397048205	19.5155657217015	12.6308852833423	12.2470293419999	14.4655126221284	10.5425984945849	10.7570509115917
ENSMUSG00000029994	1475.66063271463	1438.25399031197	1293.80456095556	1527.5470752249	1422.10306919347	1345.22662068673	1187.47004651965	1145.87811814551	1082.72623624287	1201.23570627448	1186.81122655835	957.696963669545	1417.09932484788	1126.96971623507	0.330385291662057	1.3279969097886e-05	0.000485805414999031	Anxa4	6	86713822	86770566	-	4645	protein_coding	annexin A4 [Source:MGI Symbol;Acc:MGI:88030]	-	1275	1737	1206	2181	1754	1429	1194	1035	920	1231	1021	819	13.3589854400339	12.9503871495744	11.4076669148032	13.9064395599743	12.8461674398377	12.0772405264179	10.6473994832779	10.313431760601	9.70671715664859	10.815411905549	10.6748728458357
ENSMUSG00000001924	5198.9549507091	5731.48769196283	5642.96184960718	5636.72575030261	5713.54636750647	4847.14616509166	3988.06941921591	5126.00549469923	4082.58403644187	4060.39136783761	4298.55819374415	3841.31199713609	5461.80379586331	4232.82008484581	0.367891950025439	1.36278491857449e-05	0.000494901896705424	Uba1	X	20524565	20549418	+	4819	protein_coding	ubiquitin-like modifier activating enzyme 1 [Source:MGI Symbol;Acc:MGI:98890]	-	4492	6922	5260	8048	7047	5149	4010	4630	3469	4161	3698	3285	45.3661402799143	49.7442995923054	47.9583309552589	49.4626120122424	49.7481634899378	41.9456733734009	34.467706538729	44.4705635090971	35.2791115415527	35.2380217355863	37.2677065696363
ENSMUSG00000019368	208.328559912653	195.410444279577	140.537643022536	221.322730752439	214.855936907793	144.030561906977	76.5788890971633	80.8203890092967	65.9050752495661	151.252261959825	125.539287432225	77.1770446913187	187.414312796996	96.2121579065657	0.961034888554977	1.36516179260194e-05	0.000494901896705424	Sec14l4	11	3981462	3998024	+	3487	protein_coding	SEC14-like lipid binding 4 [Source:MGI Symbol;Acc:MGI:2144095]	-	180	236	131	316	265	153	77	73	56	155	108	66	2.51228883222554	2.34384402385214	1.65064845910091	2.68399152770111	2.58537553164273	1.72250578295457	0.91466849018695	0.968990413958092	0.787057289431376	1.81405512611835	1.50416159189904
ENSMUSG00000020271	2280.04035015515	2402.05804599598	2228.21896609014	1919.06418437241	1914.24478128037	1667.1772884788	1443.06452051927	1609.76500848654	1573.48367158339	1530.08739840648	1638.98514147627	1459.34775416312	2068.46726939547	1542.45558243918	0.423092262069226	1.37346815800301e-05	0.000495882984137264	Fbxw11	11	32592724	32696816	+	4327	protein_coding	F-box and WD-40 domain protein 11 [Source:MGI Symbol;Acc:MGI:2144023]	-	1970	2901	2077	2740	2361	1771	1451	1454	1337	1568	1410	1248	22.1578868875046	23.2182501150748	21.0904013224082	18.7546806279945	18.5625997135468	16.0676688025227	13.8901027246136	15.5534264298657	15.1430995705806	14.7886963812322	15.8254075915275
ENSMUSG00000040105	998.819706692331	877.690978543861	1112.50027339214	1005.05733743592	863.477633233204	794.521531042409	687.220939819998	771.668645746299	522.53309662156	668.437415757934	670.705267114758	695.762751383858	942.011243389977	669.388019407401	0.492059588010106	1.37526195401885e-05	0.000495882984137264	Plpp6	19	28941353	28944211	+	2859	protein_coding	phospholipid phosphatase 6 [Source:MGI Symbol;Acc:MGI:1921661]	-	863	1060	1037	1435	1065	844	691	697	444	685	577	595	14.6908069047618	12.8398621626662	15.9367530696678	14.8656447836607	12.6725834603241	11.5890942932128	10.0112621181223	11.2841068709238	7.61095371197322	9.77793499637967	9.8013149467545
ENSMUSG00000056310	521.978780670036	502.602286769928	538.548830513841	511.983911962129	494.574043448126	490.457011461013	417.703031439072	431.780160460626	376.60042999752	440.095291250844	412.652287392962	420.965698316284	510.024144137512	416.632816476218	0.289283594199942	1.38172175824095e-05	0.000497320962000141	Tyw1	5	130284460	130370404	+	7388	protein_coding	tRNA-yW synthesizing protein 1 homolog (S. cerevisiae) [Source:MGI Symbol;Acc:MGI:2141161]	-	451	607	502	731	610	521	420	390	320	451	355	360	2.97097272773016	2.84531567193345	2.98546561041446	2.9304647084802	2.80887657296958	2.76842040577168	2.35476376331291	2.44335340844099	2.1227231558877	2.49126762786506	2.33358784037672
ENSMUSG00000027315	526.608304223651	642.536037122675	511.728669631678	537.197893946583	745.914950774224	518.69829810944	455.495210474036	381.95937271517	358.947284841387	368.860354972992	461.473121394383	339.111256977006	580.447358968042	394.307766895829	0.558662859067846	1.39399947791263e-05	0.000500844098135751	Spint1	2	119067843	119080008	+	2767	protein_coding	serine protease inhibitor, Kunitz type 1 [Source:MGI Symbol;Acc:MGI:1338033]	-	455	776	477	767	920	551	458	345	305	378	397	290	8.00297108154953	9.71228043323828	7.57433418223524	8.20979305900799	11.3111920416924	7.81742358823902	6.85616497580064	5.77109872641748	5.40207918784784	5.57510909676215	6.96793409752482
ENSMUSG00000015647	3979.07549433167	4353.6784577204	4382.4142881455	4355.01499942615	5467.88090002322	6433.36509851164	3051.2211915597	3157.5308144454	4141.42785362898	2463.94813837779	2703.74428303107	2628.69691615279	4828.5715396931	3024.42819953262	0.675060543694531	1.40140687710415e-05	0.000502607956636997	Lama5	2	179818166	179867652	-	11388	protein_coding	laminin, alpha 5 [Source:MGI Symbol;Acc:MGI:105382]	-	3438	5258	4085	6218	6744	6834	3068	2852	3519	2525	2326	2248	14.6928966558865	15.9897537314571	15.7608575905364	16.1714612556325	20.1465094025769	23.5585589255293	11.159194241335	11.5917933604007	15.1440513752915	9.04866799095602	9.91938938440257
ENSMUSG00000009894	613.411870853923	697.184720692387	585.752313666449	581.32236241938	554.571550358227	497.046645012313	445.549900201677	477.17243373982	373.069800966294	467.418280508103	423.113894678981	433.82853909817	588.214910500447	436.692141532174	0.428897064539078	1.4582171191912e-05	0.000521124839043106	Snap47	11	59297960	59342012	-	2651	protein_coding	synaptosomal-associated protein, 47 [Source:MGI Symbol;Acc:MGI:1915076]	-	530	842	546	830	684	528	448	431	317	479	364	371	9.73005179119901	10.9994511530781	9.04936608273743	9.27287424304638	8.77760597784434	7.81889534151827	6.9999224175454	7.52516644619179	5.86029934481843	7.37388763258437	6.66828791171226
ENSMUSG00000013033	815.953526324557	864.442812829991	1033.11259718093	1133.22841252356	1128.60175160622	1050.57586332148	802.586538979361	736.240530016196	777.915263213628	631.356216051655	703.252489782372	736.689972053496	1004.31916063112	731.340168349451	0.458820231981733	1.48791470553069e-05	0.000526335337272489	Adgrl1	8	84626734	84668583	+	8587	protein_coding	adhesion G protein-coupled receptor L1 [Source:MGI Symbol;Acc:MGI:1929461]	-	705	1044	963	1618	1392	1116	807	665	661	647	605	630	3.99573487466142	4.21044198268964	4.92742550059261	5.58062781964264	5.51477096116893	5.10204091328313	3.89275447089679	3.58450136692578	3.77250880860479	3.07491806100687	3.42165799715109
ENSMUSG00000028847	1108.77089109068	1264.37181531743	1277.71246442627	1271.90531343806	1285.89251296513	1188.95816789877	1073.09897838752	1099.37871624975	923.847929837667	882.142224591493	961.305469504167	943.664773725669	1232.93519418939	980.573015382711	0.331040499138528	1.49819597862287e-05	0.000528836896313898	Trappc3	4	126156118	126169676	+	1737	protein_coding	trafficking protein particle complex 3 [Source:MGI Symbol;Acc:MGI:1351486]	-	958	1527	1191	1816	1586	1263	1079	993	785	904	827	807	26.8419894112957	30.4444316075844	30.1263963562248	30.9643545143349	31.0622615514439	28.5446509875427	25.7304017097636	26.4604970501618	22.1482850468178	21.2392580578169	23.1221587159495
ENSMUSG00000006736	891.183284070793	897.563227114665	941.924050181579	884.590534621297	817.263337370019	789.814649934338	646.445167703326	766.13300266347	614.329451433455	727.962499496962	674.192469543431	561.287597755045	870.389847215449	665.058364765948	0.387075649211101	1.63761021648453e-05	0.000574272915179149	Tspan31	10	126903149	126906133	-	2193	protein_coding	tetraspanin 31 [Source:MGI Symbol;Acc:MGI:1914375]	-	770	1084	878	1263	1008	839	650	692	522	746	580	480	17.0883882850414	17.1182475374475	17.5910242280431	17.0573171415803	15.6369341810889	15.0191216290437	12.277209458864	14.6054866033427	11.6654672091805	13.8826036735123	12.8443475585286
ENSMUSG00000030878	920.117806280884	943.103796756092	977.326662546035	647.859259322803	574.030201247989	552.587842087552	438.588183011026	613.349253577403	396.607327841139	383.497670646523	359.18185015331	446.691379880056	769.170928040226	439.652610851576	0.80617900714485	1.63833326696238e-05	0.000574272915179149	Cdr2	7	120556259	120581535	-	5684	protein_coding	cerebellar degeneration-related 2 [Source:MGI Symbol;Acc:MGI:1100885]	-	795	1139	911	925	708	587	441	554	337	393	309	382	6.80709904076405	6.93966180911135	7.04205723061132	4.81985162259359	4.2374920472013	4.05420063364476	3.21373054495489	4.5113265395376	2.90566871575384	2.82168942627461	2.64014085106367
ENSMUSG00000042256	18.518094214458	27.324341784856	22.5289351410173	34.3190310343971	20.2694280101691	37.6550488645692	14.9179654085383	6.64277169939425	9.41501074993801	12.6856735837272	4.64960323823056	11.6934916198968	26.7691465082445	10.0007527166209	1.41527590419494	1.66713142422143e-05	0.000583351030527567	Ptchd4	17	42626838	42815968	+	4503	protein_coding	patched domain containing 4 [Source:MGI Symbol;Acc:MGI:1920485]	-	16	33	21	49	25	40	15	6	8	13	4	10	0.172928687698975	0.2537935873906	0.204905016188668	0.322285033885704	0.188872082738095	0.348721921923515	0.1379794001091	0.0616733971593708	0.0870679473445388	0.11781813260274	0.0431400586518614
ENSMUSG00000002741	1848.33727878059	1984.74082600909	2090.89974237346	1906.45719338018	1942.62198049461	1526.91223145828	1578.32074022335	1567.69412105704	1464.03417161536	1311.50348434841	1347.2225382773	1350.59828209808	1883.32820874937	1436.56222293659	0.3906185881117	1.69411482968245e-05	0.000591763721757135	Ykt6	11	5905693	5917780	+	2984	protein_coding	YKT6 v-SNARE homolog (S. cerevisiae) [Source:MGI Symbol;Acc:MGI:1927550]	-	1597	2397	1949	2722	2396	1622	1587	1416	1244	1344	1159	1155	26.0468439069087	27.8187663505934	28.6977774178535	27.0168870688071	27.3160376489659	21.3389593581754	22.0294192538664	21.9640792722656	20.4311036701666	18.3810865305223	18.8628496885653
ENSMUSG00000034088	6560.03487547176	7604.44711976115	7306.8846307366	7377.89128400692	6304.602888283	6710.12970766622	4989.56216364244	5971.85175775543	4784.00233731225	6137.91437243417	5363.31733529895	4703.12232952248	6977.33175098761	5324.96171599429	0.389854943678926	1.71709065598323e-05	0.000598749809330722	Hdlbp	1	93333662	93406537	-	11320	protein_coding	high density lipoprotein (HDL) binding protein [Source:MGI Symbol;Acc:MGI:99256]	-	5668	9184	6811	10534	7776	7128	5017	5394	4065	6290	4614	4022	24.368703554857	28.0966214278791	26.4362406102574	27.5608680913768	23.3689679403446	24.7196586510536	18.3578837132753	22.0553057738846	17.5988540240486	22.6764438127396	19.7949245247451
ENSMUSG00000033105	1271.96159635559	1420.86577281251	1387.13872082549	592.528576634693	938.069128310627	375.609112424077	509.199885944774	562.42133721538	323.640994529119	421.554691397705	385.917068773136	323.90971787114	997.695484560498	421.107282621876	1.24379681361383	1.72529964469629e-05	0.000600571433413309	Lss	10	76367422	76392972	+	10787	protein_coding	lanosterol synthase [Source:MGI Symbol;Acc:MGI:1336155]	-	1099	1716	1293	846	1157	399	512	508	275	432	332	277	4.95845097628294	5.50915836182751	5.2666333958052	2.32282071090651	3.64890358310957	1.45208962397843	1.96604847940382	2.1797746695651	1.24940224222937	1.63438285457266	1.49472084741583
ENSMUSG00000003731	2443.23105542006	2828.48337991116	2644.46786298131	2262.95488310484	2210.98920734925	1838.50776081259	1503.73091318066	1914.22537804211	1376.94532217843	1785.75251217083	1752.90042081292	1618.37924019371	2371.43902492987	1658.65563109644	0.515584278034371	1.73895666361495e-05	0.000604279932157735	Kpna6	4	129537773	129566560	-	6729	protein_coding	karyopherin (importin) alpha 6 [Source:MGI Symbol;Acc:MGI:1100836]	-	2111	3416	2465	3231	2727	1953	1512	1729	1170	1830	1508	1384	15.2681604452334	17.5806928043335	16.0953949477211	14.2210752697422	13.7868267250968	11.3939135553773	9.30735337495629	11.8930441994737	8.52129497815753	11.0986790074139	10.8836232589119
ENSMUSG00000031144	335.640457637052	317.95597713287	369.045413738569	439.843907951049	349.444938895316	296.533509808482	228.742136264254	309.996012638398	129.456397811648	191.26092480081	174.360121433646	169.555628488503	351.410700860556	200.561870239543	0.808673801053011	1.75854914534168e-05	0.000609936434174404	Syp	X	7504710	7519495	+	5211	protein_coding	synaptophysin [Source:MGI Symbol;Acc:MGI:98467]	-	290	384	344	628	431	315	230	280	110	196	150	145	2.70848188214187	2.55198902800969	2.90049827778934	3.56931252478016	2.81375257012869	2.37307074718288	1.82823367106754	2.48705578182118	1.03452711471336	1.53499062659739	1.39795397315294
ENSMUSG00000031434	697.900675707387	617.69572640917	656.557538395361	579.221197254009	608.082840305074	384.081498418605	349.080390559796	418.494617061838	175.354575217595	375.691102287306	337.096234771715	209.313499996152	590.589912748268	310.838403315734	0.924693289471502	1.761297555941e-05	0.000609936434174404	Morc4	X	138722381	138772426	-	6051	protein_coding	microrchidia 4 [Source:MGI Symbol;Acc:MGI:1922996]	-	603	746	612	827	750	408	351	378	149	385	290	179	4.84997130708991	4.2695325236441	4.4438512342967	4.04784954679348	4.21661372617571	2.64700167031899	2.40272962904907	2.89143354267803	1.20678354955743	2.5965955363691	2.32752059129509
ENSMUSG00000027456	76.3871386346394	101.017263568256	89.0429341287825	109.960976987762	102.157917171252	121.437532588236	48.7320203345584	61.9992025276797	67.0819515933083	48.7910522451047	67.4192469543431	76.007695529329	100.000627179821	61.6718615307205	0.710446655569862	1.7680418702134e-05	0.000611219973001609	Sdcbp2	2	151414542	151431925	+	1399	protein_coding	syndecan binding protein (syntenin) 2 [Source:MGI Symbol;Acc:MGI:2385156]	-	66	122	83	157	126	129	49	56	57	50	58	65	2.29601769687098	3.02002659757888	2.60672742079372	3.32374688467288	3.06395609892136	3.61987189171524	1.45078583254099	1.85275878185421	1.99676707584615	1.45855570217775	2.01341345216963
ENSMUSG00000069939	119.210231505574	203.690547850745	156.629739551834	107.159423433934	98.1040315692185	78.134226393981	50.7210823890302	100.748704107479	43.5444247184633	31.226273436867	48.8208340014208	36.24982402168	127.154700050881	51.8851904458235	1.29370252629829	1.77487385171268e-05	0.000612529363575626	Gm12070	11	26736633	26737634	+	1002	processed_pseudogene	predicted gene 12070 [Source:MGI Symbol;Acc:MGI:3650751]	-	103	246	146	153	121	83	51	91	37	32	42	31	5.00286188329429	8.50229241241422	6.40206938660991	4.52240772864192	4.10816006454796	3.25185802387704	2.10827566022989	4.20360827913953	1.80969034119523	1.303325781938	2.03565537240318
ENSMUSG00000010911	652.762821059646	670.688389264648	705.906634418541	553.306826881096	502.681814652194	492.339763904242	434.610058902082	501.529263304266	361.301037528871	383.497670646523	401.028279297385	381.207826808635	596.281041696728	410.52902274796	0.536962328638965	1.79206189266086e-05	0.000617402145211242	Apip	2	102904020	102922989	+	1000	protein_coding	APAF1 interacting protein [Source:MGI Symbol;Acc:MGI:1926788]	-	564	810	658	790	620	523	437	453	307	393	345	326	27.4491002949741	28.0513437713969	28.910868354124	23.3976961427344	21.0921765165271	20.5316046985622	18.1011587538726	20.9675057093528	15.0455698544981	16.0384826989449	16.7548977544299
ENSMUSG00000001576	3302.00767461555	3532.29218346048	3781.64268438504	2698.59646072514	2781.77630011561	1995.71758982217	1951.26987543681	2442.32572814395	1362.82280605353	1749.64713350945	1647.12194714317	1306.16301394247	3015.33881552067	1743.22508403823	0.790312651655082	1.79881595553405e-05	0.000618465491620613	Ergic1	17	26780463	26875908	+	8888	protein_coding	endoplasmic reticulum-golgi intermediate compartment (ERGIC) 1 [Source:MGI Symbol;Acc:MGI:1914708]	-	2853	4266	3525	3853	3431	2120	1962	2206	1158	1793	1417	1117	15.6223633948956	16.6220833928919	17.4257034087638	12.8392888203631	13.1324688649074	9.36381921291	9.14365639298146	11.4881482175119	6.38520403439282	8.2327887786512	7.74262973624334
ENSMUSG00000005968	253.466414560394	312.987914990169	317.550704844815	317.976328359516	621.055274231582	411.381408845418	262.556191190274	157.212263552331	224.78338165477	127.832556882174	189.471331957895	153.184740220648	372.403007638649	185.840077576349	1.00380482309469	1.8012961137658e-05	0.000618465491620613	Tuft1	3	94520064	94566179	-	3117	protein_coding	tuftelin 1 [Source:MGI Symbol;Acc:MGI:109572]	-	219	378	296	454	766	437	264	142	191	131	163	131	3.41945051081084	4.19975203507171	4.17244049097395	4.31385015972086	8.36029640352062	5.5038405029053	3.50826236797129	2.10862868420638	3.00307951060553	1.71516230338412	2.53964777910018
ENSMUSG00000047716	23.1476177680725	14.9041864281033	5.36403217643268	11.9066026037704	25.1340907326097	24.47578176197	6.96171719065121	5.53564308282854	0	0.975821044902094	2.32480161911528	0	17.4887185784931	2.63299715624952	2.70297828706586	1.90443840198804e-05	0.000648346880676808	Olfr736	14	50618620	50631649	+	2485	protein_coding	olfactory receptor 736 [Source:MGI Symbol;Acc:MGI:3030570]	-	20	18	5	17	31	26	7	5	0	1	2	0	0.391699135165234	0.250850380249469	0.0884054122734094	0.202613572282549	0.424389869547829	0.41074109833965	0.116680044824653	0.0931305524509211	0	0.0164226915681825	0.0390864555551976
ENSMUSG00000024424	383.093074061601	546.486835697121	466.670799349644	511.983911962129	465.386067113483	381.257369753763	334.162425151258	384.173629948301	271.85843540446	312.26273436867	241.779368387989	231.531134073956	459.146342989623	295.961287889106	0.63370547797752	1.9360961598151e-05	0.000658011059720942	Ttc39c	18	12732953	12871920	+	7234	protein_coding	tetratricopeptide repeat domain 39C [Source:MGI Symbol;Acc:MGI:1919997]	-	331	660	435	731	574	405	336	347	231	320	208	198	2.22688863798131	3.15961438766898	2.64208019165742	2.99284949768479	2.69937421862855	2.19784835443995	1.92391425859616	2.22023803499217	1.56496180108097	1.80527015966529	1.39639253161256
ENSMUSG00000121225	165.505467041719	191.270392493992	202.760416269155	170.194378395071	146.750658793624	160.033957674419	110.392944023183	150.569491852936	108.272623624287	120.025988522958	111.590477717533	105.241424579071	172.75254511133	117.682158386661	0.551461384996657	2.03191574793045e-05	0.00068825159677375	ENSMUSG00000121225	2	181503096	181506019	-	2924	lncRNA	novel transcript	-	143	231	189	243	181	170	111	136	92	123	96	90	2.38016836827363	2.73591917515017	2.84000875207872	2.46135870867222	2.10586688004247	2.28240525351975	1.5724272114622	2.15283184037711	1.54198704489168	1.71671607088674	1.59447073140354
ENSMUSG00000089876	127.311897724399	132.481657138696	126.591159363811	144.980396410616	129.724339265082	114.847899036936	91.4968545057016	106.284347190308	76.4969623432464	80.9931467268738	62.7696437161125	45.6046173175974	129.322891489924	77.2742619666399	0.740563581811593	2.03850496054136e-05	0.000689024963292991	Tmem102	11	69694429	69696450	-	1933	protein_coding	transmembrane protein 102 [Source:MGI Symbol;Acc:MGI:1921591]	-	110	160	118	207	160	122	92	96	65	83	54	39	2.76955402476505	2.86653190743199	2.68216441189155	3.17164445738966	2.81590394560046	2.47770263010131	1.97142796894629	2.29872991129764	1.6479793616147	1.75233432457087	1.35670239807345
ENSMUSG00000026335	2347.16844168256	2402.05804599598	2355.88293188923	2808.55743771291	2234.50174384104	2440.04716642408	1808.05740751484	1964.04616578757	1649.98063392664	2210.23466670324	1765.68682971805	1866.28126253552	2431.36929459097	1877.38116103098	0.373023732727095	2.04167415034266e-05	0.000689024963292991	Pam	1	97722839	98023371	-	11892	protein_coding	peptidylglycine alpha-amidating monooxygenase [Source:MGI Symbol;Acc:MGI:97475]	-	2028	2901	2196	4010	2756	2592	1818	1774	1402	2265	1519	1596	8.29969360745043	8.44814734678176	8.11358289775869	9.98700983241208	7.88413442481644	8.55660141057171	6.33233553055692	6.90473925528281	5.7778116336952	7.77291709206227	6.20333964350141
ENSMUSG00000045983	11379.3688947845	14008.2792217029	13843.4942409375	12836.017995253	11127.9159775828	11139.3048303612	9089.01905790877	10345.00979319	7649.69623432463	10163.1761826553	9346.86490965297	8917.45670933327	12389.0635267703	9251.87048117749	0.421221749514244	2.09016630018401e-05	0.000703246587954886	Eif4g1	16	20487063	20511634	+	7301	protein_coding	eukaryotic translation initiation factor 4, gamma 1 [Source:MGI Symbol;Acc:MGI:2384784]	-	9832	16918	12904	18327	13725	11833	9139	9344	6500	10415	8041	7626	65.5403160793541	80.2482044442571	77.6563990779495	74.3455599472058	63.952821904497	63.6258681654932	51.8491056056211	59.2378174776604	43.6316135598031	58.216709589962	53.4872661252958
ENSMUSG00000022756	168.97760970693	238.466982849653	212.415674186734	135.174958972217	130.535116385489	117.672027701779	63.6499857430967	79.713260392731	95.3269838431224	71.2349362778529	115.077680146206	105.241424579071	167.2070616338	88.37404516368	0.922006189532514	2.10778113602579e-05	0.000707989256374606	Slc7a4	16	17389882	17401078	-	4153	protein_coding	solute carrier family 7 (cationic amino acid transporter, y+ system), member 4 [Source:MGI Symbol;Acc:MGI:2146512]	-	146	288	198	193	161	125	64	72	81	73	99	90	1.71096030856367	2.40159188989137	2.0947803997537	1.37638960261996	1.31884468249181	1.18159674815012	0.638326659864224	0.802452128317784	0.955857943603694	0.717350918354478	1.15769977888417
ENSMUSG00000034435	451.378546477415	639.223995694208	436.63221916162	350.894582616999	379.443692350366	371.84360753762	222.774950100839	241.354038411324	263.620300998264	250.786008539838	366.156255010656	235.039181559925	438.236107306371	263.288455770141	0.735605224868299	2.11375805527683e-05	0.000708813534536162	Tmem30b	12	73590176	73593166	-	2991	protein_coding	transmembrane protein 30B [Source:MGI Symbol;Acc:MGI:2442082]	-	390	772	407	501	468	395	224	218	224	257	315	201	6.34595815522211	8.9386007369922	5.97878916390939	4.96097819513814	5.32303286727638	5.18444041872724	3.1021053709316	3.37356163017302	3.67030259879266	3.5066097815319	5.11466068993978
ENSMUSG00000030835	2411.98177143316	3065.29434204658	3031.75098611975	2656.57315741772	2527.19228430789	2119.03787485363	1916.46128948355	2173.29347431849	1480.51044042775	1972.13433174713	1878.43970824514	1645.27427091947	2635.30506936312	1844.35225252359	0.51471272744403	2.1241492332181e-05	0.000711112854781167	Nomo1	7	45683122	45733636	+	5936	protein_coding	nodal modulator 1 [Source:MGI Symbol;Acc:MGI:2385850]	-	2084	3702	2826	3793	3117	2251	1927	1963	1258	2021	1616	1407	17.0864890435108	21.5978824834679	20.9176796592105	18.9249593702855	17.8637494027734	14.8868498452788	13.4466085687117	15.3064675551205	10.3862079757141	13.894507286616	13.2211779616189
ENSMUSG00000024165	615.72663263073	778.329735689839	848.589890311651	803.345481560276	698.889877790631	765.338868172368	668.324850302516	573.492623381037	521.356220277817	521.088437977718	517.268360253149	467.739664795871	751.703414359249	544.878359498018	0.463997057486646	2.14070428389978e-05	0.000715464621130623	Jpt2	17	25156393	25179663	-	4840	protein_coding	Jupiter microtubule associated homolog 2 [Source:MGI Symbol;Acc:MGI:1196260]	-	532	940	791	1147	862	813	672	518	443	534	445	400	5.34952573007379	6.72591142360806	7.18069308074559	7.01881930006183	6.05886968716554	6.59426489733858	5.75107262259696	4.95373723270244	4.48568353133675	4.50263377769887	4.46516319362875
ENSMUSG00000000058	8827.34403585447	9366.4531597058	9170.34940882932	8723.33737823298	7118.62311717139	8649.36472419154	5748.38933742342	7567.22409422662	4333.25869765897	6252.08543468772	6345.54601937515	5578.96485185275	8642.57863733092	5970.91140587077	0.533442851258388	2.17078072448344e-05	0.000724313568434609	Cav2	6	17281184	17289114	+	3335	protein_coding	caveolin 2 [Source:MGI Symbol;Acc:MGI:107571]	-	7627	11312	8548	12455	8780	9188	5780	6835	3682	6407	5459	4771	111.303012296919	117.466008011565	112.616990603962	110.609874350581	89.5629490811567	108.154938192695	71.7888407723256	94.8617754191954	54.1075926573475	78.4024466027596	79.4950236546359
ENSMUSG00000033684	1851.8094214458	2768.03862384163	2419.17851157114	2032.52710330246	1903.70467871508	2251.77192210124	1396.32156223918	1717.15648429341	1835.92709623791	1378.83513644666	1224.00805246419	1217.29247763125	2204.50504349622	1461.59013488544	0.59303401936886	2.19727807270912e-05	0.000731940973889198	Qsox1	1	155651775	155688635	-	8291	protein_coding	quiescin Q6 sulfhydryl oxidase 1 [Source:MGI Symbol;Acc:MGI:1330818]	-	1600	3343	2255	2902	2348	2392	1404	1551	1560	1413	1053	1041	9.39208636724744	13.9636229419942	11.9501917409528	10.3666037454393	9.63431596266561	11.3259715236293	7.01431286232103	8.65871510856774	9.22121077602574	6.95514160135293	6.16799684498632
ENSMUSG00000079602	71.7576150810249	53.8206732125952	60.0771603760461	66.536896903423	82.69926628149	56.4825732968537	46.7429582800867	36.5352443466684	37.660042999752	30.2504523919649	44.1712307631903	31.5724273737213	65.2290308585722	37.8220593592306	0.787101328554081	2.21247442963897e-05	0.000735784884699769	9230102O04Rik	2	9887852	9894351	-	935	protein_coding	RIKEN cDNA 9230102O04 gene [Source:MGI Symbol;Acc:MGI:1924932]	-	62	65	56	95	102	60	47	33	32	31	38	27	3.22722383716083	2.40752273736158	2.63155019721233	3.00924813316154	3.71123340466752	2.51918954185281	2.08214604053405	1.63361945534498	1.67729183697308	1.35307170583416	1.97376149629802
ENSMUSG00000096108	32.4066648753016	63.7567974979974	25.7473544468769	103.657481491648	14.5939881673218	63.0722068481533	6.96171719065121	7.74990031595996	25.8912795623295	9.75821044902094	16.2736113338069	9.35479329591741	50.5390822212166	12.664918691281	2.01019130711775	2.24912539567864e-05	0.000746739322789674	Ighv11-2	12	114011861	114012432	-	461	IG_V_gene	immunoglobulin heavy variable V11-2 [Source:MGI Symbol;Acc:MGI:4947968]	-	28	77	24	148	18	67	7	7	22	10	14	8	2.95601147774371	5.78440178462697	2.28741812927815	9.5083858126931	1.32831564375302	5.7055180350459	0.628958593035278	0.702822542248925	2.33879427105046	0.885257886050619	1.47485660386694
ENSMUSG00000040978	82.1740430766576	24.8403107135055	62.2227732466191	11.9066026037704	34.0526390570841	16.9447719890561	9.94531027235887	13.2855433987885	5.88438171871126	8.78238940411885	11.6240080955764	8.18544413392774	38.6901901144488	9.61784617058027	1.99462655131058	2.25429420518521e-05	0.000747222395524322	Gm11992	11	8998594	9019356	+	2400	protein_coding	predicted gene 11992 [Source:MGI Symbol;Acc:MGI:3651127]	-	71	30	58	17	42	18	10	12	5	9	10	7	1.43977993568496	0.432891107583285	1.06182267258054	0.209789469634222	0.595343691998748	0.294430277704047	0.1725892329698	0.231429422840539	0.102100772628244	0.153038957051001	0.202353837613887
ENSMUSG00000033491	47.4526164245487	25.6683210706223	80.4604826464903	6.30349549611376	17.8370966489488	2.82412866484269	2.98359308170766	5.53564308282854	5.88438171871126	3.90328417960838	2.32480161911528	0	30.0910234919278	3.43861728032852	3.1193307948417	2.27403521499283e-05	0.000751735041099771	Prss35	9	86625702	86640496	+	3444	protein_coding	protease, serine 35 [Source:MGI Symbol;Acc:MGI:2444800]	-	41	31	75	9	22	3	3	5	5	4	2	0	0.579388304098575	0.31172181963024	0.956826870642084	0.0773972218367699	0.217314770598514	0.0341963156450694	0.0360813727462996	0.0671978579676361	0.0711503642008672	0.0473988252577625	0.0282026254514129
ENSMUSG00000021814	3430.47695322835	3655.66572667089	3461.94636666965	3042.48715945757	2699.88781095453	2893.79050524214	2383.89087228442	2775.57144173023	2366.69832726567	2265.85646626266	2497.99933973937	2304.78719828165	3197.37575370386	2432.46727426067	0.394271429386328	2.27538091466084e-05	0.000751735041099771	Anxa7	14	20505328	20530201	-	5991	protein_coding	annexin A7 [Source:MGI Symbol;Acc:MGI:88031]	-	2964	4415	3227	4344	3330	3074	2397	2507	2011	2322	2149	1971	24.0784146889078	25.52113824043	23.6665464708608	21.4751646550075	18.909263842009	20.1430740257551	16.5727147292382	19.3688386934145	16.4506482728412	15.8173463872442	17.4204665811615
ENSMUSG00000030225	466.424498026662	481.07401748489	473.107637961363	424.435363404993	431.333428056399	351.133330662107	383.888976513052	331.031456353147	308.34160206047	267.374966303174	294.087404818083	295.845337983388	437.918045932736	313.428290671886	0.481290611360309	2.32193774017203e-05	0.000765858808725595	Dera	6	137731544	137834338	+	8127	protein_coding	deoxyribose-phosphate aldolase (putative) [Source:MGI Symbol;Acc:MGI:1913762]	-	403	581	441	606	532	373	386	299	262	274	253	253	2.41336937004368	2.47579410366323	2.38420487828831	2.20845406116151	2.22695314836495	1.80177176627062	1.96735161096619	1.70290137638295	1.57994255761388	1.37591318590621	1.511864774199
ENSMUSG00000022893	1576.35277000574	1980.6007742235	2302.24261012491	1206.76919331156	1654.79610275021	1885.5765718933	785.67951151635	1423.7674009035	1130.9781663363	999.240749979744	772.99653835583	576.489136860911	1767.7230037182	948.19191732544	0.89842229430602	2.34967373457453e-05	0.000772474436922215	Adamts1	16	85590715	85600001	-	5302	protein_coding	a disintegrin-like and metallopeptidase (reprolysin type) with thrombospondin type 1 motif, 1 [Source:MGI Symbol;Acc:MGI:109249]	-	1362	2392	2146	1723	2041	2003	790	1286	961	1024	665	493	12.5021986222765	15.6239234905955	17.78382748494	9.62479657877645	13.09582880174	14.8307266752473	6.17180659582686	11.2266404290054	8.88288276083677	7.88190076802338	6.09122453473716
ENSMUSG00000025934	1314.78468922652	1316.53646781579	894.720567028972	1482.72221836365	1071.84735317774	1531.61911256635	509.199885944774	673.134198871951	283.627198841883	837.254456525997	921.783841979208	505.15883797954	1268.70506802984	621.693070023892	1.02898985534119	2.41589569501721e-05	0.000792949777875142	Gsta3	1	21310813	21335885	+	4344	protein_coding	glutathione S-transferase, alpha 3 [Source:MGI Symbol;Acc:MGI:95856]	-	1136	1590	834	2117	1322	1627	512	608	241	858	793	432	12.7273364480438	12.6758169623835	8.43551256365186	14.43367914253	10.3531223470448	14.7034395894563	4.88208217019543	6.47831901874068	2.71892665231015	8.06061541741919	8.86555763689573
ENSMUSG00000031349	1273.11897724399	1463.92231138259	1356.02733420218	836.964124206216	947.798453755508	504.577654785227	679.264691602111	729.597758316802	320.110365497892	341.537365715733	376.617862296675	309.877527927264	1063.73480926262	459.500928559413	1.2104906577254	2.45934501553291e-05	0.000805896119096452	Nsdhl	X	71962163	72002120	+	2853	protein_coding	NAD(P) dependent steroid dehydrogenase-like [Source:MGI Symbol;Acc:MGI:1099438]	-	1100	1768	1264	1195	1169	536	683	659	272	350	324	265	18.7646264629192	21.4609597814861	19.4661714803554	12.4054390406579	13.9393475729115	7.37537697625281	9.9161679174236	10.6913417211297	4.67237184519579	5.00653206849868	5.51525917029649
ENSMUSG00000022546	3839.03240683483	3877.57250237821	3429.76217361106	3960.69633672481	4039.2916138665	2727.16691401642	2383.89087228442	3052.35359587166	1161.5769512736	1220.75212717252	1542.50587428299	923.785837971844	3645.58699123864	1714.14420980951	1.08859700148727	2.46715496774741e-05	0.000807140779692325	Gpt	15	76579916	76583886	+	2941	protein_coding	glutamic pyruvic transaminase, soluble [Source:MGI Symbol;Acc:MGI:95802]	-	3317	4683	3197	5655	4982	2897	2397	2757	987	1251	1327	790	54.890786941305	55.1439389816395	47.7620384936861	56.9486705577468	57.6286447474185	38.670044860416	33.7596511196417	43.3900658804057	16.447215926677	17.3593322244862	21.9128358392624
ENSMUSG00000040462	3481.40171231811	3254.90871382634	3664.70678293881	3952.99206445178	3805.78780318935	3448.26109977292	2884.13997898407	3158.63794306197	2712.69997232589	3040.65837591492	3058.27652994615	2945.590539052	3601.34302941622	2966.66722321417	0.279896390767311	2.49659253828054e-05	0.000814123855270738	Os9	10	126931519	126957000	-	2629	protein_coding	amplified in osteosarcoma [Source:MGI Symbol;Acc:MGI:1924301]	-	3008	3931	3416	5644	4694	3663	2900	2853	2305	3116	2631	2519	55.6847476505117	51.7822729223246	57.090325408142	63.583206315918	60.7410376621665	54.6975076571536	45.6911776899888	50.2296039074977	42.9685412080219	48.3701676349353	48.6018665739494
ENSMUSG00000038936	977.986850701065	1141.82628246414	953.724920969731	791.438878956505	731.320962606902	651.432345357046	616.60923688625	721.847858000842	430.736741809664	485.958880361243	473.097129489959	406.933508372407	874.621706842564	522.530559153394	0.742423827880734	2.5684735811115e-05	0.000834556413737743	Sccpdh	1	179495775	179514754	+	7562	protein_coding	saccharopine dehydrogenase (putative) [Source:MGI Symbol;Acc:MGI:1924486]	-	845	1379	889	1130	902	692	620	652	366	498	407	348	5.43837368750554	6.31533284694366	5.16535685281636	4.42575914905807	4.05788347891994	3.59244912582563	3.39609598861494	3.99079565437798	2.371999965	2.68759236926381	2.61384856626878
ENSMUSG00000038181	841.415905869437	823.870305331266	948.360888793298	773.228780856621	787.264583914969	740.863086410398	601.691271477711	678.669841954779	643.751360027012	699.663689194801	642.807647685374	646.650086580291	819.167258529331	652.205649486662	0.327162789656361	2.5716947143012e-05	0.000834556413737743	Chpf2	5	24791739	24799554	+	5588	protein_coding	chondroitin polymerizing factor 2 [Source:MGI Symbol;Acc:MGI:1917522]	-	727	995	884	1104	971	787	605	613	547	717	553	553	6.33179759389617	6.16645171145839	6.95074106504973	5.85138509771817	5.91142984897008	5.52891024941745	4.4846021165381	5.07753171801182	4.79734768455115	5.23640812243224	4.8060847043871
ENSMUSG00000006204	123.839755059188	5579.96179661045	2996.3483737553	310.272056086488	2273.41904562057	3846.46324151574	15.9124964357742	27.6782154141427	502.526198777941	12.6856735837272	180.172125481434	24.5563324017832	2521.71737810796	127.255173682467	4.30909696213709	2.6649869086287e-05	0.000863438592618509	Cdcp3	7	130776131	130908180	+	9202	protein_coding	CUB domain containing protein 3 [Source:MGI Symbol;Acc:MGI:1918645]	-	107	6739	2793	443	2804	4086	16	25	427	13	155	21	0.565914157491632	25.3619054466747	13.335949716407	1.42582919387796	10.3663409343589	17.4316034876293	0.0720215881986558	0.125749523386513	2.27413327079819	0.0576543198337466	0.818035509588851
ENSMUSG00000099719	131.941421278014	168.086102494721	121.227127187379	213.618458479411	168.641641044607	122.37890880985	81.5515442333427	125.105533671925	42.3675483747211	48.7910522451047	73.2312510021312	33.9111256977006	154.31560988233	67.4930092041542	1.19438443802121	2.682493437015e-05	0.000867713311137329	Gm28802	1	58889244	58931951	-	944	unprocessed_pseudogene	predicted gene 28802 [Source:MGI Symbol;Acc:MGI:5579508]	-	114	203	113	305	208	130	82	113	36	50	63	29	5.87735423733894	7.44719447791583	5.2594664816599	9.56916075350516	7.49585278061378	5.40620566405737	3.5980467212348	5.54057728410612	1.86896329556786	2.16156718998589	3.24109112788345
ENSMUSG00000026568	4137.63667604297	4692.33469378119	4586.24751084994	2877.89588817016	3048.52197272944	1795.20445461833	2105.42218465837	2527.57463161951	1242.78141899182	1706.71100753376	1635.4979390476	1486.24278488888	3522.97353269867	1784.03832778999	0.981472162331394	2.71357734124384e-05	0.000876359167027706	Mpc2	1	165288206	165308783	+	7344	protein_coding	mitochondrial pyruvate carrier 2 [Source:MGI Symbol;Acc:MGI:1917706]	-	3575	5667	4275	4109	3760	1907	2117	2283	1056	1749	1407	1271	23.6914907027236	26.7232451707459	25.5763574784867	16.571029041273	17.4174625110122	10.1938732676401	11.9402420325838	14.3887083971936	7.04695528728275	9.71914073646334	9.30430880793266
ENSMUSG00000070436	9496.31018935176	10793.9430153753	11883.476883669	9199.6014823838	9044.21877813746	6203.66930043777	6392.84544307228	7195.22887906054	4701.62099325029	6244.2788663285	4768.16812080543	3586.39387982234	9436.86994155917	5481.42269705656	0.783676420684998	2.74429661711333e-05	0.000883443966981123	Serpinh1	7	98994583	99002446	-	2443	protein_coding	serine (or cysteine) peptidase inhibitor, clade H, member 1 [Source:MGI Symbol;Acc:MGI:88283]	-	8205	13036	11077	13135	11155	6590	6428	6499	3995	6399	4102	3067	163.457227568899	184.794710714882	199.220456660262	159.240163751155	155.337322595077	105.896877067522	108.98766331853	123.132199675863	80.1426285681217	106.895487642991	81.5445378854359
ENSMUSG00000059040	293.974745654521	346.93633963196	365.826994432709	183.501757775756	227.017593713894	135.558175912449	122.327316350014	187.104736199605	83.5582204056999	66.3558310533424	125.539287432225	102.902726255092	258.802601186882	114.63135294933	1.17425418337433	2.7922789819246e-05	0.000896023175698931	Eno1b	18	48178402	48181479	+	1877	protein_coding	enolase 1B, retrotransposed [Source:MGI Symbol;Acc:MGI:3648653]	-	254	419	341	262	280	144	123	169	71	68	108	88	6.58595037626383	7.73069255524332	7.98225042933437	4.13411948058538	5.07485299519444	3.01175350661572	2.71434957766035	4.16745577624412	1.85380624995768	1.47847971294165	2.79435880178581
ENSMUSG00000026155	343.742123855877	399.929002487438	410.884864714744	370.505457493798	370.525144025892	352.074706883722	237.692915509377	319.96017018749	244.790279498388	260.544218988859	328.959429104812	263.103561447677	374.610216576912	275.841762456101	0.443096101239114	2.80840879928268e-05	0.000898333625462122	Smap1	1	23883927	23961398	-	3575	protein_coding	small ArfGAP 1 [Source:MGI Symbol;Acc:MGI:2138261]	-	297	483	383	529	457	374	239	289	208	267	283	225	4.04323899598637	4.67885661455052	4.70714926759602	4.38253740267559	4.34880427162322	4.10692489925646	2.76915200088048	3.7417120671841	2.85139612285424	3.04793671105769	3.84443990230356
ENSMUSG00000001642	3308.95195994597	3182.87181275717	3220.56491873018	3015.17201230775	2885.55577152768	2414.6300084405	2141.22530163886	2765.60728418114	1945.37659620594	1725.2516073869	2123.70627906181	1798.45901114012	3004.62441395154	2083.27101326913	0.528270370210239	2.84786529699459e-05	0.000909508726595734	Akr1b3	6	34279369	34294413	-	8384	protein_coding	aldo-keto reductase family 1, member B3 (aldose reductase) [Source:MGI Symbol;Acc:MGI:1353494]	-	2859	3844	3002	4305	3559	2565	2153	2498	1653	1768	1827	1538	16.5963236592435	15.8781814651732	15.7323884398203	15.2078524939716	14.4413045244244	12.0103953929848	10.6369642724421	13.7908086415951	9.66255212716534	8.60600750846595	10.5830284729171
ENSMUSG00000005268	6218.60751339269	8550.86295794571	7532.17398214677	4730.42317563915	5398.15406766824	6129.30057893024	2883.14544795684	3201.81595910803	4799.3017297809	4706.3848995628	4228.81414517069	2834.50236866298	6426.5870459538	3775.66075837371	0.767280535000554	2.86528161120025e-05	0.00091362069758081	Prlr	15	10177324	10349266	+	15339	protein_coding	prolactin receptor [Source:MGI Symbol;Acc:MGI:97763]	-	5373	10327	7021	6754	6658	6511	2899	2892	4078	4823	3638	2424	17.0478181149631	23.3155562579703	20.1111621740067	13.0409735544648	14.7664619646565	16.6637159148232	7.82845587920124	8.72669523247719	13.0292806814936	12.8318993390612	11.5182986307737
ENSMUSG00000002222	3530.01170963106	4390.11091343354	3352.52011027043	3090.11356987266	2984.4705802173	2886.25949546923	2158.13232910187	2745.67896908296	2319.62327351598	2645.45085272958	2373.6224531167	2225.27145526635	3372.2477298157	2411.29655546891	0.48381561134482	2.90476159238141e-05	0.00092474372213155	Rmnd5a	6	71365618	71417621	-	6783	protein_coding	required for meiotic nuclear division 5 homolog A [Source:MGI Symbol;Acc:MGI:1915727]	-	3050	5302	3125	4412	3681	3066	2170	2480	1971	2711	2042	1903	21.8840164396366	27.0698941755162	20.2424673355652	19.2645865187437	18.4617858111446	17.7448175623492	13.2514333673406	16.9230419768402	14.2408224927214	16.3109189666426	14.6203108857163
ENSMUSG00000095799	1.15738088840363	32.2924039275571	72.9508375994845	1.40077677691417	1.62155424081353	17.8861482106703	0	0	0	0	0	0	21.2181836073072	0	6.71800560678121	2.92938573410019e-05	0.000931109651976236	Eif1ad10	12	88216436	88216870	-	435	protein_coding	eukaryotic translation initiation factor 1A domain containing 10 [Source:MGI Symbol;Acc:MGI:3644018]	-	1	39	68	2	2	19	0	0	0	0	0	0	0.111881879412139	3.10487415094218	6.86838922572907	0.136171663859942	0.156412135828899	1.71468973988564	0	0	0	0	0
ENSMUSG00000045763	748.825434797147	893.423175329081	1041.69504866323	733.306642714567	811.587897527172	1118.3549512777	616.60923688625	464.994018957598	728.486456776454	419.6030493079	603.286020160415	564.795645241014	891.198858384816	566.295737888272	0.654428065243231	2.95834569181417e-05	0.000938831471913266	Basp1	15	25363363	25413850	-	2009	protein_coding	brain abundant, membrane attached signal protein 1 [Source:MGI Symbol;Acc:MGI:1917600]	-	647	1079	971	1047	1001	1188	620	420	619	430	519	483	15.6737658293426	18.5998807399647	21.2360889461363	15.4352173834473	16.9505521066841	23.2144131350528	12.7831149158318	9.6764915473396	15.1001401509726	8.73492636893052	12.5461393793857
ENSMUSG00000039682	1376.12587631191	1552.51941959409	1446.14307476625	1425.99075889862	1709.11816981746	1359.34726401095	1230.23488069079	1242.19830778673	872.065370713008	1090.96792820054	1029.88711726807	827.899206688691	1478.20742723321	1048.87546855797	0.494724983971504	3.05821827689123e-05	0.000968997665055931	Lap3	5	45650716	45670033	+	3098	protein_coding	leucine aminopeptidase 3 [Source:MGI Symbol;Acc:MGI:1914238]	-	1189	1875	1348	2036	2108	1444	1237	1122	741	1118	886	708	18.6788206133471	20.9598664097782	19.1180556439781	19.464460266978	23.1482892692679	18.2981416399675	16.539151544246	16.7633190721165	11.7221442247947	14.7275708184221	13.8891284797343
ENSMUSG00000049086	219.902368796689	235.982951778302	253.182318727623	111.361753764676	153.236875756879	94.1376221614229	91.4968545057016	97.4273182577824	87.0888494369266	71.2349362778529	79.0432550499194	99.3946787691225	177.967315164265	87.6143153828842	1.02015003611288	3.10094468416624e-05	0.000980990676814855	Bmyc	2	25596751	25597733	+	983	protein_coding	brain expressed myelocytomatosis oncogene [Source:MGI Symbol;Acc:MGI:88184]	-	190	285	236	159	189	100	92	88	74	73	68	85	9.4069555782434	10.0406075817893	10.5485733635531	4.79059670949789	6.54090729764647	3.99362872436823	3.87667371716498	4.14359902542572	3.68933819303687	3.03067992261053	3.35952658174836
ENSMUSG00000041220	27120.9063579622	31144.7815725932	25322.5230985034	7359.68118590704	14709.9292955399	2312.96137650616	5781.20886132221	4953.29343051498	1223.95139749194	579.637700671844	1118.22957879445	464.231617309902	17995.1304811687	2353.42543101755	2.93473762886484	3.12401750086504e-05	0.000985194451737248	Elovl6	3	129326004	129432144	+	6431	protein_coding	ELOVL family member 6, elongation of long chain fatty acids (yeast) [Source:MGI Symbol;Acc:MGI:2156528]	-	23433	37614	23604	10508	18143	2457	5813	4474	1040	594	962	397	177.336606268873	202.55345819484	161.26582360393	48.3935587055291	95.9754812975835	14.9985008514766	37.4409408646908	32.2007537797721	7.92547126357014	3.76945588506897	7.26472617451319
ENSMUSG00000066043	790.491146779678	832.150408902434	755.255730441722	764.824120195136	745.914950774224	827.469698798907	532.074099571199	664.277169939425	591.968800902353	673.316520982445	686.978878448565	574.150438536931	786.017675982017	620.460984730153	0.341244559591828	3.21518398891668e-05	0.0010123552716276	Phactr4	4	132083234	132149800	-	4960	protein_coding	phosphatase and actin regulator 4 [Source:MGI Symbol;Acc:MGI:2140327]	-	683	1005	704	1092	920	879	535	600	503	690	591	491	6.70174713361763	7.01702521163228	6.23628888901586	6.52059110551909	6.31009443132314	6.95710252961983	4.46783417607304	5.59909893969045	4.97000212567809	5.67725163253713	5.78666700144229
ENSMUSG00000029405	3852.92097749568	4379.34677879102	4578.73786580294	3478.82912546634	3633.09227654271	3567.81587991793	3019.39619868815	2973.74746409549	3039.87159588624	3259.24228997299	3190.79022223572	2965.46947480582	3915.1238173361	3074.75287428074	0.348280459635114	3.22728600952539e-05	0.00101457803924454	G3bp2	5	92200005	92231578	-	8659	protein_coding	GTPase activating protein (SH3 domain) binding protein 2 [Source:MGI Symbol;Acc:MGI:2442040]	-	3329	5289	4268	4967	4481	3790	3036	2686	2583	3340	2745	2536	18.7109167115036	21.1531222358978	21.6566817060523	16.9891803130075	17.6050357767897	17.1827501635807	14.5230879675615	14.3577648631409	14.6193119223239	15.7416211741261	15.3956240004653
ENSMUSG00000073209	127.311897724399	141.589771066981	143.756062328396	145.680784799074	79.456157799863	120.496156366621	57.6827995796814	61.9992025276797	27.0681559060718	78.0656835921675	88.3424615263806	67.8222513954012	126.381805014222	63.496759087897	0.991132302173398	3.23558217720776e-05	0.00101559927309548	Klf14	6	30932958	30936013	-	3056	protein_coding	Kruppel-like factor 14 [Source:MGI Symbol;Acc:MGI:3577024]	zf-C2H2	110	171	134	208	98	128	58	56	23	80	76	58	1.75181542207815	1.9378109789723	1.92657841838499	2.01583968358107	1.0909439382176	1.64428776379224	0.786139438134689	0.848170659625011	0.36884572310727	1.06833477871554	1.20776636062739
ENSMUSG00000025512	624.985679737959	622.663788551871	673.722441359945	708.793049118569	660.783353131513	633.546197146376	529.090506489492	545.814407966894	444.859257934571	528.895006336935	402.190680106943	347.296701110934	654.082418174372	466.357759990962	0.486938342994147	3.2713012800157e-05	0.00102361713458656	Chid1	7	141073049	141119770	-	10855	protein_coding	chitinase domain containing 1 [Source:MGI Symbol;Acc:MGI:1915288]	-	540	752	628	1012	815	673	532	493	378	542	346	297	2.42110119520142	2.39914592650487	2.54193861419875	2.76119253175603	2.55421522131463	2.4339207971113	2.03005004749738	2.10215947416648	1.70660195169679	2.03769973214537	1.5479928765967
ENSMUSG00000006611	1305.52564211929	1317.36447817291	1110.35466052157	1868.6362204035	1510.4777753178	1083.52403107798	903.034172730185	1107.12861656571	440.151752559602	764.06787815834	675.354870352988	616.247008368559	1365.98046793551	750.997383122564	0.863073483244899	3.28293600151133e-05	0.00102407243954121	Hfe	13	23886017	23894837	-	3572	protein_coding	homeostatic iron regulator [Source:MGI Symbol;Acc:MGI:109191]	-	1128	1591	1035	2668	1863	1151	908	1000	374	783	581	527	15.3690371192464	15.4250784359464	12.7310476053697	22.1217958626219	17.7431658645604	12.6498413451795	10.529296094283	12.9579744031657	5.13133558292901	8.94583825090957	7.89927746833159
ENSMUSG00000027746	1171.26945906447	1306.60034353039	1286.29491590856	1157.0416177311	985.904978414626	1101.41017928865	949.777131010272	941.059324080852	983.868623368522	906.537750714045	864.826202310883	844.270094956546	1168.0869156563	915.05652107352	0.351606569781934	3.3044328550072e-05	0.00102918249292175	Ufm1	3	53760797	53771251	-	5958	protein_coding	ubiquitin-fold modifier 1 [Source:MGI Symbol;Acc:MGI:1915140]	-	1012	1578	1199	1652	1216	1170	955	850	836	929	744	722	8.26663997227454	9.1722345453699	8.84206955185658	8.21212496500765	6.94324969520431	7.70915127926006	6.63938439017759	6.60339071549036	6.87663612626081	6.36335195704956	6.06450171942526
ENSMUSG00000039461	802.064955663714	935.65170354204	754.182924006435	879.687815902098	812.398674647578	810.524926809851	732.969367072849	699.705285669528	599.030058964806	674.292342027347	599.798817731742	629.109849150446	832.418500095286	655.817620102786	0.344264964607116	3.33049396986163e-05	0.0010320682385532	Tcta	9	108180157	108183359	-	1838	protein_coding	T cell leukemia translocation altered gene [Source:MGI Symbol;Acc:MGI:1918829]	-	693	1130	703	1256	1002	861	737	632	509	691	516	538	18.3500282688717	21.2912710149777	16.8052532098035	20.2390506709787	18.5460711762085	18.3898780633431	16.609131407888	15.9154945848989	13.5719590688426	15.3427521686241	13.6341127584896
ENSMUSG00000032459	400.453787387655	428.909364986528	414.103284020603	342.489921955514	364.849704183044	248.523322506156	288.413997898407	285.639183073953	193.007720373729	201.019135249831	181.334526290992	204.636103348193	366.554897506584	225.675111039184	0.698117231124881	3.33421647643925e-05	0.0010320682385532	Mrps22	9	98470783	98483713	-	3991	protein_coding	mitochondrial ribosomal protein S22 [Source:MGI Symbol;Acc:MGI:1928137]	-	346	518	386	489	450	264	290	258	164	206	156	175	4.2193289076224	4.49486532153629	4.24952921607502	3.62888442470151	3.8358400887631	2.59682930974254	3.00982475938312	2.99217194151135	2.01387442277509	2.1064745779675	1.89830310204559
ENSMUSG00000079020	811.324002770943	905.015320328717	811.041665076622	830.660628710102	815.641783129205	642.018583140904	466.435051773631	659.848655473162	549.601252527631	590.371732165767	669.5428663052	550.763455297138	802.616997192749	581.093835590421	0.466783131568091	3.3436296920516e-05	0.00103339215674467	Slc45a4	15	73449273	73517611	-	8471	protein_coding	solute carrier family 45, member 4 [Source:MGI Symbol;Acc:MGI:2146236]	-	701	1093	756	1186	1006	682	469	596	467	605	576	471	4.02747029849374	4.46842149062477	3.92123035820006	4.14663694380725	4.04010829654614	3.16060991451872	2.29331177701342	3.25656796158567	2.70179544237366	2.9146836348595	3.30225410361749
ENSMUSG00000044378	268.512366109642	284.835562848196	253.182318727623	105.75864665702	102.968694291659	14.1206433242134	16.9070274630101	46.4994018957598	7.06125806245351	4.87910522451047	5.81200404778819	0	171.563038659725	13.526466115587	3.66347582243722	3.35131484946411e-05	0.00103417875415978	Slc15a5	6	137960584	138056914	-	3088	protein_coding	solute carrier family 15, member 5 [Source:MGI Symbol;Acc:MGI:3607714]	-	232	344	236	151	127	15	17	42	6	5	5	0	3.65645054089153	3.85788966343653	3.35791697421397	1.44825708235755	1.39912377653296	0.190693185041482	0.228032406255435	0.629535994773486	0.0952235185133885	0.0660789969995686	0.0786349109898526
ENSMUSG00000028927	439.804737593378	1475.51445638223	1123.228337745	387.314778816768	355.120378738163	768.162996837211	186.971833120347	253.532453193547	396.607327841139	206.874061519244	340.583437200388	322.740368709151	758.190947685458	284.551580263969	1.41437604903679	3.37097126944956e-05	0.00103865148455322	Padi2	4	140633655	140679897	+	5013	protein_coding	peptidyl arginine deiminase, type II [Source:MGI Symbol;Acc:MGI:1338892]	-	380	1782	1047	553	438	816	188	229	337	212	293	276	3.68922295368572	12.3105837416862	9.1766510921961	3.26718278474249	2.97239220421705	6.39018835312196	1.55340638172698	2.11439608340249	3.29459824064329	1.72587320405943	2.83852420925764
ENSMUSG00000028128	1549.73300957246	5877.2175148154	2937.34401981454	1415.48493307177	1684.79485620526	2642.44305407114	814.520911306191	949.916353013378	1442.850397428	1402.25484152431	989.203088933551	947.172821211638	2684.50289792509	1090.98640223618	1.29905386506874	3.38951628828121e-05	0.0010427686195752	F3	3	121517186	121528697	+	2527	protein_coding	coagulation factor III [Source:MGI Symbol;Acc:MGI:88381]	-	1339	7098	2738	2021	2078	2807	819	858	1226	1437	851	810	25.788396870515	97.2745890502938	47.6061920640616	23.6868372986762	27.9749944479258	43.6072174919014	13.4246694232465	15.7155872415657	23.7769143950413	23.2071738590991	16.3548665588684
ENSMUSG00000051000	609.939728188712	1081.38152639461	847.517083876364	371.205845882255	401.334674601349	772.869877945282	178.021053875224	338.781356669107	496.64181705923	282.988103021607	252.240975674008	187.095865918348	680.708122814761	289.294862036254	1.23463066358546	3.41454303103651e-05	0.00104886421044969	Fhip1a	3	85567368	85724598	-	5290	protein_coding	FHF complex subunit HOOK interacting protein 1A [Source:MGI Symbol;Acc:MGI:2444746]	-	527	1306	790	530	495	821	179	306	422	290	217	160	4.84846152095194	8.54980395468839	6.56155331208105	2.96733242938653	3.18331220674459	6.09268451153177	1.40159422464699	2.67740655535746	3.90955245814313	2.23724247232717	1.99217161870156
ENSMUSG00000022887	92.5904710722902	82.801035711685	85.8245148229229	72.8403923995368	79.456157799863	63.0722068481533	35.8031169804919	64.2134597608111	45.8981774059478	54.6459785145173	47.6584331918632	35.0804748596903	79.4307964424085	47.2166067855536	0.745003116346363	3.43569427970909e-05	0.00105375257481322	Masp1	16	23268167	23339565	-	9833	protein_coding	mannan-binding lectin serine peptidase 1 [Source:MGI Symbol;Acc:MGI:88492]	-	80	100	80	104	98	67	36	58	39	56	41	30	0.395961497360157	0.35219453479775	0.357469662563893	0.31325160546241	0.339054680686768	0.267491489286704	0.15164964638046	0.273017523131318	0.194378771849968	0.232419582897211	0.202497890991625
ENSMUSG00000042041	253.466414560394	264.135303920275	239.235835068898	172.295543560443	201.072725860878	66.8377117346103	107.409350941476	115.141376122834	24.7144032185873	42.9361259756921	60.4448420969972	24.5563324017832	199.50725578425	62.5337384595616	1.67138759466371	3.46338218567274e-05	0.00106062784742368	2010003K11Rik	19	4546816	4548611	-	1167	protein_coding	RIKEN cDNA 2010003K11 gene [Source:MGI Symbol;Acc:MGI:1917111]	-	219	319	223	246	248	71	108	104	21	44	52	21	9.13318529751276	9.4664790621469	8.39593851557347	6.24324325177907	7.22953779486789	2.38840899365751	3.83334440323668	4.12487745936864	0.881898704449617	1.5386950266196	2.16398962589658
ENSMUSG00000056413	990.718040473505	971.256148898065	1249.81949710882	749.41557564908	755.644276219105	276.764609154583	482.347548209405	426.244517377798	373.069800966294	231.269587641796	367.318655820214	350.804748596903	832.269691250526	371.842476435402	1.16211046065491	3.48017158417344e-05	0.00106414973060136	Adap1	5	139257631	139311377	-	3292	protein_coding	ArfGAP with dual PH domains 1 [Source:MGI Symbol;Acc:MGI:2442201]	-	856	1173	1165	1070	932	294	485	385	317	237	316	300	12.6550232739684	12.3397635284373	15.5489598217999	9.62653416518982	9.63131957894173	3.50597414520008	6.10248685227359	5.41314263630665	4.71921432658374	2.93805045128288	4.66176034162734
ENSMUSG00000119960	21.9902368796689	28.1523521419729	9.65525791757883	23.8132052075409	19.4586508897624	7.53100977291383	2.98359308170766	4.42851446626284	3.53062903122675	2.92746313470628	10.4616072860187	4.67739664795871	18.4334521349063	4.83486727464683	1.95721231683457	3.48758544947566e-05	0.00106445152147054	ENSMUSG00000119960	9	66920349	66929969	+	854	lncRNA	novel transcript, antisense to Tpm1and KO:Tpm1	-	19	34	9	34	24	8	3	4	3	3	9	4	1.08279125683996	1.37876324663529	0.463041462645153	1.179144560005	0.956055443825357	0.367750542019107	0.145508486812946	0.2167957122628	0.172160553377836	0.143362020656675	0.51180830122482
ENSMUSG00000036955	950.209709379378	860.302761044407	874.337244758528	912.606070159581	780.778366951714	837.824837236664	726.007649882197	789.38270361135	666.112010558114	686.002194566172	676.517271162546	675.883815630033	869.343164921712	703.317607568402	0.304570337563743	3.49173958335267e-05	0.00106445152147054	Kifbp	10	62374405	62414236	-	4892	protein_coding	kinesin family binding protein [Source:MGI Symbol;Acc:MGI:1919570]	-	821	1039	815	1303	963	890	730	713	566	703	582	578	8.1678117342302	7.3552552866563	7.31992115053268	7.88867333750349	6.69683419454263	7.14208087098943	6.18103712516535	6.74608252188488	5.67022442919898	5.8646163427012	5.77775634462547
ENSMUSG00000035960	134.256183054821	182.990288922824	204.906029139729	144.980396410616	187.289514813963	146.85469057182	113.376537104891	100.748704107479	107.095747280545	103.437030759622	138.325696337359	98.2253296071328	166.879517152295	110.201507532838	0.599632796643691	3.56847458149932e-05	0.00108455753141641	Apex1	14	51162425	51164596	+	1422	protein_coding	apurinic/apyrimidinic endonuclease 1 [Source:MGI Symbol;Acc:MGI:88042]	-	116	221	191	207	231	156	114	91	91	106	119	84	3.97015445508897	5.38221855279358	5.9015897122911	4.31138448391998	5.52639714091665	4.30671573575541	3.32070422929235	2.96203621357089	3.13626001997308	3.04212460335792	4.06415302549411
ENSMUSG00000032905	1119.18731908631	1225.45532853294	1087.82572538055	1072.99501111625	994.012749618694	1007.27255712722	915.963076084252	885.702893252567	819.105935244607	944.594771465227	854.364595024865	769.431748589207	1084.45811514366	864.860503276787	0.325373905402655	3.6759726907411e-05	0.00111303604363085	Atg12	18	46863211	46874647	-	7711	protein_coding	autophagy related 12 [Source:MGI Symbol;Acc:MGI:1914776]	-	967	1480	1014	1532	1226	1070	921	800	696	968	735	658	6.10330089032798	6.64690794162377	5.77779986493099	5.88428999024395	5.40890650751591	5.44746288234696	4.94736403263448	4.80206298203686	4.42352822197431	5.12313008863074	4.62912941967186
ENSMUSG00000047606	0	18.2162278565707	12.8736772234384	7.00388388457084	0.810777120406765	21.6516530971273	0	0	1.17687634374225	0	0	0	10.092703197019	0.196146057290375	5.16811031286532	3.67877221180177e-05	0.00111303604363085	Ankrd34c	9	89607298	89620528	-	5487	protein_coding	ankyrin repeat domain 34C [Source:MGI Symbol;Acc:MGI:2685617]	-	0	22	12	10	1	23	0	0	1	0	0	0	0	0.138853353261633	0.0960907378893045	0.0539772861117866	0.00620004365642165	0.16455613601101	0	0	0.00893172423210448	0	0
ENSMUSG00000028426	2467.53605407653	3068.60638347505	2998.49398662587	2354.00537360426	2394.22483656118	2276.24770386321	1917.45582051079	2184.36476048414	1837.10397258165	1915.53671114281	2059.77423453614	1859.26516756359	2593.18572303435	1962.25011113652	0.402075765947001	3.69015081749956e-05	0.00111454957076989	Rad23b	4	55350043	55392237	+	5733	protein_coding	RAD23 homolog B, nucleotide excision repair protein [Source:MGI Symbol;Acc:MGI:105128]	-	2132	3706	2795	3361	2953	2418	1928	1973	1561	1963	1772	1590	18.0989870232698	22.3868054380416	21.4207717198983	17.3633122772954	17.5231110360799	16.557530356146	13.929965093282	15.9291906947282	13.344159587457	13.9736251033718	15.0108215699344
ENSMUSG00000033502	620.356156184344	396.616961058971	458.088347867351	501.478086135272	612.136725907107	545.056832314639	217.802294964659	280.103539991124	424.852360090953	254.689292719447	391.729072820924	319.232321223182	522.288851577948	314.734813635048	0.731946233591673	3.69485369633956e-05	0.00111454957076989	Cdc14a	3	116066202	116222394	-	12456	protein_coding	CDC14 cell division cycle 14A [Source:MGI Symbol;Acc:MGI:2442676]	-	536	479	427	716	755	579	219	253	361	261	337	273	2.09428219362028	1.3317587702787	1.50620650186662	1.70247376468438	2.06204462546589	1.82482477831988	0.728266705595108	0.940135580903281	1.42036142268964	0.855130973888058	1.31393532323468
ENSMUSG00000021114	1343.71921143661	1572.3916681649	1513.7298801893	1260.69909922275	1306.1619409753	1314.16120537346	1196.42082576477	1132.59257474672	1098.02562871152	947.522234599933	1057.78473669745	1101.52691059428	1385.14383422705	1088.97881851911	0.346840096724736	3.76231369502511e-05	0.00113311354316159	Atp6v1d	12	78887499	78908412	-	4602	protein_coding	ATPase, H+ transporting, lysosomal V1 subunit D [Source:MGI Symbol;Acc:MGI:1921084]	-	1161	1899	1411	1800	1611	1396	1203	1023	933	971	910	942	12.2781975160603	14.2904861069215	13.4714902756925	11.5843560193757	11.9090915478982	11.9085808394857	10.8278929472057	10.2891047182039	9.93585615250607	8.61079688810788	9.60323297150652
ENSMUSG00000045027	41.6657119825306	27.324341784856	17.1649029645846	37.8209729766825	35.6741932978976	27.2999104268126	11.9343723268306	19.9283150981828	16.4762688123915	3.90328417960838	5.81200404778819	5.84674580994838	31.1583389055607	10.6501650457916	1.55629084095534	3.76765884878283e-05	0.00113311354316159	Prss22	17	24212508	24217074	-	1324	protein_coding	protease, serine 22 [Source:MGI Symbol;Acc:MGI:1918085]	-	36	33	16	54	44	29	12	18	14	4	5	5	1.3233158848898	0.863166558927396	0.530966645315825	1.20795784896904	1.13056203918623	0.859866873455929	0.375420688030984	0.629264291711435	0.518215401859367	0.123294225217322	0.183402269740683
ENSMUSG00000015932	3786.95026685667	4201.3245520109	4001.56800361878	3666.53321357284	3734.43941659356	4179.71042396718	3385.38361671096	3093.31735468459	3099.89228941709	3591.02144523971	2951.33565546685	2777.20425972548	3928.42097943665	3149.69243687411	0.318328737614676	3.78948511045879e-05	0.00113797672272285	Dstn	2	143757240	143785244	+	1911	protein_coding	destrin [Source:MGI Symbol;Acc:MGI:1929270]	-	3272	5074	3730	5235	4606	4440	3404	2794	2634	3680	2539	2375	83.3300453191446	91.9514172633213	85.7597264921869	81.133834964274	81.9960542826115	91.2102168502334	73.7825744463671	67.6728212890074	67.5499993978764	78.5882940097935	64.5245078432226
ENSMUSG00000111883	28.9345222100907	23.1842899992718	32.1841930585961	28.0155355382834	38.1065246591179	16.9447719890561	16.9070274630101	14.3926720153542	9.41501074993801	7.80656835921675	9.29920647646111	12.8628407818864	27.8949729090693	11.7805543076444	1.2410062647184	3.81222714202552e-05	0.00114302407729259	Gm31182	10	114710912	114721036	+	2391	lncRNA	predicted gene, 31182 [Source:MGI Symbol;Acc:MGI:5590341]	-	25	28	30	40	47	18	17	13	8	8	8	11	0.508873039986202	0.405552522369953	0.551285946046229	0.495480332740063	0.668725662279767	0.295538547256258	0.294506093900787	0.25165892906123	0.163976146755524	0.136546678534282	0.162492416653561
ENSMUSG00000013338	422.444024267324	332.860163560974	381.919090962007	414.629925966594	264.313341252605	287.11974759234	49.7265513617943	253.532453193547	168.293317155142	128.808377927076	153.436906861608	189.434564242328	350.547715600307	157.205361790249	1.15820652265809	3.8176549698838e-05	0.00114302407729259	Fer1l4	2	155861059	155894867	-	6896	protein_coding	fer-1-like 4 (C. elegans) [Source:MGI Symbol;Acc:MGI:1921812]	-	365	402	356	592	326	305	50	229	143	132	132	162	2.57599266294407	2.01881931842785	2.26823468740703	2.54255560304612	1.60823702014909	1.7362961078835	0.300329291710788	1.53704576074488	1.0162698714041	0.78117333065476	0.929606957019715
ENSMUSG00000020720	1541.63134335363	1802.57854744338	1781.93148901094	1210.9715236423	1331.29603170791	1289.68542361149	1039.2849234615	1206.77019205662	1074.48810183668	1035.34612864112	1070.57114560259	981.083946909339	1493.01572646161	1067.92407308464	0.482885443435822	3.86352720814523e-05	0.0011550396348868	Psmd12	11	107370310	107395188	+	2649	protein_coding	proteasome (prosome, macropain) 26S subunit, non-ATPase, 12 [Source:MGI Symbol;Acc:MGI:1914247]	-	1332	2177	1661	1729	1642	1370	1045	1090	913	1061	921	839	24.4721021400458	28.4606701761815	27.5500833234081	19.3312100724839	21.0872963870343	20.3029812736653	16.3402716605609	19.0455319664921	16.8911448080792	16.3457237630413	16.8849725429119
ENSMUSG00000036752	2722.15984952533	3518.21600738949	3852.44790911395	3076.80619049197	2834.47681294205	2980.39711763065	2460.46976138158	2525.36037438638	2418.48088639033	1745.74384932985	1963.29496734285	1604.34705024984	3164.08398118224	2119.61614818014	0.577951509658329	3.87731354984505e-05	0.00115744137422674	Tubb4b	2	25112172	25114714	-	2088	protein_coding	tubulin, beta 4B class IVB [Source:MGI Symbol;Acc:MGI:1915472]	-	2352	4249	3591	4393	3496	3166	2474	2281	2055	1789	1689	1372	54.822120911948	70.4733454452635	75.5649071985082	62.312720764242	56.9600861310242	59.5253039087493	49.0788232606074	50.5642254309645	48.2338132761017	34.966372179341	39.2845553712478
ENSMUSG00000036427	9372.47043429258	11455.5232907116	10795.6511582884	7190.88758428888	7815.89144072121	6211.20031021068	5769.27448899538	7208.51442245933	4958.18003618611	4963.02583437205	5360.99253367983	4457.55900550465	8806.93736975223	5452.92438686622	0.691549825961151	3.94205973216004e-05	0.00117155453192112	Gpi1	7	33900755	33929761	-	6452	protein_coding	glucose-6-phosphate isomerase 1 [Source:MGI Symbol;Acc:MGI:95797]	-	8098	13835	10063	10267	9640	6598	5801	6511	4213	5086	4612	3812	61.0846969735868	74.2597454856137	68.5280472508583	47.1297578804835	50.8290956590907	40.1457113513392	37.2420387027083	46.709143586942	32.0012812212866	32.1701233958004	34.7150365434066
ENSMUSG00000001247	181.70879947937	171.398143923188	192.03235191629	161.089329345129	199.451171620064	176.037353441861	125.310909431722	110.712861656571	137.694532217843	123.929272702566	152.274506052051	139.152550276772	180.286191620984	131.512438722921	0.455427959937011	3.99840112081045e-05	0.0011847986826319	Lsr	7	30657195	30672889	-	2172	protein_coding	lipolysis stimulated lipoprotein receptor [Source:MGI Symbol;Acc:MGI:1927471]	-	157	207	179	230	246	187	126	100	117	127	131	119	3.51794334919522	3.30049573737532	3.62099939782658	3.13627416417752	3.85305309738732	3.3798933045216	2.40289981814307	2.1310259930068	2.63995367900654	2.38624279256932	2.9290997488861
ENSMUSG00000118391	13.8885706608435	8.2801035711685	9.65525791757883	5.60310710765667	7.29699408366088	8.47238599452806	0.994531027235887	1.10712861656571	1.17687634374225	0	3.48720242867292	1.16934916198968	8.86606988923941	1.32251459636774	2.76551354216331	4.01322001464877e-05	0.0011874409808049	Gm19519	18	57821718	57925432	-	3976	lncRNA	predicted gene, 19519 [Source:MGI Symbol;Acc:MGI:5011704]	-	12	10	9	8	9	9	1	1	1	0	3	1	0.146887175686963	0.08710082647551	0.0994560888075856	0.0595922271419261	0.0770062263292431	0.0888622568523282	0.0104178611450583	0.0116413190563651	0.012326049009446	0	0.0366435520829977
ENSMUSG00000046727	377.306169619583	638.395985337091	494.563766667093	371.906234270712	287.825877744401	435.857190607388	155.146840248798	345.424128368501	201.245854779925	255.665113764349	249.916174054892	184.757167594369	434.309204041045	232.025879801806	0.904404485382882	4.08079376224018e-05	0.00120389399554652	Cystm1	18	36475573	36536150	+	4261	protein_coding	cysteine-rich transmembrane module containing 1 [Source:MGI Symbol;Acc:MGI:1913310]	-	326	771	461	531	355	463	156	312	171	262	215	158	3.72353187501417	6.26630450967778	4.75362188309006	3.69087206954806	2.83430463217294	4.26570346794881	1.51648460041992	3.38915653256269	1.96677573746217	2.50934564639676	2.45047125577953
ENSMUSG00000028466	732.622102359496	866.098833544225	889.356534852539	872.683932017527	801.85857208229	732.39070041587	641.472512567147	715.205086301448	675.527021308052	646.969352770088	592.824412874396	603.384167586673	815.835112545325	645.897092234634	0.337779743896015	4.08870153352659e-05	0.00120446083242394	Creb3	4	43562332	43567060	+	2372	protein_coding	cAMP responsive element binding protein 3 [Source:MGI Symbol;Acc:MGI:99946]	TF_bZIP	633	1046	829	1246	989	778	645	646	574	663	510	516	12.9878730630394	15.2716390735958	15.3558933924976	15.5578422278092	14.1844112596185	12.8761526730606	11.2634119998841	12.6056835712469	11.8595298796517	11.406950930277	10.4418675058768
ENSMUSG00000029772	3292.74862750832	3412.23068167854	3365.39378749387	3359.76309942863	2879.88033168483	2970.98335541451	2060.66828843276	2741.25045461669	1722.94696723866	2766.45266229744	2264.35677701828	1880.3134524794	3213.49998053478	2239.33143368054	0.520836798447824	4.13610068612959e-05	0.00121622338735177	Ahcyl2	6	29768010	29912309	+	18255	protein_coding	S-adenosylhomocysteine hydrolase-like 2 [Source:MGI Symbol;Acc:MGI:1921590]	-	2845	4121	3137	4797	3552	3156	2072	2476	1464	2835	1948	1608	7.58489273697494	7.81788772106586	7.5503646023521	7.78276445133445	6.61943356099559	6.78697676570053	4.70146117618307	6.27794303974992	3.93033442570911	6.337849987979	5.18238653307284
ENSMUSG00000024990	7097.05960769104	9109.76994899958	7655.54672220473	8711.43077562921	8763.68989447672	4994.9422318851	5699.65731708887	5906.53116937806	1967.73724673704	2584.94994794565	2764.18912512807	2704.70461168212	7722.0731968144	3604.62823632663	1.0991066904503	4.15582323737589e-05	0.00121887993492716	Rbp4	19	38105077	38113729	-	1343	protein_coding	retinol binding protein 4, plasma [Source:MGI Symbol;Acc:MGI:97879]	-	6132	11002	7136	12438	10809	5306	5731	5335	1672	2649	2378	2313	222.21590676212	283.70322952383	233.460854747264	274.296676271083	273.80363649886	155.100228691752	176.758104687998	183.868350089989	61.014144512676	80.4964402537803	85.9920939709589
ENSMUSG00000109603	39.3509502057233	59.6167457124132	45.0578702820345	43.4240800843392	66.4837238733547	42.3619299726403	30.8304618443125	22.1425723313142	7.06125806245351	16.5889577633356	22.0856153815951	2.33869832397935	49.3825500217509	16.8412606178317	1.54403484149385	4.21914006900209e-05	0.0012356491730469	Gm32389	8	27498495	27502931	+	1621	lncRNA	predicted gene, 32389 [Source:MGI Symbol;Acc:MGI:5591548]	-	34	72	42	62	82	45	31	20	6	17	19	2	1.02080999167522	1.53821886470063	1.13841738173667	1.1328037551828	1.72091945867268	1.08980978792368	0.79214305570346	0.571078156299911	0.181400509049564	0.427992970572406	0.569237198963187
ENSMUSG00000025555	1260.38778747155	1242.01553567527	1384.99310795492	1167.54744355796	1202.38246956323	822.762817690836	726.007649882197	964.309025028732	574.315655746219	918.24760325287	718.363700306621	667.698371496105	1180.01486031896	761.490334285457	0.631264930130614	4.25062248551226e-05	0.00124305994779806	Farp1	14	121272612	121521156	+	5524	protein_coding	FERM, RhoGEF (Arhgef) and pleckstrin domain protein 1 (chondrocyte-derived) [Source:MGI Symbol;Acc:MGI:2446173]	-	1089	1500	1291	1667	1483	874	730	871	488	941	618	571	9.59451928054332	9.40386185915897	10.2685190913742	8.93774449581076	9.13307846523372	6.21124940172188	5.47386560758669	7.29815450014878	4.32948678139753	6.95195069201022	5.43322251898837
ENSMUSG00000036879	2168.9317848684	3251.59667239787	2409.52325365356	1919.76457276087	1842.89639468458	1782.02518751574	1214.32238425502	1824.54796010029	1007.40615024337	1443.2393254102	1418.12898766032	1155.3169720458	2229.12297764683	1343.82696328583	0.73002224524875	4.2673463517406e-05	0.00124440895227064	Phkb	8	86567588	86788005	+	7417	protein_coding	phosphorylase kinase beta [Source:MGI Symbol;Acc:MGI:97578]	-	1874	3927	2246	2741	2273	1893	1221	1648	856	1479	1220	988	12.2967492622329	18.3358595602487	13.3050562646812	10.9452771220469	10.4255953459285	10.0194421049618	6.81886865706756	10.2843653455901	5.65608270965256	8.13786769056421	7.98829764774791
ENSMUSG00000025477	1168.95469728766	1328.95662317254	1235.87301345009	1393.07250464114	1080.76590150222	1059.04824931601	945.799006901328	1059.52208605338	759.085241713752	922.150887432479	864.826202310883	749.552812835383	1211.11183156161	883.489372874535	0.454965847978827	4.26760525381084e-05	0.00124440895227064	Inpp5a	7	138969025	139159568	+	5649	protein_coding	inositol polyphosphate-5-phosphatase A [Source:MGI Symbol;Acc:MGI:2686961]	-	1010	1605	1152	1989	1333	1125	951	957	645	945	744	641	8.70159386081132	9.83947923768698	8.96016788186704	10.4281966849513	8.02764728456952	7.81811677387274	6.97322827633688	7.84131554818182	5.59575131982731	6.82701667142011	6.39622964141188
ENSMUSG00000038491	47.4526164245487	27.324341784856	35.4026123644557	19.6108748767984	16.2155424081353	15.0620195458277	3.97812410894355	3.32138584969713	11.7687634374225	0	12.786408905134	5.84674580994838	26.8446679007703	6.2835713518576	2.11072086093932	4.36968543846841e-05	0.00126683099455309	Cdk19os	10	40224504	40226099	-	1124	lncRNA	cyclin-dependent kinase 19, opposite strand [Source:MGI Symbol;Acc:MGI:1914837]	-	41	33	33	28	20	16	4	3	10	0	11	5	1.77527875383941	1.01675491460843	1.28997968567277	0.737798427853242	0.605331664462377	0.55882377737423	0.147407174066733	0.123538837815234	0.436017534355492	0	0.475279476246141
ENSMUSG00000020776	1096.03970131824	944.759817470326	911.885469993556	1094.70705115842	1114.8185405593	1013.86219067852	871.209179858637	884.595764636001	848.527843838163	751.382204574612	781.133344022733	808.020270934867	1029.34546186306	824.144767977502	0.321351768995344	4.4262806969752e-05	0.00127955125895317	Fbf1	11	116033111	116058992	-	7751	protein_coding	Fas (TNFRSF6) binding factor 1 [Source:MGI Symbol;Acc:MGI:1922033]	-	947	1141	850	1563	1375	1077	876	799	721	770	672	691	5.94622381814391	5.09796159207873	4.81832878530536	5.9723774426973	6.03496379452073	5.45480426761724	4.68135212741203	4.77130973679759	4.55877117677497	4.05418645092747	4.2105053451642
ENSMUSG00000025876	975.672088924258	1213.03517317619	1274.49404512041	763.423343418222	767.805933025206	418.912418618332	484.336610263877	582.349652313563	196.538349404956	459.611712148886	413.814688202519	315.724273737213	902.223833713768	408.729214345169	1.14167706502082	4.43991549096853e-05	0.00127981518163735	Unc5a	13	55097224	55153831	+	4168	protein_coding	unc-5 netrin receptor A [Source:MGI Symbol;Acc:MGI:894682]	-	843	1465	1188	1090	947	445	487	526	167	471	356	270	9.84348478642714	12.1724658850194	12.5234496163778	7.74541679692793	7.72951023201007	4.19134592381002	4.83978636024716	5.84126086440132	1.96362714344531	4.61173056756375	4.14805947354379
ENSMUSG00000032867	1594.8708642202	1618.76024816344	1567.37020195363	1919.06418437241	1539.66575165245	1531.61911256635	1154.65052262086	1479.12383173179	939.147322306317	1262.71243210331	1210.0592427495	1029.02726255092	1628.55839382141	1179.12010234378	0.465943266371341	4.54921277463554e-05	0.00130944436374345	Fbxw8	5	118203030	118293529	-	5525	protein_coding	F-box and WD-40 domain protein 8 [Source:MGI Symbol;Acc:MGI:1923041]	-	1378	1955	1461	2740	1899	1627	1161	1336	798	1294	1041	880	12.1385257875146	12.2541482762038	11.6185833020328	14.6880548556257	11.6929041614027	11.5604962129589	8.70412015831764	11.1923876530302	7.07849410814891	9.55812538999674	9.1504222243355
ENSMUSG00000070305	304.391173650154	355.216443203129	349.734897903411	273.85185988672	330.79706512596	341.719568445965	242.665570645556	201.497408214959	289.511580560594	229.317945551992	242.941769197547	235.039181559925	325.951834702556	240.162242621762	0.440599492466443	4.55889774644499e-05	0.00131035746654962	Mpzl3	9	44966484	44988734	+	6987	protein_coding	myelin protein zero-like 3 [Source:MGI Symbol;Acc:MGI:2442647]	-	263	429	326	391	408	363	244	182	246	235	209	201	1.83195168371915	2.12635219869162	2.05003888755723	1.65741787946316	1.98654829446923	2.03956282250979	1.44651860350815	1.205672104107	1.72549867352842	1.37261218098317	1.45270767063297
ENSMUSG00000042734	96.0626137375011	110.953387853658	104.062224222794	61.6341781842234	81.8884891610832	45.186058637483	41.7703031439072	26.571086797577	51.7825591246591	49.7668732900068	41.846429144075	36.24982402168	83.2978252994571	41.3311792536508	1.00659226557033	4.5838369319259e-05	0.00131564620642438	Ttc9	12	81678023	81714331	+	4778	protein_coding	tetratricopeptide repeat domain 9 [Source:MGI Symbol;Acc:MGI:1916730]	-	83	134	97	88	101	48	42	24	44	51	36	31	0.845436428667909	0.97124166456526	0.891991737188948	0.545484647609728	0.719125909129625	0.394381284492655	0.364106209362825	0.232495025038633	0.451311912496551	0.435606909981919	0.365914013600667
ENSMUSG00000000296	71.7576150810249	95.2211910684377	45.0578702820345	57.4318478534809	70.5376094753885	57.423949518468	32.8195238987843	37.6423729632341	24.7144032185873	43.9119470205942	40.6840283345174	35.0804748596903	66.2383472131391	35.8087917159013	0.887145443309578	4.62074575830557e-05	0.0013224666380812	Tpd52l1	10	31208372	31321954	-	1323	protein_coding	tumor protein D52-like 1 [Source:MGI Symbol;Acc:MGI:1298386]	-	62	115	42	82	87	61	33	34	21	45	35	30	2.28076665740392	3.01027829914302	1.39484094920268	1.83569283820261	2.23711915360722	1.81005260165754	1.03318724498928	1.18950874929377	0.777910648596148	1.38810845397733	1.28478627056436
ENSMUSG00000024480	2151.57107154234	2282.82455457115	2137.03041909078	1960.38709929138	1893.1645761498	1787.67344484542	1540.52856118839	1811.2624167015	1208.65200502329	1605.22561886394	1516.93305647272	1373.98526533787	2035.44186091515	1509.43115393129	0.430875117412552	4.67492382869961e-05	0.00133520465349556	Ap3s1	18	46874943	46923893	+	2399	protein_coding	adaptor-related protein complex 3, sigma 1 subunit [Source:MGI Symbol;Acc:MGI:1337062]	-	1859	2757	1992	2799	2335	1899	1549	1636	1027	1645	1305	1175	37.7136140120122	39.7992758184949	36.4833179994039	34.5556173213067	33.1120710014191	31.0753423570925	26.7452160270332	31.5646966041785	20.9802404647017	27.9837803917072	26.4181833850227
ENSMUSG00000062312	1006.92137291116	933.16767247069	743.45485965357	885.290923009754	1234.8135543795	839.707589679892	683.242815711054	717.419343534579	586.084419183641	614.767258288319	742.774117307331	617.416357530549	940.559328684094	660.284051925912	0.510870922295758	4.71370205926037e-05	0.00134333832057109	Erbb2	11	98303296	98328542	+	5210	protein_coding	erb-b2 receptor tyrosine kinase 2 [Source:MGI Symbol;Acc:MGI:95410]	-	870	1127	693	1264	1523	892	687	648	498	630	639	528	8.12700523292205	7.49125955080786	5.84427648764298	7.18547290371883	9.94470461106765	6.72122348591197	5.4619026357122	5.75686241845179	4.68448535298571	4.93484544809369	5.95642697436963
ENSMUSG00000033793	1768.47799748074	1949.96439101018	1876.33845531615	1606.69096312055	1538.04419741163	1462.89864838851	1319.74267314202	1497.9450182134	1208.65200502329	1327.11662106685	1225.17045327375	1239.51011170906	1700.4024421213	1303.02281373806	0.383447655632865	4.7446174292812e-05	0.00135023624720138	Atp6v1h	1	5140241	5232752	+	9746	protein_coding	ATPase, H+ transporting, lysosomal V1 subunit H [Source:MGI Symbol;Acc:MGI:1914864]	-	1528	2355	1749	2294	1897	1554	1327	1353	1027	1360	1054	1060	7.63037631927564	8.36822128757345	7.8849445757129	6.97128779238647	6.6217172391406	6.2595889124029	5.63987470923679	6.4256927786425	5.16433376511588	5.69486234597062	5.25214721555602
ENSMUSG00000024511	309.020697203769	459.545748199852	390.501542444299	239.532828852323	189.721846175183	290.885252478797	54.6992064979738	162.747906635159	174.177698873853	134.663304196489	205.744943291702	112.257519551009	313.201319225704	140.715096507698	1.15524318721286	4.75687821859065e-05	0.00135096788641684	Rab27b	18	70112202	70274676	-	10679	protein_coding	RAB27B, member RAS oncogene family [Source:MGI Symbol;Acc:MGI:1931295]	-	267	555	364	342	234	309	55	147	148	138	177	96	1.21682937394165	1.7998281839777	1.49763520213109	0.948509150315737	0.745443922933967	1.13592353604333	0.213332510085341	0.637140652824407	0.679205813981691	0.527374624915894	0.804943442441983
ENSMUSG00000018921	574.060920648199	579.607249981795	608.281248807466	559.61032237721	625.109159833616	550.705089644324	488.31473437282	484.92233405578	440.151752559602	431.312901846726	526.56756672961	472.417061443829	582.895665215435	473.947725168061	0.298914070744817	4.77226982895461e-05	0.00135118256773438	Pelp1	11	70283709	70300857	-	3561	protein_coding	proline, glutamic acid and leucine rich protein 1 [Source:MGI Symbol;Acc:MGI:1922523]	-	496	700	567	799	771	585	491	438	374	442	453	404	6.77889196909942	6.80761079041391	6.99594405314083	6.64539516280266	7.36566753369495	6.44918889663457	5.71129323593406	5.69312480787172	5.14718638085437	5.06548490248375	6.17801438511144
ENSMUSG00000110344	1205.99088571658	1304.94432281616	1614.57368510624	1108.01443053911	993.201972498287	533.760317655268	691.199063928941	862.453192304687	456.628021371994	383.497670646523	345.233040438619	410.441555858376	1126.74760238861	524.908757424857	1.10169643650555	4.79284121495228e-05	0.00135438153433764	Smim36	11	90078509	90142081	+	2187	protein_coding	small integral membrane protein 36 [Source:MGI Symbol;Acc:MGI:5804831]	-	1042	1576	1505	1582	1225	567	695	779	388	393	297	351	23.1882485053224	24.9560634860999	30.2359041149182	21.424154988225	19.0553536533664	10.1778367601399	13.1631842978338	16.4868331406291	8.69467210529686	7.33355404615678	6.59523618889707
ENSMUSG00000035594	23.1476177680725	25.6683210706223	26.8201608821634	35.0194194228542	44.5927416223721	33.8895439781122	13.9234343813024	18.821186481617	11.7687634374225	19.5164208980419	10.4616072860187	4.67739664795871	31.5229674573661	13.1948015220602	1.25139626473709	4.81492242358612e-05	0.00135871303173286	Chrna5	9	54888164	54915063	+	3126	protein_coding	cholinergic receptor, nicotinic, alpha polypeptide 5 [Source:MGI Symbol;Acc:MGI:87889]	-	20	31	25	50	55	36	14	17	10	20	9	4	0.311379510839925	0.343432484583028	0.35138747520701	0.473725797977244	0.598554118635064	0.452100234478384	0.185508580543355	0.251714663358232	0.156776618239147	0.261102933761571	0.139822229445296
ENSMUSG00000028132	3931.62287790712	6202.62558516232	5177.36385669283	3293.22620252521	3127.9781305293	4118.52096956225	1376.43094169447	1962.939037171	3074.00100985476	2831.83267230588	2760.70192269939	1607.85509773581	4308.55627039651	2268.96011357688	0.925178108491743	5.00658891772807e-05	0.00140884711922642	Tlcd4	3	120995410	121076747	-	7874	protein_coding	TLC domain containing 4 [Source:MGI Symbol;Acc:MGI:1923195]	-	3397	7491	4826	4702	3858	4375	1384	1773	2612	2902	2375	1375	20.9966083055525	32.9467847285383	26.9294292934776	17.6861465652279	16.6685000452206	21.8124200314149	7.28057399330056	10.4222597586049	16.2572853302499	15.0408620222506	14.6484236017165
ENSMUSG00000053062	1870.32751566026	1965.6965877954	1839.86303651641	1786.69077895402	1673.44397651956	1985.36245138441	1058.18101297898	1517.87333331159	955.623591118708	1608.15308199865	1260.04247756048	1352.93698042206	1853.56405780501	1292.13507956508	0.520238865531913	5.04242327741062e-05	0.00141580712332964	Jam2	16	84571011	84622816	+	6045	protein_coding	junction adhesion molecule 2 [Source:MGI Symbol;Acc:MGI:1933820]	-	1616	2374	1715	2551	2064	2109	1064	1371	812	1648	1084	1157	13.0105022252369	13.6004432013594	12.4653093760632	12.4985651621521	11.6156387123754	13.6962438528334	7.29071737488305	10.4975926787222	6.5830929924871	11.1258098139531	8.7087467979535
ENSMUSG00000034201	695.58591393058	801.514025689111	873.264438323241	874.084708794441	816.452560249612	698.501156437758	622.576423049665	678.669841954779	549.601252527631	623.549647692438	447.524311679691	501.650790493571	793.23380057079	570.595377899629	0.475019622247719	5.04539616017572e-05	0.00141580712332964	Gas2l1	11	5004132	5015327	-	6100	protein_coding	growth arrest-specific 2 like 1 [Source:MGI Symbol;Acc:MGI:1926176]	-	601	968	814	1248	1007	742	626	613	467	639	385	429	4.79505559739549	5.49558809364747	5.86313389811573	6.05941580953156	5.61602901960412	4.7752407881181	4.25078792809552	4.65135200659837	3.7519523266143	4.27505545598205	3.06516304844642
ENSMUSG00000002233	1664.31371752442	2028.62537493628	1899.94019689246	1986.30146966429	1790.19588185814	2059.73117289193	1516.65981653473	1531.15887671038	1608.78996189566	1212.9455588133	1086.84475693639	1023.18051674097	1904.85130229459	1329.92991460524	0.518421980943978	5.09192421925841e-05	0.00142687347202617	Rhoc	3	104695691	104701775	+	1618	protein_coding	ras homolog family member C [Source:MGI Symbol;Acc:MGI:106028]	-	1438	2450	1771	2836	2208	2188	1525	1383	1367	1243	935	875	43.2543090412084	52.4392194600271	48.0922710832481	51.9127116308577	46.4248233068422	53.0872227125221	39.0405805110919	39.5632746339265	41.4057125882255	31.3518621531758	28.0644012117159
ENSMUSG00000002076	27.7771413216871	11.5921449996359	15.0192900940115	30.8170890921117	35.6741932978976	32.948167756498	6.96171719065121	6.64277169939425	11.7687634374225	3.90328417960838	12.786408905134	10.5241424579071	25.6380044269736	8.76451464501958	1.56967203878588	5.17217483899953e-05	0.00144533552445376	Hsf2bp	17	32163743	32255323	-	3589	protein_coding	heat shock transcription factor 2 binding protein [Source:MGI Symbol;Acc:MGI:1921627]	-	24	14	14	44	44	35	7	6	10	4	11	9	0.325451886615416	0.135090008496316	0.171391713178708	0.36309914269703	0.417069974890657	0.382838663309805	0.0807884957897084	0.077379578547965	0.136551604518131	0.0454838546078947	0.14884762644209
ENSMUSG00000032060	2416.61129498677	3151.40741918673	2986.69311583772	2513.69392617247	2077.21098248213	1959.00391717921	1506.71450626237	2383.64791146597	957.977343806193	1090.96792820054	1064.7591415548	953.019567021586	2517.43677597417	1326.18106638524	0.92456862823992	5.2095301263923e-05	0.00145375514761461	Cryab	9	50662625	50667936	+	1479	protein_coding	crystallin, alpha B [Source:MGI Symbol;Acc:MGI:88516]	-	2088	3806	2784	3589	2562	2081	1515	2153	814	1118	916	815	68.7086365331017	89.1187859614324	82.705863340959	71.8706031754897	58.9305723520059	55.2363676269662	42.429645103326	67.3789786850142	26.9728288582202	30.8492321808463	30.0780714408634
ENSMUSG00000021248	4004.53787387655	4188.90439665414	4190.38193622921	3836.72759196791	3444.18120748794	3797.5116779918	3001.49464019791	3471.95534155006	3039.87159588624	3388.05066790007	3302.38069995325	3042.64651949714	3910.37411403459	3207.73324416411	0.285467739249228	5.28510443570952e-05	0.00146897693502683	Tmed10	12	85387388	85421621	-	5811	protein_coding	transmembrane p24 trafficking protein 10 [Source:MGI Symbol;Acc:MGI:1915831]	-	3460	5059	3906	5478	4248	4034	3018	3136	2583	3472	2841	2602	28.9783886944089	30.1496625470843	29.5336147907329	27.920112111665	24.8692873477462	27.2524921759451	21.5126197254664	24.9789251429334	21.7843094020655	24.3836979925922	23.7434074408282
ENSMUSG00000093651	16.2033324376508	22.3562796421549	20.3833222704442	13.3073793806846	17.8370966489488	8.47238599452806	9.94531027235887	1.10712861656571	3.53062903122675	2.92746313470628	5.81200404778819	4.67739664795871	16.4266327290686	4.66665529176742	1.80238100888484	5.29165238841848e-05	0.00146897693502683	Gm5873	6	6735427	6736492	-	1066	processed_pseudogene	predicted gene 5873 [Source:MGI Symbol;Acc:MGI:3648385]	-	14	27	19	19	22	9	10	1	3	3	5	4	0.639175089699742	0.877152713301965	0.783125992587059	0.527888743809764	0.702093874241354	0.331441213175288	0.388568629575534	0.043420154379088	0.137922244450912	0.11485099966304	0.227790436338335
ENSMUSG00000115441	62.4985679737959	59.6167457124132	50.4219024584672	27.3151471498263	34.8634161774909	15.0620195458277	21.8796825991895	19.9283150981828	5.88438171871126	12.6856735837272	4.64960323823056	10.5241424579071	41.6296331696369	12.5919664493247	1.70939554333895	5.29836820400215e-05	0.00146897693502683	Gm34759	15	12068334	12085283	-	2787	lncRNA	predicted gene, 34759 [Source:MGI Symbol;Acc:MGI:5593918]	-	54	72	47	39	43	16	22	18	5	13	4	9	0.942987207531804	0.894672687362655	0.740962334156645	0.414451431177594	0.524881413828411	0.225374210896532	0.326972066767327	0.298940051031912	0.0879231626508025	0.190360621137473	0.0697020753890678
ENSMUSG00000022969	947.894947602571	783.29779783254	872.191631887954	984.74607417066	861.856078992391	869.831628771548	711.089684473659	745.097558948722	670.819515933083	664.534131578326	712.551696258833	781.125240209104	886.636359876277	714.202971233621	0.312372125835143	5.31078437091889e-05	0.00146977966358856	Il10rb	16	91203052	91222722	+	3808	protein_coding	interleukin 10 receptor, beta [Source:MGI Symbol;Acc:MGI:109380]	-	819	946	813	1406	1063	924	715	673	570	681	613	668	10.4673313468397	8.6032560456678	9.38056178797429	10.9353927696138	9.49655379043621	9.52568545513095	7.77739295630714	8.18025218338669	7.33581181488647	7.29828639718008	7.81782998680544
ENSMUSG00000040525	190.967846586599	171.398143923188	153.411320245975	161.089329345129	153.236875756879	169.447719890561	90.5023234784657	118.462761972531	130.63327415539	142.469872555706	111.590477717533	97.0559804451431	166.591872624722	115.119115054128	0.530209851071568	5.34719947248076e-05	0.00147782490915265	Cblc	7	19512806	19530734	-	2541	protein_coding	Casitas B-lineage lymphoma c [Source:MGI Symbol;Acc:MGI:1931457]	-	165	207	143	230	189	180	91	107	111	146	96	83	3.16029984053768	2.82120296795718	2.47267259176839	2.68082939181172	2.53038641227331	2.78092352022713	1.48341158916191	1.9490710935803	2.1408615370456	2.34487080985923	1.83480221118613
ENSMUSG00000029059	1140.02017507757	1377.80923424244	1273.42123868512	2033.22749169092	1515.34243804024	967.734755819427	902.039641702949	1170.23494770995	470.750537496901	532.798290516543	537.029174015629	443.183332394087	1384.59255559262	676.005987306011	1.03443478595759	5.36430916215115e-05	0.0014801921207307	Prxl2b	4	154979961	154983592	-	1027	protein_coding	peroxiredoxin like 2B [Source:MGI Symbol;Acc:MGI:1913719]	-	985	1664	1187	2903	1869	1028	907	1057	400	546	462	379	46.6782748598989	56.1114549576308	50.7826684626708	83.718723456988	61.9111064318075	39.2955956481351	36.581523108925	47.6379551981401	19.0879730716874	21.6966622654583	21.8471212411177
ENSMUSG00000031286	127.311897724399	216.938713564615	167.3578039047	79.8442762841076	105.401025652879	179.802858328318	52.710144443502	76.3918745430339	107.095747280545	49.7668732900068	70.906449383016	36.24982402168	146.10942924317	65.5201521602973	1.15805341888233	5.37047837044441e-05	0.0014801921207307	Glt28d2	3	85777156	85794823	-	2732	protein_coding	glycosyltransferase 28 domain containing 2 [Source:MGI Symbol;Acc:MGI:2443773]	-	110	262	156	114	130	191	53	69	91	51	61	31	1.95957098457937	3.32115578877952	2.50887570438579	1.23586252028084	1.61879690357325	2.74456725434227	0.803563339449433	1.16900660146392	1.63241645256285	0.761833753987413	1.08435585017105
ENSMUSG00000031563	1599.50038777381	1819.96676494284	1726.14555437604	1880.54282300727	1587.50160175645	1653.05664515459	1209.34972911884	1585.40817892209	987.399252399749	1352.4879682343	1253.06807270313	1165.84111450371	1711.11896283516	1258.92571931364	0.44275533049466	5.40076071359806e-05	0.00148447138739881	Wwc2	8	48276994	48443959	-	13784	protein_coding	WW, C2 and coiled-coil domain containing 2 [Source:MGI Symbol;Acc:MGI:1261872]	-	1382	2198	1609	2685	1958	1756	1216	1432	839	1386	1078	997	4.87957265280002	5.52231372297191	5.12880305055964	5.7691925093157	4.83244734654485	5.00115658394571	3.65412374854224	4.80857419482953	2.98302547539514	4.10354022969021	3.79809814766867
ENSMUSG00000018924	61.3411870853923	466.169831056786	420.540122632322	113.462918930048	94.8609230875915	255.112956057456	45.7484272528508	33.2138584969713	114.157005342998	77.0898625472654	29.060020238941	74.8383463673393	235.247989808266	62.3512533743944	1.91603628605264	5.41601101621246e-05	0.00148663221891125	Alox15	11	70234978	70242857	-	2454	protein_coding	arachidonate 15-lipoxygenase [Source:MGI Symbol;Acc:MGI:87997]	-	53	563	392	162	117	271	46	30	97	79	25	64	1.05111521183654	7.94515708457667	7.01853954390983	1.95517871886921	1.62196325448489	4.33526787600092	0.776440559081739	0.565842109634569	1.93716869338674	1.31378186438784	0.494752659202658
ENSMUSG00000052712	1692.0908588461	1824.10681672842	1761.54816674049	1554.86222237473	1537.23342029123	1397.00231287552	1338.6387626595	1425.98165813663	1005.05239755588	1140.73480149055	1190.29842898702	1230.15531841314	1627.80729964275	1221.81022787379	0.413478524931451	5.42548267116873e-05	0.00148720315182445	BC004004	17	29487762	29533039	+	19180	protein_coding	cDNA sequence BC004004 [Source:MGI Symbol;Acc:MGI:2136782]	-	1462	2203	1642	2220	1896	1484	1346	1288	854	1169	1024	1052	3.70977679091438	3.97772308657341	3.76148896848855	3.42807548982131	3.36294246992292	3.03743157534103	2.90684180493035	3.10824918267585	2.18212454201095	2.48734849902843	2.59282998602654
ENSMUSG00000027108	932.848996053324	1146.79434460684	1065.29679023953	914.707235324952	921.042808782085	866.066123885091	843.362311096032	804.88250424327	708.479558932835	689.90547874578	749.748522164677	679.391863116002	974.459383148637	745.961706383099	0.385076744138546	5.52611586798946e-05	0.0015102960179673	Ola1	2	72923145	73049268	-	3561	protein_coding	Obg-like ATPase 1 [Source:MGI Symbol;Acc:MGI:1914309]	-	806	1385	993	1306	1136	920	848	727	602	707	645	581	11.0156994497866	13.4693442067475	12.2521559872466	10.862185334944	10.852656703343	10.1423141622287	9.86390359281483	9.4495473409195	8.28504331891533	8.10248376935749	8.79651054833748
ENSMUSG00000025736	369.204503400757	379.228743559517	409.812058279457	441.94507311642	435.387313658433	300.299014694939	248.632756808972	332.138584969713	198.89210209244	295.673776605334	267.352186198257	239.716578207884	389.312784451587	263.734330813767	0.561989860242096	5.53975378359774e-05	0.0015102960179673	Jmjd8	17	26047841	26050817	+	2759	protein_coding	jumonji domain containing 8 [Source:MGI Symbol;Acc:MGI:1919356]	-	319	458	382	631	537	319	250	300	169	303	230	205	5.62714352904147	5.74886922140325	6.08340744536277	6.77366421794057	6.62143763482272	4.53900005255968	3.75329973837911	5.03289792331726	3.00196255005552	4.48189479148998	4.0485436159067
ENSMUSG00000075232	2094.85940801057	3276.43698311137	2320.48031952478	1972.29370189515	1929.6495465681	2314.84412894939	1341.62235574121	1545.55154872573	1911.24718223742	1091.94374924544	1525.06986213962	950.680868697607	2318.09401467656	1394.3525944645	0.73352260196886	5.60475455426901e-05	0.00152594941315145	Amd1	10	40163454	40178184	-	3544	protein_coding	S-adenosylmethionine decarboxylase 1 [Source:MGI Symbol;Acc:MGI:88004]	-	1810	3957	2163	2816	2380	2459	1349	1396	1624	1119	1312	813	24.8561506081116	38.6670454335679	26.8162501843821	23.5334144133569	22.8461461940829	27.2386776852616	15.7667861360898	18.2322502418393	22.4575604625195	12.8856729074545	17.9788872426244
ENSMUSG00000018171	1951.34417784852	1910.21989386857	2306.53383586605	2253.8498340549	2327.74111268782	3344.70971539536	1425.16296202903	1603.12223678715	2013.63542414299	1115.36345432309	1378.60736013536	1185.72005025753	2349.06642828687	1453.60191461252	0.692646323813655	5.67358720405342e-05	0.00153844440088349	Vmp1	11	86474691	86574662	-	3862	protein_coding	vacuole membrane protein 1 [Source:MGI Symbol;Acc:MGI:1923159]	-	1686	2307	2150	3218	2871	3553	1433	1448	1711	1143	1186	1014	21.246838213272	20.6873078238144	24.4602804983821	24.6785577707227	25.290104900916	36.1163741302427	15.3694689287865	17.354210475044	21.712408737474	12.0782688009179	14.9140332310764
ENSMUSG00000021268	1048.58708489369	1160.87052067782	1064.22398380424	1743.26669886968	1363.72711652418	782.283640161424	788.663104598058	828.13220519115	683.765155714248	750.40638352971	588.174809636165	789.310684343032	1193.82650748851	738.075390502061	0.694377640497	5.7686309798078e-05	0.00156001149615232	Meg3	12	109506879	109538165	+	19071	lncRNA	maternally expressed 3 [Source:MGI Symbol;Acc:MGI:1202886]	-	906	1402	992	2489	1682	831	793	748	581	769	506	675	2.31208470951277	2.54591089227315	2.28545907297391	3.86542664349317	3.00042125273795	1.7106011624775	1.72236289753092	1.81541826107412	1.49304511932069	1.64559744075255	1.28854543756649
ENSMUSG00000028152	477.998306910698	491.838152127409	499.927798843526	675.874794861086	484.033940882839	537.525822541725	401.790535003298	383.066501331735	410.729843966046	420.578870352803	389.404271201809	381.207826808635	527.866469361214	397.796308110721	0.410157045936946	5.84116036948933e-05	0.00157331443736037	Tspan5	3	138447956	138613666	+	7389	protein_coding	tetraspanin 5 [Source:MGI Symbol;Acc:MGI:1928096]	-	413	594	466	965	597	571	404	346	349	431	335	326	2.72027866366055	2.78400127654049	2.77099340822116	3.8680105695498	2.74864322737082	3.0336931216495	2.26475193243359	2.16739965632227	2.31478162548159	2.38046792038549	2.20182007635086
ENSMUSG00000046962	452.535927365818	430.565385700762	481.690089443655	455.252452497105	473.493838317551	523.405179217511	375.932728295165	371.995215166078	407.199214934819	401.062449454761	337.096234771715	329.756463681089	469.490478757067	370.507051050605	0.339914344382185	5.87032921741837e-05	0.00157902438308099	Zbtb21	16	97744557	97763822	-	6335	protein_coding	zinc finger and BTB domain containing 21 [Source:MGI Symbol;Acc:MGI:1927240]	ZBTB	391	520	449	650	584	556	378	336	346	411	290	282	3.00385626832101	2.84266299533775	3.11411727940776	3.03887434541424	3.13614356637518	3.44547717765747	2.47155409866144	2.45494194394384	2.67670028699271	2.64768266658085	2.22317712674452
ENSMUSG00000020840	1190.94493416733	1347.17285102911	1308.82385104957	1264.90142955349	1309.40504945693	1058.10687309439	1131.77630899444	1021.87971309015	865.004112650555	969.966118632681	890.399020121151	927.293885457814	1246.55916472514	967.719859824465	0.364963892580201	5.90718445105151e-05	0.00158470068206875	Blmh	11	76815635	76878205	+	5891	protein_coding	bleomycin hydrolase [Source:MGI Symbol;Acc:MGI:1345186]	-	1029	1627	1220	1806	1615	1124	1138	923	735	994	766	793	8.50110464319546	9.56460814174849	9.09925949378018	9.07976751358077	9.32638225455759	7.49028760571152	8.00162473412182	7.25205762287616	6.11460746617631	6.8860170116537	6.31484119961586
ENSMUSG00000101188	874.979951633142	940.619765684741	1037.40382292208	855.874610694557	906.448820614763	819.938689025993	731.974836045613	747.311816181853	767.323376119948	731.86578367657	762.534931069811	728.504527919568	905.87761009588	744.919211835561	0.281709886765649	5.93292736109186e-05	0.00158948733029518	Eif4a-ps4	1	60743091	60744308	+	1218	processed_pseudogene	eukaryotic translation initiation factor 4A, pseudogene 4 [Source:MGI Symbol;Acc:MGI:1195958]	-	756	1136	967	1222	1118	871	736	675	652	750	656	623	30.2081074412774	32.2997897021091	34.8830482210085	29.714602363723	31.2265656886981	28.0732098391051	25.0296897469502	25.651044403508	26.234366011277	25.1295495978655	26.1564763496966
ENSMUSG00000047696	40.508331094127	42.2285282129593	53.6403217643268	33.61864264594	51.8897357060329	8.47238599452806	17.901558490246	15.4998006319199	9.41501074993801	13.6614946286293	13.9488097146917	7.01609497193806	38.3929909029857	12.9071281978938	1.56449382363852	5.95239042304585e-05	0.00159258105467663	Ccdc144b	3	36061393	36107696	-	6768	protein_coding	coiled-coil domain containing 144B [Source:MGI Symbol;Acc:MGI:2681852]	-	35	51	50	48	64	9	18	14	8	14	12	6	0.251684635645658	0.26096272442964	0.324597295359667	0.210052034677569	0.321698719080715	0.0522039499475261	0.110163340193489	0.0957450330900574	0.0579295163848195	0.0844186524316001	0.0861080160059095
ENSMUSG00000041608	157.403800822893	108.469356782307	80.4604826464903	100.85592793782	128.913562144676	123.320285031464	53.7046754707379	34.320987113537	61.1975698745971	51.718515379811	104.616072860188	46.7739664795871	116.570569227608	58.7219645297429	0.990294993020176	6.07045482444608e-05	0.0016220126303832	Entpd3	9	120368884	120397393	+	3755	protein_coding	ectonucleoside triphosphate diphosphohydrolase 3 [Source:MGI Symbol;Acc:MGI:1321386]	-	136	131	75	144	159	131	54	31	52	53	90	40	1.76269826525223	1.208175448062	0.877579691742034	1.13579134809411	1.44051203390224	1.36956471830378	0.595674156934381	0.382120485116203	0.67867783882849	0.576018799730354	1.16400609652729
ENSMUSG00000039050	1074.04946443857	1267.6838567459	1051.35030658081	1070.19345756242	1148.87117961639	958.320993603285	768.77248405334	952.130610246509	733.193962151423	857.746698468941	933.407850074784	779.955891047114	1095.07820975789	837.534582673685	0.387270441864198	6.08148901247493e-05	0.00162280582136599	Osbpl2	2	179761099	179804473	+	4187	protein_coding	oxysterol binding protein-like 2 [Source:MGI Symbol;Acc:MGI:2442832]	-	928	1531	980	1528	1417	1018	773	860	623	879	803	667	10.7868347459021	12.6631246374017	10.2839121332426	10.8085241861029	11.5132145288099	9.54478218940277	7.64718282793342	9.50701235456715	7.29214593903754	8.56754992423085	9.31397936110541
ENSMUSG00000019590	701.372818372598	751.005393904983	817.478503688341	800.543928006447	714.29464307836	837.824837236664	623.570954076901	482.708076822649	692.003290120444	574.758595447333	506.806752967131	423.304396640263	770.420020714565	550.525344345787	0.4845177744795	6.10565277990344e-05	0.00162709581366433	Cyb561	11	105824528	105844162	-	3653	protein_coding	cytochrome b-561 [Source:MGI Symbol;Acc:MGI:103253]	-	606	907	762	1143	881	890	627	436	588	589	436	362	8.0736879911946	8.59857069976544	9.16517035415056	9.26707256083797	8.20457225217468	9.56448388198202	7.10956139537242	5.52440341409663	7.8885633908009	6.58015845993536	5.79641543058231
ENSMUSG00000051951	15.0459515492472	26.4963314277392	33.2569994938826	27.3151471498263	14.5939881673218	37.6550488645692	11.9343723268306	8.85702893252567	7.06125806245351	15.6131367184335	5.81200404778819	5.84674580994838	25.7272444420977	9.18742431632998	1.46546303830058	6.21209513240809e-05	0.00165327187915411	Xkr4	1	3276124	3741721	-	6094	protein_coding	X-linked Kx blood group related 4 [Source:MGI Symbol;Acc:MGI:3528744]	-	13	32	31	39	18	40	12	8	6	16	5	5	0.103822124725245	0.181851203710733	0.223508727748018	0.189543179962579	0.100484658971142	0.257678834004199	0.0815649804648872	0.0607625658918382	0.0482524163389143	0.10714903458335	0.0398465056016844
ENSMUSG00000028447	981.458993366276	1092.14566103712	1066.36959667482	1136.73035446585	899.151826531102	1299.09918582764	926.902917383846	850.274777522464	814.398429869638	706.494436509116	774.158939165387	784.633287695073	1079.15926965047	809.477131357587	0.414973989987768	6.24849582036097e-05	0.00166076269360189	Dctn3	4	41714798	41723170	-	1042	protein_coding	dynactin 3 [Source:MGI Symbol;Acc:MGI:1859251]	-	848	1319	994	1623	1109	1380	932	768	692	724	666	671	39.6074737788385	43.8374948869369	41.9134980426921	46.131418207024	36.2070827763428	51.9915269650141	37.0487136570871	34.1147402574921	32.5468259464469	28.3557786065066	31.0405349368558
ENSMUSG00000114547	20.8328559912653	24.0123003563886	28.9657737527365	29.4163123151975	15.4047652877285	14.1206433242134	3.97812410894355	14.3926720153542	7.06125806245351	4.87910522451047	3.48720242867292	11.6934916198968	22.1254418379217	7.58197557663857	1.55911973314887	6.31525667709785e-05	0.00167266716104189	Gm3226	13	112730277	112731618	-	1342	processed_pseudogene	predicted gene 3226 [Source:MGI Symbol;Acc:MGI:3804968]	-	18	29	27	42	19	15	4	13	6	5	3	10	0.652783245750407	0.748366147237869	0.883988246868019	0.926921124709811	0.48164914404838	0.438793260363707	0.123461746386742	0.4483729503617	0.219113431571791	0.152050627969201	0.108565397229507
ENSMUSG00000086212	53.2395208665669	47.1965903556604	34.3298059291692	49.0271871919959	48.6466272244059	36.7136726429549	27.8468687626048	30.9996012638398	18.830021499876	22.4438840327482	20.9232145720375	29.2337290497419	44.8589007017922	25.0462198634747	0.842510185535294	6.31822585681827e-05	0.00167266716104189	Mkln1os	6	31342878	31375708	-	5752	lncRNA	muskelin 1, intracellular mediator containing kelch motifs, opposite strand [Source:MGI Symbol;Acc:MGI:3651306]	-	46	57	32	70	60	39	28	28	16	23	18	25	0.389213561724078	0.343182101978404	0.244436661473627	0.360433515693256	0.354864112059655	0.266174799037039	0.201634152565552	0.225313763544335	0.136323701979297	0.163184794259296	0.151976456622391
[truncated: 2,424 more rows]
[truncated: 1 more columns]
