# Supplementary material for: Gene dosage imbalance disrupts systemic metabolism in the Dp16 Down syndrome mouse model
Source: eLife. 2026 Aug 3;15:RP110476. doi: 10.7554/eLife.110476 (PMC13432951; doi:10.7554/eLife.110476)
Supplement: Figure 5—source data 16. [file elife-110476-fig5-data16.xls]

gene_id	FIW7	FIW8	FIW9	FIW10	FIW11	FIW12	FIW1	FIW2	FIW3	FIW4	FIW5	FIW6	F_iWAT_Dp16	F_iWAT_WT	log2FoldChange	pvalue	padj	gene_name	gene_chr	gene_start	gene_end	gene_strand	gene_length	gene_biotype	gene_description	tf_family	FIW7_count	FIW8_count	FIW9_count	FIW10_count	FIW11_count	FIW12_count	FIW1_count	FIW2_count	FIW3_count	FIW4_count	FIW5_count	FIW6_count	FIW7_fpkm	FIW8_fpkm	FIW9_fpkm	FIW10_fpkm	FIW11_fpkm	FIW12_fpkm	FIW1_fpkm	FIW2_fpkm	FIW3_fpkm	FIW4_fpkm	FIW5_fpkm
ENSMUSG00000047730	3602.92670560049	2393.77794242481	2284.00490072504	1902.25486304944	2360.9829746245	1863.92491879617	13459.9829226105	6553.09428145243	6289.22718095859	14828.5765983322	12517.8943181262	9350.11589926945	2401.31205087008	10499.8152001249	-2.12869341554189	1.69139063766971e-19	2.83589830249288e-16	Fcgbp	7	27770661	27820287	+	10497	protein_coding	Fc fragment of IgG binding protein [Source:MGI Symbol;Acc:MGI:2444336]	-	3113	2891	2129	2716	2912	1980	13534	5919	5344	15196	10769	7996	14.4332100995851	9.53787323634011	8.91139525548767	7.66320729655933	9.43747645504351	7.40493410630357	53.4054913749818	26.099471349779	24.950055623908	59.0792287662382	49.8233432926883
ENSMUSG00000010529	43.9804737593378	21.5282692850381	34.3298059291692	24.5135935959979	28.3771992142368	24.47578176197	260.567129135802	73.0704886933368	122.395139749194	221.511377192775	109.265676098418	159.031486030596	29.534187257625	157.64021615002	-2.42937259952018	1.64569668815266e-15	1.14177301260798e-12	Gm266	12	111451043	111452257	-	1215	protein_coding	predicted gene 266 [Source:MGI Symbol;Acc:MGI:2685112]	-	38	26	32	35	35	26	262	66	104	227	94	136	1.52214606311329	0.741081073064389	1.15720138007926	0.853174313690374	0.979989616458845	0.84007541512266	8.93202548900494	2.51429496419351	4.19495520131848	7.62465695485919	3.75728607125045
ENSMUSG00000094910	69.4428533042176	71.2088907120491	84.7517083876364	98.7547627724489	72.9699408366088	75.3100977291383	150.174185112619	290.067697540216	158.878306405204	243.955261225523	287.112999960737	236.208530721915	78.7397089570165	227.732830161036	-1.52859097011072	2.52018616142823e-15	1.53654986569503e-12	D430019H16Rik	12	105420115	105459354	+	5786	protein_coding	RIKEN cDNA D430019H16 gene [Source:MGI Symbol;Acc:MGI:2443127]	-	60	86	79	141	90	80	151	262	135	250	247	202	0.504686666549744	0.514740895294331	0.599906965449512	0.721749827415271	0.529168261121795	0.542791156039263	1.08099443533106	2.09590420961705	1.14347218567408	1.76332477302686	2.07320005076931
ENSMUSG00000030935	23.1476177680725	39.7444971416088	13.946483658725	20.3112632652554	58.3759526692871	48.0101873023257	220.785888046367	167.176421101422	91.7963548118956	410.820659903782	223.180955435067	268.950307257626	33.9226669675458	230.451764426026	-2.75954589810424	7.48268956136365e-14	3.20322795690716e-11	Acsm3	7	119360146	119386736	+	4936	protein_coding	acyl-CoA synthetase medium-chain family member 3 [Source:MGI Symbol;Acc:MGI:99538]	-	20	48	13	29	72	51	222	151	78	421	192	230	0.197198612416047	0.336771039935132	0.115718672750911	0.174007854496876	0.496234612455544	0.40561707625355	1.86295671244549	1.4159579760503	0.774443461750703	3.48078881245118	1.88907310317016
ENSMUSG00000057729	39.3509502057233	70.3808803549322	39.6938381056019	65.8365085149659	64.8621696325412	71.5445928426814	152.163247167091	225.854237779405	515.471838559106	285.915566156314	190.633732767453	190.603913404317	58.611489942741	260.107089305614	-2.14361406898376	1.68660444959412e-13	6.65381990702623e-11	Prtn3	10	79710310	79719008	+	1732	protein_coding	proteinase 3 [Source:MGI Symbol;Acc:MGI:893580]	-	34	85	37	94	80	76	153	204	438	293	164	163	0.955388566111739	1.69957247780966	0.938618433196147	1.60740742933978	1.57134593731111	1.72260978487357	3.65905117474079	5.45168617314895	12.393571846052	6.90383593778957	4.59852600951652
ENSMUSG00000041423	122.682374170785	101.017263568256	98.6981920463614	100.85592793782	98.1040315692185	86.6066123885091	195.92261236547	199.283150981828	178.885204248822	200.043314204929	146.462502004262	192.942611728297	101.327400280158	185.589899255601	-0.879466592060287	4.58812887008271e-13	1.67842096120117e-10	Paqr6	3	88271891	88275848	+	2429	protein_coding	progestin and adipoQ receptor family member VI [Source:MGI Symbol;Acc:MGI:1916207]	-	106	122	92	144	121	92	197	180	152	205	126	165	2.1238672127187	1.73940601482621	1.66416182412078	1.75582400662551	1.69467945025816	1.48689916557005	3.35941495875345	3.42999556288983	3.06680624576233	3.44426910338468	2.51921780545243
ENSMUSG00000024598	12.7311897724399	9.9361242854022	11.8008707881519	12.6069909922275	12.9724339265082	6.5896335512996	232.720260373197	24.3568295644456	61.1975698745971	411.796480948684	60.4448420969972	139.152550276772	11.1062072193382	154.944755522449	-3.80350344228115	9.70389874064071e-13	3.2006957813392e-10	Fbn2	18	58141695	58343559	-	13215	protein_coding	fibrillin 2 [Source:MGI Symbol;Acc:MGI:95490]	-	11	12	11	18	16	7	234	22	52	422	52	119	0.0405111458938391	0.031447254126368	0.0365730146726242	0.0403414350368272	0.0411891208993242	0.0207946721546559	0.733455264743393	0.0770555777902664	0.192844138085583	1.30321482911888	0.191099197383376
ENSMUSG00000002324	16.2033324376508	5.79607249981795	12.8736772234384	10.5058258268563	7.29699408366088	12.237890880985	50.7210823890302	28.7853440307084	43.5444247184633	29.2746313470628	51.1456356205361	49.1126648035664	10.8189654920682	42.0972971515612	-1.99038094374588	1.13442831722564e-11	3.04329303234399e-09	Rec8	14	55855494	55862852	+	2935	protein_coding	REC8 meiotic recombination protein [Source:MGI Symbol;Acc:MGI:1929645]	-	14	7	12	15	9	13	51	26	37	30	44	42	0.232150134793841	0.0825959183123133	0.179642207427126	0.151366287340054	0.104319167252153	0.173882730728114	0.719758845502673	0.410028278967905	0.617822733178065	0.417141961297447	0.728060144873135
ENSMUSG00000060924	35.8788075405125	38.0884764273751	47.2034831526076	51.1283523573671	75.4022721978291	69.6618403994529	139.234343813024	97.4273182577824	164.762688123915	134.663304196489	139.488097146917	166.047581002534	52.8938720125241	140.270555423444	-1.39984751371813	1.71239654564174e-11	4.05334335274257e-09	Csmd1	8	15942537	17585602	-	19030	protein_coding	CUB and Sushi multiple domains 1 [Source:MGI Symbol;Acc:MGI:2137383]	-	31	46	44	73	93	74	140	88	140	138	120	142	0.0792815104504829	0.083711995581003	0.101589572022854	0.11361353615009	0.16625467564262	0.152656090734626	0.304729281544155	0.214038772569284	0.360545029985182	0.295945014160632	0.306242276578032
ENSMUSG00000079017	5411.91303417536	6348.35540801489	5204.18401757499	5635.3249735257	5361.66909724994	5222.75527751574	7993.04586589482	10539.8644297055	10576.5877012116	14428.4899699224	8907.47740364019	15262.3452622893	5530.70030134277	11284.635105444	-1.02878808713354	5.32238552114522e-11	1.12722522826781e-08	Ifi27l2a	12	103408426	103409939	-	463	protein_coding	interferon, alpha-inducible protein 27 like 2A [Source:MGI Symbol;Acc:MGI:1924183]	-	4676	7667	4851	8046	6613	5548	8037	9520	8987	14786	7663	13052	491.521502455842	573.473195998453	460.347221391662	514.689184909756	485.900380769851	470.410131231694	719.014945336473	951.709764769732	951.270472857053	1303.28813186816	803.786155145686
ENSMUSG00000020427	723.363055252267	442.985541057515	552.495314172567	687.081009076399	657.540244649886	619.425553822163	1400.29968634813	1068.37911498591	1106.26376311772	1906.75432173869	1067.08394317391	1151.80892455983	613.815119671799	1283.43162565403	-1.06474503313149	4.90416837794147e-10	8.2226556470152e-08	Igfbp3	11	7156086	7163923	-	3130	protein_coding	insulin-like growth factor binding protein 3 [Source:MGI Symbol;Acc:MGI:96438]	-	625	535	515	981	811	658	1408	965	940	1954	918	985	9.71817442976844	5.91940556056377	7.22933140525256	9.2826222008422	8.81467337674094	8.25282737930834	18.6330203211357	14.2702487566211	14.7181688849405	25.4771563005457	14.2436413747897
ENSMUSG00000058248	42.8230928709342	17.3882174994538	11.8008707881519	23.1128168190838	66.4837238733547	26.3585342051984	239.681977563849	123.998405055359	80.0275913744731	284.939745111411	119.727283384437	180.07977094641	31.3278760093628	171.40912890599	-2.45196165724923	4.99203063196599e-10	8.30079804257485e-08	Kcnh1	1	191873082	192192467	+	7331	protein_coding	potassium voltage-gated channel, subfamily H (eag-related), member 1 [Source:MGI Symbol;Acc:MGI:1341721]	-	37	21	11	33	82	28	241	112	68	292	103	154	0.245633453708685	0.099202981958794	0.0659272116899099	0.13332043614169	0.380522499319113	0.149939485758438	1.36169161573772	0.707136689623253	0.454585898047455	1.62551267981239	0.682333496905647
ENSMUSG00000040649	37.0361884289161	24.0123003563886	38.6210316703153	37.8209729766825	21.8909822509826	32.948167756498	70.6117029337479	79.713260392731	65.9050752495661	74.1623994125591	65.0944453352278	63.1448547474425	32.0549405732972	69.7719563452124	-1.13453061201086	6.85678967187318e-10	1.11256942095233e-07	Rimklb	6	122424255	122475720	-	5622	protein_coding	ribosomal modification protein rimK-like family member B [Source:MGI Symbol;Acc:MGI:1918325]	-	32	29	36	54	27	35	71	72	56	76	56	54	0.277018100572211	0.178638806402209	0.28134998868656	0.284478155822663	0.163381406555534	0.244398428071663	0.523109308040801	0.592775469388787	0.488165913953612	0.551687927706679	0.483748768682079
ENSMUSG00000091475	55.5542826433741	62.9287871408806	45.0578702820345	53.2295175227384	65.6729467529479	50.8343159671684	110.392944023183	112.927118889702	103.565118249318	145.397335690412	82.5304574785924	116.934916198968	55.5462867181907	111.957981755029	-1.00922317052187	7.59116190352352e-10	1.21217601189598e-07	Cerox1	17	25789332	25794052	+	4721	lncRNA	cytoplasmic endogenous regulator of oxidative phosphorylation 1 [Source:MGI Symbol;Acc:MGI:1920084]	-	48	76	42	76	81	54	111	102	88	149	71	100	0.494830256751844	0.557504328342803	0.390886374877176	0.476788308325531	0.583687948096936	0.449035797388083	0.973898997313167	1.00003393898475	0.913521846180268	1.28802115939273	0.730376910175946
ENSMUSG00000050808	415.499738936902	240.951013921003	263.910383080488	238.832440463866	269.178003975046	261.702589608756	835.406062878145	532.528864568106	568.431274027507	1724.275786342	696.278084925026	853.624888252464	281.67902833101	868.424160165541	-1.62605543911367	9.91402598360016e-10	1.48858360291071e-07	Muc15	2	110551685	110569872	+	3569	protein_coding	mucin 15 [Source:MGI Symbol;Acc:MGI:2442110]	-	359	291	246	341	332	278	840	481	483	1767	599	730	4.89549837444568	2.82367749636841	3.02847366639719	2.82978758176862	3.16461763188703	3.05787306254694	9.74894630616744	6.23802479049029	6.63240210875096	20.2050872968427	8.15085113347505
ENSMUSG00000030170	138.885706608435	168.086102494721	140.537643022536	133.774182195303	166.209309683387	106.375513042408	395.823348839883	265.71086797577	216.545247248574	424.482154532411	245.266570816662	316.893622899202	142.311409507798	310.78696871875	-1.12749194033484	1.78070375051096e-09	2.47087996277797e-07	Wnt5b	6	119409492	119521308	-	2654	protein_coding	wingless-type MMTV integration site family, member 5B [Source:MGI Symbol;Acc:MGI:98959]	-	120	203	131	191	205	113	398	240	184	435	211	271	2.20054035618449	2.64888906825642	2.16873066197621	2.13146621925457	2.62774156227244	1.67147055416013	6.21165167041268	4.18561126463672	3.39771674398136	6.68896722604224	3.86103931302459
ENSMUSG00000102059	228.004035015515	231.842899992718	212.415674186734	260.544480506035	245.66546748325	264.526718273598	377.921790349637	335.45997081941	330.702252591573	322.020944817691	360.344250962868	351.974097758893	240.499879242975	346.403884550012	-0.522516283007593	1.96699032877079e-09	2.69223438196383e-07	Gm20257	1	58691751	58694992	+	1073	transcribed_unprocessed_pseudogene	predicted gene, 20257 [Source:MGI Symbol;Acc:MGI:5012442]	-	197	280	198	372	303	281	380	303	281	330	310	301	8.93543118007756	9.03705574078805	8.10775675692184	10.2680795180875	9.6066642884101	10.2808211289018	14.6692805655598	13.070478121283	12.834438221899	12.5511912586096	14.0308718718297
ENSMUSG00000049804	212.958083466267	239.29499320677	252.109512292336	222.023119140896	236.746919158775	207.10276875513	603.680333532183	303.353240939004	441.328628903344	858.722519513843	445.199510060576	518.021678761427	228.372566003362	528.384318618396	-1.21103985268733	3.41358783466883e-09	4.31958410273817e-07	Armcx4	X	133587268	133597506	+	7996	protein_coding	armadillo repeat containing, X-linked 4 [Source:MGI Symbol;Acc:MGI:2147887]	-	184	289	235	317	292	220	607	274	375	880	383	443	1.11993817260475	1.25168114148644	1.29130942051937	1.17417406127855	1.24233801231783	1.08011774378673	3.14442214345178	1.58608458875207	2.29841659243171	4.49138843437988	2.32620869853283
ENSMUSG00000039313	2.31476177680725	2.48403107135055	4.29122574114615	1.40077677691417	1.62155424081353	0	51.7156134162661	8.85702893252567	7.06125806245351	40.9844838858879	18.5984129529222	37.4191731836696	2.01872493450527	27.4393284056209	-3.80576213911911	4.40065261439244e-09	5.46550188898616e-07	Minar1	9	89469269	89505178	-	7268	protein_coding	membrane integral NOTCH2 associated receptor 1 [Source:MGI Symbol;Acc:MGI:2667167]	-	2	3	4	2	2	0	52	8	6	42	16	32	0.0133925749984261	0.014294698104016	0.0241813373141907	0.0081500651869943	0.00936148584006208	0	0.296355755016937	0.0509475889577411	0.0404582037932504	0.235833285494112	0.106912319267656
ENSMUSG00000026158	528.923066000458	445.469572128865	517.092701808111	530.194010062013	518.086579939923	548.822337201095	1270.01612178023	608.92073911114	912.079166400245	948.498055644835	939.219854122572	1281.60668154069	514.764711190077	993.390103099951	-0.948717412763323	5.06835169402789e-09	6.14308651107476e-07	Ogfrl1	1	23405505	23436853	-	8109	protein_coding	opioid growth factor receptor-like 1 [Source:MGI Symbol;Acc:MGI:1917405]	-	457	538	482	757	639	583	1277	550	775	972	808	1096	2.74282380290247	2.29764869532428	2.61165003474464	2.7648691608558	2.68079290514737	2.8224253200388	6.52301740295772	3.13938050468113	4.68386822267936	4.89181127976562	4.83912395980824
ENSMUSG00000027797	442.119499370186	364.324557131414	462.379573608497	446.147403447163	414.307108527857	429.267557056088	1064.1481991424	470.529662040426	782.622768588597	847.98848801992	991.527890552666	891.044061436133	426.424283190201	841.31017829669	-0.980888424791679	5.26453543999832e-09	6.33252422381048e-07	Dclk1	3	55149785	55446489	+	15296	protein_coding	doublecortin-like kinase 1 [Source:MGI Symbol;Acc:MGI:1330861]	-	382	440	431	637	511	456	1070	425	665	869	853	762	1.21544272371307	0.996192925400865	1.23803988930768	1.23341027710743	1.13650861704782	1.17032955572739	2.89754936105155	1.28605523937276	2.13065942880071	2.31852952714992	2.70828174923608
ENSMUSG00000040447	765.028767234798	869.410874972692	758.474149747581	719.999263333882	820.506445851646	820.880065247608	1036.30133037979	1114.87851688167	993.28363411846	1323.21333688724	1311.18811318102	1331.88869550624	792.383261064701	1185.1256044924	-0.580623899972762	5.70294758749527e-09	6.7895447017991e-07	Spns2	11	72342464	72380730	-	4083	protein_coding	spinster homolog 2 [Source:MGI Symbol;Acc:MGI:2384936]	-	661	1050	707	1028	1012	872	1042	1007	844	1356	1128	1139	7.87899980327438	8.90591551236736	7.60808360500082	7.45692439932509	8.43200470666153	8.38413591829307	10.5709320061444	11.4155977859624	10.1305571900941	13.5534868649625	13.4169069112985
ENSMUSG00000087412	278.928794105274	235.154941421185	267.128802386348	283.657297325119	274.853443817893	401.026270407662	464.445989719159	513.707678086489	500.172446090457	528.895006336935	635.833242828028	419.796349154294	290.12492491058	510.47511870256	-0.81549995585524	9.79664517123756e-09	1.10116480919162e-06	Gm15501	7	92828190	92833383	-	862	transcribed_processed_pseudogene	predicted pseudogene 15501 [Source:MGI Symbol;Acc:MGI:3704296]	-	241	284	249	405	339	426	467	464	425	542	547	359	13.6068872716607	11.4098445061395	12.6919199362775	13.9153380977524	13.3789533700746	19.4009742153015	22.4406046766301	24.9149077025545	24.1630598795381	25.6603603160533	30.817879120593
ENSMUSG00000020159	76.3871386346394	63.7567974979974	48.2762895878942	53.2295175227384	100.536362930439	68.7204641778387	173.048398739044	151.676620469502	154.170801030235	185.405998531398	147.62490281382	99.3946787691225	68.4844283919245	151.886900058854	-1.15039432743758	1.00304056032754e-08	1.12117644854389e-06	Gabrp	11	33500781	33528959	-	3377	protein_coding	gamma-aminobutyric acid (GABA) A receptor, pi [Source:MGI Symbol;Acc:MGI:2387597]	-	66	77	45	76	124	73	174	137	131	190	127	85	0.951178193047824	0.78963850243205	0.585486243853954	0.66654356043969	1.24916650971437	0.848619495504707	2.13423937483531	1.87775131354183	1.90112424722061	2.29611306601047	1.82639768151356
ENSMUSG00000097571	106.479041733134	111.781398210775	121.227127187379	122.56796797999	94.0501459671847	116.730651480164	169.070274630101	171.604935567685	164.762688123915	195.164208980419	154.599307671166	187.095865918348	112.139388759771	173.716213481939	-0.632666617036308	1.78283414548152e-08	1.87605826738523e-06	Jpx	X	102537158	102609302	+	11564	lncRNA	Jpx transcript, Xist activator (non-protein coding) [Source:MGI Symbol;Acc:MGI:2180008]	-	92	135	113	175	116	124	170	155	140	200	133	160	0.387194120898806	0.404291245408118	0.429344202584482	0.448204250749656	0.341255464109575	0.420954161596932	0.608927767655467	0.620400562785948	0.593321681132655	0.705817857954575	0.558555387118236
ENSMUSG00000028266	1655.05467041719	1750.41389494502	1643.53945885897	1728.55854271208	1739.11692327251	1683.18068424624	2139.23623958439	2301.72039384011	1880.64839730012	2300.98602387914	2149.27909687207	2297.77110330971	1699.97736240867	2178.27354246426	-0.357408287702261	1.83643842621279e-08	1.91446327126432e-06	Lmo4	3	143894291	143910981	-	3530	protein_coding	LIM domain only 4 [Source:MGI Symbol;Acc:MGI:109360]	-	1430	2114	1532	2468	2145	1788	2151	2079	1598	2358	1849	1965	19.7156156057566	20.739530910619	19.06862167893	20.7069652814102	20.6719906003612	19.8844697463583	25.2400752488185	27.260156945353	22.1856591039004	27.2608771086882	25.4381130253651
ENSMUSG00000036169	43.9804737593378	27.324341784856	30.038580188023	42.7236916958821	73.7807179570156	37.6550488645692	182.993709011403	84.1417748589939	130.63327415539	82.944788816678	105.778473669745	157.862136868606	42.583809041614	124.059026230136	-1.53837336661379	2.54432500376374e-08	2.55664357705072e-06	Sostdc1	12	36364138	36368451	+	1781	protein_coding	sclerostin domain containing 1 [Source:MGI Symbol;Acc:MGI:1913292]	-	38	33	28	61	91	40	184	76	111	85	91	135	1.03840958264046	0.641680249309305	0.690763457157084	1.01440626067478	1.73822975766058	0.881692764975624	4.27936020659537	1.97514162109837	3.05442401214647	1.94771646630508	2.48141932256446
ENSMUSG00000024299	1227.98112259625	909.983382471418	1170.43182089761	1479.92066480982	1381.56421317313	1147.53761414774	1723.52227019979	1757.01311448978	2130.14618217348	1972.13433174713	1869.14050176868	2081.44150834162	1219.56980301599	1922.23298478675	-0.655859366540286	2.87311508023187e-08	2.84763918296873e-06	Adamts10	17	33743178	33772756	+	8254	protein_coding	a disintegrin-like and metallopeptidase (reprolysin type) with thrombospondin type 1 motif, 10 [Source:MGI Symbol;Acc:MGI:2449112]	-	1061	1099	1091	2113	1704	1219	1733	1587	1810	2021	1608	1780	6.25604594311624	4.61107174445389	5.807584381	7.58195212595012	7.02319672654551	5.79776283856286	8.69679110453102	8.89940620421457	10.7469289143953	9.99246368468048	9.46115737968881
ENSMUSG00000031853	53.2395208665669	53.8206732125952	38.6210316703153	49.727575580453	81.0777120406765	48.9515635239399	184.982771065875	89.6774179418224	122.395139749194	179.551072261985	106.940874479303	104.072075417081	54.2396794824245	131.26989181921	-1.27365568401547	4.58066809105884e-08	4.36791668209023e-06	Map3k21	8	126637189	126674179	+	5693	protein_coding	mitogen-activated protein kinase kinase kinase 21 [Source:MGI Symbol;Acc:MGI:2385307]	-	46	65	36	71	100	52	186	81	104	184	92	89	0.393247217115211	0.395403787007392	0.27784114463303	0.369371319015835	0.597569638903664	0.358577772483412	1.35330816085927	0.658555533113776	0.895287294853673	1.31900781532334	0.784818678116043
ENSMUSG00000118672	23.1476177680725	12.4201553567527	10.7280643528654	9.10504904994209	12.9724339265082	21.6516530971273	104.425757859768	49.8207877454569	49.4288064371746	250.786008539838	34.8720242867292	45.6046173175974	15.0041622585447	89.1563336977607	-2.58395232247543	5.06215857187439e-08	4.78171974019308e-06	Muc4	16	32555015	32602754	+	12754	protein_coding	mucin 4 [Source:MGI Symbol;Acc:MGI:2153525]	-	20	15	10	13	16	23	105	45	42	257	30	39	0.0763189862698453	0.0407299144660453	0.0344499685587929	0.0301885980526881	0.042677923215036	0.0707950069227233	0.34101055910608	0.163310710801697	0.161388707557269	0.822351407916099	0.114234564122627
ENSMUSG00000072568	418.971881602113	378.4007332024	283.220898915646	278.754578605919	321.878516801486	331.364430008209	545.003002925266	545.814407966894	451.920515997025	493.76544872046	504.481951348015	562.456946917034	335.431839855962	517.240378979116	-0.627268225019177	6.85937153398101e-08	6.2448215051447e-06	Lratd2	15	60690843	60725627	-	5926	protein_coding	LRAT domain containing 1 [Source:MGI Symbol;Acc:MGI:3026924]	-	362	457	264	398	397	352	548	493	384	506	434	481	2.97300701164858	2.67068830463127	1.95739070765601	1.98914952447449	2.27907473818527	2.33185865118292	3.83039755656227	3.85064817618581	3.17570273554472	3.48465349388262	3.55672894462749
ENSMUSG00000059857	77.544519523043	63.7567974979974	54.7131281996134	76.3423343418222	72.9699408366088	69.6618403994529	166.086681548393	115.141376122834	129.456397811648	259.568397943957	124.376886622667	125.120360332895	69.1647601330896	153.291683397066	-1.15019857648732	7.14114487124259e-08	6.4720646310541e-06	Ntng1	3	109687356	110051327	-	8243	protein_coding	netrin G1 [Source:MGI Symbol;Acc:MGI:1934028]	-	67	77	51	109	90	74	167	104	110	266	107	107	0.395583813595388	0.323499845045861	0.271844229636553	0.391640145694476	0.371438500406491	0.35242574386509	0.839181906760835	0.583978162693583	0.653999853787614	1.31694326743714	0.630407200039382
ENSMUSG00000021922	19.6754751028617	9.10811392828535	5.36403217643268	10.5058258268563	9.72932544488118	18.8275244322846	30.8304618443125	52.0350449785883	36.4831666560098	42.9361259756921	24.4104170007104	43.265918993618	12.2017161519336	38.3268559081552	-1.66933585170925	7.44917916625429e-08	6.72096344506889e-06	Itih4	14	30608433	30624310	+	3690	protein_coding	inter alpha-trypsin inhibitor, heavy chain 4 [Source:MGI Symbol;Acc:MGI:109536]	-	17	11	5	15	12	20	31	47	31	44	21	37	0.224218563212132	0.103236903705499	0.0595358941732852	0.120395678412753	0.11063297412288	0.212777075124876	0.347984794930978	0.589549207236061	0.411723440842351	0.486627939313029	0.276385729423846
ENSMUSG00000073147	315.96498253419	229.358868921367	239.235835068898	248.637877902265	269.178003975046	330.423053786594	506.216292863066	412.958973979009	497.818693402972	421.554691397705	388.241870392251	377.699779322666	272.13310369806	434.081716892945	-0.676351796589861	7.89462007526551e-08	6.99734607552167e-06	5031425E22Rik	5	23587297	23639396	-	6968	lncRNA	RIKEN cDNA 5031425E22 gene [Source:MGI Symbol;Acc:MGI:1923227]	-	273	277	223	355	332	351	509	373	423	432	334	323	1.9067928515483	1.37670306315235	1.40615101143431	1.50892000513573	1.62091279107417	1.97751679054957	3.02576072037754	2.47770306313206	2.97510632526388	2.53015038063652	2.32788226508743
ENSMUSG00000028838	122.682374170785	101.017263568256	144.828868763682	135.875347360674	184.857183452742	162.858086339262	514.172541080953	209.247308530919	321.287241841635	210.777345698852	358.019449343753	413.949603344345	142.019853942567	337.90891497341	-1.25002666744975	8.02694399391823e-08	7.05249402435086e-06	Extl1	4	134083683	134111161	-	4333	protein_coding	exostosin-like glycosyltransferase 1 [Source:MGI Symbol;Acc:MGI:1888742]	-	106	122	135	194	228	173	517	189	273	216	308	354	1.19060084460967	0.97507897761663	1.368927102812	1.32604739362341	1.79009411856799	1.56739558559274	4.94227371956906	2.01893196015979	3.08776488465385	2.03439739813931	3.45211070307375
ENSMUSG00000019961	1249.97135947592	1113.67393032216	1263.76598076754	1184.35676488093	1361.29478516296	1440.30561906977	1930.38472386486	1507.9091757625	2094.83989186121	1664.75070260297	1992.35498758179	1854.58777091563	1268.89473994655	1840.80454209816	-0.536787456281703	8.5536146463615e-08	7.41804856399972e-06	Tmpo	10	90983433	91017177	-	10998	protein_coding	thymopoietin [Source:MGI Symbol;Acc:MGI:106920]	-	1080	1345	1178	1691	1679	1530	1941	1362	1780	1706	1714	1586	4.77924231204062	4.23523214911452	4.70616140226077	4.55382039281756	5.193578359005	5.46133630220274	7.31032626719871	5.73207626675421	7.93188762807529	6.33047125487076	7.56867381713482
ENSMUSG00000027570	72.9149959694285	63.7567974979974	80.4604826464903	98.0543743839918	85.1315976427103	49.8929397455541	206.862453665064	145.033848770108	158.878306405204	328.851692132006	104.616072860188	240.885927369873	75.0351979810287	197.52138353374	-1.39559764278944	9.38097998141113e-08	8.10065739167347e-06	Col9a3	2	180239583	180263982	+	3853	protein_coding	collagen, type IX, alpha 3 [Source:MGI Symbol;Acc:MGI:894686]	-	63	77	75	140	105	53	208	131	135	337	90	206	0.795775475029759	0.692086483963933	0.855258692574964	1.07615550597852	0.927085946533218	0.540005354038049	2.2360899324818	1.57369604942178	1.71713731282383	3.56945261882082	1.13439992018167
ENSMUSG00000015222	188.653084809791	195.410444279577	199.541996963296	174.396708725814	209.991274185352	165.682215004104	395.823348839883	265.71086797577	327.171623560346	656.727563219109	315.01061939012	382.377175970624	188.945953994656	390.470199825975	-1.04869135175366	9.66290457915216e-08	8.30844615951032e-06	Map2	1	66214432	66481742	+	16456	protein_coding	microtubule-associated protein 2 [Source:MGI Symbol;Acc:MGI:97175]	-	163	236	186	249	259	176	398	240	278	673	271	327	0.482072475675601	0.49665678847669	0.49661965978236	0.448147598778244	0.535433072531689	0.419864923642135	1.00180624290686	0.675049361712801	0.827924592824072	1.66901990107476	0.799774768984397
ENSMUSG00000014503	292.817364766118	276.555459277028	313.259479103669	333.384872905572	293.501317587249	317.243786683995	486.325672318349	399.673430580221	356.593532153902	466.442459463201	461.473121394383	437.336586584139	304.460380053938	434.640800415699	-0.514165731714466	1.16072342568572e-07	9.6503121176846e-06	Pkd2l2	18	34541542	34577169	+	5804	protein_coding	polycystic kidney disease 2-like 2 [Source:MGI Symbol;Acc:MGI:1858231]	-	253	334	292	476	362	337	489	361	303	478	397	374	2.12149556145812	1.99291013001815	2.21050087022162	2.4289890350482	2.12183141186912	2.27941657675773	3.48984706776976	2.8789118416759	2.55850040852031	3.36102097267992	3.32189415021557
ENSMUSG00000054850	11.5738088840363	8.2801035711685	9.65525791757883	16.80932132297	14.5939881673218	14.1206433242134	22.8742136264254	26.571086797577	31.7756612810408	52.6943364247131	45.3336315727479	50.2820139655561	12.5055205312148	38.25515727801	-1.59805615470164	1.23620570860123e-07	1.01520240232885e-05	Smim10l2a	X	55419946	55423159	+	2393	protein_coding	small integral membrane protein 10 like 2A [Source:MGI Symbol;Acc:MGI:2443645]	-	10	10	9	24	18	15	23	24	27	54	39	43	0.203379095462935	0.144719133333317	0.165247559172152	0.297039734788506	0.255893653058981	0.246076287257875	0.398116408689216	0.464212799680145	0.552956963335582	0.920919758267619	0.791488474745502
ENSMUSG00000036813	0	1.6560207142337	1.07280643528654	2.10116516537125	6.48621696325412	8.47238599452806	33.8140549260201	17.7140578650513	15.2993924686493	131.735841061783	11.6240080955764	58.4674580994838	3.29809921211228	44.7758020860939	-3.74394941337494	1.25612651700439e-07	1.0190832871826e-05	Entpd8	2	24970316	24975728	+	2715	protein_coding	ectonucleoside triphosphate diphosphohydrolase 8 [Source:MGI Symbol;Acc:MGI:1919340]	-	0	2	1	3	8	9	34	16	13	135	10	50	0	0.0255110781632875	0.0161832375321858	0.0327263391044611	0.100242031801947	0.130134929371955	0.518721230583265	0.272771327104871	0.234662549245026	2.02924583935029	0.178876320542663
ENSMUSG00000055612	131.941421278014	79.4889942832176	99.7709984816479	102.256704714734	159.723092720133	116.730651480164	396.817879867119	170.497806951119	288.334704216852	220.535556147873	213.881748958606	237.377879883904	114.985310492985	254.574262670912	-1.14806242843989	1.70208649552295e-07	1.32663873106139e-05	Cdca7	2	72306503	72317237	+	3202	protein_coding	cell division cycle associated 7 [Source:MGI Symbol;Acc:MGI:1914203]	-	114	96	93	146	197	124	399	154	245	226	184	203	1.73273653967769	1.03828972712043	1.27613571539327	1.35044696623124	2.09302591815389	1.52027293088911	5.16150685483698	2.22611687179531	3.74985973175563	2.88043342023953	2.79073874735455
ENSMUSG00000028871	17.3607133260544	24.8403107135055	23.6017415763038	25.213981984455	34.8634161774909	24.47578176197	251.616349890679	42.0708874294969	24.7144032185873	220.535556147873	69.7440485734583	222.176340778039	25.0593242566299	138.476264339689	-2.46396271928283	2.47692114372372e-07	1.81462622654496e-05	Rspo1	4	124880223	124902892	+	1938	protein_coding	R-spondin 1 [Source:MGI Symbol;Acc:MGI:2183426]	-	15	30	22	36	43	26	253	38	21	226	60	190	0.37669208625604	0.536088058926668	0.498774395148327	0.550167248722055	0.754821723601538	0.526672667375661	5.40743974505997	0.907566364080544	0.531050458252169	4.75910619793962	1.50355792654282
ENSMUSG00000040606	156.24641993449	172.226154280305	196.323577657436	168.0932132297	244.854690362843	171.33047233379	326.206176933371	239.139781178193	296.572838623047	363.005428703579	316.173020199678	280.643798877522	184.845754633094	303.623507419232	-0.715423841130739	2.82291816821143e-07	2.01408204058205e-05	Kazn	4	141829701	142205056	-	11133	protein_coding	kazrin, periplakin interacting protein [Source:MGI Symbol;Acc:MGI:1918779]	-	135	208	183	240	302	182	328	216	252	372	272	240	0.590161085823933	0.647023087234875	0.72222767014092	0.63847667775882	0.922835816214969	0.641771436775193	1.22035609623485	0.898028479898614	1.10932448191076	1.36364542706003	1.18653179910487
ENSMUSG00000033006	327.538791418227	287.319593919547	328.27876919768	352.295359393913	445.116639103314	361.488469099864	675.286567493167	658.741526856597	763.792747088721	1233.43780075625	464.960323823056	571.811740212952	350.339603688757	728.005117705123	-1.05537820119979	4.11775166123685e-07	2.81799875592127e-05	Sox10	15	79039108	79049440	-	3051	protein_coding	SRY (sex determining region Y)-box 10 [Source:MGI Symbol;Acc:MGI:98358]	HMG	283	347	306	503	549	384	679	595	649	1264	400	489	4.514329323183	3.93872735054473	4.40670990146334	4.88283200768183	6.1215280593213	4.94094730201483	9.21833543256589	9.02658188070276	10.4249205798593	16.9073520561534	6.36708240279685
ENSMUSG00000026387	47.4526164245487	61.2727664266469	26.8201608821634	31.5174774805688	40.5388560203382	85.6652361668948	121.332785322778	139.498205687279	109.449499968029	165.889577633356	92.9920647646111	107.58012290305	48.8778522335268	122.790376046517	-1.33136303350472	4.23941235206351e-07	2.8914229330006e-05	Sctr	1	119934624	119991266	+	2012	protein_coding	secretin receptor [Source:MGI Symbol;Acc:MGI:2441720]	-	41	74	25	45	50	91	122	126	93	170	80	92	0.991756122920226	1.27371538612974	0.545942965952839	0.662415586495615	0.84541847770342	1.77555700934846	2.51163655136965	2.89861901370854	2.26529746030061	3.44819386330949	1.93101077643471
ENSMUSG00000012350	549.755921991723	387.508847130686	510.655863196392	382.412060097568	426.468765333958	457.508843704515	1280.95596307982	490.457977138609	940.324198650059	2362.46274970797	874.125408787344	1390.35615360573	452.385050242474	1223.11374182825	-1.43575810067615	4.30926150052553e-07	2.92913315508695e-05	Ehf	2	103093778	103133623	-	5576	protein_coding	ets homologous factor [Source:MGI Symbol;Acc:MGI:1270840]	ETS	475	468	476	546	526	486	1288	443	799	2421	752	1189	4.14590985178141	2.90664330486338	3.75076133291697	2.90011943000132	3.20916972731442	3.42164311248606	9.56793107884226	3.67730395689952	7.02254094662559	17.7191446686022	6.54964501659871
ENSMUSG00000024044	124.997135947592	101.845273925373	100.843804916934	109.260588599305	108.644134134506	99.7858794911083	172.053867711808	161.640778018593	167.1164408114	261.520040033761	210.394546529933	141.491248600751	107.562802835803	185.702820284374	-0.791624841092735	5.15392523565569e-07	3.41108472833528e-05	Epb41l3	17	69382678	69596984	+	13031	protein_coding	erythrocyte membrane protein band 4.1 like 3 [Source:MGI Symbol;Acc:MGI:103008]	-	108	123	94	156	134	106	173	146	142	268	181	121	0.40336203628135	0.326885772282981	0.31694605560503	0.354562547369182	0.349829767380345	0.319337062252874	0.549912128992869	0.518589451841281	0.534048704039685	0.839320399860194	0.674564554212821
ENSMUSG00000045319	48.6099973129524	60.44475606953	39.6938381056019	53.9299059111955	81.0777120406765	81.8997312804379	132.272626622373	104.070089957177	152.993924686493	115.146883298447	130.188890670456	94.7172821211638	60.9426567867324	121.564949559351	-0.989537816873234	5.61734841581917e-07	3.69349837013993e-05	Proser2	2	6102418	6135022	-	9563	protein_coding	proline and serine rich 2 [Source:MGI Symbol;Acc:MGI:2442238]	-	42	73	37	77	100	87	133	94	130	118	112	81	0.213749026127761	0.26436098173025	0.169997608103704	0.238474844765698	0.355742335488713	0.357146420722258	0.576079506054167	0.45496948127179	0.666222755620877	0.503568529597214	0.568782929526434
ENSMUSG00000030701	672.438296162508	700.496762120855	570.733023572438	553.306826881096	618.622942870361	601.539405611492	1089.0114748233	1034.05812787237	988.576128743491	1537.8939667657	774.158939165387	880.519918978226	619.522876203125	1050.70309272475	-0.762989866067173	5.84089747602197e-07	3.79093087798587e-05	Plekhb1	7	100292099	100311621	-	3713	protein_coding	pleckstrin homology domain containing, family B (evectins) member 1 [Source:MGI Symbol;Acc:MGI:1351469]	-	581	846	532	790	763	639	1095	934	840	1576	666	753	7.61553105123266	7.89067335341684	6.29537964630718	6.30156104032708	6.9908389364787	6.75611625650009	12.2155805075312	11.6431500637255	11.0872694650439	17.3221579181167	8.71107929011682
ENSMUSG00000043384	784.704242337659	645.848078551143	623.300538901478	732.60625432611	770.238264386427	790.756026155952	861.263869586278	955.451996096207	1002.6986448684	1002.16821311445	988.040688123993	1006.80962847311	724.575567443128	969.405506710406	-0.419644783618462	6.0104865498746e-07	3.86360988445613e-05	Gprasp1	X	134643482	134704223	+	8119	protein_coding	G protein-coupled receptor associated sorting protein 1 [Source:MGI Symbol;Acc:MGI:1917418]	-	678	780	581	1046	950	840	866	863	852	1027	850	861	4.06421021000395	3.32706061253812	3.14419037219274	3.81570813972854	3.98062046627002	4.06160747664162	4.41814831634969	4.91990619316135	5.14289099323153	5.16224523188826	5.08439252041298
ENSMUSG00000121179	103.006899067923	89.4251185686198	100.843804916934	67.2372852918801	101.347140050846	96.9617508262656	144.206998949204	143.926720153542	129.456397811648	215.656450923363	166.223315766742	231.531134073956	93.1369997870781	171.833502946409	-0.889121099433022	6.95579131016191e-07	4.42881396077397e-05	ENSMUSG00000121179	6	30782687	30785779	+	3093	lncRNA	novel transcript, antisense to Copg2	-	89	108	94	96	125	103	145	130	110	221	143	198	1.40042255462042	1.20923995134807	1.33531330442585	0.919257789006007	1.37486419102755	1.30730977922263	1.94183812070774	1.94541383571096	1.74294238434248	2.91597021302047	2.2453228926313
ENSMUSG00000024376	98.3773755143083	132.481657138696	92.2613534346422	105.058258268563	154.858429997692	71.5445928426814	245.649163727264	173.819192800816	182.415833280049	245.906903315328	179.009724671876	218.66829329207	109.096944532764	207.578185181234	-0.924726563629792	7.20044038639563e-07	4.54146898351975e-05	Epb41l4a	18	33929380	34140019	-	9071	protein_coding	erythrocyte membrane protein band 4.1 like 4a [Source:MGI Symbol;Acc:MGI:103007]	-	85	160	86	150	191	76	247	157	155	252	154	187	0.456050324249127	0.610848437555511	0.416560922874001	0.489758630077234	0.71632137059553	0.328911933348144	1.12788994933852	0.801111661028874	0.837426687635474	1.13374687617983	0.824495407144667
ENSMUSG00000038453	85.6461857418684	59.6167457124132	56.8587410701864	88.2489369455926	74.5914950774224	38.5964250861834	94.4804475874092	162.747906635159	129.456397811648	179.551072261985	124.376886622667	177.741072622431	67.2597549389444	144.725630590217	-1.10328232649648	7.34373310045268e-07	4.61737218690962e-05	Srcin1	11	97400166	97467012	-	10980	protein_coding	SRC kinase signaling inhibitor 1 [Source:MGI Symbol;Acc:MGI:1933179]	-	74	72	53	126	92	41	95	147	110	184	107	152	0.328003433358538	0.227090417092871	0.212084423014014	0.339871079060264	0.285046160103486	0.14658945216595	0.35838201381707	0.619674410884503	0.490976392966421	0.683889935577028	0.47326471310789
ENSMUSG00000097589	325.224029641419	298.911738919183	254.255125162909	279.454966994377	322.689293921892	368.078102651164	518.150665189897	488.243719905478	627.27509121462	390.328417960838	402.190680106943	567.134343564993	308.102209548491	498.887152990461	-0.69486512700436	7.54546652157863e-07	4.68564155599266e-05	Dleu2	14	61840265	61919822	-	13239	lncRNA	deleted in lymphocytic leukemia, 2 [Source:MGI Symbol;Acc:MGI:1934030]	-	281	361	237	399	398	391	521	441	533	400	346	485	1.03299958682248	0.944323225848271	0.786553750757053	0.892614050829018	1.02272199849148	1.15942531996155	1.63007460461846	1.5418139658989	1.9730690889954	1.23303538173377	1.26923957062144
ENSMUSG00000038077	32.4066648753016	25.6683210706223	27.89296731745	28.7159239267404	38.1065246591179	59.3067019616964	67.6281098520403	88.5702893252567	71.7894569682773	68.3074731431466	74.3936518116889	66.6529022334116	35.3495173018215	72.8903138889702	-1.04612252555271	8.28250459481535e-07	5.09614655803318e-05	Kcna6	6	126685292	126717637	-	5945	protein_coding	potassium voltage-gated channel, shaker-related, subfamily, member 6 [Source:MGI Symbol;Acc:MGI:96663]	-	28	31	26	41	47	63	68	80	61	70	64	57	0.229221411478528	0.180583674820277	0.192157230848948	0.204257495789912	0.268952575022864	0.416015867571741	0.473785749716927	0.622854628334503	0.502861332641715	0.480526021578696	0.52281832560964
ENSMUSG00000041696	475.683545133891	511.710400698213	463.452380043784	418.832256297336	562.679321562295	371.84360753762	774.739670216756	771.668645746299	542.539994465178	816.762214583053	695.115684115468	729.673877081558	467.366918545523	721.750014368052	-0.627373430959311	8.31067843665134e-07	5.09789177272637e-05	Rasl12	9	65305788	65322135	+	6568	protein_coding	RAS-like, family 12 [Source:MGI Symbol;Acc:MGI:1918034]	-	411	618	432	598	694	395	779	697	461	837	598	624	3.04549357653764	3.25854694867808	2.88992016393881	2.69658457063692	3.59464522574501	2.3609411224746	4.91280191778833	4.91188513154249	3.43983845419883	5.20071486202548	4.42171479511954
ENSMUSG00000117465	30.0919030984943	19.8722485708044	22.5289351410173	10.5058258268563	8.91854832447441	6.5896335512996	58.6773306069173	32.1067298804056	116.510758030483	36.1053786613775	75.5560526212465	59.6368072614735	16.417849085491	63.0988428436505	-1.96064357232465	8.38060515540472e-07	5.12516035643595e-05	Gm49980	18	30400302	30405186	+	1183	lncRNA	predicted gene, 49980 [Source:MGI Symbol;Acc:MGI:6275257]	-	26	24	21	15	11	7	59	29	99	37	65	51	1.06963994602814	0.702578974268729	0.779955442009784	0.37553681601273	0.316328009273577	0.232292132310886	2.06581871416091	1.13464974849968	4.10129223608975	1.27640268489987	2.66840225424906
ENSMUSG00000000983	336.797838525456	459.545748199852	555.713733478426	313.073609640317	300.79831167091	431.150309499317	1357.53485217699	508.17203500366	795.568408369762	991.434181620528	633.508441208913	955.358265345566	399.513258502379	873.596030620902	-1.12972324527889	1.10527431890721e-06	6.44583168011975e-05	Wfdc18	11	83599841	83602174	+	1220	protein_coding	WAP four-disulfide core domain 18 [Source:MGI Symbol;Acc:MGI:107506]	-	291	555	518	447	371	458	1365	459	676	1016	545	817	11.6086620535947	15.7543976858179	18.6554260394592	10.8515980242813	10.3453166150602	14.7376029714157	46.3444530499232	17.4141155875094	27.1554579527973	33.9863563636758	21.6949852130299
ENSMUSG00000030004	3.47214266521088	1.6560207142337	2.14561287057307	5.60310710765667	3.24310848162706	1.88275244322846	13.9234343813024	8.85702893252567	15.2993924686493	36.1053786613775	9.29920647646111	22.2176340778039	3.00045738042164	17.6170124996866	-2.53009860096759	1.16523808132049e-06	6.73695120579548e-05	Nat8	6	85807370	85809064	-	1123	protein_coding	N-acetyltransferase 8 (GCN5-related) [Source:MGI Symbol;Acc:MGI:1915646]	-	3	2	2	8	4	2	14	8	13	37	8	19	0.130014116324881	0.061676382202427	0.0782502046302484	0.210987261902314	0.121174139066022	0.0699151742841312	0.516384526071707	0.329730255160162	0.567327534461483	1.34459873217858	0.345965599482336
ENSMUSG00000030846	1611.07419665785	1562.4555438795	1647.83068460012	1487.62493708285	1494.26223290967	1706.7150897866	2115.36749493073	1840.04776073221	2133.6768112047	2087.28121504558	1788.93484590921	2193.69902789263	1584.99378081943	2026.50119261918	-0.355253948510126	1.31451556695315e-06	7.45015583298518e-05	Tial1	7	128041501	128063441	-	6903	protein_coding	Tia1 cytotoxic granule-associated RNA binding protein-like 1 [Source:MGI Symbol;Acc:MGI:107913]	-	1392	1887	1536	2124	1843	1813	2127	1662	1813	2139	1539	1876	9.8140975838966	9.46678858478526	9.77661661396821	9.11302673524224	9.08274600570098	10.3105334584468	12.7630525346115	11.1440156674193	12.8715306927428	12.6457223094149	10.827381350292
ENSMUSG00000022066	19.6754751028617	19.8722485708044	23.6017415763038	28.7159239267404	15.4047652877285	21.6516530971273	19.8906205447177	86.3560320921253	91.7963548118956	38.0570207511817	92.9920647646111	95.8866312831535	21.4869679269277	70.8297873746141	-1.71429754642733	1.32926591022684e-06	7.49154905147453e-05	Entpd4b	14	69792873	69822969	+	8074	protein_coding	ectonucleoside triphosphate diphosphohydrolase 4B [Source:MGI Symbol;Acc:MGI:5435040]	-	17	24	22	41	19	23	20	78	78	39	80	82	0.102472937608715	0.102941655506553	0.119720680926116	0.150397673082862	0.080056124760085	0.111830507591332	0.102604448632033	0.447151225701313	0.473452183205532	0.197127217405302	0.481198127593094
ENSMUSG00000037363	185.18094214458	149.041864281033	156.629739551834	194.007583602612	183.235629211929	208.985521198359	258.578067081331	249.103938727284	237.729021435935	252.737650629642	275.48899186516	252.57941898977	179.513546665058	254.369514788187	-0.501794730999355	1.3523874875475e-06	7.57939728397093e-05	Letm2	8	26068506	26087598	-	7238	protein_coding	leucine zipper-EF-hand containing transmembrane protein 2 [Source:MGI Symbol;Acc:MGI:2444979]	-	160	180	146	277	226	222	260	225	202	259	237	216	1.07584675422559	0.861236798728834	0.886277082810602	1.13346260270818	1.06223245878275	1.20408071567281	1.487920438977	1.43884001489697	1.36773845178704	1.46033305245313	1.59020258130394
ENSMUSG00000110218	156.24641993449	129.997626067345	135.173610846104	116.964860872333	176.749412248675	102.610008155951	223.769481128075	191.533250665868	202.422731123667	241.027798090817	216.206550577721	217.49894413008	136.290323020816	215.409792619371	-0.663282430244265	1.52013582821395e-06	8.40250902847933e-05	Tincr	17	56858414	56861387	-	1269	protein_coding	TINCR ubiquitin domain containing [Source:MGI Symbol;Acc:MGI:5012404]	-	135	157	126	167	218	109	225	173	172	247	186	186	5.17751250471067	4.28456446906703	4.36258764963392	3.89763219901712	5.84419339663299	3.37198847068465	7.34422267956594	6.31005360936378	6.6425845454593	7.94339320023056	7.11826265648852
ENSMUSG00000010362	333.325695860245	275.727448919911	257.473544468769	356.497689724656	351.066493136129	340.778192224351	502.238168754123	438.422932160021	409.552967622304	537.677395741054	435.900303584115	459.554220661943	319.144844055677	463.89099808726	-0.539079124471736	1.57498283235563e-06	8.65810234617358e-05	Rdm1	11	101518021	101526926	+	1575	protein_coding	RAD52 motif 1 [Source:MGI Symbol;Acc:MGI:1913849]	-	288	333	240	509	433	362	505	396	348	551	375	393	8.89940435095412	7.32204387683727	6.69523655617287	9.57157109636475	9.35270090287376	9.02296385429547	13.2811524037712	11.6375938342671	10.8285162284584	14.2771581519748	11.5630764350793
ENSMUSG00000026090	119.210231505574	81.1450149974513	82.6060955170633	109.260588599305	98.1040315692185	86.6066123885091	161.114026412214	120.677019205662	140.048284905328	176.623609127279	156.924109290281	173.063675974472	96.1554290961868	154.741787485873	-0.688466099754972	1.62284098290119e-06	8.87270667825325e-05	Cracdl	1	37650758	37759166	-	5075	protein_coding	capping protein inhibiting regulator of actin like [Source:MGI Symbol;Acc:MGI:1919347]	-	103	98	77	156	121	92	162	109	119	181	135	148	0.987757163952882	0.668742124818316	0.666637777791351	0.910404838377895	0.811108647227007	0.711660704072837	1.32222056706715	0.994120476438176	1.14916179951238	1.45550351270837	1.29187474653989
ENSMUSG00000028248	3798.52407574071	3249.11264132652	3518.80510773984	3562.87573208119	3543.09601617756	4385.87181650069	4591.74975274809	4334.40853385475	5099.40519743518	5449.96053577819	4966.93865923979	5343.92567029282	3676.38089826108	4964.3980582248	-0.43347245392771	1.65469380198907e-06	8.98117909441465e-05	Pnisr	4	21847583	21876475	+	10187	protein_coding	PNN interacting serine/arginine-rich [Source:MGI Symbol;Acc:MGI:1913875]	-	3282	3924	3280	5087	4370	4659	4617	3915	4333	5585	4273	4570	15.6798275037134	13.3398622256351	14.146948745619	14.7897705661211	14.5936806520048	17.9542641120795	18.7732087237828	17.7882829178504	20.8455159461203	22.3742043815278	20.3708557524093
ENSMUSG00000110462	68.285472415814	66.240828569348	63.2955796819057	63.0349549611376	55.13284418766	63.0722068481533	112.382006077655	94.1059324080852	122.395139749194	221.511377192775	102.291271241072	111.088170389019	63.1769811106698	127.295649509634	-1.01555367558294	1.69564992455216e-06	9.17109582849181e-05	Gm35572	8	72204670	72233966	-	2310	lncRNA	predicted gene, 35572 [Source:MGI Symbol;Acc:MGI:5594731]	-	59	80	59	90	68	67	113	85	104	227	88	95	1.24305127061149	1.19935198637793	1.12221294549489	1.15392221647548	1.00144393459282	1.13863368578189	2.02624242343765	1.70316025467063	2.20643747601816	4.01037151521814	1.85009222961268
ENSMUSG00000026227	17.3607133260544	28.1523521419729	20.3833222704442	21.0116516537125	26.7556449734232	15.0620195458277	47.7374893073226	40.9637588129312	25.8912795623295	134.663304196489	104.616072860188	84.1931396632567	21.4542839852392	73.0108407337528	-1.76260265362981	1.83451377855072e-06	9.76466064138638e-05	2810459M11Rik	1	85973585	85983178	+	3331	protein_coding	RIKEN cDNA 2810459M11 gene [Source:MGI Symbol;Acc:MGI:1920042]	-	15	34	19	30	33	16	48	37	22	138	90	72	0.219162192484	0.353486584397038	0.250619125817414	0.266742751932188	0.337030352720482	0.188567374893016	0.59688620949027	0.514133211954364	0.323681824963753	1.6907335993626	1.31217138770939
ENSMUSG00000041674	333.325695860245	255.855200349107	216.70689992788	171.595155171986	258.637901409758	238.1681840684	752.859987617566	339.888485285673	410.729843966046	1165.1303276131	490.533141633324	486.449251387705	245.714839464563	607.598506250569	-1.30794033586068	1.87034918740495e-06	9.92913605556403e-05	BC006965	11	112554753	112672802	-	6125	lncRNA	cDNA sequence BC006965 [Source:MGI Symbol;Acc:MGI:2384955]	-	288	309	202	245	319	253	757	307	349	1194	422	416	2.28841826167392	1.74711317215654	1.44904048322884	1.18469347558149	1.77179836965692	1.62156974713739	5.11934887280868	2.31996188774026	2.79247696827486	7.95552717143488	3.34602394669951
ENSMUSG00000061983	3230.25005953452	3876.74449202109	3870.68561851382	3171.35862293368	3520.39425680617	3756.09112424077	5479.86596006974	4303.40893259091	5109.99708452886	4988.3971815395	4168.36930307369	4929.97606694848	3570.92069567501	4830.00242145853	-0.435871795748404	1.89721426766432e-06	0.0001004525028037	Rps12	10	23661081	23663173	-	2027	protein_coding	ribosomal protein S12 [Source:MGI Symbol;Acc:MGI:98105]	-	2791	4682	3608	4528	4342	3990	5510	3887	4342	5112	3586	4216	67.0123885377831	79.991955232558	78.2074314547525	66.1604841814626	72.8728539194747	77.275238154195	112.595955441176	88.7583785477232	104.97994389782	102.921907376381	85.917023583629
ENSMUSG00000034813	9.25904710722902	7.45209321405165	15.0192900940115	5.60310710765667	11.3508796856947	6.5896335512996	26.8523377353689	25.4639581810113	20.0068978436183	46.8394101553005	22.0856153815951	23.3869832397935	9.21234179332386	27.4392004227813	-1.60655155678164	1.94364920214802e-06	0.000102105018138951	Grip1	10	119289735	119923166	+	8780	protein_coding	glutamate receptor interacting protein 1 [Source:MGI Symbol;Acc:MGI:1921303]	-	8	9	14	8	14	7	27	23	17	48	19	20	0.0443449818171119	0.0354990429908844	0.0700597788836427	0.0269861839540203	0.0542454389064919	0.0312985868478107	0.127377930483406	0.121250039301421	0.094890923080464	0.223109185677997	0.105094931608124
ENSMUSG00000047844	5.78690444201814	4.9680621427011	2.14561287057307	4.90271871919959	0.810777120406765	3.76550488645692	38.7867100621996	11.0712861656571	14.122516124907	23.4197050776503	12.786408905134	12.8628407818864	3.72993003022593	18.8415778529057	-2.35174559698919	2.08059631988297e-06	0.000108731423262456	Bex4	X	135039745	135041192	+	837	protein_coding	brain expressed X-linked 4 [Source:MGI Symbol;Acc:MGI:3606746]	-	5	6	2	7	1	4	39	10	12	24	11	11	0.290732482343371	0.248252964922314	0.10498802843461	0.247695768490754	0.0406447306365419	0.187609894196127	1.93003013213539	0.552997426142267	0.702628972925553	1.17019035260025	0.638248663441652
ENSMUSG00000068196	105.32166084473	168.086102494721	154.484126681261	84.0466066148501	101.347140050846	47.0688110807114	159.124964357742	333.245713586278	255.382166592069	580.613521716746	210.394546529933	431.489840774191	110.059074627853	328.375125592826	-1.57802749688141	2.26145099516048e-06	0.000116072433731196	Col8a1	16	57444621	57575100	-	7833	protein_coding	collagen, type VIII, alpha 1 [Source:MGI Symbol;Acc:MGI:88463]	-	91	203	144	120	125	50	160	301	217	595	181	369	0.565408425447403	0.897504351736569	0.807736313747398	0.453731702635577	0.542889690137649	0.250589623136344	0.84609045653521	1.77863542129458	1.357693920204	3.09998483153651	1.12220741809617
ENSMUSG00000062209	40.508331094127	24.8403107135055	7.50964504700576	26.6147587613692	28.3771992142368	44.2446824158688	67.6281098520403	59.7849452945483	62.3744462183393	133.687483151587	89.5048623359382	78.3463938533083	28.6824878743522	81.8877067842936	-1.51648441615927	2.38033159237736e-06	0.000121246257312993	Erbb4	1	68071345	69147218	-	12355	protein_coding	erb-b2 receptor tyrosine kinase 4 [Source:MGI Symbol;Acc:MGI:104771]	-	35	30	7	38	35	47	68	54	53	137	77	67	0.137871437802494	0.0840905429542601	0.0248937619829374	0.0910933874384797	0.0963729165518006	0.149340057219374	0.227977036185118	0.202301721301321	0.210234209280659	0.452531220633743	0.302670895921055
ENSMUSG00000021540	1472.18849004941	1600.54402030687	1520.16671880102	1382.56667881428	1556.69207118099	1542.91562722572	2080.55890897747	1698.3352978118	1834.75021989417	2154.61286714382	1871.4653033878	1897.85368990925	1512.51226772972	1922.92938118738	-0.346959876521533	2.66694130344368e-06	0.000133812616023159	Smad5	13	56850823	56890190	+	7420	protein_coding	SMAD family member 5 [Source:MGI Symbol;Acc:MGI:1328787]	MH1	1272	1933	1417	1974	1920	1639	2092	1534	1559	2208	1610	1623	8.34319157901949	9.02187073809692	8.39075784206689	7.87932924797124	8.80292559597687	8.67154043408686	11.6783830309268	9.56907640532039	10.2970418023137	12.1441156215134	10.5376715436666
ENSMUSG00000022103	241.892605676358	229.358868921367	256.400738033482	300.466618648089	299.176757430096	248.523322506156	328.195238987843	322.174427420621	422.498607403468	401.062449454761	387.079469582694	430.320491612201	262.636485202592	381.888447410265	-0.536414754322825	2.78297605133656e-06	0.000138941633133726	Gfra2	14	71127560	71217278	+	3539	protein_coding	glial cell line derived neurotrophic factor family receptor alpha 2 [Source:MGI Symbol;Acc:MGI:1195462]	-	209	277	239	429	369	264	330	291	359	411	333	368	2.87418509939378	2.71061512971054	2.96723935746606	3.5902338303508	3.54711697973662	2.92849555670598	3.86240950867706	3.80593173476105	4.97146231684065	4.73949412059613	4.56968598533537
ENSMUSG00000071103	133.098802166417	124.201553567527	140.537643022536	149.182726741359	129.724339265082	187.333868101232	212.82963982848	203.71166544809	207.130236498636	225.414661372384	190.633732767453	237.377879883904	144.013155477359	212.849635966491	-0.564248080474332	2.97122478051787e-06	0.00014724394725128	1700029J07Rik	8	46406643	46428477	-	3006	protein_coding	RIKEN cDNA 1700029J07 gene [Source:MGI Symbol;Acc:MGI:1916729]	-	115	150	131	213	160	199	214	184	176	231	164	203	1.86190652614512	1.72810821390533	1.91477417727374	2.09863365185344	1.81075925710103	2.59887448494591	2.94883000842612	2.83320118447499	2.86941891937262	3.13612766278831	2.64958318312795
ENSMUSG00000005672	1462.92944294219	1438.25399031197	1329.20717332002	1040.77714524723	1336.16069443035	1364.99552134063	1950.27534440957	1595.37233647119	2154.86058539206	2513.71501166779	1843.56768395842	1812.491201084	1328.7206612654	1978.38036049717	-0.575014052788199	3.15331599536343e-06	0.000154366710040662	Kit	5	75735576	75817382	+	8911	protein_coding	KIT proto-oncogene receptor tyrosine kinase [Source:MGI Symbol;Acc:MGI:96677]	-	1264	1737	1239	1486	1648	1450	1961	1441	1831	2576	1586	1550	6.90350494624288	6.75059458082968	6.10914038670821	4.93899255053893	6.29159083902039	6.38796846849765	9.11540754179177	7.48490176889724	10.0700625123456	11.7975043089329	8.64369484337898
ENSMUSG00000025321	135.413563943224	114.265429282125	114.790288575659	96.6535976070776	123.238122301828	128.968542361149	250.621818863443	150.569491852936	207.130236498636	396.18334423025	198.770538434356	198.789357538245	118.888257345177	233.677464569645	-0.979166702424292	3.26169934438316e-06	0.000158899251353485	Itgb8	12	119121757	119202537	-	11060	protein_coding	integrin beta 8 [Source:MGI Symbol;Acc:MGI:1338035]	-	117	138	107	138	152	137	252	136	176	406	171	170	0.514848847439494	0.432108302687112	0.425073365215881	0.369547241478856	0.467539349955101	0.486280265767987	0.943779096746246	0.569157350927907	0.779880042643227	1.49810287071022	0.750868127999452
ENSMUSG00000085651	2.31476177680725	3.3120414284674	9.65525791757883	7.00388388457084	10.5401025652879	6.5896335512996	28.8413997898407	8.85702893252567	21.1837741873605	27.3229892572586	24.4104170007104	36.24982402168	6.56928018733531	24.4775721982293	-1.88486859498615	3.51681805386069e-06	0.000168031243777729	Gm11695	11	115352871	115354280	-	407	lncRNA	predicted gene 11695 [Source:MGI Symbol;Acc:MGI:3649841]	-	2	4	9	10	13	7	29	8	18	28	21	31	0.239157825770419	0.340356644782927	0.971590685746831	0.727698695074626	1.08662239325851	0.67518818801911	2.95140309943441	0.909796256866983	2.16744637716961	2.80759429806914	2.50580673605403
ENSMUSG00000023945	259.253319002413	126.685584638878	122.299933622665	118.365637649247	107.022579893693	74.3687215075241	206.862453665064	328.817199120016	402.49170955985	608.912332018907	299.899408865871	265.442259771657	134.66596271907	352.070893833561	-1.3902015975527	3.52431336352891e-06	0.000168031243777729	Slc5a7	17	54580618	54606062	-	5644	protein_coding	solute carrier family 5 (choline transporter), member 7 [Source:MGI Symbol;Acc:MGI:1927126]	-	224	153	114	169	132	79	208	297	342	624	258	227	1.93156809530808	0.938799992349292	0.887468789614959	0.886840881348653	0.795640046004199	0.549491895549723	1.52651568211417	2.43566756143303	2.96967803590585	4.51199193006494	2.22001233611834
ENSMUSG00000053399	25.4623795448798	21.5282692850381	36.4754187997423	23.8132052075409	55.13284418766	20.710276875513	157.13590230327	32.1067298804056	69.4357042807928	202.970777339636	65.0944453352278	130.967106142844	30.5203989833957	109.618444213696	-1.84567514817968	4.393052682363e-06	0.000205077076494532	Adamts18	8	114423758	114575370	-	10178	protein_coding	a disintegrin-like and metallopeptidase (reprolysin type) with thrombospondin type 1 motif, 18 [Source:MGI Symbol;Acc:MGI:2442600]	-	22	26	34	34	68	22	158	29	59	208	56	112	0.105198426603868	0.0884666441121274	0.146774872921603	0.0989378516647934	0.227287825595345	0.0848557818757981	0.643012744568167	0.131881573243773	0.284092540855952	0.834010691468086	0.267207268375972
ENSMUSG00000078606	179.394037702562	142.417781424098	108.35344996394	142.879231245245	121.616568061015	149.678819236662	210.840577774008	210.354437147485	209.483989186121	291.770492425726	241.779368387989	185.926516756359	140.723314605587	225.025896946281	-0.680832924860394	4.44442236867425e-06	0.000206516808447404	Gvin2	7	105544346	105603174	-	9275	protein_coding	GTPase, very large interferon inducible, family member 2 [Source:MGI Symbol;Acc:MGI:3782245]	-	155	172	101	204	150	159	212	190	178	299	208	159	0.813329996696868	0.64221904478124	0.478456763330278	0.651421749376346	0.550182849748554	0.672983491894966	0.9467752208629	0.948174454764472	0.940538006830965	1.31561252566395	1.08911089743237
ENSMUSG00000097333	165.505467041719	147.385843566799	161.993771728267	135.174958972217	136.210556228336	153.444324123119	210.840577774008	178.247707267079	236.552145092193	192.236745845713	217.368951387278	236.208530721915	149.95248694341	211.909109681364	-0.503280270840601	4.56896375395774e-06	0.00021181463301758	Zfp87	13	67663900	67674296	-	2865	protein_coding	zinc finger protein 87 [Source:MGI Symbol;Acc:MGI:107768]	zf-C2H2	143	178	151	193	168	163	212	161	201	197	187	202	2.42918405194837	2.15161234624292	2.31572808896424	1.99516440477511	1.9948689155979	2.23349087915112	3.06504020017571	2.6010566895167	3.43828361018255	2.80615935209281	3.16985697455891
ENSMUSG00000063011	4.62952355361451	0.82801035711685	1.07280643528654	3.50194194228542	0.810777120406765	0.941376221614229	67.6281098520403	4.42851446626284	3.53062903122675	39.0328417960838	3.48720242867292	44.4352681556077	1.96407260505405	27.090427621649	-3.80440097950088	4.86882455910235e-06	0.000223654680660135	Msln	17	25967587	25973352	-	3064	protein_coding	mesothelin [Source:MGI Symbol;Acc:MGI:1888992]	-	4	1	1	5	1	1	68	4	3	40	3	38	0.0635360542353529	0.0113026398846811	0.0143399118472208	0.0483311633314903	0.0111030155165749	0.0128124576894712	0.919274243494494	0.0604254367729866	0.0479846973187572	0.532772696435164	0.0475505101442555
ENSMUSG00000047412	766.186148123201	752.661414619216	752.037311135862	716.497321391597	698.079100670224	858.535114112177	882.149021158231	904.524079734184	967.392354556131	991.434181620528	939.219854122572	954.188916183576	757.332735008713	939.81806789587	-0.312575746401856	5.13649134026754e-06	0.000234345137791798	Zbtb44	9	30941940	30987181	+	9341	protein_coding	zinc finger and BTB domain containing 44 [Source:MGI Symbol;Acc:MGI:1925123]	ZBTB	662	909	701	1023	861	912	887	817	822	1016	808	816	3.44916227537882	3.37007187061947	3.29731082537405	3.24360728380223	3.13573596470811	3.83285748515279	3.93328293701006	4.04834254278386	4.31269466311959	4.43885609288989	4.20088386576223
ENSMUSG00000037826	342.584742967474	374.260681416816	315.405091974242	321.478270301802	364.038927062637	410.440032623804	453.506148419564	468.315404807295	480.165548246839	444.974396475355	519.593161872265	445.522030718067	354.701291057796	468.679448423231	-0.400875884559778	5.14958759270408e-06	0.000234411091323996	Ppm1k	6	57483487	57512453	-	6022	protein_coding	protein phosphatase 1K (PP2C domain containing) [Source:MGI Symbol;Acc:MGI:2442111]	-	296	452	294	459	449	436	456	423	408	456	447	381	2.3922136820171	2.59935942381461	2.14507174204019	2.25744895919921	2.53650251655774	2.84228055084611	3.13652701033126	3.25123367192122	3.32039443897632	3.09025858143502	3.60486876440017
ENSMUSG00000020534	212.958083466267	264.135303920275	281.075286045073	239.532828852323	242.422359001623	281.471490262654	355.047576723212	312.21026987153	323.640994529119	373.739460197502	326.634627485697	375.361080998686	253.599225258036	344.439001634291	-0.44231924951762	5.47149662403087e-06	0.000244094261808206	Shmt1	11	60678930	60702544	-	3883	protein_coding	serine hydroxymethyltransferase 1 (soluble) [Source:MGI Symbol;Acc:MGI:98299]	-	184	319	262	342	299	299	357	282	275	383	281	321	2.30621314142353	2.84506336995247	2.96462074524073	2.60858336755646	2.61959109536258	3.02290850831866	3.80825276354685	3.36147809637043	3.47084779472785	4.02533577478124	3.51448436999242
ENSMUSG00000040929	141.200468385243	89.4251185686198	138.392030151963	121.867579591533	158.101538479319	163.799462560876	183.988240038639	166.069292484856	267.150930029491	273.229892572586	295.24980562764	287.65989384946	135.464366289592	245.558009100446	-0.859140931765626	5.70126446393894e-06	0.000251555791698359	Rfx3	19	27739121	27988566	-	11034	protein_coding	regulatory factor X, 3 (influences HLA class II expression) [Source:MGI Symbol;Acc:MGI:106582]	RFX	122	108	129	174	195	174	185	150	227	280	254	246	0.538115945296556	0.338968567112523	0.513679191325458	0.467048814462524	0.601217120794199	0.619066743042768	0.694486309938291	0.629226271997115	1.0082381897384	1.03560891726857	1.11795268632795
ENSMUSG00000030313	393.509502057233	346.93633963196	344.370865726978	367.003515551512	362.417372821824	509.284535893298	483.342079236641	512.600549469923	534.301860058982	644.041889635382	668.380465495642	675.883815630033	387.253688613801	586.425109921101	-0.598918420411149	5.81040151285988e-06	0.00025530046277992	Dennd5b	6	148889569	149003178	-	18081	protein_coding	DENN/MADD domain containing 5B [Source:MGI Symbol;Acc:MGI:2444273]	-	340	419	321	524	447	541	486	463	454	660	575	578	0.915177809029109	0.802528064055733	0.78004171549488	0.858331095078676	0.841036384913731	1.17461630247508	1.11336807331439	1.18524221862916	1.2305624894169	1.48967736524397	1.54442948900594
ENSMUSG00000058706	1042.80018045167	1017.62472889661	1101.77220903927	1035.87442652803	1118.06164904093	1175.77890079617	1229.24034966356	1311.94741063036	1271.02645124163	1342.72975778528	1315.83771641925	1440.63816757128	1081.98534912545	1318.56997555189	-0.28532925179451	6.31531029014725e-06	0.000273439515385862	0610030E20Rik	6	72324300	72330131	+	5832	protein_coding	RIKEN cDNA 0610030E20 gene [Source:MGI Symbol;Acc:MGI:1915614]	-	901	1229	1027	1479	1379	1249	1236	1185	1080	1376	1132	1232	7.51893422623398	7.29798588778953	7.73727745664976	7.51098101159562	8.04408143509968	8.40748552474521	8.77861283747622	9.40479650432231	9.07562423362172	9.62878851861807	9.42652445180743
ENSMUSG00000035597	1306.6830230077	1137.68623067855	1273.42123868512	1205.36841653464	1216.16568061015	1493.02268748017	1592.24417460465	1496.83788959684	1886.53277901883	1856.98744844868	1576.21549776016	1977.36943292454	1272.05787949939	1731.03120372562	-0.444863126245474	6.38844809295396e-06	0.000275790051945282	Prpf39	12	65083107	65110160	+	11967	protein_coding	pre-mRNA processing factor 39 [Source:MGI Symbol;Acc:MGI:104602]	-	1129	1374	1187	1721	1500	1586	1601	1352	1603	1903	1356	1691	4.59153248161548	3.97621714260505	4.35813491360933	4.25933289770984	4.26418144181319	5.2028235474067	5.54154649254749	5.22925678416326	6.56475461611735	6.48969410920152	5.50296924150276
ENSMUSG00000032621	1412.00468385243	1460.61026995412	1443.99746189568	1338.44221034149	1460.20959385258	1375.35065977839	1854.80036579493	1543.3372914926	1700.58631670755	1928.22238472654	1651.7715503814	1867.45061169751	1415.10247994578	1757.69475346676	-0.313369531217146	6.98333131287892e-06	0.000297049949292017	Srek1	13	103875856	103911116	-	9293	protein_coding	splicing regulatory glutamine/lysine-rich protein 1 [Source:MGI Symbol;Acc:MGI:2145245]	-	1220	1764	1346	1911	1801	1461	1865	1394	1445	1976	1421	1597	6.38929445862714	6.5737214141992	6.36391492577688	6.090469255989	6.5930669123595	6.17185172675653	8.31280971454668	6.9431317215046	7.62047733723774	8.67764207131612	7.42610058967396
ENSMUSG00000019894	23.1476177680725	12.4201553567527	16.0920965292981	13.3073793806846	20.2694280101691	16.0033957674419	45.7484272528508	37.6423729632341	24.7144032185873	48.7910522451047	26.7352186198257	40.9272206696387	16.8733454687365	37.4264491615402	-1.1728840831449	7.04985604354107e-06	0.000299247054000098	Slc6a15	10	103203644	103255238	+	7752	protein_coding	solute carrier family 6 (neurotransmitter transporter), member 15 [Source:MGI Symbol;Acc:MGI:2143484]	-	20	15	15	19	25	17	46	34	21	50	23	35	0.125564028752013	0.0670110073658336	0.085018362809374	0.07259151198416	0.109712459825805	0.0860907244748677	0.245792715684544	0.203008265649595	0.132762614563042	0.263224900328519	0.144090967960353
ENSMUSG00000050714	200.226893693828	208.658609993446	205.978835575015	178.599039056556	194.586508897624	204.278640090288	242.665570645556	246.889681494153	285.980951529367	301.528702874747	247.591372435777	268.950307257626	198.721421217793	265.601097706204	-0.421680750235412	7.28038060561446e-06	0.000307733734842359	Zbtb26	2	37322180	37333147	-	9489	protein_coding	zinc finger and BTB domain containing 26 [Source:MGI Symbol;Acc:MGI:2444402]	ZBTB	173	252	192	255	240	217	244	223	243	309	213	230	0.887308550443724	0.919705419841819	0.889029198100729	0.795913258175994	0.860439824035045	0.897760498286132	1.06510965146079	1.087759749045	1.25503573815559	1.32895037000764	1.09013891651617
ENSMUSG00000075555	64.8133297506031	48.0246007127773	34.3298059291692	48.3267988035388	47.0250729835924	56.4825732968537	79.5624821788709	66.4277169939425	95.3269838431224	130.760020016881	86.0176599072653	91.2092346351948	49.8336969127557	91.5506829292127	-0.882911277671572	7.31591989965518e-06	0.000308587648597615	Gm10863	15	79050240	79111724	+	3722	lncRNA	predicted gene 10863 [Source:MGI Symbol;Acc:MGI:3641623]	-	56	58	32	69	58	60	80	60	81	134	74	78	0.732252171542101	0.539660058889425	0.377753808918942	0.549058636587338	0.530128719366353	0.632843154656738	0.890304479586285	0.746145371866326	1.06654434169429	1.46926170480631	0.965557269216185
ENSMUSG00000003848	341.42736207907	303.051790704767	357.244542950417	343.190310343971	367.282035544264	371.84360753762	540.030347789086	427.351645994364	504.879951465426	406.917375724173	449.849113298806	465.400966471891	347.339941526685	465.738233457291	-0.423608593804694	7.46987828762012e-06	0.000313112398222743	Nob1	8	108139118	108151683	-	3486	protein_coding	NIN1/RPN12 binding protein 1 homolog [Source:MGI Symbol;Acc:MGI:1914869]	-	295	366	333	490	453	395	543	386	429	417	387	398	4.11854336648385	3.63598727195599	4.19712683208879	4.16307948246508	4.42079653266835	4.44826772587871	6.45204499157323	5.12517253106414	6.03115063098338	4.88179346645763	5.39145853057311
ENSMUSG00000020644	479.155687799102	380.884764273751	408.73925184417	409.026818858937	539.977562190905	464.098477255815	745.898270426915	470.529662040426	972.0998599311	644.041889635382	761.372530260253	902.73755305603	446.980427037113	749.446627558351	-0.74537520496973	7.52715569294283e-06	0.000313553566339564	Id2	12	25143798	25147139	-	2438	protein_coding	inhibitor of DNA binding 2 [Source:MGI Symbol;Acc:MGI:96397]	bHLH	414	460	381	584	666	493	750	425	826	660	655	772	8.26448222450043	6.53420539748354	6.86635916811156	7.09455485787111	9.2933059620571	7.93842641006811	12.7424372168023	8.06870424177432	16.6041486183947	11.0479312719344	13.0475895294927
ENSMUSG00000097048	207.171179024249	173.054164637422	233.871802892465	213.618458479411	208.369719944539	293.709381143639	351.069452614268	295.603340623044	410.729843966046	290.794671380824	330.121829914369	371.853033512717	221.632451020287	341.695362001878	-0.625020917719065	7.54674034460553e-06	0.000313719867217899	1600020E01Rik	6	86503229	86559448	+	5443	lncRNA	RIKEN cDNA 1600020E01 gene [Source:MGI Symbol;Acc:MGI:1919262]	-	179	209	218	305	257	312	353	267	349	298	284	318	1.60052958670332	1.32977022208204	1.75975983798913	1.65961560744238	1.60629200119344	2.2502846872108	2.68634205717461	2.27049994115098	3.14237027938334	2.23433690740147	2.53397713976898
ENSMUSG00000046169	113.423327063555	72.0369010691659	86.8973212582095	100.155539549363	111.887242616134	109.199641707251	170.064805657337	101.855832724045	225.960257998512	171.744503902769	259.215380531353	318.062972061192	98.9333288772797	207.817292145868	-1.0701474049623	7.80695713303259e-06	0.000321877003107819	Adamts6	13	104424343	104633203	+	7798	protein_coding	a disintegrin-like and metallopeptidase (reprolysin type) with thrombospondin type 1 motif, 6 [Source:MGI Symbol;Acc:MGI:1347348]	-	98	87	81	143	138	116	171	92	192	176	223	272	0.611634331795264	0.386371134749892	0.456390956898005	0.543123772147196	0.602040299679971	0.583977296976481	0.908317789315283	0.546076093904324	1.20666930051539	0.921085968743307	1.38881474597272
ENSMUSG00000052974	649.290678394435	688.904617121219	337.934027115259	672.372852918801	690.782106586564	936.669340506158	1202.38801192819	1535.58739117664	839.112833088225	2104.84599385382	1354.19694313465	1230.15531841314	662.658937107073	1377.71441526578	-1.05576584831818	8.08531332502951e-06	0.000330643301015434	Cyp2f2	7	26819334	26833085	+	2025	protein_coding	cytochrome P450, family 2, subfamily f, polypeptide 2 [Source:MGI Symbol;Acc:MGI:88608]	-	561	832	315	960	852	995	1209	1387	713	2157	1165	1052	13.4830096011562	14.2287566028363	6.83472065109314	14.0408115624473	14.3134483409646	19.2894239549318	24.7301194264282	31.7029737757854	17.2557868761928	43.4706212818448	27.939818763873
ENSMUSG00000039697	314.807601645787	261.651272848925	258.546350904055	252.13981984455	299.176757430096	279.588737819426	358.031169804919	305.567498172136	411.906720309788	415.699765128292	401.028279297385	451.368776528015	277.651756748807	390.600368206756	-0.493704890666017	8.11077993120629e-06	0.00033101195175633	Ncoa7	10	30504995	30679322	-	10565	protein_coding	nuclear receptor coactivator 7 [Source:MGI Symbol;Acc:MGI:2444847]	-	272	316	241	360	369	297	360	276	350	426	345	386	1.25299233052951	1.03582462846242	1.00226550552505	1.00920409656729	1.18819185909019	1.10359100776908	1.41142543573977	1.20917218559373	1.62356174174586	1.64554903180253	1.58588715138948
ENSMUSG00000110424	25.4623795448798	22.3562796421549	23.6017415763038	32.2178658690259	25.1340907326097	29.1826628700411	49.7265513617943	37.6423729632341	63.5513225620816	54.6459785145173	47.6584331918632	42.0965698316284	26.3258367058359	49.2202047375198	-0.895732918374798	8.14142974828908e-06	0.000331590215659061	1700012D14Rik	7	110682271	110721911	-	4173	lncRNA	RIKEN cDNA 1700012D14 gene [Source:MGI Symbol;Acc:MGI:1922729]	-	22	27	22	46	31	31	50	34	54	56	41	36	0.256580298579959	0.22407016352262	0.231637857128555	0.326479150951046	0.252721980787528	0.291631555518028	0.496302610984326	0.377119596289399	0.634184525886435	0.547659180117009	0.477153549513696
ENSMUSG00000079722	0	0.82801035711685	1.07280643528654	0.700388388457084	0	0	12.9289033540665	2.21425723313142	4.70750537496901	21.4680629878461	12.786408905134	4.67739664795871	0.433534196810078	9.79708908385096	-4.46334862267836	8.53439897743167e-06	0.000344288539202644	Ttll2	17	7618284	7620095	-	1642	protein_coding	tubulin tyrosine ligase-like family, member 2 [Source:MGI Symbol;Acc:MGI:3644030]	-	0	1	1	1	0	0	13	2	4	22	11	4	0	0.0210909187616704	0.0267585200364705	0.0180373549875379	0	0	0.327940564473675	0.0563774477078048	0.119387017933148	0.546789615123348	0.325343563520501
ENSMUSG00000021754	1497.65086959429	1130.2341374645	1263.76598076754	1057.5864665702	1299.67572401204	1322.63359136799	1696.66993246442	1394.98205687279	2052.47234348649	1766.23609127279	1970.2693722002	2062.73192174979	1261.92446162943	1823.89361967441	-0.531987351440354	8.80151997735996e-06	0.000352221217633306	Map3k1	13	111882962	111945527	-	7447	protein_coding	mitogen-activated protein kinase kinase kinase 1 [Source:MGI Symbol;Acc:MGI:1346872]	-	1294	1365	1178	1510	1603	1405	1706	1260	1744	1810	1695	1764	8.45671963237529	6.34775197369339	6.950230039219	6.0053952871225	7.32287930536932	7.40655369364284	9.48904734082916	7.83137029083064	11.4771852803217	9.91900137907207	11.0537855702067
ENSMUSG00000032033	107.636422621537	83.6290460688018	106.207837093367	79.1438878956505	119.995013820201	100.727255712722	205.867922637829	141.712462920411	193.007720373729	191.26092480081	147.62490281382	119.273614522947	99.5565772020468	166.457924678258	-0.747592129079274	9.56787933469214e-06	0.00037598775823048	Barx2	9	31757340	31824758	-	1968	protein_coding	BarH-like homeobox 2 [Source:MGI Symbol;Acc:MGI:109617]	Homeobox	93	101	99	113	148	107	207	128	164	196	127	102	2.29988893883032	1.7773171490208	2.21027007118321	1.70058895758014	2.5583875265916	2.13442003484642	4.35682575911567	3.0104640369501	4.08403090512977	4.06444926585314	3.13401675328826
ENSMUSG00000037761	223.3745114619	196.238454636693	211.342867751448	238.832440463866	230.260702195521	245.699193841314	303.331963306945	270.139382442033	342.471016028995	277.133176752195	328.959429104812	294.675988821399	224.291361725124	302.785159409396	-0.430487223679439	9.59970297335565e-06	0.00037650297041699	Actr5	2	158466808	158481131	+	4186	protein_coding	ARP5 actin-related protein 5 [Source:MGI Symbol;Acc:MGI:1924748]	-	193	237	197	341	284	261	305	244	291	284	283	252	2.2439185824286	1.96072990916844	2.06777006934478	2.41268797881802	2.30806919019377	2.44772423891564	3.01804392101991	2.6979827603006	3.40693643590855	2.76878890284977	3.2832949476195
ENSMUSG00000027186	348.371647409492	324.580059989805	411.95767115003	308.170890921117	334.850950727994	446.212329045144	631.527202294788	459.458375874769	923.847929837667	1251.00257956448	467.285125442171	686.40795808794	362.357258207264	736.588195183637	-1.02436802747181	1.03645030872398e-05	0.000400256817879588	Elf5	2	103242033	103281334	+	5877	protein_coding	E74-like factor 5 [Source:MGI Symbol;Acc:MGI:1335079]	ETS	301	392	384	440	413	474	635	415	785	1282	402	587	2.49264146347258	2.30993111005816	2.87085181581685	2.21739462844928	2.39069442422502	3.16624018221811	4.47551456603666	3.26844343981023	6.5461240643734	8.90231718856029	3.3219496772142
ENSMUSG00000030605	8487.0740546638	7431.39295512373	8190.87713341271	8786.37233319412	9258.26393792485	9249.96275358141	11460.9755578664	9196.91741781134	12301.8884211378	12476.8478801182	10716.1730633119	12123.812111509	8567.32386131677	11379.4357419591	-0.409503080465281	1.04160145036174e-05	0.000401475501557052	Mfge8	7	78783516	78798808	-	4694	protein_coding	milk fat globule EGF and factor V/VIII domain containing [Source:MGI Symbol;Acc:MGI:102768]	-	7333	8975	7635	12545	11419	9826	11524	8307	10453	12786	9219	10368	76.0304585539428	66.2155550159349	71.4662836356238	79.1541310778111	82.7588973027416	82.1778698684838	101.69160566224	81.912407990471	109.1360248436	111.163533864741	95.3813393589652
ENSMUSG00000028289	19.6754751028617	18.2162278565707	18.2377093998711	15.4085445460559	24.3233136122029	8.47238599452806	29.8359308170766	36.5352443466684	41.1906720309788	91.7271782207968	32.5472226676139	53.7900614515251	17.3889427520151	47.6043849224433	-1.45659533083073	1.14858955972337e-05	0.000435209452761471	Epha7	4	28813131	28967499	+	9884	protein_coding	Eph receptor A7 [Source:MGI Symbol;Acc:MGI:95276]	-	17	22	17	22	30	9	30	33	35	94	28	46	0.0837076586657999	0.0770829977080718	0.0755703488767742	0.065922846172584	0.103256696305501	0.0357462902918714	0.125722630249146	0.154536037105176	0.173542389736393	0.388119842514342	0.137577679964116
ENSMUSG00000056133	21.9902368796689	18.2162278565707	6.43683861171922	30.8170890921117	27.56642209383	27.2999104268126	53.7046754707379	59.7849452945483	20.0068978436183	157.107188229237	90.6672631454958	97.0559804451431	22.0544541601189	79.7211584047968	-1.84735717797734	1.32321916194182e-05	0.000484939335851901	Unc93a2	17	7630214	7652863	-	2945	protein_coding	unc-93 homolog A2 [Source:MGI Symbol;Acc:MGI:3712668]	-	19	22	6	44	34	29	54	54	17	161	78	83	0.313991080930841	0.258705721340096	0.0895161084547731	0.442500109724835	0.392756449729953	0.386575124093599	0.759509833374738	0.848705523489921	0.282900612783183	2.23106029068126	1.28626955522308
ENSMUSG00000031134	1003.44923024595	950.555889970144	969.817017499029	1062.4891852894	1108.33232359605	1124.00320860739	1417.20671381114	1259.91236565178	1413.42848883444	1215.87302194801	1179.836821701	1379.83201114782	1036.44114253466	1311.01490384903	-0.338416919616933	1.33080020981737e-05	0.000485947372441478	Rbmx	X	56428890	56438396	-	4330	protein_coding	RNA binding motif protein, X chromosome [Source:MGI Symbol;Acc:MGI:1343044]	-	867	1148	904	1517	1367	1194	1425	1138	1201	1246	1015	1180	9.74496337433973	9.18169037423762	9.17309257956018	10.3763279587594	10.7401494815215	10.825242542837	13.6317592784461	12.1647428726343	13.5933148740717	11.74358986824	11.3841558528275
ENSMUSG00000068394	130.78404038961	102.673284282489	113.717482140373	120.466802814618	141.075218950777	143.089185685363	175.037460793516	152.783749086068	236.552145092193	167.84121972316	211.55694733949	203.466754186204	125.301002377205	191.206379370105	-0.60806762832187	1.34078762022323e-05	0.000487965643152313	Cep152	2	125405008	125467033	-	5768	protein_coding	centrosomal protein 152 [Source:MGI Symbol;Acc:MGI:2139083]	-	113	124	106	172	174	152	176	138	201	172	182	174	0.953459393637947	0.744500656592612	0.807450403846698	0.883179948855827	1.02625126221302	1.03452154902948	1.26389895988979	1.10739460305112	1.7078159748913	1.21695333392382	1.53238828484303
ENSMUSG00000025558	1671.25800285484	1662.64479709063	1649.97629747069	1862.33272490739	1711.55050117868	1986.30382760602	2739.93298003487	2638.28749327608	2041.88045639281	3905.23582169818	2155.09110091986	3022.76758374331	1757.34435851804	2750.53257267752	-0.646429718077763	1.34117793570193e-05	0.000487965643152313	Dock9	14	121779458	122035249	-	13398	protein_coding	dedicator of cytokinesis 9 [Source:MGI Symbol;Acc:MGI:106321]	-	1444	2008	1538	2659	2111	2110	2755	2383	1735	4002	1854	2585	5.24537122958209	5.19029911346312	5.04372738214826	5.87792945135689	5.36016264179881	6.18249376479614	8.51739071799011	8.23251701192721	6.34643405320211	12.1901160594737	6.72035852998024
ENSMUSG00000021134	9490.52328490974	9311.80447613609	9821.54291504825	9030.10749237718	9067.73131462926	10461.5139507989	11961.224664566	11001.5370628134	13295.1720552562	11341.968004897	11011.4228689395	13753.8848433226	9530.53723898324	12060.8682499658	-0.339730351090535	1.37168269979288e-05	0.000495882984137264	Srsf5	12	80992278	80997281	+	3988	protein_coding	serine and arginine-rich splicing factor 5 [Source:MGI Symbol;Acc:MGI:98287]	-	8200	11246	9155	12893	11184	11113	12027	9937	11297	11623	9473	11762	100.070878601579	97.6588444509854	100.864523579098	95.7513351346048	95.4051275442613	109.394974126549	124.918598089937	115.331703849871	138.828376535359	118.941611354315	115.359954085237
ENSMUSG00000000567	269.669746998045	272.415407491444	259.619157339342	161.089329345129	347.823384654502	220.28203585773	450.522555337857	394.137787497392	468.396784809416	501.572017079676	395.216275249597	341.449955300986	255.149843614365	425.215895879154	-0.738493655353519	1.40394701348817e-05	0.000502623023334201	Sox9	11	112673050	112678586	+	4135	protein_coding	SRY (sex determining region Y)-box 9 [Source:MGI Symbol;Acc:MGI:98371]	HMG	233	329	242	230	429	234	453	356	398	514	340	292	2.7423912667031	2.75542779965951	2.5714322988566	1.6473972151375	3.52948618231077	2.22157791157588	4.53782379890607	3.9849516097331	4.71712977095521	5.07292375166236	3.99324622715676
ENSMUSG00000055923	351.843790074703	334.516184275207	348.662091468124	367.003515551512	342.958721932062	361.488469099864	446.544431228913	384.173629948301	440.151752559602	464.490817373397	447.524311679691	436.167237422149	351.078795400245	436.508696702009	-0.314585359041599	1.46566039479792e-05	0.000522856155023656	Aasdh	5	77021506	77053361	-	8639	protein_coding	aminoadipate-semialdehyde dehydrogenase [Source:MGI Symbol;Acc:MGI:2442517]	-	304	404	325	524	423	384	449	347	374	476	385	373	1.71261254004644	1.61952084698365	1.6529325405096	1.79644455725403	1.66573764632461	1.74497398060507	2.15282043579414	1.85915058978277	2.12167272858229	2.24861036559097	2.16431237359917
ENSMUSG00000095123	349.529028297896	304.707811419001	306.82264049195	291.361569598147	365.660481303451	420.79517106156	504.227230808595	395.244916113958	528.417478340271	476.200669912222	459.148319775267	548.424756973158	339.812783695334	485.277228653912	-0.514894496736684	1.47622169206033e-05	0.00052569168927883	Gm21781	10	4341587	4346424	+	4838	lncRNA	predicted gene, 21781 [Source:MGI Symbol;Acc:MGI:5433945]	-	302	368	286	416	451	447	507	357	449	488	395	469	3.03801622537674	2.63421128715418	2.59737951867858	2.54667468913756	3.17132233025968	3.62712785265838	4.34077260598702	3.41547349954826	4.54831717999984	4.11646746814873	3.9650979342283
ENSMUSG00000035407	159.718562599701	132.481657138696	115.863095010946	113.462918930048	160.533869840539	128.027166139535	244.654632700028	160.533649402028	208.307112842379	273.229892572586	188.308931148338	206.974801672173	135.014544943244	213.668170056255	-0.666278542649151	1.48279938505136e-05	0.000526335337272489	Kank4	4	98643135	98705774	-	4795	protein_coding	KN motif and ankyrin repeat domains 4 [Source:MGI Symbol;Acc:MGI:3043381]	-	138	160	108	162	198	136	246	145	177	280	162	177	1.40068179793758	1.15558001607217	0.989624381478107	1.00062744027217	1.40477343680324	1.11345200605493	2.1250611709149	1.39967742698136	1.8090681214798	2.38308838230269	1.64077522553242
ENSMUSG00000020000	47.4526164245487	48.0246007127773	46.1306767173211	60.9337897957663	80.2669349202697	54.5998208536253	204.873391610593	71.9633600767711	109.449499968029	282.012281976705	99.9664696219569	100.564027931112	56.2347399040514	144.804838530861	-1.36390649011463	1.48692607173128e-05	0.000526335337272489	Moxd1	10	24099415	24178688	+	3198	protein_coding	monooxygenase, DBH-like 1 [Source:MGI Symbol;Acc:MGI:1921582]	-	41	58	43	87	99	58	206	65	93	289	86	86	0.623956635183081	0.62808465890758	0.590779257565676	0.805724924762271	1.05314081136203	0.71198482830247	2.66817125641867	0.940770011546906	1.42519652599275	3.68799321140206	1.30599850167312
ENSMUSG00000086894	28.9345222100907	15.7321967852201	36.4754187997423	27.3151471498263	30.8095305754571	34.8309201997265	41.7703031439072	49.8207877454569	61.1975698745971	54.6459785145173	55.7952388587667	74.8383463673393	29.0162892866772	56.3447040840974	-0.963329714034092	1.48849307608373e-05	0.000526335337272489	Gm15708	5	144213871	144217323	+	1947	lncRNA	predicted gene 15708 [Source:MGI Symbol;Acc:MGI:3783149]	-	25	19	34	39	38	37	42	45	52	56	48	64	0.624918047563949	0.337952996161578	0.767269982843386	0.593259444628636	0.663968311569519	0.746031177883907	0.893528232324386	1.06978161559571	1.3089035874684	1.1737964861984	1.19728618865536
ENSMUSG00000107689	35.8788075405125	76.1769528547502	31.1113866233096	41.322914918968	65.6729467529479	77.1928501723668	141.223405867496	180.461964500211	108.272623624287	108.316135984132	124.376886622667	74.8383463673393	54.5593098104758	122.914893827689	-1.16685848502713	1.50823872725392e-05	0.000531449442948317	Gm44386	6	86490798	86493282	-	531	lncRNA	predicted gene, 44386 [Source:MGI Symbol;Acc:MGI:5690778]	-	31	92	29	59	81	82	142	163	92	111	107	64	2.84129405625742	6.00014793185118	2.39959926006902	3.29081520994859	5.18943654042492	6.06234344550707	11.0769134832595	14.2082847167638	8.49109250332066	8.53098517647763	9.78615169477331
ENSMUSG00000043833	141.200468385243	128.341605353112	142.683255893109	158.287775791301	145.939881673218	164.74083878249	253.605411945151	183.783350349908	176.531451561338	204.92241942944	210.394546529933	228.023086587987	146.865637646412	209.543377733959	-0.5130422215553	1.59341615492612e-05	0.000560481346802684	2900005J15Rik	5	25305929	25315107	+	2987	lncRNA	RIKEN cDNA 2900005J15 gene [Source:MGI Symbol;Acc:MGI:1914511]	-	122	155	133	226	180	175	255	166	150	210	181	195	1.98780426528363	1.79707055039596	1.95637300190313	2.24088320623884	2.05006197445645	2.29997985038314	3.53614364169794	2.57229890803679	2.46108323710532	2.86916022593105	2.94283585736433
ENSMUSG00000024176	16.2033324376508	14.0761760709864	11.8008707881519	17.5097097114271	29.9987534550503	21.6516530971273	54.6992064979738	48.7136591288912	49.4288064371746	55.6217995594194	29.060020238941	25.7256815637729	18.540082593399	43.8748622376955	-1.23712671187572	1.80816814743318e-05	0.000619767344571644	Sox8	17	25784866	25789660	-	3118	protein_coding	SRY (sex determining region Y)-box 8 [Source:MGI Symbol;Acc:MGI:98370]	HMG	14	17	11	25	37	23	55	44	42	57	25	22	0.218524902379706	0.188817160459675	0.155007180531985	0.237470629325988	0.403696813047809	0.289582911575501	0.730653584092801	0.65316835182705	0.660151243164017	0.746052645020915	0.389391605414793
ENSMUSG00000041921	731.464721471093	719.541000334542	606.135635936893	685.680232299485	612.947503027514	753.100977291383	899.056048621242	913.38110866671	869.711618025524	862.625803693451	797.40695535654	832.57660333665	684.811678393485	862.459689616686	-0.333375925893111	1.83934026610592e-05	0.000629379696497469	Metap1d	2	71283620	71355538	+	4537	protein_coding	methionyl aminopeptidase type 1D (mitochondrial) [Source:MGI Symbol;Acc:MGI:1913809]	-	632	869	565	979	756	800	904	825	739	884	686	712	6.77949444302076	6.6331474100044	5.47160718391773	6.39086903567489	5.66869021255145	6.92217242416393	8.25324222727082	8.41654281875444	7.98262862391246	7.95159433006155	7.34307600281032
ENSMUSG00000037833	39.3509502057233	40.5725074987256	59.0043539407595	35.0194194228542	42.1604102611518	64.9549592913818	84.5351373150504	98.5344468743481	82.3813440619576	161.986293453748	86.0176599072653	64.3142039094322	46.8437667700994	96.2948475869669	-1.04830502432982	1.84273987644922e-05	0.00062947243317756	Sh2d4b	14	40535746	40615223	-	4236	protein_coding	SH2 domain containing 4B [Source:MGI Symbol;Acc:MGI:1925182]	-	34	49	55	50	52	69	85	89	70	166	74	55	0.390635740440399	0.400598003240434	0.570482045442315	0.349590850915218	0.417615971724469	0.639461415221255	0.831166277758241	0.972484354712368	0.809864485436499	1.59927396099881	0.848395693112049
ENSMUSG00000025925	193.282608363406	187.958351065525	145.901675198969	168.793601618157	188.911069054776	185.451115658003	259.572598108566	236.925523945062	260.089671967038	202.970777339636	261.540182150469	246.732673179822	178.383070159806	244.638571115099	-0.453644148141068	1.8932714641787e-05	0.000645637658631788	Terf1	1	15875870	15914276	+	4608	protein_coding	telomeric repeat binding factor 1 [Source:MGI Symbol;Acc:MGI:109634]	MYB	167	227	136	241	233	197	261	214	221	208	225	211	1.76381491534176	1.70601183023274	1.29676619496187	1.54899700312033	1.7201770862563	1.67832073806995	2.34613488568321	2.14956147950848	2.35044486987938	1.84213559413242	2.37133403453774
ENSMUSG00000024727	47.4526164245487	36.4324557131414	30.038580188023	25.213981984455	29.1879763346435	27.2999104268126	105.420288887004	61.9992025276797	42.3675483747211	130.760020016881	55.7952388587667	60.8061564234632	32.6042535119374	76.1914091814192	-1.23807350457695	1.98846420857395e-05	0.000674669475151904	Trpm6	19	18727347	18869875	+	7719	protein_coding	transient receptor potential cation channel, subfamily M, member 6 [Source:MGI Symbol;Acc:MGI:2675603]	-	41	44	28	36	36	29	106	56	36	134	48	52	0.258506713216154	0.1974059721069	0.15937941665977	0.138129826146307	0.158661358147465	0.147488501160209	0.568813329026001	0.335796027440606	0.228566051433614	0.708458617086293	0.301997177006346
ENSMUSG00000039285	1145.80707951959	1068.13336068074	1113.57307982743	1038.67598008186	1052.38870228798	1104.23430795349	1270.01612178023	1201.23454897379	1299.27148349145	1249.05093747468	1322.81212127659	1240.67946087105	1087.13541839185	1263.8441123113	-0.218910014410696	2.04447267935346e-05	0.000689024963292991	Azi2	9	117869567	117898862	+	6439	protein_coding	5-azacytidine induced gene 2 [Source:MGI Symbol;Acc:MGI:1351332]	-	990	1290	1038	1483	1298	1173	1277	1085	1104	1280	1138	1061	7.48282829147966	6.93809012309287	7.08294991708031	6.82132483416428	6.85781831441772	7.15156009208154	8.21480790815098	7.79937641813898	8.40273977809586	8.11264130145596	8.58314647136278
ENSMUSG00000097729	298.604269208136	187.958351065525	247.81828655119	262.645645671407	246.476244603656	275.823232932969	313.277273579304	331.031456353147	402.49170955985	415.699765128292	388.241870392251	564.795645241014	253.22100500548	402.58962004231	-0.669704188353521	2.34360669493162e-05	0.000771740862553586	2310015A10Rik	12	80167320	80179640	-	3726	lncRNA	RIKEN cDNA 2310015A10 gene [Source:MGI Symbol;Acc:MGI:1916798]	-	258	227	231	375	304	293	315	299	342	426	334	483	3.36996868664099	2.10985037941826	2.7239828681893	2.98081087857662	2.77562276462878	3.0870664293178	3.50181052402492	3.71429937892223	4.49835288101251	4.66592203998757	4.35337724721664
ENSMUSG00000028883	27.7771413216871	16.560207142337	27.89296731745	20.3112632652554	35.6741932978976	28.2412866484269	51.7156134162661	38.7495015797998	36.4831666560098	55.6217995594194	92.9920647646111	83.023790501267	26.0761764988423	59.7643227462289	-1.19987550963145	2.47859285295112e-05	0.000809566366905464	Sema3a	5	13175381	13652533	+	13868	protein_coding	sema domain, immunoglobulin domain (Ig), short basic domain, secreted, (semaphorin) 3A [Source:MGI Symbol;Acc:MGI:107558]	-	24	20	26	29	44	30	52	35	31	57	80	71	0.0842260470913418	0.0499441716277225	0.0823748729014275	0.0619341483845242	0.107936554649738	0.0849236451410578	0.155315375502098	0.116816120556949	0.109551449142506	0.167738112718143	0.280155298686663
ENSMUSG00000041560	2451.33272163888	2035.24945779322	2329.06277100707	2445.75625249214	2550.70482079968	2529.47790747743	2835.40795864951	2863.03460243892	3285.83875172837	2748.8878834892	3037.35331537411	3193.49256139381	2390.26398853474	2994.00251217899	-0.3246913220991	2.51438996501378e-05	0.000818600745891219	Nop53	7	15670108	15679999	-	3847	protein_coding	NOP53 ribosome biogenesis factor [Source:MGI Symbol;Acc:MGI:2154441]	-	2118	2458	2171	3492	3146	2687	2851	2586	2792	2817	2613	2731	26.7949394226113	22.1272959176442	24.7955005387703	26.8842579719948	27.8205838319739	27.419951691908	30.697285356708	31.1139322831106	35.5683315428822	29.8837703500681	32.9867789561791
ENSMUSG00000097762	19.6754751028617	19.8722485708044	5.36403217643268	11.9066026037704	9.72932544488118	10.3551384377565	41.7703031439072	17.7140578650513	16.4762688123915	79.0415046370696	47.6584331918632	61.9755055854529	12.8171370560845	44.106012205956	-1.7869029233557	2.72876290466277e-05	0.000879851116054728	4732463B04Rik	12	84086243	84100581	-	2932	lncRNA	RIKEN cDNA 4732463B04 gene [Source:MGI Symbol;Acc:MGI:3642483]	-	17	24	5	17	12	11	42	16	14	81	41	53	0.282185026689211	0.283475759399695	0.0749275066505534	0.171723986058026	0.139234541102806	0.147282085254412	0.593349068327278	0.252583271858705	0.234009956364871	1.12743569996645	0.679113834283988
ENSMUSG00000020863	2518.46081316629	2527.08760992063	2548.98809024081	2590.0362605143	2729.88656440958	3107.48290754857	3333.66800329469	2944.96212006479	3833.08625156851	3337.30797356516	3395.37276471786	3470.62831278536	2670.32370763336	3385.8375709994	-0.342319351230776	2.7517177128011e-05	0.00088441789746898	Luc7l3	11	94178716	94212814	-	7278	protein_coding	LUC7-like 3 (S. cerevisiae) [Source:MGI Symbol;Acc:MGI:1914934]	-	2176	3052	2376	3698	3367	3301	3352	2660	3257	3420	2921	2968	14.5511008211533	14.5224914574794	14.343978565832	15.0487650202678	15.7384070267325	17.8055206870214	19.0772995520121	16.9167976025236	21.9318856686029	19.1771817574214	19.4913622314976
ENSMUSG00000040430	643.503773952417	573.811177481977	548.20408843142	523.890514565899	530.248236746024	674.966750897402	656.390477975685	757.275973730945	769.677128807432	770.898625472654	843.902987738846	921.447139647865	582.43742367919	786.598722228905	-0.434236566361686	2.80218445470181e-05	0.000897769924022299	Pitpnc1	11	107098718	107361525	-	6612	protein_coding	phosphatidylinositol transfer protein, cytoplasmic 1 [Source:MGI Symbol;Acc:MGI:1919045]	-	556	693	511	748	654	717	660	684	654	790	726	788	4.09252137849665	3.62968587483625	3.39565295505762	3.35053962392225	3.36491897474014	4.25703789299863	4.13462409292442	4.78819495532149	4.84747043911955	4.87601436056829	5.33244595672168
ENSMUSG00000042793	194.439989251809	158.149978209318	170.576223210559	142.879231245245	286.204323503588	129.909918582764	502.238168754123	224.747109162839	393.076698809912	493.76544872046	262.702582960026	302.861432955326	180.359944000547	363.231906893781	-1.01083949338757	3.12402614417676e-05	0.000985194451737248	Lgr6	1	134911039	135033014	-	6851	protein_coding	leucine-rich repeat-containing G protein-coupled receptor 6 [Source:MGI Symbol;Acc:MGI:2441805]	-	168	191	159	204	353	138	505	203	334	506	226	259	1.19345026236157	0.965490603396963	1.01971404088186	0.881905813087959	1.75287297600399	0.790762970333451	3.05324989577284	1.37148366184876	2.38925643960884	3.01416677926556	1.60205402892676
ENSMUSG00000064246	307.863316315365	123.373543210411	129.809578669671	200.311079098726	224.585262352674	135.558175912449	323.222583851663	509.279163620226	383.661688059974	1152.44465402937	304.549012104101	327.417765357109	186.916825926549	500.095811170408	-1.42106495365234	3.26489219558321e-05	0.00102320297469056	Chil1	1	134109914	134117919	+	2804	protein_coding	chitinase-like 1 [Source:MGI Symbol;Acc:MGI:1340899]	-	266	149	121	286	277	144	325	460	326	1181	262	280	4.61692306233187	1.84025035748672	1.89601864403924	3.0208838624849	3.36071332145207	2.01607037514897	4.80098436934535	7.59326209034578	5.69783484339076	17.1886836212299	4.5378064583314
ENSMUSG00000045775	31.2492839868979	9.10811392828535	30.038580188023	28.0155355382834	59.9975069101006	53.658444632011	177.026522847988	58.6778166779826	138.871408561586	70.2591152329508	88.3424615263806	95.8866312831535	35.3445775306002	104.84399268834	-1.56900141726583	3.28256266974897e-05	0.00102407243954121	Slc16a5	11	115353300	115365224	+	3699	protein_coding	solute carrier family 16 (monocarboxylic acid transporters), member 5 [Source:MGI Symbol;Acc:MGI:2443515]	-	27	11	28	40	74	57	178	53	118	72	76	82	0.355245383534893	0.10298571902495	0.332589812705262	0.320273986369692	0.680576730512607	0.604939202636053	1.99324466949712	0.663193263614412	1.56339220374798	0.794362794100896	0.99781941013174
ENSMUSG00000031561	53.2395208665669	41.4005178558425	50.4219024584672	42.7236916958821	44.5927416223721	82.8411075020521	81.5515442333427	91.8916751749538	82.3813440619576	99.5337465800136	116.240080955764	79.515743015298	52.5365803335305	91.8523556702216	-0.813118627795327	3.31641998231876e-05	0.00103131947518166	Tenm3	8	48680717	49296986	-	10237	protein_coding	teneurin transmembrane protein 3 [Source:MGI Symbol;Acc:MGI:1345183]	-	46	50	47	61	55	88	82	83	70	102	100	68	0.218692625479818	0.169147643873512	0.201725312620355	0.176483105427545	0.182776221046518	0.337466893789928	0.331792136841424	0.375278735875056	0.33511633880131	0.406628859215319	0.47440579297971
ENSMUSG00000022360	312.492839868979	268.275355705859	305.749834056663	296.964676705804	317.013854079045	372.784983759235	482.347548209405	335.45997081941	611.975698745971	434.240364981432	451.011514108364	468.90901395786	312.213590695931	463.990685137074	-0.571737762025089	3.32355415564559e-05	0.00103194304956156	Atad2	15	57957440	57998478	-	16023	protein_coding	ATPase family, AAA domain containing 2 [Source:MGI Symbol;Acc:MGI:1917722]	-	270	324	285	424	391	396	485	303	520	445	388	401	0.820104021528783	0.700276946174795	0.78151311374069	0.783732811655983	0.830161584049752	0.970225217672952	1.2537843548452	0.875280722969272	1.59048572976408	1.13340965508241	1.17600882223087
ENSMUSG00000026102	638.874250398802	524.130556054966	602.917216631034	532.995563615841	569.165538525549	497.046645012313	661.363133111865	684.205485037608	767.323376119948	777.729372786969	785.782947260964	1017.33377093102	560.854961706417	782.289680874729	-0.480749153956046	3.56075069341759e-05	0.00108384726099186	Inpp1	1	52824586	52856847	-	6460	protein_coding	inositol polyphosphate-1-phosphatase [Source:MGI Symbol;Acc:MGI:104848]	-	552	633	562	761	702	528	665	618	652	797	676	870	4.15868063226668	3.39343741300581	3.82242559190946	3.48897730231236	3.69687104629032	3.20865194278095	4.26396928513622	4.42796852369823	4.94635569686306	5.03496589348391	5.08202579171472
ENSMUSG00000043953	85.6461857418684	87.7690978543861	47.2034831526076	69.3384504572513	93.2393688467779	69.6618403994529	110.392944023183	148.355234619805	91.7963548118956	144.42151464551	144.137700385147	126.289709494885	75.4764044087241	127.565576330071	-0.754622354294691	3.67641678556904e-05	0.00111303604363085	Ccrl2	9	110883554	110886587	-	2598	protein_coding	chemokine (C-C motif) receptor-like 2 [Source:MGI Symbol;Acc:MGI:1920904]	-	74	106	44	99	115	74	111	134	78	148	124	108	1.38625007631899	1.41297790312019	0.744129929020368	1.12860521634495	1.50587318992315	1.11818529895302	1.76973716948247	2.38733969673843	1.47138295889202	2.32484122592231	2.31795619991889
ENSMUSG00000008200	1657.36943219399	1401.82153459883	1793.73235979909	1577.27465080535	1688.03796468688	1794.26307839672	2221.78231484497	1821.22657425059	2680.92431104485	2057.03076265361	2289.92959482855	2891.80047760047	1652.08317008014	2327.11567253717	-0.494291850354272	3.93057374109747e-05	0.0011703734491795	Fnbp4	2	90575714	90611365	+	6583	protein_coding	formin binding protein 4 [Source:MGI Symbol;Acc:MGI:1860513]	-	1432	1693	1672	2252	2082	1906	2234	1645	2278	2108	1970	2473	10.5868844483381	8.90639094806017	11.1595751348332	10.1318916413851	10.7593634403888	11.366329622845	14.0567284139583	11.5661977995651	16.9589957196761	13.0682514137834	14.5333274227322
ENSMUSG00000018907	12.7311897724399	4.14005178558425	16.0920965292981	21.0116516537125	75.4022721978291	4.70688110807115	441.571776092734	74.1776173099025	80.0275913744731	489.862164540851	130.188890670456	59.6368072614735	22.3473571744892	212.577474541648	-3.24644285258248	3.93226864634861e-05	0.0011703734491795	Alox12e	11	70206436	70213454	-	2826	protein_coding	arachidonate lipoxygenase, epidermal [Source:MGI Symbol;Acc:MGI:1274790]	-	11	5	15	30	93	5	444	67	68	502	112	51	0.18943906333584	0.0612726266926093	0.233213852971786	0.314409096491903	1.1195422779473	0.0694574847143306	6.50782330688671	1.09736527461544	1.17925308513301	7.24940376877588	1.924724400234
ENSMUSG00000041775	353.001170963106	398.272981773205	392.647155314872	495.174590639158	460.521404391042	560.118851860466	641.472512567147	625.527668359625	562.546892308796	618.670542467928	589.337210445723	674.714466468043	443.289359156975	618.711548769544	-0.478981126036285	3.99719542187302e-05	0.0011847986826319	Mapk1ip1	7	138437552	138448002	-	1883	protein_coding	mitogen-activated protein kinase 1 interacting protein 1 [Source:MGI Symbol;Acc:MGI:1916796]	-	305	481	366	707	568	595	645	565	478	634	507	577	7.88312711152709	8.84633553892979	8.54016001240453	11.1202640365921	10.2618987043559	12.4047452812114	14.1884297736192	13.8882234630807	12.440786655244	13.7407256180329	13.0761630169186
ENSMUSG00000017861	40.508331094127	44.7125592843099	39.6938381056019	49.0271871919959	60.8082840305074	58.3653257400822	130.283564567901	56.4635594448511	100.034489218091	89.7755361309926	95.3168663837264	68.9916005573909	48.8525875744374	90.1442693838256	-0.880368954726737	4.05804939412353e-05	0.00119894205300683	Mybl2	2	162896607	162926608	+	4632	protein_coding	myeloblastosis oncogene-like 2 [Source:MGI Symbol;Acc:MGI:101785]	MYB	35	54	37	70	75	62	131	51	85	92	82	59	0.367746462445987	0.403732639196846	0.35096872329355	0.447584970265028	0.55083613249329	0.525465665447638	1.17146059684164	0.509624376721394	0.899333230404225	0.810569029861374	0.859741693489055
ENSMUSG00000048222	353.001170963106	298.911738919183	272.49283456278	265.447199225235	265.124118373012	313.478281797538	447.538962256149	418.494617061838	547.247499840147	351.295576164754	611.422825827318	357.820843568841	294.742557306809	455.636720786508	-0.629231901902974	4.14072077701771e-05	0.00121622338735177	Mfap1b	2	121290716	121304548	-	3362	protein_coding	microfibrillar-associated protein 1B [Source:MGI Symbol;Acc:MGI:3694697]	-	305	361	254	379	327	333	450	378	465	360	526	306	4.41520771891895	3.71858869333886	3.31948912390561	3.33877771598294	3.30887035410199	3.88837130578813	5.54421093418749	5.20406435655703	6.77837372118505	4.36994047498396	7.5982000179587
ENSMUSG00000001095	5.78690444201814	6.6240828569348	2.14561287057307	3.50194194228542	4.05388560203382	3.76550488645692	18.8960895174818	16.6069292484856	28.245032249814	47.8152312002026	2.32480161911528	12.8628407818864	4.31298876671703	21.125154102831	-2.29840464027587	4.28215929640616e-05	0.00124684580381609	Slc13a2	11	78287913	78313043	-	2412	protein_coding	solute carrier family 13 (sodium-dependent dicarboxylate transporter), member 2 [Source:MGI Symbol;Acc:MGI:1276558]	-	5	8	2	5	5	4	19	15	24	49	2	11	0.100888510663931	0.114863312128235	0.0364324128523089	0.0613958061557572	0.0705216408432537	0.0651034334337308	0.326288102131959	0.287847540846441	0.487645481209525	0.829066765671535	0.0402694204206741
ENSMUSG00000085875	31.2492839868979	27.324341784856	21.4561287057307	22.4124284306267	26.7556449734232	25.4171579835842	53.7046754707379	48.7136591288912	29.4219085935563	80.0173256819717	44.1712307631903	47.9433156415767	25.7691643108531	50.6620192133207	-0.987213230197868	4.32634971290808e-05	0.00125789243097848	Gm12905	4	123798855	123811816	-	3206	lncRNA	predicted gene 12905 [Source:MGI Symbol;Acc:MGI:3702581]	-	27	33	20	32	33	27	54	44	25	82	38	41	0.409872948750957	0.35646678852772	0.274095383031095	0.295619083114533	0.350170962230794	0.330614160865431	0.69767824681491	0.635239838115016	0.382161344834352	1.0438090645192	0.575629132575999
ENSMUSG00000030158	2.31476177680725	4.9680621427011	7.50964504700576	4.90271871919959	0	9.41376221614229	18.8960895174818	16.6069292484856	15.2993924686493	16.5889577633356	20.9232145720375	11.6934916198968	4.85149165030933	16.6680125316478	-1.7967235449641	4.36703659370643e-05	0.00126683099455309	Clec12b	6	129352478	129362837	-	1619	protein_coding	C-type lectin domain family 12, member B [Source:MGI Symbol;Acc:MGI:1918433]	-	2	6	7	7	0	10	19	15	13	17	18	10	0.060121825255442	0.128343256108695	0.18997061723236	0.128055193469278	0	0.242479125142308	0.486106795764229	0.428837719902172	0.393519963681436	0.428521683321723	0.539943532113646
ENSMUSG00000036840	428.230928709342	387.508847130686	393.719961750159	390.816720759053	375.389806748332	411.381408845418	504.227230808595	439.530060776586	484.873053621808	510.354406483795	502.1571497289	467.739664795871	397.841278990498	484.813594369259	-0.288491469352361	4.37891376704255e-05	0.00126767978407045	Siah1a	8	87450635	87472562	-	1968	protein_coding	siah E3 ubiquitin protein ligase 1A [Source:MGI Symbol;Acc:MGI:108064]	-	370	468	367	558	463	437	507	397	412	523	432	400	9.15009577814213	8.23548936377956	8.19362743559838	8.39759856928953	8.0036042217021	8.71721079652227	10.6710659897181	9.33714236460304	10.259882517765	10.8454437042918	10.6605924206341
ENSMUSG00000037697	599.523300193079	566.359084267925	634.028603254343	530.194010062013	652.675581927446	568.591237854994	703.133436255772	730.704886933368	852.05847286939	817.738035627955	719.526101116178	691.085354735899	591.895302926633	752.374381256427	-0.347309178928271	4.43817380359651e-05	0.00127981518163735	Ddhd1	14	45825924	45895600	-	14076	protein_coding	DDHD domain containing 1 [Source:MGI Symbol;Acc:MGI:2150302]	-	518	684	591	757	805	604	707	660	724	838	619	591	1.79101618982219	1.68285034150024	1.84477525794485	1.59280506005824	1.94556762091094	1.68453052697968	2.08048742897951	2.17026739236652	2.52074882805964	2.42960397856851	2.13566965870411
ENSMUSG00000043398	50.9247590897596	52.9926628554784	66.5139989877653	73.5407807879938	59.9975069101006	63.0722068481533	84.5351373150504	85.2489034755596	96.5038601868646	125.88091479237	80.2056558594771	129.797756980854	61.1736525798752	100.362038101696	-0.710098217436469	4.61102475002957e-05	0.00132156435855548	Gpr135	12	72114750	72117899	-	3150	protein_coding	G protein-coupled receptor 135 [Source:MGI Symbol;Acc:MGI:2676315]	-	44	64	62	105	74	67	85	77	82	129	69	111	0.679815610142328	0.703619832008387	0.864801388505663	0.987244562984576	0.799191532116233	0.83499803624005	1.11772074685204	1.13143273388708	1.27577346369768	1.67128257858871	1.06380303202729
ENSMUSG00000025086	364.574979847143	353.560422488895	384.06470383258	409.026818858937	432.954982297212	421.736547283175	582.79518196023	446.172832475981	480.165548246839	498.64455394497	511.456356205361	541.40866200122	394.319742434657	510.1071891391	-0.370488930270464	4.67852525205951e-05	0.00133520465349556	Trub1	19	57441344	57479437	+	5594	protein_coding	TruB pseudouridine (psi) synthase family member 1 [Source:MGI Symbol;Acc:MGI:1919383]	-	315	427	358	584	534	448	586	403	408	511	440	463	2.74054603619026	2.64346804344744	2.81187368326039	3.09197796630135	3.24749508685154	3.14395815543829	4.33910434838624	3.33450330370887	3.57443963380682	3.72794217867055	3.81990798212844
ENSMUSG00000063975	72.9149959694285	77.8329735689839	68.6596118583384	45.5252452497105	51.8897357060329	45.186058637483	169.070274630101	70.8562314602054	64.7281989058238	229.317945551992	144.137700385147	159.031486030596	60.3347701649962	139.523639493978	-1.21456058099977	4.76061745263192e-05	0.00135096788641684	Slco1a5	6	142179953	142268707	-	3722	protein_coding	solute carrier organic anion transporter family, member 1a5 [Source:MGI Symbol;Acc:MGI:1351865]	-	63	94	64	65	64	48	170	64	55	235	124	136	0.823783692984863	0.874621474751827	0.755507617837885	0.517229150408362	0.584969621369769	0.506274523725391	1.89189701912085	0.795888396657414	0.724196775224517	2.5766903032051	1.61796082949739
ENSMUSG00000031553	10.4164279956326	4.9680621427011	10.7280643528654	16.80932132297	8.10777120406765	9.41376221614229	27.8468687626048	34.320987113537	15.2993924686493	40.0086628409859	13.9488097146917	45.6046173175974	10.0739015390632	29.504889703011	-1.54588275738721	4.77480519711304e-05	0.00135118256773438	Adam3	8	25167241	25215868	-	2942	protein_coding	a disintegrin and metallopeptidase domain 3 (cyritestin) [Source:MGI Symbol;Acc:MGI:102518]	-	9	6	10	24	10	10	28	31	13	41	12	39	0.148884282086514	0.0706280529027793	0.149345648877921	0.241609818269509	0.115634396814363	0.133437696670767	0.394221497470106	0.487716662682305	0.216556363426324	0.568737569824703	0.198089412755947
ENSMUSG00000022369	113.423327063555	81.9730253545681	82.6060955170633	86.8481601686784	111.076465495727	92.2548697181944	179.01558490246	110.712861656571	143.578913936555	125.88091479237	145.300101194705	173.063675974472	94.6969905529644	146.258675409522	-0.629650731687885	4.84248010812109e-05	0.00136457562710639	Mtbp	15	55420804	55489819	+	5481	protein_coding	Mdm2, transformed 3T3 cell double minute p53 binding protein [Source:MGI Symbol;Acc:MGI:2146005]	-	98	99	77	124	137	98	180	100	122	129	125	148	0.870192395427745	0.625524096343663	0.617257201658658	0.670051044390188	0.850335817799969	0.701919776561373	1.36030922537773	0.844478828099029	1.09086320837621	0.96050722907397	1.10757437117618
ENSMUSG00000046808	392.35212116883	302.22378034765	411.95767115003	391.51710914751	388.36224067484	496.105268790699	530.085037516728	450.601346942243	669.642639589341	547.435606190075	647.457250923605	746.044765349414	397.08636521326	598.544441085234	-0.592018983849541	5.15860496449008e-05	0.00144354842678081	Atp10d	5	72360672	72456118	+	7844	protein_coding	ATPase, class V, type 10D [Source:MGI Symbol;Acc:MGI:2450125]	-	339	365	384	559	479	527	533	407	569	561	557	638	2.10334795353277	1.61147633113614	2.15094290177915	2.11066946981787	2.07743591802579	2.63751073177007	2.81458626740142	2.40162608608106	3.5550437302685	2.91874400495024	3.44857993526574
ENSMUSG00000112433	38.1935693173197	34.7764349989077	43.985063846748	36.4201961997684	29.9987534550503	35.7722964213407	64.6445167703326	78.6061317761653	52.9594354684013	49.7668732900068	49.9832348109785	68.9916005573909	36.5243857065225	60.8252987788792	-0.74320714454712	5.29756137467813e-05	0.00146897693502683	Gm30122	10	78084714	78099973	-	1821	lncRNA	predicted gene, 30122 [Source:MGI Symbol;Acc:MGI:5589281]	-	33	42	41	52	37	38	65	71	45	51	43	59	0.881968357474602	0.798744712509521	0.989257048816729	0.845744930398648	0.691228260891306	0.819209266172711	1.4785239068253	1.80466655921782	1.21108000481608	1.14295981103438	1.14678286884971
ENSMUSG00000057649	829.842096985401	773.361673547138	787.439923500318	922.41150759798	887.800946845407	914.076311187416	1091.995067905	963.201896412167	1158.04632224238	974.845223857192	1070.57114560259	1116.72844970014	852.488743277277	1062.56468428658	-0.316376328287629	5.30058277748249e-05	0.00146897693502683	Brd9	13	74085930	74109014	+	6949	protein_coding	bromodomain containing 9 [Source:MGI Symbol;Acc:MGI:2145317]	-	717	934	734	1317	1095	971	1098	870	984	999	921	955	5.02164322625543	4.65471629854987	4.64097245452802	5.61318645611176	5.36070014381209	5.48552404951562	6.54492943908499	5.79489416811825	6.93973764970102	5.86697052214515	6.4366516428513
ENSMUSG00000032580	3123.77101780139	2860.77578383872	3144.39566182484	2961.94249478501	3125.54579916808	3463.32311931875	3732.47494521628	3490.77652803168	4455.65383740816	3981.34986320054	3612.74171610514	3871.71507534782	3113.29231278946	3857.45199421827	-0.309361599203149	5.38499880630971e-05	0.00148216383013613	Rbm5	9	107617570	107648195	-	15434	protein_coding	RNA binding motif protein 5 [Source:MGI Symbol;Acc:MGI:1933204]	-	2699	3455	2931	4229	3855	3679	3753	3153	3786	4080	3108	3311	8.51085906129407	7.75243631825968	8.34396675499297	8.11531150096237	8.49719518189961	9.35777281044612	10.0722154931034	9.45570779080237	12.0218797513189	10.7882846489237	9.77969253291116
ENSMUSG00000027620	5652.64825896332	4949.84591484453	5792.08194411201	5201.78456107076	5371.39842269482	6157.54186557867	6556.9430625662	6075.92184771261	7353.12339570159	7025.91152329508	6614.06060638297	7103.79615908728	5520.88349454402	6788.29276579095	-0.29834615682491	5.44344808929613e-05	0.00149009762662093	Rbm39	2	155989159	156022158	-	6946	protein_coding	RNA binding motif protein 39 [Source:MGI Symbol;Acc:MGI:2157953]	-	4884	5978	5399	7427	6625	6541	6593	5488	6248	7200	5690	6075	34.220778590018	29.8050451037475	34.151815141013	31.6682926977531	32.4474678910099	36.9683932519853	39.316354032936	36.5702468341168	44.0835446505917	42.3027350328134	39.7832422466923
ENSMUSG00000055531	1455.98515761176	1343.86080960065	1630.66578163554	1374.1620181528	1442.37249720363	1757.54940575377	1959.2261236547	1621.94342326876	2250.18756923518	1894.06864815496	2071.39824263171	2252.16648599212	1500.76594499302	2008.16508215624	-0.420398059228044	5.5348861515882e-05	0.0015102960179673	Cpsf6	10	117180578	117215920	-	10510	protein_coding	cleavage and polyadenylation specific factor 6 [Source:MGI Symbol;Acc:MGI:1913948]	-	1258	1623	1520	1962	1779	1867	1970	1465	1912	1941	1782	1926	5.8254158773268	5.34791450129531	6.35442289703372	5.52894528803731	5.75841472375029	6.97369271770957	7.7640522690886	6.45183833418438	8.91569981801118	7.53691381252122	8.23431867466292
ENSMUSG00000016495	928.219472499709	769.221621761553	781.003084888599	934.31811020175	900.773380771916	852.886856782491	1116.8583435859	982.023082893784	1194.52948889839	982.651792216409	1114.74237636578	1237.17141338508	861.070421151003	1104.66274955756	-0.358634672029979	5.62999186975699e-05	0.0015307491408042	Plgrkt	19	29325999	29344790	-	3799	protein_coding	plasminogen receptor, C-terminal lysine transmembrane protein [Source:MGI Symbol;Acc:MGI:1915009]	-	802	929	728	1334	1111	906	1123	887	1015	1007	959	1058	10.2743435826567	8.46866731128974	8.41971377918292	10.3999808925093	9.94888642591072	9.36224731420083	12.2443406343828	10.8069438304584	13.0938395431642	10.817599701701	12.2594786167971
ENSMUSG00000020460	2435.12938920123	4222.85282129593	3188.38072567159	2663.57704130229	2883.12344016646	4326.565114539	7055.20310721138	5064.00629217155	3844.85501500594	5349.45096815328	5261.02606405787	5672.51278481192	3286.60475536275	5374.50903856866	-0.709537856286962	5.66014237686266e-05	0.00153686996791467	Rps27a	11	29495846	29498109	-	1972	protein_coding	ribosomal protein S27A [Source:MGI Symbol;Acc:MGI:1925544]	-	2104	5100	2972	3803	3556	4596	7094	4574	3267	5482	4526	4851	51.9263546212809	89.5636774310244	66.2181642913066	57.1170041536056	61.3457597434815	91.4943581019474	149.007872456928	107.358841792355	81.1918598401155	113.449568972764	111.462896840623
ENSMUSG00000051111	12.7311897724399	7.45209321405165	8.58245148229229	24.5135935959979	17.8370966489488	12.237890880985	20.8851515719536	47.6065305123255	21.1837741873605	142.469872555706	51.1456356205361	35.0804748596903	13.8923859324526	53.061906551262	-1.92487344261049	5.74633308757908e-05	0.00155607297068763	Sv2c	13	96091102	96269085	-	9700	protein_coding	synaptic vesicle glycoprotein 2c [Source:MGI Symbol;Acc:MGI:1922459]	-	11	9	8	35	22	13	21	43	18	146	44	30	0.0551912157718643	0.0321321234494809	0.0362371050720697	0.10686667949833	0.0771579453547715	0.0526129705862903	0.0896752303265763	0.205184849116354	0.0909433686090754	0.614259456479618	0.220294487134294
ENSMUSG00000038535	458.322831807837	436.36145820058	478.471670137795	395.019051089795	458.899850150229	488.574259017785	522.128789298841	515.92193531962	571.961903058734	597.202479480081	642.807647685374	591.690675966776	452.608186734003	573.618905134904	-0.343521069316788	5.78132533277735e-05	0.00156134584826148	Zfp280d	9	72182142	72271059	+	19017	protein_coding	zinc finger protein 280D [Source:MGI Symbol;Acc:MGI:2384583]	-	396	527	446	564	566	519	525	466	486	612	553	506	1.01344967910475	0.959703901546578	1.03045277884779	0.878381343308567	1.01252121686999	1.07138745423148	1.14351597802991	1.13420740436127	1.2524619150611	1.31334899251845	1.41223123143057
ENSMUSG00000045761	12.7311897724399	10.764134642519	8.58245148229229	11.2062142153133	5.67543984284735	20.710276875513	28.8413997898407	22.1425723313142	14.122516124907	63.4283679186361	40.6840283345174	36.24982402168	11.6116178051542	34.2447847534826	-1.57088258751197	5.84128173314212e-05	0.00157331443736037	Togaram2	17	71980256	72036664	+	5624	protein_coding	TOG array regulator of axonemal microtubules 2 [Source:MGI Symbol;Acc:MGI:2443498]	-	11	13	8	16	7	22	29	20	12	65	35	31	0.0951911082836208	0.0800509871775633	0.0624999856328371	0.0842598489033777	0.0423430790895269	0.153567238252467	0.213588382195911	0.164601296472645	0.104569781354674	0.471670564642724	0.302235461585465
ENSMUSG00000037370	189.810465698195	144.901812495449	180.231481128138	179.299427445014	248.908575964877	210.868273641587	278.468687626048	223.639980546273	371.892924622551	535.72575365125	272.001789436488	376.530430160676	192.336672728877	343.043261007214	-0.835256167284695	5.8814003878459e-05	0.00157989019764299	Enpp1	10	24513812	24588057	-	10257	protein_coding	ectonucleotide pyrophosphatase/phosphodiesterase 1 [Source:MGI Symbol;Acc:MGI:97370]	-	164	175	168	256	307	224	280	202	316	549	234	322	0.77816644996217	0.590862387263916	0.719654704414604	0.739206224404947	1.01823431214148	0.85733167210304	1.13073963688901	0.911548082554135	1.50986108923195	2.18435247267881	1.10794496640303
ENSMUSG00000030157	1754.5894268199	1738.82174994538	1882.77529392787	1642.41077093186	1710.73972405827	2725.28416157319	2816.51186913203	2615.0377923282	2771.543789513	2579.09502167623	2559.60658264592	2813.45408374716	1909.10352120941	2692.54152317376	-0.496281192103958	6.25705087640122e-05	0.00166084252814238	Clec2d	6	129157578	129163497	+	1213	protein_coding	C-type lectin domain family 2, member d [Source:MGI Symbol;Acc:MGI:2135589]	-	1516	2100	1755	2345	2110	2895	2832	2362	2355	2643	2202	2406	60.8257413001888	59.9552399620708	63.5699050076647	57.256929106319	59.1767843654391	93.6933942240415	96.7068836479088	90.1296449710392	95.1481561244579	88.9215638330959	88.1615466629738
ENSMUSG00000057101	346.056885632685	392.476909273387	399.083993926592	394.318662701338	389.983794915654	432.091685720931	479.363955127697	492.67223437174	531.948107371498	524.015901112424	430.088299536326	488.787949711685	392.335322028431	491.146074538562	-0.323034856439551	6.46211698816235e-05	0.00170129494009325	Zfp180	7	23781349	23807138	+	4560	protein_coding	zinc finger protein 180 [Source:MGI Symbol;Acc:MGI:1923701]	zf-C2H2	299	474	372	563	481	459	482	445	452	537	370	418	3.19120979073242	3.59983131569258	3.58437417604321	3.65670190105471	3.58847513598243	3.95156425339643	4.3783163311286	4.5169339107035	4.85784728715436	4.8059602301981	3.94057473248096
ENSMUSG00000086914	64.8133297506031	55.4766939268289	83.6789019523499	67.2372852918801	50.2681814652194	64.9549592913818	110.392944023183	117.355633355965	78.8507150307309	139.542409420999	79.0432550499194	114.596217874988	64.4048919463772	106.630195792631	-0.7361992513235	6.46864129806828e-05	0.00170129494009325	Gm16124	9	53578410	53592630	+	717	lncRNA	predicted gene 16124 [Source:MGI Symbol;Acc:MGI:3802001]	-	56	67	78	96	62	69	111	106	67	143	68	98	3.80117514990195	3.2361176243325	4.77981061672384	3.96550117349453	2.94172615293265	3.77790593427788	6.41252045511222	6.84282254423908	4.57958277227941	8.13931040754742	4.60587814485166
ENSMUSG00000056055	21.9902368796689	15.7321967852201	11.8008707881519	20.3112632652554	26.7556449734232	24.47578176197	29.8359308170766	42.0708874294969	37.660042999752	40.0086628409859	40.6840283345174	38.5885223456593	20.1776657422816	38.1413457945814	-0.909020494821034	6.52535827709503e-05	0.00171397139079833	Sag	1	87731402	87772880	+	8904	protein_coding	S-antigen, retina and pineal gland (arrestin) [Source:MGI Symbol;Acc:MGI:98227]	-	19	19	11	29	33	26	30	38	32	41	35	33	0.103852620545971	0.0738987515191591	0.0542803671269912	0.0964625752242342	0.126083569734044	0.114632932319635	0.139560026660215	0.197536344742598	0.176130712889694	0.187918455797875	0.190899846805554
ENSMUSG00000111548	9.25904710722902	17.3882174994538	25.7473544468769	18.2100980998842	14.5939881673218	27.2999104268126	45.7484272528508	49.8207877454569	55.3131881558858	72.210757322755	23.2480161911528	28.0643798877522	18.7497692912631	45.7342594259756	-1.29002154876828	6.5591349963812e-05	0.00172059708118892	Gm8162	9	31345339	31346003	-	665	processed_pseudogene	predicted gene 8162 [Source:MGI Symbol;Acc:MGI:3644710]	-	8	21	24	26	18	29	46	45	47	74	20	24	0.585487128352245	1.0936196402104	1.58571392119884	1.15797106635785	0.920832348526528	1.71197554955737	2.86524079997983	3.13212752716519	3.46374951953864	4.54130639469636	1.46059912864159
ENSMUSG00000040441	163.190705264911	129.169615710229	116.935901446233	92.4512672763351	153.236875756879	140.26505702052	183.988240038639	166.069292484856	210.660865529863	248.834366450034	187.14653033878	268.950307257626	132.541570412518	210.941600349966	-0.674277207797494	6.60297631504062e-05	0.00172759276279086	Slc26a10	10	127007262	127016514	-	4519	protein_coding	solute carrier family 26, member 10 [Source:MGI Symbol;Acc:MGI:2143920]	-	141	156	109	132	189	149	185	150	179	255	161	230	1.51853840976843	1.1955036562601	1.05978897966086	0.865122476082966	1.42281740951239	1.29438994992707	1.69572072225251	1.53637589847669	1.94124770617808	2.30286547454482	1.73023949665869
ENSMUSG00000056025	393.509502057233	327.064091061156	344.370865726978	300.466618648089	359.174264340197	308.771400689467	836.400593905381	359.816800383855	423.675483747211	1104.62942282917	526.56756672961	671.206418982074	338.89279042052	653.716047762884	-0.949062072216305	6.66809227818555e-05	0.00174236385242978	Clca3a1	3	144435438	144466738	-	3899	protein_coding	chloride channel accessory 3A1 [Source:MGI Symbol;Acc:MGI:1316732]	-	340	395	321	429	443	328	841	325	360	1132	453	574	4.24399332266102	3.50842754543006	3.61732091763604	3.25874263288317	3.8652732283801	3.30249230014286	8.93444749490237	3.85814631562837	4.52500987693271	11.8485149615616	5.64244914731517
ENSMUSG00000014554	623.828298849555	636.739964622858	594.334765148741	624.746442503719	580.516418211244	597.773900725035	706.117029337479	696.383899819831	784.976521276082	691.857120835585	725.338105163967	717.980385461661	609.656631676859	720.442176982434	-0.239730435742206	6.92144292234487e-05	0.00179458030409251	Dguok	6	83457199	83483951	-	4611	protein_coding	deoxyguanosine kinase [Source:MGI Symbol;Acc:MGI:1351602]	-	539	769	554	892	716	635	710	629	667	709	624	614	5.68908801916441	5.77563672490212	5.27897840046324	5.72948698882395	5.28259854969302	5.40629585316475	6.37805363219559	6.3139929285057	7.08926119381018	6.27511721530598	6.57222093278156
ENSMUSG00000054648	937.478519606938	884.315061400796	894.720567028972	809.648977056389	916.988923180051	1011.03806201368	1148.68333645745	972.058925344692	1234.54328458562	1084.13718088623	1222.84565165464	1315.51780723839	909.031685047805	1162.96436436117	-0.355707242977241	7.06631739892522e-05	0.00182274751367148	Zfp869	8	70155306	70169633	-	8031	protein_coding	zinc finger protein 869 [Source:MGI Symbol;Acc:MGI:1914119]	zf-C2H2	810	1068	834	1156	1131	1074	1155	878	1049	1111	1052	1125	4.90867640528789	4.60543098392677	4.56280246252069	4.26318533735588	4.79096156429965	5.24995838217154	5.95713303190492	5.06026729557946	6.40141713781268	5.6456657546561	6.3616357764605
ENSMUSG00000032698	677.067819716122	468.653862128137	502.073411714099	598.832072130807	558.625435960261	652.373721578661	725.013118854961	807.096761476402	1036.82805883692	633.307858141459	963.630271123283	1033.70465919887	576.271053871348	866.59678793865	-0.588333116925994	7.30844408918725e-05	0.00187243939103587	Lmo2	2	103788331	103812223	+	2166	protein_coding	LIM domain only 2 [Source:MGI Symbol;Acc:MGI:102811]	-	585	566	468	855	689	693	729	729	881	649	829	884	13.1445712204081	9.04954263682878	9.49341887033515	11.6910540353437	10.8215750900181	12.560183591807	13.9410028626021	15.5782132272163	19.9336910106334	12.2280434750507	18.5874051392701
ENSMUSG00000021519	586.792110420639	540.690763197303	547.131281996134	512.684300350586	521.32968842155	689.087394221616	736.947491181792	699.705285669528	779.092139557371	766.019520248144	650.944453352278	724.996480433599	566.285923101304	726.284228407119	-0.360776238209187	7.32500893819395e-05	0.00187267064595251	Mterf3	13	67055032	67081152	-	4899	protein_coding	mitochondrial transcription termination factor 3 [Source:MGI Symbol;Acc:MGI:1913660]	-	507	653	510	732	643	732	741	632	662	785	560	620	5.03673996630948	4.61609133703833	4.57401915675466	4.42537060688738	4.46512109124539	5.86576752478364	6.26521110254116	5.97115310207065	6.62248244750989	6.53932537443209	5.55140962957878
ENSMUSG00000032076	182.866180367773	222.734786064433	166.284997469413	175.097097114271	198.640394499657	168.506343668947	298.359308170766	228.068495012536	225.960257998512	339.585723625929	237.129765149758	279.474449715533	185.688299864082	268.096333278839	-0.53040330009388	7.39642931332022e-05	0.00188613634707228	Cadm1	9	47441471	47769413	+	11798	protein_coding	cell adhesion molecule 1 [Source:MGI Symbol;Acc:MGI:1889272]	-	158	269	155	250	245	179	300	206	192	348	204	239	0.651775010340422	0.789609818205822	0.577242832215807	0.627592322629625	0.706459712492157	0.595615298740176	1.05326536479281	0.808178693086133	0.797559519021784	1.20376463928911	0.839739268484143
ENSMUSG00000002020	1080.99374976899	898.391237471782	1094.26256399227	1603.18902117827	1690.4702960481	1396.0609366539	2629.54003601168	1517.87333331159	1963.02974136208	2413.20544404288	1978.4061778671	2148.09441057504	1293.89463418555	2108.35819052839	-0.704051812227919	7.47926762998115e-05	0.00190484638880026	Ltbp2	12	84829986	84923306	-	8184	protein_coding	latent transforming growth factor beta binding protein 2 [Source:MGI Symbol;Acc:MGI:99502]	-	934	1085	1020	2289	2085	1483	2644	1371	1668	2473	1702	1837	5.55431192404177	4.59126932285302	5.47608011948707	8.28373462123055	8.66702693630352	7.11371948248782	13.3819921399457	7.75390368314708	9.98850960374848	12.3318781618483	10.0998894902885
ENSMUSG00000042340	99.534756402712	95.2211910684377	106.207837093367	89.6497137225068	92.4285917263712	84.7238599452806	158.130433330506	132.855433987885	103.565118249318	145.397335690412	149.949704432935	120.442963684937	94.6276583264459	135.056831562666	-0.520685595805997	7.83036350449805e-05	0.00198672022333544	Ctf1	7	127311908	127317364	+	1824	protein_coding	cardiotrophin 1 [Source:MGI Symbol;Acc:MGI:105115]	-	86	115	99	128	114	90	159	120	88	149	129	103	2.29468262544304	2.18344199000341	2.38476507680294	2.07840960628332	2.1262274714241	1.93704130068452	3.61074842660502	3.04512398474393	2.36443894507513	3.33374336266069	3.43469013844625
ENSMUSG00000032253	957.1539947098	791.577901403708	850.735503182224	787.93693701422	850.505199306696	1035.51384377565	1073.09897838752	942.166452697418	1226.30515017943	1289.05960031567	1335.59853018173	1245.35685751901	878.903896565383	1185.26426154679	-0.432170494854318	7.98355640415936e-05	0.00201153494372224	Phip	9	82748212	82857569	-	33312	protein_coding	pleckstrin homology domain interacting protein [Source:MGI Symbol;Acc:MGI:1932404]	-	827	956	793	1125	1049	1100	1079	851	1042	1321	1149	1065	1.2082416759462	0.993861428553363	1.04594228778243	1.00022526419097	1.07128367796536	1.29632286853367	1.34166990183295	1.18243539167446	1.53298278211283	1.61835144303852	1.67510489494493
ENSMUSG00000040724	193.282608363406	110.953387853658	145.901675198969	165.291659675872	207.558942824132	213.69240230643	241.67103961832	261.282353509507	297.74971496679	215.656450923363	331.284230723927	336.772558653027	172.780112703744	280.736058065822	-0.699780065981767	8.06982471380336e-05	0.00202702713160704	Kcna2	3	107008462	107022321	+	11906	protein_coding	potassium voltage-gated channel, shaker-related subfamily, member 2 [Source:MGI Symbol;Acc:MGI:96659]	-	167	134	136	236	256	227	243	236	253	221	285	288	0.682652371064574	0.389769248554747	0.501889688088719	0.587073030902973	0.731482254573586	0.748481695938393	0.845406019385076	0.917475958178518	1.04141759012044	0.757525270357157	1.16252330697043
ENSMUSG00000051166	497.67378201356	461.201768914085	435.559412726334	388.715555593682	422.414879731924	410.440032623804	655.395946948449	512.600549469923	508.410580496653	864.577445783255	616.072429065549	617.416357530549	436.000905267232	629.078884882396	-0.531049270580165	8.55719539205392e-05	0.00212556507763117	Eml5	12	98753064	98867743	-	12031	protein_coding	echinoderm microtubule associated protein like 5 [Source:MGI Symbol;Acc:MGI:2442513]	-	430	557	406	555	521	436	659	463	432	886	530	528	1.73946517696289	1.6033270512768	1.48272137805279	1.36627229438062	1.47321354848236	1.42267587708381	2.26886485632977	1.78126211911179	1.75975531644857	3.00540306313549	2.13942383380321
ENSMUSG00000023008	678.225200604526	505.086317841278	615.790893854472	598.13168374235	790.507692396596	678.732255783859	834.411531850909	915.595365899841	1040.35868786815	722.10757322755	933.407850074784	958.866312831535	644.412340703847	900.791220292128	-0.482880102925971	8.65990287724459e-05	0.00214577889027292	Fmnl3	15	99215106	99268363	-	5021	protein_coding	formin-like 3 [Source:MGI Symbol;Acc:MGI:109569]	-	586	610	574	854	975	721	839	827	884	740	803	820	5.68010553295126	4.20734635532051	5.0229275448185	5.03748370915452	6.60608415738219	5.63723641305499	6.92144352734492	7.62366591073991	8.62844051814711	6.01467586630767	7.76690531466807
ENSMUSG00000017421	2893.45222100907	2674.47345348743	2896.57737527365	2936.0281244121	2928.52695890923	3309.87879519563	3603.18591167562	3297.02902013268	3722.45987525674	3304.13005803849	3466.27921410088	3616.79695803407	2939.82282138118	3501.64683953975	-0.252268834248961	8.9496144648698e-05	0.00220669415481839	Zfp207	11	80274105	80296559	+	6658	protein_coding	zinc finger protein 207 [Source:MGI Symbol;Acc:MGI:1340045]	-	2500	3230	2700	4192	3612	3516	3623	2978	3163	3386	2982	3093	18.2744884140434	16.8007002402404	17.8178466100463	18.6476233464915	18.4558332875551	20.7312878022916	22.5397701790177	20.7028183003642	23.2822885303553	20.7545772934691	21.7513659512627
ENSMUSG00000080727	79.8592812998503	77.8329735689839	99.7709984816479	67.2372852918801	84.3208205223035	69.6618403994529	108.403881968712	102.962961340611	108.272623624287	115.146883298447	126.701688241783	121.612312846926	79.7805332606864	113.850058553461	-0.51979735700435	8.98697521646946e-05	0.0022131938966385	C920021L13Rik	3	95778820	95796405	+	5084	lncRNA	RIKEN cDNA C920021L13 gene [Source:MGI Symbol;Acc:MGI:1923991]	-	69	94	93	96	104	74	109	93	92	118	109	104	0.66053001781183	0.640311000988651	0.80373457133935	0.559257344885047	0.695917095289084	0.571409403359547	0.888067335658921	0.846693010392215	0.886854862168228	0.947212007973674	1.04122273642394
ENSMUSG00000116858	126.154516835995	122.545532853294	109.426256399227	95.9532092186205	119.184236699794	114.847899036936	150.174185112619	156.105134935765	150.640171999008	148.324798825118	147.62490281382	169.555628488503	114.685275173978	153.737470362472	-0.427031762374339	9.00970073309256e-05	0.0022139554286804	Gm49797	17	3248385	3361395	+	4534	lncRNA	predicted gene, 49797 [Source:MGI Symbol;Acc:MGI:6215329]	-	109	148	102	137	147	122	151	141	128	152	127	145	1.17002190390969	1.1304434745889	0.988448162723471	0.894921736626954	1.10297463890372	1.05632977150107	1.37949576595182	1.43941546627772	1.38356230045861	1.36814712376134	1.3603319299672
ENSMUSG00000031229	2143.46940532352	1848.11911708481	2133.81199978492	1922.5661263147	2012.34881284959	2154.81017127497	2405.77055488361	2152.25803060374	2678.57055835736	3267.04885833221	2722.34269598399	2944.42118989001	2035.85427210542	2695.06864800849	-0.405074708630686	9.07264465140019e-05	0.00222132381334249	Atrx	X	104841221	104973009	-	21757	protein_coding	ATRX, chromatin remodeler [Source:MGI Symbol;Acc:MGI:103067]	-	1852	2232	1989	2745	2482	2289	2419	1944	2276	3348	2342	2518	4.14277150765304	3.55274330882343	4.01671496120192	3.73670955378866	3.88090018592609	4.13017055454683	4.60534104393744	4.13566942135411	5.12676619391021	6.27996418877297	5.22769890361786
ENSMUSG00000020042	130.78404038961	61.2727664266469	87.970127693496	98.7547627724489	124.859676542642	98.844503269494	154.152309221562	120.677019205662	236.552145092193	191.26092480081	162.736113338069	175.402374298451	100.414312849056	173.463480992791	-0.790667751721899	9.19991426249408e-05	0.00224817415632032	Btbd11	10	85222678	85496156	+	10033	protein_coding	BTB (POZ) domain containing 11 [Source:MGI Symbol;Acc:MGI:1921257]	-	113	74	82	141	154	105	155	109	201	196	140	150	0.54814649481747	0.255428621239215	0.359102379327273	0.416230888211378	0.522179257409447	0.410846595022094	0.639920209954803	0.502856714634082	0.981828221187383	0.797252681670385	0.677672574885539
ENSMUSG00000036202	482.627830464313	465.34182069967	477.398863702509	380.310894932197	425.657988213552	469.7467345855	518.150665189897	508.17203500366	651.989494433207	705.518615464214	631.183639589798	588.182628480807	450.18068876629	600.532846360264	-0.417827988076811	9.21375692940681e-05	0.00224817415632032	Rif1	2	51962844	52012395	+	10504	protein_coding	replication timing regulatory factor 1 [Source:MGI Symbol;Acc:MGI:1098622]	-	417	562	445	543	525	499	521	459	554	723	543	503	1.93210334310405	1.85289263108763	1.86140356106708	1.5310561625113	1.70033423076566	1.86494933453059	2.05450853870371	2.02258387440608	2.58479031390925	2.80901665264975	2.51054380405958
ENSMUSG00000046994	228.004035015515	212.79866177903	252.109512292336	222.723507529353	210.802051305759	280.53011404104	336.15148720573	239.139781178193	378.954182685005	322.020944817691	351.045044486407	346.127351948944	234.494646993839	328.906465386995	-0.489357257975936	9.22958177495321e-05	0.00224817415632032	Mars2	1	55276336	55287629	+	11294	protein_coding	methionine-tRNA synthetase 2 (mitochondrial) [Source:MGI Symbol;Acc:MGI:2444136]	-	197	257	235	318	260	298	338	216	322	330	302	296	0.848921343742095	0.788050395954696	0.914229690674062	0.833921828481747	0.783168609980898	1.03583286412616	1.23963507867099	0.88522676347718	1.39726362824699	1.19244096161573	1.29861928017129
ENSMUSG00000053747	6.94428533042177	2.48403107135055	4.29122574114615	6.30349549611376	8.10777120406765	1.88275244322846	12.9289033540665	12.1784147822228	15.2993924686493	44.8877680654963	11.6240080955764	16.3708882678555	5.00226021438805	18.8815625056445	-1.92035913669831	9.37906284503028e-05	0.00227165175464142	Sox14	9	99756159	99758223	-	2065	protein_coding	SRY (sex determining region Y)-box 14 [Source:MGI Symbol;Acc:MGI:98362]	HMG	6	3	4	9	10	2	13	11	13	46	10	14	0.141410026763042	0.0503117994285658	0.085108939273384	0.129082824215901	0.164744017156347	0.0380216662087551	0.260764361678341	0.246559191403964	0.308527274188981	0.909093401045493	0.235181215628731
ENSMUSG00000022521	1083.3085115458	1010.17263568256	1133.95640209787	1120.62142153133	1214.54412636933	1195.54780145007	1293.88486643389	1254.37672256895	1461.68041892788	1333.94736838116	1390.23136823094	1383.34005863379	1126.35848311283	1352.91013386277	-0.263844624612638	9.38585273134479e-05	0.00227165175464142	Crebbp	16	3899192	4031861	-	13540	protein_coding	CREB binding protein [Source:MGI Symbol;Acc:MGI:1098280]	-	936	1220	1057	1600	1498	1270	1301	1133	1242	1367	1196	1183	3.36438892329737	3.1203967577643	3.42997982453308	3.49983301501179	3.7637680971265	3.68219057296051	3.98000458659455	3.87310983867549	4.49545026662143	4.12022165019632	4.28978179827845
ENSMUSG00000029438	491.886877571542	492.666162484526	537.476024078555	499.376920969901	608.082840305074	563.884356746923	613.625643804542	626.634796976191	675.527021308052	664.534131578326	681.166874400776	678.222513954012	532.228863692753	656.61849700365	-0.302025914307027	9.40499956071721e-05	0.00227165175464142	Bcl7a	5	123481897	123513055	+	9490	protein_coding	B cell CLL/lymphoma 7A [Source:MGI Symbol;Acc:MGI:1924295]	-	425	595	501	713	750	599	617	566	574	681	586	580	2.17957454755734	2.17129786311532	2.31956611589485	2.22520139117388	2.68859111244354	2.47788881411625	2.69304674585542	2.76057014389347	2.96425762639978	2.92854316127099	2.9988454923095
ENSMUSG00000079505	113.423327063555	94.3931807113209	95.4797727405018	104.357869880106	128.102785024269	126.144413696307	169.070274630101	138.391077070714	211.837741873605	123.929272702566	179.009724671876	184.757167594369	110.316891519343	167.832543090538	-0.602561718977134	9.45605420995403e-05	0.00228124473266517	Gm11131	17	35595997	35599268	-	3122	lncRNA	predicted gene 11131 [Source:MGI Symbol;Acc:MGI:3779386]	-	98	114	89	149	158	134	170	125	180	127	154	158	1.52771445206261	1.26456338922471	1.25254215281541	1.4135115940234	1.72168579364514	1.68497361573104	2.25549029633819	1.85321446861418	2.82559473256897	1.66012791334419	2.39557906412853
ENSMUSG00000041660	62.4985679737959	33.120414284674	46.1306767173211	34.3190310343971	49.4574043448127	54.5998208536253	87.518730396758	104.070089957177	75.3200859995041	111.243599118839	80.2056558594771	50.2820139655561	46.687652534771	84.7733625495518	-0.874789187933336	9.73394141521221e-05	0.00233151072945321	Bbox1	2	110093042	110144905	-	4403	protein_coding	butyrobetaine (gamma), 2-oxoglutarate dioxygenase 1 (gamma-butyrobetaine hydroxylase) [Source:MGI Symbol;Acc:MGI:1891372]	-	54	40	43	49	61	58	88	94	64	114	69	43	0.596889699611887	0.314615385933798	0.429096540017041	0.329604703063213	0.471314561006114	0.517130929119078	0.827863865619388	0.988161060504685	0.712363328444167	1.05663963078592	0.761067352006808
ENSMUSG00000064350	13.8885706608435	7.45209321405165	8.58245148229229	18.9104864883413	5.67543984284735	13.1792671025992	28.8413997898407	25.4639581810113	14.122516124907	52.6943364247131	30.2224210484986	31.5724273737213	11.2813847984959	30.4861764904487	-1.43467525453078	9.78426639984422e-05	0.0023379980993452	mt-Ty	MT	5260	5326	-	67	Mt_tRNA	mitochondrially encoded tRNA tyrosine [Source:MGI Symbol;Acc:MGI:102470]	-	12	9	8	27	7	14	29	23	12	54	26	27	8.71676732136364	4.65196414119351	5.24626745073248	11.9353447166792	3.55429069849999	8.20303261265008	17.9286725592508	15.8891842547236	8.77761866177146	32.8919549482748	18.8460887568755
ENSMUSG00000031907	232.633558569129	199.550496065161	192.03235191629	252.13981984455	219.720599630233	211.809649863202	286.424935843935	269.032253825467	273.035311748202	269.326608392978	292.925004008525	289.99859217344	217.981079314761	280.123784332091	-0.358517213091066	9.96877178247231e-05	0.00236351026970951	Zfp90	8	107141959	107153230	+	7823	protein_coding	zinc finger protein 90 [Source:MGI Symbol;Acc:MGI:104786]	zf-C2H2	201	241	179	360	271	225	288	243	232	276	252	248	1.25046556645792	1.06687211481602	1.00534458546329	1.36293509909669	1.17848936675123	1.12909476302204	1.52490959770837	1.43774382590441	1.45339921256312	1.43981429617201	1.56440752893876
ENSMUSG00000033257	633.087345956784	519.162493912265	634.028603254343	568.014983038695	628.352268315243	717.328680870042	848.334966232211	679.776970571345	999.168015837172	885.069687726199	748.586121355119	838.423349146598	616.662395891229	833.226518478107	-0.435204368979027	0.000100993694773883	0.00238496847282925	Ttll4	1	74700904	74742889	+	11527	protein_coding	tubulin tyrosine ligase-like family, member 4 [Source:MGI Symbol;Acc:MGI:1914784]	-	547	627	591	811	775	762	853	614	849	907	644	717	2.30951104335225	1.88373540005011	2.25271593049638	2.08377376745161	2.28725779870381	2.59513457228518	3.06519196439467	2.46547524289218	3.60962148533549	3.21115835968324	2.71326530247267
ENSMUSG00000021432	436.332594928168	372.604660702582	451.651509255632	403.42371175128	424.036433972738	398.202141742819	618.598298940722	441.744318009718	601.383811652291	477.176490957124	584.687607207492	700.440148031816	414.375175392203	570.671779133194	-0.46213571660894	0.000102730106119713	0.00241463754103812	Slc35b3	13	39116112	39144851	-	5798	protein_coding	solute carrier family 35, member B3 [Source:MGI Symbol;Acc:MGI:1913978]	-	377	450	421	576	523	423	622	399	511	489	503	599	3.16455136498684	2.68783716333188	3.19035585509682	2.94232253335175	3.06869118331785	2.86406824120529	4.44362205893958	3.1852480066704	4.31929587965778	3.44192480156097	4.21320373865962
ENSMUSG00000018509	262.725461667623	248.403107135055	215.634093492594	223.42389591781	214.855936907793	272.999104268126	333.167894124022	322.174427420621	298.926591310532	430.337080801823	288.275400770294	313.385575413233	239.673599898167	331.044494973421	-0.469527477476598	0.000107140648085846	0.00249028976989077	Cenpv	11	62415772	62430087	-	1811	protein_coding	centromere protein V [Source:MGI Symbol;Acc:MGI:1920389]	-	227	300	201	319	265	290	335	291	254	441	248	268	6.10037337523558	5.73682307123072	4.87655188839138	5.21696878396598	4.97802566473671	6.28638178053921	7.66216141953169	7.43743368819401	6.87362020918584	9.93781410778448	6.65052480109253
ENSMUSG00000084797	30.0919030984943	16.560207142337	24.6745480115903	27.3151471498263	27.56642209383	25.4171579835842	30.8304618443125	46.4994018957598	50.6056827809168	40.0086628409859	58.1200404778819	46.7739664795871	25.2708975799437	45.4730360532407	-0.845931008772879	0.000107186428465478	0.00249028976989077	Gm14321	2	167619387	167624489	+	852	lncRNA	predicted gene 14321 [Source:MGI Symbol;Acc:MGI:3701951]	-	26	20	23	39	34	27	31	42	43	41	50	40	1.48519255416818	0.81294104710476	1.18610594800158	1.35572316747882	1.35759124935999	1.2440715959326	1.50711724565177	2.28169853504757	2.4734271678955	1.96388020002849	2.85005405089982
ENSMUSG00000054942	179.394037702562	162.290029994903	224.216544974886	198.209913933355	205.937388583318	187.333868101232	278.468687626048	188.21186481617	341.294139685253	298.601239740041	277.813793484276	361.32889105481	192.896963881709	290.953102734433	-0.592629461344037	0.000108611257296321	0.00251179137563447	Miga1	3	151979486	152046044	-	11605	protein_coding	mitoguardin 1 [Source:MGI Symbol;Acc:MGI:1924567]	-	155	196	209	283	254	199	280	170	290	306	239	309	0.650033237342822	0.584897248333124	0.791291287296498	0.72224957688402	0.744591852121288	0.673176794635708	0.99939650629647	0.678035362048972	1.22468139162875	1.076086074568	1.00017372904201
ENSMUSG00000067928	374.991407842775	361.012515702947	307.895446927236	323.579435467173	332.418619366774	339.836816002737	439.582714038262	404.101945046484	370.716048278809	435.216186026334	448.686712489249	440.844634070108	339.95570688494	423.191373324874	-0.3178301786447	0.000110102390705311	0.00253752588887842	Zfp760	17	21926723	21944617	+	4209	protein_coding	zinc finger protein 760 [Source:MGI Symbol;Acc:MGI:2679257]	zf-C2H2	324	436	287	462	410	361	442	365	315	446	386	377	3.74640819300233	3.58737035697433	2.99597519630954	3.25094075622861	3.31386367606132	3.36704934667494	4.34978993429231	4.01386264370618	3.66776831109303	4.32440800473565	4.45380363899989
ENSMUSG00000052572	65.9707106390068	64.5848078551143	67.5868054230518	42.7236916958821	76.2130493182359	65.896335512996	95.4749786146451	89.6774179418224	85.9119730931844	95.6304624004052	137.163295527801	104.072075417081	63.8292334073812	101.321700499157	-0.671247581890453	0.000110627453291505	0.00254670979430786	Dlg2	7	90125880	92098455	+	17870	protein_coding	discs large MAGUK scaffold protein 2 [Source:MGI Symbol;Acc:MGI:1344351]	-	57	78	63	61	94	70	96	81	73	98	118	89	0.155238455513373	0.151160632978159	0.154899936412575	0.101100030792489	0.178950538165744	0.153778171529814	0.222521316599003	0.209801715166017	0.200202074588343	0.223806271829854	0.320686104153626
ENSMUSG00000032565	233.790939457533	202.862537493628	225.289351410173	238.832440463866	241.611581881216	259.819837165527	277.474156598812	298.924726472741	322.464118185377	270.30242943788	310.36101615189	361.32889105481	233.701114645324	306.809222983585	-0.390462941318534	0.000112664135937191	0.002578842337948	Nudt16	9	105006102	105009023	-	2592	protein_coding	nudix (nucleoside diphosphate linked moiety X)-type motif 16 [Source:MGI Symbol;Acc:MGI:1922936]	-	202	245	210	341	298	276	279	270	274	277	267	309	3.7928475092379	3.27340498018225	3.55975033911101	3.89641662011274	3.91120855854557	4.18018295505746	4.45855518505316	4.82144630917789	5.18066883335907	4.36129538098017	5.00263654100999
ENSMUSG00000029553	13.8885706608435	11.5921449996359	15.0192900940115	14.7081561575988	16.2155424081353	14.1206433242134	17.901558490246	24.3568295644456	35.3062903122675	30.2504523919649	29.060020238941	33.9111256977006	14.2573912740731	28.4643794492609	-0.990289783517474	0.000113987846051116	0.00260321845919234	Tfec	6	16833372	16898440	-	5594	protein_coding	transcription factor EC [Source:MGI Symbol;Acc:MGI:1333760]	bHLH	12	14	14	21	20	15	18	22	30	31	25	29	0.104401753759629	0.0866710833917195	0.109961540686161	0.111184139199193	0.121629029470095	0.105266456097264	0.133283068721762	0.182032438415869	0.262826443662266	0.226156961915434	0.217040226257298
ENSMUSG00000027881	2867.98984146419	2600.78053170403	3058.57114700192	2758.129473744	2990.95679718055	3374.83375448701	3919.44677833663	3295.92189151612	4701.62099325029	3379.26827849595	3810.34985372994	4215.50372897278	2941.87692426362	3887.01858738362	-0.401923805657531	0.000114437145974435	0.00261051630045989	Prpf38b	3	108810121	108819043	-	6949	protein_coding	PRP38 pre-mRNA processing factor 38 (yeast) domain containing B [Source:MGI Symbol;Acc:MGI:1914171]	-	2478	3141	2851	3938	3689	3585	3941	2977	3995	3463	3278	3605	17.3551351668912	15.6536015992989	18.0264475038956	16.7841520608718	18.0599295255916	20.2529389469758	23.4914088519435	19.8291953315955	28.1750527546296	20.3376565747634	22.9091683879116
ENSMUSG00000059852	13.8885706608435	10.764134642519	6.43683861171922	7.00388388457084	7.29699408366088	5.64825732968537	22.8742136264254	21.0354437147485	16.4762688123915	20.492241942944	18.5984129529222	16.3708882678555	8.50644653549982	19.3079115528812	-1.20896133396252	0.000115645513165969	0.00263509368618266	Kcng2	18	80337761	80407469	-	2989	protein_coding	potassium voltage-gated channel, subfamily G, member 2 [Source:MGI Symbol;Acc:MGI:3694646]	-	12	13	6	10	9	6	23	19	14	21	16	14	0.195390903489918	0.150621195010577	0.0881983738371719	0.0990877781516804	0.102434511838431	0.0788036875755229	0.318732875875976	0.294222752356657	0.229547404503781	0.28672404131335	0.259966121257052
ENSMUSG00000006179	30.0919030984943	19.0442382136875	18.2377093998711	27.3151471498263	44.5927416223721	32.0067915348838	85.5296683422863	35.4281157301027	61.1975698745971	59.5250837390277	54.632838049209	51.4513631275458	28.5480885031892	57.9607731437948	-1.01984641112979	0.000116886514877981	0.00265435291122458	Prss16	13	22186343	22193912	-	4183	protein_coding	protease, serine 16 (thymus) [Source:MGI Symbol;Acc:MGI:1859181]	-	26	23	17	39	55	34	86	32	52	61	47	44	0.302506348589837	0.19041827347675	0.178564984054037	0.276135820868265	0.447305803216163	0.319089312038812	0.851599753405848	0.354087570207853	0.609236262204394	0.595131174124539	0.545673269970033
ENSMUSG00000049092	87.9609475186757	58.7887353552963	52.5675153290403	61.6341781842234	67.2945009937615	92.2548697181944	102.436695805296	79.713260392731	155.347677373977	125.88091479237	110.428076907976	133.305804466823	70.0834578498653	117.852071623196	-0.753089029297814	0.000119491180752791	0.002701306243535	Gpr137c	14	45457174	45520182	+	8776	protein_coding	G protein-coupled receptor 137C [Source:MGI Symbol;Acc:MGI:1917963]	-	76	71	49	88	83	98	103	72	132	129	95	114	0.421469340629593	0.280175648481433	0.245320989641561	0.296983323413774	0.32174453988733	0.438379933378861	0.48614469450928	0.379738341944366	0.7371359336515	0.599879230008481	0.52571416335422
ENSMUSG00000110945	52.0821399781632	52.9926628554784	43.985063846748	59.5330130188522	40.5388560203382	71.5445928426814	90.5023234784657	85.2489034755596	102.388241905576	81.9689677717759	61.6072429065549	95.8866312831535	53.4460547603769	86.2670518035142	-0.688293286871157	0.000120021549674578	0.00271025093092313	Gm9856	9	122848060	122850637	-	2578	lncRNA	predicted gene 9856 [Source:MGI Symbol;Acc:MGI:3704347]	-	45	64	41	85	50	76	91	77	87	84	53	82	0.849529786459509	0.859737188063001	0.698773113225471	0.976521968817172	0.659806818130054	1.15731580581886	1.46212135301025	1.3824721147185	1.65388993985861	1.32974113186285	0.99842545168683
ENSMUSG00000029290	606.467585523501	562.219032482341	564.296184960718	555.407992046468	578.084086850023	562.942980525309	745.898270426915	662.062912706294	649.635741745723	788.463404280892	635.833242828028	685.23860892595	571.569643731393	694.5220301523	-0.283679850588319	0.000120643031262243	0.00272123070515284	Zfp326	5	106024431	106063684	+	7217	protein_coding	zinc finger protein 326 [Source:MGI Symbol;Acc:MGI:1927246]	-	524	679	526	793	713	598	750	598	552	808	547	586	3.53365049095232	3.25822986891008	3.20231670879025	3.25433672625787	3.36095371955191	3.25286233554146	4.30456726265261	3.83524441897304	3.74845790710539	4.56904447082199	3.68089397283513
ENSMUSG00000021028	184.023561256177	163.946050709136	174.867448951706	177.898650668099	208.369719944539	186.392491879617	214.818701882952	232.497009478799	237.729021435935	239.076156001013	255.728178102681	226.853737425997	182.582987234879	234.450467387896	-0.35941635254539	0.000124383189437843	0.00279306894139442	Mbip	12	56375088	56392679	-	1690	protein_coding	MAP3K12 binding inhibitory protein 1 [Source:MGI Symbol;Acc:MGI:1918320]	-	159	198	163	254	257	198	216	210	202	245	220	194	4.57888176895892	4.05739357640191	4.23775790158649	4.45136305913756	5.17340080621059	4.59938421975553	5.29409812849373	5.7515004492915	5.85780527457667	5.91629893136019	6.32206072545163
ENSMUSG00000057913	0	0	1.07280643528654	2.10116516537125	7.29699408366088	0.941376221614229	77.5734201243992	7.74990031595996	18.830021499876	31.226273436867	1.16240080955764	5.84674580994838	1.90205698432215	23.731460332768	-3.60085874475735	0.000124659293516798	0.00279614825591748	Gm10032	14	67021929	67031207	+	2253	lncRNA	predicted gene 10032 [Source:MGI Symbol;Acc:MGI:3642901]	-	0	0	1	3	9	1	78	7	16	32	1	5	0	0	0.0195017709276008	0.0394371995866009	0.135897361688891	0.0174244875102262	1.43403037780499	0.143808784721151	0.348039917347943	0.579641559477085	0.021555668454209
ENSMUSG00000071337	1262.70254924836	987.816356040402	984.836307593041	1019.76549359351	1096.98144391035	1151.3031190342	1418.20124483837	1191.2703914247	1454.61916086542	1446.1667885449	1264.69208079871	1500.27497483275	1083.90087823664	1379.20410688414	-0.348530738524129	0.000128120532863501	0.00285296270714069	Tia1	6	86381201	86410387	+	15750	protein_coding	cytotoxic granule-associated RNA binding protein 1 [Source:MGI Symbol;Acc:MGI:107914]	-	1091	1193	918	1456	1353	1223	1426	1076	1236	1482	1088	1283	3.37126741211491	2.62318268620627	2.56092798273612	2.73795825467722	2.92244903500882	3.04836596513905	3.75028184708471	3.16213408224025	3.84599024665935	3.84006322708289	3.35483390969767
ENSMUSG00000023243	204.856417247442	164.774061066253	195.25077122215	153.385057072101	201.072725860878	181.685610771546	255.594473999623	240.246909794759	406.022338591077	486.934701406145	282.463396722506	211.652198320131	183.504107206728	313.81900313904	-0.776445985353329	0.000128293271373508	0.00285296270714069	Kcnk5	14	20190125	20231877	-	3404	protein_coding	potassium channel, subfamily K, member 5 [Source:MGI Symbol;Acc:MGI:1336175]	-	177	199	182	219	248	193	257	217	345	499	243	181	2.53065373247286	2.02456710714627	2.34918424259077	1.90546321351606	2.47851662943914	2.22581447696362	3.12729256450565	2.95065715372485	4.96706461434702	5.98248645267915	3.46688478544122
ENSMUSG00000068008	0	0	5.36403217643268	5.60310710765667	8.10777120406765	8.47238599452806	19.8906205447177	11.0712861656571	43.5444247184633	4.87910522451047	37.1968259058444	60.8061564234632	4.59121608044751	29.5647364971094	-2.66880768043537	0.000129336107856008	0.00286906558992599	Bpifb3	2	153760150	153774916	+	1873	protein_coding	BPI fold containing family B, member 3 [Source:MGI Symbol;Acc:MGI:2675077]	-	0	0	5	8	10	9	20	10	37	5	32	52	0	0	0.117291750934022	0.126502239784462	0.181631818167569	0.188636590093357	0.442300223307548	0.247121647453859	0.968131191605777	0.10894390962876	0.829726360317488
ENSMUSG00000044066	565.959254429374	565.531073910808	554.64092704314	563.812652707953	534.302122348058	594.949772060193	621.581892022429	672.027070255385	688.472661089217	630.380395006753	689.30368006768	668.867720658095	563.199300416588	661.772236516593	-0.231804534493586	0.000132263215928748	0.00292111515311352	Cep68	11	20177037	20199429	-	5865	protein_coding	centrosomal protein 68 [Source:MGI Symbol;Acc:MGI:2667663]	-	489	683	517	805	659	632	625	607	585	646	593	572	4.05779266481724	4.03293608156022	3.8730916075431	4.06512467111296	3.82249658289782	4.23029123066685	4.41404687902301	4.79037202605992	4.88830297596096	4.49505728922746	4.91031511836461
ENSMUSG00000047146	63.6559488621995	50.5086317841278	56.8587410701864	70.0388388457084	81.0777120406765	60.2480781833107	109.398412995948	70.8562314602054	91.7963548118956	124.905093747468	92.9920647646111	135.644502790802	63.7313251310349	104.265443428488	-0.707785091257024	0.00013468350424812	0.00295833199287356	Tet1	10	62640349	62744775	-	15457	protein_coding	tet methylcytosine dioxygenase 1 [Source:MGI Symbol;Acc:MGI:1098693]	-	55	61	53	100	100	64	110	64	78	128	80	116	0.173175516913723	0.136670026849093	0.150655817085714	0.191611159277591	0.220092123586631	0.162545882323513	0.294776201746957	0.191647577949078	0.247308852118876	0.337952366824577	0.251354964235404
ENSMUSG00000019979	305.548554538558	304.707811419001	310.041059797809	319.37710513643	312.149191356604	329.48167756498	367.976480077278	332.138584969713	417.791102028499	425.457975577313	388.241870392251	408.102857534397	313.550899968897	389.951478429909	-0.31391621399323	0.000135764741002812	0.00297558451958232	Apaf1	10	90825173	90918632	-	9028	protein_coding	apoptotic peptidase activating factor 1 [Source:MGI Symbol;Acc:MGI:1306796]	-	264	368	289	456	385	350	370	300	355	436	334	349	1.42318509433872	1.41164313328001	1.40650582422094	1.49595764528456	1.45077107044445	1.52194058774799	1.6975990128177	1.53807768835094	1.9271125006483	1.97090489659537	1.79670842081626
ENSMUSG00000022884	8833.13094029649	8610.47970365812	8178.00345618927	8422.17037119644	8336.41035202235	10281.7110924706	10390.8601725605	9369.62948199559	11059.1070021459	11362.46024684	11243.903030851	11387.1221394555	8776.98431930555	10802.1803456414	-0.299547048319662	0.000136692656034041	0.0029894089558749	Eif4a2	16	22926194	22932886	+	5338	protein_coding	eukaryotic translation initiation factor 4A2 [Source:MGI Symbol;Acc:MGI:106906]	-	7632	10399	7623	12025	10282	10922	10448	8463	9397	11644	9673	9738	69.5839057883004	67.4654871151529	62.7455012189621	66.7194597408553	65.528275342623	80.3239039111679	81.0736143605155	73.3828102472641	86.2741965129363	89.0213870813964	88.0045861928422
ENSMUSG00000059540	143.51523016205	137.449719281397	140.537643022536	154.785833849016	184.857183452742	144.030561906977	220.785888046367	197.068893748696	224.78338165477	187.357640621202	175.522522243203	249.071371503801	150.86269527912	209.098282969673	-0.466879299117093	0.000139345931542343	0.00303096231635886	Tcea2	2	181322103	181329864	+	2704	protein_coding	transcription elongation factor A (SII), 2 [Source:MGI Symbol;Acc:MGI:107368]	-	124	166	131	221	228	153	222	178	191	192	151	213	2.23184488738564	2.1260332502611	2.12862839381837	2.42064772654872	2.8685199022763	2.22129351522284	3.40072275615049	3.04692583325561	3.46175992402272	2.89777906842132	2.71202036802044
ENSMUSG00000099881	269.669746998045	298.911738919183	304.677027621376	296.264288317347	312.149191356604	353.016083105336	360.020231859391	355.388285917592	403.668585903592	394.231702140446	377.780263106233	438.505935746129	305.781346052982	388.26583411223	-0.342623748642028	0.000141788096742098	0.00307742880954801	2810013P06Rik	8	123769156	123771349	+	2194	lncRNA	RIKEN cDNA 2810013P06 gene [Source:MGI Symbol;Acc:MGI:1914456]	-	233	361	284	423	385	375	362	321	343	404	325	375	5.16854507193132	5.69822023108718	5.68744171903701	5.71017935472847	5.96971796899383	6.70989693947237	6.83434483154794	6.7720004313412	7.66174621946862	7.51476616816826	7.19398328800511
ENSMUSG00000028909	155.089039046086	179.678247494356	188.81393261043	207.314962983297	169.452418165014	209.926897419973	250.621818863443	243.568295644456	251.851537560842	403.014091544565	246.428971626219	256.087466475739	185.045916286526	275.262030285877	-0.572935384224627	0.00014220863290578	0.00308323027377619	Ptpru	4	131495768	131565599	-	7113	protein_coding	protein tyrosine phosphatase, receptor type, U [Source:MGI Symbol;Acc:MGI:1321151]	-	134	217	176	296	209	223	252	220	214	413	212	219	0.916855722048863	1.05651477964935	1.08716409705886	1.23249426673739	0.999592951559425	1.23075967811055	1.46748162660108	1.43158928792123	1.47445400876891	2.36956143257185	1.44745722730136
ENSMUSG00000070315	232.633558569129	170.570133566071	188.81393261043	207.314962983297	259.448678530165	247.581946284542	293.386653034587	254.639581810113	289.511580560594	310.311092278866	332.446631533485	354.312796082872	217.727202090606	305.768055883419	-0.489857958915968	0.000145871913332633	0.00314908036078603	4930581F22Rik	9	35028024	35042218	+	5954	lncRNA	RIKEN cDNA 4930581F22 gene [Source:MGI Symbol;Acc:MGI:1926184]	-	201	206	176	296	320	263	295	230	246	318	286	303	1.64299498259999	1.19819372740553	1.29879043036273	1.47241043320508	1.82839849742885	1.73407598334262	2.05228715053104	1.78800024364541	2.02486718709155	2.17966132984966	2.33281280043957
ENSMUSG00000024925	405.08331094127	433.049416772112	443.06905777334	463.65711315859	424.036433972738	438.681319272231	547.986596006974	548.028665200026	583.730666496157	502.547838124578	544.003578872975	463.062268147912	434.59610864838	531.55993547477	-0.288730739448636	0.000151281983584331	0.00323681291993151	Rnaseh2c	19	5651901	5657047	+	1715	protein_coding	ribonuclease H2, subunit C [Source:MGI Symbol;Acc:MGI:1915459]	-	350	523	413	662	523	466	551	495	496	515	468	396	9.93237092740415	10.5610285371922	10.5808649146661	11.4324647352033	10.374502321211	10.6670172524848	13.3079884361086	13.3594827179087	14.1738495319723	12.2550146365427	13.2527014815113
ENSMUSG00000038296	226.846654127111	271.587397134327	243.527060810044	226.925837860095	355.120378738163	336.07131111628	461.462396637451	354.281157301027	450.743639653282	423.506333487509	330.121829914369	420.965698316284	276.67977329767	406.846842551654	-0.555457521539404	0.000152473662734857	0.00325320264498973	Galnt18	7	111070868	111379184	-	2575	protein_coding	polypeptide N-acetylgalactosaminyltransferase 18 [Source:MGI Symbol;Acc:MGI:2446239]	-	196	328	227	324	438	357	464	320	383	434	284	360	3.70448506356464	4.41128647106229	3.87332435233933	3.72660860280003	5.78664159989907	5.44267231794666	7.46389785767646	5.75203225700757	7.28940040387435	6.8783334482987	5.35628643563595
ENSMUSG00000060657	1490.70658426387	1406.78959674153	1506.2202351423	1507.9362003481	1382.37499029353	1715.18747578113	1821.98084189614	1565.47986382391	2072.4792413301	2193.64570893991	1862.16609691134	2007.77251113627	1501.53584709508	1920.58737733961	-0.355364946191394	0.000154555972816867	0.00328717354447712	Marf1	16	13927037	13981215	-	10153	protein_coding	meiosis regulator and mRNA stability 1 [Source:MGI Symbol;Acc:MGI:2444505]	-	1288	1699	1404	2153	1705	1822	1832	1414	1761	2248	1602	1717	6.17405489973732	5.79518953439575	6.07586287988159	6.28052066612565	5.71294055160538	7.04490582063462	7.47405042373303	6.44619725985466	8.5003192245841	9.03592568240979	7.66285861181793
ENSMUSG00000025433	12.7311897724399	2.48403107135055	7.50964504700576	11.2062142153133	18.6478737693556	12.237890880985	47.7374893073226	13.2855433987885	43.5444247184633	9.75821044902094	62.7696437161125	65.4835530714219	10.8028074594084	40.4298107768549	-1.90016995863888	0.000157430960262759	0.00334042541631582	Crisp3	17	40532668	40553179	-	1417	protein_coding	cysteine-rich secretory protein 3 [Source:MGI Symbol;Acc:MGI:102552]	-	11	3	7	16	23	13	48	12	37	10	54	56	0.377808604789756	0.0733195947918055	0.217051820253487	0.334422999458431	0.55218892694712	0.360159361105868	1.40312488624706	0.391976439532317	1.27968223138858	0.288005564904259	1.85074504973605
ENSMUSG00000045441	101.849518179519	67.0688389264648	69.7324182936249	63.0349549611376	83.5100434018968	80.0169788372095	87.518730396758	96.3201896412167	128.279521467905	177.599430172181	156.924109290281	132.136455304833	77.5354587666421	129.796406045529	-0.748856907388192	0.000159263624101489	0.00336948908193686	Gprin3	6	59324211	59403279	-	8339	protein_coding	GPRIN family member 3 [Source:MGI Symbol;Acc:MGI:1924785]	-	88	81	65	90	103	85	88	87	109	182	135	113	0.513591359143383	0.336387381837113	0.342479535135207	0.319649876490989	0.420197010781499	0.400153073587465	0.437112915256286	0.482896265430552	0.640593887025992	0.890693214479183	0.786217093019541
ENSMUSG00000014195	2149.25630976554	1829.90288922824	2259.33035271345	2282.56575798164	2322.87644996538	2730.93241890288	3036.30322615116	2525.36037438638	3467.07770866467	2918.68074530216	2810.68515751037	3316.27422340272	2262.47736309285	3012.39690590291	-0.412964940100939	0.00016315247052108	0.00343371099046457	Dnajc7	11	100473644	100511014	-	8726	protein_coding	DnaJ heat shock protein family (Hsp40) member C7 [Source:MGI Symbol;Acc:MGI:1928373]	-	1857	2210	2106	3259	2865	2901	3053	2281	2946	2991	2418	2836	10.3572797134688	8.77093144862764	10.6042119790462	11.0615288703876	11.1696386992987	13.0512985807845	14.4922739836846	12.0992554091054	16.5458011182842	13.9885253430986	13.4574809814452
ENSMUSG00000085334	475.683545133891	491.010141770292	573.951442878297	464.357501547047	445.927416223721	614.718672714091	693.188125983413	615.563510810534	929.732311556379	764.06787815834	596.311615303069	698.101449707837	510.94145337789	716.160815253262	-0.487925294412156	0.000171272979650058	0.00357099725446546	Gm12940	4	126927524	126943191	+	2680	lncRNA	predicted gene 12940 [Source:MGI Symbol;Acc:MGI:3702626]	-	411	593	535	663	550	653	697	556	790	783	513	597	7.46373201891762	7.66281871035486	8.77110339419336	7.32697550662807	6.98164244348212	9.5653219572509	10.7726592877567	9.60259396263728	14.4464973808322	11.9233336687496	9.29619570411262
ENSMUSG00000005682	968.727803593836	925.715579256638	940.851243746293	1009.96005615512	1054.01025652879	1077.87577374829	1130.7817779672	1100.48584486631	1439.31976839677	1187.57421164585	1307.70091075234	1478.05734075495	996.190118838161	1273.98664239724	-0.353934447465773	0.00017281148285593	0.00359934475679225	Pan2	10	128139204	128157227	+	8472	protein_coding	PAN2 poly(A) specific ribonuclease subunit [Source:MGI Symbol;Acc:MGI:1918984]	-	837	1118	877	1442	1300	1145	1137	994	1223	1217	1125	1264	4.80826639336197	4.5700874247225	4.54829776229918	5.04110007019744	5.22019964655586	5.30567623498795	5.55903563418306	5.43061487968592	7.07474475492028	5.86239882691432	6.44895374831794
ENSMUSG00000027589	1499.9656313711	1498.6987463815	1344.22646341403	1493.2280441905	1341.8361342732	1457.25039105883	1563.40277481481	1683.94262579644	1659.39564467657	1820.88206978731	1647.12194714317	1839.38623180976	1439.20090178153	1702.35521567135	-0.242098303498265	0.000174126076671505	0.00361243368863433	Pcmtd2	2	181479647	181499254	+	4183	protein_coding	protein-L-isoaspartate (D-aspartate) O-methyltransferase domain containing 2 [Source:MGI Symbol;Acc:MGI:1923927]	-	1296	1810	1253	2132	1655	1548	1572	1521	1410	1866	1417	1573	15.0787779912473	14.9850902170833	13.1612897070417	15.0954248741318	13.4598382604136	14.5279486775318	15.5664513064418	16.830224821442	16.5196755713114	18.2051601789572	16.4514685861178
ENSMUSG00000051451	1320.57159366854	1375.32520317109	1459.01675198969	1262.80026438812	1474.8035820199	1422.4194708591	1700.64805657337	1482.44521758148	1725.30071992614	1555.45874557394	1744.76361514602	1796.12031281614	1385.82281101607	1667.45611126951	-0.266847052606453	0.000175182220155059	0.00362993436613779	Crebzf	7	90091937	90097202	+	4174	protein_coding	CREB/ATF bZIP transcription factor [Source:MGI Symbol;Acc:MGI:2675296]	TF_bZIP	1141	1661	1360	1803	1819	1511	1710	1339	1466	1594	1501	1536	13.3039991897518	13.7811620449609	14.3160005423677	12.7934974633052	14.8255209219758	14.2112809331038	16.9694828008639	14.8482988588156	17.2128106571737	15.5849926554413	17.4642900004856
ENSMUSG00000053411	1847.17989789219	1287.5561053167	1613.50087867095	1686.53523940466	1886.67835918654	2016.42786669768	2360.02212763076	2039.33091171404	2596.18921429541	2083.37793086597	2847.88198341622	3606.27281557616	1722.97972452812	2588.84583058309	-0.587342879675604	0.000177485688910199	0.00365644321567097	Cbx7	15	79800008	79855320	-	6487	protein_coding	chromobox 7 [Source:MGI Symbol;Acc:MGI:1196439]	-	1596	1555	1504	2408	2327	2142	2373	1842	2206	2135	2450	3084	11.9739654078421	8.30147275834139	10.1868328671846	10.9940723338995	12.2034378319812	12.9627389104788	15.1523076862895	13.1429935832364	16.6660191337437	13.4315060193777	18.3419233107701
ENSMUSG00000020385	1472.18849004941	1284.24406388823	1610.28245936509	1430.89347761782	1315.08048929977	1851.68702791519	1881.6527035303	1859.97607583039	2270.1944670788	2018.97374190243	1719.19079733575	2214.74731280845	1494.06266802259	1994.12251641435	-0.416862488802543	0.000177544002169339	0.00365644321567097	Clk4	11	51152557	51172593	+	5797	protein_coding	CDC like kinase 4 [Source:MGI Symbol;Acc:MGI:1098551]	-	1272	1551	1501	2043	1622	1967	1892	1680	1929	2069	1479	1894	10.6790549450275	9.26567683783577	11.3766038191697	10.437850485652	9.5186916229771	13.3205533032916	13.5189440929665	13.4138840908092	16.3079433141183	14.5655845961024	12.390463722516
ENSMUSG00000062761	613.411870853923	589.543374267197	599.698797325174	680.077125191829	672.945009937615	696.618403994529	833.417000823673	780.525674678825	715.540816995289	723.083394272452	835.766182071942	822.052460878743	642.049096928378	785.064254953487	-0.288708419774383	0.000178541439326796	0.00366556506046442	Zfp512	5	31609775	31639098	+	6886	protein_coding	zinc finger protein 512 [Source:MGI Symbol;Acc:MGI:1917345]	zf-C2H2	530	712	559	971	830	740	838	705	608	741	719	703	3.74591450747438	3.58081287945744	3.56681046384482	4.1763627824195	4.10053744125937	4.21877055864063	5.04082871549319	4.73882495215161	4.32719858899605	4.39159133216348	5.0708943099989
ENSMUSG00000005718	151.616896380875	179.678247494356	106.207837093367	137.276124137588	188.911069054776	150.620195458277	282.446811734992	222.532851929707	220.075876279801	169.792861812964	239.454566768874	263.103561447677	152.385061603207	232.901088329003	-0.608781374617146	0.000180451075353133	0.00369379880784591	Tfap4	16	4362525	4377718	-	2541	protein_coding	transcription factor AP4 [Source:MGI Symbol;Acc:MGI:103239]	bHLH	131	217	99	196	233	160	284	201	187	174	206	225	2.50908654006325	2.95749296640922	1.71185025583966	2.28453287302216	3.11947107968085	2.47193201797967	4.62954825628553	3.66133915709943	3.60667664349123	2.79457206106511	3.93717974483691
ENSMUSG00000021281	423.601405155728	418.973240701126	386.210316703153	457.353617662476	358.36348721979	427.38480461286	761.810766862689	486.029462672346	495.464940715488	660.630847398718	514.943558634034	536.731265353262	411.981145342522	575.935140272756	-0.48431063695151	0.000180467406963843	0.00369379880784591	Tnfaip2	12	111408903	111421452	+	4984	protein_coding	tumor necrosis factor, alpha-induced protein 2 [Source:MGI Symbol;Acc:MGI:104960]	-	366	506	360	653	442	454	766	439	421	677	443	459	3.57397953876537	3.5159374066957	3.1736549686915	3.88044161092854	3.01699050519888	3.57601246863664	6.36613254196789	4.07694689514432	4.13975203304888	5.54346569949318	4.31666533208437
ENSMUSG00000046341	4.62952355361451	7.45209321405165	10.7280643528654	6.30349549611376	6.48621696325412	9.41376221614229	20.8851515719536	13.2855433987885	25.8912795623295	26.3471682123565	9.29920647646111	17.5402374298451	7.50219263267362	18.8747644419557	-1.3432432469971	0.000190497642149574	0.0038520729246728	Gm11223	4	69843867	69844316	-	450	processed_pseudogene	predicted gene 11223 [Source:MGI Symbol;Acc:MGI:3651631]	-	4	9	10	9	8	10	21	12	22	27	8	15	0.432609933726936	0.692625772133255	0.976388664441878	0.592346737790746	0.604793591871744	0.872386008011993	1.93299940926176	1.23429025514954	2.39596479767613	2.44862331281601	0.863376373819253
ENSMUSG00000021377	1052.0592275589	972.912169612298	1054.56872588667	949.726654747806	1076.71201590018	979.031270478798	1218.30050836396	1050.66505712086	1268.67269855415	1210.9939167235	1392.55616985005	1293.30017316058	1014.16834403077	1239.08142062885	-0.289300237479415	0.000193673508784399	0.00390452003681574	Dek	13	47238251	47259677	-	3185	protein_coding	DEK proto-oncogene (DNA binding) [Source:MGI Symbol;Acc:MGI:1926209]	-	909	1175	983	1356	1328	1040	1225	949	1078	1241	1198	1106	13.8900387277083	12.7760640856605	13.5606130523034	12.609453319376	14.1846409145429	12.8187331789517	15.9313138125969	13.7913043815178	16.5874485992963	15.9013162281772	18.267119431945
ENSMUSG00000087177	335.640457637052	303.879801061884	332.569994938826	325.680600632544	316.203076958638	315.361034240767	343.113204396381	377.530858248907	475.45804287187	394.231702140446	447.524311679691	516.852329599437	321.555827578285	425.785074822788	-0.403990669916886	0.00019623487309925	0.00393163276750681	E130307A14Rik	10	39497408	39608012	-	13931	lncRNA	RIKEN cDNA E130307A14 gene [Source:MGI Symbol;Acc:MGI:3036287]	-	290	367	310	465	390	335	345	341	404	404	385	442	1.01312892741665	0.912330982603204	0.977720326535367	0.988591031055548	0.952383850526623	0.944025487817155	1.02579775248722	1.13297585512345	1.42124627292148	1.18350419732691	1.34215021143659
ENSMUSG00000026975	214.115464354671	206.174578922096	222.070932104313	229.727391413924	233.503810677148	233.461302960329	297.36477714353	274.567896908296	310.695354747954	234.197050776503	308.036214532774	373.022382674707	223.17558007208	299.647279463961	-0.422141434706231	0.00019653082216437	0.00393163276750681	Dph7	2	24852412	24862175	+	2365	protein_coding	diphthamine biosynethesis 7 [Source:MGI Symbol;Acc:MGI:1914478]	-	185	249	207	328	288	248	299	248	264	240	265	319	3.80705887767098	3.64616949812221	3.84569150497932	4.10760528531426	4.14277217265212	4.11662911180289	5.2367878891809	4.85365724012293	5.4707018636157	4.14143477854717	5.44173533710073
ENSMUSG00000044950	370.361884289161	339.484246417908	392.647155314872	363.501573609227	402.145451721755	456.567467482901	487.320203345585	469.422533423861	599.030058964806	435.216186026334	528.892368348726	519.191027923416	387.451296472637	506.512063005454	-0.386040829533113	0.000196838655376623	0.00393286370027572	Pwwp2a	11	43572825	43612318	+	5508	protein_coding	PWWP domain containing 2A [Source:MGI Symbol;Acc:MGI:1918052]	-	320	410	366	519	496	485	490	424	509	446	455	444	2.827515906712	2.57785554261651	2.91959355543895	2.79074034961326	3.06349695229151	3.45675828338085	3.6849117278955	3.56303831824214	4.52891444599359	3.30454489686499	4.01180810955637
ENSMUSG00000056116	3028.86578495229	2553.58394134836	2417.03289870057	2896.10598627004	3059.87285241513	2675.39122182764	3456.98985067194	3249.42248962036	3146.96734316678	3293.39602654457	3567.40808453239	3543.12796082872	2771.80878091901	3376.21862589413	-0.284435469345208	0.000198032989900383	0.00395280134602748	H2-T22	17	36348020	36353639	-	3414	protein_coding	histocompatibility 2, T region locus 22 [Source:MGI Symbol;Acc:MGI:95956]	-	2617	3084	2253	4135	3774	2842	3476	2935	2674	3375	3069	3030	37.3069045440485	31.2838002527674	28.9956545824369	35.8721991910476	37.6069477546786	32.6799784899396	42.1736501794744	39.79176075202	38.3855839729948	40.3441890292621	43.6572181115656
ENSMUSG00000103047	26.6197604332834	24.8403107135055	46.1306767173211	18.9104864883413	36.4849704183044	10.3551384377565	49.7265513617943	65.3205883773768	34.1294139685253	97.5821044902094	92.9920647646111	52.6207122895354	27.2235572014187	65.3952392086754	-1.27197433756951	0.000199377935501185	0.00396941897768276	Gm37310	15	8681590	8684557	-	2968	TEC	predicted gene, 37310 [Source:MGI Symbol;Acc:MGI:5610538]	-	23	30	43	27	45	11	50	59	29	100	80	45	0.37714899040379	0.350046717722333	0.636560669034715	0.269429951488378	0.51579642163927	0.145495644867229	0.697800133301076	0.920103500511576	0.478855375668855	1.37501309120396	1.30902752095237
ENSMUSG00000015971	688.641628600158	657.440223550779	631.88299038377	708.092660730112	633.216931037683	718.270057091657	752.859987617566	803.775375626705	748.493354620072	871.40819309757	807.868562642559	912.092346351948	672.924081899027	816.082969992737	-0.277999068717212	0.000203059144856422	0.00402517240838543	Actr8	14	29700294	29728311	+	9009	protein_coding	ARP8 actin-related protein 8 [Source:MGI Symbol;Acc:MGI:1860775]	-	595	794	589	1011	781	763	757	726	636	893	695	780	3.21432206003405	3.05219704225666	2.87259202475657	3.32369048677125	2.94919952080315	3.32482779277298	3.4805207954216	3.72999802380356	3.45979840914091	4.04525218918988	3.74654457919818
ENSMUSG00000087445	115.738088840363	139.933750352748	126.591159363811	130.272240253018	133.778224867116	114.847899036936	175.037460793516	199.283150981828	171.823946186369	125.88091479237	218.531352196836	206.974801672173	126.860227118999	182.921937770515	-0.522256667163645	0.000206621004977926	0.00408772332365375	Gm14286	2	157386186	157387389	-	464	lncRNA	predicted gene 14286 [Source:MGI Symbol;Acc:MGI:3650190]	-	100	169	118	186	165	122	176	180	146	129	188	177	10.488926194888	12.6135512382026	11.1737582072982	11.8724669427887	12.0975011305164	10.3219809999695	15.7115715531128	17.9557310824556	15.4207373831624	11.3459916434363	19.6771662783159
ENSMUSG00000048106	325.224029641419	341.140267132142	304.677027621376	334.085261294029	348.634161774909	305.00589580301	436.599120956554	409.637588129312	347.178521403964	493.76544872046	390.566672011367	426.812444126232	326.461107211148	417.426632557981	-0.354897453525692	0.000207423858649692	0.00409957567390157	4632415L05Rik	3	19949038	19955197	+	6160	transcribed_unprocessed_pseudogene	RIKEN cDNA 4632415L05 gene [Source:MGI Symbol;Acc:MGI:1918058]	-	281	412	284	477	430	324	439	370	295	506	336	365	2.22011063797772	2.31624852369238	2.02568946941026	2.29342040524501	2.37474756548666	2.06483571376865	2.95194830936657	2.78015865100647	2.34699178638951	3.35228191635526	2.64899569239998
ENSMUSG00000024014	333.325695860245	279.039490348378	259.619157339342	287.159239267404	389.173017795247	358.664340435021	498.260044645179	437.315803543455	510.764333184137	312.26273436867	548.653182111206	528.545821219334	317.83015684094	472.633653178663	-0.57144302364268	0.000210462750046301	0.00414741481971751	Pim1	17	29709727	29715086	+	3362	protein_coding	proviral integration site 1 [Source:MGI Symbol;Acc:MGI:97584]	-	288	337	242	410	480	381	501	395	434	320	472	452	4.16911417393002	3.47136950042991	3.1626628660833	3.61187035238259	4.85705740051668	4.44885725977561	6.17255484006208	5.43810957894187	6.32648213977272	3.88439153331908	6.81815667010742
ENSMUSG00000097321	38.1935693173197	28.9803624990897	25.7473544468769	28.0155355382834	29.1879763346435	15.0620195458277	43.759365198379	33.2138584969713	47.0750537496901	55.6217995594194	54.632838049209	63.1448547474425	27.5311362803401	49.5746283001852	-0.852555125919321	0.000215929670931284	0.00423441031105013	1700028E10Rik	5	151292140	151355583	+	7420	lncRNA	RIKEN cDNA 1700028E10 gene [Source:MGI Symbol;Acc:MGI:1916713]	-	33	35	24	40	36	16	44	30	40	57	47	54	0.216450724927392	0.163355134937089	0.142115870296122	0.159662193474595	0.165054854924566	0.0846520115591152	0.245625646921979	0.187139695019304	0.264196069334541	0.313502984794503	0.307621467423807
ENSMUSG00000107655	141.200468385243	129.997626067345	77.2420633406307	111.361753764676	94.8609230875915	159.092581452805	124.316378404486	192.640379282433	167.1164408114	299.577060784943	244.104170007104	264.272910609667	118.959236016382	215.337889983339	-0.856770501811828	0.000216261859803303	0.0042367951501874	Gm44220	6	93218701	93221187	+	2487	TEC	predicted gene, 44220 [Source:MGI Symbol;Acc:MGI:5690612]	-	122	157	72	159	117	169	125	174	142	307	210	226	2.38744324101415	2.18621323331164	1.27201418286758	1.89350887231059	1.60044142601766	2.66767012100169	2.08189665826055	3.23833691791345	2.79822624139169	5.03771181500145	4.10077740882184
ENSMUSG00000037973	365.732360735546	325.408070346922	210.270061316161	131.673017029932	297.555203189283	185.451115658003	447.538962256149	366.45957208325	381.307935372489	771.874446517556	602.123619350857	390.562620104552	252.681638045975	493.311192614142	-0.966863219410697	0.000219102045611107	0.00428581914631011	Itprid1	6	55813880	55955720	+	3589	protein_coding	ITPR interacting domain containing 1 [Source:MGI Symbol;Acc:MGI:2685304]	-	316	393	196	188	367	197	450	331	324	791	518	334	4.28511650710298	3.79216952421802	2.39948398450191	1.55142360970549	3.4787427451107	2.15483476205804	5.19354615790982	4.26877341656274	4.42427198638745	8.99443224871118	7.00937004518208
ENSMUSG00000020798	89.1183284070793	52.1646524983615	129.809578669671	71.4396156226226	111.076465495727	57.423949518468	146.196061003675	108.498604423439	131.810150499132	202.970777339636	204.582542482144	157.862136868606	85.1720983686549	158.653378769439	-0.901767240929591	0.000219646169655188	0.00429056401307028	Spns3	11	72385745	72441332	-	5508	protein_coding	spinster homolog 3 [Source:MGI Symbol;Acc:MGI:1924827]	-	77	63	121	102	137	61	147	98	112	208	176	135	0.680371015052575	0.396109510206927	0.965220820240745	0.548469201658098	0.846167504967616	0.434767536672643	1.10547351836865	0.823532441480494	0.996539131534934	1.54113304607156	1.55182027974049
ENSMUSG00000036111	86.8035666302721	88.5971082115029	79.3876762112037	119.766414426161	108.644134134506	89.4307410533518	157.13590230327	142.819591536976	122.395139749194	165.889577633356	108.10327528886	150.846041896668	95.4382734444997	141.198254734721	-0.559540822010282	0.000221059881323767	0.00430981086456801	Lmo1	7	108737779	108774414	-	1552	protein_coding	LIM domain only 1 [Source:MGI Symbol;Acc:MGI:102812]	-	75	107	74	171	134	95	158	129	104	170	93	129	2.35189839936922	2.38759528409337	2.09495763697903	3.26325039182402	2.93726269248278	2.40299625273922	4.21687094988067	3.84721592093164	3.28406608866106	4.47021008568215	2.91014024197292
ENSMUSG00000020740	709.474484591424	596.995467481249	762.765375488728	743.112080152966	831.857325537341	828.411075020521	995.525558263123	855.810420605293	1305.15586521016	876.28729832208	999.664696219569	1119.06714802412	745.435968045371	1025.25183110739	-0.45935621910363	0.000231753120315102	0.0045008424524516	Gga3	11	115475081	115494877	-	6245	protein_coding	golgi associated, gamma adaptin ear containing, ARF binding protein 3 [Source:MGI Symbol;Acc:MGI:2384159]	-	613	721	711	1061	1026	880	1001	773	1109	898	860	957	4.77723980058348	3.99826406491655	5.00233071558333	5.03186460204949	5.58913533561218	5.53186323735387	6.63936546495831	5.72922158064809	8.70300773186021	5.86833129145658	6.68788344011311
ENSMUSG00000049606	565.959254429374	577.951229267561	588.970732972309	535.096728781212	548.89611051538	631.663444703148	631.527202294788	664.277169939425	684.94203205799	792.3666884605	720.688501925736	696.932100545847	574.756250111497	698.455615870714	-0.28260129394834	0.000237847356992367	0.00459206861375196	Zfp644	5	106764605	106845153	-	14001	protein_coding	zinc finger protein 644 [Source:MGI Symbol;Acc:MGI:1277212]	zf-C2H2	489	698	549	764	677	671	635	600	582	812	620	596	1.6998038696631	1.72649378240487	1.72285422148679	1.61614494561863	1.64497507109963	1.88141529261639	1.87862289155042	1.98353908584134	2.03720247421087	2.36683347618813	2.1505786041673
ENSMUSG00000032360	4.62952355361451	0	0	2.10116516537125	4.05388560203382	2.82412866484269	13.9234343813024	8.85702893252567	18.830021499876	1.95164208980419	13.9488097146917	14.0321899438761	2.26811716431038	11.9238544270127	-2.40209774556189	0.000240067098641113	0.0046133238057872	Hcrtr2	9	76133162	76231138	-	6162	protein_coding	hypocretin (orexin) receptor 2 [Source:MGI Symbol;Acc:MGI:2680765]	-	4	0	0	3	5	3	14	8	16	2	12	12	0.0315927410219282	0	0	0.0144193461000668	0.02760438132326	0.0191126437977311	0.0941090267410786	0.0600920280014382	0.127253153811249	0.0132458255588879	0.0945762824290808
ENSMUSG00000074489	138.885706608435	129.997626067345	142.683255893109	91.0504904994209	120.805790940608	127.085789917921	155.146840248798	194.854636515565	209.483989186121	376.666923332208	206.90734410126	157.862136868606	125.084776654473	216.82031170876	-0.798049708442542	0.000240663819041187	0.00461597334519417	Bglap3	3	88275923	88280050	-	2629	protein_coding	bone gamma-carboxyglutamate protein 3 [Source:MGI Symbol;Acc:MGI:88155]	-	120	157	133	130	149	135	156	176	178	386	178	135	2.22146599669595	2.06812944512973	2.22277906302192	1.46453168339287	1.9280815107931	2.01587866058306	2.45787024815112	3.09863662380638	3.31817801953488	5.99193989315951	3.28815364886469
ENSMUSG00000054387	3302.00767461555	2513.83944420676	3170.14301627172	3105.52211441871	3123.92424492726	3851.17012262381	4088.51705296673	3448.70564060218	5188.84779955959	4307.27409219784	4140.47168364431	4703.12232952248	3177.76776951063	4312.82309974886	-0.440699351238761	0.000241837718447849	0.00462966212670858	Mdm4	1	132887222	132958299	-	14798	protein_coding	transformed mouse 3T3 cell double minute 4 [Source:MGI Symbol;Acc:MGI:107934]	-	2853	3036	2955	4434	3853	4091	4111	3115	4409	4414	3562	4022	9.38313054830597	7.10505421069254	8.77383988742794	8.87439328072769	8.85779640210521	10.8529464890504	11.5071929191325	9.7432443863803	14.6018318102856	12.1730676473959	11.6899749087282
ENSMUSG00000038697	396.981644722444	385.852826416452	416.248896891176	354.396524559285	420.793325491111	441.505447937073	465.440520746395	453.922732791941	528.417478340271	474.249027822418	539.353975634744	539.069963677241	402.62977766959	500.075616502168	-0.313138477377398	0.000242886878364899	0.00464091547265125	Taf5l	8	124723057	124748136	-	3570	protein_coding	TATA-box binding protein associated factor 5 like [Source:MGI Symbol;Acc:MGI:1919039]	-	343	466	388	506	519	469	468	410	449	486	464	461	4.67600443072497	4.52049873689212	4.77527901432918	4.197863435884	4.94571230327892	5.1573408120709	5.43003435494899	5.31574584675747	6.16379790387654	5.5556999534481	6.31207937161975
ENSMUSG00000037029	543.969017549705	621.007767837637	591.116345842882	638.053821884404	672.945009937615	674.966750897402	743.909208372443	716.312214918014	724.955827745227	792.3666884605	754.398125402908	760.07695529329	623.676452324941	748.66983669873	-0.2613331718089	0.000243805766325983	0.00465304412973768	Zfp146	7	29860694	29869175	-	3270	protein_coding	zinc finger protein 146 [Source:MGI Symbol;Acc:MGI:1347092]	zf-C2H2	470	750	551	911	830	717	748	647	616	812	649	650	6.99518356141032	7.94295610244559	7.4035342308368	8.25119079705457	8.63495437936148	8.60780873043026	9.47499055129615	9.15809398029533	9.23215793599978	10.1339558104312	9.63872591643397
ENSMUSG00000097885	168.97760970693	131.653646781579	116.935901446233	165.992048064329	162.155424081353	180.744234549932	192.939019283762	230.282752245667	185.946462311276	247.858545405132	202.257740863029	263.103561447677	154.409810771726	220.398013592757	-0.512485885090731	0.000243984172806822	0.00465304412973768	5031434O11Rik	3	51467456	51474538	+	3731	lncRNA	RIKEN cDNA 5031434O11 gene [Source:MGI Symbol;Acc:MGI:1923230]	-	146	159	109	237	200	192	194	208	158	254	174	225	1.90448087951352	1.47584424777791	1.28362004799984	1.88134785387841	1.82362045257495	2.02021310887795	2.15378040393296	2.58039774595723	2.07540139268991	2.77830037280116	2.26488776702116
ENSMUSG00000025785	317.122363422594	334.516184275207	331.49718850354	352.99574778237	351.877270256536	317.243786683995	452.511617392328	380.852244098604	433.090494497149	422.530512442607	376.617862296675	388.223921780573	334.208756820707	408.971108751323	-0.289968796451947	0.000247429322855842	0.00471427838623063	Exosc7	9	122942280	122965194	+	6013	protein_coding	exosome component 7 [Source:MGI Symbol;Acc:MGI:1913696]	-	274	404	309	504	434	337	455	344	368	433	324	332	2.21772845620037	2.32679870232692	2.25788863779549	2.4824775972604	2.45543382031747	2.2001885600369	3.13433298524898	2.6479867439596	2.99934815849877	2.93878234505608	2.61683592430665
ENSMUSG00000035638	82.1740430766576	57.9607249981795	91.1885469993556	34.3190310343971	63.2406153917277	58.3653257400822	184.982771065875	52.0350449785883	118.864510717967	240.051977045915	146.462502004262	119.273614522947	64.5413812067333	143.611736722593	-1.16163074229911	0.000249375868894869	0.00473587936295107	Muc20	16	32597793	32617805	-	4027	protein_coding	mucin 20 [Source:MGI Symbol;Acc:MGI:2385039]	-	71	70	85	49	78	62	186	47	101	246	126	102	0.858075948756867	0.601984157553115	0.927411631857507	0.360379813158015	0.658935158762671	0.604409476621172	1.91318186237195	0.540212707896962	1.22916450385331	2.49301107090779	1.5195381299836
ENSMUSG00000032715	90.2757092954829	110.953387853658	139.46483658725	100.85592793782	111.076465495727	87.5479886101233	138.239812785788	168.283549717988	127.102645124163	150.276440914922	170.872919004973	154.354089382637	106.695719296677	151.521576155079	-0.506446294449703	0.000254667325724096	0.00482023197889822	Trib3	2	152179342	152185952	-	2125	protein_coding	tribbles pseudokinase 3 [Source:MGI Symbol;Acc:MGI:1345675]	-	78	134	130	144	137	93	139	152	108	154	147	132	1.78642454986064	2.18380831684368	2.68794055858117	2.00701012333806	2.19326617287606	1.71808726754362	2.70944791146942	3.31080209616583	2.49077837790503	2.95755286410718	3.35954983106727
ENSMUSG00000024384	664.336629943682	572.155156767743	742.382053218283	551.906050104182	622.676828472395	675.908127119016	799.602945897653	662.062912706294	865.004112650555	892.876256085416	927.595846026996	859.471634062412	638.227474270884	834.435617904888	-0.388420019499746	0.000260937697785215	0.00492039969956751	Iws1	18	32200794	32237381	+	11083	protein_coding	IWS1, SUPT6 interacting protein [Source:MGI Symbol;Acc:MGI:1920723]	-	574	691	692	788	768	718	804	598	735	915	798	735	2.5205978950119	2.15918257035135	2.74336759096996	2.10578917882842	2.35740171152751	2.5432456842793	3.0048559409774	2.49742479217977	3.25012655267027	3.36925972394155	3.49677948026813
ENSMUSG00000055862	472.21140246868	370.120629631232	479.544476573082	500.077309358358	551.3284418766	531.877565212039	728.991242963905	607.813610494574	727.309580432711	521.088437977718	640.482846066259	790.480033505021	484.193304186665	669.360958573365	-0.466555338621116	0.00026119874078047	0.00492071036002158	Izumo4	10	80538018	80541207	+	2799	protein_coding	IZUMO family member 4 [Source:MGI Symbol;Acc:MGI:1918814]	-	408	447	447	714	680	565	733	549	618	534	551	676	7.09424650163143	5.53061307866319	7.01681242774147	7.55511916367618	8.26486419760422	7.92440666441762	10.8474090260976	9.07858186062564	10.8207121087683	7.78590478173009	9.56029706540209
ENSMUSG00000024039	78.7019004114467	73.6929217833996	91.1885469993556	135.875347360674	160.533869840539	129.909918582764	165.092150521157	189.318993432736	135.340779530359	315.190197503376	219.693753006394	210.482849158142	111.650417496363	205.853120525361	-0.879591698700742	0.00026172139654226	0.00492594433903674	Cbs	17	31827868	31856212	-	7485	protein_coding	cystathionine beta-synthase [Source:MGI Symbol;Acc:MGI:88285]	-	68	89	85	194	198	138	166	171	115	323	189	180	0.442146425251979	0.411781521174748	0.498956131127613	0.767637054986003	0.899918320570681	0.723783180995922	0.918631268071719	1.0574330342213	0.752967621787453	1.76108957924643	1.22628858706292
ENSMUSG00000022020	274.29927055166	288.147604276664	320.769124150674	263.346034059864	268.367226854639	329.48167756498	341.124142341909	353.174028684461	387.192317091201	408.869017813977	362.669052581983	344.958002786955	290.73515624308	366.331093550081	-0.336345010465712	0.000262842487689787	0.00494242135730702	Naa16	14	79562709	79628218	-	15080	protein_coding	N(alpha)-acetyltransferase 16, NatA auxiliary subunit [Source:MGI Symbol;Acc:MGI:1914147]	-	237	348	299	376	331	350	343	319	329	419	312	295	0.764884771750294	0.79918358323068	0.871174368704606	0.738469407855837	0.746717552298544	0.911145863805629	0.942144937538057	0.979124481248433	1.06921445712549	1.13392259954676	1.00479146953103
ENSMUSG00000037440	33.5640457637052	14.9041864281033	20.3833222704442	39.9221381420538	39.7280788999315	133.675423469221	110.392944023183	131.748305371319	70.6125806245351	562.072921863606	180.172125481434	302.861432955326	47.0295324955764	226.310051719901	-2.2669964707435	0.000263304440526705	0.00494648491446994	Vnn1	10	23770586	23781241	+	2416	protein_coding	vanin 1 [Source:MGI Symbol;Acc:MGI:108395]	-	29	18	19	57	49	142	111	119	60	576	155	259	0.584184564894093	0.258014567433746	0.345534895735847	0.698753395158785	0.689967854965437	2.30734544337609	1.90305346287892	2.27980971175696	1.21709530285324	9.72962905754707	3.11571306259793
ENSMUSG00000097462	61.3411870853923	80.3170046403344	46.1306767173211	70.0388388457084	63.2406153917277	120.496156366621	102.436695805296	106.284347190308	102.388241905576	247.858545405132	145.300101194705	177.741072622431	73.5940798411842	147.001500687241	-0.997330131084517	0.000279561053803891	0.00517934475371481	9530026P05Rik	6	92917310	93249970	+	7775	lncRNA	RIKEN cDNA 9530026P05 gene [Source:MGI Symbol;Acc:MGI:1924659]	-	53	97	43	100	78	128	103	96	87	254	125	152	0.331760351105705	0.432055947890198	0.242998336423798	0.380930378000479	0.341290274512833	0.646294971851971	0.548733869969575	0.571504169586925	0.548389487454082	1.33322684127603	0.780786511693456
ENSMUSG00000031922	454.850689142626	408.209106058607	424.831348373469	467.159055100875	467.007621354296	498.929397455541	534.063161625671	491.565105755175	627.27509121462	532.798290516543	607.935623398645	623.263103340498	453.497869580902	569.483395975192	-0.327053347494802	0.000280615037472385	0.00519408882607579	Cep57	9	13719088	13738403	-	4180	protein_coding	centrosomal protein 57 [Source:MGI Symbol;Acc:MGI:1915551]	-	393	493	396	667	576	530	537	444	533	546	523	533	4.57578150595746	4.08450365624037	4.16249904314695	4.7260200251965	4.68787377431687	4.9776091605469	5.32136371893487	4.91649108809566	6.24915350938039	5.33073496330759	6.07642432949645
ENSMUSG00000070702	0	0	0	0	0	0	1.98906205447177	2.21425723313142	2.3537526874845	26.3471682123565	0	3.50804748596903	0	6.06871461223554	-5.19741208860852	0.000281703143809164	1	Csn1s1	5	87814067	87830437	+	6247	protein_coding	casein alpha s1 [Source:MGI Symbol;Acc:MGI:88540]	-	0	0	0	0	0	0	2	2	2	27	0	3	0	0	0	0	0	0	0.0132612184769495	0.0148185959878687	0.015690209976487	0.176385543583673	0
ENSMUSG00000066551	1344.87659232502	1400.99352424171	1320.62472183773	1206.76919331156	1286.70329008554	1320.75083892476	1514.67075448026	1413.80324335441	1592.31369308327	1500.81276705942	1613.412323666	1492.08953069883	1313.45302678772	1521.1837187237	-0.212363423687099	0.000282871609598662	0.0052254528686932	Hmgb1	5	148983512	149121299	-	5023	protein_coding	high mobility group box 1 [Source:MGI Symbol;Acc:MGI:96113]	HMG	1162	1692	1231	1723	1587	1403	1523	1277	1353	1538	1388	1276	11.25879625452	11.6655664587843	10.7678777755839	10.1594010473169	10.7483909923155	10.9651783029738	12.5591910083857	11.7672854058279	13.2009408273317	12.4957948606776	13.4198905805173
ENSMUSG00000113918	40.508331094127	25.6683210706223	25.7473544468769	33.61864264594	25.9448678530165	32.0067915348838	49.7265513617943	35.4281157301027	41.1906720309788	56.5976206043214	67.4192469543431	64.3142039094322	30.5823847742444	52.4460684318288	-0.783591936129455	0.000283088649447097	0.0052254528686932	Gm6566	12	87196249	87202260	-	1171	lncRNA	predicted gene 6566 [Source:MGI Symbol;Acc:MGI:3647745]	-	35	31	24	48	32	34	50	32	35	58	58	55	1.45465552011086	0.916797563455633	0.900512175574063	1.21403259666763	0.929657101083808	1.13983825128809	1.76863432590743	1.26485764831721	1.4648104014983	2.02135143955777	2.40543588350582
ENSMUSG00000073374	38.1935693173197	48.0246007127773	43.985063846748	46.2256336381676	55.13284418766	52.7170684103968	85.5296683422863	63.1063311442454	102.388241905576	59.5250837390277	58.1200404778819	93.5479329591741	47.3797966855116	77.0362164280319	-0.692909451066752	0.000284779458496361	0.00525184482579907	C030034I22Rik	17	69724350	69728627	+	4278	lncRNA	RIKEN cDNA C030034I22 gene [Source:MGI Symbol;Acc:MGI:1924783]	-	33	58	41	66	68	56	86	57	87	61	50	80	0.375424118504266	0.469521911918289	0.421093287960557	0.456929461128906	0.540751633686167	0.513887971058958	0.83268858543634	0.616712346980398	0.996663923552007	0.581915311211535	0.567612447724789
ENSMUSG00000073437	100.692137291116	54.6486835697121	70.8052247289114	70.0388388457084	91.6178146059644	81.8997312804379	123.32184737725	86.3560320921253	140.048284905328	115.146883298447	122.052085003552	134.475153628813	78.283738386975	120.233381050919	-0.623899563585229	0.000288940406499316	0.00530010991066629	D330041H03Rik	17	24623623	24633516	-	3756	lncRNA	RIKEN cDNA D330041H03 gene [Source:MGI Symbol;Acc:MGI:3603827]	-	87	66	66	100	113	87	124	78	119	118	105	115	1.12730823385314	0.608537020244873	0.772064519007555	0.78853399599407	1.0234875581296	0.909316086625919	1.36748018455304	0.961208465471886	1.55271462527298	1.2821155081305	1.35764555587592
ENSMUSG00000087590	158.561181711297	140.761760709864	161.993771728267	177.198262279642	209.180497064945	183.568363214775	316.260866661012	182.676221733342	224.78338165477	279.084818841999	222.018554625509	326.24841619512	171.877306118132	258.512043285292	-0.588342462853118	0.000288977165606407	0.00530010991066629	Epb41l4aos	18	33927889	33929050	+	1162	lncRNA	erythrocyte membrane protein band 4.1 like 4a, opposite strand [Source:MGI Symbol;Acc:MGI:1916999]	-	137	170	151	253	258	195	318	165	191	286	191	279	5.73803838516902	5.06653964125015	5.70960496977845	6.44852515753264	7.55341394323467	6.58794080921277	11.3356370570182	6.57243627688277	8.05559280082396	10.0445534633589	7.9827021654222
ENSMUSG00000021573	252.309033671991	311.331894275936	268.201608821634	282.256520548205	308.906082874977	321.950667792066	490.303796427292	524.778964252146	297.74971496679	563.048742908508	346.395441248176	387.054572618583	290.825967997468	434.888538736916	-0.580852937332291	0.000292857536009671	0.0053615046628886	Tppp	13	74157526	74183872	+	5102	protein_coding	tubulin polymerization promoting protein [Source:MGI Symbol;Acc:MGI:1920198]	-	218	376	250	403	381	342	493	474	253	577	298	331	2.07952932666662	2.55220786281952	2.15295422872817	2.33943292169414	2.54047092626447	2.63152110217651	4.00250059682216	4.30017822134125	2.43024653625519	4.61536538447288	2.83660260018527
ENSMUSG00000009995	1267.33207280197	1184.0548106771	1185.45111099162	1298.52007219943	1362.10556228336	1259.56138451984	1590.25511255018	1419.33888643724	1574.66054792713	1411.03723092843	1371.63295527801	1561.08113125622	1259.50416891222	1488.0009773962	-0.239936650236266	0.000296134941128769	0.00541165759810248	Tafazzin	X	73325518	73333757	+	5364	protein_coding	tafazzin, phospholipid-lysophospholipid transacylase [Source:MGI Symbol;Acc:MGI:109626]	-	1095	1430	1105	1854	1680	1338	1599	1282	1338	1446	1180	1335	9.93514843605275	9.23242779782397	9.05125397825734	10.2368647638334	10.65492066217	9.79238656644334	12.3476592178394	11.0623609277245	12.2246831119992	11.0014582100794	10.6835583169748
ENSMUSG00000033102	243.049986564762	181.33426820859	208.124448445588	226.925837860095	215.666714028199	230.637174295486	244.654632700028	249.103938727284	290.688456904336	301.528702874747	305.711412913659	334.433860329047	217.62307156712	287.68683407485	-0.40318944753116	0.000302970233414682	0.00550978533066542	Cdc14b	13	64337082	64423104	-	9179	protein_coding	CDC14 cell division cycle 14B [Source:MGI Symbol;Acc:MGI:2441808]	-	210	219	194	324	266	245	246	225	247	309	263	286	1.11345567973623	0.826261270820258	0.928627632702646	1.0454316540157	0.985861653598537	1.04783263300275	1.11010658182122	1.13458154786189	1.31877847290605	1.37383266815584	1.39149953482826
ENSMUSG00000009739	855.304476530281	808.138108546045	778.857472018026	811.75014222176	882.936284122967	816.173184139536	910.990420948072	966.523282261864	961.507972837419	937.764024150912	1103.1183682702	1158.82501953177	825.526611263103	1006.45484800004	-0.284982171916423	0.000304844703250779	0.00553063609504569	Pou6f1	15	100473199	100497865	-	6949	protein_coding	POU domain, class 6, transcription factor 1 [Source:MGI Symbol;Acc:MGI:102935]	Pou	739	976	726	1159	1089	867	916	873	817	961	949	991	5.17572432943203	4.86402902289579	4.59038964848412	4.93977456540131	5.33132644439395	4.8979910926159	5.4600686395281	5.81487656180142	5.76195697134729	5.64380247425574	6.63233703481637
ENSMUSG00000041119	134.256183054821	115.093439639242	114.790288575659	114.863695706962	134.589001987523	155.327076566348	204.873391610593	154.998006319199	196.538349404956	232.245408686698	159.248910909397	152.015391058658	128.153280921759	183.319909664917	-0.520948694074857	0.000307688397223361	0.00557719869561625	Pde9a	17	31605184	31695284	+	3538	protein_coding	phosphodiesterase 9A [Source:MGI Symbol;Acc:MGI:1277179]	-	116	139	107	164	166	165	206	140	167	238	137	130	1.59569237850099	1.3605848265478	1.32880481042613	1.37287825039121	1.59617302546705	1.83082705186236	2.41176135614101	1.83154998290986	2.31328375745621	2.74530030360944	1.88055234051572
ENSMUSG00000028842	605.310204635097	550.626887482705	578.242668619443	582.022750807837	538.356007950092	617.542801378934	659.374071057393	643.241726224677	740.255220213876	797.245793685011	660.243659828739	705.117544679775	578.683553479018	700.913002614912	-0.277983190386226	0.000312176341152322	0.00561805723075556	Ago3	4	126225497	126323349	-	16571	protein_coding	argonaute RISC catalytic subunit 3 [Source:MGI Symbol;Acc:MGI:2446634]	-	523	665	539	831	664	656	663	581	629	817	568	603	1.53603807710208	1.38976567035367	1.42914169670133	1.48524572778984	1.36316701806829	1.55409057730457	1.65725657776565	1.6228410436347	1.86025377297203	2.01207455451359	1.66464758575373
ENSMUSG00000059921	19.6754751028617	12.4201553567527	19.3105158351577	11.9066026037704	31.6203076958638	44.2446824158688	40.7757721166714	44.2851446626283	50.6056827809168	44.8877680654963	60.4448420969972	59.6368072614735	23.1962898350458	50.1060028306973	-1.11443720519354	0.000314556380990393	0.00565078070136314	Unc5c	3	141170977	141540685	+	19135	protein_coding	unc-5 netrin receptor C [Source:MGI Symbol;Acc:MGI:1095412]	-	17	15	18	17	39	47	41	40	43	46	52	51	0.0432383850667764	0.0271476001620037	0.0413313205224939	0.0263127633719432	0.0693371278896597	0.0964252107104972	0.0887524459066019	0.0967564872079598	0.11013117047541	0.098107022375696	0.131976790876473
ENSMUSG00000073988	214.115464354671	180.506257851473	186.668319739857	161.089329345129	148.372213034438	171.33047233379	278.468687626048	254.639581810113	209.483989186121	550.363069324781	215.044149768163	356.651494406851	177.013676109893	310.775162020346	-0.814972856033405	0.000315435145860505	0.00565841792666408	Ttpa	4	20007938	20030785	+	3488	protein_coding	tocopherol (alpha) transfer protein [Source:MGI Symbol;Acc:MGI:1354168]	-	185	218	174	230	183	182	280	230	178	564	185	305	2.58133435943001	2.16445553791642	2.19183579202405	1.95297806324357	1.78486067555326	2.04840636628963	3.32511366272091	3.05210821406674	2.50100057722397	6.59892750586884	2.57583440081898
ENSMUSG00000040865	988.403278696698	910.811392828535	889.356534852539	884.590534621297	854.55908490873	925.372825846787	1047.24117167939	938.845066847721	1211.00575771078	1351.5121471894	1136.82799174737	1169.34916198968	908.848941959098	1142.46354952739	-0.33084784186031	0.000315633925117352	0.00565841792666408	Ino80d	1	62997577	63153849	-	17762	protein_coding	INO80 complex subunit D [Source:MGI Symbol;Acc:MGI:3027003]	-	854	1100	829	1263	1054	983	1053	848	1029	1385	978	1000	2.33999546125523	2.14471441658198	2.05068005444231	2.10599574887319	2.0187310031582	2.17261541855706	2.45562160545703	2.20979788952569	2.83918554310001	3.18220854281629	2.67405093822383
ENSMUSG00000042599	920.117806280884	875.20694747251	1010.58366203992	848.170338421529	841.586650982222	1021.39320045144	994.531027235887	991.987240442875	1219.24389211697	1449.09425167961	1404.18017794563	1501.44432399474	919.509767608084	1260.08015223595	-0.454962086732847	0.000321024347607443	0.00572100077401396	Kdm7a	6	39113557	39183723	-	10057	protein_coding	lysine (K)-specific demethylase 7A [Source:MGI Symbol;Acc:MGI:2443388]	-	795	1057	942	1211	1038	1085	1000	896	1036	1485	1208	1284	3.84722590709982	3.63978045711868	4.11545346382531	3.56633140829568	3.51122460429665	4.23528356778219	4.11866519963726	4.12371010967729	5.04849082356303	6.02599453039637	5.83339212498938
ENSMUSG00000039068	1023.12470534881	988.644366397519	1070.66082241596	1035.17403813957	988.337309775846	1102.35155551026	1169.5684880294	1087.20030146753	1283.9720910228	1291.98706345037	1200.76003627304	1238.34076254707	1034.71546626466	1211.9714571317	-0.228638611293903	0.000324350437244596	0.00576495653477145	Zzz3	3	152101110	152168463	+	11499	protein_coding	zinc finger, ZZ domain containing 3 [Source:MGI Symbol;Acc:MGI:1920453]	MYB	884	1194	998	1478	1219	1171	1176	982	1091	1324	1033	1059	3.74146081477901	3.59594387306334	3.81334158797154	3.8068026717746	3.6063953911345	3.99777204036803	4.23615837145806	3.95275577405703	4.64980716670658	4.69892637934951	4.36277619108052
ENSMUSG00000026565	358.788075405125	271.587397134327	352.953317209271	308.871279309574	288.636654864808	334.188558673051	371.954604186222	316.638784337793	506.056827809168	507.426943349089	537.029174015629	637.295293284374	319.170880432693	479.400271163712	-0.587766143628695	0.000333935237029947	0.00590402194116215	Pou2f1	1	165692723	165830247	-	16597	protein_coding	POU domain, class 2, transcription factor 1 [Source:MGI Symbol;Acc:MGI:101898]	Pou	310	328	329	441	356	355	374	286	430	520	462	545	0.90903605704205	0.684404570885425	0.870966691393746	0.786964244639751	0.729709687126088	0.839691900824943	0.933398177463952	0.797599746127542	1.26972341209072	1.27862879101075	1.35187042927203
ENSMUSG00000027641	395.824263834041	390.820888559153	362.608575126849	410.427595635851	445.116639103314	417.029666175103	475.385831018754	453.922732791941	542.539994465178	469.369922597907	595.149214493511	503.989488817551	403.637938072385	506.72619736414	-0.325357334359288	0.000341622532459746	0.00600300904200008	Rbl1	2	156987813	157046454	-	5993	protein_coding	RB transcriptional corepressor like 1 [Source:MGI Symbol;Acc:MGI:103300]	-	342	472	338	586	549	443	478	410	461	481	512	431	2.77735144337458	2.72751013221172	2.478036306718	2.89600524232752	3.11643285649746	2.90188804767547	3.30376052165784	3.16656310244021	3.76987468165825	3.27545417838729	4.14904714933998
ENSMUSG00000057551	447.906403812204	452.0936549858	479.544476573082	454.552064108648	505.114146013414	530.936188990425	569.866278606163	528.100350101843	710.83331162032	577.68605858204	573.063599111916	636.125944122384	478.357822413929	599.279257024111	-0.324235674219234	0.000345195631761224	0.00605654656462799	Zfp317	9	19533398	19561027	+	4838	protein_coding	zinc finger protein 317 [Source:MGI Symbol;Acc:MGI:107775]	zf-C2H2	387	546	447	649	623	564	573	477	604	592	493	544	3.89308701728741	3.9083678336581	4.05954071625638	3.97305738762085	4.38078450499285	4.57651031073675	4.90584359611551	4.56353181872414	6.11844894592406	4.99374742037715	4.94884375082165
ENSMUSG00000023150	3543.90028029191	3603.50107417253	4254.7503223464	4971.35678126838	3676.87424104468	6900.2877044323	5787.17604748562	6241.99114019747	6226.85273474025	10407.1314438808	6847.70316910405	8383.06414230399	4491.7784005927	7315.65311295204	-0.703691034191185	0.000345510990278162	0.00605654656462799	Ivns1abp	1	151220228	151240173	+	5435	protein_coding	influenza virus NS1A binding protein [Source:MGI Symbol;Acc:MGI:2152389]	-	3062	4352	3966	7098	4535	7330	5819	5638	5291	10665	5891	7169	27.4191917057197	27.7305184942404	32.0618371560151	38.6796425468143	28.3862125715792	52.9450827493571	44.3479704133033	48.0146857764474	47.7098970061637	80.0814708101281	52.6395491760844
ENSMUSG00000041238	201.384274582231	178.85023713724	213.488480622021	188.404476494956	217.288268269013	197.689006538988	334.162425151258	239.139781178193	275.389064435687	326.900050042201	203.420141672587	275.966402229564	199.517457274075	275.829644118248	-0.470681405360758	0.000346386097544103	0.00605654656462799	Rbbp8	18	11766333	11878278	+	12521	protein_coding	retinoblastoma binding protein 8, endonuclease [Source:MGI Symbol;Acc:MGI:2442995]	-	174	216	199	269	268	210	336	216	234	335	175	236	0.676330920270328	0.597424993134667	0.698311675591168	0.63629611239402	0.728157766749185	0.658417680354072	1.11154027207768	0.798478641219653	0.915897993898603	1.09188404785742	0.678768563196491
ENSMUSG00000055471	5.78690444201814	4.14005178558425	4.29122574114615	3.50194194228542	2.43233136122029	4.70688110807115	5.96718616341532	23.2497009478799	27.0681559060718	9.75821044902094	17.4360121433646	4.67739664795871	4.14322273005423	14.6927770429519	-1.84166372523232	0.000351476185846757	0.00612268472661191	Alk	17	72175967	72911622	-	7755	protein_coding	anaplastic lymphoma kinase [Source:MGI Symbol;Acc:MGI:103305]	-	5	5	4	5	3	5	6	21	23	10	15	4	0.0313788636649132	0.0223283614485253	0.0226627929851113	0.0190956395161427	0.0131604021442111	0.0253110060351642	0.0320475171471968	0.125338952408802	0.145350422929183	0.0526246145028157	0.0939360174609922
ENSMUSG00000050919	377.306169619583	367.636598559881	390.501542444299	472.762162208532	490.520157846093	433.97443816416	545.003002925266	552.457179666289	524.886849309044	510.354406483795	497.507546490669	606.892215072642	422.116844807091	539.516866657951	-0.351028325773856	0.000361371518227748	0.00627333472540319	Zfp366	13	99321331	99387164	+	6382	protein_coding	zinc finger protein 366 [Source:MGI Symbol;Acc:MGI:2178429]	zf-C2H2	326	444	364	675	605	461	548	499	446	523	428	519	2.4860497210021	2.40932186483207	2.50599284292666	3.13251369483511	3.22498933302809	2.83573295772623	3.55671199000126	3.61903108735283	3.42490338518561	3.34438000784178	3.25693923530218
ENSMUSG00000017550	109.951184398345	99.361242854022	105.135030658081	96.6535976070776	94.8609230875915	103.551384377565	167.081212575629	85.2489034755596	160.055182748946	160.034651363943	198.770538434356	159.031486030596	101.585560497114	155.036995771505	-0.612129927604106	0.000364912873733287	0.00631536512733246	Atad5	11	79980226	80026620	+	7532	protein_coding	ATPase family, AAA domain containing 5 [Source:MGI Symbol;Acc:MGI:2442925]	-	95	120	98	138	117	110	168	77	136	164	171	136	0.613850061963175	0.55174649930955	0.571677377879538	0.542643718900178	0.528451649828188	0.573328563417335	0.923897752700786	0.473182834804076	0.884909511042458	0.888595820724522	1.10257587568693
ENSMUSG00000024899	857.619238307088	846.22658497342	981.617888287181	1309.72628641475	926.718248624932	1108.94118906156	1310.7918938969	1600.90797955401	995.637386805945	1946.76298457968	1479.73623056687	1814.82989940798	1005.14157261149	1524.77772913523	-0.600869440960339	0.000367000375043579	0.00634368345865704	Papss2	19	32573190	32644587	+	3721	protein_coding	3'-phosphoadenosine 5'-phosphosulfate synthase 2 [Source:MGI Symbol;Acc:MGI:1330223]	-	741	1022	915	1870	1143	1178	1318	1446	846	1995	1273	1552	9.69186928253473	9.51173796184073	10.8043007950536	14.884283790227	10.4499994618124	12.4281597110228	14.6717081894671	17.9869360616726	11.1424567989458	21.8803346280926	16.614658550872
ENSMUSG00000030386	248.83689100678	237.638972492536	198.469190528009	219.221565587067	292.690540466842	240.992312733243	346.096797478089	290.067697540216	315.402860122923	336.658260491222	269.676987817372	343.788653624965	239.641578802413	316.948542845798	-0.403165204757856	0.000372882506583927	0.00641130865082471	Zfp606	7	12212220	12230162	+	7680	protein_coding	zinc finger protein 606 [Source:MGI Symbol;Acc:MGI:1914620]	zf-C2H2	215	287	185	313	361	256	348	262	268	345	232	294	1.36246780885681	1.29416404037919	1.05839005618211	1.20706073521161	1.59910024413354	1.30857901201799	1.87690790854657	1.57902366625576	1.71018794152309	1.83327917300678	1.46706532270068
ENSMUSG00000028544	20.8328559912653	24.8403107135055	13.946483658725	14.0077677691417	15.4047652877285	11.2965146593707	30.8304618443125	32.1067298804056	69.4357042807928	87.8238940411885	13.9488097146917	33.9111256977006	16.7214496799561	44.6761209098486	-1.42191587997508	0.000377916291909149	0.00647121344103156	Slc5a9	4	111732572	111760115	-	5184	protein_coding	solute carrier family 5 (sodium/glucose cotransporter), member 9 [Source:MGI Symbol;Acc:MGI:2140201]	-	18	30	13	20	19	12	31	29	59	90	12	29	0.168988255362085	0.200412549807076	0.110182748591531	0.114264417012104	0.124686178879808	0.0908735425012492	0.247697510280731	0.258929524011405	0.557772739358002	0.70851369005093	0.112418798674382
ENSMUSG00000079427	172.44975237214	125.029563924644	131.955191540244	149.182726741359	149.993767275251	165.682215004104	215.813232910187	182.676221733342	184.769585967533	206.874061519244	195.283336005683	183.587818432379	149.048869476291	194.834042761395	-0.391553768998868	0.000379780126850333	0.00649759876890195	Mthfsl	9	88570655	88602349	-	4728	protein_coding	5, 10-methenyltetrahydrofolate synthetase-like [Source:MGI Symbol;Acc:MGI:3780550]	-	149	151	123	213	185	176	217	165	157	212	168	157	1.53376142430156	1.10603311751398	1.14304383622796	1.3342835781454	1.33114071815045	1.46135727230435	1.90110982509881	1.61530688530833	1.62739302564816	1.8299074390757	1.72565709234178
ENSMUSG00000115149	83.3314239650612	67.8968492835817	63.2955796819057	69.3384504572513	69.7268323549818	80.0169788372095	74.5898270426915	115.141376122834	140.048284905328	175.647788082377	81.3680566690347	139.152550276772	72.2676857633319	120.991313849839	-0.745842341073562	0.000386997171680989	0.00659304241678365	9330188P03Rik	14	105826893	105869492	+	5030	lncRNA	RIKEN cDNA 9330188P03 gene [Source:MGI Symbol;Acc:MGI:2686435]	-	72	82	59	99	86	85	75	104	119	180	70	119	0.696648203417134	0.564565738716968	0.51537015985948	0.582925716116141	0.581647912659953	0.663394926569756	0.617615545418766	0.957004372779962	1.15944257107859	1.46041151857814	0.675853771752149
ENSMUSG00000117662	19.6754751028617	20.7002589279212	20.3833222704442	20.3112632652554	18.6478737693556	23.5344055403557	39.7812410894355	40.9637588129312	27.0681559060718	38.0570207511817	38.3592267154021	25.7256815637729	20.542099812699	34.9925141397992	-0.775312440437143	0.000391608437408365	0.00665469743298674	Gm4013	18	42407445	42408294	-	850	lncRNA	predicted gene 4013 [Source:MGI Symbol;Acc:MGI:3782187]	-	17	25	19	29	23	25	40	37	23	39	33	22	0.973372350885607	1.01856731196067	0.982132127173888	1.01047384681951	0.920531422922434	1.15462854001587	1.94924310177656	2.01479732825881	1.32610885860684	1.87247665097695	1.88546163988469
ENSMUSG00000022540	440.962118481782	337.000215346558	496.709379537667	579.221197254009	530.248236746024	593.067019616964	695.177188037885	706.348057368922	894.426021244111	527.919185292033	763.697331879369	1120.23649718611	496.201361163834	784.634046834738	-0.660180240212347	0.000393718230753647	0.00668490363102395	Rogdi	16	4826594	4831417	-	2343	protein_coding	rogdi homolog [Source:MGI Symbol;Acc:MGI:1913299]	-	381	407	463	827	654	630	699	638	760	541	657	958	7.91410298095212	6.01576374857522	8.68248306600364	10.4539213007458	9.49587889926666	10.5557589957917	12.357477474611	12.603668098358	15.8968680558188	9.42314135889503	13.618076446845
ENSMUSG00000115354	0	0	0	0	0	0	7.95624821788709	3.32138584969713	1.17687634374225	0.975821044902094	2.32480161911528	3.50804748596903	0	3.21053009355215	-4.27692644167061	0.000403523564848032	1	Gm49083	14	44042153	44049840	-	2385	lncRNA	predicted gene, 49083 [Source:MGI Symbol;Acc:MGI:6118469]	-	0	0	0	0	0	0	8	3	1	1	2	3	0	0	0	0	0	0	0.138939759875059	0.05822123845045	0.0205485831704643	0.0171112740238715	0.0407253006518515
ENSMUSG00000055333	40.508331094127	35.6044453560245	31.1113866233096	28.0155355382834	99.7255858100321	44.2446824158688	145.201529976439	67.5348456105082	76.4969623432464	261.520040033761	79.0432550499194	91.2092346351948	46.5349944729409	120.167644608178	-1.36867574661888	0.000411188180386798	0.00691731286737657	Fat2	11	55141435	55227390	-	14528	protein_coding	FAT atypical cadherin 2 [Source:MGI Symbol;Acc:MGI:2685369]	-	35	43	29	40	123	47	146	61	65	268	68	78	0.117249560438451	0.102501749042298	0.087705617228569	0.0815455310835278	0.288024205930798	0.127002781315072	0.416266982603371	0.194344641977875	0.219269280424093	0.752834810750151	0.227313782341591
ENSMUSG00000085069	77.544519523043	93.565170354204	84.7517083876364	65.8365085149659	94.8609230875915	73.4273452859099	138.239812785788	133.962562604451	97.6807365306069	113.195241208643	99.9664696219569	118.104265360957	81.6643625255585	116.858181352067	-0.519941866599366	0.000419623296147392	0.00702397730323255	Prdm16os	4	154722033	154729181	+	3542	lncRNA	Prdm16 opposite strand transcript [Source:MGI Symbol;Acc:MGI:3651882]	-	67	113	79	94	117	78	139	121	83	116	86	101	0.920609083982717	1.1048378352775	0.979972247908208	0.786004988034022	1.123743034022	0.864504485635825	1.62551575716333	1.58119481443846	1.14841749901447	1.33653446398766	1.17915957322152
ENSMUSG00000086040	35.8788075405125	57.1327146410626	37.5482252350288	46.2256336381676	50.2681814652194	48.0101873023257	54.6992064979738	91.8916751749538	80.0275913744731	112.219420163741	61.6072429065549	63.1448547474425	45.8439583037194	77.2649984775232	-0.747052673945484	0.000421316246528724	0.00703475757689454	Wipf3	6	54406588	54480753	+	7114	protein_coding	WAS/WASL interacting protein family, member 3 [Source:MGI Symbol;Acc:MGI:3044681]	-	31	69	35	66	62	51	55	83	68	115	53	54	0.212078597676791	0.335895264810196	0.216167015251048	0.27477428095438	0.296488283898328	0.281434620240023	0.320238666741827	0.540023674325688	0.4684522376421	0.65971249408172	0.36181344032171
ENSMUSG00000115099	47.4526164245487	28.1523521419729	35.4026123644557	63.0349549611376	50.2681814652194	45.186058637483	93.4859165601734	78.6061317761653	42.3675483747211	163.937935543552	76.7184534308042	93.5479329591741	44.9161293324696	91.443986440765	-1.02528521893777	0.000429504862923315	0.00711687295054167	1700087I21Rik	14	103584343	103687303	+	5031	lncRNA	RIKEN cDNA 1700087I21 gene [Source:MGI Symbol;Acc:MGI:1923869]	-	41	34	33	90	62	48	94	71	36	168	66	80	0.396623597558238	0.23404170396075	0.288200589683202	0.529827135769898	0.419244216190163	0.374548554423754	0.773924288570598	0.653209660969122	0.350686016898442	1.36277982029116	0.637106894812955
ENSMUSG00000051515	11.5738088840363	21.5282692850381	6.43683861171922	9.80543743839918	15.4047652877285	16.9447719890561	35.8031169804919	23.2497009478799	25.8912795623295	32.2020944817691	22.0856153815951	28.0643798877522	13.6156485826629	27.8826978736363	-1.02660023707816	0.000429771403325454	0.00711687295054167	Fam181b	7	92729073	92731074	+	2002	protein_coding	family with sequence similarity 181, member B [Source:MGI Symbol;Acc:MGI:1930951]	-	10	26	6	14	19	18	36	21	22	33	19	24	0.243099987733668	0.449756994891724	0.131680788910743	0.207114243982778	0.322863711944519	0.352963369874982	0.74484064578375	0.485516271693438	0.538553525951179	0.672698712312091	0.460905843915747
ENSMUSG00000023206	523.13616155844	741.897279976697	695.178570065676	771.828004079707	609.704394545887	735.214829080713	842.367780068796	783.847060528522	821.459687932091	1130.97659104153	939.219854122572	1103.86560891825	679.493206551187	936.95609710196	-0.462586853452335	0.000439970580748405	0.00726206559205542	Il15ra	2	11710101	11739128	+	4446	protein_coding	interleukin 15 receptor, alpha chain [Source:MGI Symbol;Acc:MGI:104644]	-	452	896	648	1102	752	781	847	708	698	1159	808	944	4.94786665092549	6.9792250543342	6.40384468176454	7.34104931450069	5.75410907246396	6.89608777588427	7.89112444401729	7.37076164512377	7.69407171870603	10.6386055613801	8.82601353803082
ENSMUSG00000091491	96.0626137375011	23.1842899992718	124.445546493238	105.75864665702	144.318327432404	207.10276875513	415.713969384601	149.462363236371	848.527843838163	112.219420163741	598.636416922184	634.956594960394	116.812032179094	459.919434750909	-1.97719104756713	0.000453439247548843	0.00743684322308099	Vmn2r97	17	19134562	19178349	+	14819	protein_coding	vomeronasal 2, receptor 97 [Source:MGI Symbol;Acc:MGI:3645271]	-	83	28	116	151	178	220	418	135	721	115	515	543	0.272588923420964	0.0654346501779174	0.343933384734908	0.301789450726778	0.408630530981567	0.582807306789846	1.16837518398882	0.421661003893282	2.38444128424204	0.316701173014195	1.68776127465257
ENSMUSG00000046168	11.5738088840363	9.9361242854022	9.65525791757883	18.9104864883413	13.783211046915	9.41376221614229	24.8632756808972	18.821186481617	29.4219085935563	22.4438840327482	27.8976194293833	23.3869832397935	12.2121084730693	24.4724762429993	-0.972896630660229	0.000468800908368773	0.00764071390418526	Kcnrg	14	61844906	61850275	+	1825	protein_coding	potassium channel regulator [Source:MGI Symbol;Acc:MGI:2685591]	-	10	12	9	27	17	10	25	17	25	23	24	20	0.266677356407016	0.227712582619153	0.216678032382992	0.438174299187675	0.316895272453345	0.215108878687889	0.567416656339067	0.43115618501799	0.67134754604873	0.514322704975053	0.638661975153968
ENSMUSG00000007827	127.311897724399	120.061501781943	183.449900433998	130.272240253018	166.209309683387	142.147809463749	182.993709011403	176.033450033948	237.729021435935	210.777345698852	183.659327910107	216.32959496809	144.908776556749	201.253741509723	-0.47525016214824	0.00046900008308493	0.00764071390418526	Ankrd26	6	118478269	118539187	-	7253	protein_coding	ankyrin repeat domain 26 [Source:MGI Symbol;Acc:MGI:1917887]	-	110	145	171	186	205	151	184	159	202	216	158	185	0.738114977232984	0.692339286911086	1.0358900831215	0.759523598711421	0.96153675806853	0.817298073134081	1.05081215055099	1.01467746399133	1.3649098185626	1.21536521799775	1.05794257856316
ENSMUSG00000071041	243.049986564762	285.663573205313	321.841930585961	261.945257282949	299.987534550503	289.943876257183	370.960073158986	337.674228052541	423.675483747211	319.093481682985	346.395441248176	374.191731836696	283.738693074445	361.998406621099	-0.350222300587484	0.000478738063121299	0.00777418065375347	Impdh2-ps	8	100757190	100758734	+	1545	processed_pseudogene	inosine monophosphate dehydrogenase 2, pseudogene [Source:MGI Symbol;Acc:MGI:3705743]	-	210	345	300	374	370	308	373	305	360	327	298	320	6.61515189922257	7.7332003684781	8.53155143687077	7.16950420497537	8.14709814293247	7.8260647709037	10.000121770522	9.13734290826723	11.4194262201687	8.63753854682671	9.36721454119432
ENSMUSG00000048216	12.7311897724399	12.4201553567527	9.65525791757883	8.40466066148501	11.3508796856947	11.2965146593707	27.8468687626048	15.4998006319199	14.122516124907	35.1295576164754	22.0856153815951	22.2176340778039	10.976443008887	22.8169987658844	-1.07516285567672	0.000497410069463517	0.00800982924309551	Gpr85	6	13834457	13839941	-	4083	protein_coding	G protein-coupled receptor 85 [Source:MGI Symbol;Acc:MGI:1927851]	-	11	15	9	12	14	12	28	14	12	36	19	19	0.131117999751919	0.127227364462391	0.0968497205728534	0.0870458101088531	0.116648286455792	0.115378017224217	0.284055754483726	0.158707417083886	0.144036358152997	0.359827084910509	0.225993999392438
ENSMUSG00000034156	91.4330901838866	52.9926628554784	52.5675153290403	96.6535976070776	119.995013820201	110.141017928865	140.22887484026	120.677019205662	187.123338655018	122.953451657664	146.462502004262	192.942611728297	87.2971496207581	151.731299681861	-0.79351678289234	0.000497628556355338	0.00800982924309551	Tspoap1	11	87651367	87676754	+	9499	protein_coding	TSPO associated protein 1 [Source:MGI Symbol;Acc:MGI:2450877]	-	79	64	49	138	148	117	141	109	159	126	126	165	0.404760583850737	0.233330084306392	0.226648805673686	0.43027608071967	0.530045968242159	0.483536407220038	0.614845735729868	0.531125530889962	0.820331715652975	0.541331609318205	0.644192025417828
ENSMUSG00000087150	105.32166084473	58.7887353552963	61.1499668113326	84.0466066148501	79.456157799863	60.2480781833107	118.349192241071	104.070089957177	78.8507150307309	134.663304196489	137.163295527801	140.321899438761	74.8352009348971	118.903082732005	-0.671430324392444	0.000499806837704867	0.00803203959634339	BC064078	6	128969873	128985006	+	2592	transcribed_unprocessed_pseudogene	cDNA sequence BC064078 [Source:MGI Symbol;Acc:MGI:3040692]	-	91	71	57	120	98	64	119	94	67	138	118	120	1.70865902643885	0.948619402420161	0.966217949187275	1.37117300414524	1.28623637160223	0.969317786679992	1.90167765957464	1.67857760393601	1.2668058826097	2.17277531615618	2.21090304059618
ENSMUSG00000030873	180.551418590966	120.88951213906	124.445546493238	81.2450530610217	132.967447746709	81.8997312804379	183.988240038639	208.140179914353	243.613403154646	319.093481682985	133.676093099128	184.757167594369	120.333118218572	212.211427580687	-0.823747907482441	0.000500462495514264	0.00803615754967837	Scnn1b	7	121464261	121517737	+	2633	protein_coding	sodium channel, nonvoltage-gated 1 beta [Source:MGI Symbol;Acc:MGI:104696]	-	156	146	116	116	164	87	185	188	207	327	115	158	2.88351854800901	1.92030692615753	1.93571926638306	1.30482760318508	2.11895969806944	1.29714820408923	2.91035394753479	3.30487895890781	3.85291787631689	5.06836196538066	2.12114163241295
ENSMUSG00000057143	878.452094298353	624.319809266105	652.266312654214	746.614022095252	815.641783129205	802.993917036937	1054.20288887004	836.989234123676	1293.38710177273	815.786393538151	1199.59763546348	1124.91389383407	753.381323080011	1054.14619126703	-0.484480688970855	0.000506332234780656	0.00811358142294392	Trim12c	7	103987961	104002569	-	3740	protein_coding	tripartite motif-containing 12C [Source:MGI Symbol;Acc:MGI:4821183]	-	759	754	608	1066	1006	853	1060	756	1099	836	1032	962	9.87686650163336	6.98181593834859	7.14277910671919	8.44173292092159	9.150737267391	8.95361949666854	11.7397595902452	9.35618415333943	14.4011228815111	9.12232214578514	13.4008017380234
ENSMUSG00000034160	6319.29965068381	5052.51919912702	5705.1846228538	5731.97857113278	5587.06513672302	6461.60638516007	6947.7937562699	6012.81551656836	7721.48569129291	10188.5475298228	7533.51964674306	8580.68415068025	5809.60892761341	7830.80771522954	-0.43082742726137	0.000506493949662901	0.00811358142294392	Ogt	X	100683666	100727957	+	8045	protein_coding	O-linked N-acetylglucosamine (GlcNAc) transferase (UDP-N-acetylglucosamine:polypeptide-N-acetylglucosaminyl transferase) [Source:MGI Symbol;Acc:MGI:1339639]	-	5460	6102	5318	8184	6891	6864	6986	5431	6561	10441	6481	7338	33.0305347161927	26.2672620357808	29.0440734975246	30.1290596773118	29.1397558843177	33.4944176699496	35.9689262357346	31.2465679415032	39.9681692010786	52.9647317363	39.1235864733555
ENSMUSG00000090785	1.15738088840363	0.82801035711685	2.14561287057307	2.80155355382834	2.43233136122029	5.64825732968537	5.96718616341532	5.53564308282854	12.9456397811648	36.1053786613775	9.29920647646111	4.67739664795871	2.50219106013793	12.421741802201	-2.31250988466318	0.000530275652169179	0.00843997964673092	Gm17116	14	64348649	64352090	-	1013	lncRNA	predicted gene 17116 [Source:MGI Symbol;Acc:MGI:4937943]	-	1	1	2	4	3	6	6	5	11	37	8	4	0.0480440449598029	0.0341868594340205	0.0867472653502162	0.116949010422655	0.100749179297489	0.23252144339905	0.245339087341077	0.22845944999066	0.532173819819477	1.49060649184259	0.383533433582096
ENSMUSG00000032067	1342.56183054821	1058.19723639533	1087.82572538055	1117.11947958905	1205.62557804486	1179.54440568263	1413.22858970219	1314.1616678635	1414.60536517819	1294.91452658508	1541.34347347343	1652.29036589141	1165.14570927344	1438.42399811563	-0.304304392602491	0.000530644843594166	0.00843997964673092	Pts	9	50432917	50440024	-	6101	protein_coding	6-pyruvoyl-tetrahydropterin synthase [Source:MGI Symbol;Acc:MGI:1338783]	-	1160	1278	1014	1595	1487	1253	1421	1187	1202	1327	1326	1413	9.25349882828474	7.25434958847976	7.30251020463578	7.74293596767939	8.29162497953159	8.06252828417574	9.64757121980338	9.00530158700933	9.65547644248351	8.87647690571723	10.5551688710447
ENSMUSG00000024985	866.878285414317	947.243848541676	787.439923500318	736.808584656853	829.42499417612	672.142622232559	1128.79271591273	956.559124712772	1009.75990293085	1131.95241208643	927.595846026996	981.083946909339	806.656376420307	1022.62399142985	-0.343040079796999	0.000532331408116742	0.00846011684937508	Tcf7l2	19	55730252	55922086	+	8894	protein_coding	transcription factor 7 like 2, T cell specific, HMG box [Source:MGI Symbol;Acc:MGI:1202879]	HMG	749	1144	734	1052	1023	714	1135	864	858	1160	798	839	4.09858270077198	4.45448551450666	3.62605324786544	3.5031974823244	3.91298529933322	3.15153614092931	5.28595761872874	4.49640254855465	4.72781450407198	5.32269515566032	4.35741027432108
ENSMUSG00000041132	1049.74446578209	903.359299614483	1115.718692698	1196.96375587316	1008.60673778602	1026.10008155951	1368.47469347658	1382.80364209057	1245.1351716793	1297.84198971979	1156.58880550985	1237.17141338508	1050.08217221888	1281.33595264353	-0.287383387158203	0.000535759315286536	0.00850787484101428	N4bp2l1	5	150495109	150520653	-	3813	protein_coding	NEDD4 binding protein 2-like 1 [Source:MGI Symbol;Acc:MGI:2140872]	-	907	1091	1040	1709	1244	1090	1376	1249	1058	1330	995	1058	11.5768256261899	9.9089262706187	11.9839993432677	13.2745944778965	11.0989854684567	11.222274768683	14.947775582467	15.1615708957688	13.5984412199128	14.2349375209603	12.6729862109091
ENSMUSG00000047749	119.210231505574	100.189253211139	96.5525791757883	95.9532092186205	115.941128218167	91.3134934965802	155.146840248798	130.641176754754	109.449499968029	201.019135249831	156.924109290281	140.321899438761	103.193315804311	148.917110158409	-0.534385617962238	0.000537834475957195	0.00852076668990321	Zc3hav1l	6	38264331	38276194	-	6536	protein_coding	zinc finger CCCH-type, antiviral 1-like [Source:MGI Symbol;Acc:MGI:2443387]	-	103	121	90	137	143	97	156	118	93	206	135	120	0.766962608179448	0.641123916983812	0.605014395806243	0.620804032109334	0.744309739078694	0.582613972608988	0.988638445897995	0.835638674883218	0.697334530312856	1.28625153620996	1.00310041901621
ENSMUSG00000068250	388.879978503619	375.088691773933	396.938381056019	354.396524559285	369.714366905485	405.733151515733	526.106913407784	442.851446626284	464.866155778189	484.007238271439	417.301890631192	436.167237422149	381.791849052345	461.883480356173	-0.278684497764199	0.00053784163499886	0.00852076668990321	Amn1	6	149058645	149090210	-	18886	protein_coding	antagonist of mitotic exit network 1 [Source:MGI Symbol;Acc:MGI:2442933]	-	336	453	370	506	456	431	529	400	395	496	359	373	0.865861246154728	0.830666829334864	0.860789540556881	0.793517550889858	0.821399747511926	0.895897841014116	1.16022074647071	0.980321604746537	1.02500828604867	1.07179671287086	0.923160364757626
ENSMUSG00000036225	146.987372827261	112.609408567892	123.372740057952	135.174958972217	175.127858007861	152.502947901505	177.026522847988	182.676221733342	189.477091342502	187.357640621202	204.582542482144	189.434564242328	140.962547722448	188.425763878251	-0.417425102019657	0.000541303749858058	0.00855540569296475	Kctd1	18	15101742	15284503	-	7917	protein_coding	potassium channel tetramerisation domain containing 1 [Source:MGI Symbol;Acc:MGI:1918269]	-	127	136	115	193	216	162	178	165	161	192	176	162	0.780714213480308	0.594904035683483	0.638222980735975	0.7220090968398	0.928159926896765	0.803295945232718	0.931288623527831	0.964654661328506	0.996633536530343	0.989717645700548	1.07962941781112
ENSMUSG00000108314	41.6657119825306	26.4963314277392	46.1306767173211	31.5174774805688	29.9987534550503	36.7136726429549	62.6554547158609	37.6423729632341	69.4357042807928	71.2349362778529	48.8208340014208	58.4674580994838	35.4204372843608	58.0427933897742	-0.730079551504423	0.000541829480556502	0.00855699305243079	Prkcz2	7	27582180	27583935	-	1756	processed_pseudogene	protein kinase C, zeta 2 [Source:MGI Symbol;Acc:MGI:3029152]	-	36	32	43	45	37	39	63	34	59	73	42	50	0.997762090885018	0.631094097615723	1.07591803285594	0.758986423706821	0.716814728407214	0.871889205046154	1.48607585563973	0.896195942662679	1.64663660639629	1.69655943275977	1.16157555987926
ENSMUSG00000002265	613.411870853923	434.705437486346	371.191026609142	894.395972059696	801.85857208229	773.811254166896	992.541965181415	1024.09397032328	692.003290120444	7115.68705942607	1884.25171229293	2660.26934352651	648.229022209716	2394.80789014511	-1.88526105297031	0.000544208444181931	0.00858109239572135	Peg3	7	6706891	6733430	-	13616	protein_coding	paternally expressed 3 [Source:MGI Symbol;Acc:MGI:104748]	zf-C2H2	530	525	346	1277	989	822	998	925	588	7292	1621	2275	1.89441592967601	1.3352986573515	1.11650789551704	2.77771292655252	2.47102111543882	2.36997344567888	3.03602916281774	3.14442150598558	2.11640144437395	21.8558573211104	5.78170806296319
ENSMUSG00000033634	11.5738088840363	2.48403107135055	5.36403217643268	6.30349549611376	1.62155424081353	6.5896335512996	8.95077924512298	4.42851446626284	40.0137956872366	71.2349362778529	12.786408905134	17.5402374298451	5.65609257000773	25.8257786685757	-2.21613680800533	0.000545070057083782	0.00858794796282356	Nat8f2	6	85842404	85846140	-	3301	protein_coding	N-acetyltransferase 8 (GCN5-related) family member 2 [Source:MGI Symbol;Acc:MGI:2136446]	-	10	3	5	9	2	7	9	4	34	73	11	15	0.147435981654893	0.0314734522326532	0.0665517871855263	0.0807500854304258	0.0206117173842991	0.0832479831941162	0.112933275739099	0.0560871064139446	0.504781765917282	0.902501776409012	0.161834029476117
ENSMUSG00000107096	109.951184398345	135.793698567163	110.499062834513	108.560200210848	93.2393688467779	105.434136820794	124.316378404486	187.104736199605	136.517655874101	169.792861812964	163.898514147627	142.660597762741	110.579608613073	154.048457366921	-0.478174991397034	0.000558521760811441	0.00875237371183568	Gm43597	5	150523397	150530468	-	4620	lncRNA	predicted gene 43597 [Source:MGI Symbol;Acc:MGI:5663734]	-	95	164	103	155	115	112	125	169	116	174	141	122	1.00076161617027	1.22933578603738	0.979558757508247	0.993655241964996	0.846809209398343	0.951693826922174	1.1207093049987	1.69314166493728	1.23051320777936	1.53701463358581	1.4821761612238
ENSMUSG00000085024	16.2033324376508	17.3882174994538	16.0920965292981	21.0116516537125	22.7017593713894	25.4171579835842	48.7320203345584	36.5352443466684	27.0681559060718	44.8877680654963	23.2480161911528	35.0804748596903	19.8023692458481	35.9252799506063	-0.858754099990348	0.000560230651360893	0.00877186047111374	C230035I16Rik	13	23612129	23615192	-	1167	lncRNA	RIKEN cDNA C230035I16 gene [Source:MGI Symbol;Acc:MGI:2444850]	-	14	21	15	30	28	27	49	33	23	46	20	30	0.583856594361546	0.623185142022209	0.564749227504942	0.76137112826574	0.816238138130246	0.908268208855674	1.73920255332035	1.30885534768428	0.965889057254343	1.60863570964777	0.832303702267917
ENSMUSG00000116380	40.508331094127	22.3562796421549	19.3105158351577	21.7120400421696	37.2957475387112	37.6550488645692	58.6773306069173	36.5352443466684	120.04138706171	35.1295576164754	84.8552590977076	57.2981089374941	29.8063271694816	65.4228146111621	-1.1353098484308	0.000563588500860269	0.0088107231059119	Gm39556	15	74801286	74808165	+	1430	lncRNA	predicted gene, 39556 [Source:MGI Symbol;Acc:MGI:5622441]	-	35	27	18	31	46	40	59	33	102	36	73	49	1.19118993989497	0.653877477188738	0.553059313425119	0.642054156346612	1.09433805522247	1.09810826183328	1.70899548171494	1.06813579772556	3.49570197753765	1.02739439698574	2.47918827622049
ENSMUSG00000037572	134.256183054821	91.0811392828535	142.683255893109	121.167191203076	163.776978322166	129.909918582764	225.758543182546	151.676620469502	263.620300998264	136.614946286293	217.368951387278	240.885927369873	130.479111056465	205.987548282293	-0.658493592867953	0.000568609302913635	0.00885481360264887	Wdhd1	14	47478401	47514314	-	7349	protein_coding	WD repeat and HMG-box DNA binding protein 1 [Source:MGI Symbol;Acc:MGI:2443514]	HMG	116	110	133	173	202	138	227	137	224	140	187	206	0.768207869796778	0.518361919544551	0.795167527103638	0.697210407115247	0.935088745086773	0.737177454041975	1.279447736045	0.862861094819807	1.49379168226818	0.77744650926258	1.23576544184396
ENSMUSG00000051159	266.197604332834	49.680621427011	54.7131281996134	213.618458479411	157.290761358912	46.1274348590972	462.456927664687	687.526870887305	161.232059092688	656.727563219109	308.036214532774	480.602505577757	131.271334776146	459.430356829054	-1.80762257934281	0.000571601963502982	0.00888765958707882	Cited1	X	101290987	101295787	-	1754	protein_coding	Cbp/p300-interacting transactivator with Glu/Asp-rich carboxy-terminal domain 1 [Source:MGI Symbol;Acc:MGI:108023]	-	230	60	51	305	194	49	465	621	137	673	265	411	6.38185976920438	1.18465069350044	1.27754389104567	5.15010704179525	3.7627195389398	1.09669962808805	10.9811621433464	16.3874197929275	3.82790581985938	15.6587180684642	7.33734553719683
ENSMUSG00000035798	712.946627256635	798.201984260643	729.508375994845	648.55964771126	676.998895539649	702.266661324215	897.06698656677	807.096761476402	757.90836537001	854.819235334234	902.023028216728	908.584298865979	711.413698681208	854.583112638354	-0.265462766883462	0.000572232702086003	0.00889059611271845	Zdhhc17	10	110777641	110846001	-	7048	protein_coding	zinc finger, DHHC domain containing 17 [Source:MGI Symbol;Acc:MGI:2445110]	-	616	964	680	926	835	746	902	729	644	876	776	777	4.2536703188531	4.73674265278418	4.23914488250872	3.89126758792729	4.03041983800028	4.15522109661785	5.301094942296	4.7875155860032	4.47806339881426	5.07234681712738	5.34710254216946
ENSMUSG00000112346	27.7771413216871	33.9484246417908	28.9657737527365	31.5174774805688	39.7280788999315	29.1826628700411	60.6663926613891	46.4994018957598	50.6056827809168	52.6943364247131	39.5216275249597	47.9433156415767	31.8532598277926	49.6551261548859	-0.634979288986867	0.00057841127070534	0.00897273305057165	Gm48768	10	98941653	98943942	-	2290	lncRNA	predicted gene, 48768 [Source:MGI Symbol;Acc:MGI:6098457]	-	24	41	27	45	49	31	61	42	43	54	34	41	0.510064114001191	0.620036171560338	0.518040273928769	0.582000069881737	0.727931151788862	0.531431651168878	1.10336522737025	0.848911420026431	0.92024451836112	0.962341039971359	0.721051229226778
ENSMUSG00000021413	2442.07367453165	2156.96698028939	2553.27931598196	2325.28944967752	2390.17095095914	2851.4285752695	2996.52198506173	2578.50254798154	3425.88703663369	3179.22496429102	2926.92523846613	3136.19445245631	2453.20149111819	3040.5427041484	-0.309919467625018	0.00058074654833161	0.00899930817276606	Prpf4b	13	35059285	35090047	+	8430	protein_coding	pre-mRNA processing factor 4B [Source:MGI Symbol;Acc:MGI:109584]	-	2110	2605	2380	3320	2948	3029	3013	2329	2911	3258	2518	2682	12.1815875466704	10.7016022325453	12.4046531389947	11.6642418117751	11.8967849789006	14.1056435138879	14.8045938487689	12.7876423676302	16.9232939001178	15.7722711608434	14.5061057113671
ENSMUSG00000029660	3.47214266521088	3.3120414284674	3.21841930585961	0.700388388457084	0.810777120406765	3.76550488645692	5.96718616341532	7.74990031595996	4.70750537496901	9.75821044902094	17.4360121433646	10.5241424579071	2.54654563247644	9.35715948410615	-1.93363034763371	0.000586579845140649	0.00907845114171528	Tex26	5	149363125	149394444	+	2065	protein_coding	testis expressed 26 [Source:MGI Symbol;Acc:MGI:1923110]	-	3	4	3	1	1	4	6	7	4	10	15	9	0.0707050133815211	0.0670823992380877	0.063831704455038	0.014342536023989	0.0164744017156347	0.0760433324175103	0.120352782313081	0.156901303620704	0.0949314689812248	0.197629000227281	0.352771823443097
ENSMUSG00000042812	21.9902368796689	8.2801035711685	24.6745480115903	11.2062142153133	22.7017593713894	24.47578176197	38.7867100621996	32.1067298804056	52.9594354684013	17.5647788082377	52.3080364300938	71.3302988813703	18.8881073018501	44.175998255118	-1.23471491694849	0.00059617459195496	0.00919231016392541	Foxf1	8	121811125	121814883	+	2415	protein_coding	forkhead box F1 [Source:MGI Symbol;Acc:MGI:1347470]	Fork_head	19	10	23	16	28	26	39	29	45	18	45	61	0.382900096621667	0.14340078097997	0.418452284760805	0.196222521835444	0.394430603394616	0.422646637421959	0.668917275609658	0.555813934772309	0.913199457047651	0.304176809045467	0.904936416658378
ENSMUSG00000032239	623.828298849555	653.300171765194	645.829474042495	735.407807879938	706.997648994699	713.563175983586	836.400593905381	850.274777522464	847.350967494421	750.40638352971	734.637311640428	843.100745794557	679.821096252578	810.361796647827	-0.251113521312767	0.000597230512665421	0.00919378570377067	Rp9	9	22322343	22381039	-	3570	protein_coding	retinitis pigmentosa 9 (human) [Source:MGI Symbol;Acc:MGI:2157166]	-	539	789	602	1050	872	758	841	768	720	769	632	721	7.34800696256782	7.65380580130446	7.40906692429425	8.7109814380992	8.30955901437228	8.33531841268601	9.75781814639337	9.95729953734083	9.88404118216282	8.79080918559997	8.59748741996483
ENSMUSG00000067870	621.513537072748	568.843115339276	577.169862184157	669.571299364972	610.515171666294	593.067019616964	837.395124932617	715.205086301448	1019.17491368079	818.713856672857	695.115684115468	663.020974848147	606.780000874068	791.437606758554	-0.382991305656634	0.000597823306429639	0.00919579637833308	Rpl31-ps8	15	90648482	90648859	-	378	processed_pseudogene	ribosomal protein L31, pseudogene 8 [Source:MGI Symbol;Acc:MGI:3647726]	-	537	687	538	956	753	630	842	646	866	839	598	567	69.14033762243	62.9409927851252	62.5353692225869	74.9052223978774	67.7692819463428	65.4289506008994	92.2667518479817	79.102331828036	112.278436947377	90.5817883356541	76.830218979749
ENSMUSG00000043342	83.3314239650612	92.7371599970872	78.3148697759172	112.062142153133	89.9962603651509	83.7824837236664	128.294502513429	127.319790905057	102.388241905576	132.711662106685	112.752878527091	156.692787706617	90.0373899966694	126.693310610742	-0.484877338112688	0.000602737700052543	0.00924320314409846	Hoxd9	2	74528071	74530552	+	2136	protein_coding	homeobox D9 [Source:MGI Symbol;Acc:MGI:96210]	Homeobox	72	112	73	160	111	89	129	115	87	136	97	134	1.64051519812181	1.81587281083625	1.50160897129755	2.21852710783051	1.76787452680206	1.63572376502249	2.50157427562968	2.49198348564251	1.9961274648668	2.59841425205195	2.20542946612888
ENSMUSG00000056895	12.7311897724399	2.48403107135055	7.50964504700576	13.3073793806846	19.4586508897624	11.2965146593707	17.901558490246	27.6782154141427	18.830021499876	26.3471682123565	32.5472226676139	43.265918993618	11.131235136769	27.7616842129755	-1.30855968523976	0.000616143734125823	0.00942098890761302	H2bu2	11	58839746	58840359	+	614	protein_coding	H2B.U histone 2 [Source:MGI Symbol;Acc:MGI:1925553]	-	11	3	7	19	24	12	18	25	16	27	28	37	0.871913343627172	0.169208250521154	0.500916008630605	0.916497395604574	1.32975789743787	0.767245023333023	1.21430860982009	1.88460442052556	1.27709109736957	1.79459363317135	2.21468695238652
ENSMUSG00000022231	315.96498253419	201.206516779394	233.871802892465	310.972444474945	282.150437901554	443.388200380302	331.17883206955	447.279961092546	444.859257934571	769.922804427752	548.653182111206	467.739664795871	297.925730827142	501.605617071916	-0.752080386107462	0.000616203847038705	0.00942098890761302	Sema5a	15	32244956	32696487	+	18686	protein_coding	sema domain, seven thrombospondin repeats (type 1 and type 1-like), transmembrane domain (TM) and short cytoplasmic domain, (semaphorin) 5A [Source:MGI Symbol;Acc:MGI:107556]	-	273	243	218	444	348	471	333	404	378	789	472	400	0.71104209512943	0.450358724789632	0.512596210969433	0.703740638925107	0.633567085566167	0.989522714321641	0.738163946213549	1.00072232503027	0.991392710353669	1.72318294785029	1.22672817750729
ENSMUSG00000037709	2232.5877337306	2594.98445920421	1847.37268156342	2922.72074503141	2935.01317587249	4686.17083119563	6484.34229757798	5802.46107942088	3019.86469804262	6312.58633947165	4942.52824223908	3676.43376529554	2869.80827109963	5039.70273700796	-0.812355929803659	0.0006237751000335	0.00951505308011677	Fam13a	6	58909075	59001534	-	10505	protein_coding	family with sequence similarity 13, member A [Source:MGI Symbol;Acc:MGI:1889842]	-	1929	3134	1722	4173	3620	4978	6520	5241	2566	6469	4252	3144	8.93686465901159	10.3316952397221	7.20231866802485	11.7651734259913	11.7230933027019	18.6028738367222	25.7084846978717	23.0922723485438	11.9710118639463	25.1311188491302	19.6571198675126
ENSMUSG00000021608	635.402107733591	438.017478914814	595.407571584028	622.645277338348	642.946256482564	677.790879562245	746.892801454151	707.455185985488	1063.896214743	714.301004868333	834.603781262385	933.140631267762	602.034928602598	833.381603263519	-0.468871411908196	0.000631785642055493	0.00960085129770129	Lpcat1	13	73615316	73664541	+	4632	protein_coding	lysophosphatidylcholine acyltransferase 1 [Source:MGI Symbol;Acc:MGI:2384812]	-	549	529	555	889	793	720	751	639	904	732	718	798	5.76836593950991	3.95508455805799	5.26453084940326	5.68432912236586	5.82417404089572	6.10218192132741	6.71577792540515	6.38529366127393	9.56467341512258	6.44931010715789	7.52798214542855
ENSMUSG00000021180	310.178078092172	265.791324634509	278.9296731745	231.128168190838	279.718106540334	275.823232932969	346.096797478089	300.031855089307	303.634096685501	404.965733634369	384.754667963578	383.546525132614	273.594763927554	353.838279330576	-0.375178441328669	0.000637498533782455	0.00966661979062098	Rps6ka5	12	100514698	100693242	-	11932	protein_coding	ribosomal protein S6 kinase, polypeptide 5 [Source:MGI Symbol;Acc:MGI:1920336]	-	268	321	260	330	345	293	348	271	258	415	331	328	1.09312684393791	0.93166641323657	0.957404238515753	0.819118435597327	0.983638588858618	0.963996774693104	1.20806677318452	1.05124662403262	1.05968485436488	1.4194025517078	1.3472166325886
ENSMUSG00000027478	75.2297577462358	60.44475606953	63.2955796819057	75.6419459533651	75.4022721978291	70.6032166210672	117.354661213835	80.8203890092967	88.2657257806689	95.6304624004052	94.1544655741688	112.257519551009	70.1029213783222	98.0805372548972	-0.484740460443883	0.000639751153636252	0.00968703126602297	Dnmt3b	2	153491370	153529650	+	5106	protein_coding	DNA methyltransferase 3B [Source:MGI Symbol;Acc:MGI:1261819]	-	65	73	59	108	93	75	118	73	75	98	81	96	0.619557410963224	0.495120264059221	0.507699158655148	0.626453659238156	0.619629157359785	0.576635874861041	0.957251679926503	0.661744922340749	0.719864436861888	0.783278119388854	0.77041884120916
ENSMUSG00000032724	97.2199946259047	62.9287871408806	114.790288575659	76.3423343418222	125.670453663049	126.144413696307	143.212467921968	121.784147822228	254.205290248326	132.711662106685	210.394546529933	173.063675974472	100.516045340604	172.561965100602	-0.78041503521907	0.000642554987353525	0.00970586061978448	Abtb2	2	103396655	103548768	+	6032	protein_coding	ankyrin repeat and BTB (POZ) domain containing 2 [Source:MGI Symbol;Acc:MGI:2139365]	-	84	76	107	109	155	134	144	110	216	136	181	148	0.677746000285071	0.436335864407555	0.779395129192248	0.535193919257222	0.874178403370651	0.872096755356816	0.988840167678427	0.844072828662443	1.75494166215126	0.920128123737228	1.45726967936792
ENSMUSG00000035580	1.15738088840363	2.48403107135055	1.07280643528654	1.40077677691417	0	0	7.95624821788709	6.64277169939425	3.53062903122675	11.7098525388251	1.16240080955764	9.35479329591741	1.01916586199248	6.72611593213471	-2.71432015815832	0.000643088143003212	1	Kcnh8	17	52909737	53286222	+	4557	protein_coding	potassium voltage-gated channel, subfamily H (eag-related), member 8 [Source:MGI Symbol;Acc:MGI:2445160]	-	1	3	1	2	0	0	8	6	3	12	1	8	0.0106799687391442	0.022798741676539	0.0096417577133826	0.0129986117575323	0	0	0.0727169908496851	0.0609425734932294	0.0322635752873978	0.107466460953084	0.0106572133042205
ENSMUSG00000061780	74647.5951593688	90595.925213583	58669.6383329501	57405.2330947195	67399.0912422939	78547.4905552696	89910.5775172603	121282.618558924	80418.3143205955	136055.800827564	97595.1719704594	92069.8756184192	71210.8289330308	102888.72646887	-0.530921036848946	0.000664540815305636	0.00995574177509263	Cfd	10	79726687	79728489	+	922	protein_coding	complement factor D (adipsin) [Source:MGI Symbol;Acc:MGI:87931]	-	64497	109414	54688	81962	83129	83439	90405	109547	68332	139427	83960	78736	3404.53343357207	4109.70478482581	2606.13172195757	2632.8591823647	3067.26530970957	3552.70686064324	4061.50011452531	5499.43578826735	3632.14750294136	6171.44256391898	4422.46287359531
ENSMUSG00000037243	347.214266521088	339.484246417908	388.355929573726	407.626042082023	475.115392558364	400.084894186047	686.226408792762	498.207877454569	630.805720245847	426.433796622215	473.097129489959	536.731265353262	392.980128556526	541.917032993102	-0.462509363328168	0.000670278942454815	0.010034235358773	Zfp692	11	58197895	58205453	+	1963	protein_coding	zinc finger protein 692 [Source:MGI Symbol;Acc:MGI:2144276]	zf-C2H2	300	410	362	582	586	425	690	450	536	437	407	459	7.43789366443408	7.23322889899732	8.10258346600009	8.78109529786587	10.1556336077801	8.49943066899101	14.5597437492607	10.6106205072076	13.3818068170121	9.08514508151297	10.069242413716
ENSMUSG00000029456	393.509502057233	342.796287846376	333.642801374113	341.789533567057	354.309601617756	321.009291570452	492.292858481764	521.457578402449	334.232881622799	484.007238271439	445.199510060576	433.82853909817	347.842836338831	451.836434322866	-0.379560116716875	0.000670884158199964	0.0100358284483147	Acad10	5	121759089	121798577	-	6068	protein_coding	acyl-Coenzyme A dehydrogenase family, member 10 [Source:MGI Symbol;Acc:MGI:1919235]	-	340	414	311	488	437	341	495	471	284	496	383	371	2.72698252555295	2.36278073222782	2.25190497014899	2.38188207021987	2.449997112755	2.20612447148056	3.37897179907913	3.59272439544805	2.29373390321066	3.33585245868145	3.06532049332046
ENSMUSG00000028034	1825.18966101252	1919.32800779686	1966.45419588022	1946.37933152224	1852.62572012946	2639.6189254063	2642.46893936575	2144.50813028778	3078.70851522973	2662.03981049291	2643.29944093407	2759.66402229564	2024.93264029127	2655.11480976765	-0.39084555344772	0.000673514565355287	0.0100676917198725	Fubp1	3	151916059	151942463	+	15500	protein_coding	far upstream element (FUSE) binding protein 1 [Source:MGI Symbol;Acc:MGI:1196294]	-	1577	2318	1833	2779	2285	2804	2657	1937	2616	2728	2274	2360	4.95163934627936	5.17905335420931	5.19596251525731	5.31010188490478	5.01515331324291	7.10178493490021	7.10043239226979	5.78424247796289	8.27134826927961	7.1826283842603	7.12494389781646
ENSMUSG00000028086	363.417598958739	409.037116415724	423.758541938182	418.832256297336	410.253222925823	414.205537510261	515.167072108189	470.529662040426	556.662510590085	455.708427969278	454.498716537037	486.449251387705	406.584045674344	489.835940105453	-0.266576786074209	0.000677306701222248	0.0101168603033345	Fbxw7	3	84722575	84886505	+	7046	protein_coding	F-box and WD-40 domain protein 7 [Source:MGI Symbol;Acc:MGI:1354695]	-	314	494	395	598	506	440	518	425	473	467	391	416	2.16888247358842	2.42802392445237	2.46314341618711	2.51364851830021	2.44307942217563	2.45149630409274	3.04517363650376	2.79186785998379	3.28994598602279	2.70486111998552	2.69498781176372
ENSMUSG00000117309	2.31476177680725	3.3120414284674	4.29122574114615	3.50194194228542	5.67543984284735	5.64825732968537	19.8906205447177	8.85702893252567	11.7687634374225	6.83074731431466	8.13680566690347	16.3708882678555	4.12394467687316	11.9758090272899	-1.52935162990912	0.000679305996088978	0.010131680238184	Gm49960	16	10679619	10756228	-	7292	transcribed_unitary_pseudogene	predicted gene, 49960 [Source:MGI Symbol;Acc:MGI:6270684]	-	2	4	4	5	7	6	20	8	10	7	7	14	0.013348496309457	0.0189968670360191	0.0241017498079454	0.020308102639562	0.0326573610531403	0.0323017309604002	0.113607833002611	0.0507799062732943	0.0672084076543572	0.0391761820938748	0.0466201929774178
ENSMUSG00000029397	788.17638500287	702.152782835089	754.182924006435	710.193825895483	685.106666743716	722.976938199728	783.690449461879	814.846661792362	933.262940587605	831.399530256584	865.988603120441	868.82642735833	727.131587113887	849.6691020962	-0.225804310007383	0.000682024709797783	0.0101496576635587	Rchy1	5	92096763	92110927	-	3773	protein_coding	ring finger and CHY zinc finger domain containing 1 [Source:MGI Symbol;Acc:MGI:1915348]	-	681	848	703	1014	845	768	788	736	793	852	745	743	8.7843436383925	7.78354962588127	8.18660360445767	7.95970835038187	7.61902873407205	7.99089860506082	8.65096096985118	9.02899842091898	10.3004606661052	9.21559794380795	9.58941589328467
ENSMUSG00000098905	76.3871386346394	71.2088907120491	86.8973212582095	84.0466066148501	85.9423747631171	84.7238599452806	116.360130186599	79.713260392731	168.293317155142	121.977630612762	125.539287432225	111.088170389019	81.5343653213576	120.495299361413	-0.561742753701197	0.000690998734240866	0.0102227165683281	Zfp953	13	67487370	67508724	-	4677	protein_coding	zinc finger protein 953 [Source:MGI Symbol;Acc:MGI:3612873]	zf-C2H2	66	86	81	120	106	90	117	72	143	125	108	95	0.68679255033622	0.636795129393414	0.760944340793381	0.759906013843163	0.771024543839058	0.755433682370872	1.03619962834979	0.712547292902236	1.49843853607071	1.09072024125865	1.1214478235946
ENSMUSG00000032028	74.0723768578322	24.0123003563886	56.8587410701864	44.8248568612534	67.2945009937615	100.727255712722	110.392944023183	105.177218573742	195.361473061214	56.5976206043214	173.197720624088	167.216930164524	61.2983386420241	134.657317841845	-1.13731597660307	0.000697444120444351	0.0102953600171242	Nxpe2	9	48229306	48264754	-	4102	protein_coding	neurexophilin and PC-esterase domain family, member 2 [Source:MGI Symbol;Acc:MGI:1925502]	-	64	29	53	64	83	107	111	95	166	58	149	143	0.75933484223158	0.244833585956416	0.567695505776177	0.462093993400874	0.688354481241152	1.02402209375372	1.12086230285604	1.07195490833014	1.98327390614786	0.577036210561225	1.76405978378172
ENSMUSG00000078349	221.059749685093	140.761760709864	142.683255893109	170.894766783529	188.100291934369	153.444324123119	208.851515719536	205.925922681222	236.552145092193	235.172871821405	259.215380531353	230.361784911966	169.490691521514	229.346603459612	-0.438198545579238	0.000700259266741691	0.0103293375709991	AW011738	4	156287727	156295020	+	5095	lncRNA	expressed sequence AW011738 [Source:MGI Symbol;Acc:MGI:2140540]	-	191	170	133	244	232	163	210	186	201	241	223	197	1.82447614346566	1.1555091389858	1.14694527118442	1.41837687949894	1.54907877800319	1.25592764843336	1.70726149983865	1.6897300352636	1.93340187304672	1.93038344255368	2.12560890855648
ENSMUSG00000085747	0	0	0	0.700388388457084	0	0	8.95077924512298	0	2.3537526874845	11.7098525388251	1.16240080955764	3.50804748596903	0.116731398076181	4.61413879449321	-4.32584577377561	0.000703263880656822	1	Slc13a2os	11	78285311	78296483	+	3627	lncRNA	solute carrier family 13 (sodium-dependent dicarboxylate transporter), member 2, opposite strand [Source:MGI Symbol;Acc:MGI:3649278]	-	0	0	0	1	0	0	9	0	2	12	1	3	0	0	0	0.00816579456562925	0	0	0.10278266975869	0	0.0270241912663674	0.135021963761567	0.0133898321001745
ENSMUSG00000052544	83.3314239650612	50.5086317841278	60.0771603760461	53.9299059111955	52.7005128264397	72.4859690642956	74.5898270426915	83.0346462424282	90.6194784681534	88.7997150860906	120.889684193994	101.733377093102	62.1722673211943	93.2777880210766	-0.594161813249938	0.000703542397889401	0.0103701634033222	St6galnac3	3	152903903	153430811	-	8994	protein_coding	ST6 (alpha-N-acetyl-neuraminyl-2,3-beta-galactosyl-1,3)-N-acetylgalactosaminide alpha-2,6-sialyltransferase 3 [Source:MGI Symbol;Acc:MGI:1341828]	-	72	61	56	77	65	77	75	75	77	91	104	87	0.389608679473892	0.234879764843944	0.273571206848291	0.253561812374291	0.245861304234052	0.336092674867862	0.345408738431887	0.385973020080952	0.419573555296855	0.412913648851562	0.561569022330735
ENSMUSG00000033166	248.83689100678	308.847863204585	348.662091468124	296.264288317347	296.744426068876	311.59552935431	382.894445485816	328.817199120016	456.628021371994	426.433796622215	385.917068773136	355.482145244862	301.825181570004	389.362112769673	-0.36700541936216	0.000704908006301872	0.0103826860079017	Dis3	14	99312642	99337206	-	7754	protein_coding	DIS3 homolog, exosome endoribonuclease and 3'-5' exoribonuclease [Source:MGI Symbol;Acc:MGI:1919912]	-	215	373	325	423	366	331	385	297	388	437	332	304	1.34946514986075	1.66591058167207	1.84158940127192	1.61569944599875	1.60577612492385	1.67580469297635	2.05664755305771	1.77287950950838	2.4523146626624	2.29999223562161	2.07938532126316
ENSMUSG00000050071	9.25904710722902	20.7002589279212	3.21841930585961	13.3073793806846	6.48621696325412	8.47238599452806	30.8304618443125	26.571086797577	21.1837741873605	52.6943364247131	19.7608137624799	15.2015391058658	10.2406179465794	27.7070020203848	-1.42260696283578	0.0007076764395908	0.0104082236583091	Bex1	X	135114721	135116262	-	1186	protein_coding	brain expressed X-linked 1 [Source:MGI Symbol;Acc:MGI:1328321]	-	8	25	3	19	8	9	31	24	18	54	17	13	0.328287470787726	0.730001867762706	0.111140362309994	0.474476729259029	0.229474802986749	0.297905845906287	1.08268456432994	0.936645218916177	0.743803267713349	1.85814585289579	0.696124500391788
ENSMUSG00000089941	106.479041733134	72.0369010691659	54.7131281996134	74.941557564908	64.8621696325412	100.727255712722	171.059336684573	158.319392168896	82.3813440619576	137.590767331195	119.727283384437	108.74947206504	78.9600089853475	129.637932616016	-0.721315252042394	0.000719657089231896	0.0105612696100261	Gm16168	17	10715375	10788325	+	1691	lncRNA	predicted gene 16168 [Source:MGI Symbol;Acc:MGI:3802010]	-	92	87	51	107	80	107	172	143	70	141	103	93	2.64784909170538	1.78173986326414	1.32514014482206	1.87407158319367	1.60944480391653	2.48405596012877	4.2131777273763	3.91418184106411	2.02873208770491	3.4028768687863	2.95812351615334
ENSMUSG00000019943	1657.36943219399	1598.88799959264	1805.53323058724	1679.53135552009	1525.07176348512	1520.32259790698	2102.43859157666	1806.83390223524	1874.76401558141	2960.64105023295	2063.26143696481	2150.43310889902	1631.11939654768	2159.72868424835	-0.405447124260963	0.000724210141711319	0.0106203411452126	Atp2b1	10	98750268	98862005	+	15218	protein_coding	ATPase, Ca++ transporting, plasma membrane 1 [Source:MGI Symbol;Acc:MGI:104653]	-	1432	1931	1683	2398	1881	1615	2114	1632	1593	3034	1775	1839	4.57967277719867	4.39433685763345	4.85916648058257	4.6669978881003	4.20495084636481	4.1661619879269	5.754032937282	4.96376420128478	5.13013108046135	8.13633321404891	5.66452456456276
ENSMUSG00000098900	3.47214266521088	10.764134642519	6.43683861171922	9.80543743839918	5.67543984284735	7.53100977291383	15.9124964357742	11.0712861656571	22.3606505311028	22.4438840327482	19.7608137624799	11.6934916198968	7.28083382893492	17.2071037579431	-1.20894493647951	0.000729877698541241	0.0106801013051998	Gm18190	7	7268497	7281266	-	1397	transcribed_unprocessed_pseudogene	predicted gene, 18190 [Source:MGI Symbol;Acc:MGI:5010375]	-	3	13	6	14	7	8	16	10	19	23	17	10	0.10451385299416	0.322266823111393	0.188707902218545	0.29680938901469	0.17046347659234	0.224809565414687	0.474404190840394	0.331323440000771	0.666541908639648	0.671896160758391	0.590983290955376
ENSMUSG00000028134	797.435432110099	672.344409978882	636.174216124916	663.267803868859	665.648015853954	652.373721578661	844.356842123268	797.13260392731	795.568408369762	849.940130109724	767.184534308042	1039.55140500882	681.207266585895	848.955653974488	-0.318543118157929	0.000731730403512298	0.0106916599264106	Ptbp2	3	119512391	119578115	-	9175	protein_coding	polypyrimidine tract binding protein 2 [Source:MGI Symbol;Acc:MGI:1860489]	-	689	812	593	947	821	693	849	720	676	871	660	889	3.65478773711271	3.06491622328176	2.83977455156747	3.05696109366668	3.04415521140349	2.96516159780425	3.83289178309824	3.6322438026199	3.61086198391419	3.87420691273887	3.49349840632586
ENSMUSG00000071632	237.263082122744	216.110703207498	178.085868257565	220.622342363981	221.342153871047	252.288827392613	268.523377353689	298.924726472741	297.74971496679	244.931082270426	273.164190246045	328.587114519099	220.952162869241	285.313367638132	-0.366596095690974	0.000735570858519774	0.010739975089563	2510002D24Rik	16	18655328	18658910	+	1486	protein_coding	RIKEN cDNA 2510002D24 gene [Source:MGI Symbol;Acc:MGI:1919557]	-	205	261	166	315	273	268	270	270	253	251	235	281	6.71404212421095	6.08261529363323	4.9082256550342	6.27823763136221	6.24990686082131	7.08006410270836	7.52609844982706	8.40995210860639	8.34395546969986	6.89327558901771	7.68018603056746
ENSMUSG00000097290	378.463550507986	309.675873561702	417.321703326463	392.217497535967	457.278295909415	445.27095282353	561.910030388276	409.637588129312	539.009365433951	639.162784410872	502.1571497289	599.876120100704	400.037978944177	541.958839698669	-0.43866441796085	0.000736462030047455	0.0107434401818864	1300002E11Rik	16	21613068	21627790	+	4213	lncRNA	RIKEN cDNA 1300002E11 gene [Source:MGI Symbol;Acc:MGI:1919001]	-	327	374	389	560	564	473	565	370	458	655	432	513	3.77750722453826	3.07431804863325	4.05689142441373	3.93679294045594	4.55425509188965	4.40748544517808	5.55497270133036	4.06498392836455	5.32775548411897	6.34483847572786	4.9798352441984
ENSMUSG00000037541	120.367612393977	93.565170354204	102.989417787508	62.3345665726805	104.590248532473	95.0789983830371	153.157778194327	91.8916751749538	148.286419311524	303.480344964551	163.898514147627	174.233025136462	96.4876690039798	172.491292821574	-0.843502656814252	0.000736964974062878	0.0107434401818864	Shank2	7	143555665	143978231	+	11137	protein_coding	SH3 and multiple ankyrin repeat domains 2 [Source:MGI Symbol;Acc:MGI:2671987]	-	104	113	96	89	129	101	154	83	126	311	141	149	0.454479323390963	0.351381486266759	0.378737454466096	0.236683396172113	0.394049878873965	0.356019970047096	0.572766279120391	0.344951819983204	0.554463026717807	1.13962744348535	0.614856232814398
ENSMUSG00000031990	200.226893693828	178.022226780123	229.580577151319	196.809137156441	193.775731777217	183.568363214775	238.687446536613	265.71086797577	234.198392404708	218.583914058069	285.950599151179	337.941907815017	196.997154962284	263.512187990226	-0.419752433690505	0.000740134998480144	0.0107753373150655	Jam3	9	27008680	27066717	-	3200	protein_coding	junction adhesion molecule 3 [Source:MGI Symbol;Acc:MGI:1933825]	-	173	215	214	281	239	195	240	240	199	224	246	289	2.63114713598766	2.32678970326016	2.93831963705477	2.60077239561249	2.5408418283518	2.39224600634539	3.10660619345639	3.47144134260808	3.04770806295309	2.85672719828535	3.73342830397622
ENSMUSG00000050241	24.3049986564762	21.5282692850381	16.0920965292981	19.6108748767984	24.3233136122029	25.4171579835842	31.8249928715484	18.821186481617	49.4288064371746	43.9119470205942	43.0088299536326	66.6529022334116	21.8794518238996	42.2747774996631	-0.946659678112374	0.000743450800577064	0.0108001661426791	Klre1	6	129554868	129562790	+	3494	protein_coding	killer cell lectin-like receptor family E member 1 [Source:MGI Symbol;Acc:MGI:2662547]	-	21	26	15	28	30	27	32	17	42	45	37	57	0.292513156390924	0.257702777267668	0.188626888522687	0.237345573241856	0.292097649193923	0.303362621561125	0.379360420494579	0.225203216272991	0.589110353802349	0.525606034519751	0.51428222038103
ENSMUSG00000032425	287.0304603241	304.707811419001	211.342867751448	245.135935959979	274.042666697486	265.468094495213	325.211645906135	324.388684653753	356.593532153902	359.102144523971	321.985024247466	318.062972061192	264.621306107871	334.22400059107	-0.336519146545398	0.000745336496547588	0.0108197476988005	Zfp949	9	88430073	88453114	+	4110	protein_coding	zinc finger protein 949 [Source:MGI Symbol;Acc:MGI:1918890]	zf-C2H2	248	368	197	350	338	282	327	293	303	368	277	272	2.93669517055512	3.10080637646032	2.10600620688011	2.52215764266133	2.7977221813775	2.69357139700053	3.29557250692698	3.29969931349284	3.61302588103452	3.65406885286412	3.2731102492874
ENSMUSG00000079036	248.83689100678	278.211479991262	325.060349891821	277.353801829005	311.338414236198	334.188558673051	469.418644855339	292.281954773347	517.825591246591	369.836176017894	418.46429144075	395.240016752511	295.831582604686	410.511112514405	-0.472209430413055	0.000750380352764892	0.0108772713959868	Alkbh1	12	87472610	87490787	-	6574	protein_coding	alkB homolog 1, histone H2A dioxygenase [Source:MGI Symbol;Acc:MGI:2384034]	-	215	336	303	396	384	355	472	264	440	379	360	338	1.59168737024951	1.77002022693013	2.0251079159819	1.78406836146285	1.98715265963335	2.11992188591293	2.9739744920625	1.85875776178589	3.28014651339903	2.35277414957223	2.65947240186186
ENSMUSG00000115009	21.9902368796689	9.9361242854022	23.6017415763038	13.3073793806846	17.0263195285421	13.1792671025992	41.7703031439072	9.96415754909138	38.8369193434943	48.7910522451047	38.3592267154021	39.757871507649	16.5068447922001	36.2465884174415	-1.15401000376683	0.000753439882081527	0.0109066724273262	G930009F23Rik	15	38436469	38455378	-	2819	lncRNA	RIKEN cDNA G930009F23 gene [Source:MGI Symbol;Acc:MGI:3642701]	-	19	12	22	19	21	14	42	9	33	50	33	34	0.328025446378619	0.147419461965219	0.34289633834603	0.199620220255838	0.253427609222596	0.194963882599346	0.617133546766789	0.147773310079095	0.573705653930965	0.723845132084667	0.568514506527842
ENSMUSG00000043592	61.3411870853923	19.8722485708044	36.4754187997423	23.1128168190838	30.8095305754571	45.186058637483	65.6390477975685	60.892073911114	92.9732311556379	57.5734416492235	65.0944453352278	54.9594106135148	36.1328767479938	66.1886084103811	-0.89155197602785	0.000754624821703264	0.0109066724273262	Unc5cl	17	48761929	48846742	+	3224	protein_coding	unc-5 family C-terminal like [Source:MGI Symbol;Acc:MGI:1923839]	-	53	24	34	33	38	48	66	55	79	59	56	47	0.800073427371854	0.257801155880864	0.46336062549506	0.303155123248986	0.400975900318193	0.584476978072551	0.847957025509189	0.789616517135833	1.2008874993992	0.746840237056166	0.843559422310994
ENSMUSG00000111839	1.15738088840363	0	1.07280643528654	2.10116516537125	0.810777120406765	0.941376221614229	2.98359308170766	2.21425723313142	7.06125806245351	9.75821044902094	10.4616072860187	4.67739664795871	1.01391763851373	6.1927204600485	-2.58574476878785	0.000756124920082619	1	Gm39383	9	82890656	82924656	+	1009	lncRNA	predicted gene, 39383 [Source:MGI Symbol;Acc:MGI:5622268]	-	1	0	1	3	1	1	3	2	6	10	9	4	0.0482345069814473	0	0.0435455796827398	0.0880594753901009	0.0337161937985982	0.0389072055109412	0.123155845132067	0.0917460546444158	0.291427378760499	0.404463712060788	0.433185618677896
ENSMUSG00000025574	193.282608363406	164.774061066253	182.377093998711	201.71185587564	221.342153871047	230.637174295486	357.036638777683	187.104736199605	325.994747216604	269.326608392978	269.676987817372	302.861432955326	199.020824578424	285.333525226595	-0.519461873832767	0.000761812914926096	0.0109718510009399	Tk1	11	117706352	117716918	-	5198	protein_coding	thymidine kinase 1 [Source:MGI Symbol;Acc:MGI:98763]	-	167	199	170	288	273	245	359	169	277	276	232	259	1.56361276065695	1.32582270733472	1.43697062004239	1.64097595694243	1.78671827533291	1.85033777189923	2.86077112594804	1.50487004463452	2.61164269500796	2.16692328567789	2.1675763136478
ENSMUSG00000055436	4048.51834763589	3764.96309381032	4068.08200260655	3875.9493417215	3937.13369669525	4211.71721550206	4612.63490432004	4136.23251148949	4488.60637503295	4617.58518447671	4408.98627065212	4884.37144963088	3984.39394966193	4524.7361159337	-0.183786622771172	0.000774072422373894	0.0111007392289114	Srsf11	3	157716110	157742276	-	8446	protein_coding	serine and arginine-rich splicing factor 11 [Source:MGI Symbol;Acc:MGI:1916457]	-	3498	4547	3792	5534	4856	4474	4638	3736	3814	4732	3793	4177	20.1566213793385	18.6441474419247	19.7266116150085	19.4059131360051	19.5594801823072	20.7953439489764	22.7459776229391	20.4740782318791	22.1309408555505	22.8646410850213	21.8099390784601
ENSMUSG00000064263	9.25904710722902	9.9361242854022	6.43683861171922	8.40466066148501	6.48621696325412	2.82412866484269	11.9343723268306	16.6069292484856	8.23813440619576	20.492241942944	27.8976194293833	22.2176340778039	7.22450271565538	17.8978219052739	-1.30232079881607	0.000777161172601866	0.0111291692475086	Platr26	2	71549682	71561320	+	1208	lncRNA	pluripotency associated transcript 26 [Source:MGI Symbol;Acc:MGI:2686477]	-	8	12	6	12	8	3	12	15	7	21	24	19	0.32230872545881	0.344019423244995	0.218232565727903	0.294211955856331	0.225295626111163	0.0974934694384263	0.411471019000847	0.574741944140411	0.28398890399909	0.709452118779474	0.964865980675489
ENSMUSG00000081418	4.62952355361451	4.9680621427011	3.21841930585961	2.10116516537125	4.05388560203382	10.3551384377565	11.9343723268306	5.53564308282854	14.122516124907	14.6373156735314	13.9488097146917	28.0643798877522	4.88769903455614	14.7071728017569	-1.60088251946646	0.000779525708863792	0.0111471622333614	Gm14830	X	93818584	93819283	-	700	processed_pseudogene	predicted gene 14830 [Source:MGI Symbol;Acc:MGI:3705386]	-	4	6	3	3	5	11	12	5	12	15	12	24	0.278106385967316	0.296839616628538	0.188303528142362	0.126931443812303	0.242997425305611	0.616901534237052	0.710081415647175	0.33061346120077	0.840143500483839	0.874508326005719	0.832541503325708
ENSMUSG00000028601	777.759957007238	771.705652832904	762.765375488728	827.859075156273	894.287163808661	964.910627154585	1156.63958467534	1108.23574518227	903.841031994049	1248.07511642978	941.544655741688	1004.47093014913	833.214641908065	1060.46784402871	-0.348263674592291	0.00078215618280039	0.0111689899411371	Echdc2	4	108022634	108036505	+	2287	protein_coding	enoyl Coenzyme A hydratase domain containing 2 [Source:MGI Symbol;Acc:MGI:1289238]	-	672	932	711	1182	1103	1025	1163	1001	768	1279	810	859	14.3005295101689	14.1129693840882	13.6596219146558	15.3072550080599	16.4073731594633	17.5945800697653	21.0638857483736	20.2589289255251	16.4575552346638	22.8231250334622	17.2005185973501
ENSMUSG00000081441	15.0459515492472	11.5921449996359	17.1649029645846	26.6147587613692	15.4047652877285	31.0654153132696	36.7976480077278	32.1067298804056	30.5987849372985	33.1779155266712	47.6584331918632	38.5885223456593	19.4813231459725	36.4880056482709	-0.895194889845188	0.00078271748593456	0.0111689899411371	Gm6161	1	9644773	9645874	+	1102	processed_pseudogene	predicted gene 6161 [Source:MGI Symbol;Acc:MGI:3644104]	-	13	14	16	38	19	33	37	29	26	34	41	33	0.574130696983343	0.439961924222576	0.637930887838613	1.02128747894956	0.586545509358373	1.17558368593268	1.39073719489276	1.21804959389757	1.15627735245053	1.25912269564042	1.80686185310404
ENSMUSG00000117358	15.0459515492472	16.560207142337	18.2377093998711	15.4085445460559	12.9724339265082	16.9447719890561	42.7648341711431	29.8924726472741	23.537526874845	25.3713471674544	22.0856153815951	26.8950307257626	15.8616030921792	28.4244711613457	-0.85391696196735	0.000793357445269845	0.0112808139921055	Gm31645	17	74826654	74835115	-	2266	lncRNA	predicted gene, 31645 [Source:MGI Symbol;Acc:MGI:5590804]	-	13	20	17	22	16	18	43	27	20	26	19	23	0.279210956785368	0.305660093615735	0.32962812369728	0.287546960092595	0.240209281855503	0.31184142387013	0.786019807700058	0.551508774642061	0.432554023491238	0.468256885357578	0.407208075692554
ENSMUSG00000035401	746.51067302034	726.165083191477	817.478503688341	724.201593664625	796.183132239443	941.376221614229	985.580247990764	917.809623132973	1162.75382761734	1013.87806565328	896.21102416894	942.495424563679	791.985867903076	986.454702187829	-0.317273325089305	0.000794662411771262	0.0112866718720674	Emsy	7	98236344	98305990	-	17256	protein_coding	EMSY, BRCA2-interacting transcriptional repressor [Source:MGI Symbol;Acc:MGI:1924203]	-	645	877	762	1034	982	1000	991	829	988	1039	771	806	1.8191503428408	1.76006259318749	1.94021600044692	1.7747059772706	1.93598087801434	2.27499828236785	2.37880291895788	2.22363226164588	2.80599619907386	2.45723190196245	2.16988607510858
ENSMUSG00000003031	1468.7163473842	1398.50949317036	1309.89665748486	1451.20474088308	1508.85622107699	1704.83233734337	1624.0691674762	1618.62203741907	1943.02284351846	1754.52623873397	1957.48296329506	2128.21547482121	1473.66929955714	1837.65645421066	-0.317974360235702	0.000794991033567839	0.0112866718720674	Cdkn1b	6	134897364	134902476	+	4552	protein_coding	cyclin-dependent kinase inhibitor 1B [Source:MGI Symbol;Acc:MGI:104565]	-	1269	1689	1221	2072	1861	1811	1633	1462	1651	1798	1684	1820	13.5677670614437	12.8497905221119	11.7855173918627	13.481353698401	13.9082928798603	15.618430958466	14.8596599704578	14.8659848942385	17.775224141571	16.1197448610252	17.9664602394615
ENSMUSG00000068740	1444.41134872773	1306.60034353039	1125.37395061558	1849.72573391516	2108.02051305759	1478.90204415595	2290.40495572425	2612.82353509507	1791.20579517571	3039.68255487002	2040.01342077366	2102.48979325744	1552.17232233373	2312.77000914936	-0.575040083148626	0.000797597580599994	0.0112866718720674	Celsr2	3	108298167	108323383	-	12028	protein_coding	cadherin, EGF LAG seven-pass G-type receptor 2 [Source:MGI Symbol;Acc:MGI:1858235]	-	1248	1578	1049	2641	2600	1571	2303	2360	1522	3115	1755	1798	5.04975346651662	4.54341315441585	3.83192774401221	6.50310830772098	7.3537631203228	5.12747994981774	7.93095451006548	9.08169999839826	6.20142504583391	10.5690356105502	7.08608550074571
ENSMUSG00000027357	681.697343269737	688.076606764102	577.169862184157	558.909933988753	643.757033602971	589.301514730507	908.006827866365	863.560320921253	671.996392276826	1007.04731833896	752.073323783792	699.270798869827	623.152049090038	816.992497009504	-0.392147726625516	0.000799442594120251	0.0112954950798451	Crls1	2	132688586	132708705	+	2082	protein_coding	cardiolipin synthase 1 [Source:MGI Symbol;Acc:MGI:1913836]	-	589	831	538	798	794	626	913	780	571	1032	647	598	13.7684033302503	13.8225748473279	11.3536837493458	11.3518899317247	12.9738682982573	11.8036089556666	18.1641463632769	17.3405331234986	13.4408164082369	20.2287804901227	15.0919807419234
ENSMUSG00000089726	101.849518179519	123.373543210411	139.46483658725	127.470686699189	158.912315599726	192.982125430917	286.424935843935	193.747507898999	333.056005279057	139.542409420999	197.608137624799	245.563324017832	140.675504284502	232.657053347604	-0.724046829458738	0.000801436879044388	0.0113157263202618	Mir17hg	14	115280311	115284159	+	3536	lncRNA	Mir17 host gene (non-protein coding) [Source:MGI Symbol;Acc:MGI:1923207]	-	88	149	130	182	196	205	288	175	283	143	170	210	1.2112099388848	1.45929355271288	1.61534889337811	1.52442175166736	1.88570400180599	2.27595048753129	3.37368998384405	2.29073240933791	3.9223328489312	1.65042012505981	2.33485197246793
ENSMUSG00000037580	97.2199946259047	84.4570564259187	138.392030151963	95.9532092186205	101.347140050846	95.0789983830371	131.278095595137	137.283948454148	170.647069842626	121.977630612762	140.650497956474	147.337994410699	102.074738142715	141.529206145308	-0.474550484146093	0.000817920926222173	0.0115116193187579	Gch1	14	47391352	47426870	-	6251	protein_coding	GTP cyclohydrolase 1 [Source:MGI Symbol;Acc:MGI:95675]	-	84	102	129	137	125	101	132	124	145	125	121	126	0.654001579542401	0.565092215306288	0.906724715579123	0.649108167311887	0.680283945424444	0.634297617407536	0.874680355220485	0.91816504342431	1.13681231401789	0.816077198586897	0.940066460455493
ENSMUSG00000053141	13.8885706608435	10.764134642519	19.3105158351577	18.2100980998842	15.4047652877285	12.237890880985	24.8632756808972	24.3568295644456	20.0068978436183	75.1382204574612	29.060020238941	30.4030782117316	14.9693292345197	33.9713869995158	-1.18914404876653	0.000823038900462136	0.011558413022674	Ptprt	2	161363910	162503067	-	12611	protein_coding	protein tyrosine phosphatase, receptor type, T [Source:MGI Symbol;Acc:MGI:1321152]	-	12	13	18	26	19	13	25	22	17	77	25	26	0.0463106344089576	0.0356995283392765	0.0627130931883214	0.0610618316650519	0.0512547102777676	0.0404683066122445	0.0821136625024818	0.0807461311948593	0.0660647295731087	0.249179281430012	0.0962749207583319
ENSMUSG00000030213	1732.59918994023	1369.52913067127	1660.70436182356	1482.72221836365	1697.76729013177	1540.09149856088	1800.10115929695	1585.40817892209	2294.90887029739	2090.20867818029	2178.33911711102	2208.9005669985	1580.56894824856	2026.31109513437	-0.358652327622998	0.00083011354848605	0.0116389439690169	Atf7ip	6	136483165	136587860	+	20726	protein_coding	activating transcription factor 7 interacting protein [Source:MGI Symbol;Acc:MGI:1858965]	-	1497	1654	1548	2117	2094	1636	1810	1432	1950	2142	1874	1889	3.51524271271773	2.76368577416869	3.2816382497839	3.02518103807538	3.43708989687316	3.09876763050482	3.61732909399213	3.19798256786309	4.61093907073419	4.21769045004013	4.39113490327231
ENSMUSG00000020027	379.62093139639	441.329520343281	487.054121620088	345.291475509342	455.656741668602	494.22251634747	1112.88021947696	539.1716362675	905.017908337791	453.756785879474	606.773222589087	598.706770938714	433.862551147529	702.717757248254	-0.69606213629636	0.00083169714789415	0.0116530268911074	Socs2	10	95221224	95253042	-	9531	protein_coding	suppressor of cytokine signaling 2 [Source:MGI Symbol;Acc:MGI:1201787]	-	328	533	454	493	562	525	1119	487	769	465	522	512	1.67488265182289	1.9366778750762	2.09291998893585	1.53198479556624	2.00598441118933	2.16242990654531	4.86313759378548	2.3650430998498	3.95419548762329	1.99106396750856	2.65983514597291
ENSMUSG00000030167	16.2033324376508	16.560207142337	24.6745480115903	13.3073793806846	17.0263195285421	25.4171579835842	45.7484272528508	15.4998006319199	48.2519300934323	26.3471682123565	52.3080364300938	42.0965698316284	18.8648240807315	38.3753220753803	-1.03124464246213	0.000842004936908312	0.0117575581519176	Klrc1	6	129642978	129655936	-	1984	protein_coding	killer cell lectin-like receptor subfamily C, member 1 [Source:MGI Symbol;Acc:MGI:1336161]	-	14	20	23	19	21	27	46	14	41	27	45	36	0.343427744768107	0.349105731922004	0.50935598170229	0.283633770615528	0.360086910483114	0.534248487769441	0.960375570557756	0.326614104815277	1.01277379300597	0.555383311878632	1.10152290636592
ENSMUSG00000033192	113.423327063555	58.7887353552963	93.3341598699287	114.163307318505	122.427345181421	103.551384377565	109.398412995948	132.855433987885	197.715225748698	173.696145992573	151.112105242493	215.1602458061	100.948043194379	163.322928295616	-0.692800981458511	0.00084207958732173	0.0117575581519176	Lpcat2	8	93581967	93645907	+	3388	protein_coding	lysophosphatidylcholine acyltransferase 2 [Source:MGI Symbol;Acc:MGI:3606214]	-	98	71	87	163	151	110	110	120	168	178	130	184	1.40776992896679	0.725744241757101	1.12826494134886	1.42491910064775	1.51622360417964	1.27458994677077	1.34485116599844	1.63940559273109	2.43016715015987	2.14411132271375	1.86347099573592
ENSMUSG00000097804	19.6754751028617	16.560207142337	15.0192900940115	18.9104864883413	15.4047652877285	21.6516530971273	35.8031169804919	15.4998006319199	35.3062903122675	31.226273436867	33.7096234771715	44.4352681556077	17.8703128687345	32.6633954990543	-0.869622817139959	0.000850349192935405	0.0118156255261467	Gm16685	3	7677765	7755061	+	1592	lncRNA	predicted gene, 16685 [Source:MGI Symbol;Acc:MGI:4439609]	-	17	20	14	27	19	23	36	14	30	32	29	38	0.519702574279375	0.435066439782196	0.386384961431145	0.502304080413007	0.406013286000582	0.567160501439958	0.936665183956701	0.407036673337631	0.923524576536884	0.820309317526302	0.884662506151166
ENSMUSG00000057894	383.093074061601	340.312256775025	343.298059291692	384.513225262939	389.983794915654	417.971042396718	514.172541080953	364.245314850118	560.193139621312	500.596196034774	456.823518156152	532.053868705303	376.528575450605	488.014096408102	-0.373855530982166	0.000854521607366212	0.0118498358413307	Zfp329	7	12538904	12552785	-	6732	protein_coding	zinc finger protein 329 [Source:MGI Symbol;Acc:MGI:1921283]	zf-C2H2	331	411	320	549	481	444	517	329	476	513	393	455	2.39294599036791	2.11429881422139	2.08853190254947	2.41531758056387	2.43069617054068	2.5891670291265	3.18105645081591	2.26204040744317	3.46523834374648	3.10988254969948	2.83511793876142
ENSMUSG00000021892	1412.00468385243	1218.00323531889	1333.49839906117	1322.33327740697	1537.23342029123	1429.0091044104	1781.20506977947	1499.05214682997	1728.83134895737	1549.60381930453	1570.40349371237	1741.16090220263	1375.34702005685	1645.04279679772	-0.258454961196992	0.000868236420959787	0.011965011499802	Sh3bp5	14	31081837	31158035	-	3194	protein_coding	SH3-domain binding protein 5 (BTK-associated) [Source:MGI Symbol;Acc:MGI:1344391]	-	1220	1471	1243	1888	1896	1518	1791	1354	1469	1588	1351	1489	18.5897662504765	15.9494757484036	17.099029413136	17.5070544919995	20.194501118698	18.6576982489979	23.2265985910265	19.6215052301872	22.5401680637532	20.2901994403665	20.5420188816302
ENSMUSG00000028245	1046.27232311688	947.243848541676	944.069663052152	1002.25578388209	958.338556320796	1064.69650664569	1082.04975763264	1048.45079988773	1384.00658024089	1186.59839060095	1243.76886622667	1399.71094690164	993.812780259881	1224.09755691509	-0.30032907288578	0.000879011479905092	0.0121052094289462	Nsmaf	4	6396207	6454271	-	8368	protein_coding	neutral sphingomyelinase (N-SMase) activation associated factor [Source:MGI Symbol;Acc:MGI:1341864]	-	904	1144	880	1431	1182	1131	1088	947	1176	1216	1070	1197	5.25769960086394	4.73448783054759	4.62057733172781	5.06481944179348	4.80535539430839	5.30593760489608	5.38557606513791	5.23813727127128	6.88740967174849	5.93038150968824	6.20990266482389
ENSMUSG00000024097	1596.0282451086	1492.90267388168	1810.89726276367	1704.04494911609	1806.41142426627	2364.73706869494	2712.08611127226	1995.04576705141	3407.05701513382	2269.75975044227	2325.96401992484	2411.19797202271	1795.83693730521	2520.18510597455	-0.488839769461734	0.000880541069018727	0.0121179796912837	Srsf7	17	80507509	80514736	-	3550	protein_coding	serine and arginine-rich splicing factor 7 [Source:MGI Symbol;Acc:MGI:1926232]	-	1379	1803	1688	2433	2228	2512	2727	1802	2895	2326	2001	2062	18.90535875875	17.5887924951586	20.8919670284521	20.2983044090829	21.3509174369933	27.7787364354016	31.8186482236829	23.4949757723184	39.9659813082277	26.7394264113148	27.3741991480826
ENSMUSG00000031994	28.9345222100907	18.2162278565707	22.5289351410173	44.8248568612534	28.3771992142368	27.2999104268126	89.5077924512298	45.3922732791941	63.5513225620816	42.9361259756921	49.9832348109785	35.0804748596903	28.3636086183302	54.4085373231444	-0.93324313029765	0.000881413062285575	0.0121216888675227	Adamts8	9	30853858	30875134	+	4613	protein_coding	a disintegrin-like and metallopeptidase (reprolysin type) with thrombospondin type 1 motif, 8 [Source:MGI Symbol;Acc:MGI:1353468]	-	25	22	21	64	35	29	90	41	54	44	43	30	0.263757953307394	0.165161142281938	0.200018922154254	0.410906039655406	0.258115626273032	0.246794654336798	0.808135146791171	0.411385490416739	0.573694347826597	0.389260155227634	0.452697074393089
ENSMUSG00000026283	444.434261146993	498.462234984344	543.912862690274	468.559831877789	527.005128264397	498.929397455541	567.877216551691	560.207079982249	626.098214870878	628.428752916948	570.738797492801	579.99718434688	496.883952736556	588.891207693574	-0.245046158247108	0.000883518358971499	0.0121383142918462	Ing5	1	93731687	93749823	+	4729	protein_coding	inhibitor of growth family, member 5 [Source:MGI Symbol;Acc:MGI:1922816]	-	384	602	507	669	650	530	571	506	532	644	491	496	3.95194526052097	4.40855059023282	4.71057462026675	4.18989181203224	4.6759919016305	4.39974757688434	5.00140166762134	4.95256028578188	5.51331217981571	5.55759996283045	5.04237179624032
ENSMUSG00000029730	598.365919304675	528.27060784055	560.004959219572	614.240616676863	749.968836376257	696.618403994529	1013.42711675337	636.598954525282	863.827236306813	798.221614729913	855.526995834422	833.745952498639	624.578223902075	833.557978441406	-0.416130406153583	0.000884009387597141	0.0121383142918462	Mcm7	5	138162845	138170684	-	4426	protein_coding	minichromosome maintenance complex component 7 [Source:MGI Symbol;Acc:MGI:1298398]	-	517	638	522	877	925	740	1019	575	734	818	736	713	5.68496955951038	4.99203843900833	5.18196333658827	5.86859567377411	7.10984332966034	6.5635910679619	9.53647149008002	6.01319105889335	8.12746141264868	7.54245319281329	8.0758657650513
ENSMUSG00000038677	74.0723768578322	77.004963211867	98.6981920463614	126.069909922275	228.639147954708	154.385700344734	250.621818863443	174.926321417382	251.851537560842	312.26273436867	208.069744910817	199.958706700235	126.478381722963	232.948477303565	-0.878478451550735	0.000884431846513248	0.0121383142918462	Scube3	17	28361115	28393828	+	8844	protein_coding	signal peptide, CUB domain, EGF-like 3 [Source:MGI Symbol;Acc:MGI:3045253]	-	64	93	92	180	282	164	252	158	214	320	179	171	0.352192619044996	0.364168910042926	0.457061179419875	0.602795187711071	1.08475105733441	0.727974755668081	1.1802574412046	0.826907480977049	1.1858651474868	1.47663097410886	0.982939943904636
ENSMUSG00000072964	340.269981190666	351.076391417544	306.82264049195	317.275939971059	337.283282089214	379.374617310534	471.40770690981	329.924327736581	366.00854290384	683.074731431466	556.789987778109	636.125944122384	338.683808745161	507.221873480365	-0.583073860536572	0.000889590976163324	0.0121841868212431	Bhlhb9	X	134698343	134791830	+	4800	protein_coding	basic helix-loop-helix domain containing, class B9 [Source:MGI Symbol;Acc:MGI:1917487]	-	294	424	286	453	416	403	474	298	311	700	479	544	2.98095282458717	3.05909716025521	2.61794210653478	2.79513616895008	2.94836876037475	3.29598338652031	4.09036482138425	2.87358200027002	3.1753340287384	5.95151499642781	4.8463744108526
ENSMUSG00000110206	384.250454950004	232.670910349835	326.133156327107	370.505457493798	405.388560203382	408.557280180575	505.22176183583	482.708076822649	677.880773995537	342.513186760635	574.225999921474	677.053164792023	354.584303250784	543.267160688025	-0.614929122350279	0.000890421102314247	0.0121872602575256	Flt3l	7	44779212	44785856	-	3878	protein_coding	FMS-like tyrosine kinase 3 ligand [Source:MGI Symbol;Acc:MGI:95560]	-	332	281	304	529	500	434	508	436	576	351	494	579	4.16657581864391	2.50938424406195	3.44430039442106	4.04011635238918	4.3862351138197	4.39342411977159	5.4260132242594	5.20387975030814	7.27922166484193	3.69377162969925	6.18645461255866
ENSMUSG00000038400	984.931136031487	1118.64199246486	1313.11507679072	1258.59793405738	987.526532655439	1845.09739436389	1585.282457414	1356.23255529299	1346.34653724114	3269.97632146692	2735.12910488912	3703.32879602131	1251.31834439396	2332.71596205425	-0.898559934826533	0.000904194411508976	0.0123338247861428	Pmepa1	2	173066251	173118326	-	4913	protein_coding	prostate transmembrane protein, androgen induced 1 [Source:MGI Symbol;Acc:MGI:1929600]	-	851	1351	1224	1797	1218	1960	1594	1225	1144	3351	2353	3167	8.4300821351888	9.52307569867727	10.9463642657152	10.8329644596985	8.43393465563054	15.6613974977932	13.4389857449474	11.5408525536194	11.4116784582987	27.8354593976744	23.2593647826816
ENSMUSG00000002588	56.7116635317777	67.0688389264648	53.6403217643268	44.1244684727963	68.916055234575	33.8895439781122	128.294502513429	122.891276438794	49.4288064371746	114.171062253545	81.3680566690347	79.515743015298	54.0584819846755	95.9449078878792	-0.830559503227963	0.000915529892180474	0.0124799874191539	Pon1	6	5168090	5193946	-	2898	protein_coding	paraoxonase 1 [Source:MGI Symbol;Acc:MGI:103295]	-	49	81	50	63	85	36	129	111	42	117	70	68	0.822899330458846	0.967955271614798	0.758065733262327	0.64385514977255	0.997815514539951	0.487669197025337	1.84381043918047	1.77285479194616	0.710266244370396	1.64762438232962	1.1730657252979
ENSMUSG00000044982	179.394037702562	155.665947137968	171.649029645846	177.898650668099	202.694280101691	192.982125430917	192.939019283762	223.639980546273	234.198392404708	244.931082270426	224.343356244624	260.764863123698	180.047345114514	230.136115645582	-0.352580263548493	0.000917897985368549	0.0124885958677935	Sft2d3	18	32042151	32044877	-	2727	protein_coding	SFT2 domain containing 3 [Source:MGI Symbol;Acc:MGI:1914408]	-	155	188	160	254	250	205	194	202	199	251	193	223	2.76627639140574	2.38748891017697	2.57792386651321	2.75863717269617	3.11877883597228	2.95114078617918	2.94673805906633	3.42858404208206	3.57633509404103	3.75629172177496	3.43712129016328
ENSMUSG00000121036	2.31476177680725	0	1.07280643528654	2.80155355382834	1.62155424081353	2.82412866484269	5.96718616341532	7.74990031595996	11.7687634374225	3.90328417960838	6.97440485734583	7.01609497193806	1.77246744526306	7.22993898761501	-2.01206377951523	0.000918262196383305	0.0124885958677935	ENSMUSG00000121036	6	97187210	97189234	-	1126	lncRNA	novel transcript, antisense to Arl6ip5and KO:Arl6ip5	-	2	0	1	4	2	3	6	7	10	4	6	6	0.0864451466150628	0	0.0390208613675706	0.105212564438854	0.0604256475005073	0.104593349095576	0.220718024401875	0.287745285947384	0.435243080475642	0.144974737289284	0.258782882916517
ENSMUSG00000030178	93.7478519606938	31.4643935704403	66.5139989877653	53.2295175227384	66.4837238733547	85.6652361668948	119.343723268306	76.3918745430339	165.939564467657	65.3800100084403	180.172125481434	225.684388264008	66.1841203469812	138.818614338813	-1.07147713143673	0.000918644228843654	0.0124885958677935	Klra13-ps	6	130267841	130283391	-	1041	transcribed_unprocessed_pseudogene	killer cell lectin-like receptor subfamily A, member 13, pseudogene [Source:MGI Symbol;Acc:MGI:1321090]	-	81	38	62	76	82	91	120	69	141	67	155	193	3.78689531324371	1.26415846979172	2.61683417271166	2.16226474889994	2.6797410590859	3.43172017560914	4.77480298706074	3.0679404756959	6.63802141352505	2.62660521867872	7.23108814528012
ENSMUSG00000098132	48.6099973129524	52.9926628554784	43.985063846748	41.322914918968	84.3208205223035	31.0654153132696	95.4749786146451	63.1063311442454	75.3200859995041	122.953451657664	75.5560526212465	98.2253296071328	50.38281246162	88.4393716074063	-0.810198812516587	0.000924172765851266	0.0125540362929704	Rassf10	7	112553169	112556664	+	3496	protein_coding	Ras association (RalGDS/AF-6) domain family (N-terminal) member 10 [Source:MGI Symbol;Acc:MGI:1925998]	-	42	64	41	59	104	33	96	57	64	126	65	84	0.584691629536549	0.633982400121973	0.515285207635945	0.499834918902374	1.01202589028882	0.370564422739648	1.13743018524719	0.754661161436539	0.897178413941552	1.47085496479223	0.902951906972724
ENSMUSG00000097534	115.738088840363	86.1130771401524	87.970127693496	105.75864665702	140.26444183037	116.730651480164	167.081212575629	138.391077070714	176.531451561338	112.219420163741	202.257740863029	174.233025136462	108.762505606928	161.785654561819	-0.569751635868477	0.000924791149454282	0.0125540362929704	Gm16675	8	47121843	47192550	-	5627	lncRNA	predicted gene, 16675 [Source:MGI Symbol;Acc:MGI:4439599]	-	100	104	82	151	173	124	168	125	150	115	174	149	0.864912343065227	0.640066467939031	0.64028330758673	0.794778366859806	1.04592103090491	0.865099329075337	1.23667991351383	1.02820962697947	1.30642538283874	0.834049170587766	1.50174093811195
ENSMUSG00000058318	1137.70541330077	996.09645961157	1101.77220903927	1082.80044855465	1182.92381867347	1114.58944639125	1233.2184737725	1182.41336249218	1375.76844583469	1270.51900046253	1446.0266070897	1619.5485893557	1102.6479659285	1354.58241316788	-0.296568626246765	0.000925329812250253	0.0125540362929704	Phf21a	2	91923462	92195011	+	8561	protein_coding	PHD finger protein 21A [Source:MGI Symbol;Acc:MGI:2384756]	-	983	1203	1027	1546	1459	1184	1240	1068	1169	1302	1244	1385	5.58827836070875	4.86642216958478	5.27085645686034	5.34848765695884	5.79776358987551	5.42935714366067	5.99959767922116	5.77424655048932	6.69206699417831	6.20664944376912	7.05697485784397
ENSMUSG00000040212	531.237827777265	442.985541057515	452.724315690919	506.380804854472	403.767005962569	465.039853477429	558.926437306568	521.457578402449	784.976521276082	501.572017079676	723.013303544851	732.012575405538	467.022558136695	636.993072169194	-0.447255466647607	0.000932096335970055	0.0126288069223687	Emp3	7	45567447	45570828	-	1071	protein_coding	epithelial membrane protein 3 [Source:MGI Symbol;Acc:MGI:1098729]	-	459	535	422	723	498	494	562	471	667	514	622	626	20.8579789475487	17.2994765682209	17.3124376636333	19.9937764436372	15.8186559218555	18.1075078973918	21.7356076031434	20.3554170229493	30.5215530949194	19.5859381074919	28.2048374220365
ENSMUSG00000031562	71.7576150810249	65.4128182122311	109.426256399227	93.1516556647922	74.5914950774224	80.9583550588237	176.031991820752	102.962961340611	120.04138706171	121.977630612762	94.1544655741688	139.152550276772	82.5496992489202	125.720164447796	-0.61004556275741	0.000936393119708267	0.0126706103070883	Dctd	8	48552127	48606268	+	3409	protein_coding	dCMP deaminase [Source:MGI Symbol;Acc:MGI:2444529]	-	62	79	102	133	92	86	177	93	102	125	81	119	0.885143528232731	0.802543795812954	1.31464475499801	1.15550184989981	0.918101155158778	0.990359005868704	2.15065726505048	1.26271260335407	1.46636955936604	1.49642081794271	1.15393329516397
ENSMUSG00000120189	11.5738088840363	13.2481657138696	9.65525791757883	11.9066026037704	8.91854832447441	14.1206433242134	19.8906205447177	27.6782154141427	27.0681559060718	17.5647788082377	18.5984129529222	21.0482849158142	11.5705044613238	21.9747447569844	-0.918364186733324	0.000936441228958266	0.0126706103070883	ENSMUSG00000120189	4	109524045	109525449	+	1405	lncRNA	novel transcript, antisense to Cdkn2c	-	10	16	9	17	11	15	20	25	23	18	16	18	0.346395854407689	0.394377663848117	0.281450113237694	0.35835923638586	0.266345932363446	0.419117833030673	0.589628696266931	0.823592252101562	0.802272263214105	0.522837718039006	0.553052481450055
ENSMUSG00000109015	55.5542826433741	36.4324557131414	28.9657737527365	51.1283523573671	46.2142958631856	54.5998208536253	58.6773306069173	85.2489034755596	74.1432096557618	65.3800100084403	65.0944453352278	68.9916005573909	45.482496863905	69.5892499398829	-0.610252621841009	0.000944143730270397	0.0127405579161907	Gm31024	7	27866700	27869052	-	2353	TEC	predicted gene, 31024 [Source:MGI Symbol;Acc:MGI:5590183]	-	48	44	27	73	57	58	59	77	63	67	56	59	0.992814977528881	0.647588907221913	0.504170092348866	0.918854905625254	0.824105165294849	0.967669987637612	1.03861603861129	1.51466770579868	1.31216632566006	1.16204676270487	1.1558162250449
ENSMUSG00000089857	45.1378546477415	43.884548927193	50.4219024584672	46.9260220266246	51.8897357060329	45.186058637483	50.7210823890302	55.3564308282854	89.4426021244111	86.8480729962864	72.0688501925736	72.4996480433599	47.2410204005904	71.1561144289911	-0.588815579583067	0.000946306824425508	0.0127611885438614	Zfp882	8	72662452	72670198	+	3569	protein_coding	zinc finger protein 882 [Source:MGI Symbol;Acc:MGI:3642748]	zf-C2H2	39	53	47	67	64	48	51	50	76	89	62	62	0.531822943184907	0.514278031984625	0.57861082244174	0.555999319585037	0.610046772411958	0.527978082741918	0.59190031144588	0.648443325414791	1.04360778522789	1.01768690968817	0.84366071832296
ENSMUSG00000039193	68.285472415814	38.0884764273751	69.7324182936249	79.8442762841076	59.9975069101006	64.0135830697676	72.6007649882197	89.6774179418224	145.932666624039	80.0173256819717	109.265676098418	142.660597762741	63.3269555667983	106.692408182869	-0.749697973848624	0.000956376547121146	0.0128453245180757	Nlrc4	17	74732433	74766137	-	4807	protein_coding	NLR family, CARD domain containing 4 [Source:MGI Symbol;Acc:MGI:3036243]	-	59	46	65	114	74	68	73	81	124	82	94	122	0.59734729251353	0.33139989097285	0.594120416786456	0.702387436115509	0.523705705464143	0.555336214794403	0.629033360023068	0.779936894116232	1.26420594691764	0.696162234418255	0.949678089571313
ENSMUSG00000091575	511.562352674403	284.007552491079	432.340993420474	600.933237296178	481.601609521618	923.490073403559	852.313090341155	563.528465831946	873.242247056751	1382.73842062627	942.707056551245	1384.50940779578	538.989303134552	999.83978136719	-0.891503006873416	0.000966015713710608	0.0129316275182019	2010016I18Rik	3	106389298	106393229	-	3697	lncRNA	RIKEN cDNA 2010016I18 gene [Source:MGI Symbol;Acc:MGI:1916456]	-	442	343	403	858	594	981	857	509	742	1417	811	1184	5.81864456439597	3.21301920261978	4.78950728419082	6.8735934680073	5.46596318323361	10.4169543748146	9.60188083235823	6.37260352858178	9.83614043258737	15.6419584990546	10.6535436714003
ENSMUSG00000020677	675.910438827719	630.115881765923	636.174216124916	564.51304109641	574.840978368396	663.670236238031	761.810766862689	657.634398240031	787.330273963566	706.494436509116	803.218959404328	764.754351941249	624.204132070233	746.87386448683	-0.260594824369147	0.000988389417936448	0.0130986026681314	Ddx52	11	83832888	83853914	+	3332	protein_coding	DExD box helicase 52 [Source:MGI Symbol;Acc:MGI:1925644]	-	584	761	593	806	709	705	766	594	669	724	691	654	8.53015385530003	7.90948698369459	7.81960729610789	7.16433779500812	7.23887287990246	8.30625633378765	9.52245035689314	8.25144520812005	9.83991599831388	8.86756341776107	10.0715367436636
ENSMUSG00000081344	1080.99374976899	991.128397468869	1214.41688474436	924.512672763351	844.018982343442	1194.60642522846	1574.34261611441	1256.59097980208	1883.0021499876	1054.86254953916	1477.41142894776	1461.6864524871	1041.61285205291	1451.31602947968	-0.47893920429815	0.000988463035492825	0.0130986026681314	Gm14303	2	172351441	172351611	-	171	processed_pseudogene	predicted gene 14303 [Source:MGI Symbol;Acc:MGI:3651379]	-	934	1197	1132	1320	1041	1269	1583	1135	1600	1081	1271	1250	265.827419803262	242.419020246639	290.861044249528	228.625056691165	207.102016163976	291.331011622952	383.450885320972	307.219175349721	458.557856014571	257.98847964465	360.970845764563
ENSMUSG00000100213	71.7576150810249	62.9287871408806	62.2227732466191	72.1400040110797	63.2406153917277	81.8997312804379	117.354661213835	94.1059324080852	120.04138706171	73.186578367657	82.5304574785924	112.257519551009	69.0315876919616	99.9127560134813	-0.532068117225658	0.00100130935792421	0.0132193860114403	Gm28151	1	46888689	46889639	-	951	lncRNA	predicted gene 28151 [Source:MGI Symbol;Acc:MGI:5578857]	-	62	76	58	103	78	87	118	85	102	75	71	96	3.17292774736633	2.767589836074	2.67967866897298	3.20776624565966	2.79025434735781	3.59136826642161	5.13956580200286	4.13701386781194	5.25641832584526	3.21848490117772	3.62577223232454
ENSMUSG00000016942	49.767378201356	27.324341784856	22.5289351410173	61.6341781842234	53.5112899468465	21.6516530971273	167.081212575629	49.8207877454569	36.4831666560098	178.575251217083	92.9920647646111	71.3302988813703	39.4029627259044	99.3804636400267	-1.33346986579702	0.00101205292065239	0.0133393511529904	Tmprss6	15	78323867	78352834	-	3359	protein_coding	transmembrane serine protease 6 [Source:MGI Symbol;Acc:MGI:1919003]	-	43	33	21	88	66	23	168	45	31	183	80	61	0.62302785186188	0.340229986311364	0.274691065167483	0.775923086120655	0.668441860620378	0.268806048911108	2.0716873692594	0.620084788795728	0.452295176156081	2.223370379306	1.15665188514041
ENSMUSG00000016087	667.808772608893	501.774276412811	672.649634924659	561.011099154124	698.889877790631	700.383908880986	729.985773991141	748.418944798419	925.02480618141	726.010857407158	922.946242788765	1061.76903908663	633.752928295351	852.359277375587	-0.427720790497158	0.00101238514963302	0.0133393511529904	Fli1	9	32333500	32454157	-	3486	protein_coding	Friend leukemia integration 1 [Source:MGI Symbol;Acc:MGI:95554]	ETS	577	606	627	801	862	744	734	676	786	744	794	908	8.05559160156333	6.02024122077959	7.90269826942845	6.80536054174394	8.41220002463603	8.37850933684495	8.72154884680433	8.97569075388435	11.0500801770465	8.70996244375174	11.0615454089795
ENSMUSG00000037926	1157.38088840363	1021.76478068219	1155.4125308036	1274.70686699189	1202.38246956323	1654.93939759781	1475.88404441806	1373.94661315804	1604.08245652069	1893.09282711006	1836.59327910107	1888.49889661333	1244.43115567373	1678.68301948687	-0.431762585882996	0.00101895810750414	0.0133918005111884	Ssh2	11	77107113	77351046	+	18519	protein_coding	slingshot protein phosphatase 2 [Source:MGI Symbol;Acc:MGI:2679255]	-	1000	1234	1077	1820	1483	1758	1484	1241	1363	1940	1580	1615	2.62803701842866	2.3076305491993	2.55525010109485	2.91071619088276	2.72428994232686	3.72668378928823	3.31926028481688	3.10172162368496	3.60702032962377	4.27518514936288	4.14345133231741
ENSMUSG00000055629	56.7116635317777	33.9484246417908	66.5139989877653	44.8248568612534	77.0238264386426	53.658444632011	107.409350941476	67.5348456105082	94.1501074993801	91.7271782207968	67.4192469543431	142.660597762741	55.4468691822068	95.1502211648741	-0.782624582447985	0.00101953788830991	0.0133918005111884	B4galnt4	7	140641017	140652313	+	3852	protein_coding	beta-1,4-N-acetyl-galactosaminyl transferase 4 [Source:MGI Symbol;Acc:MGI:2652891]	-	49	41	62	64	95	57	108	61	80	94	58	122	0.619097159831188	0.368609250486286	0.707197397142481	0.49208451737549	0.839009801808056	0.580911243652846	1.16134810970332	0.73297999965072	1.01782701685477	0.995892140034204	0.731247512872615
ENSMUSG00000115593	3.47214266521088	0.82801035711685	3.21841930585961	2.80155355382834	4.05388560203382	2.82412866484269	13.9234343813024	7.74990031595996	15.2993924686493	6.83074731431466	3.48720242867292	9.35479329591741	2.86635669148203	9.44091170080277	-1.73483315689235	0.00101957593793958	0.0133918005111884	Gm4824	15	25840206	25840697	-	492	processed_pseudogene	predicted gene 4824 [Source:MGI Symbol;Acc:MGI:3643521]	-	3	1	3	4	5	3	14	7	13	7	3	8	0.29675986307488	0.0703887979810219	0.267911523779783	0.240791356825506	0.345728044134	0.239374209515486	1.17865817637912	0.658539008082834	1.29493662845578	0.580635609407591	0.296127567239835
ENSMUSG00000039531	283.558317658889	267.447345348742	271.420028127494	275.953025052091	269.178003975046	319.126539127224	351.069452614268	284.532054457387	449.56676330954	320.069302727887	423.113894678981	402.256111724449	281.113876548248	371.767929918752	-0.402198086717642	0.00102156614231132	0.0134003612332054	Zup1	10	33795138	33827265	-	9072	protein_coding	zinc finger containing ubiquitin peptidase 1 [Source:MGI Symbol;Acc:MGI:1919830]	-	245	323	253	394	332	339	353	257	382	328	364	344	1.31435309726066	1.23301435405116	1.22532902829263	1.2862908657934	1.24498680866455	1.46695861466302	1.61174601159628	1.31122931371293	2.06362408169256	1.47550787515368	1.94859251035595
ENSMUSG00000031066	371.519265177564	219.422744635965	300.38580188023	355.096912947742	338.904836330028	409.49865640219	450.522555337857	408.530459512747	635.513225620816	358.126323479069	548.653182111206	598.706770938714	332.471369562286	500.008752833401	-0.588329851266689	0.00102286994525463	0.0134003612332054	Usp11	X	20570145	20586778	+	4732	protein_coding	ubiquitin specific peptidase 11 [Source:MGI Symbol;Acc:MGI:2384312]	-	321	265	280	507	418	435	453	369	540	367	472	512	3.30148483341378	1.93941071022097	2.59985147336595	3.17328609530757	3.00511608809898	3.60882419840126	3.96532151489362	3.60935997583089	5.59267123103148	3.16513368485305	4.84417640002138
ENSMUSG00000066258	687.484247711755	426.425333915178	632.955796819057	649.960424488174	650.243250566225	757.807858399454	840.378718014324	669.812813022254	1096.84875236778	766.995341293046	1044.99832779232	1123.74454467208	634.146151983307	923.796416193633	-0.542757759337419	0.0010228911968109	0.0134003612332054	Trim12a	7	103949101	103964673	-	5781	protein_coding	tripartite motif-containing 12A [Source:MGI Symbol;Acc:MGI:1923931]	-	594	515	590	928	802	805	845	605	932	786	899	961	5.00071939479372	3.08512603916819	4.48419288028574	4.75434849221425	4.71955559822073	5.46655996198485	6.05450552608119	4.84396474030534	7.90102086887587	5.54868801208956	7.55230306237197
ENSMUSG00000049504	387.722597615215	427.253344272294	445.214670643913	416.030702743508	497.006374809347	401.026270407662	490.303796427292	505.957777770529	530.771231027755	492.789627675557	520.755562681822	582.335882670859	429.042326748656	520.485646375636	-0.27619716642981	0.00102300968460256	0.0134003612332054	Proser1	3	53371087	53389176	+	6114	protein_coding	proline and serine rich 1 [Source:MGI Symbol;Acc:MGI:1919933]	-	335	516	415	594	613	426	493	457	451	505	448	498	2.66666452033594	2.92275841037586	2.98234516003468	2.8774448989835	3.41086670587628	2.73530254720149	3.33999968023989	3.45970710625208	3.61510880905501	3.37082862548273	3.55856797845031
ENSMUSG00000042784	203.699036359038	144.901812495449	137.319223716677	83.346218226393	123.238122301828	85.6652361668948	286.424935843935	164.962163868291	191.830844029987	274.205713617488	231.31776110197	166.047581002534	129.69494154438	219.131499910701	-0.762858213074652	0.00103732125782319	0.0135434494832023	Muc1	3	89136364	89140688	+	2346	protein_coding	mucin 1, transmembrane [Source:MGI Symbol;Acc:MGI:97231]	-	176	175	128	119	152	91	288	149	163	281	199	142	3.65118358388463	2.58332289265387	2.39727140118722	1.50232868280262	2.20417101896991	1.52277097306441	5.0849820046345	2.93972583147829	3.40509993624631	4.88820084470943	4.11953081178144
ENSMUSG00000034911	1451.35563405815	1615.44820673497	1381.77468864906	1374.1620181528	1556.69207118099	1533.50186500958	2195.92450813684	2173.29347431849	1635.85811780173	1824.78535396692	1498.3346435198	2227.61015359033	1485.48908063092	1925.96770855568	-0.374687445136601	0.00103765761369216	0.0135434494832023	Ushbp1	8	71836916	71848446	-	6461	protein_coding	USH1 protein network component harmonin binding protein 1 [Source:MGI Symbol;Acc:MGI:1922920]	-	1254	1951	1288	1962	1920	1629	2208	1963	1390	1870	1289	1905	9.44597529802314	10.4574592279212	8.75893623139626	8.99384228095839	10.1095353539929	9.89788830170548	14.1554691743316	14.0627134200891	10.5435126911569	11.8117050894236	9.68893100204801
ENSMUSG00000024525	165.505467041719	190.442382136875	164.13938459884	154.085445460559	208.369719944539	119.554780145007	242.665570645556	187.104736199605	224.78338165477	240.051977045915	222.018554625509	274.797053067574	167.01619655459	231.903545539822	-0.472047573903231	0.00103797212242038	0.0135434494832023	Impa2	18	67422256	67455542	+	5367	protein_coding	inositol monophosphatase 2 [Source:MGI Symbol;Acc:MGI:2149728]	-	143	230	153	220	257	127	244	169	191	246	191	235	1.29674162638943	1.48410590265184	1.25255001950481	1.21405144693464	1.62903807760311	0.928952121443737	1.88314244134739	1.4574836020142	1.74410263360489	1.87057119108359	1.72832120667423
ENSMUSG00000043065	349.529028297896	328.720111775389	297.167382574371	373.307011047626	355.93115585857	388.788379526677	412.730376302893	391.923530264261	493.111188028003	479.128133046928	434.737902774557	398.74806423848	348.907178180088	435.063199109187	-0.316906206809805	0.00104133023978161	0.0135784604176319	Spice1	16	44167484	44208860	+	5416	protein_coding	spindle and centriole associated protein 1 [Source:MGI Symbol;Acc:MGI:1196252]	-	302	397	277	533	439	413	415	354	419	491	374	341	2.71379662082213	2.53851949350907	2.24717221238331	2.91470468281451	2.75750032483066	2.99359194219034	3.17390834634269	3.02533292782684	3.79145262019803	3.69976011383759	3.35363376370431
ENSMUSG00000041974	185.18094214458	139.105739995631	159.848158857694	161.789717733586	179.181743609895	162.858086339262	206.862453665064	190.426122049302	197.715225748698	284.939745111411	232.480161911528	202.297405024214	164.660731446775	219.120185585036	-0.416211966653561	0.00105558955671164	0.0137364860127389	Spidr	16	15707088	15964715	-	6952	protein_coding	scaffolding protein involved in DNA repair [Source:MGI Symbol;Acc:MGI:1924834]	-	160	168	149	231	221	173	208	172	168	292	200	173	1.12010627259563	0.836889598089665	0.941698215633313	0.984120371329562	1.08146437556899	0.976916725024937	1.23930588461628	1.14516285180013	1.18432196558424	1.71413024391608	1.39714962679324
ENSMUSG00000032572	54.3969017549705	21.5282692850381	80.4604826464903	49.727575580453	74.5914950774224	66.8377117346103	87.518730396758	45.3922732791941	156.524553717719	166.865398678258	116.240080955764	180.07977094641	57.9237393464974	125.436801329017	-1.11694622685335	0.00107095722729435	0.0138927526841795	Col6a4	9	105866653	105973982	-	8526	protein_coding	collagen, type VI, alpha 4 [Source:MGI Symbol;Acc:MGI:1915803]	-	47	26	75	71	92	71	88	41	133	171	100	154	0.268288180222986	0.105607964317761	0.386501494545078	0.246637452399384	0.367089706537213	0.326914531503438	0.427525756547287	0.222580491120387	0.764498396034145	0.818505329759047	0.56960967660489
ENSMUSG00000027667	577.53306331341	579.607249981795	543.912862690274	540.699835888869	523.76201978277	582.711881179208	615.614705859014	670.91994163882	640.220730995785	641.114426500676	617.234829875106	739.028670377476	558.037818806054	654.022217541146	-0.229255871298773	0.00107774433063981	0.0139591850070453	Zfp639	3	32564408	32574982	+	5475	protein_coding	zinc finger protein 639 [Source:MGI Symbol;Acc:MGI:1915028]	zf-C2H2	499	700	507	772	646	619	619	606	544	657	531	632	4.43573336157002	4.42774466203908	4.06873194141396	4.17617974040599	4.01400678440904	4.43841319692677	4.68307880365177	5.12314996315494	4.86950753400679	4.89724662563203	4.71013206676051
ENSMUSG00000042284	1097.19708220664	1203.9270592479	1074.95204815711	1173.15055066562	1238.86743998154	1150.36174281259	1452.01529976439	1471.37393141583	1181.58384911722	1548.62799825962	1248.4184694649	1594.99225695392	1156.4093205119	1416.16863416265	-0.292038463699678	0.00108279218922771	0.0139921508331801	Itga1	13	115089632	115238500	-	18599	protein_coding	integrin alpha 1 [Source:MGI Symbol;Acc:MGI:96599]	-	948	1454	1002	1675	1528	1222	1460	1329	1004	1587	1074	1364	2.48066290832721	2.70734413861432	2.36708236355096	2.66729605301226	2.79488194103857	2.57930569281034	3.25153326698305	3.30737892311496	2.64554031641505	3.4822348848854	2.80438331003579
ENSMUSG00000049588	274.29927055166	263.307293563158	240.308641504184	280.855743771291	320.256962560672	341.719568445965	446.544431228913	370.888086549512	340.117263341511	340.561544670831	360.344250962868	361.32889105481	286.791246732822	369.964077968074	-0.366761566078085	0.00108556970755479	0.0140075002136426	Ccdc69	11	54940557	54968957	-	1848	protein_coding	coiled-coil domain containing 69 [Source:MGI Symbol;Acc:MGI:1196234]	-	237	318	224	401	395	363	449	335	289	349	310	309	6.24159218506193	5.95928018231535	5.32575635150115	6.42670567787037	7.27151386331186	7.71126917796315	10.0639695588883	8.3905689016862	7.66418786741886	7.70715671151505	8.14671294289676
ENSMUSG00000032750	48.6099973129524	34.7764349989077	34.3298059291692	39.9221381420538	38.1065246591179	48.9515635239399	41.7703031439072	52.0350449785883	71.7894569682773	61.4767258288319	83.69285828815	77.1770446913187	40.7827440943568	64.6569056498456	-0.664098813070431	0.00108606860503392	0.0140075002136426	Gab3	X	74010449	74129064	-	3891	protein_coding	growth factor receptor bound protein 2-associated protein 3 [Source:MGI Symbol;Acc:MGI:2387324]	-	42	42	32	57	47	52	42	47	61	63	72	66	0.525335887139495	0.373814988815173	0.361346614442638	0.433870008404941	0.410928568108693	0.524642317848384	0.447108575773729	0.559094467926256	0.768314218081469	0.660769590968084	0.898656981230525
ENSMUSG00000055675	927.062091611306	643.364047479792	1024.53014569864	892.294806894325	964.82477328405	1128.71008971546	1271.01065280746	925.559523448933	2060.71047789268	1073.4031493923	1647.12194714317	1858.0958184016	930.130992447263	1472.65026151436	-0.662857289161664	0.00110298201637834	0.0141801905236628	Kbtbd11	8	15061025	15083333	+	7137	protein_coding	kelch repeat and BTB (POZ) domain containing 11 [Source:MGI Symbol;Acc:MGI:1922151]	-	801	777	955	1274	1190	1199	1278	836	1751	1100	1417	1589	5.46217775717648	3.7702832068624	5.87926339559895	5.28688345204855	5.67232325289546	6.59515021189394	7.41720184061888	5.42174576137566	12.0237715256532	6.28995760146096	9.6422156502355
ENSMUSG00000021495	2153.88583331915	1828.246868514	1926.76035777462	2417.74071695385	2515.03062750178	2743.17030978386	3011.43995047027	2703.60808165346	3033.98721416752	2752.79116766881	2768.8387283663	3036.79977368719	2264.13911897455	2884.57748600226	-0.349117784861543	0.00110369442237617	0.0141802884918318	Fam193b	13	55687129	55718933	-	11540	protein_coding	family with sequence similarity 193, member B [Source:MGI Symbol;Acc:MGI:2385851]	-	1861	2208	1796	3452	3102	2914	3028	2442	2578	2821	2382	2597	7.84855262130899	6.62615989978435	6.8381050138815	8.85953613021514	9.14462061193422	9.91299629381392	10.8686349552697	9.79463865817324	10.9483171647396	9.9762656924523	10.0244057094547
ENSMUSG00000100235	18.518094214458	24.8403107135055	22.5289351410173	20.3112632652554	25.1340907326097	18.8275244322846	58.6773306069173	29.8924726472741	38.8369193434943	55.6217995594194	24.4104170007104	29.2337290497419	21.6933697498551	39.4454447012596	-0.867516017930576	0.00112550825214595	0.0143905849499555	Gm28557	13	67217463	67256668	-	5072	protein_coding	predicted gene 28557 [Source:MGI Symbol;Acc:MGI:5579263]	zf-C2H2	16	30	21	29	31	20	59	27	33	57	21	25	0.153528761969339	0.204838063525214	0.181917840673812	0.169342028745383	0.207927607615606	0.154800356311276	0.481834293937768	0.246395678891741	0.318863611678113	0.458634098417826	0.201077157250393
ENSMUSG00000033147	162.033324376508	148.213853923916	131.955191540244	144.980396410616	171.073972405827	124.261661253078	161.114026412214	172.712064184251	188.30021499876	211.753166743754	212.719348149048	245.563324017832	147.086399985032	198.693690750976	-0.43182174733752	0.00112578432958399	0.0143905849499555	Slc22a15	3	101763092	101831769	-	14239	protein_coding	solute carrier family 22 (organic anion/cation transporter), member 15 [Source:MGI Symbol;Acc:MGI:3607704]	-	140	179	123	207	211	132	162	156	160	217	183	210	0.478517203188373	0.435353652685767	0.379542893299093	0.430563153039836	0.504118543684793	0.363928147172641	0.471259876245931	0.507100076734659	0.550694524745359	0.621943557460817	0.624157633822736
ENSMUSG00000023968	25.4623795448798	6.6240828569348	36.4754187997423	31.5174774805688	32.4310848162706	35.7722964213407	56.6882685524455	60.892073911114	74.1432096557618	26.3471682123565	66.2568461447854	84.1931396632567	28.0471233199562	61.4201176899533	-1.1304981433752	0.00112657747271934	0.014391580159437	Crip3	17	46739852	46742702	+	1520	protein_coding	cysteine-rich protein 3 [Source:MGI Symbol;Acc:MGI:2152434]	-	22	8	34	45	40	38	57	55	63	27	57	72	0.704414201298794	0.182269940035067	0.982812274076364	0.876829052650775	0.895253672178569	0.981434259013492	1.5533030967282	1.67481819160916	2.03126800281455	0.724921375504741	1.82118453852499
ENSMUSG00000024188	1305.52564211929	1204.75506960502	1382.84749508435	1391.67172786423	1499.93767275251	1669.06004092203	1925.41206872868	1564.37273520735	2086.60175745501	1878.45551143653	1541.34347347343	1747.00764801258	1408.96627472457	1790.53219905226	-0.345781767387629	0.00112963756598101	0.0144215151189962	Luc7l	17	26471870	26504478	+	7523	protein_coding	Luc7-like [Source:MGI Symbol;Acc:MGI:1914228]	-	1128	1455	1289	1987	1850	1773	1936	1413	1773	1925	1326	1494	7.2973814422369	6.69792967203168	7.5283031345143	7.82263038674871	8.36585579611237	9.25206934058711	10.6595588471471	8.69360027844427	11.5501583859552	10.4426422906882	8.56002728728479
ENSMUSG00000034037	523.13616155844	558.078980696757	534.257604772695	556.808768823382	559.436213080668	593.067019616964	618.598298940722	753.954587881248	569.60815037125	671.364878892641	666.055663876527	747.214114511403	554.130791424818	671.132615745632	-0.275382937893925	0.00113717818106024	0.014508576412766	Fgd5	6	91955859	92052985	+	6292	protein_coding	FYVE, RhoGEF and PH domain containing 5 [Source:MGI Symbol;Acc:MGI:2443369]	-	452	674	498	795	690	630	622	681	484	688	573	639	3.49621982358784	3.70970891940412	3.47756992532461	3.74217781741611	3.73069791553116	3.93072843724412	4.09474264108895	5.00964516701866	3.76987468165825	4.46242010811988	4.42271133958388
ENSMUSG00000116632	128.469278612803	91.0811392828535	76.1692569053441	101.556316326277	122.427345181421	114.847899036936	181.004646956931	116.248504739399	196.538349404956	134.663304196489	159.248910909397	141.491248600751	105.758539224272	154.865827467987	-0.550475779983994	0.00115198365596027	0.0146417632077831	Magef1	16	21150643	21152139	-	1497	transcribed_processed_pseudogene	MAGE family member F1 [Source:MGI Symbol;Acc:MGI:1923472]	-	111	110	71	145	151	122	182	105	167	138	137	121	3.60869508845365	2.54471726568664	2.08387560647415	2.86874672610749	3.43150672742861	3.19933145222835	5.03587020448954	3.2465049296268	5.46719968863064	3.76207990613015	4.44448509067777
ENSMUSG00000064349	209.485940801057	188.786361422642	133.027997975531	168.0932132297	98.1040315692185	243.816441398085	309.299149470361	267.925125208902	197.715225748698	308.359450189062	237.129765149758	404.594810048428	173.552331066039	287.503920969201	-0.729785020841048	0.0011546506891418	0.0146571431328284	mt-Tc	MT	5192	5257	-	66	Mt_tRNA	mitochondrially encoded tRNA cysteine [Source:MGI Symbol;Acc:MGI:102490]	-	181	228	124	240	121	259	311	242	168	316	204	346	133.469996598708	119.635360641199	82.5492234482678	107.699406871045	62.3693391617736	154.055438233027	195.182732558573	169.714910083062	124.748580374873	195.395193648955	150.109755902666
ENSMUSG00000024268	65.9707106390068	50.5086317841278	37.5482252350288	58.8326246303951	76.2130493182359	70.6032166210672	106.41481991424	84.1417748589939	95.3269838431224	86.8480729962864	74.3936518116889	88.8705363112154	59.9460763713103	89.3326399559245	-0.573543605114413	0.00116373682621359	0.0147445749013964	Celf4	18	25610689	25887214	-	8583	protein_coding	CUGBP, Elav-like family member 4 [Source:MGI Symbol;Acc:MGI:1932407]	-	57	61	35	84	94	75	107	76	81	89	64	76	0.323209973205637	0.246127065712039	0.179169538214605	0.289858592417701	0.372579065247798	0.343038888155712	0.516380228668817	0.409848214747313	0.462504723265308	0.423176579363519	0.362129202580602
ENSMUSG00000026103	1870.32751566026	1840.66702387076	1966.45419588022	1839.2199080883	1718.84749526234	1975.94868916827	2184.98466683724	1933.04656452373	2433.78027885898	2066.78897310264	2224.83514949332	2274.38412006992	1868.57747132169	2186.30329214764	-0.226684961597286	0.00116624671183346	0.0147610508849797	Gls	1	52202607	52272391	-	15057	protein_coding	glutaminase [Source:MGI Symbol;Acc:MGI:95752]	-	1616	2223	1833	2626	2120	2099	2197	1746	2068	2118	1914	1945	5.22338353932105	5.11292784569379	5.34883569014334	5.16538000079198	4.78990740723288	5.47261874123482	6.04388993559912	5.36728129480747	6.73104276693236	5.74061253519328	6.17342490843563
ENSMUSG00000004359	49.767378201356	19.8722485708044	46.1306767173211	51.8287407458242	56.7543984284735	63.0722068481533	67.6281098520403	70.8562314602054	142.402037592812	43.9119470205942	112.752878527091	209.313499996152	47.9042749186554	107.810784074816	-1.16845242397517	0.00116807992384918	0.0147716958314554	Spic	10	88510634	88520877	-	3841	protein_coding	Spi-C transcription factor (Spi-1/PU.1 related) [Source:MGI Symbol;Acc:MGI:1341168]	ETS	43	24	43	74	70	67	68	64	121	45	97	179	0.544845236762316	0.216389202436841	0.491880256624586	0.570602168660703	0.619988223898722	0.684780998218213	0.733313273123439	0.771230568174667	1.54387213596679	0.478122229787037	1.22645075231744
ENSMUSG00000022346	317.122363422594	291.459645705131	572.878636443011	412.528760801223	540.788339311312	508.343159671684	913.97401402978	456.136990025072	821.459687932091	640.138605455774	706.739692211044	646.650086580291	440.520150892492	697.516512705675	-0.663139908691027	0.00116902235182063	0.0147743277127079	Myc	15	61857240	61862223	+	2717	protein_coding	myelocytomatosis oncogene [Source:MGI Symbol;Acc:MGI:97250]	bHLH	274	352	534	589	667	540	919	412	698	656	608	553	4.90806080498079	4.48664467778627	8.63548752540976	6.42054156346612	8.35152726353993	7.80234817618381	14.0104089892598	7.01869136623496	12.5902991760644	9.85337316407376	10.8676746354871
ENSMUSG00000073682	13.8885706608435	12.4201553567527	12.8736772234384	8.40466066148501	9.72932544488118	12.237890880985	32.8195238987843	18.821186481617	35.3062903122675	11.7098525388251	20.9232145720375	22.2176340778039	11.5923800380643	23.6329503135559	-1.04148101588773	0.00117112541138433	0.0147916153653815	Gm10563	4	155698870	155729865	-	237	protein_coding	predicted gene 10563 [Source:MGI Symbol;Acc:MGI:3642630]	-	12	15	12	12	12	13	33	17	30	12	18	19	2.4642337997104	2.19185370928245	2.22468303290554	1.49961199440695	1.72251339457142	2.1533578678777	5.76753892456039	3.32008454707946	6.20359124829839	2.06634878718651	3.68847501473415
ENSMUSG00000043467	332.168314971841	251.715148563522	288.584931092078	266.847976002149	294.312094707656	287.11974759234	318.249928715484	304.46036955557	367.185419247582	493.76544872046	441.712307631903	394.070667590521	286.791368821598	386.57402357692	-0.433015894323252	0.00117211478124276	0.0147948239639926	Zbtb37	1	160830492	160862419	-	18814	protein_coding	zinc finger and BTB domain containing 37 [Source:MGI Symbol;Acc:MGI:2444467]	ZBTB	287	304	269	381	363	305	320	275	312	506	380	337	0.742420178335732	0.559578597662671	0.628212224038956	0.599777046609637	0.656379778570808	0.63641426384419	0.70452073413844	0.676550348476115	0.812725189157323	1.09758991202022	0.980900924332228
ENSMUSG00000085923	3.47214266521088	2.48403107135055	3.21841930585961	4.2023303307425	5.67543984284735	4.70688110807115	20.8851515719536	11.0712861656571	3.53062903122675	13.6614946286293	10.4616072860187	9.35479329591741	3.95987405401367	11.4941603299005	-1.54031573391909	0.00118054941432502	0.0148826154236963	Gm12781	7	34352609	34362450	+	1762	lncRNA	predicted gene 12781 [Source:MGI Symbol;Acc:MGI:3649569]	-	3	3	3	6	7	5	21	10	3	14	9	8	0.0828637075101254	0.05896360148694	0.074808439103095	0.100853587592068	0.135151802950908	0.111400029399942	0.493671812808053	0.262689469739545	0.083442175133185	0.324259613880289	0.248061458141882
ENSMUSG00000041737	2598.32009446614	3667.25787167053	3233.43859595362	2502.48771195716	2716.91413048307	1624.81535850616	5493.78939445104	7124.37264760034	2835.09511207508	4291.66095547941	4371.78944474628	3357.20144407236	2723.87229383945	4578.98483307075	-0.74940448485645	0.00118229295136032	0.0148859412899684	Tmem45b	9	31337492	31375758	-	4724	protein_coding	transmembrane protein 45b [Source:MGI Symbol;Acc:MGI:2384574]	-	2245	4429	3014	3573	3351	1726	5524	6435	2409	4398	3761	2871	23.1289259921485	32.4686657999385	28.0329370360398	22.401089057222	24.1320516739785	14.3433999242785	48.4360502756227	63.0503105833559	24.9917792983682	37.9940916234999	38.6648323420405
ENSMUSG00000071291	92.5904710722902	75.3489424976333	63.2955796819057	77.7431111187363	58.3759526692871	68.7204641778387	98.4585716963528	111.819990273137	89.4426021244111	98.5579255351115	104.616072860188	93.5479329591741	72.6790868696152	99.4071825747289	-0.456851466548221	0.00118744649759549	0.0149268244029435	Zfp58	13	67638286	67648674	-	2435	protein_coding	zinc finger protein 58 [Source:MGI Symbol;Acc:MGI:99205]	zf-C2H2	80	91	59	111	72	73	99	101	76	101	90	80	1.59896895422687	1.29422885552621	1.06460447806702	1.35011268777767	1.00591952652179	1.17691500464862	1.68407399398868	1.91986625929318	1.52962471682889	1.69275122925679	1.79500734803284
ENSMUSG00000053600	142.357849273646	112.609408567892	118.008707881519	137.276124137588	134.589001987523	167.564967447333	202.884329556121	146.140977386674	215.368370904832	163.937935543552	170.872919004973	233.869832397935	135.401009882584	188.845727465681	-0.479418056051486	0.00119973419895684	0.0150005895562807	Zfp472	17	33184788	33198207	+	2489	protein_coding	zinc finger protein 472 [Source:MGI Symbol;Acc:MGI:2385049]	zf-C2H2	123	136	110	196	166	178	204	132	183	168	147	200	2.40507832782101	1.89226807975337	1.94179344676066	2.33226116124922	2.26888716918538	2.80747767142469	3.39492520940192	2.45469536480121	3.60326712240457	2.7545782546745	2.86823760185534
ENSMUSG00000087368	23.1476177680725	33.120414284674	25.7473544468769	28.0155355382834	21.8909822509826	31.0654153132696	49.7265513617943	27.6782154141427	58.8438171871126	52.6943364247131	37.1968259058444	43.265918993618	27.1645532670265	44.9009442145375	-0.72229697960621	0.00120109094309981	0.0150005895562807	BC065397	X	135642573	135704113	+	3515	lncRNA	cDNA sequence BC065397 [Source:MGI Symbol;Acc:MGI:3584520]	-	20	40	24	40	27	33	50	25	50	54	32	37	0.27691958773417	0.394097167643389	0.299999931037618	0.337039395613511	0.261317288095366	0.36856137180592	0.589209330195617	0.32920259294529	0.697131875697828	0.626959027463559	0.442127303805023
ENSMUSG00000121260	0	0	2.14561287057307	0	0	0	6.96171719065121	1.10712861656571	1.17687634374225	18.5405998531398	0	11.6934916198968	0.357602145095512	6.57996893733262	-4.3496111998882	0.00120248898055112	1	ENSMUSG00000121260	2	24960388	24970231	-	228	lncRNA	novel transcript	-	0	0	2	0	0	0	7	1	1	19	0	10	0	0	0.385416578069162	0	0	0	1.27171013767221	0.203008265649595	0.21494899500683	3.40086571224446	0
ENSMUSG00000044033	164.348086153315	161.462019637786	238.163028633611	163.190494510501	184.857183452742	160.975333896033	343.113204396381	152.783749086068	249.497784873357	487.910522451047	263.864983769584	294.675988821399	178.832691047331	298.641038899639	-0.742028227423906	0.00120629431459174	0.0150468949842441	Ccdc141	2	76840246	77000980	-	11717	protein_coding	coiled-coil domain containing 141 [Source:MGI Symbol;Acc:MGI:1919735]	-	142	195	222	233	228	171	345	138	212	500	227	252	0.589821941733192	0.57635071078768	0.832476125098093	0.588959588227548	0.661984963365633	0.572929105714115	1.21962861567802	0.54514398484244	0.886726518959644	1.74150330916333	0.940875400973336
ENSMUSG00000037730	417.81450071371	462.857789628319	420.540122632322	381.011283320654	407.820891564603	435.857190607388	471.40770690981	482.708076822649	531.948107371498	478.152312002026	546.32838049209	489.957298873674	420.983629744499	500.083647078625	-0.248261655002992	0.00120772391184597	0.0150553934983525	Mynn	3	30656214	30674022	+	6764	protein_coding	myoneurin [Source:MGI Symbol;Acc:MGI:1931415]	ZBTB	361	559	392	544	503	463	474	436	452	490	470	419	2.5974823970262	2.86204765392142	2.54634772926593	2.38199752630223	2.52984605115629	2.68719137742902	2.90268349240751	2.98353720752439	3.27495322729508	2.95640011649873	3.37455838007784
ENSMUSG00000090031	113.423327063555	88.5971082115029	81.5332890817768	95.2528208301634	111.887242616134	99.7858794911083	170.064805657337	104.070089957177	143.578913936555	132.711662106685	118.564882574879	152.015391058658	98.4132778823734	136.834290881882	-0.477499448913292	0.0012193827702096	0.0151537871134139	4732440D04Rik	1	6234353	6285517	-	6585	lncRNA	RIKEN cDNA 4732440D04 gene [Source:MGI Symbol;Acc:MGI:3604103]	-	98	107	76	136	138	106	171	94	122	136	102	130	0.724301369679495	0.562725570374019	0.507099351919699	0.611686836291127	0.712940054199607	0.631933372546273	1.07563585741543	0.660724851845426	0.907975891436597	0.842856923672431	0.75225845782657
ENSMUSG00000074863	148.144753715664	139.933750352748	153.411320245975	165.992048064329	166.209309683387	167.564967447333	205.867922637829	192.640379282433	236.552145092193	154.179725094531	241.779368387989	217.49894413008	156.876024918239	208.086414104176	-0.402942791067512	0.00122900211223408	0.0152450816881317	Platr25	13	62819598	62908523	-	6180	protein_coding	pluripotency associated transcript 25 [Source:MGI Symbol;Acc:MGI:3645613]	zf-C2H2	128	169	143	237	205	178	207	174	201	158	208	186	1.0080231465482	0.947036856719419	1.0166765462271	1.13581049236575	1.128483188717	1.13071390358836	1.38741635824266	1.30319480822828	1.59396157656521	1.04337239327112	1.63454750383257
ENSMUSG00000035545	6242.91251204917	6131.41669445027	6558.0657389066	6600.46017281956	6849.44511319635	7172.34543247881	7198.41557513335	7717.79358607956	7357.83090107656	7566.51638217084	7728.80298274874	9200.43920653477	6592.44094398346	7794.9664389573	-0.241613057965955	0.00123489851373816	0.0152617678724888	Leng8	7	4140038	4151176	+	6395	protein_coding	leukocyte receptor cluster (LRC) member 8 [Source:MGI Symbol;Acc:MGI:2142195]	-	5394	7405	6113	9424	8448	7619	7238	6971	6252	7754	6649	7868	41.0505899974743	40.1008119049786	41.9999805720084	43.6456267157153	44.9410343795861	46.7712126312669	46.8816588548082	50.4548712000437	47.9124839134412	49.4829949637096	50.493848305041
ENSMUSG00000022248	182.866180367773	168.914112851837	190.959545481004	199.610690710269	214.855936907793	206.161392533516	263.55072221751	214.782951613747	264.797177342007	209.80152465395	258.052979721796	270.119656419615	193.894643142032	246.850835328104	-0.345325494145014	0.0012422081916508	0.0153332692122785	Rad1	15	10486104	10499149	+	7400	protein_coding	RAD1 checkpoint DNA exonuclease [Source:MGI Symbol;Acc:MGI:1316678]	-	158	204	178	285	265	219	265	194	225	215	222	231	1.03914075297247	0.954700388616109	1.05687475705128	1.14066770452948	1.21827087551867	1.16180596067003	1.48333448876747	1.21344075759634	1.49011938430411	1.18570723480956	1.45694763081999
ENSMUSG00000026639	253.466414560394	195.410444279577	213.488480622021	296.264288317347	341.337167691248	292.768004922025	389.856162676468	295.603340623044	447.213010622056	677.219805162053	331.284230723927	389.393270942562	265.455800065435	421.761636791685	-0.667703256572828	0.00126002733285512	0.0155088028853116	Lamb3	1	192890007	193026186	+	6612	protein_coding	laminin, beta 3 [Source:MGI Symbol;Acc:MGI:99915]	-	219	236	199	423	421	311	392	267	380	694	285	333	1.61198234153016	1.23608350138724	1.32237756958213	1.89475703331432	2.16610227578838	1.84649760770233	2.45571612791874	1.86907610098076	2.81657303802053	4.28348603320809	2.09331556152297
ENSMUSG00000036533	414.342358048499	338.656236060792	450.578702820345	369.104680716883	372.957475387112	391.612508191519	450.522555337857	455.029861408506	473.104290184385	467.418280508103	459.148319775267	521.529726247396	389.541993537525	471.125505576919	-0.277634642531547	0.00126087206150651	0.0155088028853116	Cdc42ep3	17	79641156	79662520	-	2309	protein_coding	CDC42 effector protein (Rho GTPase binding) 3 [Source:MGI Symbol;Acc:MGI:2384718]	-	358	409	420	527	460	416	453	411	402	479	395	446	7.5458488873332	6.13434258991991	7.99209430833758	6.75978195789785	6.77740761787847	7.07278738414227	8.12641897292188	8.23884736140853	8.53242316429018	8.46607887136473	8.30798778943115
ENSMUSG00000036572	582.162586867025	524.130556054966	567.514604266578	511.283523573671	604.02895470304	611.894544049249	738.936553236264	582.349652313563	747.31647827633	626.477110827144	771.834137546272	720.319083785641	566.835794919088	697.872169330869	-0.300506816164109	0.00126792964585332	0.015558788544115	Upf3b	X	36355331	36373975	-	3999	protein_coding	UPF3 regulator of nonsense transcripts homolog B (yeast) [Source:MGI Symbol;Acc:MGI:1915384]	-	503	633	529	730	745	650	743	526	635	642	664	616	6.12160905845787	5.48177186497063	5.81218608578117	5.40651561124336	6.33774230041892	6.38091791306596	7.69595199379211	6.08811584966859	7.78202438036731	6.55170528810486	8.06379283874696
ENSMUSG00000096938	19.6754751028617	6.6240828569348	11.8008707881519	21.0116516537125	17.8370966489488	17.8861482106703	33.8140549260201	22.1425723313142	54.1363118121436	17.5647788082377	31.3848218580562	45.6046173175974	15.8058875435467	34.1078595088949	-1.10257698069562	0.00126840205463292	0.015558788544115	9530052E02Rik	8	11057850	11104541	+	1849	lncRNA	RIKEN cDNA 9530052E02 gene [Source:MGI Symbol;Acc:MGI:3588277]	-	17	8	11	30	22	19	34	20	46	18	27	39	0.447467008249197	0.14983791717323	0.261391232503369	0.480540890582	0.404776673846016	0.40340185876163	0.761670168217179	0.500658567529559	1.21924557037947	0.397288801430397	0.709168668327739
ENSMUSG00000030325	10.4164279956326	25.6683210706223	15.0192900940115	11.2062142153133	23.5125364917962	16.9447719890561	26.8523377353689	21.0354437147485	37.660042999752	50.7426943349089	26.7352186198257	43.265918993618	17.127926976072	34.381942733037	-0.996638672220239	0.00126975799152271	0.015558788544115	Klrb1c	6	128755448	128766178	-	2961	protein_coding	killer cell lectin-like receptor subfamily B member 1C [Source:MGI Symbol;Acc:MGI:107538]	-	9	31	14	16	29	18	27	19	32	52	23	37	0.147928928706019	0.362570059711768	0.207742269030187	0.160039645468624	0.333187959047883	0.238646628331548	0.377702880663391	0.297005000605892	0.529641292661207	0.71669713084787	0.377235117740175
ENSMUSG00000114452	32.4066648753016	21.5282692850381	12.8736772234384	19.6108748767984	52.7005128264397	16.9447719890561	57.6827995796814	70.8562314602054	38.8369193434943	65.3800100084403	59.2824412874396	33.9111256977006	26.0107951793454	54.3249212294936	-1.06079918614103	0.00127180128491781	0.0155743407501804	A530001N23Rik	13	60631318	60636622	-	3901	lncRNA	RIKEN cDNA A530001N23 gene [Source:MGI Symbol;Acc:MGI:3045361]	-	28	26	12	28	65	18	58	64	33	67	51	29	0.349326144896142	0.230816073769093	0.13515762081482	0.212582782083323	0.566848646572947	0.181141416685392	0.615852889756373	0.759368524060214	0.414579912440756	0.700921823287503	0.634916937296586
ENSMUSG00000020525	247.679510118376	262.479283206041	240.308641504184	227.626226248552	228.639147954708	261.702589608756	263.55072221751	306.674626788701	353.062903122675	304.456166009453	297.574607246756	284.151846363491	244.73923310677	301.578478624765	-0.30141275060583	0.00128115013075623	0.0156792826221505	Ppm1d	11	85202070	85237892	+	3173	protein_coding	protein phosphatase 1D magnesium-dependent, delta isoform [Source:MGI Symbol;Acc:MGI:1858214]	-	214	317	224	325	282	278	265	277	300	312	256	243	3.2824091252682	3.45985455036625	3.1017956941614	3.03360683551832	3.02349144376475	3.43950487243304	3.4593996901605	4.04071541927698	4.63363103008736	4.01287148649331	3.91825394988882
ENSMUSG00000047036	2049.72155336282	1974.80470172369	2122.01112899677	1902.25486304944	1893.1645761498	2167.04806215595	2230.73309409009	2073.65189882757	2465.55594014002	2726.44399945645	2381.7592587836	2621.68082118085	2018.16748090641	2416.63750207976	-0.260417056072412	0.00128419296264753	0.015706968029464	Zfp445	9	122673594	122695071	-	7409	protein_coding	zinc finger protein 445 [Source:MGI Symbol;Acc:MGI:2143340]	zf-C2H2	1771	2385	1978	2716	2335	2302	2243	1873	2095	2794	2049	2242	11.6334352369983	11.1480123264801	11.7301059551858	10.8571584548499	10.7215357446895	12.1973905479771	12.5399157635717	11.7011016056237	13.8578130591122	15.3899616142708	13.4308979869085
ENSMUSG00000116021	2.31476177680725	2.48403107135055	6.43683861171922	4.2023303307425	3.24310848162706	7.53100977291383	15.9124964357742	12.1784147822228	21.1837741873605	5.85492626941256	5.81200404778819	15.2015391058658	4.36868000752674	12.6905258047373	-1.54249753009691	0.00128765685321804	0.0157145756541837	Gm49474	15	99987772	99989638	-	1867	TEC	predicted gene, 49474 [Source:MGI Symbol;Acc:MGI:6155141]	-	2	3	6	6	4	8	16	11	18	6	5	13	0.0521356374336158	0.0556474910658748	0.141202431386881	0.0951815861474149	0.0728862121966483	0.168215834431879	0.35497731901662	0.272707407739253	0.472496344674896	0.131152828752866	0.130061384647383
ENSMUSG00000094016	1.15738088840363	0	1.07280643528654	0	0	0	6.96171719065121	2.21425723313142	5.88438171871126	0	4.64960323823056	4.67739664795871	0.371697887281694	4.06455933811386	-3.64182970601625	0.00129009653609471	1	Trav15-1-dv6-1	14	53797089	53797704	+	396	TR_V_gene	T cell receptor alpha variable 15-1-DV6-1 [Source:MGI Symbol;Acc:MGI:4439369]	-	1	0	1	0	0	0	7	2	5	0	4	4	0.122900549354243	0	0.110953257322941	0	0	0	0.732196745932483	0.233767093778322	0.618792561383299	0	0.490554757851848
ENSMUSG00000032596	1549.73300957246	1085.52157818019	1285.22210947327	1458.20862476765	1562.36751102384	1378.17478844323	1955.24799954575	1542.23016287603	2414.9502573591	1356.39125241391	2185.31352196836	2348.05311727527	1386.53793691011	1967.0310519064	-0.504326727916291	0.0012946812696338	0.0157636004708652	Uba7	9	107852704	107861259	+	6692	protein_coding	ubiquitin-like modifier activating enzyme 7 [Source:MGI Symbol;Acc:MGI:1349462]	-	1339	1311	1198	2082	1927	1464	1966	1393	2052	1390	1880	2008	9.73808710277815	6.78446194909368	7.8656773610373	9.21447928930314	9.79615143439149	8.58828305556337	12.1689336049716	9.63482325214795	15.0276713998678	8.47675434552266	13.6434625719345
ENSMUSG00000026694	280.086174993678	275.727448919911	245.672673680617	282.956908936662	236.746919158775	227.813045630643	327.200707960607	285.639183073953	291.865333248078	340.561544670831	330.121829914369	334.433860329047	258.167195220048	318.303743199481	-0.302130352276997	0.00130581512057835	0.0158653383007466	Eef1aknmt	1	162359696	162376120	-	9740	protein_coding	EEF1A lysine and N-terminal methyltransferase [Source:MGI Symbol;Acc:MGI:1918699]	-	242	333	229	404	292	242	329	258	248	349	284	286	1.20922027163407	1.18400606837974	1.03302722659893	1.22848091410401	1.01989063105682	0.975388462756735	1.39914228288454	1.22605320519218	1.2478517426762	1.46230242329361	1.41606135233702
ENSMUSG00000110317	115.738088840363	138.277729638514	97.6253856110748	119.766414426161	109.454911254913	124.261661253078	178.021053875224	171.604935567685	140.048284905328	140.518230465902	132.513692289571	202.297405024214	117.520698504017	160.833933687987	-0.449690916718814	0.00130858703080063	0.0158894212792448	Gm45250	8	26641916	26645507	-	3592	lncRNA	predicted gene 45250 [Source:MGI Symbol;Acc:MGI:5791086]	-	100	167	91	171	135	132	179	155	119	144	114	173	1.35491696949556	1.61008496584429	1.11311569623872	1.4099567394518	1.27857776678064	1.44264278607774	2.06415185088602	1.99730292540554	1.6236069411262	1.63605121123564	1.54131430877393
ENSMUSG00000037640	319.437125199401	308.019852847468	282.148092480359	307.47050253266	297.555203189283	329.48167756498	372.949135213458	337.674228052541	378.954182685005	402.038270499663	346.395441248176	355.482145244862	307.352075635692	365.582233823951	-0.251769046324829	0.00131164281421433	0.0159169200373898	Zfp60	7	27430814	27453127	+	8390	protein_coding	zinc finger protein 60 [Source:MGI Symbol;Acc:MGI:99207]	zf-C2H2	276	372	263	439	367	350	375	305	322	412	298	304	1.60101769275583	1.53549932797122	1.37730153083071	1.54970332473264	1.48810580598359	1.63767337618461	1.85137437035542	1.68262154866184	1.88089337513962	2.0040381503381	1.72495190299705
ENSMUSG00000052812	586.792110420639	454.577686057151	529.966379031549	537.898282335041	598.353514860192	589.301514730507	652.412353866742	577.9211378473	690.826413776702	707.470257554018	688.141279258122	724.996480433599	549.48158123918	673.627987122747	-0.294568925096317	0.00132129811802308	0.0160147699606171	Atad2b	12	4967353	5097394	+	15110	protein_coding	ATPase family, AAA domain containing 2B [Source:MGI Symbol;Acc:MGI:2444798]	-	507	549	494	768	738	626	656	522	587	725	592	620	1.63302376538386	1.25827779252534	1.43647385906968	1.50536828134776	1.66158133570985	1.62641388786882	1.79830898999108	1.59902261711133	1.90389898714323	1.95814240215267	1.9027421077552
ENSMUSG00000090086	717.576150810249	555.594949625406	492.41815379652	666.769745811144	722.402414282427	703.208037545829	815.515442333427	852.489034755596	770.854005151175	745.5272783052	857.851797453538	872.334474844299	642.994908645263	819.095338807206	-0.348624083775316	0.00134285565607921	0.0162369325723039	AI480526	5	123271786	123279729	-	6082	lncRNA	expressed sequence AI480526 [Source:MGI Symbol;Acc:MGI:2140910]	-	620	671	459	952	891	747	820	770	655	764	738	746	4.96128623437254	3.82071599063971	3.31590066820897	4.63592645821103	4.98380447757678	4.82164677068779	5.58460392115366	5.85993606008599	5.2779485225781	5.12646117228827	5.89294832590788
ENSMUSG00000120092	24.3049986564762	18.2162278565707	21.4561287057307	21.7120400421696	14.5939881673218	9.41376221614229	29.8359308170766	25.4639581810113	38.8369193434943	28.2988103021607	30.2224210484986	39.757871507649	18.2828576074019	32.0693185333151	-0.814145189866354	0.00134812895070427	0.0162909035964985	ENSMUSG00000120092	1	118315702	118316650	-	949	lncRNA	novel transcript	-	21	22	20	31	18	10	30	23	33	29	26	34	1.07696624702833	0.802832823336756	0.925974497363214	0.967478865727772	0.64526186698645	0.413670920553632	1.30942305309015	1.12178645423233	1.70418992458524	1.24710354885255	1.33054578157077
ENSMUSG00000106864	773.130433453623	739.413248905347	770.275020535733	708.092660730112	773.481372868054	851.945480560877	902.039641702949	815.953790408927	1002.6986448684	906.537750714045	863.663801501326	927.293885457814	769.389702842291	903.031252442243	-0.231861130577593	0.00135423728647923	0.0163352842949413	Gtf3c2	5	31313349	31337488	-	6564	protein_coding	general transcription factor IIIC, polypeptide 2, beta [Source:MGI Symbol;Acc:MGI:1919002]	-	668	893	718	1011	954	905	907	737	852	929	743	793	4.95286967086826	4.71141692957798	4.80608131446025	4.56171962146895	4.94435346188566	5.41254116031207	5.7235259343184	5.19693737457273	6.3612327809334	5.77587613651756	5.49721759952901
ENSMUSG00000062906	459.48021269624	439.673499629047	487.054121620088	579.921585642466	593.488852137752	592.12564339535	683.242815711054	676.455584721648	870.888494369266	562.072921863606	656.756457400066	709.794941327734	525.290652520157	693.201869232229	-0.398267411485725	0.00137439874924628	0.0164993453668467	Hdac10	15	89007510	89012903	-	3379	protein_coding	histone deacetylase 10 [Source:MGI Symbol;Acc:MGI:2158340]	-	397	531	454	828	732	629	687	611	740	576	565	607	5.71809445548366	5.44220605212724	5.90340941537365	7.25751848018256	7.36974730551023	7.30774961727714	8.42157819830144	8.36953994409998	10.732818714872	6.95672796775192	8.12050322001868
ENSMUSG00000024240	767.343529011605	684.764565335635	770.275020535733	680.077125191829	771.049041506833	919.724568517102	886.127145267175	828.13220519115	1139.2163007425	985.579255351115	925.271044407881	1024.34986590296	765.538975016456	964.779302810463	-0.334190052973457	0.00137748874418782	0.0165265793280018	Epc1	18	6435951	6516108	-	4475	protein_coding	enhancer of polycomb homolog 1 [Source:MGI Symbol;Acc:MGI:1278322]	-	663	827	718	971	951	977	891	748	968	1010	796	876	7.21056836466097	6.40001691122014	7.04963525097588	6.42646572508172	7.22964853747243	8.57082700385414	8.24725845324289	7.73672439261332	10.6011403338519	9.21083629774366	8.63858706988984
ENSMUSG00000052137	215.272845243075	203.690547850745	238.163028633611	196.108748767984	200.261948740471	258.878460943913	297.36477714353	276.782154141427	340.117263341511	244.931082270426	256.890578912238	270.119656419615	218.7292633633	281.034252038125	-0.363892347284644	0.00137990570163878	0.0165457107967653	Rbm12b2	4	12089439	12096243	+	3468	protein_coding	RNA binding motif protein 12 B2 [Source:MGI Symbol;Acc:MGI:1924854]	-	186	246	222	280	247	275	299	250	289	251	221	231	2.6102545741742	2.4565446935522	2.8126074849407	2.39124980653704	2.42296740688237	3.11296910298397	3.57122357494603	3.33664104441377	4.08403090512977	2.95369305803931	3.09482339880063
ENSMUSG00000087281	19.6754751028617	10.764134642519	17.1649029645846	18.2100980998842	17.0263195285421	17.8861482106703	36.7976480077278	14.3926720153542	27.0681559060718	37.0811997062796	31.3848218580562	36.24982402168	16.7878464248437	30.4957202525283	-0.871502756975628	0.00140309659740592	0.0167439522774657	Gm16015	5	44066557	44067227	-	390	lncRNA	predicted gene 16015 [Source:MGI Symbol;Acc:MGI:3801811]	-	17	13	16	26	21	19	37	13	23	38	27	31	2.12145255962248	1.15437628688876	1.80256368820039	1.97448912596915	1.83182674461153	1.91253855602629	3.9297240737739	1.54286281893693	2.89023725593799	3.97639683277814	3.36218684035382
ENSMUSG00000024867	23.1476177680725	16.560207142337	19.3105158351577	18.9104864883413	30.8095305754571	23.5344055403557	22.8742136264254	35.4281157301027	63.5513225620816	29.2746313470628	46.4960323823056	49.1126648035664	22.0454605582869	41.1228300752574	-0.891896296746106	0.0014087765570778	0.0167963773733663	Pip5k1b	19	24272158	24533236	-	4035	protein_coding	phosphatidylinositol-4-phosphate 5-kinase, type 1 beta [Source:MGI Symbol;Acc:MGI:107930]	-	20	20	18	27	38	25	23	32	54	30	40	42	0.241232305052195	0.17165446645186	0.196003672415842	0.198182923424413	0.320383222459939	0.243230299631596	0.236107203467979	0.367075168817707	0.65587410818441	0.303422963174227	0.481436639676163
ENSMUSG00000031517	60.1838061969886	43.0565385700762	71.878031164198	53.9299059111955	47.8358501039991	57.423949518468	84.5351373150504	86.3560320921253	57.6669408433703	90.7513571758947	75.5560526212465	86.5318379872361	55.7180135774876	80.2328930058205	-0.539830355573541	0.00141416688957746	0.0168460851499695	Gpm6a	8	55407878	55513906	+	3215	protein_coding	glycoprotein m6a [Source:MGI Symbol;Acc:MGI:107671]	-	52	52	67	77	59	61	85	78	49	93	65	74	0.787175151571564	0.560132817277283	0.915649089670999	0.709342127680986	0.624310647908041	0.744852128147098	1.09512297125472	1.12295458672237	0.746939400378323	1.18051823790508	0.981872431345768
ENSMUSG00000020680	1472.18849004941	1354.62494424317	1648.90349103541	1565.36804820158	1571.28605934831	1882.75244322846	2281.45417647912	1772.5129151217	2298.43949932862	1753.55041768906	1817.99486614815	2162.12660051891	1582.52057935106	2014.34641254759	-0.348103266979549	0.00142302631295391	0.0169216263108356	Taf15	11	83363912	83397569	+	2919	protein_coding	TATA-box binding protein associated factor 15 [Source:MGI Symbol;Acc:MGI:1917689]	-	1272	1636	1537	2235	1938	2000	2294	1601	1953	1797	1564	1849	21.2081128867162	19.4096567867421	23.1352935855164	22.677200393325	22.5865232730108	26.8978214186637	32.5524933552082	25.386673927215	32.7897733102506	25.1237643778142	26.021081358941
ENSMUSG00000110105	21.9902368796689	36.4324557131414	19.3105158351577	25.213981984455	24.3233136122029	26.3585342051984	35.8031169804919	39.8566301963655	31.7756612810408	69.2832941880487	40.6840283345174	47.9433156415767	25.6048397049707	44.2243411036735	-0.783663314205872	0.00142395286692333	0.0169225822105714	Gm45844	7	7216016	7281288	-	6687	protein_coding	predicted gene 45844 [Source:MGI Symbol;Acc:MGI:5804959]	-	19	44	18	36	30	28	36	36	27	71	35	41	0.138283794428193	0.227871496738921	0.118270497711668	0.159447304923485	0.152622878164135	0.164379597741156	0.222995509624505	0.24918376618093	0.197880366870352	0.433309045436262	0.254190554203178
ENSMUSG00000039748	21.9902368796689	9.9361242854022	20.3833222704442	12.6069909922275	21.0802051305759	22.5930293187415	57.6827995796814	13.2855433987885	47.0750537496901	39.0328417960838	31.3848218580562	36.24982402168	18.0983181461767	37.45181406733	-1.06479798394803	0.00142767934486997	0.0169468486246512	Exo1	1	175708147	175741055	+	8422	protein_coding	exonuclease 1 [Source:MGI Symbol;Acc:MGI:1349427]	-	19	12	19	18	26	24	58	12	40	40	27	31	0.109796216259953	0.0493440350605502	0.0991228102704589	0.0632999363585456	0.105023821908386	0.111870920049033	0.285257910584138	0.065949966138363	0.232763575690132	0.193827539999684	0.155693762495606
ENSMUSG00000002346	431.703071374553	526.614587126316	435.559412726334	549.104496550354	487.277049364466	502.694902341998	524.117851353312	677.562713338214	573.138779402476	868.480729962864	589.337210445723	673.545117306054	488.82558658067	651.03040030144	-0.412348979947294	0.00142923265646474	0.0169552836368341	Slc25a42	8	70636990	70664955	-	5996	protein_coding	solute carrier family 25, member 42 [Source:MGI Symbol;Acc:MGI:1920345]	-	373	636	406	784	601	534	527	612	487	890	507	576	3.0275841134117	3.67336550264135	2.97508687447517	3.87258040717099	3.40990716564612	3.49623678661244	3.64060810307209	4.72430976579085	3.98049976810847	6.05757935403116	4.1064734757935
ENSMUSG00000114709	18.518094214458	33.120414284674	24.6745480115903	46.9260220266246	31.6203076958638	38.5964250861834	45.7484272528508	45.3922732791941	58.8438171871126	53.6701574696152	48.8208340014208	83.023790501267	32.242635219899	55.9165499485767	-0.772516032871892	0.00143357105025586	0.0169840641169663	Gm47920	14	25460404	25462811	+	1476	lncRNA	predicted gene, 47920 [Source:MGI Symbol;Acc:MGI:6097174]	-	16	40	23	67	39	41	46	41	50	55	42	71	0.527573089910898	0.938517306413626	0.68466278299278	1.34441840894241	0.8988929147484	1.09048251001499	1.29091133603427	1.28571901578077	1.6601751646869	1.52071231035321	1.38192864711923
ENSMUSG00000021932	189.810465698195	169.742123208954	154.484126681261	179.999815833471	193.775731777217	178.861482106704	292.392122007351	191.533250665868	238.905897779677	217.608093013167	205.744943291702	245.563324017832	177.778957550967	231.957938462599	-0.384069166187494	0.0014413583488166	0.0170488712393827	Rnaseh2b	14	62530038	62610441	+	6243	protein_coding	ribonuclease H2, subunit B [Source:MGI Symbol;Acc:MGI:1914403]	-	164	205	144	257	239	190	294	173	203	223	177	210	1.27849644037514	1.13717990779527	1.01345483671045	1.21923043098047	1.30236967014669	1.19476219261614	1.95064813044194	1.28262983025511	1.59357669147784	1.45774734037581	1.37690069226941
ENSMUSG00000020601	532.395208665669	450.437634271566	536.403217643268	559.61032237721	619.433719990768	665.55298868126	862.258400613514	593.42093847922	1021.52866636827	563.048742908508	826.466975595481	969.390455289442	560.638848604957	806.01902987574	-0.523165194986234	0.00144327455938422	0.0170515684378869	Trib2	12	15841728	15866923	-	4335	protein_coding	tribbles pseudokinase 2 [Source:MGI Symbol;Acc:MGI:2145021]	-	460	544	500	799	764	707	867	536	868	577	711	829	5.16437464137692	4.34588719769886	5.06776123412739	5.45888170120883	5.99561813395345	6.40252845326448	8.28428318255038	5.72300671937849	9.81297944817341	5.43197097844998	7.96531922732036
ENSMUSG00000038685	554.385445545338	495.150193555876	582.533894360589	515.485853904414	527.005128264397	572.356742741451	691.199063928941	583.456780930129	740.255220213876	565.976206043215	664.893263066969	777.617192723135	541.152876395344	670.566287817711	-0.309748896051411	0.00144328136430027	0.0170515684378869	Rtel1	2	180961532	180998409	+	6616	protein_coding	regulator of telomere elongation helicase 1 [Source:MGI Symbol;Acc:MGI:2139369]	-	479	598	543	736	650	608	695	527	629	580	572	665	3.5236196801255	3.13021623137611	3.60611502654735	3.29479443027501	3.34231646052156	3.60769062563605	4.3512521250548	3.68691976532539	4.65935085730344	3.57769428011207	4.19878095943689
ENSMUSG00000119996	105.32166084473	91.9091496399703	93.3341598699287	93.8520440532493	110.26568837532	86.6066123885091	140.22887484026	143.926720153542	141.22516124907	106.364493894328	106.940874479303	136.813851952792	96.8815525286179	129.249996094883	-0.415515557135654	0.00144438194178304	0.0170545567304429	ENSMUSG00000119996	5	23621532	23623540	-	2009	lncRNA	novel transcript	-	91	111	87	134	136	92	141	130	120	109	92	117	2.20450183998482	1.9134261002188	1.90271857704826	1.97547194783375	2.30297211439465	1.79774916534079	2.90712774698756	2.9951045265575	2.92732926997853	2.21420226561262	2.22397846416856
ENSMUSG00000020599	10.4164279956326	9.10811392828535	13.946483658725	13.3073793806846	17.8370966489488	16.0033957674419	21.8796825991895	15.4998006319199	23.537526874845	43.9119470205942	20.9232145720375	37.4191731836696	13.4364828966197	27.1952241470426	-1.0164036764256	0.00144570942265513	0.0170558475787489	Rgs9	11	109116181	109188955	-	6390	protein_coding	regulator of G-protein signaling 9 [Source:MGI Symbol;Acc:MGI:1338824]	-	9	11	13	19	22	17	22	14	20	45	18	32	0.068547348653916	0.0596156767876824	0.0893876946320029	0.0880640689986242	0.117125519552626	0.104440578423971	0.142608943674576	0.101408823779892	0.15339083211755	0.287397102443194	0.136802594443191
ENSMUSG00000030337	915.488282727269	672.344409978882	779.930278453312	832.061405487016	852.937530667916	821.821441469222	996.520089290358	871.310221237213	1185.11447814845	911.416855938556	1043.83592698276	1268.7438407588	812.430558130603	1046.15690205936	-0.364690556516465	0.00144777199938488	0.0170645416682037	Vamp1	6	125192514	125222927	+	10167	protein_coding	vesicle-associated membrane protein 1 [Source:MGI Symbol;Acc:MGI:1313276]	-	791	812	727	1188	1052	873	1002	787	1007	934	898	1085	3.7864538681544	2.76587059590933	3.14178766177004	3.46074517800436	3.52008073168196	3.37087482293215	4.08225226168756	3.58286526557498	4.85407981288366	3.74908064353653	4.28949533614095
ENSMUSG00000042198	309.020697203769	284.007552491079	275.71125386864	325.680600632544	310.527637115791	262.64396583037	387.867100621996	368.673829316381	358.947284841387	300.552881829845	371.968259058444	410.441555858376	294.598617857032	366.408485254405	-0.311914051061065	0.00144870998889112	0.017065600103331	Chchd7	4	3938888	3951046	+	4060	protein_coding	coiled-coil-helix-coiled-coil-helix domain containing 7 [Source:MGI Symbol;Acc:MGI:1913683]	-	267	343	257	465	383	279	390	333	305	308	320	351	3.20062090746868	2.92574679608013	2.78126475474638	3.39213341222533	3.20924185834652	2.69773554940654	3.97890448422986	3.79635457171918	3.6816633282697	3.09596051045703	3.82777702678486
ENSMUSG00000018909	2509.20176605906	2317.60098957006	2142.39445126721	3071.20308338431	2392.60328232036	2655.62232117374	3033.31963306945	2937.21221974883	3028.10283244881	4540.49532192944	3075.71254208951	3479.98310608128	2514.77098229579	3349.13760922789	-0.413266909816959	0.00145101606601002	0.0170827637496323	Arrb1	7	99184673	99255978	+	11175	protein_coding	arrestin, beta 1 [Source:MGI Symbol;Acc:MGI:99473]	-	2168	2799	1997	4385	2951	2821	3050	2653	2573	4653	2646	2976	9.44192956026844	8.67409188456815	7.85173756868629	11.6216574729862	8.98362024973247	9.91007085343019	11.3051739180218	10.9884968017172	11.2839855236498	16.9924597681326	11.4991302942571
ENSMUSG00000062519	405.08331094127	319.611997847104	373.336639479715	348.093029063171	389.983794915654	433.033061942545	420.68662452078	395.244916113958	491.934311684261	513.281869618501	549.815582920763	565.964994403003	378.190305698243	489.488049876878	-0.372992401604563	0.00146802836039096	0.0172225834466858	Zfp398	6	47812595	47850471	+	11758	protein_coding	zinc finger protein 398 [Source:MGI Symbol;Acc:MGI:1917856]	zf-C2H2	350	386	348	497	481	460	423	357	418	526	473	484	1.44871714071255	1.13690061253375	1.30041218618471	1.25189797874639	1.39168622385439	1.53583860910429	1.49015639829002	1.40534621456153	1.74226050519909	1.82567310560359	1.95366623966053
ENSMUSG00000025395	100.692137291116	120.88951213906	131.955191540244	119.066026037704	154.858429997692	152.502947901505	236.698384482141	132.855433987885	224.78338165477	167.84121972316	198.770538434356	164.878231840544	129.994040817887	187.637865020476	-0.527849953775641	0.00147662255523915	0.0173046583433777	Prim1	10	127851037	127865906	+	3868	protein_coding	DNA primase, p49 subunit [Source:MGI Symbol;Acc:MGI:97757]	-	87	146	123	170	191	162	238	120	191	172	171	141	1.09466642356577	1.30717893913463	1.39718491667161	1.3016926761172	1.67987361754707	1.64418148872994	2.54868071024688	1.43596332682858	2.42001003995797	1.8147328929867	2.14700142080505
ENSMUSG00000005364	15.0459515492472	4.9680621427011	23.6017415763038	29.4163123151975	16.2155424081353	42.3619299726403	41.7703031439072	34.320987113537	90.6194784681534	22.4438840327482	75.5560526212465	85.3624888252464	21.9349233273709	58.3455323674731	-1.40775637810061	0.0014768402242687	0.0173046583433777	Il5ra	6	106687318	106725998	-	3575	protein_coding	interleukin 5 receptor, alpha [Source:MGI Symbol;Acc:MGI:96558]	-	13	6	22	42	20	45	42	31	77	23	65	73	0.17697679107011	0.0581224424167767	0.270384553230058	0.347951929891067	0.190319661777822	0.494148717824975	0.48662922191205	0.401360117933242	1.05556491086431	0.262556345896356	0.882998564133327
ENSMUSG00000024974	1003.44923024595	891.767154614847	945.142469487439	819.454414494788	935.636796949407	997.858794911083	1109.89662639525	1004.1656552251	1148.63131149244	1157.32375925388	1168.21281360543	1011.48702512107	932.218143450585	1099.95286518219	-0.240504191740673	0.00148626752917129	0.0173774144300046	Smc3	19	53588829	53634264	+	5541	protein_coding	structural maintenance of chromosomes 3 [Source:MGI Symbol;Acc:MGI:1339795]	-	867	1077	881	1170	1154	1060	1116	907	976	1186	1005	865	7.61517621564538	6.73125750394799	6.9859102331345	6.25379609470468	7.08512254690031	7.50998241872804	8.34259161859432	7.5764839024136	8.63240750060998	8.73508767671236	8.80847241156283
ENSMUSG00000039438	6.94428533042177	1.6560207142337	3.21841930585961	7.70427227302793	2.43233136122029	7.53100977291383	11.9343723268306	11.0712861656571	9.41501074993801	16.5889577633356	12.786408905134	12.8628407818864	4.91438979294619	12.4431461154636	-1.34932930665133	0.00148727175191192	0.0173774144300046	Ttc36	9	44710694	44714369	-	918	protein_coding	tetratricopeptide repeat domain 36 [Source:MGI Symbol;Acc:MGI:2384760]	-	6	2	3	11	3	8	12	10	8	17	11	11	0.3180955395051	0.0754494305156052	0.143586568300276	0.354891836367004	0.111175292623482	0.342112160004703	0.541456417160156	0.504203535600302	0.427088199229257	0.755747936054325	0.581932604902683
ENSMUSG00000039958	361.102837181932	322.096028918455	336.861220679973	349.493805840085	273.23188957708	461.274348590972	456.489741501272	476.065305123255	387.192317091201	624.52546873734	478.909133537747	459.554220661943	350.676688464749	480.456031108793	-0.456041997775188	0.00149278901960392	0.0174216444747279	Etfbkmt	6	149041347	149052669	+	2496	protein_coding	electron transfer flavoprotein beta subunit lysine methyltransferase [Source:MGI Symbol;Acc:MGI:2443575]	-	312	389	314	499	337	490	459	430	329	640	412	393	6.08357719303504	5.39726412980442	5.52739255952072	5.92109419386182	4.59319652480719	7.70677543135594	7.61715941664789	7.97393043440959	6.45983734513315	10.4642021915214	8.01632510547323
ENSMUSG00000024030	578.690444201814	338.656236060792	701.615408677395	810.349365444846	775.913704229274	892.424658090289	876.181834994816	862.453192304687	1320.45525767881	847.98848801992	1360.00894718244	1648.78231840544	682.941636117402	1152.64500643102	-0.754684514192087	0.0014962943486336	0.0174524303156569	Abcg1	17	31276649	31336962	+	7298	protein_coding	ATP binding cassette subfamily G member 1 [Source:MGI Symbol;Acc:MGI:107704]	-	500	409	654	1157	957	948	881	779	1122	869	1170	1410	3.33438048398742	1.94083269938683	3.93739632701075	4.69543145809737	4.46105714475827	5.09947754203776	5.00031069048156	4.94062812805645	7.53458373618351	4.85944473106128	7.78582592518218
ENSMUSG00000026068	86.8035666302721	46.3685799985436	77.2420633406307	61.6341781842234	75.4022721978291	96.9617508262656	96.469509641881	77.4990031595996	197.715225748698	75.1382204574612	189.471331957895	242.055276531863	74.0687351962941	146.391427916233	-0.98351721632626	0.00150018838008339	0.0174877115917021	Il18rap	1	40554522	40590865	+	6752	protein_coding	interleukin 18 receptor accessory protein [Source:MGI Symbol;Acc:MGI:1338888]	-	75	56	72	88	93	103	97	70	168	77	163	207	0.540602238717569	0.287226327306445	0.468527735899242	0.386007945242784	0.468576196309103	0.598860951886194	0.595064772443266	0.479859585273629	1.2194025925269	0.465402831474213	1.17240552835534
ENSMUSG00000028702	39.3509502057233	26.4963314277392	46.1306767173211	35.7198078113113	29.9987534550503	35.7722964213407	84.5351373150504	37.6423729632341	69.4357042807928	44.8877680654963	63.9320445256701	51.4513631275458	35.5781360064143	58.6473983796316	-0.730704726433886	0.00150269264348709	0.0175067608494269	Rad54l	4	115951461	115980887	-	7706	protein_coding	RAD54 like (S. cerevisiae) [Source:MGI Symbol;Acc:MGI:894697]	-	34	32	43	51	37	38	85	34	59	46	55	44	0.21473306469057	0.143810178486012	0.245174158538156	0.196014038588944	0.163343714389186	0.193586825032508	0.456893375627292	0.204220098016567	0.375226301691134	0.243612493272637	0.346622197833287
ENSMUSG00000113789	1.15738088840363	3.3120414284674	3.21841930585961	3.50194194228542	6.48621696325412	5.64825732968537	6.96171719065121	6.64277169939425	14.122516124907	8.78238940411885	10.4616072860187	24.5563324017832	3.88737630965926	11.9212223511455	-1.57804927985614	0.00150699027964918	0.0175466692283226	Gm47322	13	12192344	12194167	-	1824	TEC	predicted gene, 47322 [Source:MGI Symbol;Acc:MGI:6096206]	-	1	4	3	5	8	6	7	6	12	9	9	21	0.0266823561098028	0.0759458083479447	0.0722656083879679	0.0811878752454421	0.149208945363095	0.129136086712302	0.158963767209026	0.152256199237197	0.322423492510245	0.201367048751317	0.239629544542761
ENSMUSG00000108075	0	0	0	0.700388388457084	0	1.88275244322846	4.97265513617943	2.21425723313142	1.17687634374225	5.85492626941256	4.64960323823056	7.01609497193806	0.43052347194759	4.31406886543905	-3.26808873188793	0.00151393032967577	1	Gm45061	6	58950182	58952276	+	2095	TEC	predicted gene 45061 [Source:MGI Symbol;Acc:MGI:5753637]	-	0	0	0	1	0	2	5	2	1	6	4	6	0	0	0	0.0141371536465572	0	0.0374772032081524	0.098857794541174	0.0441870019743272	0.0233930171176884	0.116879394406492	0.0927253862097049
ENSMUSG00000024174	302.076411873347	216.938713564615	321.841930585961	351.594971005456	329.986288005553	407.615903958961	430.631934793139	370.888086549512	556.662510590085	367.884533928089	506.806752967131	519.191027923416	321.675703165649	458.677474458562	-0.510963633355234	0.00152046181528985	0.017678172798889	Pot1b	17	55958951	56019628	-	5268	protein_coding	protection of telomeres 1B [Source:MGI Symbol;Acc:MGI:1920086]	-	261	262	300	502	407	433	433	335	473	377	436	444	2.41125838630546	1.72236097474291	2.5021349601301	2.82230507185796	2.62832067082645	3.22673526311953	3.40460764810584	2.94338863521566	4.40033398206465	2.92056121529877	4.01942019132824
ENSMUSG00000015377	335.640457637052	308.847863204585	344.370865726978	311.672832863402	402.956228842162	283.354242705883	467.429582800867	406.316202279615	524.886849309044	322.020944817691	437.062704393672	526.207122895354	331.140415163344	447.320567749374	-0.432827074921497	0.0015209203337414	0.017678172798889	Dennd6b	15	89066416	89080699	-	5896	protein_coding	DENN/MADD domain containing 6B [Source:MGI Symbol;Acc:MGI:1916690]	-	290	373	321	445	497	301	470	367	446	330	376	450	2.39380920757145	2.19088715235502	2.39211910750728	2.23536548776189	2.86766635901704	2.00415001331792	3.30191069860811	2.88109220429029	3.70721394237696	2.28416353807464	3.09708451599003
ENSMUSG00000043439	26.6197604332834	14.9041864281033	21.4561287057307	33.61864264594	33.2418619366774	22.5930293187415	54.6992064979738	33.2138584969713	45.8981774059478	32.2020944817691	40.6840283345174	67.8222513954012	25.4056015780794	45.7532694354301	-0.838838744088387	0.00153133013377491	0.0177786279812759	Epop	11	97518215	97520528	-	2314	protein_coding	elongin BC and polycomb repressive complex 2 associated protein [Source:MGI Symbol;Acc:MGI:2143991]	-	23	18	20	48	41	24	55	30	39	33	35	58	0.483741660984636	0.269387724684499	0.379753585997273	0.614361352937679	0.602768029928353	0.407163737533687	0.98451939291329	0.600076290857058	0.825983778565572	0.581997762337427	0.734560171113506
ENSMUSG00000028675	1560.14943756809	1521.88303638077	1584.53510491821	1560.46532948238	1576.15072207075	1681.29793180301	1840.87693141363	1729.33489907564	2067.77173595514	1607.17726095375	1874.95250581647	1977.36943292454	1580.7469270372	1849.58046102319	-0.22615210809587	0.00153363517639789	0.0177848644087178	Pnrc2	4	135598229	135601161	-	2213	protein_coding	proline-rich nuclear receptor coactivator 2 [Source:MGI Symbol;Acc:MGI:106512]	-	1348	1838	1477	2228	1944	1786	1851	1562	1757	1647	1613	1691	29.645411861586	28.762904861747	29.3247503760187	29.8180870266105	29.8844009359129	31.6826314794053	34.6457482397215	32.6699284660571	38.9099446921628	30.3726660356076	35.3977485843145
ENSMUSG00000117698	21.9902368796689	24.8403107135055	13.946483658725	28.0155355382834	21.0802051305759	21.6516530971273	43.759365198379	27.6782154141427	51.7825591246591	20.492241942944	47.6584331918632	51.4513631275458	21.920737502981	40.4703629999223	-0.866623831786059	0.00154498305577193	0.0178958313656484	BC037704	19	43663572	43665615	+	2044	lncRNA	cDNA sequence BC037704 [Source:MGI Symbol;Acc:MGI:2652856]	-	19	30	13	40	26	23	44	25	44	21	41	44	0.452399086761901	0.508287014774894	0.279445875097113	0.579595633846131	0.432735140955199	0.441741447305486	0.891654745675677	0.566118940412277	1.05497471521943	0.419284813838358	0.974149590078597
ENSMUSG00000073430	9.25904710722902	2.48403107135055	10.7280643528654	4.90271871919959	13.783211046915	12.237890880985	20.8851515719536	15.4998006319199	45.8981774059478	6.83074731431466	30.2224210484986	30.4030782117316	8.89916052975742	24.9565626973944	-1.49343161360922	0.00155311666643548	0.0179496497888305	Gm10505	17	27544009	27563807	+	5117	lncRNA	predicted gene 10505 [Source:MGI Symbol;Acc:MGI:3642687]	-	8	3	10	7	17	13	21	14	39	7	26	26	0.0760892984862698	0.0203036673480532	0.0858657219071419	0.0405161927353451	0.11302205828168	0.099735355615989	0.169992130968886	0.126637167081006	0.373524812116618	0.0558281649068858	0.24676332747912
ENSMUSG00000039879	1097.19708220664	871.066895686926	902.230212075977	1038.67598008186	948.609230875915	1267.09239429275	1183.49192241071	1114.87851688167	1378.12219852218	1263.68825314821	1470.43702409041	1511.96846645265	1020.81196587001	1320.4310635843	-0.371230731189712	0.00155319782715477	0.0179496497888305	Heca	10	17744360	17823815	-	6247	protein_coding	hdc homolog, cell cycle regulator [Source:MGI Symbol;Acc:MGI:2685715]	-	948	1052	841	1483	1170	1346	1190	1007	1171	1295	1265	1293	7.38560099759529	5.83193782843113	5.91506787350774	7.03097656590104	6.37153485914185	8.45852737398534	7.89042499378498	7.46116307989187	9.18661794123317	8.4599732941058	9.83426046095345
ENSMUSG00000026494	27.7771413216871	24.0123003563886	24.6745480115903	21.0116516537125	34.8634161774909	21.6516530971273	49.7265513617943	25.4639581810113	36.4831666560098	89.7755361309926	43.0088299536326	45.6046173175974	25.6651184363328	48.343776600173	-0.920947398406398	0.0015740385344382	0.0181312350835088	Kif26b	1	178356690	178766765	+	14696	protein_coding	kinesin family member 26B [Source:MGI Symbol;Acc:MGI:2447076]	-	24	29	23	30	43	23	50	23	31	92	37	39	0.0794805947919657	0.0683388248226198	0.0687644439097267	0.0604599963722182	0.0995403171162072	0.0614398147994293	0.140927517395046	0.0724398030121447	0.103379116542479	0.255481474300346	0.122271507757983
ENSMUSG00000039463	850.674952976666	877.690978543861	862.536373970376	880.388204290555	874.017735798492	975.265765592341	1058.18101297898	959.880510562469	1072.13434914919	932.884918926402	1036.86152212541	1136.60738545397	886.762335195382	1032.7582831994	-0.218964653565014	0.00157812700116894	0.0181439515791538	Slc9a8	2	167263632	167318920	+	9095	protein_coding	solute carrier family 9 (sodium/hydrogen exchanger), member 8 [Source:MGI Symbol;Acc:MGI:1924281]	-	735	1060	804	1257	1078	1036	1064	867	911	956	892	972	3.93308783892755	4.03619196515256	3.88408376904971	4.09334716549185	4.03223435152533	4.47175763535119	4.84578191656603	4.41229927658597	4.90891983011311	4.28969009905096	4.76304668019582
ENSMUSG00000117827	2.31476177680725	3.3120414284674	1.07280643528654	1.40077677691417	1.62155424081353	6.5896335512996	5.96718616341532	8.85702893252567	14.122516124907	14.6373156735314	6.97440485734583	4.67739664795871	2.71859570159808	9.20597473328066	-1.77338706898226	0.00158043940299117	0.0181601603587563	D730002M21Rik	19	56023528	56029373	+	2691	lncRNA	RIKEN cDNA D730002M21 gene [Source:MGI Symbol;Acc:MGI:3041200]	-	2	4	1	2	2	7	6	8	12	15	6	4	0.0361713991410482	0.0514772034287072	0.0163275696394963	0.0220121418725658	0.0252840130381164	0.102118763479665	0.092355442391866	0.137602035133728	0.218543459806276	0.227482656337422	0.108282990027498
ENSMUSG00000072915	233.790939457533	214.454682493264	217.779706363167	252.840208233007	269.178003975046	260.761213387141	294.381184061822	269.032253825467	275.389064435687	305.431987054355	319.660222628351	327.417765357109	241.46745898486	298.552079560465	-0.303525438765096	0.00158190521706486	0.0181666284060189	Gm12258	11	58737984	58752782	+	4429	protein_coding	predicted gene 12258 [Source:MGI Symbol;Acc:MGI:3651534]	zf-C2H2	202	259	203	361	332	277	296	243	234	313	275	280	2.21970213229727	2.025175829561	2.0138429554474	2.41405703705644	2.55012877132644	2.45524759310668	2.76828609396581	2.53950552044484	2.58928850341034	2.88409383951009	3.01543311865355
ENSMUSG00000029227	1004.60661113435	981.192273183467	1087.82572538055	992.450346443688	1102.6568837532	1094.82054573735	1198.40988781924	1165.80643324369	1273.38020392912	1148.54136984976	1206.57204032083	1138.94608377794	1043.92539760543	1188.6093364901	-0.18741580761856	0.00158607111007732	0.0182040791413324	Fip1l1	5	74696110	74759461	+	13122	protein_coding	FIP1 like 1 (S. cerevisiae) [Source:MGI Symbol;Acc:MGI:1914149]	-	868	1185	1014	1417	1360	1163	1205	1053	1082	1177	1038	974	3.21935375921623	3.12742546859437	3.39526099363534	3.19827513888693	3.52588856715351	3.47937217873096	3.80374989901433	3.71429937892223	4.04108042007354	3.66055687545654	3.84166956457641
ENSMUSG00000120113	319.437125199401	322.924039275571	301.458608315517	287.159239267404	317.824631199452	275.823232932969	399.801472948826	402.994816429918	316.579736466666	384.473491691425	330.121829914369	399.917413400469	304.104479365052	372.314793475279	-0.293869044442424	0.00160556051944037	0.0183858153962096	ENSMUSG00000120113	13	49121810	49123386	+	1244	lncRNA	novel transcript	-	276	390	281	410	392	293	402	364	269	394	284	342	10.7978604841008	10.8570760101274	9.9247867056813	9.76134093626229	10.7200150327749	9.24630990003065	13.3853771679472	13.5434581855235	10.5974692618641	12.9254767584339	11.0871684660471
ENSMUSG00000020273	270.827127886449	216.938713564615	237.090222198325	237.431663686952	288.636654864808	310.654153132696	302.33743227971	276.782154141427	433.090494497149	322.020944817691	406.840283345174	381.207826808635	260.263089222307	353.713189314964	-0.441989777299079	0.00164149360888928	0.0187290163438381	Papolg	11	23812646	23845253	-	5491	protein_coding	poly(A) polymerase gamma [Source:MGI Symbol;Acc:MGI:2442119]	-	234	262	221	339	356	330	304	250	368	330	350	326	2.07402231020972	1.6524126051622	1.76838194643498	1.82849703251742	2.20560766294512	2.35930289910364	2.29322717856066	2.10735223857712	3.28448014515627	2.45263671835514	3.09556043699992
ENSMUSG00000104616	6.94428533042177	6.6240828569348	9.65525791757883	4.90271871919959	1.62155424081353	2.82412866484269	8.95077924512298	11.0712861656571	12.9456397811648	20.492241942944	11.6240080955764	15.2015391058658	5.42867128829853	13.3809157227218	-1.34003536158792	0.00164204695976791	0.0187290163438381	Gm6069	3	41440168	41440630	+	463	processed_pseudogene	predicted gene 6069 [Source:MGI Symbol;Acc:MGI:3648422]	-	6	8	9	7	2	3	9	10	11	21	10	13	0.63069482778765	0.5983807966594	0.854076477535551	0.447778311504883	0.146953086577908	0.254367410543454	0.805167911910944	0.999695131060643	1.16434574401108	1.85101114359742	1.04891838071993
ENSMUSG00000034855	113.423327063555	107.64134642519	123.372740057952	121.867579591533	117.562682458981	96.0203746046514	218.796825991895	123.998405055359	165.939564467657	143.445693600608	204.582542482144	122.781662008916	113.314675033644	163.25744893443	-0.527312592541772	0.00165091671851752	0.0187875816609573	Cxcl10	5	92494497	92496748	-	2252	protein_coding	chemokine (C-X-C motif) ligand 10 [Source:MGI Symbol;Acc:MGI:1352450]	-	98	130	115	174	145	102	220	112	141	147	176	105	2.11790609206904	1.99914188226739	2.24369952863531	2.28837327654507	2.19042972189339	1.7780869346248	4.04649711403438	2.30196228757907	3.06846371735328	2.6639107976906	3.79548228277558
ENSMUSG00000072501	1158.53826929203	1102.90979567964	1368.90101142562	1115.01831442368	1207.24713228567	1364.99552134063	1481.85123058147	1285.37632383279	1784.14453711325	1426.65036764686	1461.13781761395	1646.44362008146	1219.60167407455	1514.26731614496	-0.312451951854306	0.00166394913888791	0.0189038151747176	Phf20l1	15	66449409	66519825	+	17447	protein_coding	PHD finger protein 20-like 1 [Source:MGI Symbol;Acc:MGI:2444412]	-	1001	1332	1276	1592	1489	1450	1490	1161	1516	1462	1257	1408	2.792301608404	2.64394316639393	3.21340271177008	2.70251621070347	2.90337841916706	3.2626346662912	3.53745112110967	3.08006602760206	4.25842209125471	3.41977348860072	3.49894570592982
ENSMUSG00000045730	172.44975237214	113.437418925008	187.741126175144	219.221565587067	201.883502981284	245.699193841314	282.446811734992	235.818395328496	311.872231091697	236.148692866307	268.514587007815	329.756463681089	190.07209331366	277.426196951732	-0.544217112836264	0.00166764151313533	0.0189243921287551	Adrb2	18	62310887	62313030	-	2144	protein_coding	adrenergic receptor, beta 2 [Source:MGI Symbol;Acc:MGI:87938]	-	149	137	175	313	249	261	284	213	265	242	231	282	3.38228732000829	2.21291349772052	3.58631564014915	4.3237996485192	3.95097492824329	4.7789989104948	5.486792033219	4.5983644650219	6.05747121189957	4.60639646845052	5.23250781591134
ENSMUSG00000024304	113.423327063555	120.061501781943	93.3341598699287	90.3501021109638	133.778224867116	76.2514739507525	122.327316350014	145.033848770108	154.170801030235	156.131367184335	152.274506052051	140.321899438761	104.533131607377	145.043289804251	-0.470725194998353	0.00167162513482934	0.0189589051368469	Cdh2	18	16721934	16942303	-	8066	protein_coding	cadherin 2 [Source:MGI Symbol;Acc:MGI:88355]	-	98	145	87	129	165	81	123	131	131	160	131	120	0.591312238946128	0.62255601884033	0.473910441518714	0.473671765280227	0.695913776910442	0.394228489859126	0.631643213150072	0.751729590679657	0.795945522299034	0.809529155406567	0.788743448373496
ENSMUSG00000035000	1266.17469191357	542.346783911537	566.441797831291	1024.66821231271	683.485112502903	857.593737890563	1092.98959893224	1143.66386091238	1328.693392085	1422.74708346725	1499.49704432935	1174.02655863764	823.451722727096	1276.93625639398	-0.633283215736386	0.00168800638116839	0.0191231353542275	Dpp4	2	62160417	62242575	-	6319	protein_coding	dipeptidylpeptidase 4 [Source:MGI Symbol;Acc:MGI:94919]	-	1094	655	528	1463	843	911	1099	1033	1129	1458	1290	1004	8.42593251993079	3.58972844395697	3.67130790744406	6.85712357483669	4.53846433526955	5.6596715300604	7.20400950911763	7.56659578396191	8.75620362441813	9.41629158117251	9.91434532762455
ENSMUSG00000039452	27.7771413216871	32.2924039275571	25.7473544468769	38.5213613651396	46.2142958631856	35.7722964213407	48.7320203345584	57.5706880614169	56.4900644996281	39.0328417960838	58.1200404778819	61.9755055854529	34.3874755576312	53.6535267925037	-0.620304377869132	0.00169694932191352	0.0192136299138436	Snx22	9	65972458	65977001	-	2891	protein_coding	sorting nexin 22 [Source:MGI Symbol;Acc:MGI:2685966]	-	24	39	24	55	57	38	49	52	48	40	50	53	0.404028647894406	0.467180994693825	0.364752596885931	0.563456772370996	0.670743498422269	0.516008327118819	0.702057896826303	0.832537529415982	0.813698305553355	0.56465428636366	0.839932912959754
ENSMUSG00000060882	11.5738088840363	7.45209321405165	6.43683861171922	3.50194194228542	8.91854832447441	6.5896335512996	15.9124964357742	14.3926720153542	9.41501074993801	43.9119470205942	12.786408905134	17.5402374298451	7.41214408797776	18.99312875944	-1.38942464631143	0.00171390239239911	0.0193946659927279	Kcnd2	6	21215502	21729804	+	5152	protein_coding	potassium voltage-gated channel, Shal-related family, member 2 [Source:MGI Symbol;Acc:MGI:102663]	-	10	9	6	5	11	7	16	13	8	45	11	15	0.0944654843638982	0.0604972044759249	0.0511694369952071	0.0287435334719888	0.0726350999554817	0.0533388184246463	0.128637937617242	0.11679279879375	0.076099954753971	0.356457198100157	0.103690631075439
ENSMUSG00000084799	56.7116635317777	57.1327146410626	35.4026123644557	46.9260220266246	47.8358501039991	46.1274348590972	55.6937375252097	69.7491028436396	68.2588279370506	74.1623994125591	74.3936518116889	70.1609497193806	48.3560495878362	68.7364448749214	-0.504333594020092	0.00172108563733938	0.0194478041698643	Ino80dos	1	63152237	63197452	+	3711	lncRNA	INO80 complex subunit D, opposite strand [Source:MGI Symbol;Acc:MGI:3651861]	-	49	69	33	67	59	49	56	63	58	76	64	60	0.642619849008283	0.643912399315476	0.390713329748366	0.534724217623012	0.540867349238575	0.518353852779963	0.625060439534925	0.785774919911288	0.765962142271712	0.835782681101307	0.837551858191676
ENSMUSG00000031381	158.561181711297	154.837936780851	216.70689992788	182.100980998842	169.452418165014	187.333868101232	252.610880917915	207.033051297788	297.74971496679	181.502714351789	249.916174054892	254.918117313749	178.165547614186	240.621775483821	-0.432751010307792	0.0017222515170319	0.0194478041698643	Piga	X	163202783	163216912	+	6385	protein_coding	phosphatidylinositol glycan anchor biosynthesis, class A [Source:MGI Symbol;Acc:MGI:99461]	-	137	187	202	260	209	199	254	187	253	186	215	218	1.0442600788671	1.01426013617008	1.39003491930723	1.20603094616753	1.11356376890246	1.22352649988213	1.64777441532325	1.35559286049117	1.94191352043446	1.18883825680965	1.63531057492194
ENSMUSG00000028525	574.060920648199	434.705437486346	694.105763630389	460.855559604761	609.704394545887	665.55298868126	791.646697679766	605.599353261443	962.684849181162	695.760405015193	814.842967499905	905.07625138001	573.164177432807	795.935087336246	-0.474519836824138	0.00172246456415001	0.0194478041698643	Pde4b	4	101944740	102464456	+	10560	protein_coding	phosphodiesterase 4B, cAMP specific [Source:MGI Symbol;Acc:MGI:99557]	-	496	525	647	658	752	707	796	547	818	713	701	774	2.28595021798892	1.72172599606988	2.69200340579785	1.84547421148821	2.42261069471352	2.62831068607022	3.12229612372637	2.39757375556392	3.79629236408654	2.75547415094352	3.22386454925761
ENSMUSG00000033285	407.398072718077	377.572722845284	480.617283008368	497.976144192987	499.438706170567	503.636278563612	554.948313197625	540.278764884066	667.288886901857	536.701574696152	620.722032303779	544.916709487189	461.106534583149	577.476046911778	-0.322993939255567	0.00172655440386847	0.0194830480122455	Wdr3	3	100045496	100069723	-	5218	protein_coding	WD repeat domain 3 [Source:MGI Symbol;Acc:MGI:2443143]	-	352	456	448	711	616	535	558	488	567	550	534	466	3.28312636557813	3.02642154170913	3.77232569473903	4.03563176091625	4.01611689504713	4.02504659695069	4.42950365644223	4.3287680469982	5.32536341098179	4.30159327344068	4.97003982916746
ENSMUSG00000025323	196.754751028617	202.034527136511	186.668319739857	145.680784799074	173.506303767048	185.451115658003	224.76401215531	152.783749086068	317.756612810408	251.76182958474	387.079469582694	357.820843568841	181.682633688185	281.994419464677	-0.634428544977667	0.00172753390180128	0.0194831738252476	Sp4	12	118198668	118265175	-	5770	protein_coding	trans-acting transcription factor 4 [Source:MGI Symbol;Acc:MGI:107595]	zf-C2H2	170	244	174	208	214	197	226	138	270	258	333	306	1.43391074220583	1.46447736915524	1.32497803164296	1.06766136447552	1.26173359829395	1.34032962929399	1.62239861287382	1.10701075743481	2.29328598485623	1.82479726951627	2.80279353589287
ENSMUSG00000024366	25.4623795448798	15.7321967852201	18.2377093998711	14.7081561575988	8.91854832447441	18.8275244322846	21.8796825991895	37.6423729632341	36.4831666560098	24.3955261225524	23.2480161911528	50.2820139655561	16.9810857740548	32.3217964162824	-0.94430074129057	0.00174741026326539	0.0196412818418434	Gfra3	18	34822951	34853440	-	1997	protein_coding	glial cell line derived neurotrophic factor family receptor alpha 3 [Source:MGI Symbol;Acc:MGI:1201403]	-	22	19	17	21	11	20	22	34	31	25	20	43	0.536159031534385	0.329491478981769	0.374029708712086	0.311449211156877	0.187389101137026	0.393163448778564	0.456320055122955	0.788042100809045	0.760770904711205	0.510896201138377	0.486378778440991
ENSMUSG00000023980	453.693308254222	498.462234984344	508.510250325818	493.773813862244	539.977562190905	593.067019616964	603.680333532183	582.349652313563	689.649537432959	575.734416492235	602.123619350857	689.916005573909	514.58069820575	623.908927449285	-0.27626898561005	0.00174924260659687	0.0196508996341313	Taf8	17	47794289	47813217	-	4537	protein_coding	TATA-box binding protein associated factor 8 [Source:MGI Symbol;Acc:MGI:1926879]	-	392	602	474	705	666	630	607	526	586	590	518	590	4.20500288237996	4.5951147765508	4.59033947818939	4.60220906041961	4.99384613962866	5.45121078402909	5.5417234866741	5.36618366383617	6.32993284656658	5.30705956418135	5.54477167559147
ENSMUSG00000031711	564.80187354097	616.039705694936	686.596118583384	607.236732792292	615.379834388734	647.666840470589	768.77248405334	665.384298555991	792.037779338535	711.373541733627	743.936518116889	694.593402221868	622.953517578484	729.349670670042	-0.227590641416316	0.00176347750460605	0.0197776852801972	Zfp330	8	83490236	83500789	-	5686	protein_coding	zinc finger protein 330 [Source:MGI Symbol;Acc:MGI:1353574]	-	488	744	640	867	759	688	773	601	673	729	640	594	4.17697596932972	4.53142432700617	4.94547898978651	4.51604486163011	4.54113725166625	4.75010038833122	5.63115626108991	4.89233496754006	5.80067421558707	5.23228513026988	5.46632948601708
ENSMUSG00000035095	64.8133297506031	47.1965903556604	72.9508375994845	103.657481491648	102.157917171252	86.6066123885091	137.245281758552	102.962961340611	164.762688123915	103.437030759622	125.539287432225	114.596217874988	79.5637947928597	124.757244548319	-0.642431793251966	0.00176448950988027	0.0197780105508586	Fam167a	14	63673843	63702947	+	4274	protein_coding	family with sequence similarity 167, member A [Source:MGI Symbol;Acc:MGI:3606565]	-	56	57	68	148	126	92	138	93	140	106	108	98	0.637679593467407	0.461858551843654	0.699052249226052	1.02558864287588	1.0029187137087	0.845034645102866	1.33742522132891	1.00715658980674	1.6053280113753	1.01214346887575	1.22719033012446
ENSMUSG00000085180	130.78404038961	76.1769528547502	65.4411925524787	146.381173187531	154.047652877285	167.564967447333	205.867922637829	176.033450033948	174.177698873853	315.190197503376	197.608137624799	187.095865918348	123.399329884831	209.328878765359	-0.761749549444678	0.00176667151677398	0.0197914426043945	AI838599	4	3242055	3258092	+	4243	lncRNA	expressed sequence AI838599 [Source:MGI Symbol;Acc:MGI:3510989]	-	113	92	61	209	190	178	207	159	148	323	170	160	1.29614748585993	0.750902321897944	0.631672609920564	1.45887895590697	1.52338711127251	1.64690358806883	2.02079497853869	1.73449343538278	1.70946002533832	3.10670645785047	1.94580169093722
ENSMUSG00000042672	200.226893693828	202.862537493628	168.430610339986	230.427779802381	181.614074971115	276.764609154583	265.539784271982	312.21026987153	187.123338655018	445.950217520257	338.258635581273	390.562620104552	210.05441757592	323.274144334102	-0.621822099725102	0.00177067523113513	0.0198252563441507	Dcst1	3	89257526	89272560	-	5241	protein_coding	DC-STAMP domain containing 1 [Source:MGI Symbol;Acc:MGI:1925022]	-	173	245	157	329	224	294	267	282	159	457	291	334	1.60650082716285	1.61890206232253	1.31619651102497	1.85920699039454	1.45399718709864	2.20218791948076	2.1101923390011	2.49048262701896	1.48680232150117	3.55854752260039	2.69650677713297
ENSMUSG00000014245	276.614032328467	234.326931064069	216.70689992788	222.023119140896	239.990027640402	282.412866484269	325.211645906135	280.103539991124	262.443424654522	327.875871087104	320.822623437908	325.07906703313	245.345646097664	306.922695351654	-0.326733795848163	0.00177251164354178	0.0198347799043719	Pigl	11	62349286	62405243	+	2268	protein_coding	phosphatidylinositol glycan anchor biosynthesis, class L [Source:MGI Symbol;Acc:MGI:2681271]	-	239	283	202	317	296	300	327	253	223	336	276	278	5.12865943257628	4.32127631203067	3.91330377415197	4.13963659346707	4.4399529562013	5.19277385721424	5.97213536308195	5.16328430146881	4.81872429547058	6.0459834884346	5.91001684459608
ENSMUSG00000009093	0	0.82801035711685	1.07280643528654	4.2023303307425	1.62155424081353	2.82412866484269	14.9179654085383	4.42851446626284	5.88438171871126	6.83074731431466	10.4616072860187	3.50804748596903	1.75813833813368	7.67187727996914	-2.05012951791774	0.00177832795550492	0.0198713843358806	Gstt4	10	75650777	75658377	-	989	protein_coding	glutathione S-transferase, theta 4 [Source:MGI Symbol;Acc:MGI:1923136]	-	0	1	1	6	2	3	15	4	5	7	9	3	0	0.0350164697741787	0.0444261778563038	0.17968050691327	0.0687960354758051	0.119082013227117	0.628231788363274	0.187202768728444	0.247767294547812	0.288850070605192	0.441945691856417
ENSMUSG00000035051	476.840926022295	394.132929987621	448.433089949772	552.606438492639	560.246990201074	574.23949518468	648.434229757798	569.064108914774	707.302682589093	605.9848688842	647.457250923605	632.617896636415	501.08331163968	635.143506284314	-0.340636062623307	0.00177874568533404	0.0198713843358806	Dhx57	17	80545738	80597905	-	6042	protein_coding	DEAH (Asp-Glu-Ala-Asp/His) box polypeptide 57 [Source:MGI Symbol;Acc:MGI:2147067]	-	412	476	418	789	691	610	652	514	601	621	557	541	3.31868097124189	2.72831734140541	3.0397005591115	3.86760655508853	3.8906936319207	3.96342203242787	4.46983832755946	3.93759428467517	4.8748809810983	4.19451361927271	4.47710377560815
ENSMUSG00000028626	109.951184398345	68.7248596406985	71.878031164198	124.669133145361	141.885996071184	57.423949518468	199.900736474413	148.355234619805	169.470193498884	381.546028556719	79.0432550499194	190.603913404317	95.7555256563757	194.819893600676	-1.02441349446576	0.00178325263644703	0.0198996356324538	Col9a2	4	120896582	120912519	+	3095	protein_coding	collagen, type IX, alpha 2 [Source:MGI Symbol;Acc:MGI:88466]	-	95	83	67	178	175	61	201	134	144	391	68	163	1.49386709748195	0.928722763926659	0.951150831435302	1.70335572418017	1.92356604846122	0.773731693697228	2.69004995103817	2.00397690860305	2.280195607129	5.1556904432475	1.06701603549552
ENSMUSG00000037266	9423.39519338234	8836.52653115102	8643.60144910363	11079.4439170026	9539.60359870599	12246.3632669795	12352.0753582697	12069.9161777994	14006.0053668765	13243.8432214112	10641.7794115002	12897.9212567461	9961.48899272085	12535.2567987672	-0.331507124051325	0.00179241605081239	0.0199686660810329	Rsrp1	4	134650903	134654982	+	3349	protein_coding	arginine/serine rich protein 1 [Source:MGI Symbol;Acc:MGI:106498]	-	8142	10672	8057	15819	11766	13009	12420	10902	11901	13572	9155	11030	118.321852506877	110.356856378114	105.704495707187	139.897477532275	119.520776010874	152.493022102198	153.614208909041	150.674444180803	174.156053037741	165.386262573599	132.759585549487
ENSMUSG00000040771	508.090210009193	463.685799985436	409.812058279457	466.458666712418	419.982548370704	462.215724812586	604.674864559419	524.778964252146	574.315655746219	470.345743642809	581.200404778819	542.57801116321	455.040834694966	549.648940690437	-0.272612487910174	0.00180728288406017	0.0200714740462341	Oard1	17	48717042	48724294	+	1558	protein_coding	O-acyl-ADP-ribose deacylase 1 [Source:MGI Symbol;Acc:MGI:2146818]	-	439	560	382	666	518	491	608	474	488	482	500	464	13.7134294620918	12.447703221907	10.7728633772502	12.660556077299	11.3107659070365	12.3718670391688	16.1644549903422	14.0818416465232	15.3505038385366	12.6255502436598	15.5856614336755
ENSMUSG00000030966	388.879978503619	294.771687133599	319.696317715388	363.501573609227	398.091566119722	386.905627083448	459.47333458298	349.852642834764	523.709972965302	438.14364916104	544.003578872975	519.191027923416	358.6411250275	472.395701056746	-0.396870474855352	0.00180762976996899	0.0200714740462341	Trim21	7	102207128	102214693	-	3714	protein_coding	tripartite motif-containing 21 [Source:MGI Symbol;Acc:MGI:106657]	-	336	356	298	519	491	411	462	316	445	449	468	444	4.40297670836785	3.31953116423585	3.52540979810597	4.13877163319059	4.49748061806886	4.34431319821804	5.15258323955072	3.93816357660798	5.87203151141438	4.9337276407036	6.11965079181255
ENSMUSG00000063108	571.746158871392	515.022442126681	570.733023572438	444.046238281791	484.844718003245	503.636278563612	565.888154497219	549.135793816592	656.696999808176	655.751742174207	702.090088972814	664.190324010136	515.004809903193	632.292183879857	-0.298250504069073	0.00180915897944014	0.0200773737817626	Zfp26	9	20339745	20371458	-	14154	protein_coding	zinc finger protein 26 [Source:MGI Symbol;Acc:MGI:99173]	zf-C2H2	494	622	532	634	598	535	569	496	558	672	604	568	1.69862209035428	1.52187802129039	1.65145857190466	1.32664911600725	1.43731414770283	1.4838697995541	1.66516784332032	1.62200075920457	1.93208075037085	1.93758521291079	2.07243269044151
ENSMUSG00000028587	25.4623795448798	12.4201553567527	12.8736772234384	18.9104864883413	20.2694280101691	16.9447719890561	48.7320203345584	17.7140578650513	44.7213010622056	31.226273436867	24.4104170007104	33.9111256977006	17.8134831021063	33.4525325661822	-0.916338431581707	0.00181141424079196	0.020087587769229	Orc1	4	108436620	108472030	+	3479	protein_coding	origin recognition complex, subunit 1 [Source:MGI Symbol;Acc:MGI:1328337]	-	22	15	12	27	25	18	49	16	38	32	21	29	0.307763606201255	0.149315702529446	0.151552135325845	0.229855733261715	0.244464210569026	0.203113729948179	0.583400224123266	0.212869834173534	0.535302699838798	0.375375807272743	0.293148416663982
ENSMUSG00000118642	1646.95300419836	1089.66162996577	1033.11259718093	1276.80803215726	1630.472789138	1079.75852619152	2111.38937082179	1606.44362263684	1759.43013389467	1419.81962033255	1857.51649367311	2026.48209772811	1292.79442980531	1796.84688984784	-0.475016247912196	0.00181471174498608	0.0201057270424669	AY036118	17	40158994	40159718	-	714	pseudogene	cDNA sequence AY036118 [Source:MGI Symbol;Acc:MGI:2158419]	-	1423	1316	963	1823	2011	1147	2123	1451	1495	1455	1598	1733	96.9964184390909	63.830218216202	59.260227974214	75.6196150554992	95.8172200567813	63.0647112094384	123.161997174751	94.0627710200621	102.615566439815	83.164027080936	108.692918489745
ENSMUSG00000107200	12.7311897724399	21.5282692850381	25.7473544468769	30.8170890921117	22.7017593713894	26.3585342051984	33.8140549260201	36.5352443466684	31.7756612810408	40.0086628409859	40.6840283345174	46.7739664795871	23.3140326955091	38.2652697014699	-0.694396997819852	0.00182390479720605	0.0201298127889284	Gm43039	5	92105859	92106821	-	963	TEC	predicted gene 43039 [Source:MGI Symbol;Acc:MGI:5663176]	-	11	26	24	44	28	28	34	33	27	41	35	40	0.555923980256577	0.935008830501799	1.09501532460771	1.3532324227826	0.989148397921077	1.14143963665121	1.46243836036715	1.58612065498189	1.37406647275394	1.73751394644265	1.76508020348562
ENSMUSG00000009585	2923.54412410756	2014.5491988653	2456.72673680617	2707.00112138663	2549.08326655887	3442.61284244323	3240.18208673452	2732.39342568417	5625.46892308796	3669.08712883187	3838.24747315932	4444.69616472276	2682.25288169463	3925.01253370343	-0.549244291745027	0.00182418464612886	0.0201298127889284	Apobec3	15	79775860	79800107	+	9454	protein_coding	apolipoprotein B mRNA editing enzyme, catalytic polypeptide 3 [Source:MGI Symbol;Acc:MGI:1933111]	-	2526	2433	2290	3865	3144	3657	3258	2468	4780	3760	3302	3801	13.0036945120427	8.91241011000746	10.6427810313873	12.10820891454	11.3134912970719	15.1855514500205	14.2744841383272	12.0830932001364	24.7789308989046	16.2309139979342	16.962277261715
ENSMUSG00000042396	1146.96446040799	1107.87785782235	1144.68446645073	994.551511609059	983.472647053406	1114.58944639125	1184.48645343794	1149.19950399521	1348.70028992862	1291.01124240547	1270.5040848465	1314.3484580764	1082.02339828913	1259.70833878169	-0.220574634153635	0.00182488958881736	0.0201298127889284	Rbm7	9	48400001	48406599	-	4941	protein_coding	RNA binding motif protein 7 [Source:MGI Symbol;Acc:MGI:1914260]	-	991	1338	1067	1420	1213	1184	1191	1038	1146	1323	1093	1124	9.76130337712645	9.3779931503167	9.48822135664374	8.51176247381966	8.35171478757315	9.40714966745172	9.98439715686855	9.7236891685278	11.3668474007984	10.9273717967199	10.7430598427191
ENSMUSG00000030279	630.772584179977	534.894690697485	616.863700289759	547.70371977344	589.434966535718	505.519031006841	658.379540030157	608.92073911114	784.976521276082	679.171447251857	670.705267114758	747.214114511403	570.864782080537	691.561271549233	-0.277743662499695	0.00183625746382984	0.0202219486438185	C2cd5	6	142956646	143045867	-	12621	protein_coding	C2 calcium-dependent domain containing 5 [Source:MGI Symbol;Acc:MGI:1921991]	-	545	646	575	782	727	537	662	550	667	696	577	639	2.10160815796155	1.77258635923494	2.00174761844811	1.83509685822186	1.95961318022384	1.67032785703271	2.17264696412659	2.01705383982721	2.59001532086671	2.2505372338694	2.22026459335798
ENSMUSG00000111792	3.47214266521088	0	3.21841930585961	3.50194194228542	2.43233136122029	0.941376221614229	3.97812410894355	3.32138584969713	18.830021499876	2.92746313470628	12.786408905134	21.0482849158142	2.26103524936507	10.4819480690285	-2.21471958153658	0.00183904782547665	0.0202243910698187	Gm33858	9	119898062	119899688	+	1411	lncRNA	predicted gene, 33858 [Source:MGI Symbol;Acc:MGI:5593017]	-	3	0	3	5	3	1	4	3	16	3	11	18	0.103476862248647	0	0.0934177673278905	0.104951583591557	0.072330913273109	0.0278223744582138	0.117424283239552	0.0984108105629506	0.555729223093492	0.086769075578172	0.378606754996926
ENSMUSG00000028640	223.3745114619	240.123003563886	285.366511786219	228.326614637009	457.278295909415	240.050936511628	452.511617392328	378.637986865472	448.389886965798	709.421899643822	320.822623437908	399.917413400469	279.08664564501	451.616904617633	-0.694371054884574	0.00183949481400439	0.0202243910698187	Tfap2c	2	172391513	172400542	+	3679	protein_coding	transcription factor AP-2, gamma [Source:MGI Symbol;Acc:MGI:106032]	AP-2	193	290	266	326	564	255	455	342	381	727	276	342	2.55315117859367	2.7298379168068	3.17677964484079	2.62442289371817	5.21529673882334	2.72101914703387	5.12278995387391	4.30273784242807	5.07534365269185	8.06446112357181	3.64335912028918
ENSMUSG00000030638	13.8885706608435	1.6560207142337	6.43683861171922	9.80543743839918	12.1616568061015	18.8275244322846	18.8960895174818	16.6069292484856	30.5987849372985	15.6131367184335	32.5472226676139	50.2820139655561	10.4626747772636	27.4240295091449	-1.39285833973716	0.00184288745472424	0.0202506256630539	Sh3gl3	7	81823588	81956627	+	4319	protein_coding	SH3-domain GRB2-like 3 [Source:MGI Symbol;Acc:MGI:700011]	-	12	2	6	14	15	20	19	15	26	16	28	43	0.135221905656718	0.0160367161873873	0.0610384207916895	0.0960043335155179	0.118151098203701	0.181789165827922	0.182219704177422	0.160752088104102	0.295026080666934	0.151184583642264	0.314845517195027
ENSMUSG00000084803	26.6197604332834	14.9041864281033	37.5482252350288	7.70427227302793	41.349633140745	40.4791775294118	38.7867100621996	86.3560320921253	35.3062903122675	80.9931467268738	54.632838049209	87.7011871492257	28.1008758399334	63.9627007319835	-1.19473185281511	0.00184898314816116	0.0203065179808966	5830444B04Rik	4	155483220	155506161	-	5410	lncRNA	RIKEN cDNA 5830444B04 gene [Source:MGI Symbol;Acc:MGI:3603170]	-	23	18	35	11	51	43	39	78	30	83	47	75	0.206909094920231	0.115224250447307	0.284253631514964	0.0602200934907412	0.320702701789661	0.312027158133679	0.298601704361797	0.667338076952385	0.271765457642647	0.626111321514877	0.421913361974981
ENSMUSG00000025997	260.410699890816	150.697884995267	219.92531923374	195.408360379526	233.503810677148	268.292223160055	292.392122007351	207.033051297788	357.770408497644	341.537365715733	363.831453391541	373.022382674707	221.373049722759	322.597797264127	-0.545095983295552	0.00186955384186445	0.0205100454189273	Ikzf2	1	69570373	69726404	-	11613	protein_coding	IKAROS family zinc finger 2 [Source:MGI Symbol;Acc:MGI:1342541]	zf-C2H2	225	182	205	279	288	285	294	187	304	350	313	319	0.942946607032039	0.542744728012798	0.775612281880334	0.71155058918289	0.843680029994166	0.963433268987669	1.04864344082916	0.745325102405593	1.28291955066851	1.22996951618245	1.3089486163399
ENSMUSG00000018428	1153.90874573842	1266.85584638878	1240.16423919124	1250.1932733959	1374.26721908947	1260.50276074145	1725.51133225426	1655.15728176573	1200.4138706171	2344.89797089973	1542.50587428299	1639.42752510953	1257.64868075754	1684.65230915489	-0.421933016314841	0.00187624250267896	0.0205498090113776	Akap1	11	88721618	88755412	-	4390	protein_coding	A kinase (PRKA) anchor protein 1 [Source:MGI Symbol;Acc:MGI:104729]	-	997	1530	1156	1785	1695	1339	1735	1495	1020	2403	1327	1402	11.0529867179151	12.0696746169007	11.5698720556416	12.0425845894816	13.1351455637862	11.9739450826339	16.3704229176821	15.7625051091848	11.3869107696557	22.3388072160094	14.6801025519979
ENSMUSG00000117634	9.25904710722902	11.5921449996359	17.1649029645846	18.2100980998842	18.6478737693556	17.8861482106703	32.8195238987843	19.9283150981828	32.952537624783	26.3471682123565	22.0856153815951	30.4030782117316	15.4600358585599	27.4227064045722	-0.812309226467563	0.00187821743140767	0.0205602473993048	Gm50069	18	11788477	11790841	-	2365	lncRNA	predicted gene, 50069 [Source:MGI Symbol;Acc:MGI:6275393]	-	8	14	16	26	23	19	33	18	28	27	19	26	0.164629573088475	0.205005513950646	0.297251517293087	0.325602857982228	0.33084638878819	0.315386907759092	0.577973245294212	0.35228157387989	0.580225955231968	0.465911412586556	0.390162156244958
ENSMUSG00000117964	33.5640457637052	19.8722485708044	31.1113866233096	29.4163123151975	31.6203076958638	36.7136726429549	62.6554547158609	29.8924726472741	70.6125806245351	36.1053786613775	52.3080364300938	56.1287597755045	30.3829956019726	51.2837804757743	-0.758372634931203	0.00188186556495163	0.0205889805148596	Gm36043	19	29350817	29361871	-	4725	lncRNA	predicted gene, 36043 [Source:MGI Symbol;Acc:MGI:5595202]	-	29	24	29	42	39	39	63	27	60	37	45	48	0.298706859001932	0.175904958002097	0.269669250179185	0.263265216795887	0.280797024797595	0.324029088690169	0.552285545503359	0.264490768960616	0.622328518876918	0.319573412960115	0.462523057403171
ENSMUSG00000001998	321.751886976208	328.720111775389	334.7156078094	330.583319351744	321.878516801486	345.485073332422	340.129611314673	368.673829316381	413.08359665353	451.80514378967	406.840283345174	396.4093659145	330.522419341108	396.156971722321	-0.261245374546856	0.00189340134509561	0.0206814522602192	Ap4e1	2	126850637	126909829	+	9810	protein_coding	adaptor-related protein complex AP-4, epsilon 1 [Source:MGI Symbol;Acc:MGI:1336993]	-	278	397	312	472	397	367	342	333	351	463	350	339	1.37919221990927	1.40149047674262	1.39740029039388	1.42501355880342	1.37673770626767	1.46864983917615	1.44404936209594	1.5711722284587	1.75351051706489	1.92611721684304	1.73269341076111
ENSMUSG00000087691	50.9247590897596	24.0123003563886	37.5482252350288	61.6341781842234	58.3759526692871	103.551384377565	69.6171719065121	79.713260392731	131.810150499132	97.5821044902094	136.000894718244	130.967106142844	56.0077999853754	107.615114691612	-0.939678770893158	0.00189456284699393	0.020682910733325	Cd55os	1	130350561	130365651	+	2438	lncRNA	CD55 molecule, opposite strand sequence [Source:MGI Symbol;Acc:MGI:3783116]	-	44	29	35	88	72	110	70	72	112	100	117	112	0.878350767821302	0.41193903592831	0.630767902582427	1.06904251282989	1.00468172562779	1.77125132881844	1.18929414023488	1.36693342448883	2.25140998215522	1.67392898059613	2.33063812969563
ENSMUSG00000029102	6.94428533042177	3.3120414284674	7.50964504700576	8.40466066148501	3.24310848162706	4.70688110807115	8.95077924512298	9.96415754909138	31.7756612810408	13.6614946286293	9.29920647646111	16.3708882678555	5.68677034284636	15.0036979080335	-1.39938404025608	0.00191460188721521	0.0208338507143159	Hgfac	5	35198853	35205805	+	3410	protein_coding	hepatocyte growth factor activator [Source:MGI Symbol;Acc:MGI:1859281]	-	6	4	7	12	4	5	9	9	27	14	8	14	0.0856339311629566	0.0406232124418332	0.0901942607915517	0.10422523245585	0.0399057355340594	0.0575621266283573	0.10932338510697	0.122162158684155	0.38804281913843	0.167549982304126	0.113935298597849
ENSMUSG00000117628	59.026425308585	39.7444971416088	41.8394509761749	39.9221381420538	51.8897357060329	40.4791775294118	47.7374893073226	70.8562314602054	61.1975698745971	64.4041889635382	74.3936518116889	87.7011871492257	45.4835708006446	67.7150530944296	-0.577584256193949	0.0019207179645576	0.0208891056469724	Gm50012	17	87277800	87282716	+	1878	lncRNA	predicted gene, 50012 [Source:MGI Symbol;Acc:MGI:6275301]	-	51	48	39	57	64	43	48	64	52	66	64	75	1.32167172244851	0.885144756719816	0.912439886099838	0.89892875543324	1.15934873841229	0.898864177584242	1.05869433642816	1.57736773821027	1.35699429435622	1.43423090740022	1.65503458240112
ENSMUSG00000040187	223.3745114619	180.506257851473	154.484126681261	162.490106122043	197.018840258844	128.027166139535	213.824170855716	221.425723313142	217.722123592317	341.537365715733	240.616967578431	244.393974855842	174.31683475251	246.586720985197	-0.503000574582209	0.00192306110354683	0.0209032897911196	Arntl2	6	146697553	146735027	+	5691	protein_coding	aryl hydrocarbon receptor nuclear translocator-like 2 [Source:MGI Symbol;Acc:MGI:2684845]	bHLH	193	218	144	232	243	136	215	200	185	350	207	209	1.65050837920332	1.32658951260806	1.11175514770398	1.2073839673823	1.45260453503723	0.938148369185274	1.56485756830815	1.62663449545274	1.59313804417292	2.50986399427636	1.76646259930731
ENSMUSG00000030287	900.442331178022	697.184720692387	827.13376160592	832.761793875473	888.611723965814	878.304014766076	1064.1481991424	861.346063688121	1154.51569321115	959.232087138758	1022.91271241072	1083.98667316443	837.406391013949	1024.3569047926	-0.29101954787363	0.00193220828862946	0.0209687328841557	Itpr2	6	146009797	146403721	-	14802	protein_coding	inositol 1,4,5-triphosphate receptor 2 [Source:MGI Symbol;Acc:MGI:99418]	-	778	842	771	1189	1096	933	1070	778	981	983	880	927	2.55804515940076	1.96997331487705	2.28859645404749	2.379071312097	2.51895182670538	2.47447145969352	2.99425179209867	2.43280760667395	3.24802133598079	2.71021564259125	2.88725378354635
ENSMUSG00000053774	977.986850701065	931.511651756456	902.230212075977	773.228780856621	877.260844280119	1099.52742684542	1046.24664065215	1007.48704107479	1132.15504268005	1235.38944284605	1197.27283384437	1393.86420109169	926.95762775261	1168.73586703152	-0.335033680903135	0.00194429469581471	0.0210565362013217	Ubxn7	16	32151075	32212565	+	12655	protein_coding	UBX domain protein 7 [Source:MGI Symbol;Acc:MGI:2146388]	-	845	1125	841	1104	1082	1168	1052	910	962	1266	1030	1192	3.24970223823918	3.07864082832838	2.91990746786273	2.58376451410898	2.90867246031561	3.62328001431137	3.44332908259305	3.32834096854825	3.72548816821953	4.08265127620844	3.95273557156483
[truncated: 2,245 more rows]
[truncated: 1 more columns]
