# Supplementary material for: Gene dosage imbalance disrupts systemic metabolism in the Dp16 Down syndrome mouse model
Source: eLife. 2026 Aug 3;15:RP110476. doi: 10.7554/eLife.110476 (PMC13432951; doi:10.7554/eLife.110476)
Supplement: Figure 5—source data 17. [file elife-110476-fig5-data17.xls]

gene_id	FBAT7	FBAT8	FBAT9	FBAT10	FBAT11	FBAT12	FBAT1	FBAT2	FBAT3	FBAT4	FBAT5	FBAT6	FBAT_Dp16	FBAT_WT	log2FoldChange	pvalue	padj	gene_name	gene_chr	gene_start	gene_end	gene_strand	gene_length	gene_biotype	gene_description	tf_family	FBAT7_count	FBAT8_count	FBAT9_count	FBAT10_count	FBAT11_count	FBAT12_count	FBAT1_count	FBAT2_count	FBAT3_count	FBAT4_count	FBAT5_count	FBAT6_count	FBAT7_fpkm	FBAT8_fpkm	FBAT9_fpkm	FBAT10_fpkm	FBAT11_fpkm	FBAT12_fpkm	FBAT1_fpkm	FBAT2_fpkm	FBAT3_fpkm	FBAT4_fpkm	FBAT5_fpkm
ENSMUSG00000032932	615.2198507	578.9227633	534.1515284	556.0563377	563.8253737	492.3720339	271.1751436	284.3086207	296.4778708	280.3069384	243.8394961	271.5297253	556.7579813	274.6062991	1.018796677	2.62E-31	1.70E-27	Hspa13	16	75542319	75563992	-	6834	protein_coding	heat shock protein 70 family, member 13 [Source:MGI Symbol;Acc:MGI:1309463]	-	565	544	517	467	621	536	306	308	272	308	231	298	5.975004438	5.637905046	5.166174792	5.329986935	5.488443034	4.64749552	2.601071618	2.759144241	2.795987736	2.722865786	2.39441798
ENSMUSG00000023031	394.1762583	373.5328859	442.1989442	207.1815905	421.2801504	124.011613	38.99250431	48.00015674	27.2498043	24.57236148	42.22328937	41.00281087	327.0635737	37.00682118	3.142621078	1.16E-26	3.75E-23	Cela1	15	100572302	100585802	-	2306	protein_coding	chymotrypsin-like elastase family, member 1 [Source:MGI Symbol;Acc:MGI:95314]	-	362	351	428	174	464	135	44	52	25	27	40	45	11.34524885	10.78056805	12.67470889	5.885375591	12.15321589	3.468994651	1.108406928	1.380520002	0.761591412	0.707383546	1.228750331
ENSMUSG00000022971	1561.460648	1482.425385	1326.596833	1490.754893	1517.1533	1256.651012	860.4936747	820.6180643	857.8238393	811.7980163	870.8553432	871.9931111	1439.173678	848.9303415	0.761284773	2.76E-24	5.35E-21	Ifnar2	16	91169671	91202477	+	3329	protein_coding	interferon (alpha and beta) receptor 2 [Source:MGI Symbol;Acc:MGI:1098243]	-	1434	1393	1284	1252	1671	1368	971	889	787	892	825	957	31.1315049	29.63678934	26.33933197	29.33423536	30.31762591	24.35014024	16.94381859	16.34882815	16.60742385	16.18831148	17.55509213
ENSMUSG00000062609	1398.127944	1239.788638	839.9713589	747.7588439	1055.92417	328.8604256	27.47199167	115.3849922	23.97982778	29.12279879	47.50120054	51.02572019	935.0718968	49.08108853	4.250659747	1.94E-21	2.51E-18	Kcnj15	16	95058417	95101119	+	6313	protein_coding	potassium inwardly-rectifying channel, subfamily J, member 15 [Source:MGI Symbol;Acc:MGI:1310000]	-	1284	1165	813	628	1163	358	31	125	22	32	45	56	14.69920996	13.07025221	8.79444189	7.759041823	11.1269583	3.360287233	0.285254013	1.212196111	0.244809476	0.30624195	0.504939893
ENSMUSG00000022665	3778.429879	3749.16341	2586.037283	2443.313929	3671.674414	2042.976499	1005.829373	1136.311403	1287.280755	966.5128849	1052.415487	1040.560222	3045.265903	1081.485021	1.49373909	4.98E-20	5.38E-17	Ccdc80	16	44913765	44948440	+	4293	protein_coding	coiled-coil domain containing 80 [Source:MGI Symbol;Acc:MGI:1915146]	-	3470	3523	2503	2052	4044	2224	1135	1231	1181	1062	997	1142	58.41620574	58.12267404	39.81562052	37.28212913	56.89613869	30.69750361	15.35821812	17.55479763	19.32548232	14.94562637	16.45118664
ENSMUSG00000022946	821.0190574	1036.527153	761.4500511	828.726362	792.624076	750.4999098	457.2757324	443.0783699	447.9867827	423.19067	426.4552226	504.7901605	831.8077683	450.462823	0.884019137	7.05E-19	5.86E-16	Dop1b	16	93508792	93607478	+	9890	protein_coding	DOP1 leucine zipper like protein B [Source:MGI Symbol;Acc:MGI:1917278]	-	754	974	737	696	873	817	516	480	411	465	404	554	5.509850474	6.975197311	5.088909454	5.489049995	5.331513181	4.895025173	3.030813885	2.971280198	2.919354688	2.840580845	2.893663546
ENSMUSG00000031253	240.6435168	214.9676437	129.1468879	179.7955182	235.1542219	135.0348675	50.51301695	53.53863637	71.93948335	42.77411073	57.00144064	47.38102589	189.123776	53.85795232	1.816406762	7.24E-19	5.86E-16	Srpx2	X	132809175	132833195	+	2922	protein_coding	sushi-repeat-containing protein, X-linked 2 [Source:MGI Symbol;Acc:MGI:1916042]	-	221	202	125	151	259	147	57	58	66	47	54	52	5.466090539	4.896265843	2.92134823	4.030704629	5.353676039	2.981029596	1.133184178	1.215196318	1.586737393	0.971780408	1.309111108
ENSMUSG00000022867	1747.65993	1774.015159	1797.72468	2005.136772	1747.767865	1908.860236	934.9339102	936.0030565	880.713675	1062.072068	1251.92053	1045.11609	1830.194107	1018.459888	0.84566018	1.14E-18	8.85E-16	Usp25	16	76810594	76913668	+	5411	protein_coding	ubiquitin specific peptidase 25 [Source:MGI Symbol;Acc:MGI:1353655]	-	1605	1667	1740	1684	1925	2078	1055	1014	808	1167	1186	1147	21.4369138	21.81985689	21.95964129	24.27441607	21.48749235	22.75606543	11.32611023	11.47252688	10.48999206	13.02998197	15.52637655
ENSMUSG00000039956	4514.515931	4060.972913	3641.942239	4337.715714	3403.834663	2542.697369	1475.511811	1550.774295	1435.51969	1719.155216	1919.048502	1651.046518	3750.279805	1625.176005	1.206237349	4.15E-18	2.88E-15	Mrap	16	90535095	90546673	+	1581	protein_coding	melanocortin 2 receptor accessory protein [Source:MGI Symbol;Acc:MGI:1924287]	-	4146	3816	3525	3643	3749	2768	1665	1680	1317	1889	1818	1812	189.5231154	170.9504814	152.2582307	179.7262611	143.2241012	103.7440936	61.17700702	65.05430996	58.51877653	72.18560169	81.45635427
ENSMUSG00000105987	356.0652941	341.6069982	364.7108115	281.0049159	293.2618288	353.6627482	111.6603533	127.3850314	112.2691937	154.7148686	184.726891	153.0771606	331.7187661	140.6389164	1.238988584	7.79E-18	5.05E-15	AI506816	5	23903294	23917684	-	5726	lncRNA	expressed sequence AI506816 [Source:MGI Symbol;Acc:MGI:2140929]	-	327	321	353	236	323	385	126	138	103	170	175	168	4.127253722	3.970521213	4.209949526	3.214732921	3.407090847	3.984176325	1.27827725	1.475456485	1.263651199	1.793692823	2.164958942
ENSMUSG00000032418	73544.36095	60346.3129	49519.04952	53230.18967	64158.06152	12054.84739	6072.196353	11069.57461	4456.977991	3856.950665	9579.408775	3792.304418	52142.13699	6471.235469	3.010337973	1.29E-17	8.09E-15	Me1	9	86463424	86578006	-	3848	protein_coding	malic enzyme 1, NADP(+)-dependent, cytosolic [Source:MGI Symbol;Acc:MGI:97043]	-	67541	56706	47929	44705	70664	13123	6852	11992	4089	4238	9075	4162	1268.5196	1043.729076	850.5832611	906.1608069	1109.163806	202.0818132	103.4399136	190.7898292	74.64889438	66.53901718	167.0607897
ENSMUSG00000045975	755.6859759	766.2213044	793.4784793	819.2007716	789.900282	798.267346	480.3167576	533.5402038	565.7059373	535.1314278	548.9027618	520.2801112	787.1256932	530.6461999	0.570073624	1.67E-17	1.01E-14	C2cd2	16	97656409	97763798	-	7767	protein_coding	C2 calcium-dependent domain containing 2 [Source:MGI Symbol;Acc:MGI:1891883]	-	694	720	768	688	870	869	542	578	519	588	520	571	6.457596787	6.565578877	6.752451013	6.909066479	6.765477945	6.629726856	4.05370219	4.555889648	4.694132945	4.573772024	4.742561791
ENSMUSG00000040061	102.355161	95.77766305	70.25590702	85.73031331	78.9900282	178.2092809	26.58579839	12.00003919	16.34988258	22.75218656	27.44513809	18.2234715	101.8863922	20.55941938	2.311072919	2.61E-16	1.19E-13	Plcb2	2	118537998	118558919	-	6597	protein_coding	phospholipase C, beta 2 [Source:MGI Symbol;Acc:MGI:107465]	-	94	90	68	72	87	194	30	13	15	25	26	20	1.029783973	0.96625078	0.703908089	0.851275728	0.796535807	1.742546638	0.264168256	0.120641167	0.159729859	0.228951776	0.279183549
ENSMUSG00000040990	2359.613126	2158.190007	2346.340659	2542.141929	2297.066337	2179.848575	1472.853231	1680.005486	1458.409526	1653.628919	1502.093519	1397.740264	2313.866773	1527.455158	0.598718102	6.62E-16	2.80E-13	Sh3kbp1	X	158410268	158761065	+	10100	protein_coding	SH3-domain kinase binding protein 1 [Source:MGI Symbol;Acc:MGI:1889583]	-	2167	2028	2271	2135	2530	2373	1662	1820	1338	1817	1423	1534	15.50608986	14.22133637	15.35498116	16.48772533	15.12974758	13.92212501	9.559066961	11.03185836	9.306279082	10.86886129	9.98036641
ENSMUSG00000025613	2469.59048	2490.219239	2764.776576	2805.286363	2465.94157	2660.27875	1397.526802	1433.543143	1607.738454	1859.308685	1378.590398	1270.175963	2609.34883	1491.147241	0.807232749	8.02E-16	3.32E-13	Cct8	16	87280214	87292761	-	3088	protein_coding	chaperonin containing Tcp1, subunit 8 (theta) [Source:MGI Symbol;Acc:MGI:107183]	-	2268	2340	2676	2356	2716	2896	1577	1553	1475	2043	1306	1394	53.07995151	53.67009916	59.17828087	59.50894251	53.12329556	55.57128387	29.66608658	30.78880457	33.55490868	39.97068286	29.95910567
ENSMUSG00000069939	274.3989423	195.8121111	219.0331219	214.3257833	204.2845557	117.5813812	46.08205055	77.53871474	53.40961643	55.5153352	84.44657873	60.13745594	204.2393159	62.8549586	1.700473853	9.90E-16	3.93E-13	Gm12070	11	26736633	26737634	+	1002	processed_pseudogene	predicted gene 12070 [Source:MGI Symbol;Acc:MGI:3650751]	-	252	184	212	180	225	128	52	84	49	61	80	66	18.1759692	13.0060055	14.44846355	14.01164166	13.56273673	7.569573542	3.014681808	5.132278645	3.435339722	3.678007464	5.655685157
ENSMUSG00000050335	445.3538388	509.7500067	392.6065392	422.6980726	317.7759755	290.2790349	56.71636991	90.46183386	77.38944421	92.82892115	193.1715489	82.91679531	396.410578	98.91415222	2.004973862	1.35E-15	5.15E-13	Lgals3	14	47605208	47623617	+	1858	protein_coding	lectin, galactose binding, soluble 3 [Source:MGI Symbol;Acc:MGI:96778]	-	409	479	380	355	350	316	64	98	71	102	183	91	15.90898078	18.25927946	13.96662312	14.90276598	11.37771026	10.07791144	2.000967904	3.229081667	2.68444167	3.316690562	6.976993841
ENSMUSG00000039680	777.4636697	664.0584638	741.8197241	768.0007234	757.2147531	645.7789922	418.2832281	467.0784483	398.9371349	461.4143434	352.5644662	346.2459584	725.7227211	407.4205966	0.831711557	1.60E-15	5.67E-13	Mrps6	16	91855158	91909115	+	1533	protein_coding	mitochondrial ribosomal protein S6 [Source:MGI Symbol;Acc:MGI:2153111]	-	714	624	718	645	834	703	472	506	366	507	334	380	33.66051961	28.829444	31.98422388	32.81722073	32.85915802	27.17329695	17.88569011	20.20724117	16.77182272	19.98095756	15.43360111
ENSMUSG00000040820	279.8433657	269.2416528	273.7914024	197.6560001	294.1697602	166.2674219	110.77416	106.1541928	92.64933462	111.9407579	89.7244899	98.40674608	246.8282672	101.6082802	1.278699114	3.11E-15	1.06E-12	Hlcs	16	93929741	94114430	-	8923	protein_coding	holocarboxylase synthetase (biotin- [propriony-Coenzyme A-carboxylase (ATP-hydrolysing)] ligase) [Source:MGI Symbol;Acc:MGI:894646]	-	257	253	265	166	324	181	125	115	85	123	85	108	2.08155068	2.008183804	2.028095999	1.451046846	2.193141497	1.201978907	0.813776189	0.789015637	0.669189881	0.83280766	0.674793658
ENSMUSG00000032504	2128.769572	2007.074139	2048.78623	2153.974122	1986.553813	1839.964895	1426.77118	1385.542986	1527.079033	1328.727695	1487.315368	1424.164297	2027.520462	1429.933427	0.503745598	8.96E-15	2.77E-12	Pdcd6ip	9	113480812	113537327	-	6903	protein_coding	programmed cell death 6 interacting protein [Source:MGI Symbol;Acc:MGI:1333753]	-	1955	1886	1983	1809	2188	2003	1610	1501	1401	1460	1409	1563	20.467917	19.35074308	19.61726091	20.44019016	19.14440968	17.19381464	13.54858252	13.31194399	14.25744138	12.77807625	14.45892747
ENSMUSG00000052299	922.2853337	989.7025182	913.3267913	1137.11735	920.6423976	1132.639399	528.1711948	509.5401254	656.1752875	647.0721857	576.3478999	530.3030206	1002.618965	574.601619	0.803648903	1.06E-14	3.22E-12	Ltn1	16	87173539	87229500	-	7844	protein_coding	listerin E3 ubiquitin protein ligase 1 [Source:MGI Symbol;Acc:MGI:1926163]	-	847	930	884	955	1014	1233	596	552	602	711	546	582	7.803880028	8.397290845	7.696055791	9.496203766	7.807875958	9.314395105	4.413819133	4.308242648	5.39138367	5.476240447	4.930807152
ENSMUSG00000051225	230.8435546	199.0046999	170.473892	236.9490604	318.6839069	108.3953358	23.04102527	48.00015674	58.85957729	62.7960349	39.05654266	61.95980309	210.7250749	48.95218999	2.10659596	1.17E-14	3.51E-12	Fam83a	15	57848815	57874405	+	3171	protein_coding	family with sequence similarity 83, member A [Source:MGI Symbol;Acc:MGI:2447773]	-	212	187	165	199	351	118	26	52	54	69	37	68	4.831749137	4.176756878	3.55337653	4.894868993	6.685646497	2.20503217	0.476302613	1.003935391	1.19629655	1.314629403	0.826548689
ENSMUSG00000003617	1350.217017	1187.643022	741.8197241	1057.340531	1233.878716	568.6162108	345.6153791	379.3858543	356.4274402	422.2805825	391.6210089	328.9336605	1023.252537	370.7106543	1.464591621	1.47E-14	4.26E-12	Cp	3	20011218	20063309	+	9566	protein_coding	ceruloplasmin [Source:MGI Symbol;Acc:MGI:88476]	-	1240	1116	718	888	1359	619	390	411	327	464	371	361	9.368198137	8.262807784	5.125634038	7.240471154	8.580678207	3.834329555	2.368318397	2.630329212	2.401367943	2.930475513	2.747302571
ENSMUSG00000022965	321.220984	380.9822597	330.616033	413.1724822	351.3694358	351.8255391	228.6378662	209.5391458	219.0884266	203.8595915	177.3378153	180.4123678	358.197789	203.1458689	0.816685779	1.77E-14	4.91E-12	Ifngr2	16	91343960	91362511	+	3767	protein_coding	interferon gamma receptor 2 [Source:MGI Symbol;Acc:MGI:107654]	-	295	358	320	347	387	383	258	227	201	224	168	198	5.65967059	6.731025539	5.801067054	7.184856407	6.205087071	6.024656889	3.978596937	3.689171966	3.748364101	3.592550577	3.159196365
ENSMUSG00000022419	13025.23868	12704.37491	12544.8121	9943.525645	8587.214789	4233.848329	2114.457166	4020.013127	2504.802011	2011.293292	3276.527255	2061.074626	10173.16908	2664.694579	1.932732426	1.96E-14	5.35E-12	Deptor	15	54975713	55122667	+	8874	protein_coding	DEP domain containing MTOR-interacting protein [Source:MGI Symbol;Acc:MGI:2146322]	-	11962	11938	12142	8351	9458	4609	2386	4355	2298	2210	3104	2262	97.42022596	95.28092882	93.43817159	73.40122326	64.3742853	30.77630295	15.6191312	30.0446672	18.19164333	15.04607915	24.7779429
ENSMUSG00000033685	1637.682576	1673.980711	1821.487707	1821.769158	1502.626398	2053.081149	1066.976709	1068.926567	1169.561601	859.1225644	948.9684285	1015.958536	1751.771283	1021.585734	0.778242883	3.06E-14	8.27E-12	Ucp2	7	100142544	100151227	+	6989	protein_coding	uncoupling protein 2 (mitochondrial, proton carrier) [Source:MGI Symbol;Acc:MGI:109354]	-	1504	1573	1763	1530	1655	2235	1204	1158	1073	944	899	1115	15.55240491	15.94070461	17.22625212	17.07499671	14.30261646	18.94923369	10.00730888	10.14360156	10.78514564	8.16032483	9.11187201
ENSMUSG00000026749	483.464803	542.7400906	353.3458853	316.7258797	373.1597884	233.3255534	80.64358846	152.3081897	161.3188415	91.00874623	99.22473001	115.719044	383.7936667	116.7038566	1.718610209	3.34E-14	8.90E-12	Nek6	2	38401655	38484618	+	10714	protein_coding	NIMA (never in mitosis gene a)-related expressed kinase 6 [Source:MGI Symbol;Acc:MGI:1891638]	-	444	510	342	266	411	254	91	165	148	100	94	127	2.994994898	3.371416174	2.179856934	1.936485427	2.316982294	1.404789457	0.493395982	0.942824729	0.970401381	0.563895788	0.621497192
ENSMUSG00000035133	1753.104353	1599.486973	1718.170197	2002.755375	1744.13614	1346.674257	944.6820363	934.1568966	938.4832601	1090.28478	1089.360866	933.0417406	1694.054549	988.3349298	0.777044708	3.75E-14	9.85E-12	Arhgap5	12	52550755	52618758	+	10887	protein_coding	Rho GTPase activating protein 5 [Source:MGI Symbol;Acc:MGI:1332637]	-	1610	1503	1663	1682	1921	1466	1066	1012	861	1198	1032	1024	10.68765465	9.777877446	10.43127881	12.05041509	10.65741008	7.979118446	5.687937818	5.690768939	5.555667696	6.648123643	6.714820906
ENSMUSG00000031400	7576.459683	7631.351353	6317.865756	6706.015619	6434.509538	3526.522832	2265.996216	2707.393456	3194.767056	2118.683612	2777.236858	2099.343916	6365.45413	2527.236853	1.332775541	6.86E-14	1.71E-11	G6pdx	X	73453089	73472800	-	3080	protein_coding	glucose-6-phosphate dehydrogenase X-linked [Source:MGI Symbol;Acc:MGI:105979]	-	6958	7171	6115	5632	7087	3839	2557	2933	2931	2328	2631	2304	163.2670203	164.9008286	135.5811372	142.6251677	138.977422	73.85783283	48.2265139	58.29885287	66.85077318	45.66492538	60.51082737
ENSMUSG00000040907	2325.857701	1959.185308	1734.700998	1182.363904	1784.993051	443.6859932	230.4102527	258.4623825	132.979045	59.15568505	144.6147661	67.42684454	1571.797826	148.841496	3.400386455	7.31E-14	1.80E-11	Atp1a3	7	24677592	24705383	-	5958	protein_coding	ATPase, Na+/K+ transporting, alpha 3 polypeptide [Source:MGI Symbol;Acc:MGI:88107]	-	2136	1841	1679	993	1966	483	260	280	122	65	137	74	25.90988637	21.88502875	19.24437117	12.99968976	19.93037865	4.803699109	2.53500434	2.877108203	1.438469521	0.659118271	1.62885726
ENSMUSG00000055900	418.1317215	411.8439511	374.0093874	432.2236629	341.3821908	306.8139166	194.9625216	217.8468652	184.2086771	232.0723029	219.5611047	205.9252279	380.7341384	209.0961166	0.861705869	7.48E-14	1.82E-11	Tmem69	4	116408830	116413133	-	2069	protein_coding	transmembrane protein 69 [Source:MGI Symbol;Acc:MGI:3045357]	-	384	387	362	363	376	334	220	236	169	255	208	226	13.41329551	13.24781657	11.94817589	13.68454534	10.9763991	9.565664415	6.176864128	6.983130773	5.738092521	7.4461226	7.121406946
ENSMUSG00000031137	195.9992445	139.4097096	89.88623398	103.5907953	119.8469393	78.99999051	23.92721855	44.30783699	19.6198591	29.12279879	32.72304926	38.26929014	121.2888188	31.32834214	1.948299826	1.22E-13	2.78E-11	Fgf13	X	58107505	58613431	-	4019	protein_coding	fibroblast growth factor 13 [Source:MGI Symbol;Acc:MGI:109178]	-	180	131	87	87	132	86	27	48	18	32	31	42	3.236825283	2.308591655	1.478273439	1.688439427	1.983756945	1.267971843	0.390257822	0.731175943	0.314626886	0.481041411	0.546394913
ENSMUSG00000025934	214.5102842	200.0688962	117.7819618	114.3070844	146.1769487	208.5232308	47.85443711	61.8463558	44.68967905	35.49341103	73.89075639	38.26929014	166.8947343	50.34065492	1.732837366	1.25E-13	2.80E-11	Gsta3	1	21310813	21335885	+	4344	protein_coding	glutathione S-transferase, alpha 3 [Source:MGI Symbol;Acc:MGI:95856]	-	197	188	114	96	161	227	54	67	41	39	70	42	3.277488439	3.065221511	1.792126089	1.72371577	2.238559254	3.096458082	0.722120712	0.944242728	0.663033349	0.542406997	1.14148756
ENSMUSG00000022957	1250.039626	1299.383629	1259.440451	1307.387278	1280.183216	1044.453363	827.7045233	856.6181819	733.5647317	710.778308	825.4653071	666.0678832	1240.147927	770.0331559	0.687168924	1.53E-13	3.28E-11	Itsn1	16	91526169	91717485	+	23425	protein_coding	intersectin 1 (SH3 domain protein 1A) [Source:MGI Symbol;Acc:MGI:1338069]	-	1148	1221	1219	1098	1410	1137	934	928	673	781	782	731	3.541824578	3.691729707	3.553674397	3.656006666	3.635566126	2.876140051	2.316184414	2.425308783	2.018258533	2.014289677	2.364776566
ENSMUSG00000031373	1995.92564	1640.990627	1207.781696	1684.838796	1881.233775	1167.546371	588.4323378	797.5410659	697.5949901	782.6752176	836.0211295	751.7181992	1596.386151	742.33049	1.104659735	2.42E-13	4.90E-11	Car5b	X	162759818	162810993	-	6354	protein_coding	carbonic anhydrase 5b, mitochondrial [Source:MGI Symbol;Acc:MGI:1926249]	-	1833	1542	1169	1415	2072	1271	664	864	640	860	792	825	20.8487496	17.18822362	12.56379461	17.369746	19.69586577	11.85297872	6.07053164	8.324634889	7.07577633	8.177145653	8.829597989
ENSMUSG00000022973	618.4865048	628.9399874	617.8387117	598.9214944	574.72055	601.6859742	368.6564044	320.3087383	467.6066418	374.045947	350.4533017	368.1141242	606.7655371	374.8641929	0.696076953	3.53E-13	7.07E-11	Synj1	16	90732980	90808196	-	8085	protein_coding	synaptojanin 1 [Source:MGI Symbol;Acc:MGI:1354961]	-	568	591	598	503	633	655	416	347	429	411	332	404	5.077302867	5.177275652	5.050968814	4.85257436	4.728857433	4.800543842	2.988953541	2.627532602	3.72750814	3.07122964	2.908847939
ENSMUSG00000022472	462.7759939	534.2265206	434.9667185	667.9820245	407.66118	484.104593	275.60611	243.6931035	271.4080508	229.3420405	202.671789	271.5297253	498.6195051	249.0418032	0.999685685	5.11E-13	1.00E-10	Desi1	15	81876724	81918063	-	3635	protein_coding	desumoylating isopeptidase 1 [Source:MGI Symbol;Acc:MGI:106313]	-	425	502	421	561	449	527	311	264	249	252	192	298	8.449855335	9.781222402	7.90917542	12.03767696	7.460612112	8.590834739	4.970062292	4.446293985	4.812117958	4.18838522	3.741620816
ENSMUSG00000057614	1821.704089	1463.269852	1277.004428	1299.052386	1469.032938	960.8603497	764.7848005	678.463754	528.6462034	660.7234976	737.8519817	626.8874195	1381.820674	666.2262761	1.051994327	9.44E-13	1.84E-10	Gnai1	5	18470133	18565353	-	3135	protein_coding	guanine nucleotide binding protein (G protein), alpha inhibiting 1 [Source:MGI Symbol;Acc:MGI:95771]	-	1673	1375	1236	1091	1618	1046	863	735	485	726	699	688	38.56764799	31.06411497	26.92368203	27.14384982	31.17263449	19.77075726	15.99112834	14.35319076	10.86789731	13.99102615	15.79438027
ENSMUSG00000076612	169.8660119	655.5448938	70.25590702	52.39074702	86.25347907	1142.744049	8.861932798	1.846159875	13.07990606	4.550437311	2.111164468	4.555867874	362.8425146	5.834244732	5.962900589	1.04E-12	2.00E-10	Ighg2c	12	113248945	113252552	-	1326	IG_C_gene	immunoglobulin heavy constant gamma 2C [Source:MGI Symbol;Acc:MGI:2686979]	-	156	616	68	44	95	1244	10	2	12	5	2	5	8.502484192	32.90266078	3.502022371	2.588173527	4.327256275	55.59119642	0.438088985	0.092338993	0.635739293	0.227812197	0.106843826
ENSMUSG00000031936	176.39932	115.9973919	136.3791136	71.44192776	69.00278325	18.37209082	5.317159679	11.07695925	9.809929548	4.550437311	16.88931575	14.5787772	97.93210457	10.37042979	3.244413062	1.33E-12	2.51E-10	Hephl1	9	14963137	15023404	-	5261	protein_coding	hephaestin-like 1 [Source:MGI Symbol;Acc:MGI:2685355]	-	162	109	132	60	76	20	6	12	9	5	16	16	2.22541736	1.467411871	1.713401555	0.889543493	0.872524892	0.225263516	0.066250446	0.139640568	0.12017539	0.057418547	0.215434196
ENSMUSG00000022967	1220.639739	1102.507321	1107.563711	1218.084868	1222.075609	1276.860312	900.3723723	859.3874217	767.3544891	770.8440805	836.0211295	724.382992	1191.288593	809.7270808	0.557006128	2.41E-12	4.47E-10	Ifnar1	16	91282126	91304329	+	5940	protein_coding	interferon (alpha and beta) receptor 1 [Source:MGI Symbol;Acc:MGI:107658]	-	1121	1036	1072	1023	1346	1390	1016	931	704	847	792	795	13.63904388	12.35284928	12.32428883	13.43301275	13.68646055	13.86620191	9.936035194	9.595373821	8.325830148	8.614844806	9.444994213
ENSMUSG00000049313	3063.032637	2604.088239	2436.226893	1886.066893	2083.702468	875.4301274	607.0423967	665.5406349	309.5577768	600.6577251	877.1888366	486.566689	2158.09121	591.0923432	1.868155594	3.86E-12	6.88E-10	Sorl1	9	41876016	42035593	-	11321	protein_coding	sortilin-related receptor, LDLR class A repeats-containing [Source:MGI Symbol;Acc:MGI:1202296]	-	2813	2447	2358	1584	2295	953	685	721	284	660	831	534	17.95765818	15.30886562	14.22369849	10.9132631	12.24420056	4.988124388	3.5148892	3.898963209	1.762279877	3.52216452	5.199710841
ENSMUSG00000037649	152.4438568	167.0788122	132.2464132	140.5024579	155.2562623	225.0581125	90.39171454	79.38487461	63.21954597	69.16664713	58.05702288	64.69332381	162.0976525	70.81885483	1.193370466	4.15E-12	7.33E-10	H2-DMa	17	34338515	34358075	+	3448	protein_coding	histocompatibility 2, class II, locus DMa [Source:MGI Symbol;Acc:MGI:95921]	-	140	157	128	118	171	245	102	86	58	76	55	71	2.93444205	3.224974071	2.535106681	2.669309847	2.995445266	4.210444934	1.718457409	1.526967723	1.181685942	1.33167065	1.129947829
ENSMUSG00000021978	2174.502729	1980.469233	1811.155956	1872.969206	1687.844396	1602.046319	1001.398406	1125.234444	1281.830794	1231.348336	1195.974671	1175.413912	1854.831306	1168.533427	0.66655668	4.68E-12	8.20E-10	Extl3	14	65289509	65387304	-	6063	protein_coding	exostosin-like glycosyltransferase 3 [Source:MGI Symbol;Acc:MGI:1860765]	-	1997	1861	1753	1573	1859	1744	1130	1219	1176	1353	1133	1290	23.80429126	21.73965445	19.74457887	20.23603364	18.51929103	17.04464958	10.82671572	12.30877407	13.62577101	13.48219863	13.23747952
ENSMUSG00000096617	448.6204929	467.1821564	441.1657691	441.7492533	365.8963375	255.3720623	152.4252441	205.846826	182.0286927	150.1644313	229.0613448	155.8106813	403.3310119	179.22287	1.170535952	5.32E-12	9.24E-10	Gm5559	5	96009573	96010574	+	1002	processed_pseudogene	predicted gene 5559 [Source:MGI Symbol;Acc:MGI:3779498]	-	412	439	427	371	403	278	172	223	167	165	217	171	29.71626711	31.03063269	29.1013865	28.87955031	24.29236846	16.44016754	9.971639827	13.62497783	11.70819865	9.948708715	15.34104599
ENSMUSG00000040681	1544.038493	1692.072047	1603.48776	1721.750459	1563.457799	1534.988188	1213.1986	1096.618966	1122.691937	924.6488617	912.0230503	922.1076577	1609.965791	1031.881512	0.641436338	6.07E-12	1.03E-09	Hmgn1	16	95921818	95928929	-	3221	protein_coding	high mobility group nucleosomal binding domain 1 [Source:MGI Symbol;Acc:MGI:96120]	-	1418	1590	1552	1446	1722	1671	1369	1188	1030	1016	864	1012	31.81634336	34.96231903	32.90444117	35.01561887	32.29051395	30.74078048	24.68985739	22.58002293	22.46403838	19.05695357	19.00141649
ENSMUSG00000019818	4738.826177	4538.797032	4062.444506	4819.948726	4750.296868	3630.325145	2813.663663	2993.548237	3125.007557	2439.944486	2837.405045	2525.773149	4423.439743	2789.22369	0.66533932	1.43E-11	2.33E-09	Cd164	10	41395410	41407044	+	4449	protein_coding	CD164 antigen [Source:MGI Symbol;Acc:MGI:1859568]	-	4352	4265	3932	4048	5232	3952	3175	3243	2867	2681	2688	2772	70.69541363	67.89698063	60.35380158	70.96796245	71.02935398	52.63609896	41.45597961	44.62551137	45.26959611	36.40700061	42.79862516
ENSMUSG00000004098	2890.988856	3223.45046	2146.937865	2745.751424	2137.270418	1065.581267	863.1522545	855.695102	979.9029626	700.7673459	1024.970349	628.7097666	2368.330048	842.1996302	1.491698997	1.69E-11	2.73E-09	Col5a3	9	20681346	20726363	-	6809	protein_coding	collagen, type V, alpha 3 [Source:MGI Symbol;Acc:MGI:1858212]	-	2655	3029	2078	2306	2354	1160	974	927	899	770	971	690	28.18032193	31.50719719	20.84086481	26.41558343	20.88120992	10.0949418	8.309626065	8.334797692	9.275080555	6.832157726	10.10180208
ENSMUSG00000113637	56.62200396	27.66910266	37.19430372	33.33956629	34.50139163	8.267440867	3.544773119	4.615399687	0	0	1.055582234	1.82234715	32.93230152	1.839683698	4.121614463	2.14E-11	3.37E-09	Gm7049	13	62960890	62962601	+	1712	processed_pseudogene	predicted gene 7049 [Source:MGI Symbol;Acc:MGI:3646400]	-	52	26	36	28	38	9	4	5	0	0	1	2	2.195150708	1.075631271	1.435992818	1.275670491	1.340640612	0.311507074	0.1357257	0.178798926	0	0	0.041377019
ENSMUSG00000078636	577.1088865	496.9796516	446.3316446	592.9680004	378.6073765	321.5115893	155.083824	192.000627	146.058951	147.4341689	291.3406966	163.1000699	468.9178582	182.5030562	1.361569744	2.39E-11	3.74E-09	Gm7336	7	51396395	51397626	+	1232	processed_pseudogene	predicted gene 7336 [Source:MGI Symbol;Acc:MGI:3644851]	-	530	467	432	498	417	350	175	208	134	162	276	179	31.09065851	26.84726222	23.94564647	31.52846835	20.44362388	16.83396815	8.251505605	10.33597119	7.640740025	7.944284699	15.86943021
ENSMUSG00000024747	3290.609538	3025.509956	2651.127315	2562.383809	2899.024828	1070.17429	906.5757252	1249.850235	831.6640272	620.6796493	776.9085243	533.0365413	2583.138289	819.7857838	1.655727145	2.59E-11	4.00E-09	Aldh1a7	19	20670317	20704926	-	2066	protein_coding	aldehyde dehydrogenase family 1, subfamily A7 [Source:MGI Symbol;Acc:MGI:1347050]	-	3022	2843	2566	2152	3193	1165	1023	1354	763	682	736	585	105.7131227	97.46313447	84.8164053	81.24491492	93.34716581	33.41371568	28.76412548	40.12240986	25.94391743	19.9436457	25.23541532
ENSMUSG00000093812	120.8662008	79.81471921	75.42178254	73.82332535	35.40932298	24.8023226	9.748126078	21.23083856	5.44996086	5.460524774	6.333493405	4.555867874	68.35627891	8.796468592	2.947786977	3.76E-11	5.58E-09	Gm5627	9	102616847	102633884	+	931	lncRNA	predicted gene 5627 [Source:MGI Symbol;Acc:MGI:3645308]	-	111	75	73	62	39	27	11	23	5	6	6	5	8.616642143	5.70565377	5.354595966	5.194290646	2.530156945	1.718475116	0.686355096	1.512435344	0.377278152	0.389360654	0.456524962
ENSMUSG00000103922	225.3991311	192.6195224	217.9999468	184.5583134	232.4304278	104.7209177	63.80591615	98.7695533	80.65942073	68.25655967	84.44657873	59.22628236	192.9547099	75.86071849	1.347928413	4.93E-11	7.27E-09	Gm6123	1	4841354	4842422	+	1069	processed_pseudogene	predicted gene 6123 [Source:MGI Symbol;Acc:MGI:3647047]	-	207	181	211	155	256	114	72	107	74	75	80	65	13.99450041	11.9920851	13.47901875	11.30936528	14.46421256	6.319115752	3.912556746	6.127802159	4.862900092	4.238713382	5.301212842
ENSMUSG00000022962	942.9741428	888.6038739	899.8955149	944.2241452	863.442722	767.0347916	592.8633042	513.2324452	592.9557416	431.3814571	518.290877	371.7588185	884.3625317	503.4137739	0.813158449	5.54E-11	7.92E-09	Gart	16	91418074	91443840	-	5144	protein_coding	phosphoribosylglycinamide formyltransferase [Source:MGI Symbol;Acc:MGI:95654]	-	866	835	871	793	951	835	669	556	544	474	491	408	12.16694909	11.49686277	11.56300524	12.0242076	11.16637201	9.618662361	7.554939937	6.617173084	7.429152484	5.567085286	6.761506841
ENSMUSG00000048490	690.3528944	760.9003231	742.8528992	578.6796148	771.7416548	855.2208275	298.6471353	219.6930251	370.5973385	446.852944	390.5654266	387.2487693	733.291369	352.2674398	1.05868223	5.58E-11	7.92E-09	Nrip1	16	76084288	76170715	-	11457	protein_coding	nuclear receptor interacting protein 1 [Source:MGI Symbol;Acc:MGI:1315213]	-	634	715	719	486	850	931	337	238	340	491	370	425	3.999291901	4.420068101	4.28559873	3.308640599	4.48105782	4.815129065	1.70869617	1.271758669	2.084727698	2.589173014	2.287672073
ENSMUSG00000036167	536.8201529	478.8883153	531.0520031	545.3400486	502.0860413	462.9766886	343.8429926	300.9240596	342.257542	317.6205243	384.2319332	354.4465206	509.5272083	340.5539287	0.581282528	6.51E-11	9.08E-09	Pphln1	15	93296231	93389391	+	4545	protein_coding	periphilin 1 [Source:MGI Symbol;Acc:MGI:1917029]	-	493	450	514	458	553	504	388	326	314	349	364	389	7.839309132	7.012493281	7.722941743	7.859878431	7.348924386	6.570914459	4.959109481	4.391191482	4.853299505	4.639188639	5.673230847
ENSMUSG00000005397	3223.098687	3318.163927	2634.596513	3174.40299	2874.510681	2651.092705	1958.487148	2012.314263	2029.565424	2092.291076	2065.774432	2218.707655	2979.310917	2062.856666	0.53001126	6.65E-11	9.17E-09	Nid1	13	13612136	13686854	+	6943	protein_coding	nidogen 1 [Source:MGI Symbol;Acc:MGI:97342]	-	2960	3118	2550	2666	3166	2886	2210	2180	1862	2299	1957	2435	30.81124907	31.80700503	25.08109785	29.950027	27.54205114	24.63078913	18.49059842	19.22241686	18.83969398	20.00517242	19.96671505
ENSMUSG00000070031	54.44423457	83.00730798	53.72510537	72.63262655	65.37105782	81.75580413	25.69960511	24.92315831	32.69976516	27.30262387	28.50072032	29.15755439	68.48935607	28.04723786	1.293036416	8.24E-11	1.10E-08	Sp140	1	85528099	85572758	+	3328	protein_coding	Sp140 nuclear body protein [Source:MGI Symbol;Acc:MGI:3702467]	SAND	50	78	52	61	72	89	29	27	30	30	27	32	1.085804021	1.659988644	1.067022441	1.429653381	1.30671752	1.584659117	0.506198132	0.496682787	0.633255936	0.544613534	0.574702923
ENSMUSG00000035151	1525.527453	1898.526121	2825.733907	1597.917784	1134.006267	911.2557045	453.7309593	563.0787618	568.9759138	789.0458298	513.0129658	573.1281786	1648.827873	576.8287682	1.514991901	8.48E-11	1.13E-08	Elmod2	8	84039261	84059115	-	11138	protein_coding	ELMO/CED-12 domain containing 2 [Source:MGI Symbol;Acc:MGI:2445165]	-	1401	1784	2735	1342	1249	992	512	610	522	867	486	629	9.090665559	11.34439836	16.76886408	9.397872326	6.773104246	5.277565393	2.67035257	3.352905277	3.292339573	4.702863534	3.090950252
ENSMUSG00000003948	9410.141504	7936.775678	7734.348823	9043.357355	5704.532726	5062.429624	3335.631505	3071.086952	2439.402481	4114.505417	3897.209609	3722.144053	7481.930952	3429.996669	1.125064733	9.31E-11	1.21E-08	Mmd	11	90140282	90169415	+	3581	protein_coding	monocyte to macrophage differentiation-associated [Source:MGI Symbol;Acc:MGI:1914718]	-	8642	7458	7486	7595	6283	5511	3764	3327	2238	4521	3692	4085	174.4113324	147.5067485	142.7575313	165.4274958	105.9730109	91.19168797	61.05920591	56.87837009	43.90329277	76.27472997	73.03320016
ENSMUSG00000006998	3852.474039	3937.526148	4116.169611	4322.236629	4076.6118	2880.74384	2449.438225	2566.162226	2515.701933	2551.885244	2125.94262	2345.360782	3864.293678	2425.748505	0.671540074	1.04E-10	1.32E-08	Psmd2	16	20470402	20482164	+	4038	protein_coding	proteasome (prosome, macropain) 26S subunit, non-ATPase, 2 [Source:MGI Symbol;Acc:MGI:1096584]	-	3538	3700	3984	3630	4490	3136	2764	2780	2308	2804	2014	2574	63.32224049	64.89769042	67.37620454	70.11719738	67.16028981	46.01918298	39.76285708	42.14801677	40.15233652	41.95291938	35.33101476
ENSMUSG00000036594	1492.860912	2000.688962	1342.094459	1324.057061	1676.949219	2203.732293	939.3648766	816.0026646	789.1543325	1014.74752	666.0723898	857.4143339	1673.397151	847.1260196	0.982040508	1.04E-10	1.32E-08	H2-Aa	17	34501718	34506797	-	3798	protein_coding	histocompatibility 2, class II antigen A, alpha [Source:MGI Symbol;Acc:MGI:95895]	-	1371	1880	1299	1112	1847	2399	1060	884	724	1115	631	941	26.0883885	35.05877368	23.35649754	22.83673778	29.37274062	37.42867492	16.21275288	14.24937997	13.3913678	17.73660114	11.76894026
ENSMUSG00000060429	1626.793729	1337.694694	1101.36466	606.0656872	1131.282473	392.2441389	336.7534463	389.5397336	296.4778708	304.8792999	256.5064829	248.7503859	1032.57423	305.4845366	1.756795864	1.26E-10	1.58E-08	Sntb1	15	55499784	55770345	-	5324	protein_coding	syntrophin, basic 1 [Source:MGI Symbol;Acc:MGI:101781]	-	1494	1257	1066	509	1246	427	380	422	272	335	243	273	20.28043703	16.72210949	13.6732793	7.456997095	14.13554413	4.752465719	4.146211081	4.852584057	3.588989517	3.801519767	3.233189698
ENSMUSG00000018846	6754.351741	6171.274089	6416.017391	6958.443764	4260.013934	4579.243636	1705.922064	2013.237343	2699.91061	2970.525477	3220.581396	3110.746584	5856.557426	2620.153912	1.160400836	1.46E-10	1.83E-08	Pank3	11	35660311	35682112	+	7376	protein_coding	pantothenate kinase 3 [Source:MGI Symbol;Acc:MGI:2387464]	-	6203	5799	6210	5844	4692	4985	1925	2181	2477	3264	3051	3414	60.77789185	55.68343685	57.49422437	61.79787444	38.42108549	40.04731642	15.16057537	18.10228593	23.59100438	26.73497208	29.30112257
ENSMUSG00000017428	1342.594825	1314.282376	1506.369301	1407.405977	1568.905388	1275.941707	996.9674398	1068.003488	1025.682634	1028.398832	946.857264	965.8439893	1402.583262	1005.292274	0.48053881	1.64E-10	2.04E-08	Psmd11	11	80319441	80364074	+	6383	protein_coding	proteasome (prosome, macropain) 26S subunit, non-ATPase, 11 [Source:MGI Symbol;Acc:MGI:1916327]	-	1233	1235	1458	1182	1728	1389	1125	1157	941	1130	897	1060	13.96056487	13.70364013	15.59862103	14.44364716	16.3512677	12.89456115	10.23843403	11.09704066	10.35633551	10.69557388	9.954754593
ENSMUSG00000058258	503.0647275	430.9994837	362.6444612	454.8469401	502.9939727	161.6743992	113.4327398	180.9236677	125.3490998	110.1205829	164.6708285	139.4095569	402.7039974	138.9844126	1.534609878	1.71E-10	2.12E-08	Idi1	13	8935537	8942487	+	3505	protein_coding	isopentenyl-diphosphate delta isomerase [Source:MGI Symbol;Acc:MGI:2442264]	-	462	405	351	382	554	176	128	196	115	121	156	153	9.526178437	8.183909776	6.83868534	8.500795702	9.546722032	2.975457902	2.121425601	3.423471462	2.304895026	2.085680789	3.152822605
ENSMUSG00000022892	4524.315893	4566.466135	4322.804632	4331.76222	4183.7477	3986.743707	3297.525194	3132.933307	2812.179804	3096.117547	2915.518131	3514.396478	4319.306715	3128.111743	0.465087721	1.77E-10	2.18E-08	App	16	84746573	84970654	-	12996	protein_coding	amyloid beta (A4) precursor protein [Source:MGI Symbol;Acc:MGI:88059]	-	4155	4291	4184	3638	4608	4340	3721	3394	2580	3402	2762	3857	23.10606998	23.38528375	21.98545715	21.8341973	21.41584934	19.78833215	16.63243464	15.98824513	13.94605379	15.81521497	15.05486728
ENSMUSG00000029449	317.9543299	277.7552229	240.7297991	214.3257833	226.0749083	178.2092809	48.74063039	110.7695925	34.8797495	55.5153352	101.3358945	102.962614	242.5082207	75.700636	1.678238804	1.80E-10	2.20E-08	Rhof	5	123241107	123270755	-	4602	protein_coding	ras homolog family member F (in filopodia) [Source:MGI Symbol;Acc:MGI:1345629]	-	292	261	233	180	249	194	55	120	32	61	96	113	4.58565097	4.016869521	3.457505137	3.050774651	3.268024231	2.497953101	0.694259663	1.596369033	0.488477649	0.800817792	1.47770444
ENSMUSG00000054434	3661.919218	3092.55432	2664.558591	3169.640195	2820.942731	1331.05798	1027.098011	1572.005133	839.2939724	778.1247802	1096.749941	745.3399842	2790.112172	1009.768637	1.466149587	2.10E-10	2.54E-08	Tmem120b	5	123206478	123255812	+	2852	protein_coding	transmembrane protein 120B [Source:MGI Symbol;Acc:MGI:3603158]	-	3363	2906	2579	2662	3107	1449	1159	1703	770	855	1039	818	85.22011286	72.16721083	61.75261432	72.80190915	65.79975359	30.10565143	23.60694417	36.55643105	18.96629654	18.11202823	25.80649278
ENSMUSG00000022351	901.5965246	740.6805943	551.7155051	476.2795184	749.9513022	177.2906764	150.6528576	184.6159875	119.8991389	153.8047811	168.8931575	224.1486994	599.5856868	167.002437	1.843399913	2.27E-10	2.72E-08	Sqle	15	59186926	59203041	+	5546	protein_coding	squalene epoxidase [Source:MGI Symbol;Acc:MGI:109296]	-	828	696	534	400	826	193	170	200	110	169	160	246	10.78984561	8.888392133	6.575290109	5.62554191	8.99565347	2.062085215	1.780635036	2.207744407	1.393330528	1.841015022	2.0436338
ENSMUSG00000025006	4564.604627	3781.089298	4205.02267	3732.840725	3916.815881	2679.569446	2023.179258	2282.776685	2172.354399	2308.891892	2352.8928	2431.922271	3813.323774	2262.002884	0.753337427	2.39E-10	2.85E-08	Sorbs1	19	40283197	40502223	-	14718	protein_coding	sorbin and SH3 domain containing 1 [Source:MGI Symbol;Acc:MGI:700014]	-	4192	3553	4070	3135	4314	2917	2283	2473	1993	2537	2229	2669	20.58435363	17.09780032	18.88422377	16.61395328	17.7036933	11.74402035	9.01079213	10.28665041	9.512613087	10.41411002	10.72813499
ENSMUSG00000031360	512.8646897	466.1179602	451.4975201	440.5585545	443.9784343	335.2906574	264.0855974	289.8471003	288.8479256	278.4867635	256.5064829	248.7503859	441.7179694	271.0873759	0.703436502	2.67E-10	3.15E-08	Ctps2	X	161684234	161815504	+	4720	protein_coding	cytidine 5'-triphosphate synthase 2 [Source:MGI Symbol;Acc:MGI:1933185]	-	471	438	437	370	489	365	298	314	265	306	243	273	7.211799886	6.572429614	6.322560091	6.114260863	6.257478926	4.582263195	3.667584457	4.072736495	3.944075391	3.916786693	3.64692838
ENSMUSG00000035186	77.3108131	97.90605556	39.26065392	46.43725304	39.94897978	31.23255439	10.63431936	16.61543887	5.44996086	13.65131193	13.72256904	6.378215024	55.34938497	11.07530252	2.313869661	3.12E-10	3.61E-08	Ubd	17	37504783	37506986	+	931	protein_coding	ubiquitin D [Source:MGI Symbol;Acc:MGI:1344410]	-	71	92	38	39	44	34	12	18	5	15	13	7	5.511545875	6.998935292	2.787323928	3.267376374	2.854536041	2.164005702	0.748751013	1.183645052	0.377278152	0.973401634	0.989137418
ENSMUSG00000026229	1782.50424	1776.143551	1663.411916	1999.183278	2041.029694	1105.999867	912.7790782	975.6954938	983.1729391	1029.30892	978.5247311	869.2595904	1728.045425	958.1234587	0.85070052	3.74E-10	4.16E-08	Psmd1	1	85992109	86066873	+	7265	protein_coding	proteasome (prosome, macropain) 26S subunit, non-ATPase, 1 [Source:MGI Symbol;Acc:MGI:1917497]	-	1637	1669	1610	1679	2248	1204	1030	1057	902	1131	927	954	16.28462716	16.27101142	15.13365345	18.02599789	18.68930809	9.820193219	8.23583172	8.907134935	8.721923066	9.405404522	9.038722955
ENSMUSG00000024664	3336.342695	3707.659756	2459.989921	1637.210844	2129.099036	777.1394415	589.3185311	959.0800549	590.7757572	496.9077544	565.7920775	764.4746293	2341.240282	661.0581341	1.824260766	3.78E-10	4.18E-08	Fads3	19	10018933	10037474	+	3792	protein_coding	fatty acid desaturase 3 [Source:MGI Symbol;Acc:MGI:1928740]	-	3064	3484	2381	1375	2345	846	665	1039	542	546	536	839	58.39628119	65.07342262	42.87899463	28.28255289	37.35141453	13.2199922	10.18730186	16.774357	10.04089188	8.699109686	10.01288943
ENSMUSG00000021711	642.441968	719.3966691	713.9239964	747.7588439	685.4881757	580.5580698	412.0798751	477.2323276	453.4367435	511.4691538	405.3435779	453.7644403	681.5946205	452.2210197	0.59058032	4.52E-10	4.91E-08	Trappc13	13	104278657	104314977	-	3883	protein_coding	trafficking protein particle complex 13 [Source:MGI Symbol;Acc:MGI:1914225]	-	590	676	691	628	755	632	465	517	416	562	384	498	10.98118934	12.33028564	12.15245955	12.61468736	11.74389329	9.644480789	6.956510108	8.151204995	7.526053005	8.74418662	7.005300884
ENSMUSG00000052459	2506.61256	2423.174875	2444.492294	2764.802604	2232.603211	1904.267213	1444.495046	1416.927704	1502.009213	1671.830668	1610.818489	1677.470551	2379.32546	1553.925279	0.614201636	4.68E-10	5.05E-08	Atp6v1a	16	43905765	43960068	-	6044	protein_coding	ATPase, H+ transporting, lysosomal V1 subunit A [Source:MGI Symbol;Acc:MGI:1201780]	-	2302	2277	2366	2322	2459	2073	1630	1535	1378	1837	1526	1841	27.52615953	26.6828618	26.73276077	29.96553239	24.57347685	20.32375781	15.66639264	15.54828838	16.01644381	18.36264311	17.88516856
ENSMUSG00000030560	384.3762961	443.7698388	324.4169824	353.6375424	488.4670709	388.5697208	167.4905299	223.3853448	188.5686458	157.445131	277.6181276	203.1917072	397.2062419	202.9499144	0.97102083	4.95E-10	5.31E-08	Ctsc	7	87927293	87960096	+	5808	protein_coding	cathepsin C [Source:MGI Symbol;Acc:MGI:109553]	-	353	417	314	297	538	423	189	242	173	173	263	223	4.392510988	5.085144275	3.691956435	3.988541177	5.594846853	4.315617289	1.89034492	2.550864684	2.092477651	1.799575153	3.207687859
ENSMUSG00000026399	185.1103976	184.1059523	231.4312231	195.2746025	256.0366431	316.9185666	115.2051264	108.9234326	127.5290841	101.0197083	127.7254503	89.29501033	228.1462309	111.616302	1.036419872	5.77E-10	6.00E-08	Cd55	1	130366764	130390481	-	4853	protein_coding	CD55 molecule, decay accelerating factor for complement [Source:MGI Symbol;Acc:MGI:104850]	-	170	173	224	164	282	345	130	118	117	111	121	98	2.531648394	2.524815477	3.15203662	2.635832418	3.509710962	4.212481129	1.556105075	1.488573827	1.693623624	1.381857246	1.766192509
ENSMUSG00000064267	156.7993956	106.4196256	88.85305888	55.96284341	107.1359003	146.9767265	28.35818495	52.61555643	38.14972602	18.20174925	21.11164468	18.2234715	110.3579251	29.4433888	1.908939991	6.62E-10	6.67E-08	Hvcn1	5	122344867	122380360	+	3563	protein_coding	hydrogen voltage-gated channel 1 [Source:MGI Symbol;Acc:MGI:1921346]	-	144	100	86	47	118	160	32	57	35	20	20	20	2.920864623	1.987824365	1.648299611	1.028883669	2.000316513	2.660929234	0.521723038	0.97939458	0.690070647	0.339128795	0.397628159
ENSMUSG00000042532	93.64408347	44.69624276	76.45495764	61.91633739	79.89795956	12.86046357	16.83767232	13.84619906	5.44996086	4.550437311	5.277911171	5.467041449	61.57834073	8.571537028	2.833049318	7.94E-10	7.88E-08	Golga7b	19	42236013	42258787	+	2988	protein_coding	golgi autoantigen, golgin subfamily a, 7B [Source:MGI Symbol;Acc:MGI:1918396]	-	86	42	74	52	88	14	19	15	5	5	5	6	2.080092351	0.995548745	1.691237711	1.357397325	1.778830692	0.27763653	0.369384669	0.307333094	0.117552195	0.101097381	0.118536574
ENSMUSG00000050144	2947.61086	2395.505773	2339.108434	2786.235183	2224.431829	1920.802095	1409.047315	1503.697218	1601.198501	1468.881164	1646.708285	1230.084326	2435.615695	1476.602801	0.721930142	9.77E-10	9.60E-08	Slc25a44	3	88317805	88332446	-	3578	protein_coding	solute carrier family 25, member 44 [Source:MGI Symbol;Acc:MGI:2444391]	-	2707	2251	2264	2340	2450	2091	1590	1629	1469	1614	1560	1350	54.67800727	44.55833873	43.21053203	51.01052104	41.35788138	34.6292321	25.81443632	27.87272378	28.84182864	27.25296051	30.88497269
ENSMUSG00000050737	1439.505562	833.2656686	834.8054834	538.1958558	791.7161447	183.7209082	138.2461516	241.8469436	171.128771	212.9604662	211.1164468	184.0570621	770.2016038	193.2259736	1.994790493	9.83E-10	9.60E-08	Ptges	2	30779483	30819875	-	3931	protein_coding	prostaglandin E synthase [Source:MGI Symbol;Acc:MGI:1927593]	-	1322	783	808	452	872	200	156	262	157	234	200	202	24.3048626	14.10758092	14.03659742	8.968496219	13.39818519	3.014783408	2.3052998	4.080345238	2.805678739	3.596361224	3.604042564
ENSMUSG00000033849	1931.681443	1848.508897	1505.336125	1224.038362	2008.344165	733.0464236	464.3652786	744.0024295	742.2846691	527.8507281	629.1270116	453.7644403	1541.825903	593.5657595	1.377476661	1.13E-09	1.10E-07	B3galt2	1	143516402	143530352	+	9288	protein_coding	UDP-Gal:betaGlcNAc beta 1,3-galactosyltransferase, polypeptide 2 [Source:MGI Symbol;Acc:MGI:1349461]	-	1774	1737	1457	1028	2212	798	524	806	681	580	596	498	13.80372084	13.24559414	10.71250092	8.632868912	14.38452254	5.091079153	3.277290495	5.312653579	5.150699792	3.772734814	4.545556
ENSMUSG00000098188	1227.173047	1306.833003	1316.265082	1149.024338	1051.384513	803.7789732	705.4098507	677.540674	614.755585	733.5304946	624.9046826	706.1595205	1142.409826	677.0501346	0.753774615	1.15E-09	1.11E-07	Sowahc	10	59057775	59062256	+	4482	protein_coding	sosondowah ankyrin repeat domain family member C [Source:MGI Symbol;Acc:MGI:3606051]	-	1127	1228	1274	965	1158	875	796	734	564	806	592	775	18.17258976	19.40529935	19.41114274	16.79344126	15.60519652	11.56818873	10.31684899	10.0258885	8.839925082	10.86459852	9.356486904
ENSMUSG00000025240	803.5969023	797.0829958	816.2083316	946.6055428	900.6679077	751.4185144	537.0331276	527.0786442	624.5655145	597.9274627	625.9602649	533.9477149	835.9300324	574.4187881	0.541832628	1.34E-09	1.26E-07	Sacm1l	9	123358824	123421665	+	3738	protein_coding	SAC1 suppressor of actin mutations 1-like (yeast) [Source:MGI Symbol;Acc:MGI:1933169]	-	738	749	790	795	992	818	606	571	573	657	593	586	14.26861512	14.19176309	14.43249187	16.58868918	16.02894395	12.96710929	9.417577119	9.351805679	10.76853583	10.61882749	11.23772385
ENSMUSG00000025792	3355.942619	1975.148251	1407.184491	1556.243326	2359.713601	723.8603782	633.6281951	804.9257054	456.7067201	466.8748681	624.9046826	574.9505257	1896.348778	593.6651162	1.67532547	1.46E-09	1.35E-07	Slc25a10	11	120382666	120390013	+	3455	protein_coding	solute carrier family 25 (mitochondrial carrier, dicarboxylate transporter), member 10 [Source:MGI Symbol;Acc:MGI:1353497]	-	3082	1856	1362	1307	2599	788	715	872	419	513	592	631	64.46876364	38.04729205	26.92046661	29.50609757	45.43502412	13.51472865	12.02164359	15.45137369	8.51936654	8.970565182	12.13770602
ENSMUSG00000028991	4623.4044	4347.241706	3820.681532	4748.506798	3902.288979	3061.708935	2078.123241	2354.77692	2244.293882	2325.273466	2891.239739	2679.761484	4083.972058	2428.911455	0.749555244	1.56E-09	1.43E-07	Mtor	4	148533068	148642140	+	10109	protein_coding	mechanistic target of rapamycin kinase [Source:MGI Symbol;Acc:MGI:1928394]	-	4246	4085	3698	3988	4298	3333	2345	2551	2059	2555	2739	2941	30.35544139	28.62053161	24.9811391	30.77026181	25.67974754	19.53692826	13.4753641	15.44901963	14.30834762	15.26979479	19.19317377
ENSMUSG00000017831	897.2409858	851.3570049	937.0898187	1016.856772	928.8137798	875.4301274	661.98638	645.2328762	735.7447161	680.7454218	674.5170476	598.6410387	917.7980814	666.1445801	0.462641812	1.56E-09	1.43E-07	Rab5a	17	53786262	53814708	+	5270	protein_coding	RAB5A, member RAS oncogene family [Source:MGI Symbol;Acc:MGI:105926]	-	824	800	907	854	1023	953	747	699	675	748	639	657	11.30007576	10.7516026	11.75303959	12.63954655	11.724587	10.71547556	8.234094458	8.120171904	8.997761768	8.57514506	8.589209633
ENSMUSG00000020059	358.2430635	306.4885218	282.0568032	200.0373977	194.2973107	100.1278949	70.89546238	95.07723355	83.92939724	84.63813399	79.16866756	92.93970463	240.2084986	84.44143323	1.506961025	1.71E-09	1.53E-07	Sycp3	10	88295431	88309098	+	1264	protein_coding	synaptonemal complex protein 3 [Source:MGI Symbol;Acc:MGI:109542]	-	329	288	273	168	214	109	80	103	77	93	75	102	18.81107361	16.13761112	14.74922159	10.3668412	10.22584568	5.109855142	3.676620219	4.988716375	4.279420708	4.445149455	4.203171871
ENSMUSG00000012422	664.2196618	627.8757911	737.6870237	763.2379282	609.2219416	532.7906337	420.0556146	401.5397728	425.0969471	460.5042559	425.3996404	441.0080102	655.83883	428.9340402	0.611068133	1.77E-09	1.58E-07	Tmem167	13	90237242	90292026	+	10807	protein_coding	transmembrane protein 167 [Source:MGI Symbol;Acc:MGI:1913324]	-	610	590	714	641	671	580	474	435	390	506	403	484	4.079335665	3.866701903	4.511766213	4.626335415	3.750160921	3.180182231	2.547880461	2.464238669	2.535133231	2.82875841	2.641574443
ENSMUSG00000121191	99.08850693	104.2912331	88.85305888	45.24655425	104.4121062	17.45348628	13.2928992	13.84619906	14.16989824	0	8.444657873	4.555867874	76.55749094	9.05158704	3.085569168	1.81E-09	1.60E-07	ENSMUSG00000121191	2	61363828	61372359	+	2396	lncRNA	novel transcript	-	91	98	86	38	115	19	15	15	13	0	8	5	2.744854559	2.896897266	2.451123337	1.237032248	2.898968937	0.469889729	0.363672367	0.383268483	0.381151709	0	0.236519054
ENSMUSG00000026676	1598.482727	1384.519329	1378.255588	1877.732001	1890.313089	1234.604503	744.402355	951.6954154	907.9634793	501.4581917	481.3454988	492.944904	1560.651206	679.9683074	1.198659657	1.83E-09	1.62E-07	Ccdc3	2	5142587	5235689	+	2670	protein_coding	coiled-coil domain containing 3 [Source:MGI Symbol;Acc:MGI:1921436]	-	1468	1301	1334	1577	2082	1344	840	1031	833	551	456	541	39.73557968	34.51118463	34.11914155	46.0685635	47.09794942	29.82752181	18.27569421	23.6399235	21.91669544	12.4678288	12.09808248
ENSMUSG00000002718	729.5527433	742.8089868	730.454798	667.9820245	727.2530182	587.9069061	438.6656735	482.7708073	451.2567592	482.346355	544.6804328	481.0996475	697.6597462	480.1366125	0.53920966	2.01E-09	1.76E-07	Cse1l	2	166747960	166788309	+	5273	protein_coding	chromosome segregation 1-like (S. cerevisiae) [Source:MGI Symbol;Acc:MGI:1339951]	-	670	698	707	561	801	640	495	523	414	530	516	528	9.18294092	9.375436209	9.156197878	8.298303763	9.175025499	7.192027963	5.453223351	6.072151244	5.515487471	6.072514928	6.931941514
ENSMUSG00000048355	565.1311549	498.0438479	397.7724148	532.2423618	325.0394264	389.4883253	245.4755385	203.0775862	252.8781839	205.6797665	232.2280915	287.0196761	451.2862552	237.7264738	0.923367941	2.34E-09	2.03E-07	Arxes1	X	134934116	134935695	+	1580	protein_coding	adipocyte-related X-chromosome expressed sequence 1 [Source:MGI Symbol;Acc:MGI:1923469]	-	519	468	385	447	358	424	277	220	232	226	220	315	23.73968925	20.97889446	16.64014743	22.06656199	13.68543086	15.90149417	10.18423801	8.524408564	10.31507121	8.641752919	9.863443324
ENSMUSG00000022876	16.33327037	23.41231764	25.82937758	16.66978314	19.97448989	55.11627245	0.88619328	3.69231975	1.089992172	0.910087462	7.389075639	2.733520725	26.22258518	2.783531505	3.264502737	2.58E-09	2.20E-07	Samsn1	16	75655681	75819169	-	4935	protein_coding	SAM domain, SH3 domain and nuclear localization signals, 1 [Source:MGI Symbol;Acc:MGI:1914992]	-	15	22	25	14	22	60	1	4	1	1	7	3	0.219669044	0.315739819	0.345944459	0.221271315	0.269257655	0.720432436	0.011771145	0.049621684	0.014234892	0.012242309	0.100478662
ENSMUSG00000041220	43532.52108	32719.77809	23977.9278	38110.69636	35565.48718	12431.47525	8215.011704	12862.19585	7880.643403	10893.74692	13778.5149	12996.0687	31056.31429	11104.36358	1.483747725	2.73E-09	2.30E-07	Elovl6	3	129326004	129432144	+	6431	protein_coding	ELOVL family member 6, elongation of long chain fatty acids (yeast) [Source:MGI Symbol;Acc:MGI:2156528]	-	39979	30746	23208	32007	39172	13533	9270	13934	7230	11970	13053	14263	449.2811276	338.6132477	246.4408701	388.1956805	367.8999861	124.6937646	83.73501119	132.6465502	78.97708867	112.4517281	143.7787779
ENSMUSG00000027533	4693.09302	3291.55902	3277.231428	3158.923906	3392.031556	1001.278949	1190.157575	1342.158229	721.5748179	1040.229969	1010.192198	1056.050173	3135.686313	1060.060494	1.564414496	2.85E-09	2.39E-07	Fabp5	3	10077608	10081667	+	3567	protein_coding	fatty acid binding protein 5, epidermal [Source:MGI Symbol;Acc:MGI:101790]	-	4310	3093	3172	2653	3736	1090	1343	1454	662	1143	957	1159	87.32506542	61.41446071	60.72724747	58.01207223	63.26103505	18.10725231	21.87150969	24.95513709	13.03755678	19.3594767	19.00517128
ENSMUSG00000000184	1241.328548	1132.304817	899.8955149	1002.568386	908.8392899	767.9533961	514.8782956	600.0019593	568.9759138	608.8485123	579.5146466	681.557834	992.1483253	592.2961936	0.743504866	3.00E-09	2.49E-07	Ccnd2	6	127102125	127129156	-	9409	protein_coding	cyclin D2 [Source:MGI Symbol;Acc:MGI:88314]	-	1140	1064	871	842	1001	836	581	650	522	669	549	748	8.756411076	8.009252609	6.321617489	6.979958835	6.425739927	5.264922388	3.587059016	4.229300571	3.897340648	4.29569207	4.133251533
ENSMUSG00000031357	2760.322693	2729.663397	2820.568032	2608.821062	2296.158406	2240.476475	1507.414769	1580.312853	1727.637593	1836.556499	2012.995321	1696.605196	2576.001677	1726.920372	0.576945528	3.13E-09	2.58E-07	Syap1	X	161640053	161671443	-	2351	protein_coding	synapse associated protein 1 [Source:MGI Symbol;Acc:MGI:1914293]	-	2535	2565	2730	2191	2529	2439	1701	1712	1585	2018	1907	1862	77.92738329	77.27314214	79.29823943	72.68988584	64.97237397	61.47355597	42.02982122	44.58099878	47.36068444	51.85838953	57.45939163
ENSMUSG00000038127	1783.593125	1602.679562	1785.326578	1562.19682	1522.600888	1415.569597	1085.586768	1136.311403	1038.76254	1291.414109	1124.195079	1117.098803	1611.994428	1132.228117	0.50908302	3.48E-09	2.85E-07	Ccdc50	16	27207619	27270968	+	9164	protein_coding	coiled-coil domain containing 50 [Source:MGI Symbol;Acc:MGI:1914751]	-	1638	1506	1728	1312	1677	1541	1225	1231	953	1419	1065	1226	12.9179493	11.63948388	12.87692556	11.16690941	11.05300884	9.964298354	7.765275462	8.22378287	7.305486671	9.355086506	8.232419389
ENSMUSG00000025324	133.9328171	91.52087803	144.6445145	113.1163856	129.8341843	71.65115418	43.42347071	51.69247649	43.59968688	59.15568505	22.16722692	32.80224869	114.1166556	42.14013246	1.432765372	3.52E-09	2.87E-07	Atp10a	7	58305914	58479168	+	5587	protein_coding	ATPase, class V, type 10A [Source:MGI Symbol;Acc:MGI:1330809]	-	123	86	140	95	143	78	49	56	40	65	21	36	1.591077004	1.090218662	1.711208354	1.326261529	1.545930271	0.827265848	0.509475456	0.613632027	0.502947499	0.702886461	0.266258562
ENSMUSG00000031379	210.1547455	219.2244288	212.8340713	170.2699278	194.2973107	78.99999051	77.09881534	84.0002743	67.57951466	67.34647221	78.11308533	66.51567096	180.9634124	73.44230547	1.299569776	3.60E-09	2.91E-07	Pir	X	163052367	163156007	+	5553	protein_coding	pirin [Source:MGI Symbol;Acc:MGI:1916906]	-	193	206	206	143	214	86	87	91	62	74	74	73	2.51185401	2.627443458	2.533337631	2.008596041	2.327655131	0.917698332	0.910117442	1.003257423	0.784341779	0.805108736	0.943989157
ENSMUSG00000079037	2400.990745	2065.604933	2047.753055	2233.750941	2364.253258	1917.127677	1506.528576	1629.236089	1570.67872	1631.78682	1592.873591	1662.891774	2171.580101	1598.999262	0.441383896	3.61E-09	2.91E-07	Prnp	2	131751848	131780349	+	2343	protein_coding	prion protein [Source:MGI Symbol;Acc:MGI:97769]	-	2205	1941	1982	1876	2604	2087	1700	1765	1441	1793	1509	1825	68.0144302	58.67418674	57.76767503	62.45177463	67.12761642	52.78120793	42.14853567	46.11806573	43.20490205	46.2336833	45.62258728
ENSMUSG00000021097	589.0866181	655.5448938	415.3363915	503.6655907	549.2984719	331.6162392	214.4587737	247.3854232	265.95809	243.9034399	279.7292921	305.2431476	507.4247009	259.4463611	0.967636663	3.68E-09	2.96E-07	Clmn	12	104729376	104831335	-	12409	protein_coding	calmin [Source:MGI Symbol;Acc:MGI:2136957]	-	541	616	402	423	605	361	242	268	244	268	265	335	3.150831941	3.515910081	2.212293768	2.658813169	2.944768272	1.723850432	1.132881382	1.322198537	1.381320237	1.304813683	1.512767024
ENSMUSG00000042797	132.8439324	135.1529245	97.11845971	141.6931567	132.5579784	72.56975872	61.14733631	45.23091693	62.1295538	43.68419819	39.05654266	56.49276164	118.6560351	51.29021826	1.20718788	3.78E-09	3.03E-07	Aqp11	7	97373213	97387496	-	9418	protein_coding	aquaporin 11 [Source:MGI Symbol;Acc:MGI:1913583]	-	122	127	94	119	146	79	69	49	57	48	37	62	0.936194108	0.955078056	0.681589191	0.985536047	0.936325184	0.497047129	0.425594751	0.318519523	0.425164996	0.307916558	0.278295381
ENSMUSG00000100774	48.99981112	50.01722404	35.12795351	28.5767711	35.40932298	8.267440867	5.317159679	7.384639499	1.089992172	0	0	3.644694299	34.39975394	2.906080942	3.533325138	4.00E-09	3.18E-07	Gm7329	1	65134386	65134595	+	210	processed_pseudogene	predicted gene 7329 [Source:MGI Symbol;Acc:MGI:3646271]	-	45	47	34	24	39	9	6	8	1	0	0	4	15.48666764	15.8515741	11.05638491	8.91407298	11.21702912	2.539524338	1.659731413	2.33221914	0.334519961	0	0
ENSMUSG00000025007	116.510662	256.4712977	108.4833858	134.5489639	119.8469393	143.3023084	55.83017663	67.38483543	46.8696634	49.14472296	64.39051628	65.60449739	146.5272595	58.20406868	1.330549573	4.02E-09	3.19E-07	Aldh18a1	19	40538701	40576907	-	4072	protein_coding	aldehyde dehydrogenase 18 family, member A1 [Source:MGI Symbol;Acc:MGI:1888908]	-	107	241	105	113	132	156	63	73	43	54	61	72	1.899069099	4.19182463	1.760901474	2.164486655	1.957936926	2.270105253	0.898749451	1.097523312	0.741825946	0.801191777	1.06117015
ENSMUSG00000027339	339.7320237	422.4859137	228.3316978	270.2886267	433.9911894	528.197611	183.4420089	168.0005486	183.1186849	180.1973175	164.6708285	143.9654248	370.5045104	170.5658022	1.1207571	4.14E-09	3.27E-07	Rassf2	2	131831335	131872178	-	11993	protein_coding	Ras association (RalGDS/AF-6) domain family member 2 [Source:MGI Symbol;Acc:MGI:2442060]	-	312	397	221	227	478	575	207	182	168	198	156	158	1.880145758	2.344533837	1.258397849	1.476325978	2.407313205	2.840986537	1.002647719	0.929056695	0.984062723	0.997442455	0.921424433
ENSMUSG00000028402	1054.040381	1157.845527	1114.795936	909.6938801	761.7544099	715.5929373	576.9118251	570.4634013	610.3956163	520.5700284	460.2338541	505.701334	952.2871786	540.7126766	0.815996051	4.25E-09	3.35E-07	Mpdz	4	81196737	81361052	-	12437	protein_coding	multiple PDZ domain crumbs cell polarity complex component [Source:MGI Symbol;Acc:MGI:1343489]	-	968	1088	1079	764	839	779	651	618	560	572	436	555	5.625025322	6.195938423	5.92460414	4.79139486	4.074542589	3.711513016	3.040683465	3.042086113	3.163105849	2.778631068	2.483326451
ENSMUSG00000001891	3998.384587	4268.491183	4177.126942	3739.984918	3421.085359	2474.720633	1799.858551	2445.238754	2073.165111	1807.4337	2374.004445	1815.057761	3679.965604	2052.45972	0.842326225	4.59E-09	3.59E-07	Ugp2	11	21271138	21321201	-	3069	protein_coding	UDP-glucose pyrophosphorylase 2 [Source:MGI Symbol;Acc:MGI:2183447]	-	3672	4011	4043	3141	3768	2694	2031	2649	1902	1986	2249	1992	86.47101225	92.56559679	89.9622648	79.82800693	74.15604185	52.01515148	38.44314353	52.84254583	43.53664482	39.09604704	51.9105376
ENSMUSG00000039126	550.9756539	362.8909233	356.4454106	220.2792773	397.6739351	57.87208607	77.09881534	108.0003527	44.68967905	53.69516027	84.44657873	48.29219947	324.3562144	69.37046426	2.224519145	4.71E-09	3.66E-07	Prune2	19	16933482	17201296	+	20297	protein_coding	prune homolog 2 [Source:MGI Symbol;Acc:MGI:1925004]	-	506	341	345	185	438	63	87	117	41	59	80	53	1.801703922	1.189916151	1.160755555	0.710925538	1.303391228	0.183923771	0.248996509	0.352900824	0.141903575	0.175618657	0.279203652
ENSMUSG00000025130	1936.036981	1953.864326	1888.644089	1919.406459	1810.415129	1774.743973	1454.243172	1394.773785	1510.72915	1477.071951	1606.59616	1450.588331	1880.518493	1482.333758	0.343301711	5.32E-09	4.05E-07	P4hb	11	120451124	120464079	-	2861	protein_coding	prolyl 4-hydroxylase, beta polypeptide [Source:MGI Symbol;Acc:MGI:97464]	-	1778	1836	1828	1612	1994	1932	1641	1511	1386	1623	1522	1592	44.91368179	45.45154506	43.63267718	43.94722104	42.09590313	40.0145953	33.31935467	32.33294544	34.03193986	34.27292376	37.68423941
ENSMUSG00000028961	19197.03711	17735.8948	13902.40419	13622.78492	15293.1958	4401.95296	4456.666004	7291.408425	4074.390739	3339.110899	4422.889561	3086.144898	14025.54497	4445.101754	1.657750702	5.57E-09	4.21E-07	Pgd	4	149234448	149251228	-	6447	protein_coding	phosphogluconate dehydrogenase [Source:MGI Symbol;Acc:MGI:97553]	-	17630	16666	13456	11441	16844	4792	5029	7899	3738	3669	4190	3387	197.6329717	183.0912287	142.5318216	138.4173574	157.8047595	44.04415718	45.31373114	75.00895351	40.7308018	34.38274405	46.03830357
ENSMUSG00000070427	138.2883558	155.3726534	137.4122887	132.1675664	147.9928114	109.3139404	59.37494975	72.00023512	78.47943638	91.91883369	59.11260511	46.46985232	136.757936	67.89265206	1.010684762	5.59E-09	4.21E-07	Il18bp	7	101664092	101667897	-	3026	protein_coding	interleukin 18 binding protein [Source:MGI Symbol;Acc:MGI:1333800]	-	127	146	133	111	163	119	67	78	72	101	56	51	3.033189585	3.417257962	3.001485465	2.861134627	3.253503033	2.330275142	1.286209572	1.578063017	1.671494321	2.0165219	1.310937729
ENSMUSG00000029094	1857.637284	1461.14146	2169.667717	1260.950025	1037.765543	602.6045788	447.5276063	492.9246866	527.5562112	602.4779	619.6267715	508.4348548	1398.294434	533.0913384	1.391132867	6.10E-09	4.53E-07	Afap1	5	36050663	36161267	+	12651	protein_coding	actin filament associated protein 1 [Source:MGI Symbol;Acc:MGI:1917542]	-	1706	1373	2100	1059	1143	656	505	534	484	662	587	558	9.745832208	7.686692599	11.33569015	6.529130405	5.456999448	3.072615013	2.318848528	2.584134202	2.68758271	3.16143041	3.28682215
ENSMUSG00000015837	4871.67011	4978.310086	5413.837541	5100.953642	4706.716163	5006.394747	3581.107044	3789.243143	3606.784097	3390.075797	3085.46687	4191.398444	5012.980382	3607.345899	0.474548713	6.51E-09	4.78E-07	Sqstm1	11	50090193	50101654	-	3356	protein_coding	sequestosome 1 [Source:MGI Symbol;Acc:MGI:107931]	-	4474	4678	5240	4284	5184	5450	4041	4105	3309	3725	2923	4600	96.34713091	98.72612635	106.6259374	99.56615782	93.29869644	96.2284997	69.94759011	74.88414441	69.26536827	67.05865179	61.69782051
ENSMUSG00000116716	30.48877136	23.41231764	17.56397676	4.762795184	9.987244944	4.593022704	0	0	0	0.910087462	0	0	15.1346881	0.151681244	5.938502809	6.67E-09	4.86E-07	Gm49643	16	95098215	95102520	-	699	lncRNA	predicted gene, 49643 [Source:MGI Symbol;Acc:MGI:6215074]	-	28	22	17	4	11	5	0	0	0	1	0	0	2.894980311	2.229150225	1.660830352	0.446341279	0.950491078	0.42385957	0	0	0	0.086431752	0
ENSMUSG00000082536	143.7327793	107.4838219	129.1468879	110.734988	127.1103902	150.6511447	56.71636991	77.53871474	77.38944421	65.52629728	67.55726299	79.27210101	128.1433353	70.66669836	0.86277197	6.68E-09	4.86E-07	Gm13456	2	40445764	40447128	+	1365	processed_pseudogene	predicted gene 13456 [Source:MGI Symbol;Acc:MGI:3651389]	-	132	101	125	93	140	164	64	84	71	72	64	87	6.988855138	5.240618605	6.253611376	5.314158892	6.194808983	7.119350281	2.723661806	3.767430918	3.65398727	3.186767195	3.321316646
ENSMUSG00000040850	1943.659174	1995.36798	1944.435544	1850.345929	1711.450611	1425.674247	985.4469271	1120.619044	1188.091467	1366.951368	1241.364707	1128.032886	1811.822248	1171.751067	0.628617396	7.65E-09	5.49E-07	Psme4	11	30721726	30830361	+	8382	protein_coding	proteasome (prosome, macropain) activator subunit 4 [Source:MGI Symbol;Acc:MGI:2143994]	-	1785	1875	1882	1554	1885	1552	1112	1214	1090	1502	1176	1238	15.39059191	15.84336573	15.3329419	14.46064273	13.58301665	10.97168234	7.70660303	8.866856768	9.13524447	10.82611831	9.938540797
ENSMUSG00000052825	149.1772027	152.1800646	164.2748414	157.1722411	188.8497226	143.3023084	79.75739518	116.3080721	97.00930331	85.54822145	92.89123661	78.36092744	159.1593968	91.64585935	0.799126011	7.84E-09	5.60E-07	Gm9892	8	52649100	52650091	-	992	processed_pseudogene	predicted gene 9892 [Source:MGI Symbol;Acc:MGI:3701610]	-	137	143	159	132	208	156	90	126	89	94	88	86	9.980990767	10.20982263	10.94558504	10.37878457	12.66438772	9.318415918	5.270316483	7.776022988	6.302598868	5.724883776	6.283967924
ENSMUSG00000060586	1671.438001	1992.175391	1406.151316	1496.708387	1804.967541	2133.918348	1150.278877	1040.311089	758.6345517	1124.868103	769.5194487	1032.35966	1750.893164	979.3286218	0.837852986	7.99E-09	5.69E-07	H2-Eb1	17	34524841	34535648	+	1944	protein_coding	histocompatibility 2, class II antigen E beta [Source:MGI Symbol;Acc:MGI:95901]	-	1535	1872	1361	1257	1988	2323	1298	1127	696	1236	729	1133	57.06592721	68.20299021	47.80963102	50.43398158	61.76645191	70.80796512	38.7868303	35.49166048	25.15094524	38.41251147	26.56404622
ENSMUSG00000068606	11.97773161	39.37526148	12.39810124	11.90698796	18.15862717	18.37209082	0.88619328	0.923079937	2.179984344	2.730262387	2.111164468	1.82234715	18.69813338	1.775505261	3.411455675	8.50E-09	6.00E-07	Gm4841	18	60401377	60406344	-	2839	protein_coding	predicted gene 4841 [Source:MGI Symbol;Acc:MGI:3643814]	-	11	37	12	10	20	20	1	1	2	3	2	2	0.280021934	0.923060493	0.28864855	0.274738072	0.425497623	0.417439717	0.020461641	0.021564196	0.049488687	0.063841981	0.049903104
ENSMUSG00000106574	34.84431013	37.24686896	55.79145558	35.72096388	32.68552891	16.53488173	6.203352959	12.92311912	4.359968688	10.92104955	6.333493405	9.111735748	35.4706682	8.308786578	2.077801642	8.54E-09	6.00E-07	Gm2451	3	139355140	139356138	+	999	processed_pseudogene	predicted pseudogene 2451 [Source:MGI Symbol;Acc:MGI:3780618]	-	32	35	54	30	36	18	7	14	4	12	6	10	2.314990691	2.481397773	3.691320877	2.342286444	2.176554508	1.06766789	0.407041237	0.857948482	0.281278046	0.725715252	0.42545019
ENSMUSG00000029407	1270.728435	1142.946779	1253.2414	1310.959374	1171.231453	1114.267308	794.0291787	852.0027822	976.6329861	912.8177247	932.0791128	839.1908624	1210.562458	884.4587745	0.453047909	8.71E-09	6.05E-07	Uso1	5	92285797	92350657	+	5847	protein_coding	USO1 vesicle docking factor [Source:MGI Symbol;Acc:MGI:1929095]	-	1167	1074	1213	1101	1290	1213	896	923	896	1003	883	921	14.42455822	13.00963222	14.16710897	14.68718156	13.32567299	12.29297141	8.90186029	9.664230285	10.76505489	10.3637835	10.69770381
ENSMUSG00000026914	1196.684276	1204.670162	1215.013921	1202.605784	1300.157705	685.2789874	638.9453547	706.1561521	662.7152406	646.1620982	568.9588242	629.6209402	1134.068473	642.0931017	0.820231893	9.22E-09	6.36E-07	Psmd14	2	61542038	61630720	+	2820	protein_coding	proteasome (prosome, macropain) 26S subunit, non-ATPase, 14 [Source:MGI Symbol;Acc:MGI:1913284]	-	1099	1132	1176	1010	1432	746	721	765	608	710	539	691	28.16523265	28.43093552	28.47814787	27.93550353	30.67089469	15.67540909	14.85224192	16.6077573	15.14592506	15.21106889	13.53949968
ENSMUSG00000022206	2440.190594	2406.147735	3893.003789	1851.536628	1577.984701	1614.906783	1106.855406	824.3103841	1318.890528	636.1511361	728.3517416	680.6466604	2297.295038	882.5343095	1.380334714	9.33E-09	6.41E-07	Npr3	15	11839982	11907373	-	9389	protein_coding	natriuretic peptide receptor 3 [Source:MGI Symbol;Acc:MGI:97373]	-	2241	2261	3768	1555	1738	1758	1249	893	1210	699	690	747	17.24992759	17.05591627	27.40596397	12.91800037	11.18054485	11.0950355	7.727676933	5.822785377	9.053309423	4.497884815	5.205862717
ENSMUSG00000030104	1138.973387	1168.487489	1089.999734	1132.354555	1088.609699	1128.046376	840.9974225	826.156544	938.4832601	892.7958005	933.134695	848.3025982	1124.411873	879.9783867	0.354373907	1.13E-08	7.65E-07	Edem1	6	108805602	108836317	+	6453	protein_coding	ER degradation enhancer, mannosidase alpha-like 1 [Source:MGI Symbol;Acc:MGI:2180139]	-	1046	1098	1055	951	1199	1228	949	895	861	981	884	931	11.7147973	12.0513169	11.16462966	11.49484423	11.22251135	11.27628039	8.542999982	8.491023308	9.373090687	9.184548992	9.70406193
ENSMUSG00000019883	1275.083974	1112.085088	982.5495232	1295.48029	1408.201537	546.5697018	526.3988082	533.5402038	427.2769314	498.7279293	627.0158471	430.9851009	1103.328352	507.3241368	1.120694304	1.19E-08	7.97E-07	Echdc1	10	29189162	29223465	+	4125	protein_coding	enoyl Coenzyme A hydratase domain containing 1 [Source:MGI Symbol;Acc:MGI:1277169]	-	1171	1045	951	1088	1551	595	594	578	392	548	594	473	20.5162367	17.94263281	15.74381912	20.57259994	22.71016973	8.547166762	8.365046322	8.578326035	6.675801992	8.026146793	10.20059375
ENSMUSG00000024424	90.37742939	90.45668177	79.55448295	48.81865064	84.43761635	59.70929515	27.47199167	36.00011756	25.06981996	33.6732361	41.16770713	31.89107512	75.55902604	32.54565792	1.216961241	1.21E-08	8.10E-07	Ttc39c	18	12732953	12871920	+	7234	protein_coding	tetratricopeptide repeat domain 39C [Source:MGI Symbol;Acc:MGI:1919997]	-	83	85	77	41	93	65	31	39	23	37	39	35	0.829209649	0.832212535	0.726885069	0.442068521	0.776491989	0.532431838	0.248936768	0.330053821	0.223352421	0.309010838	0.381899476
ENSMUSG00000074604	237.3768627	242.6367464	235.5639235	141.6931567	235.1542219	173.6162582	88.61932798	141.2312304	86.10938159	61.88594743	71.77959192	48.29219947	211.0068616	82.9862798	1.346644523	1.22E-08	8.13E-07	Mgst2	3	51567781	51590098	+	3703	protein_coding	microsomal glutathione S-transferase 2 [Source:MGI Symbol;Acc:MGI:2448481]	-	218	228	228	119	259	189	100	153	79	68	68	53	4.254686256	4.360888341	4.204696586	2.506556438	4.224531835	3.024386263	1.568744247	2.529509889	1.498700016	1.109444786	1.300822859
ENSMUSG00000047126	3786.052072	3666.156102	3996.321299	4103.148051	3655.33165	3465.894932	2664.783192	2612.316223	2877.579334	2999.648276	3058.021732	2960.402945	3778.817351	2862.125284	0.400747303	1.29E-08	8.48E-07	Cltc	11	86585177	86648391	-	8499	protein_coding	clathrin, heavy polypeptide (Hc) [Source:MGI Symbol;Acc:MGI:2388633]	-	3477	3445	3868	3446	4026	3773	3007	2830	2640	3296	2897	3249	29.56661596	28.7088125	31.0793669	31.6250836	28.61135833	26.30559567	20.55282181	20.3853076	21.82113973	23.42986933	24.14591267
ENSMUSG00000111942	5081.824855	4105.669156	3771.089127	4921.158124	4651.33235	1493.650983	949.1130027	1899.698511	1069.282321	769.9339931	1739.599522	499.323119	4004.120766	1154.491745	1.794288482	1.29E-08	8.48E-07	Gm5182	12	10202142	10208233	+	6092	processed_pseudogene	predicted gene 5182 [Source:MGI Symbol;Acc:MGI:3649174]	-	4667	3858	3650	4133	5123	1626	1071	2058	981	846	1648	548	55.36593839	44.85348173	40.91537134	52.916334	50.79219675	15.81575072	10.21257912	20.68160021	11.31228779	8.389980688	19.1628576
ENSMUSG00000025420	135.0217017	169.2072047	163.2416663	160.7443375	113.4914198	134.116263	70.0092691	69.2309953	81.7494129	72.80699698	104.5026412	74.71623314	145.9704322	78.83592477	0.890396822	1.35E-08	8.82E-07	Katnal2	18	77064844	77135004	-	4061	protein_coding	katanin p60 subunit A-like 2 [Source:MGI Symbol;Acc:MGI:1924234]	-	124	159	158	135	125	146	79	75	75	80	99	82	2.206751622	2.773051702	2.656914781	2.59289552	1.859129143	2.130340535	1.130055986	1.130646745	1.297387193	1.190165865	1.726891949
ENSMUSG00000022947	293.9988667	520.3919693	244.8624995	90.49310849	206.1004184	83.59301321	60.26114303	69.2309953	46.8696634	70.98682206	50.66794724	35.53576942	239.9066459	55.59205674	2.108456491	1.50E-08	9.73E-07	Cbr3	16	93480103	93487878	+	1254	protein_coding	carbonyl reductase 3 [Source:MGI Symbol;Acc:MGI:1309992]	-	270	489	237	76	227	91	68	75	43	78	48	39	15.56076652	27.61882222	12.9063767	4.727159914	10.93354145	4.300045197	3.150048456	3.661528254	2.408863836	3.757920247	2.711481592
ENSMUSG00000103041	163.3327037	223.4812138	176.6729427	186.939711	165.2435073	154.3255629	129.3842188	103.384953	81.7494129	98.28944593	92.89123661	98.40674608	178.3326069	100.6843356	0.819255916	1.54E-08	9.96E-07	Gm37305	3	65865179	65869457	+	4279	lncRNA	predicted gene, 37305 [Source:MGI Symbol;Acc:MGI:5610533]	-	150	210	171	157	182	168	146	112	75	108	88	108	2.533458131	3.475928546	2.729023976	2.861815321	2.568985403	2.326463053	1.982058313	1.602412776	1.231289879	1.524866986	1.456811447
ENSMUSG00000032802	1766.17097	2136.906082	1643.781589	1876.541302	1581.616427	1025.162668	769.2157669	794.7718261	628.9254832	885.5151008	947.9128463	1074.273645	1671.696506	850.1024447	0.975141374	1.57E-08	1.01E-06	Srxn1	2	151947436	151953296	+	2820	protein_coding	sulfiredoxin 1 homolog (S. cerevisiae) [Source:MGI Symbol;Acc:MGI:104971]	-	1622	2008	1591	1576	1742	1116	868	861	577	973	898	1179	41.56870552	50.43226019	38.52783441	43.59044908	37.31054368	23.4500758	17.88036891	18.69186802	14.37368217	20.84559159	22.55745958
ENSMUSG00000075289	103.4440457	87.264093	76.45495764	69.06053017	68.09485189	91.86045408	46.96824383	49.84631662	27.2498043	34.58332357	36.9453782	30.06872797	82.69648875	37.61029908	1.131476058	1.59E-08	1.02E-06	Carns1	19	4214323	4225478	-	4525	protein_coding	carnosine synthase 1 [Source:MGI Symbol;Acc:MGI:2147595]	-	95	82	74	58	75	100	53	54	25	38	35	33	1.51729414	1.283479986	1.116777521	0.999755146	1.001094822	1.309515312	0.680398182	0.730590195	0.388117082	0.50735916	0.547914029
ENSMUSG00000022707	9340.452884	8510.37746	8803.685055	7928.863282	7869.949016	4127.290202	3628.961481	4296.014029	3261.256579	2765.755798	4782.843103	2620.535201	7763.436317	3559.227698	1.125136606	1.68E-08	1.07E-06	Gbe1	16	70110837	70366604	+	5352	protein_coding	glucan (1,4-alpha-), branching enzyme 1 [Source:MGI Symbol;Acc:MGI:1921435]	-	8578	7997	8521	6659	8668	4493	4095	4654	2992	3039	4531	2876	115.8336379	105.8290319	108.7246424	97.04589028	97.82172862	49.74500495	44.44712347	53.23643156	39.27234344	34.30560542	59.9709484
ENSMUSG00000028158	133.9328171	124.510962	122.9478373	171.4606266	128.0183216	125.8488221	45.19585727	72.00023512	51.22963208	72.80699698	88.66890767	74.71623314	134.4532311	67.43631038	0.994121127	1.89E-08	1.20E-06	Mttp	3	137795615	137850729	-	6206	protein_coding	microsomal triglyceride transfer protein [Source:MGI Symbol;Acc:MGI:106926]	-	123	117	119	144	141	137	51	78	47	80	84	82	1.432379507	1.335266405	1.309449389	1.809818233	1.372270972	1.308091009	0.477380047	0.769451932	0.532019339	0.77880496	0.958805407
ENSMUSG00000057440	319.0432146	416.1007361	315.1184065	441.7492533	451.2418852	436.3371569	172.8076896	233.5392242	217.9984344	255.7345769	260.7288118	238.7274766	396.5984421	229.9227022	0.787575713	1.96E-08	1.23E-06	Mpp7	18	7347959	7626866	-	20164	protein_coding	membrane protein, palmitoylated 7 (MAGUK p55 subfamily member 7) [Source:MGI Symbol;Acc:MGI:1922989]	-	293	391	305	371	497	475	195	253	200	281	247	262	1.050160528	1.373390062	1.032943764	1.43509767	1.4887173	1.395873574	0.561776775	0.768143739	0.696778336	0.841938024	0.867727226
ENSMUSG00000052565	113.2440079	87.264093	55.79145558	36.91166268	26.3300094	11.94185903	7.089546238	8.307719436	5.44996086	10.01096208	8.444657873	12.75643005	55.24718127	8.67654609	2.663070211	2.06E-08	1.28E-06	H1f3	13	23737436	23744860	+	7425	protein_coding	H1.3 linker histone, cluster member [Source:MGI Symbol;Acc:MGI:107502]	-	104	82	54	31	29	13	8	9	5	11	8	14	1.012282293	0.782188139	0.496650445	0.325648794	0.235903332	0.103747122	0.062589198	0.074206973	0.047305853	0.089504881	0.076323186
ENSMUSG00000022964	2114.614071	1654.825178	1628.283963	2358.774315	2289.802886	1932.743954	1298.273155	1279.388793	1404.99991	1367.861456	1252.976112	1252.863665	1996.507394	1309.393848	0.608568118	2.22E-08	1.37E-06	Tmem50b	16	91371391	91394688	-	2446	protein_coding	transmembrane protein 50B [Source:MGI Symbol;Acc:MGI:1925225]	-	1942	1555	1576	1981	2522	2104	1465	1386	1289	1503	1187	1375	57.37960203	45.02645676	44.00006193	63.17020136	62.27606521	50.9704476	34.7926117	34.69009111	37.02011788	37.12385098	34.37614922
ENSMUSG00000064193	584.7310793	481.0167078	462.8624463	521.5260726	463.0449929	247.1046215	189.6453619	240.0007837	152.5989041	151.0745187	283.951621	126.6531269	460.0476534	190.6540527	1.270821857	2.27E-08	1.39E-06	Gm4735	2	80667485	80668786	+	1302	processed_pseudogene	predicted gene 4735 [Source:MGI Symbol;Acc:MGI:3645521]	-	537	452	448	438	510	269	214	260	140	166	269	139	29.80767211	24.58789119	23.49744042	26.23900514	23.65874629	12.2425098	9.547917269	12.22534226	7.553676546	7.702781818	14.6353885
ENSMUSG00000024777	1868.526131	1804.87685	1508.435651	1372.875712	1377.331871	630.162715	514.8782956	694.1561129	790.2443247	595.1972003	506.6794724	592.2628236	1427.034822	615.5697049	1.212982738	2.36E-08	1.44E-06	Ppp2r5b	19	6277795	6285902	-	3372	protein_coding	protein phosphatase 2, regulatory subunit B', beta [Source:MGI Symbol;Acc:MGI:2388480]	-	1716	1696	1460	1153	1517	686	581	752	725	654	480	650	36.77853927	35.62313313	29.56778674	26.67018202	27.1725596	12.05495835	10.00908609	13.65302664	15.10399292	11.71765414	10.08362371
ENSMUSG00000004270	1623.527075	1266.393545	1563.193931	1697.936483	1469.94087	1333.813793	894.1690193	833.5411835	1014.782712	1101.205829	1097.805524	1004.113279	1492.467616	990.9362579	0.590776161	2.44E-08	1.48E-06	Lpcat3	6	124639990	124681381	+	3268	protein_coding	lysophosphatidylcholine acyltransferase 3 [Source:MGI Symbol;Acc:MGI:1315211]	-	1491	1190	1513	1426	1619	1452	1009	903	931	1210	1040	1102	32.97314364	25.79043964	31.61625368	34.03468348	29.92246282	26.32774926	17.93556146	16.91626054	20.01285117	22.36937321	22.54313184
ENSMUSG00000083773	117.5995467	100.0344481	112.6160863	103.5907953	92.60899858	65.2209224	41.65108415	64.61559562	37.05973385	39.13376088	49.61236501	42.82515802	98.61179954	45.81628292	1.101536087	2.45E-08	1.48E-06	Gm13394	2	28823622	28824621	-	1000	processed_pseudogene	predicted gene 13394 [Source:MGI Symbol;Acc:MGI:3651848]	-	108	94	109	87	102	71	47	70	34	43	47	47	7.805280488	6.657661121	7.443548549	6.785838056	6.160737534	4.20714532	2.730258175	4.285452669	2.388472524	2.597879174	3.32936046
ENSMUSG00000029061	135.0217017	146.8590833	164.2748414	132.1675664	101.6883122	123.0930085	68.23688254	85.84643418	74.11946769	68.25655967	47.50120054	43.73633159	133.8507522	64.61614604	1.048439583	2.69E-08	1.62E-06	Mmp23	4	155735112	155737841	-	2340	protein_coding	matrix metallopeptidase 23 [Source:MGI Symbol;Acc:MGI:1347361]	-	124	138	159	111	112	134	77	93	68	75	45	48	3.829751427	4.17692869	4.640179641	3.699911702	2.890910859	3.393267563	1.911528273	2.433132468	2.041429507	1.936403678	1.362258781
ENSMUSG00000039286	606.5087732	619.3622211	513.4880263	520.3353738	614.6695298	559.4301654	396.1283961	452.3091693	416.3770097	388.6073464	368.3981997	418.2286708	572.2990149	406.6747987	0.493094801	2.75E-08	1.65E-06	Fndc3b	3	27470311	27765456	-	11485	protein_coding	fibronectin type III domain containing 3B [Source:MGI Symbol;Acc:MGI:1919257]	-	557	582	497	437	677	609	447	490	382	427	349	459	3.505007523	3.589102134	2.955145825	2.96780031	3.560329595	3.142067117	2.260905351	2.61194329	2.33654256	2.246194546	2.152570514
ENSMUSG00000073421	1344.772594	1619.706702	1113.762761	1187.1267	1437.255341	1968.569531	940.2510699	803.0795455	707.4049196	868.223439	578.4590643	822.7897381	1445.198938	786.7012961	0.8771881	2.82E-08	1.68E-06	H2-Ab1	17	34476663	34488393	+	2568	protein_coding	histocompatibility 2, class II antigen A, beta 1 [Source:MGI Symbol;Acc:MGI:103070]	-	1235	1522	1078	997	1583	2143	1061	870	649	954	548	903	34.75655288	41.97719985	28.66667144	30.2819876	37.23217701	49.4488637	24.00082789	20.74067547	17.7537872	22.44418543	15.11640429
ENSMUSG00000055817	676.1973934	687.4707815	587.8766338	745.3774463	608.3140103	593.4185334	358.022085	401.5397728	396.7571506	467.7849556	475.0120054	482.9219947	649.7757998	430.3396607	0.593587759	3.11E-08	1.84E-06	Mta3	17	84013592	84128945	+	5319	protein_coding	metastasis associated 3 [Source:MGI Symbol;Acc:MGI:2151172]	zf-GATA	621	646	569	626	670	646	404	435	364	514	450	530	8.437744464	8.601939023	7.305262119	9.179701964	7.608119888	7.196671715	4.412220752	5.006773322	4.807427306	5.838262549	5.993016633
ENSMUSG00000068749	762.219284	713.0114916	858.5685108	850.1589403	822.5858109	586.9883016	500.6992031	479.0784875	478.5065635	580.6358009	491.9013211	492.0337304	765.5887232	503.8091844	0.602742912	3.68E-08	2.17E-06	Psma5	3	108164242	108187290	+	1321	protein_coding	proteasome subunit alpha 5 [Source:MGI Symbol;Acc:MGI:1347009]	-	700	670	831	714	906	639	565	519	439	638	466	540	38.29657906	35.92243909	42.95875965	42.15796438	41.42456105	28.66336705	24.84571438	24.05266503	23.34549223	29.17886226	24.98883783
ENSMUSG00000030695	109727.9992	97319.68343	106535.8508	98385.06011	90324.64328	48819.23832	39175.06013	57790.34256	38904.0006	40568.05872	54803.71843	41883.91571	91852.07919	45520.84936	1.01278143	3.77E-08	2.21E-06	Aldoa	7	126394406	126399923	-	2911	protein_coding	aldolase A, fructose-bisphosphate [Source:MGI Symbol;Acc:MGI:87994]	-	100771	91449	103115	82628	99484	53145	44206	62606	35692	44576	51918	45967	2501.831877	2225.00293	2418.984959	2213.95747	2064.161001	1081.805962	882.1549432	1316.656278	861.3308679	925.1440971	1263.393704
ENSMUSG00000034981	8770.96619	7239.72713	7652.72799	7414.481403	7933.504211	2511.464815	2792.395025	3842.781779	2897.199193	2562.806294	2356.059547	2024.627683	6920.478623	2745.978253	1.333510965	3.82E-08	2.24E-06	Parm1	5	91665474	91774753	+	5068	protein_coding	prostate androgen-regulated mucin-like protein 1 [Source:MGI Symbol;Acc:MGI:2443349]	-	8055	6803	7407	6227	8738	2734	3151	4163	2658	2816	2232	2222	114.8665818	95.07310913	99.80660105	95.83551873	104.1376971	31.96620414	36.11749781	50.2884752	36.84340016	33.56962865	31.19755389
ENSMUSG00000035311	1387.239097	1202.541769	905.0613905	1009.712579	1138.545924	488.6976157	450.1861861	606.4635189	391.3071897	454.1336437	485.5678277	397.2716786	1021.966396	464.1550075	1.138266999	4.47E-08	2.57E-06	Gnptab	10	88214994	88283191	+	5883	protein_coding	N-acetylglucosamine-1-phosphate transferase, alpha and beta subunits [Source:MGI Symbol;Acc:MGI:3643902]	-	1274	1130	876	848	1254	532	508	657	359	499	460	436	15.65075664	13.60421313	10.1685443	11.24297493	12.87452525	5.358484126	5.016152393	6.836993768	4.286836628	5.124508172	5.538879829
ENSMUSG00000020150	236.2879781	176.6565785	247.9620248	145.2652531	217.9035261	117.5813812	94.82268094	97.84647336	90.46935027	62.7960349	84.44657873	44.64750517	190.2761236	79.17143723	1.266277285	4.54E-08	2.60E-06	Gamt	10	80093985	80096846	-	1444	protein_coding	guanidinoacetate methyltransferase [Source:MGI Symbol;Acc:MGI:1098221]	-	217	166	240	122	240	128	107	106	83	69	80	49	10.86068704	8.14206803	11.3500448	6.589870434	10.03867938	5.252571115	4.304497328	4.494044152	4.037869062	2.88690432	3.924512831
ENSMUSG00000036427	32884.31768	28441.70914	31750.5041	25922.70349	23459.13044	11785.69626	10066.26947	14695.4326	9906.938851	9629.635438	14228.19293	9901.723238	25707.34352	11404.69875	1.172544647	4.70E-08	2.67E-06	Gpi1	7	33900755	33929761	-	6452	protein_coding	glucose-6-phosphate isomerase 1 [Source:MGI Symbol;Acc:MGI:95797]	-	30200	26726	30731	21771	25838	12830	11359	15920	9089	10581	13479	10867	338.2807954	293.3819814	325.2638972	263.1893173	241.8783906	117.8315152	102.2707872	151.0592651	98.96077262	99.07928149	147.9879227
ENSMUSG00000009145	188.3770516	155.3726534	178.7392929	136.9303615	177.9545463	167.1860264	93.05029438	78.46179468	104.6392485	122.8618074	102.3914767	94.76205178	167.4266554	99.36111224	0.755516353	4.75E-08	2.69E-06	Dqx1	6	83034825	83044299	+	3419	protein_coding	DEAQ RNA-dependent ATPase [Source:MGI Symbol;Acc:MGI:2136388]	-	173	146	173	115	196	182	105	85	96	135	97	104	3.656888858	3.024458202	3.45541751	2.623511534	3.462497797	3.154288785	1.784004956	1.522013441	1.97248389	2.385531527	2.009720178
ENSMUSG00000087478	166.5993578	136.2171208	169.4407169	152.4094459	127.1103902	136.8720766	81.52978174	104.3080329	75.20945987	80.08769668	100.2803122	80.18327459	148.1081847	86.93309301	0.766682512	4.75E-08	2.69E-06	4930506C21Rik	17	8512164	8529912	-	2208	lncRNA	RIKEN cDNA 4930506C21 gene [Source:MGI Symbol;Acc:MGI:1922310]	-	153	128	164	128	140	149	92	113	69	88	95	88	5.00791698	4.105865631	5.072222618	4.521631222	3.829671314	3.998677362	2.420441644	3.133127275	2.195287246	2.407875877	3.047807236
ENSMUSG00000073411	15565.60666	14964.72775	12025.12503	12995.28666	16034.06779	11279.54516	9739.264145	9558.492752	9136.314386	6740.107746	6610.05595	6945.876161	13810.72651	8121.68519	0.765929774	4.78E-08	2.69E-06	H2-D1	17	35481706	35486475	+	2579	protein_coding	histocompatibility 2, D region locus 1 [Source:MGI Symbol;Acc:MGI:95896]	-	14295	14062	11639	10914	17660	12279	10990	10355	8382	7406	6262	7623	400.5876688	386.1798268	308.1895108	330.0782026	413.5917739	282.1245126	247.5438884	245.8087985	228.3166833	173.4933602	171.9985084
ENSMUSG00000069515	39.19984889	108.5480181	149.81039	72.63262655	98.05658673	144.2209129	14.17909248	34.15395768	28.33979647	45.50437311	32.72304926	20.04581865	102.0780639	29.15768128	1.810931572	5.45E-08	3.03E-06	Lyz1	10	117123702	117128773	-	1263	protein_coding	lysozyme 1 [Source:MGI Symbol;Acc:MGI:96902]	-	36	102	145	61	108	157	16	37	26	50	31	22	2.059984294	5.719929199	7.840038205	3.767131	5.164793238	7.365894029	0.735906248	1.793482058	1.446143301	2.391757512	1.738686583
ENSMUSG00000032840	1040.973765	930.1075279	784.1799034	995.4241934	742.6878513	682.5231738	516.6506821	661.8483151	498.1264226	436.8419819	486.6234099	466.5208703	862.6494025	511.101947	0.754221674	5.63E-08	3.09E-06	Spring1	5	118383292	118404158	+	5649	protein_coding	SREBF pathway regulator in golgi 1 [Source:MGI Symbol;Acc:MGI:1924042]	-	956	874	759	836	818	743	583	717	457	480	461	512	12.23069332	10.9580604	9.175373003	11.54300652	8.746096485	7.793748794	5.995188438	7.770451315	5.683108636	5.133577886	5.780858115
ENSMUSG00000056413	741.5304749	634.2609687	579.6112329	397.6933979	501.1781099	125.8488221	143.5633113	230.7699843	107.909225	124.6819823	176.2822331	119.3637383	496.6871677	150.4284124	1.72276621	6.15E-08	3.36E-06	Adap1	5	139257631	139311377	-	3292	protein_coding	ArfGAP with dual PH domains 1 [Source:MGI Symbol;Acc:MGI:2442201]	-	681	596	561	334	552	137	162	250	99	137	167	131	14.95037356	12.82272313	11.63741608	7.913541399	10.12772234	2.465982017	2.858650399	4.649206593	2.112597204	2.514266063	3.593516176
ENSMUSG00000116720	21.77769383	28.73329892	12.39810124	17.86048194	22.69828396	7.348836326	0	1.846159875	0	2.730262387	5.277911171	0.911173575	18.46944937	1.794251168	3.383046673	6.45E-08	3.50E-06	Gm31641	16	94984498	95156535	-	2732	lncRNA	predicted gene, 31641 [Source:MGI Symbol;Acc:MGI:5590800]	-	20	27	12	15	25	8	0	2	0	3	5	1	0.529071125	0.699965929	0.2999536	0.428247467	0.552703034	0.173515572	0	0.044817535	0	0.066342381	0.129643954
ENSMUSG00000018217	1567.993956	1407.931647	1777.061178	1376.447808	1353.725656	1155.604512	916.3238513	1043.080329	950.473174	1021.118133	868.7441787	982.2451137	1439.794126	963.6641299	0.578765983	7.31E-08	3.96E-06	Pmp22	11	63019808	63050373	+	2354	protein_coding	peripheral myelin protein 22 [Source:MGI Symbol;Acc:MGI:97631]	-	1440	1323	1720	1156	1491	1258	1034	1130	872	1122	823	1078	44.21002825	39.80587892	49.89712418	38.30324902	38.25636656	31.66673934	25.51643154	29.38804173	26.02264032	28.79631338	24.76602667
ENSMUSG00000022961	6050.932231	6129.770435	7233.258898	5948.731185	5247.843253	6468.813176	2883.672932	3041.548394	3390.965647	4413.924192	4167.43866	4548.578486	6179.89153	3741.021385	0.724147331	7.36E-08	3.97E-06	Son	16	91444394	91476109	+	14907	protein_coding	Son DNA binding protein [Source:MGI Symbol;Acc:MGI:98353]	-	5557	5760	7001	4996	5780	7042	3254	3295	3111	4850	3948	4992	26.94107396	27.3669289	32.07180137	26.14065206	23.41909574	27.99206474	12.68040589	13.53205737	14.66057798	19.65630942	18.76073513
ENSMUSG00000022889	1499.39422	1457.948871	1466.075472	1570.531712	1491.731222	1300.74403	1167.116549	1035.69569	1073.642289	1115.767229	1190.69676	948.5316914	1464.404254	1088.575035	0.427661511	7.91E-08	4.26E-06	Mrpl39	16	84514464	84532630	-	2533	protein_coding	mitochondrial ribosomal protein L39 [Source:MGI Symbol;Acc:MGI:1351620]	-	1377	1370	1419	1319	1643	1416	1317	1122	985	1226	1128	1041	39.2883246	38.30709417	38.25610344	40.61569079	39.17733668	33.1251023	30.20344236	27.11791718	27.31758942	29.2419125	31.54546034
ENSMUSG00000024759	3592.230597	3445.867477	2799.90453	3074.384291	3031.582806	2100.848585	1867.209241	1898.775431	1856.256669	1937.576207	2095.330735	1861.527613	3007.469714	1919.445983	0.647706646	8.08E-08	4.33E-06	Atl3	19	7471405	7517039	+	10099	protein_coding	atlastin GTPase 3 [Source:MGI Symbol;Acc:MGI:1924270]	-	3299	3238	2710	2582	3339	2287	2107	2057	1703	2129	1985	2043	23.60851673	22.70870163	18.32501952	19.94169658	19.96965592	13.41890125	12.11970423	12.46965915	11.84616039	12.73643202	13.92339354
ENSMUSG00000032059	574.9311171	548.0610719	616.8055366	576.2982173	551.1143347	462.058084	388.1526565	444.0014499	364.0573854	390.4275213	363.1202886	328.0224869	554.8780603	379.6302981	0.546249128	8.09E-08	4.33E-06	Alg9	9	50686319	50754842	+	3889	protein_coding	asparagine-linked glycosylation 9 (alpha 1,2 mannosyltransferase) [Source:MGI Symbol;Acc:MGI:1924753]	-	528	515	597	484	607	503	438	481	334	429	344	360	9.812072269	9.379142145	10.48310451	9.707148128	9.427212205	7.664065479	6.542474303	7.571916151	6.033229644	6.664534828	6.265899992
ENSMUSG00000005667	133.9328171	341.6069982	107.4502107	296.4840002	196.1131735	163.5116083	20.38244544	35.07703762	39.23971819	30.03288625	65.44609852	112.0743497	206.516468	50.37542262	2.035235128	8.44E-08	4.49E-06	Mthfd2	6	83282673	83302890	-	3487	protein_coding	methylenetetrahydrofolate dehydrogenase (NAD+ dependent), methenyltetrahydrofolate cyclohydrolase [Source:MGI Symbol;Acc:MGI:1338850]	-	123	321	104	249	216	178	23	38	36	33	62	123	2.549282255	6.51998981	2.036736842	5.569697879	3.741401697	3.024803867	0.383161396	0.667160479	0.725256928	0.57175831	1.259513137
ENSMUSG00000020869	2518.590291	2339.103371	2617.032537	2824.337544	1834.021344	2155.046253	1280.549289	1293.234992	1812.656982	1580.821922	1565.428453	1413.230215	2381.355223	1490.986976	0.675531306	8.52E-08	4.52E-06	Lrrc59	11	94520593	94536042	+	3073	protein_coding	leucine rich repeat containing 59 [Source:MGI Symbol;Acc:MGI:2138133]	-	2313	2198	2533	2372	2020	2346	1445	1401	1663	1737	1483	1551	54.39736103	50.65927378	56.28934005	60.20552708	39.70281904	45.23708502	27.31562519	27.91092552	38.01640289	34.14976748	34.18546962
ENSMUSG00000047409	1498.305336	1555.854926	1431.980693	1459.796724	1571.629182	759.6859552	734.6542289	885.2336599	817.494129	670.7344597	716.740337	620.5092045	1379.542136	740.8943365	0.896754559	8.66E-08	4.58E-06	Ctdspl	9	118755521	118873066	+	5190	protein_coding	CTD (carboxy-terminal domain, RNA polymerase II, polypeptide A) small phosphatase-like [Source:MGI Symbol;Acc:MGI:1916524]	-	1376	1462	1386	1226	1731	827	829	959	750	737	679	681	19.16089694	19.95142163	18.2368321	18.42499381	20.14476684	9.442072185	9.278826002	11.3122739	10.15161732	8.57927567	9.267559351
ENSMUSG00000031309	1358.928095	1228.08248	1207.781696	1183.554603	1032.317955	1046.290572	710.7270104	735.6947101	942.8432288	848.2015148	704.0733502	615.042163	1176.159233	759.4303295	0.631216384	9.00E-08	4.73E-06	Rps6ka3	X	157993303	158151240	+	8322	protein_coding	ribosomal protein S6 kinase polypeptide 3 [Source:MGI Symbol;Acc:MGI:104557]	-	1248	1154	1169	994	1137	1139	802	797	865	932	667	675	10.83806204	9.821366761	9.59268817	9.316288121	8.252115319	8.110080728	5.598252916	5.863126613	7.30179656	6.766104386	5.677551496
ENSMUSG00000008734	3527.9864	3341.576244	3697.733695	3718.55234	3463.758133	1883.139309	1677.563879	1937.544789	1976.155808	2106.852475	1727.988117	1527.126911	3272.124353	1825.538663	0.841800838	9.22E-08	4.82E-06	Gprc5b	7	118571270	118594434	-	4630	protein_coding	G protein-coupled receptor, family C, group 5, member B [Source:MGI Symbol;Acc:MGI:1927596]	-	3240	3140	3579	3123	3815	2050	1893	2099	1813	2315	1637	1676	50.57417163	48.03330711	52.7878817	52.61083948	49.76752994	26.23626656	23.75064898	27.75428927	27.5079449	30.20789737	25.04555431
ENSMUSG00000027596	6.533308149	13.83455133	11.36492614	7.144192776	15.4348331	3.674418163	0	0	0	0	1.055582234	0	9.664371608	0.175930372	5.296590775	9.45E-08	4.90E-06	a	2	154633322	154892932	+	1169	protein_coding	nonagouti [Source:MGI Symbol;Acc:MGI:87853]	-	6	13	11	6	17	4	0	0	0	0	1	0	0.370938147	0.787630768	0.642586654	0.400332619	0.878348665	0.202756434	0	0	0	0	0.060596627
ENSMUSG00000031380	136.1105864	127.7035507	134.3127634	84.53961451	170.6910954	65.2209224	50.51301695	57.23095612	41.41970254	54.60524774	52.77911171	54.67041449	119.7630888	51.86974159	1.20647714	1.00E-07	5.17E-06	Vegfd	X	163156374	163185646	+	2408	protein_coding	vascular endothelial growth factor D [Source:MGI Symbol;Acc:MGI:108037]	-	125	120	130	71	188	71	57	62	38	60	50	60	3.751615222	3.52954396	3.686722055	2.299779003	4.715566805	1.747153372	1.375068177	1.576281831	1.108583593	1.505376945	1.470877421
ENSMUSG00000036887	358.2430635	541.6758944	316.1515816	420.316675	388.5946215	342.6394937	206.4830342	228.0007445	202.738544	228.431953	274.4513809	249.6615595	394.6035549	231.6278694	0.768131168	1.05E-07	5.35E-06	C1qa	4	136623228	136626114	-	1040	protein_coding	complement component 1, q subcomponent, alpha polypeptide [Source:MGI Symbol;Acc:MGI:88223]	-	329	509	306	353	428	373	233	247	186	251	260	274	22.86268946	34.66396799	20.09285335	26.47436819	24.85667105	21.25223733	13.01452853	14.5399287	12.56379778	14.58111969	17.70936415
ENSMUSG00000040605	74.04415902	65.98016788	65.09003151	45.24655425	87.16141042	80.83719959	29.24437823	36.9231975	19.6198591	30.94297372	31.66746702	39.18046372	69.72658711	31.26305655	1.157184491	1.05E-07	5.35E-06	Bace2	16	97157942	97244136	+	7887	protein_coding	beta-site APP-cleaving enzyme 2 [Source:MGI Symbol;Acc:MGI:1860440]	-	68	62	63	38	96	88	33	40	18	34	30	43	0.623105853	0.556767249	0.545484276	0.375799324	0.735177027	0.66114999	0.243056902	0.310489425	0.160325276	0.260445926	0.269446393
ENSMUSG00000046727	247.176825	230.9305876	293.4217293	282.1956146	169.7831641	124.9302176	60.26114303	110.7695925	54.4996086	85.54822145	130.892197	92.93970463	224.7396897	89.15174454	1.332622846	1.06E-07	5.38E-06	Cystm1	18	36475573	36536150	+	4261	protein_coding	cysteine-rich transmembrane module containing 1 [Source:MGI Symbol;Acc:MGI:1913310]	-	227	217	284	237	187	136	68	120	50	94	124	102	3.850162696	3.606965859	4.55156064	4.338314678	2.650712386	1.891283087	0.927050167	1.724123513	0.824327527	1.33280561	2.061451448
ENSMUSG00000081600	32.66654074	19.15553261	32.0284282	32.14886749	23.60621532	21.12790444	2.658579839	7.384639499	4.359968688	5.460524774	14.77815128	5.467041449	26.7889148	6.684817588	2.016408477	1.09E-07	5.48E-06	Gm12286	11	63203136	63204137	-	1002	processed_pseudogene	predicted gene 12286 [Source:MGI Symbol;Acc:MGI:3649467]	-	30	18	31	27	26	23	3	8	4	6	14	6	2.163805857	1.272326625	2.112747029	2.101746249	1.567249578	1.360157746	0.17392395	0.488788442	0.280435896	0.361771226	0.989744903
ENSMUSG00000039270	1673.615771	1431.343965	2081.847833	1995.611182	1363.712901	1540.499815	1019.122272	928.618417	952.6531583	1228.618074	1080.916208	1108.898241	1681.105244	1053.137728	0.674222383	1.15E-07	5.69E-06	Megf9	4	70345302	70453232	-	8226	protein_coding	multiple EGF-like-domains 9 [Source:MGI Symbol;Acc:MGI:1918264]	-	1537	1345	2015	1676	1502	1677	1150	1006	874	1350	1024	1217	13.50361108	11.58050267	16.72784026	15.89167034	11.02843182	12.08018324	8.121102526	7.487001815	7.463869888	9.915064783	8.818083583
ENSMUSG00000022897	767.6637075	830.0730798	979.4499979	978.7544103	727.2530182	1120.69754	569.8222789	576.9249609	625.6555067	634.3309612	547.8471795	556.7270542	900.6486256	585.2179902	0.622074862	1.15E-07	5.69E-06	Dyrk1a	16	94370869	94496376	+	8251	protein_coding	dual-specificity tyrosine-(Y)-phosphorylation regulated kinase 1a [Source:MGI Symbol;Acc:MGI:1330299]	-	705	780	948	822	801	1220	643	625	574	697	519	611	6.175146833	6.69548201	7.84612599	7.770509018	5.863520719	8.761579544	4.526997388	4.637373683	4.887048374	5.103600647	4.455779902
ENSMUSG00000047905	112.1551232	98.97025182	88.85305888	94.06520488	81.71382227	88.18603592	52.28540351	56.30787618	53.40961643	62.7960349	40.1121249	48.29219947	93.99058283	52.20054256	0.84236168	1.15E-07	5.69E-06	Gm8566	6	67182603	67183067	+	465	processed_pseudogene	predicted pseudogene 8566 [Source:MGI Symbol;Acc:MGI:3647296]	-	103	93	86	79	90	96	59	61	49	69	38	53	16.00844067	14.16523643	12.62987423	13.25129666	11.69020405	12.23340756	7.3706352	8.031109456	7.402603015	8.964924381	5.788867421
ENSMUSG00000023249	1981.770139	1863.407644	1502.2366	1603.871278	1536.219859	1074.767313	1054.570003	976.6185737	950.473174	825.4493283	1027.081514	770.8528443	1593.712139	934.1742395	0.770444548	1.15E-07	5.69E-06	Parp3	9	106347521	106354148	-	3699	protein_coding	poly (ADP-ribose) polymerase family, member 3 [Source:MGI Symbol;Acc:MGI:1891258]	-	1820	1751	1454	1347	1692	1170	1190	1058	872	907	973	846	35.55918639	33.52707351	26.84315768	28.4032151	27.62794371	18.74263704	18.68824368	17.51055854	16.56050157	14.8140378	18.63337261
ENSMUSG00000000441	749.1526678	735.359613	742.8528992	684.6518077	782.6368311	677.0115466	552.9846066	581.5403606	554.8060155	590.646763	498.2348145	550.3488392	728.6108942	554.7602332	0.392901896	1.16E-07	5.74E-06	Raf1	6	115595028	115653596	-	6845	protein_coding	v-raf-leukemia viral oncogene 1 [Source:MGI Symbol;Acc:MGI:97847]	-	688	691	719	575	862	737	624	630	509	649	472	604	7.264065384	7.149874632	7.173134353	6.552071539	7.606175617	6.380037039	5.295622215	5.634634627	5.223789432	5.728247011	4.884628125
ENSMUSG00000044308	2317.146624	2349.745334	2452.757695	2331.388243	2317.948758	1592.860274	1448.039819	1513.851097	1530.349009	1561.710085	1584.428933	1409.58552	2226.974488	1507.994077	0.562301264	1.20E-07	5.89E-06	Ubr3	2	69727590	69854357	+	9719	protein_coding	ubiquitin protein ligase E3 component n-recognin 3 [Source:MGI Symbol;Acc:MGI:1861100]	-	2128	2208	2374	1958	2553	1734	1634	1640	1404	1716	1501	1547	15.8239463	16.09056592	16.68063809	15.71358734	15.86579242	10.57198834	9.766440942	10.33049017	10.14814954	10.66709577	10.9401196
ENSMUSG00000055782	4144.295136	3647.00057	3236.937599	2543.332628	3569.986102	1483.546333	1109.513986	1957.852547	1299.270669	1389.703555	1372.256904	1383.161487	3104.183061	1418.626525	1.129650087	1.23E-07	5.98E-06	Abcd2	15	91030074	91076002	-	5946	protein_coding	ATP-binding cassette, sub-family D (ALD), member 2 [Source:MGI Symbol;Acc:MGI:1349467]	-	3806	3427	3133	2136	3932	1615	1252	2121	1192	1527	1300	1518	46.26032057	40.82094285	35.98230806	28.01951295	39.94120282	16.09447396	12.23165666	21.83807869	14.08291906	15.51545889	15.48750312
ENSMUSG00000027429	540.086807	507.6216142	547.5828047	563.2005305	561.1015796	459.3022704	373.0873708	419.0782916	401.1171193	321.2608742	372.6205287	322.5554455	529.8159344	368.286605	0.524939453	1.24E-07	6.02E-06	Sec23b	2	144398149	144432669	+	6302	protein_coding	SEC23 homolog B, COPII coat complex component [Source:MGI Symbol;Acc:MGI:1350925]	-	496	477	530	473	618	500	421	454	368	353	353	354	5.688110656	5.360851933	5.743161092	5.854192248	5.923011985	4.701330362	3.880695394	4.410381085	4.102142591	3.384128141	3.967886731
ENSMUSG00000025937	2853.966776	2461.48594	2283.316978	2357.583616	2941.697602	1011.383599	1130.782625	1277.542633	921.0433853	949.2212231	1106.250181	1156.279266	2318.239085	1090.186552	1.088284142	1.25E-07	6.08E-06	Lactb2	1	13693554	13730770	-	4566	protein_coding	lactamase, beta 2 [Source:MGI Symbol;Acc:MGI:2442551]	-	2621	2313	2210	1980	3240	1101	1276	1384	845	1043	1048	1269	41.48545643	35.87844049	33.05292467	33.82310871	42.85896097	14.28830054	16.23381623	18.55661878	13.00056223	13.80062942	16.25879424
ENSMUSG00000067149	207.9769761	765.1571082	117.7819618	128.59547	111.6755571	844.197573	22.15483199	48.92323668	42.50969471	59.15568505	21.11164468	9.111735748	362.5641077	33.82780481	3.422178774	1.48E-07	7.11E-06	Jchain	5	88667668	88675750	-	2517	protein_coding	immunoglobulin joining chain [Source:MGI Symbol;Acc:MGI:96493]	-	191	719	114	108	123	919	25	53	39	65	20	10	5.484220535	20.23203216	3.092966122	3.346761608	2.951579131	21.63522721	0.576982514	1.289113976	1.088485691	1.560201295	0.562872122
ENSMUSG00000050931	100.1773916	75.55793419	59.92415599	59.5349398	87.16141042	40.4185998	16.83767232	28.61547806	34.8797495	20.93201163	34.83421373	26.42403367	70.4624053	27.08719315	1.386630218	1.54E-07	7.36E-06	Sgms2	3	131112634	131197172	-	6227	protein_coding	sphingomyelin synthase 2 [Source:MGI Symbol;Acc:MGI:1921692]	-	92	71	58	50	96	44	19	31	32	23	33	29	1.06776018	0.80755724	0.636066694	0.626289855	0.931161267	0.418700014	0.177247694	0.30477651	0.361004358	0.223151322	0.375403255
ENSMUSG00000032492	1879.414978	1590.973403	1281.137128	1174.029013	1725.977513	427.1511115	483.8615308	643.3867164	441.4468297	384.0569091	397.9545023	637.8215024	1346.447191	498.0879984	1.434400569	1.55E-07	7.42E-06	Pth1r	9	110551153	110576213	-	2925	protein_coding	parathyroid hormone 1 receptor [Source:MGI Symbol;Acc:MGI:97801]	-	1726	1495	1240	986	1901	465	546	697	405	422	377	700	42.64613524	36.20004865	28.9500516	26.29270586	39.25443959	9.42011592	10.84357857	14.58832972	9.726811183	8.716398421	9.130161073
ENSMUSG00000034854	774.1970157	608.7202585	458.7297458	596.5400968	813.5064973	194.7441627	264.9717907	252.0008229	209.278497	162.9056557	136.1701082	90.20618391	574.4062961	185.9221764	1.627009778	1.58E-07	7.49E-06	Mfsd12	10	81193325	81202059	+	3971	protein_coding	major facilitator superfamily domain containing 12 [Source:MGI Symbol;Acc:MGI:3604804]	-	711	572	444	501	896	212	299	273	192	179	129	99	12.94000585	10.20210934	7.635484685	9.840611288	13.62826776	3.16348033	4.373983691	4.208830372	3.396586462	2.72335111	2.301191614
ENSMUSG00000047246	177.4882047	155.3726534	129.1468879	97.63730127	107.1359003	62.46510878	45.19585727	57.23095612	40.32971036	50.05481042	43.2788716	64.69332381	121.5410094	50.13058826	1.273181647	1.58E-07	7.49E-06	H2bc6	13	23767653	23805107	-	4446	protein_coding	H2B clustered histone 6 [Source:MGI Symbol;Acc:MGI:2448380]	-	163	146	125	82	118	68	51	62	37	55	41	71	2.6496158	2.325826044	1.919968405	1.43856216	1.603042675	0.906292986	0.666356404	0.85373069	0.584619905	0.747383876	0.653246901
ENSMUSG00000031402	1105.217962	1111.020891	991.8480991	883.4985066	1043.213131	645.7789922	639.831548	642.4636364	535.1861564	502.3682792	631.238176	515.7242434	963.429597	577.8020066	0.737346239	1.59E-07	7.52E-06	Mpp1	X	74153339	74174622	-	5343	protein_coding	membrane protein, palmitoylated [Source:MGI Symbol;Acc:MGI:105941]	-	1015	1044	960	742	1149	703	722	696	491	552	598	566	13.7292125	13.83914171	12.2698594	10.83185829	12.98875095	7.796493398	7.849787163	7.974853767	6.455615424	6.241721636	7.928279814
ENSMUSG00000031886	14.15550099	14.89874759	11.36492614	22.62327712	34.50139163	14.69767265	5.317159679	2.769239812	1.089992172	0	4.222328937	1.82234715	18.70691935	2.536844625	2.880842536	1.59E-07	7.52E-06	Ces2e	8	105652892	105661304	+	2699	protein_coding	carboxylesterase 2E [Source:MGI Symbol;Acc:MGI:2443170]	-	13	14	11	19	38	16	6	3	1	0	4	2	0.348100965	0.367382938	0.278319303	0.549079153	0.850380411	0.351274208	0.12913805	0.068048261	0.026027859	0	0.104983263
ENSMUSG00000061731	633.7308905	549.1252682	554.8150304	607.2563859	539.311227	522.6859837	425.3727743	436.6168104	455.6167279	396.7981336	419.066147	407.294588	567.8207976	423.4608635	0.42245621	1.62E-07	7.66E-06	Ext1	15	52927434	53209555	-	8077	protein_coding	exostosin glycosyltransferase 1 [Source:MGI Symbol;Acc:MGI:894663]	-	582	516	537	510	594	569	480	473	418	436	397	447	5.207600507	4.524738143	4.540228705	4.924978417	4.441901229	4.174373917	3.452208461	3.585169728	3.635528315	3.261271079	3.481796492
ENSMUSG00000022324	630.4642364	603.3992772	518.6539018	309.581687	443.9784343	241.5929942	202.0520678	270.4624217	180.9387005	179.2872301	210.0608646	181.3235414	457.9450885	204.0208043	1.165985008	1.65E-07	7.73E-06	Matn2	15	34306823	34436419	+	6263	protein_coding	matrilin 2 [Source:MGI Symbol;Acc:MGI:109613]	-	579	567	502	260	489	263	228	293	166	197	199	199	6.68129905	6.412014254	5.473622383	3.237987551	4.715839139	2.488298635	2.114746396	2.864071604	1.861945689	1.900353116	2.250782989
ENSMUSG00000059040	1013.751648	821.5595097	877.1656627	978.7544103	807.1509778	453.7906432	317.2571942	466.1553684	379.3172758	257.5547518	520.4020414	224.1486994	825.3621419	360.8058885	1.194129024	1.67E-07	7.80E-06	Eno1b	18	48178402	48181479	+	1877	protein_coding	enolase 1B, retrotransposed [Source:MGI Symbol;Acc:MGI:3648653]	-	931	772	849	822	889	494	358	505	348	283	493	246	35.84678138	29.1304276	30.88850898	34.15794881	28.606849	15.59523204	11.07961354	16.47122002	13.02435736	9.109040976	18.60568253
ENSMUSG00000073542	157.8882803	189.4269336	123.9810124	142.8838555	198.8369675	112.069754	79.75739518	83.07719436	87.19937376	87.36839638	88.66890767	83.82796888	154.1811339	84.98320604	0.860542184	1.67E-07	7.80E-06	Cep76	18	67750870	67774406	-	3789	protein_coding	centrosomal protein 76 [Source:MGI Symbol;Acc:MGI:1923401]	-	145	178	120	120	219	122	90	90	80	96	84	92	2.765719653	3.327279076	2.16276916	2.470249836	3.491017651	1.907938581	1.379824215	1.454174642	1.483223898	1.530724807	1.570426591
ENSMUSG00000076609	677.2862781	3536.324159	304.7866555	576.2982173	394.950141	4402.871564	63.80591615	148.6158699	135.1590293	210.2302038	26.38955585	54.67041449	1648.752836	106.4784983	3.952643227	1.73E-07	8.05E-06	Igkc	6	70703419	70703950	+	532	IG_C_gene	immunoglobulin kappa constant [Source:MGI Symbol;Acc:MGI:96495]	-	622	3323	295	484	435	4793	72	161	124	231	25	60	84.49743218	442.3973745	37.86726257	70.96071254	49.38671729	533.8570242	7.861885641	18.52733297	16.37387179	26.23317403	3.328827848
ENSMUSG00000044350	126.3106242	146.8590833	114.6824365	71.44192776	153.4403996	45.93022704	43.42347071	57.23095612	33.78975733	25.48244894	30.61188479	33.71342227	109.7774497	37.37532336	1.552873822	1.97E-07	9.05E-06	Lacc1	14	77261640	77274344	-	3644	protein_coding	laccase domain containing 1 [Source:MGI Symbol;Acc:MGI:2445077]	-	116	138	111	60	169	50	49	62	31	28	29	37	2.300617292	2.682220948	2.080166691	1.284272315	2.801179062	0.813056639	0.781130454	1.041626413	0.59761936	0.464226743	0.563744852
ENSMUSG00000000168	17879.48663	15264.8311	16563.86326	17853.33775	17870.81293	9899.801136	9240.337328	11378.80639	9200.623924	8348.232291	9135.008654	6904.87335	15888.6888	9034.646989	0.814442795	2.04E-07	9.35E-06	Dlat	9	50545933	50571080	-	4886	protein_coding	dihydrolipoamide S-acetyltransferase (E2 component of pyruvate dehydrogenase complex) [Source:MGI Symbol;Acc:MGI:2385311]	-	16420	14344	16032	14994	19683	10777	10427	12327	8441	9173	8654	7578	242.8759146	207.9268843	224.072092	239.3581846	243.3158301	130.6993973	123.9686207	154.4552221	121.3617332	113.4249049	125.4660969
ENSMUSG00000009281	547.7089998	537.4191093	423.6017923	566.7726269	578.3522754	417.9650661	268.5165638	359.0780956	283.3979647	312.1599996	309.2855946	387.2487693	511.9699783	319.9478313	0.677111462	2.05E-07	9.38E-06	Rarres2	6	48546630	48549723	-	2656	protein_coding	retinoic acid receptor responder (tazarotene induced) 2 [Source:MGI Symbol;Acc:MGI:1918910]	-	503	505	410	476	637	455	303	389	260	343	293	425	13.68688673	13.46657454	10.54166749	13.97858206	14.4858471	10.15108561	6.627052574	8.96644303	6.876803422	7.80219036	7.814523638
ENSMUSG00000021024	2583.923373	2757.3325	2585.004108	2827.90964	2334.291523	2194.546248	1697.946324	1805.544358	1864.976606	2023.124429	1763.877913	2026.45003	2547.167899	1863.653277	0.450279193	2.06E-07	9.39E-06	Psma6	12	55431007	55465239	+	1234	protein_coding	proteasome subunit alpha 6 [Source:MGI Symbol;Acc:MGI:1347006]	-	2373	2591	2502	2375	2571	2389	1916	1956	1711	2223	1671	2224	138.9784096	148.7120242	138.460429	150.1179734	125.8402151	114.717627	90.19577679	97.04034985	97.40386329	108.8365573	95.92333061
ENSMUSG00000022391	634.8197751	594.8857072	573.4121823	742.9960487	646.4471273	618.220856	444.8690265	384.9243339	527.5562112	432.2915446	368.3981997	351.7129999	635.1302828	418.2920526	0.602813374	2.08E-07	9.43E-06	Rangap1	15	81588449	81629731	-	4863	protein_coding	RAN GTPase activating protein 1 [Source:MGI Symbol;Acc:MGI:103071]	-	583	559	555	624	712	673	502	417	484	475	349	386	8.664211477	8.141442693	7.793674091	10.00839779	8.843175809	8.200492944	5.996603111	5.249651194	6.991694194	5.901193194	5.083749199
ENSMUSG00000116725	25.0443479	25.54071015	22.72985227	25.00467472	19.06655853	12.86046357	8.861932798	6.461559562	4.359968688	3.640349849	3.166746702	6.378215024	21.70776786	5.47812877	1.961383176	2.23E-07	1.01E-05	Gm29686	16	51800739	51825858	-	1789	lncRNA	predicted gene, 29686 [Source:MGI Symbol;Acc:MGI:5588845]	-	23	24	22	21	21	14	10	7	4	4	3	7	0.929142347	0.950155602	0.839780658	0.915573454	0.708992252	0.463710425	0.324709891	0.239544587	0.157069183	0.135082828	0.118788357
ENSMUSG00000099349	34.84431013	40.43945773	57.85780578	20.24187953	22.69828396	7.348836326	4.430966399	9.230799374	1.089992172	1.820174925	4.222328937	0	30.57176224	3.465710301	3.13148126	2.25E-07	1.01E-05	1700047G03Rik	15	11964362	11970172	+	1493	lncRNA	RIKEN cDNA 1700047G03 gene [Source:MGI Symbol;Acc:MGI:1920589]	-	32	38	56	17	25	8	5	10	1	2	4	0	1.549012525	1.802675768	2.561425605	0.88812348	1.011376215	0.317511415	0.1945432	0.410051925	0.047052372	0.080932076	0.18978555
ENSMUSG00000031349	1643.126999	1274.907115	922.6253672	1119.256868	1466.309144	367.4418163	407.6489087	568.6172414	394.5771663	312.1599996	468.678512	430.0739273	1132.277885	430.2926259	1.395718205	2.30E-07	1.03E-05	Nsdhl	X	71962163	72002120	+	2853	protein_coding	NAD(P) dependent steroid dehydrogenase-like [Source:MGI Symbol;Acc:MGI:1099438]	-	1509	1198	893	940	1615	400	460	616	362	343	444	472	38.22541657	29.74054196	21.37485683	25.69865063	34.19032981	8.307825852	9.366167456	13.21836084	8.913497182	7.263448159	11.02412574
ENSMUSG00000029622	1619.171536	1653.760982	1495.004374	1588.392194	1700.555435	1508.348656	1213.1986	1330.15819	1204.44135	937.3900861	1024.970349	1006.8468	1594.20553	1119.500896	0.510015214	2.37E-07	1.06E-05	Arpc1b	5	145051025	145067515	+	5115	protein_coding	actin related protein 2/3 complex, subunit 1B [Source:MGI Symbol;Acc:MGI:1343142]	-	1487	1554	1447	1334	1873	1642	1369	1441	1105	1030	971	1105	21.0101953	21.51786648	19.31863426	20.34203653	22.1169214	19.02202199	15.54761108	17.2471367	15.17602288	12.16583941	13.44734513
ENSMUSG00000037815	4717.048484	4321.700996	4415.790391	5018.795425	4574.158185	3295.953092	3032.553403	3234.472101	2845.969561	2871.325943	3031.632177	3272.024307	4390.574429	3047.996249	0.526305224	2.38E-07	1.06E-05	Ctnna1	18	35251912	35387832	+	6425	protein_coding	catenin (cadherin associated protein), alpha 1 [Source:MGI Symbol;Acc:MGI:88274]	-	4332	4061	4274	4215	5038	3588	3422	3504	2611	3155	2872	3591	48.72816699	44.76655652	45.42708956	51.16920686	47.36064041	33.09089145	30.93946013	33.3879403	28.54795953	29.66721127	31.66461873
ENSMUSG00000043019	697.9750873	626.8115949	689.1277939	794.1960969	692.7516266	702.7324737	471.4548249	501.232406	586.4157885	526.9406407	483.4566632	433.7186216	700.5991122	500.5364908	0.485609037	2.39E-07	1.06E-05	Edem3	1	151631122	151697802	+	6381	protein_coding	ER degradation enhancer, mannosidase alpha-like 3 [Source:MGI Symbol;Acc:MGI:1914217]	-	641	589	667	667	763	765	532	543	538	579	458	476	7.259956922	6.537630666	7.138231306	8.15307294	7.222180337	7.103982046	4.843159209	5.209664404	5.92290632	5.482016166	5.0843998
ENSMUSG00000103149	291.8210973	199.0046999	226.2653476	132.1675664	126.2024588	45.93022704	32.78915135	89.53875393	15.25989041	17.29166178	27.44513809	13.66760362	170.2318995	32.66536653	2.378835218	2.43E-07	1.07E-05	AA914427	16	17739907	17741083	+	1177	TEC	EST AA914427 [Source:MGI Symbol;Acc:MGI:1858439]	-	268	187	219	111	139	50	37	97	14	19	26	15	16.45595496	11.25275791	12.70636069	7.355814258	7.132977803	2.517228882	1.826127596	5.045380615	0.835589368	0.975276211	1.564803629
ENSMUSG00000041798	13.0666163	11.70615882	3.09952531	10.71628916	21.79035261	2.755813622	0	0.923079937	0	0	0	0	10.5224593	0.153846656	5.417889893	2.46E-07	1.08E-05	Gck	11	5850820	5900081	-	3033	protein_coding	glucokinase [Source:MGI Symbol;Acc:MGI:1270854]	-	12	11	3	9	24	3	0	1	0	0	0	0	0.285939132	0.256870426	0.067546426	0.231448482	0.477937785	0.058610849	0	0.020184884	0	0	0
ENSMUSG00000074771	1897.926017	1571.81787	1578.691558	1462.178121	1751.399591	1463.337034	1059.887163	1238.773276	1251.311013	1033.859357	882.4667478	863.7925489	1620.891699	1055.015018	0.619691348	2.46E-07	1.08E-05	Ankef1	2	136343830	136404011	+	7185	protein_coding	ankyrin repeat and EF-hand domain containing 1 [Source:MGI Symbol;Acc:MGI:2441685]	-	1743	1477	1528	1228	1929	1593	1196	1342	1148	1136	836	948	17.5321579	14.55953668	14.52279173	13.33078833	16.21578548	13.13766453	9.669639103	11.43469029	11.22422718	9.552170192	8.242187017
ENSMUSG00000074656	1196.684276	1281.292292	1412.350366	1277.619808	1150.349031	1105.081263	722.247523	893.5413794	1021.322665	850.9317772	776.9085243	893.8612769	1237.229506	859.802191	0.525146467	2.54E-07	1.11E-05	Eif2s2	2	154713330	154734855	-	6755	protein_coding	eukaryotic translation initiation factor 2, subunit 2 (beta) [Source:MGI Symbol;Acc:MGI:1914454]	-	1099	1204	1367	1073	1267	1203	815	968	937	935	736	981	11.75809861	12.62394127	13.81963869	12.3896377	11.32879705	10.55284207	7.008710372	8.773010857	9.744410479	8.36251193	7.718189201
ENSMUSG00000046215	45.73315704	37.24686896	14.46445145	52.39074702	58.10760695	43.17441342	7.975739518	5.538479624	17.43987475	9.100874623	17.94489798	8.200562174	41.85287414	11.03340478	1.94180909	2.56E-07	1.11E-05	Rprml	11	103540396	103541405	+	1010	protein_coding	reprimo-like [Source:MGI Symbol;Acc:MGI:2144486]	-	42	35	14	44	64	47	9	6	16	10	17	9	3.005333521	2.454372648	0.946586245	3.39793871	3.827287926	2.757437317	0.517639005	0.363687638	1.112858485	0.598176186	1.192313626
ENSMUSG00000030986	1074.729191	879.0261076	803.8102303	696.5587956	966.0389655	424.3952979	397.0145893	401.5397728	426.1869392	408.6292706	478.1787521	410.0281087	807.4264312	420.2629054	0.942127832	2.59E-07	1.12E-05	Dhx32	7	133322671	133384455	-	4172	protein_coding	DEAH (Asp-Glu-Ala-His) box polypeptide 32 [Source:MGI Symbol;Acc:MGI:2141813]	-	987	826	778	585	1064	462	448	435	391	449	453	450	17.09769682	14.02263338	12.73470311	10.93693937	15.40387066	6.561858189	6.23791672	6.383275959	6.583756957	6.502083375	7.691603029
ENSMUSG00000026553	3402.764661	2887.164443	3337.155584	3368.486894	3152.337677	2927.592672	2420.193847	2472.931152	2694.460649	2451.775623	2470.062428	2257.888118	3179.250322	2461.218636	0.369337641	2.61E-07	1.13E-05	Copa	1	171910096	171949897	+	9427	protein_coding	coatomer protein complex subunit alpha [Source:MGI Symbol;Acc:MGI:1334462]	-	3125	2713	3230	2829	3472	3187	2731	2679	2472	2694	2340	2478	23.95748768	20.38309453	23.39820505	23.40688809	22.24532446	20.03261853	16.82883496	17.39794163	18.42113104	17.26531781	17.58349936
ENSMUSG00000028426	1334.972632	1335.566301	1564.227106	1481.229302	1331.027372	1351.26728	813.5254309	921.2337775	966.8230565	1135.789153	1014.414527	1097.052984	1399.714999	991.4731548	0.497334054	2.67E-07	1.15E-05	Rad23b	4	55350043	55392237	+	5733	protein_coding	RAD23 homolog B, nucleotide excision repair protein [Source:MGI Symbol;Acc:MGI:105128]	-	1226	1255	1514	1244	1466	1471	918	998	887	1248	961	1204	15.45515223	15.50442327	18.03422404	16.92476616	15.4448809	15.20407123	9.301791436	10.65730175	10.86883537	13.15173763	11.87420125
ENSMUSG00000022577	52.26646519	30.86169143	47.52605475	25.00467472	46.30449929	15.61627719	6.203352959	12.92311912	0	8.19078716	10.55582234	7.289388599	36.26327709	7.527078364	2.25831402	2.68E-07	1.15E-05	Ly6h	15	75423117	75439104	-	4227	protein_coding	lymphocyte antigen 6 complex, locus H [Source:MGI Symbol;Acc:MGI:1346030]	-	48	29	46	21	51	17	7	14	0	9	10	8	0.820679808	0.48591419	0.743154499	0.387499624	0.728736401	0.23831196	0.096199242	0.202765681	0	0.128635475	0.16758329
ENSMUSG00000110344	403.9762205	422.4859137	476.2937226	401.2654942	239.6938787	436.3371569	147.9942777	217.8468652	139.518998	260.2850142	215.3387758	223.2375258	396.6753978	200.7035761	0.981579061	2.91E-07	1.24E-05	Smim36	11	90078509	90142081	+	2187	protein_coding	small integral membrane protein 36 [Source:MGI Symbol;Acc:MGI:5804831]	-	371	397	461	337	264	475	167	236	128	286	204	245	12.25998349	12.85687897	14.39480114	12.01891756	7.29100975	12.869865	4.435816237	6.606354627	4.111521061	7.900739505	6.60760912
ENSMUSG00000037112	2856.144546	2478.513081	2887.724414	3545.901014	2553.10298	2519.732255	1375.37197	1720.621003	2041.555338	1894.802096	2052.051863	1722.118056	2806.853048	1801.086721	0.640140919	2.94E-07	1.25E-05	Sik2	9	50804101	50920373	-	9539	protein_coding	salt inducible kinase 2 [Source:MGI Symbol;Acc:MGI:2445031]	-	2623	2329	2795	2978	2812	2743	1552	1864	1873	2082	1944	1890	19.87285211	17.292607	20.00932742	24.35039906	17.80512401	17.03931468	9.451369154	11.96304461	13.7935566	13.18646448	14.43631572
ENSMUSG00000070867	443.1760694	398.0093998	363.6776363	159.5536387	259.6683686	169.94184	110.77416	119.0773119	175.4887397	100.1096208	80.2242498	68.33801811	299.0044921	109.0020167	1.456919468	2.96E-07	1.26E-05	Trabd2b	4	114263921	114472295	+	6617	protein_coding	TraB domain containing 2B [Source:MGI Symbol;Acc:MGI:3650152]	-	407	374	352	134	286	185	125	129	161	110	76	75	4.445268862	4.003172453	3.632746192	1.579530085	2.610582568	1.656684307	1.097374177	1.193513233	1.709251911	1.004342968	0.813608388
ENSMUSG00000024665	730.641628	550.1894644	478.3600728	415.5538798	540.2191584	211.2790444	205.5968409	190.1544671	257.2381526	260.2850142	167.8375752	191.3464507	487.707208	212.0764168	1.201151498	2.97E-07	1.26E-05	Fads2	19	10040129	10079110	-	3295	protein_coding	fatty acid desaturase 2 [Source:MGI Symbol;Acc:MGI:1930079]	-	671	517	463	349	595	230	232	206	236	286	159	210	14.71742598	11.11293966	9.595753861	8.261411339	10.90671794	4.13620049	4.09014236	3.827458269	5.031505093	5.24398097	3.418256631
ENSMUSG00000051627	91.46631409	50.01722404	40.29382903	44.05585545	38.13311706	20.2092999	8.861932798	15.69235894	4.359968688	13.65131193	17.94489798	12.75643005	47.36260659	12.21115006	1.948896918	3.02E-07	1.28E-05	H1f4	13	23804612	23806541	-	1930	protein_coding	H1.4 linker histone, cluster member [Source:MGI Symbol;Acc:MGI:1931527]	-	84	47	39	37	42	22	10	17	4	15	17	14	3.145478608	1.724782674	1.379941976	1.495301102	1.314390818	0.675452069	0.300987562	0.539250151	0.14559418	0.469552809	0.623956872
ENSMUSG00000102252	305.9765983	342.6711945	377.1089127	278.6235183	316.8680441	188.3139309	168.3767232	207.6929859	162.4088336	137.4232068	148.837095	107.5184818	301.5936998	155.3762211	0.95647048	3.12E-07	1.31E-05	Snrpn	7	59632243	59789967	-	2159	protein_coding	small nuclear ribonucleoprotein N [Source:MGI Symbol;Acc:MGI:98347]	-	281	322	365	234	349	205	190	225	149	151	141	118	9.406291567	10.56323791	11.54499501	8.453712101	9.763495261	5.626397136	5.112188002	6.380115467	4.848137837	4.225467812	4.626253534
ENSMUSG00000026775	1542.949608	1449.435301	1525.999628	1443.126941	1501.718467	1356.778907	1114.831146	1196.311599	1277.470826	1143.069853	1174.863027	1085.207728	1470.001475	1165.292363	0.335618509	3.46E-07	1.44E-05	Yme1l1	2	23046381	23089272	+	8009	protein_coding	YME1-like 1 (S. cerevisiae) [Source:MGI Symbol;Acc:MGI:1351651]	-	1417	1362	1477	1212	1654	1477	1258	1296	1172	1256	1113	1191	12.78663639	12.04460733	12.59376917	11.80343913	12.47354065	10.92776548	9.124481723	9.906616947	10.27994168	9.474620826	9.844186439
ENSMUSG00000048040	2261.613504	1998.560569	1738.833699	2751.704918	1728.701307	1876.709077	1063.431936	994.1570926	1001.702806	1349.659707	1491.537697	1366.760362	2059.353846	1211.208267	0.765449725	3.70E-07	1.53E-05	Arxes2	X	134894573	134896104	+	1532	protein_coding	adipocyte-related X-chromosome expressed sequence 2 [Source:MGI Symbol;Acc:MGI:1924226]	-	2077	1878	1683	2311	1904	2043	1200	1077	919	1483	1413	1500	97.98114045	86.82217366	75.02031408	117.659072	75.06555742	79.0203167	45.50177503	43.03834879	42.14034421	58.48343577	65.3350693
ENSMUSG00000026365	138.2883558	194.7479149	119.848312	147.6466507	215.179732	129.5232403	78.8712019	89.53875393	73.02947552	80.08769668	82.33541426	102.962614	157.5390343	84.47085938	0.898948063	3.90E-07	1.62E-05	Cfh	1	140012446	140111502	-	8383	protein_coding	complement component factor h [Source:MGI Symbol;Acc:MGI:88385]	-	127	183	116	124	237	141	89	97	67	88	78	113	1.09488628	1.546128037	0.944957008	1.153736035	1.707581398	0.996664091	0.61673188	0.708387568	0.561457218	0.634210896	0.659110296
ENSMUSG00000061232	13828.83558	14743.37493	10722.29122	11378.31769	14682.158	10197.42901	8386.9332	9128.337501	8212.001024	5766.314161	5518.58392	5609.184527	12592.06774	7103.559055	0.825898137	3.92E-07	1.62E-05	H2-K1	17	34214991	34219321	-	2938	protein_coding	histocompatibility 2, K1, K region [Source:MGI Symbol;Acc:MGI:95904]	-	12700	13854	10378	9556	16171	11101	9464	9889	7534	6336	5228	6156	312.4040737	333.977511	241.2211604	253.6930607	332.4433277	223.892464	187.1237009	206.0626347	180.1420734	130.2908358	126.0511311
ENSMUSG00000023861	2920.388743	2657.298052	2482.719773	3314.905448	2475.020883	1834.453268	1599.57887	1628.31301	1481.299362	1452.49959	1987.661347	1528.038085	2614.131028	1612.898377	0.696476098	4.04E-07	1.67E-05	Mpc1	17	8501736	8516493	+	2082	protein_coding	mitochondrial pyruvate carrier 1 [Source:MGI Symbol;Acc:MGI:1915240]	-	2682	2497	2403	2784	2726	1997	1805	1764	1359	1596	1883	1677	93.09852647	84.94379289	78.81821098	104.2972228	79.08200315	56.83639244	50.361927	51.8700323	45.8542996	46.31297234	64.06672948
ENSMUSG00000021748	29772.28523	26146.23782	29036.3531	26682.36932	25409.367	13219.63795	11941.45445	16402.20741	11806.79521	12111.44395	15885.45704	10606.97158	25044.37507	13125.72161	0.932081598	4.16E-07	1.71E-05	Pdhb	14	14296748	14303777	+	3861	protein_coding	pyruvate dehydrogenase (lipoamide) beta [Source:MGI Symbol;Acc:MGI:1915513]	-	27342	24569	28104	22409	27986	14391	13475	17769	10832	13308	15049	11641	511.7940543	450.6937241	497.0749328	452.6962671	437.7977884	220.8616621	202.7378471	281.7486531	197.0834619	208.2396779	276.1027931
ENSMUSG00000025203	16167.7599	12791.639	9953.608945	4198.403955	11883.00562	613.6278333	1354.103332	2216.31493	937.3932679	721.6993576	724.1294126	626.8874195	9268.007542	1096.75462	3.078984904	4.19E-07	1.72E-05	Scd2	19	44282113	44295303	+	5464	protein_coding	stearoyl-Coenzyme A desaturase 2 [Source:MGI Symbol;Acc:MGI:98240]	-	14848	12020	9634	3526	13088	668	1528	2401	860	793	686	688	196.3912015	155.8072308	120.4063742	50.33335224	144.6755463	7.244275137	16.24495534	26.90172521	11.05679081	8.768251324	8.893575261
ENSMUSG00000076614	34.84431013	13.83455133	9.298575929	5.95349398	1.815862717	155.2441674	0	0	0	0	0	0	36.83182691	0	7.706257689	4.35E-07	1.77E-05	Ighg1	12	113288860	113294143	-	2592	IG_C_gene	immunoglobulin heavy constant gamma 1 (G1m marker) [Source:MGI Symbol;Acc:MGI:96446]	-	32	13	9	5	2	169	0	0	0	0	0	0	0.892235995	0.355223907	0.237116098	0.150459372	0.046604466	3.863499604	0	0	0	0	0
ENSMUSG00000015027	80.57746717	83.00730798	73.35543233	72.63262655	75.35830276	79.91859505	46.08205055	42.46167712	56.67959294	27.30262387	26.38955585	29.15755439	77.47495531	38.01217579	1.031217735	4.40E-07	1.79E-05	Galns	8	123304981	123338202	-	2650	protein_coding	galactosamine (N-acetyl)-6-sulfate sulfatase [Source:MGI Symbol;Acc:MGI:1355303]	-	74	78	71	61	83	87	52	46	52	30	25	32	2.018136814	2.084695172	1.829641499	1.79542885	1.891754404	1.945371474	1.139891008	1.062699853	1.378474708	0.683952393	0.668277892
ENSMUSG00000095351	82.75523655	186.2343448	1.033175103	51.20004823	1.815862717	135.953472	0	0	0	1.820174925	1.055582234	0	76.49868991	0.47929286	7.315471616	4.76E-07	1.92E-05	Igkv3-2	6	70675433	70676051	+	378	IG_V_gene	immunoglobulin kappa variable 3-2 [Source:MGI Symbol;Acc:MGI:1330850]	-	76	175	1	43	2	148	0	0	0	2	1	0	14.5307005	32.78989914	0.180659884	8.872804124	0.319573479	23.20059272	0	0	0	0.31966029	0.187400679
ENSMUSG00000060802	13639.36965	13777.08473	9597.163534	11931.99263	14215.48128	9783.13836	8302.744838	8868.028958	8307.920335	6052.081624	6607.944786	6796.443695	12157.3717	7489.194039	0.6989449	4.82E-07	1.93E-05	B2m	2	121978167	121983564	+	860	protein_coding	beta-2 microglobulin [Source:MGI Symbol;Acc:MGI:88127]	-	12526	12946	9289	10021	15657	10650	9369	9607	7622	6650	6260	7459	1052.637203	1066.181109	737.6053176	908.8597054	1099.620013	733.8044163	632.8497981	683.892754	622.6038843	467.1686454	515.6307887
ENSMUSG00000026621	814.4857492	630.0041836	455.6302205	341.7305544	336.842534	88.18603592	76.21262206	110.7695925	30.51978082	50.05481042	114.0028813	110.2520026	444.4798796	81.96861494	2.438318991	5.03E-07	2.02E-05	Mtarc1	1	184518964	184543510	-	2246	protein_coding	mitochondrial amidoxime reducing component 1 [Source:MGI Symbol;Acc:MGI:1913362]	-	748	592	441	287	371	96	86	120	28	55	108	121	24.06892008	18.66834364	13.40856695	9.96681468	9.976924664	2.532740212	2.224306124	3.270921767	0.875769088	1.479460691	3.406253478
ENSMUSG00000025355	840.6189818	660.8658751	891.6301141	814.4379764	632.8281569	440.9301796	333.2086732	379.3858543	450.166767	396.7981336	461.2894363	397.2716786	713.5518807	403.0200905	0.824081823	5.23E-07	2.09E-05	Mmp19	10	128626779	128636693	+	3533	protein_coding	matrix metallopeptidase 19 [Source:MGI Symbol;Acc:MGI:1927899]	-	772	621	863	684	697	480	376	411	413	436	437	436	15.79204678	12.44921005	16.68094635	15.10068689	11.91575804	8.050572484	6.182299858	7.121916004	8.211977426	7.455784463	8.761949769
ENSMUSG00000028494	23960.90764	22100.16365	24910.88491	20484.78209	16409.04344	15924.92832	7693.043862	11064.03613	10968.59123	13393.75718	11593.45968	14976.04888	20631.78501	11614.82283	0.828881627	5.24E-07	2.09E-05	Plin2	4	86566623	86588297	-	3512	protein_coding	perilipin 2 [Source:MGI Symbol;Acc:MGI:87920]	-	22005	20767	24111	17204	18073	17336	8681	11986	10063	14717	10983	16436	452.8262812	418.8061858	468.8287576	382.0842756	310.8195136	292.498441	143.5889789	208.938479	201.2863377	253.1717686	221.5284128
ENSMUSG00000022863	437.731646	408.6513624	508.3221508	398.8840967	436.7149835	373.8720481	300.4195219	304.6163793	318.2777142	274.8464136	239.6171672	318.9107512	427.3627146	292.7813246	0.545080398	5.36E-07	2.13E-05	Btg3	16	78129525	78174080	-	4014	protein_coding	BTG anti-proliferation factor 3 [Source:MGI Symbol;Acc:MGI:109532]	-	402	384	492	335	481	407	339	330	292	302	227	350	7.23791442	6.775598889	8.37030459	6.509560643	7.237694427	6.008225244	4.906007279	5.033096237	5.11030494	4.545483312	4.006004646
ENSMUSG00000041079	104.5329304	131.9603358	85.75353357	116.688482	98.96451809	121.2557994	65.5783027	60.92327587	47.95965557	74.62717191	68.61284522	50.11454662	109.8592665	61.30263298	0.838767415	5.38E-07	2.14E-05	Rwdd2b	16	87230295	87237461	-	3917	protein_coding	RWD domain containing 2B [Source:MGI Symbol;Acc:MGI:1858215]	-	96	124	83	98	109	132	74	66	44	82	65	55	1.771260429	2.242135968	1.44703171	1.951446919	1.680759062	1.996868767	1.097448139	1.031547015	0.789115252	1.264767723	1.175500301
ENSMUSG00000043192	55.53311927	50.01722404	54.75828047	26.19537351	39.94897978	20.2092999	16.83767232	13.84619906	7.629945204	10.92104955	13.72256904	16.40112435	41.11037949	13.22642659	1.62690136	5.39E-07	2.14E-05	Gpi-ps	8	5689580	5691011	+	1432	processed_pseudogene	glucose-6-phosphate isomerase, pseudogene [Source:MGI Symbol;Acc:MGI:3037698]	-	51	47	53	22	44	22	19	15	7	12	13	18	2.573901464	2.324602347	2.527472151	1.198295425	1.855847105	0.910350903	0.77075516	0.641278831	0.343396888	0.50627761	0.643077469
ENSMUSG00000025780	2961.766361	2790.322584	3212.141396	2801.714267	3237.683225	1617.662596	1517.162895	1977.237226	1455.13955	1210.416325	1064.026892	827.345606	2770.215071	1341.888082	1.045653421	5.53E-07	2.19E-05	Itih5	2	10158382	10261340	+	7900	protein_coding	inter-alpha (globulin) inhibitor H5 [Source:MGI Symbol;Acc:MGI:1925751]	-	2720	2622	3109	2353	3566	1761	1712	2142	1335	1330	1008	908	24.88321956	23.5071202	26.87491864	23.23159748	27.26382483	13.20874115	12.58874763	16.59934831	11.8712242	10.17126671	9.038500791
ENSMUSG00000000326	9938.250579	8013.397809	6881.979363	6164.247667	6081.32424	2206.488107	2617.814949	3779.089264	2444.852442	1963.058656	2654.789319	1992.736608	6547.614627	2575.390206	1.346139223	5.56E-07	2.20E-05	Comt	16	18225636	18245602	-	2532	protein_coding	catechol-O-methyltransferase [Source:MGI Symbol;Acc:MGI:88470]	-	9127	7530	6661	5177	6698	2402	2954	4094	2243	2157	2515	2187	260.5128248	210.6323663	179.6508431	159.4772367	159.776895	56.2132204	67.77236604	98.98805702	62.23101792	51.46795785	70.36184966
ENSMUSG00000021585	1438.416677	1523.929039	1488.805324	1524.094459	1616.117818	1252.057989	1149.392684	1171.388441	1106.342055	977.4339345	1167.473951	1038.737875	1473.903551	1101.794823	0.419814913	5.74E-07	2.26E-05	Cast	13	74840487	74956929	-	11470	protein_coding	calpastatin [Source:MGI Symbol;Acc:MGI:1098236]	-	1321	1432	1441	1280	1780	1363	1297	1269	1015	1074	1106	1140	8.323465017	8.84246668	8.579344168	8.704238655	9.37322667	7.041441938	6.568745205	6.773246278	6.216471644	5.657067442	6.830534176
ENSMUSG00000020671	2485.923751	2216.720802	2540.577579	2395.685978	2402.386375	2313.046234	1923.92561	1799.082798	1983.785753	1943.036732	2080.552584	1876.106391	2392.39012	1934.414978	0.306825945	5.80E-07	2.28E-05	Rab10	12	3297428	3359969	-	3513	protein_coding	RAB10, member RAS oncogene family [Source:MGI Symbol;Acc:MGI:105066]	-	2283	2083	2459	2012	2646	2518	2171	1949	1820	2135	1971	2059	46.96696754	41.99571232	47.80066145	44.67186303	45.49296315	42.47239395	35.89942825	33.96505734	36.39440057	36.71725641	39.74398718
ENSMUSG00000052396	48.99981112	41.50365399	57.85780578	44.05585545	36.31725434	22.04650898	18.61005888	20.30775862	13.07990606	12.74122447	10.55582234	16.40112435	41.79681494	15.28264912	1.438425319	5.89E-07	2.31E-05	Mogat2	7	98868291	98887826	-	1835	protein_coding	monoacylglycerol O-acyltransferase 2 [Source:MGI Symbol;Acc:MGI:2663253]	-	45	39	56	37	40	24	21	22	12	14	10	18	1.772316187	1.505297604	2.084037291	1.572714511	1.316607904	0.775004703	0.664797051	0.733981773	0.45939526	0.460937944	0.386035186
ENSMUSG00000060568	371.3096798	378.8538672	305.8198306	267.9072291	224.2590456	147.8953311	125.8394457	176.308268	138.4290058	80.08769668	107.6693879	121.1860855	282.6741639	124.9199816	1.177143249	6.04E-07	2.36E-05	Fam78b	1	166828986	166918871	+	6325	protein_coding	family with sequence similarity 78, member B [Source:MGI Symbol;Acc:MGI:2443050]	-	341	356	296	225	247	161	142	191	127	88	102	133	3.896355799	3.986422267	3.195837648	2.774637341	2.358679642	1.508323546	1.304168399	1.848721535	1.410537133	0.840567579	1.142358984
ENSMUSG00000032060	1259.839588	1413.252628	1445.411969	1020.428868	1046.844856	1229.092876	228.6378662	669.2329546	277.9480039	542.4121275	836.0211295	466.5208703	1235.811798	503.4621587	1.295667375	6.42E-07	2.50E-05	Cryab	9	50662625	50667936	+	1479	protein_coding	crystallin, alpha B [Source:MGI Symbol;Acc:MGI:88516]	-	1157	1328	1399	857	1153	1338	258	725	255	596	792	512	56.53663339	63.59511148	64.59561953	45.19567597	47.08620276	53.60645695	10.13345143	30.01017275	12.11192963	24.34605387	37.93324248
ENSMUSG00000006699	6020.443459	5964.820016	6000.681	5455.781883	5511.143347	4095.139043	3889.502305	4160.321278	4160.50012	3355.492473	3470.754386	3303.004209	5508.001458	3723.262462	0.564917853	6.47E-07	2.51E-05	Cdc42	4	137047007	137085031	-	2966	protein_coding	cell division cycle 42 [Source:MGI Symbol;Acc:MGI:106211]	-	5529	5605	5808	4582	6070	4458	4389	4507	3817	3687	3288	3625	134.7225213	133.8438135	133.7238859	120.4947643	123.6089962	89.06315632	85.96076906	93.02829775	90.40497822	75.10216966	78.52783456
ENSMUSG00000020986	503.0647275	550.1894644	599.2415599	579.8703136	619.2091866	531.8720291	408.535102	397.847453	374.9573072	438.6621568	457.0671074	338.0453963	563.9078802	402.5190871	0.486945033	6.77E-07	2.61E-05	Sec23a	12	59005169	59058803	-	4840	protein_coding	SEC23 homolog A, COPII coat complex component [Source:MGI Symbol;Acc:MGI:1349635]	-	462	517	580	487	682	579	461	431	344	482	433	371	6.898606492	7.565524001	8.183444837	7.848159811	8.510822796	7.088630952	5.533009577	5.451682705	4.99291777	6.01661427	6.337317915
ENSMUSG00000039903	80.57746717	83.00730798	49.59240496	78.58612053	32.68552891	51.44185429	22.15483199	13.84619906	39.23971819	19.11183671	15.83373351	10.02290932	62.64844731	20.03487147	1.649908949	6.82E-07	2.63E-05	Eva1c	16	90623607	90701997	+	3806	protein_coding	eva-1 homolog C (C. elegans) [Source:MGI Symbol;Acc:MGI:1918217]	-	74	78	48	66	36	56	25	15	36	21	15	11	1.4051662	1.451508725	0.861243547	1.352568877	0.571302668	0.871863322	0.381572514	0.241279897	0.664469498	0.333350418	0.279180728
ENSMUSG00000000730	32.66654074	32.99008394	33.0616033	23.81397592	21.79035261	5.511627245	7.089546238	4.615399687	7.629945204	1.820174925	2.111164468	4.555867874	24.97236396	4.637016399	2.426887094	7.01E-07	2.69E-05	Dnmt3l	10	77877781	77899456	+	2988	protein_coding	DNA (cytosine-5-)-methyltransferase 3-like [Source:MGI Symbol;Acc:MGI:1859287]	-	30	31	32	20	24	6	8	5	7	2	2	5	0.725613611	0.734809788	0.731346037	0.522075894	0.485135643	0.118987084	0.155530387	0.102444365	0.164573073	0.040438952	0.04741463
ENSMUSG00000030704	1419.905638	1338.75889	1689.241294	1553.861929	1428.176027	1347.592861	1001.398406	1058.772688	1267.660896	992.9054213	896.1893168	907.5288805	1462.922773	1020.742602	0.519441621	7.15E-07	2.74E-05	Rab6a	7	100256617	100290475	+	3728	protein_coding	RAB6A, member RAS oncogene family [Source:MGI Symbol;Acc:MGI:894313]	-	1304	1258	1635	1305	1573	1467	1130	1147	1163	1091	849	996	25.27938165	23.90003678	29.94990028	27.30353295	25.48504203	23.31757459	17.60793385	18.83589137	21.91518513	17.6806953	16.13224266
ENSMUSG00000019302	1866.348361	1694.20044	1608.653636	1588.392194	1473.572595	1130.80219	996.0812465	1023.695651	1178.281538	967.4229724	946.857264	1102.520026	1560.328236	1035.809783	0.590820303	7.22E-07	2.76E-05	Atp6v0a1	11	100900278	100954545	+	6556	protein_coding	ATPase, H+ transporting, lysosomal V0 subunit A1 [Source:MGI Symbol;Acc:MGI:103286]	-	1714	1592	1557	1334	1623	1231	1124	1109	1081	1063	897	1210	18.89455342	17.19879225	16.21822029	15.87088421	14.95244144	11.12623613	9.959401128	10.35598146	11.58318737	9.795910588	9.692068116
ENSMUSG00000035860	9.799962223	26.6049064	16.53080165	13.09768676	27.23794076	12.86046357	2.658579839	2.769239812	1.089992172	2.730262387	7.389075639	2.733520725	17.68862689	3.228445096	2.469883376	8.01E-07	3.03E-05	Cdhr3	12	33083795	33142874	-	4569	protein_coding	cadherin-related family member 3 [Source:MGI Symbol;Acc:MGI:1916014]	-	9	25	16	11	30	14	3	3	1	3	7	3	0.142359387	0.387536562	0.23914007	0.187782781	0.396581665	0.181566634	0.038142219	0.040197474	0.015375179	0.039668939	0.108527511
ENSMUSG00000020914	32.66654074	68.10856039	74.38860743	38.10236147	49.93622472	104.7209177	16.83767232	30.46163793	21.79984344	6.370612236	19.00048021	11.84525647	61.3205354	17.71925044	1.798188233	8.16E-07	3.08E-05	Top2a	11	98883769	98915015	-	9013	protein_coding	topoisomerase (DNA) II alpha [Source:MGI Symbol;Acc:MGI:98790]	-	30	64	72	32	55	114	19	33	20	7	18	13	0.240556249	0.502926402	0.545527506	0.27692671	0.368574982	0.749487933	0.122458825	0.224152317	0.155884149	0.046922286	0.141470567
ENSMUSG00000021824	846.0634053	773.6706782	920.559017	808.4844825	878.8775551	609.9534151	529.057388	571.3864812	555.8960077	536.9516027	628.0714293	497.5007719	806.2680922	553.1439468	0.543818332	8.50E-07	3.19E-05	Ap3m1	14	21081510	21102576	-	7015	protein_coding	adaptor-related protein complex 3, mu 1 subunit [Source:MGI Symbol;Acc:MGI:1929212]	-	777	727	891	679	968	664	597	619	510	590	595	546	8.004940391	7.340076182	8.673683204	7.549641638	8.334512785	5.608795022	4.943704615	5.402087775	5.107211384	5.081299914	6.008308863
ENSMUSG00000023064	1084.529153	801.3397809	497.9903998	803.7216873	788.0844192	496.9650566	304.8504882	493.8477665	284.4879569	271.2060638	370.5093642	435.5409688	745.4384161	360.0737681	1.049194325	8.63E-07	3.23E-05	Sncg	14	34092231	34096746	-	852	protein_coding	synuclein, gamma [Source:MGI Symbol;Acc:MGI:1298397]	-	996	753	482	675	868	541	344	535	261	298	351	478	84.48595207	62.59637928	38.63322566	61.79429993	61.53364839	37.62589463	23.45442044	38.44260862	21.51999892	21.13134605	29.1830367
ENSMUSG00000024659	425.7539144	487.4018853	618.8718869	525.098169	441.2546403	423.4766933	272.9475302	336.0010972	334.6275968	296.6885127	371.5649464	303.4208004	486.9761982	319.208414	0.609835862	8.99E-07	3.36E-05	Anxa1	19	20350792	20368308	-	2911	protein_coding	annexin A1 [Source:MGI Symbol;Acc:MGI:96819]	-	391	458	599	441	486	461	308	364	307	326	352	333	9.707319207	11.1433842	14.0520001	11.81627589	10.08385516	9.383997525	6.146308703	7.655222906	7.408623121	6.765904873	8.565711
ENSMUSG00000078300	54.44423457	51.08142029	53.72510537	38.10236147	34.50139163	16.53488173	5.317159679	11.07695925	14.16989824	8.19078716	22.16722692	10.02290932	41.39823251	11.82415676	1.820008805	9.27E-07	3.46E-05	Gm2606	15	12574975	12575976	+	1002	processed_pseudogene	predicted pseudogene 2606 [Source:MGI Symbol;Acc:MGI:3780774]	-	50	48	52	32	38	18	6	12	13	9	21	11	3.606343095	3.392871001	3.543962758	2.490958517	2.290595537	1.064471279	0.347847901	0.733182664	0.911416661	0.542656839	1.484617354
ENSMUSG00000016552	63.15531211	55.33820532	59.92415599	33.33956629	70.81864597	54.19766791	33.67534463	24.00007837	17.43987475	24.57236148	25.33397362	28.24638082	56.1289256	25.54466895	1.134045834	9.44E-07	3.50E-05	Foxred2	15	77824722	77840922	-	5939	protein_coding	FAD-dependent oxidoreductase domain containing 2 [Source:MGI Symbol;Acc:MGI:106315]	-	58	52	58	28	78	59	38	26	16	27	24	31	0.705796381	0.620131583	0.666911484	0.367729901	0.793256816	0.588664507	0.371685937	0.268014744	0.189255274	0.274663488	0.286260138
ENSMUSG00000036402	2114.614071	2114.557961	1976.463973	2059.908917	2036.490037	1366.883557	1326.63134	1497.235658	1331.970434	1151.26064	1263.531934	1084.296554	1944.819753	1275.821093	0.608023088	9.97E-07	3.66E-05	Gng12	6	66873381	66998334	+	4727	protein_coding	guanine nucleotide binding protein (G protein), gamma 12 [Source:MGI Symbol;Acc:MGI:1336171]	-	1942	1987	1913	1730	2243	1488	1497	1622	1222	1265	1197	1190	29.69124319	29.77186882	27.63649069	28.54596567	28.66000134	18.65290565	18.39679022	21.00699395	18.16046382	16.16796707	17.93789624
ENSMUSG00000028249	2184.302691	2114.557961	2428.994668	2452.83952	2061.912115	2121.057885	1496.78045	1470.46634	1718.917655	1702.773642	1848.324492	1765.854388	2227.277473	1667.186161	0.417880909	1.06E-06	3.88E-05	Sdcbp	4	6365650	6408423	+	6904	protein_coding	syndecan binding protein [Source:MGI Symbol;Acc:MGI:1337026]	-	2006	1987	2351	2060	2271	2309	1689	1593	1577	1871	1751	1938	20.99882068	20.38407067	23.2544126	23.27290925	19.86775916	19.81765734	14.21133002	14.12581961	16.04620156	16.37282039	17.9658729
ENSMUSG00000030058	1735.682198	1495.19574	1754.331325	1746.755134	1487.191565	1438.534711	1095.334894	1123.388284	1280.740802	1246.819823	1299.42173	1177.236259	1609.615112	1203.823632	0.419015294	1.07E-06	3.90E-05	Copg1	6	87864796	87890577	+	11011	protein_coding	coatomer protein complex, subunit gamma 1 [Source:MGI Symbol;Acc:MGI:1858696]	-	1594	1405	1698	1467	1638	1566	1236	1217	1175	1370	1231	1292	10.46227939	9.037397684	10.53087483	10.39172367	8.985032864	8.427410708	6.520750244	6.766474951	7.496394556	7.516995623	7.919435934
ENSMUSG00000060681	700.1528566	686.4065852	680.862393	613.2098799	649.1709214	518.092961	460.8205055	451.3860894	428.3669236	444.1226816	527.7911171	455.5867874	641.3159329	461.3456841	0.474887976	1.07E-06	3.90E-05	Slc9a6	X	55655117	55709590	+	5098	protein_coding	solute carrier family 9 (sodium/hydrogen exchanger), member 6 [Source:MGI Symbol;Acc:MGI:2443511]	-	643	645	659	515	715	564	520	489	393	488	500	500	9.11540356	8.960943013	8.827528143	7.879372571	8.471079271	6.555539484	5.925286724	5.87229265	5.415443783	5.783230254	6.947573225
ENSMUSG00000044645	18.51103976	21.28392512	27.89572779	15.47908435	30.86966619	19.29069536	1.77238656	8.307719436	6.539953032	9.100874623	2.111164468	0.911173575	22.22168976	4.790545282	2.219314999	1.09E-06	3.95E-05	Gm7334	17	51005716	51006471	+	756	processed_pseudogene	predicted gene 7334 [Source:MGI Symbol;Acc:MGI:3647393]	-	17	20	27	13	34	21	2	9	6	10	2	1	1.625144135	1.873708522	2.438908437	1.341237833	2.716374574	1.645987997	0.153678835	0.728818481	0.557533269	0.799150724	0.187400679
ENSMUSG00000067235	6384.130946	5869.042353	3953.96112	5699.875136	7061.890107	3141.62753	2920.89305	3590.780956	2190.884266	1412.455741	2398.282836	1448.765984	5351.754532	2327.010472	1.201511233	1.10E-06	3.97E-05	H2-Q10	17	35780986	35785460	+	4348	protein_coding	histocompatibility 2, Q region locus 10 [Source:MGI Symbol;Acc:MGI:95929]	-	5863	5515	3827	4787	7778	3420	3296	3890	2010	1552	2272	1590	97.4529786	89.8358773	60.10664039	85.87329562	108.0465586	46.60856536	44.03556022	54.7720163	32.47490241	21.56515949	37.01534071
ENSMUSG00000032018	2981.366285	2284.829362	1819.421357	1584.820097	2026.502792	685.2789874	740.8575819	869.541301	492.6764617	668.0041973	1009.136616	837.3685153	1897.03648	769.5974455	1.301425293	1.11E-06	4.01E-05	Sc5d	9	42162891	42175552	-	4866	protein_coding	sterol-C5-desaturase [Source:MGI Symbol;Acc:MGI:1353611]	-	2738	2147	1761	1331	2232	746	836	942	452	734	956	919	40.66549827	31.25026984	24.71387119	21.33487925	27.70477458	9.084392446	9.980218074	11.85161298	6.525407877	9.113274423	13.91709998
ENSMUSG00000020057	1092.151346	1096.122144	769.7154519	687.0332053	857.9951339	440.9301796	363.3392447	544.6171631	450.166767	366.7652473	407.4547424	353.535347	823.9912433	414.3130853	0.991851407	1.11E-06	4.01E-05	Dram1	10	88158666	88214942	-	3045	protein_coding	DNA-damage regulated autophagy modulator 1 [Source:MGI Symbol;Acc:MGI:1918962]	-	1003	1030	745	577	945	480	410	590	413	403	386	388	23.8055596	23.95762483	16.70792446	14.77994284	18.74463753	9.340779174	7.821722752	11.86214907	9.528051312	7.995916349	8.979723562
ENSMUSG00000001420	1329.528208	1045.040724	1057.971306	1300.243085	1324.671852	482.2673839	645.1487077	612.0019985	469.7866261	384.0569091	505.6238902	299.7761061	1089.95376	486.0657063	1.164802951	1.14E-06	4.10E-05	Tmem79	3	88235962	88243455	-	2912	protein_coding	transmembrane protein 79 [Source:MGI Symbol;Acc:MGI:1919163]	-	1221	982	1024	1092	1459	525	728	663	431	422	479	329	30.30323907	23.88437873	24.01386768	29.24930197	30.26191844	10.68309517	14.52264986	13.93865345	10.39745937	8.755310914	11.65217779
ENSMUSG00000024644	843.8856359	883.2828926	808.9761059	875.163615	764.4782039	568.6162108	556.5293797	561.2326019	568.9759138	393.1577837	435.9554627	400.9163729	790.7337773	486.1279191	0.701460379	1.15E-06	4.12E-05	Cndp2	18	84685590	84703827	-	4249	protein_coding	CNDP dipeptidase 2 (metallopeptidase M20 family) [Source:MGI Symbol;Acc:MGI:1913304]	-	775	830	783	735	842	619	628	608	522	432	413	440	13.18195213	13.83519209	12.58428538	13.4922645	11.96900079	8.632430342	8.585760523	8.760230046	8.63028434	6.142533144	6.885354101
ENSMUSG00000090610	190.554821	148.9874759	133.2795883	88.1117109	96.24072401	31.23255439	39.87869759	40.61551724	40.32971036	9.100874623	16.88931575	31.89107512	114.7344791	29.78419845	1.944489477	1.15E-06	4.12E-05	Gm3571	10	93614522	93615581	+	1060	processed_pseudogene	predicted gene 3571 [Source:MGI Symbol;Acc:MGI:3781748]	-	175	140	129	74	106	34	45	44	37	10	16	35	11.93155211	9.354401414	8.310695541	5.44515307	6.039938759	1.900650291	2.466110354	2.541238779	2.452094433	0.569960328	1.069244628
ENSMUSG00000032058	3176.276645	2673.260995	2582.937758	3002.942363	2288.894955	2140.34858	1451.584592	1565.543574	1820.286927	1873.870085	2015.106485	1807.768372	2644.110216	1755.693339	0.590632227	1.19E-06	4.23E-05	Ppp2r1b	9	50756601	50805529	+	6449	protein_coding	protein phosphatase 2, regulatory subunit A, beta [Source:MGI Symbol;Acc:MGI:1920949]	-	2917	2512	2500	2522	2521	2330	1638	1696	1670	2059	1909	1984	32.68954013	27.58805544	26.47287805	30.50260591	23.61092512	21.40881891	14.75459791	16.10023199	18.19137082	19.28921094	20.96894164
ENSMUSG00000050965	219.9547077	242.6367464	189.0710439	201.2280965	181.5862717	197.4999763	132.0427987	159.6928292	113.3591859	139.2433817	143.5591838	118.4525647	205.3294737	134.3916573	0.608977148	1.22E-06	4.32E-05	Prkca	11	107824213	108234754	-	8992	protein_coding	protein kinase C, alpha [Source:MGI Symbol;Acc:MGI:97595]	-	202	228	183	169	200	215	149	173	104	153	136	130	1.623528176	1.7958596	1.389787236	1.465934766	1.343402749	1.416809063	0.962577771	1.177845882	0.812490653	1.027982273	1.07138502
ENSMUSG00000020963	388.7318349	220.288625	156.0094406	192.8932049	230.6145651	135.0348675	86.84694142	119.0773119	112.2691937	87.36839638	106.6138057	96.58439893	220.595423	101.460008	1.120547124	1.23E-06	4.34E-05	Tshr	12	91351337	91516582	+	6012	protein_coding	thyroid stimulating hormone receptor [Source:MGI Symbol;Acc:MGI:98849]	-	357	207	151	162	254	147	98	129	103	96	101	106	4.291548283	2.438626032	1.715187104	2.101746249	2.5518038	1.448863686	0.946919286	1.313618939	1.203537386	0.964723269	1.190050419
ENSMUSG00000020053	1174.906582	958.8408268	995.9807995	397.6933979	873.429967	399.5929753	298.6471353	336.9241771	196.198591	332.1819237	457.0671074	300.6872797	800.0740914	320.284369	1.320745735	1.23E-06	4.34E-05	Igf1	10	87694127	87772904	+	9904	protein_coding	insulin-like growth factor 1 [Source:MGI Symbol;Acc:MGI:96432]	-	1079	901	964	334	962	435	337	365	180	365	433	330	7.873640324	6.443294639	6.646912007	2.630389568	5.866741807	2.602602184	1.976628839	2.256217148	1.276742179	2.226551402	3.096993004
ENSMUSG00000031448	399.6206818	283.0762041	207.6681958	331.0142653	245.1414668	61.54650423	47.85443711	102.461873	16.34988258	52.78507281	88.66890767	90.20618391	254.6778863	66.38772619	1.937867972	1.43E-06	4.96E-05	Adprhl1	8	13271663	13304162	-	5856	protein_coding	ADP-ribosylhydrolase like 1 [Source:MGI Symbol;Acc:MGI:2442168]	-	367	266	201	278	270	67	54	111	15	58	84	99	4.529286106	3.217172891	2.343950936	3.702780486	2.784807829	0.677958171	0.535671511	1.160434344	0.179941578	0.598380481	1.016111058
ENSMUSG00000021987	1125.906771	1058.875275	975.3172975	1120.447567	1096.781081	874.5115229	745.2885483	788.3102665	868.7237611	630.6906114	734.685235	671.5349247	1041.973252	739.8722245	0.494181372	1.44E-06	4.99E-05	Mtmr6	14	60502677	60539819	+	4437	protein_coding	myotubularin related protein 6 [Source:MGI Symbol;Acc:MGI:2145637]	-	1034	995	944	941	1208	952	841	854	797	693	696	737	16.84208554	15.88281524	14.52901235	16.54186351	16.44409741	12.71383832	11.0106365	11.78330461	12.61857244	9.436138327	11.1117579
ENSMUSG00000039196	2046.014335	1547.341356	1131.326738	1337.154748	1546.207104	792.7557187	545.0088671	667.3867947	468.696634	670.7344597	851.854863	888.3942355	1400.133333	682.0126423	1.037463137	1.46E-06	5.04E-05	Orm1	4	63262797	63266400	+	775	protein_coding	orosomucoid 1 [Source:MGI Symbol;Acc:MGI:97443]	-	1879	1454	1095	1123	1703	863	615	723	430	737	807	975	175.2224855	132.8790566	96.48636473	113.0218189	132.7227833	65.98394205	46.09770151	57.11303741	38.97697098	57.45347191	73.76235803
ENSMUSG00000019373	840.6189818	740.6805943	902.9950402	794.1960969	819.8620168	721.1045645	531.7159679	572.3095612	592.9557416	545.1423899	699.8510212	582.2399143	803.2428824	587.3690993	0.452382945	1.47E-06	5.04E-05	Cops3	11	59708621	59730664	-	3454	protein_coding	COP9 signalosome subunit 3 [Source:MGI Symbol;Acc:MGI:1349409]	-	772	696	874	667	903	785	600	620	544	599	663	639	16.15324298	14.27186531	17.27995578	15.06217673	15.79057527	13.46717452	10.09101322	10.98924913	11.06414603	10.47743516	13.59734619
ENSMUSG00000030605	3330.898271	3838.555896	3289.629529	3108.914556	2675.673714	3208.685661	2071.033695	2083.391419	2176.714367	2216.062971	2144.9431	2830.105123	3242.059605	2253.708446	0.524431641	1.48E-06	5.07E-05	Mfge8	7	78783516	78798808	-	4694	protein_coding	milk fat globule EGF and factor V/VIII domain containing [Source:MGI Symbol;Acc:MGI:102768]	-	3059	3607	3184	2611	2947	3493	2337	2257	1997	2435	2032	3106	47.09785742	54.42480592	46.32159458	43.38584146	37.92010976	44.09452463	28.92154472	29.43656544	29.88658632	31.34053264	30.66504299
ENSMUSG00000024892	29861.57378	20826.32073	19969.2084	22823.31452	25757.10471	13429.99839	12848.03017	15387.74256	12367.05118	12587.41969	12330.25608	9870.743336	22111.25342	12565.20717	0.815332152	1.49E-06	5.08E-05	Pcx	19	4560500	4671780	+	4753	protein_coding	pyruvate carboxylase [Source:MGI Symbol;Acc:MGI:97520]	-	27424	19570	19328	19168	28369	14620	14498	16670	11346	13831	11681	10833	416.9920208	291.6196896	277.697922	314.5525605	360.502888	182.2672843	177.1928279	214.7170088	167.6935264	175.8070392	174.0905387
ENSMUSG00000001924	5615.378354	5073.023553	5651.467815	5692.730944	5155.234254	4402.871564	3732.646094	4047.705525	4358.878696	3834.198479	4128.382118	3496.173007	5265.117747	3932.99732	0.420839711	1.62E-06	5.49E-05	Uba1	X	20524565	20549418	+	4819	protein_coding	ubiquitin-like modifier activating enzyme 1 [Source:MGI Symbol;Acc:MGI:98890]	-	5157	4767	5470	4781	5678	4793	4212	4385	3999	4213	3911	3837	77.34014179	70.06192369	77.51467445	77.38308789	71.16574449	58.93586571	50.7735225	55.70720053	58.29560455	52.81837378	57.49020393
ENSMUSG00000061273	1351.305902	1257.879975	1241.876474	1418.122266	1047.752788	1105.081263	895.0552126	836.3104233	869.8137532	994.7255963	960.5798331	856.5031603	1237.003111	902.1646631	0.454520526	1.66E-06	5.58E-05	Mmgt1	X	55630872	55643429	-	4234	protein_coding	membrane magnesium transporter 1 [Source:MGI Symbol;Acc:MGI:2384305]	-	1241	1182	1202	1191	1154	1203	1010	906	798	1093	910	940	21.1829132	19.77244858	19.38684514	21.94043057	16.46218547	16.83619465	13.8572285	13.10014211	13.24016417	15.5962361	15.22486668
ENSMUSG00000045136	121.9550854	104.2912331	67.15638171	25.00467472	29.05380347	35.82557709	15.95147904	16.61543887	27.2498043	10.92104955	9.500240107	14.5787772	63.88112592	15.80279818	2.017577795	1.66E-06	5.59E-05	Tubb2b	13	34310731	34314449	-	2294	protein_coding	tubulin, beta 2B class IIB [Source:MGI Symbol;Acc:MGI:1920960]	-	112	98	65	21	32	39	18	18	25	12	9	16	3.528493876	3.025704381	1.934966589	0.714019577	0.842537229	1.007396315	0.455811155	0.480372076	0.765575326	0.316037287	0.277915043
ENSMUSG00000029265	573.8422324	542.7400906	561.0140811	544.1493498	538.4032956	605.3603924	432.4623205	420.0013715	486.1365087	446.852944	432.788716	407.294588	560.9182403	437.5894081	0.359828579	1.74E-06	5.79E-05	Dr1	5	108416763	108428392	+	3478	protein_coding	down-regulator of transcription 1 [Source:MGI Symbol;Acc:MGI:1100515]	-	527	510	543	457	593	659	488	455	446	491	410	447	10.95079872	10.38566788	10.66163424	10.24874909	10.29811295	11.2275501	8.150722408	8.009040353	9.008378257	8.529084307	8.350591491
ENSMUSG00000031207	3403.853546	3627.845037	3839.278684	3288.710074	3161.416991	3622.057704	2564.643352	2616.008543	3133.727494	2335.284428	2461.61777	2563.131266	3490.527006	2612.402142	0.418309765	1.79E-06	5.93E-05	Msn	X	95139648	95212158	+	6327	protein_coding	moesin [Source:MGI Symbol;Acc:MGI:97167]	-	3126	3409	3716	2762	3482	3943	2894	2834	2875	2566	2332	2813	35.70720839	38.16128574	40.1080362	34.0494482	33.2401877	36.92819728	26.57091747	27.42209773	31.92135714	24.50243865	26.10920638
ENSMUSG00000029840	1709.548966	1651.63259	1659.279216	2013.471664	1865.798942	1629.604455	1379.802937	1369.850627	1434.429698	1269.57201	1412.369029	1231.906673	1754.889305	1349.655162	0.378827128	1.82E-06	6.02E-05	Mtpn	6	35485841	35516823	-	3960	protein_coding	myotrophin [Source:MGI Symbol;Acc:MGI:99445]	-	1570	1552	1606	1691	2055	1774	1557	1484	1316	1395	1338	1352	28.65294231	27.75814007	27.69516025	33.30678089	31.34362159	26.54529733	22.84016751	22.94232237	23.34543851	21.28283678	23.93447397
ENSMUSG00000027223	558.5978467	419.2933249	374.0093874	434.6050605	500.2701786	166.2674219	179.8972358	274.1547414	160.2288493	92.82892115	128.7810326	102.962614	408.8405367	156.4755657	1.385057524	1.86E-06	6.13E-05	Mapk8ip1	2	92214021	92231608	-	4644	protein_coding	mitogen-activated protein kinase 8 interacting protein 1 [Source:MGI Symbol;Acc:MGI:1309464]	-	513	394	362	365	551	181	203	297	147	102	122	113	7.983437192	6.008939656	5.323164495	6.130344656	7.166249475	2.309487034	2.539274696	3.915280678	2.22365013	1.3269619	1.860932322
ENSMUSG00000042719	408.3317593	436.320465	444.2652944	456.0376389	437.6229148	460.2208749	272.0613369	265.847022	330.2676281	330.3617488	373.6761109	324.3777926	440.4664912	316.0986066	0.480588423	1.88E-06	6.19E-05	Naa25	5	121535999	121582441	+	8298	protein_coding	N(alpha)-acetyltransferase 25, NatB auxiliary subunit [Source:MGI Symbol;Acc:MGI:2442563]	-	375	410	430	383	482	501	307	288	303	363	354	356	3.266048248	3.499485982	3.538739163	3.600058698	3.508376093	3.577613824	2.149170166	2.124798348	2.565136797	2.642917991	3.021988387
ENSMUSG00000021737	1048.595958	966.2902006	1164.388341	1185.936001	948.7882697	935.1394225	672.6206994	730.1562305	685.6050762	804.5173166	827.5764716	807.2997873	1041.523032	754.6292636	0.464123072	1.89E-06	6.20E-05	Psmd6	14	8348779	8357589	+	2800	protein_coding	proteasome (prosome, macropain) 26S subunit, non-ATPase, 6 [Source:MGI Symbol;Acc:MGI:1913663]	-	963	908	1127	996	1045	1018	759	791	629	884	784	886	24.85610155	22.96791906	27.48649808	27.74505215	22.5419143	21.54363147	15.74670178	17.29486256	15.78097917	19.07412948	19.83448785
ENSMUSG00000023960	1215.195316	1019.500013	937.0898187	1150.215037	1305.605294	705.4882873	762.1262206	712.6177117	628.9254832	590.646763	623.8491004	611.3974687	1055.515628	654.9271246	0.688111163	1.96E-06	6.40E-05	Enpp5	17	44389704	44397458	+	4858	protein_coding	ectonucleotide pyrophosphatase/phosphodiesterase 5 [Source:MGI Symbol;Acc:MGI:1933830]	-	1116	958	907	966	1438	768	860	772	577	649	591	671	16.60242179	13.96695811	12.74979799	15.50971632	17.87861658	9.367697846	10.28363844	9.728781569	8.343718343	8.071192011	8.617730928
ENSMUSG00000027309	3660.830333	3284.109646	3122.255162	3032.709833	2800.968241	1914.371863	1769.72798	2096.314538	1922.746191	1801.063088	2004.550663	1682.937593	2969.207513	1879.556675	0.65956391	1.97E-06	6.43E-05	Dnaaf9	2	130548120	130748326	-	10659	protein_coding	dynein axonemal assembly factor 9 [Source:MGI Symbol;Acc:MGI:1923029]	-	3362	3086	3022	2547	3085	2084	1997	2271	1764	1979	1899	1847	22.79533641	20.50563825	19.36116674	18.63788901	17.48119999	11.58538357	10.88347191	13.04365595	11.62581616	11.2170802	12.62035182
ENSMUSG00000039703	1791.215318	1567.561085	1640.682064	2182.550893	1558.010211	1595.616087	1165.344163	1233.234796	1087.812188	1376.052243	1119.97275	1292.955303	1722.605943	1212.561907	0.505661374	2.02E-06	6.58E-05	Nploc4	11	120271196	120328534	-	4776	protein_coding	NPL4 homolog, ubiquitin recognition factor [Source:MGI Symbol;Acc:MGI:2679787]	-	1645	1473	1588	1833	1716	1737	1315	1336	998	1512	1061	1419	24.89237546	21.84400467	22.70595158	29.93521524	21.7012875	21.55086294	15.99437569	17.1254031	14.67937468	19.12660839	15.73671303
ENSMUSG00000025279	27.22211729	41.50365399	21.69667717	15.47908435	52.6600188	151.5697492	15.06528576	8.307719436	10.89992172	3.640349849	9.500240107	8.200562174	51.68855014	9.269013174	2.485227947	2.03E-06	6.59E-05	Dnase1l3	14	14475200	14505240	+	5151	protein_coding	deoxyribonuclease 1-like 3 [Source:MGI Symbol;Acc:MGI:1314633]	-	25	39	21	13	58	165	17	9	10	4	9	9	0.350762549	0.536249486	0.278407719	0.196850282	0.680094056	1.898110794	0.19171815	0.106966952	0.136379716	0.046915779	0.123769581
ENSMUSG00000018459	27.22211729	34.0542802	34.09477841	17.86048194	33.59346027	17.45348628	7.089546238	10.15387931	5.44996086	12.74122447	11.61140458	7.289388599	27.3797674	9.055900676	1.595438053	2.04E-06	6.59E-05	Slc13a3	2	165246948	165315150	-	5215	protein_coding	solute carrier family 13 (sodium-dependent dicarboxylate transporter), member 3 [Source:MGI Symbol;Acc:MGI:2149635]	-	25	32	33	15	37	19	8	11	5	14	11	8	0.346457889	0.434599775	0.432128743	0.224347474	0.428528733	0.215887975	0.089113096	0.129132939	0.067353012	0.162190053	0.149417454
ENSMUSG00000028403	217.7769383	240.5083539	246.9288497	258.3816387	232.4304278	259.0464805	172.8076896	189.2313872	182.0286927	183.8376674	167.8375752	156.7218549	242.5121148	175.4108112	0.467384234	2.04E-06	6.59E-05	Zdhhc21	4	82716975	82778195	-	12972	protein_coding	zinc finger, DHHC domain containing 21 [Source:MGI Symbol;Acc:MGI:1915518]	-	200	226	239	217	256	282	195	205	167	202	159	172	1.114263269	1.23394366	1.258184957	1.304779222	1.191970646	1.288164519	0.873239816	0.967487993	0.904379821	0.94079483	0.868266697
ENSMUSG00000046160	175.3104353	142.6022983	178.7392929	96.44660247	138.9134979	62.46510878	23.04102527	37.84627743	11.98991389	2.730262387	3.166746702	0.911173575	132.4128726	13.28089988	3.314526625	2.07E-06	6.66E-05	Olig1	16	91066660	91068821	+	2162	protein_coding	oligodendrocyte transcription factor 1 [Source:MGI Symbol;Acc:MGI:1355334]	bHLH	161	134	173	81	153	68	26	41	11	3	3	1	5.381891589	4.389781872	5.464418347	2.922224433	4.274332239	1.86372739	0.698591853	1.160985592	0.35741957	0.083833203	0.098294343
ENSMUSG00000068040	1337.150401	1192.964003	1270.805377	1477.657206	1184.850423	1226.337062	968.6092548	929.5414969	1007.152767	1063.892243	1028.137096	943.9758235	1281.627412	990.2181136	0.371556181	2.08E-06	6.66E-05	Tm9sf4	2	153003223	153052386	+	7281	protein_coding	transmembrane 9 superfamily member 4 [Source:MGI Symbol;Acc:MGI:2139220]	-	1228	1121	1230	1241	1305	1335	1093	1007	924	1169	974	1036	12.18911276	10.9045667	11.53632833	13.29428512	10.82560099	10.86474154	8.720371544	8.467147051	8.915018994	9.700050001	9.47612728
ENSMUSG00000022865	1067.106998	1150.396153	1004.2462	1231.182555	1315.592539	870.8371047	669.0759262	817.8488245	833.8440116	787.2256549	772.6861954	689.7583962	1106.560258	761.7398348	0.538888102	2.13E-06	6.80E-05	Cxadr	16	78098377	78156662	+	7400	protein_coding	coxsackie virus and adenovirus receptor [Source:MGI Symbol;Acc:MGI:1201679]	-	980	1081	972	1034	1449	948	755	886	765	865	732	757	9.571039638	10.34636526	8.969909731	10.89865882	11.82685306	7.591118697	5.926811161	7.32994414	7.262247538	7.062116548	7.007164626
ENSMUSG00000076435	3029.277212	2829.697845	2404.198465	2539.760532	2155.429045	1398.116111	1136.099785	1345.850549	1159.751671	1524.396499	1540.09448	1517.104002	2392.746535	1370.549498	0.803669576	2.16E-06	6.88E-05	Acsf2	11	94447928	94492697	-	3432	protein_coding	acyl-CoA synthetase family member 2 [Source:MGI Symbol;Acc:MGI:2388287]	-	2782	2659	2327	2133	2374	1522	1282	1458	1064	1675	1459	1665	58.58340434	54.87378156	46.30230714	48.47611585	41.77976286	26.27825592	21.69934397	26.00811685	21.77888699	29.48614691	30.11417517
ENSMUSG00000021751	114.3328926	125.5751582	77.48813274	72.63262655	91.70106722	12.86046357	12.40670592	33.23087775	14.16989824	24.57236148	15.83373351	26.42403367	82.43172349	21.10626843	1.960935786	2.16E-06	6.89E-05	Acox2	14	14210420	14244262	+	3703	protein_coding	acyl-Coenzyme A oxidase 2, branched chain [Source:MGI Symbol;Acc:MGI:1934852]	-	105	118	75	61	101	14	14	36	13	27	15	29	2.04927549	2.256950984	1.383123877	1.284873468	1.647404306	0.224028612	0.219624195	0.595178797	0.246621522	0.440514842	0.286946219
ENSMUSG00000024973	33.75542544	39.37526148	35.12795351	39.29306027	28.14587212	11.94185903	5.317159679	12.00003919	15.25989041	1.820174925	4.222328937	2.733520725	31.27323864	6.892185643	2.194519247	2.18E-06	6.91E-05	Plaat5	19	7589906	7617007	+	1408	protein_coding	phospholipase A and acyltransferase 5 [Source:MGI Symbol;Acc:MGI:1913977]	-	31	37	34	33	31	13	6	13	14	2	4	3	1.591196438	1.861199389	1.649034682	1.828081373	1.329816062	0.547103965	0.247545168	0.565248424	0.698500487	0.08581789	0.201242774
ENSMUSG00000029763	535.7312682	545.9326794	552.7486802	463.1818316	541.1270897	413.3720434	332.3224799	370.1550549	388.0372132	366.7652473	395.8433378	331.6671812	508.6822654	364.1317524	0.483282603	2.22E-06	7.04E-05	Exoc4	6	33226020	33950914	+	12640	protein_coding	exocyst complex component 4 [Source:MGI Symbol;Acc:MGI:1096376]	-	492	513	535	389	596	450	375	401	356	403	375	364	2.813084564	2.874511981	2.89041522	2.400417398	2.847945807	2.109573224	1.723415728	1.942208997	1.978537366	1.926231431	2.101585935
ENSMUSG00000020952	648.9752761	592.7573147	632.3031632	571.5354221	688.2119698	414.2906479	355.3635052	394.1551333	418.556994	358.5744601	437.0110449	384.5152486	591.3456323	391.362731	0.596075554	2.24E-06	7.08E-05	Scfd1	12	51424293	51496884	+	13162	protein_coding	Sec1 family domain containing 1 [Source:MGI Symbol;Acc:MGI:1924233]	-	596	557	612	480	758	451	401	427	384	394	414	422	3.272571411	2.997278791	3.175287568	2.844484616	3.478402658	2.030410357	1.769816926	1.986116189	2.049512968	1.808526298	2.228134556
ENSMUSG00000022265	4521.049239	3794.923849	3819.648357	3744.747713	4702.176506	1356.778907	1555.269206	2400.930917	1737.447522	1362.400931	1402.868789	1060.606041	3656.554095	1586.587234	1.204530556	2.35E-06	7.41E-05	Ank	15	27466763	27594995	+	3610	protein_coding	progressive ankylosis [Source:MGI Symbol;Acc:MGI:3045421]	-	4152	3566	3697	3145	5179	1477	1755	2601	1594	1497	1329	1164	83.12179282	69.96292673	69.93519272	67.95128693	86.65053416	24.24389855	28.24072079	44.10946732	31.01861824	25.05330879	26.07838776
ENSMUSG00000043091	363.687487	456.5401939	412.2368662	282.1956146	236.0621532	258.127876	108.1155801	156.9235894	198.3785753	151.0745187	184.726891	223.2375258	334.8083651	170.4094467	0.974789828	2.38E-06	7.48E-05	Tuba1c	15	98927772	98935991	+	2287	protein_coding	tubulin, alpha 1C [Source:MGI Symbol;Acc:MGI:1095409]	-	334	429	399	237	260	281	122	170	182	166	175	245	10.55467976	13.28571584	11.91407305	8.082885371	6.866567893	7.280636019	3.098842647	4.550733673	5.590447276	4.385230401	5.420443771
ENSMUSG00000016494	660.9530077	842.8434349	917.4594917	775.1449162	886.141006	763.3603734	572.4808587	628.6174374	618.0255615	576.9954511	572.1255709	609.5751216	807.6503716	596.3033335	0.438264916	2.45E-06	7.67E-05	Cd34	1	194621127	194643587	+	7290	protein_coding	CD34 antigen [Source:MGI Symbol;Acc:MGI:88329]	-	607	792	888	651	976	831	646	681	567	634	542	669	6.017636103	7.694696331	8.318384001	6.965265873	8.086392632	6.754647039	5.147671777	5.718975637	5.463826035	5.25426802	5.266653152
ENSMUSG00000025887	155.7105109	207.5182699	125.0141875	58.344241	127.1103902	64.30231786	28.35818495	56.30787618	26.15981213	30.94297372	67.55726299	41.00281087	122.9999862	41.72148681	1.560973317	2.46E-06	7.67E-05	Casp12	9	5345430	5373032	+	3840	protein_coding	caspase 12 [Source:MGI Symbol;Acc:MGI:1312922]	-	143	195	121	49	140	70	32	61	24	34	64	45	2.691346233	3.596642062	2.151828589	0.995288747	2.202061006	1.080179623	0.484088329	0.972517161	0.439057449	0.534931516	1.180624277
ENSMUSG00000022974	850.4189441	888.6038739	829.6396079	1094.252194	927.9058485	970.9649996	687.6859851	584.3096004	600.5856868	568.8046639	576.3478999	808.2109609	926.9642446	637.6574661	0.538966893	2.52E-06	7.79E-05	Paxbp1	16	90810925	90841431	-	5508	protein_coding	PAX3 and PAX7 binding protein 1 [Source:MGI Symbol;Acc:MGI:1914617]	GCFC	781	835	803	919	1022	1057	776	633	551	625	546	887	10.24759283	10.73708462	9.955776559	13.01385064	11.20700329	11.3713027	8.184151267	7.035718278	7.027469993	6.855459643	7.022013671
ENSMUSG00000032458	1424.261176	1382.390937	1513.601526	1328.819856	1465.401213	1021.488249	1021.780852	1011.695611	995.162853	931.0194739	982.74706	853.7696396	1355.993826	966.0292483	0.489110444	2.52E-06	7.79E-05	Copb2	9	98445774	98470435	+	6351	protein_coding	coatomer protein complex, subunit beta 2 (beta prime) [Source:MGI Symbol;Acc:MGI:1354962]	-	1308	1299	1465	1116	1614	1112	1153	1096	913	1023	931	937	14.8843677	14.48641326	15.75248371	13.70586091	15.34949009	10.3750892	10.54612835	10.56494169	10.09880526	9.731594713	10.38413984
ENSMUSG00000022951	874.3744073	843.9076311	1524.966452	959.7032296	855.2713398	845.1161775	525.5126149	610.1558386	692.1450292	621.5897367	537.2913572	516.6354169	983.8898729	583.8883323	0.752954195	2.54E-06	7.81E-05	Rcan1	16	92188841	92267755	-	3085	protein_coding	regulator of calcineurin 1 [Source:MGI Symbol;Acc:MGI:1890564]	-	803	793	1476	806	942	920	593	661	635	683	509	567	18.81157402	18.20588734	32.67267678	20.37811984	18.44286	17.67102835	11.16619951	13.11731518	14.45972021	13.37568487	11.68760629
ENSMUSG00000033900	127.3995089	136.2171208	114.6824365	65.48843378	72.63450869	39.49999525	37.22011775	31.38471787	43.59968688	28.21271133	40.1121249	38.26929014	92.65366731	36.46644148	1.345765449	2.55E-06	7.83E-05	Map9	3	82265351	82302575	+	6671	protein_coding	microtubule-associated protein 9 [Source:MGI Symbol;Acc:MGI:2442208]	-	117	128	111	55	80	43	42	34	40	31	38	42	1.267534182	1.35897936	1.136280531	0.64306665	0.724321842	0.381950145	0.36573305	0.312023022	0.421221357	0.280750957	0.40351122
ENSMUSG00000024766	310.3321371	289.4613817	252.0947252	334.5863617	310.5125246	222.3022989	218.0035468	190.1544671	144.9689589	182.0174925	159.3929174	196.8134922	286.5482382	181.8918125	0.651565379	2.55E-06	7.83E-05	Lipo3	19	33532560	33739351	-	5007	protein_coding	lipase, member O3 [Source:MGI Symbol;Acc:MGI:2147592]	-	285	272	244	281	342	242	246	206	133	200	151	216	4.113694419	3.847557727	3.327865476	4.377367074	4.125542352	2.863959942	2.854061807	2.518768723	1.866016081	2.413253235	2.136300369
ENSMUSG00000027605	27662.0267	19233.21894	17117.64511	18104.57519	26733.13092	2871.557795	4486.796576	8249.5654	3224.196845	1596.293409	2157.610087	1638.290088	18620.35911	3558.792067	2.387405009	2.56E-06	7.83E-05	Acss2	2	155359868	155427644	+	10163	protein_coding	acyl-CoA synthetase short-chain family member 2 [Source:MGI Symbol;Acc:MGI:1890410]	-	25404	18073	16568	15205	29444	3126	5063	8937	2958	1754	2044	1798	180.6528999	125.9511551	111.3273029	116.6940566	174.987658	18.22620341	28.93955575	53.8354683	20.44643408	10.42697077	14.24695083
ENSMUSG00000100131	8093.679912	7743.09196	7444.026619	8833.794367	7921.701104	6549.650376	4056.106642	4938.477665	5482.660625	3710.426584	6559.388003	5100.749672	7764.324056	4974.634865	0.642347977	2.64E-06	8.06E-05	Gm28439	1	24650616	24651491	-	876	unprocessed_pseudogene	predicted gene 28439 [Source:MGI Symbol;Acc:MGI:5579145]	-	7433	7276	7205	7419	8725	7130	4577	5350	5030	4077	6214	5598	613.2319663	588.2777411	561.6728174	660.5801257	601.5806583	482.2970309	303.5167508	373.8938646	403.3715013	281.1817296	502.4930997
ENSMUSG00000025202	29.39988667	31.92588768	13.43127634	36.91166268	53.56795016	7.348836326	2.658579839	12.00003919	1.089992172	2.730262387	5.277911171	0.911173575	28.76424998	4.111326388	2.800955564	2.68E-06	8.15E-05	Scd3	19	44191708	44232455	+	3552	protein_coding	stearoyl-coenzyme A desaturase 3 [Source:MGI Symbol;Acc:MGI:1353437]	-	27	30	13	31	59	8	3	13	1	3	5	1	0.549358142	0.598194106	0.249933184	0.680726998	1.003255593	0.133458486	0.049063006	0.224062438	0.019777363	0.051026854	0.099714888
ENSMUSG00000022982	7735.436848	6874.707815	7726.083422	7327.56039	7611.188579	5939.696961	5398.689461	5762.788049	5041.213795	5892.816318	4838.788961	5529.001252	7202.445669	5410.549639	0.412550353	2.77E-06	8.40E-05	Sod1	16	90017642	90023217	+	3970	protein_coding	superoxide dismutase 1, soluble [Source:MGI Symbol;Acc:MGI:98351]	-	7104	6460	7478	6154	8383	6466	6092	6243	4625	6475	4584	6068	129.3234271	115.248649	128.6318398	120.9069382	127.5385557	96.51045389	89.140537	96.27233182	81.83942378	98.53709596	81.79317407
ENSMUSG00000034667	1075.818075	993.9593032	1005.279375	1072.819615	878.8775551	982.9068587	740.8575819	798.4641458	767.3544891	819.9888035	812.7983203	807.2997873	1001.61013	791.127188	0.339302997	2.81E-06	8.46E-05	Xpot	10	121423285	121462237	-	6033	protein_coding	exportin, tRNA (nuclear export receptor for tRNAs) [Source:MGI Symbol;Acc:MGI:1920442]	-	988	934	973	901	968	1070	836	865	704	901	770	886	11.83554819	10.96496836	11.01369492	11.64865289	9.691133297	10.50944101	8.049683598	8.777714377	8.197485675	9.022813039	9.041080985
ENSMUSG00000030268	31.57765605	30.86169143	12.39810124	33.33956629	17.25069581	45.0116225	7.089546238	3.69231975	10.89992172	11.83113701	7.389075639	6.378215024	28.40655555	7.880035897	1.855163751	2.86E-06	8.60E-05	Bcat1	6	144939561	145021910	-	9322	protein_coding	branched chain aminotransferase 1, cytosolic [Source:MGI Symbol;Acc:MGI:104861]	-	29	29	12	28	19	49	8	4	10	13	7	7	0.224829688	0.220334615	0.087907448	0.234278897	0.123105381	0.311469945	0.049852478	0.026269364	0.075358498	0.084252878	0.053192684
ENSMUSG00000062014	1897.926017	1878.306392	1709.904796	1806.290073	1431.807752	1449.557965	1120.148306	1212.927038	1255.670982	1245.909736	1218.141898	1365.849189	1695.632166	1236.441191	0.455077644	2.90E-06	8.69E-05	Gmfb	14	47045606	47059699	-	6844	protein_coding	glia maturation factor, beta [Source:MGI Symbol;Acc:MGI:1927133]	-	1743	1765	1655	1517	1577	1578	1264	1314	1152	1369	1154	1499	18.40569178	18.2653728	16.51359102	17.28859968	13.9172756	13.66237378	10.72859698	11.7539551	11.82452791	12.08492446	11.94424677
ENSMUSG00000066632	53.35534988	58.53079409	71.28908212	65.48843378	55.38381287	45.0116225	19.49625216	25.84623825	35.96974168	27.30262387	39.05654266	27.33520725	58.17651587	29.16776764	1.003451534	2.98E-06	8.89E-05	Pgk1-rs7	12	10948986	10950240	-	1255	processed_pseudogene	phosphoglycerate kinase-1, related sequence-7 [Source:MGI Symbol;Acc:MGI:97562]	-	49	55	69	55	61	49	22	28	33	30	37	30	2.82174077	3.103936269	3.754558645	3.418245117	2.935747126	2.313564005	1.018321265	1.365881329	1.847189906	1.444202265	2.088434975
ENSMUSG00000024371	117.5995467	115.9973919	46.49287965	72.63262655	118.939008	62.46510878	33.67534463	49.84631662	38.14972602	31.85306118	44.33445383	27.33520725	89.02109359	37.53235159	1.248354457	3.01E-06	8.97E-05	C2	17	35081580	35117241	-	3872	protein_coding	complement component 2 (within H-2S) [Source:MGI Symbol;Acc:MGI:88226]	-	108	109	45	61	131	68	38	54	35	35	42	30	2.015826572	1.993815561	0.793653055	1.228792989	2.043471016	1.040645304	0.570104024	0.853801816	0.635000443	0.546113847	0.768381502
ENSMUSG00000039518	951.6852204	687.4707815	528.9856529	909.6938801	1233.878716	553.9185381	394.3560095	459.6938088	406.5670801	141.9736441	145.6703483	146.6989455	810.9387982	282.4933061	1.521421924	3.04E-06	9.05E-05	Cdsn	17	35863025	35868077	+	2678	protein_coding	corneodesmosin [Source:MGI Symbol;Acc:MGI:3505689]	-	874	646	512	764	1359	603	445	498	373	156	138	161	23.58661503	17.08503124	13.0560834	22.25189614	30.65077212	13.34245983	9.652844197	11.384591	9.784521497	3.519366684	3.6503245
ENSMUSG00000078592	16.33327037	14.89874759	16.53080165	10.71628916	15.4348331	9.186045408	3.544773119	1.846159875	0	3.640349849	4.222328937	3.644694299	13.84999788	2.816384347	2.278122785	3.08E-06	9.16E-05	Gm4609	3	122023844	122024845	-	1002	processed_pseudogene	predicted gene 4609 [Source:MGI Symbol;Acc:MGI:3782792]	-	15	14	16	9	17	10	4	2	0	4	4	4	1.081902929	0.989587375	1.090450079	0.700582083	1.024740109	0.591372933	0.231898601	0.122197111	0	0.241180817	0.282784258
ENSMUSG00000038539	8066.457795	7167.361785	6532.766178	5818.945016	4495.168156	2427.871801	2319.167813	3493.857563	1973.975823	2219.70332	3090.744782	2799.125222	5751.428455	2649.429087	1.118159145	3.09E-06	9.16E-05	Atf5	7	44461680	44466082	-	1993	protein_coding	activating transcription factor 5 [Source:MGI Symbol;Acc:MGI:2141857]	TF_bZIP	7408	6735	6323	4887	4951	2643	2617	3785	1811	2439	2928	3072	268.6324258	239.3448754	216.6553463	191.2578541	150.0438374	78.5812674	76.27852423	116.2672092	63.83406246	73.93583712	104.0702824
ENSMUSG00000120128	47.91092643	35.11847645	47.52605475	11.90698796	29.96173483	8.267440867	2.658579839	13.84619906	1.089992172	0.910087462	3.166746702	1.82234715	30.11527021	3.915658731	2.932585085	3.10E-06	9.18E-05	ENSMUSG00000120128	16	17739329	17739784	-	456	lncRNA	novel transcript	-	44	33	46	10	33	9	3	15	1	1	3	2	6.973528701	5.12557897	6.888846637	1.710485495	4.371008312	1.169517787	0.382174996	2.01384054	0.154055245	0.132490778	0.466035899
ENSMUSG00000020720	1432.972254	1421.766198	1438.179744	1440.745543	1384.595322	1010.464995	804.6634981	944.3107759	905.7834949	1069.352768	937.3570239	1025.981445	1354.787343	947.9081677	0.514745439	3.25E-06	9.61E-05	Psmd12	11	107370310	107395188	+	2649	protein_coding	proteasome (prosome, macropain) 26S subunit, non-ATPase, 12 [Source:MGI Symbol;Acc:MGI:1914247]	-	1316	1336	1392	1210	1525	1100	908	1023	831	1175	888	1126	35.90365729	35.720566	35.88482266	35.62768882	34.77125937	24.60593608	19.91176456	23.64244232	22.03740221	26.79824795	23.74619157
ENSMUSG00000047787	37.02207951	24.47651389	14.46445145	7.144192776	21.79035261	5.511627245	0.88619328	2.769239812	0	4.550437311	4.222328937	0.911173575	18.40153625	2.223228819	3.044617856	3.26E-06	9.61E-05	Flrt1	19	7069366	7083094	-	5872	protein_coding	fibronectin leucine rich transmembrane protein 1 [Source:MGI Symbol;Acc:MGI:3026647]	-	34	23	14	6	24	6	1	3	0	5	4	1	0.418463544	0.277418629	0.162815413	0.07969837	0.246863982	0.060547242	0.009892813	0.031277632	0	0.051443967	0.048254398
ENSMUSG00000028932	1479.794296	1408.995843	1509.468826	1355.01523	1281.999078	1128.964981	828.5907166	948.9261756	888.3436202	1094.835217	952.1351752	1107.987067	1360.706376	970.1363286	0.487510061	3.28E-06	9.68E-05	Psmc2	5	21990281	22008785	+	5031	protein_coding	proteasome (prosome, macropain) 26S subunit, ATPase 2 [Source:MGI Symbol;Acc:MGI:109555]	-	1359	1324	1461	1138	1412	1229	935	1028	815	1203	902	1216	19.52225127	18.63920993	19.8312197	17.6429898	16.9516866	14.4752719	10.79600686	12.50942824	11.38006189	14.44647209	12.70033509
ENSMUSG00000019923	1545.127377	1427.087179	1451.61102	2036.094941	1463.58535	1063.744058	910.1204983	930.4645769	887.253628	981.9843718	1004.914287	1092.497116	1497.874988	967.872413	0.62938232	3.31E-06	9.73E-05	Zwint	10	72490677	72510796	+	4434	protein_coding	ZW10 interactor [Source:MGI Symbol;Acc:MGI:1289227]	-	1419	1341	1405	1710	1612	1158	1027	1008	814	1079	952	1199	23.12871292	21.42036767	21.63884932	30.08047293	21.95846026	15.47540542	13.4549043	13.91757294	12.89644614	14.70199426	15.20912465
ENSMUSG00000014956	5944.221531	6567.155097	5867.401411	5418.87022	5649.148913	4965.976148	3575.789884	4691.092242	4846.105197	3972.531773	3831.76351	3808.705543	5735.46222	4120.998025	0.476975024	3.33E-06	9.76E-05	Ppp1cb	5	32616187	32674777	+	10913	protein_coding	protein phosphatase 1 catalytic subunit beta [Source:MGI Symbol;Acc:MGI:104871]	-	5459	6171	5679	4551	6222	5406	4035	5082	4446	4365	3630	4180	36.15211401	40.05024924	35.53703916	32.52721787	34.43645098	29.3535783	21.47856399	28.50947162	28.61980272	24.16521067	23.56272037
ENSMUSG00000039414	756.7748606	697.0485478	763.5164013	787.0519041	781.7288997	504.3138929	436.0070937	476.3092477	541.7261095	419.5503201	445.4557028	291.5755439	715.0724177	435.1040029	0.717095808	3.35E-06	9.81E-05	Heatr5b	17	79060327	79142793	-	8173	protein_coding	HEAT repeat containing 5B [Source:MGI Symbol;Acc:MGI:2444098]	-	695	655	739	661	861	549	492	516	497	461	422	320	6.145653415	5.676146984	6.174708598	6.308181769	6.362886665	3.980338526	3.496950316	3.865154563	4.271852241	3.407767206	3.657580654
ENSMUSG00000022898	571.664463	539.5475019	428.7676679	597.7307956	533.8636388	602.6045788	349.1601522	275.0778213	271.4080508	369.4955097	444.4001206	376.3146864	545.696441	347.6427235	0.650330437	3.37E-06	9.84E-05	Vps26c	16	94298642	94327689	-	3675	protein_coding	VPS26 endosomal protein sorting factor C [Source:MGI Symbol;Acc:MGI:1206040]	-	525	507	415	502	588	656	394	298	249	406	421	413	10.32444509	9.77112227	7.7115962	10.65443961	9.663902014	10.57732042	6.227944541	4.964295026	4.759741164	6.674506848	8.114984824
ENSMUSG00000021277	393.0873736	394.816811	282.0568032	351.2561448	318.6839069	346.3139119	223.3207065	255.6931427	223.4483953	265.745539	221.6722692	259.6844688	347.7024919	241.5940869	0.523140218	3.37E-06	9.84E-05	Traf3	12	111132804	111233587	+	7350	protein_coding	TNF receptor-associated factor 3 [Source:MGI Symbol;Acc:MGI:108041]	-	361	371	273	295	351	377	252	277	205	292	210	285	3.54964255	3.57503586	2.536464774	3.130537535	2.884378917	3.039367224	1.991677696	2.307231077	1.959331202	2.400192118	2.023927331
ENSMUSG00000039782	345.1764472	415.0365399	507.2889757	494.1400003	322.3156323	381.2208844	236.6136057	268.6162618	247.428223	322.1709616	200.5606245	238.7274766	410.86308	252.3528589	0.701270883	3.39E-06	9.88E-05	Cpeb2	5	43390513	43447067	+	7816	protein_coding	cytoplasmic polyadenylation element binding protein 2 [Source:MGI Symbol;Acc:MGI:2442640]	-	317	390	491	415	355	415	267	291	227	354	190	262	2.931159628	3.534059754	4.289932598	4.141405771	2.743319165	3.146246248	1.984415309	2.279329446	2.040246489	2.736334614	1.72199549
ENSMUSG00000094335	8.711077532	36.18267271	4.132700413	7.144192776	14.52690174	18.37209082	0	0	1.089992172	0.910087462	1.055582234	3.644694299	14.84493933	1.116726028	3.735617956	3.41E-06	9.91E-05	Igkv1-117	6	68098030	68098811	+	404	IG_V_gene	immunoglobulin kappa variable 1-117 [Source:MGI Symbol;Acc:MGI:4439721]	-	8	34	4	6	16	20	0	0	1	1	1	4	1.431111201	5.960619289	0.676133032	1.158388197	2.392054954	2.933443955	0	0	0.173884138	0.149544046	0.175340239
ENSMUSG00000026471	432.2872225	422.4859137	318.2179318	309.581687	450.3339539	150.6511447	177.238656	220.616105	112.2691937	65.52629728	121.3919569	71.07153884	347.2596423	128.018958	1.43910055	3.43E-06	9.96E-05	Mr1	1	155003023	155022560	-	5981	protein_coding	major histocompatibility complex, class I-related [Source:MGI Symbol;Acc:MGI:1195463]	-	397	397	308	260	496	164	200	239	103	72	115	78	4.797129728	4.70121958	3.516660484	3.390656417	5.008877486	1.624797381	1.94250458	2.446373487	1.209775416	0.72729263	1.362031016
ENSMUSG00000041831	33.75542544	18.09133635	24.79620248	4.762795184	28.14587212	11.94185903	5.317159679	4.615399687	0	0.910087462	5.277911171	1.82234715	20.2489151	2.990484191	2.752565763	3.48E-06	0.000101045	Sytl3	17	6926492	7005443	+	5062	protein_coding	synaptotagmin-like 3 [Source:MGI Symbol;Acc:MGI:1933367]	-	31	17	24	4	31	13	6	5	0	1	5	2	0.442592767	0.237859561	0.32377449	0.061634246	0.369889572	0.152177476	0.068854918	0.060470913	0	0.011935163	0.069969831
ENSMUSG00000016024	105.6218151	156.4368497	106.4170356	78.58612053	134.3738411	77.16278143	44.30966399	72.00023512	61.03956163	50.05481042	58.05702288	42.82515802	109.7664072	54.71440868	1.007666275	3.55E-06	0.000102824	Lbp	2	158148413	158174772	+	4831	protein_coding	lipopolysaccharide binding protein [Source:MGI Symbol;Acc:MGI:1098776]	-	97	147	103	66	148	84	50	78	56	55	55	47	1.451107062	2.155133259	1.455974318	1.065592454	1.850364182	1.030318299	0.601227484	0.988453465	0.814314789	0.68782213	0.806470733
ENSMUSG00000038014	3347.231542	3419.262571	3578.918558	3800.710557	3242.222881	3064.464748	2666.555579	2555.085267	2863.409436	2889.527693	2690.679115	2522.128455	3408.801809	2697.897591	0.337223529	3.60E-06	0.000103894	Fam120a	13	49032695	49121493	-	5105	protein_coding	family with sequence similarity 120, member A [Source:MGI Symbol;Acc:MGI:2446163]	-	3074	3213	3464	3192	3571	3336	3009	2768	2627	3175	2549	2768	43.51839558	44.57679201	46.33782705	48.76984492	42.24999277	38.72214975	34.23988517	33.19471943	36.14978003	37.5749556	35.37016197
ENSMUSG00000039456	557.508962	616.1696323	554.8150304	556.0563377	591.9712458	658.6394558	441.3242533	491.0785267	427.2769314	351.2937604	299.7853545	335.3118755	589.193444	391.0117837	0.591519472	3.64E-06	0.000104969	Morc3	16	93629009	93672961	+	5430	protein_coding	microrchidia 3 [Source:MGI Symbol;Acc:MGI:2136841]	-	512	579	537	467	652	717	498	532	392	386	284	368	6.814514034	7.552184062	6.753485682	6.708127203	7.252375821	7.824353992	5.327646138	5.998055301	5.071396541	4.294750787	3.704942481
ENSMUSG00000015340	100.1773916	153.2442609	94.0189344	114.3070844	147.0848801	211.2790444	69.12307582	54.46171631	44.68967905	67.34647221	89.7244899	68.33801811	136.685266	65.61390857	1.061118385	3.65E-06	0.00010505	Cybb	X	9301491	9354010	-	5808	protein_coding	cytochrome b-245, beta polypeptide [Source:MGI Symbol;Acc:MGI:88574]	-	92	144	91	96	162	230	78	59	41	74	85	75	1.144790399	1.756021045	1.069961897	1.289225431	1.684693662	2.346553136	0.780142348	0.621905026	0.495905108	0.76976047	1.036705202
ENSMUSG00000050052	902.6854093	808.7891547	665.3647665	759.6658318	838.9285753	739.4766554	451.9585727	454.1553292	425.0969471	499.6380168	627.0158471	643.2885438	785.8183988	516.8588761	0.60441342	3.65E-06	0.00010505	Tdrp	8	14002008	14025032	-	4695	protein_coding	testis development related protein [Source:MGI Symbol;Acc:MGI:1919398]	-	829	760	644	638	924	805	510	492	390	549	594	706	12.76097015	11.46494109	9.367070699	10.59910807	11.88690823	10.15990035	6.310160964	6.415465429	5.83539613	7.064594529	8.962183007
ENSMUSG00000110371	17.42215506	11.70615882	7.232225723	8.334891572	9.079313586	11.02325449	0	0.923079937	0	1.820174925	2.111164468	2.733520725	10.79966654	1.264656676	3.082794263	3.75E-06	0.000107642	Gm9619	8	92415002	92415763	-	762	processed_pseudogene	predicted gene 9619 [Source:MGI Symbol;Acc:MGI:3780027]	-	16	11	7	7	10	12	0	1	0	2	2	3	1.51750374	1.022425201	0.627330779	0.716518333	0.792642882	0.933158549	0	0.080342195	0	0.15857164	0.185925083
ENSMUSG00000024640	217.7769383	266.049064	135.3459385	175.032723	209.7321438	135.953472	75.32642878	86.76951411	82.83940507	111.9407579	121.3919569	118.4525647	189.9817133	99.45343791	0.933404201	3.78E-06	0.000108114	Psat1	19	15882042	15924701	-	4254	protein_coding	phosphoserine aminotransferase 1 [Source:MGI Symbol;Acc:MGI:2183441]	-	200	250	131	147	231	148	85	94	76	123	115	130	3.397795751	4.162328522	2.102942206	2.695281234	3.279797492	2.061547731	1.160719547	1.352785784	1.255039629	1.746860074	1.914975907
ENSMUSG00000020349	4386.027537	4321.700996	5198.93712	5348.618992	3913.184155	4675.697113	2365.249864	2871.701685	3354.995905	3666.742385	3236.41513	3397.766261	4640.694319	3148.811872	0.55951532	3.81E-06	0.000108655	Ppp2ca	11	51989508	52018605	+	7490	protein_coding	protein phosphatase 2 (formerly 2A), catalytic subunit, alpha isoform [Source:MGI Symbol;Acc:MGI:1321159]	-	4028	4061	5032	4492	4310	5090	2669	3111	3078	4029	3066	3729	38.86622881	38.40121838	45.87883085	46.77805587	34.75585587	40.26847003	20.70010814	25.42827246	28.86876003	32.49869653	28.99701494
ENSMUSG00000036905	357.1541788	510.8142029	313.0520563	431.0329641	343.1980535	318.7557757	194.9625216	227.0776646	177.668724	242.9933524	296.6186078	218.681658	379.0012052	226.3337547	0.742999554	3.87E-06	0.000110197	C1qb	4	136607440	136613498	-	1088	protein_coding	complement component 1, q subcomponent, beta polypeptide [Source:MGI Symbol;Acc:MGI:88224]	-	328	480	303	362	378	347	220	246	163	267	281	240	21.78761574	31.24684506	19.01810586	25.95158655	20.98434605	18.89860483	11.74626092	13.84219218	10.52446533	14.82630257	18.29533576
ENSMUSG00000093606	55.53311927	62.78757911	36.16112861	28.5767711	45.39656793	28.47674077	14.17909248	12.00003919	14.16989824	10.01096208	26.38955585	19.13464507	42.82198447	15.98069882	1.428571069	3.96E-06	0.000112438	B130034C11Rik	16	87292823	87309969	+	4790	lncRNA	RIKEN cDNA B130034C11 gene [Source:MGI Symbol;Acc:MGI:3041186]	-	51	59	35	24	50	31	16	13	13	11	25	21	0.769483695	0.8723893	0.498983354	0.39080487	0.630473774	0.383491149	0.194039581	0.166152355	0.190655427	0.138741909	0.369715327
ENSMUSG00000031453	752.4193218	703.4337253	496.9572247	457.2283377	699.1071461	648.5348058	379.2907238	371.0781348	469.7866261	424.1007574	402.1768312	366.2917771	626.2800936	402.1208084	0.640466441	3.97E-06	0.000112598	Rasa3	8	13616948	13727603	-	5095	protein_coding	RAS p21 protein activator 3 [Source:MGI Symbol;Acc:MGI:1197013]	-	691	661	481	384	770	706	428	402	431	466	381	402	9.801637076	9.188637172	6.446951683	5.878564321	9.128072314	8.210879476	4.879838384	4.830371437	5.942571481	5.525762581	5.297168001
ENSMUSG00000024610	2709.145112	3310.714553	2423.828792	2405.211568	3120.560079	5258.092392	2045.33409	1658.774647	1628.448305	2014.023554	1207.586076	1736.696834	3204.592083	1715.143918	0.901825394	4.14E-06	0.000116777	Cd74	18	60936920	60945724	+	1679	protein_coding	CD74 antigen (invariant polypeptide of major histocompatibility complex, class II antigen-associated) [Source:MGI Symbol;Acc:MGI:96534]	-	2488	3111	2346	2020	3437	5724	2308	1797	1494	2213	1144	1906	107.0938271	131.2330272	95.41811637	93.83933289	123.6406761	202.0124304	79.8529503	65.52334252	62.5088104	79.63082416	48.26566429
ENSMUSG00000022952	39.19984889	63.85177537	54.75828047	44.05585545	75.35830276	124.9302176	15.06528576	16.61543887	25.06981996	23.66227402	40.1121249	23.69051295	67.02571342	24.03590941	1.491208257	4.14E-06	0.000116777	Runx1	16	92398354	92623037	-	12025	protein_coding	runt related transcription factor 1 [Source:MGI Symbol;Acc:MGI:99852]	Runt	36	60	53	37	83	136	17	18	23	26	38	26	0.216362591	0.353394672	0.300984625	0.239994273	0.416893902	0.670166922	0.082123924	0.091640212	0.134364359	0.130628745	0.223852254
ENSMUSG00000038775	75.13304371	46.82463527	39.26065392	40.48375906	58.10760695	34.90697255	21.26863872	23.07699843	17.43987475	28.21271133	22.16722692	12.75643005	49.11944525	20.82031337	1.23585112	4.14E-06	0.000116777	Vill	9	118881846	118900593	+	4409	protein_coding	villin-like [Source:MGI Symbol;Acc:MGI:1201781]	-	69	44	38	34	64	38	24	25	16	31	21	14	1.131029027	0.706816061	0.588568514	0.601482584	0.876743208	0.510708002	0.31621102	0.347135135	0.254930159	0.424787851	0.337397729
ENSMUSG00000040848	1993.74787	2179.473933	1711.971146	2662.402508	1972.026911	1818.836991	1473.739424	1305.235031	1322.160505	1295.964546	1655.152943	1423.253124	2056.409893	1412.584262	0.541506459	4.21E-06	0.000118027	Sft2d2	1	165001906	165022007	-	5702	protein_coding	SFT2 domain containing 2 [Source:MGI Symbol;Acc:MGI:1917362]	-	1831	2048	1657	2236	2172	1980	1663	1414	1213	1424	1568	1562	23.20736807	25.43879709	19.8448958	30.58643245	23.00727286	20.5762933	16.94224253	15.18171587	14.9442774	15.08805537	19.4796794
ENSMUSG00000098814	7.62219284	32.99008394	2.066350207	19.05118074	0	5.511627245	0	0	0	0	0	0	11.20690583	0	5.98370547	4.22E-06	0.000118341	Igkv19-93	6	68713281	68713764	-	363	IG_V_gene	immunoglobulin kappa chain variable 19-93 [Source:MGI Symbol;Acc:MGI:107617]	-	7	31	2	16	0	6	0	0	0	0	0	0	1.393657877	6.048516932	0.376250337	3.437934483	0	0.979430874	0	0	0	0	0
ENSMUSG00000042978	3167.565568	2985.070498	2405.23164	2557.621014	2912.643798	880.9417546	990.7640868	1648.620768	776.0744264	895.5260629	1263.531934	718.004777	2484.845712	1048.753676	1.244389497	4.42E-06	0.000123637	Sbk1	7	125848034	125894188	+	4478	protein_coding	SH3-binding kinase 1 [Source:MGI Symbol;Acc:MGI:2135937]	-	2909	2805	2328	2148	3208	959	1118	1786	712	984	1197	788	46.9487886	44.36521681	35.50196685	37.41402449	43.26959254	12.69006021	14.5031912	24.41720943	11.16959013	13.27582448	18.93533621
ENSMUSG00000044715	273.3100576	291.5897742	266.5591766	325.0607713	304.1570051	256.2906669	180.7834291	204.0006662	212.5484735	231.1622154	206.8941179	205.9252279	286.161242	206.8856883	0.467246075	4.71E-06	0.000131234	Gskip	12	105651088	105669282	+	4309	protein_coding	GSK3B interacting protein [Source:MGI Symbol;Acc:MGI:1914037]	-	251	274	258	273	335	279	204	221	195	254	196	226	4.209805065	4.503683895	4.088808203	4.941631894	4.695705463	3.836691446	2.750169944	3.139890063	3.179065309	3.561293076	3.22212613
ENSMUSG00000104913	390.9096042	275.6268303	333.7155584	344.111952	277.8269957	175.4534673	169.2629164	206.769906	152.5989041	104.6600582	176.2822331	132.1201684	299.6074013	156.949031	0.931852716	4.79E-06	0.000132794	Gm6560	5	22929576	22931166	-	1591	processed_pseudogene	predicted gene 6560 [Source:MGI Symbol;Acc:MGI:3646204]	-	359	259	323	289	306	191	191	224	140	115	167	145	16.3075616	11.5298436	13.86391446	14.1681094	11.61672697	7.113647685	6.973792896	8.619389403	6.181575652	4.366949337	7.435484131
ENSMUSG00000095079	503.0647275	327.7724469	269.658702	214.3257833	186.1259285	357.3371664	31.01676479	5.538479624	131.8890528	68.25655967	20.05606245	26.42403367	309.7141257	47.1968255	2.716451723	4.94E-06	0.000136341	Igha	12	113218450	113223856	-	2668	IG_C_gene	immunoglobulin heavy constant alpha [Source:MGI Symbol;Acc:MGI:96444]	-	462	308	261	180	205	389	35	6	121	75	19	29	12.51471343	8.176335869	6.680488326	5.262243232	4.640882479	8.639586172	0.762058089	0.137677854	3.185964099	1.698345055	0.504464646
ENSMUSG00000079547	124.1328548	146.8590833	101.2511601	75.01402415	143.4531547	204.8488126	77.09881534	72.92331505	69.75949901	54.60524774	63.33493405	56.49276164	132.5931816	65.7024288	1.016868621	4.97E-06	0.000136592	H2-DMb1	17	34372046	34379204	+	1681	protein_coding	histocompatibility 2, class II, locus Mb1 [Source:MGI Symbol;Acc:MGI:95922]	-	114	138	98	63	158	223	87	79	64	60	60	62	4.90119404	5.814404007	3.981180696	2.923190202	5.677039404	7.860792171	3.006473619	2.877120429	2.674567686	2.15642337	2.528404162
ENSMUSG00000021774	264.59898	246.8935314	227.2985227	238.1397592	285.998378	168.104631	157.7424038	180.9236677	153.6888962	139.2433817	144.6147661	125.7419533	238.5056337	150.3258448	0.665378095	5.01E-06	0.000137568	Ube2e1	14	4137837	4186974	+	4457	protein_coding	ubiquitin-conjugating enzyme E2E 1 [Source:MGI Symbol;Acc:MGI:107411]	-	243	232	220	200	315	183	178	196	141	153	137	138	3.940291922	3.686711747	3.37080457	3.500028655	4.268747384	2.432974854	2.31997458	2.692229633	2.222377396	2.073954812	2.177413407
ENSMUSG00000025487	1346.950363	1268.521937	1341.061284	1487.182796	1242.95803	1086.709172	908.3481118	973.8493339	1056.202415	1026.578657	833.909965	965.8439893	1295.56393	960.7887454	0.430586557	5.11E-06	0.000139382	Psmd13	7	140461881	140478556	+	3377	protein_coding	proteasome (prosome, macropain) 26S subunit, non-ATPase, 13 [Source:MGI Symbol;Acc:MGI:1345192]	-	1237	1192	1298	1249	1369	1183	1025	1055	969	1128	790	1060	26.47301452	24.99994347	26.24805692	28.84799381	24.48527143	20.75787291	17.63188168	19.1258199	20.15737842	20.18034246	16.57139198
ENSMUSG00000079317	271.1322882	292.6539704	312.0188812	277.4328195	267.8397508	259.0464805	214.4587737	213.2314655	231.0783405	185.6578423	198.44946	184.0570621	280.0206984	204.488824	0.454136923	5.11E-06	0.000139382	Trappc2	X	165223570	165236136	+	3643	protein_coding	trafficking protein particle complex 2 [Source:MGI Symbol;Acc:MGI:1913476]	-	249	275	302	233	295	282	242	231	212	204	188	202	4.9397496	5.346472711	5.66110616	4.988626486	4.89097429	4.5868982	3.858886925	3.881963713	4.088067164	3.383151833	3.65562499
ENSMUSG00000000058	4229.228142	4428.120622	4250.482375	3536.375424	3922.263469	3261.04612	2715.296209	2751.701293	3060.698019	2408.091425	2355.003964	3272.935481	3937.919359	2760.621065	0.512393553	5.11E-06	0.000139382	Cav2	6	17281184	17289114	+	3335	protein_coding	caveolin 2 [Source:MGI Symbol;Acc:MGI:107571]	-	3884	4161	4114	2970	4320	3550	3064	2981	2808	2646	2231	3592	84.16821982	88.36813909	84.24070184	69.46161067	78.23848707	63.07564198	53.37019393	54.7223577	59.14834506	47.93409082	47.38781579
ENSMUSG00000051041	162.243819	138.3455133	118.8151369	83.34891572	136.1897038	35.82557709	53.17159679	47.07707681	16.34988258	23.66227402	51.72352947	21.8681658	112.4614443	35.64208758	1.655937634	5.13E-06	0.000139787	Olfml1	7	107166653	107190301	+	1685	protein_coding	olfactomedin-like 1 [Source:MGI Symbol;Acc:MGI:2679264]	-	149	130	115	70	150	39	60	51	15	26	49	24	6.390739602	5.464334527	4.660703363	3.240278754	5.376800082	1.371493856	2.068507993	1.852972328	0.625363726	0.932231848	2.059961646
ENSMUSG00000029430	2258.34685	2231.619549	2124.208012	2058.718218	1784.993051	1544.174233	1268.142583	1292.311912	1437.699675	1550.789036	1337.422691	1554.462119	2000.343319	1406.804669	0.507436779	5.30E-06	0.00014302	Ran	5	129097133	129101387	+	2646	protein_coding	RAN, member RAS oncogene family [Source:MGI Symbol;Acc:MGI:1333112]	-	2074	2097	2056	1729	1966	1681	1431	1400	1319	1704	1267	1706	56.64788126	56.13095387	53.06238884	50.96703764	44.87724716	37.64497718	31.41634461	32.39193249	35.01839912	38.90722383	33.91952287
ENSMUSG00000060703	817.7524033	776.863267	774.8813274	800.1495909	828.033399	530.9534246	602.6114303	519.6940047	447.9867827	524.2103783	409.5659069	474.7214325	754.7722354	496.4649892	0.602982911	5.37E-06	0.00014469	Cd302	2	60082337	60114832	-	1354	protein_coding	CD302 antigen [Source:MGI Symbol;Acc:MGI:1913455]	-	751	730	750	672	912	578	680	563	411	576	388	521	40.08538245	38.18546009	37.82649717	38.71104071	40.6826008	25.29521288	29.17400859	25.45589631	21.32379458	25.70125389	20.29906437
ENSMUSG00000004535	2579.567834	2427.43166	2472.388022	2521.90005	2395.122924	2323.150884	1583.627391	1642.159209	1805.027037	2058.61784	2105.886557	1962.66788	2453.260229	1859.664319	0.399702272	5.41E-06	0.000145551	Tax1bp1	6	52690714	52743765	+	9991	protein_coding	Tax1 (human T cell leukemia virus type I) binding protein 1 [Source:MGI Symbol;Acc:MGI:1289308]	-	2369	2281	2393	2118	2638	2529	1787	1779	1656	2262	1995	2154	17.1364501	16.17000515	16.35638283	16.53488715	15.94771139	14.99923243	10.39014125	10.90098274	11.64374555	13.6783633	14.14480291
ENSMUSG00000027002	3415.831277	3288.366431	3302.02763	3729.268629	3244.038744	2692.429909	2279.289116	2270.776646	2474.28223	2417.1923	2633.677674	2727.142509	3278.660437	2467.060079	0.410119233	5.53E-06	0.000148419	Nckap1	2	80330856	80411724	-	4964	protein_coding	NCK-associated protein 1 [Source:MGI Symbol;Acc:MGI:1355333]	-	3137	3090	3196	3132	3573	2931	2572	2460	2270	2656	2495	2993	45.67173443	44.08801426	43.96717127	49.21236302	43.47441818	34.98752407	30.09851366	30.33905136	32.124429	32.32561459	35.60424138
ENSMUSG00000028152	160.0660497	172.3997935	135.3459385	173.8420242	159.7959191	169.0232355	127.6118323	86.76951411	112.2691937	98.28944593	107.6693879	113.8966969	161.7454934	107.7510118	0.585440027	5.53E-06	0.000148419	Tspan5	3	138447956	138613666	+	7389	protein_coding	tetraspanin 5 [Source:MGI Symbol;Acc:MGI:1928096]	-	147	162	131	146	176	184	144	94	103	108	102	125	1.437793206	1.552827379	1.210707287	1.541173127	1.43866453	1.47557511	1.132094508	0.778826733	0.979248445	0.883056683	0.977861764
ENSMUSG00000028024	1282.706167	953.5198455	815.1751565	729.8983619	1043.213131	540.13947	526.3988082	575.078801	565.7059373	420.4604076	486.6234099	389.0711165	894.1086886	493.8897467	0.856373503	5.78E-06	0.000154894	Enpep	3	129062824	129126369	-	4706	protein_coding	glutamyl aminopeptidase [Source:MGI Symbol;Acc:MGI:106645]	-	1178	896	789	613	1149	588	594	623	519	462	461	427	18.09081475	13.48496795	11.44929137	10.15997853	14.7468968	7.403798112	7.332302609	8.104659744	7.747414064	5.93117237	6.939240861
ENSMUSG00000029919	81.66635186	80.87891547	30.9952531	29.7674699	69.00278325	22.96511352	14.17909248	26.76931818	11.98991389	8.19078716	16.88931575	14.5787772	52.54598118	15.43286744	1.766533902	5.80E-06	0.000155135	Hpgds	6	65094277	65121892	-	6425	protein_coding	hematopoietic prostaglandin D synthase [Source:MGI Symbol;Acc:MGI:1859384]	-	75	76	30	25	76	25	16	29	11	9	16	16	0.8436317	0.837788302	0.318861181	0.303494703	0.7144519	0.230566412	0.144661415	0.276327132	0.12027099	0.084629129	0.176404561
ENSMUSG00000056486	1146.59558	1049.297509	1037.307804	745.3774463	830.7571931	337.1278665	436.8932869	557.5402822	414.1970254	277.576676	295.5630256	277.9079403	857.7438997	376.6130394	1.187167049	5.83E-06	0.000155667	Chn1	2	73441004	73605690	-	6365	protein_coding	chimerin 1 [Source:MGI Symbol;Acc:MGI:1915674]	-	1053	986	1004	626	915	367	493	604	380	305	280	305	11.9562427	10.97165995	10.77181366	7.671144501	8.682708506	3.416621118	4.49939757	5.809479098	4.193981604	2.895022372	3.116180337
ENSMUSG00000087094	38.1109642	31.92588768	11.36492614	15.47908435	34.50139163	0	2.658579839	3.69231975	0	0.910087462	2.111164468	0.911173575	21.89704233	1.713887516	3.658437425	5.84E-06	0.000155667	Gm13093	4	150198336	150203720	-	2485	lncRNA	predicted gene 13093 [Source:MGI Symbol;Acc:MGI:3650866]	-	35	30	11	13	38	0	3	4	0	1	2	1	1.017903037	0.855044452	0.302287243	0.408038552	0.923612366	0	0.070129496	0.098544471	0	0.024312191	0.057012038
ENSMUSG00000032064	509.5980356	492.7228666	294.4549044	204.8001929	366.8042689	65.2209224	112.5465465	139.3850705	65.39953032	50.05481042	137.2256904	55.58158806	322.2668651	93.36553939	1.787246975	5.86E-06	0.000155961	Dixdc1	9	50574052	50650817	-	9971	protein_coding	DIX domain containing 1 [Source:MGI Symbol;Acc:MGI:2679721]	-	468	463	285	172	404	71	127	151	60	55	130	61	3.392125375	3.288789723	1.95190947	1.345469846	2.447232232	0.421938153	0.739896312	0.927122015	0.422721042	0.333253306	0.923565275
ENSMUSG00000048078	1087.795807	949.2630605	789.3457789	810.8658801	833.4809872	647.6162013	482.0891442	549.2325627	549.3560547	690.7563839	437.0110449	371.7588185	853.0612858	513.3673348	0.732258621	6.06E-06	0.000161076	Tenm4	7	95820453	96560300	+	21021	protein_coding	teneurin transmembrane protein 4 [Source:MGI Symbol;Acc:MGI:2447063]	-	999	892	764	681	918	705	544	595	504	759	414	408	3.434605609	3.005420982	2.481952775	2.526841367	2.637678408	1.987306758	1.503319828	1.73285513	1.684296309	2.181418021	1.395114744
ENSMUSG00000026586	375.6652186	373.5328859	361.6112861	317.9165785	372.251857	243.4302033	171.9214963	182.7698276	245.2482387	198.3990668	274.4513809	196.8134922	340.7346716	211.6005837	0.68933861	6.26E-06	0.000165899	Prrx1	1	163072688	163141279	-	11066	protein_coding	paired related homeobox 1 [Source:MGI Symbol;Acc:MGI:97712]	Homeobox	345	351	350	267	410	265	194	198	225	218	260	216	2.253165994	2.246519965	2.15988638	1.88193593	2.237822963	1.41900646	1.018396557	1.095401137	1.428345217	1.190190065	1.664353761
ENSMUSG00000022812	1358.928095	1356.850227	1366.890662	1038.28935	1300.157705	999.4417404	892.3966328	898.1567791	871.9937376	936.4799987	938.4126062	769.0304972	1236.75963	884.4117086	0.483887097	6.29E-06	0.000166375	Gsk3b	16	37909363	38066446	+	9831	protein_coding	glycogen synthase kinase 3 beta [Source:MGI Symbol;Acc:MGI:1861437]	-	1248	1275	1323	872	1432	1088	1007	973	800	1029	889	844	9.17448401	9.18557443	9.190003471	6.918357933	8.797876414	6.557833167	5.950283151	6.059179341	5.71654496	6.32365505	6.405706328
ENSMUSG00000091345	2.177769383	25.54071015	53.72510537	45.24655425	14.52690174	11.02325449	0.88619328	0	0	3.640349849	6.333493405	0	25.37338256	1.810006089	3.826044868	6.39E-06	0.00016858	Col6a5	9	105733277	105837842	-	9413	protein_coding	collagen, type VI, alpha 5 [Source:MGI Symbol;Acc:MGI:3648134]	-	2	24	52	38	16	12	1	0	0	4	6	0	0.015355597	0.180583063	0.377249621	0.314876157	0.102665484	0.075540934	0.006171316	0	0	0.025673343	0.045152952
ENSMUSG00000016757	431.1983378	407.5871661	339.914609	315.5351809	340.4742595	185.5581172	223.3207065	210.4622257	182.0286927	189.2981922	172.0599042	165.8335906	336.7112784	190.500552	0.820110541	6.46E-06	0.000169971	Ttll12	15	83459291	83479358	-	4039	protein_coding	tubulin tyrosine ligase-like family, member 12 [Source:MGI Symbol;Acc:MGI:3039573]	-	396	383	329	265	375	202	252	228	167	208	163	182	7.085754343	6.716124724	5.562571062	5.117481239	5.607766859	2.963511937	3.624370157	3.45588798	2.904584066	3.111286285	2.85875351
ENSMUSG00000024084	29.39988667	30.86169143	30.9952531	28.5767711	44.48863657	16.53488173	15.95147904	7.384639499	8.719937376	5.460524774	11.61140458	13.66760362	30.14285343	10.46593148	1.523509374	6.51E-06	0.000170955	Qpct	17	79359335	79397807	+	2539	protein_coding	glutaminyl-peptide cyclotransferase (glutaminyl cyclase) [Source:MGI Symbol;Acc:MGI:1917786]	-	27	29	30	24	49	18	18	8	8	6	11	15	0.768538843	0.808963876	0.806885816	0.737280554	1.165643951	0.420086736	0.411827802	0.192897211	0.221344441	0.142770685	0.306897213
ENSMUSG00000026159	783.9969779	816.2385285	875.0993125	694.1773981	666.4216172	744.9882826	529.9435813	583.3865204	582.0558198	588.8265881	568.9588242	622.3315516	763.4870194	579.2504809	0.398192845	6.52E-06	0.000170955	Agfg1	1	82817204	82878903	+	8384	protein_coding	ArfGAP with FG repeats 1 [Source:MGI Symbol;Acc:MGI:1333754]	-	720	767	847	583	734	811	598	632	534	647	539	683	6.206488938	6.479446768	6.898992424	5.423773234	5.287828064	5.731901903	4.143389608	4.61492313	4.474364082	4.662335305	4.554077899
ENSMUSG00000021076	864.574445	886.4754814	888.5305888	856.1124343	809.8747719	700.8952646	642.4901279	683.0791537	636.5554284	650.7125355	672.4058832	615.042163	834.4104977	650.0475486	0.359333632	6.69E-06	0.000174927	Actr10	12	70984631	71011492	+	9726	protein_coding	ARP10 actin-related protein 10 [Source:MGI Symbol;Acc:MGI:1891654]	-	794	833	860	719	892	763	725	740	584	715	637	675	5.899986203	6.0660302	6.038342089	5.766056101	5.539405072	4.648570666	4.33021639	4.657963889	4.218129555	4.441424351	4.639467392
ENSMUSG00000038936	665.3085465	567.2166045	548.6159798	616.7819763	660.974029	327.9418211	354.4773119	373.8473746	352.0674715	299.4187751	362.0647063	256.0397745	564.4731595	332.9859023	0.761299683	6.82E-06	0.000178058	Sccpdh	1	179495775	179514754	+	7562	protein_coding	saccharopine dehydrogenase (putative) [Source:MGI Symbol;Acc:MGI:1924486]	-	611	533	531	518	728	357	400	405	323	329	343	281	5.839414394	4.992112547	4.79525134	5.342903436	5.814699043	2.797439531	3.072763791	3.278815753	3.000593623	2.628510509	3.213071623
ENSMUSG00000110631	121.9550854	161.7578309	161.1753161	158.3629399	85.34554771	168.104631	63.80591615	48.92323668	85.01938941	39.13376088	105.5582234	47.38102589	142.7835585	64.97025874	1.140631361	6.90E-06	0.000179326	Gm42047	8	122559986	122567917	+	5647	lncRNA	predicted gene, 42047 [Source:MGI Symbol;Acc:MGI:5624932]	-	112	152	156	133	94	183	72	53	78	43	100	52	1.433392058	1.906424594	1.886515327	1.837037795	1.005408612	1.92027075	0.740662858	0.574588255	0.97032707	0.460045896	1.254426361
ENSMUSG00000032096	2194.102653	2030.486457	2076.681958	2199.220676	2123.651448	2002.557899	1523.366248	1664.313127	1897.676371	1699.133292	1771.266989	1651.957691	2104.450182	1701.28562	0.307202565	6.93E-06	0.000179704	Arcn1	9	44652861	44679142	-	14915	protein_coding	archain 1 [Source:MGI Symbol;Acc:MGI:2387591]	-	2015	1908	2010	1847	2339	2180	1719	1803	1741	1867	1678	1813	9.76374777	9.060432821	9.202934416	9.658904589	9.471952234	8.660887562	6.695121721	7.400671579	8.200056524	7.562607361	7.969510705
ENSMUSG00000050276	3.266654074	23.41231764	55.79145558	130.9768676	60.83140103	131.3604493	15.06528576	2.769239812	13.07990606	7.280699698	13.72256904	11.84525647	67.6065242	10.62715947	2.672189929	7.05E-06	0.000182136	Mrgprg	7	143317447	143320730	-	1990	protein_coding	MAS-related GPR, member G [Source:MGI Symbol;Acc:MGI:3033145]	-	3	22	54	110	67	143	17	3	12	8	13	13	0.108951431	0.783003019	1.853080179	4.311454896	2.03354722	4.258063421	0.496251352	0.092292592	0.423613217	0.242877567	0.462757254
ENSMUSG00000032656	197.0881292	183.0417561	316.1515816	394.1213015	212.4559379	190.1511399	98.36745406	112.6157524	155.8688806	155.624956	123.5031214	118.4525647	248.8349744	127.4054549	0.965105497	7.21E-06	0.000185361	Marchf3	18	56894788	57058620	-	6006	protein_coding	membrane associated ring-CH-type finger 3 [Source:MGI Symbol;Acc:MGI:2443667]	-	181	172	306	331	234	207	111	122	143	171	117	130	2.178000654	2.028322232	3.479281966	4.298598713	2.353222893	2.042274817	1.073602488	1.243578387	1.672599807	1.72013002	1.379950453
ENSMUSG00000035093	1668.171347	1524.993235	1632.416663	1605.061977	1428.176027	1252.976594	985.4469271	1124.311364	1051.842446	1187.664138	1254.031694	1168.124523	1518.632641	1128.570182	0.427877601	7.35E-06	0.000187999	Secisbp2l	2	125578906	125624790	-	8222	protein_coding	SECIS binding protein 2-like [Source:MGI Symbol;Acc:MGI:1917604]	-	1532	1433	1580	1348	1573	1364	1112	1218	965	1305	1188	1282	13.46623074	12.34418864	13.12300039	12.78782423	11.55536812	9.830283945	7.856573413	9.069189545	8.245009749	9.58922551	10.23533185
ENSMUSG00000040785	628.286467	735.359613	691.1941441	882.3078078	812.5985659	806.5347868	640.7177413	527.0786442	551.536039	475.0656553	419.066147	411.8504558	759.3802308	504.2191138	0.59052677	7.38E-06	0.000188354	Ttc3	16	94171477	94270202	+	16220	protein_coding	tetratricopeptide repeat domain 3 [Source:MGI Symbol;Acc:MGI:1276539]	-	577	691	669	741	895	878	723	571	506	522	397	452	2.570926863	3.017317624	2.816623479	3.563293507	3.332765221	3.207545537	2.589365192	2.155181851	2.191497601	1.944330756	1.733814443
ENSMUSG00000027843	29.39988667	47.88883153	22.72985227	35.72096388	24.51414668	221.3836943	15.06528576	9.230799374	6.539953032	11.83113701	19.00048021	4.555867874	63.60622923	11.03725388	2.530466588	7.40E-06	0.000188431	Ptpn22	3	103767111	103819563	+	6775	protein_coding	protein tyrosine phosphatase, non-receptor type 22 (lymphoid) [Source:MGI Symbol;Acc:MGI:107170]	-	27	45	22	30	27	241	17	10	6	13	18	5	0.28801773	0.470432206	0.221751675	0.345379211	0.240706046	2.107836437	0.14576239	0.090362734	0.062213306	0.115926986	0.188202837
ENSMUSG00000022940	415.9539522	461.8611752	485.5922985	569.1540245	511.1653549	388.5697208	317.2571942	327.6933778	296.4778708	349.4735855	348.3421373	364.4694299	472.049421	333.9522659	0.497785619	7.51E-06	0.000191062	Pigp	16	94159622	94172701	-	1987	protein_coding	phosphatidylinositol glycan anchor biosynthesis, class P [Source:MGI Symbol;Acc:MGI:1860433]	-	382	434	470	478	563	423	358	355	272	384	330	400	13.8940947	15.46983545	16.15301209	18.76351799	17.11366644	12.61454716	10.46624791	10.93777912	9.616396673	11.6757248	11.76465057
ENSMUSG00000031708	7499.14887	6082.9458	6120.529312	6372.619956	7178.105321	3469.569351	3916.974297	4653.245964	3241.636719	2478.16816	3154.079716	2512.105546	6120.486435	3326.035067	0.879794803	7.63E-06	0.000193627	Tecr	8	84298327	84334600	-	2505	protein_coding	trans-2,3-enoyl-CoA reductase [Source:MGI Symbol;Acc:MGI:1915408]	-	6887	5716	5924	5352	7906	3777	4420	5041	2974	2723	2988	2757	198.6950792	161.6137553	161.4956568	166.6451248	190.6257718	89.34462272	102.4991815	123.1991269	83.40163538	65.67353656	84.49593625
ENSMUSG00000031323	6.533308149	17.0271401	9.298575929	9.525590368	7.263450869	1.837209082	1.77238656	0	0	0	0	0	8.580879082	0.29539776	4.635013264	8.53E-06	0.00021514	Dmrtc1a	X	101946822	101952293	-	1388	protein_coding	DMRT-like family C1a [Source:MGI Symbol;Acc:MGI:1918137]	-	6	16	9	8	8	2	2	0	0	0	0	0	0.312411163	0.81644014	0.442798938	0.449556995	0.348123271	0.085382663	0.083704034	0	0	0	0
ENSMUSG00000028128	1746.571045	2406.147735	1231.544723	1605.061977	1547.115035	782.6510688	672.6206994	990.4647728	603.8556633	421.370495	965.8577443	656.9561475	1553.181931	718.5209204	1.112077594	8.60E-06	0.000216628	F3	3	121517186	121528697	+	2527	protein_coding	coagulation factor III [Source:MGI Symbol;Acc:MGI:88381]	-	1604	2261	1192	1348	1704	852	759	1073	554	463	915	721	45.8737117	63.37079454	32.21250811	41.60723815	40.72835633	19.97852942	17.44786901	25.99519879	15.40089129	11.06945507	25.64949457
ENSMUSG00000033382	975.6406836	917.3371728	1026.976053	1002.568386	855.2713398	937.8952362	691.2307582	708.002312	749.9146143	845.4712525	762.1303731	708.8930412	952.6148119	744.2737252	0.355622582	8.62E-06	0.000216819	Trappc8	18	20950280	21029150	-	12045	protein_coding	trafficking protein particle complex 8 [Source:MGI Symbol;Acc:MGI:2443008]	-	896	862	994	842	942	1021	780	767	688	929	722	778	5.376082989	5.068673226	5.635508477	5.452422805	4.723638282	5.022825638	3.761782281	3.898407397	4.012573185	4.65971551	4.246130649
ENSMUSG00000022105	998.5072621	959.905023	935.0234684	1012.093977	1131.282473	829.4999004	770.9881534	759.6947885	760.814536	633.4208737	717.7959192	564.9276164	977.7186839	701.2736479	0.479732013	8.66E-06	0.000217583	Rb1	14	73421113	73563262	-	6015	protein_coding	RB transcriptional corepressor 1 [Source:MGI Symbol;Acc:MGI:97874]	-	917	902	905	850	1246	903	870	823	698	696	680	620	11.01789078	10.62098359	10.27463671	11.02218085	12.51166034	8.895723658	8.402131593	8.376505276	8.151942798	6.990755302	8.00822452
ENSMUSG00000030662	1544.038493	1579.267244	1469.174997	1405.024579	1473.572595	1455.988197	997.853633	1038.46493	1192.451436	1185.843963	1209.69724	1307.53408	1487.844351	1155.307547	0.365275097	8.78E-06	0.000219854	Ipo5	14	121148636	121185411	+	6001	protein_coding	importin 5 [Source:MGI Symbol;Acc:MGI:1917822]	-	1418	1484	1422	1180	1623	1585	1126	1125	1094	1303	1146	1435	17.07722746	17.51475659	16.1818994	15.33707774	16.33531179	15.65073739	10.89985252	11.47697825	12.80663488	13.11811041	13.52769959
ENSMUSG00000079139	305.9765983	221.3528213	255.1942505	189.3211086	282.3666525	234.2441579	160.4009836	163.3851489	182.0286927	166.5460056	175.2266509	151.2548134	248.0759315	166.4737159	0.578454178	8.84E-06	0.000221223	Gm4204	1	135159733	135160963	+	1231	processed_pseudogene	predicted gene 4204 [Source:MGI Symbol;Acc:MGI:3782381]	-	281	208	247	159	311	255	181	177	167	183	166	166	16.49730584	11.9673809	13.70226706	10.07449556	15.25930913	12.27471146	8.54134728	8.802658958	9.530150319	8.981389471	9.552410882
ENSMUSG00000044378	92.55519878	73.42954167	89.88623398	47.62795184	49.02829336	16.53488173	19.49625216	24.00007837	10.89992172	1.820174925	19.00048021	3.644694299	61.51035023	13.14360028	2.226712169	9.13E-06	0.000227969	Slc15a5	6	137960584	138056914	-	3088	protein_coding	solute carrier family 15, member 5 [Source:MGI Symbol;Acc:MGI:3607714]	-	85	69	87	40	54	18	22	26	10	2	18	4	1.989327989	1.582579847	1.923957562	1.010338583	1.056206907	0.345401626	0.413857898	0.515459703	0.227490906	0.039129401	0.412912636
ENSMUSG00000063253	819.9301727	849.2286124	868.9002618	807.2937837	786.2685565	641.1859695	613.2457496	593.5403997	596.2257181	630.6906114	623.8491004	603.1969065	795.4678928	610.1247476	0.381788664	9.18E-06	0.000228592	Scoc	8	84156713	84185020	-	4279	protein_coding	short coiled-coil protein [Source:MGI Symbol;Acc:MGI:1927654]	-	753	798	841	678	866	698	692	643	547	693	591	662	12.71795982	13.20852848	13.42169102	12.35866744	12.22385362	9.665900067	9.394413374	9.199566207	8.980207515	9.784563159	9.783813239
ENSMUSG00000025510	4620.137746	4159.943165	4083.108008	4138.869015	4025.767644	2757.650832	2868.607647	2871.701685	2908.099115	2659.275565	2850.072032	2645.136888	3964.246068	2800.482155	0.501246778	9.33E-06	0.000231461	Cd151	7	141047305	141051386	+	2741	protein_coding	CD151 antigen [Source:MGI Symbol;Acc:MGI:1096360]	-	4243	3909	3952	3476	4434	3002	3237	3111	2668	2922	2700	2903	111.8738941	101.0067661	98.4603619	98.91336362	97.70553979	64.89792586	68.60243358	69.48477226	68.37827214	64.4053091	69.77786677
ENSMUSG00000106874	358.2430635	282.0120079	317.1847567	275.0514219	294.1697602	251.6976442	152.4252441	211.3853057	124.2591076	202.9495041	230.116927	180.4123678	296.3931091	183.5914094	0.690062584	9.36E-06	0.000231784	Gm20186	6	18842933	18848532	-	5600	lncRNA	predicted gene, 20186 [Source:MGI Symbol;Acc:MGI:5012371]	-	329	265	307	231	324	274	172	229	114	223	218	198	4.245928043	3.351596119	3.74372445	3.217423216	3.494535996	2.899290286	1.784211269	2.503491483	1.430072835	2.405843255	2.757600989
ENSMUSG00000025586	531.3757295	742.8089868	517.6207267	508.4283859	628.2885001	384.8953026	402.331749	363.6934953	359.6974168	322.1709616	346.2309728	300.6872797	552.2362719	349.1353125	0.661329151	9.42E-06	0.000233092	Cpeb1	7	80996774	81105213	-	4192	protein_coding	cytoplasmic polyadenylation element binding protein 1 [Source:MGI Symbol;Acc:MGI:108442]	-	488	698	501	427	692	419	454	394	330	354	328	330	8.41324056	11.79309998	8.161499892	7.944943982	9.970509592	5.92272971	6.291300609	5.754049726	5.53011291	5.101906331	5.542625421
ENSMUSG00000033538	41.37761828	59.59499034	73.35543233	47.62795184	39.94897978	64.30231786	21.26863872	21.23083856	32.69976516	11.83113701	34.83421373	20.95699222	54.36788174	23.80359757	1.203901907	9.59E-06	0.000236013	Casp4	9	5308828	5336783	+	3710	protein_coding	caspase 4, apoptosis-related cysteine peptidase [Source:MGI Symbol;Acc:MGI:107700]	-	38	56	71	40	44	70	24	23	30	13	33	23	0.740243233	1.069074447	1.306886785	0.840950281	0.716326969	1.118029583	0.375788244	0.379535662	0.568052764	0.21169955	0.630090584
ENSMUSG00000057315	877.6410613	834.3298648	868.9002618	529.8609642	591.0633144	490.5348248	350.9325388	352.6165361	527.5562112	463.2345183	301.896519	314.3548833	698.7217152	385.0985345	0.859667474	9.62E-06	0.000236254	Arhgap24	5	102629257	103045803	+	8792	protein_coding	Rho GTPase activating protein 24 [Source:MGI Symbol;Acc:MGI:1922647]	-	806	784	841	445	651	534	396	382	484	509	286	345	6.625400273	6.315710509	6.532235654	3.947812974	4.472247648	3.599007422	2.616455572	2.659955348	3.867221209	3.497684204	2.304312169
ENSMUSG00000024583	952.7741051	1082.287592	1190.217719	1006.140483	1046.844856	785.4068824	603.4976235	739.3870298	760.814536	740.8111943	666.0723898	785.4316215	1010.61194	716.0023992	0.497034291	9.66E-06	0.000236621	Txnl1	18	63794165	63841872	-	6466	protein_coding	thioredoxin-like 1 [Source:MGI Symbol;Acc:MGI:1860078]	-	875	1017	1152	845	1153	855	681	801	698	814	631	862	9.779960745	11.13984337	12.16663015	10.19307564	10.77025888	7.835371256	6.118109841	7.583950307	7.5833492	7.605700112	6.912841805
ENSMUSG00000025917	1092.151346	1051.425901	1110.663236	1004.949784	867.9823788	731.2092145	652.2382539	744.0024295	681.2451075	716.2388328	681.9061233	697.0477847	976.3969766	695.446422	0.488655434	1.03E-05	0.000250805	Cops5	1	10094826	10108393	-	3766	protein_coding	COP9 signalosome subunit 5 [Source:MGI Symbol;Acc:MGI:1349415]	-	1003	988	1075	844	956	796	736	806	625	787	646	765	19.24798964	18.58105894	19.49313434	17.48019887	15.33239897	12.52454382	11.35280967	13.10247649	11.6584559	12.62539311	12.15108788
ENSMUSG00000047368	586.9088487	537.4191093	516.5875516	629.8796631	458.5053361	525.4417973	359.7944716	391.3858934	392.3971819	428.6511947	429.6219693	414.5839766	542.457051	402.7391146	0.428236979	1.04E-05	0.000253289	Abhd17b	19	21630549	21663001	+	2833	protein_coding	abhydrolase domain containing 17B [Source:MGI Symbol;Acc:MGI:1917816]	-	539	505	500	529	505	572	406	424	360	471	407	455	13.7501346	12.62521072	12.05249492	14.56442475	10.76656927	11.96406101	8.325020607	9.162583489	8.926829889	10.04441911	10.17678956
ENSMUSG00000110373	32.66654074	30.86169143	28.92890289	11.90698796	27.23794076	4.593022704	4.430966399	4.615399687	5.44996086	3.640349849	4.222328937	8.200562174	22.69918108	5.093261318	2.153741955	1.06E-05	0.000256036	Gm42303	4	76369129	76408926	+	2085	lncRNA	predicted gene, 42303 [Source:MGI Symbol;Acc:MGI:5625188]	-	30	29	28	10	30	5	5	5	5	4	4	9	1.039872167	0.985112365	0.917076362	0.374091792	0.869055936	0.142099683	0.139305994	0.146812356	0.16846329	0.115905601	0.135899197
ENSMUSG00000057789	567.3089243	514.0067917	522.7866022	592.9680004	422.1880817	393.1627435	364.225438	388.6166536	336.8075811	301.23895	312.4523413	242.3721709	502.0701906	324.2855225	0.629303538	1.07E-05	0.000259571	Bak1	17	27238784	27247983	-	2407	protein_coding	BCL2-antagonist/killer 1 [Source:MGI Symbol;Acc:MGI:1097161]	-	521	483	506	498	465	428	411	421	309	331	296	266	15.6432286	14.21231657	14.35581833	16.13754591	11.66834866	10.53651145	9.919084494	10.70790892	9.018280137	8.308113029	8.711211946
ENSMUSG00000029195	946.2407969	694.9201553	703.5922453	1337.154748	945.1565443	623.7324832	551.21222	437.5398903	374.9573072	477.7959177	618.5711892	300.6872797	875.1328288	460.1273007	0.927108275	1.08E-05	0.000261134	Klb	5	65505657	65541350	+	4549	protein_coding	klotho beta [Source:MGI Symbol;Acc:MGI:1932466]	-	869	653	681	1123	1041	679	622	474	344	525	586	330	13.80602319	10.1669591	10.22314928	19.25520106	13.82188667	8.844697867	7.942922151	6.379124345	5.312315235	6.972585676	9.125247212
ENSMUSG00000033105	1418.816753	1197.220788	987.7153987	787.0519041	1350.09393	318.7557757	518.4230687	590.7711599	421.8269706	346.7433231	362.0647063	318.9107512	1009.942425	426.4566633	1.243621371	1.10E-05	0.000265536	Lss	10	76367422	76392972	+	10787	protein_coding	lanosterol synthase [Source:MGI Symbol;Acc:MGI:1336155]	-	1303	1125	956	661	1487	347	585	640	387	381	343	350	8.72988446	7.386618606	6.052164738	4.779528099	8.32612305	1.906153894	3.150366245	3.632268614	2.520296399	2.133903569	2.25245644
ENSMUSG00000032462	590.1755028	606.591866	527.9524778	707.2750848	661.8819604	384.8953026	337.6396396	339.693417	282.3079725	331.2718363	424.3440581	432.807448	579.7953657	358.0107286	0.694684598	1.13E-05	0.000270657	Pik3cb	9	98918707	99022674	-	7193	protein_coding	phosphatidylinositol-4,5-bisphosphate 3-kinase catalytic subunit beta [Source:MGI Symbol;Acc:MGI:1922019]	-	542	570	511	594	729	419	381	368	259	364	402	475	5.445703416	5.612529378	4.851369653	6.441108621	6.121389344	3.451700673	3.07695237	3.132105782	2.529478757	3.057326468	3.958940296
ENSMUSG00000031600	745.8860137	673.6362301	817.2415067	798.9588921	791.7161447	674.255733	590.2047243	550.1556427	620.2055459	619.7695618	510.9018013	510.2572019	750.28242	566.9157463	0.4040311	1.15E-05	0.000274642	Vps37a	8	40964824	41003798	+	9090	protein_coding	vacuolar protein sorting 37A [Source:MGI Symbol;Acc:MGI:1261835]	-	685	633	791	671	872	734	666	596	569	681	484	560	5.44617318	4.932120274	5.942458092	5.75761837	5.794088666	4.784773028	4.256142931	4.014033932	4.397336653	4.526199804	3.771763366
ENSMUSG00000019810	238.4657474	245.8293352	228.3316978	167.8885302	224.2590456	143.3023084	130.2704121	134.7696709	141.6989824	112.8508453	142.5036016	114.8078704	208.0127774	129.4835638	0.685162057	1.15E-05	0.000275009	Fuca2	10	13375284	13394779	+	6161	protein_coding	fucosidase, alpha-L- 2, plasma [Source:MGI Symbol;Acc:MGI:1914098]	-	219	231	221	141	247	156	147	146	130	124	135	126	2.568961909	2.655550734	2.449596722	1.785057221	2.421465466	1.500384449	1.386027937	1.450775824	1.482291015	1.215964705	1.552192281
ENSMUSG00000020532	66712.69839	52971.43285	45450.40597	59520.65141	59181.68975	17734.57926	17532.44785	32943.79989	16755.35967	11439.7994	26391.66702	8562.298083	50261.90961	18937.56198	1.408214719	1.17E-05	0.000278867	Acaca	11	84020498	84292477	+	17074	protein_coding	acetyl-Coenzyme A carboxylase alpha [Source:MGI Symbol;Acc:MGI:108451]	-	61267	49776	43991	49988	65183	19306	19784	35689	15372	12570	25002	9397	259.3319926	206.4802649	175.9470885	228.3572069	230.5852923	67.00175668	67.31078949	127.9669341	63.24649042	44.47853695	103.7295355
ENSMUSG00000120798	33.75542544	28.73329892	13.43127634	15.47908435	24.51414668	7.348836326	5.317159679	9.230799374	0	2.730262387	3.166746702	2.733520725	20.54367801	3.863081478	2.386691566	1.17E-05	0.000279955	ENSMUSG00000120798	1	133905262	133918369	+	1961	lncRNA	novel transcript	-	31	27	13	13	27	8	6	10	0	3	3	3	1.142480665	0.975169259	0.452709164	0.517070781	0.83160809	0.241736126	0.177737683	0.312191496	0	0.092425999	0.108369388
ENSMUSG00000031696	2226.769194	1991.111195	2018.824152	2177.788098	1944.78897	1713.197469	1354.103332	1386.466066	1363.580207	1522.576324	1789.211887	1559.92916	2012.079846	1495.977829	0.42741326	1.19E-05	0.000283649	Vps35	8	85987021	86026431	-	8899	protein_coding	VPS35 retromer complex component [Source:MGI Symbol;Acc:MGI:1890467]	-	2045	1871	1954	1829	2142	1865	1528	1502	1251	1673	1695	1712	16.60798196	14.8910874	14.99466888	16.03085689	14.53820522	12.41843287	9.974428135	10.33302283	9.875462303	11.35808794	13.49246982
ENSMUSG00000033762	102.355161	51.08142029	45.45970454	30.9581687	75.35830276	22.04650898	21.26863872	23.07699843	22.88983561	10.92104955	14.77815128	14.5787772	54.54321105	17.91890846	1.607352424	1.20E-05	0.000284688	Recql4	15	76587753	76594748	-	4342	protein_coding	RecQ protein-like 4 [Source:MGI Symbol;Acc:MGI:1931028]	-	94	48	44	26	83	24	24	25	21	12	14	16	1.564598081	0.782970231	0.692016397	0.467054722	1.154571435	0.327529624	0.32109037	0.352491665	0.339758874	0.166971335	0.22840267
ENSMUSG00000060550	203.6214373	244.7651389	172.5402422	155.9815423	221.5352515	287.5232213	171.9214963	113.5388323	124.2591076	78.26752176	91.83565437	70.16036526	214.3278056	108.3304963	0.98542052	1.21E-05	0.000287559	H2-Q7	17	35658131	35662749	+	4265	protein_coding	histocompatibility 2, Q region locus 7 [Source:MGI Symbol;Acc:MGI:95936]	-	187	230	167	131	244	313	194	123	114	86	87	77	3.168745281	3.81946586	2.673935721	2.395722428	3.455439759	4.348650117	2.642339108	1.765569179	1.877704074	1.218231735	1.44498446
ENSMUSG00000029190	3317.831655	2922.282919	2807.136756	3395.872966	2344.278768	2068.697426	1366.510037	1498.158738	1736.35753	1918.46437	2072.107926	2070.186362	2809.350082	1776.964161	0.660670562	1.22E-05	0.000287884	D5Ertd579e	5	36757829	36853368	-	18420	protein_coding	DNA segment, Chr 5, ERATO Doi 579, expressed [Source:MGI Symbol;Acc:MGI:1261849]	-	3047	2746	2717	2852	2582	2252	1542	1623	1593	2108	1963	2272	11.95494513	10.55856114	10.07287721	12.07658476	8.466407098	7.244491796	4.862958978	5.394206361	6.075296561	6.914033405	7.549073143
ENSMUSG00000027782	1496.127566	1373.877367	1514.634701	1543.14564	1533.496065	1609.395155	954.4301623	1053.234209	1306.900614	1205.865888	959.5242509	760.829935	1511.779416	1040.130843	0.539933966	1.22E-05	0.000288572	Kpna4	3	68974482	69034446	-	8940	protein_coding	karyopherin (importin) alpha 4 [Source:MGI Symbol;Acc:MGI:1100848]	-	1374	1291	1466	1296	1689	1752	1077	1141	1199	1325	909	835	11.10743992	10.22780773	11.19824536	11.30711271	11.41102524	11.61250055	6.998162821	7.813521085	9.421563877	8.95424251	7.202600453
ENSMUSG00000022864	296.1766361	402.2661848	448.3979948	413.1724822	226.0749083	468.4883158	117.8637062	191.077547	206.0085205	208.4100289	197.3938778	270.6185517	375.7627537	198.5620387	0.920239826	1.23E-05	0.000290621	D16Ertd472e	16	78337226	78373596	-	6548	protein_coding	DNA segment, Chr 16, ERATO Doi 472, expressed [Source:MGI Symbol;Acc:MGI:1196400]	-	272	378	434	347	249	510	133	207	189	229	187	297	3.002098878	4.088621999	4.526208815	4.133377228	2.296800169	4.615201531	1.179909855	1.935353658	2.027656882	2.112892028	2.023000059
ENSMUSG00000062203	1273.995089	1282.356489	1367.923837	1674.122507	1232.970785	1462.418429	880.8761201	852.0027822	1226.241193	1001.096208	999.6363757	882.0160204	1382.297856	973.6447834	0.505945283	1.26E-05	0.00029619	Gspt1	16	11037156	11072189	-	5428	protein_coding	G1 to S phase transition 1 [Source:MGI Symbol;Acc:MGI:1316728]	-	1170	1205	1324	1406	1358	1592	994	923	1125	1100	947	968	15.57796708	15.72320366	16.65718747	20.20364459	15.11097427	17.37930436	10.63781427	10.4102348	14.55975329	12.24343667	12.35870881
ENSMUSG00000045246	132.8439324	59.59499034	38.22747882	54.77214462	109.8596944	2.755813622	13.2928992	24.00007837	9.809929548	3.640349849	5.277911171	2.733520725	66.34234236	9.792448144	2.757575147	1.28E-05	0.000299829	Kcng4	8	120350593	120362419	-	3806	protein_coding	potassium voltage-gated channel, subfamily G, member 4 [Source:MGI Symbol;Acc:MGI:1913983]	-	122	56	37	46	121	3	15	26	9	4	5	3	2.316625357	1.042108828	0.663875234	0.94269952	1.920211744	0.046706964	0.228943508	0.418218487	0.166117374	0.063495318	0.093060243
ENSMUSG00000005360	1859.815053	1717.612757	1512.568351	1651.49923	2078.25488	1751.778859	1203.450474	1391.081466	1432.249714	1324.177258	1414.480194	1207.304987	1761.921522	1328.790682	0.40772966	1.29E-05	0.000301361	Slc1a3	15	8663608	8740248	-	8537	protein_coding	solute carrier family 1 (glial high affinity glutamate transporter), member 3 [Source:MGI Symbol;Acc:MGI:99917]	-	1708	1614	1464	1387	2289	1907	1358	1507	1314	1455	1340	1325	14.45930251	13.39035469	11.71087439	12.67229919	16.19470519	13.23654304	9.240603733	10.80703688	10.81263185	10.29694054	11.1189167
ENSMUSG00000111496	112.1551232	105.3554294	86.78670867	85.73031331	91.70106722	53.27906337	32.78915135	28.61547806	30.51978082	46.41446058	60.16818735	57.40393521	89.16795086	42.65183223	1.062648576	1.29E-05	0.000302644	Gm47483	10	29227875	29229889	-	2015	TEC	predicted gene, 47483 [Source:MGI Symbol;Acc:MGI:6096458]	-	103	99	84	72	101	58	37	31	28	51	57	63	3.694255538	3.479797534	2.846805282	2.787030262	3.0274631	1.705619324	1.06667602	0.941857729	0.976167431	1.529134259	2.003838723
ENSMUSG00000027962	204.710322	260.7280828	229.3648729	269.0979279	195.2052421	382.139489	160.4009836	144.9235502	141.6989824	136.5131193	182.6157265	155.8106813	256.8743228	153.6605072	0.742417234	1.30E-05	0.000302644	Vcam1	3	115903598	115923337	-	8870	protein_coding	vascular cell adhesion molecule 1 [Source:MGI Symbol;Acc:MGI:98926]	-	188	245	222	226	215	416	181	157	130	150	173	171	1.531789148	1.956303791	1.709160636	1.98732574	1.464021232	2.779066093	1.185388783	1.08361422	1.029582294	1.021687623	1.38160992
ENSMUSG00000094420	4.355538766	31.92588768	4.132700413	3.572096388	14.52690174	22.04650898	0.88619328	0	1.089992172	2.730262387	0	0	13.42660566	0.784407973	4.086966904	1.30E-05	0.000303566	Igkv10-96	6	68608947	68609426	-	359	IG_V_gene	immunoglobulin kappa variable 10-96 [Source:MGI Symbol;Acc:MGI:4439561]	-	4	30	4	3	16	24	1	0	1	3	0	0	0.805249199	5.918622463	0.760885083	0.65179503	2.691894711	3.961375012	0.161812255	0	0.1956802	0.504867366	0
ENSMUSG00000082292	33.75542544	45.76043901	21.69667717	39.29306027	49.93622472	53.27906337	12.40670592	7.384639499	8.719937376	2.730262387	27.44513809	14.5787772	40.62014833	12.21091008	1.745718695	1.32E-05	0.000306315	Gm12250	11	58078565	58079838	+	1274	processed_pseudogene	predicted gene 12250 [Source:MGI Symbol;Acc:MGI:3649299]	-	31	43	21	33	55	58	14	8	8	3	26	16	1.758559329	2.390522631	1.125650048	2.020359947	2.607508883	2.697663216	0.638358236	0.384431726	0.441125224	0.142266393	1.44566238
ENSMUSG00000018593	18485.99541	16515.2617	18202.47897	17506.8444	17257.05133	12905.47519	12523.68343	12031.4239	10938.07145	12743.04465	13246.50146	13408.83033	16812.1845	12481.92587	0.429612065	1.32E-05	0.000306873	Sparc	11	55285326	55314009	-	3788	protein_coding	secreted acidic cysteine rich glycoprotein [Source:MGI Symbol;Acc:MGI:98373]	-	16977	15519	17618	14703	19007	14049	14132	13034	10035	14002	12549	14716	323.9035718	290.1667161	317.6143842	302.7472628	303.0652481	219.7680764	216.7202618	210.6523989	186.1010139	223.3215306	234.6724506
ENSMUSG00000018042	2612.234375	2201.822054	1945.468719	2737.416532	2780.993751	1698.499796	1767.955593	1644.928448	1547.788884	1203.135625	1529.538657	1265.620095	2329.405871	1493.161217	0.641496829	1.33E-05	0.000307844	Cyb5r3	15	83037695	83056793	-	4298	protein_coding	cytochrome b5 reductase 3 [Source:MGI Symbol;Acc:MGI:94893]	-	2399	2069	1883	2299	3063	1849	1995	1782	1420	1322	1449	1389	40.3393221	34.09478149	29.91833607	41.72120069	43.04404937	25.49175082	26.9638776	25.38282476	23.20936539	18.58298759	23.88168325
ENSMUSG00000028277	839.5300971	867.3199488	919.5258419	959.7032296	810.7827032	908.4998909	635.4005816	611.0789185	751.0046065	756.2826811	634.4049227	708.8930412	884.2269519	682.8441253	0.372672048	1.37E-05	0.000316501	Ube2j1	4	33031416	33052363	+	3530	protein_coding	ubiquitin-conjugating enzyme E2J 1 [Source:MGI Symbol;Acc:MGI:1926245]	-	771	815	890	806	893	989	717	662	689	831	601	778	15.78499438	16.35222052	17.21744993	17.80920671	15.27950513	16.60163078	11.79913876	11.48105895	13.71152782	14.22252845	12.06042816
ENSMUSG00000029771	71.86638964	79.81471921	61.9905062	85.73031331	68.09485189	146.9767265	34.56153791	27.69239812	26.15981213	40.9539358	53.83469394	50.11454662	85.74558446	38.88615409	1.142656805	1.38E-05	0.000317901	Irf5	6	29526624	29541870	+	2905	protein_coding	interferon regulatory factor 5 [Source:MGI Symbol;Acc:MGI:1350924]	IRF	66	75	60	72	75	160	39	30	24	45	51	55	1.641959942	1.828558919	1.410453072	1.933172454	1.559364568	3.263645736	0.779873797	0.63222808	0.580371981	0.935872896	1.243617999
ENSMUSG00000032437	3180.632184	2744.562145	2677.989868	3168.449496	2611.210587	2794.395013	1987.731527	1711.390204	2066.625158	2546.424719	2188.221971	2096.610396	2862.873215	2099.500663	0.447238656	1.42E-05	0.000325013	Stt3b	9	115071649	115139489	-	4221	protein_coding	STT3, subunit of the oligosaccharyltransferase complex, homolog B (S. cerevisiae) [Source:MGI Symbol;Acc:MGI:1915542]	-	2921	2579	2592	2661	2876	3042	2243	1854	1896	2798	2073	2301	50.0127763	43.27427712	41.93466446	49.17153441	41.15343253	42.70443912	30.86880232	26.89013859	31.55471874	40.04818614	34.78939766
ENSMUSG00000046230	945.1519122	999.2802845	1051.772255	934.6985548	930.6296425	751.4185144	656.6692203	852.9258621	627.8354911	586.0963257	604.8486202	594.0851708	935.4918606	653.7434484	0.516419021	1.44E-05	0.000329577	Vps13a	19	16592730	16758297	-	17801	protein_coding	vacuolar protein sorting 13A [Source:MGI Symbol;Acc:MGI:2444304]	-	868	939	1018	785	1025	818	741	924	576	644	573	652	3.524033951	3.736070166	3.905322514	3.439612313	3.477859237	2.722939977	2.418130116	3.177797609	2.273104574	2.185707085	2.28020126
ENSMUSG00000027762	125.2217395	105.3554294	102.2843352	66.67913257	98.05658673	38.58139071	43.42347071	28.61547806	27.2498043	32.76314864	43.2788716	54.67041449	89.36310235	38.3335313	1.218002723	1.45E-05	0.000330985	Sucnr1	3	59989290	59994987	+	1640	protein_coding	succinate receptor 1 [Source:MGI Symbol;Acc:MGI:1934135]	-	115	99	99	56	108	42	49	31	25	36	41	60	5.067791645	4.275482946	4.122350114	2.663351073	3.977520646	1.517520641	1.735633764	1.15722154	1.070871827	1.326200372	1.770936415
ENSMUSG00000025153	702255.493	512041.2212	464759.3557	621529.2924	638959.4174	166152.5963	213771.9739	321130.2794	160575.4668	87579.53667	216315.1893	63520.64342	517616.2293	177148.8483	1.546919255	1.47E-05	0.000335393	Fasn	11	120696672	120715373	-	10947	protein_coding	fatty acid synthase [Source:MGI Symbol;Acc:MGI:95485]	-	644931	481153	449836	521987	703753	180875	241225	347890	147318	96232	204925	69713	4257.776822	3113.020007	2806.161216	3719.193785	3882.913146	979.0674012	1280.068042	1945.563858	945.3704621	531.0982698	1326.05881
ENSMUSG00000031960	2335.657663	1905.975495	1914.473466	1638.401543	1672.409563	1417.406806	1097.993474	1276.619553	1231.691154	1302.335159	1400.757625	1281.110046	1814.054089	1265.084502	0.519873527	1.52E-05	0.000345507	Aars	8	111759776	111784296	+	9282	protein_coding	alanyl-tRNA synthetase [Source:MGI Symbol;Acc:MGI:2384560]	-	2145	1791	1853	1376	1842	1543	1239	1383	1130	1431	1327	1406	16.70130823	13.66620257	13.6328728	11.56274927	11.98617452	9.850392291	7.754175041	9.121773388	8.552207156	9.314264413	10.12726836
ENSMUSG00000037035	99.08850693	86.19989675	104.3506854	85.73031331	110.7676257	52.36045883	55.83017663	42.46167712	57.76958511	45.50437311	49.61236501	46.46985232	89.74958116	49.60800488	0.85639944	1.54E-05	0.000348091	Inhbb	1	119343195	119349978	-	4255	protein_coding	inhibin beta-B [Source:MGI Symbol;Acc:MGI:96571]	-	91	81	101	72	122	57	63	46	53	50	47	51	1.54563373	1.348277498	1.620971342	1.319827492	1.731780326	0.793787866	0.860095832	0.661845972	0.875019311	0.709938834	0.782458392
ENSMUSG00000028339	1858.726168	1502.645114	1312.132381	1388.354796	1526.232614	1148.255676	1114.831146	970.1570142	994.0728608	808.1576665	828.6320538	529.391847	1456.057792	874.2070981	0.735987095	1.58E-05	0.000355364	Col15a1	4	47208161	47313167	+	6349	protein_coding	collagen, type XV, alpha 1 [Source:MGI Symbol;Acc:MGI:88449]	-	1707	1412	1270	1166	1681	1250	1258	1051	912	888	785	581	19.43090162	15.75154657	13.66003843	14.3244337	15.99171059	11.66631908	11.510155	10.13435357	10.09092188	8.450027679	8.75845069
ENSMUSG00000079418	276.5767116	234.1231764	256.2274256	252.4281447	292.3538975	214.9534625	182.5558156	197.5391066	187.4786536	162.9056557	173.1154864	194.991145	254.4438031	183.0976438	0.474547734	1.60E-05	0.00035773	Atg4a	X	139857656	139947266	+	3011	protein_coding	autophagy related 4A, cysteine peptidase [Source:MGI Symbol;Acc:MGI:2147903]	-	254	220	248	212	322	234	206	214	172	179	164	214	6.096600256	5.174945224	5.624636395	5.491732108	6.459183927	4.605049115	3.97431534	4.351126209	4.012906344	3.591639741	3.858300525
ENSMUSG00000022765	586.9088487	525.7129505	508.3221508	629.8796631	529.3239821	515.3371474	367.7702111	380.3089342	453.4367435	465.0546932	393.7321733	409.1169351	549.2474571	411.5699484	0.415663638	1.60E-05	0.00035773	Snap29	16	17223850	17248691	+	3447	protein_coding	synaptosomal-associated protein 29 [Source:MGI Symbol;Acc:MGI:1914724]	-	539	494	492	529	583	561	415	412	416	511	373	449	11.30087941	10.15031447	9.747143204	11.97012338	10.2155042	9.643856566	6.993791348	7.317362923	8.477999368	8.956330465	7.66532385
ENSMUSG00000010663	1236.97301	952.4556492	811.0424561	766.8100246	1028.686229	363.7673982	447.5276063	565.8480016	417.4670019	446.852944	352.5644662	358.0912149	859.9557945	431.3918725	0.994859047	1.61E-05	0.000359424	Fads1	19	10160252	10174241	+	4812	protein_coding	fatty acid desaturase 1 [Source:MGI Symbol;Acc:MGI:1923517]	-	1136	895	785	644	1133	396	505	613	383	491	334	393	17.06151026	13.17319888	11.14031742	10.43865362	14.22121906	4.876393367	6.096374216	7.798902999	5.591321797	6.164620785	4.916814319
ENSMUSG00000020917	133182.5755	107573.2144	97715.63492	75671.28988	117099.539	10971.81264	21147.23024	40592.44025	15727.49705	5320.371304	11213.45007	2634.202805	90369.01106	16105.86529	2.48823685	1.63E-05	0.000363992	Acly	11	100367179	100418826	-	5279	protein_coding	ATP citrate lyase [Source:MGI Symbol;Acc:MGI:103251]	-	122311	101084	94578	63552	128974	11944	23863	43975	14429	5846	10623	2891	1674.474791	1356.202651	1223.466243	938.9917982	1475.648914	134.0686688	262.5906374	509.9796528	192.0109092	66.90485624	142.5471304
ENSMUSG00000074516	38.1109642	58.53079409	78.52130785	35.72096388	58.10760695	38.58139071	23.04102527	19.38467869	23.97982778	23.66227402	24.27839139	30.06872797	51.26217128	24.06915419	1.093114939	1.68E-05	0.000373001	Gm10709	9	7751726	7752205	+	480	processed_pseudogene	predicted gene 10709 [Source:MGI Symbol;Acc:MGI:3642754]	-	35	55	76	30	64	42	26	21	22	26	23	33	5.269768848	8.115500037	10.81249407	4.874883661	8.053251678	5.18486219	3.146574137	2.678407918	3.219754628	3.272522215	3.394294795
ENSMUSG00000094388	51.1775805	59.59499034	60.95733109	64.29773498	43.58070521	84.51161775	14.17909248	24.92315831	42.50969471	32.76314864	25.33397362	30.97990154	60.68665998	28.44816155	1.100290128	1.68E-05	0.000373786	Gm8783	19	40610904	40611425	+	522	processed_pseudogene	predicted pseudogene 8783 [Source:MGI Symbol;Acc:MGI:3646027]	-	47	56	59	54	48	92	16	27	39	36	24	34	6.507169415	7.598211111	7.718537811	8.068772956	5.553966675	10.44351005	1.780554773	3.166590642	5.248502841	4.166606534	3.256894556
ENSMUSG00000000420	1220.639739	1139.75419	1184.018668	1428.838555	1279.275284	1264.918453	981.0159607	927.6953371	1058.382399	971.9734097	999.6363757	1060.606041	1252.907482	999.8849206	0.325410759	1.70E-05	0.000378031	Galnt1	18	24338401	24419875	+	5519	protein_coding	polypeptide N-acetylgalactosaminyltransferase 1 [Source:MGI Symbol;Acc:MGI:894693]	-	1121	1071	1146	1200	1409	1377	1107	1005	971	1068	947	1164	14.67945654	13.74430895	14.18004963	16.9591894	15.41995599	14.78436619	11.6518017	11.1481892	12.35947913	11.69126088	12.15493231
ENSMUSG00000024300	64.2441968	85.13570049	54.75828047	76.20472294	105.3200376	108.3953358	38.10631103	39.69243731	28.33979647	41.86402326	63.33493405	33.71342227	82.34304569	40.84182073	1.017080909	1.73E-05	0.000382976	Myo1f	17	33774681	33826738	+	4970	protein_coding	myosin IF [Source:MGI Symbol;Acc:MGI:107711]	-	59	80	53	64	116	118	43	43	26	46	60	37	0.857946846	1.14005927	0.728237449	1.004402589	1.409724137	1.406872638	0.502594724	0.52967653	0.367500803	0.559180394	0.855180563
ENSMUSG00000028064	1088.884691	858.8063787	726.3220976	813.2472777	907.9313586	422.5580888	496.2682367	499.3862461	307.3777925	277.576676	533.0690283	388.1599429	802.9583155	416.9729871	0.945031971	1.80E-05	0.000395846	Sema4a	3	88343266	88368489	-	5406	protein_coding	sema domain, immunoglobulin domain (Ig), transmembrane domain (TM) and short cytoplasmic domain, (semaphorin) 4A [Source:MGI Symbol;Acc:MGI:107560]	-	1000	807	703	683	1000	460	560	541	282	305	505	426	13.36868584	10.57283185	8.880405784	9.854370819	11.17265771	5.042094197	6.017524176	6.126605079	3.664497245	3.408586274	6.617261484
ENSMUSG00000013236	585.819964	693.855959	546.5496296	417.9352774	552.022266	293.0348485	296.8747487	354.462696	324.8176672	264.8354515	283.951621	210.4810958	514.8696574	289.2372134	0.83202118	1.80E-05	0.000396446	Ptprs	17	56719426	56783483	-	14990	protein_coding	protein tyrosine phosphatase, receptor type, S [Source:MGI Symbol;Acc:MGI:97815]	-	538	652	529	351	608	319	335	384	298	291	269	231	2.593853249	3.080631805	2.409947416	1.826374025	2.449821725	1.261009083	1.298222203	1.568296793	1.396548311	1.172848317	1.271199188
ENSMUSG00000031246	3506.208707	3037.216115	2908.387916	3645.919713	3422.901222	2629.9648	2145.47393	1985.544945	1845.356747	2410.821688	2759.29196	2270.644548	3191.766412	2236.18897	0.513187081	1.82E-05	0.00039953	Sh3bgrl	X	108138971	108241479	+	3298	protein_coding	SH3-binding domain glutamic acid-rich protein like [Source:MGI Symbol;Acc:MGI:1930849]	-	3220	2854	2815	3062	3770	2863	2421	2151	1693	2649	2614	2492	70.56185334	61.29106241	58.28828471	72.41670719	69.04356919	51.43986988	42.64322052	39.92899892	36.06181984	48.52681634	56.14587979
ENSMUSG00000028577	945.1519122	887.5396776	948.4547448	947.7962416	805.3351151	772.5464188	562.7327327	531.6940439	640.9153971	734.4405821	662.9056431	725.2941656	884.470685	642.9970941	0.459430344	1.85E-05	0.000404005	Plaa	4	94455751	94491481	-	6441	protein_coding	phospholipase A2, activating protein [Source:MGI Symbol;Acc:MGI:104810]	-	868	834	918	796	887	841	635	576	588	807	628	796	9.739377172	9.170786509	9.732914525	9.639266932	8.317692406	7.736986895	5.726988147	5.474794813	6.413060833	7.569561614	6.906679513
ENSMUSG00000024479	529.1979601	442.7056426	353.3458853	342.9212532	526.600188	220.4650898	161.2871769	305.5394593	245.2482387	121.0416325	159.3929174	133.0313419	402.5393365	187.5901278	1.102067624	1.87E-05	0.00040799	Mal2	15	54434588	54466243	+	2950	protein_coding	mal, T cell differentiation protein 2 [Source:MGI Symbol;Acc:MGI:2146021]	-	486	416	342	288	580	240	182	331	225	133	151	146	11.90636007	9.987692125	7.91694481	7.614733529	11.87513383	4.820791964	3.583894611	6.869175949	5.357989211	2.723830746	3.62591727
ENSMUSG00000094198	1.088884691	3.192588768	4.132700413	20.24187953	1.815862717	9.186045408	0	0	0	0	0	0	6.609660255	0	5.217772831	1.92E-05	0.000416859	Ighv1-50	12	115083368	115083839	-	390	IG_V_gene	immunoglobulin heavy variable 1-50 [Source:MGI Symbol;Acc:MGI:4439753]	-	1	3	4	17	2	10	0	0	0	0	0	0	0.185310553	0.544816786	0.700404474	3.399918861	0.309740449	1.519373536	0	0	0	0	0
ENSMUSG00000031004	20.68880914	69.17275665	50.62558006	65.48843378	66.27898918	116.6627767	34.56153791	26.76931818	25.06981996	13.65131193	13.72256904	20.95699222	64.81955758	22.45525821	1.529678117	1.95E-05	0.000421619	Mki67	7	135291513	135318090	-	10061	protein_coding	antigen identified by monoclonal antibody Ki 67 [Source:MGI Symbol;Acc:MGI:106035]	-	19	65	49	55	73	127	39	29	23	15	13	23	0.136482576	0.457578952	0.332589442	0.426388791	0.438242252	0.747983016	0.225179741	0.176463753	0.160593521	0.090074239	0.091530358
ENSMUSG00000027479	1144.417811	1125.919639	1260.473626	1163.312724	1110.400052	1062.825454	870.2418008	989.5416929	1009.332751	902.8067626	851.854863	885.6607147	1144.558217	918.2397642	0.317781103	1.99E-05	0.000430073	Mapre1	2	153583194	153615230	+	7811	protein_coding	microtubule-associated protein, RP/EB family, member 1 [Source:MGI Symbol;Acc:MGI:891995]	-	1051	1058	1220	977	1223	1157	982	1072	926	992	807	972	9.72435572	9.593406824	10.66612626	9.756008371	9.45697747	8.777197804	7.303158196	8.402079962	8.328095209	7.672829137	7.318631094
ENSMUSG00000025949	494.3536499	465.0537639	453.5638703	446.5120485	446.7022284	394.081348	383.7216902	311.0779389	330.2676281	371.3156846	337.7863149	301.5984533	450.0444849	339.2946183	0.406147555	2.06E-05	0.00044235	Pikfyve	1	65225842	65317854	+	19211	protein_coding	phosphoinositide kinase, FYVE type zinc finger containing [Source:MGI Symbol;Acc:MGI:1335106]	-	454	437	439	375	492	429	433	337	303	408	320	331	1.707932252	1.611110384	1.56051546	1.522528862	1.546848092	1.323233492	1.309313912	1.073936472	1.107985276	1.283100529	1.179948265
ENSMUSG00000002058	513.9535744	369.2761009	418.4359168	350.065446	650.9867841	136.8720766	238.3859923	230.7699843	150.4189197	149.2543438	130.892197	142.1430777	406.5983165	173.6440858	1.226779276	2.07E-05	0.000442485	Unc119	11	78234308	78239990	+	2448	protein_coding	unc-119 lipid binding chaperone [Source:MGI Symbol;Acc:MGI:1328357]	-	472	347	405	294	717	149	269	250	138	164	124	156	13.93462687	10.03949559	11.29788467	9.367423505	17.6905069	3.60665017	6.383321591	6.252119323	3.960126013	4.047463373	3.588171821
ENSMUSG00000030830	76.2219284	122.3825695	59.92415599	64.29773498	76.26623412	489.6162203	43.42347071	38.76935737	35.96974168	25.48244894	43.2788716	41.00281087	148.1181405	37.98778353	1.965060384	2.07E-05	0.000442485	Itgal	7	126895432	126934310	+	6569	protein_coding	integrin alpha L [Source:MGI Symbol;Acc:MGI:96606]	-	70	115	58	54	84	533	49	42	33	28	41	45	0.770129106	1.239916417	0.602951332	0.641178183	0.77234717	4.807918661	0.433313955	0.391425118	0.352903537	0.257518991	0.442127526
ENSMUSG00000021732	241.7324015	180.9133635	122.9478373	101.2093977	197.0211048	108.3953358	81.52978174	96.00031349	79.56942855	64.61620982	79.16866756	90.20618391	158.7032401	81.84843085	0.955387687	2.14E-05	0.000456238	Fgf10	13	118806327	118928651	+	4601	protein_coding	fibroblast growth factor 10 [Source:MGI Symbol;Acc:MGI:1099809]	-	222	170	119	85	217	118	92	104	73	71	75	99	3.487108818	2.616920444	1.76623406	1.4409567	2.848656185	1.519703762	1.161559476	1.383820528	1.114581832	0.932301984	1.154707508
ENSMUSG00000097431	130.666163	147.9232796	110.549736	144.0745543	143.4531547	147.8953311	103.6846137	84.0002743	59.94956946	80.99778414	84.44657873	106.6073083	137.4270364	86.61435477	0.661671163	2.16E-05	0.000459009	Gm26782	14	51107779	51122266	+	9050	lncRNA	predicted gene, 26782 [Source:MGI Symbol;Acc:MGI:5477276]	-	120	139	107	121	158	161	117	91	55	89	80	117	0.958291036	1.087827549	0.807399964	1.042848041	1.054486546	1.054159826	0.75100554	0.615589886	0.42692879	0.59414428	0.626187462
ENSMUSG00000112384	6.533308149	92.58507428	64.0568564	39.29306027	15.4348331	11.02325449	0.88619328	2.769239812	5.44996086	13.65131193	4.222328937	6.378215024	38.15439778	5.559541641	2.775456176	2.17E-05	0.000461943	Gm34921	10	99103548	99106308	-	1406	lncRNA	predicted gene, 34921 [Source:MGI Symbol;Acc:MGI:5594080]	-	6	87	62	33	17	12	1	3	5	15	4	7	0.308411589	4.382558923	3.011340716	1.830681773	0.730291315	0.505737422	0.041316216	0.130627494	0.249819317	0.644549731	0.201529037
ENSMUSG00000071660	568.397809	509.7500067	676.7296926	672.7448197	596.5109026	630.162715	402.331749	433.8475706	498.1264226	500.5481042	444.4001206	369.0252978	609.0493243	441.3798775	0.465193098	2.21E-05	0.000469492	Ttc9c	19	8786439	8796697	-	3984	protein_coding	tetratricopeptide repeat domain 9C [Source:MGI Symbol;Acc:MGI:1917637]	-	522	479	655	565	657	686	454	470	457	550	421	405	9.46925762	8.5154973	11.2273044	11.06148301	9.960441176	10.20314246	6.619762087	7.222327719	8.058202984	8.340533913	7.485584645
ENSMUSG00000028207	582.55331	538.4833056	583.7439333	479.8516148	580.1681381	569.5348153	378.4045305	393.2320533	453.4367435	381.3266467	473.9564231	451.0309195	555.7225195	421.8978861	0.399856856	2.27E-05	0.000479658	Asph	4	9448069	9669344	-	16102	protein_coding	aspartate-beta-hydroxylase [Source:MGI Symbol;Acc:MGI:1914186]	-	535	506	565	403	639	620	427	426	416	419	449	495	2.401257413	2.225689241	2.396194974	1.952133266	2.396920176	2.281608005	1.540472362	1.619677092	1.814908944	1.572116383	1.975283692
ENSMUSG00000033184	1575.616149	1520.73645	1563.193931	1586.010796	1447.242586	1388.011461	1091.790121	1064.311168	1198.991389	1307.795683	1300.477312	1244.663103	1513.468562	1201.338129	0.333043404	2.28E-05	0.000480883	Tmed7	18	46693302	46730602	-	8839	protein_coding	transmembrane p24 trafficking protein 7 [Source:MGI Symbol;Acc:MGI:1913926]	-	1447	1429	1513	1332	1594	1511	1232	1153	1100	1437	1232	1366	11.83123705	11.45045981	11.68932198	11.75399034	10.89225295	10.12955799	8.096800377	7.985917811	8.742404238	9.822094926	9.873486427
ENSMUSG00000024231	678.3751628	600.2066885	713.9239964	876.3543138	737.2402632	560.3487699	523.7402284	489.2323668	529.7361956	473.2454804	500.345979	478.3661268	694.4081991	499.1110628	0.475719962	2.31E-05	0.000487286	Cul2	18	3382988	3436377	+	4216	protein_coding	cullin 2 [Source:MGI Symbol;Acc:MGI:1918995]	-	623	564	691	736	812	610	591	530	486	520	474	525	10.67953156	9.474849793	11.19259972	13.61637334	11.63289913	8.573504841	8.143155664	7.696157206	8.097985591	7.451663488	7.964173251
ENSMUSG00000021242	7879.169628	6366.022004	5878.766338	6926.294896	7622.991687	4446.045978	4733.158307	4923.708386	4656.446559	3907.915563	3865.542141	3937.181017	6519.881755	4337.325329	0.587986139	2.33E-05	0.000491668	Npc2	12	84801336	84819926	-	5438	protein_coding	NPC intracellular cholesterol transporter 2 [Source:MGI Symbol;Acc:MGI:1915213]	-	7236	5982	5690	5817	8396	4840	5341	5334	4272	4294	3662	4321	96.16656725	77.91140521	71.45400738	83.43419862	93.25363335	52.7394168	57.05441186	60.04992522	55.18656633	47.70603579	47.70260501
ENSMUSG00000090939	64.2441968	92.58507428	36.16112861	20.24187953	34.50139163	1.837209082	9.748126078	11.07695925	3.269976516	0.910087462	5.277911171	7.289388599	41.59514666	6.262074846	2.724045276	2.35E-05	0.000493875	Gm17147	6	65105555	65105986	+	432	processed_pseudogene	predicted gene 17147 [Source:MGI Symbol;Acc:MGI:4937974]	-	59	87	35	17	38	2	11	12	3	1	5	8	9.8703607	14.26360612	5.532708953	3.069371194	5.312909093	0.274331333	1.479158783	1.700576456	0.48784161	0.139851377	0.81987797
ENSMUSG00000021340	125.2217395	102.1628406	84.72035847	125.0233736	135.2817724	97.37208133	85.07455486	75.69255487	62.1295538	52.78507281	62.27935182	43.73633159	111.630361	63.61623662	0.809918602	2.35E-05	0.000494346	Gpld1	13	25127135	25176484	+	5415	protein_coding	glycosylphosphatidylinositol specific phospholipase D1 [Source:MGI Symbol;Acc:MGI:106604]	-	115	96	82	105	149	106	96	82	57	58	59	48	1.534843638	1.255644226	1.034115193	1.51242928	1.661959141	1.159942788	1.029861043	0.927073259	0.739465178	0.647112852	0.771820857
ENSMUSG00000031703	910.3076021	867.3199488	858.5685108	1024.000965	969.670691	775.3022324	642.4901279	587.0788402	688.8750527	667.0941098	793.7978401	675.179619	900.8616583	675.7525983	0.414999956	2.38E-05	0.000499276	Itfg1	8	86444207	86567550	-	11045	protein_coding	integrin alpha FG-GAP repeat containing 1 [Source:MGI Symbol;Acc:MGI:106419]	-	836	815	831	860	1068	844	725	636	632	733	752	741	5.470226588	5.226196328	5.137937664	6.073191415	5.840339153	4.527994504	3.813099557	3.525251112	4.019691196	4.009486424	4.822975768
ENSMUSG00000037643	653.3308149	648.09552	644.7012644	746.5681451	695.4754207	624.6510878	557.415573	542.7710032	521.0162582	465.9647807	400.0656667	379.0482071	668.8037088	477.7135815	0.484825905	2.42E-05	0.000504886	Prkci	3	31049896	31107108	+	5551	protein_coding	protein kinase C, iota [Source:MGI Symbol;Acc:MGI:99260]	-	600	609	624	627	766	680	629	588	478	512	379	416	7.811686071	7.770337763	7.67656426	8.810094197	8.334702016	7.258833753	6.582415251	6.484922071	6.049200814	5.572489085	4.836497217
ENSMUSG00000096336	11.97773161	15.96294384	1.033175103	5.95349398	9.987244944	24.8023226	0	0.923079937	0	0.910087462	2.111164468	1.82234715	11.61948535	0.96111317	3.605890586	2.42E-05	0.000505253	Igkv1-135	6	67586697	67587492	+	394	IG_V_gene	immunoglobulin kappa variable 1-135 [Source:MGI Symbol;Acc:MGI:3819952]	-	11	15	1	5	11	27	0	1	0	1	2	2	2.017721502	2.696428254	0.173323442	0.989824094	1.686277318	4.060660743	0	0.15538262	0	0.153339581	0.359580998
ENSMUSG00000001847	2618.767683	2554.071015	2510.615501	2721.937448	2492.271579	2247.825311	2099.39188	2063.08366	2039.375354	1989.451193	2111.164468	2239.664647	2524.248089	2090.3552	0.271582077	2.42E-05	0.000505349	Rac1	5	143489389	143513791	-	4496	protein_coding	Rac family small GTPase 1 [Source:MGI Symbol;Acc:MGI:97845]	-	2405	2400	2430	2286	2745	2447	2369	2235	1871	2186	2000	2458	38.65926003	37.80757054	36.90910365	39.65830622	36.87640545	32.25052816	30.60868108	30.43335891	29.2340387	29.37476141	31.51132411
ENSMUSG00000020849	4980.558579	4656.922817	5071.856582	5090.237353	4597.7644	3932.546039	3745.0528	3820.627861	4027.521075	3714.977021	3637.536379	3377.720442	4721.647628	3720.572596	0.343644796	2.45E-05	0.000509676	Ywhae	11	75623695	75656671	+	2568	protein_coding	tyrosine 3-monooxygenase/tryptophan 5-monooxygenase activation protein, epsilon polypeptide [Source:MGI Symbol;Acc:MGI:894689]	-	4574	4376	4909	4275	5064	4281	4226	4139	3695	4082	3446	3707	128.725889	120.6913446	130.5423841	129.8450321	119.1053344	98.78235441	95.59613447	98.67316754	101.0789579	96.03476408	95.05680508
ENSMUSG00000031375	1363.283634	1526.057431	1210.881221	1584.820097	1583.432289	1452.313779	1099.76586	1049.541889	946.1132053	990.175159	1284.643579	1118.92115	1453.464742	1081.526807	0.426475871	2.46E-05	0.000510493	Bgn	X	72527208	72539539	+	6099	protein_coding	biglycan [Source:MGI Symbol;Acc:MGI:88158]	-	1252	1434	1172	1331	1744	1581	1241	1137	868	1088	1217	1228	14.83578239	16.65268818	13.12267901	17.02172855	17.27111526	15.36039561	11.82004163	11.41301779	9.997753492	10.77756758	14.13497043
ENSMUSG00000038217	338.6431391	273.4984378	211.8008962	160.7443375	217.9035261	76.24417689	103.6846137	114.4619122	104.6392485	60.97585997	91.83565437	82.91679531	213.1390856	93.08568069	1.194866618	2.46E-05	0.000510493	Tlcd2	11	75352541	75361725	+	1936	protein_coding	TLC domain containing 2 [Source:MGI Symbol;Acc:MGI:1917141]	-	311	257	205	135	240	83	117	124	96	67	87	91	11.60966785	9.402029344	7.231061171	5.438919787	7.487527387	2.54039883	3.510640567	3.921163894	3.483431002	2.090835872	3.183294795
ENSMUSG00000053846	202.5325526	421.4217174	726.3220976	444.1306509	204.2845557	329.7790302	83.3021683	92.30799374	259.4181369	202.0394166	71.77959192	114.8078704	388.0784341	137.275863	1.499915323	2.48E-05	0.000514806	Lipg	18	75072393	75094334	-	4715	protein_coding	lipase, endothelial [Source:MGI Symbol;Acc:MGI:1341803]	-	186	396	703	373	225	359	94	100	238	222	68	126	2.850992048	5.948498012	10.1818608	6.170372362	2.882261338	4.511717682	1.158115875	1.29842529	3.545982538	2.844603697	1.021621855
ENSMUSG00000091498	4773.670488	4214.217174	4438.520244	5056.897787	4348.991208	2591.38341	2381.201343	2743.393574	2490.632113	2746.643961	3398.974794	2533.062538	4237.280052	2715.651387	0.641771783	2.51E-05	0.000519087	Mpc1-ps	12	110824999	110825328	-	330	processed_pseudogene	mitochondrial pyruvate carrier 1, pseudogene [Source:MGI Symbol;Acc:MGI:3781628]	-	4384	3960	4296	4247	4790	2821	2687	2972	2285	3018	3220	2780	960.110821	849.9141857	889.0042971	1003.812408	876.7062622	506.5453243	472.9983053	551.3578066	486.4224347	552.5299047	691.2018492
ENSMUSG00000046805	274.3989423	329.9008394	185.9715186	253.6188435	344.1059849	378.4650708	154.1976307	146.76971	132.979045	163.8157432	251.2285717	136.6760362	294.4101999	164.2777895	0.843841465	2.51E-05	0.000519087	Mpeg1	19	12438143	12442647	+	4334	protein_coding	macrophage expressed gene 1 [Source:MGI Symbol;Acc:MGI:1333743]	-	252	310	180	213	379	412	174	159	122	180	238	150	4.202196848	5.06601672	2.836201781	3.833318762	5.281810774	5.632970459	2.332202193	2.245985149	1.977480713	2.509193137	3.890012614
ENSMUSG00000041891	1703.015658	1492.003151	1492.938024	1713.415567	1655.158867	1168.464976	1057.228583	1119.695964	1054.02243	1015.657608	1337.422691	1040.560222	1537.499374	1104.097916	0.477646953	2.54E-05	0.000523163	Lman1	18	66113809	66155651	-	8822	protein_coding	lectin, mannose-binding, 1 [Source:MGI Symbol;Acc:MGI:1917611]	-	1564	1402	1445	1439	1823	1272	1193	1213	967	1116	1267	1142	12.81251699	11.25575917	11.18547215	12.72266169	12.48107953	8.543763586	7.855597955	8.417679968	7.700177799	7.642714456	10.17354993
ENSMUSG00000028071	22.86657852	24.47651389	12.39810124	8.334891572	12.71103902	140.5464947	9.748126078	2.769239812	1.089992172	5.460524774	6.333493405	4.555867874	36.8889365	4.992874019	2.881425472	2.58E-05	0.000528713	Sh2d2a	3	87754062	87763029	+	5939	protein_coding	SH2 domain containing 2A [Source:MGI Symbol;Acc:MGI:1351596]	-	21	23	12	7	14	153	11	3	1	6	6	5	0.255546966	0.274288969	0.137981686	0.091932475	0.142379429	1.526536772	0.107593298	0.030924778	0.011828455	0.061036331	0.071565034
ENSMUSG00000000753	667.4863159	805.5965659	477.3268977	707.2750848	832.5730558	507.9883111	352.7049254	442.15529	360.7874089	450.4932938	496.1236501	420.9621916	666.3743719	420.5377933	0.664056171	2.58E-05	0.000528922	Serpinf1	11	75300595	75313527	-	2359	protein_coding	serine (or cysteine) peptidase inhibitor, clade F, member 1 [Source:MGI Symbol;Acc:MGI:108080]	-	613	757	462	594	917	553	398	479	331	495	470	462	18.78007371	22.72802877	13.37419226	19.64005694	23.47869369	13.89077111	9.80078787	12.43100484	9.856923489	12.6773287	14.11343985
ENSMUSG00000039745	537.9090376	583.1795484	473.1941973	444.1306509	549.2984719	315.0813575	310.1676479	347.0780565	272.498043	322.1709616	349.3977195	283.3749818	483.7988773	314.1145684	0.622610746	2.58E-05	0.000529129	Htatip2	7	49408863	49423723	+	2024	protein_coding	HIV-1 Tat interactive protein 2 [Source:MGI Symbol;Acc:MGI:1859271]	-	494	548	458	373	605	343	350	376	250	354	331	311	17.63929403	19.1762588	15.45284673	14.37416289	18.05416477	10.04182796	10.04531117	11.37302515	8.677024688	10.56679414	11.58458406
ENSMUSG00000070934	797.0635942	796.0187996	847.2035847	682.2704101	713.6340478	664.151083	541.464094	578.7711207	592.9557416	557.8836144	637.5716694	578.59522	750.0569199	581.20691	0.36833974	2.59E-05	0.000529442	Rraga	4	86493905	86495522	+	1618	protein_coding	Ras-related GTP binding A [Source:MGI Symbol;Acc:MGI:1915691]	-	732	748	820	573	786	723	611	627	544	613	604	635	32.69620312	32.74288272	34.60898498	27.62233214	29.34111165	26.47822966	21.93656135	23.72398749	23.61901136	22.88929677	26.44364882
ENSMUSG00000005087	78.39969779	131.9603358	170.473892	213.1350845	97.14865537	243.4302033	56.71636991	75.69255487	90.46935027	47.32454804	87.61332544	58.31510879	155.7579781	69.35520955	1.170072126	2.60E-05	0.000531332	Cd44	2	102641486	102732010	-	6776	protein_coding	CD44 antigen [Source:MGI Symbol;Acc:MGI:88338]	-	72	124	165	179	107	265	64	82	83	52	83	64	0.767933932	1.296110771	1.662892116	2.060458501	0.953768369	2.317403408	0.548671542	0.740865068	0.860490396	0.463639511	0.867696118
ENSMUSG00000053641	372.3985645	438.4488575	410.170516	309.581687	418.5563563	304.9767075	201.1658745	182.7698276	284.4879569	298.5086876	218.5055225	256.9509481	375.6887815	240.3981362	0.644998852	2.60E-05	0.000531332	Dennd4a	9	64718622	64826949	+	16643	protein_coding	DENN/MADD domain containing 4A [Source:MGI Symbol;Acc:MGI:2142979]	-	342	412	397	260	461	332	227	198	261	328	207	282	1.485112152	1.753312927	1.628967505	1.218501234	1.673022753	1.182049422	0.792319058	0.728336777	1.101666711	1.190673597	0.881052305
ENSMUSG00000024576	3507.297591	3253.247955	3914.700466	3929.306027	3279.448067	3596.336777	2283.720082	2416.623276	2860.139459	3024.220637	2730.79124	2962.225292	3580.056147	2712.953331	0.400096876	2.68E-05	0.000544695	Csnk1a1	18	61688345	61723132	+	10502	protein_coding	casein kinase 1, alpha 1 [Source:MGI Symbol;Acc:MGI:1934950]	-	3221	3057	3789	3300	3612	3915	2577	2618	2624	3323	2587	3251	22.16580303	20.61661005	24.63803788	24.50903231	20.77343249	22.08965419	14.25437772	15.26146732	17.55226428	19.11651932	17.44967627
ENSMUSG00000038608	204.710322	238.3799614	196.3032696	135.7396627	188.8497226	405.1046025	122.2946726	125.5388715	97.00930331	116.4911952	126.6698681	128.4754741	228.1812568	119.4132308	0.935580223	2.73E-05	0.000552717	Dock10	1	80478790	80736244	-	18267	protein_coding	dedicator of cytokinesis 10 [Source:MGI Symbol;Acc:MGI:2146320]	-	188	224	190	114	208	441	138	136	89	128	120	141	0.743798639	0.868509596	0.710296868	0.486767822	0.6877469	1.430541711	0.43885163	0.455795825	0.342266277	0.423343829	0.465347063
ENSMUSG00000031924	9210.875605	7222.69999	5610.140811	6797.699426	7291.596741	3250.022865	3702.515523	3878.781897	3075.957909	4130.886991	3896.154026	3807.794369	6563.83924	3748.681786	0.808074062	2.79E-05	0.000566006	Cyb5b	8	107877272	107914103	+	4374	protein_coding	cytochrome b5 type B [Source:MGI Symbol;Acc:MGI:1913677]	-	8459	6787	5430	5709	8031	3538	4178	4202	2822	4539	3691	4179	139.7671164	109.8987879	84.77632344	101.8041548	110.8979153	47.93008669	55.48754562	58.813352	45.32309544	62.69485422	59.77618937
ENSMUSG00000073491	33.75542544	24.47651389	37.19430372	85.73031331	52.6600188	231.4883443	14.17909248	13.84619906	11.98991389	11.83113701	34.83421373	21.8681658	77.55081991	18.09145366	2.104496522	2.80E-05	0.00056692	Ifi213	1	173393849	173426840	-	6840	protein_coding	interferon activated gene 213 [Source:MGI Symbol;Acc:MGI:3695276]	-	31	23	36	72	58	252	16	15	11	13	33	24	0.32754453	0.238158215	0.359418085	0.821033038	0.51215855	2.183099869	0.135884443	0.134256036	0.112973847	0.114825341	0.341759659
ENSMUSG00000037742	46066.35576	44259.92229	45429.74247	45165.58673	43866.70359	45140.22714	38731.96349	36997.96697	41995.2184	40263.17942	39230.71373	39509.39738	44988.08966	39454.7399	0.189358323	2.82E-05	0.000568332	Eef1a1	9	78385731	78396433	-	2493	protein_coding	eukaryotic translation elongation factor 1 alpha 1 [Source:MGI Symbol;Acc:MGI:1096881]	-	42306	41590	43971	37932	48315	49140	43706	40081	38528	44241	37165	43361	1226.434744	1181.57277	1204.474449	1186.773122	1170.556122	1167.997836	1018.414657	984.2715513	1085.664206	1072.144074	1056.026504
ENSMUSG00000076617	1094.329115	6103.165529	365.7439866	884.6892054	672.7771367	7720.871166	259.654631	820.6180643	122.0791233	161.0854808	129.8366148	117.5413912	2806.929356	268.4692176	3.386039	2.88E-05	0.000578221	Ighm	12	113382178	113386350	-	1886	IG_C_gene	immunoglobulin heavy constant mu [Source:MGI Symbol;Acc:MGI:96448]	-	1005	5735	354	743	741	8405	293	889	112	177	123	129	38.51138452	215.3701774	12.81784752	30.72779266	23.73061835	264.0737265	9.024679555	28.85750207	4.171744162	5.6699871	4.619834126
ENSMUSG00000026509	3402.764661	3058.50004	2711.051471	3350.626412	2997.989346	2199.139271	2204.84888	1997.544984	1964.165894	2147.806411	2120.664708	2381.807725	2953.3452	2136.139767	0.46697361	2.89E-05	0.000579355	Capn2	1	182294825	182345173	-	6345	protein_coding	calpain 2 [Source:MGI Symbol;Acc:MGI:88264]	-	3125	2874	2624	2814	3302	2394	2488	2164	1802	2360	2009	2614	35.59452109	32.08107919	28.24136811	34.59208226	31.43243149	22.35741994	22.77847304	20.87970185	19.95099192	22.47143823	22.42907018
ENSMUSG00000025429	66.42196618	80.87891547	85.75353357	79.77681933	142.5452233	62.46510878	49.62682367	55.38479624	38.14972602	45.50437311	43.2788716	32.80224869	86.30692777	44.12447322	0.969101237	2.90E-05	0.00058011	Pstpip2	18	77877614	77970579	+	2340	protein_coding	proline-serine-threonine phosphatase-interacting protein 2 [Source:MGI Symbol;Acc:MGI:1335088]	-	61	76	83	67	157	68	56	60	35	50	41	36	1.883990621	2.30033754	2.42223214	2.233280036	4.052437543	1.721956674	1.39020238	1.569762882	1.050735776	1.290935785	1.241169111
ENSMUSG00000063524	87356.86326	74781.07092	80458.51117	79325.54449	70403.72134	38453.70468	36953.37357	49136.46815	34972.39884	27173.39145	54870.22011	26412.18841	71796.56931	38253.00676	0.908341923	2.91E-05	0.000581381	Eno1	4	150321178	150333336	+	5379	protein_coding	enolase 1, alpha non-neuron [Source:MGI Symbol;Acc:MGI:95393]	-	80226	70270	77875	66621	77543	41861	41699	53231	32085	29858	51981	28987	1077.899707	925.2567055	988.6670099	966.0371798	870.7101156	461.1446974	450.3290401	605.8453006	419.0268305	335.3587655	684.5513723
ENSMUSG00000062169	565.1311549	526.7771468	537.2510537	748.9495427	562.9174423	520.8487746	425.3727743	434.7706505	429.4569158	410.4494455	427.5108048	440.0968366	576.9791858	427.9429046	0.42955519	2.92E-05	0.000582927	Cnih4	1	180972258	180996559	+	3783	protein_coding	cornichon family AMPA receptor auxiliary protein 4 [Source:MGI Symbol;Acc:MGI:1925828]	-	519	495	520	629	620	567	480	471	394	451	405	483	9.915069789	9.267502024	9.386864086	12.96876267	9.898921571	8.881286543	7.370734269	7.622250697	7.316463547	7.202623164	7.583708676
ENSMUSG00000026827	23196.51058	18637.26903	22169.87137	22722.10512	18305.71205	14021.57971	11664.07595	14913.27947	13716.46149	11724.65678	15822.12211	10764.60461	19842.17464	13100.86673	0.598904133	2.93E-05	0.000584985	Gpd2	2	57127647	57260731	+	6549	protein_coding	glycerol phosphate dehydrogenase 2, mitochondrial [Source:MGI Symbol;Acc:MGI:99778]	-	21303	17513	21458	19083	20162	15264	13162	16156	12584	12883	14989	11814	235.0880404	189.3997447	223.7524389	227.2772146	185.9478474	138.1091752	116.7488884	151.0280159	134.9848573	118.8481728	162.1289719
ENSMUSG00000021998	338.6431391	496.9796516	283.0899783	425.0794702	386.7787588	1212.557994	209.141614	187.3852273	170.0387788	191.1183671	338.8418972	174.0341528	523.854832	211.7600062	1.307691384	2.97E-05	0.000591464	Lcp1	14	75368541	75468282	+	9504	protein_coding	lymphocyte cytosolic protein 1 [Source:MGI Symbol;Acc:MGI:104808]	-	311	467	274	357	426	1320	236	203	156	210	321	191	2.36493234	3.480200658	1.968782147	2.929854322	2.707295782	8.229939984	1.442485424	1.307640229	1.15308017	1.33494496	2.392552985
ENSMUSG00000056290	48.99981112	95.77766305	16.53080165	30.9581687	39.94897978	376.6278617	14.17909248	13.84619906	7.629945204	14.5613994	19.00048021	12.75643005	101.473881	13.66225773	2.893615283	3.01E-05	0.000598545	Ms4a4b	19	11420917	11444419	+	8780	protein_coding	membrane-spanning 4-domains, subfamily A, member 4B [Source:MGI Symbol;Acc:MGI:1913083]	-	45	90	16	26	44	410	16	15	7	16	18	14	0.370410046	0.726008701	0.124445442	0.230973987	0.302684858	2.767059548	0.105859862	0.104591263	0.056007328	0.11009712	0.145224854
ENSMUSG00000042608	2781.011502	2218.849194	2850.53011	2704.076966	1973.842774	1554.278883	1409.933508	1528.620376	1654.608117	1752.828452	1380.701562	1418.697256	2347.098238	1524.231545	0.622520891	3.04E-05	0.00060412	Stk40	4	125997750	126034822	+	4117	protein_coding	serine/threonine kinase 40 [Source:MGI Symbol;Acc:MGI:1921428]	-	2554	2085	2759	2271	2174	1692	1591	1656	1518	1926	1308	1557	44.83372099	35.86897978	45.76404045	43.02496301	31.89416289	24.35278622	22.44890545	24.62510712	25.90193667	28.26349786	22.50556066
ENSMUSG00000108026	26.1332326	20.21972887	25.82937758	10.71628916	2.723794076	1.837209082	0	2.769239812	0	0	2.111164468	1.82234715	14.57660523	1.117125238	3.701006366	3.08E-05	0.000610654	Gm44007	6	124358931	124361119	-	2189	TEC	predicted gene, 44007 [Source:MGI Symbol;Acc:MGI:5690399]	-	24	19	25	9	3	2	0	3	0	0	2	2	0.792374041	0.614754436	0.7799159	0.320686728	0.082776685	0.054139395	0	0.083902356	0	0	0.064721294
ENSMUSG00000026353	1309.928284	1410.060039	1457.810071	1839.62964	1473.572595	1460.58122	1016.463692	1096.618966	1234.961131	1232.258424	1032.359425	1125.299365	1491.930308	1122.9935	0.409583143	3.12E-05	0.000618622	Ubxn4	1	128171701	128207115	+	4659	protein_coding	UBX domain protein 4 [Source:MGI Symbol;Acc:MGI:1915062]	-	1203	1325	1411	1545	1623	1590	1147	1188	1133	1354	978	1235	18.66111872	20.14266824	20.68177603	25.8654484	21.04061087	20.22244107	14.30133453	15.61070055	17.08356609	17.55805668	14.86993616
ENSMUSG00000025497	11.97773161	14.89874759	19.63032696	28.5767711	22.69828396	49.6046452	7.089546238	10.15387931	10.89992172	1.820174925	2.111164468	2.733520725	24.56441774	5.801367898	2.092581253	3.20E-05	0.000631928	Cdhr5	7	140848996	140856699	-	2739	protein_coding	cadherin-related family member 5 [Source:MGI Symbol;Acc:MGI:1919290]	-	11	14	19	24	25	54	8	11	10	2	2	3	0.290245444	0.362017725	0.473712774	0.683444807	0.551290504	1.168236826	0.169669513	0.245866476	0.256477517	0.044115221	0.05172505
ENSMUSG00000110580	60.97754272	36.18267271	26.86255268	26.19537351	52.6600188	20.2092999	16.83767232	16.61543887	6.539953032	10.01096208	19.00048021	10.9340829	37.18124339	13.32309824	1.478302827	3.22E-05	0.000634376	D830024N08Rik	8	84302673	84312548	+	2899	lncRNA	RIKEN cDNA D830024N08 gene [Source:MGI Symbol;Acc:MGI:2442966]	-	56	34	26	22	58	22	19	18	6	11	18	12	1.396061564	0.830662364	0.612461311	0.591914125	1.208404443	0.44968006	0.380724867	0.380121954	0.145393291	0.229242408	0.439832431
ENSMUSG00000027030	643.5308527	519.327773	757.3173507	490.5679039	541.1270897	261.8022941	375.7459506	348.0011364	269.2280665	198.3990668	188.9492199	169.4782849	535.6122107	258.3002875	1.051489747	3.22E-05	0.000634376	Stk39	2	68040789	68302612	-	4955	protein_coding	serine/threonine kinase 39 [Source:MGI Symbol;Acc:MGI:1858416]	-	591	488	733	412	596	285	424	377	247	218	179	186	8.620026102	6.975414104	10.10215071	6.485415357	7.264991928	3.408241543	4.970820216	4.65796643	3.501826517	2.658051111	2.559012055
ENSMUSG00000053819	831.9079043	843.9076311	875.0993125	756.0937354	857.9951339	805.6161823	715.1579768	643.3867164	632.1954597	665.2739349	735.7408172	625.9762459	828.4366499	669.6218585	0.307657233	3.25E-05	0.000639444	Camk2d	3	126389951	126639975	+	22493	protein_coding	calcium/calmodulin-dependent protein kinase II, delta [Source:MGI Symbol;Acc:MGI:1341265]	-	764	793	847	635	945	877	807	697	580	731	697	687	2.454769588	2.497006288	2.571517916	2.201965856	2.537563743	2.310369139	2.084164574	1.897073064	1.811431614	1.963452895	2.195069899
ENSMUSG00000079311	22.86657852	8.513570049	20.66350207	16.66978314	15.4348331	8.267440867	0.88619328	2.769239812	2.179984344	0.910087462	4.222328937	8.200562174	15.40261796	3.194732668	2.266724991	3.26E-05	0.000641183	Gm3222	17	14929328	14930317	+	990	processed_pseudogene	predicted pseudogene 3222 [Source:MGI Symbol;Acc:MGI:3781401]	-	21	8	20	14	17	9	1	3	2	1	4	9	1.533023665	0.572332785	1.37958457	1.10300398	1.037161201	0.538686981	0.058677373	0.185517432	0.141917559	0.061026055	0.286211946
ENSMUSG00000027907	2349.813164	2198.629465	2340.141609	2092.057785	2135.454555	1128.964981	1084.700574	1631.082249	1386.470043	1002.916383	1033.415007	846.480251	2040.843593	1164.177418	0.809816818	3.28E-05	0.000643635	S100a11	3	93427795	93433594	+	511	protein_coding	S100 calcium binding protein A11 [Source:MGI Symbol;Acc:MGI:1338798]	-	2158	2066	2265	1757	2352	1229	1224	1767	1272	1102	979	929	305.2075686	286.3539967	302.6919238	268.1853806	278.0026607	142.514859	139.1446061	211.6968092	174.8668729	130.2900309	135.7140313
ENSMUSG00000003644	179.6659741	208.5824662	119.848312	117.8791808	215.179732	221.3836943	108.1155801	107.0772727	75.20945987	92.82892115	116.1140458	108.4296554	177.0898932	101.2958225	0.807454937	3.29E-05	0.000644462	Rps6ka1	4	133574601	133615108	-	4258	protein_coding	ribosomal protein S6 kinase polypeptide 1 [Source:MGI Symbol;Acc:MGI:104558]	-	165	196	116	99	237	241	122	116	69	102	110	119	2.800548163	3.260200023	1.860397981	1.813484199	3.361825941	3.353826177	1.664408909	1.66782698	1.138373471	1.447254829	1.829995356
ENSMUSG00000032014	825.3745962	706.6263141	815.1751565	838.2519524	593.7871085	506.151102	472.3410181	482.7708073	380.407268	464.1446058	516.1797125	525.7471527	714.2277049	473.5984274	0.591297487	3.35E-05	0.000654347	Oaf	9	43132532	43151208	-	2629	protein_coding	out at first homolog [Source:MGI Symbol;Acc:MGI:94852]	-	758	664	789	704	654	551	533	523	349	510	489	577	20.83739279	17.8883929	20.4946235	20.88653083	15.02518048	12.41910152	11.77721168	12.1789477	9.325586902	11.72006669	13.17592859
ENSMUSG00000023015	27.22211729	37.24686896	21.69667717	29.7674699	34.50139163	62.46510878	16.83767232	9.230799374	15.25989041	4.550437311	20.05606245	7.289388599	35.48327229	12.20404174	1.555122337	3.37E-05	0.000656628	Racgap1	15	99518377	99549537	-	7079	protein_coding	Rac GTPase-activating protein 1 [Source:MGI Symbol;Acc:MGI:1349423]	-	25	35	21	25	38	68	19	10	14	5	19	8	0.255230667	0.350178892	0.202582026	0.275456062	0.324223298	0.569201669	0.155914874	0.086482204	0.138930454	0.042672549	0.190127373
ENSMUSG00000112246	54.44423457	32.99008394	43.39335434	13.09768676	37.2251857	8.267440867	0.88619328	4.615399687	6.539953032	16.38157432	6.333493405	2.733520725	31.56966436	6.248355741	2.33876715	3.39E-05	0.000660696	Gm40761	10	111172985	111183046	+	1153	lncRNA	predicted gene, 40761 [Source:MGI Symbol;Acc:MGI:5623646]	-	50	31	42	11	41	9	1	5	6	18	6	3	3.134046645	1.904259884	2.487559689	0.744127948	2.147766601	0.46253262	0.050382133	0.265484616	0.365563878	0.943178062	0.368625099
ENSMUSG00000024169	278.754481	288.3971854	213.8672464	251.237446	297.8014856	215.8720671	178.1248492	186.4621474	207.0985127	178.3771426	167.8375752	141.2319041	257.6549852	176.5220219	0.546721654	3.46E-05	0.000671983	Ift140	17	25235059	25318469	+	8333	protein_coding	intraflagellar transport 140 [Source:MGI Symbol;Acc:MGI:2146906]	-	256	271	207	211	328	235	201	202	190	196	159	155	2.220257482	2.303359577	1.696377451	1.974991868	2.377414992	1.671073857	1.401201307	1.484050401	1.601745645	1.421036334	1.351632737
ENSMUSG00000028300	638.0864292	698.112744	1166.454692	725.1355668	433.9911894	606.2789969	216.2311603	372.0012148	512.2963208	398.6183085	367.3426175	351.7129999	711.3432697	369.700437	0.944578042	3.48E-05	0.00067586	C9orf72	4	35191285	35226175	-	4603	protein_coding	C9orf72, member of C9orf72-SMCR8 complex [Source:MGI Symbol;Acc:MGI:1920455]	-	586	656	1129	609	478	660	244	403	470	438	348	386	9.200711223	10.09384651	16.74967923	10.31954516	6.272193627	8.496344733	3.079319198	5.35997463	7.172956807	5.748885096	5.355514859
ENSMUSG00000058690	2330.21324	2039.000027	1832.852633	1812.243567	2415.097414	1170.302185	1293.842188	1437.235463	1348.320317	939.2102611	919.412126	956.7322536	1933.284844	1149.125435	0.750481724	3.58E-05	0.000692733	Ccser2	14	36596893	36690734	-	8715	protein_coding	coiled-coil serine rich 2 [Source:MGI Symbol;Acc:MGI:101859]	-	2140	1916	1774	1522	2660	1274	1460	1557	1237	1032	871	1050	17.74643574	15.57119506	13.90079861	13.6217059	18.43515444	8.662259723	9.731758487	10.93754578	9.971113064	7.154228362	7.079681549
ENSMUSG00000100594	140.4661252	121.3183732	145.6776896	141.6931567	149.8086742	81.75580413	79.75739518	92.30799374	75.20945987	63.70612236	91.83565437	65.60449739	130.1199705	78.07018715	0.73662683	3.65E-05	0.000703548	2810414N06Rik	1	151624697	151630801	-	1619	lncRNA	RIKEN cDNA 2810414N06 gene [Source:MGI Symbol;Acc:MGI:1919065]	-	129	114	141	119	165	89	90	100	69	70	87	72	5.758476786	4.987143152	5.947381413	5.733031804	6.155589223	3.257409229	3.229248889	3.781392984	2.993943323	2.612171484	3.806583523
ENSMUSG00000038429	1925.148135	1755.923823	1750.198625	1811.052869	1691.476121	1211.639389	1219.401953	1157.542241	1168.471608	1201.31545	1412.369029	1169.94687	1690.906494	1221.507859	0.468879269	3.65E-05	0.000703644	Usp5	6	124791982	124806447	-	4621	protein_coding	ubiquitin specific peptidase 5 (isopeptidase T) [Source:MGI Symbol;Acc:MGI:1347343]	-	1768	1650	1694	1521	1863	1319	1376	1254	1072	1320	1338	1284	27.65101329	25.28959111	25.03404133	25.67305102	24.35058625	16.9136754	17.29769852	16.61346538	16.29671796	17.25792016	20.51082383
ENSMUSG00000012889	13.0666163	25.54071015	10.33175103	5.95349398	8.171382227	29.39534531	3.544773119	5.538479624	3.269976516	0.910087462	3.166746702	0.911173575	15.40988317	2.890206166	2.425629801	3.73E-05	0.000714995	Podnl1	8	84852618	84859156	+	3549	protein_coding	podocan-like 1 [Source:MGI Symbol;Acc:MGI:2685352]	-	12	24	10	5	9	32	4	6	3	1	3	1	0.244365564	0.478959812	0.192418812	0.109887487	0.153168354	0.534285199	0.06547264	0.103500849	0.059382242	0.017023329	0.059879507
ENSMUSG00000097979	17.42215506	12.77035507	11.36492614	13.09768676	7.263450869	8.267440867	0	1.846159875	4.359968688	0.910087462	5.277911171	0.911173575	11.69766913	2.217550128	2.454941856	3.75E-05	0.000717883	Gm4691	6	128179113	128180239	-	1043	transcribed_processed_pseudogene	predicted gene 4691 [Source:MGI Symbol;Acc:MGI:3782871]	-	16	12	11	11	8	9	0	2	4	1	5	1	1.108665245	0.814874579	0.720214572	0.822607406	0.463274306	0.511313625	0	0.117393581	0.269412049	0.057925019	0.339585123
ENSMUSG00000033880	3149.054528	2234.812138	2255.42125	4180.543473	2894.485171	1566.220742	970.3816414	1238.773276	1045.302493	1145.800115	2174.499402	1623.71131	2713.422884	1366.411373	0.989689148	3.76E-05	0.000719005	Lgals3bp	11	118283577	118292918	-	2847	protein_coding	lectin, galactoside-binding, soluble, 3 binding protein [Source:MGI Symbol;Acc:MGI:99554]	-	2892	2100	2183	3511	3188	1705	1095	1342	959	1259	2060	1782	73.41344096	52.24270548	52.36243038	96.18948526	67.63373643	35.48673806	22.34253825	28.85783271	23.66314542	26.71706554	51.25576417
ENSMUSG00000118234	84.93300594	113.8689994	85.75353357	75.01402415	56.29174423	10.10464995	31.90295807	18.46159875	26.15981213	15.47148686	22.16722692	7.289388599	70.99432621	20.24207855	1.810235082	3.80E-05	0.000725164	Gm50115	18	65752731	65757997	-	5267	lncRNA	predicted gene, 50115 [Source:MGI Symbol;Acc:MGI:6302854]	-	78	107	83	63	62	11	36	20	24	17	21	8	1.070276632	1.438845925	1.076138828	0.93295666	0.710985766	0.123753797	0.397049854	0.232469157	0.32010264	0.195000667	0.282435274
ENSMUSG00000050896	45.73315704	59.59499034	58.89098089	25.00467472	43.58070521	34.90697255	6.203352959	22.1539185	17.43987475	21.84209909	19.00048021	23.69051295	44.61858013	18.38837308	1.281326523	3.80E-05	0.000725164	Rtn4rl2	2	84702268	84717054	-	1506	protein_coding	reticulon 4 receptor-like 2 [Source:MGI Symbol;Acc:MGI:2669796]	-	42	56	57	21	48	38	7	24	16	24	18	26	2.015529121	2.633642895	2.584659937	1.087623446	1.925080082	1.495160411	0.270009426	0.975629521	0.746339356	0.96280151	0.846662828
ENSMUSG00000097730	69.68862026	74.49373793	63.0236813	70.25122896	82.62175363	47.76743612	38.99250431	34.15395768	28.33979647	38.22367342	49.61236501	16.40112435	67.9744097	34.28723687	0.988878754	3.81E-05	0.000725509	Gm26588	6	88693404	88702842	-	4433	lncRNA	predicted gene, 26588 [Source:MGI Symbol;Acc:MGI:5477082]	-	64	70	61	59	91	52	44	37	26	42	47	18	1.043390796	1.118392229	0.93969222	1.038098393	1.239870126	0.695079975	0.576581632	0.510978534	0.412018721	0.572403199	0.751040032
ENSMUSG00000040950	219.9547077	312.8736993	151.8767402	200.0373977	232.4304278	113.9069631	105.4570003	95.07723355	123.1691154	115.5811077	123.5031214	111.1631761	205.1799893	112.3251258	0.869260193	3.87E-05	0.000733939	Mgl2	11	70021155	70028376	+	2094	protein_coding	macrophage galactose N-acetyl-galactosamine specific lectin 2 [Source:MGI Symbol;Acc:MGI:2385729]	-	202	294	147	168	256	124	119	103	113	127	117	122	6.971712205	9.944077148	4.793957557	6.257730316	7.384070307	3.508925701	3.30123273	3.011335959	3.790906725	3.664186214	3.957966773
ENSMUSG00000058240	498.7091887	558.7030345	506.2558006	645.3587474	568.3650305	490.5348248	407.6489087	389.5397336	289.9379177	373.1358595	442.2889561	425.5180594	544.6544377	388.0115725	0.487780224	3.89E-05	0.000736301	Cryzl1	16	91486210	91525863	-	4529	protein_coding	crystallin, zeta (quinone reductase)-like 1 [Source:MGI Symbol;Acc:MGI:1913859]	-	458	525	490	542	626	534	460	422	266	410	419	467	7.30849436	8.210144761	7.388347041	9.334288167	8.348424957	6.986635737	5.900127125	5.704384526	4.125918534	5.469303565	6.553520493
ENSMUSG00000083327	689.2640097	824.7520985	823.4405573	813.2472777	862.5347907	665.9882921	474.999598	618.463558	625.6555067	617.9493869	480.2899165	408.2057615	779.871171	537.5939546	0.536980162	3.95E-05	0.000746659	Vcp-rs	X	103389435	103391840	-	2406	processed_pseudogene	valosin containing protein, related sequence [Source:MGI Symbol;Acc:MGI:894298]	-	633	775	797	683	950	725	536	670	574	679	455	448	19.01397182	22.81391985	22.62123054	22.14161623	23.84846975	17.85548076	12.94121418	17.04817295	16.75936664	17.05001024	13.39611087
ENSMUSG00000020516	946.2407969	851.3570049	977.3836477	926.3636633	790.8082133	700.8952646	630.9696152	598.1557994	725.9347865	696.2169086	601.6818735	615.9533366	865.5080985	644.81872	0.424063452	4.05E-05	0.00076377	Rps6kb1	11	86389697	86435631	-	8658	protein_coding	ribosomal protein S6 kinase, polypeptide 1 [Source:MGI Symbol;Acc:MGI:1270849]	-	869	800	946	778	871	763	712	648	666	765	570	676	7.253822994	6.544345774	7.461516132	7.008841743	6.076214667	5.221991025	4.777143314	4.582010576	5.40378399	5.338193922	4.663588619
ENSMUSG00000091694	2.177769383	13.83455133	5.165875516	15.47908435	10.8951763	7.348836326	0.88619328	1.846159875	1.089992172	0	1.055582234	0.911173575	9.150215534	0.964850189	3.250321465	4.05E-05	0.00076377	Apol11b	15	77518146	77527486	-	2463	protein_coding	apolipoprotein L 11b [Source:MGI Symbol;Acc:MGI:3036248]	-	2	13	5	13	12	8	1	2	1	0	1	1	0.058685437	0.373828814	0.138630605	0.411683232	0.29427229	0.192466319	0.023585302	0.049712345	0.028521799	0	0.02876064
ENSMUSG00000033124	510.6869203	417.1649324	475.2605475	495.3306991	483.9274141	453.7906432	336.7534463	395.0782132	389.1272054	384.0569091	375.7872754	338.9565698	472.6935261	369.9599365	0.353923496	4.06E-05	0.000763893	Atg9a	1	75157504	75168840	-	5762	protein_coding	autophagy related 9A [Source:MGI Symbol;Acc:MGI:2138446]	-	469	392	460	416	533	494	380	428	357	422	356	372	5.882532668	4.818442103	5.451777276	5.631243604	5.587100587	5.080223974	3.831035716	4.547463039	4.352475095	4.424759698	4.376628696
ENSMUSG00000040351	590.1755028	578.9227633	631.2699881	657.2657354	536.5874329	598.9301606	436.8932869	449.5399295	478.5065635	539.6818651	464.456183	428.2515802	598.8585972	466.221568	0.360462963	4.07E-05	0.000765519	Ankib1	5	3740000	3852925	-	8541	protein_coding	ankyrin repeat and IBR domain containing 1 [Source:MGI Symbol;Acc:MGI:1918047]	-	542	544	611	552	591	652	493	487	439	593	440	470	4.586224643	4.511116155	4.885241252	5.040975588	4.179374554	4.523431713	3.353081083	3.49075125	3.610747598	4.194657099	3.649277708
ENSMUSG00000039318	556.4200774	590.6289222	578.5780578	614.4005787	572.9046873	529.1162155	402.331749	395.0782132	550.4460468	417.7301452	389.5098444	430.0739273	573.6747565	430.8616543	0.413794724	4.17E-05	0.000777456	Rab3gap2	1	184936314	185018956	+	10800	protein_coding	RAB3 GTPase activating protein subunit 2 [Source:MGI Symbol;Acc:MGI:1916043]	-	511	555	560	516	631	576	454	428	505	459	369	472	3.419494453	3.639678804	3.54093373	3.726577732	3.528890145	3.160296954	2.441956681	2.426155744	3.284800176	2.567671277	2.420279767
ENSMUSG00000032357	21.77769383	27.66910266	16.53080165	28.5767711	42.67277385	26.63953168	13.2928992	13.84619906	3.269976516	9.100874623	9.500240107	11.84525647	27.31111246	10.14257433	1.418484534	4.17E-05	0.000777456	Tinag	9	76858975	76953076	-	1735	protein_coding	tubulointerstitial nephritis antigen [Source:MGI Symbol;Acc:MGI:1349477]	-	20	26	16	24	47	29	15	15	3	10	9	13	0.833096434	1.061372182	0.62975849	1.078936787	1.636179376	0.990438887	0.502224203	0.529286044	0.121468343	0.348217837	0.367456547
ENSMUSG00000051998	9.799962223	40.43945773	8.265400826	3.572096388	16.34276445	155.2441674	7.089546238	4.615399687	3.269976516	6.370612236	1.055582234	4.555867874	38.94397484	4.492830798	3.109603224	4.17E-05	0.000777456	Lax1	1	133606829	133617846	-	2309	protein_coding	lymphocyte transmembrane adaptor 1 [Source:MGI Symbol;Acc:MGI:2443362]	-	9	38	8	3	18	169	8	5	3	7	1	5	0.281697722	1.16561062	0.236602637	0.101340154	0.470848409	4.337025107	0.201266694	0.132569841	0.091272229	0.183157455	0.030678847
ENSMUSG00000022096	497.620304	505.4932217	403.9714654	489.3772051	392.2263469	210.3604398	228.6378662	272.3085815	249.6082074	218.4209909	259.6732296	245.1056916	416.5081638	245.6257612	0.76087181	4.18E-05	0.000777456	Hr	14	70789652	70810988	+	6919	protein_coding	lysine demethylase and nuclear receptor corepressor [Source:MGI Symbol;Acc:MGI:96223]	-	457	475	391	411	432	229	258	295	229	240	246	269	4.77350771	4.862326422	3.85910819	4.633217944	3.771142569	1.961197434	2.16611861	2.610221414	2.325056358	2.095648322	2.518574118
ENSMUSG00000023092	3392.964699	4759.085657	5534.719028	3997.175858	3293.974969	4492.894809	726.6784894	2403.700157	815.3141446	2155.997198	2965.130496	1996.381302	4245.135837	1843.866965	1.203080332	4.21E-05	0.000783056	Fhl1	X	55777147	55838706	+	3714	protein_coding	four and a half LIM domains 1 [Source:MGI Symbol;Acc:MGI:1298387]	-	3116	4472	5357	3357	3628	4891	820	2604	748	2369	2809	2191	60.6345709	85.28128339	98.49932953	70.50074076	59.00080187	78.03419023	12.82560354	42.92375856	14.14819481	38.53662298	53.57631007
ENSMUSG00000030108	55.53311927	65.98016788	71.28908212	32.14886749	28.14587212	38.58139071	11.52051264	27.69239812	16.34988258	18.20174925	27.44513809	20.04581865	48.61308327	20.20924989	1.267193545	4.26E-05	0.000791277	Slc6a13	6	121277186	121314692	+	2904	protein_coding	solute carrier family 6 (neurotransmitter transporter, GABA), member 13 [Source:MGI Symbol;Acc:MGI:95629]	-	51	62	69	27	31	42	13	30	15	20	26	22	1.269224138	1.512129233	1.62257958	0.725189305	0.644759303	0.857002015	0.260047449	0.632445789	0.362857396	0.416086741	0.634219653
ENSMUSG00000032294	46264.53277	41398.29856	42420.10339	40914.79203	39272.57092	23032.17165	24545.78146	30450.56097	22233.66032	18137.13304	27703.75574	19382.48428	38883.74489	23742.2293	0.711705717	4.28E-05	0.000794163	Pkm	9	59563651	59586658	+	5001	protein_coding	pyruvate kinase, muscle [Source:MGI Symbol;Acc:MGI:97591]	-	42488	38901	41058	34362	43255	25073	27698	32988	20398	19929	26245	21272	614.0082305	550.9316759	560.6534038	535.9272221	522.4106199	297.083554	321.7343379	403.8292703	286.5312969	240.7571233	371.7514594
ENSMUSG00000034641	66.42196618	64.91597162	38.22747882	40.48375906	61.73933238	53.27906337	27.47199167	28.61547806	20.70985127	23.66227402	42.22328937	23.69051295	54.17792857	27.72889956	0.97150167	4.35E-05	0.000806484	Cd300ld	11	114873100	114880748	-	2645	protein_coding	CD300 molecule like family member d [Source:MGI Symbol;Acc:MGI:2442358]	-	61	61	37	34	68	58	31	31	19	26	40	26	1.666744066	1.633420458	0.955277558	1.002622575	1.552800891	1.29936595	0.680835003	0.717521106	0.504625575	0.593879268	1.071265884
ENSMUSG00000051391	14750.03203	13628.09726	14184.46099	16136.35008	13895.88944	11564.31256	9048.033387	10278.4951	11984.46393	11555.38051	10720.49317	10025.64284	14026.52373	10602.08482	0.403797494	4.37E-05	0.000809666	Ywhag	5	135937263	135963470	-	5500	protein_coding	tyrosine 3-monooxygenase/tryptophan 5-monooxygenase activation protein, gamma polypeptide [Source:MGI Symbol;Acc:MGI:108109]	-	13546	12806	13729	13552	15305	12589	10210	11135	10995	12697	10156	11003	177.9971877	164.909107	170.4628491	192.1874135	168.0750231	135.630608	107.8372765	123.944196	140.4345208	139.4726083	130.8045835
ENSMUSG00000019726	387.6429502	445.8982313	506.2558006	336.9677593	447.6101598	448.2790159	291.5575891	270.4624217	297.567863	277.576676	281.8404565	381.7817279	428.7756528	300.1311223	0.515460376	4.38E-05	0.000811	Lyst	13	13764982	13953388	+	17459	protein_coding	lysosomal trafficking regulator [Source:MGI Symbol;Acc:MGI:107448]	-	356	419	490	283	493	488	329	293	273	305	267	419	1.473653541	1.699763464	1.916594521	1.264303409	1.705532853	1.656264226	1.09466792	1.027417404	1.09846093	1.055433725	1.083315248
ENSMUSG00000001435	598.8865803	561.8956232	432.9003683	563.2005305	520.2446685	460.2208749	373.0873708	418.1552116	438.1768531	289.407813	296.6186078	317.088404	522.891441	355.4223767	0.556799461	4.69E-05	0.00086494	Col18a1	10	76888012	77002382	-	7021	protein_coding	collagen, type XVIII, alpha 1 [Source:MGI Symbol;Acc:MGI:88451]	-	550	528	419	473	573	501	421	453	402	318	281	348	5.661460418	5.326338722	4.075384387	5.254681605	4.929333298	4.228320682	3.48328477	3.950007242	4.022244001	2.736394065	2.835112563
ENSMUSG00000039929	721.9305505	685.342389	512.4548512	877.5450126	449.4260225	654.9650376	397.9007826	258.4623825	459.9766966	491.4472296	355.7312129	339.8677434	650.2773106	383.8976746	0.759828181	4.76E-05	0.000876037	Urb1	16	90548415	90607301	-	8190	protein_coding	URB1 ribosome biogenesis 1 homolog (S. cerevisiae) [Source:MGI Symbol;Acc:MGI:2146468]	-	663	644	496	737	495	713	449	280	422	540	337	373	5.850518884	5.569238254	4.135721657	7.018880114	3.650512437	5.158634909	3.18469831	2.093017177	3.61967753	3.983458994	2.914801328
ENSMUSG00000046387	165.5104731	129.8319432	163.2416663	84.53961451	113.4914198	64.30231786	54.94398335	76.6156348	68.66950683	62.7960349	43.2788716	58.31510879	120.1529058	60.76985671	0.981915262	4.85E-05	0.000890264	Pcdhb17	18	37617848	37622507	+	4660	protein_coding	protocadherin beta 17 [Source:MGI Symbol;Acc:MGI:2136754]	-	152	122	158	71	125	70	62	83	63	69	41	64	2.357341111	1.854247687	2.315392902	1.188383656	1.620155246	0.890105097	0.77287922	1.090412543	0.949720834	0.894568635	0.623248009
ENSMUSG00000074364	10196.31625	9478.796053	9125.002512	9454.14844	8392.917479	6721.429425	7198.548012	6800.329899	6767.761396	5480.546698	6469.663513	6498.489936	8894.76836	6535.889909	0.444493253	4.91E-05	0.000899333	Ehd2	7	15680883	15701492	-	5119	protein_coding	EH-domain containing 2 [Source:MGI Symbol;Acc:MGI:2154274]	-	9364	8907	8832	7940	9244	7317	8123	7367	6209	6022	6129	7132	132.202916	123.2367268	117.8222897	120.9816801	109.0705096	84.69876738	92.18010147	88.10573999	85.20750779	71.07324008	84.81398154
ENSMUSG00000022983	811.2190952	803.4681734	896.7959896	1010.903278	744.503714	1183.162649	591.9771109	613.8481584	759.7245439	666.1840224	547.8471795	584.973435	908.3421498	627.4257417	0.534143248	4.98E-05	0.000909764	Scaf4	16	90022568	90081391	-	5546	protein_coding	SR-related CTD-associated factor 4 [Source:MGI Symbol;Acc:MGI:2146350]	-	745	755	868	849	820	1288	668	665	697	732	519	642	9.708254804	9.641862155	10.68792475	11.9402127	8.93030974	13.76148061	6.996848258	7.340750154	8.828648889	7.974100568	6.629037139
ENSMUSG00000028760	1083.440268	1109.956695	1149.92389	972.8009163	1011.435533	1111.511494	772.76054	936.0030565	698.6849822	799.9668793	880.3555833	900.2394919	1073.178133	831.3350889	0.368175939	5.03E-05	0.000916962	Eif4g3	4	137720333	137935819	+	11063	protein_coding	eukaryotic translation initiation factor 4 gamma, 3 [Source:MGI Symbol;Acc:MGI:1923935]	-	995	1043	1113	817	1114	1210	872	1014	641	879	834	988	6.500023506	6.677366715	6.870301231	5.760144555	6.081977562	6.480994047	4.578776347	5.611302806	4.070300279	4.800278729	5.340182482
ENSMUSG00000019795	878.729946	939.6852942	971.1845971	1099.014989	941.5248188	856.139432	756.8090609	820.6180643	704.1349431	660.7234976	757.9080441	598.6410387	947.7131795	716.4724415	0.40308696	5.07E-05	0.000923802	Pcmt1	10	7505137	7556900	-	4718	protein_coding	protein-L-isoaspartate (D-aspartate) O-methyltransferase 1 [Source:MGI Symbol;Acc:MGI:97502]	-	807	883	940	923	1037	932	854	889	646	726	718	657	12.36176141	13.2555148	13.60578	15.25906781	13.27557544	11.70542375	10.51491563	11.53566106	9.618689689	9.296707712	10.78026576
ENSMUSG00000024487	515.0424591	491.6586703	514.5212014	553.6749401	475.7560319	469.4069204	373.9735641	377.5396944	418.556994	434.1117195	415.8994003	386.3375957	503.3433705	401.069828	0.326962293	5.09E-05	0.00092567	Yipf5	18	40336949	40352482	-	3842	protein_coding	Yip1 domain family, member 5 [Source:MGI Symbol;Acc:MGI:1914430]	-	473	462	498	465	524	511	422	409	384	477	394	424	8.897511112	8.516839185	8.851676013	9.440170338	8.237709291	7.881206452	6.380591612	6.517253445	7.02126228	7.500867801	7.264434643
ENSMUSG00000081272	279.8433657	322.4514656	244.8624995	370.3073255	276.9190644	327.0232165	227.7516729	214.1545455	214.7284579	169.276268	231.1725093	218.681658	303.5678229	212.6275186	0.513116473	5.15E-05	0.000934417	Ap2m1-ps	2	49198167	49199474	+	1308	processed_pseudogene	adaptor-related protein complex 2, mu 1 subunit, pseudogene [Source:MGI Symbol;Acc:MGI:3649640]	-	257	303	237	311	305	356	257	232	197	186	219	240	14.20005865	16.40698256	12.37354464	18.54542897	14.08395506	16.12766221	11.41382573	10.85872673	10.58034465	8.591236867	11.86039984
ENSMUSG00000089783	60.97754272	63.85177537	23.76302737	36.91166268	70.81864597	64.30231786	17.7238656	22.1539185	7.629945204	20.02192417	13.72256904	37.35811657	53.43749533	19.76838985	1.428207154	5.19E-05	0.000938954	Gm454	5	138200396	138205572	-	837	transcribed_unprocessed_pseudogene	predicted gene 454 [Source:MGI Symbol;Acc:MGI:2685300]	-	56	60	23	31	78	70	20	24	7	22	13	41	4.835343459	5.077145673	1.8765317	2.888819947	5.628616764	4.955662786	1.388066893	1.755433761	0.587508176	1.587989826	1.10022334
ENSMUSG00000079164	162.243819	257.535494	157.0426157	86.92101211	118.0310766	64.30231786	54.94398335	95.07723355	53.40961643	49.14472296	54.89027618	57.40393521	141.0127225	60.81162795	1.211851881	5.24E-05	0.00094594	Tlr5	1	182782353	182804010	+	5191	protein_coding	toll-like receptor 5 [Source:MGI Symbol;Acc:MGI:1858171]	-	149	242	152	73	130	70	62	103	49	54	52	63	2.074435798	3.301856305	1.999613621	1.096872301	1.512602656	0.799054084	0.693819527	1.214744269	0.663111231	0.62848255	0.709602725
ENSMUSG00000012519	116.510662	129.8319432	113.6492614	105.9721928	91.70106722	56.95348153	46.08205055	67.38483543	59.94956946	55.5153352	64.39051628	54.67041449	102.4364347	57.9987869	0.818917282	5.25E-05	0.000946191	Mlkl	8	112038429	112064809	-	2303	protein_coding	mixed lineage kinase domain-like [Source:MGI Symbol;Acc:MGI:1921818]	-	107	122	110	89	101	62	52	73	55	61	61	60	3.357798251	3.751973174	3.261762043	3.014257201	2.648865891	1.595243252	1.311641846	1.940562278	1.677683697	1.600244672	1.876285216
ENSMUSG00000035208	62.06642742	48.95302778	54.75828047	122.641976	69.00278325	170.8604446	16.83767232	24.92315831	23.97982778	20.02192417	55.94585841	44.64750517	88.04715658	31.05932436	1.507087461	5.26E-05	0.000946191	Slfn8	11	82892984	82911636	-	4091	protein_coding	schlafen 8 [Source:MGI Symbol;Acc:MGI:2672859]	-	57	46	53	103	76	186	19	27	22	22	53	49	1.006955168	0.796383373	0.884707925	1.963776161	1.122061466	2.694093284	0.269792567	0.404047987	0.377776148	0.324895499	0.917718211
ENSMUSG00000026750	1589.77165	1431.343965	1525.999628	1576.485206	1380.055665	1046.290572	998.7398263	1104.926685	1055.112422	998.3659461	1150.584635	1001.379759	1424.991114	1051.518212	0.438116017	5.28E-05	0.000949448	Psmb7	2	38478048	38534099	-	3421	protein_coding	proteasome (prosome, macropain) subunit, beta type 7 [Source:MGI Symbol;Acc:MGI:107637]	-	1460	1345	1477	1324	1520	1139	1127	1197	968	1097	1090	1099	30.84356294	27.84601432	29.48362973	30.18694401	26.83632538	19.72876113	19.13712528	21.42099989	19.87758484	19.37331974	22.57025071
ENSMUSG00000021981	930.9964112	827.9446873	854.4358104	851.3496391	874.3378983	650.3720149	558.3017663	639.6943966	662.7152406	678.0151594	600.6262912	637.8215024	831.5727435	629.5290594	0.401126956	5.28E-05	0.000949448	Cab39l	14	59678421	59823213	+	6841	protein_coding	calcium binding protein 39-like [Source:MGI Symbol;Acc:MGI:1914081]	-	855	778	827	715	963	708	630	693	608	745	569	700	9.032568903	8.054782883	8.255425195	8.152122362	8.502354955	6.132574487	5.349667835	6.201722178	6.243459825	6.579413402	5.89190364
ENSMUSG00000004609	55.53311927	37.24686896	24.79620248	32.14886749	64.46312646	56.03487699	17.7238656	14.769279	15.25989041	20.93201163	21.11164468	29.15755439	45.03717694	19.82570762	1.186699616	5.39E-05	0.000966325	Cd33	7	43173640	43193852	-	7771	protein_coding	CD33 antigen [Source:MGI Symbol;Acc:MGI:99440]	-	51	35	24	27	71	61	20	16	14	23	20	32	0.474305353	0.318995802	0.210905478	0.271001125	0.551841014	0.465138289	0.149506111	0.126049677	0.126558832	0.178813959	0.182312332
ENSMUSG00000032561	9.799962223	13.83455133	9.298575929	3.572096388	1.815862717	45.93022704	2.658579839	0	1.089992172	0.910087462	2.111164468	0	14.04187927	1.12830399	3.65300745	5.39E-05	0.000966554	Acpp	9	104165450	104214947	-	7330	protein_coding	acid phosphatase, prostate [Source:MGI Symbol;Acc:MGI:1928480]	-	9	13	9	3	2	50	3	0	1	1	2	0	0.088736704	0.125612601	0.083847875	0.03192284	0.016480051	0.404198962	0.023775143	0	0.009583792	0.008242264	0.019328092
ENSMUSG00000039865	495.4425346	446.9624276	443.2321193	496.5213979	522.0605312	229.6511352	261.4270175	291.6932602	315.0077377	186.5679298	166.781993	129.3866476	438.9783576	225.1440976	0.963330073	5.44E-05	0.00097297	Slc44a3	3	121253177	121326053	-	5057	protein_coding	solute carrier family 44, member 3 [Source:MGI Symbol;Acc:MGI:2384860]	-	455	420	429	417	575	250	295	316	289	205	158	142	6.502542537	5.882340617	5.793191248	6.431723114	6.867638494	2.929383423	3.388714028	3.825540392	4.014636435	2.449127531	2.213232775
ENSMUSG00000050953	4868.403456	4408.965089	6793.126304	5609.382028	3663.503032	3614.708868	2562.870965	3063.702312	2573.471518	3303.617488	3864.486559	2306.180318	4826.348129	2945.721527	0.712266562	5.47E-05	0.000978358	Gja1	10	56253426	56278609	+	10257	protein_coding	gap junction protein, alpha 1 [Source:MGI Symbol;Acc:MGI:95713]	-	4471	4143	6575	4711	4035	3935	2892	3319	2361	3630	3661	2531	31.50279399	28.60806011	43.77527963	35.82424011	23.76050784	22.73283218	16.37886454	19.81004945	16.17025856	21.38143072	25.28379922
ENSMUSG00000023274	20.68880914	67.04436414	22.72985227	35.72096388	39.94897978	402.3487889	18.61005888	16.61543887	7.629945204	11.83113701	10.55582234	8.200562174	98.08029301	12.24049408	3.001444022	5.51E-05	0.000982458	Cd4	6	124841655	124865184	-	4032	protein_coding	CD4 antigen [Source:MGI Symbol;Acc:MGI:88335]	-	19	63	22	30	44	438	21	18	7	13	10	9	0.340563293	1.106659096	0.372611011	0.580343293	0.659120301	6.436988773	0.302555206	0.27330693	0.121960403	0.194792989	0.175688136
ENSMUSG00000053044	25.0443479	23.41231764	8.265400826	5.95349398	6.35551951	123.0930085	4.430966399	2.769239812	1.089992172	6.370612236	7.389075639	2.733520725	32.02068139	4.13056783	2.957220166	5.53E-05	0.000985295	Cd8b1	6	71299772	71314478	+	1483	protein_coding	CD8 antigen, beta chain 1 [Source:MGI Symbol;Acc:MGI:88347]	-	23	22	8	5	7	134	5	3	1	7	7	3	1.120860188	1.050691846	0.368385361	0.262974169	0.285094884	5.354178083	0.195855022	0.123845082	0.047369651	0.285172329	0.334364259
ENSMUSG00000037086	127.3995089	154.3084571	159.1089659	64.29773498	96.24072401	13.77906811	3.544773119	32.30779781	20.70985127	1.820174925	1.055582234	10.02290932	102.5224098	11.57684811	3.147524235	5.58E-05	0.000991371	Prr32	X	44179781	44181668	+	1110	protein_coding	proline rich 32 [Source:MGI Symbol;Acc:MGI:1916050]	-	117	145	154	54	106	15	4	35	19	2	1	11	7.617766242	9.252068838	9.474390251	3.794504039	5.767869445	0.800750917	0.209335494	1.930384085	1.202463645	0.108857288	0.063817528
ENSMUSG00000026893	52.26646519	61.72338286	48.55922985	38.10236147	31.77759755	19.29069536	12.40670592	15.69235894	13.07990606	19.11183671	20.05606245	24.60168652	41.95328871	17.4914261	1.255648194	5.58E-05	0.000991371	Gca	2	62494629	62524453	+	3409	protein_coding	grancalcin [Source:MGI Symbol;Acc:MGI:1918521]	-	48	58	47	32	35	21	14	17	12	21	19	27	1.017604444	1.205021579	0.941508801	0.732162052	0.620116916	0.365024032	0.23856509	0.305295627	0.24728375	0.37217122	0.394811286
ENSMUSG00000027012	977.818453	986.5099294	1043.506854	890.6426994	1109.49212	812.0464141	774.5329265	789.2333465	782.6143795	663.45376	737.8519817	614.1309894	970.0027451	726.9695639	0.416598526	5.60E-05	0.000994789	Dync1i2	2	71042050	71093647	+	8280	protein_coding	dynein cytoplasmic 1 intermediate chain 2 [Source:MGI Symbol;Acc:MGI:107750]	-	898	927	1010	748	1222	884	874	855	718	729	699	674	7.838099256	7.929453	8.329991617	7.046208654	8.914015897	6.326319084	6.131785499	6.32170813	6.091656977	5.319216711	5.980118619
ENSMUSG00000036879	1223.906393	1317.474965	1246.009175	1282.382603	1238.418373	935.1394225	802.0049182	891.6952195	643.0953815	789.0458298	1075.638297	855.5919868	1207.221822	842.8452721	0.518042989	5.64E-05	0.001000215	Phkb	8	86567588	86788005	+	7417	protein_coding	phosphorylase kinase beta [Source:MGI Symbol;Acc:MGI:97578]	-	1124	1238	1206	1077	1364	1018	905	966	590	867	1019	939	10.95223594	11.8218705	11.10382366	11.32587235	11.10755894	8.132960511	7.088039977	7.973472675	5.588111528	7.06222112	9.732151581
ENSMUSG00000006784	852.5967134	769.4138932	514.5212014	298.8653978	410.3849741	33.06976347	72.66784894	142.1543104	38.14972602	57.33551012	148.837095	32.80224869	479.8086572	81.99112319	2.548976967	5.65E-05	0.001000644	Odad4	11	100436433	100463394	+	6147	protein_coding	outer dynein arm complex subunit 4 [Source:MGI Symbol;Acc:MGI:1921657]	-	783	723	498	251	452	36	82	154	35	63	141	36	9.205837569	8.330458709	5.532477508	3.18489227	4.441275938	0.347031144	0.774919336	1.533755632	0.399987265	0.619195554	1.624870893
ENSMUSG00000042590	401.7984512	389.4958297	406.0378156	388.1678075	375.8835825	254.4534578	279.1508831	293.5394201	243.0682544	221.1512533	253.3397362	240.5498238	369.3061574	255.1332285	0.53193143	5.70E-05	0.001008413	Ipo11	13	106930947	107073466	-	6452	protein_coding	importin 11 [Source:MGI Symbol;Acc:MGI:2442377]	-	369	366	393	326	414	277	315	318	223	243	240	264	4.133298461	4.017728249	4.159601432	3.941009482	3.875596166	2.543985168	2.836103352	3.017389843	2.428017636	2.275424384	2.634995286
ENSMUSG00000021069	22336.29168	18325.45953	18916.40297	18945.20854	21681.40084	5896.522547	7500.73992	13428.96693	6977.039893	4105.404542	7574.858112	3198.219248	17683.54768	7130.871441	1.310253137	5.71E-05	0.001008685	Pygl	12	70237585	70278262	-	6895	protein_coding	liver glycogen phosphorylase [Source:MGI Symbol;Acc:MGI:97829]	-	20513	17220	18309	15911	23880	6419	8464	14548	6401	4511	7176	3510	215.0104996	176.8856935	181.3359373	179.9896132	209.1859863	55.16482817	71.30947554	129.171792	65.21610982	39.52656274	73.72437832
ENSMUSG00000057948	50.08869581	38.31106522	41.32700413	35.72096388	23.60621532	166.2674219	17.7238656	12.00003919	15.25989041	24.57236148	10.55582234	22.77933937	59.22022771	17.14855306	1.787614822	5.72E-05	0.001008685	Unc13d	11	115952921	115968787	-	4679	protein_coding	unc-13 homolog D [Source:MGI Symbol;Acc:MGI:1917700]	-	46	36	40	30	26	181	20	13	14	27	10	25	0.710508938	0.544933224	0.583795138	0.500094926	0.335623868	2.292211538	0.248303481	0.17009399	0.210192068	0.348627155	0.151394436
ENSMUSG00000022913	569.4866937	468.2463527	572.3790072	510.8097835	522.9684625	451.0348295	454.6171525	398.7705329	393.4871741	379.5064718	369.453782	363.5582564	515.8208549	393.2322283	0.390443968	5.74E-05	0.001010438	Psmg1	16	95781133	95792160	-	1344	protein_coding	proteasome (prosome, macropain) assembly chaperone 1 [Source:MGI Symbol;Acc:MGI:1860263]	-	523	440	554	429	576	491	513	432	361	417	350	399	28.12335824	23.18714296	28.14906821	24.89672727	25.88545182	21.64768142	22.17297435	19.67809899	18.86901657	18.74507917	18.44725432
ENSMUSG00000032554	10038.42797	6098.908744	3962.226521	4575.855473	6640.609957	3836.092562	2361.705091	2746.162814	2866.679412	3847.84979	3599.535418	3463.370758	5858.686871	3147.550547	0.896340471	5.86E-05	0.001026643	Trf	9	103081200	103107643	-	3320	protein_coding	transferrin [Source:MGI Symbol;Acc:MGI:98821]	-	9219	5731	3835	3843	7314	4176	2665	2975	2630	4228	3410	3801	200.6829563	122.2604969	78.88252648	90.28519474	133.0605786	74.53350949	46.62995408	54.85895736	55.64920923	76.93915066	72.7577491
ENSMUSG00000006740	1843.481783	1721.869542	2079.781483	1807.480772	1602.498848	1751.778859	1236.239625	1224.003997	1543.428916	1543.508336	1380.701562	1404.118479	1801.148548	1388.666819	0.37530677	5.95E-05	0.001039677	Kif5b	18	6201002	6242174	-	7981	protein_coding	kinesin family member 5B [Source:MGI Symbol;Acc:MGI:1098268]	-	1693	1618	2013	1518	1765	1907	1395	1326	1416	1696	1308	1541	15.33078546	14.35869724	17.22423695	14.83538082	13.35733857	14.15867284	10.15366323	10.17149702	12.46370827	12.83864026	11.60949671
ENSMUSG00000029992	932.0852959	930.1075279	928.8244178	895.4054946	880.6934178	715.5929373	671.7345061	693.233033	684.515084	527.8507281	718.8515015	495.6784247	880.4515152	631.9772129	0.478610224	6.01E-05	0.00104638	Gfpt1	6	87019828	87069179	+	10072	protein_coding	glutamine fructose-6-phosphate transaminase 1 [Source:MGI Symbol;Acc:MGI:95698]	-	856	874	899	752	970	779	758	751	628	580	681	544	6.142183775	6.145957425	6.095333913	5.823530601	5.81685921	4.583011059	4.371790547	4.564811861	4.38011244	3.479066814	4.789546063
ENSMUSG00000041528	941.8852581	935.4285091	1000.1135	952.5590368	929.7217112	868.9998956	766.557187	733.8485502	805.5042151	693.4866463	852.9104452	704.3371733	938.1179851	759.4407029	0.305498032	6.04E-05	0.001052019	Rnf123	9	107928733	107960545	-	6754	protein_coding	ring finger protein 123 [Source:MGI Symbol;Acc:MGI:2148796]	-	865	879	968	800	1024	946	865	795	739	762	808	773	9.25592464	9.2176805	9.787411055	9.238749017	9.1573842	8.299639802	7.439793979	7.206173848	7.686430677	6.816232691	8.474483999
ENSMUSG00000004360	34.84431013	93.64927054	116.7487867	27.38607231	56.29174423	47.76743612	15.95147904	20.30775862	13.07990606	25.48244894	30.61188479	30.97990154	62.78127	22.73556317	1.465608601	6.07E-05	0.001056221	9330159F19Rik	10	29087602	29106775	+	5767	protein_coding	RIKEN cDNA 9330159F19 gene [Source:MGI Symbol;Acc:MGI:3036239]	-	32	88	113	23	62	52	18	22	12	28	29	34	0.401018849	1.080753256	1.338079815	0.311072861	0.649343165	0.53429678	0.181312778	0.23354544	0.14617484	0.293331412	0.356214018
ENSMUSG00000024810	38.1109642	114.9331957	67.15638171	85.73031331	87.16141042	88.18603592	36.33392447	48.92323668	42.50969471	40.04384834	35.88979596	45.55867874	80.2130502	41.54319648	0.949655559	6.10E-05	0.001058501	Il33	19	29902514	29938118	+	2886	protein_coding	interleukin 33 [Source:MGI Symbol;Acc:MGI:1924375]	-	35	108	65	72	96	96	41	53	39	44	34	50	0.876468831	2.650460038	1.538050365	1.945899507	2.009127238	1.971079181	0.825264926	1.124289632	0.949313404	0.921100128	0.834536911
ENSMUSG00000074151	383.2874114	548.0610719	349.2131849	354.8282412	309.6045933	451.9534341	236.6136057	258.4623825	300.8378395	257.5547518	297.67419	245.1056916	399.4913228	266.0414102	0.587639706	6.13E-05	0.001062081	Nlrc5	8	95160984	95253900	+	8493	protein_coding	NLR family, CARD domain containing 5 [Source:MGI Symbol;Acc:MGI:3612191]	-	352	515	338	298	341	492	267	280	276	283	282	269	2.995341187	4.294770258	2.717747491	2.736776792	2.425078437	3.432678606	1.826232198	2.018345776	2.282912629	2.013148465	2.352073797
ENSMUSG00000026478	2336.746548	2405.083539	2372.170037	2454.030219	2134.546624	2072.371844	1954.942375	1866.467633	2054.635244	1787.411776	1839.879834	1693.871676	2295.824802	1866.201423	0.298707157	6.14E-05	0.001062081	Lamc1	1	153094668	153208532	-	8272	protein_coding	laminin, gamma 1 [Source:MGI Symbol;Acc:MGI:99914]	-	2146	2260	2296	2061	2351	2256	2206	2022	1885	1964	1743	1859	18.74925219	19.35048013	18.95461141	19.43353042	17.16621859	16.16060942	15.49176286	14.96474388	16.00818746	14.34436906	14.9262194
ENSMUSG00000067736	1175.995467	1427.087179	1226.378848	1119.256868	1250.221481	1069.255686	833.021683	953.5415753	880.713675	862.7629142	957.4130864	566.7499635	1211.365921	842.3671496	0.524442607	6.14E-05	0.001062081	Gm10222	1	24651488	24651781	-	294	unprocessed_pseudogene	predicted gene 10222 [Source:MGI Symbol;Acc:MGI:3642643]	-	1080	1341	1187	940	1377	1164	940	1033	808	948	907	622	265.4857309	323.0541165	275.7127918	249.3818036	282.8910092	234.6036769	185.7318486	215.1055689	193.0658062	194.8101137	218.535963
ENSMUSG00000021814	2326.946586	2276.315792	2184.132168	2123.015953	2238.050799	1218.988226	1428.543567	1632.005329	1388.650027	1099.385654	1216.030734	1181.792127	2061.241587	1324.40124	0.637998317	6.14E-05	0.001062081	Anxa7	14	20505328	20530201	-	5991	protein_coding	annexin A7 [Source:MGI Symbol;Acc:MGI:88031]	-	2137	2139	2114	1783	2465	1327	1612	1768	1274	1208	1152	1297	25.7792312	25.28746513	24.09678988	23.21326675	24.85135877	13.125044	15.6304534	18.06681527	14.93865305	12.18198632	13.6212235
ENSMUSG00000020593	11378.84503	10229.05441	10326.58516	10225.72126	9031.193224	5553.883054	4380.453382	5769.249609	6969.409948	5161.105999	7148.40289	5797.797457	9457.547022	5871.069881	0.687863242	6.22E-05	0.001074088	Lpin1	12	16585670	16696967	-	9930	protein_coding	lipin 1 [Source:MGI Symbol;Acc:MGI:1891340]	-	10450	9612	9995	8588	9947	6046	4943	6250	6394	5671	6772	6363	76.05570577	68.5580325	68.73644663	67.45700041	60.50279036	36.0784656	28.91659951	38.53269915	45.23397108	34.50332044	48.30929064
ENSMUSG00000032417	25.0443479	11.70615882	17.56397676	14.28838555	20.88242125	14.69767265	2.658579839	4.615399687	7.629945204	6.370612236	7.389075639	7.289388599	17.36382715	5.992166867	1.550543372	6.28E-05	0.001080343	Rwdd2a	9	86454044	86456952	+	1380	protein_coding	RWD domain containing 2A [Source:MGI Symbol;Acc:MGI:1916769]	-	23	11	17	12	23	16	3	5	7	7	7	8	1.204518594	0.564556524	0.841246678	0.678244683	1.00665646	0.687021077	0.126283912	0.22181432	0.356336481	0.30645693	0.359320432
ENSMUSG00000030591	4014.717858	3804.501616	4104.804685	3999.557256	3208.629421	2566.581087	2406.014755	2746.162814	2937.528903	2521.852358	2290.613448	2444.678701	3616.46532	2557.808497	0.499516613	6.33E-05	0.001087043	Psmd8	7	28873613	28880126	-	3057	protein_coding	proteasome (prosome, macropain) 26S subunit, non-ATPase, 8 [Source:MGI Symbol;Acc:MGI:1888669]	-	3687	3575	3973	3359	3534	2794	2715	2975	2695	2771	2170	2683	87.16506488	82.82747829	88.75169451	85.70354841	69.82382588	54.15768946	51.59174927	59.57858634	61.93051099	54.76354833	50.28370324
ENSMUSG00000034652	55.53311927	56.40240158	48.55922985	51.20004823	48.120362	53.27906337	28.35818495	17.53851881	16.34988258	20.02192417	47.50120054	26.42403367	52.18237072	26.03229079	1.006970211	6.37E-05	0.001092259	Cd300a	11	114780867	114795480	+	4738	protein_coding	CD300A molecule [Source:MGI Symbol;Acc:MGI:2443411]	-	51	53	47	43	53	58	32	19	15	22	45	29	0.777928851	0.792272616	0.677417371	0.707876733	0.675636881	0.725374195	0.392338367	0.245503228	0.222401409	0.280529228	0.672791378
ENSMUSG00000032311	2765.767116	2676.453584	3445.638969	3051.761014	2151.79732	2493.092724	1659.840013	2006.775784	1987.05573	2315.262504	1993.99484	1854.238225	2764.085121	1969.527849	0.488773493	6.48E-05	0.00111059	Nrg4	9	55127506	55234128	-	6075	protein_coding	neuregulin 4 [Source:MGI Symbol;Acc:MGI:1933833]	-	2540	2515	3335	2563	2370	2714	1873	2174	1823	2544	1889	2035	30.21705905	29.32145647	37.4889333	32.906869	23.56321787	26.47236399	17.91007289	21.9084635	21.08053939	25.30004639	22.02665934
ENSMUSG00000030095	1630.060383	1313.21818	1095.165609	1536.001447	2129.099036	850.6278048	974.8126078	1004.310972	813.1341603	652.5327104	792.7422579	680.6466604	1425.69541	819.6965614	0.798456987	6.53E-05	0.001116764	Tmem43	6	91450685	91465445	+	3973	protein_coding	transmembrane protein 43 [Source:MGI Symbol;Acc:MGI:1921372]	-	1497	1234	1060	1290	2345	926	1100	1088	746	717	751	747	27.23127614	21.99836616	18.21968346	25.32534577	35.64977697	13.81088746	16.08347833	16.76520982	13.19051023	10.90312732	13.39011576
ENSMUSG00000114298	16.33327037	4.256785025	6.19905062	11.90698796	9.987244944	1.837209082	1.77238656	0.923079937	0	0	0	0	8.420091334	0.449244416	4.134765341	6.55E-05	0.001118448	Gm48371	14	13000218	13026398	+	457	lncRNA	predicted gene, 48371 [Source:MGI Symbol;Acc:MGI:6097844]	-	15	4	6	10	11	2	2	1	0	0	0	0	2.372137275	0.61992282	0.896579031	1.706742638	1.453814581	0.259324148	0.254225818	0.133962259	0	0	0
ENSMUSG00000024053	275.4878269	290.5255779	274.8245775	176.2234218	244.2335355	104.7209177	101.0260339	147.69279	99.18928765	108.300408	155.1705884	99.31791966	227.6693095	118.4495046	0.942712494	6.59E-05	0.001123095	Emilin2	17	71559167	71618973	-	5505	protein_coding	elastin microfibril interfacer 2 [Source:MGI Symbol;Acc:MGI:2389136]	-	253	273	266	148	269	114	114	160	91	119	147	109	3.321451817	3.512361076	3.29972571	2.096952681	2.951396051	1.227090779	1.202966092	1.779349752	1.16124913	1.30599084	1.891572411
ENSMUSG00000095794	3.266654074	10.64196256	0	4.762795184	0.907931359	69.8139451	0.88619328	0	1.089992172	0	0	0	14.89888138	0.329364242	5.441962754	6.59E-05	0.001123506	Igkv6-17	6	70348423	70348977	+	377	IG_V_gene	immunoglobulin kappa variable 6-17 [Source:MGI Symbol;Acc:MGI:1330833]	-	3	10	0	4	1	76	1	0	1	0	0	0	0.575101716	1.878678571	0	0.827566457	0.160210577	11.94541952	0.154086471	0	0.186337379	0	0
ENSMUSG00000051950	562.9533855	451.2192126	402.9382903	344.111952	392.2263469	228.7325307	214.4587737	260.3085423	172.2187632	214.7806411	305.0632657	195.9023186	397.0302863	227.1220508	0.805356792	6.63E-05	0.001128776	B3glct	5	149601695	149686064	+	4798	protein_coding	beta-3-glucosyltransferase [Source:MGI Symbol;Acc:MGI:2685903]	-	517	424	390	289	432	249	242	282	158	236	289	215	7.787446182	6.258920639	5.550829539	4.698095467	5.438210804	3.075163902	2.929955204	3.598218462	2.313333121	2.971681442	4.266783026
ENSMUSG00000030603	1705.193427	1783.592925	1999.193825	1883.685495	1539.851584	1239.197526	1129.010238	1278.465713	1140.131812	1262.29131	1241.364707	1321.201684	1691.785797	1228.744244	0.460812425	6.66E-05	0.001132535	Psmc4	7	27741132	27749526	-	2163	protein_coding	proteasome (prosome, macropain) 26S subunit, ATPase, 4 [Source:MGI Symbol;Acc:MGI:1346093]	-	1566	1676	1935	1582	1696	1349	1274	1385	1046	1387	1176	1450	52.32388677	54.87964922	61.09110453	57.04718226	47.35892804	36.95596906	34.21517509	39.20052801	33.97163879	38.74096501	38.51356864
ENSMUSG00000061136	636.9975445	600.2066885	662.2652412	671.5541209	668.2374799	649.4534104	549.4398335	533.5402038	562.4359607	553.3331771	532.013446	513.9018962	648.1190809	540.7774196	0.261633173	6.75E-05	0.001145312	Prpf40a	2	53024716	53081714	-	10876	protein_coding	pre-mRNA processing factor 40A [Source:MGI Symbol;Acc:MGI:1860512]	-	585	564	641	564	736	707	620	578	516	608	504	564	3.887330144	3.672854609	4.024781962	4.044772909	4.087343625	3.85193881	3.311527369	3.25354863	3.332896562	3.377418463	3.28264786
ENSMUSG00000059890	1467.816564	1364.2996	1470.208172	1688.410893	1350.09393	1452.313779	957.9749355	1023.695651	1064.922352	1290.504022	1216.030734	1182.7033	1465.523823	1122.638499	0.384204939	6.80E-05	0.001150993	Ube4a	9	44834425	44876898	-	8639	protein_coding	ubiquitination factor E4A [Source:MGI Symbol;Acc:MGI:2154580]	-	1348	1282	1423	1418	1487	1581	1081	1109	977	1418	1152	1298	11.27693759	10.51037915	11.24850883	12.80256517	10.39632936	10.84420105	7.268889688	7.858989979	7.944607068	9.916610365	9.44608751
ENSMUSG00000035279	163.3327037	171.3355972	118.8151369	167.8885302	144.361086	169.94184	121.4084793	99.69263324	120.9891311	107.3903205	98.16914778	86.56148961	155.9458157	105.7018669	0.560927462	6.80E-05	0.001151154	Ssc5d	7	4928784	4947825	+	4590	protein_coding	scavenger receptor cysteine rich family, 5 domains [Source:MGI Symbol;Acc:MGI:3606211]	-	150	161	115	141	159	185	137	108	111	118	93	95	2.361801164	2.484317064	1.710955374	2.39602125	2.092266367	2.388296309	1.733858851	1.440488292	1.698836666	1.553172937	1.435268728
ENSMUSG00000064061	67.51085087	95.77766305	66.12320661	52.39074702	80.80589091	71.65115418	42.53727743	48.00015674	34.8797495	30.03288625	53.83469394	40.09163729	72.37658544	41.56273353	0.804667511	6.85E-05	0.00115748	Dzip3	16	48744595	48814528	-	9081	protein_coding	DAZ interacting protein 3, zinc finger [Source:MGI Symbol;Acc:MGI:1917433]	-	62	90	64	44	89	78	48	52	32	33	51	44	0.493426844	0.701944322	0.481282229	0.377922927	0.591955236	0.508967547	0.307053053	0.350564819	0.247546982	0.219548643	0.397831768
ENSMUSG00000003731	1640.94923	1535.635198	1560.094406	1868.206411	1470.848801	1306.255657	1160.027003	1140.926803	1314.530559	1237.718949	1258.254023	1134.411101	1563.66495	1207.64474	0.372357577	6.89E-05	0.001162267	Kpna6	4	129537773	129566560	-	6729	protein_coding	karyopherin (importin) alpha 6 [Source:MGI Symbol;Acc:MGI:1100836]	-	1507	1443	1510	1569	1620	1422	1309	1236	1206	1360	1192	1245	16.18555079	15.18831637	15.32427533	18.18681519	14.54109197	12.52213071	11.30043018	11.24518502	12.59035895	12.21065253	12.54840961
ENSMUSG00000066441	435.5538766	342.6711945	301.6871302	247.6653496	321.4077009	156.1627719	198.5072947	203.0775862	163.4988258	130.1425071	159.3929174	148.5212927	300.8580039	167.1900706	0.846718308	6.91E-05	0.001164252	Rdh11	12	79221111	79239067	-	3455	protein_coding	retinol dehydrogenase 11 [Source:MGI Symbol;Acc:MGI:102581]	-	400	322	292	208	354	170	224	220	150	143	151	163	8.367133503	6.600877178	5.771495044	4.695691121	6.188533489	2.915614049	3.76622121	3.898282353	3.049892556	2.500566903	3.095935151
ENSMUSG00000021957	114457.0255	100273.8922	99300.52552	91133.70445	95177.53639	34057.26335	46758.21602	65533.13707	36150.68038	19506.81467	34466.87111	13868.97298	89066.6579	36047.44871	1.304985662	7.15E-05	0.001200724	Tkt	14	30270316	30296677	+	7355	protein_coding	transketolase [Source:MGI Symbol;Acc:MGI:105992]	-	105114	94225	96112	76538	104829	37075	52763	70994	33166	21434	32652	15221	1032.862821	907.3551342	892.3771984	811.668461	860.8575665	298.6947899	416.7279809	590.9321682	316.7756217	176.0641937	314.4778563
ENSMUSG00000007891	16373.55911	13939.90676	13255.63657	15455.27037	14267.23337	10369.20806	9152.604194	10289.57206	8679.607665	10137.46424	11371.78741	10970.52984	13943.46904	10100.2609	0.46514518	7.21E-05	0.001207396	Ctsd	7	141929648	141941775	-	2351	protein_coding	cathepsin D [Source:MGI Symbol;Acc:MGI:88562]	-	15037	13099	12830	12980	15714	11288	10328	11147	7963	11139	10773	12040	462.2461785	394.6202296	372.6726783	430.6320029	403.7073486	284.50738	255.1934118	290.2712578	237.9388834	286.249059	324.59886
ENSMUSG00000001119	2003.547832	2079.439484	1825.620407	2302.811471	2336.107386	1770.15095	1419.681634	1440.004702	1609.918438	1178.563264	1797.656545	1083.38538	2052.946255	1421.534994	0.530575876	7.47E-05	0.0012457	Col6a1	10	76544626	76562002	-	4380	protein_coding	collagen, type VI, alpha 1 [Source:MGI Symbol;Acc:MGI:88459]	-	1840	1954	1767	1934	2573	1927	1602	1560	1477	1295	1703	1189	30.36046867	31.59688582	27.54964242	34.44027397	35.48119275	26.06974414	21.24683569	21.80465154	23.68905397	17.86266077	27.54250881
ENSMUSG00000018362	259.1545566	269.2416528	278.9572779	325.0607713	305.0649365	225.0581125	131.1566054	192.000627	232.1683326	173.8267053	211.1164468	143.9654248	277.0895513	180.7056903	0.618968858	7.48E-05	0.0012457	Kpna2	11	106879455	106890367	-	2873	protein_coding	karyopherin (importin) alpha 2 [Source:MGI Symbol;Acc:MGI:103561]	-	238	253	270	273	336	245	148	208	213	191	200	158	5.986956324	6.237042841	6.417733304	7.411587828	7.063764089	5.05312013	2.992484762	4.432271668	5.2081719	4.01650428	4.931253505
ENSMUSG00000026712	218.865823	375.6612784	215.9335966	288.1491086	385.8708274	187.3953263	147.9942777	140.3081505	103.5492563	137.4232068	230.116927	143.0542512	278.6459934	150.4076783	0.89007875	7.48E-05	0.0012457	Mrc1	2	14234203	14336868	+	6371	protein_coding	mannose receptor, C type 1 [Source:MGI Symbol;Acc:MGI:97142]	-	201	353	209	242	425	204	167	152	95	151	218	157	2.280096412	3.924288541	2.240227935	2.962729483	4.029153936	1.897368678	1.52270132	1.460611265	1.047507962	1.431923561	2.42388409
ENSMUSG00000017969	62.06642742	47.88883153	58.89098089	40.48375906	69.00278325	22.96511352	23.92721855	29.538558	17.43987475	15.47148686	21.11164468	28.24638082	50.21631594	22.62252728	1.146743953	7.49E-05	0.001246046	Ptgis	2	167033725	167082524	-	2567	protein_coding	prostaglandin I2 (prostacyclin) synthase [Source:MGI Symbol;Acc:MGI:1097156]	-	57	45	57	34	76	25	27	32	16	17	20	31	1.604773506	1.241596492	1.51636068	1.033087928	1.788217163	0.577089676	0.611003578	0.763172605	0.437860175	0.400104601	0.551908505
ENSMUSG00000052160	146.9994334	199.0046999	84.72035847	129.7861688	176.1386836	226.8953216	77.09881534	80.30795455	56.67959294	94.64909608	110.8361346	91.11735748	160.5907776	85.11482516	0.917143964	7.59E-05	0.00125822	Pld4	12	112727089	112735424	+	3462	protein_coding	phospholipase D family, member 4 [Source:MGI Symbol;Acc:MGI:2144765]	-	135	187	82	109	194	247	87	87	52	104	105	100	2.81819775	3.82567766	1.617485202	2.455747286	3.384598842	4.22765028	1.459815758	1.538476447	1.055158284	1.814917	2.148449723
ENSMUSG00000069516	1175.995467	1432.408161	1106.530536	1008.52188	1408.201537	2001.639294	706.296044	684.9253135	585.3257964	969.2431473	1036.581754	891.1277562	1355.549479	812.2499686	0.739201872	7.87E-05	0.001300431	Lyz2	10	117113236	117118226	-	1316	protein_coding	lysozyme 2 [Source:MGI Symbol;Acc:MGI:96897]	-	1080	1346	1071	847	1551	2179	797	742	537	1065	982	978	59.31064201	72.44076076	55.57597735	50.20092962	71.18499251	98.11389242	35.18100894	34.51808381	28.66551371	48.89272143	52.85895318
ENSMUSG00000031266	95.82185285	123.4467657	114.6824365	103.5907953	76.26623412	74.40696781	58.48875647	45.23091693	70.84949118	54.60524774	54.89027618	70.16036526	98.03584203	59.03750896	0.729597448	8.07E-05	0.001330419	Gla	X	133488898	133501874	-	3265	protein_coding	galactosidase, alpha [Source:MGI Symbol;Acc:MGI:1347344]	-	88	116	111	87	84	81	66	49	65	60	52	77	1.947889181	2.516336027	2.321631676	2.078357751	1.553919926	1.470046248	1.174266329	0.918780052	1.398529088	1.110244314	1.128192264
ENSMUSG00000066150	736.0860515	709.8189028	675.6965175	852.5403379	719.081636	676.092942	464.3652786	573.2326411	563.5259529	509.6489789	604.8486202	619.5980309	728.219398	555.8699171	0.38936743	8.20E-05	0.001350233	Slc31a1	4	62278964	62310006	+	4280	protein_coding	solute carrier family 31, member 1 [Source:MGI Symbol;Acc:MGI:1333843]	-	676	667	654	716	792	736	524	621	517	560	573	680	11.41478368	11.03763166	10.43488114	13.04828673	11.1767091	10.18974252	7.112026663	8.882730666	8.485708458	7.90487034	9.483612764
ENSMUSG00000002384	247.176825	401.2019886	233.4975733	279.8142171	194.2973107	157.0813765	1.77238656	28.61547806	112.2691937	55.5153352	54.89027618	47.38102589	252.1782152	50.07394927	2.334481829	8.37E-05	0.001373475	Bmp8b	4	122998958	123025892	+	3880	protein_coding	bone morphogenetic protein 8b [Source:MGI Symbol;Acc:MGI:107335]	-	227	377	226	235	214	171	2	31	103	61	52	52	4.228232796	6.881822337	3.977683656	4.724114063	3.331306429	2.611521162	0.029943608	0.489134878	1.864862568	0.949835948	0.949367975
ENSMUSG00000036446	806.8635564	792.8262108	553.7818553	627.4982655	907.0234272	390.4069298	400.5593625	471.693848	444.7168062	280.3069384	440.1777916	325.2889662	679.7333742	393.7906188	0.787918131	8.51E-05	0.001392626	Lum	10	97400990	97408565	+	2448	protein_coding	lumican [Source:MGI Symbol;Acc:MGI:109347]	-	741	745	536	527	999	425	452	511	408	308	417	357	21.87618329	21.55453664	14.95226218	16.79126594	24.64827949	10.28742498	10.72587866	12.7793319	11.70819865	7.601333652	12.06667459
ENSMUSG00000035226	317.9543299	243.7009427	138.4454638	170.2699278	236.0621532	45.0116225	48.74063039	112.6157524	35.96974168	84.63813399	55.94585841	82.00562174	191.9074067	69.98595643	1.453004084	8.73E-05	0.001425043	Rims4	2	163701671	163760603	-	4962	protein_coding	regulating synaptic membrane exocytosis 4 [Source:MGI Symbol;Acc:MGI:2674366]	-	292	229	134	143	260	49	55	122	33	93	53	90	4.252955615	3.268681118	1.844172603	2.247830273	3.164820793	0.585151718	0.643890159	1.505226077	0.467195351	1.132339563	0.756627408
ENSMUSG00000003528	18429.3734	13700.4626	12988.04422	11965.3322	13551.78346	4957.708707	5782.411151	10157.57163	4754.545854	3006.018888	5960.872876	2752.65537	12598.7841	5402.345962	1.221615646	8.79E-05	0.001433735	Slc25a1	16	17743087	17746083	-	2164	protein_coding	solute carrier family 25 (mitochondrial carrier, citrate transporter), member 1 [Source:MGI Symbol;Acc:MGI:1345283]	-	16925	12874	12571	10049	14926	5397	6525	11004	4362	3303	5647	3021	565.2442847	421.356871	396.7035595	362.2011527	416.5994728	147.7829482	175.1576532	311.3092235	141.6021141	92.21505085	184.8517178
ENSMUSG00000032094	13.0666163	30.86169143	9.298575929	4.762795184	4.539656793	166.2674219	3.544773119	6.461559562	4.359968688	5.460524774	4.222328937	4.555867874	38.13279292	4.767503826	3.002381192	8.82E-05	0.001435453	Cd3d	9	44893084	44898637	+	1815	protein_coding	CD3 antigen, delta polypeptide [Source:MGI Symbol;Acc:MGI:88331]	-	12	29	9	4	5	181	4	7	4	6	4	5	0.477825558	1.131658007	0.338625304	0.171896724	0.166389497	5.909232941	0.12802336	0.236113095	0.154819156	0.199721636	0.156115607
ENSMUSG00000021877	2700.434035	2680.710369	3076.795458	3180.356484	2707.451311	2334.174138	2080.781821	2222.776489	2504.802011	2016.753816	1906.381515	1867.905828	2779.986966	2099.900247	0.404686436	8.87E-05	0.001441925	Arf4	14	26359229	26386239	+	3603	protein_coding	ADP-ribosylation factor 4 [Source:MGI Symbol;Acc:MGI:99433]	-	2480	2519	2978	2671	2982	2541	2348	2408	2298	2216	1806	2050	49.74531412	49.51738907	56.44350294	57.82210051	49.98916841	41.78973022	37.85643284	40.91578457	44.80506326	37.15831284	35.50720139
ENSMUSG00000052397	139.3772405	151.1158684	177.7061178	100.0186989	117.1231453	361.0115845	74.4402355	62.76943574	68.66950683	78.26752176	92.89123661	107.5184818	174.3921092	80.75940305	1.112478787	9.11E-05	0.001471794	Ezr	17	7005440	7050183	-	3290	protein_coding	ezrin [Source:MGI Symbol;Acc:MGI:98931]	-	128	142	172	84	129	393	84	68	63	86	88	118	2.811763769	3.056935521	3.570146818	1.991441836	2.368243465	7.078248687	1.483164242	1.265352937	1.345197291	1.579257857	1.89474048
ENSMUSG00000032898	4899.981112	4994.27303	6579.259058	5677.251859	4077.519731	3090.185675	3518.187321	3494.780643	2346.753146	2297.970842	3556.256547	2406.409411	4886.411744	2936.726318	0.734467195	9.18E-05	0.001481296	Fbxo21	5	118114795	118148266	+	5545	protein_coding	F-box protein 21 [Source:MGI Symbol;Acc:MGI:1924223]	-	4500	4693	6368	4768	4491	3364	3970	3786	2153	2525	3369	2641	58.65104064	59.94360194	78.42509105	67.0685527	48.91860228	35.94873406	41.59056445	41.80013862	27.27619659	27.51125009	43.03902458
ENSMUSG00000026575	120.8662008	123.4467657	99.18480991	97.63730127	122.5707334	56.95348153	57.60256319	72.92331505	62.1295538	56.42542266	60.16818735	52.84806734	103.4432154	60.34951823	0.776458155	9.26E-05	0.001488067	Nme7	1	164131690	164265294	+	5876	protein_coding	NME/NM23 family member 7 [Source:MGI Symbol;Acc:MGI:2449121]	-	111	116	96	82	135	62	65	79	57	62	57	58	1.365230401	1.39820237	1.115688543	1.088469599	1.387664623	0.625228933	0.642595127	0.823083635	0.681450636	0.637470945	0.687157084
ENSMUSG00000053977	29.39988667	38.31106522	7.232225723	15.47908435	11.80310766	220.4650898	7.975739518	10.15387931	4.359968688	9.100874623	9.500240107	10.9340829	53.78174324	8.670797524	2.633071003	9.27E-05	0.001488102	Cd8a	6	71350411	71356157	+	3637	protein_coding	CD8 antigen, alpha chain [Source:MGI Symbol;Acc:MGI:88346]	-	27	36	7	13	13	240	9	11	4	10	9	12	0.536519143	0.701056518	0.131434164	0.278794556	0.21589003	3.910183198	0.143749078	0.185160373	0.07726059	0.166114366	0.175292029
ENSMUSG00000050556	2148.369496	2141.162867	1803.92373	1202.605784	1676.041288	426.2325069	644.2625144	1119.695964	527.5562112	585.1862382	704.0733502	400.9163729	1566.389279	663.6151085	1.238902054	9.30E-05	0.001491529	Kcnb1	2	166937889	167032075	-	11488	protein_coding	potassium voltage gated channel, Shab-related subfamily, member 1 [Source:MGI Symbol;Acc:MGI:96666]	-	1973	2012	1746	1010	1846	464	727	1213	484	643	667	440	12.41216148	12.40444624	10.37894809	6.857426877	9.70554226	2.393330736	3.676172163	6.46420375	2.959663028	3.381559542	4.112864167
ENSMUSG00000027009	150.2660874	234.1231764	228.3316978	134.5489639	133.4659097	452.8720386	111.6603533	84.0002743	88.28936593	136.5131193	95.00240107	103.8737875	222.267979	103.2232169	1.107110737	9.33E-05	0.001495254	Itga4	2	79085770	79163467	+	13978	protein_coding	integrin alpha 4 [Source:MGI Symbol;Acc:MGI:96603]	-	138	220	221	113	147	493	126	91	81	150	90	114	0.713507938	1.114734588	1.079694191	0.630547264	0.635191728	2.089926668	0.523638255	0.398561201	0.407081452	0.648330892	0.456100379
ENSMUSG00000026656	123.0439701	171.3355972	123.9810124	133.3582651	141.6372919	286.6046167	86.84694142	96.00031349	76.29945204	101.0197083	81.27983203	102.0514404	163.3267923	90.58294795	0.851375344	9.37E-05	0.001500181	Fcgr2b	1	170786186	170804116	-	5790	protein_coding	Fc receptor, IgG, low affinity IIb [Source:MGI Symbol;Acc:MGI:95499]	-	113	161	120	112	156	312	98	104	70	111	77	112	1.41047255	1.969432698	1.415325103	1.508772283	1.627341013	3.193046145	0.983226036	1.099647366	0.849299384	1.158230262	0.942052532
ENSMUSG00000024990	2456.523864	2010.266728	1512.568351	2575.481496	3120.560079	1425.674247	1690.856778	1260.927194	818.5841212	728.0699698	1125.250662	1374.049751	2183.512461	1166.289746	0.904515849	9.38E-05	0.001500181	Rbp4	19	38105077	38113729	-	1343	protein_coding	retinol binding protein 4, plasma [Source:MGI Symbol;Acc:MGI:97879]	-	2256	1889	1464	2163	3437	1552	1908	1366	751	800	1066	1508	121.4025591	99.62074316	74.44209578	125.6217228	154.5738609	68.47702261	82.52931033	62.26920908	39.28305517	35.98855979	56.22690151
ENSMUSG00000035329	297.2655208	288.3971854	334.7487335	391.7399039	292.3538975	305.8953121	160.4009836	217.8468652	249.6082074	241.1731775	215.3387758	249.6615595	318.4000922	222.3382615	0.517743592	9.38E-05	0.001500181	Fbxo33	12	59247441	59266511	-	4466	protein_coding	F-box protein 33 [Source:MGI Symbol;Acc:MGI:1917861]	-	273	271	324	329	322	333	181	236	229	265	204	274	4.417826818	4.297782212	4.954271683	5.745944378	4.354814779	4.418294695	2.354321205	3.235131565	3.602119333	3.584904973	3.23574589
ENSMUSG00000021357	440.9983001	470.3747452	371.9430372	384.5957111	492.0987964	371.1162345	288.8990092	324.001058	344.4375263	344.9231482	275.5069631	290.6643704	421.8544707	311.4053459	0.438606576	9.46E-05	0.001509448	Exoc2	13	30997902	31158076	-	6964	protein_coding	exocyst complex component 2 [Source:MGI Symbol;Acc:MGI:1913732]	-	405	442	360	323	542	404	326	351	316	379	261	319	4.203015771	4.495286115	3.530183378	3.617662085	4.70081391	3.437571715	2.719347419	3.085652512	3.187642825	3.287993424	2.65487883
ENSMUSG00000019899	276.5767116	264.9848678	207.6681958	300.0560966	315.0521814	241.5929942	223.3207065	177.231348	189.6586379	185.6578423	190.0048021	147.6101191	267.6551746	185.580576	0.528091199	9.56E-05	0.0015191	Lama2	10	26856032	27495754	-	16605	protein_coding	laminin, alpha 2 [Source:MGI Symbol;Acc:MGI:99912]	-	254	249	201	252	347	263	252	192	174	204	180	162	1.10550216	1.062072831	0.826629129	1.183711588	1.262185335	0.938525405	0.881591753	0.707882232	0.736125227	0.742235599	0.767885708
ENSMUSG00000075225	47.91092643	42.56785025	33.0616033	32.14886749	35.40932298	17.45348628	7.975739518	29.538558	9.809929548	8.19078716	6.333493405	4.555867874	34.75867612	11.06739592	1.644872227	9.70E-05	0.001540198	Ccdc162	10	41414842	41592630	-	10197	protein_coding	coiled-coil domain containing 162 [Source:MGI Symbol;Acc:MGI:1923223]	-	44	40	32	27	39	19	9	32	9	9	6	5	0.311849474	0.277831449	0.214304399	0.206526404	0.231006778	0.110410492	0.051271491	0.192121612	0.062002817	0.053323738	0.041681351
ENSMUSG00000054013	1659.46027	1317.474965	1009.412076	908.5031813	1602.498848	192.9069536	388.1526565	590.7711599	256.1481604	241.1731775	273.3957986	163.1000699	1115.042716	318.7901705	1.806264916	9.71E-05	0.001540484	Tmem179	12	112466623	112483181	-	2499	protein_coding	transmembrane protein 179 [Source:MGI Symbol;Acc:MGI:2144891]	-	1524	1238	977	763	1765	210	438	640	235	265	259	179	44.07410173	35.08716026	26.69819095	23.81455772	42.65903125	4.979459486	10.18154564	15.67878413	6.606066463	6.406636898	7.341697182
ENSMUSG00000033400	3824.163037	3774.704121	3513.828526	2613.583857	3678.937865	1602.964924	1854.802535	2395.392438	1535.79897	1439.758365	2142.831935	1366.760362	3168.030388	1789.224101	0.824234355	9.79E-05	0.001549461	Agl	3	116533648	116601815	-	14023	protein_coding	amylo-1,6-glucosidase, 4-alpha-glucanotransferase [Source:MGI Symbol;Acc:MGI:1924809]	-	3512	3547	3401	2195	4052	1745	2093	2595	1409	1582	2030	1500	18.09998988	17.91488754	16.56224578	12.20893633	17.45263628	7.373669398	8.670300554	11.32909167	7.058483303	6.815787441	10.25458439
ENSMUSG00000109841	142.6438946	126.6393545	97.11845971	146.4559519	163.4276445	74.40696781	77.98500862	70.15407524	71.93948335	70.07673459	83.3909965	72.89388599	125.1153788	74.40669738	0.74870508	9.82E-05	0.001551304	E330011O21Rik	16	78047749	78099375	-	3337	lncRNA	RIKEN cDNA E330011O21 gene [Source:MGI Symbol;Acc:MGI:3759668]	-	131	119	94	123	180	81	88	76	66	77	79	80	2.837133997	2.525716414	1.923646091	2.874968848	3.257983148	1.438328139	1.531906728	1.394299426	1.389405653	1.39407138	1.677003018
ENSMUSG00000076615	42.46650297	13.83455133	3.09952531	3.572096388	0.907931359	48.68604066	0.88619328	0	1.089992172	4.550437311	0	0	18.761108	1.087770461	4.09314221	9.82E-05	0.001551304	Ighg3	12	113319844	113324852	-	2512	IG_C_gene	Immunoglobulin heavy constant gamma 3 [Source:MGI Symbol;Acc:MGI:2144790]	-	39	13	3	3	1	53	1	0	1	5	0	0	1.122043595	0.366536771	0.081555855	0.093150643	0.024044342	1.250216998	0.023125239	0	0.027965443	0.120254369	0
ENSMUSG00000062939	8.711077532	9.577766305	4.132700413	2.381397592	5.447588151	59.70929515	1.77238656	1.846159875	2.179984344	1.820174925	0	0	14.99330419	1.269784284	3.566698669	9.97E-05	0.001570752	Stat4	1	52026307	52146348	+	3872	protein_coding	signal transducer and activator of transcription 4 [Source:MGI Symbol;Acc:MGI:103062]	STAT	8	9	4	2	6	65	2	2	2	2	0	0	0.149320487	0.164626973	0.070546938	0.040288295	0.093594092	0.994734482	0.030005475	0.031622289	0.03628574	0.031206506	0
ENSMUSG00000020676	323.3987534	436.320465	372.9762123	334.5863617	448.5180911	341.7208892	195.8487148	250.154663	244.1582465	320.3507867	266.006723	280.641461	376.2534621	259.5267659	0.536573895	0.000102734	0.0016146	Ccl11	11	81948649	81953781	+	1082	protein_coding	chemokine (C-C motif) ligand 11 [Source:MGI Symbol;Acc:MGI:103576]	-	297	410	361	281	494	372	221	271	224	352	252	308	19.83782009	26.83801726	22.78418344	20.25644819	27.57606051	20.37252426	11.86508547	15.33347865	14.54327078	19.65467629	16.49818767
ENSMUSG00000028111	99.08850693	107.4838219	115.7156116	111.9256868	128.9262529	89.10464046	80.64358846	81.23103449	52.31962426	52.78507281	83.3909965	53.75924092	108.7074201	67.35492624	0.690220131	0.000103611	0.001625749	Ctsk	3	95406567	95416673	+	1512	protein_coding	cathepsin K [Source:MGI Symbol;Acc:MGI:107823]	-	91	101	112	94	142	97	91	88	48	58	79	59	4.349650478	4.731114018	5.058476757	4.849090626	5.672429257	3.801448469	3.496193486	3.563112574	2.230133075	2.3175371	3.701163407
ENSMUSG00000104350	37.02207951	27.66910266	21.69667717	21.43257833	18.15862717	95.53487224	4.430966399	9.230799374	7.629945204	18.20174925	14.77815128	8.200562174	36.91898951	10.41202895	1.832106055	0.000103715	0.001626066	Gm38244	3	106385599	106388184	+	2586	TEC	predicted gene, 38244 [Source:MGI Symbol;Acc:MGI:5611472]	-	34	26	21	18	20	104	5	10	7	20	14	9	0.950200283	0.712096185	0.554554587	0.542910477	0.467125967	2.383054548	0.112317478	0.236739182	0.190156359	0.46725286	0.383497445
ENSMUSG00000026872	929.9075265	969.4827893	1174.720092	835.8705548	1057.740033	650.3720149	751.4919013	665.5406349	591.8657494	569.7147514	691.4063634	540.3259299	936.3488351	635.057555	0.560094389	0.000104167	0.001628124	Zeb2	2	44873644	45007407	-	20203	protein_coding	zinc finger E-box binding homeobox 2 [Source:MGI Symbol;Acc:MGI:1344407]	zf-C2H2	854	911	1137	702	1165	708	848	721	543	626	655	593	3.054968705	3.193716375	3.843245508	2.710225871	3.482912762	2.076569919	2.438292746	2.184832079	1.888101331	1.872013439	2.296616051
ENSMUSG00000022914	787.263632	765.1571082	858.5685108	1008.52188	798.9795956	986.5812768	702.7512709	713.5407916	707.4049196	635.2410487	610.1265313	616.8645102	867.5120006	664.321512	0.384773382	0.000104181	0.001628124	Brwd1	16	95793292	95883726	-	20280	protein_coding	bromodomain and WD repeat domain containing 1 [Source:MGI Symbol;Acc:MGI:1890651]	-	723	719	831	847	880	1074	793	773	649	698	578	677	2.576529418	2.511046596	2.798250567	3.257614565	2.620880724	3.138090725	2.271491389	2.3335129	2.248112699	2.079399642	2.018937372
ENSMUSG00000006369	72.95527433	111.7406069	83.68718336	84.53961451	117.1231453	105.6395222	46.08205055	63.69251568	67.57951466	66.43638475	65.44609852	49.20337304	95.94755776	59.73998953	0.690998123	0.000105011	0.00163977	Fbln1	15	85090150	85170736	+	4368	protein_coding	fibulin 1 [Source:MGI Symbol;Acc:MGI:95487]	-	67	105	81	71	129	115	52	69	62	73	62	54	1.1085542	1.702552455	1.266356304	1.267826886	1.783773122	1.560071041	0.691554755	0.967086061	0.997126808	1.009696203	1.005476719
ENSMUSG00000039195	1624.61596	1510.094487	1379.288763	1435.982748	1132.190404	752.3371189	771.8743467	792.0025863	780.4343951	995.6356837	803.2980802	876.548979	1305.75158	836.6323452	0.641627571	0.000105444	0.001643893	Bbln	2	32267109	32271950	-	2694	protein_coding	bublin coiled coil protein [Source:MGI Symbol;Acc:MGI:1920987]	-	1492	1419	1335	1206	1247	819	871	858	716	1094	761	962	40.02542855	37.30599571	33.84053354	34.91676137	27.95769722	18.01422053	18.78133338	19.49792337	18.67053503	24.53410522	20.01013529
ENSMUSG00000020902	200.3547832	236.2515689	225.2321725	136.9303615	167.9673013	121.2557994	87.7331347	134.7696709	113.3591859	105.5701456	112.9472991	105.6961347	181.3319978	110.0125951	0.721004741	0.000105599	0.001644989	Ntn1	11	68100190	68291649	-	6277	protein_coding	netrin 1 [Source:MGI Symbol;Acc:MGI:105088]	-	184	222	218	115	185	132	99	146	104	116	107	116	2.118509682	2.504924715	2.371689835	1.428992502	1.780131704	1.246094466	0.916197124	1.423965247	1.163918425	1.116493897	1.207520767
ENSMUSG00000031513	499.7980734	467.1821564	451.4975201	478.660916	467.5846497	440.9301796	358.9082783	369.231975	394.5771663	391.3376088	380.0096043	404.5610672	467.6089159	383.1042833	0.287041086	0.000106063	0.001650894	Leprotl1	8	34602726	34614187	-	2879	protein_coding	leptin receptor overlapping transcript-like 1 [Source:MGI Symbol;Acc:MGI:1915442]	-	459	439	437	402	515	480	405	400	362	430	360	444	11.52220982	10.79982423	10.36557264	10.89102178	10.80433644	9.879358314	8.171827989	8.505835695	8.833000159	9.023546975	8.857757685
ENSMUSG00000049241	1295.772783	998.2160883	947.4215697	984.7079043	1410.0174	399.5929753	724.0199096	533.5402038	269.2280665	353.1139354	511.9573836	175.8564999	1005.954787	427.9526665	1.232790798	0.000107629	0.001671255	Hcar1	5	124014799	124018083	-	3285	protein_coding	hydrocarboxylic acid receptor 1 [Source:MGI Symbol;Acc:MGI:2441671]	-	1190	938	917	827	1553	435	817	578	247	388	485	193	26.18040414	20.22373176	19.06283501	19.63606107	28.55410926	7.846627711	14.4474946	10.77187059	5.282054914	7.135868603	10.45849816
ENSMUSG00000030708	31.57765605	60.6591866	60.95733109	63.10703619	36.31725434	52.36045883	11.52051264	22.1539185	32.69976516	35.49341103	17.94489798	18.2234715	50.82982052	23.00599613	1.145548063	0.000107935	0.001674671	Dnajb13	7	100150923	100164167	-	2732	protein_coding	DnaJ heat shock protein family (Hsp40) member B13 [Source:MGI Symbol;Acc:MGI:1916637]	-	29	57	59	53	40	57	13	24	30	39	17	20	0.767153131	1.47770585	1.474771866	1.513141049	0.884324855	1.236298452	0.276419397	0.537810417	0.77140401	0.86245095	0.440789444
ENSMUSG00000000838	647.8863914	730.0386317	562.0472562	708.4657836	680.9485189	579.6394653	532.6021612	526.1555643	510.1163365	435.9318944	528.8466993	484.7443418	651.5043412	503.0661663	0.372674621	0.000109047	0.001690583	Fmr1	X	67722147	67761569	+	8966	protein_coding	FMRP translational regulator 1 [Source:MGI Symbol;Acc:MGI:95564]	-	595	686	544	595	750	631	601	570	468	479	501	532	4.796042137	5.419000775	4.143369764	5.176097753	5.052369026	4.170227898	3.893871322	3.892017497	3.666810372	3.227656222	3.958238429
ENSMUSG00000028068	11.97773161	27.66910266	20.66350207	17.86048194	18.15862717	28.47674077	13.2928992	3.69231975	9.809929548	3.640349849	2.111164468	0.911173575	20.80103103	5.576306064	1.90206299	0.00010973	0.001699807	Iqgap3	3	87989278	88028355	+	11384	protein_coding	IQ motif containing GTPase activating protein 3 [Source:MGI Symbol;Acc:MGI:3028642]	-	11	26	20	15	20	31	15	4	9	4	2	1	0.069833299	0.16176043	0.119974414	0.102773373	0.106112768	0.161360032	0.076542427	0.021511157	0.055537836	0.021228319	0.012445091
ENSMUSG00000030788	853.6855981	760.9003231	715.9903466	779.9077114	868.8903102	583.3138834	588.4323378	549.2325627	548.2660625	571.5349263	620.6823537	568.5723107	760.4480288	574.4534256	0.404322065	0.000110241	0.001705008	Rnf141	7	110399639	110443664	-	10275	protein_coding	ring finger protein 141 [Source:MGI Symbol;Acc:MGI:1914400]	-	784	715	693	655	957	635	664	595	503	628	588	624	5.514409212	4.928537249	4.605798472	4.972144114	5.625519603	3.66202293	3.753981318	3.545143327	3.438962872	3.692566336	4.05376394
ENSMUSG00000036752	4817.225875	4851.670732	5143.145664	3082.719183	2288.894955	2586.790387	1704.149677	2000.314224	2246.473866	2357.126527	2357.115129	2502.082636	3795.074466	2194.543677	0.790157538	0.000111312	0.001720211	Tubb4b	2	25112172	25114714	-	2088	protein_coding	tubulin, beta 4B class IVB [Source:MGI Symbol;Acc:MGI:1915472]	-	4424	4559	4978	2589	2521	2816	1923	2167	2061	2590	2233	2746	153.1261569	154.6439485	162.8088187	96.71320918	72.92473951	79.91555516	53.50010669	63.53705483	69.34079715	74.94104808	75.75672442
ENSMUSG00000052125	39.19984889	50.01722404	44.42652944	20.24187953	43.58070521	46.84883158	19.49625216	18.46159875	6.539953032	8.19078716	25.33397362	22.77933937	40.71916978	16.80031735	1.278304263	0.000114453	0.00176035	F730043M19Rik	12	33161710	33197611	-	6680	lncRNA	RIKEN cDNA F730043M19 gene [Source:MGI Symbol;Acc:MGI:2443237]	-	36	47	43	17	48	51	22	20	6	9	24	25	0.389485054	0.498327928	0.439587688	0.198498257	0.434007575	0.452400294	0.191316346	0.183295666	0.063098077	0.081398526	0.254505832
ENSMUSG00000007815	3349.409311	3184.075198	3309.259856	3435.166026	3093.322139	2954.232203	2662.124613	2702.778057	2842.699585	2689.308451	2887.01741	2762.678279	3220.910789	2757.767732	0.223785555	0.00011713	0.001800106	Rhoa	9	108183328	108215133	+	7494	protein_coding	ras homolog family member A [Source:MGI Symbol;Acc:MGI:1096342]	-	3076	2992	3203	2885	3407	3216	3004	2928	2608	2955	2735	3032	29.66452518	28.27754696	29.18749189	30.02730582	27.45939598	25.42913081	23.28585012	23.91971752	24.44754369	23.82288143	25.85274137
ENSMUSG00000030423	325.5765228	287.3329892	263.4596513	238.1397592	284.1825152	227.8139261	193.190135	204.9237461	213.6384657	198.3990668	193.1715489	208.6587486	271.0842273	201.9969518	0.424389602	0.000117364	0.00180227	Pop4	7	37961420	37970847	-	2848	protein_coding	processing of precursor 4, ribonuclease P/MRP family, (S. cerevisiae) [Source:MGI Symbol;Acc:MGI:1913411]	-	299	270	255	200	313	248	218	222	196	218	183	229	7.587452097	6.714560807	6.114398258	5.477397372	6.637994492	5.159894956	4.446541672	4.772123257	4.834565171	4.624523615	4.55170455
ENSMUSG00000022498	567.3089243	573.6017821	606.4737856	683.4611089	515.7050117	522.6859837	380.176917	419.0782916	494.8564461	415.9099703	475.0120054	455.5867874	578.2060994	440.103403	0.393593388	0.000118644	0.001817934	Txndc11	16	10892775	10952514	-	8835	protein_coding	thioredoxin domain containing 11 [Source:MGI Symbol;Acc:MGI:1923620]	-	521	539	587	574	568	569	429	454	454	457	450	500	4.261828098	4.320918186	4.537170239	5.067451222	3.88306193	3.816232952	2.820698038	3.145922082	3.609862265	3.125072801	3.608019861
ENSMUSG00000027433	804.685787	771.5422857	803.8102303	796.5774945	679.1326562	804.6975777	596.4080773	540.0017634	601.6756789	628.8704364	694.5731101	655.1338003	776.7410053	619.4438111	0.326364867	0.000119767	0.001831936	Xrn2	2	146854916	146919920	+	3981	protein_coding	5'-3' exoribonuclease 2 [Source:MGI Symbol;Acc:MGI:894687]	-	739	725	778	669	748	876	673	585	552	691	658	719	13.41581373	12.89851345	13.34568736	13.10744906	11.34859129	13.03890416	9.820390213	8.99626731	9.740656598	10.48664008	11.7083764
ENSMUSG00000042616	486.7314571	450.1550163	430.8340181	270.2886267	436.7149835	77.16278143	135.5875718	204.0006662	86.10938159	58.24559759	69.66842745	40.09163729	358.6478138	98.95054698	1.857239227	0.000120344	0.001839311	Oscp1	4	125952358	125985988	+	5254	protein_coding	organic solute carrier partner 1 [Source:MGI Symbol;Acc:MGI:1916308]	-	447	423	417	227	481	84	153	221	79	64	66	44	6.148684562	5.702222125	5.420002837	3.369923383	5.529521399	0.947367283	1.691637175	2.575140138	1.056278294	0.735936594	0.889850045
ENSMUSG00000026567	200.3547832	147.9232796	174.6065925	117.8791808	123.4786648	41.33720434	31.01676479	59.07711599	11.98991389	39.13376088	82.33541426	61.04862951	134.2632842	47.43359989	1.499896964	0.000121018	0.001846713	Adcy10	1	165312752	165404343	+	8739	protein_coding	adenylate cyclase 10 [Source:MGI Symbol;Acc:MGI:2660854]	-	184	139	169	99	136	45	35	64	11	43	78	67	1.521671275	1.126540716	1.320621893	0.883604042	0.939960718	0.305126508	0.232654878	0.448349714	0.088424432	0.297274193	0.632260169
ENSMUSG00000021236	3671.71918	3948.16811	3553.08918	3425.640436	3733.413746	2994.650803	2946.592655	3099.70243	2787.109984	2358.036615	2671.678635	2161.30372	3554.446909	2670.73734	0.412380051	0.000122348	0.001865544	Entpd5	12	84420631	84455803	-	6039	protein_coding	ectonucleoside triphosphate diphosphohydrolase 5 [Source:MGI Symbol;Acc:MGI:1321385]	-	3372	3710	3439	2877	4112	3260	3325	3358	2557	2591	2531	2372	40.35406556	43.51136541	38.88845358	37.1585767	41.12639208	31.98760578	31.98397801	34.04194181	29.74452453	25.92106709	29.68862438
ENSMUSG00000001467	783.9969779	568.2808008	584.7771084	458.4190365	550.2064033	284.7674077	266.7441772	298.1548198	291.0279099	341.2827984	305.0632657	398.1828522	538.4079558	316.7426372	0.764734223	0.000122673	0.001869032	Cyp51	5	4131145	4154746	-	4415	protein_coding	cytochrome P450, family 51 [Source:MGI Symbol;Acc:MGI:106040]	-	720	534	566	385	606	310	301	323	267	375	289	437	11.786003	8.566518972	8.754659321	6.801649683	8.290380267	4.160640101	3.960423655	4.478890833	4.248365624	5.131579395	4.636925245
ENSMUSG00000020326	2734.18946	2938.245863	2703.819245	2515.946556	2852.720329	2143.104394	2135.725804	2165.545533	2042.64533	1892.981922	2163.94358	1606.399012	2648.004308	2001.206864	0.404091226	0.000125831	0.001912645	Ccng1	11	40639379	40646138	-	3512	protein_coding	cyclin G1 [Source:MGI Symbol;Acc:MGI:102890]	-	2511	2761	2617	2113	3142	2333	2410	2346	1874	2080	2050	1763	51.67220141	55.68083396	50.88651896	46.92769556	54.03612637	39.3631093	39.86285441	40.8951837	37.48490478	35.78156409	41.34874317
ENSMUSG00000045679	536.8201529	486.3376891	480.426423	384.5957111	581.0760695	218.6278807	216.2311603	352.6165361	217.9984344	94.64909608	86.5577432	61.95980309	447.9806544	171.6687955	1.383646426	0.000126278	0.001917951	Pqlc3	12	17038649	17050409	-	5408	protein_coding	PQ loop repeat containing [Source:MGI Symbol;Acc:MGI:2444067]	-	493	457	465	323	640	238	244	382	200	104	82	68	6.588324705	5.985126708	5.871780297	4.65854267	7.147856519	2.607770924	2.620951603	4.324394863	2.597973072	1.161842207	1.074088654
ENSMUSG00000021686	611.9531966	565.088212	510.388501	595.349398	646.4471273	538.3022609	438.6656735	501.232406	425.0969471	428.6511947	473.9564231	475.6326061	577.9214493	457.2058751	0.337802652	0.000126568	0.001920856	Ap3b1	13	94495468	94702825	+	4548	protein_coding	adaptor-related protein complex 3, beta 1 subunit [Source:MGI Symbol;Acc:MGI:1333879]	-	562	531	494	500	712	586	495	543	390	471	449	522	8.930599601	8.269283798	7.417542105	8.574993247	9.455664899	7.634952239	6.322525667	7.309337854	6.024007219	6.256780854	6.993407654
ENSMUSG00000021196	3223.098687	3007.41862	2950.748095	2414.737158	2302.513925	2219.348571	1263.711617	1540.620415	1627.358313	1872.959997	2313.836257	2052.874064	2686.310843	1778.560111	0.594952713	0.000128454	0.001943405	Pfkp	13	6629804	6698813	-	13401	protein_coding	phosphofructokinase, platelet [Source:MGI Symbol;Acc:MGI:1891833]	-	2960	2826	2856	2028	2536	2416	1426	1669	1493	2058	2192	2253	15.96317456	14.93581007	14.55373702	11.80361354	11.42995649	10.68289322	6.181418911	7.624612773	7.826434107	9.278091604	11.58687448
ENSMUSG00000026979	51.1775805	78.75052295	28.92890289	57.15354221	39.04104842	365.6046072	32.78915135	18.46159875	20.70985127	23.66227402	31.66746702	30.97990154	103.4427007	26.37837399	1.972968028	0.000128692	0.001945494	Psd4	2	24257592	24304966	+	11786	protein_coding	pleckstrin and Sec7 domain containing 4 [Source:MGI Symbol;Acc:MGI:2674093]	-	47	74	28	48	43	398	37	20	19	26	30	34	0.288201462	0.444691793	0.162235212	0.317657445	0.220360908	2.000994062	0.182364855	0.103887243	0.113247467	0.133277674	0.180309155
ENSMUSG00000026786	44.64427235	67.04436414	42.36017923	46.43725304	53.56795016	169.94184	28.35818495	29.538558	17.43987475	22.75218656	42.22328937	17.31229792	70.6659765	26.27073192	1.432414529	0.000129575	0.001956619	Apbb1ip	2	22664106	22765665	+	7414	protein_coding	amyloid beta (A4) precursor protein-binding, family B, member 1 interacting protein [Source:MGI Symbol;Acc:MGI:1861354]	-	41	63	41	39	59	185	32	32	16	25	40	19	0.399664923	0.601841041	0.377645925	0.410295037	0.480653341	1.478591861	0.250728242	0.264238478	0.151603327	0.203721995	0.382182124
ENSMUSG00000044285	96.91073754	95.77766305	92.98575929	77.39542174	71.72657733	96.45347678	38.99250431	54.46171631	65.39953032	53.69516027	62.27935182	64.69332381	88.54160596	56.58693114	0.650404018	0.00013229	0.001995222	Ubb-ps	14	46321483	46322457	+	975	transcribed_processed_pseudogene	ubiquitin B, pseudogene [Source:MGI Symbol;Acc:MGI:3037679]	-	89	90	90	65	79	105	44	59	60	59	59	71	6.597055683	6.537801428	6.303640267	5.199875905	4.893899097	6.381368849	2.621524488	3.704640402	4.323027192	3.655930144	4.286574297
ENSMUSG00000059326	197.0881292	156.4368497	161.1753161	139.3117591	181.5862717	150.6511447	106.3431936	97.84647336	115.5391702	122.8618074	131.9477793	123.9196062	164.3749117	116.4096717	0.50028921	0.000132887	0.002002676	Csf2ra	19	61212395	61216867	-	2871	protein_coding	colony stimulating factor 2 receptor, alpha, low-affinity (granulocyte-macrophage) [Source:MGI Symbol;Acc:MGI:1339754]	-	181	147	156	117	200	164	120	106	106	135	125	136	4.556277231	3.626418939	3.710606775	3.178607528	4.207550511	3.384853059	2.428029236	2.260327327	2.59366574	2.840868091	3.084180451
ENSMUSG00000044916	116.510662	109.6122144	121.9146622	134.5489639	97.14865537	98.29068587	54.94398335	43.38475706	56.67959294	84.63813399	84.44657873	83.82796888	113.0043073	67.98683583	0.730731113	0.000133031	0.002003293	1700029I15Rik	2	92212883	92216053	+	1348	protein_coding	RIKEN cDNA 1700029I15 gene [Source:MGI Symbol;Acc:MGI:1916742]	-	107	103	118	113	107	107	62	47	52	93	80	92	5.736653837	5.411792849	5.977858661	6.538419628	4.794313406	4.703520596	2.671822824	2.134551457	2.709909479	4.168152011	4.204003359
ENSMUSG00000070465	16.33327037	2.128392512	7.232225723	13.09768676	4.539656793	8.267440867	1.77238656	1.846159875	0	0.910087462	1.055582234	0.911173575	8.599778837	1.082564951	2.948375935	0.000133786	0.002011557	Gm9696	3	59859730	59881015	+	3050	transcribed_unprocessed_pseudogene	predicted gene 9696 [Source:MGI Symbol;Acc:MGI:3819177]	-	15	2	7	11	5	9	2	2	0	1	1	1	0.355431716	0.046443398	0.156729854	0.281304762	0.099015389	0.174852495	0.038092196	0.040144756	0	0.019808457	0.023225396
ENSMUSG00000028459	29.39988667	46.82463527	21.69667717	32.14886749	31.77759755	170.8604446	14.17909248	18.46159875	15.25989041	11.83113701	24.27839139	9.111735748	55.45135146	15.52030763	1.844532394	0.000134716	0.002022406	Cd72	4	43446462	43454628	-	3422	protein_coding	CD72 antigen [Source:MGI Symbol;Acc:MGI:88345]	-	27	44	21	27	35	186	16	20	14	13	23	10	0.570227973	0.910681477	0.419076026	0.615414886	0.617761124	3.220787734	0.27161005	0.357806852	0.28740172	0.229516462	0.476113823
ENSMUSG00000060090	162.243819	221.3528213	162.2084912	129.7861688	169.7831641	190.1511399	127.6118323	112.6157524	129.7090685	122.8618074	116.1140458	109.340829	172.5876007	119.7088892	0.530528693	0.000137179	0.002057797	Rp2	X	20230720	20271892	+	5141	protein_coding	retinitis pigmentosa 2 homolog [Source:MGI Symbol;Acc:MGI:1277953]	-	149	208	157	109	187	207	144	122	119	135	110	120	2.09461121	2.865560374	2.085477823	1.653724393	2.196982198	2.385898182	1.627124358	1.452816922	1.626075439	1.58648751	1.515681818
ENSMUSG00000032315	682.7307016	470.3747452	600.274735	354.8282412	163.4276445	272.8255486	98.36745406	114.4619122	162.4088336	110.1205829	104.5026412	372.6699921	424.076936	160.4219027	1.401757608	0.00013795	0.002067761	Cyp1a1	9	57595211	57611107	+	2787	protein_coding	cytochrome P450, family 1, subfamily a, polypeptide 1 [Source:MGI Symbol;Acc:MGI:88588]	-	627	442	581	298	180	297	111	124	149	121	99	409	16.25905615	11.23256997	14.23615445	8.339951667	3.900929231	6.314640711	2.313619139	2.723851202	3.755697736	2.623003647	2.516292861
ENSMUSG00000024533	871.1077532	841.7792386	799.6775299	794.1960969	788.9923506	513.4999383	529.057388	641.5405565	592.9557416	428.6511947	440.1777916	386.3375957	768.2088179	503.1200447	0.61036955	0.000138664	0.002076789	Spire1	18	67621279	67743860	-	7766	protein_coding	spire type actin nucleation factor 1 [Source:MGI Symbol;Acc:MGI:1915416]	-	800	791	774	667	869	559	597	695	544	471	417	424	7.444874131	7.2139467	6.806080819	6.699041776	6.758571699	4.265241108	4.465630682	5.478808	4.920880811	3.664156493	3.803659464
ENSMUSG00000071715	32.66654074	35.11847645	30.9952531	26.19537351	27.23794076	100.1278949	8.861932798	21.23083856	15.25989041	19.11183671	13.72256904	4.555867874	42.05691325	13.79048923	1.615317853	0.000142427	0.002128305	Ncf4	15	78129001	78146780	+	2020	protein_coding	neutrophil cytosolic factor 4 [Source:MGI Symbol;Acc:MGI:109186]	-	30	33	30	22	30	109	10	23	14	21	13	5	1.0733334	1.157061391	1.014199548	0.849484678	0.897020608	3.197453911	0.287577225	0.697067973	0.486875587	0.628084995	0.455884622
ENSMUSG00000079339	13.0666163	14.89874759	4.132700413	4.762795184	7.263450869	70.73254964	0	4.615399687	2.179984344	0	2.111164468	3.644694299	19.14281	2.0918738	3.204418277	0.000143044	0.002135883	Ifit1bl1	19	34570291	34579356	-	2260	protein_coding	interferon induced protein with tetratricpeptide repeats 1B like 1 [Source:MGI Symbol;Acc:MGI:3650685]	-	12	14	4	4	8	77	0	5	2	0	2	4	0.383740437	0.438746261	0.120866259	0.138049803	0.213803142	2.018884393	0	0.135444143	0.062167426	0	0.062688015
ENSMUSG00000026361	669.6640853	579.9869596	699.4595449	746.5681451	684.5802444	756.9301416	535.260741	481.8477273	577.6958511	558.7937018	572.1255709	552.1711864	689.5315201	546.3157964	0.336626929	0.000145141	0.002162207	Cdc73	1	143474538	143578631	-	17613	protein_coding	cell division cycle 73, Paf1/RNA polymerase II complex component [Source:MGI Symbol;Acc:MGI:2384876]	-	615	545	677	627	754	824	604	522	530	614	542	606	2.523518771	2.191578338	2.624876417	2.776632765	2.585654814	2.77219031	1.992092322	1.814411671	2.113897218	2.106131719	2.17986155
ENSMUSG00000063388	28.31100198	53.20981281	66.12320661	61.91633739	53.56795016	15.61627719	17.7238656	15.69235894	5.44996086	8.19078716	32.72304926	6.378215024	46.45743102	14.35970614	1.695845733	0.00014769	0.002198504	BC023105	18	60574837	60576052	+	1216	processed_pseudogene	cDNA sequence BC023105 [Source:MGI Symbol;Acc:MGI:2384767]	-	26	50	64	52	59	17	20	17	5	9	31	7	1.545270564	2.912260779	3.594180854	3.335446715	2.930562391	0.828408433	0.955437491	0.855882229	0.288853585	0.447156376	1.805889107
ENSMUSG00000025140	32.66654074	43.6320465	22.72985227	28.5767711	27.23794076	23.88371806	16.83767232	13.84619906	9.809929548	12.74122447	17.94489798	3.644694299	29.78781157	12.47076961	1.255213057	0.000149706	0.002221702	Pycr1	11	120526538	120534595	-	3935	protein_coding	pyrroline-5-carboxylate reductase 1 [Source:MGI Symbol;Acc:MGI:2384795]	-	30	41	22	24	30	26	19	15	9	14	17	4	0.550986904	0.73796022	0.381796086	0.47571927	0.460478177	0.391523447	0.280488282	0.233370085	0.160671595	0.21494819	0.306032214
ENSMUSG00000076934	11.97773161	45.76043901	5.165875516	10.71628916	3.631725434	63.38371332	1.77238656	8.307719436	1.089992172	3.640349849	0	0	23.43929568	2.468408003	3.233254455	0.000150027	0.00222477	Iglv1	16	18903767	18904250	-	391	IG_V_gene	immunoglobulin lambda variable 1 [Source:MGI Symbol;Acc:MGI:96530]	-	11	43	5	9	4	69	2	9	1	4	0	0	2.033202742	7.789068624	0.873266448	1.795353573	0.617896548	10.45686492	0.297138616	1.409173329	0.179665452	0.618064396	0
ENSMUSG00000028165	782.9080932	837.5224536	885.4310635	850.1589403	774.4654489	761.5231643	628.3110354	660.0021552	701.9549588	659.8134101	734.685235	647.8444117	815.3348606	672.1018677	0.27900199	0.000152763	0.002255019	Cisd2	3	135112173	135129686	-	7667	protein_coding	CDGSH iron sulfur domain 2 [Source:MGI Symbol;Acc:MGI:1914256]	-	719	787	857	714	853	829	709	715	644	725	696	711	6.777479084	7.270145473	7.633239448	7.263684745	6.719796219	6.407051751	5.371884051	5.709252377	5.900675566	5.712984373	6.430529515
ENSMUSG00000027708	508.5091509	482.080904	541.3837541	520.3353738	483.0194828	506.151102	380.176917	364.6165753	397.8471428	434.1117195	409.5659069	457.4091346	506.9132946	407.2878993	0.315090517	0.000155168	0.00228879	Dcun1d1	3	35946254	35991594	-	9023	protein_coding	DCN1, defective in cullin neddylation 1, domain containing 1 (S. cerevisiae) [Source:MGI Symbol;Acc:MGI:2150386]	-	467	453	524	437	532	551	429	395	365	477	388	502	3.740508811	3.555830711	3.965827838	3.777589112	3.561174132	3.618510241	2.761926983	2.680061754	2.841732798	3.193874996	3.046096992
ENSMUSG00000032093	9.799962223	36.18267271	13.43127634	14.28838555	13.61897038	243.4302033	6.203352959	11.07695925	5.44996086	13.65131193	8.444657873	7.289388599	55.12524509	8.685938579	2.666838432	0.000155727	0.002295291	Cd3e	9	44910038	44920925	-	4080	protein_coding	CD3 antigen, epsilon polypeptide [Source:MGI Symbol;Acc:MGI:88332]	-	9	34	13	12	15	265	7	12	5	15	8	8	0.159421579	0.590218184	0.21758889	0.22940629	0.222056572	3.848707228	0.099665244	0.180061037	0.086089696	0.222116892	0.138896974
ENSMUSG00000085211	162.243819	141.5381021	150.8435651	151.2187471	97.14865537	120.3371948	78.8712019	97.84647336	35.96974168	72.80699698	67.55726299	103.8737875	137.2216806	76.15424407	0.843016912	0.000158396	0.002329333	B430219N15Rik	10	7655949	7657121	+	1173	lncRNA	RIKEN cDNA B430219N15 gene [Source:MGI Symbol;Acc:MGI:3697426]	-	149	133	146	127	107	131	89	106	33	80	64	114	9.180218439	8.030590132	8.499793426	8.444811252	5.509577555	6.617629491	4.40755614	5.532310107	1.976319976	4.120429309	3.864959269
ENSMUSG00000073131	799.2413636	774.7348745	802.7770552	923.9822657	898.852045	699.0580556	619.4491026	631.3866772	604.9456554	644.3419233	704.0733502	678.8243133	816.4409432	647.1701703	0.334698895	0.000159061	0.002337338	Vma21	X	70859530	70883363	+	7303	protein_coding	VMA21 vacuolar H+-ATPase homolog (S. cerevisiae) [Source:MGI Symbol;Acc:MGI:1914298]	-	734	728	777	776	990	761	699	684	555	708	667	745	7.263727081	7.060312282	7.26562946	8.28790299	8.18778498	6.174652494	5.560088871	5.733944222	5.338669244	5.85709745	6.469749904
ENSMUSG00000026926	1991.570101	1807.005243	1989.895249	2159.927616	1880.325844	1550.604465	1362.079071	1458.466301	1620.81836	1536.227636	1569.650782	1384.983834	1896.554753	1488.704331	0.349190317	0.000159801	0.002346439	Pmpca	2	26279351	26287134	+	4282	protein_coding	peptidase (mitochondrial processing) alpha [Source:MGI Symbol;Acc:MGI:1918568]	-	1829	1698	1926	1814	2071	1688	1537	1580	1487	1688	1487	1520	30.86965682	28.08567428	30.71589308	33.04264908	29.21231473	23.3590375	20.85129644	22.5896284	24.39527051	23.81640858	24.59955581
ENSMUSG00000079563	14.15550099	12.77035507	5.165875516	1.190698796	10.8951763	83.59301321	4.430966399	0.923079937	1.089992172	2.730262387	1.055582234	4.555867874	21.29510332	2.464291834	3.100222619	0.000160237	0.002351066	Pglyrp2	17	32631433	32643141	-	3239	protein_coding	peptidoglycan recognition protein 2 [Source:MGI Symbol;Acc:MGI:1928099]	-	13	12	5	1	12	91	5	1	1	3	1	5	0.290066225	0.262400181	0.105417469	0.024080932	0.2237705	1.664790577	0.089673664	0.018901128	0.021688543	0.055957822	0.021870163
ENSMUSG00000028252	319.0432146	347.9921758	361.6112861	297.674699	272.3794076	215.8720671	179.8972358	209.5391458	224.5383874	232.0723029	206.8941179	215.9481372	302.4288084	211.4815545	0.51498605	0.000161707	0.002368749	Ccnc	4	21727701	21759922	+	5115	protein_coding	cyclin C [Source:MGI Symbol;Acc:MGI:1858199]	-	293	327	350	250	300	235	203	227	206	255	196	237	4.139870358	4.527890823	4.672786448	3.812225737	3.542486075	2.72239657	2.305452921	2.716932707	2.829195215	3.011931116	2.714397164
ENSMUSG00000064289	702.330626	686.4065852	813.1088063	821.5821692	624.6567747	1004.953368	355.3635052	461.5399687	547.1760703	631.6006988	504.5683079	591.3516501	775.5063882	515.2667002	0.590087934	0.000161807	0.002368749	Tank	2	61408929	61484515	+	6096	protein_coding	TRAF family member-associated Nf-kappa B activator [Source:MGI Symbol;Acc:MGI:107676]	-	645	645	787	690	688	1094	401	500	502	694	478	649	7.646796191	7.493911988	8.816237912	8.828529465	6.816728783	10.6341193	3.821248422	5.021387173	5.784956418	6.878044874	5.554511853
ENSMUSG00000012428	5011.04735	3768.318943	3863.041711	2120.634556	4866.512082	2477.476447	2110.912392	2479.392712	2707.540555	1933.935857	1788.156305	1389.539702	3684.505181	2068.246254	0.833169905	0.000162502	0.002377125	Steap4	5	8010457	8032213	+	3155	protein_coding	STEAP family member 4 [Source:MGI Symbol;Acc:MGI:1923560]	-	4602	3541	3739	1781	5360	2697	2382	2686	2484	2125	1694	1525	105.4173294	79.49144563	80.9300165	44.03001103	102.6119548	50.65365027	43.85794229	52.12010808	55.30871398	40.6920963	38.03443787
ENSMUSG00000072596	20.68880914	37.24686896	24.79620248	29.7674699	23.60621532	18.37209082	6.203352959	8.307719436	1.089992172	15.47148686	9.500240107	14.5787772	25.7462761	9.191928122	1.467851854	0.000165427	0.002413304	Ear2	14	44340111	44340991	+	719	protein_coding	eosinophil-associated, ribonuclease A family, member 2 [Source:MGI Symbol;Acc:MGI:108020]	-	19	35	24	25	26	20	7	9	1	17	9	16	1.90980695	3.44772792	2.279480486	2.712035416	2.1841225	1.648277271	0.56555521	0.766323744	0.097704022	1.428468026	0.886699735
ENSMUSG00000006517	256.9767872	184.1059523	129.1468879	97.63730127	153.4403996	59.70929515	81.52978174	71.07715518	56.67959294	70.07673459	59.11260511	81.09444816	146.8361039	69.92838629	1.067659758	0.000165878	0.002417413	Mvd	8	123160340	123170161	-	1859	protein_coding	mevalonate (diphospho) decarboxylase [Source:MGI Symbol;Acc:MGI:2179327]	-	236	173	125	82	169	65	92	77	52	77	56	89	9.174816185	6.591140134	4.591812549	3.440477334	5.490853417	2.071873003	2.874844083	2.53577081	1.96501236	2.502429368	2.13388788
ENSMUSG00000001440	2152.725035	1872.985411	2102.511335	2287.332387	2032.858312	1727.895141	1692.629164	1634.774569	1738.537514	1629.966645	1533.760986	1392.273222	2029.384604	1603.657017	0.339389619	0.000170101	0.002473393	Kpnb1	11	97050540	97078707	-	6590	protein_coding	karyopherin (importin) beta 1 [Source:MGI Symbol;Acc:MGI:107532]	-	1977	1760	2035	1921	2239	1881	1910	1771	1595	1791	1453	1528	21.68133469	18.91564197	21.08786081	22.73663493	20.52112728	16.91346331	16.83657739	16.45249659	17.00264963	16.41952783	15.618638
ENSMUSG00000024646	2395.546321	2418.91809	2297.78143	2069.434507	1809.507198	1648.895151	1586.285971	1632.005329	1585.93861	1581.732009	1676.264588	1529.860432	2106.680449	1598.681157	0.397775055	0.000171102	0.002486097	Cyb5a	18	84856829	84897996	+	3104	protein_coding	cytochrome b5 type A (microsomal) [Source:MGI Symbol;Acc:MGI:1926952]	-	2200	2273	2224	1738	1993	1795	1790	1768	1455	1738	1588	1679	51.22308453	51.86466237	48.92902905	43.67292682	38.78092122	34.26667022	33.49941142	34.8705832	32.92930869	33.82817373	36.24029674
ENSMUSG00000001576	3456.120011	3103.196283	2881.525363	2701.695568	2667.502332	1630.52306	1478.170391	1764.92884	2299.883483	1869.319648	1252.976112	1601.843145	2740.093769	1711.186936	0.679182959	0.000172103	0.002498769	Ergic1	17	26780463	26875908	+	8888	protein_coding	endoplasmic reticulum-golgi intermediate compartment (ERGIC) 1 [Source:MGI Symbol;Acc:MGI:1914708]	-	3174	2916	2789	2269	2938	1775	1668	1912	2110	2054	1187	1758	25.80878949	23.23685274	21.42880711	19.91199105	19.96550413	11.83377959	10.90179117	13.16990083	16.67706963	13.96197597	9.460402901
ENSMUSG00000020634	1059.484805	1145.075172	1048.67273	1238.326748	1052.292445	1013.220809	700.9788843	813.2334248	970.0930331	845.4712525	951.079593	807.2997873	1092.845451	848.0259958	0.366329387	0.000175645	0.002541805	Ubxn2a	12	4929032	4957705	-	2820	protein_coding	UBX domain protein 2A [Source:MGI Symbol;Acc:MGI:2442310]	-	973	1076	1015	1040	1159	1103	791	881	890	929	901	886	24.9360977	27.02445815	24.57935382	28.76527096	24.82371993	23.17691184	16.29420715	19.12605776	22.17084424	19.9029338	22.63281858
ENSMUSG00000022014	34.84431013	40.43945773	41.32700413	50.00934943	69.91071461	145.1395174	16.83767232	26.76931818	14.16989824	35.49341103	31.66746702	19.13464507	63.61172558	24.01206864	1.409219189	0.000176031	0.002544393	Epsti1	14	78141679	78240097	+	2321	protein_coding	epithelial stromal interaction 1 (breast) [Source:MGI Symbol;Acc:MGI:1915168]	-	32	38	40	42	77	158	19	29	13	39	30	21	0.996413486	1.159584197	1.17689679	1.411426894	2.003771152	4.033769809	0.475537005	0.764929694	0.393468115	1.015172768	0.915606936
ENSMUSG00000022193	2099.369685	2280.572577	2177.933118	2102.774074	1603.406779	1339.32542	1281.435483	1277.542633	1345.05034	1386.973293	1442.980914	1497.058183	1933.896942	1371.840141	0.495030407	0.000176636	0.002551254	Psmb5	14	54851576	54855479	-	899	protein_coding	proteasome (prosome, macropain) subunit, beta type 5 [Source:MGI Symbol;Acc:MGI:1194513]	-	1928	2143	2108	1766	1766	1458	1446	1384	1234	1524	1367	1643	154.9930044	168.832601	160.1269539	153.2199252	118.6488526	96.10079864	93.43604763	94.2486333	96.42658818	102.4178767	107.7139079
ENSMUSG00000034341	1830.415166	1572.882067	1542.530429	1510.996772	1443.61086	1098.651031	1191.043768	1137.234483	1120.511953	1085.734342	1112.583675	1111.631761	1499.847721	1126.456664	0.412509786	0.000177606	0.002561447	Wbp2	11	115969399	115977821	-	3177	protein_coding	WW domain binding protein 2 [Source:MGI Symbol;Acc:MGI:104709]	-	1681	1478	1493	1269	1590	1196	1344	1232	1028	1193	1054	1220	38.23976877	32.94966862	32.09195099	31.15506385	30.22821097	22.30710078	24.5746823	23.74062542	22.73093146	22.68682503	23.50100071
ENSMUSG00000061414	15.24438568	19.15553261	7.232225723	17.86048194	15.4348331	83.59301321	7.089546238	4.615399687	2.179984344	6.370612236	8.444657873	7.289388599	26.42007871	5.99826483	2.14063678	0.000178457	0.002571821	Cracr2a	6	127538301	127651211	+	7824	protein_coding	calcium release activated channel regulator 2A [Source:MGI Symbol;Acc:MGI:2685919]	-	14	18	7	15	17	91	8	5	2	7	8	8	0.129319481	0.162943671	0.061097399	0.149536309	0.131235888	0.689194361	0.059397341	0.039123691	0.01795736	0.054052986	0.072430937
ENSMUSG00000007594	39.19984889	39.37526148	47.52605475	65.48843378	39.94897978	25.72092714	21.26863872	23.07699843	17.43987475	22.75218656	12.66698681	28.24638082	42.8765843	20.90851101	1.020403572	0.000179348	0.002579239	Hapln4	8	70536107	70543512	+	3924	protein_coding	hyaluronan and proteoglycan link protein 4 [Source:MGI Symbol;Acc:MGI:2679531]	-	36	37	46	55	44	28	24	25	16	25	12	31	0.663037758	0.667830973	0.800538753	1.093246081	0.677261227	0.422822605	0.355294186	0.390040472	0.286439111	0.384912046	0.216628308
ENSMUSG00000011884	371.3096798	354.3773533	370.9098621	382.2143135	386.7787588	363.7673982	365.1116313	279.693221	260.5081291	233.8924778	236.4504205	264.2403367	371.5595609	273.3160361	0.441477982	0.000179791	0.002583384	Gltp	5	114807459	114829045	-	1762	protein_coding	glycolipid transfer protein [Source:MGI Symbol;Acc:MGI:1929253]	-	341	333	359	321	426	396	412	303	239	257	224	290	13.98663475	13.38542489	13.91368196	14.20964954	14.60280313	13.3173694	13.58304596	10.52774573	9.528692882	8.812065408	9.005442836
ENSMUSG00000024687	1216.2842	1240.852835	1225.345672	1151.405736	1142.177649	1065.581267	965.0644817	929.5414969	1088.90218	971.9734097	976.4135666	889.305409	1173.607893	970.2000906	0.27490319	0.00018076	0.002594586	Osbp	19	11943305	11971476	+	4488	protein_coding	oxysterol binding protein [Source:MGI Symbol;Acc:MGI:97447]	-	1117	1166	1186	967	1258	1160	1089	1007	999	1068	925	976	17.98726296	18.40091987	18.04618346	16.80574866	16.93013137	15.31561024	14.0955131	13.73647453	15.63701931	14.37702067	14.59996599
ENSMUSG00000021549	579.2866559	604.4634735	691.1941441	704.8936872	624.6567747	683.4417784	534.3745477	528.9248041	575.5158668	483.2564425	489.7901567	518.4577641	647.989419	521.7199303	0.312961945	0.000180838	0.002594586	Rasa1	13	85362899	85437249	-	7320	protein_coding	RAS p21 protein activator 1 [Source:MGI Symbol;Acc:MGI:97860]	-	532	568	669	592	688	744	603	573	528	531	464	569	5.252490917	5.495802111	6.241206671	6.30804618	5.676882331	6.022697064	4.785332169	4.792280209	5.067154824	4.382621176	4.49024315
ENSMUSG00000025609	1230.439701	1212.119536	1132.359913	1295.48029	1360.989107	1005.871972	914.5514647	998.7724922	894.8835732	955.5918354	998.5807935	1011.402668	1206.210087	962.2971379	0.32551675	0.000183926	0.002629201	Mkln1	6	31375670	31493746	+	28943	protein_coding	muskelin 1, intracellular mediator containing kelch motifs [Source:MGI Symbol;Acc:MGI:1351638]	-	1130	1139	1096	1088	1499	1095	1032	1082	821	1050	946	1110	2.821627359	2.787237724	2.585952462	2.932037963	3.128171993	2.241814837	2.071295258	2.288665795	1.992695523	2.191776405	2.315317484
ENSMUSG00000049109	4.355538766	13.83455133	12.39810124	4.762795184	1.815862717	115.7441721	0.88619328	0	2.179984344	0	2.111164468	6.378215024	25.48517023	1.925926186	3.732734457	0.000184112	0.002629925	Themis	10	28544356	28759814	+	11682	protein_coding	thymocyte selection associated [Source:MGI Symbol;Acc:MGI:2443552]	-	4	13	12	4	2	126	1	0	2	0	2	7	0.024746145	0.078817015	0.070148368	0.026707118	0.01034059	0.639120147	0.004972659	0	0.012026912	0	0.012127625
ENSMUSG00000020954	774.1970157	830.0730798	1025.942878	1001.377687	853.4554771	921.3603544	634.5143883	629.5405173	804.4142229	728.9800573	677.6837943	695.2254376	901.0677486	695.0597363	0.374891952	0.000184651	0.002633748	Strn3	12	51656415	51738680	-	6646	protein_coding	striatin, calmodulin binding protein 3 [Source:MGI Symbol;Acc:MGI:2151064]	-	711	780	993	841	940	1003	716	682	738	801	642	763	7.731682698	8.312431849	10.20334189	9.870062375	8.542796318	8.942722629	6.258331209	6.282358283	7.800767921	7.281530483	6.842859936
ENSMUSG00000117727	3.266654074	8.513570049	2.066350207	9.525590368	2.723794076	1.837209082	0	0.923079937	0	0	0	0	4.655527976	0.153846656	4.224216284	0.000186473	0.002654175	Gm3587	18	35172208	35220712	-	2082	lncRNA	predicted gene 3587 [Source:MGI Symbol;Acc:MGI:3781764]	-	3	8	2	8	3	2	0	1	0	0	0	0	0.104137054	0.272146713	0.065599843	0.299704663	0.087030818	0.056921775	0	0.02940478	0	0	0
ENSMUSG00000022365	5568.556312	5182.635767	4718.510697	5250.98169	4452.495382	2906.464767	2625.790688	3144.010267	2570.201542	2974.165827	4113.603967	2996.849888	4679.940769	3070.770363	0.607826859	0.000186493	0.002654175	Derl1	15	57732898	57755844	-	3328	protein_coding	Der1-like domain family, member 1 [Source:MGI Symbol;Acc:MGI:1915069]	-	5114	4870	4567	4410	4904	3164	2963	3406	2358	3268	3897	3289	111.0560353	103.6428807	93.71329785	103.3569084	89.00198219	56.33552187	51.71948504	62.6556138	49.7739166	59.32656768	82.94878857
ENSMUSG00000028691	5231.002058	4846.34975	5291.922879	4989.027955	5275.989125	3951.836735	3550.090279	3715.396748	3795.352743	4496.742151	3875.042382	3821.461973	4931.021417	3875.681046	0.347352207	0.000192514	0.00272523	Prdx1	4	116542741	116558019	+	3043	protein_coding	peroxiredoxin 1 [Source:MGI Symbol;Acc:MGI:99523]	-	4804	4554	5122	4190	5811	4302	4006	4025	3482	4941	3671	4194	114.0947879	105.9948845	114.9452817	107.3980285	115.3404013	83.77175585	76.47418384	80.97717005	80.38372859	98.09873212	85.45655707
ENSMUSG00000029366	116.510662	136.2171208	119.848312	135.7396627	171.5990268	161.6743992	95.70887422	107.0772727	100.2792798	103.7499707	95.00240107	77.44975386	140.2648639	96.54459207	0.542961025	0.000193622	0.002737601	Dck	5	88912855	88931140	+	3781	protein_coding	deoxycytidine kinase [Source:MGI Symbol;Acc:MGI:102726]	-	107	128	116	114	189	176	108	116	92	114	90	85	2.045228609	2.397712593	2.095100397	2.351702671	3.019170657	2.758259706	1.659292447	1.878235197	1.709316491	1.821581751	1.686160035
ENSMUSG00000035078	815.5746339	846.0360236	720.123047	856.1124343	808.9668405	682.5231738	641.6039346	542.7710032	601.6756789	584.2761508	688.2396167	661.5120153	788.2226922	620.0130666	0.34582118	0.000194465	0.002745527	Mtmr9	14	63757100	63781431	-	3738	protein_coding	myotubularin related protein 9 [Source:MGI Symbol;Acc:MGI:2442842]	-	749	795	697	719	891	743	724	588	552	642	652	726	14.48129096	15.06335334	12.73347701	15.00285223	14.39696478	11.7781934	11.25136276	9.630230717	10.37387745	10.3763885	12.35581105
ENSMUSG00000009894	583.6421946	490.5944741	491.7913492	556.0563377	395.8580723	361.9301891	317.2571942	290.7701803	291.0279099	343.1029733	377.8984398	383.604075	479.9787695	333.9434621	0.521682065	0.000196692	0.002770938	Snap47	11	59297960	59342012	-	2651	protein_coding	synaptosomal-associated protein, 47 [Source:MGI Symbol;Acc:MGI:1915076]	-	536	461	476	467	436	394	358	315	267	377	358	421	14.61234175	12.31643529	12.26170186	13.74014738	9.933660124	8.80674981	7.844750889	7.274438706	7.075267533	8.591759569	9.566129559
ENSMUSG00000010914	2592.63445	2525.337716	2732.748148	2785.044484	2376.056365	2029.197431	1769.72798	1971.698746	1643.708195	2039.506003	2212.500363	1894.329862	2506.836432	1921.911858	0.383008323	0.000197051	0.002773983	Pdhx	2	102851420	102903858	-	3930	protein_coding	pyruvate dehydrogenase complex, component X [Source:MGI Symbol;Acc:MGI:1351627]	-	2381	2373	2645	2339	2617	2209	1997	2136	1508	2241	2096	2079	43.78563011	42.76603822	45.96070199	46.42179291	40.22015199	33.30675559	29.51830207	33.27417994	26.95566955	34.45083868	37.77997685
ENSMUSG00000002900	3664.096987	3894.958297	4784.633903	5559.372678	3944.053822	5749.545821	2494.634083	2786.778331	3668.913651	3983.452822	2728.680075	2384.541245	4599.443585	3007.833368	0.61278554	0.000200155	0.002811012	Lamb1	12	31315233	31379643	+	9917	protein_coding	laminin B1 [Source:MGI Symbol;Acc:MGI:96743]	-	3365	3660	4631	4669	4344	6259	2815	3019	3366	4377	2585	2617	24.5227694	26.13933918	31.88952094	36.72212453	26.4570878	37.39846722	16.48936548	18.6372342	23.84378137	26.66531548	18.46473987
ENSMUSG00000038949	2736.36723	2752.011518	2925.951892	2669.546701	2851.812397	2198.220666	2090.529947	2186.776372	1666.598031	2391.709851	2038.329294	2004.581865	2688.985067	2063.08756	0.381900745	0.00020026	0.002811012	Cnst	1	179373935	179455043	+	8859	protein_coding	consortin, connexin sorting protein [Source:MGI Symbol;Acc:MGI:2445141]	-	2513	2586	2832	2242	3141	2393	2359	2369	1529	2628	1931	2200	20.50088199	20.67462547	21.83041917	19.73945442	21.41488615	16.00616028	15.4685319	16.37114375	12.12450777	17.92219309	15.44047056
ENSMUSG00000028399	1203.217584	1098.250536	1156.122941	1260.950025	887.0489373	1320.95333	765.6709937	664.6175549	856.7338472	913.7278121	934.1902772	925.752352	1154.423892	843.4488062	0.452766373	0.000200418	0.002811205	Ptprd	4	75859475	78130198	-	22822	protein_coding	protein tyrosine phosphatase, receptor type, D [Source:MGI Symbol;Acc:MGI:97812]	-	1105	1032	1119	1059	977	1438	864	720	786	1004	885	1016	3.499236823	3.202726315	3.348342789	3.619315956	2.585671794	3.733656411	2.199205939	1.931423264	2.419413935	2.657850229	2.746961226
ENSMUSG00000028518	789.4414013	956.7124343	759.3837009	552.4842413	639.1836764	394.081348	332.3224799	396.9243731	295.3878786	405.8990082	553.1250907	424.6068859	681.8811337	401.3776194	0.764394224	0.000201768	0.002826055	Prkaa2	4	104887071	104967087	-	7969	protein_coding	protein kinase, AMP-activated, alpha 2 catalytic subunit [Source:MGI Symbol;Acc:MGI:1336173]	-	725	899	735	464	704	429	375	430	271	446	524	466	6.575048166	7.990053676	6.298498635	4.541490312	5.335822419	3.189940849	2.733589509	3.30341618	2.38894855	3.381283029	4.65790278
ENSMUSG00000044522	86.02189063	67.04436414	73.35543233	75.01402415	54.47588151	35.82557709	27.47199167	35.07703762	13.07990606	31.85306118	43.2788716	40.09163729	65.28952831	31.80875091	1.030325243	0.000202044	0.002827895	A730020M07Rik	3	121428585	121437134	-	2687	lncRNA	RIKEN cDNA A730020M07 gene [Source:MGI Symbol;Acc:MGI:2442643]	-	79	63	71	63	60	39	31	38	12	35	41	44	2.124829972	1.660606429	1.804447329	1.828761716	1.348702365	0.860054763	0.670192997	0.865794042	0.313729178	0.786956761	1.080884154
ENSMUSG00000024735	1313.194938	1273.842919	1174.720092	1015.666073	1312.868745	801.9417641	878.2175403	897.2336991	716.124857	725.3397074	903.5783924	744.4288106	1148.705755	810.8205012	0.502419146	0.000202348	0.002830111	Prpf19	19	10872595	10886923	+	7278	protein_coding	pre-mRNA processing factor 19 [Source:MGI Symbol;Acc:MGI:106247]	-	1206	1197	1137	853	1446	873	991	972	657	797	856	817	11.97567538	11.64865897	10.6684651	9.141579033	12.00020809	7.107737121	7.909835678	8.176225796	6.341538755	6.616019293	8.331528284
ENSMUSG00000034903	756.7748606	763.0287156	849.2699349	777.5263138	739.9640572	625.5696923	571.5946655	530.770964	699.7749744	581.5458884	551.0139262	482.0108211	752.0222624	569.4518733	0.40154352	0.00020358	0.002841211	Cobll1	2	64918683	65069747	-	8342	protein_coding	Cobl-like 1 [Source:MGI Symbol;Acc:MGI:2442894]	-	695	717	822	653	815	681	645	575	642	639	522	529	6.021149049	6.087553655	6.729071755	6.105584331	5.900923146	4.83733418	4.491541195	4.219843279	5.406375112	4.627870156	4.432648327
ENSMUSG00000032006	725.1972045	642.7745387	675.6965175	475.0888196	611.9457357	281.0929895	316.3710009	385.8474138	437.086861	182.0174925	179.4489798	250.5727331	568.6326343	291.8907468	0.962181326	0.000205842	0.002863199	Pdgfd	9	6168584	6378850	+	3154	protein_coding	platelet-derived growth factor, D polypeptide [Source:MGI Symbol;Acc:MGI:1919035]	-	666	604	654	399	674	306	357	418	401	200	170	275	15.26079994	13.56341598	14.1602065	9.867234398	12.90716146	5.748954906	6.575251746	8.113593693	8.931492055	3.831058639	3.818125435
ENSMUSG00000024480	1718.260043	1643.119019	1597.28871	2224.225351	1810.415129	1857.418382	1238.898205	1103.080525	1406.089902	1670.010493	1319.477793	1272.909484	1808.454439	1335.077734	0.437717264	0.000205892	0.002863199	Ap3s1	18	46874943	46923893	+	2399	protein_coding	adaptor-related protein complex 3, sigma 1 subunit [Source:MGI Symbol;Acc:MGI:1337062]	-	1578	1544	1546	1868	1994	2022	1398	1195	1290	1835	1250	1397	47.53806605	45.58383711	44.00811522	60.73385697	50.20274233	49.94362579	33.85187913	30.49553945	37.77468008	46.2121648	36.90988776
ENSMUSG00000024095	767.6637075	708.7547066	976.3504726	800.1495909	826.2175363	681.6045693	646.034901	541.8479232	688.8750527	587.9165006	579.5146466	570.3946578	793.4567639	602.4306137	0.39762806	0.000206801	0.002873782	Hnrnpll	17	80336916	80369763	-	11677	protein_coding	heterogeneous nuclear ribonucleoprotein L-like [Source:MGI Symbol;Acc:MGI:1919942]	-	705	666	945	672	910	742	729	587	632	646	549	626	4.363375569	4.039585279	5.526549391	4.488717061	4.706983189	3.765319121	3.626620451	3.077552596	3.802131478	3.342348497	3.33045848
ENSMUSG00000039041	1654.015846	1573.946263	1631.383488	2201.602074	1790.440639	1582.755624	1283.207869	1363.389068	1281.830794	1460.690377	1307.866388	1419.60843	1739.023989	1352.765488	0.361768713	0.000207101	0.00287589	Adrm1	2	179813278	179818079	+	4457	protein_coding	adhesion regulating molecule 1 [Source:MGI Symbol;Acc:MGI:1929289]	-	1519	1479	1579	1849	1972	1723	1448	1477	1176	1605	1239	1558	24.63087831	23.50278739	24.19318371	32.35776492	26.72371378	22.90718947	18.8726022	20.2878733	18.53557318	21.75619263	19.69208183
ENSMUSG00000018566	10475.07073	9057.374336	8932.831943	10420.99586	9988.152876	6152.813214	5372.989855	7043.099922	6565.022852	6994.932235	7031.233262	6147.688109	9171.206494	6525.827706	0.490918434	0.000211203	0.002920505	Slc2a4	11	69833365	69839014	-	3478	protein_coding	solute carrier family 2 (facilitated glucose transporter), member 4 [Source:MGI Symbol;Acc:MGI:95758]	-	9620	8511	8646	8752	11001	6698	6063	7630	6023	7686	6661	6747	199.8988305	173.3184693	169.761491	196.2736368	191.0447564	114.1155244	101.266045	134.3054459	121.6535028	133.5123055	135.6665608
ENSMUSG00000031010	1044.240419	1062.067864	1230.511548	1243.089543	926.9979171	1271.348684	703.6374642	786.4641066	1052.932438	877.3243136	793.7978401	729.8500334	1129.709329	824.0010327	0.455687787	0.000211213	0.002920505	Usp9x	X	12937737	13039567	+	15051	protein_coding	ubiquitin specific peptidase 9, X chromosome [Source:MGI Symbol;Acc:MGI:894681]	-	959	998	1191	1044	1021	1384	794	852	966	964	752	801	4.604876745	4.696334448	5.403808288	5.410275508	4.097254317	5.448787852	3.064509732	3.465555847	4.508718314	3.86956522	3.539284258
ENSMUSG00000025888	63.15531211	104.2912331	23.76302737	38.10236147	49.02829336	56.95348153	22.15483199	13.84619906	28.33979647	22.75218656	27.44513809	30.06872797	55.88228482	24.10114669	1.216212437	0.000211981	0.002926929	Casp1	9	5298508	5307290	+	3136	protein_coding	caspase 1 [Source:MGI Symbol;Acc:MGI:96544]	-	58	98	23	32	54	62	25	15	26	25	26	33	1.336646909	2.213318192	0.500847268	0.795899373	1.040040475	1.171506763	0.463094702	0.292828854	0.582423147	0.481631017	0.587300342
ENSMUSG00000038733	1932.770327	1920.874242	2198.59662	2140.876435	1746.859934	2012.662549	1513.618122	1542.466575	1710.197718	1751.008277	1670.986677	1616.421922	1992.106685	1634.116548	0.285671776	0.000216685	0.002987643	Wdr26	1	181000793	181039566	-	8297	protein_coding	WD repeat domain 26 [Source:MGI Symbol;Acc:MGI:1923825]	-	1775	1805	2128	1798	1924	2191	1708	1671	1569	1924	1583	1774	15.46115828	15.4081305	17.51475477	16.9025736	14.0060771	15.64769787	11.95838784	12.32974295	13.284438	14.00988178	13.51520957
ENSMUSG00000044309	4.355538766	9.577766305	2.066350207	3.572096388	12.71103902	18.37209082	0.88619328	0.923079937	0	2.730262387	0	0	8.44248025	0.756589267	3.440161159	0.000218641	0.003008211	Apol7c	15	77409052	77417516	-	2060	protein_coding	apolipoprotein L 7c [Source:MGI Symbol;Acc:MGI:1920912]	-	4	9	2	3	14	20	1	1	0	3	0	0	0.140332263	0.309434776	0.066300424	0.113589522	0.410481275	0.575296776	0.02819932	0.029718812	0	0.087984167	0
ENSMUSG00000039747	27.22211729	47.88883153	35.12795351	19.05118074	37.2251857	210.3604398	25.69960511	23.07699843	5.44996086	16.38157432	11.61140458	10.9340829	62.8126181	15.52560437	2.01432741	0.000219119	0.003012336	Orai2	5	136176313	136199567	-	6077	protein_coding	ORAI calcium release-activated calcium modulator 2 [Source:MGI Symbol;Acc:MGI:2443195]	-	25	45	34	16	41	229	29	25	5	18	11	12	0.297314117	0.524465723	0.382070237	0.205359588	0.407499571	2.232931553	0.277213655	0.251854338	0.057799236	0.178950848	0.12822314
ENSMUSG00000025531	334.2876003	282.0120079	333.7155584	288.1491086	269.6556135	283.8488031	203.8244544	173.5390282	173.3087553	218.4209909	248.061825	262.4179896	298.6114486	213.2621739	0.484576038	0.000219699	0.003012336	Chm	X	111950290	112095214	-	6780	protein_coding	choroidermia (RAB escort protein 1) [Source:MGI Symbol;Acc:MGI:892979]	-	307	265	323	242	297	309	230	188	159	240	235	288	3.272453171	2.76827998	3.2533168	2.784004356	2.645813881	2.700585616	1.970625055	1.697566586	1.647436801	2.138612203	2.455280575
ENSMUSG00000022894	631.5531211	483.1451003	455.6302205	367.925928	662.7898918	411.5348343	272.9475302	285.2317007	160.2288493	305.7893873	361.0091241	386.3375957	502.096516	295.2573645	0.765744233	0.000219716	0.003012336	Adamts5	16	85653061	85698716	-	10791	protein_coding	a disintegrin-like and metallopeptidase (reprolysin type) with thrombospondin type 1 motif, 5 (aggrecanase-2) [Source:MGI Symbol;Acc:MGI:1346321]	-	580	454	441	309	730	448	308	309	147	336	342	424	3.884463633	2.979806013	2.790810988	2.233474638	4.085956161	2.460058791	1.658039536	1.753054628	0.956967029	1.881170145	2.245057006
ENSMUSG00000081221	43.55538766	28.73329892	34.09477841	51.20004823	31.77759755	28.47674077	21.26863872	17.53851881	19.6198591	9.100874623	24.27839139	15.48995077	36.30630859	17.88270557	1.021172795	0.000222669	0.003042102	Gm14760	X	79237460	79238458	-	999	processed_pseudogene	predicted gene 14760 [Source:MGI Symbol;Acc:MGI:3709612]	-	40	27	33	43	35	31	24	19	18	10	23	17	2.893738364	1.914221139	2.255807203	3.357277236	2.11609466	1.838761366	1.395569957	1.164358654	1.265751205	0.60476271	1.630892394
ENSMUSG00000018168	18.51103976	57.46659783	20.66350207	13.09768676	16.34276445	225.0581125	16.83767232	8.307719436	5.44996086	2.730262387	16.88931575	13.66760362	58.52328389	10.64708906	2.460612846	0.000222959	0.003043522	Ikzf3	11	98355728	98436857	-	8754	protein_coding	IKAROS family zinc finger 3 [Source:MGI Symbol;Acc:MGI:1342542]	zf-C2H2	17	54	20	11	18	245	19	9	5	3	16	15	0.140348294	0.436898999	0.156018817	0.098009998	0.124193395	1.658397776	0.12608195	0.062941144	0.040124053	0.020704522	0.129472162
ENSMUSG00000037613	111.0662385	121.3183732	78.52130785	77.39542174	112.5834885	49.6046452	46.96824383	63.69251568	59.94956946	27.30262387	36.9453782	49.20337304	91.74824583	47.34361735	0.954906773	0.000223271	0.003043522	Tnfrsf23	7	143219546	143239609	-	3962	protein_coding	tumor necrosis factor receptor superfamily, member 23 [Source:MGI Symbol;Acc:MGI:1930269]	-	102	114	76	65	124	54	53	69	55	30	35	54	1.860589044	2.037906301	1.309943754	1.279626201	1.890339238	0.807622581	0.777082729	1.066186753	0.9751907	0.457464372	0.625772585
ENSMUSG00000118012	175.3104353	163.8862234	156.0094406	220.2792773	174.3228208	139.6278902	133.8151852	132.923511	120.9891311	97.37935846	105.5582234	123.0084326	171.5726813	118.9456403	0.524385669	0.000223399	0.003043522	Gm46620	18	82712412	82719461	+	1875	lncRNA	predicted gene, 46620 [Source:MGI Symbol;Acc:MGI:5826257]	-	161	154	151	185	192	152	151	144	111	107	100	135	6.205679795	5.817190426	5.499575931	7.695816339	6.184897289	4.80365137	4.67822961	4.701753785	4.158752159	3.44772802	3.777997685
ENSMUSG00000031209	273.3100576	214.9676437	256.2274256	132.1675664	234.2462905	188.3139309	132.0427987	144.9235502	184.2086771	115.5811077	98.16914778	111.1631761	216.5388191	131.0147429	0.726929566	0.000224631	0.003058163	Heph	X	95498965	95618091	+	7662	protein_coding	hephaestin [Source:MGI Symbol;Acc:MGI:1332240]	-	251	202	248	111	258	205	149	157	169	127	93	122	2.367534589	1.867252518	2.210360243	1.129965203	2.033808666	1.585407389	1.129665795	1.254458122	1.549479695	1.001410328	0.859812512
ENSMUSG00000105906	8.711077532	54.27400906	8.265400826	9.525590368	9.987244944	99.20929041	4.430966399	12.92311912	3.269976516	3.640349849	1.055582234	0	31.66210219	4.21999902	2.903154441	0.000225088	0.003062238	Iglc1	16	18880368	18880821	-	454	IG_C_gene	immunoglobulin lambda constant 1 [Source:MGI Symbol;Acc:MGI:99546]	-	8	51	8	8	11	108	5	14	3	4	1	0	1.273499835	7.95624513	1.203338083	1.374416539	1.463421285	14.09603818	0.639764311	1.887864612	0.464201708	0.532297751	0.15602964
ENSMUSG00000058818	63.15531211	96.84185931	53.72510537	108.3535904	120.7548707	131.3604493	24.81341183	38.76935737	37.05973385	48.2346355	69.66842745	61.04862951	95.69853121	46.59903259	1.04181798	0.00022535	0.003063654	Pirb	7	3714408	3723390	-	4471	protein_coding	paired Ig-like receptor B [Source:MGI Symbol;Acc:MGI:894311]	-	58	91	52	91	133	143	28	42	34	53	66	67	0.93753628	1.441552801	0.794240815	1.587526417	1.796716294	1.895223934	0.363797089	0.575099888	0.534214387	0.716179182	1.045688243
ENSMUSG00000001525	1887.03717	1885.755766	1772.928477	1275.23841	1471.756732	1873.953263	1302.704121	1278.465713	1381.020082	1080.273818	1156.918129	1325.757551	1694.44497	1254.189902	0.434292096	0.000226725	0.003075924	Tubb5	17	36144813	36149198	-	3327	protein_coding	tubulin, beta 5 class I [Source:MGI Symbol;Acc:MGI:107812]	-	1733	1772	1716	1071	1621	2040	1470	1385	1267	1187	1096	1455	37.64527905	37.72287188	35.22232419	25.10850809	29.42813564	36.33344108	25.66672113	25.48564535	26.75254767	21.55501904	23.33569355
ENSMUSG00000056536	241.7324015	258.5996902	245.8956746	309.581687	288.722172	282.011594	210.0278073	213.2314655	190.7486301	206.5898539	229.0613448	209.5699222	271.0905366	209.871504	0.369002784	0.000231091	0.003124226	Pign	1	105446147	105591402	-	13595	protein_coding	phosphatidylinositol glycan anchor biosynthesis, class N [Source:MGI Symbol;Acc:MGI:1351629]	-	222	243	238	260	318	307	237	231	175	227	217	230	1.180153562	1.265962652	1.195504658	1.4916893	1.412799209	1.338099253	1.012686434	1.040234925	0.904274261	1.008781567	1.130689818
ENSMUSG00000028274	362.5986023	354.3773533	328.5496828	427.4608678	364.0804748	300.3836848	282.6956563	255.6931427	210.3684892	297.5986002	268.1178875	270.6185517	356.2417776	264.1820546	0.428006729	0.000231385	0.003126036	Rngtt	4	33310311	33502614	+	7094	protein_coding	RNA guanylyltransferase and 5'-phosphatase [Source:MGI Symbol;Acc:MGI:1329041]	-	333	333	318	359	401	327	319	277	193	327	254	297	3.392484001	3.324657267	3.061184201	3.947185192	3.414174573	2.731402692	2.612193576	2.390491742	1.911205812	2.784883688	2.536328443
ENSMUSG00000032449	996.3294927	1025.885191	945.3552195	1091.870796	1104.044532	1050.883595	912.7790782	912.0029781	797.8742699	885.5151008	786.4087644	856.5031603	1035.728138	858.513892	0.26994539	0.000232204	0.003132538	Slc25a36	9	96957014	96993210	-	9594	protein_coding	solute carrier family 25, member 36 [Source:MGI Symbol;Acc:MGI:1924909]	-	915	964	915	917	1216	1144	1030	988	732	973	745	940	6.892648614	7.116576984	6.512907457	7.455106637	7.655373703	7.065704572	6.236535068	6.304576129	5.359850787	6.127222044	5.500719738
ENSMUSG00000079481	243.9101709	255.4071015	265.5260015	248.8560484	241.5097414	212.1976489	202.9382611	175.3851881	180.9387005	211.1402912	178.3933976	147.6101191	244.5677854	182.7343263	0.418751829	0.000232256	0.003132538	Nhsl2	X	100892991	101135661	+	16952	protein_coding	NHS-like 2 [Source:MGI Symbol;Acc:MGI:3645090]	-	224	240	257	209	266	231	229	190	166	232	169	162	0.954974628	1.00273028	1.035298791	0.961633492	0.947748767	0.807458482	0.784730255	0.686169358	0.687905017	0.826832491	0.706201638
ENSMUSG00000017639	300.5321749	329.9008394	247.9620248	223.8513736	220.6273201	130.4418448	143.5633113	179.0775079	138.4290058	64.61620982	67.55726299	39.18046372	242.2192629	105.4039603	1.199931528	0.000232434	0.003132538	Rab11fip4	11	79482038	79588849	+	7451	protein_coding	RAB11 family interacting protein 4 (class II) [Source:MGI Symbol;Acc:MGI:2442920]	-	276	310	240	188	243	142	162	194	127	71	64	43	2.677067228	2.946734192	2.199632894	1.968011012	1.96980958	1.129283404	1.263008605	1.593990869	1.197375838	0.575697413	0.608454868
ENSMUSG00000001424	942.9741428	905.631014	820.341032	837.0612536	914.2868781	793.6743233	770.9881534	715.3869515	758.6345517	654.3528854	661.8500608	602.285733	868.994774	693.9163893	0.324721596	0.000232511	0.003132538	Snd1	6	28475138	28935161	+	9757	protein_coding	staphylococcal nuclease and tudor domain containing 1 [Source:MGI Symbol;Acc:MGI:1929266]	-	866	851	794	703	1007	864	870	775	696	719	627	661	6.414552233	6.177419391	5.557221724	5.619831036	6.233697171	5.247187727	5.17975008	4.862773713	5.01111382	4.452081216	4.55212517
ENSMUSG00000055172	299.4432902	332.0292319	262.4264762	282.1956146	369.5280629	275.5813622	198.5072947	244.6161834	170.0387788	247.5437897	241.7283316	189.5241036	303.5340064	215.3264136	0.495453976	0.000233709	0.003141102	C1ra	6	124489364	124500402	+	2981	protein_coding	complement component 1, r subcomponent A [Source:MGI Symbol;Acc:MGI:1355313]	-	275	312	254	237	407	300	224	265	156	272	229	208	6.667077088	7.412871126	5.818690641	6.20112675	8.246410851	5.963324511	4.365076913	5.442301036	3.676240836	5.512611932	5.441723435
ENSMUSG00000012117	598.8865803	540.6116981	460.7960961	458.4190365	474.8481005	378.4650708	379.2907238	379.3858543	348.797495	325.8113115	319.841417	389.0711165	485.3377637	357.0329863	0.441422928	0.000233793	0.003141102	Dhdds	4	133696339	133728229	-	3784	protein_coding	dehydrodolichyl diphosphate synthase [Source:MGI Symbol;Acc:MGI:1914672]	-	550	508	446	385	523	412	428	411	320	358	303	427	10.50452262	9.508377517	8.048913466	7.935857123	8.348012608	6.451716165	6.570501207	6.649505614	5.940735042	5.715870644	5.6722382
ENSMUSG00000049555	47.91092643	32.99008394	39.26065392	53.58144582	68.09485189	90.94184954	35.44773119	31.38471787	28.33979647	14.5613994	26.38955585	22.77933937	55.46330192	26.48375669	1.071718377	0.000236556	0.003173838	Tmie	9	110694779	110709181	-	3094	protein_coding	transmembrane inner ear [Source:MGI Symbol;Acc:MGI:2159400]	-	44	31	38	45	75	99	40	34	26	16	25	25	1.027772814	0.709635309	0.838719643	1.134426708	1.464109266	1.896024958	0.751009689	0.672755521	0.590329343	0.312428156	0.572377639
ENSMUSG00000026709	389.8207196	360.7625308	328.5496828	363.1631328	408.5691114	299.4650803	295.9885555	305.5394593	275.7680195	238.4429151	230.116927	205.0140543	358.3883763	258.4783218	0.471031583	0.000237022	0.003177249	Dars2	1	160868171	160898228	-	5195	protein_coding	aspartyl-tRNA synthetase 2 (mitochondrial) [Source:MGI Symbol;Acc:MGI:2442510]	-	358	339	318	305	450	326	334	331	253	262	218	225	4.98037717	4.621766265	4.180181082	4.579293988	5.231900753	3.718443721	3.734795037	3.900687016	3.421182973	3.046956347	2.972582394
ENSMUSG00000030244	2527.301369	2475.320492	2589.136809	2736.225833	1577.984701	2026.441617	600.8390437	846.4643026	682.3350997	1327.817607	1776.5449	1845.126489	2322.06847	1179.854574	0.976722323	0.000237763	0.003183436	Gys2	6	142368339	142418835	-	2657	protein_coding	glycogen synthase 2 [Source:MGI Symbol;Acc:MGI:2385254]	-	2321	2326	2506	2298	1738	2206	678	917	626	1459	1683	2025	63.13182513	62.00289787	64.40847843	67.45943637	39.50851924	49.19750951	14.82326926	21.12887842	16.55099515	33.17525199	44.86994334
ENSMUSG00000097148	21.77769383	13.83455133	11.36492614	13.09768676	12.71103902	4.593022704	5.317159679	4.615399687	1.089992172	1.820174925	4.222328937	3.644694299	12.89648663	3.45162495	1.879777728	0.000238224	0.003187412	Gm3839	14	11113047	11189038	+	1712	protein_coding	predicted pseudogene 3839 [Source:MGI Symbol;Acc:MGI:3782011]	-	20	13	11	11	14	5	6	5	1	2	4	4	0.844288734	0.537815635	0.438775583	0.501156264	0.493920226	0.173059486	0.20358855	0.178798926	0.041033406	0.070579199	0.165508076
ENSMUSG00000021457	139.3772405	174.528186	116.7487867	76.20472294	128.0183216	600.7673697	63.80591615	89.53875393	63.21954597	103.7499707	66.50168075	51.93689377	205.9407712	73.12546021	1.494815145	0.000240112	0.003210467	Syk	13	52737209	52802828	+	9362	protein_coding	spleen tyrosine kinase [Source:MGI Symbol;Acc:MGI:99515]	-	128	164	113	64	141	654	72	97	58	114	63	57	0.988111814	1.240706459	0.82425831	0.533206673	0.909668196	4.139408395	0.446755305	0.634310295	0.435211827	0.735676202	0.476688717
ENSMUSG00000022361	700.1528566	737.4880055	799.6775299	881.117109	663.6978231	850.6278048	521.0816485	603.694279	632.1954597	657.0831478	601.6818735	598.6410387	772.1268548	602.3962412	0.357979659	0.000246358	0.003287199	Zhx1	15	57910399	57939937	-	6031	protein_coding	zinc fingers and homeoboxes 1 [Source:MGI Symbol;Acc:MGI:109271]	Homeobox	643	693	774	740	731	926	588	654	580	722	570	657	7.70524413	8.138375762	8.764056316	9.570323752	7.32083441	9.098102448	5.663616727	6.638761744	6.75584999	7.232665197	6.69496771
ENSMUSG00000040035	34.84431013	18.09133635	27.89572779	8.334891572	10.8951763	8.267440867	5.317159679	8.307719436	3.269976516	6.370612236	4.222328937	1.82234715	18.05481384	4.885023992	1.874652633	0.000248064	0.003300142	Disp2	2	118610200	118641774	+	9555	protein_coding	dispatched RND tramsporter family member 2 [Source:MGI Symbol;Acc:MGI:2388733]	-	32	17	27	7	12	9	6	9	3	7	4	2	0.242038273	0.126012046	0.19296858	0.057141493	0.075854804	0.055813722	0.036477613	0.057664759	0.022056261	0.044260655	0.029654613
ENSMUSG00000024670	13.0666163	34.0542802	8.265400826	8.334891572	8.171382227	231.4883443	7.089546238	0.923079937	6.539953032	5.460524774	3.166746702	5.467041449	50.5634859	4.774482022	3.406482343	0.000248579	0.003300976	Cd6	19	10766705	10807422	-	7968	protein_coding	CD6 antigen [Source:MGI Symbol;Acc:MGI:103566]	-	12	32	8	7	9	252	8	1	6	6	3	6	0.108842042	0.284442499	0.068563691	0.068522461	0.0682222	1.874046575	0.058323895	0.007683327	0.052898488	0.045493821	0.026670729
ENSMUSG00000024186	80.57746717	81.94311172	61.9905062	35.72096388	27.23794076	70.73254964	30.13057151	26.76931818	10.89992172	20.93201163	32.72304926	34.62459584	59.70042323	26.01324469	1.194153569	0.000248878	0.003302694	Rgs11	17	26421925	26430298	+	4206	protein_coding	regulator of G-protein signaling 11 [Source:MGI Symbol;Acc:MGI:1354739]	-	74	77	60	30	30	77	34	29	10	23	31	38	1.271531754	1.296627681	0.974171701	0.556334797	0.430808756	1.08480236	0.469586396	0.422111702	0.167021379	0.330376433	0.522102034
ENSMUSG00000096810	8.711077532	9.577766305	11.36492614	9.525590368	9.987244944	7.348836326	1.77238656	2.769239812	2.179984344	1.820174925	3.166746702	3.644694299	9.419240269	2.558871107	1.881694148	0.000250685	0.003317134	Gm10481	5	13092400	13093401	-	1002	processed_pseudogene	predicted gene 10481 [Source:MGI Symbol;Acc:MGI:3708707]	-	8	9	11	8	11	8	2	3	2	2	3	4	0.577014895	0.636163313	0.74968443	0.622739629	0.663067129	0.473098346	0.1159493	0.183295666	0.140217948	0.120590409	0.212088193
ENSMUSG00000055371	399.6206818	443.7698388	387.4406637	391.7399039	429.4515326	361.9301891	309.2814546	315.6933386	324.8176672	293.9582503	363.1202886	318.9107512	402.3254683	320.9636251	0.327239171	0.000250804	0.003317134	Stam2	2	52581676	52632293	-	6007	protein_coding	signal transducing adaptor molecule (SH3 domain and ITAM motif) 2 [Source:MGI Symbol;Acc:MGI:1929100]	-	367	417	375	329	473	394	349	342	298	323	344	350	4.415431902	4.916683528	4.263116129	4.271914032	4.755936462	3.88658128	3.374999036	3.485516452	3.48497739	3.248593591	4.056614794
ENSMUSG00000031996	26321.60965	23525.12244	23037.73845	24209.28792	25232.32039	17343.25373	17637.90485	20023.45	18057.90031	12288.00092	13643.40038	10549.56765	23278.2221	15366.70402	0.599170361	0.00025082	0.003317134	Aplp2	9	31060853	31123111	-	5875	protein_coding	amyloid beta (A4) precursor-like protein 2 [Source:MGI Symbol;Acc:MGI:88047]	-	24173	22106	22298	20332	27791	18880	19903	21692	16567	13502	12925	11578	297.3633495	266.4993332	259.1860168	269.9333027	285.712235	190.4247016	196.7961193	226.0426487	198.0967424	138.8483507	155.8424045
ENSMUSG00000041481	14.15550099	23.41231764	7.232225723	7.144192776	5.447588151	43.17441342	5.317159679	0.923079937	0	0	1.055582234	6.378215024	16.76103978	2.279006146	2.854074899	0.000254259	0.003358053	Serpina3g	12	104202504	104208198	+	2105	protein_coding	serine (or cysteine) peptidase inhibitor, clade A, member 3G [Source:MGI Symbol;Acc:MGI:105046]	-	13	22	7	6	6	47	6	1	0	0	1	7	0.44632993	0.740226132	0.227090762	0.222322485	0.172159775	1.323045934	0.165578906	0.029083493	0	0	0.033651998
ENSMUSG00000021943	111.0662385	127.7035507	99.18480991	104.781494	108.951763	128.6046357	53.17159679	70.15407524	88.28936593	92.82892115	80.2242498	51.02572019	113.382082	72.61565485	0.647936471	0.000255179	0.003367912	Gdf10	14	33645544	33659940	+	5210	protein_coding	growth differentiation factor 10 [Source:MGI Symbol;Acc:MGI:95684]	-	102	120	96	88	120	140	60	76	81	102	76	56	1.414904759	1.631313216	1.25830823	1.31743497	1.39115672	1.592280135	0.668989629	0.893047444	1.092165939	1.182804427	1.033329501
ENSMUSG00000072235	1756.371007	1660.14616	2123.174837	1031.145157	1064.095552	850.6278048	757.6952542	863.0797415	985.3529235	659.8134101	785.3531822	924.8411785	1414.260086	829.3559483	0.769972531	0.000256186	0.003378903	Tuba1a	15	98847718	98851584	-	1803	protein_coding	tubulin, alpha 1A [Source:MGI Symbol;Acc:MGI:98869]	-	1613	1560	2055	866	1172	926	855	935	904	725	744	1015	64.65519108	61.28055692	77.83404961	37.46333223	39.2612769	30.43297607	27.54712287	31.74786661	35.22200192	24.29365013	29.23076412
ENSMUSG00000034187	577.1088865	575.7301746	608.5401358	616.7819763	518.4288058	508.9069156	391.6974297	429.2321709	499.2164148	359.4845476	504.5683079	402.7387201	567.5828158	431.1562652	0.397444569	0.000257626	0.003393297	Nsf	11	103712608	103844882	-	8346	protein_coding	N-ethylmaleimide sensitive fusion protein [Source:MGI Symbol;Acc:MGI:104560]	-	530	541	589	518	571	554	442	465	458	395	478	442	4.589466964	4.591057337	4.819371907	4.841005965	4.132284964	3.933331489	3.076449193	3.410933366	3.855035931	2.85936244	4.057069764
ENSMUSG00000008035	937.5297194	918.401369	900.92869	615.5912775	931.5375739	317.8371711	460.8205055	555.6941223	328.0876438	339.4626234	481.3454988	358.0912149	770.3043002	420.5836014	0.872814186	0.000257845	0.00339388	Mid1ip1	X	10581252	10585929	+	2128	protein_coding	Mid1 interacting protein 1 (gastrulation specific G12-like (zebrafish)) [Source:MGI Symbol;Acc:MGI:1915291]	-	861	863	872	517	1026	346	520	602	301	373	456	393	29.24127376	28.72321202	27.98326522	18.94973573	29.1211333	9.634598914	14.1950713	17.31902864	9.936563324	10.58979861	15.17945499
ENSMUSG00000025876	365.8652563	282.0120079	266.5591766	170.2699278	189.7576539	109.3139404	110.77416	167.0774687	111.1792015	110.1205829	130.892197	102.0514404	230.6296605	122.0158418	0.917589049	0.000258648	0.003399844	Unc5a	13	55097224	55153831	+	4168	protein_coding	unc-5 netrin receptor A [Source:MGI Symbol;Acc:MGI:894682]	-	336	265	258	143	209	119	125	181	102	121	124	112	5.826078419	4.503104191	4.22712921	2.676039783	3.028664109	1.691797644	1.742160492	2.65857874	1.719150089	1.753913427	2.107448325
ENSMUSG00000015880	3.266654074	9.577766305	8.265400826	8.334891572	8.171382227	20.2092999	0	0	3.269976516	0.910087462	4.222328937	0.911173575	9.637565817	1.552261082	2.71166309	0.000259075	0.003403165	Ncapg	5	45827261	45857888	+	7066	protein_coding	non-SMC condensin I complex, subunit G [Source:MGI Symbol;Acc:MGI:1930197]	-	3	9	8	7	9	22	0	0	3	1	4	1	0.030684029	0.090211667	0.07731609	0.077269597	0.076931006	0.184492286	0	0	0.029825584	0.008550212	0.040100457
ENSMUSG00000062929	1569.08284	1765.501589	1605.55411	1727.703953	1608.854367	1548.767256	1320.427987	1432.620063	1440.969651	1410.635567	1452.481154	1297.511171	1637.577353	1392.440932	0.233926252	0.000259328	0.00340419	Cfl2	12	54905594	54909662	-	3266	protein_coding	cofilin 2, muscle [Source:MGI Symbol;Acc:MGI:101763]	-	1441	1659	1554	1451	1772	1686	1490	1552	1322	1550	1376	1424	31.88691905	35.97692473	32.49289158	34.65257167	32.77027398	30.58937154	26.50183503	29.09204156	28.43522096	28.67252966	29.84456224
[truncated: 2,128 more rows]
[truncated: 1 more columns]
