# Supplementary material for: Gene dosage imbalance disrupts systemic metabolism in the Dp16 Down syndrome mouse model
Source: eLife. 2026 Aug 3;15:RP110476. doi: 10.7554/eLife.110476 (PMC13432951; doi:10.7554/eLife.110476)
Supplement: Figure 5—source data 18. [file elife-110476-fig5-data18.xls]

gene_id	FBAT7	FBAT8	FBAT9	FBAT10	FBAT11	FBAT12	FBAT1	FBAT2	FBAT3	FBAT4	FBAT5	FBAT6	FBAT_Dp16	FBAT_WT	log2FoldChange	pvalue	padj	gene_name	gene_chr	gene_start	gene_end	gene_strand	gene_length	gene_biotype	gene_description	tf_family	FBAT7_count	FBAT8_count	FBAT9_count	FBAT10_count	FBAT11_count	FBAT12_count	FBAT1_count	FBAT2_count	FBAT3_count	FBAT4_count	FBAT5_count	FBAT6_count	FBAT7_fpkm	FBAT8_fpkm	FBAT9_fpkm	FBAT10_fpkm	FBAT11_fpkm	FBAT12_fpkm	FBAT1_fpkm	FBAT2_fpkm	FBAT3_fpkm	FBAT4_fpkm	FBAT5_fpkm
ENSMUSG00000040564	780.730323804228	706.626314074727	601.307910096269	550.102843742107	616.485392477441	612.709228719756	2329.8021325792	2204.31489046644	2535.32179202452	3216.24909166833	2037.27371192878	2834.6609913142	644.660335485755	2526.27043499691	-1.97054878601057	9.15206735467296e-51	1.77925341442197e-46	Apoc1	7	19423406	19426585	-	744	protein_coding	apolipoprotein C-I [Source:MGI Symbol;Acc:MGI:88053]	-	717	664	582	462	679	667	2629	2388	2326	3534	1930	3111	69.6483735308696	63.2104636281614	53.419962209083	48.4343279866712	55.1225593696242	53.1229351884455	205.269067176108	196.498866615582	219.623145566948	286.975025035742	183.758455958508
ENSMUSG00000002588	57.7108886494059	57.4665978313784	56.8246306792007	73.8233253506724	75.3583027623381	80.8371995912122	291.557589052323	283.385540776046	345.527518517529	320.350786719653	233.283673749358	433.718621621844	67.0034908107013	317.970621739459	-2.24435161292863	4.99414561255892e-38	4.8545592426879e-34	Pon1	6	5168090	5193946	-	2898	protein_coding	paraoxonase 1 [Source:MGI Symbol;Acc:MGI:103295]	-	53	54	55	62	83	88	329	307	317	352	221	476	1.32172847771187	1.3197425243027	1.29603829966613	1.66869723661427	1.7298651379058	1.79934091580395	6.59482650868714	6.48542822317418	7.68426287938276	7.33828838854973	5.40202826364469
ENSMUSG00000023942	451.887146971763	439.513053784431	441.165769091249	483.423711167306	287.814240670617	507.069706526695	1279.66309602296	1074.46504711178	1508.54916601975	1625.41620761733	1375.42365111047	1557.1956393944	435.14560470201	1403.45213454611	-1.69011125886511	7.63475019943079e-31	3.71067946567835e-27	Slc29a1	17	45896126	45910532	-	4008	protein_coding	solute carrier family 29 (nucleoside transporters), member 1 [Source:MGI Symbol;Acc:MGI:1927073]	-	415	413	427	406	317	552	1444	1164	1384	1786	1303	1709	7.48316192280408	7.29820689192114	7.27534662388246	7.90100904736298	4.7770972716596	8.16094647536723	20.9288487074644	17.7796795929665	24.2577049788755	26.921808735888	23.0292430006267
ENSMUSG00000030123	1295.77278288289	1222.761498301	1280.1039529369	1305.00588039253	1174.86317800561	1060.98824463466	2425.51100679698	2133.23773528808	2346.75314627205	2252.46646912256	1992.93925809406	2189.55010033045	1223.24925619226	2223.40961931736	-0.862872406836826	1.4821495769734e-27	5.76289398518797e-24	Plxnd1	6	115931772	115971966	-	7301	protein_coding	plexin D1 [Source:MGI Symbol;Acc:MGI:2154244]	-	1190	1149	1239	1096	1294	1155	2737	2311	2153	2475	1888	2403	11.7795682235484	11.1463201309516	11.5889072023105	11.7088015174946	10.7049455604009	9.37408312679745	21.7770128366868	19.3783260959047	20.7158622253654	20.4806316932349	18.3181917622292
ENSMUSG00000086784	1329.52820831933	1200.41337692213	1194.35041936647	1120.44756701585	1243.86596125787	1391.68587932598	2631.10784770926	2068.6221396714	2610.53125189111	2549.15498182314	2234.6675897167	2343.5384344777	1246.71523536794	2406.27037421488	-0.948221036690781	1.34942457685799e-26	3.74773759981373e-23	Isoc2a	7	4880152	4899972	+	2244	protein_coding	isochorismatase domain containing 2a [Source:MGI Symbol;Acc:MGI:3609243]	-	1221	1128	1156	941	1370	1515	2969	2241	2395	2801	2117	2572	39.3239893871068	35.6024658873389	35.1794065406894	32.7077755793038	36.8748489273773	40.0054301906589	76.8587298552826	61.1389064872093	74.976298815152	75.4120503916985	66.8283848559972
ENSMUSG00000074218	1981.77013852677	1771.8867664675	1844.21755931588	1620.54106132686	1642.44782767554	1523.96493320251	3634.2786404364	3772.6277040772	3737.583157718	4772.49865215301	3107.63409736702	4026.47602719943	1730.80471441918	3841.84971315851	-1.15061974007592	2.22176194424479e-25	5.39915924475786e-22	Cox7a1	7	29883569	29885503	+	535	protein_coding	cytochrome c oxidase subunit 7A1 [Source:MGI Symbol;Acc:MGI:1316714]	-	1820	1665	1785	1361	1809	1659	4101	4087	3429	5244	2944	4419	245.856879340659	220.421669643118	227.844193763531	198.421432900657	204.228957277304	183.74763948313	445.288875483005	467.68077590935	450.251362505046	592.187715213943	389.804620977516
ENSMUSG00000084093	172.04378125672	159.629438420495	148.77721486918	158.362939865152	163.42764454483	124.011613009246	344.72918583998	375.693534514171	328.087643765855	348.563498050076	319.841416950478	429.162753747665	154.375438660937	357.679672144704	-1.21520974580005	3.73289879846386e-25	8.0634761712151e-22	Gm16418	1	166259274	166259444	-	171	processed_pseudogene	predicted pseudogene 16418 [Source:MGI Symbol;Acc:MGI:3644548]	-	158	150	144	133	180	135	389	407	301	383	303	471	66.7768202900388	62.1282299452443	57.5068936640372	60.6652188923962	63.5783027222702	46.7807114892332	132.147620992663	145.71255106461	123.655010259926	135.317247877734	125.519002041143
ENSMUSG00000004610	2022.0588721122	1763.37319641841	1922.7388671635	1928.93204948531	1735.05682625094	1748.10444115996	3431.34037936351	3308.31849557442	3051.97808154284	3524.76874137845	2812.07107180222	3479.77188229795	1853.37737543172	3268.04144199323	-0.818868431362371	3.02837011881815e-24	5.35223122544942e-21	Etfb	7	43093507	43107224	+	1164	protein_coding	electron transferring flavoprotein, beta polypeptide [Source:MGI Symbol;Acc:MGI:106098]	-	1857	1657	1861	1620	1911	1903	3872	3584	2800	3873	2664	3819	115.298506637092	100.823869245677	109.180962900918	108.554110389192	99.1608502380975	96.8757265358651	193.236083425414	188.501010865821	168.984310352812	201.022657255097	162.122838810719
ENSMUSG00000068240	691.441779101373	736.423809246553	753.184650275224	746.568145078574	635.551951007671	753.255723463569	1259.28065058769	1130.77292329204	1280.74080207601	1349.65970654899	1152.69579970271	1214.59437525613	719.404343028827	1231.29070957726	-0.775901883876773	8.75003300644981e-24	1.41757826398659e-20	Gm11808	4	3973092	3973595	-	504	protein_coding	predicted gene 11808 [Source:MGI Symbol;Acc:MGI:3649356]	-	635	692	729	627	700	820	1421	1225	1175	1483	1092	1333	91.0558698914238	97.2454723000086	98.7757916840997	97.0333985855419	83.8880383141065	96.4078683865414	163.783217920533	148.800439892453	163.775397725015	177.771078583127	153.481155961199
ENSMUSG00000016252	3432.16454760241	3104.26047915057	3047.86655461167	2901.73296579982	2998.89727739762	2826.54617207	5476.67446912874	5130.47829196502	5207.98259771846	6112.14739661701	5083.68403971452	6524.91396939922	3051.91133277202	5589.31346075716	-0.873132161394902	2.61813042924216e-23	3.91531335960745e-20	Atp5e	2	174302865	174305898	-	1756	protein_coding	ATP synthase, H+ transporting, mitochondrial F1 complex, epsilon subunit [Source:MGI Symbol;Acc:MGI:1855697]	-	3152	2917	2950	2437	3303	3077	6180	5558	4778	6716	4816	7161	129.725829423058	117.653743334463	114.723141723708	108.246847215012	113.610009793323	103.832222315681	204.441859145619	193.77274596291	191.145010694703	231.066331152145	194.278582558911
ENSMUSG00000022844	54.4442345749113	48.9530277822853	51.6587551629097	42.8651566552291	56.291744232108	67.976736019883	184.328202197213	142.154310356714	150.418919733183	146.52408142575	141.448019377439	139.409556949879	53.6982757378877	150.71384834003	-1.48187041385363	9.03756310224999e-23	1.25499474479173e-19	Pdia5	16	35217682	35311243	-	2771	protein_coding	protein disulfide isomerase associated 5 [Source:MGI Symbol;Acc:MGI:1919849]	-	50	46	50	36	62	74	208	154	138	161	134	153	1.30406199260842	1.17575040719185	1.23221646023176	1.01332839723341	1.35141177565562	1.58242945636622	4.36046361875709	3.40238032175599	3.49851623196795	3.51026450878493	3.42555726599129
ENSMUSG00000030826	1607.19380465138	1338.75889021989	1255.30775045871	1251.42443457349	1309.2370190758	1565.30213753893	2875.69719293248	2634.47014128611	2900.46916963768	3704.96605890825	2895.46206830086	4065.65649091737	1387.87067275303	3179.45352033046	-1.19588629712817	7.75537676982724e-21	9.42326748638821e-18	Bcat2	7	45219577	45239135	+	3900	protein_coding	branched chain aminotransferase 2, mitochondrial [Source:MGI Symbol;Acc:MGI:1276534]	-	1476	1258	1215	1051	1442	1704	3245	2854	2661	4071	2743	4462	27.3518376077972	22.8459838792497	21.2747859011907	21.0194983700797	22.33228638442	25.8901250457336	48.3343577554041	44.8010326631801	47.9315639948757	63.064794975466	49.8223444735585
ENSMUSG00000025993	184.0215128632	140.473905810036	104.350685429078	139.311759129495	216.087663342608	185.558117243464	584.00137138444	511.386285309216	501.39639911061	527.850728117609	793.797840088314	418.228670849636	161.633940636313	556.110215809971	-1.78019822816741	1.65698952705773e-20	1.89491372914879e-17	Slc40a1	1	45947228	45965683	-	9000	protein_coding	solute carrier family 40 (iron-regulated transporter), member 1 [Source:MGI Symbol;Acc:MGI:1315204]	-	169	132	101	117	238	202	659	554	460	580	752	459	1.35709094905895	1.03878400468448	0.766359228758941	1.01397580148719	1.59722824950059	1.32995830144946	4.25352278264558	3.76847742630487	3.59051425140118	3.8934623279703	5.9188630401447
ENSMUSG00000050373	331.02094621546	319.258876840991	316.151581597008	376.260819529233	369.528062943032	355.499957293172	721.361329752555	616.617398170679	592.955741556895	595.197200325718	558.403001870636	620.509204463185	344.620040736483	617.507312689945	-0.842107301598541	6.15455754908101e-20	6.297408069036e-17	Snx21	2	164627743	164635736	+	4760	protein_coding	sorting nexin family member 21 [Source:MGI Symbol;Acc:MGI:1917729]	-	304	300	306	316	407	387	814	668	544	654	529	681	4.6156342755523	4.46383500867091	4.39003518595999	5.17802768697404	5.16440141755584	4.81762705294582	9.9339806638724	8.59148374197771	8.02847907145606	8.30082558042351	7.87248204623216
ENSMUSG00000030122	6072.7099244856	4687.78450828188	5646.30193930603	5265.27007581731	5240.57980173754	5634.72025332382	10788.5169882157	9957.26328453161	9498.19178663012	9150.92943314235	8525.93770531025	8667.99421741304	5424.56108382536	9431.47223587385	-0.798003160829836	6.88542364403382e-20	6.69297605318308e-17	Ptms	6	124890644	124897066	-	1619	protein_coding	parathymosin [Source:MGI Symbol;Acc:MGI:1916452]	-	5577	4405	5465	4422	5772	6134	12174	10787	8714	10055	8077	9513	248.953682440092	192.704961282294	230.513754771669	213.037534763927	215.333702994007	224.50503608088	436.80973305741	407.898861196973	378.104668314296	375.219775265354	353.399713982593
ENSMUSG00000037966	425.753914375806	436.320465016021	446.33164460754	509.619084678835	439.438777553875	620.976669587039	1085.58676774801	847.387382515994	1001.70280604924	1021.11813266889	994.358464578712	917.551789859658	479.74009263652	977.950890570084	-1.02688239630595	1.82282744772872e-19	1.68750421006162e-16	Ninj1	13	49340961	49349720	+	1570	protein_coding	ninjurin 1 [Source:MGI Symbol;Acc:MGI:1196617]	-	391	410	432	428	484	676	1225	918	919	1122	942	1007	17.9987300710001	18.4960093480301	18.7904690762109	21.2631868219755	18.6199385934394	25.5138623510705	45.3254677311382	35.7965928121259	41.1203868365261	43.1761284733628	42.5024739584859
ENSMUSG00000021606	1830.41516640852	1723.99793494135	1754.33132533241	1739.61094092472	1680.580944736	1603.88352825292	2886.33151229002	2725.85505508685	2638.87104836258	3135.25130752614	2512.28571730078	3270.20196008571	1722.13664009932	2861.46610010868	-0.733063704273386	5.36714833592973e-19	4.74285139994591e-16	Ndufs6	13	73467957	73476661	-	898	protein_coding	NADH:ubiquinone oxidoreductase core subunit S6 [Source:MGI Symbol;Acc:MGI:107932]	-	1681	1620	1698	1461	1851	1746	3257	2953	2421	3445	2380	3589	135.287021575315	127.771063544407	129.1263504586	126.898976012745	124.498069512223	115.211827983951	210.691628551882	201.319467567126	189.391195467658	231.773288301051	187.7429250579
ENSMUSG00000003526	261.332325959574	226.673802557104	167.374366727828	236.949060399739	200.652830246708	355.499957293172	685.027405280989	634.155916980923	838.203980252302	617.03929942024	582.681393256315	838.279688848943	241.413723864021	699.231280673285	-1.53343301644426	1.20839674214042e-18	9.03555425536614e-16	Prodh	16	17878221	17908067	-	7797	protein_coding	proline dehydrogenase [Source:MGI Symbol;Acc:MGI:97770]	-	240	213	162	199	221	387	773	687	769	678	552	920	2.22458224333539	1.93484375981842	1.41886477730142	1.99071817065688	1.71197443331289	2.94111899089677	5.75914241146507	5.39421019721161	6.928514627685	5.25354736907537	5.01504117504258
ENSMUSG00000025732	2026.4144108782	1468.59083346856	1941.33601902215	2144.44853155743	1700.55543462481	2198.22066615649	3806.20013671649	3650.78115234287	3252.53664118709	3533.86961600117	3761.03950031205	3853.35304798063	1913.26098261794	3642.96334909005	-0.929232667567396	2.6292738961967e-18	1.8931745857763e-15	Mcrip2	17	26082672	26087738	-	1307	protein_coding	MAPK regulated corepressor interacting protein 2 [Source:MGI Symbol;Acc:MGI:1915491]	-	1861	1380	1879	1801	1873	2393	4295	3955	2984	3883	3563	4229	102.904779026853	74.782043879004	98.1758612614668	107.478689805099	86.5555110549897	108.491640361182	190.894510083053	185.254839933435	160.385301113786	179.490842381313	193.109302109265
ENSMUSG00000039004	425.753914375806	451.219212601934	407.070990683729	389.358506284998	359.540817998625	395.918557088778	891.51043947306	702.463832347136	800.054254233016	886.425188252675	754.741297424394	1157.19044004148	404.810333172312	865.397575295293	-1.09697252897795	6.28342918120476e-18	4.21228092109661e-15	Bmp6	13	38529083	38684278	+	3900	protein_coding	bone morphogenetic protein 6 [Source:MGI Symbol;Acc:MGI:88182]	-	391	424	394	327	396	431	1006	761	734	974	715	1270	7.24564261832568	7.70007723752135	6.89898407001575	6.53984392675172	6.1328608933636	6.54849993821078	14.9843956554504	11.9458955349264	13.2212581631863	15.0884574566701	12.9868670428707
ENSMUSG00000016427	2405.34628351958	2284.82936192536	2243.02314917354	2198.02997737647	2396.9387866575	1978.67418090308	3806.20013671649	3848.32025894246	3361.53585838504	4161.82996496867	3484.47695496213	4544.93379128101	2251.14028992592	3867.88282754263	-0.781135503558896	2.08414991317023e-17	1.22781692308916e-14	Ndufa1	X	36451241	36454816	-	419	protein_coding	NADH:ubiquinone oxidoreductase subunit A1 [Source:MGI Symbol;Acc:MGI:1929511]	-	2209	2147	2171	1846	2640	2154	4295	4169	3084	4573	3301	4988	381.018841115661	362.920794867258	353.833809180769	343.638577114992	380.559387177694	304.621702212945	595.463304722077	609.139180929259	517.060877668835	659.382886315011	558.077432525704
ENSMUSG00000028648	2375.94639684913	2092.20983956463	2315.34540640161	2181.36019423277	2146.34973168876	1952.03464921961	3432.2265726433	3270.47221814179	3187.13711086831	3749.56034455957	3124.52341311358	3463.37075795091	2177.20770299275	3371.21506954624	-0.631224292631285	2.53862854251147e-17	1.45157286749899e-14	Ndufs5	4	123606503	123611995	-	860	protein_coding	NADH:ubiquinone oxidoreductase core subunit S5 [Source:MGI Symbol;Acc:MGI:1890889]	-	2182	1966	2241	1832	2364	2125	3873	3543	2924	4120	2960	3801	183.366946866793	161.911946607534	177.94956579368	166.154174268742	166.028084015901	146.416374137813	261.610339193769	252.215262556845	238.847252375818	289.43380737999	243.812641312245
ENSMUSG00000034566	3599.85279009313	3585.27718692433	4055.21228028841	3772.13378566016	3633.54129704671	3564.18561833981	5267.53285509728	5205.24776689291	5370.39143134342	5863.69351941682	5010.84886555748	5190.9558558396	3701.70049305876	5318.11171569125	-0.522864195306274	2.67332803014504e-17	1.48491914954428e-14	Atp5h	11	115306515	115310788	-	1465	protein_coding	ATP synthase, H+ transporting, mitochondrial F0 complex, subunit D [Source:MGI Symbol;Acc:MGI:1918929]	-	3306	3369	3925	3168	4002	3880	5944	5639	4927	6443	4747	5697	163.09099540885	162.876046158022	182.959752346228	168.667647104827	164.995460150034	156.936248053983	235.693189888918	235.647660652775	236.25786236813	265.705778524202	229.532700660902
ENSMUSG00000052921	744.797128984786	770.478089442925	734.587498416576	731.089060730852	666.421617199472	697.220846474205	1487.91851677462	1381.85066625974	1136.86183537471	1294.14437135041	1199.14141800575	1733.96331291254	724.099040208136	1372.3133534463	-0.923236456372826	4.28924571643844e-17	2.3163118325911e-14	Arhgef15	11	68833981	68848306	-	6483	protein_coding	Rho guanine nucleotide exchange factor (GEF) 15 [Source:MGI Symbol;Acc:MGI:3045246]	-	684	724	711	614	734	759	1679	1497	1043	1422	1136	1903	7.62508762782125	7.90963379108543	7.48940138156987	7.38714439081073	6.83836965729431	6.93737097420157	15.0445960963288	14.1365828107518	11.3018520940731	13.2517754321286	12.4126717098154
ENSMUSG00000001270	557.508962047091	492.722866591263	626.104112574466	438.17715692012	446.702228422535	511.662729230741	1377.14435680033	1003.38789193343	1244.77106040069	1333.2781322281	1398.64646026199	2282.4898049637	512.146342631036	1439.95295109804	-1.49148087040408	5.87775443599912e-17	3.08836281054754e-14	Ckb	12	111635795	111638772	-	2895	protein_coding	creatine kinase, brain [Source:MGI Symbol;Acc:MGI:88407]	-	512	463	606	368	492	557	1554	1087	1142	1465	1325	2505	12.7816273584606	11.3272961415195	14.2947835416175	9.91478929048193	10.2647663876992	11.4008121978251	31.1823114197106	22.9868593688487	27.71142560329	30.5731051124343	32.4212884254426
ENSMUSG00000020163	4210.71710202364	3543.773532935	4045.91370435909	3898.34785803389	3546.3798866228	3294.1158833419	6420.47031210966	6071.09674815652	6170.44568557644	6674.58144830094	5584.03001870636	7430.62050278601	3756.54132788605	6391.87411927266	-0.76707740245519	1.02706551637018e-16	5.25452123782962e-14	Uqcr11	10	80238831	80242664	-	641	protein_coding	ubiquinol-cytochrome c reductase, complex III subunit XI [Source:MGI Symbol;Acc:MGI:1913844]	-	3867	3330	3916	3274	3906	3586	7245	6577	5661	7334	5290	8155	435.994390238059	367.94256867104	417.194122092339	398.386748358223	368.049934339357	331.498387582674	656.577836324608	628.157392542294	620.406669587733	691.247174189058	584.602410921452
ENSMUSG00000036199	2419.50178450906	2275.25159562013	2428.99466776002	2258.75561597138	2146.34973168876	2117.38346656527	3368.42065649811	3499.39604261234	3544.65454327761	3748.6502570973	3058.0217323615	3838.77427078326	2274.37281035244	3509.65291710502	-0.626216028830525	1.17150245404707e-16	5.83978954080235e-14	Ndufa13	8	70346830	70355208	-	1251	protein_coding	NADH:ubiquinone oxidoreductase subunit A13 [Source:MGI Symbol;Acc:MGI:1914434]	-	2222	2138	2351	1897	2364	2305	3801	3791	3252	4119	2897	4213	128.366441990932	121.044266514902	128.336102771727	118.275354818988	114.136012992546	109.179923243857	176.500694281021	185.521880413497	182.614206217652	198.922988450877	164.041656085443
ENSMUSG00000068290	1416.63898363919	1103.57151761369	1199.51629488276	1172.83831403891	1230.24699087913	1130.80218973616	1858.34730772863	1736.31336221414	1823.55690372185	1931.20559494063	1882.10312350727	1918.93154860421	1208.93571513164	1858.40964011946	-0.620544670927742	2.21189050311834e-16	1.07503408177809e-13	Ddrgk1	2	130495880	130506579	-	2084	protein_coding	DDRGK domain containing 1 [Source:MGI Symbol;Acc:MGI:1924256]	-	1301	1037	1161	985	1355	1231	2097	1881	1673	2122	1783	2106	45.1174287116585	35.2431626087663	38.0441628879258	36.8657228873795	39.2711949036672	35.0017293992858	58.4529688419244	55.2573105991629	56.3948646867934	61.5174263184004	60.6061348912191
ENSMUSG00000029632	6524.59707145737	6281.95049997457	6612.32066085245	6540.50848631038	6176.65703243598	6079.32485107548	8737.86573877174	8326.18103517894	8837.65653041049	8620.34844263792	7998.14658823026	9125.40335198061	6369.22643368437	8607.60028120166	-0.434667500633757	2.40254854363893e-16	1.13921820089962e-13	Ndufa4	6	11900291	11907496	-	1381	protein_coding	Ndufa4, mitochondrial complex associated [Source:MGI Symbol;Acc:MGI:107686]	-	5992	5903	6400	5493	6803	6618	9860	9020	8108	9472	7577	10015	313.576049860324	302.742181866854	316.475301844086	310.24169094687	297.535868029416	283.963322427186	414.752578327781	399.863277888713	412.440584883744	414.379730498655	388.657066357045
ENSMUSG00000024248	2136.39176471952	1920.87424232663	2053.95210527729	2253.99282078746	2331.56772883957	2454.51133304226	3436.65753904227	3316.62621501086	3599.15415187659	3418.28850829266	3160.41320907502	3258.35670361285	2191.88166583212	3364.91605448504	-0.618075594661151	2.63855237954983e-16	1.19293248397275e-13	Cox7a2l	17	83809347	83824759	-	1478	protein_coding	cytochrome c oxidase subunit 7A2 like [Source:MGI Symbol;Acc:MGI:106015]	-	1962	1805	1988	1893	2568	2672	3878	3593	3302	3756	2994	3576	95.9377055932092	86.4961155333756	91.8534500794154	99.8988337782481	104.942914290427	107.125086192395	152.419042424857	148.826903531483	156.943729074455	153.532966887579	143.496173919381
ENSMUSG00000028756	2627.47876058522	2394.44157630743	2580.87140793897	2782.66308620196	2936.25001365544	2966.174062273	4321.96462555677	3925.85897368248	3888.00207745118	4302.89352162079	3994.32317406141	4082.96878883925	2714.64648449367	4086.00186020198	-0.58977314345269	3.47031899679711e-16	1.53332890038029e-13	Pink1	4	138040720	138053618	-	2673	protein_coding	PTEN induced putative kinase 1 [Source:MGI Symbol;Acc:MGI:1916193]	-	2413	2250	2498	2337	3234	3229	4877	4253	3567	4728	3784	4481	65.2413774844949	59.6179984323051	63.8185603040249	68.1936587549447	73.0758022647328	71.5810806977415	105.988721872046	97.4081032592752	93.7444322555118	106.863403498453	100.280185471325
ENSMUSG00000022354	3073.92148409949	3123.41601176103	3095.39260936155	3172.02159248695	2823.66652519122	2786.12757227439	4524.01669334987	4300.62942825927	4475.50785814818	4662.37806921812	4062.93601928181	5082.52620043414	3012.42429919577	4517.9990447819	-0.585162440856302	6.49327574219527e-16	2.79971540729594e-13	Ndufb9	15	58805605	58811337	+	1031	protein_coding	NADH:ubiquinone oxidoreductase subunit B9 [Source:MGI Symbol;Acc:MGI:1913468]	-	2823	2935	2996	2664	3110	3033	5105	4659	4106	5123	3849	5578	197.886866561108	201.624485522592	198.443405366856	201.539322178757	182.194078945633	174.318270998386	287.635800427493	276.651295336254	279.770302463373	300.203798715219	264.455257462354
ENSMUSG00000107689	233.02132398062	213.903447483464	216.966771684221	157.172241069173	236.062153231421	259.046480508203	620.335295856006	686.771473411655	711.76488830267	515.109503645805	387.398679936717	469.254391040441	219.362069659517	565.105705365549	-1.36336848769732	9.88743865920903e-16	3.92703368161692e-13	Gm44386	6	86490798	86493282	-	531	lncRNA	predicted gene, 44386 [Source:MGI Symbol;Acc:MGI:5690778]	-	214	201	210	132	260	282	700	744	653	566	367	515	29.1262123256059	26.8099107526427	27.0071216713169	19.3893677815891	29.5740880836172	31.4690586515143	76.5789446735399	85.77822936948	86.3893075226593	64.3980034374983	48.9592214148284
ENSMUSG00000002763	2340.01320202969	2200.75785769056	2526.11312746629	2506.42096553493	2137.27041810294	2508.70900095001	3830.12735527094	3205.8566225251	3715.78331427841	4271.95054790355	3992.21200959309	4171.35262559833	2369.8807619624	3864.5470791949	-0.70561231640265	1.35686546958672e-15	5.15420545839096e-13	Pex6	17	47022389	47036467	+	3796	protein_coding	peroxisomal biogenesis factor 6 [Source:MGI Symbol;Acc:MGI:2385054]	-	2149	2068	2445	2105	2354	2731	4322	3473	3409	4694	3782	4578	40.9142854293046	38.5849696155196	43.9851611097677	43.2523924400288	37.4552577391499	42.6309156737763	66.140034474172	56.0115050395112	63.0873274770008	74.7080454504894	70.5762014888451
ENSMUSG00000038526	113.244007915815	63.8517753681982	76.4549576411064	73.8233253506724	68.094851893679	124.930217550055	422.714194461878	234.462304094839	202.738543988203	255.734576898359	367.342617487677	364.469429934323	86.7331892865878	307.91027781088	-1.82702869202892	1.3786260163383e-15	5.15420545839096e-13	Car14	3	95805080	95812003	-	2543	protein_coding	carbonic anhydrase 14 [Source:MGI Symbol;Acc:MGI:1344341]	-	104	60	74	62	75	136	477	254	186	281	348	400	2.9556413785125	1.67108569730818	1.98718768412398	1.90164553350694	1.78134253596608	3.16899615908189	10.8962705238621	6.11485297399738	5.13816346393816	6.67590968272398	9.69383991188432
ENSMUSG00000014313	7552.50422023169	7316.34926093938	7897.59048930564	7695.48631840961	6922.06867783212	6488.10387173559	11137.6771404547	10314.4952202982	10532.5943578387	11537.1787592189	10132.5338657018	11742.2938589091	7312.01713974234	10899.4622004035	-0.576096818176003	1.4098390690575e-15	5.17144930972583e-13	Cox6c	15	35926032	35938392	-	3567	protein_coding	cytochrome c oxidase subunit 6C [Source:MGI Symbol;Acc:MGI:104614]	-	6936	6875	7644	6463	7624	7063	12568	11174	9663	12677	9599	12887	140.530546120596	136.509672608874	146.342711105097	141.323792995875	129.095859533742	117.331672548745	204.676942530695	191.780400185503	190.305001707443	214.715735905337	190.627627103778
ENSMUSG00000024953	4414.3385393338	4163.13575400652	4427.15531746136	4361.52968966956	3998.52970319683	4130.96462001911	5775.32160441941	5712.9417324526	6142.10588910497	5765.40407349147	5392.9696343234	5630.14151891046	4249.27560394787	5736.48074211705	-0.433126794092584	1.56497681318971e-15	5.63420633800393e-13	Prdx5	19	6884065	6887474	-	2139	protein_coding	peroxiredoxin 5 [Source:MGI Symbol;Acc:MGI:1859821]	-	4054	3912	4285	3663	4404	4497	6517	6189	5635	6335	5109	6179	136.973867585541	129.533438299302	136.802353543057	133.570444882497	124.356663361119	124.577975121538	176.987581429434	177.136623040396	185.065075370257	178.931304210175	169.195215407437
ENSMUSG00000047843	603.242119090017	567.216604520827	597.175209683237	687.033205279645	553.838128735256	814.802227697787	1162.68558309011	1157.5422414761	1071.46230505593	1215.87684959504	1218.14189822063	1461.52241403664	637.217915834461	1214.53854857908	-0.930570214398341	2.72285443797308e-15	9.45268091582763e-13	Bri3	5	144181247	144383567	+	1648	protein_coding	brain protein I3 [Source:MGI Symbol;Acc:MGI:1933174]	-	554	533	578	577	610	887	1312	1254	983	1336	1154	1604	24.295023094186	22.9067688588163	23.9510279967558	27.3088142950948	22.3565694341964	31.8930149970893	46.2468850065919	46.584237576317	41.9022788916028	48.9778530209187	49.6034131756601
ENSMUSG00000024038	3285.16511425015	2575.35493985066	2755.47800038961	3223.22164071403	3001.62107147337	2773.26710870306	4561.23681110123	4502.78393454577	4156.14015175816	4676.93946861447	4360.61020931493	4551.31200630486	2935.68464589681	4468.17043027324	-0.606294743712418	4.64723349459991e-15	1.55770459256064e-12	Ndufv3	17	31739089	31750305	+	3189	protein_coding	NADH:ubiquinone oxidoreductase core subunit V3 [Source:MGI Symbol;Acc:MGI:1890894]	-	3017	2420	2667	2707	3306	3019	5147	4878	3813	5139	4131	4995	68.3731438873601	53.7470557456695	57.1112970883851	66.2091442850625	62.6153575916695	56.0967574314603	93.7573895948711	93.6452901442778	83.9950356288153	97.3586607686739	91.7621615566558
ENSMUSG00000027447	7040.72841522752	6645.9056195733	7142.3394888239	6376.19205246533	7241.66051605312	6753.58058402946	10020.1874146341	9824.33977354871	10102.0474499068	11037.5407424317	8741.27648107889	10290.7943541956	6866.73444602877	10002.6977026326	-0.542672334207089	5.94459908188226e-15	1.95879577543853e-12	Cst3	2	148713642	148717612	-	1266	protein_coding	cystatin C [Source:MGI Symbol;Acc:MGI:102519]	-	6466	6245	6913	5355	7976	7352	11307	10643	9268	12128	8281	11294	369.119299894074	349.375598301088	372.894844100035	329.921036393482	380.525683560178	344.112902923012	518.823387115767	514.670195837632	514.272914928696	578.769951547931	463.353063257269
ENSMUSG00000024743	129.577278288289	113.86899940662	151.876740178955	121.451277189816	173.414889489236	106.558126733871	350.93253879854	324.001058020821	239.798277835509	276.666588530609	293.451861096478	379.048207131696	132.791218547798	310.649755235609	-1.22565430675017	6.34570051457442e-15	2.05611272839735e-12	Syt7	19	10366454	10430544	+	7487	protein_coding	synaptotagmin VII [Source:MGI Symbol;Acc:MGI:1859545]	-	119	107	147	102	191	116	396	351	220	304	278	416	1.14869276880094	1.01220802574074	1.34079699816061	1.06261655332519	1.54084186309015	0.91807745089061	3.07250933430771	2.87010606343344	2.06422094464444	2.45310559667257	2.63026752158387
ENSMUSG00000049960	716.486127005832	660.865875060851	648.833964846146	632.26106066463	651.894715462154	606.278996934092	934.93391018298	969.233934250319	984.262931297566	912.817724658555	896.189316801833	1038.73787531282	652.770123328951	956.029282084012	-0.551050017929325	8.41849013112803e-15	2.68301420720098e-12	Mrps16	14	20439372	20443702	-	2875	protein_coding	mitochondrial ribosomal protein S16 [Source:MGI Symbol;Acc:MGI:1913492]	-	658	621	628	531	718	660	1055	1050	903	1003	849	1140	16.5406588120959	15.298455341717	14.9167881565064	14.4059170726341	15.0840905345602	13.6030173234779	21.316724323399	22.3588834899269	22.064354874206	21.0772320447304	20.9186089221765
ENSMUSG00000014294	2011.17002519722	1789.97810282182	2010.55875094045	1783.66679637592	1921.18275476033	1887.73233136297	3044.96010937319	3048.93303317029	3010.55837900762	3724.07789561596	2657.95606561486	3679.31889518699	1900.71479357645	3194.30072966149	-0.749068570066094	8.58527665885563e-15	2.69203812136794e-12	Ndufa2	18	36875385	36877610	-	572	protein_coding	NADH:ubiquinone oxidoreductase subunit A2 [Source:MGI Symbol;Acc:MGI:1343103]	-	1847	1682	1946	1498	2116	2055	3436	3303	2762	4092	2518	4038	233.364948547678	208.268598523439	232.327347720074	204.267852424397	223.435496734804	212.884951060269	348.949824725245	353.517736398238	339.210258670305	432.205300863547	311.833419077703
ENSMUSG00000038624	105.621815075328	87.2640930032042	91.9525841899793	113.116385617966	94.4248612925683	75.3255723463569	193.190134995156	222.462264908883	195.108598784346	179.287230067533	168.893157465599	238.727476606982	94.6175519209004	199.611477138083	-1.08280159651869	1.36992770451118e-14	4.03526734900027e-12	Nepn	10	52265068	52280721	+	1999	protein_coding	nephrocan [Source:MGI Symbol;Acc:MGI:1913900]	-	97	82	89	95	104	82	218	241	179	197	160	262	3.50690255935206	2.90532613070607	3.04040011211503	3.70676496483947	3.14233932414222	2.43069363015592	6.33504286251671	7.38079106128449	6.29044789678242	5.95393274869448	5.66983144351988
ENSMUSG00000029445	9.79996222348403	6.38517753681982	3.09952530977458	14.288385551743	7.2634508686591	3.67441816323692	46.0820505493033	29.5385579962002	39.2397181912651	49.144722962674	66.5016807520795	62.8709766636707	7.41848660895291	48.8962845191988	-2.74863692744984	1.61714646624889e-14	4.62337418387422e-12	Hpd	5	123309870	123320790	-	2128	protein_coding	4-hydroxyphenylpyruvic acid dioxygenase [Source:MGI Symbol;Acc:MGI:96213]	-	9	6	3	12	8	4	52	32	36	54	63	69	0.3056579138502	0.199697881966857	0.0962727014464909	0.439839127307921	0.227065366865251	0.111382646402936	1.41950712964942	0.920612818239023	1.18842617834053	1.53310757340029	2.09716154400424
ENSMUSG00000031807	1315.37270732986	1287.67746992533	1196.41676957299	1280.00120567698	1082.25417943021	1327.38356146934	2012.54493841284	1783.39043902059	1980.51577648691	2165.09807274447	1887.38103467807	1760.38734658278	1248.18431556745	1931.55293465428	-0.63028076190777	1.72063453171923e-14	4.8479501349498e-12	Pgls	8	72044820	72053736	+	3770	protein_coding	6-phosphogluconolactonase [Source:MGI Symbol;Acc:MGI:1913421]	-	1208	1210	1158	1075	1192	1445	2271	1932	1817	2379	1788	1932	23.1574290932289	22.7320107125915	20.9759064057717	22.2408485329266	19.0971007964718	22.7120147468947	34.9930374993431	31.3736057458125	33.8575017605602	38.1244497869625	33.5961199990154
ENSMUSG00000044894	7163.77238536682	6471.37743356689	6471.80884680933	7051.31826978519	6389.11297034426	5677.89466674185	9460.11326180409	9885.26304941588	9909.11883546642	10909.2184102513	9521.35175212313	11900.8380609305	6537.54742876906	10264.3172283319	-0.650970178066817	4.5665244023901e-14	1.18370401209155e-11	Uqcrq	11	53318749	53321658	-	1831	protein_coding	ubiquinol-cytochrome c reductase, complex III subunit VII [Source:MGI Symbol;Acc:MGI:107807]	-	6579	6081	6264	5922	7037	6181	10675	10709	9091	11987	9020	13061	259.678683633057	235.223382620762	233.623718470749	252.269239020592	232.13025147121	200.0320399266	338.676760912156	358.062827738773	348.790498819122	395.523829383247	348.964422997945
ENSMUSG00000061518	6185.95393240142	5593.41552225416	6280.67145270657	5740.35889541277	5347.71570205026	4943.92963863528	8473.78014139304	8251.41156025105	8452.88929370169	9460.35917031474	8229.3190975113	9786.91536731141	5682.00752391007	8775.77910508054	-0.62728804619392	5.69078257665256e-14	1.45571715885135e-11	Cox5b	1	36730530	36732762	+	1587	protein_coding	cytochrome c oxidase subunit 5B [Source:MGI Symbol;Acc:MGI:88475]	-	5681	5256	6079	4821	5890	5382	9562	8939	7755	10395	7796	10741	258.709645807225	234.569888667368	261.58253485704	236.943305655071	224.166599169794	200.953665005923	350.007758054023	344.834471215418	343.278187140826	395.729165953178	347.982868074308
ENSMUSG00000025488	7598.23737727462	6148.92596795749	7601.06923467054	5667.72626885807	5828.91932209893	5954.39463352543	11473.5443934967	14343.7391469673	12978.5367917609	17576.5191588541	10023.8088955833	14936.8684122834	6466.54546739751	13555.5027998243	-1.06784953279917	6.43704511352541e-14	1.62522849418244e-11	Cox8b	7	140478858	140480359	-	360	protein_coding	cytochrome c oxidase subunit 8B [Source:MGI Symbol;Acc:MGI:105958]	-	6978	5778	7357	4760	6420	6482	12947	15539	11907	19313	9496	16393	1400.85512463511	1136.76022330813	1395.57050643058	1031.30872117074	1077.12241195313	1066.92941955389	2089.16386445039	2642.52575484438	2323.49202127358	3241.13956638321	1868.53468847121
ENSMUSG00000040441	331.02094621546	349.056372012817	283.089978292745	264.335132707246	272.379407574716	234.244157906354	772.760539980624	751.387069028343	407.657072320365	773.574342930979	715.684754760474	953.998732853091	289.020999118223	729.177085312313	-1.33623688332633	7.56302817249604e-14	1.81522013211723e-11	Slc26a10	10	127007262	127016514	-	4519	protein_coding	solute carrier family 26, member 10 [Source:MGI Symbol;Acc:MGI:2143920]	-	304	328	274	222	300	255	872	814	374	850	678	1047	4.86178781846182	5.14073638883066	4.14058542286703	3.83172975522422	4.00969601147312	3.3436976789162	11.2093389530169	11.0275929329711	5.81394064203141	11.363891465526	10.627969810376
ENSMUSG00000031818	18944.4158626861	17355.9767413324	19784.2700522912	18152.2031446936	17331.5017039792	17268.8467626727	25423.9990040185	24407.1566242978	25477.4770278508	27125.1568130092	23260.8101119496	27386.232965265	18139.5357112759	25513.4720910652	-0.492168028949569	8.85009325642935e-14	2.09822759753955e-11	Cox4i1	8	121394961	121400946	+	1550	protein_coding	cytochrome c oxidase subunit 4I1 [Source:MGI Symbol;Acc:MGI:88473]	-	17398	16309	19149	15245	19089	18799	28689	26441	23374	29805	22036	30056	811.208303056114	745.228519020495	843.660912446788	767.149433929145	743.847683633642	718.674464964981	1075.20077928618	1044.34704164475	1059.35781347863	1161.73726603603	1007.08012489161
ENSMUSG00000033020	438.820530673785	345.863783244407	442.198944194507	517.953976250685	464.860855594182	407.860416119298	719.588943192967	712.61771165833	762.99452038571	787.225654865055	667.127971989115	797.276877981332	436.259751012811	741.138613345418	-0.765518857066744	1.05173222316183e-13	2.46346098198665e-11	Polr2f	15	79025209	79035974	+	2595	protein_coding	polymerase (RNA) II (DNA directed) polypeptide F [Source:MGI Symbol;Acc:MGI:1349393]	-	403	325	428	435	512	444	812	772	700	865	632	875	11.2236067819015	8.87033109622852	11.2631517166655	13.0748324780474	11.9169504601589	10.1385249100365	18.1770970177702	18.212878945185	18.9496856696217	20.1385982481223	17.252128157844
ENSMUSG00000078572	172.04378125672	175.592382262545	149.810389972438	164.316433845045	148.900742807512	160.755794641615	290.671395772528	250.154663030321	347.707502861488	389.517433852305	359.953541848557	462.87617601659	161.903254130979	350.146785563632	-1.11359226797132	1.18191121191371e-13	2.73542093700171e-11	Ndufaf8	11	119989754	119991531	+	834	protein_coding	NADH:ubiquinone oxidoreductase complex assembly factor 8 [Source:MGI Symbol;Acc:MGI:1913676]	-	158	165	145	138	164	175	328	271	319	428	341	508	13.6916502033533	14.0123741639094	11.8728636124417	12.9061668147236	11.8770977987167	12.4337222783134	22.8461830008583	19.8930742252932	26.8698947340548	31.0047483820012	28.9635164265461
ENSMUSG00000020435	34.8443101279432	31.9258876840991	28.9289028912294	23.8139759195717	29.0538034746364	17.4534862753754	73.5540422229264	63.6925156793067	95.9193111342036	75.5372593685544	73.8907563911994	87.4726631842375	27.6700610621425	78.3444246634047	-1.5039317248838	1.24129428713696e-13	2.7998097401461e-11	Osbp2	11	3653731	3813903	-	6361	protein_coding	oxysterol binding protein 2 [Source:MGI Symbol;Acc:MGI:1921559]	-	32	30	28	20	32	19	83	69	88	83	70	96	0.363571089478301	0.334033243849608	0.300598052873642	0.245238605803924	0.303848514817955	0.176993521433875	0.757981410963443	0.664082992688218	0.971848590633731	0.788321170222048	0.779534972775249
ENSMUSG00000074682	62.0664274153988	38.3110652209189	36.1611286140368	50.0093494311006	37.2251857018779	45.9302270404615	90.391714539018	113.538832297895	107.909225025979	125.5920697935	100.280312245199	119.363738303491	44.9505639039658	109.512648700847	-1.29085211073221	1.29232457067924e-13	2.85500931574718e-11	Zcchc3	2	152253875	152256947	-	3073	protein_coding	zinc finger, CCHC domain containing 3 [Source:MGI Symbol;Acc:MGI:1915167]	-	57	36	35	42	41	50	102	123	99	138	95	131	1.34053159483581	0.829724229402156	0.777784011686153	1.06603378463697	0.805849297439774	0.964132246768012	1.92816177834981	2.45042386813735	2.26315326900384	2.71310760648312	2.18989859315336
ENSMUSG00000040048	4051.7399370649	3623.58825214525	4280.4444527987	3834.05012305105	3638.08095383963	3573.3716637479	5186.00307335621	5326.17123868985	5205.8026133745	5390.44803903552	5170.24178291564	5436.97272104526	3833.5458971079	5285.93991140283	-0.463696708441082	1.35070211185563e-13	2.95044941085228e-11	Ndufb10	17	24941034	24943452	-	1217	protein_coding	NADH:ubiquinone oxidoreductase subunit B10 [Source:MGI Symbol;Acc:MGI:1915592]	-	3721	3405	4143	3220	4007	3890	5852	5770	4776	5923	4898	5967	220.970272194383	198.161996859864	232.475870406328	206.371410200921	198.866348445136	189.403581822472	279.331296661455	290.257799032378	275.68622875608	294.03677261371	285.096024991323
ENSMUSG00000004558	5324.64614142632	4834.64359162874	4665.81876631401	5135.48390705564	5004.51764850612	5502.44119944729	6798.87484258182	6936.94572942014	7031.53950144031	7186.96068955993	8096.31573600714	7187.33715830485	5077.92520906302	7206.3289428857	-0.504919877145536	1.53738373718229e-13	3.28442606973197e-11	Ndrg2	14	52142728	52151615	-	3397	protein_coding	N-myc downstream regulated gene 2 [Source:MGI Symbol;Acc:MGI:1352498]	-	4890	4543	4516	4313	5512	5990	7672	7515	6451	7897	7670	7888	104.034664537078	94.7198544159609	90.7845434197279	99.0303125340067	98.0045405872522	104.486562154639	131.195489859664	135.435370733855	133.405221309148	140.448493110469	159.942093642227
ENSMUSG00000075590	1432.97225401166	1262.13675977805	1311.09920603465	848.968241532732	1134.0062668694	1115.18591254241	2823.41178942462	2352.93076038482	2488.4521286294	1983.08058029012	2169.22149119878	2159.48137236086	1184.06144012815	2329.4296870481	-0.9760962541263	1.73200835981958e-13	3.62317685418183e-11	Nrbp2	15	75957367	75963476	-	3894	protein_coding	nuclear receptor binding protein 2 [Source:MGI Symbol;Acc:MGI:2385017]	-	1316	1186	1269	713	1249	1214	3186	2549	2283	2179	2055	2370	24.4244448303933	21.5716106869974	22.2545697408449	14.2816314341664	19.3730958128171	18.4736156687323	47.5286722850451	40.0749095789598	41.1861594892589	33.8074002948062	37.3834035202399
ENSMUSG00000079941	795.974709485203	685.342388951994	787.279428682744	698.94019323943	718.173704638668	614.546437801375	1122.80688549937	1091.08048598465	1131.41187451481	1272.30227225589	1009.13661585695	1210.94968095679	716.709477133236	1139.61463584474	-0.669886331641476	1.73322075736284e-13	3.62317685418183e-11	Cox5b-ps	13	21685199	21685588	-	390	protein_coding	cytochrome c oxidase subunit 5B, pseudogene [Source:MGI Symbol;Acc:MGI:3649411]	-	731	644	762	587	791	669	1267	1182	1038	1398	956	1329	135.462014168697	116.954003324617	133.427052318579	117.397198318143	122.502347642692	101.646089528144	188.719973115861	185.545972697543	186.970926067948	216.567387314423	173.642585915866
ENSMUSG00000003809	949.507450986452	866.255752495222	822.407382193523	853.731036716647	934.261367981276	897.476636370618	1268.14258338563	1283.08111295995	1367.94017583438	1392.43381727576	1189.64117789831	1197.28207733425	887.273271123956	1283.08682411471	-0.531753479946043	1.82896735739758e-13	3.78265472289005e-11	Gcdh	8	85613022	85620550	-	2754	protein_coding	glutaryl-Coenzyme A dehydrogenase [Source:MGI Symbol;Acc:MGI:104541]	-	872	814	796	717	1029	977	1431	1390	1255	1530	1127	1314	22.8832290594308	20.934100312269	19.737977936068	20.3067049233651	22.567527169991	21.0213107570718	30.1843310917007	30.8993630551649	32.0126128552748	33.5643304135371	28.9883128487132
ENSMUSG00000037152	1992.65898544175	1842.12371937252	2014.69145135348	2089.67638694242	1965.67139133087	1759.12769564968	2692.25518401506	2840.31696732213	2721.71045343303	3044.24256129897	2571.39832241374	3062.45438502315	1943.99160501512	2822.06297891768	-0.53825850982664	2.29533541918093e-13	4.69722272466279e-11	Ndufc1	3	51312098	51316409	-	1495	protein_coding	NADH:ubiquinone oxidoreductase subunit C1 [Source:MGI Symbol;Acc:MGI:1913627]	-	1830	1731	1950	1755	2165	1915	3038	3077	2497	3345	2436	3361	88.4656465575625	82.0067700870558	89.0731776861446	91.5630322413185	87.4680094475112	75.9026170584504	118.046315155826	126.004184063196	117.332596730753	135.177814996593	115.424778776892
ENSMUSG00000030499	427.931683758803	375.661278416233	426.701317645634	423.888771368377	475.756031897171	452.87203861895	824.159750208693	658.155995352836	640.915397123997	741.721281751468	667.127971989115	649.666758857931	430.468520284195	696.957859214007	-0.694802019360459	4.56717932647728e-13	9.06025849857599e-11	Kctd15	7	34338439	34356157	-	4238	protein_coding	potassium channel tetramerisation domain containing 15 [Source:MGI Symbol;Acc:MGI:2385276]	-	393	353	413	356	524	493	930	713	588	815	632	713	6.70187551739756	5.89939648290826	6.65491674406708	6.55199087612882	7.46797524661305	6.89310877016906	12.7475831753975	10.2997632067943	9.74670241213814	11.6184220662244	10.5637736124599
ENSMUSG00000035674	2256.16908078432	1958.12111129141	2278.15110268432	1934.8855434652	2024.68692963872	1849.15094064898	2974.95084026945	3122.77942816079	3135.90747878527	3871.51206450398	3008.40936735598	3692.98649880953	2050.19411808549	3301.09094631417	-0.687362412356362	1.25317969313323e-12	2.38853592296109e-10	Ndufa3	7	3620372	3623326	+	1022	protein_coding	NADH:ubiquinone oxidoreductase subunit A3 [Source:MGI Symbol;Acc:MGI:1913341]	-	2072	1840	2205	1625	2230	2013	3357	3383	2877	4254	2850	4053	146.522261825932	127.514848466873	147.336797337013	124.018566718101	131.791227316174	116.71375553351	190.812272392896	202.651473006677	197.756286717287	251.476311978998	197.540852546779
ENSMUSG00000023967	640.264198600956	553.382053191051	582.710758237622	660.837831768116	616.485392477441	665.988292086692	942.909649701129	864.002821388856	901.423526227118	1031.12909475388	931.023530529113	1126.21053849706	619.944754393646	966.116526849526	-0.640464872747505	1.85399759404602e-12	3.46572761787006e-10	Mrps18a	17	46421912	46439836	+	3690	protein_coding	mitochondrial ribosomal protein S18A [Source:MGI Symbol;Acc:MGI:1915815]	-	588	520	564	555	679	725	1064	936	827	1133	882	1236	11.5163728971953	9.98092539608152	10.4377349678832	11.7314273467874	11.1141420517616	11.6423541240142	16.7502433129831	15.52916646571	15.7441955774591	18.5504323700183	16.9318798696407
ENSMUSG00000056973	11115.3349308139	9445.80596946879	11195.4854189058	11752.1971163087	11151.2129461089	13506.2425635181	19087.7170534893	16696.6699073522	20031.8761366408	21007.5488916186	16172.5754095652	18364.7034008157	11361.046490854	18560.1817999136	-0.70809167777626	2.53925582112867e-12	4.65713890741155e-10	Ces1d	8	93892696	93924466	-	2369	protein_coding	carboxylesterase 1D [Source:MGI Symbol;Acc:MGI:2148202]	-	10208	8876	10836	9870	12282	14703	21539	18088	18378	23083	15321	20155	311.415596603925	265.36648064717	312.361473594519	324.964806983752	313.138572534055	367.764717025404	528.161005385462	467.438146747339	544.972413796188	588.677834564888	458.126075360886
ENSMUSG00000090222	120.866200756303	128.767746992533	118.815136874692	101.20939765818	129.834184277281	89.1046404584953	249.020311622197	206.769905973401	184.20867706455	205.679766473413	224.839015876078	243.283344481161	114.766217836247	218.966836915133	-0.933216336938901	2.78222748686905e-12	5.05507332450665e-10	Ifi203-ps	1	173604095	173625836	-	2556	unprocessed_pseudogene	interferon activated gene 203, pseudogene [Source:MGI Symbol;Acc:MGI:3840117]	-	111	121	115	85	143	97	281	224	169	226	213	267	3.13853436422918	3.35288264422809	3.07249028403564	2.59383481179763	3.37915196589218	2.24874416470153	6.38632959629083	5.36519895950254	4.64480181021739	5.34192864328126	5.90312138312304
ENSMUSG00000024012	3252.4985735052	2737.11277078343	3068.53005667684	3411.35205047865	3102.40145227602	3140.70892502676	4893.55929102409	4020.01312729537	4720.75609684359	4799.80127602116	4411.27815655461	4334.45269549394	3118.76730479115	4529.97677387213	-0.538642300440589	3.42789862441921e-12	6.17053492197536e-10	Mtch1	17	29551046	29566908	-	5615	protein_coding	mitochondrial carrier 1 [Source:MGI Symbol;Acc:MGI:1929261]	-	2987	2572	2970	2865	3417	3419	5522	4355	4331	5274	4179	4757	38.4459167209048	32.4425539550938	36.1210375051383	39.7978035654608	36.7559585720209	36.0809949427376	57.1284577409361	47.4828809898767	54.185084596913	56.7467322318416	52.7212343937408
ENSMUSG00000027474	356.06529411992	309.681110535761	340.947784075204	304.818891770518	350.461504412801	311.406939334329	757.695254224121	656.309835478073	598.405702416793	491.44722962674	475.012005371996	682.46900755202	328.896920708089	610.223172444957	-0.892065535928201	6.03579929438073e-12	1.03466809507136e-09	Ccm2l	2	152907875	152923655	+	2407	protein_coding	cerebral cavernous malformation 2-like [Source:MGI Symbol;Acc:MGI:2385159]	-	327	291	330	256	386	339	855	711	549	540	450	749	9.81830278817084	8.56270004239108	9.36249021794541	8.29560593080188	9.68598404996115	8.34550789924251	20.6345918312722	18.0839031846981	16.0227695635675	13.5540212554874	13.2433965387887
ENSMUSG00000032198	1045.3293038383	992.895106975482	1015.61112650281	864.447325880454	956.959651945836	855.220827493393	1824.67196309645	1674.4670064096	1513.99912687965	1433.38775307799	1278.31008556775	1765.8543880318	955.077223772711	1581.78172051054	-0.728277907088743	7.17524929497653e-12	1.21299149168381e-09	Dock6	9	21711156	21763931	-	8782	protein_coding	dedicator of cytokinesis 6 [Source:MGI Symbol;Acc:MGI:1914789]	-	960	933	983	726	1054	931	2059	1814	1389	1575	1211	1938	7.90028137157186	7.52457617107273	7.64387563313613	6.44803559623446	7.24902693188444	6.28181891393795	13.6197385888305	12.6456894644718	11.1109231968469	10.8352171171006	9.76818036205239
ENSMUSG00000031231	5039.35835225379	5008.10758137901	5383.87546307845	5170.01417213902	5033.57145198075	4433.18551394534	7016.87838941122	6834.48385637082	6788.47124708886	6793.80290585854	6353.54946740899	6452.93125698719	5011.3520891294	6706.6861871876	-0.420597259936256	1.05110077001279e-11	1.76159052326022e-09	Cox7b	X	105059306	105066056	+	1214	protein_coding	cytochrome c oxidase subunit 7B [Source:MGI Symbol;Acc:MGI:1913392]	-	4628	4706	5211	4342	5544	4826	7918	7404	6228	7465	6019	7082	275.511304066968	274.55355283315	293.127061098778	278.968630722177	275.82718680202	235.557965913989	378.880862043095	373.375989180457	360.388770180394	371.502395194974	351.211409604787
ENSMUSG00000034880	1219.55085447801	904.566817716141	1097.2319596602	1257.37792855339	1179.40283479852	1200.61613483766	1927.47038355259	1731.69796252724	1948.9060034995	1815.62448723212	1689.98715689015	1625.53365750708	1143.12442167399	1789.86994186811	-0.646863377053704	1.08684487912186e-11	1.8059274611118e-09	Mrpl34	8	71917603	71918391	+	607	protein_coding	mitochondrial ribosomal protein L34 [Source:MGI Symbol;Acc:MGI:2137227]	-	1120	850	1062	1056	1299	1307	2175	1876	1788	1995	1601	1784	133.350328675455	99.179991461189	119.47838759812	135.693631525849	129.256679529518	127.589830687768	208.150006300513	189.209442383181	206.928426808781	198.565915181238	186.83816806023
ENSMUSG00000028470	807.952441091683	833.265668554987	935.023468448666	858.493831900561	800.795458269665	775.30223244299	1285.86644898152	1153.84992172657	1166.29162401816	1264.11148509545	1073.52713214071	1269.26478974628	835.138850118092	1202.15190028478	-0.526585909178645	1.34353469223093e-11	2.21353033488657e-09	Hint2	4	43654227	43656466	-	1540	protein_coding	histidine triad nucleotide binding protein 2 [Source:MGI Symbol;Acc:MGI:1916167]	-	742	783	905	721	882	844	1451	1250	1070	1389	1017	1393	34.8215375309909	36.0109744244961	40.1311297302403	36.5173103332801	34.592376526617	32.4751294130452	54.7334154647622	49.6921691663109	48.809503445784	54.491908376575	46.7803203633985
ENSMUSG00000003199	773.10813096374	624.683202352206	665.364766498277	763.237928222274	660.974029047978	769.790605198135	1273.4597430644	1080.00352673607	989.712892157464	1070.26285563157	1086.19411895063	1042.38256961216	709.526443713768	1090.33595102538	-0.620555694812828	1.70212801972072e-11	2.73479924226368e-09	Mpnd	17	56312711	56323790	+	2305	protein_coding	MPN domain containing [Source:MGI Symbol;Acc:MGI:1915297]	-	710	587	644	641	728	838	1437	1170	908	1176	1029	1144	22.2613848579412	18.0368628697434	19.0795648284479	21.6905886451958	19.0762490944564	21.5428051578184	36.2152674287639	31.0751758451571	27.6730005304635	30.8238501602496	31.6233157652075
ENSMUSG00000053898	13449.9037093861	11110.2089140665	13001.4754994011	12782.1515748301	11688.7083103897	12809.0217170439	16856.2823749673	16937.5937710087	19262.3416632232	22818.6229415393	19082.8156291443	20989.7944699177	12473.5782875196	19324.5751416334	-0.631576762016188	1.97092356670106e-11	3.14071516887174e-09	Ech1	7	28524642	28531672	+	2284	protein_coding	enoyl coenzyme A hydratase 1, peroxisomal [Source:MGI Symbol;Acc:MGI:1858208]	-	12352	10440	12584	10735	12874	13944	19021	18349	17672	25073	18078	23036	390.846243549119	323.741392958108	376.249678401287	366.598081266504	340.447336157698	361.75991182462	483.774646374405	491.829941341598	543.539281444506	663.224702988401	560.682811019781
ENSMUSG00000001334	19.5999244469681	40.4394577331922	56.8246306792007	19.0511807356574	15.4348330959006	65.2209223974553	145.335697886264	142.154310356714	95.9193111342036	265.745538983348	306.118847906398	317.999577617697	36.0951581813957	212.212213980771	-2.55236090491804	2.44497104123258e-11	3.80261456100821e-09	Fndc5	4	129030792	129038386	+	2763	protein_coding	fibronectin type III domain containing 5 [Source:MGI Symbol;Acc:MGI:1917614]	-	18	38	55	16	17	71	164	154	88	292	290	349	0.470821600197775	0.974084300118705	1.35936264655535	0.451672174163955	0.371621277222101	1.52267293519063	3.44801241815343	3.4122315858074	2.23739735252304	6.3848758832266	7.43498458677821
ENSMUSG00000024914	1407.92790610721	1165.29490046962	1321.43095706723	1403.83388045875	1349.18599885343	1342.08123412228	1853.91634132966	1721.54408321604	1843.17676281748	1805.61352514713	1735.37719295903	1805.03485174974	1331.62581284642	1794.11045953651	-0.43025725174803	2.70182054633358e-11	4.13077255160666e-09	Drap1	19	5472833	5475007	-	1741	protein_coding	Dr1 associated protein 1 (negative cofactor 2 alpha) [Source:MGI Symbol;Acc:MGI:1913806]	-	1293	1095	1279	1179	1486	1461	2092	1865	1691	1984	1644	1981	53.6740680701054	44.5460479268515	50.1678282212008	52.8201064796272	51.5528374227621	49.7256661010769	69.802144784189	65.581104681246	68.2316964164456	68.8483266931785	66.8907401759054
ENSMUSG00000060152	559.686731430088	470.374745212393	574.445357411556	490.567903943178	433.991189402381	428.069716017101	731.995649110087	783.694866836687	790.2443246852	833.640115440914	727.296159336234	903.884186237121	492.85594056945	795.125883607707	-0.691346094162681	2.7197103369459e-11	4.13077255160666e-09	Pop5	5	115373895	115383410	+	2296	protein_coding	processing of precursor 5, ribonuclease P/MRP family (S. cerevisiae) [Source:MGI Symbol;Acc:MGI:2151221]	-	514	442	556	412	478	466	826	849	725	916	689	992	16.179160903312	13.6346570142899	16.5369889118818	13.996181660839	12.5744369626232	12.0266091616048	20.8984473665273	22.6378130655696	22.1823449954483	24.1031654990592	21.2574074893995
ENSMUSG00000112129	67.51085087289	68.1085603927447	32.028428201004	58.3442410029508	124.386596125787	73.4883632647384	263.199404098905	193.846786850064	197.288583128305	212.960466171587	188.949219914639	206.836401487728	70.6445066433525	210.513476941871	-1.570543884958	3.252571622792e-11	4.90180193168212e-09	Pbld1	10	62895941	62913741	+	3928	protein_coding	phenazine biosynthesis-like protein domain containing 1 [Source:MGI Symbol;Acc:MGI:1915621]	-	62	64	31	49	137	80	297	210	181	234	179	227	1.14073553184374	1.15399074765912	0.538944125001876	0.972991036206966	2.10659778495506	1.20683437650432	4.39228819742142	3.27300356586251	3.23704270097213	3.59910793538234	3.22808165248175
ENSMUSG00000029359	20.6888091384663	19.1555326104595	17.5639767553893	20.241879531636	20.8824212473949	21.1279044386123	45.195857269509	51.6924764933504	54.4996085989793	55.5153351985761	47.5012005371996	54.6704144901485	19.9434206203264	51.5124820979605	-1.36712606904364	3.65533629781618e-11	5.46641484352649e-09	Tesc	5	118165808	118199943	+	1591	protein_coding	tescalcin [Source:MGI Symbol;Acc:MGI:1930803]	-	19	18	17	17	23	23	51	56	50	61	45	60	0.863074290997367	0.801301872078198	0.729679708260686	0.833418199742895	0.87315268037813	0.856617260456522	1.86211223911658	2.15484735079957	2.20770559004527	2.31638182237987	2.00357356812473
ENSMUSG00000036073	358.243063502916	269.241652802569	271.725052156905	307.200289362475	312.328387352341	334.37205285456	457.275732373856	495.693926373735	474.14659481112	440.482331739522	486.623409947756	491.1225568365	308.851749671961	474.224092013748	-0.618019068640123	5.05573699760445e-11	7.39011902033295e-09	Galt	4	41755228	41758695	+	2471	protein_coding	galactose-1-phosphate uridyl transferase [Source:MGI Symbol;Acc:MGI:95638]	-	329	253	263	258	344	364	516	537	435	484	461	539	9.62249981480693	7.25172969680589	7.26836168654376	8.14387687276083	8.40849426533303	8.72886552433662	12.1306148608263	13.3045504029642	12.366814433723	11.8337695897505	13.2157294582908
ENSMUSG00000103309	7.62219284048758	5.32098128068318	4.13270041303278	3.57209638793576	8.17138222724148	10.1046499489015	31.9029580725946	24.0000783719127	49.0496477390814	36.4034984908696	22.1672269173598	39.1804637179397	6.48733384971372	33.7839788849596	-2.35531053248195	5.37139998334419e-11	7.79293933404435e-09	BC037039	18	37938771	37940975	-	2205	lncRNA	cDNA sequence BC037039 [Source:MGI Symbol;Acc:MGI:3697820]	-	7	5	4	3	9	11	36	26	45	40	21	43	0.229432113112249	0.160603587613557	0.123881063448606	0.106119916429848	0.246528112596558	0.295606007596364	0.948417950359176	0.721877352714409	1.43365697704573	1.09597813595223	0.674642443785491
ENSMUSG00000022820	1892.48159382392	1794.23488784637	1986.79572356551	1864.63431450247	1801.33581542746	1693.90677325222	2509.69936837744	2458.16187324629	2626.8811344708	2746.64396113611	2261.0571455707	2495.70442147528	1838.89818473632	2516.3579840461	-0.452872231243314	5.5645466301493e-11	7.91680816962355e-09	Ndufb4	16	37467532	37474815	-	1916	protein_coding	NADH:ubiquinone oxidoreductase subunit B4 [Source:MGI Symbol;Acc:MGI:1915444]	-	1738	1686	1923	1566	1984	1844	2832	2663	2410	3018	2142	2739	65.5569931970579	62.3240830292053	68.5389279032793	63.7500443684337	62.5429984190683	57.0288450847869	85.8625144411809	85.0891772836845	88.361457421362	95.164336397964	79.1930229811037
ENSMUSG00000059534	3880.78504049967	3346.89722554972	3619.21238671346	3497.08236378911	3444.69157446158	2926.67406701821	4956.47901388949	5008.6317402307	4992.16414766651	5779.05538542555	4646.67299477228	5770.46224943517	3452.55710967196	5192.24425523662	-0.588932175340253	5.62901697405654e-11	7.92997963714733e-09	Uqcr10	11	4651973	4654342	-	584	protein_coding	ubiquinol-cytochrome c reductase, complex III subunit X [Source:MGI Symbol;Acc:MGI:1913402]	-	3564	3145	3503	2937	3794	3186	5593	5426	4580	6350	4402	6333	441.051808401708	381.418395244322	409.619683390125	392.261186639606	392.389172092258	323.267533023886	556.336854070173	568.807881151316	550.926881487332	656.91831614166	533.949458804951
ENSMUSG00000041794	27.2221172874556	34.0542801963724	27.8957277879713	19.0511807356574	39.0410484190426	48.6860406628892	75.326428782515	75.692554865263	120.989131089734	91.008746227174	82.3354142644794	107.518481830625	32.6583991815647	92.1451261766318	-1.48149974702396	6.53951830527638e-11	9.081055383777e-09	Myrip	9	120130579	120303907	+	5537	protein_coding	myosin VIIA and Rab interacting protein [Source:MGI Symbol;Acc:MGI:2384407]	-	25	32	27	16	43	53	85	82	111	100	78	118	0.326309895387206	0.409325957811543	0.332998876305435	0.22538743312534	0.469057913347433	0.567192540721905	0.891764665713827	0.906646504940833	1.408282517275	1.09112867517368	0.997890846054392
ENSMUSG00000041881	2326.94658573171	2080.50368074712	2246.12267448332	2349.24872446575	2376.05636541011	2016.33696707626	3217.76779893308	3108.93322910007	3364.80583490098	3268.12407701782	2788.8482626507	2975.89289541375	2232.53583298571	3120.72868300273	-0.483376227385899	7.03082479271943e-11	9.56424235980348e-09	Ndufa7	17	34043546	34057291	+	1828	protein_coding	NADH:ubiquinone oxidoreductase subunit A7 [Source:MGI Symbol;Acc:MGI:1913666]	-	2137	1955	2174	1973	2617	2195	3631	3368	3087	3591	2642	3266	84.4876225941335	75.7468195180339	81.2151172622649	84.1850806402219	86.4689263200066	71.1520631895868	115.386743237113	112.796222169929	118.631977745551	118.683325452419	102.381050509044
ENSMUSG00000004035	127.399508905292	84.0715042347943	67.1563817117827	59.5349397989293	69.0027832522614	79.918595050403	209.141614031453	145.846630106239	162.408833624958	222.971428256576	202.671788958718	235.993955882474	81.1806188255772	196.505708476737	-1.27675134319722	7.03506330668123e-11	9.56424235980348e-09	Gstm7	3	107833650	107839133	-	1601	protein_coding	glutathione S-transferase, mu 7 [Source:MGI Symbol;Acc:MGI:1915562]	-	117	79	65	50	76	87	236	158	149	245	192	259	5.28152437773388	3.49485845650762	2.77252551823415	2.43591938088501	2.86717892351525	3.22000899819706	8.56301153806489	6.04177319252805	6.53786982474131	9.24539020135532	8.49518530088413
ENSMUSG00000032875	357.154178811418	358.634138318047	354.379060417561	283.386313442904	389.502552831844	336.209261936178	565.39131250876	585.232680299717	566.795929429385	482.346355004022	537.291357187436	495.678424710679	346.544250959658	538.78934319	-0.634564366840917	7.13019141240031e-11	9.62625355892184e-09	Arhgef17	7	100518959	100581314	-	10795	protein_coding	Rho guanine nucleotide exchange factor (GEF) 17 [Source:MGI Symbol;Acc:MGI:2673002]	-	328	337	343	238	429	366	638	634	520	530	509	544	2.19591717709658	2.21106284209022	2.16982645905819	1.71964400009942	2.40030915001957	2.00903546516058	3.43323783743962	3.595549516422	3.38393513433303	2.96622243765766	3.34008943104359
ENSMUSG00000022186	3051.05490557803	2644.52769649954	2262.65347613545	2612.39315837702	2842.73308372145	3153.56938859809	3903.68139749387	4019.09004735799	4948.56446078732	4921.75299596557	4124.15978886309	4575.00251925059	2761.15528481826	4415.37520161974	-0.677083875502859	8.71833752124143e-11	1.15301496428881e-08	Oxct1	15	4055865	4184826	+	3701	protein_coding	3-oxoacid CoA transferase 1 [Source:MGI Symbol;Acc:MGI:1914291]	-	2802	2485	2190	2194	3131	3433	4405	4354	4540	5408	3907	5021	54.7159324496796	47.5555424511977	40.4090422412961	46.2382912822502	51.0971311894776	54.9647026624915	69.1405270519036	72.0224685235733	86.1743666883524	88.2811721095746	74.7803142194922
ENSMUSG00000038690	6351.46440550915	5786.03504461489	6145.32551417974	5797.51243761974	5601.02855109475	5278.30169148983	8153.8643673873	8009.56461665716	8290.48046007673	10607.9794602394	8110.03830505122	9250.23413173312	5826.61127408468	8737.02689019082	-0.58459917586514	9.26435956583318e-11	1.20614137546187e-08	Atp5j2	5	145120508	145128872	-	3306	protein_coding	ATP synthase, H+ transporting, mitochondrial F0 complex, subunit F2 [Source:MGI Symbol;Acc:MGI:1927558]	-	5833	5437	5948	4869	6169	5746	9201	8677	7606	11656	7683	10152	127.512830451265	116.479719383549	122.863147813827	114.873846559662	112.705330314277	102.989259853308	161.673201943997	160.681327491437	161.619889111639	213.008621760538	164.623163653482
ENSMUSG00000064215	15632.0286311485	12461.73815936	13381.6839374001	15215.9399138104	12476.7927296392	11929.9171714895	18974.2843136756	18244.6749623405	21457.5858975901	22246.1779277704	21084.1995451117	22291.861508358	13516.3500904746	20716.4640258077	-0.616130730847442	9.26626385445787e-11	1.20614137546187e-08	Ifi27	12	103400470	103406498	+	1467	protein_coding	interferon, alpha-inducible protein 27 [Source:MGI Symbol;Acc:MGI:1277180]	-	14356	11710	12952	12779	13742	12987	21411	19765	19686	24444	19974	24465	707.242083155709	565.354187342225	602.9207757326	679.43981790178	565.786219638013	524.575364785401	847.837644872082	824.83174604013	942.689564591673	1006.68281304111	964.490359971367
ENSMUSG00000048731	102.355161000833	65.9801678804715	81.6208331573974	110.734988026009	98.9645180854802	85.4302222952584	204.710647632482	209.539145785545	162.408833624958	195.668804388424	171.004321933919	310.71018901901	90.8476484075749	209.00699039739	-1.20499956718341	9.54399912584734e-11	1.22877408612979e-08	Ggnbp1	17	27236961	27256598	+	5705	protein_coding	gametogenetin binding protein 1 [Source:MGI Symbol;Acc:MGI:3055306]	-	94	62	79	93	109	93	231	227	149	215	162	341	1.19079489382186	0.769714862844849	0.945638117766432	1.27148586986192	1.15399355773726	0.965954042669881	2.35213470204109	2.43595281292326	1.83472911295545	2.27684414899892	2.01151059926226
ENSMUSG00000067389	7.62219284048758	2.12839251227327	3.09952530977458	4.76279518391435	5.44758815149432	7.34883632647384	33.6753446321832	34.1539576831065	40.3297103632447	18.2017492454348	34.8342137272797	18.2234714967162	5.06822172073632	29.9030745246608	-2.54652572231494	1.98143920391934e-10	2.40757247271224e-08	Gm17080	17	45897046	45899303	+	811	lncRNA	predicted gene 17080 [Source:MGI Symbol;Acc:MGI:4937907]	-	7	2	3	4	6	8	38	37	37	20	33	20	0.623795079423562	0.174663827712894	0.252611971243074	0.384701053395502	0.446851202856893	0.584518548817381	2.72187765654868	2.79305528887437	3.20495696594809	1.48990862501521	2.88241192073579
ENSMUSG00000020553	162.243819033236	147.923279602992	136.379113630082	175.032723008852	151.624536883259	125.848822090864	286.240429373557	262.154702216277	244.158246523427	234.802565266109	394.787755575837	309.799015444175	149.842049041548	288.657119066564	-0.947454976728291	2.56984053554309e-10	3.04635791777397e-08	Pctp	11	89873491	89893720	-	2723	protein_coding	phosphatidylcholine transfer protein [Source:MGI Symbol;Acc:MGI:107375]	-	149	139	132	147	167	137	323	284	224	258	374	340	3.95460750235894	3.61543860342395	3.31039499883872	4.21069642697866	3.70425917256268	2.98127535821946	6.89065869460828	6.38512437945728	5.77885383035398	5.72430225635205	9.72941930497841
ENSMUSG00000022791	289.643327938528	365.019315854866	266.559176640614	336.96775926194	392.226346907591	471.244129435135	687.685985120372	627.694357419255	694.325013550996	880.054576016773	1041.85966511591	1466.07828191081	353.610009339779	899.61631318902	-1.34651921396747	3.06185512502749e-10	3.58587502925659e-08	Tnk2	16	32462692	32502311	+	6377	protein_coding	tyrosine kinase, non-receptor, 2 [Source:MGI Symbol;Acc:MGI:1858308]	-	266	343	258	283	432	513	776	680	637	967	987	1609	3.01460196921363	3.80953120169193	2.76284687883321	3.46141966708334	4.09166307624584	4.76683492640799	7.0688890043236	6.52816553877507	7.01720796997463	9.16137267019017	10.9638654009267
ENSMUSG00000029864	681.641816877889	610.848651022429	618.871886851659	544.149349762214	578.352275416981	531.872029128544	913.665271467917	843.695062766469	892.703588851281	840.920815139088	775.852942107594	871.993111117868	594.289334843286	856.471798575036	-0.527918223146414	3.12056587990883e-10	3.61451385087569e-08	Gstk1	6	42222869	42227381	+	1469	protein_coding	glutathione S-transferase kappa 1 [Source:MGI Symbol;Acc:MGI:1923513]	-	626	574	599	457	637	579	1031	914	819	924	735	957	30.7976299418682	27.6747641572294	27.8457265482645	24.2649076441141	26.1908848824927	23.3553259402339	40.7701892734813	38.0910603848782	39.1654786561076	38.001493767049	35.4428390736183
ENSMUSG00000022180	41.3776182769326	39.3752614770556	40.2938290270696	57.1535422069722	41.7648424947898	147.895331070286	245.475538503019	125.538871483851	257.238152587182	283.037200766511	368.398199721837	445.56387809471	61.3100707588509	287.541973526185	-2.22609214592447	3.18558537210764e-10	3.66455415497897e-08	Slc7a8	14	54959666	55019403	-	5005	protein_coding	solute carrier family 7 (cationic amino acid transporter, y+ system), member 8 [Source:MGI Symbol;Acc:MGI:1355323]	-	38	37	39	48	46	161	277	136	236	311	349	489	0.5487117670237	0.52359015766042	0.532125477086059	0.748034096232772	0.555119246546096	1.90612316277808	3.21500420585042	1.66354092470604	3.31244940710425	3.75410832477484	4.93951495554831
ENSMUSG00000030825	9.79996222348403	3.19258876840991	2.06635020651639	4.76279518391435	1.81586271716477	13.7790681121384	32.7891513523889	39.692437307394	21.7998434395917	59.1556850476631	53.8346939421596	38.2692901431039	5.90277120193798	40.9235168720502	-2.78587282323544	3.29796815221486e-10	3.7715175792476e-08	Hsd17b14	7	45204317	45217176	+	2046	protein_coding	hydroxysteroid (17-beta) dehydrogenase 14 [Source:MGI Symbol;Acc:MGI:1913315]	-	9	3	2	4	2	15	37	43	20	65	51	42	0.317908133271371	0.103850706946596	0.0667540921075701	0.152489029473975	0.0590414345905735	0.434424984504121	1.05051426197531	1.28665315432771	0.686697867793163	1.9193678682228	1.76574305301628
ENSMUSG00000047182	258.065671885079	207.518269946644	98.1516348095285	126.21407237373	243.32560410008	112.988358519535	720.475136472761	554.771042366135	577.695851149181	846.381339912718	602.737455705355	273.352072450742	174.377268605766	595.902149676149	-1.77266617777055	3.37803610347264e-10	3.84049122149775e-08	Irs3	5	137641293	137643976	-	2338	protein_coding	insulin receptor substrate 3 [Source:MGI Symbol;Acc:MGI:1194882]	-	237	195	95	106	268	123	813	601	530	930	571	300	7.32602840222196	5.90723075997768	2.77480600576313	3.53627146665929	6.92345418010693	3.1173801753732	20.2000245340347	15.7372421728614	15.9247526492205	24.0319457280843	17.3003369192297
ENSMUSG00000022610	236.287978055115	333.093428170767	283.089978292745	173.842024212874	230.614565079926	279.255780406006	468.796245011181	497.540086248497	467.606641779243	471.425305456761	418.010564727357	559.460574949186	256.030625702906	480.473236362038	-0.907245205739144	3.40815655443278e-10	3.85220764969347e-08	Mapk12	15	89014787	89024906	-	3805	protein_coding	mitogen-activated protein kinase 12 [Source:MGI Symbol;Acc:MGI:1353438]	-	217	313	274	146	254	304	529	539	429	518	396	614	4.12163786906381	5.82617477242104	4.91755729985181	2.99283264969434	4.03191706882623	4.73421619906808	8.0761963506111	8.6722695270829	7.9203425268011	8.22480464588226	7.37230822933001
ENSMUSG00000033938	2596.98998922327	2376.35023995311	2456.89039554799	2278.99749550302	2268.92046509739	2034.70905789244	3242.58121076732	3251.08753945679	3051.97808154284	3615.77748760562	3403.19712293181	3951.7597940629	2335.47627386953	3419.39687272788	-0.550344466138634	3.63282412529933e-10	4.08241235953436e-08	Ndufb7	8	84293300	84298255	+	4522	protein_coding	NADH:ubiquinone oxidoreductase subunit B7 [Source:MGI Symbol;Acc:MGI:1914166]	-	2385	2233	2378	1914	2499	2215	3659	3522	2800	3973	3224	4337	38.1173398448485	34.974538857411	35.9116053395695	33.0138074379357	33.3786089291919	29.0250072685298	47.0043130080294	47.6823286152623	43.4979516255359	53.0809271382948	50.5041928505671
ENSMUSG00000020253	1430.79448462867	1050.36170480686	1031.10875305168	1288.33609724883	1247.4976866922	1553.36027850841	2258.90667019566	1817.54439670369	2295.52351418901	3071.54518516712	2169.22149119878	2538.52957949256	1266.90983415611	2358.54513949114	-0.896522745638599	3.71975200022709e-10	4.15607463427672e-08	Ppm1m	9	106072146	106076945	-	2710	protein_coding	protein phosphatase 1M [Source:MGI Symbol;Acc:MGI:1915155]	-	1314	987	998	1082	1374	1691	2549	1969	2106	3375	2055	2786	35.0421571728011	25.7953659667122	25.148655850034	31.1416922284741	30.6231581340883	36.9745997401617	54.6394605248208	44.4810559044245	54.5921764166998	75.2410727904937	53.7162263128466
ENSMUSG00000026189	239.55463212961	189.426933592321	203.535495341864	160.744337457109	223.351114211267	162.593003723234	319.91577400574	312.001018834865	407.657072320365	342.192885814174	352.564466209437	318.910751192533	196.534252742568	342.206994729519	-0.798160048776954	3.85577164194383e-10	4.23503144017119e-08	Pecr	1	72298326	72323473	-	1516	protein_coding	peroxisomal trans-2-enoyl-CoA reductase [Source:MGI Symbol;Acc:MGI:2148199]	-	220	178	197	135	246	177	361	338	374	376	334	350	10.4878927695771	8.31600291588982	8.87402304520496	6.94574453017917	9.80095603310986	6.9183611582362	13.8329197921368	13.6494817384951	17.3306053834696	14.9843923640382	15.6066691975971
ENSMUSG00000022450	3080.45479224848	2500.8612019211	3002.40685006831	2929.11903810732	2729.24166389866	2340.60436998192	4035.72419618321	3898.16657556105	3737.583157718	4079.01200590194	3888.76495064541	3959.96035623642	2763.78131937096	3933.20187370767	-0.509422012649434	4.14130624949039e-10	4.52309746046869e-08	Ndufa6	15	82234341	82238523	-	1801	protein_coding	NADH:ubiquinone oxidoreductase subunit A6 [Source:MGI Symbol;Acc:MGI:1914380]	-	2829	2350	2906	2460	3006	2548	4554	4223	3429	4482	3684	4346	113.523035046243	92.416173250033	110.188285215372	106.538268127045	100.810971173785	83.8329744444478	146.887612403421	143.55093694595	133.750404741921	150.35180013562	144.900161080013
ENSMUSG00000041921	675.1085087289	587.436333387423	671.563817117826	579.870313641572	650.078852744989	605.360392393282	892.396632752854	918.46453769435	863.273800207832	907.357199884925	812.798320303194	810.944481603869	628.236369668999	867.539162074504	-0.465524177726976	4.97323475269022e-10	5.31234378170607e-08	Metap1d	2	71283620	71355538	+	4537	protein_coding	methionyl aminopeptidase type 1D (mitochondrial) [Source:MGI Symbol;Acc:MGI:1913809]	-	620	552	650	487	716	659	1007	995	792	997	770	890	9.87614981062866	8.6171594754118	9.7835868518688	8.37229303206564	9.53184075637827	8.60688103088221	12.8933730781829	13.4261954266763	12.2630284252128	13.276294326677	12.0222264888818
ENSMUSG00000020723	3.26665407449468	2.12839251227327	4.13270041303278	1.19069879597859	0.907931358582387	6.43023178566461	23.0410252746516	12.9231191233376	22.8898356115713	42.7741107267718	23.2228091515198	28.24638081991	3.00943482333772	25.5162134512937	-3.06437274007693	5.21097265374932e-10	5.53587537494757e-08	Cacng4	11	107623183	107685383	-	3575	protein_coding	calcium channel, voltage-dependent, gamma subunit 4 [Source:MGI Symbol;Acc:MGI:1859167]	-	3	2	4	1	1	7	26	14	21	47	22	31	0.0606470900394616	0.0396230389580859	0.0764077608123572	0.0218176611401225	0.0168949335905333	0.1160248881691	0.422477086978178	0.239745603854694	0.412652595630784	0.794277581254612	0.435922809830625
ENSMUSG00000068706	550.975653898102	538.483305605138	555.848205552909	537.005156986343	494.822590427401	485.023197547273	714.271783514201	704.309992221899	850.193894144077	848.201514837262	691.406363374795	823.70091165157	527.026351669528	772.014076623967	-0.551551106994528	5.34346045652925e-10	5.64577253996659e-08	Gm10250	15	5150136	5150617	-	482	processed_pseudogene	predicted pseudogene 10250 [Source:MGI Symbol;Acc:MGI:3642408]	-	506	506	538	451	545	528	806	763	780	932	655	904	75.8696774044842	74.3527970157981	76.2234786091531	72.9816607837096	68.2939133494925	64.9106635767617	97.1390522082087	96.9116889855579	113.681264860348	116.820582368776	96.2625188202222
ENSMUSG00000022471	1916.43705703688	1552.66233770335	1628.28396273491	1868.2064108904	1686.93646424608	1579.08120565107	3280.68752179848	2849.54776669594	2323.86331066048	2589.1988301631	4028.10180555453	3974.53913343379	1705.26790637711	3174.32306138439	-0.896613405195514	5.39760726830904e-10	5.67215583260519e-08	Xrcc6	15	81872036	81924286	+	4476	protein_coding	X-ray repair complementing defective repair in Chinese hamster cells 6 [Source:MGI Symbol;Acc:MGI:95606]	-	1760	1459	1576	1569	1858	1719	3702	3087	2132	2845	3816	4362	28.4175968519729	23.0865504331383	24.0447165979101	27.341170559796	25.0719531132885	22.7569975863844	48.0454421803099	42.2226234804752	33.4609644946409	38.4010134154878	60.3922552225135
ENSMUSG00000019890	0	2.12839251227327	6.19905061954917	4.76279518391435	3.63172543432955	5.51162724485538	73.5540422229264	30.4616379335815	30.5197808154284	24.572361481337	13.7225690440799	32.8022486940891	3.70559849915362	34.2721066985737	-3.20253522934531	5.43789622968456e-10	5.68377100006976e-08	Nts	10	102317617	102326347	-	1248	protein_coding	neurotensin [Source:MGI Symbol;Acc:MGI:1328351]	-	0	2	6	4	4	6	83	33	28	27	13	36	0	0.11350349701535	0.328314597240597	0.249994033897237	0.193587780724861	0.284882537915202	3.86339723969428	1.61881797245636	1.57610366386758	1.30707248245024	0.73789017289038
ENSMUSG00000020219	1722.61558195019	1367.49218913558	1434.04704332237	1505.04327811693	1534.40399600423	1386.17425208113	2335.11929225796	2261.54584658408	2246.47386644993	2263.38751866982	1805.04562041359	2201.39535680331	1491.62939010174	2185.49458352978	-0.551446790365307	5.82339458537265e-10	6.00332135202067e-08	Timm13	10	80735284	80736803	-	1371	protein_coding	translocase of inner mitochondrial membrane 13 [Source:MGI Symbol;Acc:MGI:1353432]	-	1582	1285	1388	1264	1690	1509	2635	2450	2061	2487	1710	2416	83.3938037397717	66.3834019305531	69.1362053112687	71.9107564988954	74.452928534358	65.2200232972431	111.647505161037	109.40251160583	105.604365029081	109.594516068009	88.3530640274871
ENSMUSG00000031059	4107.27305633131	3795.98804563938	4159.56296571749	4085.28756900253	3690.7409726374	3839.76698058258	5084.09084617986	5353.86363681129	5598.19979528716	5767.22424841602	4717.397004461	5835.15557324851	3946.43659831845	5392.65518406731	-0.450645828716102	5.83626220632636e-10	6.00332135202067e-08	Ndufb11	X	20481565	20483858	-	908	protein_coding	NADH:ubiquinone oxidoreductase subunit B11 [Source:MGI Symbol;Acc:MGI:1349919]	-	3772	3567	4026	3431	4065	4180	5737	5800	5136	6337	4469	6404	300.227586076775	278.234572340025	302.789945204905	294.72644653529	270.400342001902	272.78444247246	367.032785351485	391.057669597788	397.356662413255	421.64635605182	348.648230764452
ENSMUSG00000071042	371.309679800895	356.505745805773	416.369566613052	288.149108626818	295.985622897858	336.209261936178	532.602161156371	522.463244557791	528.646203410099	620.679649269327	562.625330807276	702.514826198408	344.088164280096	578.255235899879	-0.749329583802346	6.07687524191443e-10	6.21792271463465e-08	Rasgrp3	17	75742891	75836049	+	5840	protein_coding	RAS, guanyl releasing protein 3 [Source:MGI Symbol;Acc:MGI:3028579]	-	341	335	403	242	326	366	601	566	485	682	533	771	4.21994014211511	4.06280325617959	4.71243883546161	3.23211464646866	3.37160964950121	3.71361949424803	5.97815929369165	5.93338114138674	5.83405103758419	7.05540616706475	6.46513088466695
ENSMUSG00000030406	59.8886580324024	41.5036539893288	38.2274788205532	23.8139759195717	33.5934602675483	35.82557709156	126.725639010584	78.4617946774068	92.6493346182648	94.649096076261	81.2798320303194	119.363738303491	38.8088006868274	98.8549057860545	-1.35084566362299	6.29964329265504e-10	6.41211336400558e-08	Gipr	7	18889986	18900052	-	3482	protein_coding	gastric inhibitory polypeptide receptor [Source:MGI Symbol;Acc:MGI:1352753]	-	55	39	37	20	37	39	143	85	85	104	77	131	1.14155983907803	0.793285784998725	0.725648805388753	0.448007688546456	0.641808541265881	0.66368958861807	2.38568515873304	1.49447557584609	1.71487113997572	1.80449243349056	1.56648022918027
ENSMUSG00000041936	1157.48442706261	1068.45304116118	1099.29830986672	1163.31272367108	1138.54592366231	955.348722441599	1679.33626521019	1590.46673210791	1823.55690372185	1595.38332136236	1333.20036174407	1660.15825335084	1097.07385797758	1613.68363958287	-0.557138864823123	6.37904330986039e-10	6.4591135930727e-08	Agrn	4	156249747	156281945	-	9285	protein_coding	agrin [Source:MGI Symbol;Acc:MGI:87961]	-	1063	1004	1064	977	1254	1040	1895	1723	1673	1753	1263	1822	8.27401140711589	7.65853385741829	7.82552074792795	8.20723547535718	8.15733247528708	6.63713415205348	11.8558627868338	11.3606199684888	12.6577165328247	11.4064499932014	9.63572511390553
ENSMUSG00000024451	1142.24004138164	1054.61848983141	1192.28406915996	1069.24751878877	1024.14657248093	1128.04637611373	2097.61949327309	1838.77523526346	1916.20623834011	1511.65527483336	1377.53481557879	2021.89416256066	1101.76384462607	1793.94753664158	-0.703529942228743	6.74651789502761e-10	6.76077599985731e-08	Arap3	18	38105681	38132022	-	7967	protein_coding	ArfGAP with RhoGAP domain, ankyrin repeat and PH domain 3 [Source:MGI Symbol;Acc:MGI:2147274]	-	1049	991	1154	898	1128	1228	2367	1992	1758	1661	1305	2219	9.51580272326422	8.80993429124392	9.89155383517698	8.79155622457541	8.55158895408369	9.13340496604149	17.2587484524458	15.3071091761625	15.5012023743784	12.5957870051956	11.6032234040049
ENSMUSG00000030483	3.26665407449468	1.06419625613664	3.09952530977458	9.52559036782869	1.81586271716477	15.6162771937569	31.0167647928003	80.3079545521693	367.327361957121	145.613993963478	41.1677071322397	259.684468828205	5.73135098652605	154.186375204336	-4.74660189765509	7.47166436789971e-10	7.44905779365837e-08	Cyp2b10	7	25597045	25626049	+	2112	protein_coding	cytochrome P450, family 2, subfamily b, polypeptide 10 [Source:MGI Symbol;Acc:MGI:88598]	-	3	1	3	8	2	17	35	87	337	160	39	285	0.102657834702214	0.0335351241181716	0.0970020400938128	0.295447494605826	0.0571963897596181	0.476962430903482	0.96267565392163	2.52187758519028	11.209269726305	4.57695414730051	1.30807803376022
ENSMUSG00000018411	590.175502792038	612.977043534703	521.753427145388	631.070361868651	668.237479916637	477.6743612208	1218.51575971715	859.38742170195	1082.36222677573	819.078716044566	928.912366060793	1044.20491676184	583.648029413036	992.076901177005	-0.765668282849774	9.40245091461306e-10	9.27883493558338e-08	Mapt	11	104122216	104222916	+	7531	protein_coding	microtubule-associated protein tau [Source:MGI Symbol;Acc:MGI:97180]	-	542	576	505	530	736	520	1375	931	993	900	880	1146	5.20129394126335	5.41706027237355	4.57922789724503	5.48917984932242	5.90279501572319	4.09147461172597	10.6061046682794	7.56825394986128	9.26270714806982	7.22005248571639	8.27738172962147
ENSMUSG00000001227	149.177202735257	137.281317041626	203.535495341864	217.897879664081	166.151438620577	204.848812600458	506.902556042336	364.616575265596	291.02790991855	346.743323125533	295.563025564798	406.38341437677	179.815357667311	368.539467382264	-1.03682023979387	1.08891642031837e-09	1.05848120637047e-07	Sema6b	17	56430085	56447343	-	3968	protein_coding	sema domain, transmembrane domain (TM), and cytoplasmic domain, (semaphorin) 6B [Source:MGI Symbol;Acc:MGI:1202889]	-	137	129	197	183	183	223	572	395	267	381	280	446	2.49524769187477	2.30256489308156	3.39037775618214	3.59719237888021	2.78555643353495	3.3301390218394	8.37394730111737	6.09430373061833	4.72694915087934	5.80101254979933	4.99861084861225
ENSMUSG00000017778	4358.8054200674	4130.14567006629	4786.70025339522	3987.65026773229	3967.66003700503	3442.92981895299	6081.94447922824	5518.17186566515	6111.58610828954	6974.91031085062	5632.58680147772	6524.00279582438	4112.31524453653	6140.53372688927	-0.578552303305962	1.23087243718717e-09	1.17878773651999e-07	Cox7c	13	86192935	86195023	-	1131	protein_coding	cytochrome c oxidase subunit 7C [Source:MGI Symbol;Acc:MGI:103226]	-	4003	3881	4633	3349	4370	3748	6863	5978	5607	7664	5336	7160	255.792463190384	243.038384505696	279.739131773	230.960005385337	233.373407384178	196.365931421826	352.498482838678	323.587672788936	348.264561312532	409.395800991006	334.207487536812
ENSMUSG00000097589	155.710510884246	172.399793494135	157.042615695246	119.069879597859	255.128711761651	170.860444590517	428.031354140644	426.462931070141	462.156680919345	367.675334757783	261.784394071678	326.200139791219	171.701992670609	378.718472458468	-1.13828164125354	1.26132147737612e-09	1.2020270020426e-07	Dleu2	14	61840265	61919822	-	13239	lncRNA	deleted in lymphocytic leukemia, 2 [Source:MGI Symbol;Acc:MGI:1934030]	-	143	162	152	100	281	186	483	462	424	404	248	358	0.780630677176619	0.866669801819451	0.784046703403484	0.589154306034731	1.28198715248206	0.83250514592215	2.11932619827315	2.13641420158301	2.24984193331082	1.84364235038328	1.32696496987493
ENSMUSG00000034911	1403.57236734121	1200.41337692213	1247.04234963264	960.893928354719	1244.77389261645	1010.46499489015	2914.68969724343	2389.85395788007	2152.73453965968	1974.88979312968	1523.20516389287	2526.6843230197	1177.86015162622	2247.00957913757	-0.931979339198728	1.30711257289249e-09	1.23958905022453e-07	Ushbp1	8	71836916	71848446	-	6461	protein_coding	USH1 protein network component harmonin binding protein 1 [Source:MGI Symbol;Acc:MGI:1922920]	-	1289	1128	1207	807	1371	1100	3289	2589	1975	2170	1443	2773	14.4184287335601	12.3652582342035	12.7573672070632	9.74222223042594	12.8165238168427	10.0883957088683	29.5712709522201	24.5318879425763	21.4737894990868	20.2913286790398	15.8208404070823
ENSMUSG00000044122	486.731457099707	401.201988563512	391.573364134856	392.930602672934	404.029454569162	342.639493721843	537.919320835136	663.694474977123	612.575600652527	708.958133109686	611.182113578635	608.66394799032	403.184393460336	623.832265190571	-0.630680824027682	1.3783785699175e-09	1.2924215709239e-07	Proca1	11	78084218	78096589	+	2494	protein_coding	protein interacting with cyclin A1 [Source:MGI Symbol;Acc:MGI:1918274]	-	447	377	379	330	445	373	607	719	562	779	579	668	12.9531630660666	10.7062833463781	10.3775847352329	10.3205235485403	10.7769556839774	8.86220000866602	14.1383295396617	17.6494470669092	15.8300103584143	18.870851686392	16.4454239654927
ENSMUSG00000017167	874.374407273075	1005.66546204912	847.20358467172	812.056578857396	678.224724861043	609.034810556519	1302.70412129761	1207.38855809468	1469.30944782848	1440.66845277616	1847.26890977999	1422.3419503187	804.426594711479	1448.28024001594	-0.848699853859061	1.38276676483808e-09	1.2924215709239e-07	Cntnap1	11	101061349	101081550	+	5875	protein_coding	contactin associated protein-like 1 [Source:MGI Symbol;Acc:MGI:1858201]	-	803	945	820	682	747	663	1470	1308	1348	1583	1750	1561	9.87807759168984	11.3924667438318	9.53146173708192	9.05442221426208	7.67971787691218	6.68705387381413	14.5350095668875	13.6300841116709	16.1184528762254	16.2788430775034	21.1005189864824
ENSMUSG00000039263	1598.48272711939	1435.60074952832	1233.61107329028	1622.92245891881	1536.2198587214	1504.67423784552	2319.16781322167	2100.92993747974	1948.9060034995	2143.25597364995	2097.4418992759	2046.49584908122	1488.58518423729	2109.36624603466	-0.503252927941074	1.39706417928367e-09	1.29953706743798e-07	Npepl1	2	173952142	173964863	+	2998	protein_coding	aminopeptidase-like 1 [Source:MGI Symbol;Acc:MGI:2448523]	-	1468	1349	1194	1363	1692	1638	2617	2276	1788	2355	1987	2246	35.3882580871802	31.8694195142073	27.1973271694119	35.4607948228831	34.0879799185381	32.3751234816081	50.7081717096432	46.4771289165274	41.8964493238593	47.4580375660386	46.9493082919232
ENSMUSG00000024037	353.887524736923	313.937895560308	318.217931803524	440.558554512077	368.620131584449	391.325534384732	568.049892348142	534.463283743748	503.576383454569	553.333177061218	597.459544534555	588.618129343932	364.424595430336	557.583401747694	-0.614489322589778	1.46767493098377e-09	1.3522781200595e-07	Wdr4	17	31713296	31738954	-	5439	protein_coding	WD repeat domain 4 [Source:MGI Symbol;Acc:MGI:1889002]	-	325	295	308	370	406	426	641	579	462	608	566	646	4.31846158850276	3.84146419021615	3.86709806170649	5.30599582149238	4.50857719433345	4.64108694973161	6.84612506959721	6.51715676541023	5.9671128233795	6.75359499992186	7.37157573711559
ENSMUSG00000035944	608.686542547508	524.648754275362	461.829271156413	651.312241400287	692.751626598361	451.953434078141	1035.95994407953	942.464616066263	966.823056545893	937.390086139892	1100.97227022887	818.233870202555	565.196978342679	966.973973877168	-0.774891626491973	1.64092401620797e-09	1.49071045790183e-07	Ttc38	15	85716507	85743023	+	3842	protein_coding	tetratricopeptide repeat domain 38 [Source:MGI Symbol;Acc:MGI:2146198]	-	559	493	447	547	763	492	1169	1021	887	1030	1043	898	10.5152404053541	9.08831540703441	7.94517907158818	11.1048885479016	11.9949850932425	7.58816746488551	17.6751459573542	16.2692317057693	16.2183844855123	16.1968424223576	19.2304703881229
ENSMUSG00000037235	1661.63803922629	1618.64250558382	1300.76745500207	1466.94091664562	1552.56262317588	1319.11612060205	2289.03724170866	2054.77594061068	2033.92539291391	2157.8173730463	2151.27659321806	1979.98017811821	1486.61127670596	2111.1354532693	-0.506292218338342	1.68110836956081e-09	1.51984912595795e-07	Mxd4	5	34331227	34345064	-	8483	protein_coding	Max dimerization protein 4 [Source:MGI Symbol;Acc:MGI:104991]	bHLH	1526	1521	1259	1232	1710	1436	2583	2226	1866	2371	2038	2173	13.0007924616205	12.6991185938061	10.1351408945644	11.3277975628381	12.1752861926592	10.0307668849247	17.688084215948	16.0647642191565	15.4526691075326	16.8862253140273	17.0183586638756
ENSMUSG00000067847	1015.92941716784	922.658154070464	995.9807995409	856.112434308604	868.890310163345	792.755718718365	1292.06980194008	1300.61963177019	1403.90991750971	1639.0675195514	1214.97515151815	1610.04370673487	908.72113899492	1410.11428817073	-0.63441455566714	1.68863438715559e-09	1.51984912595795e-07	Romo1	2	155985959	155987717	+	747	protein_coding	reactive oxygen species modulator 1 [Source:MGI Symbol;Acc:MGI:1914317]	-	933	867	964	719	957	863	1458	1409	1288	1801	1151	1767	90.2663331768734	82.2038820793582	88.1271974858188	75.0745135690755	77.3791351003373	68.4572357241371	113.381651957095	115.475288018433	121.12578197498	145.66110620429	109.148477300797
ENSMUSG00000036617	641.353083292455	610.848651022429	661.232066085245	460.800434043713	610.129872967364	530.034820046926	995.195053208992	853.848942077662	801.144246404996	1000.18612103664	909.911885845913	1080.65185975527	585.733154576355	940.156351388246	-0.682678101073746	2.01165329950695e-09	1.76164647728444e-07	Etl4	2	19914591	20815524	+	16148	protein_coding	enhancer trap locus 4 [Source:MGI Symbol;Acc:MGI:95454]	-	589	574	640	387	672	577	1123	925	735	1099	862	1186	2.6360965510454	2.51760147058274	2.70654193613254	1.86928905306465	2.51352417995401	2.11731871875346	4.03986519649603	3.50688605288134	3.1974954191418	4.11177597374654	3.78139011561957
ENSMUSG00000025260	1924.05924987736	1700.58561730635	1781.19387801713	1491.94559136117	1578.89263257477	1761.8835092721	2281.06150219051	2366.77695944554	2757.68019510835	3319.99906236731	2538.67527315478	2708.91903798686	1706.42674640148	2662.18533837556	-0.64156387931376	2.23735479544477e-09	1.95051186449514e-07	Hsd17b10	X	150784841	150787438	+	1298	protein_coding	hydroxysteroid (17-beta) dehydrogenase 10 [Source:MGI Symbol;Acc:MGI:1333871]	-	1767	1598	1724	1253	1739	1918	2574	2564	2530	3648	2405	2973	98.3844848373216	87.1958698427199	90.7018397948384	75.2940428625966	80.9202889155058	87.5594600971051	115.196612487482	120.932210467383	136.926390943265	169.797241315447	131.251219658653
ENSMUSG00000007097	25557.2125941548	20712.4517331874	23235.0748971735	25455.9495592262	20707.1904951885	24595.6365801671	35388.3562420255	30122.8675965625	36388.2986693665	43725.1521248458	46513.1755660259	51807.5071180144	23377.2526431829	40657.5595528068	-0.79842743446783	2.38067095409259e-09	2.0525901081388e-07	Atp1a2	1	172099276	172125631	-	7038	protein_coding	ATPase, Na+/K+ transporting, alpha 2 polypeptide [Source:MGI Symbol;Acc:MGI:88106]	-	23471	19463	22489	21379	22807	26775	39933	32633	33384	48045	44064	56858	241.016674475724	195.863879361138	218.20987940999	236.931259536087	195.727313537578	225.42879087203	329.601009976726	283.861439825235	333.219525655446	412.429221155599	443.504076088549
ENSMUSG00000002395	689.264009718377	574.665978313784	601.307910096269	616.781976316908	580.168138134145	665.069687545882	867.583220918614	827.079623893606	846.923917628138	819.078716044566	803.298080195754	898.417144788106	621.209616687561	843.730117244797	-0.442102024862664	2.38611884388338e-09	2.0525901081388e-07	Use1	8	71819492	71822376	+	2203	protein_coding	unconventional SNARE in the ER 1 homolog (S. cerevisiae) [Source:MGI Symbol;Acc:MGI:1914273]	-	633	540	582	518	639	724	979	896	777	900	761	986	20.7660536513921	17.3609343414854	18.0410585036576	18.3400071640199	17.5193865944413	19.47391336801	25.8151143308443	24.8995888161389	24.7769505615351	24.6818952655153	24.4699520974488
ENSMUSG00000035342	879.818830730566	883.282892593408	832.739133226105	1182.36390440674	1078.62245399588	989.337090451541	1598.69267674891	1500.00489824454	1588.11859457426	1363.31101848307	1391.25738462287	1467.90062906049	974.360717567372	1484.88086695569	-0.607959835451751	2.41187281000574e-09	2.06560437441945e-07	Lzts2	19	45002853	45015550	+	3608	protein_coding	leucine zipper, putative tumor suppressor 2 [Source:MGI Symbol;Acc:MGI:2385095]	-	808	830	806	993	1188	1077	1804	1625	1457	1498	1318	1611	16.1848839881734	16.2931627422922	15.2553452323148	21.4667825958721	19.8876032295882	17.6879840946818	29.0452997297498	27.5730938666725	28.3683682267809	25.0839413877665	25.8768757747988
ENSMUSG00000079017	2555.61237094633	1360.04281534262	1106.53053558953	1202.60578393837	1445.42672286316	970.046395094547	2145.47393038199	3648.01191253073	4301.10911063145	5282.14763102518	3710.37155307237	6793.71017397578	1440.04410396243	4313.47071860292	-1.58282781432278	2.59306643985848e-09	2.19983819641199e-07	Ifi27l2a	12	103408426	103409939	-	463	protein_coding	interferon, alpha-inducible protein 27 like 2A [Source:MGI Symbol;Acc:MGI:1924183]	-	2347	1278	1071	1010	1592	1056	2421	3952	3946	5804	3515	7456	366.35055806577	195.498619377592	157.965412954845	170.147127347079	207.679967682854	135.148768224618	303.752357000968	522.558128586957	598.711255161337	757.35048098554	537.783282808056
ENSMUSG00000060679	749.152667750779	708.754706587	699.459544905798	696.558795647473	793.532007401006	699.976660096633	975.698801053518	1008.92637155771	898.153549711179	933.749736290805	1036.58175394511	939.419955655718	724.572397064782	965.421694702341	-0.413482916289966	2.60255534784609e-09	2.19983819641199e-07	Mrps9	1	42890393	42944843	+	5763	protein_coding	mitochondrial ribosomal protein S9 [Source:MGI Symbol;Acc:MGI:1916777]	-	688	666	677	585	874	762	1101	1093	824	1026	982	1031	8.62788956336745	8.18501428138596	8.0222016874947	7.91756221879641	9.15999735386101	7.83493713854032	11.0979958363542	11.6110155105491	10.0443057617904	10.7559613756239	12.0705157693427
ENSMUSG00000019467	239.55463212961	186.234344823911	157.042615695246	141.693156721452	184.310065792225	186.476721784274	412.079875104347	317.539498459152	292.117902090529	298.508687625131	307.174430140558	411.850455825785	182.551922824453	339.87847487425	-0.896940464305719	2.97179493345332e-09	2.47959936915305e-07	Arhgef25	10	127018394	127025952	-	3994	protein_coding	Rho guanine nucleotide exchange factor (GEF) 25 [Source:MGI Symbol;Acc:MGI:1277173]	-	220	175	152	119	203	203	465	344	268	328	291	452	3.98088268369526	3.10330041914778	2.59889692197264	2.32393051841177	3.06987373059334	3.011737676748	6.76317695259571	5.27289404858185	4.71376650539921	4.96153747525095	5.16116671754273
ENSMUSG00000074825	114.332892607314	133.02453201708	96.0852846030121	150.028048293302	107.135900312722	124.011613009246	242.816958663637	213.23146553507	164.588817968918	263.925364058805	223.783433641918	295.220238246802	120.769711807113	233.927713019191	-0.957992625585997	3.1173229085772e-09	2.57888828364465e-07	Itpripl1	2	126980692	126985362	-	3738	protein_coding	inositol 1,4,5-triphosphate receptor interacting protein-like 1 [Source:MGI Symbol;Acc:MGI:1920588]	-	105	125	93	126	118	135	274	231	151	290	212	324	2.0300875177067	2.36845178362689	1.69901486597702	2.62915073851476	1.9066687359996	2.1400485994272	4.25811242694031	3.78330492439239	2.83778169426467	4.68715368535751	4.01753365400348
ENSMUSG00000026921	1258.75070337195	1277.03550736396	1299.73427989881	907.312482535683	1221.16767729331	983.825463206685	2076.35085455803	2226.46880896359	2023.02547119411	1660.90961864593	1588.65126241079	2266.08868061665	1157.97101894507	1973.58244939818	-0.769204487895185	3.42193012832791e-09	2.80699340189126e-07	Egfl7	2	26470026	26483132	+	3581	protein_coding	EGF-like domain 7 [Source:MGI Symbol;Acc:MGI:2449923]	-	1156	1200	1258	762	1345	1071	2343	2412	1856	1825	1505	2487	23.3301897985742	23.7339901047457	23.9899778755553	16.5972023442795	22.6856119249876	17.7220645647288	38.0078957089102	41.2355361127905	36.4095225133891	30.7899540375508	29.7711176149685
ENSMUSG00000042793	800.330248251196	656.609090036305	790.378953992519	503.665590698942	238.785947307168	1081.19754453246	1638.57137433965	1441.85086218952	1741.80749082338	2598.29970478582	2585.12089145782	2979.53758971309	678.494562469765	2164.19798555155	-1.67337333139497	4.71002628898918e-09	3.65895333078667e-07	Lgr6	1	134911039	135033014	-	6851	protein_coding	leucine-rich repeat-containing G protein-coupled receptor 6 [Source:MGI Symbol;Acc:MGI:2441805]	-	735	617	765	423	263	1177	1849	1562	1598	2855	2449	3270	7.75350605580404	6.37859500494613	7.62537129074935	4.81582434938283	2.31864529778999	10.1800909943436	15.6779329149926	13.9580813412556	16.385667583803	25.1769222004331	25.3219867475142
ENSMUSG00000014243	172.04378125672	130.896139504806	141.544989146373	164.316433845045	137.09763514594	152.488353774332	245.475538503019	240.923863656508	211.45848136404	262.105189134261	217.449940236958	229.615740858624	149.731222112203	234.504792292235	-0.651338724039807	4.72402286933519e-09	3.65895333078667e-07	Zswim7	11	62158050	62172201	-	732	protein_coding	zinc finger SWIM-type containing 7 [Source:MGI Symbol;Acc:MGI:1916997]	-	158	123	137	138	151	166	277	261	194	288	206	252	15.5995031005418	11.9011207690193	12.7809463974973	14.7045671085785	12.4594365102591	13.4377380725903	21.9823716533898	21.8287109013191	18.6179552237659	23.770148751882	19.9351312282516
ENSMUSG00000038717	3301.49838462262	3068.07780644192	3518.99440169741	3093.43547195237	3161.41699058387	2765.91827237659	4088.89579297087	4145.55199877922	4176.85000302577	4901.73107179559	4217.05102546917	4640.60701663877	3151.5568879458	4361.78115144657	-0.469025081786554	4.8304323352451e-09	3.72652519958333e-07	Atp5l	9	44823855	44832040	-	6443	protein_coding	ATP synthase, H+ transporting, mitochondrial F0 complex, subunit G [Source:MGI Symbol;Acc:MGI:1351597]	-	3032	2883	3406	2598	3482	3011	4614	4491	3832	5386	3995	5093	34.0099367672275	31.6920507686852	36.1002358817176	31.4510575850205	32.6417301839202	27.6918384146882	41.60019026946	42.6730403672686	41.7809876246968	50.5043412219711	43.9229612147941
ENSMUSG00000046546	332.109830906959	305.424325511215	447.364819710798	325.060771302154	400.397729134833	455.627852241378	786.939632457333	595.386559610911	619.115553684405	699.857258486968	541.513686124076	699.7813054739	377.664221467889	657.098999306265	-0.798069863572157	5.09044579070909e-09	3.91159512320851e-07	Fam43a	16	30418541	30421615	+	3075	protein_coding	family with sequence similarity 43, member A [Source:MGI Symbol;Acc:MGI:2676309]	-	305	287	433	273	441	496	888	645	568	769	513	768	7.16835455845832	6.61044366617399	9.61604093849663	6.92471279064425	8.66215607333174	9.55797127532864	16.7754316487921	12.8414261158755	12.9761108894753	15.1088605393229	11.8177610518717
ENSMUSG00000042293	262.421210651072	212.839251227327	185.971518586475	252.42814474746	283.274583877705	319.674380201612	440.438060057764	409.847492197278	389.127205396712	480.526180079479	418.010564727357	504.790160459038	252.768181548609	440.456610486271	-0.800122210179876	5.1694883496801e-09	3.95669381913901e-07	Gm5617	9	48406742	48407272	+	531	protein_coding	predicted gene 5617 [Source:MGI Symbol;Acc:MGI:3643566]	-	241	200	180	212	312	348	497	444	357	528	396	554	32.8010148152851	26.6765281120823	23.1489614325574	31.140499770431	35.4889057003407	38.8341574848474	54.3710507182133	51.19023365598	47.2296826731843	60.0744625706698	52.8279337337113
ENSMUSG00000006386	951.685220369449	920.529761558191	879.232012872724	785.861205345867	1035.9496801425	699.976660096633	1539.31772700269	1474.15865999787	1439.87965918503	1273.21235971816	1169.58511544927	1638.29008755478	878.872423397561	1422.4072681513	-0.694691850628991	5.45037225275351e-09	4.13908933460082e-07	Tek	4	94627526	94763213	+	4712	protein_coding	TEK receptor tyrosine kinase [Source:MGI Symbol;Acc:MGI:98664]	-	874	865	851	660	1141	762	1737	1597	1321	1399	1108	1798	13.4051262862762	13.0018352183798	12.3332576885322	10.9250363879709	14.625573267361	9.58250057924615	21.41412802656	20.7490538207541	19.6942237833601	17.9375417757575	16.6570250233455
ENSMUSG00000087687	148.088318043759	138.345513297763	147.744039765922	151.218747089281	141.637291938852	130.441844794911	208.255420751659	269.539341715327	214.728457879978	283.947288228783	196.338295553758	244.194518055996	142.912625821748	236.16722036425	-0.727892618251146	5.63796088655106e-09	4.22396528326014e-07	Pet100	8	3671548	3675848	+	1788	protein_coding	PET100 homolog [Source:MGI Symbol;Acc:MGI:3615306]	-	136	130	143	127	156	142	235	292	197	312	186	268	5.4971318376559	5.14955462968971	5.46162717020376	5.54013624113206	5.26974522563783	4.70597910506902	7.63495015267471	9.99801996899628	7.73998366858075	10.5423534453258	7.36899716282474
ENSMUSG00000015337	494.353649940194	386.303240977599	427.734492748893	383.405012305105	373.159788377361	428.98832055791	575.139438586497	555.694122303516	601.675678932732	664.36384745837	705.128932418874	643.28854383408	415.65741748451	624.215093922345	-0.586516260982636	5.64904569542532e-09	4.22396528326014e-07	Endog	2	30061505	30064081	+	1063	protein_coding	endonuclease G [Source:MGI Symbol;Acc:MGI:1261433]	-	454	363	414	322	411	467	649	602	552	730	668	706	30.8664971742077	24.1861750855513	26.5962620861546	23.6269055705099	23.3529146734811	26.0323143959841	35.466414909892	34.6706424765407	36.4793545767947	41.4896803042218	44.5149774290821
ENSMUSG00000018554	592.353272175035	469.310548956257	532.08517817797	498.902795515028	667.329548558055	406.941811578489	1591.60313051055	1473.23558006049	1382.11007407012	811.798016346392	1074.58271437487	742.606463491183	527.820525826805	1179.32266314227	-1.15969873512974	5.77596474580271e-09	4.30231918096362e-07	Ybx2	11	69826622	69832431	+	1885	protein_coding	Y box protein 2 [Source:MGI Symbol;Acc:MGI:1096372]	CSD	544	441	515	419	735	443	1796	1596	1268	892	1018	815	20.8570222296631	16.569944998765	18.6573260776726	17.3375172749698	23.5509548412866	13.9258443361583	55.3478602807751	51.8346529713424	47.2551593091804	28.5893309877852	38.2559845178945
ENSMUSG00000040415	463.864878578244	426.742698710791	468.028321775962	345.30265083379	376.791513811691	449.197620455713	736.426615509058	668.30987466403	564.615945085426	668.914284769729	597.459544534555	780.875753634287	421.654614027699	669.433669699514	-0.667297168632305	6.27353113510927e-09	4.637403756565e-07	Dtx3	10	127026247	127031597	-	2572	protein_coding	deltex 3, E3 ubiquitin ligase [Source:MGI Symbol;Acc:MGI:2135752]	-	426	401	453	290	415	489	831	724	518	735	566	857	11.970254766148	11.042495737624	12.0276495374798	8.79450240552956	9.74562435779745	11.2659302863262	18.7687745532053	17.2332133541742	14.148165393225	17.2650113285807	15.5886471361476
ENSMUSG00000070565	152.443856809752	194.747914873005	213.867246374446	153.600144681238	261.484231271727	248.941830559301	387.266463270106	318.462578396534	469.786626123202	418.640232645	339.897479399517	491.1225568365	204.180870761578	404.195989445143	-0.981972888048992	6.39804164436155e-09	4.71152756091034e-07	Rasal2	1	156962752	157240165	-	13740	protein_coding	RAS protein activator like 2 [Source:MGI Symbol;Acc:MGI:2443881]	-	140	183	207	129	288	271	437	345	431	460	322	539	0.736386913264205	0.943318146373862	1.02881465056704	0.732296934228239	1.26601336425132	1.16872335496391	1.84756855631742	1.53720229857706	2.20359546566439	2.02265397251883	1.6600917776119
ENSMUSG00000024899	322.309868683475	377.789670928506	282.056803189487	327.442168894111	479.3877573315	322.43019382404	663.758766565926	588.00192011186	661.625248391609	639.791485977033	496.123650055196	810.033308029033	351.90274380852	643.222396521776	-0.869474598438577	6.82058260733265e-09	4.94772188317739e-07	Papss2	19	32573190	32644587	+	3721	protein_coding	3'-phosphoadenosine 5'-phosphosulfate synthase 2 [Source:MGI Symbol;Acc:MGI:1330223]	-	296	355	273	275	528	351	749	637	607	703	470	889	5.74905945353026	6.75713374330566	5.01021663254772	5.76444184584331	8.57051240136811	5.58954698417444	11.6930553601626	10.4804136756286	11.4596236141551	11.4142176042166	8.94748847105992
ENSMUSG00000001289	737.174936144298	772.606481955198	752.151475171966	726.326265546938	715.449910562921	843.278968462873	991.650280089815	983.080133311038	952.653158310158	1079.36373025428	972.191237661352	1069.71777685724	757.831339640699	1008.10938608065	-0.411639228052791	6.91442422629937e-09	4.99714949380989e-07	Pfdn5	15	102234551	102240308	+	1394	protein_coding	prefoldin 5 [Source:MGI Symbol;Acc:MGI:1928753]	-	677	726	728	610	788	918	1119	1065	874	1186	921	1174	35.0986694991052	36.886519535066	35.6633497651078	34.131179721178	34.1425519497069	39.0219593397994	46.6308327081635	46.7719521662362	44.0443283349786	51.4010994023092	46.80150468169
ENSMUSG00000006589	109.977353841321	129.83194324867	115.715611564918	111.925686821987	102.59624351981	124.011613009246	170.149109720504	172.615948290295	192.928614440387	177.467055142989	176.282233104719	203.191707188385	115.676408667659	182.105777981213	-0.654395411960129	7.29977979964548e-09	5.25611181795955e-07	Aprt	8	123301374	123303648	-	1615	protein_coding	adenine phosphoribosyl transferase [Source:MGI Symbol;Acc:MGI:88061]	-	101	122	112	94	113	135	192	187	177	195	167	223	4.51974159669734	5.35033697881398	4.73586183115601	4.53982973754686	4.2260871809509	4.95325180474234	6.90612699456589	7.08871870044048	7.69913743771986	7.29478636232293	7.32498777199912
ENSMUSG00000052738	12854.2837831365	11369.8728005638	12253.4567246422	12492.8117674073	10781.6848831658	10870.7661359364	14913.7467056582	15553.8969448742	15314.3900163132	15580.6973540922	14466.7545191627	15458.0596970895	11770.479349142	15214.590872865	-0.370409426472971	8.21340924763943e-09	5.82762369282329e-07	Suclg1	6	73225365	73253894	+	4617	protein_coding	succinate-CoA ligase, GDP-forming, alpha subunit [Source:MGI Symbol;Acc:MGI:1927234]	-	11805	10684	11860	10492	11875	11834	16829	16850	14050	17120	13705	16965	184.786770633827	163.895804625923	175.419691063653	177.248531500702	155.348219100197	151.880093213604	211.740675396127	223.428563603483	213.775426867474	224.023912935577	210.272328929698
ENSMUSG00000020153	5538.06754095997	4713.32521842916	5522.32092691505	4709.21373809531	4937.33072797102	4814.40639838117	6889.26655712084	6978.4843266023	6912.73035469454	6467.99159436526	6101.26531344475	6743.59562735981	5039.11075845862	6682.22229559792	-0.407197829723342	8.54679511329982e-09	5.99510759139588e-07	Ndufs7	10	80084955	80092628	+	1718	protein_coding	NADH:ubiquinone oxidoreductase core subunit S7 [Source:MGI Symbol;Acc:MGI:1922656]	-	5086	4429	5345	3955	5438	5241	7774	7560	6342	7107	5780	7401	213.952790509897	182.589732646877	212.460440412227	179.559160691406	191.182694815786	180.76742217254	262.86165320032	269.399818534043	259.325014477751	249.927271972186	238.323922662057
ENSMUSG00000026032	2390.1018978386	2176.28134379942	2110.77673595649	2136.11363998558	2308.86944487501	2114.62765294285	2883.67293245063	2883.70172437905	3172.96721263258	3203.50786719653	2574.56506911622	3096.16780729207	2206.12845256633	2969.09710217785	-0.428550454567165	8.6019046486607e-09	5.99510759139588e-07	Ndufb3	1	58625543	58635123	+	763	protein_coding	NADH:ubiquinone oxidoreductase subunit B3 [Source:MGI Symbol;Acc:MGI:1913745]	-	2195	2045	2043	1794	2543	2302	3254	3124	2911	3520	2439	3398	207.909696996903	189.829020276996	182.851006828058	183.392739980646	201.304905152813	178.776300490702	247.741560473409	250.660066235759	268.014937809732	278.720311271522	226.438475283414
ENSMUSG00000033429	807.952441091683	658.737482548578	643.668089329855	698.94019323943	627.38056878043	648.534805811316	1028.87039784118	984.00321324842	1220.79123261714	1849.29772333618	2058.38535661198	2427.36640336259	680.868930133549	1594.78572116958	-1.22805836903596	8.6036470243272e-09	5.99510759139588e-07	Mcee	7	64042355	64061873	+	956	protein_coding	methylmalonyl CoA epimerase [Source:MGI Symbol;Acc:MGI:1920974]	-	742	619	623	587	691	706	1161	1066	1120	2032	1950	2664	56.0932717549435	45.8592120744363	44.5024254904033	47.8921624938029	43.6568795209564	43.7598649872088	70.5472656615889	68.2649812470147	82.3003084730851	128.415162050788	144.490627996945
ENSMUSG00000048967	74.0441590218793	72.3653454172913	102.284335222561	66.6791325748009	87.1614104239092	78.0813859687845	210.914000591042	158.769749229576	203.828536160183	135.603031878489	135.114525972479	130.297821201521	80.1026281048711	162.421277505548	-1.01682962017092	9.16262697672607e-09	6.33916836492994e-07	Yjefn3	8	70340438	70355362	-	880	protein_coding	YjeF N-terminal domain containing 3 [Source:MGI Symbol;Acc:MGI:2681845]	-	68	68	99	56	96	85	238	172	187	149	128	143	5.58458620780043	5.47293225608561	7.68256157542998	4.96351790937787	6.58902410030801	5.72354917084179	15.710866672001	11.9658743352477	14.9279532734886	10.2294925192167	10.303630050542
ENSMUSG00000071655	1447.12775500114	1250.43060096055	1403.05179022463	1571.72241069173	1326.48771488887	1300.74402978587	2012.54493841284	1824.00595626536	1696.02781960024	1892.07183406295	1974.99436011334	2047.40702265606	1383.26071692546	1907.84198851847	-0.464690954226542	9.40111297124043e-09	6.43545905893962e-07	Ubxn1	19	8848860	8853227	+	3047	protein_coding	UBX domain protein 1 [Source:MGI Symbol;Acc:MGI:1289301]	-	1329	1175	1358	1320	1461	1416	2271	1976	1556	2079	1871	2247	31.5222555539043	27.3123610146553	30.4355281900125	33.7898073253161	28.9607828235559	27.5372117253327	43.2962754750651	39.7020698286448	35.8738899106906	41.222329266012	43.497499604161
ENSMUSG00000039713	346.265331896436	297.974951718258	397.772414754405	325.060771302154	359.540817998625	335.290657395369	617.676716016623	569.540321364235	611.485608480548	435.021806965892	475.012005371996	617.775683738678	343.650824177541	554.418690322995	-0.689640517466405	9.56675341701631e-09	6.52586853263909e-07	Plekhg5	4	152156955	152199857	+	5430	protein_coding	pleckstrin homology domain containing, family G (with RhoGef domain) member 5 [Source:MGI Symbol;Acc:MGI:2652860]	-	318	280	385	273	396	365	697	617	561	478	450	678	4.23245207559005	3.6521788210906	4.84188452063113	3.92145337591732	4.404817216228	3.98310907523428	7.45656497666136	6.95639120419083	7.25778943683424	5.31837014508422	5.87050745282955
ENSMUSG00000024534	70.7775049473846	59.5949903436517	83.6871833639138	54.772144615015	102.59624351981	61.5465042342184	202.052067793099	154.15434954267	206.008520504142	112.850845321696	130.892197035839	172.211805643968	72.1624285039989	163.028297640236	-1.1713552624274	9.84738786176781e-09	6.69381354617581e-07	Sncaip	18	52900781	53049007	+	4522	protein_coding	synuclein, alpha interacting protein (synphilin) [Source:MGI Symbol;Acc:MGI:1915097]	-	65	56	81	46	113	67	228	167	189	124	124	189	1.03883735426212	0.87710442275639	1.22322961837894	0.793435288477034	1.50931685033961	0.877957330470203	2.92893778787393	2.26091677420466	2.93611173472368	1.65669140829312	1.94246895579104
ENSMUSG00000044080	3464.83108834735	3044.66548880692	3261.73380098612	3063.6680020529	2910.82793561513	3340.04611038236	3979.00782627638	4166.78283733899	4188.83991691755	4736.09515366214	3968.98920044157	4513.95388973659	3180.9620710318	4258.9448040622	-0.421142783851738	1.14957379246101e-08	7.76002225667864e-07	S100a1	3	90418341	90421699	-	694	protein_coding	S100 calcium binding protein A1 [Source:MGI Symbol;Acc:MGI:1338917]	-	3182	2861	3157	2573	3206	3636	4490	4514	3843	5204	3760	4954	331.364106535736	291.979405036905	310.648054993691	289.177536824047	279.020802019047	310.451361433447	375.831111776877	398.199533705775	389.002369418659	453.031406123465	383.787949288922
ENSMUSG00000068523	896.152101103039	817.302724712937	824.473732400039	829.917060797075	776.281311587941	900.232449993045	1049.25284327644	1035.69568974177	1196.81140483359	1155.81107708511	1115.75042150711	1107.07589342551	840.726563432346	1110.06622164492	-0.400556767726678	1.18953560138696e-08	7.97440056088408e-07	Gng5	3	146205562	146211327	+	2765	protein_coding	guanine nucleotide binding protein (G protein), gamma 5 [Source:MGI Symbol;Acc:MGI:109164]	-	823	768	798	697	855	980	1184	1122	1098	1270	1057	1215	21.5114387572459	19.672516412897	19.7088499487824	19.6617369213124	18.6768449859544	21.0019734280777	24.8749619385343	24.8425621002778	27.8964241153758	27.7497502080817	27.0796353068834
ENSMUSG00000071654	616.308735387996	569.344997033101	540.350579004036	579.870313641572	478.479825972918	608.11620601571	872.90038059738	775.387147400256	749.914614321955	1054.79136877295	1038.69291841343	1193.63738303491	565.411776175889	947.553968756813	-0.745489207393488	1.26892814553989e-08	8.41953313223245e-07	Uqcc3	19	8857378	8858287	-	821	protein_coding	ubiquinol-cytochrome c reductase complex assembly factor 3 [Source:MGI Symbol;Acc:MGI:2147553]	-	566	535	523	487	527	662	985	840	688	1159	984	1310	49.8239359887733	46.15348044288	43.5022839783449	46.2668617374931	38.7703742483613	47.7797636306598	69.6945681700451	62.6375542348743	58.8689939222478	85.2885579886981	84.9014096125663
ENSMUSG00000032878	166.599357799228	194.747914873005	286.18950360252	180.986216988745	268.747682140387	229.651135202307	454.617152534473	396.92437307394	528.646203410099	383.146821616403	324.063745887117	543.059450602141	221.153635101032	438.409624520696	-0.985383326662674	1.28567643375939e-08	8.48253735681361e-07	Ccdc85a	11	28335685	28534324	-	6971	protein_coding	coiled-coil domain containing 85A [Source:MGI Symbol;Acc:MGI:2445069]	-	153	183	277	152	296	250	513	430	485	421	307	596	1.58621154661381	1.85930158243822	2.71355240777711	1.70071970499822	2.56465625096864	2.12507416031997	4.27492146359536	3.77634823376056	4.88751370814684	3.64869453268949	3.11965272922469
ENSMUSG00000035885	10371.6266865206	8824.31535588499	9391.56168861699	9969.72101872871	9785.68418280097	8230.6966856507	13107.6848014374	12527.117830201	12921.857198818	14368.4608543462	11475.2344675533	13335.025267722	9428.93426970049	12955.8967366797	-0.458537967037328	1.4160153916764e-08	9.2378373253627e-07	Cox8a	19	7192518	7194981	-	619	protein_coding	cytochrome c oxidase subunit 8A [Source:MGI Symbol;Acc:MGI:105959]	-	9525	8292	9090	8373	10778	8960	14791	13571	11855	15788	10871	14635	1112.08784552369	948.773347794508	1002.82871614659	1055.05398109262	1051.67140452924	857.72195195768	1388.07440485534	1342.20812761777	1345.40253583356	1540.94437386763	1244.06137426683
ENSMUSG00000109857	299.443290162012	274.562634083252	327.516507732848	385.786409897062	267.839750781804	355.499957293172	560.960346109788	422.770611320616	474.14659481112	659.813410147012	545.736015060716	592.262823643275	318.441424991692	542.614966848754	-0.770212047544565	1.48987541684955e-08	9.68717992607761e-07	Gm53058	16	13265767	13285110	+	3279	lncRNA	predicted gene 53058 [Source:MGI Symbol;Acc:MGI:6435685]	-	275	258	317	324	295	387	633	458	435	725	517	650	6.06116401291509	5.57278285803454	6.60193695750412	7.70704388490513	5.43391867579025	6.99356656664291	11.2141962360059	8.55111454867518	9.31942618655981	13.3581735863574	11.1689432939602
ENSMUSG00000028919	42.4665029684308	31.9258876840991	22.7298522716803	29.7674698994647	20.8824212473949	50.5232497445076	55.8301766270405	65.5386755540692	91.5593424462852	185.657842303435	286.062785457358	322.555445491876	33.0492306359296	167.867377980011	-2.34402715984294	1.60779612785952e-08	1.02819620137227e-06	Arhgef19	4	140966810	140984875	+	4242	protein_coding	Rho guanine nucleotide exchange factor (GEF) 19 [Source:MGI Symbol;Acc:MGI:1925912]	-	39	30	22	25	23	55	63	71	84	204	271	354	0.664444485993394	0.500892377210597	0.354164921492922	0.45967785582236	0.327483713927771	0.768282940535104	0.862731675141082	1.02467548828749	1.39107310644041	2.90542718714069	4.52544807588782
ENSMUSG00000078570	137.199471128776	121.318373199577	132.246413217049	177.414120600809	120.754870691457	169.023235508898	250.792698181785	217.846865221977	264.868097791039	235.712652728381	216.394358002798	231.438088008295	142.992747391095	236.175459989046	-0.725460173061495	1.73811637379226e-08	1.10427190924494e-06	1110065P20Rik	4	124742873	124744989	-	2069	protein_coding	RIKEN cDNA 1110065P20 gene [Source:MGI Symbol;Acc:MGI:1916170]	-	126	114	128	149	133	184	283	236	243	259	205	254	4.40123758792903	3.90245759482066	4.22476937502835	5.61707232857166	3.88260925517585	5.26970734223809	7.94569340117852	6.98313077305134	8.25063007524574	7.56292452334026	7.01869434629419
ENSMUSG00000019368	169.866011873723	150.051672115266	144.644514456147	133.358265149602	183.402134433642	123.093008468437	291.557589052323	250.154663030321	238.708285663529	243.903439888826	270.229051944958	210.481095787072	150.735934416136	250.839020894505	-0.733766194159825	1.93218229685445e-08	1.21959597510218e-06	Sec14l4	11	3981462	3998024	+	3487	protein_coding	SEC14-like lipid binding 4 [Source:MGI Symbol;Acc:MGI:2144095]	-	156	141	140	112	202	134	329	271	219	268	256	231	3.23323603049496	2.86392075749887	2.74176113325099	2.50524563249356	3.49890343917512	2.27709954022728	5.48087388075003	4.75790762945069	4.41197964458781	4.64337051663043	5.20057037251333
ENSMUSG00000041560	1017.01830185934	908.823602740688	1019.74382691584	907.312482535683	977.842073193231	1218.06962111304	1502.98380253112	1420.62002362975	1529.25901728736	1305.97550835995	1419.75810494519	1722.11805643968	1008.1349847263	1483.45241886551	-0.556648837700683	1.98726893990774e-08	1.24627404712085e-06	Nop53	7	15670108	15679999	-	3847	protein_coding	NOP53 ribosome biogenesis factor [Source:MGI Symbol;Acc:MGI:2154441]	-	934	854	987	762	1077	1326	1696	1539	1403	1435	1345	1890	17.5464574990265	15.7227864688048	17.5205805965962	15.4495923043579	16.9093164622539	20.4244562041373	25.6099965384225	24.4914837440721	25.619863842205	22.5361750606099	24.7664099619459
ENSMUSG00000031848	809.041325783181	692.79176274495	634.369513400532	589.3959040094	660.974029047978	606.278996934092	939.364876581952	912.002978132682	936.303275730465	1093.01504218836	914.134214782553	1065.16190898306	665.475255320022	976.663716066512	-0.553940872827716	2.0016260075546e-08	1.2474337941196e-06	Lsm4	8	71125898	71131402	+	1038	protein_coding	LSM4 homolog, U6 small nuclear RNA and mRNA degradation associated [Source:MGI Symbol;Acc:MGI:1354692]	-	743	651	614	495	728	660	1060	988	859	1201	866	1169	51.7316367180697	44.4198887972674	40.3947146847699	37.1956441185832	42.3610348388459	37.6769506791897	59.3218067698165	58.2717758997498	58.1349285364466	69.9030534566325	59.09945800907
ENSMUSG00000019806	156.799395575744	124.510961967986	119.848311977951	146.455951905366	122.570733408622	184.639512702655	258.768437699934	217.846865221977	220.178418739876	377.686296842772	434.899880473917	422.784538723815	142.470811256388	322.027406283715	-1.17630449482482	2.00195125644419e-08	1.2474337941196e-06	Aig1	10	13522798	13744724	-	9196	protein_coding	androgen-induced 1 [Source:MGI Symbol;Acc:MGI:1913503]	-	144	117	116	123	135	201	292	236	202	415	412	464	1.13169211078421	0.901116062428956	0.861415246000558	1.04325478956507	0.886680874742405	1.29516845858621	1.84454709027554	1.57112848732527	1.54309882109598	2.72646311645413	3.17366595456289
ENSMUSG00000021495	743.708244293288	734.295416734279	677.762867737376	676.316916115837	831.665124461467	929.627795298941	1662.4985928941	1465.85094056144	1401.72993316575	1052.06110638613	1085.13853671647	1161.74630791565	765.562727440198	1304.83756960659	-0.76874141189833	2.11665975347385e-08	1.31050898940398e-06	Fam193b	13	55687129	55718933	-	11540	protein_coding	family with sequence similarity 193, member B [Source:MGI Symbol;Acc:MGI:2385851]	-	683	690	656	568	916	1012	1876	1588	1286	1156	1028	1275	4.27739791815726	4.23484104635435	3.88196448563995	3.83907649143265	4.79426681359788	5.19641548535515	9.4434977977488	8.42448482076926	7.82846280342802	6.0520501494357	6.31030375928994
ENSMUSG00000041012	43.555387659929	37.2468689647823	43.3933543368442	30.9581686954433	40.8569111362074	32.151158928323	81.529781741075	89.5387539259819	74.1194676946119	88.2784838403588	53.8346939421596	106.60730825579	38.0269749535882	82.3180815666628	-1.11692426375386	2.1413108463625e-08	1.32156267187725e-06	Cmtm8	9	114618413	114673224	-	3401	protein_coding	CKLF-like MARVEL transmembrane domain containing 8 [Source:MGI Symbol;Acc:MGI:2447167]	-	40	35	42	26	45	35	92	97	68	97	51	117	0.849998419645498	0.728878675335268	0.843327351218423	0.596280977058038	0.799168609637475	0.609804432820545	1.57140110269743	1.74607850163211	1.40457072846703	1.72312028527009	1.06224942266137
ENSMUSG00000039914	1540.77183846999	1349.40085278126	1792.55880415297	1808.67147109147	1178.49490343994	2068.69742590239	2689.59660417568	2398.1616773165	2481.91217559752	3044.24256129897	3233.24838323205	3196.39690052401	1623.099215973	2840.59305035746	-0.807512546538081	2.37291711468037e-08	1.44614048985897e-06	Coq10a	10	128198969	128204866	-	2573	protein_coding	coenzyme Q10A [Source:MGI Symbol;Acc:MGI:2684847]	-	1415	1268	1735	1519	1298	2252	3035	2598	2277	3345	3063	3508	39.7449003563767	34.9038472407499	46.0482595616738	46.0470938580839	30.4696483042485	51.863015499451	68.5211695917532	61.8155906602026	62.1676680528265	78.5428812358752	84.3276834660204
ENSMUSG00000035172	434.464991907792	556.574641959461	384.341138412048	422.698072572398	493.914659068819	268.232525916295	958.861128737426	754.156308840487	881.803667131485	656.173060297925	967.968908724712	700.692479048736	426.704338306136	819.942592130129	-0.94246646273962	2.63766962213981e-08	1.59251351316832e-06	Plekhh3	11	101053505	101062177	-	3582	protein_coding	pleckstrin homology domain containing, family H (with MyTH4 domain) member 3 [Source:MGI Symbol;Acc:MGI:2384950]	-	399	523	372	355	544	292	1082	817	809	721	917	769	8.05030014978029	10.3411762305845	7.09203525295602	7.73013377846398	9.17288298349225	4.83043713646502	17.547188334779	13.9635272812215	15.8658839271551	12.1607448382715	18.1345470965622
ENSMUSG00000026003	24865.7708150535	21554.2309717914	23574.9895061455	27455.1328376743	23996.6258073325	24171.2412823133	31457.2028528581	30230.8679492362	34141.8248029166	38928.9911986737	33031.2792713345	32999.0621862536	24269.6652033851	33464.8713768788	-0.463512112013773	2.74195503460015e-08	1.6452576490019e-06	Acadl	1	66869998	66902436	-	2005	protein_coding	acyl-Coenzyme A dehydrogenase, long-chain [Source:MGI Symbol;Acc:MGI:87866]	-	22836	20254	22818	23058	26430	26313	35497	32750	31323	42775	31292	36216	823.133763857788	715.468076316466	777.171249778492	896.998044530663	796.187438355173	777.651749523114	1028.44987980741	999.989846145792	1097.46405840806	1288.92050882309	1105.55894855274
ENSMUSG00000016940	632.642005760469	507.621614177176	516.587551629097	776.335614978039	631.920225573341	637.511551321606	978.357380892901	811.387264958125	942.843228762342	1048.42075653704	986.969388939592	1044.20491676184	617.103093906621	968.697156141973	-0.651150185262035	3.07429207539364e-08	1.82774655161247e-06	Kctd2	11	115310954	115322100	+	3009	protein_coding	potassium channel tetramerisation domain containing 2 [Source:MGI Symbol;Acc:MGI:1917632]	-	581	477	500	652	696	694	1104	879	865	1152	935	1146	13.9546421340107	11.2276799201146	11.3475301139987	16.9008927721873	13.9707456829395	13.6667876746877	21.3134003998961	17.8840283718627	20.1945998577877	23.1302743587606	22.011639055713
ENSMUSG00000090137	290.732212630026	250.08612019211	323.383807319815	304.818891770518	231.522496438509	240.674389692018	366.884017834838	440.309130130859	426.186939244018	392.24769623912	461.289436327916	437.363315921188	273.536319673833	420.713422616323	-0.622853931958257	3.49925868531177e-08	2.06775343772481e-06	Uba52	8	70960913	70963451	-	1498	protein_coding	ubiquitin A-52 residue ribosomal protein fusion product 1 [Source:MGI Symbol;Acc:MGI:98887]	-	267	235	313	256	255	262	414	477	391	431	437	480	12.8814338273069	11.1109164234519	14.2687540312095	13.3294549235248	10.2816046959079	10.3637909120339	16.0544113325987	19.4941915226642	18.3360707765147	17.3826485546209	20.6648655094107
ENSMUSG00000056629	492.175880557198	358.634138318047	395.706064547889	434.605060532184	426.727738533722	366.523211782883	637.172968172097	567.694161489473	552.62603119365	783.585305015968	708.295679121355	836.457341699272	412.39534904532	680.971914448636	-0.724510929388938	3.90869015876663e-08	2.28194730860607e-06	Fkbp2	19	6955109	6957869	-	1640	protein_coding	FK506 binding protein 2 [Source:MGI Symbol;Acc:MGI:95542]	-	452	337	383	365	470	399	719	615	507	861	671	918	19.9186245517817	14.5539166953439	15.9480817527896	17.3593418172057	17.3095805887156	14.4164460894259	25.4677689093781	22.9577821548356	21.717280658992	31.7182922407926	28.9828862054309
ENSMUSG00000010122	20.6888091384663	34.0542801963724	48.5592298531352	20.241879531636	23.6062153231421	52.3604588261261	70.8954623835435	118.154231984801	64.3095381467956	94.649096076261	118.225210225919	102.962613956446	33.251812144813	94.8660254622944	-1.50616255891308	4.01522338858997e-08	2.33712448795142e-06	Slc47a1	11	61234227	61269171	-	3383	protein_coding	solute carrier family 47, member 1 [Source:MGI Symbol;Acc:MGI:1914723]	-	19	32	47	17	26	57	80	128	59	104	112	113	0.405897486543544	0.669949106829001	0.948744753953319	0.391950445105216	0.464198663091952	0.998394138197646	1.373706165167	2.3163630827226	1.22515587367401	1.85729904032343	2.34519513417599
ENSMUSG00000063882	5995.39911138923	5309.27512186568	6181.48664279378	5389.10275059908	5052.63801051098	5275.54587786741	7099.29436443209	7173.25419338975	7882.82338775637	9863.52791610112	7978.09052578122	9418.80124307775	5533.90791917103	8235.96527175638	-0.573701436344437	4.03012265028037e-08	2.33879446101793e-06	Uqcrh	4	115924162	115932268	-	1237	protein_coding	ubiquinol-cytochrome c reductase hinge protein [Source:MGI Symbol;Acc:MGI:1913826]	-	5506	4989	5983	4526	5565	5743	8011	7771	7232	10838	7558	10337	321.685337640059	285.652241458673	330.295632126453	285.383650116973	271.724003166501	275.104871763442	376.203550743776	384.596982215527	410.705057107308	529.334182246926	432.812851223709
ENSMUSG00000042675	1084.52915273223	1183.38623682394	1096.19878455694	1258.56862734937	1436.34740927734	1237.36031647003	2309.41968714393	1979.08338574541	1716.73767086785	1743.72757771265	1788.15630466703	1589.08671451365	1216.06508786831	1854.36855677509	-0.608593205553787	4.2978820335273e-08	2.48675966112512e-06	Ypel3	7	126376127	126379686	+	1848	protein_coding	yippee like 3 [Source:MGI Symbol;Acc:MGI:1913340]	-	996	1112	1061	1057	1582	1347	2606	2144	1575	1916	1694	1744	38.9513155670114	42.6183520221793	39.2073007769659	44.6125716854797	51.7055363426948	43.1911525665204	81.9178042161557	71.026673795047	59.8714703482164	62.6388867587699	64.9343352143535
ENSMUSG00000034108	657.686353664928	519.327772994679	658.13254077547	622.735470296801	555.653991452421	501.55807928184	1072.2938685511	1042.15724930344	878.533690615547	868.22343900724	883.522329991913	743.517637066019	585.849034744356	914.708035755876	-0.643712507598718	4.34217723210547e-08	2.50493375576743e-06	Ccs	19	4875394	4889360	-	1782	protein_coding	copper chaperone for superoxide dismutase [Source:MGI Symbol;Acc:MGI:1333783]	-	604	488	637	523	612	546	1210	1129	806	954	837	816	24.4959336928937	19.3957221566433	24.4109825342257	22.8917095820514	20.7432240194882	18.1557463894241	39.4442342008947	38.7868852268005	31.7737646753333	32.3438093075903	33.2721387048753
ENSMUSG00000039656	737.174936144298	633.196772401299	717.023521661187	871.591518656325	746.319576754722	852.465013870965	1132.55501157711	1027.38797030534	1024.59264166081	1061.16198100885	1145.30672406359	1046.02726391151	759.628556581466	1072.83859875453	-0.498176532154585	4.58402848816878e-08	2.62112052466145e-06	Rxrb	17	34250786	34257373	+	3973	protein_coding	retinoid X receptor beta [Source:MGI Symbol;Acc:MGI:98215]	RXR-like	677	595	694	732	822	928	1278	1113	940	1166	1085	1148	12.3150126558653	10.6069917875306	11.9287361542599	14.3706613233291	12.4964250178255	13.8407165865955	18.6860775507778	17.1504398277252	16.6207501542225	17.7308876596858	19.3452404752736
ENSMUSG00000044345	876.552176656071	952.45564924229	838.938183845654	754.903036650424	721.805430072998	780.813859687845	1555.26920603899	1325.54279007948	1449.68958873285	1159.4514269342	1071.41596767239	1128.03288564673	820.911389359214	1281.56697751744	-0.642906095059598	4.69809640265102e-08	2.67110940280037e-06	Marveld1	19	42135839	42140142	+	4304	protein_coding	MARVEL (membrane-associating) domain containing 1 [Source:MGI Symbol;Acc:MGI:2147570]	-	805	895	812	634	795	850	1755	1436	1330	1274	1015	1238	13.517250948522	14.7280281164342	12.8836018158801	11.4895027549128	11.1564853928891	11.7024239552527	23.6870357926166	20.4258830076481	21.708044887098	17.8832998383651	16.7053946204551
ENSMUSG00000020743	1427.52783055417	1273.84291859555	1402.01861512137	1406.21527805071	1263.84045114668	1512.02307417199	1820.24099669748	1703.08248446842	1976.15580779899	1925.745070167	1760.71116657887	1735.78566006221	1380.91136127341	1820.28686429549	-0.398422640488904	4.98860749369253e-08	2.80299185794441e-06	Mif4gd	11	115498744	115503795	-	2010	protein_coding	MIF4G domain containing [Source:MGI Symbol;Acc:MGI:1916924]	-	1311	1197	1357	1181	1392	1646	2054	1845	1813	2116	1668	1905	47.1380261648756	42.1785771237221	46.1038631635532	45.828757043872	41.8288296119056	48.5247088263442	59.3622344725433	56.1951682595977	63.3640720745329	63.6019013328757	58.7845162211895
ENSMUSG00000025825	2032.94771902719	1779.33614026046	1702.6725701695	2036.09494112338	1776.82166874573	1727.89514126216	2313.8506535429	2341.85380113625	2459.02233998595	2793.05842171197	2481.67383251014	2502.99381007396	1842.62803009807	2482.07547649353	-0.430262199787196	5.01867554781707e-08	2.81175998055077e-06	Iscu	5	113910809	113916349	+	2176	protein_coding	iron-sulfur cluster assembly enzyme [Source:MGI Symbol;Acc:MGI:1913633]	-	1867	1672	1648	1710	1957	1881	2611	2537	2256	3069	2351	2747	62.0083515082165	54.4215884807129	51.7192053770776	61.294493090466	54.3205889274397	51.222299262062	69.7033801418903	71.3773202534534	72.8318827530067	85.2095928632637	76.5344027852331
ENSMUSG00000068874	620.664274153988	562.959819496281	585.810283547396	486.995807555242	815.322360006984	607.197601474901	1315.99702049453	1142.772962478	1397.36996447783	891.885713026305	1059.80456309663	841.924383148286	613.158357705799	1108.2924344536	-0.852967684450092	5.19263351459611e-08	2.90086172865698e-06	Selenbp1	3	94840367	94852069	+	2273	protein_coding	selenium binding protein 1 [Source:MGI Symbol;Acc:MGI:96825]	-	570	529	567	409	898	661	1485	1238	1282	980	1004	924	18.1234209895751	16.483524131447	17.0348043731487	14.0348608348256	23.8621425659343	17.2318215454841	37.9518434656211	33.3441669543177	39.6214095838356	26.0481649139813	31.2894000984894
ENSMUSG00000074170	64.2441967983953	59.5949903436517	39.2606539238114	78.5861205345867	131.650046994446	100.127894948206	241.044572104048	241.846943593889	222.358403083836	364.034984908696	118.225210225919	209.569922212236	78.9106505905162	232.846672688104	-1.5584906015677	5.41652736128928e-08	3.01726958254512e-06	Plekhf1	7	37916396	37927440	-	5263	protein_coding	pleckstrin homology domain containing, family F (with FYVE domain) member 1 [Source:MGI Symbol;Acc:MGI:1919537]	-	59	56	38	66	145	109	272	262	204	400	112	230	0.81018351172167	0.753613186339425	0.493064521487684	0.978126001522308	1.6640530495901	1.22721962751538	3.00221224643433	3.04766048492846	2.72294036529528	4.59173815271646	1.50746630038331
ENSMUSG00000071719	5.44442345749113	2.12839251227327	8.26540082606556	5.95349397989293	7.2634508686591	2.75581362242769	22.1548319948573	19.3846786850064	29.4297886434488	30.9429737172392	22.1672269173598	15.4899507722087	5.30182921113495	23.2615751216867	-2.13213454623042	5.4985388974136e-08	3.04550127363583e-06	Nalf2	X	98864627	98892396	+	3909	protein_coding	NALCN channel auxiliary factor 2 [Source:MGI Symbol;Acc:MGI:3648377]	-	5	2	8	5	8	3	25	21	27	34	21	17	0.0924419488748509	0.0362374940586229	0.13975837549459	0.0997673811408775	0.123610923686174	0.0454762608490883	0.37151828766628	0.328891225548937	0.485220818785238	0.525489133105262	0.380554256471478
ENSMUSG00000106918	449.709377588767	458.66858639489	525.886127558421	448.893446083927	449.426022498282	442.767388670049	635.400581612509	631.38667716878	562.435960741466	738.080931902381	641.793998369275	738.050595617004	462.558491465723	657.858124235236	-0.509093588300964	5.58199744476342e-08	3.07484698290568e-06	Mrpl33	5	31754279	31821728	+	7326	protein_coding	mitochondrial ribosomal protein L33 [Source:MGI Symbol;Acc:MGI:2137225]	-	413	431	509	377	495	482	717	684	516	811	608	810	4.07425208235572	4.16681470124165	4.74465233948355	4.01382722401428	4.08103970176735	3.89860547655289	5.68536169976265	5.71594248572484	4.94793652847722	6.68812579001931	5.87894807688585
ENSMUSG00000026269	1060.57368951927	1023.75679840344	1012.51160119303	1285.95469965687	929.721711188364	1265.83705723512	1528.68340764516	1464.00478068667	1568.49873547862	1775.58063889217	1666.76434773863	1930.77680507708	1096.39259286602	1655.71811925305	-0.595067696642385	5.58315408140375e-08	3.07484698290568e-06	Rnpepl1	1	92838505	92852106	+	9467	protein_coding	arginyl aminopeptidase (aminopeptidase B)-like 1 [Source:MGI Symbol;Acc:MGI:1914170]	-	974	962	980	1080	1024	1378	1725	1586	1439	1951	1579	2119	7.43551987155056	7.19708325935888	7.06915047021478	8.89806587747048	6.53311216734176	8.62513706004087	10.584798148055	10.2562705531691	10.6779958918846	12.450746334241	11.8149724271063
ENSMUSG00000023089	1719.3489278757	1723.99793494135	1968.19857170686	1530.04795283248	1646.98748446845	1444.04633815211	2289.92343498846	2276.31512558218	2197.42421871085	2563.71638121949	2208.2780338627	2543.08544736674	1672.10453499616	2346.45710695507	-0.489076641779568	5.64554889161996e-08	3.09169340850658e-06	Ndufa5	6	24518665	24528012	-	1032	protein_coding	NADH:ubiquinone oxidoreductase subunit A5 [Source:MGI Symbol;Acc:MGI:1915452]	-	1579	1620	1905	1285	1814	1572	2584	2466	2016	2817	2092	2791	110.577608120481	111.18063475085	126.057534894006	97.1197752617057	106.167140582644	90.2613882920166	145.451656010995	146.289123498255	137.230979477214	164.914044374885	143.596859691784
ENSMUSG00000036820	173.132665948218	146.859083346856	135.345938526823	172.651325416895	187.033859867972	197.499976273984	293.329975611911	295.385579962002	258.328144759162	252.094227049272	231.172509281038	272.440898875907	168.753808230125	267.125222589882	-0.661690108194117	6.19318464830933e-08	3.37259671562414e-06	Amdhd2	17	24374807	24382740	-	3659	protein_coding	amidohydrolase domain containing 2 [Source:MGI Symbol;Acc:MGI:2443978]	-	159	138	131	145	206	215	331	320	237	277	219	299	3.14050488800956	2.67122523503302	2.44490739153096	3.09093470716344	3.40045745907305	3.48181117670616	5.25498453705776	5.35409695876644	4.55016629528068	4.57370187050823	4.23979311146416
ENSMUSG00000045103	131.755047671285	147.923279602992	140.511814043114	110.734988026009	125.294527484369	142.383703825431	248.134118342402	227.077664595789	165.678810140897	206.589853935685	226.950180344398	208.6587486374	133.100560108867	213.848229332762	-0.684172211962448	8.2417307033437e-08	4.40185402757431e-06	Dmd	X	81992476	84249747	+	23801	protein_coding	dystrophin, muscular dystrophy [Source:MGI Symbol;Acc:MGI:94909]	-	121	139	136	93	138	155	280	246	152	227	215	229	0.367413343610494	0.413631331335801	0.390208954528886	0.304769836879217	0.350200222128886	0.38589189623907	0.683390103300696	0.632759341774387	0.44863145099099	0.576210470441211	0.639891314165684
ENSMUSG00000055553	1019.19607124234	865.191556239086	769.715451927355	996.614892234077	958.775514663001	872.674313768768	1269.91496994522	1233.23479634136	1262.21093515236	1255.01061047273	1214.97515151815	1183.61447371171	913.694633345771	1236.49348952359	-0.436939771455406	8.38982011642015e-08	4.46867103789929e-06	Kxd1	8	70960922	70980606	-	3176	protein_coding	KxDL motif containing 1 [Source:MGI Symbol;Acc:MGI:1922870]	-	936	813	745	837	1056	950	1433	1336	1158	1379	1151	1299	21.2990441530276	18.1302538028499	16.0187751852654	20.5555547821348	20.0824160236088	17.7244299408199	26.2102736226268	25.7528102089508	25.6135277681135	26.2321728439804	25.6718868210628
ENSMUSG00000113902	331.02094621546	335.221820683041	378.142087792499	285.767711034861	346.829778978472	267.313921375486	488.292497166656	458.770728878485	498.126422594671	631.600698816588	442.288956113037	528.480673404768	324.04937767997	507.926662829034	-0.648769707582184	8.94719511381197e-08	4.71388672649373e-06	Ndufb1	12	101934349	101943327	-	1153	protein_coding	NADH:ubiquinone oxidoreductase subunit B1 [Source:MGI Symbol;Acc:MGI:3780865]	-	304	315	366	240	382	291	551	497	457	694	419	580	19.055003600719	19.3497375310817	21.6773058618666	16.2355188709671	20.0108985758125	14.9552213832883	27.7605553358059	26.3891708145783	27.8437820355463	36.3647541652997	25.7423194400197
ENSMUSG00000033191	1455.83883253313	1412.18843189332	1436.11339352889	1268.09421771719	1549.83882910013	1425.67424733592	3073.31829432661	2825.54768832403	2774.03007768805	2212.4226207826	1622.42989390391	2102.98861072104	1424.62465868476	2435.12286429104	-0.773351973650657	9.19450625796393e-08	4.81806997738752e-06	Tie1	4	118328388	118347258	-	4917	protein_coding	tyrosine kinase with immunoglobulin-like and EGF-like domains 1 [Source:MGI Symbol;Acc:MGI:99906]	-	1337	1327	1390	1065	1707	1552	3468	3061	2545	2431	1537	2308	19.6515114089464	19.1145706114636	19.3049250262765	16.8940446579976	20.9684268069086	18.7034047914651	40.9717711868099	38.1120038917778	36.3604216641219	29.870001428423	22.1430080923981
ENSMUSG00000040488	1738.94885232267	2070.9259144419	2238.89044876051	2003.94607363196	1715.99026772071	2018.17417615788	3290.43564787621	3080.31775104125	2653.04094659831	2720.25142473023	2496.45198378838	3558.13280973383	1964.47928883927	2966.4384272947	-0.594861254246165	9.29438426074481e-08	4.84429287970884e-06	Ltbp4	7	27004561	27037117	-	6463	protein_coding	latent transforming growth factor beta binding protein 4 [Source:MGI Symbol;Acc:MGI:1321395]	-	1597	1946	2167	1683	1890	2197	3713	3337	2434	2989	2365	3905	17.8581110415724	21.3256615255652	22.896984109831	20.3111352658678	17.6628257059935	20.1430423404514	33.3731078126445	31.6097247101703	26.4562173950697	27.9410197262745	25.9214892237401
ENSMUSG00000022075	265.687864725567	268.177456546432	261.393301124323	248.856048359525	293.261828822111	326.104611987277	511.333522441308	433.847570569191	347.707502861488	432.291544579077	401.121248980797	410.028108676114	277.246851927539	422.721583017996	-0.607825919044385	9.45278636540358e-08	4.90099059437132e-06	Rhobtb2	14	70022439	70043085	-	10124	protein_coding	Rho-related BTB domain containing 2 [Source:MGI Symbol;Acc:MGI:2180557]	-	244	252	253	209	323	355	577	470	319	475	380	450	1.74181669437055	1.76295909706339	1.70656137546318	1.6101946821781	1.92700535265988	2.07780784271617	3.31077399132075	2.84213291525688	2.21350179851854	2.83460119553282	2.65885356647976
ENSMUSG00000032698	146.99943335226	191.555326104595	136.379113630082	155.981542273195	138.913497863105	161.674399182424	241.044572104048	232.616144220077	215.818450051958	259.374926747446	221.672269173598	277.907940324921	155.25055206761	241.405717103675	-0.639403671080389	9.95993686277091e-08	5.14976416354067e-06	Lmo2	2	103788331	103812223	+	2166	protein_coding	LIM domain only 2 [Source:MGI Symbol;Acc:MGI:102811]	-	135	180	132	131	153	176	272	252	198	285	210	305	4.50443241463453	5.88583231060209	4.16168309410796	4.71733894434343	4.26643873531024	4.81485685503219	7.29484905493253	7.12263601479665	6.42167127945412	7.94944667689037	6.86789745404897
ENSMUSG00000028538	543.353461057614	522.520361763089	532.08517817797	634.642458256587	600.142628022958	590.662719740335	758.581447503916	719.079271219999	746.644637806017	879.144488554501	754.741297424394	820.056217352227	570.567801169759	779.707893310176	-0.450969020898136	1.01125068441969e-07	5.20098533222305e-06	St3gal3	4	117789351	117992111	-	2768	protein_coding	ST3 beta-galactoside alpha-2,3-sialyltransferase 3 [Source:MGI Symbol;Acc:MGI:1316659]	-	499	491	515	533	661	643	856	779	685	966	715	900	13.0286440388544	12.5634593314852	12.7055851359873	15.0191502387915	14.423408668515	13.7649314129085	17.9644339368972	17.229395278051	17.3846446656574	21.0844139172899	18.2979701832354
ENSMUSG00000061474	1358.92809498979	1190.8356106169	1289.40252886623	1438.36414554213	1325.57978353029	1222.66264381708	1676.6776853708	1656.00540766197	1613.18841452979	1957.59813134651	1834.60192297007	2044.67350193155	1304.29546789374	1797.12417730178	-0.462948475840045	1.01818307198943e-07	5.22282245449777e-06	Mrps36	13	100872463	100881167	-	1274	protein_coding	mitochondrial ribosomal protein S36 [Source:MGI Symbol;Acc:MGI:1913378]	-	1248	1119	1248	1208	1460	1331	1892	1794	1480	2151	1738	2244	70.7961949032083	62.209181956005	66.8957742622474	73.9574186811092	69.2175085367259	61.906719667777	86.2695558692097	86.2088146222399	81.6081663856797	102.005003528362	96.6369698323502
ENSMUSG00000059734	3573.71955749718	2889.29283541097	3146.0181894212	3283.94727930894	3137.81077526073	2813.68570849867	3825.69638887197	4167.70591727637	4269.49933764404	4602.31229670819	4077.71417056005	4197.77665926857	3140.74572423295	4190.11746172153	-0.416084227277102	1.06297765672346e-07	5.39076635359352e-06	Ndufs8	19	3958863	3962774	-	1291	protein_coding	NADH:ubiquinone oxidoreductase core subunit S8 [Source:MGI Symbol;Acc:MGI:2385079]	-	3282	2715	3045	2758	3456	3063	4317	4515	3917	5057	3863	4607	183.728738573847	148.948942295527	161.069971578857	166.629640737751	161.688833073399	140.58853945463	194.250284947064	214.106659290644	213.141816092422	236.655828057524	211.963667572465
ENSMUSG00000031217	621.753158845487	644.902931218802	527.952477764937	531.05166300645	516.612943033378	744.069678055476	1175.97848228703	870.464380950525	817.49412898469	1103.02600427335	925.745619358313	1428.72016534255	597.723808654088	1053.57146353274	-0.817882381311399	1.06478796346891e-07	5.39076635359352e-06	Efnb1	X	98179736	98192597	+	3452	protein_coding	ephrin B1 [Source:MGI Symbol;Acc:MGI:102708]	-	571	606	511	446	569	810	1327	943	750	1212	877	1568	11.9544632169567	12.4335649986595	10.1088939488727	10.0773956561032	9.95575073479814	13.9041164507396	22.3308880309258	16.7239772669061	15.2627155001247	21.2120345394474	17.99665395017
ENSMUSG00000025558	985.440645805894	955.6482380107	1135.45943848076	760.856530630317	1120.38729649067	866.244081983104	1767.06939990982	1532.31269605289	2004.49560427046	1579.91183450374	1178.02977332255	1683.84876629657	970.672705233573	1624.27801239267	-0.742391938987323	1.07661470790735e-07	5.43648481465631e-06	Dock9	14	121779458	122035249	-	13398	protein_coding	dedicator of cytokinesis 9 [Source:MGI Symbol;Acc:MGI:106321]	-	905	898	1099	639	1234	943	1994	1660	1839	1736	1116	1848	4.88172560423006	4.74711983576246	5.60158907392317	3.72001870055414	5.56298285425566	4.17062251954317	8.6455183850009	7.58519547734033	9.64235437069468	7.82816985193467	5.90047779987937
ENSMUSG00000030541	3723.98564492393	3513.97603776317	4188.49186860872	3426.83113482637	3599.94783677917	4364.29017338465	6166.1328408087	6206.78949895157	7084.94911786731	5548.8032574708	4934.84694469796	4795.50652436086	3802.920449381	5789.50469735953	-0.606194355269069	1.12532099132871e-07	5.65258116683202e-06	Idh2	7	79744594	79765140	-	2588	protein_coding	isocitrate dehydrogenase 2 (NADP+), mitochondrial [Source:MGI Symbol;Acc:MGI:96414]	-	3420	3302	4054	2878	3965	4751	6958	6724	6500	6097	4675	5263	95.5051064357905	90.3663266685797	106.972710378819	86.7382700237827	92.5361560197494	108.780217553364	156.180212920865	159.060409282962	176.437305714476	142.331955392737	127.961788869089
ENSMUSG00000037266	5949.6659543463	5450.81322393185	5415.90389127946	5716.5449194932	6174.84116971881	6617.62711198969	9021.44758830591	8468.33534553565	6898.5604564588	7433.59439183557	8808.83374406513	8624.25788582092	5887.56604512655	8209.17156867033	-0.479523043375897	1.1281320367938e-07	5.65258116683202e-06	Rsrp1	4	134650903	134654982	+	3349	protein_coding	arginine/serine rich protein 1 [Source:MGI Symbol;Acc:MGI:106498]	-	5464	5122	5242	4801	6801	7204	10180	9174	6329	8168	8345	9465	117.912623411251	108.322396210414	106.889586353217	111.81518760916	122.656385480278	127.464052270335	176.578770527831	167.703548114631	132.75817718077	147.350316951922	176.511966349938
ENSMUSG00000087030	3.26665407449468	0	2.06635020651639	4.76279518391435	6.35551951007671	5.51162724485538	26.5857983938288	21.2308385597689	28.3397964714692	33.6732361040544	10.5558223415999	14.5787771973729	3.66049103664292	22.4940448446824	-2.5998750545423	1.17369433791727e-07	5.79131767092628e-06	Gm16143	10	62891382	62893246	-	538	lncRNA	predicted gene 16143 [Source:MGI Symbol;Acc:MGI:3801780]	-	3	0	2	4	7	6	30	23	26	37	10	16	0.402998786042891	0	0.253864075189756	0.579911810973517	0.785865637738098	0.660842764531919	3.23925275796466	2.61724406226131	3.394942358283	4.15498960137839	1.31668134939547
ENSMUSG00000023951	6095.57650300707	5640.24015752417	7362.40578581789	6002.31263052806	5946.04246735605	6024.20857862693	7482.12986130322	8544.95098033829	9021.86520747504	9102.69479764195	7994.97984152778	8388.26392993845	6178.46435381003	8422.48076970412	-0.446972671045666	1.21306557074738e-07	5.95535549517672e-06	Vegfa	17	46327919	46343295	-	4285	protein_coding	vascular endothelial growth factor A [Source:MGI Symbol;Acc:MGI:103178]	-	5598	5300	7126	5041	6549	6558	8443	9257	8277	10002	7574	9206	94.416267280921	87.6029790733176	113.566049602518	91.7593037482622	92.3116894519814	90.6879846438185	114.459493870841	132.25682732466	135.694880081999	141.021885421974	125.209544053509
ENSMUSG00000040181	5176.55782338256	4421.73544424773	4184.35916819569	4100.76665335025	4023.95178123714	4216.39484231436	5528.9598726366	6352.63612905781	7202.66827244111	6500.75474300704	5384.52497645012	6231.51607830209	4353.96095212129	6200.17667864913	-0.510005261600189	1.22396489756214e-07	5.98457761335351e-06	Fmo1	1	162657130	162694179	-	6304	protein_coding	flavin containing monooxygenase 1 [Source:MGI Symbol;Acc:MGI:1310002]	-	4754	4155	4050	3444	4432	4590	6239	6882	6608	7143	5101	6839	54.5014092174372	46.6819141468335	43.8724963063895	42.611927229621	42.4635288359528	43.1445203994927	57.491632301367	66.8339495725799	73.6368432600871	68.4565390004778	57.3194584555406
ENSMUSG00000037493	2898.61104876828	2642.39930398727	2593.26950917807	3188.69137563066	2202.64147592087	4164.03438348824	4683.53148371284	3856.62797837889	5888.13771303373	8513.86820955213	6232.15751048059	8259.7884558866	2948.27451616223	6239.01855850746	-1.08144483077897	1.22825290248858e-07	5.98457761335351e-06	Cib2	9	54452078	54467502	-	1433	protein_coding	calcium and integrin binding family member 2 [Source:MGI Symbol;Acc:MGI:1929293]	-	2662	2483	2510	2678	2426	4533	5285	4178	5402	9355	5904	9065	134.253810054441	122.722547276767	119.613736864879	145.763443898368	102.253254908595	187.442769873607	214.242022430883	178.492884564603	264.819354159141	394.410160386289	291.852298500699
ENSMUSG00000024526	22130.4924700099	19002.2883495758	21002.3834990326	21754.0670025288	18911.3022679125	16426.4863987506	29229.3129474552	29997.3287250787	25949.443638318	28883.4457901182	24685.8461280656	32587.2117304278	19871.1699979684	28555.4314932439	-0.523148623249402	1.39747815158669e-07	6.75830167785989e-06	Cidea	18	67476674	67500855	+	1115	protein_coding	cell death-inducing DNA fragmentation factor, alpha subunit-like effector A [Source:MGI Symbol;Acc:MGI:1270845]	-	20324	17856	20328	18270	20829	17882	32983	32497	23807	31737	23386	35764	1317.34363593848	1134.23525403462	1245.01135390406	1278.05021684519	1128.30389599288	950.321134478857	1718.38766096204	1784.29667368776	1499.93050311556	1719.65567515872	1485.74417936196
ENSMUSG00000046743	104.53293038383	135.152924529353	132.246413217049	101.20939765818	155.256262317588	68.8953405606922	269.402757057465	240.923863656508	162.408833624958	240.263090039739	228.005762578558	262.417989552713	116.215544777782	233.90371608499	-1.00976800946777	1.4139068881585e-07	6.82078506518349e-06	Fat4	3	38941089	39066134	+	17165	protein_coding	FAT atypical cadherin 4 [Source:MGI Symbol;Acc:MGI:3045256]	-	96	127	128	85	171	75	304	261	149	264	216	288	0.404196160822278	0.524027097668073	0.509236693092552	0.386241874684225	0.60170668670159	0.258908685783697	1.02881108276655	0.930883564215881	0.609794907626614	0.929203018497689	0.891400560737252
ENSMUSG00000036192	7.62219284048758	4.25678502454655	9.29857592932375	4.76279518391435	4.53965679291194	14.6976726529477	38.9925043109489	38.7693573700128	31.609772987408	52.7850728117609	17.9448979807199	19.134645071552	7.52961307068864	33.2060417554004	-2.12988717182861	1.45732032206761e-07	7.01281296567239e-06	Rorb	19	18907969	19088560	-	11076	protein_coding	RAR-related orphan receptor beta [Source:MGI Symbol;Acc:MGI:1343464]	THR-like	7	4	9	4	5	16	44	42	29	58	17	21	0.0456751362777635	0.0255782528485296	0.0554897910829178	0.028168341847576	0.0272658846091354	0.0855985090449434	0.230768000741963	0.232148031901552	0.18393161469682	0.316370178329115	0.10872487921245
ENSMUSG00000038543	62.0664274153988	102.162840589117	81.6208331573974	85.7303133104582	69.0027832522614	52.3604588261261	162.173370202356	136.615830732426	102.459264166081	155.624956048468	175.226650870559	207.747575062564	75.4906094251265	156.641274513742	-1.05790709738443	1.63549458790303e-07	7.69870466910966e-06	BC028528	3	95791266	95799317	-	1402	protein_coding	cDNA sequence BC028528 [Source:MGI Symbol;Acc:MGI:2385885]	-	57	96	79	72	76	57	183	148	94	171	166	228	2.93826932306022	4.8497243118456	3.84797821815798	4.00561054027642	3.27414654532661	2.40910654031572	7.58243915912155	6.46267571833699	4.71000287893909	7.36883088536856	8.38731654435171
ENSMUSG00000023020	1240.23966361648	1400.48227307581	1215.01392143164	1101.39638628019	1338.29082255044	1121.61614432807	1715.67018968175	1574.77437317242	1571.76871199456	1687.30215505181	1601.31824922071	1713.00632069132	1236.17320188044	1643.9733333021	-0.411259114740785	1.73194425997336e-07	8.05333894426754e-06	Cox14	15	99623528	99627413	+	2326	protein_coding	cytochrome c oxidase assembly protein 14 [Source:MGI Symbol;Acc:MGI:1913629]	-	1139	1316	1176	925	1474	1221	1936	1706	1442	1854	1517	1880	35.3898541285375	40.0719070047521	34.5263873610611	31.0181763468369	38.2754502588113	31.1053518440447	48.3505591373994	44.9022371523641	43.5508747567054	48.1560118039794	46.1996653733327
ENSMUSG00000071347	226.488015831631	247.957727679836	324.416982423073	320.29797611824	433.991189402381	205.767417141267	749.719514705973	679.386833912605	528.646203410099	482.346355004022	449.678031752157	736.228248467333	293.153218099405	604.334197875365	-1.04372992116082	1.73568695933753e-07	8.05333894426754e-06	C1qtnf9	14	61005583	61018318	+	1903	protein_coding	C1q and tumor necrosis factor related protein 9 [Source:MGI Symbol;Acc:MGI:3045252]	-	208	233	314	269	478	224	846	736	485	530	426	808	7.89931269107439	8.67183417659264	11.2679364030362	11.0254856946544	15.1712597299963	6.97490657201529	25.8248277155736	23.677600512817	17.9037614605842	16.8262591773591	15.8574653234498
ENSMUSG00000037053	0	1.06419625613664	0	3.57209638793576	0	0.91860454080923	10.6343193575315	5.53847962428754	8.71993737583669	28.2127113304239	22.1672269173598	36.4469429934323	0.925816197480271	18.6199362664786	-4.41895953744834	1.80546465001301e-07	8.35715196688166e-06	Azgp1	5	137979782	137988495	+	1610	protein_coding	alpha-2-glycoprotein 1, zinc [Source:MGI Symbol;Acc:MGI:103163]	-	0	1	0	3	0	1	12	6	8	31	21	40	0	0.0439914174767568	0	0.145338146414791	0	0.0368047005505354	0.432973412120493	0.228151872346193	0.349064307454611	1.16328548886669	0.923966825184476
ENSMUSG00000027602	1654.0158463858	1544.14876765426	1736.76734857703	1772.95050721212	1415.46498802994	1745.34862753754	2227.88990540286	2412.9309563146	2733.7003673248	3790.5142803618	2418.33889846054	4213.26661004078	1644.78268089945	2966.10683631756	-0.850832169610042	1.86607023386128e-07	8.61716660724396e-06	Map1lc3a	2	155118217	155119993	+	1181	protein_coding	microtubule-associated protein 1 light chain 3 alpha [Source:MGI Symbol;Acc:MGI:1915661]	-	1519	1451	1681	1489	1559	1900	2514	2614	2508	4165	2291	4624	92.9549742951012	87.0184507041714	97.2011365757666	98.3397361046331	79.7312830201679	95.3307188688297	123.657719763913	135.504696703901	149.182873177903	213.066710508288	137.416268471481
ENSMUSG00000027227	758.952629974263	777.927463235881	779.014027856679	844.205446348818	790.808213325259	727.53479632091	1069.63528871171	1008.00329162033	1153.2117179544	1025.66856998025	929.967948294953	962.199295026613	779.740429510302	1024.78101859804	-0.394654256912136	1.92298530715336e-07	8.85894724084559e-06	Sord	2	122065230	122095821	+	2352	protein_coding	sorbitol dehydrogenase [Source:MGI Symbol;Acc:MGI:98266]	-	697	731	754	709	871	792	1207	1092	1058	1127	881	1056	21.4170780588265	22.0127292272831	21.8921066813084	23.5121939839881	22.3672902157919	19.9534055127546	29.8109496375918	28.4239207631298	31.6001892023829	28.9492349816758	26.5339282578133
ENSMUSG00000037740	460.598224503749	363.95511959873	389.507013928339	401.265494244784	393.134278266174	387.651116221495	567.163699068348	565.84800161471	512.296320830406	550.602914674403	487.678992181916	584.062261469753	399.351874460545	544.608698306589	-0.449305816092713	2.06223032563345e-07	9.38918495565339e-06	Mrps26	2	130405662	130410615	+	4358	protein_coding	mitochondrial ribosomal protein S26 [Source:MGI Symbol;Acc:MGI:1333830]	-	423	342	377	337	433	422	640	613	470	605	462	641	7.01484210914218	5.55818134260024	5.90755334034389	6.03152195963541	6.00113235998299	5.7379186893173	8.53097376183563	8.61136329258941	7.5762093119236	8.38723171646212	7.50961563745621
ENSMUSG00000035048	819.930172698164	610.848651022429	670.530642014568	627.498265480715	729.068880941657	587.906906117907	1030.64278440076	995.080172496995	943.933220934322	1067.53259324475	857.132774137913	936.68643493121	674.297253045907	971.834663357659	-0.527788085201675	2.16455839119944e-07	9.80913279331195e-06	Anapc13	9	102503495	102511624	+	2377	protein_coding	anaphase promoting complex subunit 13 [Source:MGI Symbol;Acc:MGI:1916260]	-	753	574	649	527	803	640	1163	1078	866	1173	812	1028	22.8944678458813	17.103167247358	18.6452857007584	17.2928140637439	20.4041683768127	15.9543809201816	28.4221149227589	27.7643967610858	25.5935213142441	29.8139365734717	24.1985758338876
ENSMUSG00000047067	156.799395575744	155.372653395949	160.14214100502	211.944385684188	200.652830246708	229.651135202307	328.777706803683	285.231700650808	274.678027338856	316.710436870566	283.951620989038	275.174419600414	185.760423518319	294.087318708894	-0.661950137726249	2.19931261767904e-07	9.94345037216238e-06	Dusp28	1	92834703	92836157	+	1314	protein_coding	dual specificity phosphatase 28 [Source:MGI Symbol;Acc:MGI:1914696]	-	144	146	155	178	221	250	371	309	252	348	269	302	7.9201222608612	7.86957579306428	8.05545100078908	10.5659578892823	10.1584966944754	11.2738903893383	16.4015315064493	14.3966609555438	13.4724477568954	16.0005301149465	14.501731982284
ENSMUSG00000028998	641.353083292455	566.152408264691	620.938237058175	556.056337722	581.98400085131	452.87203861895	853.404128441905	772.617907588112	790.2443246852	1060.25189354658	773.741777639274	920.285310584166	569.892684301263	861.757557080872	-0.597565966089438	2.2478693360809e-07	1.01027804047893e-05	Tomm7	5	24043942	24049159	-	1125	protein_coding	translocase of outer mitochondrial membrane 7 [Source:MGI Symbol;Acc:MGI:1913419]	-	589	532	601	467	641	493	963	837	725	1165	733	1010	37.8379440944721	33.4929145752816	36.4817343749801	32.377893968856	34.4142288379791	25.9671066382013	49.7255531373316	45.5482397951939	45.2717014307106	62.5639118908332	46.1545383875114
ENSMUSG00000066900	1130.26230977516	968.418593084339	1071.40258207875	1320.48496474025	1152.16489404105	1187.75567126633	1640.34376089924	1485.23561924644	1662.23806226887	1538.95789870151	1402.86878919863	1653.78003832699	1138.41483583098	1563.90402810695	-0.458446636776206	2.28116417162043e-07	1.02184591383578e-05	Suds3	5	117229745	117254178	-	11321	protein_coding	suppressor of defective silencing 3 homolog (S. cerevisiae) [Source:MGI Symbol;Acc:MGI:1919204]	-	1038	910	1037	1109	1269	1293	1851	1609	1525	1691	1329	1815	6.62639502025546	5.69312125653179	6.25529064273543	7.64066210411759	6.77032266114591	6.76772805203305	9.49789767684247	8.7010149838661	9.46294652501915	9.02421242935467	8.31578304196151
ENSMUSG00000049760	1636.59369132183	1387.71191800217	1613.8195112893	1455.03392868583	1423.63637025718	1253.8951982046	1849.48537493069	1918.16010987825	1885.68645752468	2132.33492410269	1979.21668904998	2006.40421178845	1461.78176962682	1961.88129454579	-0.424969174371024	2.41250530414415e-07	1.06837165416552e-05	Micos13	17	56914452	56916771	-	1169	protein_coding	mitochondrial contact site and cristae organizing system subunit 13 [Source:MGI Symbol;Acc:MGI:2442174]	-	1503	1304	1562	1222	1568	1365	2087	2078	1730	2343	1875	2202	92.9200058104609	79.0054247283168	91.2473048632002	81.5344100425973	81.0147474209527	69.1906331607221	103.708367041895	108.825255358422	103.961592766609	121.089997507315	113.618675038724
ENSMUSG00000058486	352.798640045425	345.863783244407	251.061550091741	257.190939931375	319.591838221	298.546475763	720.475136472761	558.46336211566	513.386313002385	474.155567843577	402.176831214957	471.076738190113	304.175537882825	523.288991473242	-0.78299305619891	2.46303061216287e-07	1.08089792620899e-05	Wdr91	6	34857361	34887811	-	4652	protein_coding	WD repeat domain 91 [Source:MGI Symbol;Acc:MGI:2141558]	-	324	325	243	216	352	325	813	605	471	521	381	517	5.0334998848315	4.94808882087554	3.56713951051779	3.62158167076582	4.57020301597746	4.13973765328196	10.152118951112	7.96185623598484	7.11250416449662	6.76625732197229	5.80160596810803
ENSMUSG00000037916	13032.8608725423	11644.4354346471	12210.0633703053	13029.8169243937	11752.2635054904	10999.3707716497	15082.1234288191	15137.5878931152	15531.2984585371	15937.4516393027	14344.3069800001	14743.6996144182	12111.4684798381	15129.4113356987	-0.321093367798049	2.53081140445374e-07	1.10814199355822e-05	Ndufv1	19	4057384	4062806	-	2634	protein_coding	NADH:ubiquinone oxidoreductase core subunit V1 [Source:MGI Symbol;Acc:MGI:107851]	-	11969	10942	11818	10943	12944	11974	17019	16399	14249	17512	13589	16181	328.402802953592	294.221748272355	306.395048336898	324.044658480064	296.814606270012	269.372122198671	375.339374412005	381.153803651885	380.023058098065	401.670993759815	365.455655923731
ENSMUSG00000046167	43.555387659929	26.6049064034159	101.251160119303	65.4884337788223	18.1586271716477	81.7558041320215	179.897235798242	361.847335453453	208.188504848101	138.333294265304	128.781032567519	219.59283153543	56.1357198775232	206.106705744675	-1.87730204910158	2.55102798781319e-07	1.1119850921766e-05	Gldn	9	54193770	54249070	+	4658	protein_coding	gliomedin [Source:MGI Symbol;Acc:MGI:2388361]	-	40	25	98	55	20	89	203	392	191	152	122	241	0.620619284073495	0.380131935044968	1.43674640406877	0.920974156650191	0.259336142491012	1.13219097077849	2.53164269864285	5.1521114095867	2.88054865782974	1.97149008182562	1.85533913801892
ENSMUSG00000031147	65.3330814898935	87.2640930032042	77.4881327443646	47.6279518391435	115.307282539963	57.8720860709815	242.816958663637	151.385109730526	102.459264166081	184.747754841163	183.671308743839	184.968235691669	75.1487712812584	175.008105306152	-1.21723636741589	2.59722164140156e-07	1.12455647952088e-05	Magix	X	7539403	7547490	-	2910	protein_coding	MAGI family member, X-linked [Source:MGI Symbol;Acc:MGI:1859644]	-	60	82	75	40	127	63	274	164	94	203	174	203	1.49012609547131	1.99578932483898	1.76003701613516	1.07213936186856	2.63598701836492	1.28285250063258	5.46969905563672	3.45024171674048	2.26921788188062	4.21457262306064	4.23564173469447
ENSMUSG00000028461	149.177202735257	123.44676571185	141.544989146373	132.167566353623	129.834184277281	167.18602642728	211.800193870836	180.923667726726	202.738543988203	242.083264964283	229.061344812718	242.372170906325	140.559455775277	218.163197711515	-0.632989430443903	2.78390963173469e-07	1.19474585321312e-05	Ccdc107	4	43492900	43495921	+	1547	protein_coding	coiled-coil domain containing 107 [Source:MGI Symbol;Acc:MGI:1913423]	-	137	116	137	111	143	182	239	196	186	266	217	266	6.40022161690957	5.31081908723924	6.04761006009571	5.59650509497681	5.58313666762793	6.97124328074848	8.97456578592139	7.75647541882833	8.44625060684857	10.3882362003889	9.93647581231571
ENSMUSG00000042541	475.842610184724	473.567333980803	524.852952455163	495.330699127092	512.981217599049	427.151111476292	669.075926244692	620.309717920204	635.465436264099	760.833118459175	630.182593793515	808.210960879362	484.954320803854	687.346292260174	-0.504138247584002	2.85088261355603e-07	1.22079314735997e-05	Sem1	6	6557294	6578663	-	3542	protein_coding	SEM1, 26S proteasome complex subunit [Source:MGI Symbol;Acc:MGI:109238]	-	437	445	508	416	565	465	755	672	583	836	597	887	8.91656621413513	8.89826398961672	9.7941935637579	9.16070741038685	9.634571989322	7.7791753436359	12.3823835663247	11.6150044103516	11.562755184434	14.2596285732046	11.9395713124488
ENSMUSG00000025466	431.198337833297	391.624222258282	461.829271156413	417.935277388484	367.712200225867	455.627852241378	595.521884021766	624.002037669729	573.335882461262	1010.19708312163	875.077672118633	1196.37090375942	420.987860183954	812.417577192073	-0.948723738954067	2.95009361182292e-07	1.25498402423303e-05	Fuom	7	139676683	139682354	-	3272	protein_coding	fucose mutarotase [Source:MGI Symbol;Acc:MGI:1916314]	-	396	368	447	351	405	496	672	676	526	1110	829	1313	8.74674871320964	7.96578087610907	9.32927200276338	8.36715973109848	7.47608556613492	8.98250662336051	11.9305876640537	12.6482972588989	11.2931158087948	20.4955782904178	17.9475096330404
ENSMUSG00000036751	9833.71764892047	9088.23602740688	9243.81764885107	9439.86005451824	8812.38176640065	7843.96417397001	11266.1751660249	11333.5754711671	11686.8960679651	13158.0445295248	11303.1745633852	11638.4200713778	9043.66288667789	11731.0476449075	-0.375471374813534	2.97341057387438e-07	1.25724153647515e-05	Cox6b1	7	30316286	30325576	-	708	protein_coding	cytochrome c oxidase, subunit 6B1 [Source:MGI Symbol;Acc:MGI:107460]	-	9031	8540	8947	7928	9706	8539	12713	12278	10722	14458	10708	12773	921.865035674812	854.315812789435	862.973991404545	873.402885070673	828.017593094968	714.665669748087	1043.08727532291	1061.67852842588	1063.85852441572	1233.74514182776	1071.36650458443
ENSMUSG00000005611	113.244007915815	114.933195662757	104.350685429078	90.4931084943726	147.084880090347	125.848822090864	270.28895033726	216.000705347214	296.477870778447	210.230203784772	154.115006187359	179.501194242654	115.992449947206	221.102321779618	-0.9270997491305	3.07346482034475e-07	1.29331665740957e-05	Irag1	7	110467473	110581668	-	6827	protein_coding	inositol 1,4,5-triphosphate receptor associated 1 [Source:MGI Symbol;Acc:MGI:1338023]	-	104	108	101	76	162	137	305	234	272	231	146	197	1.10095151978282	1.12043762572997	1.01028754340566	0.868296254836867	1.43323579741576	1.18910396959596	2.59522965213818	2.09838231501647	2.79885457595802	2.04424323801798	1.5149067911574
ENSMUSG00000023571	783.996977878722	595.949903436517	704.625420422089	747.758843874552	619.209186553188	532.790633669353	1017.34988520385	883.387500073863	913.413440118893	1457.05002709706	1179.08535555671	1304.80055916488	664.055160972404	1125.84779453587	-0.762466679634964	3.22965541319938e-07	1.35318385534502e-05	C1qtnf12	4	156046775	156051086	+	1366	protein_coding	C1q and tumor necrosis factor related 12 [Source:MGI Symbol;Acc:MGI:1914639]	-	720	560	682	628	682	580	1148	957	838	1601	1117	1432	38.09312097647	29.0356237167232	34.0947258463852	35.8585878665367	30.1554775503359	25.1597579605344	48.8199181401943	42.890380716794	43.0957707111651	70.8094343965822	57.9249187550375
ENSMUSG00000033170	455.153801046258	450.155016345797	337.84825876543	446.51204849197	422.18808174081	343.558098262652	781.622472778567	772.617907588112	548.266062505732	577.905538542555	558.403001870636	761.741108562735	409.23588410882	666.759348641389	-0.705793281076637	3.35074325143204e-07	1.40089891507721e-05	Card10	15	78659338	78687242	-	4952	protein_coding	caspase recruitment domain family, member 10 [Source:MGI Symbol;Acc:MGI:2146012]	-	418	423	327	375	465	374	882	837	503	635	529	836	6.10042938883074	6.04997476659848	4.50941955692982	5.90656340185314	5.6715903125127	4.4752791578149	10.3465082236023	10.3476917951521	7.13557017634208	7.74717884948968	7.56724849355111
ENSMUSG00000010660	423.57614499281	410.779754868742	366.777161656659	428.651566552291	401.305660493415	400.511579792824	672.620699363869	620.309717920204	531.916179926038	576.085363618011	1017.58127373023	967.666336475628	405.266978059457	731.029928505664	-0.851199581258658	3.41897939233279e-07	1.42636005077987e-05	Plcd1	9	118900595	118922570	-	3093	protein_coding	phospholipase C, delta 1 [Source:MGI Symbol;Acc:MGI:97614]	-	389	386	355	360	442	436	759	672	488	633	964	1062	9.08938376340428	8.83896097804891	7.83794046564685	9.07834784588997	8.63127362207606	8.3528702225845	14.2550161622244	13.3011140062934	11.0836099693234	12.3644351998656	22.078017510497
ENSMUSG00000062619	248.265709661595	209.646662458917	194.236919412541	190.511807356574	196.113173453796	204.848812600458	284.468042813968	304.616379335815	283.397964714692	380.416559229587	295.563025564798	396.360505053576	207.270514157314	324.137079452073	-0.646523259371626	3.535200643414e-07	1.46854349804725e-05	2310039H08Rik	17	47083561	47084322	+	762	protein_coding	RIKEN cDNA 2310039H08 gene [Source:MGI Symbol;Acc:MGI:1914351]	-	228	197	188	160	216	223	321	330	260	418	280	435	21.6244282988474	18.3107058807125	16.8483123497327	16.3775619057088	17.1210862448948	17.3411963761926	24.4712367801829	26.512924273301	23.969540534859	33.1414727075398	26.0295116106213
ENSMUSG00000031782	5133.00243572263	4037.5605957824	4312.4728809997	5078.33036484867	4764.82376984037	4947.60405679851	5693.79182267834	6278.78973406731	6035.28665625097	7388.09001872199	7124.12449834578	7072.52928787554	4712.29901733205	6598.76866965665	-0.485790145725734	4.17900362706516e-07	1.71400863953109e-05	Coq9	8	95564949	95581523	+	3055	protein_coding	coenzyme Q9 [Source:MGI Symbol;Acc:MGI:1915164]	-	4714	3794	4174	4265	5248	5386	6425	6802	5537	8118	6749	7762	111.517525067597	87.9589312700402	93.3028172856002	108.891018339239	103.756460246203	104.468245052683	122.170900663596	136.308856927173	127.322348744094	160.541872908272	156.491651252494
ENSMUSG00000060636	811.219095166178	794.954603334068	1074.50210738852	782.289108957931	674.592999426714	936.976631625414	1437.40549982634	1268.31183396185	1155.39170229836	1439.75836531389	1174.86302662007	1250.13014467473	845.755757649805	1287.64342878254	-0.606693496366741	4.33983972094073e-07	1.77247640106874e-05	Rpl35a	16	32876823	32880559	+	3526	protein_coding	ribosomal protein L35A [Source:MGI Symbol;Acc:MGI:1928894]	-	745	747	1040	657	743	1020	1622	1374	1060	1582	1113	1372	15.2699889803225	15.0048661533667	20.1420912294628	14.5334024516141	12.7273808781947	17.1414291673537	26.7223347485276	23.8563000043442	21.1185885955062	27.1065760878016	22.360206804592
ENSMUSG00000039199	344.087562513439	360.76253083032	324.416982423073	409.600385816634	356.817023922878	357.33716637479	616.790522736829	457.847648941103	478.506563499038	460.504255909501	546.791597294876	599.552212241962	358.836941980189	526.665466770551	-0.55478324200416	4.48874384991747e-07	1.82183025441014e-05	Zdhhc1	8	106199055	106223534	-	4219	protein_coding	zinc finger, DHHC domain containing 1 [Source:MGI Symbol;Acc:MGI:1918046]	-	316	339	314	344	393	389	696	496	439	506	518	658	5.41305345797423	5.69093997265682	5.0824562633273	6.35964912778447	5.62620510105703	5.46347852756455	9.58309012178518	7.19732002768332	7.30964570590912	7.24588578825542	8.69727483230454
ENSMUSG00000086584	87.110775319858	78.7505229541111	73.3554323313318	88.1117109024154	128.018321560117	50.5232497445076	207.369227471865	204.923746098639	167.858794484856	151.074518737109	135.114525972479	160.366549171102	84.3116688020568	171.117893656008	-1.02151605993756	4.62497231365082e-07	1.87321014061845e-05	Gm12002	11	12264490	12339534	+	4489	lncRNA	predicted gene 12002 [Source:MGI Symbol;Acc:MGI:3651521]	-	80	74	71	74	141	55	234	222	154	166	128	176	1.28796820014005	1.16755123149494	1.08009578348165	1.28577907209165	1.89715162611898	0.726009408275766	3.02811322644751	3.02762464594847	2.40997450407375	2.23413275285473	2.01986955769147
ENSMUSG00000054619	2568.67898724431	2666.87581787841	2355.63923542868	2273.04400152312	3052.46522755399	2294.67414294146	3761.00427944698	3475.39596424043	4417.73827303326	3613.04722521881	3728.31645105309	3096.16780729207	2535.22956876166	3681.94500004744	-0.538042550090214	4.71950340384551e-07	1.90752319488899e-05	Mettl7a1	15	100202021	100226543	+	2595	protein_coding	methyltransferase like 7A1 [Source:MGI Symbol;Acc:MGI:1916523]	-	2359	2506	2280	1909	3362	2498	4244	3765	4053	3970	3532	3398	65.698482378426	68.3970760835344	59.9999670887787	57.3789774726265	78.2515379825275	57.040619876737	95.0044331815476	88.8231725759344	109.71868002711	92.4280173931161	96.4153744517484
ENSMUSG00000092274	19011.926713559	18880.9699763762	22313.4827050672	12811.9190447296	17060.9381591216	20625.4277547896	37633.0838197445	28479.7853080239	22973.7650088137	31595.506427688	42525.1858853694	52126.4178692069	18450.7773922739	35888.9573864744	-0.959851522802533	4.8154699565529e-07	1.93493581200793e-05	Neat1	19	5874736	5895898	-	21163	lncRNA	nuclear paraspeckle assembly transcript 1 (non-protein coding) [Source:MGI Symbol;Acc:MGI:1914211]	-	17460	17742	21597	10760	18791	22453	42466	30853	21077	34717	40286	57208	59.6254632569134	59.3771262810054	69.6898811214798	39.6569470810893	53.6296787852134	62.8675171645082	116.565486776313	89.2521794733757	69.9637205100621	99.1095376903172	134.846561285543
ENSMUSG00000057863	1572.34949452344	1542.02037514199	1937.20331860912	1401.4524828668	1457.22983052473	1537.74400131465	2053.30982928338	2114.77613654046	2202.87417957074	2557.34576898359	2031.99580075798	2499.34911577462	1574.66658383012	2243.27513848513	-0.510612599951999	5.86953348255744e-07	2.30524445322019e-05	Rpl36	17	56920416	56921243	+	383	protein_coding	ribosomal protein L36 [Source:MGI Symbol;Acc:MGI:1860603]	-	1444	1449	1875	1177	1605	1674	2317	2291	2021	2810	1925	2743	272.479088695137	267.955973674546	334.315125127501	239.696629514044	253.109705158698	258.991698803577	351.425375842455	366.205597331443	370.688294464389	443.259486244571	356.036824935097
ENSMUSG00000050552	483.464803025212	433.127876247611	434.9667184717	408.409687020655	449.426022498282	381.22088443583	643.376321130657	596.309639548292	488.316493046855	643.43183582612	616.460024749435	628.709766636707	431.769331949882	602.767346823011	-0.482597823901165	6.06673812053201e-07	2.36834248596913e-05	Lamtor4	5	138253744	138257660	+	1302	protein_coding	late endosomal/lysosomal adaptor, MAPK and MTOR activator 4 [Source:MGI Symbol;Acc:MGI:1913346]	-	444	407	421	343	495	415	726	646	448	707	584	690	24.6454495697997	22.1399816666624	22.0813000392969	20.5478967216181	22.9629008104052	18.8871433739172	32.391532417509	30.3752734706069	24.1717649463193	32.8064261783927	31.7734828363489
ENSMUSG00000021794	3256.85411227119	3137.2505630908	3184.24566824176	3176.78438767087	3262.19737138652	3483.3484187486	4366.27428954649	3771.70462413981	5318.0718070884	4564.08862329278	4185.38355844437	4128.52746758105	3250.11342023496	4389.00839501548	-0.433167095777595	6.44970054631831e-07	2.50777256641949e-05	Glud1	14	34032684	34067222	+	4210	protein_coding	glutamate dehydrogenase 1 [Source:MGI Symbol;Acc:MGI:95753]	-	2991	2948	3082	2668	3593	3792	4927	4086	4879	5015	3965	4531	51.3451085155349	49.5951508174778	49.9924091327003	49.4296992210457	51.5475058425323	53.3722359679536	67.9839390824119	59.4175758572658	81.4123057385507	71.9679835256531	66.7150867954856
ENSMUSG00000031871	3621.6304839231	3224.51465609401	3537.59155355606	2933.88183329124	3312.13359610855	2985.46475763	5693.79182267834	4632.93820571653	4488.58776421194	4497.65223854694	3802.20720744429	5294.82964337088	3269.20281343382	4735.00114699482	-0.534547679113211	6.62744246044943e-07	2.56256979047518e-05	Cdh5	8	104828257	104871143	+	4203	protein_coding	cadherin 5 [Source:MGI Symbol;Acc:MGI:105057]	-	3326	3030	3424	2464	3648	3250	6425	5019	4118	4942	3602	5811	57.1909899087728	51.0595602847639	55.6324124763206	45.7262463600074	52.4237368342374	45.8197943446768	88.8013565375409	73.1065801475899	68.8284968218512	71.038510022998	60.7081890706901
ENSMUSG00000025508	2515.3236373609	2765.84606969912	3415.67689137159	2793.37937536576	2708.35924265126	3292.27867426028	4120.79875104347	3720.93522758385	4090.74062143939	4769.76838976619	3750.48367797045	4674.32043890769	2915.14398178482	4187.84118445184	-0.52260100911211	6.63017645496125e-07	2.56256979047518e-05	Rplp2	7	141027283	141031498	+	2072	protein_coding	ribosomal protein, large P2 [Source:MGI Symbol;Acc:MGI:1914436]	-	2310	2599	3306	2346	2983	3584	4650	4031	3753	5241	3553	5130	80.5725275608726	88.8403703550031	108.959882318196	88.3125642370418	86.9552959312285	102.496117425059	130.367416740672	119.102728270454	127.241900148541	152.818137188816	121.469827843067
ENSMUSG00000009863	11215.5123224317	9741.65252867477	10976.4522970151	11110.4104652762	10331.350929309	9622.38256497668	12843.5992040587	13206.5046641136	14529.5956524879	13579.4150245566	12219.4199426361	13448.9219645765	10499.6268512806	13304.5760754049	-0.341644721875841	6.9651851259905e-07	2.67609019830793e-05	Sdhb	4	140688514	140706504	+	2239	protein_coding	succinate dehydrogenase complex, subunit B, iron sulfur (Ip) [Source:MGI Symbol;Acc:MGI:1914930]	-	10300	9154	10624	9331	11379	10475	14493	14307	13330	14921	11576	14760	332.466498880166	289.568053277085	324.031697394146	325.056110340365	306.960532087038	277.222900227621	376.019230891705	391.194865909464	418.232124920481	402.619059124921	366.241356664756
ENSMUSG00000087590	18.5110397554698	36.1826727086456	24.7962024781967	27.3860723075075	31.7775975503836	55.1162724485538	93.0502943784009	58.1540360550192	81.749412898469	70.9868220571957	64.3905162837595	85.6503160345659	32.2949762081262	75.6635662845684	-1.21949872133189	7.54665192546732e-07	2.87675411927471e-05	Epb41l4aos	18	33927889	33929050	+	1162	lncRNA	erythrocyte membrane protein band 4.1 like 4a, opposite strand [Source:MGI Symbol;Acc:MGI:1916999]	-	17	34	24	23	35	60	105	63	75	78	61	94	1.057322689945	2.07236677510987	1.41045307179437	1.54385300107278	1.81925866223364	3.0596678770927	5.24915055356923	3.31919741997624	4.53415610210244	4.05544921691963	3.71866166303448
ENSMUSG00000002803	186.199282246197	209.646662458917	181.838818173442	221.469976052017	193.389379378048	188.313930865892	330.550093363272	276.923981214377	283.397964714692	253.914401973816	312.452341311358	253.306253804355	196.809674862419	285.090839396978	-0.535910382875536	7.68698669353581e-07	2.92451483970704e-05	Btbd6	12	112940102	112942565	+	2324	protein_coding	BTB (POZ) domain containing 6 [Source:MGI Symbol;Acc:MGI:3026623]	-	171	197	176	186	213	205	373	300	260	279	296	278	5.31771117589987	6.00376845142124	5.17166126324603	6.24253604781604	5.53574421508235	5.2269326233667	9.32349122133964	7.90285099994342	7.8592039103109	7.25301494564472	9.02232665785415
ENSMUSG00000007872	758.952629974263	693.855959001087	743.8860743459	501.284193106985	633.736088290506	658.639455760218	1306.24889441679	880.618260261719	1238.23110736881	904.62693749811	962.690997553913	1450.58833113861	665.059066746493	1123.83408803966	-0.756696116153213	7.77828988872966e-07	2.95347136185143e-05	Id3	4	135870808	135873066	+	1791	protein_coding	inhibitor of DNA binding 3 [Source:MGI Symbol;Acc:MGI:96398]	bHLH	697	652	720	421	698	717	1474	954	1136	994	912	1592	28.1256100471021	25.7837357642106	27.453039688862	18.3345708210329	23.539236479697	23.7220782660645	47.8087903982704	32.6100490239541	44.5578347126037	33.5305974181466	36.0713346828021
ENSMUSG00000116138	1618.08265156636	1321.7317501217	1326.59683258352	1485.99209738128	1345.5542734191	1257.56961636784	1735.16644183723	1813.85207695417	1703.65776480409	2019.48407878099	2005.60624490398	1946.26675584929	1392.58787023997	1870.67222718829	-0.426368001980502	8.0127398810635e-07	3.03065517563727e-05	C030006K11Rik	15	76605665	76608045	-	2381	protein_coding	RIKEN cDNA C030006K11 gene [Source:MGI Symbol;Acc:MGI:1925941]	-	1486	1242	1284	1248	1482	1369	1958	1965	1563	2219	1900	2136	45.1049465882875	36.9450307496314	36.8263906401683	40.8826866622304	37.5942429242689	34.0700850216	47.7704299629148	50.5244764768327	46.1148622011764	56.3051862821293	56.5271598215898
ENSMUSG00000042312	1023.55161000833	821.559509737483	1018.71065181258	746.568145078574	659.158166330813	955.348722441599	1253.96349090893	1279.38879321042	1342.87035587885	2265.20769359436	1659.37527209951	2668.82740069408	870.816134234897	1744.93883439769	-1.00286341398866	8.14529275758268e-07	3.07480847573136e-05	S100a13	3	90421742	90431888	+	715	protein_coding	S100 calcium binding protein A13 [Source:MGI Symbol;Acc:MGI:109581]	-	940	772	986	627	726	1040	1415	1386	1232	2489	1572	2929	95.0137743951565	76.4724651891057	94.1725652012302	68.3983676742841	61.328608933636	86.1899169256175	114.962515014254	118.674073908073	121.04476138503	210.314563802418	155.743331148578
ENSMUSG00000037440	2.17776938299645	2.12839251227327	7.23222572280736	3.57209638793576	10.8951763029886	4.59302270404615	16.8376723160916	12.9231191233376	23.9798277835509	35.4934110285979	22.1672269173598	32.8022486940891	5.09978050217461	24.0339176438378	-2.2083216181274	8.54146464349951e-07	3.20568753154969e-05	Vnn1	10	23770586	23781241	+	2416	protein_coding	vanin 1 [Source:MGI Symbol;Acc:MGI:108395]	-	2	2	7	3	12	5	19	14	22	39	21	36	0.0598270824754623	0.0586309454781279	0.197858465886718	0.0968519932648237	0.299996958209388	0.122631556056213	0.456838323563945	0.354756015637637	0.639686349857323	0.975254964830425	0.615722925723099
ENSMUSG00000107002	1221.72862386101	1072.70982618573	1107.56371069278	1247.85233818556	1076.80659127871	1036.18592203281	1419.68163423046	1496.31257849502	1339.60037936291	1475.25177634249	1398.64646026199	1487.03527413204	1127.1411687061	1436.08801713748	-0.350810850701945	9.30980282532555e-07	3.46727733193782e-05	0610012G03Rik	16	31765868	31767312	-	1445	protein_coding	RIKEN cDNA 0610012G03 gene [Source:MGI Symbol;Acc:MGI:1913301]	-	1122	1008	1072	1048	1186	1128	1602	1621	1229	1621	1325	1632	56.1163956659254	49.4067761900893	50.6617824458958	56.5688921990194	49.5734765932054	46.2562495334369	64.4021732416043	68.6773976894829	59.7482746122288	67.7743967339921	64.9547612399006
ENSMUSG00000028073	500.886958089184	425.678502454655	371.94303717295	373.879421937276	405.845317286327	505.232497445076	674.393085923458	656.309835478073	656.175287531711	597.017375250262	534.124610484956	767.20815001175	430.577622397578	647.538057446702	-0.588478746319913	9.37559411569298e-07	3.48510373237452e-05	Pear1	3	87655197	87731613	-	6781	protein_coding	platelet endothelial aggregation receptor 1 [Source:MGI Symbol;Acc:MGI:1920432]	-	460	400	360	314	447	550	761	711	602	656	506	842	4.9026269267018	4.17791960699475	3.62545303662821	3.61177046347803	3.98149627650967	4.80615872843225	6.51923701352	6.41910558406848	6.2365452748702	5.84467797556476	5.28590960600547
ENSMUSG00000058756	847.152289985619	682.149800183584	533.118353281228	752.521639058467	1113.12384562201	660.476664841836	1593.37551707014	1473.23558006049	1303.63063768759	1143.97994007558	1380.70156228127	1143.52283641894	764.75709882879	1339.74101226567	-0.808568382114285	9.43091753752601e-07	3.49609174228236e-05	Thra	11	98631464	98659832	+	4614	protein_coding	thyroid hormone receptor alpha [Source:MGI Symbol;Acc:MGI:98742]	THR-like	778	641	516	632	1226	719	1798	1596	1196	1257	1308	1255	12.1861569051623	9.83952812097698	7.63705008509727	10.6837502340687	16.048905327401	9.23380002390427	22.6369522817902	21.1764891311184	18.2093700656237	16.459179452464	20.0813596076071
ENSMUSG00000104187	3.26665407449468	5.32098128068318	1.03317510325819	1.19069879597859	1.81586271716477	6.43023178566461	15.9514790362973	12.9231191233376	41.4197025352243	34.5833235663261	14.7781512782399	10.0229093231939	3.176267292874	21.6131141437698	-2.74527727757774	9.91042216060876e-07	3.6583456852487e-05	Gm37820	14	61920959	61923105	+	2147	TEC	predicted gene, 37820 [Source:MGI Symbol;Acc:MGI:5611048]	-	3	5	1	1	2	7	18	14	38	38	14	11	0.10098432551983	0.164942203394454	0.03180691021241	0.0363288954708607	0.0562639847099737	0.193194678716597	0.487019464495105	0.39920378843993	1.24334852876532	1.06930610167021	0.461911687174975
ENSMUSG00000006920	632.642005760469	741.744790527236	544.483279417069	648.93084380833	811.690634572654	741.313864433048	1072.2938685511	1033.84952986701	893.793581023261	915.547987045371	973.246819895512	1041.47139603733	686.800903086468	988.367197069929	-0.524577861869216	9.92499664813803e-07	3.6583456852487e-05	Ezh1	11	101081941	101117289	-	7440	protein_coding	enhancer of zeste 1 polycomb repressive complex 2 subunit [Source:MGI Symbol;Acc:MGI:1097695]	-	581	697	527	545	894	807	1210	1120	820	1006	922	1143	5.64375244371482	6.6351947513296	4.8371683993448	5.71357332310298	7.25766834704625	6.42731764573846	9.44753028844011	9.21602724495194	7.74251845936791	8.16912493452056	8.77851276651524
ENSMUSG00000039001	988.707299880389	1016.30742461049	1283.20347824668	868.01942226839	1001.44828851637	1173.9766031542	1397.5268022356	1532.31269605289	1470.39944000046	1953.04769403515	1464.09255877991	1919.84272217905	1055.27708611275	1622.87031888051	-0.620728782791445	9.93573644262801e-07	3.6583456852487e-05	Rps21	2	179899170	179900238	+	810	protein_coding	ribosomal protein S21 [Source:MGI Symbol;Acc:MGI:1913731]	-	908	955	1242	729	1103	1278	1577	1660	1349	2146	1387	2107	81.0150283856364	83.5049431375154	104.710468879934	70.1983247183442	82.2475611204085	93.4921182207046	113.097376972384	125.464751858526	116.995259061357	160.064562372113	121.298212716913
ENSMUSG00000041697	18065.6859166471	16384.3655594797	16730.2044470599	18742.7897474989	17891.6953522245	14018.8238972897	24217.0037569387	21908.3792338067	23082.7642260117	22199.7634671946	20993.4194729739	21834.4523737905	16972.2608200333	22372.630421786	-0.398609750012183	1.02331627570529e-06	3.75092969176393e-05	Cox6a1	5	115483701	115487040	-	702	protein_coding	cytochrome c oxidase subunit 6A1 [Source:MGI Symbol;Acc:MGI:103099]	-	16591	15396	16193	15741	19706	15261	27327	23734	21177	24393	19888	23963	1708.048546187	1553.33319115407	1575.22911796059	1748.95826114507	1695.48480309516	1288.1755292219	2261.31312169479	2069.81956946959	2119.18395490309	2099.31977378823	2006.85945414617
ENSMUSG00000022537	126.310624213794	160.693634676632	125.014187494242	132.167566353623	131.650046994446	85.4302222952584	242.816958663637	248.308503155558	140.608990185367	309.429737172392	235.394838217678	304.33197399516	126.877713671333	246.815166898298	-0.963047295567889	1.02450679817224e-06	3.75092969176393e-05	Tmem44	16	30330673	30369660	-	8893	protein_coding	transmembrane protein 44 [Source:MGI Symbol;Acc:MGI:1924489]	-	116	151	121	111	145	93	274	269	129	340	223	334	0.942702059273764	1.20260356491334	0.929160214028039	0.97355148790387	0.984809535588972	0.619674779425578	1.78981493892982	1.85183654549295	1.01902010029304	2.30983584989146	1.77631314755845
ENSMUSG00000042745	842.796751219626	791.762014565658	1073.46893228526	748.949542670531	714.541979204339	828.581295809925	1252.19110434934	1299.69655183281	1813.74697417403	1111.21679143379	1142.13997736111	1633.7342196806	833.350085959224	1375.45426980528	-0.722739364612036	1.06153541168772e-06	3.87919359748513e-05	Id1	2	152578171	152579330	+	1160	protein_coding	inhibitor of DNA binding 1, HLH protein [Source:MGI Symbol;Acc:MGI:96396]	bHLH	774	744	1039	629	787	902	1413	1408	1664	1221	1082	1793	48.2222788774978	45.4264478537572	61.1661415852241	42.293818245056	40.9778603709529	46.0763122702574	70.7603595140283	74.3093270666864	100.771254552069	63.5928322266137	66.0742483090255
ENSMUSG00000052934	525.931305993643	713.011491611547	557.914555759425	653.693638992244	680.040587578208	766.116187034898	1575.65165147425	1193.54235903396	2263.9137412016	924.648861668088	1073.52713214071	933.041740631867	649.451294494994	1327.38758102508	-1.03084533007361	1.09935584829541e-06	3.97259796407269e-05	Fbxo31	8	122276179	122305545	-	5482	protein_coding	F-box protein 31 [Source:MGI Symbol;Acc:MGI:1354708]	-	483	670	540	549	749	834	1778	1293	2077	1016	1017	1024	6.36755725090535	8.65624626635855	6.72679597994598	7.81119629299343	8.25230596534684	9.01480182729404	18.8407672088636	14.4396995384665	26.6157554769928	11.1970900146437	13.1414982414509
ENSMUSG00000001666	363.687486960407	283.076204132345	261.393301124323	413.17248220457	294.169760180693	381.22088443583	533.488354436165	494.770846436354	495.946438250712	652.532710448838	782.186435512554	1148.07870429312	332.786686506362	684.500581562957	-1.04098750246696	1.13689091358988e-06	4.08545217210735e-05	Ddt	10	75607064	75609248	-	773	protein_coding	D-dopachrome tautomerase [Source:MGI Symbol;Acc:MGI:1298381]	-	334	266	253	347	324	415	602	536	455	717	741	1260	31.227105589314	24.3722696618317	22.3508762809692	35.013394677685	25.3161728045469	31.8124976362746	45.2400270046814	42.4506122811277	41.3497830572244	56.0389713217477	67.9049875015913
ENSMUSG00000022856	119.777316064805	148.987475859129	123.981012390983	144.074554313409	118.03107661571	182.802303621037	199.393487953716	168.000548603389	270.318058650937	350.38367297462	407.454742385757	406.38341437677	139.608956477512	300.322320824198	-1.10432926439774	1.14637612919094e-06	4.10436433289155e-05	Tmem41a	16	21753076	21766302	-	1360	protein_coding	transmembrane protein 41a [Source:MGI Symbol;Acc:MGI:1913914]	-	110	140	120	121	130	199	225	182	248	385	386	446	5.84545788186723	7.29093051416249	6.02553849053331	6.93954027035919	5.77347087220616	8.67048383043092	9.61057711646132	8.19277716113742	12.8101467537203	17.1030007180744	20.1053369460485
ENSMUSG00000003072	9648.60725136577	8290.0888353044	9277.91242725859	9198.14819893458	8317.55917597325	8072.69670463151	11505.4473515693	11606.8071326319	11511.4073282764	11835.687446844	9819.02594215624	12190.5912577283	8800.83543224468	11411.4944098677	-0.374907310981991	1.16147022095796e-06	4.1355572464549e-05	Atp5d	10	79974466	79981652	+	1928	protein_coding	ATP synthase, H+ transporting, mitochondrial F1 complex, delta subunit [Source:MGI Symbol;Acc:MGI:1913293]	-	8861	7790	8980	7725	9161	8788	12983	12574	10561	13005	9302	13379	332.154748755501	286.170103138867	318.070091965704	312.518475362615	286.991073483808	270.092287648003	391.177517003466	399.268537779949	384.803794291709	407.524590586354	341.768683231186
ENSMUSG00000020658	271.132288183058	231.994783837787	242.796149265676	265.525831503225	232.430427797091	260.883689589821	326.1191269643	330.46261758249	334.627596797733	475.065655305848	371.564946424317	410.939282250949	250.79386169611	374.796537554273	-0.580919400941417	1.16535887225256e-06	4.14181752019414e-05	Efr3b	12	4012554	4088915	-	10382	protein_coding	EFR3 homolog B [Source:MGI Symbol;Acc:MGI:2444851]	-	249	218	235	223	256	284	368	358	307	522	352	451	1.73333729454433	1.48719974051167	1.54575395040651	1.67535974787461	1.48933184569988	1.62093828546781	2.05907730698284	2.11106042803086	2.0772974287901	3.037665657538	2.40173229843111
ENSMUSG00000026425	385.465180790372	367.14770836714	413.270041303278	315.535180934325	424.911875816557	315.081357497566	536.146934275548	540.001763368035	510.116336486446	486.896792315381	494.012485586876	591.351650068439	370.235224118206	526.420993683454	-0.507320408688003	1.22598306664544e-06	4.33351578157346e-05	Srgap2	1	131212989	131455090	-	12560	protein_coding	SLIT-ROBO Rho GTPase activating protein 2 [Source:MGI Symbol;Acc:MGI:109605]	-	354	345	400	265	468	343	605	585	468	535	468	649	2.03694067939068	1.94546439788731	2.17482280974663	1.64566136326621	2.25055042916571	1.61820539689667	2.79815387523863	2.85144428037767	2.61756542974622	2.57344348632454	2.63948484774037
ENSMUSG00000048458	90.3774293943527	75.5579341857012	69.222731918299	85.7303133104582	75.3583027623381	93.6976631625414	199.393487953716	228.00074453317	182.028692720591	137.423206803033	93.9468188402393	137.587209800207	81.6573957889485	163.063360108493	-0.998996310518609	1.24752411825397e-06	4.3857353314603e-05	Inka2	3	105611915	105628158	+	4781	protein_coding	inka box actin regulator 2 [Source:MGI Symbol;Acc:MGI:1923497]	-	83	71	67	72	83	102	225	247	167	151	89	151	1.25465438136786	1.05180065504457	0.956994818478344	1.17462162256171	1.04855661360615	1.26418488274606	2.73381821342552	3.16283744948443	2.45379942337694	1.90813323706325	1.3186642202835
ENSMUSG00000036570	1217.37308509502	1036.52715347708	980.483172992027	1110.92197664802	1038.67347421825	1066.49987187952	1421.45402079005	1357.85058788783	1336.33040284697	1956.68804388424	1957.04946213262	1999.11482318976	1075.07978905165	1671.41455678858	-0.636831216572536	1.28307666416497e-06	4.50258004116085e-05	Fxyd1	7	30751103	30756624	-	2186	protein_coding	FXYD domain-containing ion transport regulator 1 [Source:MGI Symbol;Acc:MGI:1889273]	-	1118	974	949	933	1144	1161	1604	1471	1226	2150	1854	2194	36.9620801805767	31.5575029286374	29.6462374101171	33.290147891743	31.6088286361223	31.4710495498931	42.6245752667142	41.1965813354843	39.3986776024908	59.4208411255209	60.0789773704124
ENSMUSG00000002265	186.199282246197	274.562634083252	319.251106906782	245.283951971589	200.652830246708	532.790633669353	609.700976498474	539.078683430654	644.185373639936	1678.20128042909	1479.92629229231	2312.55853293328	293.123406520647	1210.60852320396	-2.04586473407123	1.29051655410494e-06	4.52052834745119e-05	Peg3	7	6706891	6733430	-	13616	protein_coding	paternally expressed 3 [Source:MGI Symbol;Acc:MGI:104748]	zf-C2H2	171	258	309	206	221	580	688	584	591	1844	1402	2538	0.907635191891252	1.34203547234836	1.54975292257988	1.18005409420118	0.980336710968025	2.52410615262118	2.93524768126731	2.6258019542546	3.04915337825111	8.18204505791807	7.29392730241349
ENSMUSG00000038811	153.53274150125	224.54541004483	206.635020651639	176.223421804831	205.192487039619	241.592994232827	439.55186677797	311.077938897483	379.317275848896	296.688512700587	269.173469710798	318.910751192533	201.287012545833	335.786635854711	-0.736722466369442	1.31665121253962e-06	4.60377989621993e-05	Gngt2	11	95728042	95736560	+	1877	protein_coding	guanine nucleotide binding protein (G protein), gamma transducing activity polypeptide 2 [Source:MGI Symbol;Acc:MGI:893584]	-	141	211	200	148	226	263	496	337	348	326	255	350	5.42899696530663	7.9618137618695	7.27644498945596	6.15009297242345	7.27238230925488	8.30272474912798	15.3505260159359	10.9916854358794	13.0243573641895	10.4931002060008	9.62362889310416
ENSMUSG00000033032	362.598602268909	423.550109942381	499.023574873708	514.381879862749	391.318415549009	475.837152139181	751.491901265561	699.694592534992	759.724543869772	617.949386882512	521.457623675036	803.655093005182	444.451622439323	692.328856872176	-0.640127359846482	1.35527941005719e-06	4.73033878113497e-05	Afap1l1	18	61863332	61919773	-	3680	protein_coding	actin filament associated protein 1-like 1 [Source:MGI Symbol;Acc:MGI:2147199]	-	333	398	483	432	431	518	848	758	697	679	494	882	6.53975040894276	7.66000556814028	8.9629885046683	9.15630322413185	7.07395001348738	8.34086526226509	13.3860946580586	12.6101441111344	13.3053496568051	11.1473708237568	9.5091585758569
ENSMUSG00000020262	377.842987949884	384.174848465326	314.085231390491	306.009590566497	396.766003700503	417.9650660682	630.083421933743	606.463518859486	464.336665263304	485.076617390837	506.679472396796	603.196906541305	366.140621356817	549.306100397578	-0.584593941135339	1.3619472139085e-06	4.74509243469449e-05	Adarb1	10	77126560	77254104	-	11272	protein_coding	adenosine deaminase, RNA-specific, B1 [Source:MGI Symbol;Acc:MGI:891999]	-	347	361	304	257	437	455	711	657	426	533	480	662	2.22481166818084	2.26829770685467	1.84173071440006	1.77834648811356	2.34160152370036	2.39188106709499	3.66416041658128	3.56831390483251	2.65491090656959	2.85677950663126	3.01649921635812
ENSMUSG00000033006	29.3998866704521	26.6049064034159	26.8625526847131	20.241879531636	22.6982839645597	38.5813907139877	68.2368825441606	79.3848746147881	46.8696633951222	52.7850728117609	50.6679472396796	52.8480673404769	27.3981499947941	58.465417990998	-1.09058754376672	1.37861308581412e-06	4.79456475873206e-05	Sox10	15	79039108	79049440	-	3051	protein_coding	SRY (sex determining region Y)-box 10 [Source:MGI Symbol;Acc:MGI:98358]	HMG	27	25	26	17	25	42	77	86	43	58	48	58	0.639567394958924	0.580352197128634	0.581948653515946	0.43460123100326	0.494914680319213	0.815710865692299	1.46606888180317	1.72565870452605	0.990073828461273	1.14851396105319	1.11445359445391
ENSMUSG00000093732	0	0	1.03317510325819	0	0	0	3.54477311917718	7.38463949905005	1.08999217197959	13.6513119340761	9.50024010743993	34.6245958437607	0.172195850543032	11.6325921125806	-5.46428825312819	1.43612981777355e-06	4.97679140594217e-05	Gm20609	10	71146575	71149807	+	1527	lncRNA	predicted gene 20609 [Source:MGI Symbol;Acc:MGI:5313056]	-	0	0	1	0	0	0	4	8	1	15	9	38	0	0	0.044721307286211	0	0	0	0.152169219278322	0.320737406223419	0.0460047098069683	0.593475390416177	0.41750956737216
ENSMUSG00000031351	138.288355820275	78.7505229541111	161.175316108278	80.9675181265439	118.03107661571	95.5348722441599	453.730959254679	276.000901276996	203.828536160183	234.802565266109	242.783913856798	158.544202021431	112.124610311513	261.615179639366	-1.22238190941832	1.45946135259754e-06	5.03769008045042e-05	Zfp185	X	72030945	72075149	+	3707	protein_coding	zinc finger protein 185 [Source:MGI Symbol;Acc:MGI:108095]	-	127	74	156	68	130	104	512	299	187	258	230	174	2.47597293904924	1.41384879368244	2.8737933777348	1.43077243678548	2.11813336557874	1.66241679530123	8.02330372896244	4.93795656095377	3.54372778005664	4.20482197033899	4.3950944206689
ENSMUSG00000050705	1121.55123224317	987.574125694799	1140.62531399705	1218.08486828609	1129.46661007649	1053.63940830819	1439.17788638593	1388.31222582141	1416.98982357346	1401.53469189848	1559.09495985431	1305.71173273971	1108.49025976763	1418.47022004555	-0.355876865970218	1.47872769032841e-06	5.07018430823185e-05	2310061I04Rik	17	36203569	36208323	-	2414	protein_coding	RIKEN cDNA 2310061I04 gene [Source:MGI Symbol;Acc:MGI:1916912]	-	1030	928	1104	1023	1244	1147	1624	1504	1300	1540	1477	1433	30.8364743576094	27.2272978557054	31.2309600636093	33.0538921968453	31.1254507693368	28.1549860669666	39.0800056015854	38.1425068885643	37.8309649700964	38.5419734491818	43.3417246870227
ENSMUSG00000020836	357.154178811418	352.248960781227	283.089978292745	260.763036319311	370.435994301614	339.883680099415	662.872573286132	594.463479673529	354.247455893366	490.537142164468	620.682353686075	738.050595617004	327.262638100955	576.808933386762	-0.817480711204092	1.48388418191674e-06	5.07890710926819e-05	Coro6	11	77353237	77361310	+	3011	protein_coding	coronin 6 [Source:MGI Symbol;Acc:MGI:2183448]	-	328	331	274	219	408	370	748	644	325	539	588	810	7.87277513342995	7.78594031469229	6.21431601658456	5.67306288546344	8.18430758390964	7.28148791695581	14.4310090985406	13.0940433589852	7.58252652256831	10.8150492750627	13.83341895693
ENSMUSG00000040631	267.865634108563	246.8935314237	235.563923542868	221.469976052017	215.179731984026	202.092998978031	381.949303591341	380.308934201078	318.277714218039	303.969212398761	289.229532159838	356.268867760801	231.510966014868	338.33392738831	-0.550152418793957	1.4893281487894e-06	5.08116908799956e-05	Dok4	8	95590456	95602958	-	3054	protein_coding	docking protein 4 [Source:MGI Symbol;Acc:MGI:2148865]	-	246	232	228	186	237	220	431	412	292	334	274	391	5.82144546334911	5.38037794889267	5.09822903062806	4.75037779146184	4.68718233723613	4.26857398002608	8.19811668861961	8.25898821025303	6.71668763181737	6.60735934663344	6.35542341444288
ENSMUSG00000019235	138.288355820275	141.538102066173	129.146887907274	139.311759129495	145.269017373182	178.209280916991	210.914000591042	208.616065848164	200.558559644244	251.184139587	196.338295553758	224.148699409609	145.293900535565	215.29329343897	-0.565972862000222	1.52717345648301e-06	5.19961106260703e-05	Rps6kl1	12	85182023	85198038	-	4235	protein_coding	ribosomal protein S6 kinase-like 1 [Source:MGI Symbol;Acc:MGI:2443413]	-	127	133	125	117	160	194	238	226	184	276	186	246	2.16728020898596	2.22429332332891	2.01562680714416	2.15484822039781	2.28191310833178	2.71442270837172	3.26459567210411	3.26703424918873	3.05214906848743	3.93736938593748	3.11116102175458
ENSMUSG00000024787	189.465936320691	188.362737336185	217.999946787479	179.795518192767	179.770408999313	191.06974448832	245.475538503019	255.693142654608	275.768019510835	245.72361481337	288.173949925678	276.996766750086	191.077382020792	264.638505359599	-0.468166442427878	1.55491657411868e-06	5.28481348207014e-05	Snx15	19	6169429	6178334	-	2293	protein_coding	sorting nexin 15 [Source:MGI Symbol;Acc:MGI:1916274]	-	174	177	211	151	198	208	277	277	253	270	273	304	5.48415792397836	5.46717585623698	6.28393852756011	5.13637981899984	5.21547263064066	5.37512347159324	7.01748628446636	7.39561640574441	7.75100110965367	7.11394007020455	8.43376609293986
ENSMUSG00000026176	1542.94960785299	1377.06995544081	1460.90959600709	1568.1503143038	1321.04012673737	1788.52304095557	2067.48892176009	1783.39043902059	1966.34587825117	2329.82390341565	2236.77875418502	2363.58425312409	1509.7737735496	2124.5686916261	-0.492880268341826	1.56885702730131e-06	5.32288821426958e-05	Ctdsp1	1	74430668	74436444	+	3334	protein_coding	CTD (carboxy-terminal domain, RNA polymerase II, polypeptide A) small phosphatase 1 [Source:MGI Symbol;Acc:MGI:2654470]	-	1417	1294	1414	1317	1455	1947	2333	1932	1804	2560	2119	2594	30.7163079928668	27.4892260605958	28.962586329822	30.8109023708789	26.3590608691836	34.6042563511538	40.6494806655706	35.4764528079524	38.011260390802	46.3900523532031	45.0223666856787
ENSMUSG00000030087	615.219850696497	442.705642552841	463.895621362929	654.884337788223	569.272961831157	900.232449993045	1043.04949031788	814.156504770268	1064.92235202406	1508.92501244655	1184.36326672751	1128.94405922157	607.701810704115	1124.06011425131	-0.886957436202417	1.62318122067228e-06	5.48804628018952e-05	Klf15	6	90439558	90452220	+	2791	protein_coding	Kruppel-like factor 15 [Source:MGI Symbol;Acc:MGI:1929988]	zf-C2H2	565	416	449	550	627	980	1177	882	977	1658	1122	1239	14.6303046689905	10.5566792437236	10.9860110589372	15.3704680103067	13.5687624566536	20.8063262374184	24.4975405101508	19.3467229051141	24.5909926413866	35.8901424887711	28.4771144042883
ENSMUSG00000022995	148.088318043759	185.170148567775	214.900421477704	183.367614580702	175.230752206401	240.674389692018	333.208673202655	297.231739836765	313.917745530121	275.756501068337	245.950660559278	329.844834090562	191.23860742806	299.318359047953	-0.645133339357407	1.63839973752446e-06	5.52988355854394e-05	Enah	1	181723949	181847555	-	21452	protein_coding	ENAH actin regulator [Source:MGI Symbol;Acc:MGI:108360]	-	136	174	208	154	193	262	376	322	288	303	233	362	0.458179737354501	0.574480500276835	0.662138855818441	0.559934427591574	0.543403030212952	0.72370682389646	1.01818317158176	0.918939132805901	0.943117996460436	0.853346345680736	0.769398069513893
ENSMUSG00000056612	623.930928228483	505.493221664902	704.625420422089	795.386795713696	579.260206775563	982.906858665876	1187.49899492435	884.310580011244	1214.25127958526	1548.9688607865	1278.31008556775	1282.02121979398	698.600571911768	1232.56017011151	-0.818971789126328	1.66536644780143e-06	5.59177704865416e-05	Ppp1r14b	19	6952336	6954692	+	1526	protein_coding	protein phosphatase 1, regulatory inhibitor subunit 14B [Source:MGI Symbol;Acc:MGI:107682]	-	573	475	682	668	638	1070	1340	958	1114	1702	1211	1407	27.1371882412814	22.0461576116316	30.5199184181928	34.1433529283923	25.2521685976199	41.5487926857191	51.0100938897309	38.4334736641897	51.2828307660668	67.3838025261549	56.2150458319424
ENSMUSG00000015806	987.61841518889	860.934771214539	828.606432813072	947.796241598955	920.642397602541	887.371986421716	1162.68558309011	1086.46508629774	1116.1519841071	1154.90098962284	1188.58559566415	1081.5630333301	905.495040806619	1131.72537868534	-0.322058141966602	1.71623317403853e-06	5.74279575633336e-05	Qdpr	5	45591363	45607578	-	1788	protein_coding	quinoid dihydropteridine reductase [Source:MGI Symbol;Acc:MGI:97836]	-	907	809	802	796	1014	966	1312	1177	1024	1269	1126	1187	36.6610189467199	32.046074580146	30.6309439895344	34.7240035270954	34.2533439666459	32.0139141936386	42.625764256635	40.3002380257145	40.2321993737395	42.8789952631999	44.610165620111
ENSMUSG00000056133	5.44442345749113	2.12839251227327	1.03317510325819	2.38139759195717	10.8951763029886	3.67441816323692	44.3096639897147	18.4615987476251	20.7098512676121	16.3815743208913	26.3895558539998	13.6676036225371	4.25949718853422	23.31997463373	-2.42397398318856	1.71776498857692e-06	5.74279575633336e-05	Unc93a2	17	7630214	7652863	-	2945	protein_coding	unc-93 homolog A2 [Source:MGI Symbol;Acc:MGI:3712668]	-	5	2	1	2	12	4	50	20	19	18	25	15	0.122701384771407	0.0480992747963181	0.0231882635742086	0.0529698733962227	0.246109558924917	0.0804829444976055	0.98625805533955	0.415760627591817	0.453220592743487	0.369264619829746	0.601336643442076
ENSMUSG00000106847	595.619926249529	597.014099692653	554.815030449651	575.107518457657	596.510902588628	544.732492699873	798.460145094659	784.617946774068	737.92470043018	671.644547156544	681.906123267355	785.431621508466	577.299995022999	743.330847371879	-0.365466793044889	1.71920535475851e-06	5.74279575633336e-05	Peg13	15	72677449	72682173	-	4725	lncRNA	paternally expressed 13 [Source:MGI Symbol;Acc:MGI:2663476]	-	547	561	537	483	657	593	901	850	677	738	646	862	8.36662439149335	8.40920384744583	7.76114862505519	7.97314305442922	8.39839103578941	7.43673053050004	11.0771703942876	11.0132570478224	10.0653339469921	9.43637175054872	9.68486708189838
ENSMUSG00000023915	213.421399533652	266.049064034159	275.857752569938	291.721205014754	341.382190826978	270.988339538723	609.700976498474	696.002272785468	547.176070333752	387.697258927761	430.677551537277	349.89065273695	276.569991919701	503.524130469947	-0.863886062493757	1.72574542256901e-06	5.75475416126314e-05	Tnfrsf21	17	43327446	43400080	+	4109	protein_coding	tumor necrosis factor receptor superfamily, member 21 [Source:MGI Symbol;Acc:MGI:2151075]	-	196	250	267	245	376	295	688	754	502	426	408	384	3.44734452751284	4.30921040019338	4.43740069903962	4.65065562207467	5.52693349535043	4.25417194608829	9.72653502753363	11.2339857189883	8.58240309597731	6.26359906573382	7.03375086195435
ENSMUSG00000019738	273.310057566055	218.160232508011	295.488079531844	220.279277256039	247.865260892992	215.872067090169	386.380269990312	357.231935766546	330.267628109815	344.923148200989	335.675150462877	341.690090563428	245.162495807518	349.361370515661	-0.511759998046006	1.75711107751707e-06	5.83931563384774e-05	Polr2i	7	29931373	29932815	+	1212	protein_coding	polymerase (RNA) II (DNA directed) polypeptide I [Source:MGI Symbol;Acc:MGI:1917170]	-	251	205	286	185	273	235	436	387	303	379	318	375	14.9670379729538	11.9796760216201	16.1145039279279	11.9056564657991	13.6048125503472	11.4893221561841	20.8972783534173	19.5482105476818	17.5622979688101	18.892397861481	18.5860653448825
ENSMUSG00000024962	1426.43894586268	1233.40346086236	1310.06603093139	1469.32231423758	1542.57537823148	1591.02306468159	2409.55952776069	2058.4682603602	2203.96417174272	1871.1398224307	1901.10360372215	1699.33871706878	1428.80486580118	2023.92901718087	-0.502089767402255	1.83908073862367e-06	6.08053888428278e-05	Vegfb	19	6959841	6965019	-	1605	protein_coding	vascular endothelial growth factor B [Source:MGI Symbol;Acc:MGI:106199]	-	1310	1159	1268	1234	1699	1732	2719	2230	2022	2056	1801	1865	58.9876395487661	51.144887911186	53.9507820153421	59.9686623069829	63.9367972017946	63.944326217557	98.4101806419808	85.060609271499	88.5008510727329	77.3924448563353	79.4880120448942
ENSMUSG00000043687	39.1998488939361	26.6049064034159	14.4644514456147	33.3395662874004	22.6982839645597	11.0232544897108	73.5540422229264	57.2309561176379	55.5896007709589	66.436384745837	44.3344538347197	69.2491916875214	24.5550519141063	61.0657715632669	-1.32975694282082	1.85673493055744e-06	6.12848621136964e-05	1190005I06Rik	8	121335341	121374371	-	1083	protein_coding	RIKEN cDNA 1190005I06 gene [Source:MGI Symbol;Acc:MGI:1916168]	-	36	25	14	28	25	12	83	62	51	73	42	76	2.40236395447175	1.63495341961169	0.882781262386537	2.01657237315445	1.39426102461119	0.656571389322571	4.45200346734853	3.50478915013804	3.30813368941576	4.07234812219647	2.74715898161959
ENSMUSG00000078566	1292.50612880839	1474.97601100538	1473.30769724619	1792.00168794777	1920.27482340175	2547.29039166399	2566.41573828428	2257.85352683455	3110.83765882974	3750.47043202184	4230.77359451325	4648.80757881229	1750.05945667891	3427.52642154932	-0.969557338860813	1.90345552397953e-06	6.24031683670929e-05	Bnip3	7	138492565	138511248	-	2265	protein_coding	BCL2/adenovirus E1B interacting protein 3 [Source:MGI Symbol;Acc:MGI:109326]	-	1187	1386	1426	1505	2115	2773	2896	2446	2854	4121	4008	5102	37.8745316791327	43.3399948974321	42.9937024540128	51.8265777292657	56.3994281433649	72.5455583880274	74.2738967040665	66.1130067999741	88.5170832723781	109.922070702665	125.349459621495
ENSMUSG00000016087	293.998866704521	293.718166693712	429.800842955409	213.135084480167	315.052181428088	344.476702803461	523.740228358428	571.386481238998	551.536039021671	560.613876759392	391.621008873357	640.555023109573	315.030307510893	539.908776226903	-0.776326119528106	1.91991482511704e-06	6.28368082745797e-05	Fli1	9	32333500	32454157	-	3486	protein_coding	Friend leukemia integration 1 [Source:MGI Symbol;Acc:MGI:95554]	ETS	270	276	416	179	347	375	591	619	506	616	371	703	5.59759071147355	5.60758068559141	8.14928441481193	4.00506793031925	6.01221672185783	6.37430807727647	9.84840627669656	10.8708105976999	10.1968132785059	10.6758834086431	7.5389261037475
ENSMUSG00000050608	3177.36552979182	2846.7249851655	3318.55843166532	3093.43547195237	2728.33373254007	2866.96477186561	3713.14984233809	3524.31920092164	3931.60176433037	4247.37818642221	3795.87371403933	4394.5901514331	3005.23048716345	3934.48547658079	-0.388922380111425	1.96962721146108e-06	6.42475211711658e-05	Micos10	4	138829125	138858424	-	2766	protein_coding	mitochondrial contact site and cristae organizing system subunit 10 [Source:MGI Symbol;Acc:MGI:1913628]	-	2918	2675	3212	2598	3005	3121	4190	3818	3607	4667	3596	4823	76.2426302998503	68.4960365936451	79.3006757621309	73.260724519265	65.6182789936374	66.8606751168966	87.9969673663424	84.5050009806339	91.6084002509012	101.938002195213	92.0938155909348
ENSMUSG00000043398	123.043970139299	118.125784431167	112.616086255143	121.451277189816	120.754870691457	163.511608264043	263.199404098905	194.769866787445	171.128771000795	197.488979312968	244.895078325118	178.590020667818	126.583932828488	208.345353365508	-0.717309757037011	2.03858090784556e-06	6.58503380704544e-05	Gpr135	12	72114750	72117899	-	3150	protein_coding	G protein-coupled receptor 135 [Source:MGI Symbol;Acc:MGI:2676315]	-	113	111	109	102	133	178	297	211	157	217	232	196	2.59258287816841	2.49577975151467	2.36303128528217	2.52565401103037	2.55019636474884	3.34840986786427	5.47711366332424	4.10081865368916	3.501308928385	4.1619769712786	5.2172348986078
ENSMUSG00000036278	1149.86223422213	1224.88989081327	1230.51154798051	1301.4337840046	1310.14495043438	1579.99981019188	2624.9044947507	2178.46865221977	2338.03320889621	1900.26262122339	1649.87503199207	1589.08671451365	1299.47370294113	2046.77178726596	-0.65523440081512	2.05681073717508e-06	6.63125332361869e-05	Macrod1	19	7034178	7175422	+	1228	protein_coding	mono-ADP ribosylhydrolase 1 [Source:MGI Symbol;Acc:MGI:2147583]	-	1056	1151	1191	1093	1443	1720	2962	2360	2145	2088	1563	1744	62.1484512261063	66.3851267429583	66.2318554928491	69.4234246445442	70.9741989306385	82.9963980167286	140.117553419412	117.655517666476	122.707261052436	102.726530477392	90.1620070536285
ENSMUSG00000020018	100.177391617837	127.703550736396	122.947837287725	91.6838072903512	80.8058909138325	111.151149437917	163.05956348215	173.539028227676	165.678810140897	146.52408142575	190.004802148799	163.10006989561	105.744937880676	166.98439255348	-0.658659139236801	2.07754280442878e-06	6.66493558760725e-05	Snrpf	10	93418891	93425568	-	861	protein_coding	small nuclear ribonucleoprotein polypeptide F [Source:MGI Symbol;Acc:MGI:1917128]	-	92	120	119	77	89	121	184	188	152	161	180	179	7.72234917304643	9.87124489722348	9.43837736457522	6.97544328727901	6.24337455884779	8.3274375310683	12.4142512201486	13.367597507113	12.4017156388346	11.2972624318735	14.8092243757791
ENSMUSG00000036989	447.531608205771	415.036539893288	387.440663721823	426.270168960334	433.083258043799	417.9650660682	708.068430555641	656.309835478073	636.555428436078	507.828803947631	504.568307928476	568.572310697544	421.221217482202	596.983852840574	-0.503539981637784	2.10763687622307e-06	6.75034077605482e-05	Trim3	7	105253670	105282778	-	4569	protein_coding	tripartite motif-containing 3 [Source:MGI Symbol;Acc:MGI:1860040]	-	411	390	375	358	477	455	799	711	584	558	478	624	6.50107868769475	6.04557037287275	5.60484538953088	6.11147594882596	6.30564847419496	5.90091560260336	10.1585443134472	9.52680126188846	8.97910441128047	7.37842273306121	7.41087858472177
ENSMUSG00000019659	249.354594353094	216.031839995737	222.132647200512	215.516482072124	242.417672741497	231.488344283926	350.93253879854	292.616340149858	272.498042994897	376.7762093805	344.119808336157	426.429233023158	229.490263441148	343.895362113852	-0.58416121127225	2.1452877671175e-06	6.84836444672107e-05	Ccdc12	9	110485571	110540674	+	2694	protein_coding	coiled-coil domain containing 12 [Source:MGI Symbol;Acc:MGI:1919904]	-	229	203	215	181	267	252	396	317	250	414	326	468	6.14331309552787	5.33693948549682	5.44997356666648	5.24040945888819	5.98613084094426	5.54283708513854	8.53892998736519	7.20377821636515	6.51904156229032	9.28438716561539	8.57201590600495
ENSMUSG00000015053	204.710322001666	171.335597237999	228.331697820061	197.656000132445	177.046614923565	235.162762447163	352.704925358129	207.692985910783	446.89679051163	362.214809984153	367.342617487677	504.790160459038	202.37383242715	373.607048285235	-0.883876939512498	2.1790465799268e-06	6.91439539996904e-05	Gata2	6	88170873	88184014	+	5398	protein_coding	GATA binding protein 2 [Source:MGI Symbol;Acc:MGI:95662]	zf-GATA	188	161	221	166	195	256	398	225	410	398	348	554	2.51703774333223	2.11245189406264	2.79584390625339	2.39860892990102	2.18189710620611	2.81019366041287	4.28307865596162	2.55180979861085	5.33571112798233	4.45451765621675	4.56677193329415
ENSMUSG00000121096	139.377240511773	158.565242164359	122.947837287725	136.930361537537	226.074908287014	122.174403927628	366.884017834838	328.616457707727	198.378575300285	266.65562644562	240.672749388478	286.108502498444	151.011665619339	281.219321529232	-0.896651985457126	2.37862630258135e-06	7.48257594703104e-05	ENSMUSG00000121096	11	98657199	98658572	+	1374	lncRNA	novel transcript, sense intronic to Thraand KO:Thra	-	128	149	119	115	249	133	414	356	182	293	228	314	6.73268034984416	7.68056851419155	5.91444171098927	6.52822848343004	10.9457405450895	5.73580096716605	17.5032810598492	15.8621454577807	9.30520591069416	12.8834263901743	11.7546871209786
ENSMUSG00000028773	2920.38874259824	2251.83927798512	3354.71956027936	3216.07744793816	1606.13057333224	6984.15032377257	7572.52157584224	8340.95031417703	11340.2785572756	16107.6379947475	15584.6161051381	27354.3418901458	3388.88432098428	14383.3910728877	-2.0855028243772	2.38244663917093e-06	7.48257594703104e-05	Fabp3	4	130202388	130209256	+	823	protein_coding	fatty acid binding protein 3, muscle and heart [Source:MGI Symbol;Acc:MGI:95476]	-	2682	2116	3247	2701	1769	7603	8545	9036	10404	17699	14764	30021	235.5177790044	182.099880198197	269.423814612352	255.981740332453	129.825658128689	547.412008068057	603.139942140247	672.163692348626	888.05904285541	1299.26992853043	1270.77060656761
ENSMUSG00000023008	432.287222524795	459.732782651027	484.559123428093	401.265494244784	420.372219023645	521.767379179643	716.04417007379	636.002076855686	712.854880474649	643.43183582612	503.512725694316	759.007587838228	453.330703508665	661.808879460465	-0.545539292037459	2.43220216010211e-06	7.61513997776465e-05	Fmnl3	15	99215106	99268363	-	5021	protein_coding	formin-like 3 [Source:MGI Symbol;Acc:MGI:109569]	-	397	432	469	337	463	568	808	689	654	707	477	833	5.71432641012792	6.09378822613701	6.37875833300433	5.23508717388789	5.56959100824349	6.70327874117778	9.34817852285911	8.40093575233712	9.15016361011896	8.50706370927451	6.7296289179439
ENSMUSG00000020186	423.57614499281	489.530277822853	535.184703487745	473.898120799478	375.883582453108	620.976669587039	873.786573877174	672.002194413555	927.583338354628	679.83533431699	711.462425823834	721.64947126996	486.508249857172	764.38655634269	-0.651318174425704	2.43248903152711e-06	7.61513997776465e-05	Csrp2	10	110755650	110775483	+	2171	protein_coding	cysteine and glycine-rich protein 2 [Source:MGI Symbol;Acc:MGI:1202907]	-	389	460	518	398	414	676	986	728	851	747	674	792	12.9495458222982	15.0069294257421	16.2938406103597	14.2990599508168	11.5178933489953	18.4508355095259	26.3829254109012	20.5291145815696	27.5366477594794	20.7879312178913	21.991914208521
ENSMUSG00000029648	2342.19097141268	2421.04648271085	2573.63918221616	2486.17908600329	1787.71684504872	2697.94153635671	3412.73032048783	3413.54960843589	3479.25501295884	3629.4287995397	3008.40936735598	4646.98523166262	2384.78568395807	3598.39305674014	-0.593676632361724	2.4803308925749e-06	7.71703243505518e-05	Flt1	5	147498414	147662821	-	13504	protein_coding	FMS-like tyrosine kinase 1 [Source:MGI Symbol;Acc:MGI:95558]	-	2151	2275	2491	2088	1969	2937	3851	3698	3192	3988	2850	5100	11.5117868572942	11.9319878823305	12.5969331782491	12.060138725308	8.80675312182631	12.8875594551426	16.5659729353179	16.7649838879507	16.6051111126901	17.8419867772908	14.9501444981345
ENSMUSG00000067199	66.4219661813917	70.236952905018	39.2606539238114	78.5861205345867	75.3583027623381	96.4534767849691	142.677118046881	119.077311922182	106.819232853999	140.153469189848	177.337815338879	130.297821201521	71.0529121820192	136.060461425552	-0.935088086631715	2.48091418749523e-06	7.71703243505518e-05	Frat1	19	41818409	41821022	+	2614	protein_coding	frequently rearranged in advanced T cell lymphomas [Source:MGI Symbol;Acc:MGI:109450]	-	61	66	38	66	83	105	161	129	98	154	168	143	1.68651034944601	1.78826626667184	0.992730901526274	1.96934856389132	1.91780763949924	2.38019687378271	3.5778831342691	3.021223053276	2.63367284000519	3.55930848914785	4.55267509884317
ENSMUSG00000028005	142.643894586268	188.362737336185	153.943090385471	148.837349497323	179.770408999313	128.604635713292	282.69565625438	252.000822905083	228.898356115713	213.870553633859	241.728331622638	214.125790086415	157.027019419642	238.886585103015	-0.605486240752656	2.4983268120718e-06	7.75878139832074e-05	Gucy1b1	3	81939313	81981996	-	3927	protein_coding	guanylate cyclase 1, soluble, beta 1 [Source:MGI Symbol;Acc:MGI:1860604]	-	131	177	149	125	198	140	319	273	210	235	229	235	2.4108775522223	3.19231836983738	2.59106849953669	2.48275205551114	3.0453472732516	2.11249796386317	4.71884421379688	4.2559881356558	3.75664127675083	3.61540915837184	4.13083207558496
ENSMUSG00000018882	646.797506749946	514.006791713996	615.772361541884	726.326265546938	732.700606375986	666.906896627501	901.258565550797	833.541183455275	892.703588851281	960.142272696686	960.579833085593	839.190862423779	650.418404759375	897.902717677235	-0.464836736414518	2.50236949666073e-06	7.7589418476206e-05	Mrpl45	11	97206542	97220746	+	2596	protein_coding	mitochondrial ribosomal protein L45 [Source:MGI Symbol;Acc:MGI:1914286]	-	594	483	596	610	807	726	1017	903	819	1055	910	921	16.5366112035566	13.1775986026388	15.6781602429593	18.3277598348699	18.7759267265133	16.5714723749996	22.7573727466529	21.2952000881526	22.1625917356787	24.5526438579765	24.8313118273126
ENSMUSG00000032314	12820.5283577001	11135.7496242138	12928.1200670698	12741.6678157669	11964.7194433987	12027.2892528152	14297.8423762011	14583.7399306865	16832.7491118808	18424.7206736914	16640.1983392981	15212.9540054586	12269.6790934941	15998.7007395361	-0.382853878870616	2.51568782795597e-06	7.78546285866932e-05	Etfa	9	55361792	55419527	-	1835	protein_coding	electron transferring flavoprotein, alpha polypeptide [Source:MGI Symbol;Acc:MGI:106092]	-	11774	10464	12513	10701	13178	13093	16134	15799	15443	20245	15764	16696	463.716684159041	403.882926369276	465.670689643865	454.854540000606	433.756473902111	422.79735713141	510.754077209572	527.099001292277	591.203416964218	666.549190517551	608.545866922409
ENSMUSG00000006728	507.420266238173	462.925371419437	516.587551629097	529.860964210471	522.060531184873	557.592956271203	853.404128441905	656.309835478073	717.214849162568	647.982273137479	710.406843589675	636.91032881023	516.074606825542	703.704709769988	-0.447047646835066	2.53180718529879e-06	7.80045380180568e-05	Cdk4	10	126899403	126903789	+	3249	protein_coding	cyclin-dependent kinase 4 [Source:MGI Symbol;Acc:MGI:88357]	-	466	435	500	445	575	607	963	711	658	712	673	699	10.3657555813318	9.48272983374781	10.5093007426969	10.6830322149253	10.6893345220191	11.0705231477445	17.2179893134805	13.3973391706889	14.2271370433697	13.2397801963648	14.6733174176983
ENSMUSG00000100691	119.777316064805	97.9060555645706	106.417035635594	125.023373577752	87.1614104239092	87.2674313768768	129.384218849967	155.077429480051	166.768802312877	195.668804388424	178.393397573039	210.481095787072	103.925437107251	172.628958065238	-0.736727806105652	2.61548954411169e-06	7.99492645079802e-05	2010320M18Rik	8	71229401	71230472	+	1072	lncRNA	RIKEN cDNA 2010320M18 gene [Source:MGI Symbol;Acc:MGI:1919343]	-	110	92	103	105	96	95	146	168	153	215	169	231	7.41587940236887	6.07836637747875	6.56139172694268	7.63974305081482	5.40890038084986	5.25119304963096	7.91159283683482	9.59429701993131	10.0262372732386	12.1169737593646	11.1674721688186
ENSMUSG00000034771	64.2441967983953	111.740606894347	70.2559070215572	44.0558554512077	71.7265773280086	67.0581314790738	181.66962235783	160.615909104339	159.13885710902	132.872769491674	89.7244899035993	150.343639847908	71.5135458287649	145.727547969062	-1.02625289342066	2.73704306350277e-06	8.3272072296647e-05	Tle2	10	81410395	81426679	+	6221	protein_coding	transducin-like enhancer of split 2 [Source:MGI Symbol;Acc:MGI:104635]	-	59	105	68	37	79	73	205	174	146	146	85	165	0.685419678860496	1.19542663951869	0.746452606232279	0.463901483251841	0.767007172368812	0.695331370471697	1.91425379990313	1.71233096284259	1.64867095543886	1.41789198403433	0.967880374664122
ENSMUSG00000026895	3943.94035260657	3563.9932618016	3945.69571934305	3928.11532793336	3669.85855139001	3193.98798839369	4761.51649233474	4687.39992202202	4515.83756851143	4546.79696150961	4528.44778454636	4675.23161248253	3707.59853357805	4619.20505690112	-0.317500085325354	2.75781855105455e-06	8.36848781892613e-05	Ndufa8	2	35926338	35939418	-	861	protein_coding	NADH:ubiquinone oxidoreductase subunit A8 [Source:MGI Symbol;Acc:MGI:1915625]	-	3622	3349	3819	3299	4042	3477	5373	5078	4143	4996	4290	5131	304.025529399719	275.489993006679	302.900530716914	298.856979282253	283.547415358009	239.293390872103	362.509629379664	361.067341176168	338.028341392708	350.565982047452	352.953180956068
ENSMUSG00000019689	846.063405294121	709.818902843137	712.890821248154	750.14024146651	787.17648789093	740.395259892239	930.502943784009	982.157053373657	914.503432290873	1185.84396334008	983.802642237112	1114.36528202419	757.747519772515	1018.52921950832	-0.427146839482378	2.75922056063559e-06	8.36848781892613e-05	Fmc1	6	38510437	38516384	+	689	protein_coding	formation of mitochondrial complex V assembly factor 1 [Source:MGI Symbol;Acc:MGI:1913367]	-	777	667	690	630	867	806	1050	1064	839	1303	932	1223	81.5016790200124	68.564678498933	68.3885500667206	71.3190526891741	76.0032932325078	69.317834131216	88.5270383635334	94.5411909540208	85.5429201499663	114.255124168229	95.8207685759769
ENSMUSG00000016933	1057.30703544478	996.087695743892	905.061390454179	1116.87547062791	1035.04174878392	1049.04638560414	1428.5435670284	1253.54255496375	1250.22102126059	1427.92722830436	1231.86446726471	1520.74869640096	1026.56995444314	1352.14125587046	-0.398149301950714	2.78129887825761e-06	8.40715500804171e-05	Plcg1	2	160573220	160617680	+	7857	protein_coding	phospholipase C, gamma 1 [Source:MGI Symbol;Acc:MGI:97615]	-	971	936	876	938	1140	1142	1612	1358	1147	1569	1167	1669	8.93155826359654	8.43748332452252	7.6137897586884	9.31172890215475	8.76356139088948	8.61268404304766	11.918295319933	10.5813646145744	10.2552912155913	12.064704334213	10.5214855350967
ENSMUSG00000022799	900.507639869032	884.347088849545	986.682223611576	891.833398187962	863.44272201185	1105.0812625935	1300.04554145823	1410.46614431856	1437.69967484107	1250.46017316137	1048.19315852087	1438.74307466574	938.649055853911	1314.26796116097	-0.485373499389758	2.78494307143607e-06	8.40715500804171e-05	Arhgap31	16	38418702	38533636	-	11141	protein_coding	Rho GTPase activating protein 31 [Source:MGI Symbol;Acc:MGI:1333857]	-	827	831	955	749	951	1203	1467	1528	1319	1374	993	1579	5.36470807165483	5.28287921697583	5.85373050856047	5.24374883703236	5.15571471092676	6.39838866953537	7.64912569850873	8.39649131019689	8.31690908207901	7.45097405787272	6.31375948310692
ENSMUSG00000040543	50.0886958089184	52.1456165506952	63.0236812987499	65.4884337788223	77.1741654795029	67.0581314790738	141.790924767087	120.000391859563	85.0193894144077	98.2894459253479	95.0024010743993	136.676036225371	62.4964540659604	112.796431544363	-0.85179565921438	2.85195540762937e-06	8.58279645196943e-05	Pitpnm3	11	71938354	72026604	-	9815	protein_coding	PITPNM family member 3 [Source:MGI Symbol;Acc:MGI:2685726]	-	46	49	61	55	85	73	160	130	78	108	90	150	0.338713328476463	0.353589701960402	0.424417280671289	0.43707566191305	0.523071619442009	0.44071894607279	0.946968508764129	0.810870892886027	0.558271723511845	0.664789183127011	0.649553855707884
ENSMUSG00000050777	296.176636087517	333.093428170767	420.502267026085	427.460867756313	209.732143832531	407.860416119298	554.756993151228	456.924569003722	588.595772868977	1092.10495472609	841.299040625513	1358.55980008019	349.137626498752	815.37352174262	-1.22418292574822	2.88902315869974e-06	8.66751531300644e-05	Tmem37	1	119995107	120001804	-	1311	protein_coding	transmembrane protein 37 [Source:MGI Symbol;Acc:MGI:2157899]	-	272	313	407	359	231	444	626	495	540	1200	797	1491	14.9944648752536	16.9096834546621	21.2004580808543	21.3587580082088	10.6424550209018	20.0682472475551	27.7381504665497	23.1153870666537	28.9355939074217	55.3004986218461	43.0644186942706
ENSMUSG00000044134	93.6440834688474	92.5850742838874	73.3554323313318	82.1582169225225	100.780380802645	104.720917652252	179.897235798242	149.538949855764	129.709068465571	123.771894868957	143.559183845759	144.876598398893	91.2073509102477	145.225488538864	-0.669005968601763	2.9274674900267e-06	8.75583007286293e-05	Pheta1	5	121987047	121992695	+	2412	protein_coding	PH domain containing endocytic trafficking adaptor 1 [Source:MGI Symbol;Acc:MGI:2442708]	-	86	87	71	69	111	114	203	162	119	136	136	159	2.5768308226413	2.55467572386788	2.01017826370197	2.23129003388877	2.77957380682562	2.80063629313651	4.88905128120995	4.11184157997056	3.46585979815656	3.4065290568963	3.99415178161559
ENSMUSG00000042737	215.599168916649	197.940503641414	227.298522716803	190.511807356574	203.376624322455	153.406958315141	275.606110016025	293.53942008724	297.567862950427	351.293760436892	262.839976305838	274.263246025578	198.022264211506	292.518395970333	-0.56449763157124	3.11652327524037e-06	9.22196788340153e-05	Dpm3	3	89166665	89174386	+	919	protein_coding	dolichyl-phosphate mannosyltransferase polypeptide 3 [Source:MGI Symbol;Acc:MGI:1915813]	-	198	186	220	160	224	167	311	318	273	386	249	301	15.5709258920685	14.3347876796405	16.3478519801194	13.5796541590316	14.7219399557118	10.7678779510582	19.6585162479917	21.1841123692063	20.8683671185426	25.3759486086241	19.1931737679779
ENSMUSG00000025035	250.443479044592	191.555326104595	262.426476227581	245.283951971589	208.824212473949	248.941830559301	390.811236389284	348.001136392734	333.537604625753	345.833235663261	275.506963115758	359.002388485308	234.579212730268	342.11542744535	-0.546315623170092	3.33013608600335e-06	9.7648832048252e-05	Arl3	19	46519535	46561637	-	2490	protein_coding	ADP-ribosylation factor-like 3 [Source:MGI Symbol;Acc:MGI:1929699]	-	230	180	254	206	230	271	441	377	306	380	261	394	6.67564521886845	5.11996497380085	6.96607100458443	6.45285805086073	5.57905989751648	6.44909995871651	10.2883350849957	9.26916612837808	8.63303321840305	9.22008112564634	7.42513099274754
ENSMUSG00000024168	468.220417344237	427.806894966928	391.573364134856	514.381879862749	274.195270291881	426.232506935483	597.294270581354	624.002037669729	792.424309029159	797.236616950044	563.680913041436	960.376947876941	417.068388922689	722.502515858111	-0.793955077632908	3.52977884419834e-06	0.000102268897928554	Tmem204	17	25276676	25302565	-	2378	protein_coding	transmembrane protein 204 [Source:MGI Symbol;Acc:MGI:3039635]	-	430	402	379	432	302	464	674	676	727	876	534	1054	13.0683682594845	11.9731392848219	10.883808380854	14.1695525083285	7.67056982801486	11.5620620266072	16.4647031268724	17.4033762115715	21.4765191309083	22.2557763650401	15.9071496312248
ENSMUSG00000031145	259.154556576578	200.068896153688	160.14214100502	315.535180934325	259.668368554563	292.116243977335	517.536875399868	422.770611320616	418.556994040161	321.260874181924	449.678031752157	426.429233023158	247.780897866918	426.038769952981	-0.782206447416024	3.66601175914065e-06	0.000105274644917952	Prickle3	X	7523499	7534425	+	4902	protein_coding	prickle planar cell polarity protein 3 [Source:MGI Symbol;Acc:MGI:1859635]	-	238	188	155	265	286	318	584	458	384	353	426	468	3.50887913505208	2.71630400690835	2.15929469910993	4.2165456390501	3.5239136780173	3.8439964479525	6.9206262921966	5.71993157998897	5.50299667076548	4.35062740611209	6.15600908007446
ENSMUSG00000117819	5.44442345749113	4.25678502454655	3.09952530977458	3.57209638793576	9.07931358582387	7.34883632647384	21.2686387150631	18.4615987476251	19.6198590956326	13.6513119340761	16.8893157465599	24.6016865205668	5.46683001534096	19.0820684599206	-1.77603874658051	3.78577873013777e-06	0.000108234300430306	Gm50253	17	27192191	27255352	+	5012	protein_coding	predicted gene, 50253 [Source:MGI Symbol;Acc:MGI:6303071]	-	5	4	3	3	10	8	24	20	18	15	16	27	0.0720980802377878	0.0565252850260004	0.0408755603906889	0.0466868347421816	0.120509552246921	0.0945819120293089	0.278167275943334	0.244296697577394	0.252291590932628	0.180813431996309	0.226137131995137
ENSMUSG00000097415	309.243252385496	444.834035065114	216.966771684221	303.62819297454	439.438777553875	415.209252445772	880.876120115528	879.695180324338	489.406485218834	638.881398514762	510.901801333436	712.537735521602	354.886713684836	685.383120171417	-0.949300558925496	3.8725902846789e-06	0.00011022990882056	AU020206	7	75418786	75431869	-	3211	lncRNA	expressed sequence AU020206 [Source:MGI Symbol;Acc:MGI:2142134]	-	284	418	210	255	484	452	994	953	449	702	484	782	6.3920887072631	9.21997637293921	4.46614188958869	6.19418415972102	9.10411198744935	8.3411761708613	17.9825773474751	18.1698464806879	9.82307292182591	13.2083114016025	10.6774615363372
ENSMUSG00000022475	633.730890451967	578.92276333833	548.615979830101	647.740145012351	623.7488433461	869.918500146341	1221.17433955654	1047.69572892773	1062.7423676801	921.918599281273	768.463866468474	1356.73745293052	650.446187020865	1063.12205914077	-0.708678485262662	3.96172767492874e-06	0.000112437879895313	Hdac7	15	97690545	97742383	-	6755	protein_coding	histone deacetylase 7 [Source:MGI Symbol;Acc:MGI:1891835]	-	582	544	531	544	687	947	1378	1135	975	1013	728	1489	6.22676377451793	5.70384057481017	5.36812592687335	6.28141930204445	6.14276525117538	8.30718324032344	11.8503102968454	10.2865364898055	10.1395946822146	9.06013324589838	7.63429584055705
ENSMUSG00000033256	22.8665785214627	32.9900839402357	40.2938290270696	28.5767711034861	39.0410484190426	23.88371806104	70.8954623835435	62.7694357419254	70.8494911786731	45.504373113587	59.1126051129595	59.2262823643275	31.2753381787228	61.3929416491694	-0.968584155986416	4.14318733161195e-06	0.000116776698940622	Shf	2	122179373	122199643	-	2305	protein_coding	Src homology 2 domain containing F [Source:MGI Symbol;Acc:MGI:3613669]	-	21	31	39	24	43	26	80	68	65	50	56	65	0.658435326784177	0.952543013563962	1.15543948495259	0.81212812400109	1.1267564712385	0.668392522796275	2.01615963416918	1.80607859612879	1.98099673400895	1.31053784694939	1.72099677633782
ENSMUSG00000118049	38.1109642024379	28.7332989156892	39.2606539238114	44.0558554512077	28.145872116054	32.151158928323	55.8301766270405	62.7694357419254	55.5896007709589	85.5482214535436	106.613805650159	63.7821502385065	35.0763005895872	71.688898413689	-1.03571026799219	4.16559949132559e-06	0.000117197423604719	Gm50103	17	31730978	31733121	+	2144	lncRNA	predicted gene, 50103 [Source:MGI Symbol;Acc:MGI:6302834]	-	35	27	38	37	31	35	63	68	51	94	101	70	1.17979899583141	0.891934196695251	1.21035381370787	1.34604996609595	0.87331204065805	0.967325035458336	1.70695324904313	1.94170296831943	1.67103954553977	2.64882682181459	3.33702570725053
ENSMUSG00000003423	513.953574387162	479.952511517623	489.724998944384	497.712096719049	494.822590427401	541.976679077446	670.848312804281	677.540674037842	691.055037035058	766.293643232805	632.293758261835	563.105269248529	503.023741845511	666.856115770058	-0.406422638570565	4.17533560087893e-06	0.000117301588752438	Pih1d1	7	44803727	44809489	+	2020	protein_coding	PIH1 domain containing 1 [Source:MGI Symbol;Acc:MGI:1916095]	-	472	451	474	418	545	590	757	734	634	842	599	618	16.8871121670937	15.8131723485386	16.0243528570025	16.1402088736347	16.2958743734928	17.3073193331454	21.76959593606	22.2455605302302	22.0485087370804	25.183217413246	21.0057606444992
ENSMUSG00000037772	407.242874620336	412.908147381015	434.9667184717	402.456193040762	389.502552831844	414.290647904963	505.130169482748	462.46304862801	533.006172098018	567.894576457566	546.791597294876	560.371748524022	410.227855708437	529.27621874754	-0.367453324375675	4.56357927009984e-06	0.000127472046824728	Mrpl23	7	142086423	142094484	+	4883	protein_coding	mitochondrial ribosomal protein L23 [Source:MGI Symbol;Acc:MGI:1196612]	-	374	388	421	338	429	451	570	501	489	624	518	615	5.53540799626338	5.62780230788049	5.88774373359914	5.39901102573562	5.30643810658637	5.47291851663921	6.78100382795714	6.28130185518337	7.03498972496265	7.72055210331454	7.51460219485825
ENSMUSG00000039069	324.487638066471	335.221820683041	257.26060071129	314.344482138347	295.985622897858	302.220893926237	402.331749026609	378.462774326315	380.407268020876	434.11171950362	447.566867283837	485.655515387486	304.920176403874	421.42264892479	-0.467981419582701	4.66304648682147e-06	0.000130063539096551	Mtg2	2	179712381	179727695	+	5949	protein_coding	mitochondrial ribosome associated GTPase 2 [Source:MGI Symbol;Acc:MGI:106565]	-	298	315	249	264	326	329	454	410	349	477	424	533	3.62023742777724	3.75025170168721	2.85830721470583	3.46133948294632	3.30983364482889	3.27703510415416	4.43320426199576	4.21928197836392	4.12119145477542	4.84423165121247	5.04876140482939
ENSMUSG00000032735	702.330626016355	710.883099099273	852.369460188011	770.382120998146	1096.78108116752	744.069678055476	2185.35262797273	1661.54388728626	1844.26675498946	1237.71894868957	860.299520840393	1403.20730524714	812.802677587464	1532.06484083759	-0.914325021061327	4.71873634780385e-06	0.000131240276591781	Ablim3	18	61932463	62044895	-	4535	protein_coding	actin binding LIM protein family, member 3 [Source:MGI Symbol;Acc:MGI:2442582]	-	645	668	825	647	1208	810	2466	1800	1692	1360	815	1540	10.2789128074049	10.4326107316213	12.4231058184094	11.127849097824	16.0887453592232	10.5836846720955	31.5879643367422	24.2993063601347	26.2098418198251	18.1180773654551	12.7304359706601
ENSMUSG00000027452	2911.67766506625	2283.76516566922	2608.76713572694	2932.69113449526	2603.94713641429	2560.15085523532	3635.16483371619	3177.24114446629	4140.88026135045	5601.58833028256	3534.08931996765	4286.16049602764	2650.16651543455	4062.52073096846	-0.61641108251928	4.74383438794645e-06	0.00013174983476581	Acss1	2	150460025	150510420	-	4128	protein_coding	acyl-CoA synthetase short-chain family member 1 [Source:MGI Symbol;Acc:MGI:1915988]	-	2674	2146	2525	2463	2868	2787	4102	3442	3799	6155	3348	4704	46.8151558128824	36.8200065085377	41.7710335442737	46.5381335543932	41.9635280031728	40.0061210511848	57.7247187458496	51.0469548946668	64.6503585111528	90.0821745764481	57.4524720659766
ENSMUSG00000003184	652.241930207437	560.831426984008	633.336338297273	725.135566750959	518.428805750543	728.453400861719	911.892884908328	862.156661514094	1027.86261817675	910.08746227174	768.463866468474	932.130567057031	636.40457814199	902.09901006607	-0.503855172297889	4.84915157799323e-06	0.000134291105167759	Irf3	7	44647072	44652272	+	3442	protein_coding	interferon regulatory factor 3 [Source:MGI Symbol;Acc:MGI:1859179]	IRF	599	527	613	609	571	793	1029	934	943	1000	728	1023	12.5771058287579	10.8441016811458	12.1619478229416	13.8003679235172	10.0197705728342	13.6518493125756	17.3664226739759	16.6124877262185	19.2460743574526	17.5525260733198	14.9824719357824
ENSMUSG00000000296	50.0886958089184	44.6962427577387	42.360179233586	40.4837590632719	51.7520874391961	62.4651087750276	101.02603389655	103.384952986701	91.5593424462852	86.4583089158153	70.7240096887194	67.4268445378498	48.6410121796231	86.76324874532	-0.82975750701199	4.89239838656254e-06	0.000135296041298951	Tpd52l1	10	31208372	31321954	-	1323	protein_coding	tumor protein D52-like 1 [Source:MGI Symbol;Acc:MGI:1298386]	-	46	42	41	34	57	68	114	112	84	95	67	74	2.51282790551511	2.24845022658979	2.11630150058036	2.00448731034157	2.60224118851922	3.04563765402314	5.00553918245121	5.18270919897524	4.46026615080892	4.33824678814425	3.5873844233038
ENSMUSG00000078713	758.952629974263	654.480697524032	658.13254077547	827.535663205118	639.183676442001	846.95338662611	1008.48795240591	914.772217944825	957.013126998077	1106.66635412244	989.080553407912	1013.22501521742	730.873099091165	998.207536682762	-0.45028585944597	4.90600444693117e-06	0.000135479591552257	Tomm5	4	45105208	45108114	-	868	protein_coding	translocase of outer mitochondrial membrane 5 [Source:MGI Symbol;Acc:MGI:1915762]	-	697	615	637	695	704	922	1138	991	878	1216	937	1112	58.033372804562	50.182145178123	50.1156346497583	62.452426624743	48.9875217288644	62.9419741834399	76.1602559733991	69.8960433654136	71.0585143622825	84.6377954022466	76.4685447371377
ENSMUSG00000023353	508.509150929671	549.125268166504	518.653901835614	515.572578658728	508.441560806137	506.151101985886	692.116951519344	722.771590969524	728.114770882364	687.116034015164	551.013926231516	678.824313252677	517.74226039709	676.659597811765	-0.386879969741083	4.96709495226701e-06	0.000136592436213787	Agap3	5	24657175	24707045	+	5321	protein_coding	ArfGAP with GTPase domain, ankyrin repeat and PH domain 3 [Source:MGI Symbol;Acc:MGI:2183446]	-	467	516	502	433	560	551	781	783	668	755	522	745	6.3429075360604	6.86831610279844	6.44264179392486	6.34715166385663	6.35663541594583	6.13603042762366	8.52635936438059	9.00880457419598	8.81910546375882	8.57243469874026	6.94928628902138
ENSMUSG00000032609	348.443101279432	377.789670928506	400.87194006418	376.260819529233	365.896337508702	383.976698058258	632.742001773126	464.309208502772	482.866532186957	493.267404551283	509.846219099276	481.099647513307	375.539761228052	510.68850227112	-0.443955038687351	5.02403031264333e-06	0.000137663124688999	Klhdc8b	9	108324835	108338780	-	8419	protein_coding	kelch domain containing 8B [Source:MGI Symbol;Acc:MGI:1925517]	-	320	355	388	316	403	418	714	503	443	542	483	528	2.74697196837091	2.98649419869823	3.14720290482304	2.92759375103889	2.89119292044437	2.94201536720505	4.92655755007515	3.65768362794705	3.69644755917942	3.88945964502278	4.06396146057503
ENSMUSG00000051557	121.955085447801	95.7776630522973	115.715611564918	132.167566353623	105.320037595557	128.604635713292	171.921496280093	152.308189667907	174.398747516734	162.905655746641	180.504562041359	175.856499943311	116.590099954581	169.649191866008	-0.541787590995266	5.02756126378218e-06	0.000137663124688999	Pusl1	4	155972336	155976238	-	2329	protein_coding	pseudouridylate synthase-like 1 [Source:MGI Symbol;Acc:MGI:3047787]	-	112	90	112	111	116	140	194	165	160	179	171	193	3.47546799081157	2.73694993232377	3.28399178072862	3.7173865959335	3.00829925289574	3.56194912155032	4.8388047639085	4.33723664582554	4.82605010735873	4.64337795587877	5.20103266559402
ENSMUSG00000034687	1.08888469149823	1.06419625613664	3.09952530977458	1.19069879597859	2.72379407574716	0.91860454080923	23.9272185544459	57.2309561176379	64.3095381467956	5.46052477363044	5.27791117079996	0.911173574835808	1.6809506116574	26.1862203896909	-3.94918422385764	5.17251671808665e-06	0.000140641814708143	Fras1	5	96521814	96932587	+	17709	protein_coding	Fraser extracellular matrix complex subunit 1 [Source:MGI Symbol;Acc:MGI:2385368]	-	1	1	3	1	3	1	27	62	59	6	5	1	0.00408103877296055	0.00399944560040536	0.0115685983781203	0.00440443495261946	0.0102319816341109	0.00334607080503484	0.0885677443902246	0.214336588717573	0.234044967002044	0.0204695221901971	0.0200004112590989
ENSMUSG00000049287	259.154556576578	240.50835388688	282.056803189487	338.158458057919	230.614565079926	350.906934589126	390.811236389284	376.616614451553	394.57716625661	531.491077966696	488.734574416076	499.323119010023	283.566611896653	446.92563141504	-0.656917809798199	5.25793070288436e-06	0.000142641819230111	Iba57	11	59046195	59054565	-	4885	protein_coding	IBA57 homolog, iron-sulfur cluster assembly [Source:MGI Symbol;Acc:MGI:3041174]	-	238	226	273	284	254	382	441	408	362	584	463	548	3.52109017810139	3.27670770994734	3.81637995695191	4.53458983737285	3.14052086937232	4.6337004979714	5.24420764823732	5.11321739702378	5.20577430068313	7.22268661836442	6.71396978600443
ENSMUSG00000031805	1246.77297176547	1172.74427426257	1048.67272980707	1238.32674781773	1133.09833551082	1490.89516973338	1785.6794587855	1757.54420077391	1512.90913470767	1512.56536229563	1654.09736092871	1747.63091653508	1221.75170481617	1661.73773900442	-0.443727886642323	5.26074710086875e-06	0.000142641819230111	Jak3	8	72128940	72143219	+	5352	protein_coding	Janus kinase 3 [Source:MGI Symbol;Acc:MGI:99928]	-	1145	1102	1015	1040	1248	1623	2015	1904	1388	1662	1567	1918	15.4615895733857	14.5834179214521	12.9510048149168	15.1565889609446	14.0841621277137	17.9693173915481	21.8708067845463	21.7795800811196	18.2185871305743	18.7614071123202	20.7403390299413
ENSMUSG00000028743	609.775427239006	587.436333387423	598.208384786495	612.019181132994	532.047776129279	547.488306322301	891.51043947306	828.002703830987	689.965044863078	899.166412724479	659.738896349995	816.411523052884	581.16256816625	797.465836715747	-0.458362348843416	5.27559743478491e-06	0.000142845250319852	Akr7a5	4	139038055	139045737	+	1793	protein_coding	aldo-keto reductase family 7, member A5 (aflatoxin aldehyde reductase) [Source:MGI Symbol;Acc:MGI:107796]	-	560	552	579	514	586	596	1006	897	633	988	625	896	22.5721275811493	21.8048257333761	22.0521938510204	22.3597564015796	19.7401233270986	19.6967754937377	32.5929409125803	30.6274483627255	24.800746490255	33.2910235401196	24.6923649600797
ENSMUSG00000039735	358.243063502916	325.644054377811	369.876686966434	496.521397923071	404.029454569162	454.709247700569	602.61143026012	586.155760237098	564.615945085426	584.276150778457	525.679952611676	763.563455712407	401.503984173327	604.483782447531	-0.591014207895968	5.28301777723938e-06	0.000142847216421851	Fnbp1l	3	122332368	122413364	-	12376	protein_coding	formin binding protein 1-like [Source:MGI Symbol;Acc:MGI:1925642]	-	329	306	358	417	445	495	680	635	518	642	498	838	1.92123440872559	1.75119681109397	1.97540547583418	2.62808854122222	2.17176207787975	2.37003119778193	3.19179117909338	3.14117467535458	2.94029423007228	3.13404494391431	2.85044064201223
ENSMUSG00000032330	5039.35835225379	4499.4217709457	4770.16945174309	4906.86973822776	4652.24028137615	4226.49949226327	5762.91489850229	5506.1718264792	5955.71722769646	6768.32045691493	5612.53073902868	6904.87335010575	4682.42651446829	6085.08808312122	-0.37819650440873	5.60065283174313e-06	0.000150182471312991	Cox7a2	9	79662643	79667160	-	944	protein_coding	cytochrome c oxidase subunit 7A2 [Source:MGI Symbol;Acc:MGI:1316715]	-	4628	4228	4617	4121	5124	4601	6503	5965	5464	7437	5317	7578	354.31220671324	317.217264912799	333.996109169117	340.49822994856	327.845828380791	288.808122717322	400.172847759667	386.845114558177	406.611847888045	475.966382959593	398.985971110999
ENSMUSG00000042284	1247.86185645697	1014.17903209821	1162.32199116547	1120.44756701585	1260.20872571235	906.66268177871	1772.38655958859	1547.08197505099	1672.04799181669	1518.93597453153	1327.92245057327	1515.28165495195	1118.61364237126	1558.94276775217	-0.479098100579425	6.15477850351994e-06	0.000163463181539523	Itga1	13	115089632	115238500	-	18599	protein_coding	integrin alpha 1 [Source:MGI Symbol;Acc:MGI:96599]	-	1146	953	1125	941	1388	987	2000	1676	1534	1669	1258	1663	4.45307266586326	3.62908498183302	4.13063152611967	3.94624702403127	4.50746545349672	3.14453709897518	6.24663685784177	5.51674719307555	5.79398141494806	5.42147219895415	4.79130708100572
ENSMUSG00000038963	39.1998488939361	57.4665978313784	6.19905061954917	72.6326265546938	52.6600187977785	38.5813907139877	162.173370202356	161.53898904172	57.7695851149181	89.1885713026305	286.062785457358	329.844834090562	44.4565889018873	181.096355868257	-2.02814278231312	6.26663362550685e-06	0.00016598041459602	Slco4a1	2	180098038	180116660	+	4799	protein_coding	solute carrier organic anion transporter family, member 4a1 [Source:MGI Symbol;Acc:MGI:1351866]	-	36	54	6	61	58	42	183	175	53	98	271	362	0.542146314376517	0.796960582502446	0.0853795826956169	0.991432892921904	0.729978012085245	0.518594259476392	2.21516559722617	2.23247169665694	0.775829791495676	1.23374617315023	4.00019811167246
ENSMUSG00000018845	150.266087426755	244.765138911426	366.777161656659	148.837349497323	150.716605524676	333.45344831375	425.372774301261	478.155407563491	384.767236708794	566.074401533022	489.790156650236	659.689668181125	232.469298555098	500.641607489655	-1.10602987546082	6.38068857927663e-06	0.000168542074279507	Unc45b	11	82801376	82834229	+	4493	protein_coding	unc-45 myosin chaperone B [Source:MGI Symbol;Acc:MGI:2443377]	-	138	230	355	125	166	363	480	518	353	622	464	724	2.21976718383919	3.62564475665325	5.39567101274109	2.1699905012224	2.23153757830003	4.78739620359435	6.20598436246601	7.05816820607158	5.51924432048963	8.36381578700115	7.31550853799891
ENSMUSG00000034892	702.330626016355	725.781846685186	939.156168861699	570.344723273743	701.830940184185	753.255723463569	1125.46546533875	1188.00387940968	1096.53212501146	1619.04559538143	843.410205093833	1308.44525346422	732.116671414123	1196.81708728323	-0.709056670174966	6.42972353719208e-06	0.000169377039683674	Rps29	12	69204496	69205960	-	693	protein_coding	ribosomal protein S29 [Source:MGI Symbol;Acc:MGI:107681]	-	645	682	909	479	773	820	1270	1287	1006	1779	799	1436	67.2653240715457	69.7019570242836	89.5744553094866	53.9121333014059	67.3718998616149	70.1148133720301	106.457519932993	113.695683052519	101.977903357131	155.09336053424	81.6726231188799
ENSMUSG00000033955	1374.17248067076	1337.69469396375	1272.8717272141	1264.52212132926	1184.85042295002	1119.77893524645	1788.33803862489	1623.69760985363	1845.35674716144	1418.82635368164	1677.32017008023	1570.86324301693	1258.98173022906	1654.06702706979	-0.393965411112966	6.66282654427972e-06	0.000174571443190488	Tnks1bp1	2	84878366	84903392	+	6425	protein_coding	tankyrase 1 binding protein 1 [Source:MGI Symbol;Acc:MGI:2446193]	-	1262	1257	1232	1062	1305	1219	2018	1759	1693	1559	1589	1724	14.195509404749	13.8565775792897	13.0945658257567	12.892454967727	12.2678911750871	11.2424182495681	18.2454209664234	16.7606698045576	18.5107987307054	14.6596457597615	17.5191779818506
ENSMUSG00000028672	1010.48499371035	856.677986189993	808.976105851166	925.172964475362	955.143789228671	985.662672288304	1248.64633123016	1071.69580729964	1167.38161619014	1194.94483796279	1236.08679620135	1168.12452293951	923.686418623975	1181.1466519706	-0.354410509909118	6.82337808388324e-06	0.000178058111850704	Hmgcl	4	135673759	135689928	+	2434	protein_coding	3-hydroxy-3-methylglutaryl-Coenzyme A lyase [Source:MGI Symbol;Acc:MGI:96158]	-	928	805	783	777	1052	1073	1409	1161	1071	1313	1171	1282	27.554476296209	23.4244357521572	21.9682122288384	24.8991592742415	26.1052406493989	26.1221135341276	33.6276313222822	29.20184615915	30.9107988900504	32.5907717745906	34.079976037652
ENSMUSG00000052135	1.08888469149823	3.19258876840991	7.23222572280736	0	0	3.67441816323692	8.86193279794294	12.0000391859563	16.3498825796938	13.6513119340761	24.2783913856798	22.7793393708952	2.53135289099207	16.320149542374	-2.67320203463713	6.87318984857436e-06	0.00017911753866774	Foxo6	4	120124276	120144546	-	2615	protein_coding	forkhead box O6 [Source:MGI Symbol;Acc:MGI:2676586]	Fork_head	1	3	7	0	0	4	10	13	15	15	23	25	0.0276371379083589	0.0812537462381397	0.182801550127078	0	0	0.0906394919867871	0.222143783783937	0.304347908744794	0.402959035613234	0.34655331593327	0.623044551335358
ENSMUSG00000030352	339.732023747446	322.451465609401	326.483332629589	251.237445951482	344.105984902725	347.232516425889	506.902556042336	441.232210068241	396.757150600569	468.695043069946	413.788235790717	552.1711863505	321.873794877755	463.257730320385	-0.524714352605948	6.89275956001148e-06	0.000179326307701596	Tspan9	6	127938359	128120557	-	4975	protein_coding	tetraspanin 9 [Source:MGI Symbol;Acc:MGI:1924558]	-	312	303	316	211	379	378	572	478	364	515	392	606	4.53237951289886	4.31363481159523	4.3375802708402	3.30806175668802	4.60127997892531	4.50223209267233	6.67895937504196	5.88211450318871	5.13984037036936	6.25409734539676	5.58156441933885
ENSMUSG00000018830	742.61935960179	778.991659492018	728.388447797027	625.116867888758	747.227508113305	637.511551321606	1039.50471719871	948.926175627932	949.38318179422	825.449328280468	883.522329991913	1044.20491676184	709.975899035751	948.498441609179	-0.417915647454378	6.94160807871745e-06	0.000179704403659905	Myh11	16	14012399	14109236	-	7599	protein_coding	myosin, heavy polypeptide 11, smooth muscle [Source:MGI Symbol;Acc:MGI:102643]	-	682	732	705	525	823	694	1173	1028	871	907	837	1146	6.48623514408533	6.8225773555346	6.33557738378223	5.3887383540423	6.54147861342374	5.41168102554747	8.96700528569456	8.28200203717017	8.05198659341157	7.21109696448752	7.80246758416737
ENSMUSG00000079018	717.57501169733	937.556901656377	1000.11349995393	1405.02457925473	1226.61526544481	1484.46493794772	1921.26703059403	1779.69811927106	1920.56620702803	1911.18367077065	1646.70828528959	2737.16541880677	1128.55836599248	1986.09812196002	-0.815382623380576	6.94364035519685e-06	0.000179704403659905	Ly6c1	15	74915867	74920679	-	1677	protein_coding	lymphocyte antigen 6 complex, locus C1 [Source:MGI Symbol;Acc:MGI:96882]	-	659	881	968	1180	1351	1616	2168	1928	1762	2100	1560	3004	28.3999196186084	37.2080300913576	39.4181122640494	54.8824111625563	48.6580635831233	57.1001775219804	75.0986402076297	70.3837869123802	73.8098247371341	75.6548413614611	65.8953084627689
ENSMUSG00000020477	960.396297901435	749.194164320192	962.919196236637	945.414844006998	875.245829673421	951.674304278362	1235.35343203325	1097.54204554631	1198.99138917754	1312.34612059585	1122.08391491207	1155.3680928918	907.474106069508	1186.94749919281	-0.387560894950215	6.95117080151476e-06	0.000179704403659905	Mrps24	11	5653983	5665680	-	1466	protein_coding	mitochondrial ribosomal protein S24 [Source:MGI Symbol;Acc:MGI:1928142]	-	882	704	932	794	964	1036	1394	1189	1100	1442	1063	1268	43.4809849836127	34.0120274385097	43.4145665502546	42.2445580008832	39.7169233513336	41.8750125035955	55.2375822964136	49.6531204767614	52.7108533852419	59.4267230705163	51.3644040676109
ENSMUSG00000002205	215.599168916649	239.444157630743	233.497573336352	277.432819463011	236.062153231421	289.360430354907	398.786975907432	344.308816643209	374.957307160978	343.102973276446	321.952581418797	310.71018901901	248.566050488847	348.969807237645	-0.489352079352013	7.15537798256707e-06	0.000184413523168378	Vrk3	7	44397837	44426939	+	6744	protein_coding	vaccinia related kinase 3 [Source:MGI Symbol;Acc:MGI:2182465]	-	198	225	226	233	260	315	450	373	344	377	305	341	2.12183880409415	2.36297315850462	2.28846568610409	2.69477554688517	2.32856476459086	2.76772003027937	3.87615209916589	3.38602322805603	3.58329211226019	3.37733609410236	3.2036512844351
ENSMUSG00000015013	451.887146971763	395.881007282829	435.999893574958	427.460867756313	394.950140983338	410.616229741726	495.38204340501	661.848315102361	538.456132957916	597.927462712533	505.623890162636	583.151087894917	419.465881051821	563.731488705896	-0.427701672632284	7.16178231531943e-06	0.000184413523168378	Trappc2l	8	123338379	123343399	+	1950	protein_coding	trafficking protein particle complex 2-like [Source:MGI Symbol;Acc:MGI:1916295]	-	415	372	422	359	435	447	559	717	494	657	479	640	15.3807758905635	13.5114562847073	14.7785344037901	14.3596573070573	13.4737095384503	13.5831994077968	16.6526385117232	22.5103997333568	17.7964619417276	20.3554754600251	17.4005854924058
ENSMUSG00000047496	719.752781080327	636.389361169709	480.42642301506	562.009831701893	689.119901164032	714.674332749581	1152.93745701238	1134.46524304156	1213.16128741328	851.841864686349	960.579833085593	736.228248467333	633.728771813434	1008.20232228442	-0.669222500106011	7.226575691944e-06	0.000185590301224681	Rnf152	1	105204639	105284435	-	8532	protein_coding	ring finger protein 152 [Source:MGI Symbol;Acc:MGI:2443787]	-	661	598	465	472	759	778	1301	1229	1113	936	910	808	5.5990632245273	4.96414169224941	3.72182229783293	4.31494625033319	5.37308194771366	5.4032854917475	8.85793130529874	8.81860111526582	9.16401202029333	6.62789309431872	7.55533116545987
ENSMUSG00000034037	378.931872641382	352.248960781227	410.170515993503	456.037638859799	597.418833947211	481.348779384036	1057.22858279459	1036.61876967915	771.714457761547	536.951602740327	633.349340495995	738.96176919184	446.02610026786	795.804087110575	-0.834849920682867	7.28433216637618e-06	0.000186826783174828	Fgd5	6	91955859	92052985	+	6292	protein_coding	FYVE, RhoGEF and PH domain containing 5 [Source:MGI Symbol;Acc:MGI:2443369]	-	348	331	397	383	658	524	1193	1123	708	590	600	811	3.9971945707827	3.7259164474791	4.30878992081048	4.74782057765166	6.31640130827894	4.93482478901044	11.0143174118218	10.9267172536048	7.90470881240787	5.66518100749784	6.75500221844976
ENSMUSG00000032842	574.931117111063	455.47599762648	528.985652868196	610.828482337015	377.699445170273	471.244129435135	732.881842389881	775.387147400256	727.024778710384	643.43183582612	833.909964986394	713.448909096438	503.194137424694	737.680746401579	-0.553277060080038	7.30293708187379e-06	0.000187057180248628	Abcc10	17	46614147	46639278	-	6856	protein_coding	ATP-binding cassette, sub-family C (CFTR/MRP), member 10 [Source:MGI Symbol;Acc:MGI:2386976]	-	528	428	512	513	416	513	827	840	667	707	790	783	5.56580353746051	4.42147111360612	5.09979453730085	5.83620844361963	3.66484032028022	4.43379613852155	7.00713619501256	7.50079230263008	6.83433649077967	6.23015853037738	8.16242571645368
ENSMUSG00000024620	1240.23966361648	1008.85805081753	792.445304199035	896.596193371876	1089.51763029886	891.046404584953	1651.86427353656	1538.77425561455	1349.41030891073	1164.00186424556	1594.98475581575	1507.08109277843	986.450541148123	1467.68609181693	-0.573241362487968	7.36118258921963e-06	0.000188053548905412	Pdgfrb	18	61178222	61218133	+	5478	protein_coding	platelet derived growth factor receptor, beta polypeptide [Source:MGI Symbol;Acc:MGI:97531]	-	1139	948	767	753	1200	970	1864	1667	1238	1279	1511	1654	15.0267982298244	12.2568858463717	9.56151836169695	10.7215404066596	13.2309720889719	10.4924974168987	19.7664982461678	18.6299733976444	15.8759582952807	14.105841817825	19.5391378091981
ENSMUSG00000051864	492.175880557198	462.925371419437	472.161022188995	552.484241334064	494.822590427401	445.523202292476	654.896833767983	595.386559610911	583.145812009079	657.993235222468	595.348380066235	657.867321031453	486.682051369929	624.106356951355	-0.361070153107008	7.54394023625795e-06	0.000191714695598812	Tbc1d22a	15	86098660	86382704	+	3421	protein_coding	TBC1 domain family, member 22a [Source:MGI Symbol;Acc:MGI:1289265]	-	452	435	457	464	545	485	739	645	535	723	564	722	9.54882907480912	9.00596002041702	9.12255842014096	10.5791102891655	9.62223508753446	8.40074552028225	12.5486562410319	11.5426440532936	10.986061868826	12.7683775504756	11.6785517453893
ENSMUSG00000037358	58.7997733409042	53.2098128068318	65.0900315052663	55.9628434109936	77.1741654795029	70.7325496423107	127.611832290378	106.154192798845	80.6594207264894	100.109620849891	102.391476713519	147.610119123401	63.4948626976349	110.756110417087	-0.800728231129346	7.75511929892929e-06	0.000196567502334399	Dipk2b	X	18281120	18327636	-	3499	protein_coding	divergent protein kinase domain 2B [Source:MGI Symbol;Acc:MGI:1923155]	-	54	50	63	47	85	77	144	115	74	110	97	162	1.11535874365229	1.01209177104285	1.22956115525601	1.0477029188537	1.46726148751738	1.30399506351811	2.39069629098826	2.01211389753728	1.48569311196565	1.89932478476146	1.96377058872684
ENSMUSG00000067818	556.420077355593	433.127876247611	550.682330036618	426.270168960334	433.083258043799	496.046452036984	695.661724638521	612.925078421154	634.375444092119	819.078716044566	717.795919228794	1035.09318101348	482.60502711349	752.488343906439	-0.641156558970547	8.04515305063653e-06	0.000203653412053939	Myl9	2	156617340	156623578	+	1162	protein_coding	myosin, light polypeptide 9, regulatory [Source:MGI Symbol;Acc:MGI:2138915]	-	511	407	533	358	477	540	785	664	582	900	680	1136	31.7818761506998	24.8074493373446	31.3238119694334	24.0304075819155	24.7938966252984	27.5370108938343	39.2436493766843	34.9832870930829	35.185051352315	46.7936448106111	41.4539332928434
ENSMUSG00000024193	243.910170895602	251.150316448246	214.900421477704	227.42347003191	293.261828822111	307.732521171092	488.292497166656	434.770650506572	416.377009696202	323.081049106468	336.730732697037	362.647082784652	256.396454807778	393.649836992931	-0.61682749261541	8.34682326143025e-06	0.000211015072854962	Phf1	17	27152026	27156882	+	3486	protein_coding	PHD finger protein 1 [Source:MGI Symbol;Acc:MGI:98647]	-	224	236	208	191	323	335	551	471	382	355	319	398	4.64392710877805	4.79488783260715	4.07464220740597	4.27356410441886	5.59638617049014	5.69438188236698	9.18184747624333	8.27165071327411	7.69798947112504	6.15249774361739	6.48225721589071
ENSMUSG00000016520	291.821097321524	306.488521767351	308.9193558742	292.911903810732	315.052181428088	342.639493721843	481.202950928302	468.001528252297	364.057385441182	393.157783701392	384.231933234237	443.741530945038	309.63875898729	422.398852083741	-0.448258954140421	8.38502925835644e-06	0.000211705654300919	Lnx2	5	146953465	147013396	-	4557	protein_coding	ligand of numb-protein X 2 [Source:MGI Symbol;Acc:MGI:2155959]	-	268	288	299	246	347	373	543	507	334	432	364	487	4.2503091922177	4.47617740961655	4.48069814166935	4.2105644260875	4.59920726188202	4.85019241202832	6.92192133125044	6.81126211835369	5.14883258422873	5.72736961368586	5.65829146400734
ENSMUSG00000114734	11.9777316064805	13.8345513297763	14.4644514456147	10.7162891638073	31.7775975503836	19.2906953569938	67.3506892643663	122.769631671707	58.8595772868977	45.504373113587	39.0565426639197	20.9569922212236	17.0102194088427	59.0829677036169	-1.78580760016988	8.73891768557487e-06	0.000219217159645498	Gm48397	13	60216455	60221831	+	2931	lncRNA	predicted gene, 48397 [Source:MGI Symbol;Acc:MGI:6097883]	-	11	13	14	9	35	21	76	133	54	50	37	23	0.271232436688483	0.314138644758963	0.326186321107001	0.239502984368285	0.721248231155061	0.424553710547118	1.50627279390036	2.77801435377518	1.29425327917536	1.03063450604515	0.894229237156817
ENSMUSG00000040606	31.5776560534485	34.0542801963724	48.5592298531352	40.4837590632719	41.7648424947898	51.4418542853169	78.8712019016922	77.5387147400256	69.7594990066935	55.5153351985761	72.8351741570394	88.3838367590734	41.3136036577224	73.8172936271834	-0.832924535367225	8.91137423750244e-06	0.000222681268060777	Kazn	4	141829701	142205056	-	11133	protein_coding	kazrin, periplakin interacting protein [Source:MGI Symbol;Acc:MGI:1918779]	-	29	32	47	34	46	56	89	84	64	61	69	97	0.188256746005605	0.203578355196489	0.28829637138454	0.238205040113347	0.249561827805911	0.298060882209312	0.464390851692756	0.461918907992741	0.403839780833144	0.331030582898264	0.439035705131221
ENSMUSG00000096974	46.8220417344237	35.118476452509	37.194303717295	20.241879531636	25.4220780403068	27.5581362242769	82.4159750208693	65.5386755540692	39.2397181912651	79.1776092176414	68.6128452203995	67.4268445378498	32.0594859500746	67.0686112903491	-1.06987031977416	9.18279471085102e-06	0.000228592378468175	Gm26881	4	43045966	43053259	+	666	lncRNA	predicted gene, 26881 [Source:MGI Symbol;Acc:MGI:5477375]	-	43	33	36	17	28	30	93	71	36	87	65	74	4.66615311126939	3.50940542123137	3.69132087708347	1.99094347716358	2.53931359221079	2.6691697246109	8.11175037497516	6.52653666864196	3.79725361487787	7.89215336750737	6.9135655838378
ENSMUSG00000087679	817.752403315167	670.443641366081	715.990346557929	1045.4335428692	876.153761032004	927.790586217322	1296.50076833905	1044.92648911558	1118.33196845106	1347.83953162445	1314.19988152919	1219.15024313031	842.260713559617	1223.49148036494	-0.53891171671071	9.26914470606434e-06	0.000230436626893346	Tmem250-ps	2	26026826	26030533	-	2483	protein_coding	transmembrane protein 250, pseudogene [Source:MGI Symbol;Acc:MGI:1924939]	-	751	630	693	878	965	1010	1463	1132	1026	1481	1245	1338	21.8588835434552	17.9703965955193	19.0594358858835	27.5804936245161	23.4737853486272	24.1031508518831	34.2273648849166	27.9105484218273	29.0276564091811	36.0353572357661	35.5185797276916
ENSMUSG00000000881	94.7329681603456	89.3924855154775	82.6540082606556	92.8745060863298	132.557978353029	69.8139451015015	165.718143321533	205.84682603602	149.328927561203	124.681982331228	142.503601611599	200.458186463878	93.6709819128897	164.756277887577	-0.814420174726042	9.28615154010188e-06	0.000230564587600409	Dlg3	X	99811328	99862016	+	5844	protein_coding	discs large MAGUK scaffold protein 3 [Source:MGI Symbol;Acc:MGI:1888986]	-	87	84	80	78	146	76	187	223	137	137	135	220	1.07590469880924	1.01803547220339	0.934831433621413	1.04104291733798	1.50895116146114	0.770606290103271	1.85881966100726	2.33611016223059	1.64684108263312	1.4163182546164	1.63638888443863
ENSMUSG00000024039	4.3555387659929	10.6419625613664	3.09952530977458	5.95349397989293	7.2634508686591	4.59302270404615	23.0410252746516	4.61539968690628	17.4398747516734	44.5942856513153	32.7230492589597	59.2262823643275	5.98449903162201	30.2733194979723	-2.34105060210026	9.46614918731794e-06	0.000233839144028778	Cbs	17	31827868	31856212	-	7485	protein_coding	cystathionine beta-synthase [Source:MGI Symbol;Acc:MGI:88285]	-	4	10	3	5	8	5	26	5	16	49	31	65	0.0386218386802183	0.0946241578324362	0.0273705155214606	0.0521029649805865	0.064555123672579	0.0395828776796006	0.201784313419771	0.0408956261943187	0.150165273213607	0.395507540744686	0.293381583770444
ENSMUSG00000064363	263806.271978658	275218.178977032	279319.922340956	262726.498633879	254923.519274611	243483.482377813	317084.386476797	360860.563000392	354298.685525449	301380.013568598	323810.406150919	302130.578638356	263246.312263825	326594.105560085	-0.311085588248824	9.48953471618227e-06	0.000234119345707233	mt-Nd4	MT	10167	11544	+	1378	protein_coding	mitochondrially encoded NADH dehydrogenase 4 [Source:MGI Symbol;Acc:MGI:102498]	-	242272	258616	270351	220649	280774	265058	357805	390931	325047	331155	306760	331584	12706.2900769218	13292.2960229985	13397.7629703536	12489.2679815981	12306.6601234511	11397.7955826004	15083.5318865067	17367.9898124278	16570.6016483827	14518.8624880775	15769.3020216559
ENSMUSG00000073616	627.197582302978	564.024015752417	551.715505139876	639.405253440501	574.720549982651	481.348779384036	728.45087599091	713.540791595711	759.724543869772	952.861572998512	832.854382752234	1098.87533125198	573.068614333743	847.717916409854	-0.565834065015757	9.55165202370554e-06	0.000235353190105018	Cops9	1	92564867	92569707	-	1499	protein_coding	COP9 signalosome subunit 9 [Source:MGI Symbol;Acc:MGI:1914165]	-	576	530	534	537	633	524	822	773	697	1047	789	1206	27.7706221501577	25.0419456523793	24.3272574681172	27.9419615845755	25.5055452581969	20.713754217781	31.8548850938683	31.5701411708925	32.6642339806822	42.1983569695477	37.2853590763235
ENSMUSG00000008855	911.396486784015	991.830910719345	876.132487562949	827.535663205118	1238.41837310638	887.371986421716	1438.29169310614	1489.85101893335	1524.89904859944	1428.83731576663	1107.30576363383	1296.59999699135	955.44765129992	1380.96413950512	-0.530895111415769	9.60405363418727e-06	0.000236046026172231	Hdac5	11	102085258	102120992	-	8780	protein_coding	histone deacetylase 5 [Source:MGI Symbol;Acc:MGI:1333784]	-	837	932	848	695	1364	966	1623	1614	1399	1570	1049	1423	6.88962685451139	7.51822343419398	6.59560841909858	6.17411233602243	9.38323059994508	6.5194622526453	10.7381597861922	11.2540198626894	11.1934646279569	10.803279925815	8.46338177343427
ENSMUSG00000000088	4743.18171616627	4222.73074435017	4312.4728809997	4665.1578826441	4376.22914836711	4198.94135603899	5639.73403261089	5285.55572144508	5513.18040587275	5233.91299552478	4913.73530001476	5271.13913042515	4419.78562142772	5309.54293098223	-0.264852424612257	9.63994393903545e-06	0.000236330580225458	Cox5a	9	57428557	57439709	+	2101	protein_coding	cytochrome c oxidase subunit 5A [Source:MGI Symbol;Acc:MGI:88474]	-	4356	3968	4174	3918	4820	4571	6364	5726	5058	5751	4655	5785	149.839590521581	133.764060315046	135.668780013093	145.452978077356	138.56499198728	128.91822979941	175.958388843529	166.849132944425	169.119663257956	165.374219692934	156.948291509402
ENSMUSG00000021033	4574.40458898404	3593.79075697342	2893.9234642262	3063.6680020529	3726.15029562212	2883.49965360017	4893.55929102409	4321.86026681904	4810.13545494591	6131.25923332471	5405.63662113332	6262.49597984651	3455.90612690981	5304.15780784893	-0.618108941890621	9.92367856269215e-06	0.000242674509355092	Gstz1	12	87193939	87211497	+	5088	protein_coding	glutathione transferase zeta 1 (maleylacetoacetate isomerase) [Source:MGI Symbol;Acc:MGI:1341859]	-	4201	3377	2801	2573	4104	3139	5522	4682	4413	6737	5121	6873	59.6719647726289	47.0086511553857	37.5940862557291	39.4436341501353	48.7183739492113	36.5572381280052	63.0456545234584	56.3356058956711	60.9295762078295	79.9963068382074	71.2968976485215
ENSMUSG00000019791	406.153989928838	412.908147381015	352.312710211044	396.502699060869	383.147033321767	368.360420864501	509.561135881719	584.309600362335	510.116336486446	487.806879777653	459.178271859596	478.366126788799	386.564166794673	504.889725192758	-0.386523245965123	1.01820193786734e-05	0.000248679194397978	Hint3	10	30484137	30505628	-	5519	protein_coding	histidine triad nucleotide binding protein 3 [Source:MGI Symbol;Acc:MGI:1914097]	-	373	388	341	333	422	401	575	633	468	536	435	525	4.88442220150819	4.97926411838747	4.21936904386321	4.70617505812418	4.61832606656245	4.30539639833868	6.05220052350285	7.0216952848999	5.95698891060202	5.86752418608092	5.58331103821386
ENSMUSG00000023495	248.265709661595	290.525577925302	271.725052156905	265.525831503225	247.865260892992	304.976707548664	386.380269990312	295.385579962002	478.506563499038	393.157783701392	395.843337809997	412.761629400621	271.480689948114	393.672527393894	-0.534686560287883	1.02466915374685e-05	0.000249831756668281	Pcbp4	9	106330490	106341211	+	4268	protein_coding	poly(rC) binding protein 4 [Source:MGI Symbol;Acc:MGI:1890471]	-	228	273	263	223	273	332	436	320	439	432	375	453	3.86078124735748	4.53035326231465	4.20808850221407	4.07534791528448	3.86340974953627	4.60938344383135	5.93427867018317	4.59012201783655	7.22572521865759	6.1151882215479	6.22400333272111
ENSMUSG00000057322	443.176069439778	461.8611751633	558.947730862683	341.730554445854	431.267395326634	428.98832055791	689.458371679961	624.925117607111	628.925483232221	940.120348526708	557.347419636476	742.606463491183	444.328540966027	697.230534028943	-0.65007956880786	1.02549118780561e-05	0.000249831756668281	Rpl38	11	114559350	114563157	+	542	protein_coding	ribosomal protein L38 [Source:MGI Symbol;Acc:MGI:1914921]	-	407	434	541	287	475	467	778	677	577	1033	528	815	54.2700074936456	56.7132159551828	68.1634409562545	41.3015973640115	52.9330426262444	51.0559966843747	83.3846612167724	76.4694638072508	74.7855788044535	115.146708433452	69.0077067960657
ENSMUSG00000041775	263.510095342571	273.498437827116	263.45965133084	291.721205014754	423.096013099392	336.209261936178	760.353834063504	762.464028276918	501.39639911061	384.056909078674	469.734094201196	473.81025891462	308.582444091808	558.635920607587	-0.855527311315645	1.04359149086234e-05	0.000253289165716039	Mapk1ip1	7	138437552	138448002	-	1883	protein_coding	mitogen-activated protein kinase 1 interacting protein 1 [Source:MGI Symbol;Acc:MGI:1916796]	-	242	257	255	245	466	366	858	826	460	422	445	520	9.28816249736949	9.66666426413047	9.24790559619824	10.1484566920365	14.9474851912634	11.5175453246992	26.4693225365112	26.855199943203	17.1612470858262	13.5398116739898	16.7406628708853
ENSMUSG00000038188	537.909037600123	555.510445703324	501.089925080224	535.814458190364	679.132656219626	503.395288363458	975.698801053518	860.310501639331	602.765671104711	847.29142737499	726.240577102074	952.176385703419	552.141968526187	827.413893996341	-0.583965685725159	1.05273923874824e-05	0.000255190817213272	Scarf1	11	75404366	75417408	+	2887	protein_coding	scavenger receptor class F, member 1 [Source:MGI Symbol;Acc:MGI:2449455]	-	494	522	485	450	748	548	1101	932	553	931	688	1045	12.3664465262893	12.8061195274735	11.472246820101	12.1576592861698	15.6490273344112	11.2476796680729	22.1537062711843	19.7636789916239	13.4561146889532	19.4828905116056	16.8812504811444
ENSMUSG00000003438	1733.50442886517	1522.86484253153	1614.85268639256	1614.58756734696	1409.10946851987	1697.58119141546	1934.55992979094	1869.23687319704	2013.2155416463	2317.99276640612	2145.99868204726	2509.37202509781	1598.75003084526	2131.72930303091	-0.415298509648471	1.09497686443576e-05	0.000264112223591757	Timm50	7	28004941	28011497	-	2684	protein_coding	translocase of inner mitochondrial membrane 50 [Source:MGI Symbol;Acc:MGI:1913775]	-	1592	1431	1563	1356	1552	1848	2183	2025	1847	2547	2033	2754	42.8672191071277	37.7616492693274	39.7676560437061	39.4059150182459	34.9254282912501	40.7989155938886	47.2473094709715	46.189278552948	48.3421227248768	57.3319780975791	53.6559423482376
ENSMUSG00000032263	2016.61444865471	1844.25211188479	1836.98533359307	1813.43426627539	1833.11341297784	1693.90677325222	2425.51100679698	2109.23765691617	2163.63446137948	2420.83264964283	2397.22725377734	2835.57216488903	1839.71772443967	2392.00253223364	-0.379063938493089	1.09753692471394e-05	0.000264401677241186	Bckdhb	9	83807198	84006293	+	1805	protein_coding	branched chain ketoacid dehydrogenase E1, beta polypeptide [Source:MGI Symbol;Acc:MGI:88137]	-	1852	1733	1778	1523	2019	1844	2737	2285	1985	2660	2271	3112	74.1529673946946	68.0009826284895	67.2679321938541	65.8122798067333	67.5603122085598	60.5358820955411	88.0853023383104	77.5010633038588	77.2546514528268	89.0338027811721	89.1256863894012
ENSMUSG00000051375	601.06434970702	581.051155850604	641.601739123339	562.009831701893	472.124306462841	731.209214484147	940.251069861746	840.925822954325	797.874269889057	820.89889096911	745.241057316954	1005.93562661873	598.176766221641	858.521122934987	-0.521583253429001	1.10497550596915e-05	0.000265535584815157	Pcdh1	18	38318967	38345106	-	8797	protein_coding	protocadherin 1 [Source:MGI Symbol;Acc:MGI:104692]	-	552	546	621	472	520	796	1061	911	732	902	706	1104	4.53491597453198	4.39594128079093	4.82070477394265	4.18496321562382	3.57027185913397	5.36176333267525	7.0062664574888	6.33990058521625	5.84544827244243	6.19473080134351	5.68503402953489
ENSMUSG00000028898	324.487638066471	267.113260290296	273.791402363422	307.200289362475	271.471476216134	247.104621477683	376.632143912575	364.616575265596	419.646986212141	388.607346390033	333.563985994557	436.452142346352	281.861447962747	386.586530020209	-0.458066100591034	1.18007362835364e-05	0.000281494618513166	Trnau1ap	4	132039074	132056849	-	2710	protein_coding	tRNA selenocysteine 1 associated protein 1 [Source:MGI Symbol;Acc:MGI:1919037]	-	298	251	265	258	299	269	425	395	385	427	316	479	7.94715588850436	6.55991576255801	6.67774929885672	7.4256530452369	6.66399147168297	5.8818257422256	9.11014936172963	8.92332000114153	9.98005124426849	9.51938906119728	8.26001338922604
ENSMUSG00000045629	95.8218528518438	93.649270540024	116.748786668176	61.9163373908865	88.0693417824916	82.6744086728307	178.124849238653	149.538949855764	127.529084121612	143.793819038935	130.892197035839	138.498383375043	89.8133329843754	144.729547110974	-0.688266525881438	1.20327351354542e-05	0.000285976043726608	Sh3tc2	18	62086146	62157473	+	5795	protein_coding	SH3 domain and tetratricopeptide repeats 2 [Source:MGI Symbol;Acc:MGI:2444417]	-	88	88	113	52	97	90	201	162	117	158	124	152	1.09747336936524	1.07553132495374	1.33161454590906	0.699897015694353	1.01099924000987	0.920276291591473	2.01487670256418	1.71143432111976	1.41831845546215	1.64722960649007	1.51576266058448
ENSMUSG00000038175	272.221172874556	460.796978907164	283.089978292745	592.968000397336	557.469854169586	506.151101985886	1134.3273981367	996.926332371757	620.205545856385	698.037083562425	719.907083697114	1148.98987786795	445.449514437879	886.398886915388	-0.992896479723937	1.20969677331926e-05	0.000287151586936505	Mylip	13	45543218	45565498	+	3233	protein_coding	myosin regulatory light chain interacting protein [Source:MGI Symbol;Acc:MGI:2388271]	-	250	433	274	498	614	551	1280	1080	569	767	682	1261	5.58854899708927	9.48584499399056	5.78759836867805	12.0145601641872	11.4708394611507	10.0989229524855	22.9990619573645	20.4511019504877	12.3636839396882	14.3331007018031	14.9431318897244
ENSMUSG00000020496	1556.01622415096	1428.15137573537	1599.35505984369	1627.68525410273	1401.84601765121	1917.12767666886	2188.89740109191	1980.0064656828	1958.71593304732	2287.95988015115	2010.88415607478	2133.96851226546	1588.3636013588	2093.40539138557	-0.398376335426534	1.23223086159332e-05	0.000290725730342666	Rnf187	11	58823114	58829742	-	1949	protein_coding	ring finger protein 187 [Source:MGI Symbol;Acc:MGI:1914224]	-	1429	1342	1548	1367	1544	2087	2470	2145	1797	2514	1905	2342	52.9889298285183	48.7679509638945	54.2391212303317	54.7067498375101	47.8484630236152	63.4511904457864	73.6191794073699	67.3773801568291	64.770547870604	77.9298655655917	69.2382528569486
ENSMUSG00000061979	286.376673864033	221.35282127642	239.696623955901	310.772385750411	262.39216263031	259.965085049012	370.428790954015	355.385775891784	312.827753358141	359.484547597337	430.677551537277	410.939282250949	263.425958754348	373.290616931584	-0.504493912954663	1.23967036732742e-05	0.000292126443772272	Rcc1l	5	134176893	134205613	-	2843	protein_coding	reculator of chromosome condensation 1 like [Source:MGI Symbol;Acc:MGI:2137600]	-	263	208	232	261	289	283	418	385	287	395	408	451	6.68565016207677	5.18179594956607	5.57268702231525	7.16057480419269	6.13979001491357	5.89846138298996	8.54093231588843	8.29053453357882	7.0916349167056	8.39403409216493	10.1659100569013
ENSMUSG00000073147	130.666162979787	151.115868371402	170.473892037602	113.116385617966	138.005566504523	218.627880712597	255.223664580757	279.693221026521	249.608207383325	259.374926747446	191.060384382959	308.887841869339	153.667626037313	257.308040998391	-0.741538054578656	1.26288453039551e-05	0.000296877124007485	5031425E22Rik	5	23587297	23639396	-	6968	lncRNA	RIKEN cDNA 5031425E22 gene [Source:MGI Symbol;Acc:MGI:1923227]	-	120	142	165	95	152	238	288	303	229	285	181	339	1.24462311648149	1.44335790234445	1.61707189685667	1.06340745762258	1.31755265687368	2.02394161265129	2.40098918546726	2.66215384344248	2.30870621978044	2.47108230512981	1.84006596500334
ENSMUSG00000031842	100.177391617837	92.5850742838874	107.450210738852	126.21407237373	72.634508686591	177.290676376181	179.897235798242	196.616026662208	187.478653580489	278.486763455152	176.282233104719	303.420800420324	112.72532234618	220.363618836856	-0.967485065565534	1.29481185826837e-05	0.000302644425953018	Pde4c	8	71176369	71203835	+	5596	protein_coding	phosphodiesterase 4C, cAMP specific [Source:MGI Symbol;Acc:MGI:99556]	-	92	87	104	106	80	193	203	213	172	306	167	333	1.18815987097802	1.10112184524112	1.26913891485143	1.47744865780011	0.863465154912891	2.04366057935452	2.10728943714768	2.33023950392184	2.15919603333477	3.30365139238317	2.1139841407753
ENSMUSG00000028821	605.419888473013	572.537585801511	561.0140810692	602.493590765165	650.986784103572	630.162714995132	708.068430555641	735.694710092862	725.934786538404	752.642331298729	746.296639551114	782.698100783959	603.769107534599	741.889166470118	-0.296316532059293	1.31041443582162e-05	0.000305464832695541	Syf2	4	134658209	134664859	+	2043	protein_coding	SYF2 homolog, RNA splicing factor (S. cerevisiae) [Source:MGI Symbol;Acc:MGI:1915842]	-	556	538	543	506	717	686	799	797	666	827	707	859	19.6684974500633	18.65124130691	18.1503494227812	19.3181880173395	21.1974355845689	19.8968769310056	22.7187415409399	23.8829856451676	22.9006176157172	24.4561244510971	24.5139901196358
ENSMUSG00000060206	50.0886958089184	26.6049064034159	55.7914555759425	27.3860723075075	44.488636570537	43.1744134180338	57.6025631866291	77.5387147400256	77.3894442105506	90.0986587649023	77.0575030936794	94.762051782924	41.2556966807258	79.0748226297852	-0.93345782053943	1.32119201407231e-05	0.000306873284893426	Zfp462	4	54945048	55083563	+	10702	protein_coding	zinc finger protein 462 [Source:MGI Symbol;Acc:MGI:107690]	-	46	25	54	23	49	47	65	84	71	99	73	104	0.310640190524807	0.165450808581523	0.344573869950139	0.167628217832795	0.27654363592989	0.260232824767241	0.352820871320077	0.480521697129806	0.466052384894606	0.558882795710364	0.4831932658957
ENSMUSG00000026278	33.755425436445	44.6962427577387	34.0947784075204	65.4884337788223	44.488636570537	45.0116224996523	98.3674540571666	105.231112861463	65.3995303187752	59.1556850476631	84.4465787327993	100.229093231939	44.5891899084526	85.4715757083011	-0.944853093184888	1.37195969875679e-05	0.000317527005994413	Bok	1	93613382	93623486	+	1840	protein_coding	BCL2-related ovarian killer [Source:MGI Symbol;Acc:MGI:1858494]	-	31	42	33	55	49	49	111	114	60	65	80	110	1.2176111872506	1.61668459227081	1.22475619318449	2.33146609873728	1.60846195202265	1.57800153610421	3.50437855435024	3.79302487775545	2.29073451767089	2.13425361868687	3.07988941728159
ENSMUSG00000086602	11.9777316064805	9.57776630522973	10.3317510325819	11.9069879597859	7.2634508686591	7.34883632647384	21.2686387150631	19.3846786850064	19.6198590956326	26.3925364058805	27.4451380881598	34.6245958437607	9.73442068320183	24.7892411389172	-1.36571018675404	1.37445817050581e-05	0.000317727007048793	Gm15609	15	89404299	89407880	-	2960	lncRNA	predicted gene 15609 [Source:MGI Symbol;Acc:MGI:3783055]	-	11	9	10	10	8	8	24	21	18	29	26	38	0.268575091869575	0.215349878121016	0.230707554817717	0.263507224918709	0.163241588070694	0.160150183476654	0.471004860482429	0.434336419145539	0.42719103167376	0.591911502563053	0.622220902545402
ENSMUSG00000031216	370.220795109397	353.313157037363	274.82457746668	334.586361669983	377.699445170273	341.720889181033	605.270010099503	652.617515728548	385.857228880774	439.57224427725	492.956903352716	657.867321031453	342.060870939122	539.023537228374	-0.656740540558461	1.37809922795721e-05	0.000317900946756236	Stard8	X	98046854	98118334	+	5499	protein_coding	START domain containing 8 [Source:MGI Symbol;Acc:MGI:2448556]	-	340	332	266	281	416	372	683	707	354	483	467	722	4.46848141740714	4.27610337691872	3.30332606585339	3.98572048369496	4.56922081030027	4.00855996612596	7.21510809798839	7.87108055208525	4.52231567991183	5.30657007847412	6.01583783070041
ENSMUSG00000029545	5615.37835405635	4584.55747143663	5023.29735204134	5649.86578691839	4891.02622868332	4868.60406628892	6280.45177390216	5916.94239861386	6513.79321975001	7096.86203079503	6228.99076377811	6608.74193828411	5105.45487657083	6440.96368752055	-0.335413724706847	1.37978345959717e-05	0.000317900946756236	Acads	5	115248358	115257405	-	2269	protein_coding	acyl-Coenzyme A dehydrogenase, short chain [Source:MGI Symbol;Acc:MGI:87868]	-	5157	4308	4862	4745	5387	5300	7087	6410	5976	7798	5901	7253	164.258326710339	134.472980453366	146.330206668588	163.112017427424	143.398634167751	138.410978315434	181.440316601795	172.950649169968	185.019467010329	207.634362017	184.227338643327
ENSMUSG00000042662	3.26665407449468	6.38517753681982	10.3317510325819	2.38139759195717	0.907931358582387	3.67441816323692	9.74812607773723	30.4616379335815	7.6299452038571	21.8420990945218	26.3895558539998	68.3380181126856	4.49122162627882	27.4015637127305	-2.61617433330459	1.38494101383195e-05	0.000318634772188247	Dusp15	2	152782917	152793618	-	4391	protein_coding	dual specificity phosphatase-like 15 [Source:MGI Symbol;Acc:MGI:1934928]	-	3	6	10	2	1	4	11	33	7	24	25	75	0.0493767585723242	0.0967791147404853	0.155521376055669	0.035526366921402	0.0137552693204638	0.0539791098942036	0.145524161706785	0.460096750085524	0.111989146692481	0.330216140711638	0.403310502149149
ENSMUSG00000038855	2025.3255261867	1975.1482513896	2179.99946787479	1861.06221811453	1376.4239396109	2217.51136151348	2528.30942725312	2484.93119143034	3157.70732222486	3262.66355224419	2668.51188795646	3843.33013865744	1939.24512744833	2990.90891996107	-0.625168284972674	1.39561300219145e-05	0.000320710548174987	Itpkb	1	180158050	180252367	+	10463	protein_coding	inositol 1,4,5-trisphosphate 3-kinase B [Source:MGI Symbol;Acc:MGI:109235]	-	1860	1856	2110	1563	1516	2414	2853	2692	2897	3585	2528	4218	12.8475843517602	12.5636427456127	13.7714527799822	11.651638210283	8.75135922590209	13.6713123270265	15.8398623968223	15.7513395293428	19.4506268625224	20.70062354569	17.1152719371519
ENSMUSG00000046916	157.888280267243	158.565242164359	103.317510325819	135.739662741559	277.82699572621	101.046499489015	523.740228358428	370.155054889884	161.318841452979	275.756501068337	406.399160151597	527.569499829933	155.730698452368	377.489880958526	-1.2769696096355	1.40259026532941e-05	0.000321933380735172	Myct1	10	5543775	5556904	+	2845	protein_coding	myc target 1 [Source:MGI Symbol;Acc:MGI:1915882]	-	145	149	100	114	306	110	591	401	148	303	385	579	3.68341362615184	3.70935013655508	2.4003316775411	3.12540871622388	6.49638404265868	2.29107643848852	12.0673266364022	8.62900587612334	3.65443950704239	6.43444140862676	9.58608815115236
ENSMUSG00000048960	795.974709485203	913.080387765234	986.682223611576	827.535663205118	728.160949583075	907.581286319519	1299.15934817844	924.003017318638	1120.51195279501	1447.03906501207	1306.81080589007	1437.8319010909	859.835869994954	1255.89268171419	-0.546786424488295	1.45316093320872e-05	0.000331972992978974	Prex2	1	11063689	11373905	+	16609	protein_coding	phosphatidylinositol-3,4,5-trisphosphate-dependent Rac exchange factor 2 [Source:MGI Symbol;Acc:MGI:1923385]	-	731	858	955	695	802	988	1466	1001	1028	1590	1238	1578	3.18081675752857	3.65879127425145	3.92657063013259	3.26381517913643	2.91650965404887	3.52486610101305	5.12738989750294	3.68968469897694	4.34801428428847	5.78367834568868	5.28007533672563
ENSMUSG00000047881	97.9996222348403	118.125784431167	127.080537700758	90.4931084943726	109.859694388469	106.558126733871	197.621101394128	138.461990607188	189.658637924448	208.410028860228	126.669868099199	184.968235691669	108.352812330579	174.298310429477	-0.685435213738946	1.46367416232246e-05	0.000333982269832289	Rell1	5	64066240	64126240	-	3856	protein_coding	RELT-like 1 [Source:MGI Symbol;Acc:MGI:2140767]	-	90	111	123	76	121	116	223	150	174	229	120	203	1.68682583162144	2.03882422647075	2.17831967214819	1.5373077105216	1.89531273286436	1.78258451110425	3.3594926554638	2.38151267166345	3.16995834706739	3.5879712127749	2.20448516382188
ENSMUSG00000010607	221.04359237414	244.765138911426	258.293775814549	190.511807356574	205.192487039619	191.988349029129	305.736681529031	305.539459273196	268.138074306978	301.238950011946	302.952101203918	332.57835481507	218.632525087573	302.697270190023	-0.47079280560255	1.46909061050413e-05	0.000334825211709387	Pigyl	9	22068142	22069654	+	777	protein_coding	phosphatidylinositol glycan anchor biosynthesis, class Y-like [Source:MGI Symbol;Acc:MGI:1913518]	-	203	230	250	160	226	209	345	331	246	331	287	365	18.8816428223459	20.9652791398237	21.9721480778778	16.0613927569499	17.567904239989	15.9387563555337	25.793123312133	26.079882945519	22.2410568871418	25.7369730506891	26.16518667114
ENSMUSG00000029802	219.954707682641	263.920671521886	275.857752569938	253.618843543439	238.785947307168	225.976717039071	381.063110311546	304.616379335815	337.897573313672	416.820057720457	288.173949925678	387.248769305218	246.352439944024	352.636639985398	-0.519390967886188	1.49940521461331e-05	0.000340934933067805	Abcg2	6	58561508	58672661	+	8153	protein_coding	ATP binding cassette subfamily G member 2 (Junior blood group) [Source:MGI Symbol;Acc:MGI:1347061]	-	202	248	267	213	263	246	430	330	310	458	273	425	1.79060043632189	2.15440858213166	2.23638899452396	2.03772887485279	1.94836734148893	1.78791484116829	3.06377502362134	2.47796495722499	2.67107193441979	3.39389598833803	2.37196438747836
ENSMUSG00000053646	44.6442723514272	57.4665978313784	66.1232066085245	60.7256385949079	49.9362247220313	73.4883632647384	113.43273981367	87.6925940512194	91.5593424462852	93.7390086139892	88.6689076694393	95.6732253577598	58.7307172288346	95.1276363253938	-0.69551252671987	1.52080260254526e-05	0.000345396301356104	Plxnb1	9	108924457	108948985	+	9592	protein_coding	plexin B1 [Source:MGI Symbol;Acc:MGI:2154238]	-	41	54	64	51	55	80	128	95	84	103	84	105	0.308915319103909	0.398729549148169	0.455642610348919	0.414710703437535	0.346326763682091	0.494208239252394	0.775187315556291	0.606335642121041	0.615193089816535	0.648751757576082	0.620344699143873
ENSMUSG00000030432	2574.1234107018	2618.98698635226	2921.81919201417	2296.85797744269	2283.4473668347	2822.87175390676	3247.01217716629	3120.01018834865	3371.34578793286	3712.24675860643	3145.63505779678	3603.69148847562	2586.35111454207	3366.6569097211	-0.380349117171265	1.5260338536515e-05	0.000345776505231222	Rpl28	7	4795873	4798065	+	1840	protein_coding	ribosomal protein L28 [Source:MGI Symbol;Acc:MGI:101839]	-	2364	2461	2828	1929	2515	3073	3664	3380	3093	4079	2980	3955	92.852672472917	94.7300186090112	104.957894373507	81.770874626622	82.5567716191218	98.963239192821	115.676063271525	112.459860410644	118.087364385934	133.932623240365	114.725880793739
ENSMUSG00000038517	969.10737543342	970.546985596613	997.013974644158	1024.00096454158	680.94851893679	859.813850197439	1350.5585584065	1224.00399696755	1436.60968266909	1153.08081469829	1174.86302662007	1384.98383375043	916.905278225001	1287.34998551866	-0.490374661334377	1.5557703477748e-05	0.000351694550361511	Tbkbp1	11	97026997	97042321	-	3975	protein_coding	TBK1 binding protein 1 [Source:MGI Symbol;Acc:MGI:1920424]	-	890	912	965	860	750	936	1524	1326	1318	1267	1113	1520	16.1814573361054	16.2499315998671	16.5784417504736	16.8750689749199	11.3961108653126	13.9530091928641	22.2717166229628	20.4223189181129	23.2926880230357	19.2570596078271	19.8344878472934
ENSMUSG00000026620	46.8220417344237	52.1456165506952	50.6255800596515	22.6232771235931	49.9362247220313	39.4999952547969	73.5540422229264	82.1541144269318	81.749412898469	124.681982331228	59.1126051129595	112.98552327964	43.6087892408653	89.0396133786926	-1.02757803320687	1.56928632909787e-05	0.000354305080310812	Mark1	1	184628986	184731767	-	4356	protein_coding	MAP/microtubule affinity regulating kinase 1 [Source:MGI Symbol;Acc:MGI:2664902]	-	43	49	49	19	55	43	83	89	75	137	56	124	0.713420103789121	0.796713251777168	0.768177772056053	0.340212266515799	0.762618530128241	0.58493788317575	1.10686863065621	1.2508372279035	1.20952465349932	1.90012944903082	0.910674373153968
ENSMUSG00000020331	8.7110775319858	11.706158817503	13.4312763423565	21.4325783276146	16.342764454483	11.0232544897108	31.0167647928003	22.1539184971502	14.1698982357346	70.076734594924	95.0024010743993	80.1832745855511	13.7745183272756	52.1004986300932	-1.92273300360178	1.57096332096044e-05	0.000354305080310812	Hcn2	10	79552468	79571942	+	3195	protein_coding	hyperpolarization-activated, cyclic nucleotide-gated K+ 2 [Source:MGI Symbol;Acc:MGI:1298210]	-	8	11	13	18	18	12	35	24	13	77	90	88	0.18096053991952	0.243846010489316	0.277859990904092	0.439426132822186	0.34027823992201	0.222556123516853	0.636360244470261	0.459874196528789	0.285833957551839	1.4560301080802	1.99542131260497
ENSMUSG00000020444	483.464803025212	466.117960187847	428.767667852151	584.633108825486	550.206403300927	620.05806504623	848.973162042934	759.694788464774	945.023213106301	771.754168006436	589.014886661275	740.784116341512	522.208001372975	775.874055770539	-0.570868403387686	1.58112731091693e-05	0.000355771945040926	Guk1	11	59074701	59083069	-	2002	protein_coding	guanylate kinase 1 [Source:MGI Symbol;Acc:MGI:95871]	-	444	438	415	491	606	675	958	823	867	848	558	813	16.0281595104291	15.49543844968	14.1559021147894	19.129413606786	18.2827317068986	19.9787753862609	27.7975995415587	25.1671724454608	30.4226020758409	25.5907062653462	19.7439064842117
ENSMUSG00000004285	864.574445049591	735.359612990416	765.582751514322	847.777542736754	769.017860719282	783.569673310273	1132.55501157711	853.848942077662	972.273017405791	1094.8352171129	1103.08343469719	1102.52002555133	794.313647720106	1043.18594140366	-0.393839233821747	1.58448281631631e-05	0.000355889301235147	Atp6v1f	6	29467717	29470511	+	1063	protein_coding	ATPase, H+ transporting, lysosomal V1 subunit F [Source:MGI Symbol;Acc:MGI:1913394]	-	794	691	741	712	847	853	1278	925	892	1203	1045	1210	53.9823761152442	46.0403498185012	47.6034546034796	52.2433439944194	48.1263229402396	47.5493879652557	69.8398740444406	53.2729971607977	58.9485222509074	68.3727197342176	69.637951217651
ENSMUSG00000032239	390.909604247863	312.873699304171	291.355379118811	396.502699060869	404.029454569162	388.569720762304	593.749497462177	501.232405998022	485.046516530916	501.458191711729	494.012485586876	469.254391040441	364.040092843863	507.458914721694	-0.479329295625789	1.5853100914029e-05	0.000355889301235147	Rp9	9	22322343	22381039	-	3570	protein_coding	retinitis pigmentosa 9 (human) [Source:MGI Symbol;Acc:MGI:2157166]	-	359	294	282	333	445	423	670	543	445	551	468	515	7.26759958299683	5.83274441132999	5.39429160104887	7.27545662346985	7.52877520331645	7.02103787561096	10.9021573215307	9.31172788801176	8.75655192842634	9.32467868463476	9.28625481445911
ENSMUSG00000036615	148.088318043759	147.923279602992	112.616086255143	170.269927824938	132.557978353029	135.034867498957	284.468042813968	240.923863656508	180.938700548611	182.017492454348	203.727371192878	226.882220134116	141.081742929803	219.826281800072	-0.644007822214437	1.60845120167239e-05	0.000359424135766814	Rfxap	3	54710536	54715212	-	2242	protein_coding	regulatory factor X-associated protein [Source:MGI Symbol;Acc:MGI:2180854]	-	136	139	109	143	146	147	321	261	166	200	193	249	4.38397489996822	4.39109693002828	3.3200484159852	4.97490357553931	3.93323398197095	3.88517773385157	8.31716432939311	7.12694753780803	5.20132285962976	5.38945537416296	6.09796125036261
ENSMUSG00000033763	360.420832885913	360.76253083032	447.364819710798	282.195614646925	265.115956706057	385.813907139877	599.066657140943	551.07872261661	656.175287531711	597.017375250262	373.676110892637	666.979056779811	350.278943653315	573.998868368662	-0.712679049853297	1.64682060304576e-05	0.000367154120915283	Mtss2	8	111448108	111468032	+	5311	protein_coding	MTSS I-BAR domain containing 2 [Source:MGI Symbol;Acc:MGI:3039591]	-	331	339	433	237	292	420	676	597	602	656	354	732	4.50418739854051	4.52082013644118	5.5675627727127	3.48061736819757	3.3207722039461	4.68599859014725	7.39394562881222	6.88171515543181	7.9627214289013	7.4623915180389	4.72160791480073
ENSMUSG00000022750	321.220983991976	313.937895560308	261.393301124323	269.097927891161	340.474259468395	270.069734997914	429.803740700233	348.924216330115	382.587252364835	398.618308475022	457.067107391276	440.096836645695	296.032350505679	409.516243651196	-0.467337778789594	1.6622002176904e-05	0.000370158470012819	Klhl22	16	17577482	17611246	+	5234	protein_coding	kelch-like 22 [Source:MGI Symbol;Acc:MGI:1337995]	-	295	295	253	226	375	294	485	378	351	438	433	483	4.07336245910503	3.9919227609067	3.30096052067046	3.36789822662629	4.32743032953931	3.32845566652473	5.3828698391015	4.42136882156559	4.71101764390704	5.05581163508457	5.86026341358566
ENSMUSG00000073889	601.06434970702	527.841343043772	540.350579004036	616.781976316908	533.863638846444	637.511551321606	731.109455830293	732.925470280718	668.165201423486	913.727812120827	975.357984363832	1060.60604110888	576.235573039964	846.981994188006	-0.555972155748897	1.7422012570815e-05	0.000385764631422796	Il11ra1	4	41699989	41769474	+	4471	protein_coding	interleukin 11 receptor, alpha chain 1 [Source:MGI Symbol;Acc:MGI:107426]	-	552	496	523	518	588	694	825	794	613	1004	924	1164	8.92275907581254	7.85725482895078	7.98822973523174	9.03668883523505	7.94337729829124	9.19780007003696	10.7190213719721	10.8721264629476	9.63157115176078	13.5668660083526	14.6396354050701
ENSMUSG00000031458	22.8665785214627	22.3481213788694	16.5308016521311	15.4790843477216	20.8824212473949	34.9069725507507	39.8786975907432	32.307797808344	38.1497260192855	71.8969095194675	69.6684274545595	67.4268445378498	22.1689966163884	53.2214004883749	-1.25551204417712	1.76310994117114e-05	0.000389950174815793	Coprs	8	13934794	13940281	-	2732	protein_coding	coordinator of PRMT5, differentiation stimulator [Source:MGI Symbol;Acc:MGI:1913673]	-	21	21	16	13	23	38	45	35	35	79	66	74	0.555524680906855	0.544417944688561	0.399938133095427	0.371147804351096	0.508486791537923	0.824198967672679	0.956836374698931	0.784306857412638	0.899971345400226	1.74701602664897	1.71130019598589
ENSMUSG00000053329	3297.14284585663	2152.86902616442	2470.32167189034	3202.9797611824	3016.14797321069	2505.95318732758	4139.40880991915	3095.08703003935	4415.5582886893	4891.7201097106	4413.38932102293	4034.67658937296	2774.23574427201	4164.97335812572	-0.586271982132022	1.76574068223543e-05	0.000389989195347114	Gatd3a	10	77997900	78005616	-	2527	protein_coding	glutamine amidotransferase like class 1 domain containing 3A [Source:MGI Symbol;Acc:MGI:1351861]	-	3028	2023	2391	2690	3322	2728	4671	3353	4051	5375	4181	4428	86.5995006445292	56.7001845921335	64.6141836234554	83.0292808742672	79.4011735501435	63.9688125025705	107.376806519716	81.231967883038	112.615542653977	128.5060928971	117.202772470934
ENSMUSG00000007892	3052.14379026953	3458.63783244407	3889.9042637671	3204.17045997838	3210.44528394732	4321.11575996662	4339.68849115266	4329.24490631809	4835.20527490144	5480.54669780042	4919.01321118556	5668.41080905356	3522.73623172884	4928.68489840196	-0.484374794710144	1.76729839566281e-05	0.000389989195347114	Rplp1	9	61820566	61821824	-	499	protein_coding	ribosomal protein, large, P1 [Source:MGI Symbol;Acc:MGI:1927099]	-	2803	3250	3765	2691	3536	4704	4897	4690	4436	6022	4660	6221	405.963801827444	461.292769433126	515.249954691496	420.627236288275	428.000469949199	558.593569814523	570.079490086511	575.401460554064	624.499829977088	729.106043989132	661.528151792065
ENSMUSG00000049971	8.7110775319858	10.6419625613664	7.23222572280736	9.52559036782869	7.2634508686591	20.2092998978031	55.8301766270405	41.5385971821566	15.2598904077142	11.8311370095326	55.9458584104796	61.0486295139991	10.5972678250751	40.2423815251538	-1.92017157396205	1.77192561466551e-05	0.000390566960030751	Glt1d1	5	127709326	127786438	+	4378	protein_coding	glycosyltransferase 1 domain containing 1 [Source:MGI Symbol;Acc:MGI:2442755]	-	8	10	7	8	8	22	63	45	14	13	53	67	0.132062340119431	0.16177748318314	0.109188226035247	0.142527434583715	0.110368912902982	0.297766672795789	0.835931422098782	0.629267669844741	0.224643372830829	0.179398202758513	0.857557149307048
ENSMUSG00000054312	883.085484805061	798.147192102478	861.668036117334	820.391470429246	810.782703214072	640.267364944033	1035.07375079974	1029.2341301801	996.252845189342	1278.67288449179	1016.52569149607	1195.45973018458	802.390375268704	1091.8698387236	-0.445372658713178	1.82135081464081e-05	0.000399529578294708	Mrps21	3	95769946	95778831	-	739	protein_coding	mitochondrial ribosomal protein S21 [Source:MGI Symbol;Acc:MGI:1913542]	-	811	750	834	689	893	697	1168	1115	914	1405	963	1312	79.312415123438	71.8804284210878	77.0681864851433	72.7208626235741	72.9859988016752	55.8878630809125	91.8130178196149	92.3696061439485	86.8846567983354	114.863588113444	92.3091619802028
ENSMUSG00000038967	5105.78031843518	4337.66394001293	4647.22161445536	5483.16795548139	4743.94134859297	4578.3250313932	6052.70010099503	6066.48134846962	5519.72035890462	6409.74599677987	7413.35403050562	6242.45016120012	4816.01670139517	6284.07533280915	-0.383971842232521	1.82394321691525e-05	0.000399529578294708	Pdk2	11	94917084	94932180	-	3163	protein_coding	pyruvate dehydrogenase kinase, isoenzyme 2 [Source:MGI Symbol;Acc:MGI:1343087]	-	4689	4076	4498	4605	5225	4984	6830	6572	5064	7043	7023	6851	107.138558707161	91.270160731195	97.112198591447	113.55720143604	99.7745179063132	93.3701392177137	125.437494248619	127.202903843676	112.469777950116	134.526855006189	157.284684693037
ENSMUSG00000074971	69.6886202558864	77.6863266979745	50.6255800596515	72.6326265546938	111.675557105634	67.976736019883	144.44950460647	124.61579154647	163.498825796938	121.041632482141	136.170108206639	102.962613956446	75.0475744489538	132.123079432517	-0.810899633920304	1.82491777956741e-05	0.000399529578294708	Fibin	2	110191262	110193528	-	2267	protein_coding	fin bud initiation factor homolog (zebrafish) [Source:MGI Symbol;Acc:MGI:1914856]	-	64	73	49	61	123	74	163	135	150	133	129	113	2.04029616248034	2.28068429468162	1.47603986549456	2.098758911836	3.27707308032522	1.93423556400123	4.17678328711885	3.64569985696552	4.648160027034	3.54446435862408	4.0308918840205
ENSMUSG00000042099	990.885069263385	1046.10491978231	1018.71065181258	1221.65696467403	1065.91141497572	1489.97656519257	2382.97372936686	1896.92927131848	2012.12554947432	1568.08069749421	1201.25258247407	2036.47293975803	1138.87426428343	1849.63912831433	-0.699636499086169	1.82916420805914e-05	0.000400008789301213	Kank3	17	34029493	34041892	+	3260	protein_coding	KN motif and ankyrin repeat domains 3 [Source:MGI Symbol;Acc:MGI:1098615]	-	910	983	986	1026	1174	1622	2689	2055	1846	1723	1138	2235	20.1738390256522	21.3564837549815	20.6544123064048	24.5478804229793	21.7511904988184	29.4823715066501	47.915834952943	38.5916092664108	39.7791436201515	31.9314154431117	24.7279219656222
ENSMUSG00000049577	105.621815075328	91.5208780277508	111.582911151885	96.4466024742655	91.7010672168211	118.499985764391	200.27968123351	176.30826803982	163.498825796938	117.401282633054	157.281752889839	147.610119123401	102.56220995174	160.39665495276	-0.644319570294141	1.86493013255283e-05	0.000406914777855887	Zfpm1	8	123008880	123063990	+	3503	protein_coding	zinc finger protein, multitype 1 [Source:MGI Symbol;Acc:MGI:1095400]	zf-C2H2	97	86	108	81	101	129	226	191	150	129	149	162	2.00122701003276	1.73881006675186	2.1054122501892	1.80355387515015	1.74146107513612	2.18212054163309	3.74778061029029	3.33804273789979	3.00810127927093	2.22484656637834	3.01306909306994
ENSMUSG00000005533	169.866011873723	200.068896153688	220.066296993995	169.079229028959	179.770408999313	256.290666885775	348.273958959158	287.077860525571	328.087643765855	361.304722521881	218.505522471118	347.157132012443	199.190251655909	315.067806709338	-0.660668683792399	1.86930323763572e-05	0.000407411706758701	Igf1r	7	67602575	67883416	+	16791	protein_coding	insulin-like growth factor I receptor [Source:MGI Symbol;Acc:MGI:96433]	-	156	188	213	142	198	279	393	311	301	397	207	381	0.671448635479478	0.793003528191576	0.866276571743638	0.659623350472467	0.7122314776999	0.984593141581503	1.35963346957199	1.13392019536718	1.25930598263638	1.42844800866617	0.873286493697674
ENSMUSG00000087505	8.7110775319858	5.32098128068318	2.06635020651639	3.57209638793576	5.44758815149432	1.83720908161846	6.20335295856006	16.6154388728626	11.9899138917754	27.3026238681522	26.3895558539998	41.0028108676114	4.49255044003899	21.5839493854936	-2.27297165609239	1.87988914556703e-05	0.000408802291711059	Gm15241	X	159271545	159282866	-	474	lncRNA	predicted gene 15241 [Source:MGI Symbol;Acc:MGI:3705127]	-	8	5	2	3	6	2	7	18	11	30	25	45	1.2197656646474	0.747111625923824	0.288141081122549	0.493659104911	0.764549209951351	0.250023493191401	0.857878051089655	2.32483869922386	1.63025550765326	3.82378447749157	3.73615277412851
ENSMUSG00000024325	280.932250406542	242.636746399153	283.089978292745	311.96308454639	281.45872116054	345.39530734427	413.852261663935	320.308738271296	446.89679051163	433.201632041348	413.788235790717	442.830357370203	290.912681358273	411.813002608188	-0.500456192554687	1.91185519107813e-05	0.000415289125918993	Ring1	17	34239766	34243654	-	3243	protein_coding	ring finger protein 1 [Source:MGI Symbol;Acc:MGI:1101770]	-	258	228	274	262	310	376	467	347	410	476	392	486	5.74959846828014	4.97945406332652	5.76975193522544	6.30142223462712	5.77360781736312	6.87021076943328	8.36518962306083	6.55060163036527	8.88133477300297	8.86768988538964	8.56252944378995
ENSMUSG00000071528	2409.70182228557	2203.95044645897	2570.53965690639	2220.65325450006	2215.35251494102	2109.11602569799	2755.17490688046	2747.08589364662	2780.57003071992	3452.87183185898	2845.84970329534	3021.45157415554	2288.218953465	2933.83399009281	-0.358772958609846	1.94750180867641e-05	0.00042161896060666	Atp5md	19	47071903	47079086	-	2755	protein_coding	ATP synthase membrane subunit DAPIT [Source:MGI Symbol;Acc:MGI:1891435]	-	2213	2071	2488	1865	2440	2296	3109	2976	2551	3794	2696	3316	58.0529868929159	53.2417507103176	61.6711859638468	52.8009177655624	53.4934684973584	49.3832246341515	65.5548724934969	66.1317456191563	65.047436832573	83.2005536334402	69.3204293962964
ENSMUSG00000048406	63.1553121068971	69.1727566488814	60.9573310922335	55.9628434109936	81.7138222724148	73.4883632647384	165.718143321533	119.077311922182	120.989131089734	111.940757859424	103.447058947679	81.0944481603869	67.4084047993598	117.044475216823	-0.792559350359826	1.95512027320939e-05	0.000422797477546871	B330016D10Rik	4	141273500	141275203	+	1701	pseudogene	RIKEN cDNA B330016D10 gene [Source:MGI Symbol;Acc:MGI:2444063]	-	58	65	59	47	90	80	187	129	111	123	98	89	2.46427084453897	2.70646786533957	2.3686518150127	2.15515138922345	3.19573479291834	2.78685798407346	6.38620934681153	4.64284365741532	4.58416243277584	4.36869062525404	4.08117033894926
ENSMUSG00000121277	9.79996222348403	8.51357004909309	6.19905061954917	10.7162891638073	18.1586271716477	8.26744086728307	25.6996051140345	22.1539184971502	18.529866923653	28.2127113304239	34.8342137272797	32.8022486940891	10.2758233491441	27.0387607144384	-1.38679953561471	1.9847182172594e-05	0.000428721187352666	ENSMUSG00000121277	1	72275642	72305891	+	2227	lncRNA	novel transcript, antisense to KO:Pecrand Pecr	-	9	8	6	9	20	9	29	24	17	31	33	36	0.292070067657488	0.254427237135441	0.183985908107887	0.315214749521079	0.542428267500285	0.239470189033345	0.756455942669729	0.659765629954863	0.536253373093439	0.840992203446507	1.04967941972013
ENSMUSG00000115049	132.843932362783	172.399793494135	140.511814043114	140.502457925473	138.005566504523	146.976726529477	240.158378824254	210.462225722927	174.398747516734	202.039416624326	186.838055446319	233.260435157967	145.206715143251	207.859543215421	-0.520246685308208	2.00593895982144e-05	0.000432344338335793	Gm49172	15	95870620	95892010	-	935	lncRNA	predicted gene, 49172 [Source:MGI Symbol;Acc:MGI:6118604]	-	122	162	136	118	152	160	271	228	160	222	177	256	9.43002792182217	12.2714882420189	9.93300890560643	9.84361534969057	9.81893787496879	10.1399902265432	16.836954495748	14.9286968450696	12.0212520856027	14.3447127628336	13.4098714628378
ENSMUSG00000023044	2051.45875878266	1565.43269277699	1566.29345653942	2439.74183296012	2533.12849044486	2545.45318258238	3557.1798250943	2725.85505508685	3198.03703258811	3916.1063501553	3321.91729090149	3113.48010521396	2116.91806901441	3305.42927650667	-0.642776473099816	2.02563273084662e-05	0.000435932583414242	Csad	15	102085434	102113159	-	3831	protein_coding	cysteine sulfinic acid decarboxylase [Source:MGI Symbol;Acc:MGI:2180098]	-	1884	1471	1516	2049	2790	2771	4014	2953	2934	4303	3147	3417	35.5413160656735	27.1953312253662	27.0234365227573	41.7170936941	43.9870246320484	42.8601353727771	60.8654832238139	47.1899978792167	53.8008689537864	67.8593486778936	58.1898919113178
ENSMUSG00000026566	117.599546681808	124.510961967986	137.41228873334	91.6838072903512	175.230752206401	125.848822090864	244.589345223225	217.846865221977	197.288583128305	189.298192152522	176.282233104719	194.991145014863	128.714363161792	203.382727307602	-0.65621289626609	2.02707193769083e-05	0.000435932583414242	Mpzl1	1	165419809	165462107	-	3550	protein_coding	myelin protein zero-like 1 [Source:MGI Symbol;Acc:MGI:1915731]	-	108	117	133	77	193	137	276	236	181	208	167	214	2.19867056002217	2.33427135495681	2.55844930086307	1.69179061136542	3.28368501524739	2.28676416913566	4.51633956361179	4.06988663927978	3.58171936039959	3.53985501600797	3.3323535920503
ENSMUSG00000074064	1056.21815075328	995.023499487755	1036.27462856797	1212.1313743062	894.312388203651	1334.73239779581	1553.4968194794	1282.15803302257	1297.09068465571	3061.53422308213	3087.57803491798	3900.73407387209	1088.11540651911	2363.76531150498	-1.11931211386751	2.04030640567139e-05	0.000438293887653675	Mlycd	8	120121617	120137841	+	2968	protein_coding	malonyl-CoA decarboxylase [Source:MGI Symbol;Acc:MGI:1928485]	-	970	935	1003	1018	985	1453	1753	1389	1190	3364	2925	4281	23.6196031541266	22.3121564348504	23.0775958674941	26.7527308188359	20.0449450041659	29.0088747098666	34.3102496133769	28.6508170827194	28.16594957262	68.4766622372136	69.8111726912462
ENSMUSG00000010406	265.687864725567	238.379961374607	292.388554222069	215.516482072124	237.878015948585	226.89532157988	305.736681529031	318.462578396534	349.887487205447	358.574460135066	312.452341311358	369.025297808502	246.124366653805	335.68980773099	-0.44766914557506	2.05437796621175e-05	0.000440829603102898	Mrpl52	14	54664366	54667213	+	1109	protein_coding	mitochondrial ribosomal protein L52 [Source:MGI Symbol;Acc:MGI:1916086]	-	244	224	283	181	262	247	345	345	321	394	296	405	15.9009487951375	14.3057392234604	17.4264296230573	12.7300839334939	14.269287238569	13.1975881586397	18.0714669193213	19.0452295603686	20.333625421057	21.464222839748	18.9070217789477
ENSMUSG00000046792	272.221172874556	255.407101472793	320.28428201004	285.767711034861	265.115956706057	315.999962038375	376.632143912575	371.078134827265	324.817667249917	414.089795333642	420.121729195677	431.896274472173	285.799364356114	389.772624165208	-0.447895154660163	2.07483715828187e-05	0.00044326273839734	Zfp787	7	6134490	6158996	-	5443	protein_coding	zinc finger protein 787 [Source:MGI Symbol;Acc:MGI:1914359]	zf-C2H2	250	240	310	240	292	344	425	402	298	455	398	474	3.31945230710814	3.12296228422172	3.88934874702806	3.43919773254182	3.2402390547782	3.7449780181717	4.53582670775074	4.52154004592758	3.84608840323749	5.05037417025297	5.17973685941496
ENSMUSG00000025464	466.04264796124	395.881007282829	421.535442129343	431.032964144248	455.781542008358	374.790652650166	580.456598265263	539.078683430654	467.606641779243	611.578774646609	619.626771451915	569.48348427238	424.177376029364	564.638492307677	-0.413631664181006	2.1314572867361e-05	0.000454859068182618	Paox	7	139695712	139717137	+	4907	protein_coding	polyamine oxidase (exo-N4-amino) [Source:MGI Symbol;Acc:MGI:1916983]	-	428	372	408	362	502	408	655	584	429	672	587	625	6.30365549007406	5.36933763097192	5.67802934180274	5.75409133166692	6.17902844268406	4.92689457869079	7.75409469043656	7.28610544306719	6.14161469624581	8.27377502918575	8.47393254997324
ENSMUSG00000016386	11.9777316064805	3.19258876840991	10.3317510325819	7.14419277587152	2.72379407574716	12.8604635713292	40.7648908705375	24.9231583092939	17.4398747516734	33.6732361040544	26.3895558539998	16.4011243470445	8.03842030507004	26.5986400394339	-1.73066286276603	2.19319397800819e-05	0.000465987804660735	Mpped2	2	106523614	106698701	+	3425	protein_coding	metallophosphoesterase domain containing 2 [Source:MGI Symbol;Acc:MGI:1924265]	-	11	3	10	6	3	14	46	27	16	37	25	18	0.232111612243487	0.0620375317993388	0.199385215258523	0.136639074877556	0.0529045730681665	0.242212540265421	0.780194912448753	0.482616150408224	0.328171407300394	0.652666979720167	0.51706172698888
ENSMUSG00000045948	478.020379567721	387.367437233736	449.431169917315	507.237687086878	395.858072341921	451.034829537332	569.822278907731	565.84800161471	564.615945085426	694.396733713338	554.180672933996	699.7813054739	444.824929280817	608.107489621517	-0.452801850486665	2.21034012736731e-05	0.000469118148647904	Mrps12	7	28439066	28441245	-	1040	protein_coding	mitochondrial ribosomal protein S12 [Source:MGI Symbol;Acc:MGI:1346333]	-	439	364	435	426	436	491	643	613	518	763	525	768	30.5067497708917	24.7891637481525	28.563369959932	31.9492375320669	25.3212817188119	27.9754652232728	35.9156302427483	36.0849242587545	34.9895013378602	44.324280182646	35.7592929939184
ENSMUSG00000057137	126.310624213794	118.125784431167	87.8198837769465	108.353590434051	161.611781827665	124.011613009246	344.72918583998	197.539106599589	154.778888421101	169.276267982544	221.672269173598	253.306253804355	121.038879615478	223.550328636861	-0.884547207939888	2.26120953856464e-05	0.000478869004784697	Tmem140	6	34840081	34851881	+	5853	protein_coding	transmembrane protein 140 [Source:MGI Symbol;Acc:MGI:1915737]	-	116	111	85	91	178	135	389	214	142	186	210	278	1.43233374562132	1.34319258794998	0.99173109161349	1.21268248939183	1.83685135662667	1.36673529209959	3.86079671787892	2.23838049143337	1.70432004891238	1.91992786988762	2.54157968314882
ENSMUSG00000021482	512.864689695664	514.006791713996	449.431169917315	531.05166300645	642.81540187633	514.418542853169	759.46764078371	757.848628590012	681.245107487241	698.947171024696	650.238656242555	664.245536055304	527.431376510487	701.998790030586	-0.412061787396835	2.26965193622047e-05	0.00047965814198189	Prxl2c	13	64423094	64460524	-	3850	protein_coding	peroxiredoxin like 2C [Source:MGI Symbol;Acc:MGI:1913379]	-	471	483	435	446	708	560	857	821	625	768	616	729	8.84147934075294	8.88546648635075	7.71581941774785	9.03562852074502	11.1072120548049	8.61899169256175	12.9308165550107	13.0551266833732	11.4040895901364	12.0517741204347	11.3339930555962
ENSMUSG00000003531	910.307602092516	821.559509737483	786.246253579486	823.963566817182	838.928575330126	782.651068769464	1197.24712100209	1116.00364429394	1333.06042633103	1052.06110638613	880.355583289433	1106.16471985067	827.276096054376	1114.14876685888	-0.429634762013398	2.38231389962211e-05	0.000499276300907822	Dgcr6	16	17870724	17889496	+	2985	protein_coding	DiGeorge syndrome critical region gene 6 [Source:MGI Symbol;Acc:MGI:1202877]	-	836	772	761	692	924	852	1351	1209	1223	1156	834	1214	20.2407546623047	18.3175251625496	17.4098026693533	18.0819805341873	18.6964938457651	16.9131470148008	26.2915912461587	24.7959429370821	28.7821647113632	23.3972056028436	19.7917717930638
ENSMUSG00000041375	310.332137076994	286.268792900755	350.246360004528	261.953735115289	276.011133009046	385.813907139877	404.990328865992	386.770493762747	461.066688747365	464.144605758587	440.177791644717	495.678424710679	311.771010874415	442.138055581681	-0.502317672709889	2.38325398509572e-05	0.000499276300907822	Ccdc9	7	16007967	16020720	-	5507	protein_coding	coiled-coil domain containing 9 [Source:MGI Symbol;Acc:MGI:1921443]	-	285	269	339	220	304	420	457	419	423	510	417	544	3.74019755849867	3.45964100145426	4.20376228084783	3.11595977604982	3.33419535612705	4.51921890544254	4.82066532649197	4.65797989122989	5.39593393194602	5.59507087699783	5.36394033069688
ENSMUSG00000025465	11066.3351196965	8982.88059804935	8980.35799752023	10459.0982238759	10305.9288512687	9321.08027559126	12031.8461597671	12080.3471405085	13207.4351478766	14080.8732162684	11981.9139399501	11735.9156438852	9852.61351100031	12519.7218747093	-0.345652053360736	2.39509069790275e-05	0.000501215912356591	Echs1	7	139685623	139696389	-	8286	protein_coding	enoyl Coenzyme A hydratase, short chain, 1, mitochondrial [Source:MGI Symbol;Acc:MGI:2136460]	-	10163	8441	8692	8784	11351	10147	13577	13087	12117	15472	11351	12880	88.6424508992678	72.1510745140357	71.6355032194999	82.6859340153318	82.7411837425132	72.5641138478054	95.1841743738384	96.6927331435623	102.728633593083	112.811148477534	97.0403053147425
ENSMUSG00000030516	1281.61728189341	1303.64041376738	1195.38359446973	1122.82896460781	1549.83882910013	1157.44172141963	2286.37866186928	2000.31422430518	1630.62828928146	1583.55218435283	1552.76146644935	1841.48179474317	1268.45846754302	1815.85277016688	-0.517544370562509	2.44862567088144e-05	0.000509675927918695	Tjp1	7	64945913	65177529	-	7811	protein_coding	tight junction protein 1 [Source:MGI Symbol;Acc:MGI:98759]	-	1177	1225	1157	943	1707	1260	2580	2167	1496	1740	1471	2021	10.8901681086842	11.1076780333547	10.1153344915546	9.41649528576489	13.1995589053347	9.55857323477355	19.1875235700306	16.984428431538	13.454460510224	13.4583898163101	13.3404043854677
ENSMUSG00000036144	335.376484981453	329.900839402357	297.55442973836	192.893204948531	352.277367129966	225.058112498261	685.027405280989	696.925352722849	426.186939244018	368.585422220055	413.788235790717	533.036541278948	288.843406449822	520.591649422929	-0.849818361362013	2.5098586713157e-05	0.000519086834351581	Meox2	12	37158539	37229533	+	2360	protein_coding	mesenchyme homeobox 2 [Source:MGI Symbol;Acc:MGI:103219]	Homeobox	308	310	288	162	388	245	773	755	391	405	392	585	9.43199305684339	9.3034391790887	8.33362611572065	5.35410951241608	9.93006880653763	6.15153141193165	19.0271327890649	19.5854525727694	11.6387432301776	10.367964776046	11.7662216043266
ENSMUSG00000028475	184.0215128632	147.923279602992	121.914662184467	161.935036253088	177.954546282148	157.081376478378	297.760942010883	185.539067413633	235.438309147591	246.633702275642	223.783433641918	336.223049114413	158.471735610712	254.22975060068	-0.682715067182585	2.51375387649562e-05	0.000519339948065371	Spaar	4	43730034	43759462	+	5195	protein_coding	small regulatory polypeptide of amino acid response [Source:MGI Symbol;Acc:MGI:1918656]	-	169	139	118	136	196	171	336	201	216	271	212	369	2.35107190404823	1.89506050377736	1.55113637626048	2.04191469611695	2.27878343924672	1.95047201319883	3.75715907957495	2.36869513666832	2.92085186622752	3.15162278647226	2.89076819993552
ENSMUSG00000002985	8444.30078256874	8501.86389027559	12535.5135278317	5922.53581119749	9388.91817910047	10450.0452562458	13439.1210880805	16709.5930264755	15932.4155778256	15714.4802110461	12371.4237843551	13423.4091044811	9207.19624120329	14598.407132044	-0.664919324224558	2.52872512491897e-05	0.000521878398657639	Apoe	7	19430034	19433113	-	2138	protein_coding	apolipoprotein E [Source:MGI Symbol;Acc:MGI:88057]	-	7755	7989	12133	4974	10341	11376	15165	18102	14617	17267	11720	14732	262.143359080182	264.654054769464	387.537759462392	181.460589932982	292.137543044175	315.290617528183	412.041132274701	518.343339653052	480.277098989893	487.932426497185	388.313840655952
ENSMUSG00000022272	944.063027528961	956.712434266836	848.236759774978	675.126217319859	865.258584729015	623.732483209467	1235.35343203325	1308.00427126924	1143.40178840659	1091.19486726382	1029.19267830599	1241.92958250121	818.854917804853	1174.84610329668	-0.521090099032682	2.5403332032691e-05	0.000523163324202909	Myo10	15	25622611	25813759	+	10122	protein_coding	myosin X [Source:MGI Symbol;Acc:MGI:107716]	-	867	899	821	567	953	679	1394	1417	1049	1199	975	1363	6.19038305191867	6.29052931650692	5.53898707188128	4.36919033516665	5.68668409104993	3.97495856499109	8.00022679772202	8.57042147491328	7.28032031981104	7.15654395361547	6.82340645944869
ENSMUSG00000067288	630.464236377472	656.609090036305	771.781802133871	386.977108693041	572.904687265486	700.895264637442	896.827599151826	893.541379385056	937.393267902444	1402.44477936075	856.077191903753	1292.04412911718	619.938698190603	1046.3880578035	-0.754926399413207	2.54959243136401e-05	0.000524100300232016	Rps28	17	34038001	34043536	-	1719	protein_coding	ribosomal protein S28 [Source:MGI Symbol;Acc:MGI:1859516]	-	579	617	747	325	631	763	1012	968	860	1541	811	1418	24.3426270796844	25.4216139493228	29.6755141715271	14.7465939715997	22.1710375607126	26.3013369966808	34.1987705951213	34.4745132842829	35.1450290940703	54.1598253060321	33.4201147763545
ENSMUSG00000016833	204.710322001666	170.271400981862	176.672942657151	188.130409764617	168.875232696324	161.674399182424	226.865479627339	235.38538403222	260.508129103121	253.914401973816	213.227611300318	263.329163127548	178.389117880674	242.205028194061	-0.443998846937949	2.55027459502848e-05	0.000524100300232016	Mrps18c	5	100946493	100952337	+	1076	protein_coding	mitochondrial ribosomal protein S18C [Source:MGI Symbol;Acc:MGI:1915985]	-	188	160	171	158	186	176	256	255	239	279	202	289	12.6272952960106	10.5317742955507	10.852689214362	11.453258266727	10.440786329949	9.69236054646814	13.8208117673159	14.5086355625355	15.603677377493	15.6654337673591	13.2984816288943
ENSMUSG00000021646	1584.32722612992	1236.59604963077	1242.90964921961	1232.37325383784	1356.44944972209	1272.26728902078	1499.43902941195	1715.08252365437	1615.36839887375	2099.5717754609	1974.99436011334	2022.80533613549	1320.82048626017	1821.21023727497	-0.463491206449244	2.60210846279172e-05	0.000531331771783227	Mccc2	13	100085038	100152147	-	2802	protein_coding	methylcrotonoyl-Coenzyme A carboxylase 2 (beta) [Source:MGI Symbol;Acc:MGI:1925288]	-	1455	1162	1203	1035	1494	1385	1692	1858	1482	2307	1871	2220	37.5283630414602	29.3718856687602	29.3191262597899	28.8108755981784	32.2043843874797	29.2894223849434	35.0782634851796	40.5953454615128	37.1553541609945	49.7427689062292	47.3008141662664
ENSMUSG00000025505	358.243063502916	300.103344230532	290.322204015553	317.916578526283	358.632886640043	294.872057599763	489.17869044645	448.616849567291	388.037213224733	399.528395937294	443.344538347197	402.738720077427	320.015022419181	428.574067933399	-0.421861241349402	2.65404406158251e-05	0.000540712540519603	Tmem80	7	140907652	140917069	+	3178	protein_coding	transmembrane protein 80 [Source:MGI Symbol;Acc:MGI:1918698]	-	329	282	281	267	395	321	552	486	356	439	420	442	7.48181153001508	6.28476506066618	6.0381785964501	6.55302171169775	7.5071611379899	5.9852225586917	10.0899971370811	9.36226736081403	7.86932419999548	8.34566831113185	9.36177840495284
ENSMUSG00000057530	1319.72824609585	1347.27246026898	1290.43570396949	1401.4524828668	1506.25812388818	1197.86032121524	1899.99839187897	1755.69804089915	1727.63759258764	1586.28244673964	1525.31632836119	1754.00913155893	1343.83455638409	1708.15698867092	-0.34636926639401	2.65614153693853e-05	0.000540712540519603	Ece1	4	137589548	137692540	+	5300	protein_coding	endothelin converting enzyme 1 [Source:MGI Symbol;Acc:MGI:1101357]	-	1212	1266	1249	1177	1659	1304	2144	1902	1585	1743	1445	1925	16.5269041781122	16.9181031294669	16.0931143106282	17.3214734158262	18.9061479255536	14.5791057592106	23.4992915549372	21.9701643564767	21.0084847400483	19.8688170263078	19.3132310911988
ENSMUSG00000038022	42.4665029684308	34.0542801963724	24.7962024781967	25.0046747155503	19.9744898888125	25.7209271426584	55.8301766270405	50.7693965559691	54.4996085989793	51.8749853494892	47.5012005371996	54.6704144901485	28.6695128983369	52.524297026471	-0.881900993419632	2.68209490107825e-05	0.000544854827292186	Mindy4	6	55180368	55297207	+	4785	protein_coding	MINDY lysine 48 deubiquitinase 4 [Source:MGI Symbol;Acc:MGI:3583959]	-	39	32	24	21	22	28	63	55	50	57	45	60	0.589043575670633	0.473654718579417	0.342517548469187	0.342311579957095	0.277698333729456	0.346741045103059	0.764829209184633	0.703686809343621	0.73405634143407	0.719686583161736	0.666182977405735
ENSMUSG00000050919	350.620870662429	382.046455953053	240.729799059159	415.553879796527	455.781542008358	357.33716637479	767.443380301859	687.694553349036	820.764105500628	923.738774205816	368.398199721837	520.280111231246	367.011618975719	681.386520718404	-0.892750570131957	2.7035842278905e-05	0.000548646983031516	Zfp366	13	99321331	99387164	+	6382	protein_coding	zinc finger protein 366 [Source:MGI Symbol;Acc:MGI:2178429]	zf-C2H2	322	359	233	349	502	389	866	745	753	1015	349	571	3.64639599388521	3.98411146778293	2.4931743404369	4.26533224114735	4.75093897966949	3.61178563268487	7.88255392226991	7.1465779610791	8.28856807929428	9.60859161164718	3.87374997689115
ENSMUSG00000029440	258.065671885079	224.54541004483	246.928849678709	235.75836160376	212.455937908279	200.255789896412	302.191908409854	286.15478058819	283.397964714692	313.98017448375	313.507923545518	359.002388485308	229.668336836178	309.705856704552	-0.434317607494761	2.80568369379541e-05	0.000566998926102668	Psmd9	5	123307476	123388194	+	7248	protein_coding	proteasome (prosome, macropain) 26S subunit, non-ATPase, 9 [Source:MGI Symbol;Acc:MGI:1914401]	-	237	211	239	198	234	218	341	310	260	345	297	394	2.36316975778076	2.06185491598083	2.25181777842502	2.13074385182612	1.94998022836102	1.78224528135029	2.73301523395272	2.61843725827779	2.51997652974097	2.87575181937176	2.90269379269461
ENSMUSG00000034449	431.198337833297	369.276100879413	359.544935933852	515.572578658728	360.448749357208	601.685974230046	568.936085627937	580.61728061281	683.425091831201	763.56338084599	746.296639551114	817.32269662772	439.621112815424	693.360195849462	-0.657253487993297	2.82164798230448e-05	0.000569042099833831	Dhrs11	11	84711682	84719820	-	1603	protein_coding	dehydrogenase/reductase (SDR family) member 11 [Source:MGI Symbol;Acc:MGI:2652816]	-	396	347	348	433	397	655	642	629	627	839	707	897	17.8536255705689	15.3316813485588	14.82515521314	21.0687423601879	14.9585507621361	24.2123499473282	23.2652307255138	24.022366355403	27.4773819749069	31.6212425393161	31.2427210320748
ENSMUSG00000039427	374.576333875389	317.130484328718	288.255853809036	332.204964078026	328.671151806824	282.930198569243	408.53510198517	394.155133261797	415.287017524222	413.17970787137	429.621969303117	462.87617601659	320.628164411206	420.609184327044	-0.392963855393446	2.87042723151195e-05	0.000577619044206008	Alg1	16	5051485	5062776	+	2682	protein_coding	asparagine-linked glycosylation 1 (beta-1,4-mannosyltransferase) [Source:MGI Symbol;Acc:MGI:2384774]	-	344	298	279	279	362	308	461	427	381	454	407	508	9.26967329487073	7.86957579306428	7.10393464096433	8.11390032165798	8.15234090461921	6.80488997352704	9.98499863938452	9.74692814329089	9.97947132903305	10.226983897816	10.7497557178124
ENSMUSG00000022708	1253.30627991446	1355.78603031808	1533.23185323516	1229.99185624588	1390.04290998963	1325.54635238772	1759.09366039167	1601.54369135648	1760.33735774703	2004.01259192237	1583.37335123999	1671.09233624887	1347.98421368182	1729.9088314844	-0.359710399949682	2.87226451423727e-05	0.000577619044206008	Zbtb20	16	42696244	43462965	+	30730	protein_coding	zinc finger and BTB domain containing 20 [Source:MGI Symbol;Acc:MGI:1929213]	ZBTB	1151	1274	1484	1033	1531	1443	1985	1735	1615	2202	1500	1834	2.70693309764213	2.93630185627319	3.29780420954929	2.62193547507139	3.00915920580559	2.78248566417248	3.75235404904349	3.45649220424253	3.69191164590021	4.3291760503448	3.45773462076846
ENSMUSG00000053080	805.774671708687	783.248444516565	647.800789742888	697.749494443452	597.418833947211	508.906915608313	965.064481695986	1009.84945149509	759.724543869772	1002.91638342346	1216.03073375231	1292.95530269201	673.483191661186	1041.09014948811	-0.62923621022372	2.8730909713863e-05	0.000577619044206008	Zfta	19	7394990	7403269	+	7032	protein_coding	zinc finger translocation associated [Source:MGI Symbol;Acc:MGI:1919667]	zf-BED	740	736	627	586	658	554	1089	1094	697	1102	1152	1419	7.60532217953146	7.41297924534382	6.0889471720321	6.49984488132817	5.65170606252718	4.6683140797845	8.99611245895833	9.52438895615858	6.96298161789571	9.46789047330663	11.6047710466856
ENSMUSG00000028062	651.153045515939	498.043847871946	536.217878591003	583.442410029508	638.275745083418	522.685983720452	802.89111149363	711.694631720949	646.365357983895	854.572127073164	812.798320303194	808.210960879362	571.636485135377	772.755418242366	-0.435447507692661	2.88911902430686e-05	0.000579354722514601	Lamtor2	3	88457126	88460381	-	1218	protein_coding	late endosomal/lysosomal adaptor, MAPK and MTOR activator 2 [Source:MGI Symbol;Acc:MGI:1932697]	-	598	468	519	490	703	569	906	771	593	939	770	887	35.4828630106358	27.2140010183799	29.0987006578957	31.378561496067	34.8610586806799	27.6817882818883	43.2102488590366	38.7530378574237	34.201782251246	46.5767087561251	44.78230014783
ENSMUSG00000023262	71.8663896388829	83.0073079786577	95.0521094997539	79.7768193305653	83.5296849895796	82.6744086728307	146.221891166058	129.231191233376	146.058951045265	141.973644114391	100.280312245199	102.962613956446	82.6511200183784	127.788100626789	-0.628105732705675	2.90803545804917e-05	0.000581381231791034	Acy1	9	106310180	106315518	-	2966	protein_coding	aminoacylase 1 [Source:MGI Symbol;Acc:MGI:87913]	-	66	78	92	67	92	90	165	140	134	156	95	113	1.60819070519341	1.86259008992958	2.11821582359948	1.76192693344162	1.87348066686663	1.79804487854774	3.23160785934505	2.88971858995459	3.17376659180116	3.17763451791005	2.26890032931904
ENSMUSG00000002908	114.332892607314	146.859083346856	109.516560945369	125.023373577752	117.123145257128	79.918595050403	179.897235798242	160.615909104339	166.768802312877	211.140291247044	180.504562041359	162.188896320774	115.462275130803	176.852616137439	-0.61894463796356	3.04554513006411e-05	0.000604784911885356	Kcnn1	8	71294693	71315902	-	4587	protein_coding	potassium intermediate/small conductance calcium-activated channel, subfamily N, member 1 [Source:MGI Symbol;Acc:MGI:1933993]	-	105	138	106	105	129	87	203	174	153	232	171	178	1.65434208440977	2.13080731087548	1.57808594723364	1.78543809689852	1.69860933041513	1.12387931242937	2.57082879665978	2.32230453888026	2.34317121362804	3.05569312855747	2.6407684931695
ENSMUSG00000025036	128.488393596791	96.8418593084339	84.720358467172	108.353590434051	157.980056393335	115.744172141963	203.824454352688	138.461990607188	175.488739688713	207.499941397957	237.506002685998	188.612929991012	115.354738390291	191.899009787259	-0.731355048331809	3.05270802368978e-05	0.000605588741719929	Sfxn2	19	46561804	46586505	+	5815	protein_coding	sideroflexin 2 [Source:MGI Symbol;Acc:MGI:2137678]	-	118	91	82	91	174	126	230	150	161	228	225	207	1.46655058372868	1.10837189587612	0.962980871975172	1.22060715570256	1.80730755631836	1.2839555552333	2.29765053752105	1.57921115424493	1.944990523115	2.36883941560028	2.74091620540537
ENSMUSG00000071369	630.464236377472	608.720258510156	608.540135819077	682.27041009573	649.170921386407	707.325496423107	845.428388923756	759.694788464774	862.183808035853	817.258541120023	750.518968487754	779.964580059451	647.748576435325	802.508179181935	-0.308728085917427	3.20320159591285e-05	0.00063238876742572	Map3k5	10	19810218	20018499	+	6086	protein_coding	mitogen-activated protein kinase kinase kinase 5 [Source:MGI Symbol;Acc:MGI:1346876]	-	579	572	589	573	715	770	954	823	791	898	711	856	6.87561221655891	6.6566835660031	6.60901707807099	7.3435644765055	7.09588598818634	7.49700743879375	9.10588759190972	8.27878396907864	9.13031724832653	8.91445673355922	8.27562136720437
ENSMUSG00000097195	66.4219661813917	77.6863266979745	48.5592298531352	76.2047229426295	92.6089985754035	80.8371995912122	141.790924767087	123.692711609088	135.159029325469	82.8179590667283	146.725930548239	127.564300477013	73.7197406402911	126.291809298937	-0.772650648961912	3.204068391103e-05	0.00063238876742572	Snhg5	9	88377321	88405615	-	3634	lncRNA	small nucleolar RNA host gene 5 [Source:MGI Symbol;Acc:MGI:1919905]	-	61	73	47	64	102	88	160	134	124	91	139	140	1.21313650342649	1.42276040067232	0.883215053006076	1.37366011801322	1.69530476989213	1.43491743918543	2.55764884796916	2.25745207026085	2.39705552903958	1.51288864109449	2.70952296836798
ENSMUSG00000027523	1057.30703544478	1071.64562992959	1489.83849889832	1527.66655524053	932.445505264112	2076.04626222886	2036.47215696729	1804.62127758036	2968.04868430041	2707.51020025843	2503.8410594275	2282.4898049637	1359.15824783436	2383.83053058295	-0.810406958603062	3.26512787514658e-05	0.000641185363845704	Gnas	2	174126113	174188537	+	11387	protein_coding	GNAS (guanine nucleotide binding protein, alpha stimulating) complex locus [Source:MGI Symbol;Acc:MGI:95777]	-	971	1007	1442	1283	1027	2260	2298	1955	2723	2975	2372	2505	6.1627516709474	6.26345529222284	8.64787626573775	8.7882332302563	5.44745508483209	11.7605676142248	11.7232104643831	10.5108080238175	16.7988539102731	15.7844023328788	14.7559890268916
ENSMUSG00000045160	1807.54858788705	1535.63519760517	1610.71998597953	1788.42959155984	1617.93368099381	1433.94168820321	1911.51890451629	2008.62194374161	1946.72601915554	2372.59801414243	2120.66470842742	2284.31215211337	1632.3681220381	2107.40695701611	-0.369053143039597	3.29316764130765e-05	0.000644737886351077	Bola3	6	83326129	83337118	+	3211	protein_coding	bolA-like 3 (E. coli) [Source:MGI Symbol;Acc:MGI:1925903]	-	1660	1443	1559	1502	1782	1561	2157	2176	1786	2607	2009	2507	37.3622086410449	31.8287701104098	33.1557866946132	36.4849592466705	33.5196850446999	28.806584076802	39.0225546665028	41.4874983651385	39.0735150075302	49.0513786666348	44.3202897241764
ENSMUSG00000018339	26581.8530888547	22226.8030056698	29901.1206633954	26318.0154875147	27479.4504988545	29751.7638677293	31928.6576777086	40825.9794704982	55931.8583129605	46415.370663321	35957.353224426	33607.7261342439	27043.1677686697	40777.824247193	-0.592502478184031	3.30690484594257e-05	0.000646776027263275	Gpx3	11	54793279	54801203	+	1813	protein_coding	glutathione peroxidase 3 [Source:MGI Symbol;Acc:MGI:105102]	-	24412	20886	28941	22103	30266	32388	36029	44228	51314	51001	34064	36884	973.12877814027	815.926994001911	1090.10732146605	950.906153857671	1008.29998051992	1058.56002906977	1154.41048423955	1493.4756964796	1988.28848973309	1699.53996015303	1330.947116126
ENSMUSG00000003380	2053.63652816565	1688.87945848884	1767.76260167477	1905.11807356574	1881.23377498271	1943.76720835233	2630.22165442946	2407.39247669032	2360.92304450778	2309.80197924568	2149.16542874974	2174.06014955824	1873.39960753834	2338.59412219687	-0.320137743274323	3.35234775012727e-05	0.000654347315363698	Rabac1	7	24669177	24672179	-	1523	protein_coding	Rab acceptor 1 (prenylated) [Source:MGI Symbol;Acc:MGI:1201692]	-	1886	1587	1711	1600	2072	2116	2968	2608	2166	2538	2036	2386	89.4966014962942	73.8024629365312	76.7191236918987	81.9415769674989	82.1717209970563	82.3274994402772	113.206105840968	104.835011354452	99.9079117542817	100.679768260803	94.6980050114656
ENSMUSG00000070394	248.265709661595	278.819419107799	270.691877053647	221.469976052017	241.509741382915	199.337185355603	320.801967285534	277.847061151758	349.887487205447	443.212594126337	433.844298239757	567.661137122708	243.348984768929	398.875757521924	-0.713336526694245	3.42164029506731e-05	0.000665866956720757	Tmem256	11	69729340	69730444	+	1105	protein_coding	transmembrane protein 256 [Source:MGI Symbol;Acc:MGI:1916436]	-	228	262	262	186	266	217	362	301	321	487	411	623	14.9120491979382	16.7931762172358	16.1917034309716	13.1290984390267	14.5395810840884	11.6366137840186	19.0305855242885	16.6764221504809	20.4072313049341	26.6266896294178	26.3476874765275
ENSMUSG00000037211	121.955085447801	129.83194324867	146.710864662664	219.08857846006	171.599026772071	187.395326325083	225.093093067751	243.693103468652	348.797495033468	298.508687625131	205.838535661198	326.200139791219	162.763470819391	274.688509107903	-0.755002284566265	3.45992721020089e-05	0.000671982882196363	Spry1	3	37694096	37698747	+	2906	protein_coding	sprouty RTK signaling antagonist 1 [Source:MGI Symbol;Acc:MGI:1345139]	-	112	122	142	184	189	204	254	264	320	328	195	358	2.78539743654513	2.97343228519772	3.33692358709507	4.93862955883434	3.92824647411687	4.15971639670263	5.07743023493217	5.5616925798363	7.73563021337817	6.81912617899254	4.75337372212936
ENSMUSG00000026207	273.310057566055	362.890923342593	500.056749976966	186.939710968638	207.916281115367	418.883670609009	469.682438290976	570.463401301617	421.8269705561	909.177374809468	888.800241162713	1220.06141670515	324.999565596438	746.668640471003	-1.19978628546089	3.50912513356887e-05	0.000680168511682077	Speg	1	75351941	75408964	+	12741	protein_coding	SPEG complex locus [Source:MGI Symbol;Acc:MGI:109282]	-	251	341	484	157	229	456	530	618	387	999	842	1339	1.42375402426968	1.89559124942424	2.59415172540659	0.96112610912976	1.08558666958872	2.12075496084931	2.41645221831369	2.96950200071966	2.13377578335437	4.73709904635605	4.68135456047996
ENSMUSG00000041439	82.7552365538651	127.703550736396	106.417035635594	88.1117109024154	95.3327926511507	127.686031172483	157.742403803384	161.53898904172	140.608990185367	154.714868586196	150.948259484879	177.678847092983	104.667726275317	157.205393032421	-0.584989890929065	3.51421273628356e-05	0.000680476193287737	Mfsd6	1	52695445	52766621	-	8231	protein_coding	major facilitator superfamily domain containing 6 [Source:MGI Symbol;Acc:MGI:1922925]	-	76	120	103	74	105	139	178	175	129	170	143	195	0.667307105808194	1.03257706919079	0.854551321987918	0.701234631833242	0.770493949282767	1.00067111361977	1.25624185442728	1.30161969046976	1.10097749385324	1.24780526139501	1.23068354919683
ENSMUSG00000058173	144.821663969264	139.409709553899	128.113712804016	123.832674781773	154.348330959006	82.6744086728307	212.686387150631	228.923824470552	160.228849280999	214.780641096131	177.337815338879	255.128600954026	128.866750123465	208.181019715203	-0.694656671427902	3.54751374330352e-05	0.000686240942125011	Smco4	9	15404728	15456556	+	1173	protein_coding	single-pass membrane protein with coiled-coil domains 4 [Source:MGI Symbol;Acc:MGI:3039636]	-	133	131	124	104	170	90	240	248	147	236	168	280	8.1944231703646	7.90982937768353	7.21900263600127	6.91543598627242	8.75353443277634	4.54646300918379	11.8855446464449	12.943517986699	8.80360716595086	12.1552664617822	10.145518080457
ENSMUSG00000026991	964.751836667428	941.813686680923	884.397888389015	1190.69879597859	1008.71173938503	1575.40678748783	1549.06585308043	1531.3896161155	1882.41648100875	1850.20781079845	1601.31824922071	3093.43428656757	1094.29678909814	1917.97204946523	-0.809484814932471	3.60969339398629e-05	0.000696882316509309	Pkp4	2	58991194	59185552	+	5707	protein_coding	plakophilin 4 [Source:MGI Symbol;Acc:MGI:109281]	-	886	885	856	1000	1111	1715	1748	1659	1727	2033	1517	3395	11.2199419044152	10.983208549458	10.242817138513	13.667099803038	11.7581425632066	17.8067809576154	17.7925999395839	17.7966056164347	21.2581661763694	21.52186975912	18.829581506636
ENSMUSG00000040813	1094.32911495572	968.418593084339	911.260441073728	1289.52679604481	999.632425799208	1270.43007993916	1422.34021406984	1279.38879321042	1437.69967484107	1928.47533255382	1805.04562041359	2210.50709255167	1088.93290848283	1680.5761212734	-0.626214692819417	3.65557442146703e-05	0.000703643785423173	Tex264	9	106535945	106563126	-	2874	protein_coding	testis expressed gene 264 [Source:MGI Symbol;Acc:MGI:1096570]	-	1005	910	882	1083	1101	1383	1605	1386	1319	2119	1710	2426	25.2722585972548	22.42582663368	20.9573008877422	29.3917829080518	23.1383875199577	28.5144225423934	32.4409923912654	29.5239954225026	32.240321532165	44.5445612607214	42.1475472448451
ENSMUSG00000000805	684.908470952384	588.50052964356	540.350579004036	772.763518590103	727.253018224492	913.092913564374	1418.79544095066	1281.23495308518	1179.37153008191	882.784838403588	795.909004556634	1345.80337003249	704.478171663158	1150.64985618508	-0.707805491342386	3.69010963506051e-05	0.000709588738033743	Car4	11	84848612	84856870	+	1966	protein_coding	carbonic anhydrase 4 [Source:MGI Symbol;Acc:MGI:1096574]	-	629	553	523	649	801	994	1601	1388	1082	970	754	1477	23.1223457433853	19.9221153215061	18.1665183856669	25.7481139042644	24.6082957561096	29.9593257777436	47.3057221437735	43.2219757625119	38.6620679598221	29.808403307241	27.1675698242611
ENSMUSG00000099696	37.0220795109397	32.9900839402357	26.8625526847131	36.9116626753362	22.6982839645597	45.9302270404615	79.7573951814865	52.6155564307316	52.3196242550201	81.9078716044566	47.5012005371996	83.8279688848943	33.7358149693743	66.3216028156315	-0.980882919281142	3.69490147620394e-05	0.000709808098803169	2900052N01Rik	9	46824775	46838665	+	3480	lncRNA	RIKEN cDNA 2900052N01 gene [Source:MGI Symbol;Acc:MGI:1920290]	-	34	31	26	31	25	50	90	57	48	90	45	92	0.706097106733387	0.630922886857739	0.510208431573894	0.694811004555769	0.433903646452275	0.851373101815547	1.50234308946982	1.00275370331466	0.968954370692973	1.56247745028535	0.916001593932886
ENSMUSG00000005510	5025.20285126431	4410.02928543022	4957.17414543282	4836.61850926502	4996.34626627888	4136.47624726396	5731.89813370949	6118.17382496297	6190.06554467207	6198.60570553282	5552.36255168156	5369.54587650742	4726.97455082254	5860.10860617772	-0.310069037437472	3.72855944172663e-05	0.000714994512138126	Ndufs3	2	90724978	90735171	-	2178	protein_coding	NADH:ubiquinone oxidoreductase core subunit S3 [Source:MGI Symbol;Acc:MGI:1915599]	-	4615	4144	4798	4062	5503	4503	6468	6628	5679	6811	5260	5893	153.136454836595	134.758355729167	150.437426543875	145.46760279865	152.60690077439	122.510478508856	172.511477182756	186.304475203245	183.170413525937	188.931119377356	171.076685813924
ENSMUSG00000023259	95.8218528518438	88.3282892593408	69.222731918299	142.88385551743	103.504174878392	88.1860359176861	145.335697886264	121.846551734326	155.868880593081	210.230203784772	179.448979807199	195.902318589699	97.9911567238321	168.105438732557	-0.781928458475905	3.75339507094386e-05	0.000718206235966728	Slc26a6	9	108730482	108742117	+	5533	protein_coding	solute carrier family 26, member 6 [Source:MGI Symbol;Acc:MGI:2159728]	-	88	83	67	120	114	96	164	132	143	231	170	215	1.14944120286852	1.06245673548148	0.826927928274889	1.69162780211686	1.24444789170827	1.02811034106104	1.72182510597468	1.46053484881658	1.81558547590085	2.52232940284633	2.17646261007971
ENSMUSG00000024132	8117.63537511927	6964.10030015815	8616.68036117334	7378.7604386793	7185.36877182101	7223.90610892378	9448.59274916676	9156.95297882207	8998.97537186346	11346.0603921418	9810.58128428296	9227.45479236222	7581.07522597914	9664.76959477321	-0.350385629734899	3.76946679525587e-05	0.000719864479042921	Eci1	17	24645615	24658322	+	2127	protein_coding	enoyl-Coenzyme A delta isomerase 1 [Source:MGI Symbol;Acc:MGI:94871]	-	7455	6544	8340	6197	7914	7864	10662	9920	8256	12467	9294	10127	253.305673260142	217.906222805977	267.76393893992	227.247045018847	224.730020384036	219.081234536131	291.190395598112	285.524148535928	272.673873118	354.115520958167	309.526714441442
ENSMUSG00000035168	532.464614142632	537.419109349001	589.942983960429	528.670265414493	660.066097689396	704.569682800679	838.338842685402	836.310423267419	797.874269889057	729.890144741936	719.907083697114	986.80098154718	592.188792226105	818.186957638018	-0.465392867634229	3.81456128789382e-05	0.000725625107611975	Tanc1	2	59442386	59676493	+	14570	protein_coding	tetratricopeptide repeat, ankyrin repeat and coiled-coil containing 1 [Source:MGI Symbol;Acc:MGI:1914110]	-	489	505	571	444	727	767	946	906	732	802	682	1083	2.42557141683221	2.45485394505677	2.67627097358073	2.37688219133263	3.01375118566479	3.11935625043512	3.77170261418576	3.80686353370507	3.52933482859822	3.32556399347853	3.31579584073294
ENSMUSG00000012017	113.244007915815	107.4838218698	107.450210738852	67.8698313707794	70.8186459694262	108.395335815489	202.052067793099	164.308228853864	126.439091949632	132.872769491674	157.281752889839	168.567111344624	95.8769756133605	158.586837053789	-0.726898890009219	3.85050600041936e-05	0.000731746697499051	Scarf2	16	17615146	17626157	+	3839	protein_coding	scavenger receptor class F, member 2 [Source:MGI Symbol;Acc:MGI:1858430]	-	104	101	104	57	78	118	228	178	116	146	149	185	1.95785257242961	1.86336139512775	1.84998733198974	1.15808645450077	1.22718213902585	1.82134853102129	3.45002778764415	2.83857617335122	2.12266378159101	2.29765721090845	2.74935687236885
ENSMUSG00000030498	41.3776182769326	35.118476452509	30.9952530977458	34.530265083379	43.5807052119546	47.7674361220799	83.3021683006636	74.7694749278818	104.63924851004	60.0657725099348	68.6128452203995	47.381025891462	38.8949590407668	73.1284225600637	-0.902708047675288	3.88004428252449e-05	0.000735921374600572	Gas2	7	51511763	51644723	+	4993	protein_coding	growth arrest specific 2 [Source:MGI Symbol;Acc:MGI:95657]	-	38	33	30	29	48	52	94	81	96	66	65	52	0.550030521520853	0.46810815352295	0.410311052830228	0.453023436551613	0.580647026664435	0.617121876645469	1.09363435793971	0.993166622360204	1.35067542960607	0.798606539781336	0.922177984946119
ENSMUSG00000002308	237.376862746613	202.197288665961	241.762974162418	250.046747155503	173.414889489236	227.813926120689	335.867253042037	264.000862091039	270.318058650937	364.034984908696	335.675150462877	361.735909209816	222.102114723403	321.938703060901	-0.538294179972655	3.90572404185185e-05	0.000739349377776454	Cd320	17	34062065	34068748	+	2883	protein_coding	CD320 antigen [Source:MGI Symbol;Acc:MGI:1860083]	-	218	190	234	210	191	248	379	286	248	400	318	397	5.46482941637813	4.66769844125561	5.54274300273824	5.68144609814325	4.00148561531597	5.09725315151501	7.63660672741946	6.07323454390842	6.04294123657983	8.38235098777202	7.81349677349897
ENSMUSG00000027332	4656.07094084641	3675.73386869594	3184.24566824176	4251.98540043953	4292.69946337753	4047.37160680547	5106.24567817472	4960.63158348687	5709.37899682907	5965.62331519126	4890.51249086324	5832.42205252401	4018.01782473444	5410.80235284486	-0.429391672284663	3.94354873844244e-05	0.000745783375720423	Ivd	2	118692435	118713390	+	5505	protein_coding	isovaleryl coenzyme A dehydrogenase [Source:MGI Symbol;Acc:MGI:1929242]	-	4276	3454	3082	3571	4728	4406	5762	5374	5238	6555	4633	6401	56.1364741935355	44.4384437971292	38.2321602994856	50.5960677301861	51.874351409146	47.4259822174952	60.8025493343572	59.7639098032512	66.8420103619455	71.9392433332106	59.61670052972
ENSMUSG00000039953	731.730512686807	778.991659492018	759.383700894773	734.661157118788	691.843695239779	616.383646882993	973.040221214135	880.618260261719	928.673330526608	914.637899583099	820.187395942314	1083.38538047978	718.83239538586	933.423748001275	-0.378068711884277	4.0543719211392e-05	0.000763769811229334	Clstn1	4	149670925	149733356	+	4662	protein_coding	calsyntenin 1 [Source:MGI Symbol;Acc:MGI:1929895]	-	672	732	735	617	762	671	1098	954	852	1005	777	1189	10.4174581088805	11.120713282863	10.7663525581601	10.3227909698313	9.8722293737991	8.52863278673293	13.6815697568705	12.5277987563067	12.8383336503014	13.0239969365269	11.8062427662461
ENSMUSG00000084128	9.79996222348403	15.9629438420495	15.4976265488729	28.5767711034861	29.9617348332188	13.7790681121384	71.7816556633378	64.615595616688	65.3995303187752	36.4034984908696	58.0570228787996	19.134645071552	18.929684443875	52.565324673337	-1.47219205014149	4.09023288180485e-05	0.000767793804426785	Esrp2	8	106856951	106863606	-	4340	protein_coding	epithelial splicing regulatory protein 2 [Source:MGI Symbol;Acc:MGI:1924661]	-	9	15	15	24	33	15	81	70	60	40	55	21	0.149870977113647	0.244790952088405	0.236023397094623	0.431326111940671	0.459258016208104	0.204800349837657	1.08417939083398	0.987431490530565	0.97118698445033	0.55682760133057	0.897709703424242
ENSMUSG00000042198	423.57614499281	312.873699304171	380.208437999016	438.17715692012	461.229130159853	373.872048109357	585.773757944028	575.078800988523	528.646203410099	527.850728117609	504.568307928476	506.612507608709	398.322769580888	538.088384332907	-0.434260276776772	4.09153017533126e-05	0.000767793804426785	Chchd7	4	3938888	3951046	+	4060	protein_coding	coiled-coil-helix-coiled-coil-helix domain containing 7 [Source:MGI Symbol;Acc:MGI:1913683]	-	389	294	368	368	508	407	661	623	485	580	478	556	6.92449851729296	5.12879249961775	6.18978141162174	7.06978201870571	7.55736179649448	5.9401517560959	9.45760744894807	9.39421890473734	8.39183696046593	8.63082782062383	8.33997641714132
ENSMUSG00000025967	1358.92809498979	1503.70930992107	1722.30289713141	1363.35012139548	1390.95084134822	1698.49979595627	1829.98912277522	1865.54455344752	2001.22562775452	2325.2734661043	1830.37959403343	2235.10877907224	1506.29017679037	2014.58685719787	-0.419321907231935	4.09890613300115e-05	0.000768436201848364	Eef1b2	1	63215984	63219645	+	2532	protein_coding	eukaryotic translation elongation factor 1 beta 2 [Source:MGI Symbol;Acc:MGI:1929520]	-	1248	1413	1667	1145	1532	1849	2065	2021	1836	2555	1734	2453	35.6217821116459	39.5250376620847	44.959909237289	35.2716700906197	36.5449691082117	43.2715422677265	47.3764170157451	48.8653793943368	50.9389874735156	60.9645954075265	48.5119074802624
ENSMUSG00000045503	266.776749417065	243.70094265529	253.127900298258	294.102602606711	222.443182852685	320.592984742421	329.663900083477	326.770297832965	380.407268020876	375.866121918229	397.954502278317	410.939282250949	266.790727095405	370.266895397469	-0.472750018644269	4.10779143362465e-05	0.00076936005068494	Sys1	2	164298884	164321558	+	4958	protein_coding	SYS1 Golgi-localized integral membrane protein homolog (S. cerevisiae) [Source:MGI Symbol;Acc:MGI:1913710]	-	245	229	245	247	245	349	372	354	349	413	377	451	3.57128344684103	3.27131821490631	3.37452841375168	3.88574833163709	2.9846409759194	4.17107567413077	4.35855244028516	4.37114690483357	4.94493101340438	5.03261864248154	5.38638990263184
ENSMUSG00000024608	2935.63312827922	3074.46298397874	3454.9375452954	2726.70024279096	2633.90887124751	3751.58094466489	3986.09737251473	3868.62801756485	3997.00129464914	4642.35614504815	3971.10036490989	4848.35459170133	3096.20395270945	4218.92296439802	-0.446308982080524	4.13967404299742e-05	0.000774585207602627	Rps14	18	60880170	60911618	+	2394	protein_coding	ribosomal protein S14 [Source:MGI Symbol;Acc:MGI:98107]	-	2696	2889	3344	2290	2901	4084	4498	4191	3667	5101	3762	5321	81.3880232829768	85.4706934818146	95.3884188554269	74.6097482618622	73.1907365862325	101.085939535465	109.1443259686	107.174675589993	107.603920888265	128.73056348831	111.316003224606
ENSMUSG00000026235	38.1109642024379	43.6320465016021	65.0900315052663	47.6279518391435	68.094851893679	45.0116224996523	122.294672611613	133.846590920282	74.1194676946119	67.3464722081088	80.2242497961594	112.98552327964	51.2612447402968	98.4694960850692	-0.940969205997097	4.16493713786092e-05	0.000777455768808347	Epha4	1	77343822	77491725	-	8054	protein_coding	Eph receptor A4 [Source:MGI Symbol;Acc:MGI:98277]	-	35	41	63	40	75	49	138	145	68	74	76	124	0.314066184139874	0.360550467797457	0.534173638222099	0.387375905517447	0.562447736399522	0.360506931516233	0.995344266874961	1.10218637942262	0.593114607339999	0.555099181907517	0.668443841744253
ENSMUSG00000027562	242.821286204104	188.362737336185	224.198997407028	191.702506152552	173.414889489236	244.348807855255	325.232933684506	224.308424783645	284.487956886672	386.78717146549	381.065186531757	376.314686407189	210.80820407406	329.69939329321	-0.645189283779204	4.26791505407427e-05	0.000792478859276579	Car2	3	14951333	14965830	+	2422	protein_coding	carbonic anhydrase 2 [Source:MGI Symbol;Acc:MGI:88269]	-	223	177	217	161	191	266	367	243	261	425	361	413	6.65419437884803	5.17598440889818	6.1184176965531	5.18484736198432	4.76312263788436	6.50783693549641	8.80233278349972	6.1422967945225	7.57020606087439	10.6014503577027	10.5583492286082
ENSMUSG00000030588	561.864500813084	517.199380482405	503.156275286741	523.907470230578	475.756031897171	473.999943057563	628.311035374154	618.463558045442	601.675678932732	601.56781256162	695.628692311435	650.577932432767	509.313933627924	632.704118276358	-0.314181806829253	4.40579838968669e-05	0.000814193217622613	Yif1b	7	28937754	28947022	+	1363	protein_coding	Yip1 interacting factor homolog B (S. cerevisiae) [Source:MGI Symbol;Acc:MGI:1924504]	-	516	486	487	440	524	516	709	670	552	661	659	714	27.3601582283675	25.2542366242576	24.3998205737957	25.1791496503395	23.2203074799311	22.4327755167739	30.2173404378468	30.0938401442697	28.4501496075809	29.2992225429394	34.2493645618027
ENSMUSG00000035104	86.0218906283598	46.824635270012	45.4597045433606	60.7256385949079	59.9234696664376	66.1395269382646	91.2779078188123	132.00043104552	67.5795146627344	132.872769491674	128.781032567519	228.704567283788	60.8491442735571	130.202703811675	-1.09918217508631	4.4212622337054e-05	0.000816275015056664	Eva1a	6	82018024	82070080	+	2805	protein_coding	eva-1 homolog A (C. elegans) [Source:MGI Symbol;Acc:MGI:2385247]	-	79	44	44	51	66	72	103	143	62	146	122	251	2.03544318531134	1.11099893549143	1.07120684276148	1.41814797410796	1.42116206085075	1.52099853398149	2.13309509601727	3.12105796614759	1.55274506105701	3.14463673179235	3.08098741707385
ENSMUSG00000083380	55.5331192664095	59.5949903436517	81.6208331573974	63.1070361868651	63.5551951007671	62.4651087750276	113.43273981367	93.2310736755069	98.0992954781628	93.7390086139892	84.4465787327993	105.696134680954	64.3127138050197	98.1074718325136	-0.610522447706982	4.71054764085876e-05	0.000868035608397489	Ndufb4c	15	73681356	73681745	-	390	processed_pseudogene	NADH:ubiquinone oxidoreductase subunit B4C [Source:MGI Symbol;Acc:MGI:3781422]	-	51	56	79	53	70	68	128	101	90	103	80	116	9.4508381978161	10.1699133325754	13.8329883637372	10.5997470372429	10.8409157205922	10.3317400417247	19.0656326431178	15.8546051120574	16.2113519712094	15.9559663042815	14.5307603276875
ENSMUSG00000050910	57.7108886494059	70.236952905018	64.0568564020081	65.4884337788223	70.8186459694262	52.3604588261261	117.863706212641	108.923432610988	89.3793581023261	92.8289211517175	89.7244899035993	86.5614896094017	63.4453727551344	97.5468995984457	-0.623876567291416	4.72532117211137e-05	0.000869933417680086	Cdr2l	11	115272742	115286958	+	3700	protein_coding	cerebellar degeneration-related protein 2-like [Source:MGI Symbol;Acc:MGI:2684867]	-	53	66	62	55	78	57	133	118	82	102	85	95	1.03523489957	1.26338595164329	1.14430947189588	1.15943178964232	1.27328438695141	0.912856045816929	2.08812154813877	1.95244561749233	1.55687398209993	1.66551650376363	1.62734697588797
ENSMUSG00000020614	41.3776182769326	48.9530277822853	38.2274788205532	52.3907470230578	42.6727738533722	62.4651087750276	77.0988153421036	111.692672423132	74.1194676946119	70.9868220571957	72.8351741570394	79.2721010107153	47.6811257552048	81.000842114133	-0.764663059684395	4.8091388677513e-05	0.000883690630698988	Fam20a	11	109560575	109613105	-	3634	protein_coding	FAM20A, golgi associated secretory pathway pseudokinase [Source:MGI Symbol;Acc:MGI:2388266]	-	38	46	37	44	47	68	87	121	68	78	69	87	0.755724379183715	0.896533951108588	0.695296956621804	0.944391331134087	0.781169844950293	1.10879983937056	1.39072156108323	2.03844552613107	1.31451432237654	1.29676169236671	1.34501499868626
ENSMUSG00000024902	645.708622058448	514.006791713996	554.815030449651	564.39122929385	516.612943033378	473.999943057563	656.669220327572	682.156073724749	679.065123143282	710.778308034229	732.574070507034	807.299787304526	544.922426601147	711.423763840232	-0.385909264626786	4.87048855368193e-05	0.0008932751695484	Mrpl11	19	5012175	5017027	+	3229	protein_coding	mitochondrial ribosomal protein L11 [Source:MGI Symbol;Acc:MGI:2137215]	-	593	483	537	474	569	516	741	739	623	781	694	886	13.2724594514718	10.5943158787397	11.3568991184223	11.4497112681928	10.6433110983348	9.46914618437994	13.3307941156671	14.0111910910899	13.55380815679	14.6128013921804	15.2248977635951
ENSMUSG00000083518	23.955463212961	14.8987475859129	14.4644514456147	10.7162891638073	17.2506958130654	23.88371806104	36.3339244715661	33.2308777457252	29.4297886434488	47.3245480381305	46.4456183030396	30.9799015444175	17.5282275470669	37.2907764577213	-1.07979208889207	4.87621798435766e-05	0.000893483071007514	Gm9429	X	7900451	7901318	+	868	processed_pseudogene	predicted gene 9429 [Source:MGI Symbol;Acc:MGI:3643631]	-	22	14	14	9	19	26	41	36	27	52	44	34	1.83175638694457	1.14235777641256	1.10144251977491	0.808736459888758	1.32210641029606	1.77493636525969	2.74391080396253	2.5391095470786	2.18517071501324	3.6193794086487	3.59083881369697
ENSMUSG00000045215	3.26665407449468	7.44937379295646	4.13270041303278	5.95349397989293	4.53965679291194	8.26744086728307	18.6100588756802	17.5385188102439	15.2598904077142	14.5613993963478	15.8337335123999	15.4899507722087	5.60155332009531	16.2155919624325	-1.52936728851332	4.96886133588253e-05	0.000908745373761922	Asxl3	18	22477303	22663284	+	15691	protein_coding	ASXL transcriptional regulator 3 [Source:MGI Symbol;Acc:MGI:2685175]	-	3	7	4	5	5	9	21	19	14	16	15	17	0.01381768828571	0.0315966652834777	0.0174085619083664	0.024854419277273	0.0192465067829191	0.0339876432972569	0.0777453692339233	0.0741313043046973	0.0626785218439467	0.0616055519667242	0.067717917848585
ENSMUSG00000079435	466.04264796124	527.841343043772	641.601739123339	432.223662940227	434.899120760963	596.17434698519	709.840817115229	684.925313536892	691.055037035058	815.438366195479	671.350300925755	759.007587838228	516.463810135789	721.936237107774	-0.482877433671585	4.97656584673122e-05	0.000909299028442685	Rpl36a	X	133486403	133488811	+	1655	protein_coding	ribosomal protein L36A [Source:MGI Symbol;Acc:MGI:1201789]	-	428	496	621	363	479	649	801	742	634	896	636	833	18.6900528639235	21.2264570031655	25.6240120219779	17.1077488236045	17.481152056658	23.2367755638967	28.1151481371958	27.4476122600412	26.9111707848353	32.7084906893974	27.2221283359487
ENSMUSG00000093803	339.732023747446	321.387269353264	359.544935933852	326.251470098133	373.159788377361	423.476693313055	466.137665171799	449.539929504672	456.706720059447	463.234518296316	463.400600796236	450.119745968889	357.258696803852	458.18986329956	-0.356247054199714	5.00244342676608e-05	0.000912312407690051	Ppp2r3d	9	124195827	124204759	+	4751	protein_coding	protein phosphatase 2 (formerly 2A), regulatory subunit B'', delta [Source:MGI Symbol;Acc:MGI:1335093]	-	312	302	348	274	411	461	526	487	419	509	439	494	4.74607200098334	4.50210629457982	5.00204668631096	4.49831403279457	5.22503647609143	5.74969833626876	6.43141555792396	6.27541705432117	6.1954138909126	6.47266670698436	6.54549430568137
ENSMUSG00000118358	1.08888469149823	0	0	1.19069879597859	0	5.51162724485538	23.9272185544459	27.6923981214377	33.7897573313672	4.5504373113587	10.5558223415999	1.82234714967162	1.29853512205537	17.0563301349802	-3.67751429060977	5.10318256585068e-05	0.000927205348249561	Gm36315	18	36021822	36023390	-	968	lncRNA	predicted gene, 36315 [Source:MGI Symbol;Acc:MGI:5595474]	-	1	0	0	1	0	6	27	30	31	5	10	2	0.0746602434197918	0	0	0.0805765894379525	0	0.367286577808029	1.62029564608108	1.89733736816823	2.24971585550874	0.312065055497762	0.731791906998724
ENSMUSG00000066319	42.4665029684308	31.9258876840991	30.9952530977458	33.3395662874004	43.5807052119546	53.2790633669353	112.546546533875	84.9233542390756	43.5996868791835	100.109620849891	50.6679472396796	104.784961106118	39.2644964360943	82.7720194746372	-1.07597573168148	5.12332477815439e-05	0.000929995863791779	Rtp3	9	110814003	110819651	-	3057	protein_coding	receptor transporter protein 3 [Source:MGI Symbol;Acc:MGI:2446841]	-	39	30	30	28	48	58	127	92	40	110	48	115	0.922006381937841	0.695055761899691	0.67016129760593	0.71440885839917	0.948371149537299	1.12424695368302	2.41331571192556	1.84243023290361	0.919191257772202	2.17394092963047	1.11226624686911
ENSMUSG00000061780	27614.115776395	19013.9945083933	14701.0485442609	15124.25610652	24387.9442228815	17569.2304475173	23629.4576124351	34448.4201831311	33460.5796954293	35771.897792053	31887.028129505	30313.8336612125	19735.0982676613	31585.2028456277	-0.67847187927179	5.16438193213663e-05	0.000935701296762984	Cfd	10	79726687	79728489	+	922	protein_coding	complement factor D (adipsin) [Source:MGI Symbol;Acc:MGI:87931]	-	25360	17867	14229	12702	26861	19126	26664	37319	30698	39306	30208	33269	1987.84760562461	1372.50693736672	1053.89413021734	1074.54702406894	1759.63985894984	1229.19955682707	1679.96501517147	2477.97967385773	2338.94760540795	2575.60003060963	2320.88708123272
ENSMUSG00000024913	788.352516644715	720.460865404503	701.525895112314	876.35431384024	836.204781254379	1020.56964483905	1339.92423904897	1138.15756279109	947.20319745026	1103.93609173562	1118.91716820959	1416.87490886968	823.911336182534	1177.5021946842	-0.515254800145988	5.17892278142513e-05	0.000937462176849962	Lrp5	19	3634828	3736564	-	9738	protein_coding	low density lipoprotein receptor-related protein 5 [Source:MGI Symbol;Acc:MGI:1278315]	-	724	677	679	736	921	1111	1512	1233	869	1213	1060	1555	5.37320678952347	4.92393975222229	4.76160681839023	5.89511501251698	5.71244978094581	6.76041650459522	9.01961248539364	7.75161098019096	6.26889995271966	7.52560680066923	7.71079318066596
ENSMUSG00000035783	832.996788996142	709.818902843137	784.17990337297	656.075036584201	801.703389628248	970.964999635356	1110.40017958225	961.849294751269	1002.79279822122	1164.00186424556	1065.08247426743	1405.94082597165	792.623170176676	1118.3445728399	-0.496169280383924	5.20082417708952e-05	0.000939676792070607	Acta2	19	34218490	34232990	-	2196	protein_coding	actin alpha 2, smooth muscle, aorta [Source:MGI Symbol;Acc:MGI:87909]	-	765	667	759	551	883	1057	1253	1042	920	1279	1009	1543	25.1764132318872	21.5123239916962	23.6027696245754	19.5705712000646	24.2862746988053	28.521464142024	33.1455014220186	29.0491912633136	29.4304446836163	35.1875234417328	32.5478113419189
ENSMUSG00000056666	2001.37006297374	1571.81787031381	1548.72947978403	2044.42983269523	1587.9719461606	1970.4067400358	2283.7200820299	2287.39208483075	2183.25432047511	3627.60862461516	3069.63313693726	2661.53801209539	1787.45432199387	2685.52437683059	-0.587452914720964	5.25209897374393e-05	0.000946191160470566	Retsat	6	72575458	72585408	+	3537	protein_coding	retinol saturase (all trans retinol 13,14 reductase) [Source:MGI Symbol;Acc:MGI:1914692]	-	1838	1477	1499	1717	1749	2145	2577	2478	2003	3986	2908	2921	37.5556433499007	29.5759884131194	28.9414376315636	37.8633881636657	29.8667031066407	35.9353104654358	42.3238549073029	42.8908748880842	39.782055789117	68.0852015411496	58.2401254694548
ENSMUSG00000068466	167.688242490727	154.308457139812	161.175316108278	153.600144681238	175.230752206401	161.674399182424	253.451278021168	233.539224157458	244.158246523427	176.556967680718	255.450900666718	203.191707188385	162.279551968147	227.724720706312	-0.486134732673862	5.30953700453617e-05	0.000953118272439406	Gm5518	19	29137518	29138162	+	645	processed_pseudogene	predicted gene 5518 [Source:MGI Symbol;Acc:MGI:3648673]	-	154	145	156	129	193	176	286	253	224	194	242	223	17.2554291582561	15.9221649766649	16.5165148081595	15.5996277151876	18.0729950451601	16.1689611596895	25.7580022409564	24.0137214890891	24.3966185737269	18.1715723727243	26.5777744133168
ENSMUSG00000043964	488.909226482703	458.66858639489	415.336391509794	516.763277454707	465.768786952765	434.499947802766	604.383816819708	591.694239861386	518.836273862283	685.29585909062	743.129892848634	584.973435044589	463.324369432937	621.385586254537	-0.42435765201642	5.48964410771023e-05	0.00098092069023892	Orai3	7	127368987	127374322	+	2141	protein_coding	ORAI calcium release-activated calcium modulator 3 [Source:MGI Symbol;Acc:MGI:3039586]	-	449	431	402	434	513	473	682	641	476	753	704	642	15.1563432592391	14.2578629151314	12.8222108187154	15.8109258019417	14.4721559232594	13.091024572746	18.5043385480517	18.3290529176393	15.6182229484421	21.2485256620776	23.2926527065033
ENSMUSG00000055839	1354.57255622379	1305.76880627965	1465.04229642012	1281.19190447296	1171.23145257128	1208.88357570495	1512.73192860886	1546.1588951136	1532.5289938033	1747.36792756174	1723.76578838327	1893.41868850881	1297.78176527879	1659.32870366326	-0.354982175718035	5.498166352408e-05	0.000981541341204444	Elob	17	24043712	24048110	-	1398	protein_coding	elongin B [Source:MGI Symbol;Acc:MGI:1914923]	-	1244	1227	1418	1076	1290	1316	1707	1675	1406	1920	1633	2078	64.3099197740815	62.162893764527	69.2663952564597	60.0329020799065	55.7333404764965	55.7799194123408	70.9303671511915	73.3510445576532	70.6511901120087	82.9744820523493	82.745040503347
ENSMUSG00000028737	1308.83939918087	1136.56160155393	921.59219210631	1314.53147076036	1419.09671346427	1168.46497590934	2189.7835943717	1670.77468666007	1798.48708376632	1763.74950188263	1478.87071005815	1513.45930780228	1211.51439216251	1735.85414742352	-0.518949039747169	5.57114898485547e-05	0.000991370663035049	Aldh4a1	4	139350177	139377001	+	4907	protein_coding	aldehyde dehydrogenase 4 family, member A1 [Source:MGI Symbol;Acc:MGI:2443883]	-	1202	1068	892	1104	1563	1272	2471	1810	1650	1938	1401	1661	17.7032567735257	15.4151951340807	12.4137308159021	17.5483890335919	19.2386881591936	15.3603183923889	29.2524701985782	22.5819363903281	23.6215949855608	23.8609762002411	20.2248373126278
ENSMUSG00000045102	292.909982013023	291.589774181438	259.326950917807	214.325783276146	292.353897463529	167.18602642728	249.020311622197	420.924451445853	449.07677485559	563.344139146207	421.177311429837	565.838789973037	252.948735713204	444.896963078787	-0.814733217234602	5.71482888744329e-05	0.00100868512007035	Poln	5	34164523	34326792	-	5423	protein_coding	DNA polymerase N [Source:MGI Symbol;Acc:MGI:2675617]	-	269	274	251	180	322	182	281	456	412	619	399	621	3.5849032093982	3.57853105397317	3.16073178918257	2.5889111089192	3.58631805324405	1.98866187632637	3.01004212578266	5.14782649829986	5.33702140007359	6.89606803370147	5.21190211735075
ENSMUSG00000039316	176.399320022712	197.940503641414	192.170569206024	160.744337457109	217.903526059773	353.662748211553	347.387765679363	427.386011007522	393.487174084631	260.285014209718	369.453781955997	512.079549057724	216.470167433098	385.013215999159	-0.828453549949803	5.71766371234774e-05	0.00100868512007035	Rftn1	17	50299285	50497702	-	4504	protein_coding	raftlin lipid raft linker 1 [Source:MGI Symbol;Acc:MGI:1923688]	-	162	186	186	135	240	385	392	463	361	286	350	562	2.59944954087879	2.92488229964245	2.82012325445032	2.33786605411892	3.21843983585204	5.06514068300386	5.05584258173264	6.29334111171634	5.63054135589739	3.83634931103217	5.50468690255701
ENSMUSG00000078440	157.888280267243	131.960335760943	144.644514456147	192.893204948531	133.465909711611	220.465089794215	240.158378824254	236.308463969602	229.988348287693	260.285014209718	226.950180344398	287.019676073279	163.552889156448	246.785010284824	-0.594362974115927	5.72496856257271e-05	0.00100905814891184	Dohh	10	81220262	81224186	+	2048	protein_coding	deoxyhypusine hydroxylase/monooxygenase [Source:MGI Symbol;Acc:MGI:1915964]	-	145	124	140	162	147	240	271	256	211	286	215	315	5.11685144843846	4.2883039966112	4.66822317951474	6.16977463344822	4.33530760506105	6.94401186168305	7.68679319019745	7.65259405161188	7.23758763949011	8.43697133637154	7.43654939866086
ENSMUSG00000042066	86.0218906283598	134.088728273216	129.146887907274	138.121060333516	87.1614104239092	133.197658417338	198.507294673922	252.923902842464	164.588817968918	179.287230067533	146.725930548239	229.615740858624	117.956272663936	195.274819493283	-0.730279502843894	5.73456711317079e-05	0.00100983441347059	Tmcc2	1	132284053	132319019	-	5692	protein_coding	transmembrane and coiled-coil domains 2 [Source:MGI Symbol;Acc:MGI:1916125]	-	79	126	125	116	96	145	224	274	151	197	139	252	1.00306010801095	1.56783186038912	1.49968017010814	1.58956150295306	1.01868257348402	1.50949707370388	2.28606716073926	2.94702848930661	1.86360294679573	2.09098938240342	1.72986761543381
ENSMUSG00000054901	11.9777316064805	8.51357004909309	22.7298522716803	9.52559036782869	9.98724494440626	16.5348817345661	29.2443782332117	21.2308385597689	23.9798277835509	39.1337608776848	36.9453781955997	67.4268445378498	13.2114784956758	36.3268380312776	-1.45688455609322	5.76021513386251e-05	0.00101197908280777	Arhgef33	17	80614836	80707510	+	4680	protein_coding	Rho guanine nucleotide exchange factor (GEF) 33 [Source:MGI Symbol;Acc:MGI:2685787]	-	11	8	22	8	11	18	33	23	22	43	35	74	0.169868006823492	0.121070396816373	0.321018717301917	0.13333015141186	0.141964372531565	0.227906030332162	0.409613201316984	0.300871219123202	0.330231243857968	0.555102387608498	0.529767303613606
ENSMUSG00000003299	1627.88261378985	1502.64511366493	1665.47826645221	1687.22019390166	1517.15330019117	1530.39516498818	1806.94809750057	1802.77511770559	1868.24658277301	1883.8810469025	1886.32545244391	1880.66225846111	1588.46244216467	1854.80642596445	-0.224161682912671	5.76236224817758e-05	0.00101197908280777	Mrpl4	9	20914034	20920135	+	2617	protein_coding	mitochondrial ribosomal protein L4 [Source:MGI Symbol;Acc:MGI:2137210]	-	1495	1412	1612	1417	1671	1666	2039	1953	1714	2070	1787	2064	41.2859449244883	38.2142029722051	42.0644139076742	42.2328476737119	38.5660590968544	37.7224975539469	45.2605014512493	45.6874778228445	46.0095968185565	47.7878086055939	48.3708578294576
ENSMUSG00000019647	344.087562513439	345.863783244407	386.407488618565	223.851373643974	493.006727710236	254.453457804157	844.542195643962	909.233738320538	556.985999881569	432.291544579077	477.123169840316	605.019253690976	341.278398922463	637.532650326073	-0.901107610449787	5.80593288013558e-05	0.00101871065995231	Sema6a	18	47368665	47501937	-	8778	protein_coding	sema domain, transmembrane domain (TM), and cytoplasmic domain, (semaphorin) 6A [Source:MGI Symbol;Acc:MGI:1203727]	-	316	325	374	188	543	277	953	985	511	475	452	664	2.6016942970145	2.6222954197668	2.9095749770495	1.67050011987655	3.73625740023731	1.86987836688566	6.30671465993427	6.8697244391321	4.08946651267349	3.26925296235751	3.64758833242873
ENSMUSG00000079242	31.5776560534485	53.2098128068318	34.0947784075204	23.8139759195717	27.2379407574716	52.3604588261261	70.8954623835435	62.7694357419254	73.0294755226323	66.436384745837	58.0570228787996	85.6503160345659	37.0491037951617	69.473016217884	-0.90278975584972	5.86605915368369e-05	0.00102740590997085	C730034F03Rik	15	89313792	89315071	+	1280	lncRNA	RIKEN cDNA C730034F03 gene [Source:MGI Symbol;Acc:MGI:2441921]	-	29	50	33	20	30	57	80	68	67	73	55	94	1.63739246350031	2.76664773974916	1.7605870277027	1.21872091524903	1.41561064655055	2.63872450743956	3.63066246621872	3.25235247193505	3.67710613721962	3.44558829401467	3.04379696317282
ENSMUSG00000025417	656.59746897343	587.436333387423	543.45010431381	627.498265480715	654.618509537901	564.941792597676	769.215766861447	768.925587838587	827.304058532506	789.045829789599	735.740817209514	681.557833977184	605.757079048493	761.96498236814	-0.330921480788267	5.87373609562262e-05	0.00102782451336633	Pip4k2c	10	127032936	127047454	-	5456	protein_coding	phosphatidylinositol-5-phosphate 4-kinase, type II, gamma [Source:MGI Symbol;Acc:MGI:2152214]	-	603	552	526	527	721	615	868	833	759	867	697	748	7.98744184844321	7.16569877931513	6.5836223341091	7.53391111244856	7.98166393871316	6.67928413675085	9.24168627764765	9.34693672286319	9.77256903103144	9.60053043316826	9.04943314670842
ENSMUSG00000070371	395.265143013856	400.137792307375	349.21318490127	332.204964078026	335.026671316901	326.104611987277	536.146934275548	587.078840174479	547.176070333752	389.517433852305	576.347899851355	416.406323699964	356.325394600784	508.778917031234	-0.513633605664456	5.93489664563957e-05	0.00103759285690539	Prss36	7	127531810	127545897	-	3221	protein_coding	protease, serine 36 [Source:MGI Symbol;Acc:MGI:1924863]	-	363	376	338	279	369	355	605	636	502	428	546	457	8.14480440044089	8.26781884002779	7.16604453412075	6.75612563262549	6.91939584579069	6.53080614705325	10.9111495414459	12.0882951054335	10.9484924934402	8.0279292612819	12.00783958467
ENSMUSG00000006301	1009.39610901885	950.327256730017	857.535335704302	1218.08486828609	938.801024774188	1144.5812578483	1462.21891166059	1145.54220229014	1388.65002710199	1432.47766561572	1334.25594397823	1626.44483108192	1019.78764206029	1398.2649302881	-0.455770195858447	5.9824603348513e-05	0.00104329250007201	Tmbim1	1	74327406	74344781	-	12659	protein_coding	transmembrane BAX inhibitor motif containing 1 [Source:MGI Symbol;Acc:MGI:1916910]	-	927	893	830	1023	1034	1246	1650	1241	1274	1574	1264	1785	5.29230778018345	4.99626989879592	4.47746520796403	6.30319107063627	4.93348343187345	5.83240679251182	7.57164776903185	6.00165524483788	7.06986890347235	7.51200418102799	7.07311360606764
ENSMUSG00000028229	764.397053431754	753.450949344739	723.222572280736	825.154265613161	650.078852744989	716.511541831199	850.745548602522	997.849412309138	864.363792379812	922.828686743544	1010.19219809111	927.574699182852	738.802539207763	928.92572288483	-0.331566729339423	5.98359723049378e-05	0.00104329250007201	Rmdn1	4	19575162	19606932	+	1963	protein_coding	regulator of microtubule dynamics 1 [Source:MGI Symbol;Acc:MGI:1913552]	-	702	708	700	693	716	780	960	1081	793	1014	957	1018	25.8452996293997	25.5450519375474	24.3518111860575	27.5357667005222	22.0305458541458	23.5452587627929	28.4090552629239	33.7135167388383	28.3788126118521	31.2081588745736	34.5346133284692
ENSMUSG00000002661	391.998488939361	261.792279009613	349.21318490127	350.065446017705	331.394945882571	277.418571324387	523.740228358428	491.078526686829	467.606641779243	377.686296842772	499.290396757676	424.606885873486	326.980486012484	464.001496049739	-0.505686492822054	6.08876046612515e-05	0.00105783371065182	Alkbh7	17	57304339	57306322	+	1029	protein_coding	alkB homolog 7 [Source:MGI Symbol;Acc:MGI:1913650]	-	360	246	338	294	365	302	591	532	429	415	473	466	25.2843553225744	16.9322068084007	22.4313211315869	22.285182450268	21.4244669280342	17.3908469404095	33.3639886108496	31.6515454651702	29.2875639596484	24.3659424867952	32.5618240725038
ENSMUSG00000052957	314.687675842987	349.056372012817	539.317403900778	188.130409764617	522.968462543455	298.546475763	1000.51221288776	978.464733624132	457.796712231426	664.36384745837	687.184034438155	647.844411708259	368.784466637942	739.360992058017	-1.0029639754078	6.1746742743249e-05	0.00106703860059689	Gas1	13	60322219	60325179	-	2961	protein_coding	growth arrest specific 1 [Source:MGI Symbol;Acc:MGI:95655]	-	289	328	522	158	576	325	1129	1060	420	730	651	711	7.05381709462127	7.84565610980268	12.0388671766279	4.16200806990821	11.7494249407721	6.50390393889485	22.1493707496707	21.9162436871559	9.96442437946674	14.8948092412657	15.5741925852608
ENSMUSG00000027698	48.9998111174201	54.2740090629685	39.2606539238114	48.8186506351221	54.4758815149432	93.6976631625414	115.205126373258	94.1541536128882	97.0093033061832	74.6271719062827	140.392437143279	115.719044004148	56.5877782361345	106.184539391006	-0.901555402382619	6.24222277679623e-05	0.00107679727598665	Nceh1	3	27237114	27338757	+	5253	protein_coding	neutral cholesterol ester hydrolase 1 [Source:MGI Symbol;Acc:MGI:2443191]	-	45	51	38	41	60	102	130	102	89	82	133	127	0.619112926587879	0.68763283628717	0.494003155642429	0.608780445766887	0.689884495558615	1.1505935511915	1.4376123985789	1.1887524740368	1.19021094172785	0.943098261762436	1.79352402959535
ENSMUSG00000027219	849.330059368616	741.744790527236	790.378953992519	698.94019323943	831.665124461467	701.813869178252	1653.63666009615	1299.69655183281	1331.97043415905	980.164196866664	820.187395942314	1040.56022246249	768.978831794587	1187.70257689325	-0.627253691024799	6.2599016043764e-05	0.00107888960186774	Slc28a2	2	122256958	122291618	+	4208	protein_coding	solute carrier family 28 (sodium-coupled nucleoside transporter), member 2 [Source:MGI Symbol;Acc:MGI:1913105]	-	780	697	765	587	916	764	1866	1408	1222	1077	777	1142	13.3962619276805	11.7314279823888	12.4147858158089	10.8804437604742	13.1477754346292	10.7583778196722	25.7597572698256	20.4845103130599	20.4003118991312	15.4628828278714	13.0800151559504
ENSMUSG00000021235	1722.61558195019	1483.48958105447	1553.89535530032	1546.71773597618	1677.85715066025	1647.05794167095	2118.88813198816	1823.08287632798	2122.21475884425	2315.26250401931	1989.77251139158	1787.72255382785	1605.2722244354	2026.15722273319	-0.335702754462265	6.27944952002754e-05	0.00108034316919341	Coq6	12	84408431	84420570	+	3142	protein_coding	coenzyme Q6 monooxygenase [Source:MGI Symbol;Acc:MGI:1924408]	-	1582	1394	1504	1299	1848	1793	2391	1975	1947	2544	1885	1962	36.3885757247699	31.4232011138715	32.688514348813	32.2468434150679	35.5245284084079	33.8145236219755	44.2057999069584	38.4821725065142	43.5312465248547	48.9171807223645	42.497964890593
ENSMUSG00000024208	511.775805004166	435.256268759884	425.668142542376	435.795759328163	375.883582453108	347.232516425889	487.406303886862	557.540282178279	537.366140785936	736.260756977838	681.906123267355	820.967390927063	421.935345752264	636.907833003889	-0.59514331867417	6.30852835046994e-05	0.00108438638073816	Uqcc2	17	27341637	27352890	-	837	protein_coding	ubiquinol-cytochrome c reductase complex assembly factor 2 [Source:MGI Symbol;Acc:MGI:1914517]	-	470	409	412	366	414	378	550	604	493	809	646	901	40.5823468892096	34.609209670573	33.6143939368342	34.106712925679	29.8749659028302	26.7605790454538	38.171839549253	44.1784163170712	41.3773615226924	58.3947167839818	54.6726367526521
ENSMUSG00000029311	595.619926249529	492.722866591263	594.075684373462	629.879663072672	594.695039871464	598.930160607618	754.150481104944	732.925470280718	809.864183780833	730.800232204207	659.738896349995	729.850033443482	584.320556794335	736.221549527363	-0.333429807523823	6.47042914679669e-05	0.00110927348362323	Hsd17b11	5	104137628	104169785	-	3265	protein_coding	hydroxysteroid (17-beta) dehydrogenase 11 [Source:MGI Symbol;Acc:MGI:2149821]	-	547	463	575	529	655	652	851	794	743	803	625	801	12.1079020673219	10.0436515558036	12.0264703920292	12.6373706911704	12.1168756106991	11.8329648581648	15.1409188790303	14.8879869573778	15.9862632659429	14.8587697334538	13.5600031771586
ENSMUSG00000022558	743.708244293288	601.2708847172	554.815030449651	721.563470363024	651.894715462154	762.441768871661	1008.48795240591	930.464576880307	890.523604507322	749.001981449642	933.134694997433	923.018831308673	672.615685692829	905.771940258214	-0.429430673486413	6.51303560966907e-05	0.00111461201837655	Mroh1	15	76264461	76337238	+	16468	protein_coding	maestro heat-like repeat family member 1 [Source:MGI Symbol;Acc:MGI:2442558]	-	683	565	537	606	718	830	1138	1008	817	823	884	1013	2.99739931840751	2.42997285084599	2.22682944215362	2.87022540545412	2.63339569388271	2.98652667875155	4.01427630464601	3.74729890892629	3.48515847474323	3.0193222658862	3.80254503474431
ENSMUSG00000032177	791.61917071921	884.347088849545	814.141981367457	1035.90795250137	774.465448870776	775.30223244299	1282.32167586234	1205.54239821992	886.163635819404	1172.192651406	1603.42941368903	1231.90667317801	845.963979125225	1230.25940802912	-0.540916852468521	6.55271240376814e-05	0.00111844847973359	Pde4a	9	21077010	21124544	+	7655	protein_coding	phosphodiesterase 4A, cAMP specific [Source:MGI Symbol;Acc:MGI:99558]	-	727	831	788	870	853	844	1447	1306	813	1288	1519	1352	6.86363175222346	7.68864237182596	7.02966371601866	8.86458269902888	6.73033019085456	6.5332069622586	10.9806789572692	10.4447162183202	7.46082207636454	10.1653224860541	14.0564463189506
ENSMUSG00000020519	268.954518800062	228.802195069377	256.227425608032	325.060771302154	270.563544857551	255.372062344966	341.184412720803	328.616457707727	404.387095804427	379.506471767316	328.286074823757	448.297398819217	267.496752997024	371.712985273875	-0.476072841935237	6.67061818686296e-05	0.00113359692456996	Sap30l	11	57692463	57701043	+	1151	protein_coding	SAP30-like [Source:MGI Symbol;Acc:MGI:1354709]	-	247	215	248	273	298	278	385	356	371	417	311	492	15.5090925809718	13.2299123888613	14.7139706203814	18.4999929028941	15.6377215470675	14.3119442853246	19.4308260572609	18.9353500078111	22.6433103264242	21.8882592601225	19.1402684637838
ENSMUSG00000056492	3786.05207233933	3967.32364287738	4185.39234329895	4569.90197896582	3464.66606435039	4916.371502411	5576.81430974549	5556.94122303516	5592.74983442726	6306.90611354316	4807.1214943646	7991.90342488487	4148.28460070714	5972.07273333342	-0.525800505788742	6.70518915159331e-05	0.00113847670127621	Adgrf5	17	43671342	43770448	+	9010	protein_coding	adhesion G protein-coupled receptor F5 [Source:MGI Symbol;Acc:MGI:2182928]	-	3477	3728	4051	3838	3816	5352	6293	6020	5131	6930	4554	8771	27.8897523914269	29.3052172040946	30.7037187737742	33.2249562546559	25.5809170953134	35.1982019231753	40.5731567590045	40.9044316898588	40.0053943964328	46.4685302528815	35.8039708484915
ENSMUSG00000033960	842.796751219626	919.465565302054	1093.09925924717	1093.06149470834	987.829318137637	1189.59288034795	1776.81752598756	1675.39008634698	1434.42969832514	1209.50623735914	1165.36278651263	1533.50512644866	1020.9742114938	1465.83524349669	-0.521865101288416	6.75855572152842e-05	0.00114553689435252	Jcad	18	4634878	4682869	+	7311	protein_coding	junctional cadherin 5 associated [Source:MGI Symbol;Acc:MGI:2685174]	-	774	864	1058	918	1088	1295	2005	1815	1316	1329	1104	1683	7.65118909833093	8.37010277210612	9.88239960705167	9.79377529923555	8.98844668222384	10.4959595695307	15.9310151711526	15.1984223265497	12.6450467115055	10.9824362214832	10.6968338235008
ENSMUSG00000002660	1279.43951251041	1063.1320598805	1180.91914302412	1220.46626587805	1076.80659127871	1087.62777631813	1368.28242400239	1297.85039195805	1389.74001927397	1609.94472075871	1568.59519996175	1714.82866784099	1151.39855814832	1491.54023729931	-0.373921829914202	6.81766902515588e-05	0.00115254176972222	Clpp	17	57297305	57303188	+	1223	protein_coding	caseinolytic mitochondrial matrix peptidase proteolytic subunit [Source:MGI Symbol;Acc:MGI:1858213]	-	1175	999	1143	1025	1186	1184	1544	1406	1275	1769	1486	1882	69.4346368484638	57.8539296446778	63.8224248621166	65.3704759119677	58.5720962200996	57.3659790494298	73.3376006258931	70.3813392416438	73.2360749312606	87.3880138207562	86.0706954242438
ENSMUSG00000038146	1219.55085447801	1054.61848983141	1002.17985016045	995.424193438099	1050.47658187982	930.54639983975	1994.82107281696	1652.31308791245	1468.2194556565	1420.64652860619	1184.36326672751	1261.06422757276	1042.13272827126	1496.90460654873	-0.522837432969042	6.88156838585133e-05	0.0011613244009491	Notch3	17	32339794	32385826	-	8089	protein_coding	notch 3 [Source:MGI Symbol;Acc:MGI:99460]	-	1120	991	970	836	1157	1013	2251	1790	1347	1561	1122	1384	10.0066324027694	8.67706100857217	8.1889916107384	8.06112546043815	8.63915087615074	7.42068120520271	16.1654023220835	13.54742821351	11.6980666900666	11.6589263933683	9.82564300931743
ENSMUSG00000118458	4.3555387659929	1.06419625613664	3.09952530977458	1.19069879597859	2.72379407574716	3.67441816323692	7.08954623835435	10.1538793111938	11.9899138917754	6.37061223590218	28.5007203223198	16.4011243470445	2.68469522781113	13.4176327244317	-2.2973880309295	6.94216609264955e-05	0.00116850780092814	Gm10599	4	42242630	42244913	+	2284	transcribed_unprocessed_pseudogene	predicted pseudogene 10599 [Source:MGI Symbol;Acc:MGI:3710582]	-	4	1	3	1	3	4	8	11	11	7	27	18	0.126569379387668	0.0310097119691675	0.0896971579151194	0.0341497979754545	0.0793336964791901	0.103775075107464	0.203469700383536	0.294846005491176	0.338327981886009	0.185162243086939	0.837395502684705
ENSMUSG00000027984	15586.2954741056	12842.7204190569	14208.2240200067	15992.2755287884	14954.5374072105	13428.1611775493	17583.8470576784	17525.5956911205	16871.988830072	20573.437172115	18217.2381971331	17620.2745901748	14502.0356711196	18065.396923049	-0.317027340822372	7.02267591828116e-05	0.00118103670006318	Hadh	3	131027068	131065750	-	4977	protein_coding	hydroxyacyl-Coenzyme A dehydrogenase [Source:MGI Symbol;Acc:MGI:96009]	-	14314	12068	13752	13431	16471	14618	19842	18986	15479	22606	17258	19338	207.853877663844	171.736059079023	188.691245123681	210.486839303481	199.88714344617	174.040163022471	231.59205836355	233.541733034202	218.482467558137	274.414196502141	245.632474574894
ENSMUSG00000017309	2606.78995144675	2220.97758655716	2029.15590279909	2065.86241102285	1830.38961890209	2042.05789421892	3488.94294255014	2721.23965539994	2479.73219125356	3211.69865435697	3197.35858727062	5291.18494907154	2132.53889415781	3398.35949665046	-0.672454635677822	7.16032813083143e-05	0.00120210655605781	Cd300lg	11	101932335	101946446	+	2737	protein_coding	CD300 molecule like family member G [Source:MGI Symbol;Acc:MGI:1289168]	-	2394	2087	1964	1735	2016	2223	3937	2948	2275	3529	3029	5807	63.2141215999555	54.0059342788185	49.0027229623496	49.4434674567967	44.4885514701103	48.1275584257884	83.5596237018815	65.9403646741741	58.3912720190618	77.8981876700294	78.39483231047
ENSMUSG00000089715	279.843365715044	255.407101472793	279.990452982971	213.135084480167	286.906309312034	280.174384946815	441.324253337558	382.15509407584	294.297886434488	368.585422220055	336.730732697037	413.672802975457	265.909449818304	372.794365290073	-0.487320875462399	7.19180505754874e-05	0.00120634928493361	Cbx6	15	79708097	79718889	-	10609	protein_coding	chromobox 6 [Source:MGI Symbol;Acc:MGI:3512628]	-	257	240	271	179	316	305	498	414	270	405	319	454	1.75074716910191	1.60225126901865	1.7444092013628	1.31602100151691	1.79905801463149	1.70354870443401	2.72684687820066	2.38904623422929	1.78784822380196	2.30638107941074	2.12999798799086
ENSMUSG00000003429	3037.98828928005	2846.7249851655	3063.36418116055	2614.77455596898	2504.07468697022	3062.62753905797	3277.1427486793	3197.54890308867	3729.95321251414	4286.5119472999	3946.82197352421	4370.89963848737	2854.92570626721	3801.4797372656	-0.413079178317474	7.20422345002704e-05	0.00120739058699979	Rps11	7	44771803	44773863	-	865	protein_coding	ribosomal protein S11 [Source:MGI Symbol;Acc:MGI:1351329]	-	2790	2675	2965	2196	2758	3334	3698	3464	3422	4710	3739	4797	233.105679316416	219.02894476072	234.078818971354	198.016083598566	192.579781459677	228.390824662579	248.345707284658	245.166111396842	277.910675834767	328.969240746783	306.197977130595
ENSMUSG00000020566	7.62219284048758	6.38517753681982	9.29857592932375	4.76279518391435	6.35551951007671	6.43023178566461	19.4962521554745	22.1539184971502	27.2498042994897	14.5613993963478	22.1672269173598	10.0229093231939	6.8090821310478	19.275251764836	-1.49020840964275	7.23674553848346e-05	0.00121007769838915	Atp6v1c2	12	17334722	17379360	-	2174	protein_coding	ATPase, H+ transporting, lysosomal V1 subunit C2 [Source:MGI Symbol;Acc:MGI:1916025]	-	7	6	9	4	7	7	22	24	25	16	21	11	0.232703684182387	0.195472443801965	0.282706957697515	0.143510834546344	0.194478248897469	0.190795296782214	0.587853352396039	0.675850072635456	0.807833393229537	0.444642463619995	0.684262460233214
ENSMUSG00000061411	188.377051629193	218.160232508011	181.838818173442	209.562988092231	147.084880090347	188.313930865892	227.751672907134	169.846708478151	412.017041008284	404.988920710924	564.736495275596	451.030919543725	188.889650226519	371.728626320636	-0.976690234404488	7.23892990703452e-05	0.00121007769838915	Nol4l	2	153249382	153371891	-	9083	protein_coding	nucleolar protein 4-like [Source:MGI Symbol;Acc:MGI:1918765]	-	173	205	176	176	162	205	257	184	378	445	535	495	1.37651690014885	1.5985211205773	1.3232346995248	1.51135884502533	1.07725429802459	1.33737657345637	1.64365122328431	1.24018699151962	2.92350484738973	2.95992829034936	4.17241432122096
ENSMUSG00000018509	235.199093363617	201.133092409824	179.772467966926	209.562988092231	216.995594701191	236.081366987972	371.314984233809	306.462539210577	301.927831638345	335.822273578272	327.230492589597	217.770484385758	213.12410058696	310.088100939393	-0.540492881687188	7.30259211989143e-05	0.00121967090552242	Cenpv	11	62415772	62430087	-	1811	protein_coding	centromere protein V [Source:MGI Symbol;Acc:MGI:1920389]	-	216	189	174	176	239	257	419	332	277	369	310	239	8.61985697192569	7.39157836775391	6.56121584943771	7.58016145188575	7.97098488850991	8.40899003136115	13.4400669097351	11.2232411933082	10.7449067639103	12.3100100831979	12.1256827969176
ENSMUSG00000083282	859.1300215921	649.159716243348	775.914502546904	1010.90327778582	887.956868693575	1047.20917652252	1365.62384416301	1180.61923991063	1180.46152225389	1174.01282633054	1141.08439512695	1191.81503588524	871.712260564045	1205.60281061171	-0.467853943314329	7.48406975747403e-05	0.00124570034379326	Ctsf	19	4905158	4910946	+	5041	protein_coding	cathepsin F [Source:MGI Symbol;Acc:MGI:1861434]	-	789	610	751	849	978	1140	1541	1279	1083	1290	1081	1308	11.3116267074693	8.57051598966929	10.1736493961038	13.1363657311984	11.7180323466101	13.4003863103457	17.7579079085675	15.5328986978958	15.0922187662935	15.460498952635	15.1904960487745
ENSMUSG00000037826	335.376484981453	370.34029713555	294.454904428585	246.474650767567	367.712200225867	306.813916630283	704.523657436464	490.155446749447	400.027127116508	375.866121918229	692.461945608955	477.454953213963	320.195409028218	523.414875340594	-0.708370491641653	7.49896299060243e-05	0.00124604563675472	Ppm1k	6	57483487	57512453	-	6022	protein_coding	protein phosphatase 1K (PP2C domain containing) [Source:MGI Symbol;Acc:MGI:2442111]	-	308	348	285	207	405	334	795	531	367	413	656	524	3.69636393459821	4.09291122282918	3.23189792833321	2.68110506230806	4.06206442583751	3.28650941116654	7.66888518271374	5.39824303076175	4.28121112889626	4.14342796901752	7.71660105080448
ENSMUSG00000120623	127.399508905292	150.051672115266	104.350685429078	152.409445885259	111.675557105634	128.604635713292	244.589345223225	208.616065848164	199.468567472264	139.243381727576	178.393397573039	252.395080229519	129.081917525637	203.784306345631	-0.661764539848051	7.52235587903316e-05	0.00124886524888372	ENSMUSG00000120623	18	61778949	61779750	-	802	lncRNA	novel transcript	-	117	141	101	128	123	140	276	226	183	153	169	277	10.5432924298653	12.4519846401478	8.60004122048687	12.4485807203492	9.26324772206643	10.3438647183176	19.9912786169849	17.2517332235839	16.0294290687893	11.5257064786635	14.9270949687949
ENSMUSG00000024304	358.243063502916	378.853867184643	429.800842955409	308.390988158454	341.382190826978	332.534843772941	609.700976498474	464.309208502772	686.695068347139	499.638016787185	488.734574416076	409.116935101278	358.20096606689	526.365796608821	-0.554534362368154	7.6528832147414e-05	0.00126836916093596	Cdh2	18	16721934	16942303	-	8066	protein_coding	cadherin 2 [Source:MGI Symbol;Acc:MGI:88355]	-	329	356	416	259	376	362	688	503	630	549	463	449	2.94783003253012	3.12597580473319	3.5219942313457	2.5045273854659	2.81554298690738	2.65937460635545	4.9549135170017	3.81775830196953	5.48685728755288	4.11210901495876	4.06617188254793
ENSMUSG00000066551	510.686920312668	541.675894373548	519.687076938872	603.684289561143	591.063314437134	607.197601474901	873.786573877174	693.233032973324	707.404919614752	713.508570421044	688.239616672315	677.913139677841	562.332516183044	725.680975539408	-0.36802963380282	7.66885067529038e-05	0.00126993292996866	Hmgb1	5	148983512	149121299	-	5023	protein_coding	high mobility group box 1 [Source:MGI Symbol;Acc:MGI:96113]	HMG	469	509	503	507	651	661	986	751	649	784	652	744	6.74798989262156	7.17709072427383	6.83846036665344	7.87279638821433	7.8279915028047	7.7977165783168	11.4030123565731	9.15325205297316	9.07659277862455	9.42981944646299	9.19490776459381
ENSMUSG00000026309	506.331381546675	461.8611751633	480.42642301506	486.995807555242	413.108768154986	602.604578770855	626.538648814566	610.155838609011	660.535256219629	721.69935758149	602.737455705355	787.253968658138	491.888022367686	668.153420931365	-0.441966397628521	7.70271041925076e-05	0.00127445441072897	Ilkap	1	91301583	91326537	-	5556	protein_coding	integrin-linked kinase-associated serine/threonine phosphatase 2C [Source:MGI Symbol;Acc:MGI:1914694]	-	465	434	465	409	455	656	707	661	606	793	571	864	6.04860848958184	5.53249874868774	5.71536858263329	5.74176362087089	4.94631413817518	6.99633774900171	7.39201832574985	7.28346244509064	7.66216887624114	8.62306069695516	7.28009138177809
ENSMUSG00000022244	417.04283684382	355.441549549637	365.743986553401	341.730554445854	379.515307887438	292.116243977335	490.951077006039	455.078409128959	483.956524358936	489.627054702196	612.237695812795	427.340406597994	358.598413209581	493.198527934487	-0.459541116334137	7.74162689962901e-05	0.0012798041543851	Amacr	15	10981842	10996712	+	2606	protein_coding	alpha-methylacyl-CoA racemase [Source:MGI Symbol;Acc:MGI:1098273]	-	383	334	354	287	418	318	554	493	444	538	580	469	10.6215799257204	9.07749226168504	9.27646217345344	8.58997151622955	9.68800614390388	7.23072547500504	12.3492678820271	11.5816695854019	11.9687801967025	12.4726391298808	15.7658191966755
ENSMUSG00000063236	252.621248427588	221.35282127642	190.104218999508	200.037397724403	195.205242095213	243.430203314446	372.201177513603	302.770219461052	317.18772204606	264.835451521076	255.450900666718	334.400701964741	217.125188639596	307.807695528875	-0.504172536886573	8.05985410829335e-05	0.00133014960712505	1110038F14Rik	15	76832706	76835179	+	1916	protein_coding	RIKEN cDNA 1110038F14 gene [Source:MGI Symbol;Acc:MGI:2152337]	-	232	208	184	168	215	265	420	328	291	291	242	367	8.75099103666136	7.68885484583315	6.55806694446354	6.83908521960208	6.77759307464702	8.1955769780198	12.7338474806836	10.4803793274685	10.6693709998408	9.17588531869037	8.94711090636186
ENSMUSG00000025743	737.174936144298	723.653454172913	636.435863607048	785.861205345867	614.669529760276	774.383627902181	1209.65382691921	935.079976567213	915.593424462852	785.405479940512	964.802162022232	1203.6602923581	712.029769488764	1002.36586037835	-0.494065357964316	8.07517186721766e-05	0.00133041878195406	Sdc3	4	130519848	130553630	+	5989	protein_coding	syndecan 3 [Source:MGI Symbol;Acc:MGI:1349163]	-	677	680	616	660	677	843	1365	1013	840	863	914	1321	8.16956842239984	8.04171044474092	7.02392598351031	8.59555375857724	6.82758146532444	8.34069856874323	13.2398844986169	10.3550880270934	9.85295060531008	8.70576571454142	10.8107255518607
ENSMUSG00000057531	1228.26193201	1104.63571386983	1153.02341523615	1187.12669959065	962.40724009733	1211.63938932737	1394.86822239622	1260.00411452542	1508.54916601975	1538.95789870151	1580.20660453751	1867.90582841341	1141.18239835522	1525.0819724323	-0.418609134614452	8.28730621714045e-05	0.00136305854625573	Dtnbp1	13	45075551	45155623	-	3728	protein_coding	dystrobrevin binding protein 1 [Source:MGI Symbol;Acc:MGI:2137586]	-	1128	1038	1116	997	1060	1319	1574	1365	1384	1691	1497	2050	21.8674405662673	19.7203801123408	20.4428677114446	20.8594807296701	17.1736456119437	20.9651539812531	24.5264494499067	22.4158602584769	26.0796356103361	27.4042674122114	28.4451911283322
ENSMUSG00000030513	917.929794933004	860.934771214539	1001.14667505719	1027.57306092952	1047.75278780407	1096.81382172622	1424.99879390922	1154.77300166395	1066.01234419604	1869.31964750615	1929.60432404446	2417.3434940394	992.025151944091	1643.67526755987	-0.728483500930099	8.31995385430833e-05	0.00136647620500299	Pcsk6	7	65511482	65700134	+	5190	protein_coding	proprotein convertase subtilisin/kexin type 6 [Source:MGI Symbol;Acc:MGI:102897]	-	843	809	969	863	1154	1194	1608	1251	978	2054	1828	2653	11.7388343885149	11.0401505489983	12.7499930063655	12.9696326764999	13.4298445615462	13.6322057911977	17.9980123180877	14.7566784717787	13.2377089892072	23.9102201165567	24.9500714181478
ENSMUSG00000037243	184.0215128632	180.913363543228	163.241666314795	179.795518192767	176.138683564983	220.465089794215	391.697429669078	265.847021965802	289.93791774657	263.015276596533	197.393877787918	278.819113899757	184.095972378865	281.118439610943	-0.611144239875146	8.32214303134379e-05	0.00136647620500299	Zfp692	11	58197895	58205453	+	1963	protein_coding	zinc finger protein 692 [Source:MGI Symbol;Acc:MGI:2144276]	zf-C2H2	169	170	158	151	194	240	442	288	266	289	187	306	6.22201657744808	6.13369891155799	5.49655166771013	5.99985681353369	5.96917024539705	7.24469500393626	13.0800025273045	8.98195450581445	9.51924861885582	8.89463305202344	6.74814283429858
ENSMUSG00000034932	372.398564492393	333.093428170767	328.549682836106	389.358506284998	259.668368554563	309.56973025271	427.14516086085	413.539811946803	432.726892275896	636.151136127946	490.845738884396	719.827124120288	332.10638009859	520.039310702697	-0.648664539757342	8.45485942568286e-05	0.00138592683047808	Mrpl54	10	81100547	81102768	-	825	protein_coding	mitochondrial ribosomal protein L54 [Source:MGI Symbol;Acc:MGI:1913297]	-	342	313	318	327	286	337	482	448	397	699	465	790	29.959662479494	26.8710242534086	26.322473599857	30.9156258355536	20.938454363201	24.2050016699443	33.9389926539137	33.2447237345175	33.8047626357218	51.188655183409	39.9265664458504
ENSMUSG00000021313	17.4221550639716	8.51357004909309	26.8625526847131	11.9069879597859	5.44758815149432	28.4767407650861	51.3992102280691	54.4617163054941	26.1598121275101	50.0548104249457	31.6674670247998	56.4927616398201	16.438265779024	45.0392962917731	-1.45413812856573	8.47839364740202e-05	0.00138861373967264	Ryr2	13	11567988	12121831	-	28790	protein_coding	ryanodine receptor 2, cardiac [Source:MGI Symbol;Acc:MGI:99685]	-	16	8	26	10	6	31	58	59	24	55	30	62	0.0401645658244437	0.0196807730844261	0.0616715992315787	0.0270920939826113	0.0125875764333776	0.0638041891100112	0.117028647747516	0.125461076497423	0.0585613270234725	0.115417461303931	0.0738146473749321
ENSMUSG00000000142	172.04378125672	229.866391325514	200.43597003209	169.079229028959	173.414889489236	267.313921375486	205.596840912276	312.001018834865	319.367706390019	349.473585512348	399.010084512477	367.202950658831	202.025697084667	325.442031136803	-0.68592053999581	8.52364450202737e-05	0.00139367681046185	Axin2	11	108811175	108841609	+	5506	protein_coding	axin 2 [Source:MGI Symbol;Acc:MGI:1270862]	-	158	216	194	142	191	291	232	338	293	384	378	403	2.07388962397324	2.77850623714438	2.40612979074693	2.01157567704017	2.09522031038066	3.13174178258833	2.44769688968469	3.75819366428596	3.7382879076363	4.21352437011203	4.86315993349911
ENSMUSG00000030650	31.5776560534485	29.7974951718258	27.8957277879713	14.288385551743	27.2379407574716	19.2906953569938	54.9439833472462	40.6155172447753	52.3196242550201	40.0438483399566	39.0565426639197	57.4039352146559	25.0146501132424	47.3972418442623	-0.920063172338569	8.59080270883248e-05	0.00140347727279338	Tmc5	7	118196520	118274309	+	4470	protein_coding	transmembrane channel-like gene family 5 [Source:MGI Symbol;Acc:MGI:1921674]	-	29	28	27	12	30	21	62	44	48	44	37	63	0.468873009682415	0.443653937327113	0.412486527539864	0.209390976042787	0.405365017356756	0.278381862553379	0.805730909729076	0.602620381692927	0.754353738257616	0.594696861018376	0.586350311880678
ENSMUSG00000021520	2714.58953590508	2667.94001413455	3123.28833714952	2456.41161610382	2355.17394416271	2056.75556687187	3125.60369783448	3570.4731977907	3624.22397183212	4072.64139366604	3058.0217323615	3451.52550147804	2562.35983572126	3483.74824916048	-0.443353342711132	8.81486199239096e-05	0.00143545332893705	Uqcrb	13	67048681	67053442	-	876	protein_coding	ubiquinol-cytochrome c reductase binding protein [Source:MGI Symbol;Acc:MGI:1914780]	-	2493	2507	3023	2063	2594	2239	3527	3868	3325	4475	2897	3788	205.675674961739	202.695477875467	235.660919761794	183.687397125754	178.853894290514	151.453443490371	233.887607641158	270.321769786619	266.642195188556	308.630914932696	234.264967765856
ENSMUSG00000028944	860.218906283598	748.129968064056	910.227265970469	971.610217518527	1286.53873511124	1133.55800335859	1969.12146770292	1597.85137160696	2464.47230084584	1459.78028948387	1492.59327910223	1036.91552816315	985.047182717747	1670.1223728175	-0.761193247782892	8.85209385262323e-05	0.00144011344425814	Prkag2	5	25067742	25305640	-	6480	protein_coding	protein kinase, AMP-activated, gamma 2 non-catalytic subunit [Source:MGI Symbol;Acc:MGI:1336153]	-	790	703	881	816	1417	1234	2222	1731	2261	1604	1414	1138	8.81083045493567	7.68376636461692	9.28441254863348	9.82198782067367	13.2077055878988	11.2841621561375	19.9193382714518	16.3538769177039	24.5113306836294	14.9547738842538	15.4574326587703
ENSMUSG00000022551	15284.6744145606	13561.0528919492	14900.4513391897	14814.6744195656	13604.4434769985	12628.0566225045	17038.8381906049	17087.1327208644	17697.1129042606	17229.7758357286	15721.8417955789	16606.1384013826	14132.2255274613	16896.8066414033	-0.257841327024329	8.98901027525703e-05	0.00145956621315115	Cyc1	15	76227723	76230460	+	2154	protein_coding	cytochrome c-1 [Source:MGI Symbol;Acc:MGI:1913695]	-	14037	12743	14422	12442	14984	13747	19227	18511	16236	18932	14894	18225	470.970125396166	419.005589126816	457.228527972149	450.535208988775	420.159899531556	378.173765893138	518.527370384307	526.117617416481	529.510621767133	531.008275812606	489.811085683758
ENSMUSG00000019945	31.5776560534485	38.3110652209189	30.9952530977458	22.6232771235931	19.9744898888125	11.94185903052	39.8786975907432	60.9232758671629	29.4297886434488	75.5372593685544	99.2247300110392	74.7162331365362	25.9039334025065	63.2849974362475	-1.29433007007266	8.99418920505671e-05	0.00145956621315115	Cabcoco1	10	68266783	68377726	-	1262	protein_coding	ciliary associated calcium binding coiled-coil 1 [Source:MGI Symbol;Acc:MGI:1920537]	-	29	36	30	19	22	13	45	66	27	83	94	82	1.6607467141683	2.02039822262506	1.62336219237823	1.17429844131761	1.05292117820558	0.61039808440785	2.0713763674148	3.20171922286139	1.50295418433557	3.97346352122222	5.27632402548557
ENSMUSG00000013622	1186.88431373307	1016.30742461049	975.317297475736	1172.83831403891	1019.60691568802	911.255704482756	1380.68912991951	1338.46590920282	1145.58177275055	1419.73644114391	1472.53721665319	1352.18158505634	1047.03499500483	1351.53200912105	-0.369267448229405	9.01547801478134e-05	0.00146180073465691	Atraid	5	31205656	31211967	+	2082	protein_coding	all-trans retinoic acid induced differentiation factor [Source:MGI Symbol;Acc:MGI:1918918]	-	1090	955	944	985	1123	992	1558	1450	1051	1560	1395	1484	37.8364630341454	32.4875139007625	30.9631257432208	36.901136646157	32.5785361475764	28.2332004530601	43.4702948885208	42.6369313154168	35.4620080023428	45.2683188286322	47.4631373455714
ENSMUSG00000021187	2.17776938299645	10.6419625613664	5.16587551629097	3.57209638793576	2.72379407574716	7.34883632647384	14.1790924767087	14.7692789981001	20.7098512676121	28.2127113304239	9.50024010743993	20.0458186463878	5.27172237513509	17.9028321377788	-1.76222707110832	9.02375380176312e-05	0.00146192331383397	Tc2n	12	101611702	101684782	-	6096	protein_coding	tandem C2 domains, nuclear [Source:MGI Symbol;Acc:MGI:1921663]	-	2	10	5	3	3	8	16	16	19	31	9	22	0.0237109959417186	0.116184681984217	0.0560116766945901	0.0383849107165049	0.0297241080640535	0.077763212449294	0.152468764985563	0.160684389535158	0.218952533731885	0.307232552013676	0.104582859149818
ENSMUSG00000032649	79.4885824793705	74.4937379295646	51.6587551629097	41.6744578592505	103.504174878392	44.093017958843	125.83944573079	107.077272736226	119.899138917754	107.390320548065	119.280792460079	131.208994776356	65.8187877113884	118.449327528212	-0.843808535960186	9.04630385057395e-05	0.00146435631273112	Colgalt2	1	152275581	152386446	+	4245	protein_coding	collagen beta(1-O)galactosyltransferase 2 [Source:MGI Symbol;Acc:MGI:2138232]	-	73	70	50	35	114	48	142	116	110	118	113	144	1.24282483887307	1.16792290921802	0.804351427868601	0.643094193205614	1.62203302351516	0.670027622743316	1.94319555317996	1.67293457712505	1.82035597321	1.67940253941938	1.88566138881386
ENSMUSG00000055912	226.488015831631	151.115868371402	208.701370858155	251.237445951482	182.49420307506	222.302298875834	295.1023621715	295.385579962002	334.627596797733	245.72361481337	304.007683438078	304.33197399516	207.056533827261	296.529801862974	-0.518870592044706	9.09632600946158e-05	0.00147122856863513	Tmem150a	6	72332430	72336745	+	1548	protein_coding	transmembrane protein 150A [Source:MGI Symbol;Acc:MGI:2385244]	-	208	142	202	211	201	242	333	320	307	270	288	334	9.71084757823938	6.49697536404144	8.91115382277838	10.631529224498	7.84255614006298	9.2634673310721	12.4962336046598	12.6554526951721	13.9318487762912	10.5376386182035	13.1790616925538
[truncated: 1,962 more rows]
[truncated: 1 more columns]
