# Supplementary material for: Gene dosage imbalance disrupts systemic metabolism in the Dp16 Down syndrome mouse model
Source: eLife. 2026 Aug 3;15:RP110476. doi: 10.7554/eLife.110476 (PMC13432951; doi:10.7554/eLife.110476)
Supplement: Figure 5—source data 19. [file elife-110476-fig5-data19.xls]

gene_id	FL7	FL8	FL9	FL10	FL11	FL12	FL1	FL2	FL3	FL4	FL5	FL6	F_Liver_Dp16	F_Liver_WT	log2FoldChange	pvalue	padj	gene_name	gene_chr	gene_start	gene_end	gene_strand	gene_length	gene_biotype	gene_description	tf_family	FL7_count	FL8_count	FL9_count	FL10_count	FL11_count	FL12_count	FL1_count	FL2_count	FL3_count	FL4_count	FL5_count	FL6_count	FL7_fpkm	FL8_fpkm	FL9_fpkm	FL10_fpkm	FL11_fpkm	FL12_fpkm	FL1_fpkm	FL2_fpkm	FL3_fpkm	FL4_fpkm	FL5_fpkm
ENSMUSG00000026348	422.550326138937	514.751286444937	532.76528588612	663.217993739052	520.884255216126	662.811651023061	214.172066405604	165.282211073139	108.970511745388	85.7187608103229	94.8204281793088	122.63131307146	552.830133074706	131.932548547537	2.06968575818514	5.02860565977173e-24	4.20919436751193e-20	Acmsd	1	127657150	127695715	+	2831	protein_coding	amino carboxymuconate semialdehyde decarboxylase [Source:MGI Symbol;Acc:MGI:2386323]	-	466	711	442	654	549	535	180	184	101	89	102	133	14.3087172702684	17.4851079440802	18.1332891620372	22.2082900994186	17.3297544578474	21.441253583281	7.19816804258719	5.50237062116706	3.6266241859182	2.8347868778973	3.16397461427149
ENSMUSG00000090925	154.149260608625	145.520405872619	160.31172629605	104.451763539943	149.908401319031	125.128928510896	38.0750340276629	34.1343696781484	44.2355542728803	57.7879286361728	30.6771973521293	30.4273182808886	139.911747691194	39.222900374647	1.83945147960136	1.33270242112002e-23	7.25524417586822e-20	1810064F22Rik	9	22108259	22125156	-	2753	lncRNA	RIKEN cDNA 1810064F22 gene [Source:MGI Symbol;Acc:MGI:1917112]	-	170	201	133	103	158	101	32	38	41	60	33	33	5.36781284300237	5.08309741043419	5.61099157575342	3.59673346894284	5.12874149511097	4.16247293747253	1.31593098299645	1.16855530465561	1.51390524786178	1.96523873478018	1.05264132671341
ENSMUSG00000066153	291.976834799866	215.022689274467	190.445509434405	292.059299995179	259.967733933003	423.703896541844	82.0992921221481	48.5067358584214	53.9457978937565	75.1243072270246	70.6505151139948	87.5937950510428	278.862660663128	69.6534072110647	2.00055163162599	2.25953141858295e-22	6.3044692464162e-19	Mup21	4	62066169	62069100	-	677	protein_coding	major urinary protein 21 [Source:MGI Symbol;Acc:MGI:3650630]	-	322	297	158	288	274	342	69	54	50	78	76	95	41.3448916472755	30.5426254970702	27.105823454557	40.8960216420228	36.1677780049277	57.3157128117169	11.5385109738301	6.75269255619656	7.50762176633548	10.3890589481607	9.85819970035331
ENSMUSG00000022961	5514.91648836269	5988.78008645924	5302.34048102499	5032.95245095859	5855.91552494341	5514.34515645541	2990.0800159849	2725.35993693427	3566.89615673518	2853.760542483	3461.87524058575	2858.32383850771	5534.87503136739	3076.04928853847	0.847745066657685	2.71722851105507e-22	6.49844607193898e-19	Son	16	91444394	91476109	+	14907	protein_coding	Son DNA binding protein [Source:MGI Symbol;Acc:MGI:98353]	-	6082	8272	4399	4963	6172	4451	2513	3034	3306	2963	3724	3100	35.4658864642231	38.6330379490133	34.2734558753537	32.0059901044197	36.9994782733292	33.8768954142962	19.08497443404	17.2304734525586	22.5441386567182	17.9230401017263	21.9377513020608
ENSMUSG00000022890	4497.53136834577	4718.91545013797	4016.23061667998	4527.93324471693	4603.51622278442	4311.37298235561	2928.20808568995	2711.88584364026	2429.71873713479	2686.1755494381	2198.5324769026	2758.7435241339	4445.91664750345	2618.87736948993	0.763981471011052	6.12001374536949e-21	1.28068937639038e-17	Atp5j	16	84624754	84632513	-	3130	protein_coding	ATP synthase, H+ transporting, mitochondrial F0 complex, subunit F [Source:MGI Symbol;Acc:MGI:107777]	-	4960	6518	3332	4465	4852	3480	2461	3019	2252	2789	2365	2992	137.75012259661	144.980170108072	123.638817363905	137.136912827936	138.527625127327	126.145327014454	89.0136524423089	81.6564812802365	73.138339779183	80.3478857219073	66.3528368557011
ENSMUSG00000023033	103.370680643431	62.9864443329248	59.0622149511762	63.8879718739454	84.44207416072	70.6173160903074	4.75937925345786	17.0671848390742	12.9469914945016	15.4101143029794	19.5218528604459	8.29835953115143	74.0611170087508	13.0006470469351	2.49156765929609	1.33478470937416e-20	2.48284786884809e-17	Scn8a	15	100767739	100943819	+	15766	protein_coding	sodium channel, voltage-gated, type VIII, alpha [Source:MGI Symbol;Acc:MGI:103169]	-	114	87	49	63	89	57	4	19	12	16	21	9	0.628547327560256	0.38418138404467	0.360968034666017	0.384145959980231	0.504461955027244	0.410194274319552	0.0287228688014494	0.102024380112803	0.077371456589762	0.091510038257006	0.116968914736511
ENSMUSG00000022956	1685.66750277314	1679.63851554466	1841.77682541627	1769.59541142912	1680.30239706332	1387.56831616043	1037.54467725381	848.867877522374	822.133959900849	951.574558208978	781.803726458811	978.284384727963	1674.09149473116	903.368197345465	0.890762779743429	3.18979169924436e-20	5.34003028370497e-17	Atp5o	16	91722102	91728575	-	1972	protein_coding	ATP synthase, H+ transporting, mitochondrial F1 complex, O subunit [Source:MGI Symbol;Acc:MGI:106341]	-	1859	2320	1528	1745	1771	1120	872	945	762	988	841	1061	81.9458820512596	81.906743757245	89.9933939311989	85.0679101291841	80.2549049674164	64.4387893704201	50.0609307282739	40.569231774614	39.2797857108169	45.1773040061498	37.4508581108817
ENSMUSG00000051225	50.7785799651941	60.0905158578478	57.856863625642	65.9161614572453	55.9784536571065	35.9281081862968	3.56953444009339	2.69481865880119	7.55241170512591	16.3732464469156	5.5776722458417	4.61019973952857	54.4247804582221	6.72964720605106	3.01643111236828	2.21126568459131e-19	3.36534534779483e-16	Fam83a	15	57848815	57874405	+	3171	protein_coding	family with sequence similarity 83, member A [Source:MGI Symbol;Acc:MGI:2447773]	-	56	83	48	65	59	29	3	3	7	17	6	5	1.53513452868828	1.82230235637768	1.75808222255345	1.97058130141781	1.66270691836698	1.03761924092095	0.107106137541072	0.0800934311038416	0.224399997165965	0.483418154243915	0.166160464002868
ENSMUSG00000030707	305.578240147686	283.800990557546	278.436156198402	267.721024995581	280.841055635653	317.15847226524	133.26261909682	176.061485708344	162.916309639145	157.953671605539	163.611719211356	132.773752498423	288.922656633351	154.429926293271	0.900192842859963	2.98431122691579e-18	4.16336285414977e-15	Coro1a	7	126298945	126306959	-	2783	protein_coding	coronin, actin binding protein 1A [Source:MGI Symbol;Acc:MGI:1345961]	-	337	392	231	264	296	256	112	196	151	164	176	144	10.5261935089867	9.80644161692923	9.64035353113117	9.11943565601102	9.50470055415108	10.4366956635465	4.55610958917077	5.96231272319263	5.51549874457188	5.31374755565561	5.55356870991403
ENSMUSG00000040681	2383.87297729456	2268.23597810406	2397.44378648754	2243.17767912964	1860.5719935862	1969.85144883489	1324.29727727465	1352.7989667182	1392.88050161679	1397.50474085144	1218.72138571641	1251.20820930805	2187.19231057282	1322.90184691426	0.725709634886467	4.22521668870242e-18	5.44110404504363e-15	Hmgn1	16	95921818	95928929	-	3221	protein_coding	high mobility group nucleosomal binding domain 1 [Source:MGI Symbol;Acc:MGI:96120]	-	2629	3133	1989	2212	1961	1590	1113	1506	1291	1451	1311	1357	70.9503457851766	67.7186445087648	71.7196638558749	66.0194102864972	54.4060007387741	56.0070450878068	39.1195441027495	39.5827654626518	40.7433342262004	40.6206589344361	35.7424776934651
ENSMUSG00000022974	621.130844217107	692.850887662172	548.434853118065	536.456144782812	713.488087290578	625.644642554478	367.66204732962	326.971330601211	353.884434183042	364.063950407889	374.633652512367	319.025821975377	623.000909937535	351.040206168251	0.830320200523344	1.69253487770469e-17	2.02390902768959e-14	Paxbp1	16	90810925	90841431	-	5508	protein_coding	PAX3 and PAX7 binding protein 1 [Source:MGI Symbol;Acc:MGI:1914617]	GCFC	685	957	455	529	752	505	309	364	328	378	403	346	10.8106372531912	12.0964126197042	9.59426372666739	9.23291810316469	12.2006745685246	10.4024037734767	6.35117227681593	5.59473264893625	6.05342214577121	6.1882541924753	6.42515786236071
ENSMUSG00000022889	701.832515947505	700.090708849865	794.326523527044	846.769151027689	798.878948801418	708.650961467646	453.330873891861	429.374439635656	514.642911906437	444.96705049853	470.38369273265	519.108490670917	758.424801603528	471.967909889342	0.683800235943505	2.16925539665056e-15	1.81577522976636e-12	Mrpl39	16	84514464	84532630	-	2533	protein_coding	mitochondrial ribosomal protein L39 [Source:MGI Symbol;Acc:MGI:1351620]	-	774	967	659	835	842	572	381	478	477	462	506	563	26.5619788155221	26.5784634943812	30.2165176467751	31.6904589339158	29.7054978909936	25.6210603565803	17.0286073399636	15.9758727562146	19.1427460669637	16.4466353034914	17.5423598279159
ENSMUSG00000022946	1188.76282739946	1177.1949251188	1330.70786338977	1497.81800726694	1296.04352026453	1686.14328419138	831.701524541761	682.687393562967	797.318892869721	600.994457816197	685.124074197555	799.408634834254	1362.77840460515	732.872496303742	0.89466811425856	1.87759308403583e-14	1.42876299181108e-11	Dop1b	16	93508792	93607478	+	9890	protein_coding	DOP1 leucine zipper like protein B [Source:MGI Symbol;Acc:MGI:1917278]	-	1311	1626	1104	1477	1366	1361	699	760	739	624	737	867	11.5228804259477	11.4462396912931	12.9648342505046	14.3569254944972	12.342818477321	15.6134218619958	8.00147825877231	6.50562740893206	7.59572435300898	5.68929658880064	6.54400894349899
ENSMUSG00000022913	486.930311451951	493.755805000629	497.810097445628	498.934637491764	481.983973861188	416.270494848128	341.485461435601	297.328325354398	281.597065005409	312.054814635333	253.784087185797	302.429102913074	479.280886683215	298.113142754935	0.688386906947519	3.5366057448967e-14	2.46692986563816e-11	Psmg1	16	95781133	95792160	-	1344	protein_coding	proteasome (prosome, macropain) assembly chaperone 1 [Source:MGI Symbol;Acc:MGI:1860263]	-	537	682	413	492	508	336	287	331	261	324	273	328	34.7319903816256	35.3283774970796	35.6898703271813	35.1919293377241	33.7772569634784	28.3645742496581	24.1753056386325	20.8497384375058	19.7406881435443	21.7378214873431	17.8375854364329
ENSMUSG00000004098	605.715918156244	563.982070521246	396.560586100755	640.907908322754	1027.53670018045	707.41206118536	223.690824912519	269.481865880119	254.624166058531	300.497228908098	201.725812891275	189.018189320671	657.019207411134	239.839681328536	1.45413999972472	9.29363088426905e-14	6.0819147701484e-11	Col5a3	9	20681346	20726363	-	6809	protein_coding	collagen, type V, alpha 3 [Source:MGI Symbol;Acc:MGI:1858212]	-	668	779	329	632	1083	571	188	300	236	312	217	205	8.52801161916557	7.96512709338519	5.61185900223629	8.92300193159506	14.2136316592632	9.51456712971349	3.12581924329735	3.73000837171805	3.52330076325731	4.13182135873391	2.79865321397223
ENSMUSG00000040412	128.759970626028	76.7421045895405	110.892321949147	117.634995831392	142.318102518067	107.78432455889	36.8851892142984	38.6257341094837	42.07772235713	53.9354000604279	47.4102140896544	25.81711854136	114.021970012177	40.7918963953924	1.48041787222014	9.67576493618495e-14	6.0819147701484e-11	Elapor1	3	108363010	108443852	-	6304	protein_coding	endosome-lysosome associated apoptosis and autophagy regulator 1 [Source:MGI Symbol;Acc:MGI:1923930]	-	142	106	92	116	150	87	31	43	39	56	51	28	1.95806360430683	1.17065317457611	1.69498480776083	1.7689641340988	2.12635116181616	1.56581088814737	0.556717450635835	0.577462965910645	0.628882415915468	0.801017674660509	0.710438779584597
ENSMUSG00000031565	246.6388169738	259.185598519392	300.132480058018	279.89016249538	259.018946582883	175.923840084625	121.364170963175	100.606563261911	101.418100040262	152.174878741922	123.638401449491	107.878673904969	253.464974119016	117.846798060288	1.10621347838204	9.80895399283237e-14	6.0819147701484e-11	Fgfr1	8	26003670	26065734	+	9875	protein_coding	fibroblast growth factor receptor 1 [Source:MGI Symbol;Acc:MGI:95522]	-	272	358	249	276	273	142	102	112	94	158	133	117	2.39434349477031	2.52397186079288	2.92857553418045	2.68688587758623	2.47050351978148	1.63150158722084	1.16937125193449	0.960180328890854	0.967635511829989	1.44274726315996	1.18273438936644
ENSMUSG00000027965	82.5151924434405	125.24890654708	115.713727251284	90.2544364568435	113.854482014454	66.9006152434491	29.7461203341116	20.6602763841424	32.3674787362539	18.299510734788	39.9733177618655	41.4917976557571	99.0812266594252	30.4230836011531	1.70734396965538	1.36452031606433e-13	7.88013525369524e-11	Olfm3	3	114697727	114919371	+	4938	protein_coding	olfactomedin 3 [Source:MGI Symbol;Acc:MGI:2387329]	-	91	173	96	89	120	54	25	23	30	19	43	45	1.60193526417874	2.43912245230921	2.25795007197934	1.73267122879033	2.1716513121246	1.24073471808954	0.573163160089677	0.394319846813587	0.617577148944	0.346954713447235	0.76469818240121
ENSMUSG00000022971	863.2358594083	904.977648461563	783.478361597236	900.516174985135	965.865522422617	973.775621876871	660.363871417278	624.299655955608	595.561608747071	607.73638282375	564.274508870985	591.949646555468	898.64153145862	607.364279061694	0.56630474574491	1.36505538711643e-13	7.88013525369524e-11	Ifnar2	16	91169671	91202477	+	3329	protein_coding	interferon (alpha and beta) receptor 2 [Source:MGI Symbol;Acc:MGI:1098243]	-	952	1250	650	888	1018	786	555	695	552	631	607	642	24.858665376389	26.1417588591387	22.6774254844801	25.6434476347009	27.3271233465959	26.7882912108516	18.8741991578272	17.6743273927151	16.8556820941222	17.0917227968972	16.0120738275422
ENSMUSG00000022945	138.734334547763	140.452531041235	113.303024600216	97.353099998393	92.981160311804	58.2283132674465	35.6953444009339	23.3550950429436	32.3674787362539	31.783360749895	44.6213779667336	33.1934381246057	106.842077294476	33.502682503561	1.68182971375582	2.02394852058294e-13	1.12943073943597e-10	Chaf1b	16	93680789	93703003	+	4681	protein_coding	chromatin assembly factor 1, subunit B (p60) [Source:MGI Symbol;Acc:MGI:1314881]	-	153	194	94	96	98	47	30	26	30	33	48	36	2.84123688978999	2.88537108429176	2.33229456137131	1.97155925739867	1.87088618808051	1.1391881988754	0.72555770592339	0.470225950351586	0.6514838627399	0.635690286320746	0.900482514596187
ENSMUSG00000027596	20.8554881999904	18.0995529692313	27.7230804872868	15.2114218747489	22.7708964028908	34.6892079040107	0	0	0	0.963132143936213	0	0	23.2249413063598	0.160522023989369	6.49650872894511	2.47921027167313e-13	1.33885352122838e-10	a	2	154633322	154892932	+	1169	protein_coding	nonagouti [Source:MGI Symbol;Acc:MGI:87853]	-	23	25	23	15	24	28	0	0	0	1	0	0	1.71028300410641	1.48889504263598	2.2851121103773	1.23354214123759	1.83466453024316	2.71756399996725	0	0	0	0.0771357604341294	0
ENSMUSG00000097148	173.191228095573	220.814546224621	165.133131598187	121.691374997991	222.965027278306	39.644809033155	8.32891369355125	44.9136443133531	20.4994031996275	25.0414357423415	25.0995251062876	13.8305992185857	157.240019537972	22.9522535456245	2.7694672357348	2.61844567193007e-13	1.36985621855567e-10	Gm3839	14	11113047	11189038	+	1712	protein_coding	predicted pseudogene 3839 [Source:MGI Symbol;Acc:MGI:3782011]	-	191	305	137	120	235	32	7	50	19	26	27	15	9.69804649720325	12.4032262377721	9.29417817485918	6.73836805190066	12.2665952693183	2.12071583175014	0.462896210085509	2.47251041696147	1.12816049977072	1.3694300833148	1.38494552633699
ENSMUSG00000028860	315.552604069421	314.932221664624	324.239506568702	257.580077079081	323.536486391073	282.46926436123	139.211843163642	146.418480461531	100.339184082387	165.658728757029	128.286461654359	196.394508903917	303.051693355688	146.051534503811	1.0507907988746	3.27533106227027e-13	1.66158537313535e-10	Sytl1	4	132980401	132990424	-	2518	protein_coding	synaptotagmin-like 1 [Source:MGI Symbol;Acc:MGI:1933365]	-	348	435	269	254	341	228	117	163	93	172	138	213	12.0137384650782	12.0274100493413	12.4076844863307	9.69739830100907	12.102040095087	10.2734280046419	5.2604086273101	5.4802928269706	3.75446683105836	6.15946508299028	4.81278042935709
ENSMUSG00000058897	114.251804921687	97.7375860338488	85.5799441129288	41.577886457647	84.44207416072	23.5391053634358	14.2781377603736	17.0671848390742	14.0259074523767	12.5207178711708	13.0145685736306	6.45427963534	74.5214001750445	12.8934660219943	2.53971047952022	1.20343844048776e-12	5.75621798063016e-10	Col25a1	3	129925150	130393526	+	13028	protein_coding	collagen, type XXV, alpha 1 [Source:MGI Symbol;Acc:MGI:1924268]	-	126	135	71	41	89	19	12	19	13	13	14	7	0.840712394731246	0.721430675939812	0.632957843471604	0.302540381165574	0.610481054878686	0.165467273792909	0.104278035659422	0.123466102000188	0.101434723926187	0.089977905382059	0.0943676138438148
ENSMUSG00000116993	340.941894052018	322.896024971086	294.105723430347	271.777404162181	342.512233393482	208.135247424064	133.26261909682	150.909844892866	80.9186968406347	159.879935893411	91.1019800154144	93.1260347384771	296.728087905529	118.199851912937	1.32954527732662	1.55949085502707e-12	7.04563412716052e-10	Gm32461	16	86566936	86605751	-	2788	lncRNA	predicted gene, 32461 [Source:MGI Symbol;Acc:MGI:5591620]	-	376	446	244	268	361	168	112	168	75	166	98	101	11.7232960008257	11.1373194255278	10.1646222617987	9.24100632502647	11.5710925356197	6.83679838442262	4.5479386609262	5.101388494152	2.73457313619572	5.36890346315802	3.08678224967738
ENSMUSG00000058240	358.170340825923	324.343989208624	326.650209219771	277.86197291208	286.533779736376	339.45867734639	147.540756857194	167.078756845674	185.573544754522	214.778468097775	207.303485137116	172.421470258369	318.836494874861	182.449413658442	0.802720655363341	4.11062207431388e-12	1.72039810365222e-09	Cryzl1	16	91486210	91525863	-	4529	protein_coding	crystallin, zeta (quinone reductase)-like 1 [Source:MGI Symbol;Acc:MGI:1913859]	-	395	448	271	274	302	274	124	186	172	223	223	187	7.58140033370602	6.88674939782709	6.94962158318294	5.81601455937657	5.95887885872511	6.86411423661411	3.09962182274966	3.4768224203748	3.86053216586076	4.43989621998055	4.32389590754913
ENSMUSG00000030724	99.7436392173456	59.3665337390785	94.0174033916683	57.8034031240459	88.2372235612018	153.623635003476	34.5054995875695	25.1516408154777	22.6572351153777	33.7096250377675	23.2403010243404	17.5187590102086	92.131973006136	26.1305100984569	1.81643642773452	6.93201633552977e-12	2.83046062129522e-09	Cd19	7	126007622	126014061	-	3075	protein_coding	CD19 antigen [Source:MGI Symbol;Acc:MGI:88319]	-	110	82	78	57	93	124	29	28	21	35	25	19	3.1095834782332	1.85655285849755	2.94607412440329	1.78199704058719	2.70269950859682	4.57522888709933	1.06768274277934	0.770876483560747	0.694216966842221	1.02634459777639	0.713949635979802
ENSMUSG00000022940	469.701864678046	516.199250682475	418.256909960371	436.060760409469	483.881548561429	379.103486379545	278.423686327285	264.092228562516	202.836200080524	284.123982461183	234.262234325351	298.740943121451	450.533970111889	260.413212479718	0.793081773789024	9.25389182426998e-12	3.60277681465358e-09	Pigp	16	94159622	94172701	-	1987	protein_coding	phosphatidylinositol glycan anchor biosynthesis, class P [Source:MGI Symbol;Acc:MGI:1860433]	-	518	713	347	430	510	306	234	294	188	295	252	324	22.6613901418482	24.9821751656157	20.2827012929647	20.8040472449555	22.9367691302984	17.4726919383903	13.3323693241739	12.5262579078851	9.61791714073592	13.3873440687024	11.1371831488827
ENSMUSG00000020788	101.557159930388	79.6380330646175	102.454862670408	98.3671947900429	89.1860109113222	113.978825970321	35.6953444009339	41.3205527682849	51.7879659780062	48.1566071968106	53.9174983764697	32.2713981767	97.5303478895166	43.8582278162009	1.14431678806134	1.08757863777679e-11	4.13798953977755e-09	Atp2a3	11	72851995	72883870	+	5281	protein_coding	ATPase, Ca++ transporting, ubiquitous [Source:MGI Symbol;Acc:MGI:1194503]	-	112	110	85	97	94	92	30	46	48	50	58	35	1.84355674700645	1.45015726970316	1.86937721649918	1.76576461555708	1.59063897754765	1.97655052525548	0.643123579137927	0.73741768739462	0.923944998745835	0.853737019006791	0.964460651974987
ENSMUSG00000022762	81.6084320869191	78.190068827079	107.276267972545	64.9020666655953	85.3908615108404	34.6892079040107	17.847672200467	25.1516408154777	28.0518149047534	11.5575857272346	25.0995251062876	15.6746791143971	75.3428174944982	20.5638196447696	1.87572138286844	1.20760468413319e-11	4.49255778157196e-09	Ncam2	16	80997585	81423716	+	11330	protein_coding	neural cell adhesion molecule 2 [Source:MGI Symbol;Acc:MGI:97282]	-	90	108	89	64	90	28	15	28	26	12	27	17	0.690505678890346	0.663639812613865	0.912334890347919	0.543034356215543	0.709859720604894	0.280391201761846	0.149882419303945	0.209218463102321	0.233273006762643	0.095504011241833	0.209269791799552
ENSMUSG00000053414	157.77630203471	154.93217341662	138.615402436434	107.494047914892	129.035079616381	118.934427099465	36.8851892142984	52.9981002897567	46.3933861886306	82.8293643785143	56.7063344993906	68.2309561450228	134.464572086417	57.3405551192689	1.22508455297019	2.8217780236312e-11	1.00509331688532e-08	Hunk	16	90182901	90296441	+	8402	protein_coding	hormonally upregulated Neu-associated kinase [Source:MGI Symbol;Acc:MGI:1347352]	-	174	214	115	106	136	96	31	59	43	86	61	74	1.80020194329129	1.77324883235454	1.58967868187995	1.21283139640811	1.4464924307515	1.29635759484274	0.417703738253785	0.594485437268374	0.520243697309669	0.922966738810375	0.637558214562777
ENSMUSG00000025613	2772.87317024221	3391.85622643394	3254.44857894236	2956.08631765954	2945.03593477387	3406.97577628676	2283.31219684641	1900.7454273411	2367.14161157803	2012.94618082669	2012.61006870788	2177.8583569533	3121.21266738978	2125.7689737089	0.554394151543064	3.42218389746754e-11	1.19355792973967e-08	Cct8	16	87280214	87292761	-	3088	protein_coding	chaperonin containing Tcp1, subunit 8 (theta) [Source:MGI Symbol;Acc:MGI:107183]	-	3058	4685	2700	2915	3104	2750	1919	2116	2194	2090	2165	2362	86.082494701025	105.626013707024	101.550171125026	90.7483025573435	89.8264745586626	101.039610345285	70.3537139196801	58.0109874119253	72.2238076370803	61.0294239800095	61.5677520444435
ENSMUSG00000022983	587.580711025818	613.212854597555	659.327175067212	631.781055197905	685.973254137085	761.923673605948	391.458943596909	424.883075204321	460.69711401268	402.589236165337	485.257485388228	432.43673556778	656.633120605254	432.887098322542	0.598287793433847	3.86651943920112e-11	1.29458803863332e-08	Scaf4	16	90022568	90081391	-	5546	protein_coding	SR-related CTD-associated factor 4 [Source:MGI Symbol;Acc:MGI:2146350]	-	648	847	547	623	723	615	329	473	427	418	522	469	10.1566338372086	10.6326650140693	11.4551728875962	10.7990468255259	11.649797228653	12.5814736123619	6.71591789547789	7.2202653999473	7.82652647886943	6.79620848360149	8.26538952897929
ENSMUSG00000022964	234.850932339023	214.298707155698	194.061563411008	200.790768746686	240.043199580474	242.824455328075	96.3774298825216	150.011572006599	99.2602681245119	123.280914423835	114.342281039755	142.916191925386	221.14493776016	121.031442900435	0.86356184368264	8.17691007419031e-11	2.68411081474549e-08	Tmem50b	16	91371391	91394688	-	2446	protein_coding	transmembrane protein 50B [Source:MGI Symbol;Acc:MGI:1925225]	-	259	296	161	198	253	196	81	167	92	128	123	155	9.20445261893956	8.425076340688	7.6447556824274	7.78190599877719	9.24323517087637	9.09150703668519	3.74902133191086	5.78005411488921	3.82342366389566	4.71871549684369	4.41592152196992
ENSMUSG00000062515	148.708698469497	140.452531041235	178.391996179063	157.184692705739	170.781723021681	94.1564214537432	66.63130954841	77.2514682189674	76.6030330091342	56.8247964922366	80.8762475647046	56.2444368222486	148.279343811826	69.0718819426169	1.1035669613084	8.53399870571049e-11	2.69791700593393e-08	Fabp4	3	10269148	10273636	-	4489	protein_coding	fatty acid binding protein 4, adipocyte [Source:MGI Symbol;Acc:MGI:88038]	-	164	194	148	155	180	76	56	86	71	59	87	61	3.17576894646105	3.00878192149024	3.82918454231694	3.31939805868486	3.58329723076563	1.92088005611407	1.4123026271622	1.62188751931419	1.60779173732434	1.18514825861046	1.70193251383824
ENSMUSG00000047905	301.951198721601	306.968418358162	286.873615477142	327.552617702927	271.353182134448	333.264175934959	217.741600845697	213.788946931561	175.863301133646	182.99510734788	153.385986760647	169.655350414651	304.66053472154	185.571715572347	0.716655526469225	8.62258619443878e-11	2.69791700593393e-08	Gm8566	6	67182603	67183067	+	465	processed_pseudogene	predicted pseudogene 8566 [Source:MGI Symbol;Acc:MGI:3647296]	-	333	424	238	323	286	269	183	238	163	190	165	184	62.2509431500263	63.4821300002389	59.4453914514626	66.7769858757674	54.9633271554047	65.6350148228648	44.554080195069	43.3307184711162	35.6332718080381	36.8443521505903	31.1604470155056
ENSMUSG00000020279	19.9487278434691	10.8597317815388	26.5177291617526	22.3100854162984	29.4124078537339	50.7949115737299	2.37968962672893	3.59309154506825	2.15783191575026	1.92626428787243	4.64806020486808	2.76611984371714	26.6405989384204	2.91184290400085	3.15808498616004	9.27092992656094e-11	2.77924353929986e-08	Il9r	11	32137541	32150279	-	4947	protein_coding	interleukin 9 receptor [Source:MGI Symbol;Acc:MGI:96564]	-	22	15	22	22	31	41	2	4	2	2	5	3	0.386576478494728	0.211099855044446	0.516505508430083	0.427521552299014	0.55998928569067	0.940325485535462	0.0457696330628312	0.0684526029324929	0.0410969066974661	0.0364551056994127	0.0887566254553423
ENSMUSG00000022982	20696.8051375992	20606.7030465292	20147.4474063043	22236.056496508	21894.2168913795	23065.8454556025	15564.3600036206	15357.771536508	11977.0460483718	15887.8278463718	11714.0413283085	13865.6367366061	21441.1790723204	14061.1139166311	0.608666144055521	9.73776159352232e-11	2.85999766380977e-08	Sod1	16	90017642	90023217	+	3970	protein_coding	superoxide dismutase 1, soluble [Source:MGI Symbol;Acc:MGI:98351]	-	22825	28463	16715	21927	23076	18618	13081	17097	11101	16496	12601	15038	499.77546803027	499.147330082644	489.00135355683	530.965071412956	519.43350294052	532.08226033263	373.026584919326	364.58709393012	284.244876309406	374.678193530961	278.732232152827
ENSMUSG00000029597	4457.63391265883	5500.09215628999	6291.93391928857	8621.83391860768	4971.64571463115	7826.13308320126	2547.45774541332	3276.00121621598	1977.65295078511	2140.07962382627	1799.72891132492	3605.17619631134	6278.21211744625	2557.68277397949	1.29534146455667	1.0978681305658e-10	3.16886385755207e-08	Sds	5	120614591	120621997	+	1694	protein_coding	serine dehydratase [Source:MGI Symbol;Acc:MGI:98270]	-	4916	7597	5220	8502	5240	6317	2141	3647	1833	2222	1936	3910	252.262748553224	312.224735817722	357.891417732717	482.48624588483	276.425316309433	423.090945773531	143.084505420623	182.261207556166	109.994281727723	118.277170112951	100.360920257732
ENSMUSG00000086165	252.986139469449	353.303273959394	439.953233819986	444.173518742668	297.919227937821	344.414278475534	126.123550216633	174.26493993581	140.259074523767	133.875368007134	142.230642268963	233.276106820146	355.458278734142	158.338280295409	1.16293639832844	1.26681085021716e-10	3.59452210906535e-08	Gm15690	5	120617907	120618968	-	432	lncRNA	predicted gene 15690 [Source:MGI Symbol;Acc:MGI:3783131]	-	279	488	365	438	314	278	106	194	130	139	153	253	56.1403494436705	78.6456419224658	98.1303402592932	97.4692460248076	64.9539902062341	73.0125151981941	27.778670977724	38.0180527668786	30.5900829469993	29.013580668292	31.1014310173701
ENSMUSG00000000682	260.24022232162	182.443493929851	177.186644853529	201.804863538336	213.477153777101	225.479851376069	107.086033202802	125.758204077389	124.07533515564	130.985971575325	91.1019800154144	113.410913592403	210.105371632751	115.403072936495	0.864048400459689	1.2981016958884e-10	3.62192008181129e-08	Cd52	4	133809759	133822393	-	1187	protein_coding	CD52 antigen [Source:MGI Symbol;Acc:MGI:1346088]	-	287	252	147	199	225	182	90	140	115	136	98	123	21.0177311719978	14.7804755794456	14.3833749819994	16.1168290849897	16.939154663971	17.3963016459571	8.58383055120655	9.985026061286	9.84845648893089	10.3313830976071	7.25016757548486
ENSMUSG00000047109	356.35682011288	290.316829626469	263.971940291992	245.410939579282	329.229210491796	330.786375370387	141.591532790371	188.637306116083	126.23316707139	200.331485938732	161.752495129409	165.045150675123	302.678685912134	163.931856286851	0.881860309575421	2.01462926351458e-10	5.52900139352419e-08	Cldn14	16	93715919	93809696	-	2129	protein_coding	claudin 14 [Source:MGI Symbol;Acc:MGI:1860425]	-	393	401	219	242	347	267	119	210	117	208	174	179	16.0461757285019	13.1131581069314	11.9471038962935	10.927402682694	14.5651092852949	14.2289174723508	6.32791512368654	8.35055843218399	5.58638997172068	8.80963570741167	7.17705500668846
ENSMUSG00000061132	221.249526991203	371.402826928625	365.221451636865	198.762579163386	183.115958573247	94.1564214537432	85.6688265622414	79.9462868777686	60.4192936410072	74.1611750830884	62.2840067452323	87.5937950510428	238.984794124512	75.0122306600635	1.67358523162992	4.65325809769921e-10	1.21719052833723e-07	Blnk	19	40917371	40982978	-	5991	protein_coding	B cell linker [Source:MGI Symbol;Acc:MGI:96878]	-	244	513	303	196	193	76	72	89	56	77	67	95	3.54034154825932	5.96151487487009	5.87404806688592	3.14509664017049	2.87884262031847	1.43929737471141	1.36057511123781	1.25765804443861	0.950188470723788	1.15894194691325	0.982082949442422
ENSMUSG00000022898	531.361568921496	477.104216268936	500.220800096697	481.695026033715	462.059439508659	421.226095977272	302.220582594574	382.664249549769	274.044653300283	325.53866465044	303.983137398372	294.130743381923	478.944524467796	313.76367181256	0.609410044440681	9.11658787178964e-10	2.27792235166613e-07	Vps26c	16	94298642	94327689	-	3675	protein_coding	VPS26 endosomal protein sorting factor C [Source:MGI Symbol;Acc:MGI:1206040]	-	586	659	415	475	487	340	254	426	254	338	327	319	13.8610116230113	12.4843707525499	13.1155026757514	12.4254895687202	11.8421771095354	10.4968220352476	7.82466437952433	9.81350485559184	7.02582652351301	8.29334311136166	7.81381450578058
ENSMUSG00000039456	524.107486069325	524.887036107706	471.292368283876	620.626012489755	614.814202878051	721.039964290507	359.333133636068	392.545251298706	360.357929930293	376.584668279059	361.619083938737	335.62254103768	579.461178353203	364.343768020091	0.667874050476153	9.94026855126046e-10	2.4472064090684e-07	Morc3	16	93629009	93672961	+	5430	protein_coding	microrchidia 3 [Source:MGI Symbol;Acc:MGI:2136841]	-	578	725	391	612	648	582	302	437	334	391	389	364	9.25300216815299	9.29558579012933	8.36317365921326	10.8349979990341	10.664367692093	12.1607235457098	6.29646014531045	6.81323695538571	6.2527013574963	6.49302693249934	6.29104019018887
ENSMUSG00000028555	44.4312574695449	68.7783012830788	51.830106997971	73.0148249987948	53.1320916067451	109.023224841176	8.32891369355125	19.7620034978754	17.2626553260021	10.5944535832983	9.29612040973616	34.1154780725114	66.7016345328852	16.5599374304958	1.99475136535476	1.54753719394817e-09	3.70104573769805e-07	Ttc39a	4	109263820	109301942	+	4904	protein_coding	tetratricopeptide repeat domain 39A [Source:MGI Symbol;Acc:MGI:2444350]	-	49	95	43	72	56	88	7	22	16	11	10	37	0.868560897565601	1.34868873539917	1.0183854391476	1.41142978444379	1.0204635570269	2.03595638986127	0.161598350666067	0.379790507114342	0.331658070852145	0.20226116301437	0.1790697496442
ENSMUSG00000099032	256.613180895535	224.434456818468	285.668264151608	204.847147913285	182.167171223126	178.401640649198	77.3399128686902	96.1151988305757	144.574738355267	77.050571514897	94.8204281793088	130.007632654706	222.02197694187	103.318080400574	1.10296521462215	1.6366765243858e-09	3.85909883024545e-07	Tcf24	1	10030388	10038157	-	4193	protein_coding	transcription factor 24 [Source:MGI Symbol;Acc:MGI:3780500]	bHLH	283	310	237	202	192	144	65	107	134	80	102	141	5.86700189134594	5.1472518435569	6.56474212213276	4.63130891402436	4.0920063646158	3.89649290908731	1.75500290478401	2.16038324932349	3.24863549438789	1.72042363839728	2.13622993870799
ENSMUSG00000012123	257.519941252056	217.918617749544	332.676965847442	314.369385411477	220.118665227944	258.930158997794	104.706343576073	142.825388916463	147.811486228893	156.027407317667	164.54133125233	153.980671300254	266.922289081043	144.98210476528	0.873756746226442	1.82226097076033e-09	4.23700984881927e-07	Crybg2	4	133788126	133819815	+	7801	protein_coding	crystallin beta-gamma domain containing 2 [Source:MGI Symbol;Acc:MGI:1334463]	-	284	301	276	310	232	209	88	159	137	162	177	167	3.16462837111915	2.68630180621602	4.10915942627519	3.82022250620083	2.65764911506103	3.03971081562802	1.27709069215746	1.72551497392705	1.78521833407473	1.87255685674844	1.99248782526808
ENSMUSG00000085873	40.8042160434596	57.1945873827708	49.4194043469026	63.8879718739454	52.1833042566247	71.8562163725935	4.75937925345786	15.2706390665401	24.815067031128	8.66818929542592	17.6626287784987	26.7391584892657	55.8909500460494	16.3191769857194	1.76167163682513	2.45286254447403e-09	5.47511624760529e-07	Ttc39aos1	4	109259476	109263430	-	2527	lncRNA	Ttc39a opposite strand RNA 1 [Source:MGI Symbol;Acc:MGI:3651956]	-	45	79	41	63	55	58	4	17	23	9	19	29	1.54796781595323	2.17650884182786	1.88439872573207	2.39669378909708	1.94499004042976	2.60410812264372	0.179202512672597	0.569528636131749	0.925217083685079	0.321149717264533	0.660269212221922
ENSMUSG00000024485	63.4732249564927	99.9095323901565	53.0354583235052	52.7329291657962	79.6981374101177	40.8837093154411	17.847672200467	23.3550950429436	30.2096468205036	22.1520393105329	10.2257324507098	23.0509986976429	64.9554985935849	21.1401974204666	1.63297424191728	2.57088293385222e-09	5.66304620995e-07	Slc4a9	18	36661200	36689326	+	6403	protein_coding	solute carrier family 4, sodium bicarbonate cotransporter, member 9 [Source:MGI Symbol;Acc:MGI:2443384]	-	70	138	44	52	84	33	15	26	28	23	11	25	0.950318520707192	1.50049368151255	0.798111119851202	0.78072319934979	1.17234576378102	0.584745244565809	0.265214401173465	0.343765059127874	0.444524373583181	0.323902731655855	0.150862698341507
ENSMUSG00000121160	24.4825296260757	13.0316781378465	22.90167518515	24.3382749995983	37.0027066546975	33.4503076217246	7.13906888018679	3.59309154506825	1.07891595787513	1.92626428787243	6.50728428681531	7.37631958324571	25.8678620375154	4.60349075684394	2.48074417475239	2.96004715348677e-09	6.43560381773013e-07	ENSMUSG00000121160	2	65384119	65405589	+	1420	lncRNA	novel transcript, antisense to Scn3a	-	27	18	19	24	39	27	6	4	1	2	7	8	1.65283718489316	0.882516323581584	1.55403016177557	1.62480085983858	2.45434831567828	2.1573056471571	0.478357129778506	0.238475370920452	0.0715867596592833	0.127002399926053	0.432894814491979
ENSMUSG00000110757	25.3892899825971	34.751141700924	34.9551884404921	37.5215072910473	54.0808789568656	18.5835042342914	13.0882929470091	10.7792746352047	9.71024362087616	2.88939643180864	6.50728428681531	4.61019973952857	34.2135851010362	7.93078194354042	2.13554524259797	3.00937547747392e-09	6.45896857287062e-07	Gm18228	9	22115789	22116879	+	1091	unprocessed_pseudogene	predicted gene, 18228 [Source:MGI Symbol;Acc:MGI:5010413]	-	28	48	29	37	57	15	11	12	9	3	7	5	2.23094023394616	3.06305696177415	3.08721897158175	3.26027486923003	4.66885126961856	1.55992159026534	1.141451018506	0.931168726050529	0.838569008657783	0.247951523228682	0.563437797047305
ENSMUSG00000086447	152.335739895582	122.352978072003	97.6334573682709	83.155772915294	173.628085072042	109.023224841176	59.4922406682232	59.2860104936261	53.9457978937565	55.8616643483004	61.3543947042587	54.4003569264371	123.021543027395	57.390077505767	1.10476257650583	3.54452996083395e-09	7.51126279421787e-07	Gm13522	2	52257075	52280319	+	1276	lncRNA	predicted gene 13522 [Source:MGI Symbol;Acc:MGI:3651428]	-	168	169	81	82	183	88	50	66	50	58	66	59	11.4449332064354	9.22092769649549	7.37273342713357	6.17789355144999	12.8162316797717	7.82471013783672	4.43617505411101	4.37890120741865	3.98327581176263	4.09871381579533	4.54219682200943
ENSMUSG00000028167	375.398787599828	403.982022273242	443.569287796589	454.314466659167	483.881548561429	297.336067748663	297.461203341116	224.568221566766	162.916309639145	208.999675234158	165.470943293304	218.523467653654	409.747030106486	212.989970121357	0.946552891983117	3.71071112983849e-09	7.76512687807827e-07	Bdh2	3	134986982	135010187	+	4250	protein_coding	3-hydroxybutyrate dehydrogenase, type 2 [Source:MGI Symbol;Acc:MGI:1917022]	-	414	558	368	448	510	240	250	250	151	217	178	237	8.46771175821343	9.14079260330855	10.0566439794111	10.1336599509305	10.7236141792713	6.40705677168748	6.65948161064194	4.97992686333886	3.61167835438671	4.60406111920163	3.67793254826866
ENSMUSG00000030004	32.6433728347677	31.855213225847	37.3658910915605	29.4087489578479	53.1320916067451	37.1670084685828	10.7086033202802	17.0671848390742	9.71024362087616	8.66818929542592	15.8034046965515	8.29835953115143	36.9287210308918	11.7093308838932	1.64484248962681	3.87799073063619e-09	8.01499294093586e-07	Nat8	6	85807370	85809064	-	1123	protein_coding	N-acetyltransferase 8 (GCN5-related) [Source:MGI Symbol;Acc:MGI:1915646]	-	36	44	31	29	56	30	9	19	9	9	17	9	2.78661775309978	2.72779360331341	3.20609306469328	2.4825355969187	4.45623622765799	3.03094292961618	0.907302481236168	1.43233871492293	0.814673898883029	0.722658357548954	1.32935769263915
ENSMUSG00000032484	35.3636539043316	44.8868913636935	20.4909725340816	66.9302562488952	27.514833153493	127.606729075468	0	12.5758204077389	6.47349574725078	10.5944535832983	8.36650836876254	3.68815979162286	53.7988893799938	6.9497396497789	2.92684615675641	5.26816315504378e-09	1.04993237355462e-06	Ngp	9	110248815	110252080	+	1222	protein_coding	neutrophilic granule protein [Source:MGI Symbol;Acc:MGI:105983]	-	39	62	17	66	29	103	0	14	6	11	9	4	2.77426572405235	3.53231210802521	1.61574158434242	5.19218278041708	2.1207365739148	9.56317887959014	0	0.969903922647012	0.499115541977982	0.811692916057668	0.646761249615091
ENSMUSG00000025616	630.19844778232	671.131424099095	705.130525437512	763.613378112395	668.895081834916	813.957485461964	433.103512064665	460.813990655003	514.642911906437	414.146821892572	553.119164379302	482.226892754689	708.821057121367	476.342215608778	0.571337991793501	6.85198114203118e-09	1.34951783880875e-06	Usp16	16	87251591	87280405	+	9454	protein_coding	ubiquitin specific peptidase 16 [Source:MGI Symbol;Acc:MGI:1921362]	-	695	927	585	753	705	657	364	513	477	430	595	523	6.39033847233411	6.82657274630011	7.18678173197069	7.65696428051179	6.66397644417376	7.88471558367903	4.35888218813754	4.59381660410178	5.12889525995547	4.10131507271249	5.526803904081
ENSMUSG00000022967	939.403729356091	883.982167017255	944.99543921882	814.318117694892	982.943694724785	856.080095059692	632.997440709895	549.743006395442	645.191742809327	602.920722104069	751.126529106682	589.183526711751	903.620540511922	628.527161306195	0.524174008666614	7.16436070327748e-09	1.39463444806475e-06	Ifnar1	16	91282126	91304329	+	5940	protein_coding	interferon (alpha and beta) receptor 1 [Source:MGI Symbol;Acc:MGI:107658]	-	1036	1221	784	803	1036	691	532	612	598	626	808	639	15.1610041117348	14.310928284252	15.3293522816012	12.9958994699743	15.5859487790755	13.1985998697062	10.1394531459	8.72241735457533	10.233773204087	9.50294388402918	11.9453149195651
ENSMUSG00000040592	79.7949113738765	63.710426451694	78.3478361597236	53.7470239574461	91.0835856115631	109.023224841176	41.6445684677563	30.5412781330801	18.3415712838772	41.4146821892572	31.6068093931029	21.2069188018314	79.2845013992466	30.7926380448175	1.36259894411893	7.38909655641693e-09	1.42184902817214e-06	Cd79b	11	106202167	106205588	-	1431	protein_coding	CD79B antigen [Source:MGI Symbol;Acc:MGI:96431]	-	88	88	65	53	96	88	35	34	17	43	34	23	5.34561520367133	4.28135879318094	5.27555202221064	3.5605204027327	5.99503238533684	6.97716990627509	2.76896684719214	2.01145892872806	1.20762011053466	2.70956203336295	2.08646916678374
ENSMUSG00000025612	1352.88645192982	1358.91443692988	1363.25234917919	1052.63039373262	1239.11627925731	1411.10742152386	923.319575170824	964.745079850825	917.07856419386	734.869825823331	914.738248318038	825.225753375614	1296.31788875878	879.996174455415	0.558880389830465	8.27863948171767e-09	1.57491708594813e-06	Bach1	16	87495833	87530234	+	6179	protein_coding	BTB and CNC homology 1, basic leucine zipper transcription factor 1 [Source:MGI Symbol;Acc:MGI:894680]	TF_bZIP	1492	1877	1131	1038	1306	1139	776	1074	850	763	984	895	20.989654165555	21.1487480704801	21.2587926884337	16.1494003571754	18.8879539813997	20.9142256483966	14.2178154082519	14.7149222642565	13.9836897408569	11.1346512561807	13.9845852632962
ENSMUSG00000021613	8.16084320869191	15.9276066129235	19.2856212085473	20.2818958329985	3.7951494004818	6.19450141143047	0	0	1.07891595787513	0	0	0	12.2742696125123	0.179819326312522	5.59168066167479	1.03519467242174e-08	1.9255771123347e-06	Hapln1	13	89687915	89759771	+	5902	protein_coding	hyaluronan and proteoglycan link protein 1 [Source:MGI Symbol;Acc:MGI:1337006]	-	9	22	16	20	4	5	0	0	1	0	0	0	0.132555563229882	0.259514759108858	0.314858168288546	0.325767708823391	0.060564860382194	0.0961185166033823	0	0	0.0172235172341888	0	0
ENSMUSG00000025916	30.829852121725	30.4072489883085	18.0802698830131	24.3382749995983	13.2830229016863	16.1057036697192	2.37968962672893	8.98272886267062	4.31566383150052	1.92626428787243	0.929612040973616	1.84407989581143	22.1740620940084	3.39633975759292	2.70292396873789	1.07556002647791e-08	1.97867586849084e-06	Ppp1r42	1	10038849	10079361	-	1523	protein_coding	protein phosphatase 1, regulatory subunit 42 [Source:MGI Symbol;Acc:MGI:1921138]	-	34	42	15	24	14	13	2	10	4	2	1	2	1.94058946248004	1.91994139995643	1.14389336993536	1.51491610044044	0.821463112879173	0.968455588300868	0.14866866366502	0.555868395776498	0.266981480541516	0.11841326847997	0.0576597539235165
ENSMUSG00000076937	65.2867456695353	31.855213225847	32.5444857894236	25.3523697912482	49.3369422062633	122.651127946323	10.7086033202802	7.1861830901365	12.9469914945016	15.4101143029794	13.9441806146042	11.0644793748686	54.5044807714402	11.8767586995617	2.19176854373675	1.34818934937721e-08	2.45326498890477e-06	Iglc2	16	19017146	19019101	-	612	IG_C_gene	immunoglobulin lambda constant 2 [Source:MGI Symbol;Acc:MGI:99547]	-	72	44	27	25	52	99	9	8	12	16	15	12	10.2267050219969	5.00541211849831	5.12396941885753	3.92704456183753	7.59297300275199	18.3535480438964	1.66487040266049	1.1066504140753	1.99319997482711	2.35743016856202	2.15234816729205
ENSMUSG00000025223	758.958418408348	965.79214643818	877.495764988904	858.938288527488	917.477367566474	877.141399858555	572.315355228307	623.401383069341	581.535701294695	697.307672209818	601.45899050993	683.231601398134	875.967230964658	626.541783951704	0.482910901292061	1.58553053132718e-08	2.85412544354283e-06	Ldb1	19	46020009	46033653	-	4606	protein_coding	LIM domain binding 1 [Source:MGI Symbol;Acc:MGI:894762]	-	837	1334	728	847	967	708	481	694	539	724	647	741	15.7963293267471	20.1637118424534	18.3569968237895	17.6781461333248	18.7612804156812	17.4399640197637	11.8225317260571	12.7557918223343	11.8955870838086	14.173754593571	12.3353942642007
ENSMUSG00000030468	53.4988610347581	36.9230880572318	28.928431812821	30.4228437494978	30.3611952038544	45.8393104445855	10.7086033202802	13.4740932940059	12.9469914945016	17.3363785908518	14.8737926555779	7.37631958324571	37.6622883837914	12.7860298230772	1.55709923585206	1.8891914592754e-08	3.36456959784356e-06	Siglecg	7	43057628	43067782	+	4806	protein_coding	sialic acid binding Ig-like lectin G [Source:MGI Symbol;Acc:MGI:2443630]	-	59	51	24	30	32	37	9	15	12	18	16	8	1.06714368883301	0.738796783578146	0.579991544706304	0.600087708325735	0.595012577570885	0.873482519548357	0.212005968878114	0.264228329203373	0.253815727131541	0.337721737631076	0.292353908366261
ENSMUSG00000055003	18.1352071304265	16.6515887316928	12.0535132553421	16.2255166663988	34.1563446043362	6.19450141143047	0	0.898272886267062	0	0.963132143936213	1.85922408194723	3.68815979162286	17.2361119666045	1.23479815062889	3.74287869319834	2.03991279856965e-08	3.59475580640574e-06	Lrtm2	6	119292094	119307727	-	4102	protein_coding	leucine-rich repeats and transmembrane domains 2 [Source:MGI Symbol;Acc:MGI:2141485]	-	20	23	10	16	36	5	0	1	0	1	2	4	0.423827365611768	0.390364905035139	0.28313824190014	0.374974357381893	0.784272124276299	0.138296315210425	0	0.0206384097212971	0	0.0219823754138219	0.0428160922601246
ENSMUSG00000024330	41.7109763999809	27.5113205132315	26.5177291617526	35.4933177077475	34.1563446043362	53.2727121383021	16.6578273871025	7.1861830901365	10.7891595787513	6.74192500755349	7.43689632778893	17.5187590102086	36.4437334208918	11.0551250669235	1.72867523716218	2.11068464974494e-08	3.642780589833e-06	Col11a2	17	34258411	34285659	+	6874	protein_coding	collagen, type XI, alpha 2 [Source:MGI Symbol;Acc:MGI:88447]	-	46	38	22	35	36	43	14	8	10	7	8	19	0.581705217282628	0.384868755216615	0.37171264914222	0.489480910762642	0.468007601655714	0.709733309709223	0.230572683056849	0.0985263388731575	0.1478807080538	0.0918245457713822	0.102200529794025
ENSMUSG00000025207	16188.3926449752	17671.6795370386	13988.1021328245	11815.2184175133	15953.8592922753	9911.20225828876	8675.15853424031	9485.76167898018	6212.39808544499	8829.9954956072	7391.34533778122	7544.13085376455	14254.742380486	8023.13166430308	0.829277808615029	2.38757617613426e-08	4.0742616275958e-06	Sema4g	19	44977540	44991836	+	8661	protein_coding	sema domain, immunoglobulin domain (Ig), transmembrane domain (TM) and short cytoplasmic domain, (semaphorin) 4G [Source:MGI Symbol;Acc:MGI:1347047]	-	17853	24409	11605	11651	16815	8000	7291	10560	5758	9168	7951	8182	179.18341997928	196.209727758343	155.622107808845	129.321998236975	173.495720687032	104.799258283	95.3034022854447	103.220929512365	67.5810089144184	95.450199952737	80.6169573199486
ENSMUSG00000032496	14.5081657043412	33.3031774633855	18.0802698830131	46.6483604158967	12.3342355515658	54.5116124205882	1.18984481336446	7.1861830901365	5.39457978937565	6.74192500755349	3.71844816389446	1.84407989581143	29.8976369064651	4.34584346002267	2.76015085529086	2.4093656360551e-08	4.0742616275958e-06	Ltf	9	110848339	110871835	+	3450	protein_coding	lactotransferrin [Source:MGI Symbol;Acc:MGI:96837]	-	16	46	15	46	13	44	1	8	5	7	4	2	0.403139676229443	0.928276429248777	0.504970899249728	1.28178734498377	0.336731846209001	1.44700436751879	0.0328148369220038	0.19631016040988	0.147323476400264	0.182957080473183	0.101815426348424
ENSMUSG00000059013	233.03741162598	194.027207830159	209.731130642952	165.297451038938	194.501406774692	166.012637826337	141.591532790371	116.775475214718	120.838587282014	113.649592984473	83.6650836876254	104.190514113346	193.767874289843	113.451797678758	0.779042769330611	3.17531723521531e-08	5.11134479180188e-06	Sh2d3c	2	32611067	32645524	+	5233	protein_coding	SH2 domain containing 3C [Source:MGI Symbol;Acc:MGI:1351631]	-	257	268	174	163	205	134	119	130	112	118	90	113	4.26910703622248	3.56551810202569	3.8618259866184	2.99442963738326	3.50076582385918	2.90529558528889	2.57445658290247	2.10312218000743	2.17564652325863	2.03330041387439	1.51030431307021
ENSMUSG00000027408	38.9906953304169	59.3665337390785	77.1424848341894	74.0289197904447	68.3126892086723	121.412227664037	20.2273618271959	31.4395510193472	28.0518149047534	26.0045678862778	23.2403010243404	34.1154780725114	73.2089250944732	27.179845789071	1.41330768034418	3.45127025399921e-08	5.50263955449531e-06	Cpxm1	2	130232695	130239494	-	2432	protein_coding	carboxypeptidase X 1 (M14 family) [Source:MGI Symbol;Acc:MGI:1934569]	-	43	82	64	73	72	98	17	35	26	27	25	37	1.53694929504106	2.3474095558717	3.05640281124835	2.88560267836601	2.64562849817548	4.57192150734621	0.791361096001448	1.21836204098956	1.08675294680129	1.00108388428554	0.902711813584659
ENSMUSG00000100277	77.9813906608338	91.2217469649255	110.892321949147	97.353099998393	67.3639018585519	43.3615098800133	33.315654774205	25.1516408154777	40.9988063992549	15.4101143029794	16.7330167375251	39.6477177599457	81.3623285519775	28.5428251315646	1.51922949266258	4.25579428571433e-08	6.65852823711623e-06	1810053B23Rik	16	93139392	93163556	-	5777	lncRNA	RIKEN cDNA 1810053B23 gene [Source:MGI Symbol;Acc:MGI:1917107]	-	86	126	92	96	71	35	28	28	38	16	18	43	1.29404905159767	1.51847191559649	1.84960779437844	1.59751928057524	1.09828718297885	0.687387985970597	0.548712696324314	0.410324595282897	0.668655279767168	0.249739875914827	0.273616841623556
ENSMUSG00000030577	92.489556365175	65.8823728080018	92.8120520661341	70.9866354154949	67.3639018585519	168.490438390909	38.0750340276629	34.1343696781484	25.8939829890031	50.0828714846831	33.4660334750502	23.9730386455486	93.0041594840444	34.2708883833494	1.43285404387776	5.47641344528332e-08	8.33460340795347e-06	Cd22	7	30564827	30579767	-	5042	protein_coding	CD22 antigen [Source:MGI Symbol;Acc:MGI:88322]	-	102	91	77	70	71	136	32	38	24	52	36	26	1.75853892385389	1.25654237001644	1.77370777979228	1.33466552184942	1.25839053075542	3.060358665572	0.718516064297742	0.638046956310373	0.483870838791824	0.929973939958322	0.627006939333313
ENSMUSG00000032053	38.0839349738956	23.8914099193853	78.3478361597236	42.5919812492969	32.2587699040953	199.462945448061	14.2781377603736	9.88100174893769	12.9469914945016	14.4469821590432	13.0145685736306	4.61019973952857	69.106146275743	11.5296469126692	2.58033467081159	5.6713888880036e-08	8.4772072655418e-06	Pou2af1	9	51125008	51151380	+	2549	protein_coding	POU domain, class 2, associating factor 1 [Source:MGI Symbol;Acc:MGI:105086]	-	42	33	65	42	34	161	12	11	12	15	14	5	1.43230038950682	0.901327643150539	2.96167710623124	1.58400554597838	1.19198012977384	7.16625571470374	0.532967535728111	0.36533790641207	0.478555662845896	0.530629878074719	0.482315132662699
ENSMUSG00000019987	25837.2295987186	30249.4208864168	29849.3202255292	35792.4756712842	31382.090392584	35902.0912803687	23510.1436672685	24367.4485857666	19721.5047939995	18525.8467886131	17245.2329721015	20711.7833498061	31502.1046758169	20680.3266929259	0.607179587957529	6.04644140512038e-08	8.95782969585135e-06	Arg1	10	24791119	24803382	-	2228	protein_coding	arginase, liver [Source:MGI Symbol;Acc:MGI:88070]	-	28494	41782	24764	35295	33076	28979	19759	27127	18279	19235	18551	22463	1111.71352316994	1305.60746522237	1290.92138701735	1522.91352136004	1326.65418384791	1475.72171845753	1004.01250065505	1030.76215995085	833.9851074206	778.479679277429	731.180880941894
ENSMUSG00000052013	83.4219527999618	47.7828198387705	43.3926477192315	51.7188343741463	64.5175398081905	101.58982314746	23.7968962672893	25.1516408154777	24.815067031128	32.7464928938312	28.8179732701821	22.1289587497371	65.4039362812934	26.2428381712742	1.31011544001009	7.79373750977029e-08	1.12478413492297e-05	Btla	16	45044678	45078033	+	3396	protein_coding	B and T lymphocyte associated [Source:MGI Symbol;Acc:MGI:2658978]	-	92	66	36	51	68	82	20	28	23	34	31	24	2.35491264051872	1.35305309917004	1.23120113244633	1.44370924457094	1.78937417596792	2.7395701866572	0.666732552302197	0.698010950220641	0.688463948902295	0.902779132572117	0.801616596581562
ENSMUSG00000039533	573.072545321477	411.221843460934	461.649557679602	870.093331235638	611.019053477569	665.289451587633	341.485461435601	415.002073455383	244.913922437654	199.368353794796	211.951545341984	224.055707341089	598.724297127142	272.796177301085	1.13393323553109	9.38474257329676e-08	1.3314404696573e-05	Mmd2	5	142548113	142594555	-	5193	protein_coding	monocyte to macrophage differentiation-associated 2 [Source:MGI Symbol;Acc:MGI:1922354]	-	632	568	383	858	644	537	287	462	227	207	228	243	10.5792142072342	7.61497706258384	8.56593231559956	15.8835000288284	11.0822381594626	11.732544865832	6.25680931606432	7.5317438060203	4.44353477923616	3.59436601523819	3.85557550383546
ENSMUSG00000019232	2239.69808060767	2623.71119841976	4095.78380416524	4655.70918846482	2024.71220515704	3143.09001615982	1136.30179676306	1216.2614880056	1635.6365921387	737.759222255139	862.679974023516	1949.19244987268	3130.45074882906	1256.30525384312	1.31704987348806	1.02945927989687e-07	1.42431221526888e-05	Etnppl	3	130411097	130431170	+	8262	protein_coding	ethanolamine phosphate phospholyase [Source:MGI Symbol;Acc:MGI:1919010]	-	2470	3624	3398	4591	2134	2537	955	1354	1516	766	928	2114	25.9876146135106	30.5380698946765	47.7674844589243	53.4194417285811	23.0817726322973	34.8394697997495	13.086018391282	13.8741172283144	18.6524145792462	8.36014587554865	9.86360049010875
ENSMUSG00000116810	77.9813906608338	76.7421045895405	81.9638901363262	58.8174979156958	55.9784536571065	34.6892079040107	22.6070514539248	32.3378239056142	32.3674787362539	31.783360749895	17.6626287784987	19.36283890602	64.3620908105856	26.0201970883678	1.31298707027575	1.05079717075875e-07	1.44191765866166e-05	Gm32624	16	86613754	86675536	+	2294	lncRNA	predicted gene, 32624 [Source:MGI Symbol;Acc:MGI:5591783]	-	86	106	68	58	59	28	19	36	30	33	19	21	3.25881489584993	3.21699983109319	3.44278328869474	2.43059064981665	2.29836252752472	1.38484407844887	0.937668945177571	1.3285593898707	1.32937923342871	1.29715180046531	0.727332301344724
ENSMUSG00000031596	15848.3575112797	15175.3891915223	18610.6244662482	17295.3866715895	12322.8501033644	17110.4517986533	12402.9423345112	10191.8041675861	10214.0973732038	6957.6666077952	9499.70544670938	9321.82387332677	16060.5099571095	9764.67330052208	0.717891822608252	1.08406146332469e-07	1.47546934613973e-05	Slc7a2	8	41315433	41375345	+	9135	protein_coding	solute carrier family 7 (cationic amino acid transporter, y+ system), member 2 [Source:MGI Symbol;Acc:MGI:99828]	-	17478	20961	15440	17055	12988	13811	10424	11346	9467	7224	10219	10110	166.317457929165	159.750428846335	196.305709624043	179.481799414599	127.05555643165	171.535034466132	129.185924166244	105.149234072745	105.347655418292	71.3081980642278	98.2364218499775
ENSMUSG00000020437	110.624763495601	95.565639677541	106.07091664701	115.606806248092	104.366608513249	133.801230486898	48.783637347943	78.1497411052344	63.6560415146326	65.4929857876625	68.7912910320476	63.6207564054943	111.005994178065	64.7490755321691	0.763412401917896	1.43698300720556e-07	1.87941660340846e-05	Myo1g	11	6456548	6470965	-	6957	protein_coding	myosin IG [Source:MGI Symbol;Acc:MGI:1927091]	-	122	132	88	114	110	108	41	87	59	68	74	69	1.52437733330614	1.32096257719748	1.46911182992878	1.57528845761266	1.41296243558028	1.76131897022457	0.667192566137334	1.05869079069688	0.862086923135656	0.881367812049708	0.934076410333212
ENSMUSG00000022897	511.412841078027	490.859876525552	465.265611656205	494.878258325164	520.884255216126	526.53261997159	385.509719530086	360.207427393092	335.542862899165	321.686136074695	422.043866602022	378.036378641343	501.638910462111	367.171065190067	0.449988336507251	1.52813156215554e-07	1.96788080631122e-05	Dyrk1a	16	94370869	94496376	+	8251	protein_coding	dual-specificity tyrosine-(Y)-phosphorylation regulated kinase 1a [Source:MGI Symbol;Acc:MGI:1330299]	-	564	678	386	488	549	425	324	401	311	334	454	410	5.94192508489312	5.72086491665256	5.43344036303367	5.6857855807061	5.94601077083578	5.84411298320432	4.44557322887114	4.11442993908387	3.83155312092264	3.65014533007685	4.83194468214569
ENSMUSG00000056071	108.811242782559	86.87785425231	71.1157282065183	110.536332289842	76.8517753597564	247.780056457219	17.847672200467	52.0998274034896	15.1048234102518	36.5990214695761	50.1990502125753	21.2069188018314	116.995498224701	32.1762189163652	1.8511173696264	1.85581469551092e-07	2.31852192668271e-05	S100a9	3	90599939	90603028	-	522	protein_coding	S100 calcium binding protein A9 (calgranulin B) [Source:MGI Symbol;Acc:MGI:1338947]	-	120	120	59	109	81	200	15	58	14	38	54	23	19.9832167096491	16.0047660215306	13.1273086260897	20.0739684774757	13.8667424731956	43.4706118768707	3.25319503968141	9.40652851964007	2.72633100005087	6.56422365901321	9.08439364401886
ENSMUSG00000051998	35.3636539043316	32.5791953446163	32.5444857894236	35.4933177077475	44.5930054556611	71.8562163725935	14.2781377603736	17.0671848390742	15.1048234102518	12.5207178711708	9.29612040973616	21.2069188018314	42.0716457623956	14.912317182073	1.48208557767271	1.89094527340895e-07	2.33850568651739e-05	Lax1	1	133606829	133617846	-	2309	protein_coding	lymphocyte transmembrane adaptor 1 [Source:MGI Symbol;Acc:MGI:2443362]	-	39	45	27	35	47	58	12	19	14	13	10	23	1.46823417704286	1.35683540438052	1.35810709586003	1.45720735408506	1.81900485933936	2.84997021477726	0.588364767679063	0.696629006868104	0.616346809019728	0.507679580475299	0.38031964151371
ENSMUSG00000056054	58.939423173886	82.5339615396945	68.7050255554499	94.3108156234432	68.3126892086723	172.207139237767	4.75937925345786	40.4222798820178	7.55241170512591	26.0045678862778	33.4660334750502	17.5187590102086	90.8348423898189	21.6205718686897	2.05354631847011	1.89974776516555e-07	2.33850568651739e-05	S100a8	3	90576285	90577342	+	694	protein_coding	S100 calcium binding protein A8 (calgranulin A) [Source:MGI Symbol;Acc:MGI:88244]	-	65	114	57	93	72	139	4	45	7	27	36	19	8.14157712486064	11.4362586024165	9.53914767891056	12.8825169038354	9.27113617804432	22.7243563152881	0.652514048304974	5.48940064906949	1.02532044814593	3.50812104694874	4.55528672639562
ENSMUSG00000041698	540.429172486709	1201.81031715696	826.871009316468	77.0712041653945	322.587699040953	201.940746012633	15.467982573738	40.4222798820178	72.2873691776337	47.1934750528744	82.7354716466518	90.35991489476	528.451691363185	58.0777488712793	3.18486792959111	2.00134411449938e-07	2.42786245078508e-05	Slco1a1	6	141853008	141892688	-	5276	protein_coding	solute carrier organic anion transporter family, member 1a1 [Source:MGI Symbol;Acc:MGI:1351891]	-	596	1660	686	76	340	163	13	45	67	49	89	98	9.81965269928663	21.9049309024778	15.1012715094052	1.38479679044873	5.75882742758439	3.50525064647026	0.278950992409376	0.722070517523545	1.2908954347961	0.837455173128766	1.48135077048349
ENSMUSG00000019997	106.997722069516	183.16747604862	278.436156198402	243.382749995983	148.95961396891	115.217726252607	61.8719302949522	44.0153714270861	99.2602681245119	81.8662322345781	74.3689632778893	72.8411558845514	179.360240755673	72.3706535405948	1.30948206801846	2.04584074295231e-07	2.4639870415658e-05	Ccn2	10	24471340	24474581	+	2861	protein_coding	cellular communication network factor 2 [Source:MGI Symbol;Acc:MGI:95537]	-	118	253	231	240	157	93	52	49	92	85	80	79	3.58524471760325	6.15660441978173	9.37752669595877	8.06437336934914	4.90390139271114	3.68808864763119	2.05766576155452	1.4499402576586	3.2688200915375	2.67899155384036	2.45552758407594
ENSMUSG00000022965	515.039882504112	579.909677134169	590.622149511762	457.356751034117	462.059439508659	351.847680169251	247.487721179809	256.90604547238	264.334409679407	332.280589657993	350.463739447053	319.025821975377	492.805929977012	295.08305456867	0.739906524436114	2.0748249002009e-07	2.48104597530452e-05	Ifngr2	16	91343960	91362511	+	3767	protein_coding	interferon gamma receptor 2 [Source:MGI Symbol;Acc:MGI:107654]	-	568	801	490	451	487	284	208	286	245	345	377	346	13.1071228686491	14.8038774852987	15.1075711031177	11.5095452466355	11.5529601480071	8.5537978092943	6.25110883335012	6.42750316154859	6.61137076863942	8.25835886962744	8.78857408282968
ENSMUSG00000094117	18.1352071304265	8.687785425231	20.4909725340816	30.4228437494978	4.74393675060224	43.3615098800133	2.37968962672893	1.79654577253412	5.39457978937565	0	0	0.922039947905714	20.9737092449754	1.74880918942407	3.62552709645374	2.09592201982195e-07	2.48849861942123e-05	Igkv3-12	6	70495234	70495833	+	359	IG_V_gene	immunoglobulin kappa variable 3-12 [Source:MGI Symbol;Acc:MGI:1330815]	-	20	12	17	30	5	35	2	2	5	0	0	1	4.84272939760299	2.32715539365989	5.49982232887586	8.03348614544146	1.24461631607141	11.0613938578054	0.630702993765532	0.471636527447134	1.41578271192455	0	0
ENSMUSG00000063171	334.594571556368	188.959332998774	461.649557679602	272.79149895383	350.102532194446	265.124660409224	154.67982573738	179.654577253412	121.91750323989	194.552693075115	118.990341244623	142.916191925386	312.203692298708	152.118522079301	1.0345491497807	2.23768057398359e-07	2.63809933021544e-05	Rps4l	6	148256098	148257431	+	1334	transcribed_processed_pseudogene	ribosomal protein S4-like [Source:MGI Symbol;Acc:MGI:1913434]	-	369	261	383	269	369	214	130	200	113	202	128	155	24.0450227147626	13.6214476031071	33.3454921401113	19.3853520877418	24.7189757130878	18.2009561901854	11.0325744823978	12.6924672678801	8.61080318960165	13.6541860550183	8.42610424952474
ENSMUSG00000026950	445.21933505197	518.371197038783	339.909073800647	335.665376036126	528.47455401709	624.405742272192	218.931445659061	275.769776083988	296.701888415661	171.437521620646	261.220983513586	146.604351717009	465.340879702801	228.444327834992	1.02695144415767	2.50013825852869e-07	2.86676812233074e-05	Neb	2	52026659	52268486	-	26675	protein_coding	nebulin [Source:MGI Symbol;Acc:MGI:97292]	-	491	716	282	331	557	504	184	307	275	178	281	159	1.60004323933661	1.86873268043709	1.22783177227132	1.19289112799333	1.86599596933899	2.14369190955242	0.78091315756656	0.974329458285492	1.04797112078539	0.601708090071397	0.925069963200371
ENSMUSG00000039680	144.17489668689	146.968370110158	162.722428947118	218.030380204734	168.88414832144	194.507344318917	109.465722829531	84.4376513091039	116.522923450514	92.4606858178764	101.327712466124	116.17703343612	172.54792809821	103.398621551545	0.737232084430628	2.52658325671925e-07	2.87738301365557e-05	Mrps6	16	91855158	91909115	+	1533	protein_coding	mitochondrial ribosomal protein S6 [Source:MGI Symbol;Acc:MGI:2153111]	-	159	203	135	215	178	157	92	94	108	96	109	126	9.01591117888376	9.21918371514196	10.2278841628859	13.4825968283518	10.3761868009909	11.6196690337804	6.79414823160078	5.19107836113209	7.16147779605199	5.64676032547928	6.24391570096621
ENSMUSG00000089736	269.307825886833	287.420901151392	184.418752806734	156.170597914089	253.32622248216	131.323429922326	122.55401577654	80.8445597640356	75.5241170512591	114.612725128409	105.975772670992	114.332953540309	213.661288360589	102.307357321924	1.06796389835974	2.64474824083733e-07	2.99160339863904e-05	Tgfbr3l	8	4298214	4301423	+	2930	protein_coding	transforming growth factor, beta receptor III-like [Source:MGI Symbol;Acc:MGI:3833469]	-	297	397	153	154	267	106	103	90	70	119	114	124	8.81137093106866	9.43325279211001	6.064821141501	5.05277946572101	8.14335889040224	4.10463463544541	3.9797789420594	2.60043962488343	2.42857471335589	3.66226374394272	3.41672416235795
ENSMUSG00000076928	35.3636539043316	36.9230880572318	33.7498371149579	30.4228437494978	23.7196837530112	35.9281081862968	20.2273618271959	8.98272886267062	9.71024362087616	13.483850015107	14.8737926555779	7.37631958324571	32.6845357942212	12.4423827607789	1.41364610047983	2.78336607632291e-07	3.10642209891479e-05	Trac	14	54457978	54461663	+	935	TR_C_gene	T cell receptor alpha constant [Source:MGI Symbol;Acc:MGI:4439838]	-	39	51	28	30	25	29	17	10	9	14	16	8	3.62583178052617	3.79749448329045	3.47808833280026	3.08451500129784	2.38939709876811	3.51902739354047	2.05838522510751	0.905441247879792	0.978479987642397	1.35016455108552	1.50273035680027
ENSMUSG00000045502	33.550133191289	37.647070176001	43.3926477192315	28.394654166198	46.490580155902	110.262125123462	7.13906888018679	21.5585492704095	9.71024362087616	1.92626428787243	2.78883612292085	13.8305992185857	49.9562017553473	9.49226023347524	2.38012385090526	3.06842309126098e-07	3.3356149981039e-05	Hcar2	5	124001633	124003562	-	1930	protein_coding	hydroxycarboxylic acid receptor 2 [Source:MGI Symbol;Acc:MGI:1933383]	-	37	52	36	28	49	89	6	24	9	2	3	15	1.66647602560519	1.87579174822292	2.16640365066723	1.39469089350566	2.26881301720333	5.23201473206129	0.351951877868123	1.05275137836386	0.474030460334529	0.0934421802564739	0.136501251645879
ENSMUSG00000037548	51.6853403217155	36.9230880572318	63.8836202533131	45.6342656242467	63.5687524580701	109.023224841176	26.1765858940182	23.3550950429436	15.1048234102518	27.9308321741502	26.9587491882349	19.36283890602	61.7863819259589	23.1481541026031	1.40264288885203	3.11491821813519e-07	3.36431263805169e-05	H2-DMb2	17	34362281	34370529	+	1747	protein_coding	histocompatibility 2, class II, locus Mb2 [Source:MGI Symbol;Acc:MGI:95923]	-	57	51	53	45	67	88	22	26	14	29	29	21	2.83619838761162	2.03243122030714	3.52352333248665	2.47626347413865	3.42721880371673	5.71512886999408	1.42567036198059	1.25994715145723	0.814622084731856	1.49683996249423	1.45773231341726
ENSMUSG00000034837	308.29852121725	393.122290491703	292.900372104813	246.425034370932	248.582285731558	286.185965208088	136.832153536913	232.652677543169	121.91750323989	160.843068037348	121.779177367544	176.109630049991	295.919078187391	158.355701629142	0.901150046610866	3.15623407720773e-07	3.38708427477786e-05	Gnat1	9	107551673	107556911	-	3029	protein_coding	guanine nucleotide binding protein, alpha transducing 1 [Source:MGI Symbol;Acc:MGI:95778]	-	340	543	243	243	262	231	115	259	113	167	131	191	9.75740426331166	12.4807057052349	9.31753831596807	7.71230583107601	7.72968778191117	8.6526466182516	4.29821279260647	7.23889665872598	3.79227845986418	4.97150034969695	3.79791036135442
ENSMUSG00000111709	13.6014053478199	29.6832668695393	15.6695672319447	32.4510333327977	47.4393675060224	2.47780056457219	5.94922406682232	3.59309154506825	0	0.963132143936213	0.929612040973616	0	23.553740142116	1.90584329946673	3.67840218296347	3.17770085144536e-07	3.38840063401572e-05	Gm3776	9	78164411	78176448	+	874	protein_coding	predicted gene 3776 [Source:MGI Symbol;Acc:MGI:3826440]	-	15	41	13	32	50	2	5	4	0	1	1	0	1.49188202552014	3.2659611212128	1.72753202374907	3.5197821830218	5.11232560033909	0.259629970248587	0.647661255039548	0.387454263966868	0	0.103171285981118	0.100475749685945
ENSMUSG00000000159	261.146982678141	331.583810396317	247.097021734513	284.96063645363	305.509526738785	293.619366901804	190.375170138314	173.366667049543	189.889208586023	210.925939522031	198.00736472738	223.133667393183	287.319557483865	197.616336236079	0.542614848866047	3.53256265489639e-07	3.69616446285128e-05	Igsf5	16	96162868	96223321	+	2523	protein_coding	immunoglobulin superfamily, member 5 [Source:MGI Symbol;Acc:MGI:1919308]	-	288	458	205	281	322	237	160	193	176	219	213	242	9.92270071099818	12.6382462721742	9.43693139105219	10.7069632562556	11.4050857633946	10.6577948429155	7.17946491515897	6.4760761151862	7.09114664052639	7.8270325661918	7.41370056006137
ENSMUSG00000006360	149.615458826018	109.321299934157	102.454862670408	106.479953123242	99.6226717626471	92.9175211714571	60.6820854815877	83.5393784228368	55.0247138516316	57.7879286361728	48.339826130628	53.4783169785314	110.068627914655	59.8087082502314	0.88233239958049	3.67972908842823e-07	3.82623258816007e-05	Crip1	12	113109936	113117499	+	2280	protein_coding	cysteine-rich protein 1 (intestinal) [Source:MGI Symbol;Acc:MGI:88501]	-	165	151	85	105	105	75	51	93	51	60	52	58	6.29076920760993	4.61084673738702	4.32990398260183	4.4272260270821	4.11542210827296	3.73218082232344	2.53235550720463	3.45318612760471	2.2738215502304	2.37293957756572	2.0028166104065
ENSMUSG00000024424	3158.24632176377	5745.52209455277	5889.34657656015	3371.86518223601	3522.84743099723	2441.87245638589	2094.12687152146	1820.79914046334	2270.03917536927	1863.66069851657	1539.43753985231	2368.72062616978	4021.61667708264	1992.79734198212	1.013142201538	5.45679212779521e-07	5.53649436432846e-05	Ttc39c	18	12732953	12871920	+	7234	protein_coding	tetratricopeptide repeat domain 39C [Source:MGI Symbol;Acc:MGI:1919997]	-	3483	7936	4886	3325	3713	1971	1760	2027	2104	1935	1656	2569	41.8532921659841	76.3768496943423	78.4457004643156	44.1865799219419	45.8676382909803	30.913229663299	27.5437779638384	23.7217721570077	29.5657077825335	24.1197466323483	20.1027057580113
ENSMUSG00000084910	123.3194084869	115.83713900308	116.919078576818	131.832322914491	126.18871756602	110.262125123462	60.6820854815877	72.760103787632	66.892789388258	95.3500822496851	81.8058596056782	75.6072757282686	120.726465278462	75.5163660401849	0.672137913927672	5.73675487834074e-07	5.68278185907115e-05	C630043F03Rik	4	72119481	72133589	+	4316	lncRNA	RIKEN cDNA C630043F03 gene [Source:MGI Symbol;Acc:MGI:1915535]	-	136	160	97	130	133	89	51	81	62	99	88	82	2.73912673897785	2.58093539179456	2.61026431006984	2.89560394198141	2.7537856924681	2.33961733847968	1.33775962845843	1.58882281992994	1.46026374430104	2.06835002103852	1.79049834565463
ENSMUSG00000091811	241.198254834672	237.466134956314	201.293671364213	165.297451038938	250.479860431799	149.906934156617	108.275878016166	110.487565010849	103.575931956012	144.469821590432	70.6505151139948	130.007632654706	207.607051130426	111.24455739036	0.903323380864729	7.02809982599009e-07	6.68508063561932e-05	Inafm1	7	16005938	16007542	-	1605	protein_coding	InaF motif containing 1 [Source:MGI Symbol;Acc:MGI:1913550]	-	266	328	167	163	264	121	91	123	96	150	76	141	14.4065919344143	14.2277882613831	12.0846929845371	9.76314659964274	14.6990350120852	8.55355385472556	6.41882744651905	6.48786733410689	6.08019132508007	8.42726205116797	4.15825619759451
ENSMUSG00000097415	300.137678008558	350.407345484317	251.91842703665	306.256627078278	254.27500983228	240.346654763502	178.47672200467	206.602763841424	127.312083029265	193.589560931179	188.711244317644	167.81127051884	283.890290367264	177.083940773837	0.682882357806689	7.66869137291841e-07	7.21244731876556e-05	AU020206	7	75418786	75431869	-	3211	lncRNA	expressed sequence AU020206 [Source:MGI Symbol;Acc:MGI:2142134]	-	331	484	209	302	268	194	150	230	118	201	203	182	8.96070837103341	10.4940624047744	7.55962352131249	9.04157065209667	7.45855029597399	6.85484572336802	5.28859486363655	6.06400312539861	3.73562050716584	5.6445071608368	5.55173106844587
ENSMUSG00000053158	215.808964852075	220.814546224621	229.0167518515	227.157233329584	203.040492925776	240.346654763502	114.225102082989	190.433851888617	140.259074523767	139.654160870751	133.864133900201	155.824751196066	222.697440657843	145.710179077065	0.605060866867554	8.4166708813868e-07	7.74194984754376e-05	Fes	7	80027504	80037694	-	5074	protein_coding	feline sarcoma oncogene [Source:MGI Symbol;Acc:MGI:95514]	-	238	305	190	224	214	194	96	212	130	145	144	169	4.07737963332671	4.18492773335943	4.34907928600968	4.2439943625793	3.76897489548688	4.3379798221787	2.14195388028531	3.53718100423202	2.60443749174295	2.57684215064783	2.49221047545807
ENSMUSG00000022914	727.221805930102	756.561314113867	636.425499882062	785.923463528694	830.188931355393	1097.66565010548	452.141029078497	470.694992403941	507.090500201311	534.538339884598	622.840067452323	494.213412077463	805.6644441526	513.586390183022	0.648233243239957	8.51230939548953e-07	7.7448136733636e-05	Brwd1	16	95793292	95883726	-	20280	protein_coding	bromodomain and WD repeat domain containing 1 [Source:MGI Symbol;Acc:MGI:1890651]	-	802	1045	528	775	875	886	380	524	470	555	670	536	3.437645371546	3.58745883345034	3.023849408525	3.67376180607405	3.85567160045297	4.95680725546294	2.12131416196977	2.18743533030683	2.35586801758411	2.46771675004246	2.90121250005402
ENSMUSG00000120279	88.8625149390897	136.108638328619	155.490320993913	65.9161614572453	56.9272410072269	55.7505127028743	8.32891369355125	31.4395510193472	23.7361510732528	45.267210765002	26.0291371472612	39.6477177599457	93.1758982381614	29.07478024306	1.67236455542663	8.75789164845174e-07	7.92518184252598e-05	ENSMUSG00000120279	16	84535971	84542797	-	609	lncRNA	novel transcript	-	98	188	129	65	60	45	7	35	22	47	28	43	13.9882516967544	21.4921143717697	24.6017842048266	10.2606129832445	8.80428093536229	8.38361800482506	1.30127801587256	4.86544578602072	3.67220093884403	6.95906417985611	4.0375082862306
ENSMUSG00000029603	51.6853403217155	41.2669807698473	53.0354583235052	29.4087489578479	26.5660458033726	21.0613047988636	16.6578273871025	9.88100174893769	9.71024362087616	11.5575857272346	17.6626287784987	14.7526391664914	37.1706464958587	13.3703210715235	1.48214269022341	9.03417638107338e-07	8.13124445137363e-05	Dtx1	5	120818267	120849992	-	5270	protein_coding	deltex 1, E3 ubiquitin ligase [Source:MGI Symbol;Acc:MGI:1352744]	-	57	57	44	29	28	17	14	11	9	12	19	16	0.94019707460294	0.753013611961769	0.969697438407447	0.529010906136566	0.474796326722953	0.365994506447202	0.300750782416088	0.176707082247508	0.173601288130103	0.205324563068305	0.316603472350056
ENSMUSG00000096715	30.829852121725	27.5113205132315	53.0354583235052	7.09866354154949	12.3342355515658	40.8837093154411	0	1.79654577253412	7.55241170512591	6.74192500755349	7.43689632778893	2.76611984371714	28.615539894503	4.3823164427866	2.68960654668401	9.36120768027482e-07	8.29185067595136e-05	Igkv3-4	6	70648772	70649361	+	360	IG_V_gene	immunoglobulin kappa variable 3-4 [Source:MGI Symbol;Acc:MGI:1330855]	-	34	38	44	7	13	33	0	2	7	7	8	3	8.20977153154751	7.34885506488615	14.1952930566868	1.86927321143467	3.22701352616959	10.4003438915413	0	0.470326425982003	1.97658997503688	1.753338687868	1.95146233834479
ENSMUSG00000000486	82.5151924434405	75.294140352002	56.6515123001078	88.2262468735437	76.8517753597564	79.2896180663101	38.0750340276629	44.0153714270861	42.07772235713	46.2303429089382	50.1990502125753	45.17995744738	76.4714142325267	44.2962463967954	0.786618527267945	9.48615096297296e-07	8.3582975405858e-05	Septin1	7	126813619	126832302	-	2763	protein_coding	septin 1 [Source:MGI Symbol;Acc:MGI:1858916]	-	91	104	47	87	81	64	32	49	39	48	54	49	2.86295922349425	2.62054149407907	1.97565523738312	3.0270222316392	2.61977545096204	2.62806044441277	1.31116829395194	1.50136774417708	1.43484428155306	1.56650082862102	1.71626980896773
ENSMUSG00000032091	23.5757692695544	33.3031774633855	22.90167518515	14.197327083099	20.8733217026499	7.43340169371657	8.32891369355125	3.59309154506825	3.23674787362539	5.77879286361728	2.78883612292085	5.53223968743429	20.3807787329259	4.87643696436955	2.10292326563335	1.11084160112913e-06	9.68572877317856e-05	Tmprss4	9	45084024	45115390	-	2589	protein_coding	transmembrane protease, serine 4 [Source:MGI Symbol;Acc:MGI:2384877]	-	26	46	19	14	22	6	7	4	3	6	3	6	0.872963232854891	1.23698481301981	0.852345627547822	0.519844230294693	0.759364979863422	0.262939274620238	0.306094365263187	0.130797615568576	0.117790496774255	0.208972662682497	0.10175643710952
ENSMUSG00000057948	56.2191421043221	52.8506946701553	44.5979990447657	56.7893083323959	55.029666306986	50.7949115737299	26.1765858940182	21.5585492704095	39.9198904413798	26.967700030214	26.0291371472612	25.81711854136	52.7136203387258	27.7448302207738	0.938665428083143	1.17025284060132e-06	0.000101508822821279	Unc13d	11	115952921	115968787	-	4679	protein_coding	unc-13 homolog D [Source:MGI Symbol;Acc:MGI:1917700]	-	62	73	37	56	58	41	22	24	37	28	28	28	1.15184303197101	1.08619650569289	0.918423242704677	1.15056782409315	1.1077324613481	0.994184692657391	0.532303082363771	0.434240256516831	0.803840212117706	0.539604127063459	0.525505994083017
ENSMUSG00000009585	135.107293121677	133.212709853542	130.177943157695	129.804133331191	125.239930215899	185.835042342914	71.3906888018679	85.3359241953709	104.654847913888	77.050571514897	94.8204281793088	62.6987164575886	139.896175337153	82.6585295104868	0.75502586512337	1.18626967125722e-06	0.00010155068563913	Apobec3	15	79775860	79800107	+	9454	protein_coding	apolipoprotein B mRNA editing enzyme, catalytic polypeptide 3 [Source:MGI Symbol;Acc:MGI:1933111]	-	149	184	108	128	132	150	60	95	97	80	102	68	1.37001501061551	1.3550047306572	1.32679047359459	1.30158224157438	1.24772324912189	1.80016337526918	0.718497063978716	0.850706778537366	1.04298289353392	0.763035362365114	0.947452097842458
ENSMUSG00000109702	76.1678699477912	55.022641026463	61.4729176022447	102.423573956643	93.9299476619244	142.473532462901	39.2648788410273	35.9309154506825	51.7879659780062	24.0783035984053	25.0995251062876	44.2579174994743	88.5817471096612	36.7365844123139	1.26778317529316	1.1978471666804e-06	0.000101792687397952	Gm45674	7	45621836	45623414	+	450	processed_pseudogene	predicted gene 45674 [Source:MGI Symbol;Acc:MGI:5791510]	-	84	76	51	101	99	115	33	40	48	25	27	48	16.2263719682351	11.7581681038178	13.1629081071096	21.5767536405601	19.659959328664	28.9948981218728	8.30215374126695	7.52522281571205	10.8430078630595	5.00953910819429	5.26894831353094
ENSMUSG00000040247	22.6690089130331	18.0995529692313	13.2588645808763	26.3664645828981	21.8221090527703	22.3002050811497	9.51875850691572	7.1861830901365	5.39457978937565	8.66818929542592	4.64806020486808	4.61019973952857	20.7527008633265	6.67099510437507	1.65341959144701	1.24191893760494e-06	0.000104477210725851	Tbc1d10c	19	4233410	4241283	-	3623	protein_coding	TBC1 domain family, member 10c [Source:MGI Symbol;Acc:MGI:1922072]	-	25	25	11	26	23	18	8	8	5	9	5	5	0.599827440567027	0.480408033353976	0.352629416257745	0.68989382354909	0.567308690135337	0.563690131376038	0.249983300868701	0.18693625542757	0.140288709241212	0.22399816050993	0.121192113201098
ENSMUSG00000039929	116.972085991251	138.280584684927	182.008050155666	228.171328121234	161.293849520476	216.807549400067	90.4282058156993	108.691019238315	99.2602681245119	79.9399679467057	73.4393512369157	110.644793748686	173.92224131227	93.7339343518055	0.886215514347711	1.25239345068998e-06	0.000104831593790005	Urb1	16	90548415	90607301	-	8190	protein_coding	URB1 ribosome biogenesis 1 homolog (S. cerevisiae) [Source:MGI Symbol;Acc:MGI:2146468]	-	129	191	151	225	170	175	76	121	92	83	79	120	1.36917973829299	1.62363368119521	2.14134790365605	2.64104535367535	1.85491901757846	2.42432258544087	1.05055558497551	1.25075818777632	1.14189185371047	0.913828013143135	0.847063322688124
ENSMUSG00000041538	77.9813906608338	73.1221939956943	78.3478361597236	56.7893083323959	86.3396488609608	106.545424276604	41.6445684677563	46.7101900858872	32.3674787362539	52.0091357725555	44.6213779667336	26.7391584892657	79.8543003810354	40.681984919742	0.966101054420095	1.35534942215516e-06	0.000112885097892037	H2-Ob	17	34457877	34473388	+	5380	protein_coding	histocompatibility 2, O region beta locus [Source:MGI Symbol;Acc:MGI:95925]	-	86	101	65	56	91	86	35	52	30	54	48	29	1.38953928830478	1.30700631069879	1.40321839103781	1.00065183065648	1.51153793419096	1.81364563975509	0.736504007124899	0.818263075686162	0.566839398045627	0.905069147428412	0.783486738071515
ENSMUSG00000038264	11.7878846347772	7.2398211876925	16.8749185574789	10.1409479164993	16.1293849520476	21.0613047988636	4.75937925345786	2.69481865880119	2.15783191575026	1.92626428787243	1.85922408194723	1.84407989581143	13.8723770078932	2.54026634894007	2.4557748326174	1.4053567217994e-06	0.000115896930441595	Sema7a	9	57847395	57870148	+	3298	protein_coding	sema domain, immunoglobulin domain (Ig), and GPI membrane anchor, (semaphorin) 7A [Source:MGI Symbol;Acc:MGI:1306826]	-	13	10	14	10	17	17	4	3	2	2	2	2	0.342647333211236	0.211099855044446	0.493027985319625	0.2914919674766	0.460636347906841	0.584836582467178	0.137308899188494	0.0770091782990545	0.0616453600461991	0.0546826585491191	0.0532539752732054
ENSMUSG00000024388	9.06760356521324	13.7556602566158	14.4642159064105	11.1550427081492	9.48787350120449	8.67230197600266	0	1.79654577253412	1.07891595787513	2.88939643180864	1.85922408194723	1.84407989581143	11.100449652266	1.57802702332943	2.76766330864648	1.46819212880525e-06	0.000119897582577213	Myo7b	18	32092287	32170014	-	6699	protein_coding	myosin VIIB [Source:MGI Symbol;Acc:MGI:107709]	-	10	19	12	11	10	7	0	2	1	3	2	2	0.129761147465254	0.197461398966936	0.208048915051388	0.157855584357607	0.133398195990338	0.118556214209647	0	0.0252750430442635	0.01517438404481	0.0403814169043875	0.0262175862742247
ENSMUSG00000039264	186.792633443393	163.619958841851	125.356537855558	184.565252080287	186.911107973728	167.251538108623	107.086033202802	114.080656555917	127.312083029265	95.3500822496851	82.7354716466518	68.2309561450228	169.082838050573	99.132547138224	0.776239305529854	1.54058399183207e-06	0.00012519862430709	Gimap3	6	48741398	48747785	-	2577	protein_coding	GTPase, IMAP family member 3 [Source:MGI Symbol;Acc:MGI:1932723]	-	206	226	104	182	197	135	90	127	118	99	89	74	6.94876231801186	6.10565986642094	4.687195929396	6.78944402756246	6.83143187594244	5.94368261343243	3.95382493763375	4.17216224212208	4.65466722875806	3.46410504105636	3.03283145714819
ENSMUSG00000039981	219.43600627816	187.511368761236	254.329129687718	119.663185414691	99.6226717626471	141.234632180615	80.9094473087836	94.3186530580415	84.1554447142601	80.9031000906419	66.0024549091267	90.35991489476	170.299499014178	82.774835829269	1.03997134891352	1.57988655329757e-06	0.000127555786515822	Zc3h12d	10	7708234	7746160	+	4092	protein_coding	zinc finger CCCH type containing 12D [Source:MGI Symbol;Acc:MGI:3045313]	-	242	259	211	118	105	114	68	105	78	84	71	98	5.1408436535307	4.4065908206641	5.98881665214792	2.77219403790478	2.29305044155972	3.16086164658947	1.88131982939934	2.17232880035676	1.93767094327034	1.85103204584305	1.52368577004194
ENSMUSG00000030956	198.58051807817	317.104168020932	384.507072845413	390.426494785222	250.479860431799	436.092899364705	215.361911218968	188.637306116083	184.494628796647	141.580425158623	140.371418187016	187.17410942486	329.531835587707	176.2699664837	0.901524856456253	1.89621111610965e-06	0.000151164144260912	Fam53b	7	132313811	132415615	-	6911	protein_coding	family with sequence similarity 53, member B [Source:MGI Symbol;Acc:MGI:1925188]	-	219	438	319	385	264	352	181	210	171	147	151	203	2.754595774627	4.41236878900627	5.36097740962994	5.35546369359085	3.41368126094585	5.77880488258119	2.96501590449215	2.57246981654171	2.5152216727633	1.91799167707743	1.91870736348616
ENSMUSG00000033467	158.683062391232	153.484209179081	184.418752806734	166.311545830588	164.140211570838	172.207139237767	117.794636523082	114.978929442184	129.469914945016	114.612725128409	89.2427559334671	115.254993488214	166.540820169373	113.558992576729	0.550862507044998	1.92880401502148e-06	0.000153033687277131	Crlf2	5	109702575	109706859	-	1495	protein_coding	cytokine receptor-like factor 2 [Source:MGI Symbol;Acc:MGI:1889506]	-	175	212	153	164	173	139	99	128	120	119	96	125	10.1754004817528	9.87263894652546	11.8862380900321	10.5458089252845	10.3410549220397	10.5489654065618	7.49692812756548	7.24837515359556	8.1594540775531	7.17754700317872	5.63900822852809
ENSMUSG00000014030	58.0326628173647	45.6108734824628	34.9551884404921	31.4369385411477	53.1320916067451	68.1395155257352	27.3664307073827	17.0671848390742	16.1837393681269	27.9308321741502	13.9441806146042	7.37631958324571	48.5512117356579	18.3114478810973	1.41756584146015	1.99924967598861e-06	0.0001578747114421	Pax5	4	44524757	44710487	-	8853	protein_coding	paired box 5 [Source:MGI Symbol;Acc:MGI:97489]	PAX	64	63	29	31	56	55	23	19	15	29	15	8	0.628411559015736	0.495437267389639	0.380453620015326	0.336626632450838	0.56527203023381	0.704869121758137	0.294121462753982	0.181691672524393	0.172235172341888	0.295377771882686	0.148789910582033
ENSMUSG00000025270	248.452337686843	331.583810396317	356.783992358126	323.496238536327	368.129491846734	310.96397085381	249.867410806538	242.533679292107	178.021133049396	164.695596613092	201.725812891275	212.99122796622	323.234973613026	208.305810103105	0.63402086753924	2.04844452236567e-06	0.000161000045769595	Alas2	X	149330371	149353634	+	2403	protein_coding	aminolevulinic acid synthase 2, erythroid [Source:MGI Symbol;Acc:MGI:87990]	-	274	458	296	319	388	251	210	270	165	171	217	231	9.91177527933033	13.2693696815212	14.3064581027555	12.7618652637273	14.429055006094	11.8510331030615	9.89361188097866	9.51221985132142	6.97993249611739	6.41671301499044	7.93009976443483
ENSMUSG00000040605	213.995444139032	155.656155535389	206.11507666635	153.128313539139	148.01082661879	69.3784158080213	76.1500680553257	82.6411055365697	90.6289404615109	48.1566071968106	74.3689632778893	69.1529960929286	157.714038717787	73.5164467701725	1.10428230008259	2.09172910299841e-06	0.000163633817351852	Bace2	16	97157942	97244136	+	7887	protein_coding	beta-site APP-cleaving enzyme 2 [Source:MGI Symbol;Acc:MGI:1860440]	-	236	215	171	151	156	56	64	92	84	50	80	75	2.60108663295623	1.89786451396431	2.51813179504143	1.84052766348944	1.76755400444436	0.805586995299026	0.918665651372947	0.987524485135282	1.08265103235189	0.571647673053742	0.890739751241442
ENSMUSG00000060586	1422.70699938196	1132.30803375511	803.969334131318	1113.47608123162	1297.94109496477	872.185798729411	611.580234069335	832.698965569567	651.665238556578	764.726922285353	607.966274796745	585.495366920129	1107.0978903657	675.688833699618	0.713002996289275	2.10298124760676e-06	0.000163748879377604	H2-Eb1	17	34524841	34535648	+	1944	protein_coding	histocompatibility 2, class II antigen E beta [Source:MGI Symbol;Acc:MGI:95901]	-	1569	1564	667	1098	1368	704	514	927	604	794	654	635	70.1586684803815	56.011741332758	39.8495810976856	54.2979361416736	62.8853917920229	41.0877783369533	29.9334106552414	40.3696848967886	31.5836070085258	36.8293893695025	29.5429715110531
ENSMUSG00000018566	126.946449912985	215.746671393237	453.212098400863	166.311545830588	138.522953117586	69.3784158080213	55.9227062281298	50.3032816309555	38.8409744835047	21.1889071665967	13.9441806146042	61.7766765096829	195.019689077213	40.3294544389123	2.27434938698475	2.58273325661858e-06	0.00019537987616497	Slc2a4	11	69833365	69839014	-	3478	protein_coding	solute carrier family 2 (facilitated glucose transporter), member 4 [Source:MGI Symbol;Acc:MGI:95758]	-	140	298	376	164	146	56	47	56	36	22	15	67	3.49907388619215	5.96520362096325	12.5560331705338	4.53306047823473	3.75131222487446	1.82681559284745	1.52988091055288	1.36310821561202	1.05218952092656	0.570378805878361	0.378734065089918
ENSMUSG00000021594	612.970001008415	939.004808043718	1147.49446190857	801.134885403442	689.768403537566	971.297821312298	356.953444009339	527.286184238766	335.542862899165	525.870150589172	449.93222783123	644.505923586094	860.278396869001	473.348465525628	0.860135423326589	2.91238722750354e-06	0.000215735728210782	Srd5a1	13	69721568	69759561	-	2909	protein_coding	steroid 5 alpha-reductase 1 [Source:MGI Symbol;Acc:MGI:98400]	-	676	1297	952	790	727	784	300	587	311	546	484	699	20.200291184735	31.0409383482897	38.0090849431834	26.1072190410067	22.3331829618718	30.5779666025878	11.6752685507989	17.0830835920449	10.867701890936	16.9246305793515	14.6108111822446
ENSMUSG00000043671	87.9557545825684	96.2896217963103	113.303024600216	74.0289197904447	90.1347982614427	55.7505127028743	53.5430166014009	52.0998274034896	52.8668819358813	28.8939643180864	36.254869597971	45.17995744738	86.2437719556427	44.8064195507015	0.952478024129677	2.96804349741246e-06	0.000217929895570974	Dpy19l3	7	35384590	35453879	-	11367	protein_coding	dpy-19-like 3 (C. elegans) [Source:MGI Symbol;Acc:MGI:2443952]	-	97	133	94	73	95	45	45	58	49	30	39	49	0.741789239960978	0.814599928015884	0.960453139947138	0.617382397623484	0.746857384703359	0.449161904190944	0.448183639671073	0.43197043083066	0.438198885993924	0.237982855496166	0.301294660314517
ENSMUSG00000008976	1190.5763481125	1219.90987012619	1264.41354048539	981.64375831713	1192.6256991014	1091.47114869405	922.12973035746	782.395683938611	891.184581204857	646.261668581199	920.31592056388	786.500075563574	1156.77339413944	824.797943368264	0.488882871427917	3.16145872129742e-06	0.000230112958492348	Gabpa	16	84631813	84660667	+	5687	protein_coding	GA repeat binding protein, alpha [Source:MGI Symbol;Acc:MGI:95610]	ETS	1313	1685	1049	968	1257	881	775	871	826	671	990	853	20.0694815189021	20.6279116838956	21.4233038266189	16.3632427019205	19.7520412392943	17.5763600590461	15.4279356814151	12.9660237498608	14.7644702197233	10.6392145856815	15.2870840818112
ENSMUSG00000041515	301.951198721601	236.018170718776	254.329129687718	208.903527079885	259.018946582883	246.541156174933	143.9712224171	183.247668798481	185.573544754522	178.179446628199	186.852020235697	147.526391664914	251.127021494299	170.891715749819	0.553935205425914	3.23697728726142e-06	0.000234198633303113	Irf8	8	121463097	121483433	+	7055	protein_coding	interferon regulatory factor 8 [Source:MGI Symbol;Acc:MGI:96395]	IRF	333	326	211	206	273	199	121	204	172	185	201	160	4.10300334015056	3.21706005600746	3.47359854579579	2.80703252728551	3.45800457233765	3.20031199188205	1.94168018045223	2.44796404848464	2.47829201689346	2.36453086184082	2.50191025518478
ENSMUSG00000052299	818.804601938755	792.760420052329	864.236900408028	820.402686444791	798.878948801418	825.107588002539	684.160767684567	560.522281030647	676.480305587706	529.722679164917	680.476013992687	526.484810254163	820.031857607977	609.641142952448	0.428639977291297	3.25339332451517e-06	0.000234198633303113	Ltn1	16	87173539	87229500	-	7844	protein_coding	listerin E3 ubiquitin protein ligase 1 [Source:MGI Symbol;Acc:MGI:1926163]	-	903	1095	717	809	842	666	575	624	627	550	732	571	10.0070212131995	9.71885539929319	10.6163629519725	9.91489637390239	9.59255815373365	9.63325163195936	8.29888229781042	6.73470986311813	8.12551703149494	6.32259525384033	8.19494765745505
ENSMUSG00000079523	788.881510173552	700.090708849865	627.988040603323	646.992477072654	757.132305396118	433.615098800133	353.383909569246	362.902246051893	312.885627783788	568.247964922366	324.434602299792	262.781385153129	659.116690149274	364.105955963369	0.857088223766176	3.33986319535592e-06	0.000238942947664331	Tmsb10	6	72934330	72935731	-	1276	protein_coding	thymosin, beta 10 [Source:MGI Symbol;Acc:MGI:109146]	-	870	967	521	638	798	350	297	404	290	590	349	285	59.2684041047547	52.761166168705	47.4221495745258	48.0670254368914	55.887174210152	31.1210062300324	26.3508798214194	26.8041831484414	23.1029997082233	41.6938129537801	24.0185862254741
ENSMUSG00000003379	52.5921006782368	73.1221939956943	59.0622149511762	41.577886457647	64.5175398081905	136.27903105147	41.6445684677563	15.2706390665401	20.4994031996275	34.6727571817037	19.5218528604459	9.22039947905714	71.1918278237359	23.4716033758551	1.60821330936929	3.42121467122681e-06	0.000242778005709634	Cd79a	7	24596806	24601622	+	1457	protein_coding	CD79A antigen (immunoglobulin-associated alpha) [Source:MGI Symbol;Acc:MGI:101774]	-	58	101	49	41	68	110	35	17	19	36	21	10	3.46037445150616	4.82614547121447	3.90598629687332	2.7052135112046	4.17070329552989	8.56582887429621	2.71955494737952	0.987782335967694	1.32560794482324	2.22798993967735	1.26570481107469
ENSMUSG00000038695	1810.80043197308	1741.90097775882	1517.53731884757	1728.01752497148	1714.45874166765	1610.57036697192	1407.58641421016	1093.19810258702	1041.1538993495	1335.86428363953	889.638723211751	1272.41512810989	1687.21422703175	1173.30942518464	0.524880474104681	3.62037852459421e-06	0.000252244091049145	Josd2	7	44117404	44121086	+	2633	protein_coding	Josephin domain containing 2 [Source:MGI Symbol;Acc:MGI:1913374]	-	1997	2406	1259	1704	1807	1300	1183	1217	965	1387	957	1380	65.929815570029	63.6184890459331	55.5352917948134	62.2151244545864	61.3291898403063	56.0181489169093	50.8654898107178	39.130158327238	37.2561096700023	47.5002481485677	31.9178600838657
ENSMUSG00000070713	187.699393799914	203.438975374159	232.632805828102	169.353830205538	168.88414832144	167.251538108623	128.503239843362	132.046114281258	138.101242608017	119.42838584809	136.652970023122	118.943153279837	188.210115272963	128.945850980614	0.546125583223763	3.81845340461512e-06	0.000264013093120522	Hmgn2-ps	8	73057954	73059104	-	1151	protein_coding	high mobility group nucleosomal binding domain 2, pseudogene [Source:MGI Symbol;Acc:MGI:3704312]	-	207	281	193	167	178	135	108	147	128	124	147	129	15.6332645405765	16.9968946537081	19.4749419788839	13.9482072075775	13.819890847888	13.3074457817684	10.6227699714497	10.8121956833048	11.3046128893756	9.71441467375297	11.2153982347096
ENSMUSG00000018819	194.046716295563	131.764745616004	145.847510389639	137.91689166439	150.857188669151	157.340335850334	88.0485161889704	118.572020987252	77.6819489670093	113.649592984473	83.6650836876254	78.3733955719857	152.96223141418	93.3317597312194	0.709366667672445	3.87418712954753e-06	0.000265810519408833	Lsp1	7	142014546	142048604	+	5174	protein_coding	lymphocyte specific 1 [Source:MGI Symbol;Acc:MGI:96832]	-	214	182	121	136	159	127	74	132	72	118	90	85	3.5953568679962	2.44897047917391	2.71614613956705	2.52690972532556	2.7461903338876	2.78492534186825	1.61917817282326	2.15982912279327	1.41457872198785	2.05648648353395	1.52752656944268
ENSMUSG00000027932	38.0839349738956	30.4072489883085	26.5177291617526	42.5919812492969	26.5660458033726	48.3171110091577	19.0375170138314	17.9654577253412	10.7891595787513	15.4101143029794	6.50728428681531	16.5967190623029	35.414008530964	14.3843753283369	1.29806733068882	4.0717700724847e-06	0.000274860898320429	Slc27a3	3	90292546	90297245	-	2569	protein_coding	solute carrier family 27 (fatty acid transporter), member 3 [Source:MGI Symbol;Acc:MGI:1347358]	-	42	42	22	42	28	39	16	20	10	16	7	18	1.4211497442012	1.13821360534591	0.994609867732044	1.57167385624713	0.973988572140896	1.72241089254444	0.705091085284005	0.659079460309541	0.395691703838779	0.561598778964561	0.239280123230288
ENSMUSG00000038357	9.06760356521324	12.3076960190773	7.23210795320525	23.3241802079483	5.69272410072269	24.7780056457219	0	1.79654577253412	0	0	4.64806020486808	1.84407989581143	13.7337195819814	1.38144764553561	3.23597983267497	4.22758689549496e-06	0.000284233061114382	Camp	9	109676447	109678685	-	758	protein_coding	cathelicidin antimicrobial peptide [Source:MGI Symbol;Acc:MGI:108443]	-	10	17	6	23	6	20	0	2	0	0	5	2	1.14679409877274	1.56141483811635	0.919340159583937	2.91699626661874	0.70736241288069	2.99362261210112	0	0.223374028170872	0	0	0.579259928928204
ENSMUSG00000039956	672.816184538822	628.416479091709	638.836202533131	881.248373943787	857.703764508886	1193.06097184151	486.646528666066	573.098101438386	376.54166929842	533.575207740662	468.524468650702	434.280815463591	812.013662742974	478.777798542971	0.760678545991091	4.31992751178097e-06	0.000286983755852084	Mrap	16	90535095	90546673	+	1581	protein_coding	melanocortin 2 receptor accessory protein [Source:MGI Symbol;Acc:MGI:1924287]	-	742	868	530	869	904	963	409	638	349	554	504	471	40.7968555178586	38.2231470867143	38.934821390602	52.8402847623765	51.0971284949464	69.1083744526775	29.2873976209952	34.1633692345182	22.4395739101503	31.5971688721781	27.994412292005
ENSMUSG00000095589	13.6014053478199	10.8597317815388	15.6695672319447	9.12685312484935	6.64151145084314	16.1057036697192	1.18984481336446	1.79654577253412	4.31566383150052	0.963132143936213	0	3.68815979162286	12.0007954344525	1.9922243921597	2.58662476381819	4.46756227179169e-06	0.000295618418940967	Ighv1-55	12	115171715	115172211	-	415	IG_V_gene	immunoglobulin heavy variable 1-55 [Source:MGI Symbol;Acc:MGI:4439716]	-	15	15	13	9	7	13	1	2	4	1	0	4	3.14193949470989	2.5164120069997	3.63822406929322	2.08483483822662	1.50733532640359	3.55411532766801	0.272798041881718	0.407994008080774	0.979789867143926	0.217281214331319	0
ENSMUSG00000074183	31.7366124782463	47.7828198387705	32.5444857894236	158.198787497389	132.830229016863	22.3002050811497	21.4172066405604	8.98272886267062	11.8680755366264	1.92626428787243	6.50728428681531	3.68815979162286	70.8988566169736	9.06495323436133	2.98352194135101	4.57065880811556e-06	0.000301249602782136	Gsta1	9	78137938	78149966	+	956	protein_coding	glutathione S-transferase, alpha 1 (Ya) [Source:MGI Symbol;Acc:MGI:1095417]	-	35	66	27	156	140	18	18	10	11	2	7	4	3.18247358163606	4.80645222257473	3.2801979961724	15.6871463768934	13.0866979175207	2.13624408574831	2.13159139420129	0.88555184808327	1.16964977602302	0.188643732107735	0.643002757927416
ENSMUSG00000021868	1124.38284208644	1166.33519333726	1037.80749128495	1126.65931352307	1104.3884755402	709.889861749932	811.474162714565	738.380312511525	511.406164032811	725.238504383968	555.908000502222	614.078605305206	1044.91052958698	659.41429157505	0.665341067342401	4.59874315933001e-06	0.00030191199698174	Ppif	14	25694578	25700892	+	5044	protein_coding	peptidylprolyl isomerase F (cyclophilin F) [Source:MGI Symbol;Acc:MGI:2145814]	-	1240	1611	861	1111	1164	573	682	822	474	753	598	666	21.3698395979079	22.2361220388548	19.8254137942949	21.1746491912714	20.622334960137	12.8888985289882	15.3073017037634	13.7964904814229	9.55265983177447	13.4613983093706	10.4111521659116
ENSMUSG00000097321	169.564186669488	239.638081312622	186.829455457802	134.87460728944	166.986573621199	216.807549400067	96.3774298825216	147.316753347798	97.1024362087616	93.4238179618127	116.201505121702	72.8411558845514	185.783408958436	103.877183067858	0.837712020012996	4.63029172501236e-06	0.000302795756907937	1700028E10Rik	5	151292140	151355583	+	7420	lncRNA	RIKEN cDNA 1700028E10 gene [Source:MGI Symbol;Acc:MGI:1916713]	-	187	331	155	133	176	175	81	164	90	97	125	79	2.19074765936173	3.10572268950147	2.42617419922544	1.72315751566214	2.11967216481552	2.67590323109982	1.23586336628759	1.87116389420333	1.23299028092404	1.17879451252119	1.47937677266704
ENSMUSG00000095079	1091.73946925167	631.312407566786	644.862959160802	833.58591873624	283.687417686014	758.20697275909	123.743860589904	85.3359241953709	378.69950121417	142.54355730256	146.878702473831	284.910343902866	707.232524193434	193.68531494645	1.86872905210039	4.8710165182373e-06	0.000314848214408535	Igha	12	113218450	113223856	-	2668	IG_C_gene	immunoglobulin heavy constant alpha [Source:MGI Symbol;Acc:MGI:96444]	-	1204	872	535	822	299	612	104	95	351	148	158	309	39.2279232365503	22.7546021262631	23.28960612919	29.6185119258806	10.0148695639746	26.0256663280221	4.41302979295913	3.01446097612154	13.3734155732309	5.0020285548087	5.20048621650355
ENSMUSG00000032098	6.34732249564927	7.2398211876925	8.43745927873946	14.197327083099	8.53908615108404	28.4947064925802	0	2.69481865880119	0	0.963132143936213	2.78883612292085	0.922039947905714	12.2092871148074	1.22813781226066	3.2168496141792	5.18972656335814e-06	0.000334158509219918	Treh	9	44584530	44597602	+	2048	protein_coding	trehalase (brush-border membrane glycoprotein) [Source:MGI Symbol;Acc:MGI:1926230]	-	7	10	7	14	9	23	0	3	0	1	3	1	0.297113744535554	0.339944981414347	0.396974193257843	0.657166363395	0.392710480197922	1.27418985887136	0	0.124011850600724	0	0.0440291523181139	0.128636433435814
ENSMUSG00000029723	493.2776339476	473.48430567509	421.872963936973	390.426494785222	454.469140707695	284.947064925802	221.31113528579	258.702591244914	221.177771364402	334.206853945866	274.235552087217	275.689944423809	419.74626732973	264.220641391999	0.668641376469497	5.2408918535448e-06	0.000334976885044711	Tsc22d4	5	137743992	137766712	+	7509	protein_coding	TSC22 domain family, member 4 [Source:MGI Symbol;Acc:MGI:1926079]	TSC22	544	654	350	385	479	230	186	288	205	347	295	299	6.29754747925338	6.06365146552837	5.41352475557372	4.92896651836548	5.70050516255043	3.4752175136084	2.80427232026233	3.24699985655973	2.77519053626547	4.16694383670017	3.44994840078934
ENSMUSG00000111147	38.9906953304169	49.230784076309	32.5444857894236	41.577886457647	32.2587699040953	43.3615098800133	29.7461203341116	14.372366180273	21.5783191575026	14.4469821590432	18.5922408194723	11.9865193227743	39.6606885729842	18.4537579955295	1.13256087025359	5.25159900783441e-06	0.000334976885044711	Gm33699	9	60939494	60966398	+	3468	lncRNA	predicted gene, 33699 [Source:MGI Symbol;Acc:MGI:5592858]	-	43	68	27	41	34	35	25	16	20	15	20	13	1.07781449986732	1.36511239595408	0.904229897445447	1.13653289672004	0.876112269548306	1.14505201699889	0.81611294248063	0.390582499085401	0.586235286713854	0.390016020534158	0.506434862892247
ENSMUSG00000030745	28.109571052161	25.3393741569238	25.3123778362184	19.2678010413486	31.3099825539748	56.9894129851604	13.0882929470091	17.0671848390742	8.63132766300103	9.63132143936213	5.5776722458417	9.22039947905714	31.0547532709645	10.5360331022242	1.54846878241971	5.28247402495692e-06	0.000334976885044711	Il21r	7	125202601	125232742	+	3324	protein_coding	interleukin 21 receptor [Source:MGI Symbol;Acc:MGI:1890475]	-	31	35	21	19	33	46	11	19	8	10	6	10	0.810690966695602	0.733070284830938	0.733757353602944	0.549502697533656	0.887182280174368	1.57012083692452	0.37464592695248	0.483909860667404	0.244652704491414	0.27127468094915	0.15851228380057
ENSMUSG00000076615	38.0839349738956	15.2036244941543	91.6067007405999	41.577886457647	20.8733217026499	224.240951093783	0	0.898272886267062	14.0259074523767	3.85252857574485	6.50728428681531	4.61019973952857	71.931069910455	4.98236549012208	3.85017119269976	5.5823893562029e-06	0.000351837752841936	Ighg3	12	113319844	113324852	-	2512	IG_C_gene	Immunoglobulin heavy constant gamma 3 [Source:MGI Symbol;Acc:MGI:2144790]	-	42	21	76	41	22	181	0	1	13	4	7	5	1.45339717072169	0.582020452255901	3.51388985624412	1.56906691314693	0.782641693020063	8.17514003055433	0	0.0337017343458442	0.526071490171326	0.143585515839964	0.24470964831951
ENSMUSG00000027962	425.270607208501	359.819113028317	429.105071890178	471.554078117216	276.097118885051	415.031594565842	207.032997525417	284.752504946659	260.018745847906	240.783035984053	297.475853111557	247.106706038731	396.146263949184	256.194973909054	0.625566347344753	5.743530578179e-06	0.000357587097730235	Vcam1	3	115903598	115923337	-	8870	protein_coding	vascular cell adhesion molecule 1 [Source:MGI Symbol;Acc:MGI:98926]	-	469	497	356	465	291	335	174	317	241	250	320	268	4.59625248818384	3.90095872607082	4.66144500908317	5.03972194546889	2.93176599602399	4.28506533196639	2.22082825301904	3.02557225101839	2.76194147582863	2.5414798181369	3.16810120317531
ENSMUSG00000001986	92.489556365175	62.2624622141555	55.4461609745736	50.7047395824964	89.1860109113222	35.9281081862968	33.315654774205	31.4395510193472	36.6831425677544	10.5944535832983	22.3106889833668	18.4407989581143	64.3361730390032	25.4640483143477	1.35107227533385	5.75418246835545e-06	0.000357587097730235	Gria3	X	40489731	40767478	+	9859	protein_coding	glutamate receptor, ionotropic, AMPA3 (alpha 3) [Source:MGI Symbol;Acc:MGI:95810]	-	102	86	46	50	94	29	28	35	34	11	24	20	0.899335962478072	0.607301244411666	0.541900001426323	0.487544633704142	0.852030068001741	0.333734720860162	0.321524824694752	0.300543309025928	0.350563825575637	0.100607439235467	0.213772119425132
ENSMUSG00000034762	7.25408285217059	11.583713900308	9.64281060427367	12.1691374997991	10.4366608513249	8.67230197600266	0	0	0	0.963132143936213	0.929612040973616	4.61019973952857	9.95978461397983	1.0838239874064	3.13218263464417	5.76718931886765e-06	0.000357587097730235	Glis1	4	107291788	107492258	+	3645	protein_coding	GLIS family zinc finger 1 [Source:MGI Symbol;Acc:MGI:2386723]	zf-C2H2	8	16	8	12	11	7	0	0	0	1	1	5	0.190786266528337	0.305605408806182	0.254909864093141	0.316490702465129	0.269683941408285	0.217889733605056	0	0	0	0.0247384647318237	0.0240921276338863
ENSMUSG00000063568	33.550133191289	27.5113205132315	48.2140530213684	36.5074124993974	29.4124078537339	32.2114073394385	20.2273618271959	5.38963731760237	10.7891595787513	14.4469821590432	18.5922408194723	15.6746791143971	34.5677890697431	14.1866768027437	1.28623982635695	5.84505895012972e-06	0.000361077977432183	Jazf1	6	52745782	53045616	-	2536	protein_coding	JAZF zinc finger 1 [Source:MGI Symbol;Acc:MGI:2141450]	zf-C2H2	37	38	40	36	31	26	17	6	10	15	20	17	1.26825659677367	1.04321286410056	1.83191335689964	1.36467895562152	1.09237657583271	1.1632159786926	0.75890780184366	0.20029674292609	0.400840688943937	0.533349983916585	0.692553668970944
ENSMUSG00000041836	92.489556365175	85.4298900147715	89.1959980895315	78.0852989570444	71.1590512590337	56.9894129851604	39.2648788410273	53.8963731760237	51.7879659780062	36.5990214695761	47.4102140896544	47.9460772910971	78.8915346117861	46.1507551408975	0.775818677683514	5.97392020300051e-06	0.000366678332521133	Ptpre	7	135139210	135288022	+	10201	protein_coding	protein tyrosine phosphatase, receptor type, E [Source:MGI Symbol;Acc:MGI:97813]	-	102	118	74	77	75	46	33	60	48	38	51	52	0.869184712682218	0.805337358969873	0.842525703875146	0.72564669319491	0.657019788456479	0.511624513472904	0.36623558313598	0.497943868307581	0.478321099733041	0.335900867562484	0.439035983384109
ENSMUSG00000041079	260.24022232162	235.294188600006	212.141833294021	252.509603120832	241.940774280714	245.302255892647	218.931445659061	159.892573755537	130.548830902891	139.654160870751	171.048615539145	124.475392967271	241.23814625164	157.425169949109	0.620380077013255	6.38341692728996e-06	0.000385884521800659	Rwdd2b	16	87230295	87237461	-	3917	protein_coding	RWD domain containing 2B [Source:MGI Symbol;Acc:MGI:1858215]	-	287	325	176	249	255	198	184	178	121	145	184	135	6.36917204522886	5.77654785880494	5.21859126924406	6.1111510512055	5.81763597930851	5.73519091287445	5.31806445700485	3.84714288702154	3.14016774180701	3.33798750890659	4.12512334988381
ENSMUSG00000073421	1149.77213206904	1074.38946425357	712.362633390718	1064.79953123242	1017.10003932912	872.185798729411	578.26457929513	774.311227962208	625.771255567575	750.27994012631	615.403171124534	545.847649160183	981.768266500713	648.312970539323	0.599437562785893	6.40094889748357e-06	0.000385884521800659	H2-Ab1	17	34476663	34488393	+	2568	protein_coding	histocompatibility 2, class II antigen A, beta 1 [Source:MGI Symbol;Acc:MGI:103070]	-	1268	1484	591	1050	1072	704	486	862	580	779	662	592	42.9218951429449	40.2325415013197	26.7292423422957	39.3071469694205	37.3043691594587	31.1038321990021	21.4254817239578	28.4173863922771	22.9590557848075	27.353488074416	22.6378750230885
ENSMUSG00000022091	1651.21060922533	1463.89184415142	1351.19883592385	1541.42408330789	1267.57989976092	1802.59991072627	1047.06343576073	1259.37858654642	966.708698256116	920.75432960302	808.762475647046	1155.31605472586	1512.98419718261	1026.33059675653	0.5595076043691	6.40797425844234e-06	0.000385884521800659	Sorbs3	14	70417917	70449438	-	3630	protein_coding	sorbin and SH3 domain containing 3 [Source:MGI Symbol;Acc:MGI:700013]	-	1821	2022	1121	1520	1336	1455	880	1402	896	956	870	1253	43.6071773231347	38.7804739657237	35.8668448907871	40.2544786027961	32.8896890346795	45.4770859870552	27.4451363347668	32.6974040938894	25.091257864931	23.7476994418202	21.0467632358674
ENSMUSG00000074476	320.086405852027	317.104168020932	317.007398615497	381.299641660373	394.695537650107	188.312842907486	220.121290472426	204.80621806889	121.91750323989	195.515825219051	175.696675744013	181.641869737426	319.750999117737	183.283230413616	0.8046501823172	6.50027048007277e-06	0.000390039527264868	Spc24	9	21666738	21671599	-	2573	protein_coding	SPC24, NDC80 kinetochore complex component, homolog (S. cerevisiae) [Source:MGI Symbol;Acc:MGI:1914879]	-	353	438	263	376	416	152	185	228	113	203	189	197	11.9258563616408	11.8514888071599	11.8716244444679	14.0483494475485	14.4481911470943	6.70254999758731	8.13994157227707	7.50182530987229	4.46436512045418	7.11420750149318	6.4505196998144
ENSMUSG00000051457	44.4312574695449	49.9547661950783	51.830106997971	42.5919812492969	42.6954307554202	58.2283132674465	28.5562755207471	27.8464594742789	22.6572351153777	27.9308321741502	29.7475853111557	17.5187590102086	48.288642655793	25.7095244343197	0.904995056973596	6.53874858947712e-06	0.00039094710763013	Spn	7	126731404	126736995	-	4681	protein_coding	sialophorin [Source:MGI Symbol;Acc:MGI:98384]	-	49	69	43	42	45	47	24	31	21	29	32	19	0.909938611762808	1.02624023101099	1.06690070360603	0.862557175111916	0.859080392485948	1.1391881988754	0.580446164738712	0.560654017726891	0.45603870391793	0.558636918281868	0.600321676397458
ENSMUSG00000025190	6661.96833936217	8865.88502644824	11044.63419587	11751.3304456394	7004.89700593928	13829.8438511597	6428.7315266082	6520.56288141261	4608.05005608468	3732.13705775283	3875.55259881901	6244.0545272175	9859.75981073644	5234.84810798247	0.913341086319058	6.57406168276365e-06	0.000391659667726499	Got1	19	43488191	43513044	-	2539	protein_coding	glutamic-oxaloacetic transaminase 1, soluble [Source:MGI Symbol;Acc:MGI:95791]	-	7347	12246	9163	11588	7383	11163	5403	7259	4271	3875	4169	6772	251.537067850018	335.791841844639	419.149712666329	438.755959639778	259.85441606131	498.83220535476	240.913763457689	242.039351995512	170.996774996776	137.619280345235	144.192237883094
ENSMUSG00000030498	955.725415773475	734.841850550789	1100.48576021273	1067.84181560737	1035.12699898141	711.128762032218	669.882629924194	720.414854786184	600.956188536447	435.335729059168	492.694381716016	570.742727753637	934.191767193	581.671085295941	0.68360179551663	6.76967597651509e-06	0.000399053329305772	Gas2	7	51511763	51644723	+	4993	protein_coding	growth arrest specific 2 [Source:MGI Symbol;Acc:MGI:95657]	-	1054	1015	913	1053	1091	574	563	802	557	452	530	619	18.3498999182997	14.1528225869343	21.2375003271481	20.2742150150397	19.5264421349639	13.0432730777519	12.7654513309541	13.598302194024	11.3400423963376	8.16295016708768	9.32152548959009
ENSMUSG00000036820	416.203003643288	425.701485836319	435.131828517849	389.412399993572	430.749456954684	330.786375370387	254.626790059995	295.531779581864	261.097661805781	337.096250377675	229.614174120483	316.25970213166	404.66409171935	282.371059679576	0.51929754974225	6.96394759488126e-06	0.000407634428971703	Amdhd2	17	24374807	24382740	-	3659	protein_coding	amidohydrolase domain containing 2 [Source:MGI Symbol;Acc:MGI:2443978]	-	459	588	361	384	454	267	214	329	242	350	247	343	10.904479268467	11.1880269280872	11.4587957815537	10.0889520457864	11.0880040935346	8.27913782416914	6.62126102747072	7.61211559077733	6.72316864971744	8.62533380202898	5.92798685179075
ENSMUSG00000075602	573.072545321477	473.48430567509	382.096370194344	592.231358323558	365.283129796373	237.86885419893	241.538497112986	248.821589495976	207.151863912025	281.234586029374	260.291371472612	201.004708643446	437.339427251629	240.007102777737	0.867229325680169	7.14268282945881e-06	0.00041519324044434	Ly6a	15	74866726	74869880	-	1205	protein_coding	lymphocyte antigen 6 complex, locus A [Source:MGI Symbol;Acc:MGI:107527]	-	632	654	317	584	385	192	203	277	192	292	280	218	45.591584546197	37.785857970666	30.5538823770105	46.591108473269	28.5518081536614	18.0780025093257	19.0720921479878	19.4609756012138	16.1970241937818	21.8507365582317	20.4053323345596
ENSMUSG00000033854	72.5408285217059	55.7466231452323	67.4996742299157	67.9443510405451	51.2345169065042	49.5560112914438	16.6578273871025	30.5412781330801	36.6831425677544	20.2257750226605	37.1844816389446	40.5697577078514	60.7536675225578	30.3103770762323	0.993984489541898	7.33997711215144e-06	0.000425002335582385	Kcnk10	12	98395696	98544569	-	8774	protein_coding	potassium channel, subfamily K, member 10 [Source:MGI Symbol;Acc:MGI:1919508]	-	80	77	56	67	54	40	14	34	34	21	40	44	0.792587122744232	0.610986594359663	0.741283927779404	0.734098633296495	0.549991609376803	0.517247763841498	0.180642423448003	0.328059918738302	0.393914834323023	0.215820125700643	0.400345590269048
ENSMUSG00000076752	19.9487278434691	17.375570850462	18.0802698830131	21.2959906246485	13.2830229016863	3.71670084685828	3.56953444009339	2.69481865880119	6.47349574725078	2.88939643180864	3.71844816389446	0	15.6167138250229	3.22428224030808	2.31484097123807	7.362205203924e-06	0.000425002335582385	Trgc2	13	19488819	19491721	-	914	TR_C_gene	T cell receptor gamma, constant 2 [Source:MGI Symbol;Acc:MGI:98626]	-	22	24	15	21	14	3	3	3	6	3	4	0	2.09233461609783	1.82811550617921	1.90607177506735	2.20876922138888	1.36880560275162	0.372401412468159	0.371590330571924	0.277873380777114	0.667307650215639	0.295968393700757	0.384314246063526
ENSMUSG00000038257	11.7878846347772	18.0995529692313	12.0535132553421	11.1550427081492	10.4366608513249	0	1.18984481336446	0.898272886267062	0	0	0.929612040973616	0	10.5887757364708	0.502954956767524	4.43887201459458	7.43462950928357e-06	0.00042770835950143	Glra3	8	56393495	56583105	+	9208	protein_coding	glycine receptor, alpha 3 subunit [Source:MGI Symbol;Acc:MGI:95749]	-	13	25	10	11	11	0	1	1	0	0	1	0	0.122724902794381	0.189022404956718	0.126133043904689	0.114843023415683	0.106754774808123	0	0.0122948726521409	0.00919404394838842	0	0	0.00953690326080752
ENSMUSG00000036862	141.454615617327	182.443493929851	336.293019824044	213.974001038135	71.1590512590337	148.668033874331	99.946964322615	65.5739206974956	48.5512181043808	41.4146821892572	51.1286622535489	103.26847416544	182.332035923787	68.3139869554562	1.41600402563121	7.52935689953441e-06	0.000430201241826299	Dchs1	7	105402197	105436861	-	11052	protein_coding	dachsous cadherin related 1 [Source:MGI Symbol;Acc:MGI:2685011]	-	156	252	279	211	75	120	84	73	45	43	55	112	1.22698252435468	1.58744340506713	2.93195644271218	1.83534968642492	0.606429502537508	1.23190333331849	0.860454192905962	0.559182884310851	0.413897388909537	0.350830914743249	0.437013145801969
ENSMUSG00000076613	537.708891417145	380.814594472626	929.325871986875	858.938288527488	254.27500983228	2308.07122589899	28.5562755207471	36.8291883369496	346.332022477916	45.267210765002	72.509739195942	59.0105566659657	878.188980355902	98.0841654937538	3.1628646246562	7.80630443724862e-06	0.000441504535756686	Ighg2b	12	113266585	113271553	-	2678	IG_C_gene	immunoglobulin heavy constant gamma 2B [Source:MGI Symbol;Acc:MGI:96445]	-	593	526	771	847	268	1863	24	41	321	47	78	64	19.2485835188108	13.6745724921076	33.4378228394153	30.4053551494003	8.94301904420183	78.9293529904602	1.01458868451901	1.29611987443883	12.184718740812	1.58255044269319	2.5577418997723
ENSMUSG00000051989	254.799660182492	235.294188600006	207.320427991884	285.974731245279	300.765589988182	253.974557868649	148.730601670558	194.925216319953	134.864494734391	212.852203809903	145.019478391884	158.590871039783	256.354859312749	165.830477661079	0.626801470783361	8.03516203907241e-06	0.000452918005710812	Smim11	16	92098174	92109929	+	972	protein_coding	small integral membrane protein 11 [Source:MGI Symbol;Acc:MGI:1916186]	-	281	325	172	282	317	205	125	217	125	221	156	172	25.1301285442794	23.2785369989084	20.5521077925095	27.8907431547395	29.1442532135545	23.9289618155552	14.5590518751174	18.9001545255731	13.0726850200852	20.5020026464989	14.0938946658235
ENSMUSG00000015452	23.5757692695544	18.0995529692313	16.8749185574789	30.4228437494978	18.0269596522885	30.9725070571524	2.37968962672893	10.7792746352047	10.7891595787513	3.85252857574485	3.71844816389446	11.0644793748686	22.9954252092006	7.09726332586548	1.67271507584003	8.45420799664059e-06	0.000470544325749442	Ager	17	34816836	34819910	+	2141	protein_coding	advanced glycosylation end product-specific receptor [Source:MGI Symbol;Acc:MGI:893592]	-	26	25	14	30	19	25	2	12	10	4	4	12	1.05562905645087	0.812946429164622	0.759461137591837	1.34704415049672	0.793043240721447	1.32482831619141	0.105755429594501	0.474500270958023	0.474793081346017	0.168466518351233	0.164065026110258
ENSMUSG00000022987	58.939423173886	42.7149450073858	47.0087016958342	35.4933177077475	57.8760283573474	29.7336067748663	11.8984481336446	7.1861830901365	18.3415712838772	21.1889071665967	26.0291371472612	25.81711854136	45.2943371195112	18.4102275604794	1.29760853531492	8.78739182892613e-06	0.00048551064887146	Zfp641	15	98183466	98194042	-	4288	protein_coding	zinc finger protein 641 [Source:MGI Symbol;Acc:MGI:2442788]	zf-C2H2	65	59	39	35	61	24	10	8	17	22	28	28	1.3176899544434	0.957934514791474	1.05634071041746	0.7846762548	1.27126178664402	0.635027781708764	0.264018627287577	0.157945441561121	0.403009416552029	0.462634675103764	0.573424101286016
ENSMUSG00000027490	58.0326628173647	54.2986589076938	50.6247556724368	84.169867706944	48.3881548561429	42.1226095977272	33.315654774205	32.3378239056142	30.2096468205036	28.8939643180864	28.8179732701821	26.7391584892657	56.2727849263849	30.0523702629762	0.912024644460471	9.25220900801086e-06	0.000506180493474215	E2f1	2	154401327	154411812	-	3154	protein_coding	E2F transcription factor 1 [Source:MGI Symbol;Acc:MGI:101941]	E2F	64	75	42	83	51	34	28	36	28	30	31	29	1.76389585667924	1.65553421513138	1.54661347075218	2.52984344404692	1.44500191065006	1.22307612490599	1.00504541745896	0.966301598086044	0.902438035527301	0.857689003939416	0.863123006338296
ENSMUSG00000034774	350.916257973752	393.846272610472	437.542531168918	382.313736452023	323.536486391073	231.6743527875	223.690824912519	189.53557900235	291.307308626285	141.580425158623	140.371418187016	192.706349112294	353.304939563956	196.531984166515	0.849169274693434	9.51615621194756e-06	0.000518924987440437	Dsg1c	18	20380397	20418088	+	4088	protein_coding	desmoglein 1 gamma [Source:MGI Symbol;Acc:MGI:2664358]	-	387	544	363	377	341	187	188	211	270	147	151	209	8.2291453448774	9.26459841324611	10.3131165309099	8.86559128654993	7.45424093919501	5.18999548403725	5.2063853296506	4.36961782260188	6.71388543379874	3.24247565564631	3.24368556483681
ENSMUSG00000021950	21.7622485565118	19.5475172067698	12.0535132553421	8.11275833319942	11.3854482014454	3.71670084685828	4.75937925345786	2.69481865880119	1.07891595787513	1.92626428787243	1.85922408194723	0.922039947905714	12.7630310666878	2.20677369797659	2.58790884273032	9.67147162951893e-06	0.000525682164122651	Anxa8	14	33807938	33822528	+	1880	protein_coding	annexin A8 [Source:MGI Symbol;Acc:MGI:1201374]	-	24	27	10	8	12	3	4	3	1	2	2	1	1.10970628962094	0.999872217674879	0.617783546954454	0.409081067548012	0.570405009535706	0.181050473933988	0.2408748667679	0.135093760654405	0.0540708503809481	0.0959273446249971	0.0934210693888464
ENSMUSG00000022181	356.35682011288	454.660770587089	476.113773586013	265.692835412281	377.617365347939	483.171110091577	196.324394205137	306.311054217068	293.465140542035	162.76933232522	206.373873096143	219.44550760156	402.26877918963	230.781550331194	0.80052452531745	1.18267725919937e-05	0.00061888934103897	C6	15	4756657	4844449	+	3556	protein_coding	complement component 6 [Source:MGI Symbol;Acc:MGI:88233]	-	393	628	395	262	398	390	165	341	272	169	222	238	9.60694829189557	12.2952249205898	12.901182845005	7.08299249969941	10.0018711177118	12.4434015268466	5.25305003314135	8.11828909639352	7.77549776456738	4.28543812348905	5.48231404951194
ENSMUSG00000093606	49.8718196086728	65.8823728080018	71.1157282065183	42.5919812492969	50.2857295563838	43.3615098800133	22.6070514539248	21.5585492704095	44.2355542728803	18.299510734788	27.8883612292085	22.1289587497371	53.8515235514812	26.119664285158	1.05285581582284	1.18299139318123e-05	0.00061888934103897	B130034C11Rik	16	87292823	87309969	+	4790	lncRNA	RIKEN cDNA B130034C11 gene [Source:MGI Symbol;Acc:MGI:3041186]	-	55	91	59	42	53	35	19	24	41	19	30	24	0.99811787010095	1.32264856568328	1.4305751780415	0.842929047327532	0.988781404838861	0.829027222328212	0.449063164976482	0.424177486480638	0.870100448301352	0.357674817328277	0.549994604752708
ENSMUSG00000044442	247.545577330321	260.63356275693	244.686319083444	193.692105205136	245.735923681196	182.118341496056	140.401687977007	146.418480461531	115.444007492639	182.031975203944	171.048615539145	151.214551456537	229.068638258847	151.093219688467	0.6013085739222	1.20594891574086e-05	0.000628934292785598	N6amt1	16	87151073	87165630	+	6135	protein_coding	N-6 adenine-specific DNA methyltransferase 1 (putative) [Source:MGI Symbol;Acc:MGI:1915018]	-	273	360	203	191	259	147	118	163	107	189	184	164	3.8681449068531	4.08532413850317	3.84304666437975	2.99292644122127	3.77263796852928	2.71856066158093	2.17749309061903	2.24928725970855	1.77292457418607	2.77790579398158	2.63375846153136
ENSMUSG00000027863	29.9230917652037	24.6153920381545	27.7230804872868	19.2678010413486	37.0027066546975	32.2114073394385	14.2781377603736	10.7792746352047	11.8680755366264	16.3732464469156	12.084956532657	4.61019973952857	28.4572465543549	11.6656484418843	1.29397769558482	1.22349236038021e-05	0.000634210979676674	Cd2	3	101183215	101195255	-	1741	protein_coding	CD2 antigen [Source:MGI Symbol;Acc:MGI:88320]	-	33	34	23	19	39	26	12	12	11	17	13	5	1.64766844265947	1.35962371888821	1.53434581104599	1.04913668386093	2.0018234395538	1.6943800815419	0.780318350701296	0.583518139070148	0.642266045880532	0.880481888057125	0.655718246945263
ENSMUSG00000076609	2294.10370199895	1396.56150710588	2939.85188297794	2549.43430620792	1302.68503171538	6872.17986584097	262.955703753547	317.98860173854	1328.14554414428	646.261668581199	807.832863606072	420.450216245006	2892.46938264117	630.605766344775	2.19740419970858	1.22364342892041e-05	0.000634210979676674	Igkc	6	70703419	70703950	+	532	IG_C_gene	immunoglobulin kappa constant [Source:MGI Symbol;Acc:MGI:96495]	-	2530	1929	2439	2514	1373	5547	221	354	1231	671	869	456	413.39340507151	252.44058722099	532.469032616767	454.287601309568	230.631614475869	1182.99468693875	47.0294594195146	56.3330824503256	235.216330112069	113.731604039043	143.443486355213
ENSMUSG00000024669	16.3216864173838	13.0316781378465	24.1070265106842	19.2678010413486	15.1805976019272	11.1501025405749	5.94922406682232	0.898272886267062	6.47349574725078	3.85252857574485	5.5776722458417	6.45427963534	16.5098153749609	4.86757885954445	1.77362430522603	1.23160009563891e-05	0.000636364728428736	Cd5	19	10694480	10716366	-	4928	protein_coding	CD5 antigen [Source:MGI Symbol;Acc:MGI:88340]	-	18	18	20	19	16	9	5	1	6	4	6	7	0.317509307704043	0.254296505577486	0.471360823163301	0.37064670588512	0.290141076278984	0.207208740460165	0.114865246936803	0.0171791308191478	0.123766069865482	0.0731913181392024	0.106918594024573
ENSMUSG00000037552	180.445310947743	193.30322571139	208.525779317418	206.875337496585	183.115958573247	214.329748835494	123.743860589904	150.011572006599	121.91750323989	157.953671605539	122.708789408517	158.590871039783	197.765893480313	139.154377981705	0.499882445877909	1.2521082549023e-05	0.000644970593702136	Plekhg2	7	28059029	28072024	-	6797	protein_coding	pleckstrin homology domain containing, family G (with RhoGef domain) member 2 [Source:MGI Symbol;Acc:MGI:2141874]	-	199	267	173	204	193	173	104	167	113	164	132	172	2.54501567525493	2.73484412177531	2.95612653834731	2.88529445023565	2.53746448997027	2.88778657948557	1.73222943763645	2.08003712888319	1.6899825592068	2.1756891933779	1.70541213620245
ENSMUSG00000039747	59.8461835304074	41.2669807698473	27.7230804872868	43.6060760409469	36.0539193045771	42.1226095977272	19.0375170138314	21.5585492704095	19.4204872417523	23.1151714544691	22.3106889833668	20.2848788539257	41.7698082884654	20.9545488029591	0.999500541098804	1.28406770309111e-05	0.00065940421525915	Orai2	5	136176313	136199567	-	6077	protein_coding	ORAI calcium release-activated calcium modulator 2 [Source:MGI Symbol;Acc:MGI:2443195]	-	66	57	23	43	38	34	16	24	18	24	24	22	0.944081210686236	0.65301657644208	0.439574799577268	0.680231065916186	0.55879729418615	0.634783955562532	0.298071251949088	0.334344275175622	0.301095536760125	0.356116652088191	0.346812460986075
ENSMUSG00000044408	1209.61831559945	1119.27635561726	1170.39613709372	1207.78689685506	1093.00302733876	968.820020747726	969.723522892039	952.169259443086	755.241170512591	838.888097368441	700.927478894106	764.371116813837	1128.150125542	830.220107654017	0.443295277602097	1.30320104017177e-05	0.000662884260053179	Sptssa	12	54692177	54703358	-	1518	protein_coding	serine palmitoyltransferase, small subunit A [Source:MGI Symbol;Acc:MGI:1913399]	-	1334	1546	971	1191	1152	782	815	1060	700	871	754	829	76.390387512795	70.9049090720657	74.2919307835584	75.4253324049244	67.8173228728618	58.4482136053561	60.7820274805297	59.1161278507024	46.8756515819023	51.738836718228	43.6186542424498
ENSMUSG00000039682	4365.14435629365	5075.11465257244	5046.80600001173	4212.5497645138	4062.70743321576	4857.72800684378	3712.31581769713	3815.86322086248	3632.71003016556	3383.48322164792	3599.45782264984	3777.59766656971	4603.34170224186	3653.57129659877	0.333280758946483	1.30512096651904e-05	0.000662884260053179	Lap3	5	45650716	45670033	+	3098	protein_coding	leucine aminopeptidase 3 [Source:MGI Symbol;Acc:MGI:1914238]	-	4814	7010	4187	4154	4282	3921	3120	4248	3367	3513	3872	4097	135.076353387699	157.5343230076	156.969666135081	128.902791262006	123.516558843446	143.599090552498	114.015140293237	116.084699277882	110.479767616974	102.250870228392	109.755583548482
ENSMUSG00000058013	272.934867312918	295.384704457854	344.730479102784	332.623091661176	259.018946582883	309.725070571524	177.286877191305	256.007772586113	227.651267111652	191.663296643306	220.318053710747	191.784309164389	302.40285994819	210.785262734585	0.516274708335587	1.30879863809901e-05	0.000662884260053179	Septin11	5	93241296	93324306	+	9472	protein_coding	septin 11 [Source:MGI Symbol;Acc:MGI:1277214]	-	301	408	286	328	273	250	149	285	211	199	237	208	2.76235481406029	2.99886599820656	3.50686082692642	3.32896628870363	2.57561468093773	2.99457076115478	1.78087699744046	2.54727044477162	2.26444519944198	1.89444352676858	2.19724934949823
ENSMUSG00000045438	622.944364930149	627.69249697294	590.622149511762	549.639377074261	602.479967326485	499.276813761296	454.520718705225	413.205527682849	370.068173551169	508.53377199832	429.480762929811	442.579174994743	582.109194929482	436.398021643686	0.417414612044377	1.31064267413895e-05	0.000662884260053179	Cox19	5	139321944	139337173	-	3747	protein_coding	cytochrome c oxidase assembly protein 19 [Source:MGI Symbol;Acc:MGI:1915283]	-	687	867	490	542	635	403	382	460	343	528	462	480	15.9377752804779	16.1092006436887	15.1882093262461	13.9056993791274	15.1443265809031	12.2027471818652	11.5416796315743	10.3931219832692	9.30532350137458	12.7063409885985	10.8275692591909
ENSMUSG00000029596	204.927840573819	228.778349531083	259.150534989855	314.369385411477	186.911107973728	390.25358892012	173.717342751212	174.26493993581	119.759671324139	139.654160870751	85.5243077695727	153.058631352349	264.065134566681	140.996509000639	0.90320473025322	1.34708380122098e-05	0.000679262949284348	Sdsl	5	120596251	120610875	-	1497	protein_coding	serine dehydratase-like [Source:MGI Symbol;Acc:MGI:2182607]	-	226	316	215	310	197	315	146	194	111	145	92	166	13.1232467249539	14.6961599019345	16.6805684488303	19.9075188850185	11.7599198024741	23.8739903504136	11.0413048481051	10.9711414798207	7.5374115280536	8.73406618061931	5.39682971325814
ENSMUSG00000051483	1975.83081685996	1860.63404523697	1812.84839360345	2269.54414371254	1991.50464790282	2527.35657586363	1438.52237935764	1524.3690879952	1354.03952713329	1676.81306259295	1474.36469698415	1698.39758404233	2072.95310386323	1527.75105635093	0.439467119896393	1.37419323205057e-05	0.000690851918851611	Cbr1	16	93402741	93407393	+	2554	protein_coding	carbonyl reductase 1 [Source:MGI Symbol;Acc:MGI:88284]	-	2179	2570	1504	2238	2099	2040	1209	1697	1255	1741	1586	1842	74.1636323668424	70.0568840006663	68.3944923525708	84.2396264117173	73.443181161219	90.6244815494167	53.5913569081926	56.2513351920371	49.9509649133942	61.4678686658547	54.5324460014361
ENSMUSG00000029372	19.9487278434691	28.2353026320008	16.8749185574789	37.5215072910473	14.2318102518067	40.8837093154411	3.56953444009339	17.0671848390742	7.55241170512591	5.77879286361728	2.78883612292085	6.45427963534	26.2826626485407	7.20183993436194	1.84603805685204	1.45718684002927e-05	0.000717493084968529	Ppbp	5	90916377	90917922	+	1083	protein_coding	pro-platelet basic protein [Source:MGI Symbol;Acc:MGI:1888712]	-	22	39	14	37	15	33	3	19	7	6	3	7	1.76582995301331	2.50711777982703	1.50139085464831	3.28435815542933	1.23772093481894	3.45717802488908	0.313604397177044	1.48524134520633	0.657038218848824	0.499566226855941	0.243257078187024
ENSMUSG00000040429	68.0070267390993	52.126712551386	39.7765937426289	45.6342656242467	57.8760283573474	37.1670084685828	27.3664307073827	26.9481865880119	26.9728989468782	27.9308321741502	27.8883612292085	26.7391584892657	50.0979392472152	27.3076446891495	0.88913760879401	1.49248483351716e-05	0.000732718140701194	Mterf1a	5	3940581	3943933	-	3144	protein_coding	mitochondrial transcription termination factor 1a [Source:MGI Symbol;Acc:MGI:1918240]	-	75	72	33	45	61	30	23	30	25	29	30	29	2.07364009272361	1.59436791283187	1.21906142662387	1.3759644686133	1.73383286931602	1.08261733777321	0.828198889873091	0.807812563709548	0.808311058493816	0.831736454986457	0.837937072762554
ENSMUSG00000042379	89.7692752956111	72.398211876925	161.517077621584	68.9584458321951	47.4393675060224	7.43340169371657	27.3664307073827	19.7620034978754	17.2626553260021	26.967700030214	11.1553444916834	13.8305992185857	74.5859633043424	19.3907888786239	1.94730033520982	1.53421515194071e-05	0.000751002802884192	Esm1	13	113346193	113354632	+	2097	protein_coding	endothelial cell-specific molecule 1 [Source:MGI Symbol;Acc:MGI:1918940]	-	99	100	134	68	50	6	23	22	16	28	12	15	4.10384944015755	3.32001584137617	7.42165146155298	3.11736550282176	2.13074514768544	0.324630320453884	1.24170591786409	0.8881700748158	0.775608573895526	1.20400939939434	0.502522490560891
ENSMUSG00000018861	631.105208138841	637.10426451694	594.238203488365	796.064411445193	750.490793945275	616.972340578475	487.83637347943	582.979103187324	374.38383738267	431.483200483423	319.786542094924	445.34529483846	670.995870352182	440.302391911039	0.60803493847365	1.54003206013048e-05	0.000751652382467764	Fdxr	11	115158850	115167876	-	2806	protein_coding	ferredoxin reductase [Source:MGI Symbol;Acc:MGI:104724]	-	696	880	493	785	791	498	410	649	347	448	344	483	21.5613638311239	21.8340143729221	20.4057912565669	26.8942373257019	25.1911939172118	20.1362194958371	16.5419054975675	19.5807316761289	12.5707982731701	14.3966227257587	10.7657295073334
ENSMUSG00000075520	5.44056213912794	15.9276066129235	20.4909725340816	8.11275833319942	6.64151145084314	0	2.37968962672893	0	0	0	0	0	9.43556851169593	0.396614937788155	4.7354001491489	1.5672443008908e-05	0.000762710373291073	Malrd1	2	15531290	16260366	+	6738	protein_coding	MAM and LDL receptor class A domain containing 1 [Source:MGI Symbol;Acc:MGI:1928271]	-	6	22	17	8	7	0	2	0	0	0	0	0	0.0774060486972161	0.227316133609451	0.293030011289171	0.114139567674423	0.0928382547428748	0	0.0336037956013396	0	0	0	0
ENSMUSG00000029822	171.37770738253	233.122242243699	247.097021734513	115.606806248092	120.495993465297	50.7949115737299	47.5937925345786	26.0499137017448	34.5253106520041	87.6450250981954	48.339826130628	83.90563525942	156.41578044131	54.6765838960952	1.51667119554407	1.57987465298246e-05	0.000766628451176214	Osbpl3	6	50270310	50433181	-	9021	protein_coding	oxysterol binding protein-like 3 [Source:MGI Symbol;Acc:MGI:1918970]	-	189	322	205	114	127	41	40	29	32	91	52	91	1.82121733930141	2.48507657314688	2.63932800128862	1.21486329670893	1.25808206847675	0.515662363035576	0.501989523914923	0.272154300368702	0.360592213603573	0.909613685757927	0.506199076790468
ENSMUSG00000024399	60.7529438869287	44.1629092449243	60.2675662767105	42.5919812492969	55.9784536571065	73.0951166548796	34.5054995875695	39.5240069957507	26.9728989468782	30.8202286059588	22.3106889833668	22.1289587497371	56.1414951616411	29.3770469782102	0.926964132822468	1.59863058894376e-05	0.000773487707789233	Ltb	17	35413415	35415296	+	1516	protein_coding	lymphotoxin B [Source:MGI Symbol;Acc:MGI:104796]	-	67	61	50	42	59	59	29	44	25	32	24	24	3.84176023088868	2.80136191544403	3.8305839982664	2.66334441734755	3.47786519666339	4.41559335284915	2.16564936282749	2.4571143098796	1.67633902896079	1.90336050548807	1.39022382942769
ENSMUSG00000095630	9.06760356521324	10.8597317815388	15.6695672319447	14.197327083099	4.74393675060224	30.9725070571524	1.18984481336446	1.79654577253412	2.15783191575026	0	5.5776722458417	2.76611984371714	14.2517789115917	2.24800243186795	2.62160005988248	1.6088335120843e-05	0.000775434794986943	Igkv6-23	6	70237393	70237939	-	369	IG_V_gene	immunoglobulin kappa variable 6-23 [Source:MGI Symbol;Acc:MGI:3711980]	-	10	15	13	14	5	25	1	2	2	0	6	3	2.35574505926758	2.83011106478286	4.09176961722679	3.64736236377496	1.21088687661148	7.68687649042226	0.306805385856133	0.45885504973854	0.550965846700175	0	1.4278992719596
ENSMUSG00000021222	127.853210269507	110.045282052926	130.177943157695	106.479953123242	102.469033813008	65.661714961163	65.4414647350456	70.0652851288309	51.7879659780062	75.1243072270246	64.1432308271795	56.2444368222486	107.114522896257	63.8011151197226	0.749928313318457	1.62245912203229e-05	0.000778269001774861	Dcaf4	12	83567240	83588694	+	3633	protein_coding	DDB1 and CUL4 associated factor 4 [Source:MGI Symbol;Acc:MGI:1921078]	-	141	152	108	105	108	53	55	78	48	78	69	61	3.37371482765298	2.91284098360475	3.45264991394529	2.77844077669893	2.65655181980296	1.6551857255512	1.71390457086436	1.81761162146637	1.34306455776954	1.93597382546237	1.66784766324266
ENSMUSG00000026113	599.368595660595	677.647263168018	590.622149511762	436.060760409469	559.784536571065	531.488221100735	387.889409156815	433.865804066991	395.962156540172	463.266561233318	380.211324758209	359.595579683229	565.828587736941	403.465139239789	0.489252162929985	1.64997851165239e-05	0.000789208293244936	Inpp4a	1	37338946	37449817	+	10387	protein_coding	inositol polyphosphate-4-phosphatase, type I [Source:MGI Symbol;Acc:MGI:1931123]	-	661	936	490	430	590	429	326	483	367	481	409	390	5.53179379667754	6.27370803246983	5.47898530330647	3.97974794220917	5.07600234730115	4.68601226652675	3.55317676770748	3.93666886250846	3.59167458639058	4.17566088367635	3.45784772670029
ENSMUSG00000026832	48.0582988956302	52.8506946701553	112.097673274681	56.7893083323959	32.2587699040953	90.4397206068849	21.4172066405604	37.7274612232166	29.1307308626285	27.9308321741502	26.0291371472612	22.1289587497371	65.4157442806405	27.394054466259	1.24070087728355	1.74969362076937e-05	0.000829790960490087	Cytip	2	58019149	58085544	-	6744	protein_coding	cytohesin 1 interacting protein [Source:MGI Symbol;Acc:MGI:2183535]	-	53	73	93	56	34	73	18	42	27	29	28	24	0.683145108601661	0.753605197232659	1.60162033436413	0.798266140114448	0.450527483806869	1.22812213536479	0.302165090874323	0.527234249766303	0.406974550020303	0.387749023499025	0.364597056096447
ENSMUSG00000058672	685.510829530121	773.212902845559	830.48706329307	1009.02431769168	1137.59603279442	475.73770839786	531.860631573916	518.303455376095	468.249525717806	511.423168430129	471.313304773623	468.396293536103	818.594809092118	494.924396567945	0.726661235260777	1.85281389281549e-05	0.000870416837400502	Tubb2a	13	34258257	34261990	-	1610	protein_coding	tubulin, beta 2A class IIA [Source:MGI Symbol;Acc:MGI:107861]	-	756	1068	689	995	1199	384	447	577	434	531	507	508	40.8178922182311	46.1831937781534	49.7035642261518	59.4120376518099	66.550794000757	27.0608608990527	31.4319259374336	30.3404363990626	27.4021666104492	29.7398601218143	27.6537970492773
ENSMUSG00000036372	545.869734625837	550.950392383399	642.452256509734	410.708390618221	507.60123231444	489.365611503007	337.915926995508	416.798619227917	391.646492708672	399.699839733528	295.61662902961	341.154780725114	524.491269659106	363.805381403392	0.527306578243782	1.85407539672708e-05	0.000870416837400502	Tmem258	19	10181378	10185188	+	1611	protein_coding	transmembrane protein 258 [Source:MGI Symbol;Acc:MGI:1916288]	-	602	761	533	405	535	395	284	464	363	415	318	370	32.482960644046	32.8872608313929	38.4260599249063	24.167778152627	29.6768755737126	27.8187630753941	19.9577760497699	24.3834035369441	22.9050969174266	23.2285891609009	17.3342185361353
ENSMUSG00000045795	1464.41797578194	1369.77416871142	1212.58343348741	972.51690519228	1263.78475036044	911.830607762566	851.928886368957	865.935062361448	659.217650261704	868.745193830464	800.395967278283	868.561630927183	1199.15130688268	819.130731838007	0.550634879713126	1.856154417012e-05	0.000870416837400502	Whamm	7	81221014	81246584	+	3176	protein_coding	WAS protein homolog associated with actin, golgi membranes and microtubules [Source:MGI Symbol;Acc:MGI:2142282]	-	1615	1892	1006	959	1332	736	716	964	611	902	861	942	44.2024852611657	41.4743152740559	36.7884655756933	29.0278824899111	37.4786263822138	26.2926028309174	25.5224213365031	25.6961717369009	19.5560782164948	25.6092181866003	23.8064887591842
ENSMUSG00000020427	826.058684790926	557.466231452323	685.844904228965	713.922733321549	634.73873723058	314.680671700668	337.915926995508	211.992401159027	334.46394694129	411.257425460763	412.747746192285	301.507062965169	622.118660454168	334.980751619007	0.893964142124414	1.86240280587202e-05	0.000870644661155905	Igfbp3	11	7156086	7163923	-	3130	protein_coding	insulin-like growth factor binding protein 3 [Source:MGI Symbol;Acc:MGI:96438]	-	911	770	569	704	669	254	284	236	310	427	444	327	25.3004761462725	17.1271449805485	21.1135915606428	21.6224830080329	19.1003671084464	9.20715892576762	10.2721971936675	6.38321615837556	10.0678886907401	12.3013794203135	12.4569385048335
ENSMUSG00000057036	404.41511900851	363.439023622164	243.48096775791	221.072664579684	457.315502758056	594.672135497325	166.578273871025	185.044214571015	211.467527743525	242.709300271926	226.825337997562	175.187590102086	380.732568870608	201.302040759523	0.918462087299339	1.86704159461782e-05	0.000870644661155905	Gm7536	3	24387232	24387675	+	444	processed_pseudogene	predicted gene 7536 [Source:MGI Symbol;Acc:MGI:3645137]	-	446	502	202	218	482	480	140	206	196	252	244	190	87.3185557170951	78.7153323450821	52.8399729259963	47.200952906497	97.0116748199841	122.6576183769	35.6972212462338	39.2786123320105	44.8739345684048	51.1785346729039	48.2591362050131
ENSMUSG00000023341	304.671479791165	183.89145816739	132.588645808763	270.763309370531	267.558032733967	275.035862667513	102.326653949344	129.351295622457	83.076528756385	171.437521620646	145.019478391884	130.929672602611	239.084798089888	127.023525157221	0.910203554455192	1.92664867814812e-05	0.000895945153357713	Mx2	16	97336508	97362100	+	3612	protein_coding	MX dynamin-like GTPase 2 [Source:MGI Symbol;Acc:MGI:97244]	-	336	254	110	267	282	222	86	144	77	178	156	142	8.08623187785801	4.8958100712041	3.5370331536595	7.10625459116833	6.97688076447605	6.9733504799824	2.69550446145031	3.37509993395723	2.16702555402714	4.44367754780026	3.79270919578639
ENSMUSG00000064348	399.881317225904	343.167524296625	266.38264294306	259.608266662381	366.231917146493	322.114073394385	273.664307073827	223.669948680499	147.811486228893	212.852203809903	198.936976768354	177.953709945803	326.230956944808	205.814772084546	0.667713176871032	2.01069193266001e-05	0.000919699279908777	mt-Tn	MT	5089	5159	-	71	Mt_tRNA	mitochondrially encoded tRNA asparagine [Source:MGI Symbol;Acc:MGI:102479]	-	441	474	221	256	386	260	230	249	137	221	214	193	539.926813731766	464.791930419634	361.516490265685	346.624183432231	485.835102488111	415.481087600626	366.740466163521	296.901836795963	196.147721466436	280.675303836576	264.684258003667
ENSMUSG00000023393	138.734334547763	162.895976723081	108.481619298079	127.775943747891	132.830229016863	163.534837261765	54.7328614147654	90.7255615129733	79.8397808827596	111.723328696601	56.7063344993906	91.2819548426657	139.042156765907	80.8349703081925	0.780029190794527	2.08887500510726e-05	0.00095026783860056	Slc17a9	2	180367056	180384073	+	3200	protein_coding	solute carrier family 17, member 9 [Source:MGI Symbol;Acc:MGI:1919107]	-	153	225	90	126	140	132	46	101	74	116	61	99	4.15619683784593	4.8952077323666	3.26653050452168	3.7852782531552	3.90965100285932	4.68015475119359	1.62741081860062	2.67204200761026	2.35073022031172	3.26872426809678	1.67398878711139
ENSMUSG00000048537	206.741361286862	219.366581987083	235.043508479171	182.537062496987	222.016239928185	143.712432745187	143.9712224171	113.18238366965	126.23316707139	166.621860900965	117.131117162676	125.397432915177	201.569531153912	132.089530689493	0.614300714192259	2.1312191867298e-05	0.000966903534012022	Phldb1	9	44597601	44646495	-	7179	protein_coding	pleckstrin homology like domain, family B, member 1 [Source:MGI Symbol;Acc:MGI:2143230]	-	228	303	195	180	234	116	121	126	117	173	126	136	2.76074026084831	2.93844293838675	3.15474924520829	2.4103815513694	2.9128078631535	1.83328631450639	1.9081423141232	1.48586200602756	1.65669651062729	2.17296347442778	1.54127196801992
ENSMUSG00000041202	1.81352071304265	6.51583906892325	12.0535132553421	12.1691374997991	9.48787350120449	26.016905928008	0	0.898272886267062	0	1.92626428787243	2.78883612292085	0.922039947905714	11.3427983277199	1.08923554082768	3.29892477863684	2.15763890832723e-05	0.000970995509793177	Pla2g2d	4	138503046	138509357	+	2243	protein_coding	phospholipase A2, group IID [Source:MGI Symbol;Acc:MGI:1341796]	-	2	9	10	12	10	21	0	1	0	2	3	1	0.0775095788559729	0.279352023960287	0.51780341875808	0.51431502919545	0.398410394533782	1.0622488796127	0	0.0377435384203123	0	0.0804027676749865	0.117453150101002
ENSMUSG00000093896	2.72028106956397	2.17194635630775	8.43745927873946	3.04228437494978	1.8975747002409	11.1501025405749	0	0	0	0	0	0	4.90327472006279	0	4.70995837971618	2.22231429705055e-05	1	Ighv1-76	12	115811501	115811951	-	368	IG_V_gene	immunoglobulin heavy variable 1-76 [Source:MGI Symbol;Acc:MGI:4439737]	-	3	3	7	3	2	9	0	0	0	0	0	0	0.708643962122068	0.567560316796127	2.20924768421756	0.783701501688447	0.485670932032213	2.77479530703177	0	0	0	0	0
ENSMUSG00000022864	175.911509165137	166.515887316928	232.632805828102	256.565982287432	185.013533273488	297.336067748663	114.225102082989	118.572020987252	145.653654313142	123.280914423835	169.189391457198	129.0855927068	218.995964269958	133.334445995203	0.709448844527797	2.22423483998797e-05	0.000998281915716853	D16Ertd472e	16	78337226	78373596	-	6548	protein_coding	DNA segment, Chr 16, ERATO Doi 472, expressed [Source:MGI Symbol;Acc:MGI:1196400]	-	194	230	193	253	195	240	96	132	135	128	182	140	2.57541792627869	2.44544416685116	3.42328317313614	3.71440361500719	2.66125122805678	4.15852035425654	1.65978527620153	1.70662124027679	2.09578219711127	1.76267228241901	2.44081804383687
ENSMUSG00000020439	172.284467739052	154.20819129785	208.525779317418	187.607536455237	130.932654316622	104.067623712032	124.933705403269	105.996200579513	84.1554447142601	83.7924965224505	87.3835318515199	82.0615553636086	159.604375473035	94.7204890724369	0.755971137061528	2.31130798990777e-05	0.00103458842403866	Smtn	11	3467523	3490612	-	4380	protein_coding	smoothelin [Source:MGI Symbol;Acc:MGI:1354727]	-	190	213	173	185	138	84	105	118	78	87	94	89	3.77080561884132	3.3856657436642	4.58739545231659	4.06045648667804	2.8155608004936	2.17591254517925	2.71396682077531	2.28076102462506	1.81026244289092	1.79108179073796	1.88463143634668
ENSMUSG00000099757	29.9230917652037	28.95928475077	24.1070265106842	29.4087489578479	29.4124078537339	44.6004101622994	14.2781377603736	17.0671848390742	18.3415712838772	14.4469821590432	12.084956532657	11.9865193227743	31.0684950000899	14.7008919829666	1.07510160465734	2.32200647662387e-05	0.00103660561133761	BE692007	19	11447462	11461994	-	5818	lncRNA	expressed sequence BE692007 [Source:MGI Symbol;Acc:MGI:3035348]	-	33	40	20	29	31	36	12	19	17	15	13	13	0.493054444597822	0.478657491878022	0.399255093941002	0.479183134296958	0.476154519819825	0.702045151590026	0.233505371015977	0.276472392034797	0.297027222099536	0.232481189276806	0.196219571662376
ENSMUSG00000024673	26.2960503391184	23.167427800616	53.0354583235052	27.380559374548	31.3099825539748	125.128928510896	19.0375170138314	16.1689119528071	12.9469914945016	12.5207178711708	14.8737926555779	6.45427963534	47.7197344837763	13.6670351038715	1.79610899811787	2.35600889162564e-05	0.00104699654189598	Ms4a1	19	11227039	11243605	-	6187	protein_coding	membrane-spanning 4-domains, subfamily A, member 1 [Source:MGI Symbol;Acc:MGI:88321]	-	29	32	44	27	33	101	16	18	12	13	16	7	0.407448325185427	0.360087834200269	0.825974705092491	0.419527941424299	0.47664359128812	1.85215581006334	0.292771779229773	0.24629992244734	0.197161529755001	0.18946697128131	0.22709760523812
ENSMUSG00000027950	33.550133191289	67.3303370455403	71.1157282065183	103.437668748293	69.2614765587928	100.350922865174	29.7461203341116	32.3378239056142	44.2355542728803	36.5990214695761	32.5364214340766	39.6477177599457	74.1743777692678	35.8504431960341	1.04207682902721	2.35779043244002e-05	0.00104699654189598	Chrnb2	3	89653502	89671939	-	8380	protein_coding	cholinergic receptor, nicotinic, beta polypeptide 2 (neuronal) [Source:MGI Symbol;Acc:MGI:87891]	-	37	93	59	102	73	81	25	36	41	38	35	43	0.383806530956805	0.772640584010766	0.817715406064297	1.17012806552814	0.778464434254975	1.09667327647843	0.337742205790313	0.363689169494437	0.497348585604234	0.408893168258341	0.366772456192488
ENSMUSG00000067149	622.944364930149	361.267077265856	717.184038692854	654.091140614203	324.485273741194	1450.75223055702	49.9734821613075	67.3704664700297	363.594677803919	108.833932264792	191.500080440565	133.695792446329	688.454020966879	152.494738597824	2.17436270918704	2.45278801557561e-05	0.00108130732246979	Jchain	5	88667668	88675750	-	2517	protein_coding	immunoglobulin joining chain [Source:MGI Symbol;Acc:MGI:96493]	-	687	499	595	645	342	1171	42	75	337	113	206	145	23.7261994342276	13.8024415433593	27.4554102353299	24.6350666720659	12.1423521696159	52.7849287983308	1.88910205403192	2.52260895937904	13.6103011391949	4.04823303379706	7.18714973240215
ENSMUSG00000099966	113.345044565165	116.561121121849	108.481619298079	87.2121520818937	94.8787350120449	90.4397206068849	64.2516199216811	54.7946460622908	70.1295372618834	86.6818929542592	49.2694381716016	49.7901571869086	101.81973211432	62.4862152597708	0.712282478847562	2.45443391994814e-05	0.00108130732246979	2810402E24Rik	14	20691068	20694116	+	3049	lncRNA	RIKEN cDNA 2810402E24 gene [Source:MGI Symbol;Acc:MGI:1913715]	-	125	161	90	86	100	73	54	61	65	90	53	54	3.56375011015799	3.67626693446343	3.42830357968821	2.71155407515425	2.9309101834676	2.71644987894397	2.00505218713326	1.69373045499587	2.16709016613705	2.66167705978182	1.52648005147666
ENSMUSG00000020451	293.790355512909	309.864346833239	269.998696919663	214.988095829785	248.582285731558	164.773737544051	168.957963497754	178.756304367145	171.547637302146	135.801632295006	127.356849613385	165.967190623029	250.332919728534	158.064596283077	0.668266316613104	2.47406287491524e-05	0.00108424834002502	Limk2	11	3294256	3359189	-	6099	protein_coding	LIM motif-containing protein kinase 2 [Source:MGI Symbol;Acc:MGI:1197517]	-	324	428	224	212	262	133	142	199	159	141	137	180	4.61786286777823	4.88566541709883	4.26563383002885	3.34160006316477	3.83886281216739	2.47416847037516	2.63584007346936	2.76227128687906	2.65008339004312	2.08463850739418	1.97257998293091
ENSMUSG00000038900	3042.18099612904	3171.04168020932	3156.81512157409	2646.78740620631	2847.31083771147	2678.50241030254	1976.33223499838	2062.43454686918	2041.30899229974	2821.9771817331	2044.21687810098	1850.53417544677	2923.77307535546	2132.80066824136	0.455150228347816	2.49454786405492e-05	0.00108561991226866	Rpl12	2	32851571	32855357	+	3598	protein_coding	ribosomal protein L12 [Source:MGI Symbol;Acc:MGI:98002]	-	3355	4380	2619	2610	3001	2162	1661	2296	1892	2930	2199	2007	81.0561591063915	84.7523087849425	84.5412230631069	69.7359290663072	74.5357748563857	68.1758860786669	52.2634191883537	54.0234867509289	53.4541000475311	73.4305426809803	53.6706380463894
ENSMUSG00000045975	2949.69143976387	2563.62068256192	2798.82577789043	2857.7191228695	2984.88500347893	2690.8914131254	2416.57481594323	2490.0124407323	2179.41023490776	2138.15335953839	2337.97428304864	2004.51484674702	2807.60557328167	2261.10666348622	0.312354521740059	2.51268695552873e-05	0.00108561991226866	C2cd2	16	97656409	97763798	-	7767	protein_coding	C2 calcium-dependent domain containing 2 [Source:MGI Symbol;Acc:MGI:1891883]	-	3253	3541	2322	2818	3146	2172	2031	2772	2020	2220	2515	2174	36.4070435445764	31.740313209443	34.721869248527	34.8790724040582	36.1963973734898	31.7280058041753	29.6036978975968	30.214249196341	26.4374226093329	25.7732950641746	28.4352710367158
ENSMUSG00000023505	57.1259024608434	38.3710522947703	43.3926477192315	94.3108156234432	66.4151145084314	35.9281081862968	22.6070514539248	34.1343696781484	16.1837393681269	32.7464928938312	20.4514649014196	20.2848788539257	55.9239401321694	24.4013328582294	1.1927781025139	2.5224091419551e-05	0.00108561991226866	Cdca3	6	124806510	124810664	+	2866	protein_coding	cell division cycle associated 3 [Source:MGI Symbol;Acc:MGI:1315198]	-	63	53	36	93	70	29	19	38	15	34	22	22	1.91081665711073	1.28747341460708	1.45888312832789	3.11949292786525	2.18263838261511	1.14804278191219	0.750527760026988	1.12248177031295	0.532030000259154	1.06972712289425	0.674092014990001
ENSMUSG00000117679	476.049187173695	707.330530037558	910.040250778328	846.769151027689	600.582392626244	685.11185610421	412.876150237469	504.829362082089	468.249525717806	454.598371937893	341.167619037317	496.97953192118	704.313894624621	446.450093488959	0.656553957478573	2.52646598599763e-05	0.00108561991226866	Apbb3	18	36804207	36812419	-	3477	protein_coding	amyloid beta (A4) precursor protein-binding, family B, member 3 [Source:MGI Symbol;Acc:MGI:108404]	-	525	977	755	835	633	553	347	562	434	472	367	539	13.1253008802592	19.5626848873178	25.2194986064755	23.0865494620675	16.2689286153742	18.0449923037802	11.298326724526	13.6836989509173	12.6883774066216	12.2407374930166	9.26902517048152
ENSMUSG00000031879	250.265858399885	306.968418358162	263.971940291992	254.537792704132	268.506820084087	250.257857021791	198.704083831866	199.416580751288	208.2307798699	206.11027880235	184.99279615375	216.679387757843	265.751447810008	202.355651194499	0.397372428397992	2.52894572048795e-05	0.00108561991226866	Ciao2b	8	105366470	105368597	-	1076	protein_coding	cytosolic iron-sulfur assembly component 2B [Source:MGI Symbol;Acc:MGI:1915773]	-	276	424	219	251	283	202	167	222	193	214	199	235	22.2972583472163	27.434191868133	23.6388328951755	22.4253222763192	23.503584361321	21.2997918157284	17.5708813128369	17.4667695002238	18.2333339704677	17.9337775508963	16.2410271746074
ENSMUSG00000037337	53.4988610347581	36.9230880572318	32.5444857894236	23.3241802079483	50.2857295563838	74.3340169371657	15.467982573738	26.9481865880119	19.4204872417523	18.299510734788	15.8034046965515	20.2848788539257	45.1517269304852	19.3707417814612	1.20897399713691	2.52907093832374e-05	0.00108561991226866	Map4k1	7	28681475	28702704	+	3077	protein_coding	mitogen-activated protein kinase kinase kinase kinase 1 [Source:MGI Symbol;Acc:MGI:1346882]	-	59	51	27	23	53	60	13	30	18	19	17	22	1.66678341518734	1.15393478774019	1.01913203910979	0.718584065679885	1.53924697080863	2.21238148193628	0.478305309051631	0.825402242542352	0.594656346081015	0.556796351966997	0.485170194616108
ENSMUSG00000022948	380.839349738956	363.439023622164	402.587342728426	450.258087492568	511.396381714922	350.608779886965	310.549496288125	293.735233809329	302.096468205036	258.119414574905	262.15059555456	328.246221454434	409.854827530667	292.482904981065	0.487696061817722	2.53931953052233e-05	0.00108723141331136	Setd4	16	93380345	93400951	-	5379	protein_coding	SET domain containing 4 [Source:MGI Symbol;Acc:MGI:2136890]	-	420	502	334	444	539	283	261	327	280	268	282	356	6.78738370115801	6.49741728224883	7.21172420159213	7.93521446141654	8.95461988384956	5.96926901851887	5.49323664369182	5.14657249178299	5.29148459574848	4.49265972447096	4.60384031857137
ENSMUSG00000052142	84.3287131564831	66.606354926771	51.830106997971	47.6624552075466	49.3369422062633	54.5116124205882	30.9359651474761	28.744732360546	35.6042266098793	34.6727571817037	39.9733177618655	24.8950785934543	59.0460308192705	32.4710129424875	0.872214776184564	2.61837626630317e-05	0.00111537498916492	Rasal3	17	32609633	32622557	-	4897	protein_coding	RAS protein activator like 3 [Source:MGI Symbol;Acc:MGI:2444128]	-	93	92	43	47	52	44	26	32	33	36	43	27	1.65084956501706	1.30796556296029	1.01984116675103	0.922667018800856	0.94892780838967	1.01943334040021	0.601080431264802	0.553212214346812	0.685022576604864	0.662891840332837	0.771100597242633
ENSMUSG00000015094	94.3030770782177	110.045282052926	104.865565321476	90.2544364568435	92.981160311804	91.678620889171	78.5297576820547	49.4050087446884	53.9457978937565	78.9768358027695	56.7063344993906	45.17995744738	97.3546903517397	60.4572820116733	0.696752413326316	2.6352138793231e-05	0.00111637628647412	Npdc1	2	25289363	25299506	+	3906	protein_coding	neural proliferation, differentiation and control 1 [Source:MGI Symbol;Acc:MGI:1099802]	-	104	152	87	89	98	74	66	55	50	82	61	49	2.31449238081036	2.70925532346033	2.58690929185536	2.19045840444615	2.24209376508061	2.14949154580103	1.91293865006151	1.19207158659033	1.30124422319742	1.89300556162181	1.37141938524231
ENSMUSG00000050357	23.5757692695544	24.6153920381545	19.2856212085473	22.3100854162984	22.7708964028908	26.016905928008	8.32891369355125	6.28791020386944	17.2626553260021	7.7050571514897	11.1553444916834	7.37631958324571	23.0957783772422	9.68603340830693	1.27003418166677	2.63782965326085e-05	0.00111637628647412	Carmil2	8	106412906	106424819	+	5487	protein_coding	capping protein regulator and myosin 1 linker 2 [Source:MGI Symbol;Acc:MGI:2685431]	-	26	34	16	22	24	21	7	7	16	8	12	8	0.411901186415403	0.431402386474281	0.338671935345179	0.385447260656683	0.390873489311874	0.434230770361087	0.144428341838234	0.108002787814347	0.296419023047005	0.131469588405318	0.192052061728848
ENSMUSG00000032657	46.2447781825875	52.8506946701553	37.3658910915605	50.7047395824964	42.6954307554202	34.6892079040107	19.0375170138314	17.0671848390742	18.3415712838772	18.299510734788	38.1140936799183	20.2848788539257	44.0917903643717	21.8574594009025	1.01648801762952	2.6407323902022e-05	0.00111637628647412	Fam189b	3	89090450	89096602	+	3649	protein_coding	family with sequence similarity 189, member B [Source:MGI Symbol;Acc:MGI:1915771]	-	51	73	31	50	45	28	16	19	17	19	41	22	1.21492919348744	1.3927962318819	0.986692932762554	1.31726570120283	1.10204311242168	0.870603539589397	0.49640421981217	0.440810188231968	0.47358300306251	0.469515586462716	0.986694440736131
ENSMUSG00000076934	77.9813906608338	38.3710522947703	33.7498371149579	60.8456874989956	40.7978560551793	118.934427099465	11.8984481336446	6.28791020386944	40.9988063992549	4.81566071968106	17.6626287784987	22.1289587497371	61.780041787367	17.2987354974477	1.83859960407521	2.78179759955496e-05	0.00116772375535432	Iglv1	16	18903767	18904250	-	391	IG_V_gene	immunoglobulin lambda variable 1 [Source:MGI Symbol;Acc:MGI:96530]	-	86	53	28	60	43	96	10	7	38	5	19	24	19.1194919976464	9.43708134594345	8.31716775234846	14.7520282670766	9.82769415406361	27.8567685725543	2.89542678723563	1.51562991492922	9.87933900566478	1.15309084331838	4.26726419254424
ENSMUSG00000016206	106.090961712995	99.1855502713873	89.1959980895315	90.2544364568435	97.7250970624062	70.6173160903074	67.8211543617745	61.9808291524273	61.4982095988824	55.8616643483004	65.0728428681531	45.17995744738	92.1782266139118	59.5691096294863	0.642220376298793	2.78990284704647e-05	0.00116772375535432	H2-M3	17	37581111	37585375	+	1438	protein_coding	histocompatibility 2, M region locus 3 [Source:MGI Symbol;Acc:MGI:95915]	-	117	137	74	89	103	57	57	69	57	58	70	49	7.07264126868979	6.63285139814408	5.97677656831041	5.94988214726472	6.40085918211023	4.4973038448693	4.48750881829766	4.06220737878754	4.02936879473046	3.63696719676971	4.27476103323094
ENSMUSG00000105987	78.8881510173552	83.2579436584638	98.8388086938051	60.8456874989956	92.0323729616835	87.9619200423127	36.8851892142984	50.3032816309555	48.5512181043808	61.6404572119176	60.424782663285	43.3358775515686	83.637480645436	50.1901343960677	0.727343912235144	2.7900931971909e-05	0.00116772375535432	AI506816	5	23903294	23917684	-	5726	lncRNA	expressed sequence AI506816 [Source:MGI Symbol;Acc:MGI:2140929]	-	87	115	82	60	97	71	31	56	45	64	65	47	1.3207559140354	1.39825082121388	1.6632467970398	1.00734248208644	1.51384121461944	1.40683532778605	0.612914217395792	0.827958500506216	0.798881233361545	1.00785697740828	0.996861218941411
ENSMUSG00000025350	407.135400078074	468.416430843705	371.248208264536	443.159423951018	387.105238849143	332.025275652673	290.322134460929	328.767876373745	253.545250100655	321.686136074695	230.543786161457	282.144224059149	401.514996273192	284.501567871772	0.499565370418748	2.83805351113684e-05	0.00118188691119258	Rdh5	10	128749462	128758757	-	2809	protein_coding	retinol dehydrogenase 5 [Source:MGI Symbol;Acc:MGI:1201412]	-	449	647	308	437	408	268	244	366	235	334	248	306	13.894702640246	16.0358183443563	12.7348303676934	14.9557067397092	12.9798106833472	10.8247859009019	9.83393724490665	11.0306532373422	8.50427258750547	10.7217333992396	7.75305079954713
ENSMUSG00000022960	94.3030770782177	112.941210528003	87.9906467639973	102.423573956643	107.212970563611	123.890028228609	69.0109991751389	68.2687393562967	80.9186968406347	67.4192500755349	54.8471104174433	75.6072757282686	104.793584519847	69.3453452655529	0.598629309579586	2.88221453774552e-05	0.00119729909618853	Donson	16	91473696	91485658	-	3130	protein_coding	downstream neighbor of SON [Source:MGI Symbol;Acc:MGI:1890621]	-	104	156	73	101	113	100	58	76	75	70	59	82	2.88830902218698	3.46991508696827	2.7087736097134	3.10208918155018	3.22622045329514	3.62486571880615	2.09784308884759	2.05561198320569	2.43577952195325	2.01661957710058	1.65531390041707
ENSMUSG00000094686	19.9487278434691	24.6153920381545	31.3391344638894	53.7470239574461	61.6711777578292	12.3890028228609	7.13906888018679	0.898272886267062	11.8680755366264	18.299510734788	5.5776722458417	3.68815979162286	33.9517431472749	7.91179334588881	2.11264910670009	2.9583533164566e-05	0.0012168499476855	Ccl21a	4	42772860	42773993	-	870	protein_coding	chemokine (C-C motif) ligand 21A (serine) [Source:MGI Symbol;Acc:MGI:1349183]	-	22	34	26	53	65	10	6	1	11	19	6	4	2.1981538380614	2.72081022366021	3.47094939944066	5.85644217966723	6.6765797093164	1.30411835630612	0.780766809523538	0.0973089157204145	1.28527032859541	1.96926709770396	0.605626242934591
ENSMUSG00000031398	77.0746303043125	55.7466231452323	71.1157282065183	72.0007302071448	72.1078386091541	33.4503076217246	33.315654774205	34.1343696781484	36.6831425677544	26.0045678862778	22.3106889833668	44.2579174994743	63.5826430156811	32.7843902315378	0.960509567539783	3.05733751462369e-05	0.00125141533819841	Plxna3	X	73372672	73388295	+	7880	protein_coding	plexin A3 [Source:MGI Symbol;Acc:MGI:107683]	-	85	77	59	71	76	27	28	38	34	27	24	48	0.937664261217355	0.680304108998945	0.869600901372945	0.866182438075962	0.861881004256151	0.388753048091761	0.40227325465299	0.408252887527526	0.43860517212566	0.308963960226196	0.267459305255378
ENSMUSG00000007035	87.9557545825684	107.873335696618	114.50837592575	55.775213540746	91.0835856115631	29.7336067748663	51.163326974672	42.2188256545519	31.2885627783788	25.0414357423415	28.8179732701821	34.1154780725114	81.1549786886853	35.440933748773	1.20410792885147	3.07886611352352e-05	0.00125715360015847	Msh5	17	35247581	35265721	-	5526	protein_coding	mutS homolog 5 [Source:MGI Symbol;Acc:MGI:1329021]	-	97	149	95	55	96	24	43	47	29	26	31	37	1.52586288285133	1.87721482027779	1.99667284629145	0.956817372069862	1.55245952649602	0.492761333327394	0.880941197498961	0.720043714044109	0.533467745705626	0.424260641084859	0.492633000722219
ENSMUSG00000076731	2.72028106956397	10.1357496627695	31.3391344638894	7.09866354154949	0.948787350120449	19.8224045165775	0	0.898272886267062	2.15783191575026	0	0.929612040973616	0	12.0108367674117	0.664286140498489	4.16773130054165	3.19057105254175e-05	0.00129644053375246	Ighv8-12	12	115611565	115612007	-	358	IG_V_gene	immunoglobulin heavy variable V8-12 [Source:MGI Symbol;Acc:MGI:3642873]	-	3	14	26	7	1	16	0	1	2	0	1	0	0.72843848620369	2.72259846567379	8.43498876400383	1.87971607853765	0.249618579591976	5.07076187703385	0	0.236476973957432	0.567894964894874	0	0.245295545322669
ENSMUSG00000030237	5552.09366298007	4983.89290560752	5105.86821496291	4941.6839197101	4619.64560773647	3436.70938306163	3806.31355795292	3094.55009319003	3214.09063851001	3649.30769337431	3676.61562205065	2809.45572126871	4773.31561567645	3375.05555439111	0.500379390471501	3.24161596435577e-05	0.00131232653339655	Slco1a4	6	141751166	141801925	-	6414	protein_coding	solute carrier organic anion transporter family, member 1a4 [Source:MGI Symbol;Acc:MGI:1351896]	-	6123	6884	4236	4873	4869	2774	3199	3445	2979	3789	3955	3047	82.9831581263392	74.7223449362556	76.7045599814507	73.0372980835584	67.8376434867371	49.0697405478963	56.4643885923824	45.4707540928345	47.2131086647189	53.2679429774037	54.1489725080939
ENSMUSG00000076555	5.44056213912794	5.06787483138475	3.61605397660263	5.07047395824964	18.975747002409	24.7780056457219	0	0	1.07891595787513	2.88939643180864	0	0	10.4914529255826	0.661385398280628	3.97890149198386	3.37428463074828e-05	0.00136117828923752	Igkv4-57-1	6	69521343	69521891	-	373	IG_V_gene	immunoglobulin kappa variable 4-57-1 [Source:MGI Symbol;Acc:MGI:2686264]	-	6	7	3	5	20	20	0	0	1	3	0	0	1.39828942660011	1.30655529585954	0.934128473142928	1.28866019938047	4.79160597822666	6.08355479885429	0	0	0.272528682885207	0.725241586709094	0
ENSMUSG00000078495	72.5408285217059	90.4977648461563	73.5264308575868	65.9161614572453	86.3396488609608	65.661714961163	34.5054995875695	41.3205527682849	50.7090500201311	52.0091357725555	47.4102140896544	55.3223968743429	75.7470915841363	46.8794748520897	0.695479591774275	3.4223649623614e-05	0.00137725509218491	Zfp984	4	147838431	147894245	-	2912	protein_coding	zinc finger protein 984 [Source:MGI Symbol;Acc:MGI:3651978]	zf-C2H2	80	125	61	65	91	53	29	46	47	54	51	60	2.38810419469708	2.98852730913712	2.43294701801981	2.14584934986122	2.79260785918523	2.06500334509874	1.12744657762585	1.33732926069059	1.64069379796036	1.67214011441101	1.53798285250731
ENSMUSG00000045942	12.6946449912985	26.7873383944623	18.0802698830131	22.3100854162984	9.48787350120449	16.1057036697192	3.56953444009339	5.38963731760237	6.47349574725078	8.66818929542592	4.64806020486808	5.53223968743429	17.577652642666	5.7135261154458	1.62355350216911	3.50206308073395e-05	0.00140258464197529	BC049762	11	51144478	51153873	-	1224	protein_coding	cDNA sequence BC049762 [Source:MGI Symbol;Acc:MGI:3039622]	-	14	37	15	22	10	13	3	6	6	9	5	6	0.994262988249698	2.10454827709588	1.42332483857154	1.72789960720851	0.730093557956922	1.20503093217502	0.277478400443414	0.414993905278238	0.498299993706776	0.663027234908068	0.358724694548675
ENSMUSG00000024793	30.829852121725	42.7149450073858	47.0087016958342	36.5074124993974	20.8733217026499	55.7505127028743	10.7086033202802	24.2533679292107	25.8939829890031	8.66818929542592	8.36650836876254	9.22039947905714	38.9474576216444	14.5185085636233	1.41871258095379	3.79515886563256e-05	0.00151273225165606	Tnfrsf25	4	152200391	152204576	+	2277	protein_coding	tumor necrosis factor receptor superfamily, member 25 [Source:MGI Symbol;Acc:MGI:1934667]	-	34	59	39	36	22	45	9	27	24	9	9	10	1.29798759392055	1.80396275776278	1.98927930007468	1.5199059426685	0.86341499027949	2.24225883396507	0.447475048936415	1.00385877482325	1.0714434647292	0.356409897025681	0.347098044369627
ENSMUSG00000029272	43.5244971130235	8.687785425231	16.8749185574789	67.9443510405451	40.7978560551793	26.016905928008	11.8984481336446	5.38963731760237	4.31566383150052	10.5944535832983	11.1553444916834	12.90855927068	33.9743856865776	9.37701777140155	1.85650556184292	3.84580599731511e-05	0.00152927881712713	Sult1e1	5	87723828	87739453	-	1242	protein_coding	sulfotransferase family 1E, member 1 [Source:MGI Symbol;Acc:MGI:98431]	-	48	12	14	67	43	21	10	6	4	11	12	14	3.35949730191202	0.67266407916578	1.30918381286966	5.18597536919762	3.09390371516817	1.91837700239234	0.911523247833438	0.408979500853916	0.327385503111698	0.798622176668656	0.848461886236866
ENSMUSG00000040820	447.939616121534	508.235447376014	518.30106997971	379.271452077073	408.927347901913	291.141566337232	272.474462260462	300.023144013199	286.991644794784	256.193150287033	321.645766176871	295.052783329829	425.636083298913	288.73015847703	0.56119179932116	3.8965355765327e-05	0.00154212534484004	Hlcs	16	93929741	94114430	-	8923	protein_coding	holocarboxylase synthetase (biotin- [propriony-Coenzyme A-carboxylase (ATP-hydrolysing)] ligase) [Source:MGI Symbol;Acc:MGI:894646]	-	494	702	430	374	431	235	229	334	266	266	346	320	4.8124996511672	5.47727826963444	5.59695415620285	4.02937745453264	4.31644599281437	2.9880869432566	2.90545353695272	3.16889215847115	3.03034303020335	2.68807276140696	3.40516290575237
ENSMUSG00000030882	40.8042160434596	40.542998651078	68.7050255554499	40.5637916659971	35.1051319544566	87.9619200423127	16.6578273871025	18.8637306116083	25.8939829890031	12.5207178711708	25.0995251062876	34.1154780725114	52.280513985459	22.1918770062806	1.21924946970169	4.03761014732598e-05	0.00158298902754998	Dnhd1	7	105300034	105371006	+	15081	protein_coding	dynein heavy chain domain 1 [Source:MGI Symbol;Acc:MGI:1924755]	-	45	56	57	40	37	71	14	21	24	13	27	37	0.259380324309649	0.258521384712212	0.438974105773087	0.254980573897707	0.219245919055454	0.534151520913925	0.105096255111251	0.117885676693321	0.161771551567428	0.0777290730931281	0.157219464298715
ENSMUSG00000026669	1242.26168843421	1706.42585393912	1653.74201863294	912.685312484935	1063.59061948502	830.063189131684	925.699264797553	705.144215719644	682.953801334957	725.238504383968	676.757565828792	767.137236657554	1234.79478035132	747.155098120412	0.72562745767292	4.15911781802125e-05	0.00161333783879964	Mcm10	2	4994525	5017602	-	7692	protein_coding	minichromosome maintenance 10 replication initiation factor [Source:MGI Symbol;Acc:MGI:1917274]	-	1370	2357	1372	900	1121	670	778	785	633	753	728	832	15.4823166902176	21.3333418851342	20.7161488516958	11.2481338775877	13.023456724479	9.88261297309982	11.4506375172062	8.63977170973181	8.36537633740814	8.82726118986811	8.31122025535301
ENSMUSG00000035561	3141.92463534639	2726.516659285	3280.96630810412	3796.77089993733	3343.52662182446	1551.10315342219	2451.0803155308	1782.17340635385	1580.61187828706	1668.14487329752	1442.75788759105	1347.10036389025	2973.46804631991	1711.97812082509	0.796855396049045	4.16320378926853e-05	0.00161333783879964	Aldh1b1	4	45799022	45804604	+	2298	protein_coding	aldehyde dehydrogenase 1 family, member B1 [Source:MGI Symbol;Acc:MGI:1919785]	-	3465	3766	2722	3744	3524	1252	2060	1984	1465	1732	1552	1461	131.071379312604	114.095595057144	137.572707216834	156.625712128565	137.039513953264	61.8145290871575	101.486094867137	73.0909370090048	64.8050200692807	67.9623112432834	59.3081504395127
ENSMUSG00000048440	169.564186669488	194.027207830159	133.793997134297	165.297451038938	148.01082661879	100.350922865174	82.0992921221481	135.639205826326	79.8397808827596	65.4929857876625	60.424782663285	45.17995744738	151.840765359474	78.1126674549269	0.962489948756831	4.29831557901127e-05	0.00165041516303275	Cyp4f16	17	32755532	32770772	+	3069	protein_coding	cytochrome P450, family 4, subfamily f, polypeptide 16 [Source:MGI Symbol;Acc:MGI:1917351]	-	187	268	111	163	156	81	69	151	74	68	65	49	5.29662679454678	6.07962079762151	4.20068656169617	5.10584890597152	4.54242373185163	2.99450050729529	2.54531506330498	4.16535427116026	2.45107093678641	1.99793935106869	1.85989812305589
ENSMUSG00000114860	17.2284467739052	12.3076960190773	16.8749185574789	4.05637916659971	9.48787350120449	0	0	1.79654577253412	0	0.963132143936213	0	0.922039947905714	9.99255233637759	0.613619644062675	3.95798666805118	4.33293707514654e-05	0.00165990159210591	Gm49291	13	48392530	48416067	-	2312	lncRNA	predicted gene, 49291 [Source:MGI Symbol;Acc:MGI:6118781]	-	19	17	14	4	10	0	0	2	0	1	0	1	0.714365424330666	0.511917148482781	0.703289920235347	0.166321887324884	0.38652011891837	0	0	0.0732342185785126	0	0.0390016020534158	0
ENSMUSG00000042328	356.35682011288	396.01821896678	415.846207309302	232.227707287833	296.970440587701	215.56864911778	164.198584244296	223.669948680499	183.415712838772	215.741600241712	198.00736472738	199.160628747634	318.831340563713	197.365639913382	0.692101342539921	4.39619159566295e-05	0.00168028866445191	Hps4	5	112490949	112526280	+	3948	protein_coding	HPS4, biogenesis of lysosomal organelles complex 3 subunit 2 [Source:MGI Symbol;Acc:MGI:2177742]	-	393	547	345	229	313	174	138	249	170	224	213	216	8.6530669012109	9.64603356381233	10.1493011285375	5.57616455169612	7.08479238034428	5.00044166103396	3.95722995404407	5.33942006395982	4.3771640784577	5.11612504666651	4.73778280472007
ENSMUSG00000076586	9.06760356521324	2.17194635630775	30.1337831383552	5.07047395824964	1.8975747002409	19.8224045165775	0	0	1.07891595787513	1.92626428787243	0	0.922039947905714	11.3606310391574	0.654536698942212	4.08704497728117	4.44378150101921e-05	0.00169460925076452	Igkv8-21	6	70291879	70292456	-	382	IG_V_gene	immunoglobulin kappa variable 8-21 [Source:MGI Symbol;Acc:MGI:1330840]	-	10	3	25	5	2	16	0	0	1	2	0	1	2.27557572478989	0.546759676913547	7.60100175572234	1.25829909520658	0.467871473790195	4.75217997900031	0	0	0.266107850042362	0.472103162028782	0
ENSMUSG00000094872	4.53380178260662	5.06787483138475	18.0802698830131	10.1409479164993	4.74393675060224	37.1670084685828	1.18984481336446	0	1.07891595787513	1.92626428787243	2.78883612292085	2.76611984371714	13.2889732721148	1.624996837625	2.99331502081575	4.71218594804321e-05	0.00177273494283576	Igkv9-120	6	68026967	68027440	+	353	IG_V_gene	immunoglobulin kappa chain variable 9-120 [Source:MGI Symbol;Acc:MGI:3647784]	-	5	7	15	10	5	30	1	0	1	2	3	3	1.23126051964552	1.38058109165895	4.93526799550017	2.72334421738762	1.26577126761937	9.64234818685262	0.320711578982756	0	0.287969401462273	0.510887841062308	0.746309959423646
ENSMUSG00000023274	31.7366124782463	26.063356275693	32.5444857894236	24.3382749995983	27.514833153493	45.8393104445855	11.8984481336446	16.1689119528071	19.4204872417523	8.66818929542592	17.6626287784987	12.90855927068	31.33947885684	14.4545374454681	1.10070996278534	4.72507558418572e-05	0.00177359843844962	Cd4	6	124841655	124865184	-	4032	protein_coding	CD4 antigen [Source:MGI Symbol;Acc:MGI:88335]	-	35	36	27	24	29	37	10	18	18	9	19	14	0.754574589296646	0.62161368030052	0.777745358219447	0.572226493296326	0.642743078701361	1.04115996749737	0.280781714734407	0.377940878021253	0.4538089228401	0.201276124882806	0.413814558354364
ENSMUSG00000028186	42475.3753805284	51841.4635965909	60447.1636242151	46750.7839898533	39148.86364067	40498.4113276502	38904.3558625779	33677.1487790384	34077.560529486	23847.1518838606	25115.3285109842	31929.321356027	46860.3435932513	31258.477820329	0.58413448937022	4.75526799873956e-05	0.00178093829008722	Uox	3	146276181	146338060	+	5007	protein_coding	urate oxidase [Source:MGI Symbol;Acc:MGI:98907]	-	46843	71606	50149	46101	41262	32689	32697	37491	31585	24760	27017	34629	813.245679735551	995.658507980646	1163.265567024	885.135985486771	736.43194238914	740.730631233932	739.298221248994	633.90082815427	641.245512572522	445.906009534658	473.840545192282
ENSMUSG00000005417	2295.01046235547	2284.16358471698	1899.63368904191	2190.44474996384	2760.97118885051	2378.6885419893	1680.06087647062	1558.50345767335	1842.78845605072	1967.67897006168	1784.85511866934	1704.85186367767	2301.48536948634	1756.45645710056	0.390223963547066	4.78309096962911e-05	0.00178735995362859	Mprip	11	59552131	59671686	+	13327	protein_coding	myosin phosphatase Rho interacting protein [Source:MGI Symbol;Acc:MGI:1349438]	-	2531	3155	1576	2160	2910	1920	1412	1735	1708	2043	1920	1849	16.508758046877	16.4818346267721	13.7346628318482	15.5811172722571	19.5128418884466	16.3457590033297	11.9947622557101	11.0214559041179	13.027963037986	13.8231253218832	12.6514854080431
ENSMUSG00000041431	9.06760356521324	12.3076960190773	13.2588645808763	22.3100854162984	20.8733217026499	17.3446039520053	0	9.88100174893769	2.15783191575026	2.88939643180864	5.5776722458417	0.922039947905714	15.8603625393534	3.57132371504067	2.09887160328763	5.04103850458411e-05	0.00187537834678317	Ccnb1	13	100915158	100923078	-	4217	protein_coding	cyclin B1 [Source:MGI Symbol;Acc:MGI:88302]	-	10	17	11	22	22	14	0	11	2	3	6	1	0.206134675567877	0.280662188117664	0.302958590254164	0.50152931449448	0.466207240423618	0.376669707844642	0	0.220831473427642	0.0482111447551256	0.0641487104203206	0.124945418864855
ENSMUSG00000024911	427.990888278065	502.44359042586	436.337179843384	496.906447908464	503.806082913958	405.120392307553	320.068254795041	385.35906820857	342.016358646416	400.662971877465	294.687016988636	331.012341298151	462.100763612881	345.63433530238	0.420254923094789	5.26618430351551e-05	0.00194382314289002	Fibp	19	5510643	5515079	+	4133	protein_coding	fibroblast growth factor (acidic) intracellular binding protein [Source:MGI Symbol;Acc:MGI:1926233]	-	472	694	362	490	531	327	269	429	317	416	317	359	9.92730233444267	11.6904882996368	10.1727261242517	11.3974558258296	11.4812467319805	8.97673920119836	7.36845134417266	8.78746833155826	7.79677328648193	9.07607762936339	6.73544888857693
ENSMUSG00000027907	182.258831660786	138.280584684927	143.436807738571	176.452493747087	192.603832074451	156.101435568048	103.516498762708	106.89447346578	94.9446042930114	146.396085878304	114.342281039755	89.4378749468543	164.855664245645	109.255303064402	0.592637153053608	5.27146351396016e-05	0.00194382314289002	S100a11	3	93427795	93433594	+	511	protein_coding	S100 calcium binding protein A11 [Source:MGI Symbol;Acc:MGI:1338798]	-	201	191	119	174	203	126	87	119	88	152	123	97	34.1924178670875	26.0226220136766	27.0470714529649	32.7344909041844	35.5005492236149	27.976018438019	19.2747031353022	19.7150529247251	17.5058346125715	26.8221115460266	21.1376595748306
ENSMUSG00000076583	7.25408285217059	2.17194635630775	4.82140530213684	10.1409479164993	0	35.9281081862968	0	0.898272886267062	1.07891595787513	0	0	0	10.0527484355685	0.329531474023699	4.80447326145587	5.42859783149527e-05	0.00199736607246291	Igkv8-24	6	70193842	70194405	-	365	IG_V_gene	immunoglobulin kappa chain variable 8-24 [Source:MGI Symbol;Acc:MGI:4947958]	-	8	3	4	10	0	29	0	1	1	0	0	0	1.90524915478298	0.57222519611226	1.27280336249246	2.63380961298035	0	9.01449483002833	0	0.231941799114413	0.278501914290911	0	0
ENSMUSG00000022270	2377.52565479891	2203.07758741483	2454.09529878765	1596.18520205699	1713.50995431753	2262.23191545441	1564.64592957427	1770.49585883238	1266.6473345454	1398.46787299538	1447.40594779592	1135.95321581984	2101.10426880505	1430.60269326053	0.554388671602894	5.44721152575731e-05	0.00199981947703296	Retreg1	15	25843266	25973773	+	4142	protein_coding	reticulophagy regulator 1 [Source:MGI Symbol;Acc:MGI:1913520]	-	2622	3043	2036	1574	1806	1826	1315	1971	1174	1452	1557	1232	55.0271788568915	51.1482105420816	57.0902396669876	36.5318677149527	38.9643634471349	50.0180710573402	35.9422287315067	40.2854682302982	28.8123745274742	31.6101675837195	33.0104318532419
ENSMUSG00000057841	3368.61472447672	3589.50334485794	3307.48403726587	3129.49652703168	3093.04676139266	3425.55928052105	2735.4532259249	2735.24093868321	2394.11451052491	3067.57587843684	2271.04221609854	2282.04887106664	3318.95077925765	2580.91260678917	0.363015530710355	5.59312324320019e-05	0.0020355320916177	Rpl32	6	115782466	115785708	-	963	protein_coding	ribosomal protein L32 [Source:MGI Symbol;Acc:MGI:98038]	-	3715	4958	2744	3086	3260	2765	2299	3045	2219	3185	2443	2475	335.341410002188	358.441942072853	330.942091313072	308.068204565414	302.518018556805	325.765515266063	270.272606218815	267.690461143028	234.235148443623	298.231440366333	222.776751989548
ENSMUSG00000035226	57.1259024608434	17.375570850462	37.3658910915605	19.2678010413486	37.0027066546975	2.47780056457219	5.94922406682232	7.1861830901365	9.71024362087616	8.66818929542592	5.5776722458417	6.45427963534	28.435945443914	7.2576319924071	1.97558761468061	5.76493850194559e-05	0.00208897912253401	Rims4	2	163701671	163760603	-	4962	protein_coding	regulating synaptic membrane exocytosis 4 [Source:MGI Symbol;Acc:MGI:2674366]	-	63	24	31	19	39	2	5	8	9	9	6	7	1.10366798453836	0.336738728868964	0.725603085782055	0.368107006570309	0.702372956119138	0.0457308734375786	0.114078181560775	0.136491344904088	0.184377023064418	0.163552062782643	0.106185979716464
ENSMUSG00000086136	5.44056213912794	6.51583906892325	1.20535132553421	6.08456874989956	1.8975747002409	2.47780056457219	0	0	0	0	0	0	3.93694942471634	0	4.45878541743829	6.07834615190029e-05	1	Gm12718	4	103239697	103349237	+	711	lncRNA	predicted gene 12718 [Source:MGI Symbol;Acc:MGI:3651516]	-	6	9	1	6	2	2	0	0	0	0	0	0	0.733561119721296	0.881275091058966	0.163352048983738	0.811257813280868	0.25137398451175	0.319151327703608	0	0	0	0	0
ENSMUSG00000064267	18.1352071304265	34.0271595821548	26.5177291617526	25.3523697912482	18.975747002409	49.5560112914438	9.51875850691572	7.1861830901365	19.4204872417523	13.483850015107	8.36650836876254	3.68815979162286	28.7607039932391	10.2773245023828	1.49163940213018	6.17824485645587e-05	0.00221071766202158	Hvcn1	5	122344867	122380360	+	3563	protein_coding	hydrogen voltage-gated channel 1 [Source:MGI Symbol;Acc:MGI:1921346]	-	20	47	22	25	20	40	8	8	18	14	9	4	0.487942703828087	0.918376203508824	0.71713520915061	0.674530247500581	0.501619149558952	1.27373895030741	0.254192955107298	0.190084213700276	0.513544085571508	0.354309249302543	0.221819322770037
ENSMUSG00000022969	202.207559504255	224.434456818468	203.704374015281	161.241071872338	208.733217026499	111.501025405749	133.26261909682	126.656476963656	110.049427703263	117.502121560218	85.5243077695727	120.787233175649	185.303617440432	115.630364378196	0.686482465156812	6.18013180709695e-05	0.00221071766202158	Il10rb	16	91203052	91222722	+	3808	protein_coding	interleukin 10 receptor, beta [Source:MGI Symbol;Acc:MGI:109380]	-	223	310	169	159	220	90	112	141	102	122	92	131	5.09052504443149	5.66765414391651	5.15446923682692	4.01400054856394	5.16280444555252	2.68152487654331	3.32974080532097	3.13468610594098	2.7228535370406	2.88890438067087	2.12160033633073
ENSMUSG00000104213	131.480251695592	60.814497976617	77.1424848341894	42.5919812492969	92.0323729616835	116.456626534893	58.3023958548588	41.3205527682849	31.2885627783788	44.3040786210658	39.9733177618655	19.36283890602	86.7530358753786	39.0919577817456	1.15293020803115	6.50728754410781e-05	0.00229828060708668	Ighd	12	113370224	113379944	-	1900	IG_C_gene	immunoglobulin heavy constant delta [Source:MGI Symbol;Acc:MGI:96447]	-	145	84	64	42	97	94	49	46	29	46	43	21	6.63390207347957	3.07796921277226	3.91219559839789	2.12506849299941	4.5622393657426	5.61319995677445	2.91965693771828	2.04963305638473	1.55154882251015	2.18310441136046	1.98741032878799
ENSMUSG00000069515	5.44056213912794	5.791856950154	18.0802698830131	14.197327083099	12.3342355515658	40.8837093154411	0	1.79654577253412	4.31566383150052	2.88939643180864	5.5776722458417	2.76611984371714	16.1213268204002	2.89089968756702	2.43590840118972	6.61340946985738e-05	0.00232594722552274	Lyz1	10	117123702	117128773	-	1263	protein_coding	lysozyme 1 [Source:MGI Symbol;Acc:MGI:96902]	-	6	8	15	14	13	33	0	2	4	3	6	3	0.412954834617452	0.440986427196569	1.37937419034961	1.06561893288437	0.919813831687295	2.96446856766023	0	0.134059788878481	0.321942038689414	0.214184569946549	0.417177221973946
ENSMUSG00000074240	240.291494478151	178.099601217236	112.097673274681	149.071934372539	445.930054556611	39.644809033155	9.51875850691572	34.1343696781484	19.4204872417523	94.3869501057489	30.6771973521293	11.9865193227743	194.189261155396	33.3540470345782	2.54010016287785	7.13443998008658e-05	0.00246772024187251	Cib3	8	72958179	72966840	-	2087	protein_coding	calcium and integrin binding family member 3 [Source:MGI Symbol;Acc:MGI:2685953]	-	265	246	93	147	470	32	8	38	18	98	33	13	11.0376871404159	8.20637284122661	5.1755282869917	6.77130113964833	20.1249747015552	1.73965764444477	0.433967177310639	1.54146274734878	0.876740573498458	4.23422471818627	1.38855849182655
ENSMUSG00000017132	1404.57179225153	1626.06383875574	2029.81163219961	1377.1407270606	1112.92756169129	1547.38645257533	1043.49390132064	1128.23074515143	1178.17622599964	981.431654671001	861.750361982542	1086.16305863293	1516.31700075568	1046.54099129303	0.534611205020753	7.23194637122247e-05	0.00249115255556863	Cyth1	11	118022845	118139418	-	3905	protein_coding	cytohesin 1 [Source:MGI Symbol;Acc:MGI:1334257]	-	1549	2246	1684	1358	1173	1249	877	1256	1092	1019	927	1178	34.481411439724	40.043063894227	50.0858716254557	33.4315086009211	26.8433619980478	36.2892222666561	25.4254062312575	27.2295514432807	28.4264514719772	23.5300810044814	20.8464152225488
ENSMUSG00000029602	21.7622485565118	32.5791953446163	18.0802698830131	46.6483604158967	33.2075572542157	19.8224045165775	3.56953444009339	8.98272886267062	14.0259074523767	16.3732464469156	0.929612040973616	10.1424394269629	28.6833393284718	9.0039114449988	1.67408644618118	7.4903035487575e-05	0.00256957319077355	Rasal1	5	120786877	120817662	+	3539	protein_coding	RAS protein activator like 1 (GAP1 like) [Source:MGI Symbol;Acc:MGI:1330842]	-	24	45	15	46	35	16	3	10	13	17	1	11	0.589502069648875	0.885259380817921	0.492271715855202	1.24955251206386	0.883786607032341	0.51295076348633	0.0959687940499404	0.239216605472621	0.373408189689282	0.433150315656246	0.0248137341694026
ENSMUSG00000021214	19.0419674869478	28.95928475077	14.4642159064105	8.11275833319942	5.69272410072269	2.47780056457219	1.18984481336446	1.79654577253412	2.15783191575026	0.963132143936213	2.78883612292085	4.61019973952857	13.1247918571038	2.25106508467241	2.54738903803343	7.51336245058439e-05	0.00257221269499455	Akr1c18	13	4182614	4200653	-	1207	protein_coding	aldo-keto reductase family 1, member C18 [Source:MGI Symbol;Acc:MGI:2145420]	-	21	40	12	8	6	2	1	2	2	1	3	5	1.51240003846433	2.30723221851394	1.15469733382705	0.637176807779836	0.444225939489282	0.18800049212698	0.0937955156428442	0.140279629953207	0.168439434492431	0.0747072940741486	0.218266293021166
ENSMUSG00000032633	1680.22694063401	2069.14089544252	1692.31326105003	1111.44789164832	1717.30510371801	1032.00393514432	993.520419159328	1276.4457713855	890.105665246982	956.390218928659	866.39842218741	731.177678689231	1550.40633793953	952.339695932851	0.70364125593476	7.60918576745561e-05	0.00259970161087703	Flcn	11	59682234	59700842	-	4322	protein_coding	folliculin [Source:MGI Symbol;Acc:MGI:2442184]	-	1853	2858	1404	1096	1810	833	835	1421	825	993	932	793	37.2687916355766	46.037957568134	37.7291075395007	24.378278518664	37.424305229988	21.8673672836328	21.8721289826614	27.8343575283843	19.4039539428159	20.7173766820603	18.9366798866683
ENSMUSG00000120224	110.624763495601	130.316781378465	107.276267972545	125.747754164591	134.727803717104	91.678620889171	83.2891369355125	85.3359241953709	62.5771255567575	94.3869501057489	48.339826130628	62.6987164575886	116.728665269579	72.7712798969344	0.688211275856448	8.09987602116303e-05	0.00273387146109456	ENSMUSG00000120224	15	86097932	86098611	-	680	lncRNA	novel transcript	-	122	180	89	124	142	74	70	95	58	98	52	68	15.5957251585453	18.4290173453801	15.201109275944	17.5303269240427	18.6611913413789	12.3469323204394	11.6540928186234	11.8273263004298	8.67041989049791	12.9953338041981	6.7153262819512
ENSMUSG00000111253	109.71800313908	78.9140509458483	47.0087016958342	43.6060760409469	144.215677218308	12.3890028228609	26.1765858940182	30.5412781330801	25.8939829890031	22.1520393105329	12.084956532657	4.61019973952857	72.6419186438131	20.24317376647	1.85157677010156	8.23194037063332e-05	0.00277285540733948	Gm34654	9	77714318	77717075	-	535	lncRNA	predicted gene, 34654 [Source:MGI Symbol;Acc:MGI:5593813]	-	121	109	39	43	152	10	22	34	24	23	13	5	19.6601235796707	14.1844108581472	8.46652143228048	7.72666203284609	25.3892422936018	2.12071583175014	4.65541331285997	5.38018266730815	4.56014349381005	3.87654054353727	2.13384199613402
ENSMUSG00000032609	669.189143112737	713.122386987711	430.310423215713	653.077045822553	631.892375180219	405.120392307553	342.675306248966	336.852332350148	347.410938435792	513.349432718001	306.771973521293	365.127819370663	583.785294437748	368.697967107477	0.664892493495431	8.32625013332819e-05	0.00279378448307953	Klhdc8b	9	108324835	108338780	-	8419	protein_coding	kelch domain containing 8B [Source:MGI Symbol;Acc:MGI:1925517]	-	738	985	357	644	666	327	288	375	322	533	330	396	7.61992167751354	8.14543546867245	4.924950770566	7.35364399129542	7.06925510095683	4.40680165323112	3.87276659528482	3.77087941011821	3.88791186442698	5.70869678156742	3.44212088424043
ENSMUSG00000064360	1264.02393699073	1256.10897606465	1059.50381514457	1290.94266977036	1431.72011133176	815.19638574425	982.811815839048	638.672022135881	799.476724785471	926.533122466637	708.364375221895	711.814839783211	1186.24931584105	794.612150038691	0.57963692160915	8.37726353737225e-05	0.00279947890390817	mt-Nd3	MT	9459	9806	+	348	protein_coding	mitochondrially encoded NADH dehydrogenase 3 [Source:MGI Symbol;Acc:MGI:102499]	-	1394	1735	879	1273	1509	658	826	711	741	962	762	772	348.207551165636	347.103363091946	293.361973279648	351.66277805266	387.498414667633	214.527469612357	268.713910277684	172.966597693037	216.451207611181	249.267756314633	192.286332131733
ENSMUSG00000076441	59649.4165330422	68640.7446805126	71077.1569641012	77828.732974757	66423.6535945825	56275.8064225636	56931.6946298629	57646.6624761887	31015.5970410363	28105.1590922026	26570.1713551079	26385.0951492699	66649.2518615932	37775.7299572781	0.81913818182646	8.38277017564296e-05	0.00279947890390817	Ass1	2	31360219	31410684	+	2414	protein_coding	argininosuccinate synthetase 1 [Source:MGI Symbol;Acc:MGI:88090]	-	65783	94810	58968	76747	70009	45424	47848	64175	28747	29181	28582	28616	2368.81456500712	2734.35858296634	2837.09134921306	3056.33802916744	2591.65114980876	2134.93358859399	2243.96391623941	2250.61131306177	1210.53210583848	1090.01677418886	1039.74786452183
ENSMUSG00000078439	39.8974556869382	47.7828198387705	37.3658910915605	39.5496968743472	39.8490687050589	28.4947064925802	23.7968962672893	32.3378239056142	15.1048234102518	10.5944535832983	14.8737926555779	17.5187590102086	38.8232731148759	19.0377581387067	1.03704832944346	8.41131287656538e-05	0.00279947890390817	Smim24	10	81228885	81231226	+	1058	protein_coding	small integral membrane protein 24 [Source:MGI Symbol;Acc:MGI:1919523]	-	44	66	31	39	42	23	20	36	14	11	16	19	3.6151112270575	4.34307025026602	3.40306475581338	3.54369374676515	3.54750941658312	2.46648471736158	2.14009806013068	2.88063822340584	1.3451273932198	0.937512990002335	1.32802730019683
ENSMUSG00000022464	26245.2717591532	28466.9769100069	30583.3791827795	26372.549151648	23807.9209765724	25624.1745385233	22134.6830630191	22684.9834697884	21120.8587913635	17566.5671732526	21562.351290383	22395.4282946819	26850.0454197806	21244.1453470814	0.337853691907126	8.52079195950551e-05	0.00283028924988257	Slc38a4	15	96892701	96953837	-	4261	protein_coding	solute carrier family 38, member 4 [Source:MGI Symbol;Acc:MGI:1916604]	-	28944	39320	25373	26006	25093	20683	18603	25254	19576	18239	23195	24289	590.475211530571	642.451816440893	691.599184260166	586.73131354696	526.260757647762	550.729396109532	494.266068727323	501.753635558534	467.017840429004	385.975524125417	478.030415913127
ENSMUSG00000021379	165.937145243402	93.3936933212333	96.4281060427367	63.8879718739454	154.652338069633	26.016905928008	21.4172066405604	61.9808291524273	34.5253106520041	44.3040786210658	34.3956455160238	30.4273182808886	100.05269341316	37.8417314771617	1.40170370732815	8.54219856997056e-05	0.00283178111405697	Id4	13	48414704	48419502	+	3849	protein_coding	inhibitor of DNA binding 4 [Source:MGI Symbol;Acc:MGI:99414]	bHLH	183	129	80	63	163	21	18	69	32	46	37	33	4.13292794536663	2.33335267679447	2.41399442613536	1.57351135490993	3.78442260158746	0.619024223687005	0.529436573878003	1.51765503005884	0.845129217697541	1.07765611368794	0.84416336537908
ENSMUSG00000091337	200.394038791213	166.515887316928	168.749185574789	150.086029164189	139.471740467706	112.739925688035	117.794636523082	90.7255615129733	110.049427703263	112.686460840537	105.046160630019	72.8411558845514	156.326134500477	101.523900515738	0.630318888247581	9.34752416763235e-05	0.00308045082854987	Eid1	2	125515015	125516705	+	1691	protein_coding	EP300 interacting inhibitor of differentiation 1 [Source:MGI Symbol;Acc:MGI:1889651]	-	221	230	140	148	147	91	99	101	102	117	113	79	11.3606536864702	9.46940769044435	9.61564929381504	8.41386134199873	7.76843723808829	6.10568008685722	6.62797607966315	5.05649581570244	6.13165361859882	6.23896473202672	5.86823535806225
ENSMUSG00000105547	9.97436392173456	13.0316781378465	15.6695672319447	10.1409479164993	19.9245343525294	38.4059087508689	7.13906888018679	2.69481865880119	3.23674787362539	4.81566071968106	4.64806020486808	8.29835953115143	17.8578333852372	5.13878597805232	1.78282730224646	9.38768304469274e-05	0.00308155297747453	Iglc3	16	18883980	18884431	-	452	IG_C_gene	immunoglobulin lambda constant 3 [Source:MGI Symbol;Acc:MGI:99886]	-	11	18	13	10	21	31	6	3	3	5	5	9	2.11547991052369	2.77250703426073	3.34040484238205	2.12685953260581	4.15184177294795	7.78143187380002	1.502803372313	0.561894402721862	0.67468937201006	0.99747460118913	0.971413774618536
ENSMUSG00000045348	53.4988610347581	51.4027304326168	50.6247556724368	22.3100854162984	37.0027066546975	9.91120225828876	14.2781377603736	5.38963731760237	10.7891595787513	14.4469821590432	17.6626287784987	17.5187590102086	37.4583902448494	13.347550767413	1.4978961453951	9.74304558900278e-05	0.00317331373940653	Nyap1	5	137728161	137739869	-	5244	protein_coding	neuronal tyrosine-phosphorylated phosphoinositide 3-kinase adaptor 1 [Source:MGI Symbol;Acc:MGI:2443880]	-	59	71	42	22	39	8	12	6	10	15	19	19	0.978011550063204	0.942614795146784	0.930209551249499	0.403308375137914	0.664602328044081	0.173086646832391	0.259064502015819	0.0968635659917169	0.193846679474032	0.257928214952795	0.318173207338825
ENSMUSG00000056399	9.97436392173456	2.895928475077	4.82140530213684	3.04228437494978	2.84636205036135	13.627903105147	0	1.79654577253412	0	0	0	0	6.20137453823443	0.299424295422354	4.10522714672612	9.89361964437155e-05	1	Prss34	17	25517368	25519139	+	1220	protein_coding	protease, serine 34 [Source:MGI Symbol;Acc:MGI:2681414]	-	11	4	4	3	3	11	0	2	0	0	0	0	0.783767966849762	0.228264695716912	0.380797727303073	0.236395207066679	0.219746192198182	1.02298464506964	0	0.138784847011083	0	0	0
ENSMUSG00000004665	220.342766634682	168.687833673235	214.552535945089	190.649820830186	188.808682673969	148.668033874331	115.414946896353	138.334024485128	162.916309639145	121.354650135963	125.497625531438	88.5158349989486	188.618278938582	125.338898614496	0.591139078228264	0.000102364538708111	0.00330824791704953	Cnn2	10	79824418	79831896	+	2460	protein_coding	calponin 2 [Source:MGI Symbol;Acc:MGI:105093]	-	243	233	178	188	199	120	97	154	151	126	135	96	8.58669074103032	6.59415878094406	8.4038652907658	7.34682990417527	7.22899465337053	5.53455107310402	4.46401836420673	5.29977582448014	6.23968821387949	4.61855068999376	4.81916004286366
ENSMUSG00000029254	177.725029878179	220.814546224621	171.159888225858	153.128313539139	130.932654316622	96.6342220183154	66.63130954841	52.9981002897567	56.1036298095067	90.534421530004	75.2985753188629	143.838231873291	158.399109033789	80.900711394972	0.970027970972254	0.000102561416220579	0.00330824791704953	Stap1	5	86219605	86253984	+	6215	protein_coding	signal transducing adaptor family member 1 [Source:MGI Symbol;Acc:MGI:1926193]	-	196	305	142	151	138	78	56	59	52	94	81	156	2.74138223115798	3.41662483009908	2.65363629436784	2.33567846853439	1.98425684733097	1.42393357456047	1.02008471332762	0.803679266923391	0.850517511382379	1.36381981835314	1.14450204718693
ENSMUSG00000064337	9820.21466112594	11879.0986047659	10475.7083702178	12986.497901869	14267.8641711113	15568.0209472071	10813.3096638563	9871.12074718875	7473.65084020102	8196.25454489717	6328.79877494838	7324.68534616299	12499.5674427162	8334.63665287576	0.584705789501974	0.000103477383250486	0.00332498056237309	mt-Rnr1	MT	70	1024	+	955	Mt_rRNA	mitochondrially encoded 12S rRNA [Source:MGI Symbol;Acc:MGI:102493]	-	10830	16408	8691	12806	15038	12566	9088	10989	6927	8510	6808	7944	985.779403978978	1196.16437050633	1056.96490014373	1289.10225705724	1407.17024457139	1492.89734040295	1077.34373918088	974.151913215625	737.331630897377	803.519581772986	626.020944476765
ENSMUSG00000039238	196.766997365127	248.325866737853	257.945183664321	315.383480203127	208.733217026499	354.325480733823	167.768118684389	181.451123025947	207.151863912025	162.76933232522	131.07529777728	172.421470258369	263.580037621792	170.439534330538	0.626637802621758	0.000109273265771616	0.00347783981422553	Zfp750	11	121401804	121410159	-	3232	protein_coding	zinc finger protein 750 [Source:MGI Symbol;Acc:MGI:2442210]	-	217	343	214	311	220	286	141	202	192	169	141	187	5.83637296196574	7.3885863683245	7.69018182582661	9.2505228408869	6.08290820812623	10.0399359349037	4.938978162348	5.29117229229754	6.03880388412965	4.71504268784871	3.83107318589038
ENSMUSG00000031362	8.16084320869191	15.9276066129235	7.23210795320525	5.07047395824964	10.4366608513249	8.67230197600266	1.18984481336446	1.79654577253412	2.15783191575026	4.81566071968106	0	0	9.24999909339965	1.65998053688832	2.50624243593764	0.000111992867557109	0.00355089506775295	Xlr4c	X	72277294	72286736	-	2232	protein_coding	X-linked lymphocyte-regulated 4C [Source:MGI Symbol;Acc:MGI:3574099]	-	9	22	6	5	11	7	1	2	2	5	0	0	0.350512067286184	0.686225854955413	0.312213190396337	0.215354056616897	0.440411275283692	0.355827992379224	0.0507218581455703	0.0758591009648392	0.0910870956238193	0.201997544685254	0
ENSMUSG00000084796	50.7785799651941	39.8190165323088	37.3658910915605	62.8738770822955	38.9002813549384	65.661714961163	39.2648788410273	23.3550950429436	18.3415712838772	16.3732464469156	27.8883612292085	27.6611984371714	49.2332268312434	25.4807252135239	0.952190632652463	0.000115189512620732	0.00363846722789372	Mir142hg	11	87646399	87648102	+	1704	lncRNA	Mir142 host gene (non-protein coding) [Source:MGI Symbol;Acc:MGI:1925841]	-	56	55	31	62	41	53	33	26	17	17	30	30	2.8567556282104	2.24714804615681	2.1129357462738	3.49783518437473	2.15017694322243	3.52892590430019	2.19247017815148	1.29174159248578	1.01414576183985	0.899600332809539	1.54605290889992
ENSMUSG00000003762	406.228639721553	443.80103880555	462.854909005136	475.610457283816	413.671284652516	268.841361256083	311.73934110149	320.683420397341	263.255493721532	296.644700332354	188.711244317644	221.289587497371	411.834615120776	267.053964561289	0.627017907981711	0.000118109758893263	0.00371668322111298	Coq8b	7	26932448	26957375	+	5586	protein_coding	coenzyme Q8B [Source:MGI Symbol;Acc:MGI:1924139]	-	448	613	384	469	436	217	262	357	244	308	203	240	6.97158838592269	7.64008393031015	7.98407264979161	8.07140527386397	6.97502056057148	4.40752782826768	5.30994111954873	5.41052204325162	4.44027577636028	4.97187340061389	3.19130119240596
ENSMUSG00000028843	155.962781321668	166.515887316928	157.901023644981	234.255896871133	198.296556175174	200.701845730347	115.414946896353	141.927116030196	125.154251113515	147.359218022241	104.116548589045	131.851712550517	185.605665176705	127.637298866978	0.536881234103354	0.000119520780399507	0.00373999511152926	Sh3bgrl3	4	133854717	133856100	-	821	protein_coding	SH3 domain binding glutamic acid-rich protein-like 3 [Source:MGI Symbol;Acc:MGI:1920973]	-	172	230	131	231	209	162	97	158	116	153	112	143	18.2112579076242	19.5039810043135	18.5320014548043	27.0486793566916	22.7490394180643	22.3876298584391	13.375743210656	16.292428203323	14.3626931194606	16.8042274104349	11.9797444400216
ENSMUSG00000026042	133.293772408635	89.773782727387	95.2227547172025	103.437668748293	137.574165767465	28.4947064925802	49.9734821613075	52.9981002897567	42.07772235713	53.9354000604279	46.4806020486808	29.5052783329829	97.9661418102603	45.8284308750476	1.10102783129665	0.000123669101194017	0.00384822383473798	Col5a2	1	45413481	45542442	-	9591	protein_coding	collagen, type V, alpha 2 [Source:MGI Symbol;Acc:MGI:88458]	-	147	124	79	102	145	23	42	59	39	56	50	32	1.3323186242295	0.900111645502411	0.95665949737958	1.02238277438493	1.35102705313517	0.272082246999119	0.495763723282071	0.520786846411102	0.413353638820885	0.526495195606282	0.457803176027086
ENSMUSG00000040415	181.352071304265	200.543046899082	134.999348459831	168.339735413888	184.064745923367	117.695526817179	133.26261909682	95.2169259443086	103.575931956012	127.13344299958	102.257324507098	86.6717551031371	164.499079136269	108.019666601159	0.617761701097992	0.000125804684521731	0.00390017819181166	Dtx3	10	127026247	127031597	-	2572	protein_coding	deltex 3, E3 ubiquitin ligase [Source:MGI Symbol;Acc:MGI:2135752]	-	200	277	112	166	194	95	112	106	96	132	110	94	6.75948621205083	7.49803375491576	5.0575623501839	6.20460826012751	6.74047806758238	4.19072247856535	4.92988063245033	3.48904673706712	3.79420959438317	4.62778573914061	3.75573039455938
ENSMUSG00000044676	287.44303301726	340.995577940317	354.373289707057	331.608996869526	279.892268285532	397.686990613836	198.704083831866	247.025043723442	206.07294795415	201.294618082669	208.23309717809	312.571542340037	332.000026072255	228.983555518376	0.531849208705303	0.000126269910207491	0.00390736518813976	Zfp612	8	110806378	110819373	+	6083	protein_coding	zinc finger protein 612 [Source:MGI Symbol;Acc:MGI:2443465]	zf-C2H2	317	471	294	327	295	321	167	275	191	209	224	339	4.52997808347372	5.39065672582822	5.61337041053207	5.1678176287567	4.3337527849266	5.98719601127092	3.10805002344443	3.82724939768357	3.19180683129884	3.09812364376573	3.23372355260817
ENSMUSG00000033170	564.911702112785	519.095179157552	500.220800096697	433.018476034519	638.533886631062	390.25358892012	258.196324500089	343.140242554018	270.807905426657	423.778143331934	350.463739447053	389.100858016211	507.672272158789	339.247868879327	0.581075512071616	0.000127344759121819	0.00393335537353942	Card10	15	78659338	78687242	-	4952	protein_coding	caspase recruitment domain family, member 10 [Source:MGI Symbol;Acc:MGI:2146012]	-	623	717	415	427	673	315	217	382	251	440	377	422	10.9360897504008	10.0803846895907	9.73333447766286	8.28942643842998	12.1449117236294	7.21715742216665	4.96099104637684	6.53062299081635	5.15245413525076	8.01202539113466	6.68549244144172
ENSMUSG00000109297	9.97436392173456	13.7556602566158	19.2856212085473	12.1691374997991	24.6684711031317	8.67230197600266	4.75937925345786	2.69481865880119	4.31566383150052	9.63132143936213	1.85922408194723	2.76611984371714	14.7542593276385	4.33775451813101	1.77913113849295	0.000128110064123808	0.00394244592554533	Gm31522	11	81873945	81910793	-	762	lncRNA	predicted gene, 31522 [Source:MGI Symbol;Acc:MGI:5590681]	-	11	19	16	12	26	7	4	3	4	10	2	3	1.25485160046812	1.73595001532744	2.43870460530052	1.51392206100445	3.0491466389004	1.04226782019741	0.594284448193769	0.33330219164079	0.533612591685997	1.18335569484905	0.230487677757259
ENSMUSG00000021567	13.6014053478199	13.0316781378465	16.8749185574789	11.1550427081492	8.53908615108404	4.95560112914438	1.18984481336446	4.49136443133531	2.15783191575026	3.85252857574485	4.64806020486808	1.84407989581143	11.3596220052538	3.03061830614573	1.88212778838293	0.000130381050959262	0.00399032755778613	Nkd2	13	73966653	73995750	-	4826	protein_coding	naked cuticle 2 [Source:MGI Symbol;Acc:MGI:1919543]	-	15	18	14	11	9	4	1	5	2	4	5	2	0.270183358952467	0.259671193428481	0.336926294153362	0.219120298303276	0.166653763664597	0.0940392018223228	0.0234585966392277	0.0877111030633657	0.0421273098699471	0.0747382544115187	0.0909819780620759
ENSMUSG00000036594	1558.72105286016	1242.35331580803	929.325871986875	1236.18155102126	1282.76049736285	970.058921030012	735.324094659239	1030.31900054832	737.978515186588	959.279615360468	732.534288287209	654.648363013057	1203.23353501153	808.347312842481	0.574347143776488	0.00013101486894988	0.00399323543047728	H2-Aa	17	34501718	34506797	-	3798	protein_coding	histocompatibility 2, class II antigen A, alpha [Source:MGI Symbol;Acc:MGI:95895]	-	1719	1716	771	1219	1352	783	618	1147	684	996	788	710	39.3437336569004	31.4558126498993	23.5772747667073	30.8550310729703	31.8113181726671	23.3906915613294	18.4214096370206	25.5670336777895	18.3072111431987	23.6469239419977	18.2198142490011
ENSMUSG00000019970	489.650592521515	542.262606958168	957.048952474162	605.414590615007	597.736030575883	367.95338383897	249.867410806538	397.934888616309	379.778417172046	299.534096764162	343.026843119264	425.98245593244	593.344359497284	349.354018735126	0.762793744671879	0.000131594823540082	0.00399823764225866	Sgk1	10	21758083	21875802	+	4903	protein_coding	serum/glucocorticoid regulated kinase 1 [Source:MGI Symbol;Acc:MGI:1340062]	-	540	749	794	597	630	297	210	443	352	311	369	462	9.57384785865098	10.6355146671528	18.808440877215	11.7054922234649	11.4825564840249	6.87275427464692	4.84893929226835	7.64915953657045	7.29796572467799	5.71964102134849	6.60902144161029
ENSMUSG00000035042	74.3543492347486	73.8461761144635	77.1424848341894	75.0430145820946	87.2884362110813	53.2727121383021	30.9359651474761	32.3378239056142	37.7620585256295	74.1611750830884	24.169913065314	28.5832383850771	73.4911955191466	37.9916956853666	0.953908565302699	0.00013416212454605	0.00406101179564299	Ccl5	11	83416604	83421344	-	960	protein_coding	chemokine (C-C motif) ligand 5 [Source:MGI Symbol;Acc:MGI:98262]	-	82	102	64	74	92	43	26	36	35	77	26	31	7.425013958679	7.39720279557619	7.74288712182916	7.41033308818742	8.56399743483469	5.08198621973041	3.06613632489973	3.17470337537852	3.70610620319415	7.23252208745551	2.37834472485772
ENSMUSG00000032815	25.3892899825971	49.9547661950783	44.5979990447657	65.9161614572453	41.7466434052998	50.7949115737299	11.8984481336446	25.1516408154777	34.5253106520041	21.1889071665967	22.3106889833668	22.1289587497371	46.3999619431193	22.8673257501379	1.01367275385731	0.000134388658669507	0.00406101179564299	Fanca	8	123995039	124045315	-	8761	protein_coding	Fanconi anemia, complementation group A [Source:MGI Symbol;Acc:MGI:1341823]	-	28	69	37	65	44	41	10	28	32	22	24	24	0.277817120789323	0.548319886013289	0.490503635728248	0.713242016527324	0.448806285325054	0.53096566338819	0.1292217639321	0.270567878889316	0.371293500618404	0.226432768730161	0.240563785573836
ENSMUSG00000000386	148.708698469497	66.606354926771	62.6782689277789	113.578616664792	133.779016366983	53.2727121383021	40.4547236543918	42.2188256545519	33.446394694129	65.4929857876625	58.5655585813378	38.72567781204	96.4372779156874	46.4840276973522	1.05403315312614	0.000134899508327601	0.0040691039079502	Mx1	16	97248235	97264107	-	3371	protein_coding	MX dynamin-like GTPase 1 [Source:MGI Symbol;Acc:MGI:97243]	-	164	92	52	112	141	43	34	47	31	68	63	42	4.22902011292307	1.90006151344306	1.7915906125858	3.19401177628706	3.73783644634937	1.44725801570489	1.1418511928066	1.18035050839743	0.934811379472457	1.81894864088692	1.64117345867917
ENSMUSG00000025002	293.790355512909	112.217228409234	168.749185574789	234.255896871133	483.881548561429	43.3615098800133	71.3906888018679	64.6756478112285	71.2084532197585	52.9722679164917	35.3252575569974	11.0644793748686	222.709287468251	51.1061324468688	2.12571468275167	0.000141785699664261	0.00425324682065833	Cyp2c55	19	38995463	39031137	+	1995	protein_coding	cytochrome P450, family 2, subfamily c, polypeptide 55 [Source:MGI Symbol;Acc:MGI:1919332]	-	324	155	140	231	510	35	60	72	66	55	38	12	14.1174664814935	5.40912956893084	8.15040749666227	11.1313111538064	22.8447921112295	1.9904964385725	3.40484774077934	3.05535362442444	3.36296296504663	2.48593670030694	1.67268200429554
ENSMUSG00000024353	5.44056213912794	3.61991059384625	13.2588645808763	11.1550427081492	3.7951494004818	19.8224045165775	0	2.69481865880119	1.07891595787513	0.963132143936213	0	2.76611984371714	9.5153223231765	1.25049776738828	2.84513846004787	0.00014328918073661	0.00427594327043065	Mzb1	18	35780320	35782420	-	1215	protein_coding	marginal zone B and B1 cell-specific protein 1 [Source:MGI Symbol;Acc:MGI:1917066]	-	6	5	11	11	4	16	0	3	1	1	0	3	0.429269099688759	0.286505070755795	1.05150318938421	0.870349431779104	0.294200663354493	1.49410103043467	0	0.209033967103113	0.0836651841285452	0.074215394195471	0
ENSMUSG00000068220	349.10273726071	340.271595821548	491.783340817957	480.680931242066	421.261583453479	340.697577628676	375.990961023171	287.44732360546	239.519342648279	235.967375264372	242.628742694114	256.327105517789	403.966294370739	272.980141792197	0.566177111191923	0.000144266539989821	0.00427842095310458	Lgals1	15	78810925	78814665	+	903	protein_coding	lectin, galactose binding, soluble 1 [Source:MGI Symbol;Acc:MGI:96777]	-	385	470	408	474	444	275	316	320	222	245	261	278	37.0618961068492	36.2367044640303	52.4767100615664	50.4623921530156	43.9395043890406	34.5526375134263	39.6176469682929	30.0008883018421	24.9911518438455	24.465190993507	25.3819769256474
ENSMUSG00000063919	307.391760860729	217.194635630775	231.427454502568	326.538522911277	239.094412230353	345.65317875782	124.933705403269	252.414681041045	158.600645807644	166.621860900965	183.133572071802	164.123110727217	277.883327482254	174.971262658657	0.662515711910056	0.000145455277882587	0.00430223817496889	Srrm4	5	116577334	116729876	-	8678	protein_coding	serine/arginine repetitive matrix 4 [Source:MGI Symbol;Acc:MGI:1916205]	-	339	300	192	322	252	279	105	281	147	173	197	178	3.39574216649966	2.40680106684691	2.56966062582023	3.56708508658194	2.5950207163482	3.64771431926924	1.3698057933851	2.74131258656024	1.72194286831975	1.79761520890955	1.99351390060228
ENSMUSG00000120992	125.132929199943	91.2217469649255	125.356537855558	231.213612496183	148.01082661879	102.828723429746	45.2141029078497	111.385837897116	71.2084532197585	71.2717786512798	65.0728428681531	32.2713981767	137.294062760858	66.0707356201428	1.05200243293515	0.000152897626101632	0.00445158114533464	ENSMUSG00000120992	17	35215654	35219393	-	3043	lncRNA	novel transcript	-	138	126	104	228	156	83	38	124	66	74	70	35	3.9421376900435	2.88275131659578	3.96940647717827	7.20294564548882	4.58123510780567	3.09465614554272	1.41374469946589	3.44978173773195	2.20476868723892	2.19280515679093	2.02008096148081
ENSMUSG00000016559	3073.01084825077	3057.37648756254	3641.36635443885	2952.02993849294	3222.08184100904	3179.01812434612	2232.14886987174	2570.85700049633	2118.99094126675	2893.24896038438	2348.20001549935	2763.35372387343	3187.48059901671	2487.79991856533	0.356961993910669	0.000155329634267464	0.00451334799983124	H3f3b	11	115912738	115918788	-	2976	protein_coding	H3.3 histone B [Source:MGI Symbol;Acc:MGI:1101768]	-	3389	4223	3021	2911	3396	2566	1876	2862	1964	3004	2526	2997	98.9904496694064	98.7931290503424	117.899506023417	94.0343488217681	101.975228922506	97.8272816191166	71.3656544108175	81.4157801105137	67.0856459269429	91.0200936351754	74.5372056450445
ENSMUSG00000032093	26.2960503391184	22.4434456818468	9.64281060427367	26.3664645828981	22.7708964028908	9.91120225828876	8.32891369355125	7.1861830901365	11.8680755366264	5.77879286361728	6.50728428681531	5.53223968743429	19.5718116448861	7.53358152636351	1.41315096296674	0.000155558317657406	0.00451334799983124	Cd3e	9	44910038	44920925	-	4080	protein_coding	CD3 antigen, epsilon polypeptide [Source:MGI Symbol;Acc:MGI:88332]	-	29	31	8	26	24	8	7	8	11	6	7	6	0.617863428412312	0.528981053432207	0.227731974171446	0.612618951646655	0.525667361728984	0.222467249016926	0.19423488031039	0.165997562111295	0.274064996538727	0.132605446981614	0.150664371710444
ENSMUSG00000032313	32.6433728347677	38.3710522947703	56.6515123001078	92.2826260401434	36.0539193045771	69.3784158080213	41.6445684677563	24.2533679292107	22.6572351153777	20.2257750226605	15.8034046965515	22.1289587497371	54.2301497637312	24.4522183302156	1.15204078255633	0.000157129046794044	0.00455103351622681	Tmem266	9	55234197	55345629	+	4714	protein_coding	transmembrane protein 266 [Source:MGI Symbol;Acc:MGI:2142980]	-	36	53	47	91	38	56	35	27	21	21	17	24	0.663846359085925	0.782753246980036	1.15798375496172	1.85579096934965	0.72036723732907	1.34782872972495	0.840558243176062	0.484893175704823	0.452846239507813	0.401698299299415	0.316688309044074
ENSMUSG00000028952	486.930311451951	514.751286444937	436.337179843384	463.441319784017	463.008226858779	491.84341206758	302.220582594574	336.852332350148	293.465140542035	424.74127547587	329.08266250466	430.592655671969	476.051956075108	352.825774856543	0.431122534119413	0.000161181947300967	0.00466035747800601	Zbtb48	4	152104231	152112128	-	3199	protein_coding	zinc finger and BTB domain containing 48 [Source:MGI Symbol;Acc:MGI:2140248]	ZBTB	537	711	362	457	488	397	254	375	272	441	354	467	14.59199595902	15.4736919630169	13.1428187157025	13.7334358391118	13.6321864110774	14.0803200714152	8.98894704431132	9.92404931346834	8.64322289803114	12.4306725354318	9.71766022189201
ENSMUSG00000018211	20.8554881999904	23.167427800616	25.3123778362184	34.4792229160975	37.951494004818	3.71670084685828	3.56953444009339	13.4740932940059	3.23674787362539	8.66818929542592	6.50728428681531	8.29835953115143	24.2471186007664	7.29236812018623	1.71889454142058	0.000162853458081315	0.00470056852024016	Wfdc15b	2	164056374	164063580	-	572	protein_coding	WAP four-disulfide core domain 15B [Source:MGI Symbol;Acc:MGI:2445041]	-	23	32	21	34	40	3	3	15	3	9	7	9	3.49531613951118	3.89486613670815	4.26400252338494	5.71426176522485	6.24919241216274	0.595060998244576	0.593764968781012	2.22007229047449	0.533146147112845	1.41878555162146	1.0746689450675
ENSMUSG00000067768	7.25408285217059	48.5068019575398	22.90167518515	54.7611187490961	8.53908615108404	4.95560112914438	7.13906888018679	2.69481865880119	3.23674787362539	5.77879286361728	2.78883612292085	9.22039947905714	24.4863943373641	5.1431106463681	2.26350130858706	0.000170336427595966	0.00488022886177599	Xlr4b	X	72257939	72266059	+	2560	protein_coding	X-linked lymphocyte-regulated 4B [Source:MGI Symbol;Acc:MGI:1350975]	-	8	67	19	54	9	4	6	3	3	6	3	10	0.271646852146793	1.8221051003809	0.862001105359887	2.02782763561886	0.314168384158338	0.177278589060363	0.265338720424015	0.0992094804805788	0.119124842245526	0.211339931126947	0.102909146748651
ENSMUSG00000076577	3.6270414260853	14.479642375385	2.41070265106842	46.6483604158967	5.69272410072269	14.8668033874331	2.37968962672893	0.898272886267062	5.39457978937565	0.963132143936213	0.929612040973616	1.84407989581143	14.6208790594319	2.06822773051548	2.85412035323202	0.000170535444963799	0.00488022886177599	Igkv8-30	6	70094045	70094604	-	368	IG_V_gene	immunoglobulin kappa chain variable 8-30 [Source:MGI Symbol;Acc:MGI:3642250]	-	4	20	2	46	6	12	2	1	5	1	1	2	0.944858616162757	3.78373544530751	0.63121362406216	12.0167563592229	1.45701279609664	3.69972707604236	0.615278192287571	0.230050969230328	1.38115759125248	0.245031804205156	0.238629905504119
ENSMUSG00000070644	6107.93776152764	7988.41869849991	9064.24196801725	10943.0968966944	5070.31959904368	11334.6986826355	4974.74116467683	5647.44163596102	4743.99346677694	4722.23690171925	4357.09163604334	6639.60966486905	8418.11893440305	5180.8524116744	0.700186640224791	0.000172156982482464	0.00491822533061251	Etnk2	1	133291310	133308074	+	4566	protein_coding	ethanolamine kinase 2 [Source:MGI Symbol;Acc:MGI:2443760]	-	6736	11034	7520	10791	5344	9149	4181	6287	4397	4903	4687	7201	128.239207783499	168.24247898047	191.282888160825	227.197227984886	104.59007551107	227.339018668526	103.665347008234	116.568025235829	97.8907391053556	96.8269523553612	90.1429432965379
ENSMUSG00000030798	136.014053478199	98.461568152618	112.097673274681	68.9584458321951	115.752056714695	149.906934156617	86.8586713756059	61.9808291524273	70.1295372618834	78.9768358027695	61.3543947042587	58.08851671806	113.531788601501	69.5647975025008	0.707690809595788	0.000178495234205888	0.00507332549378739	Cd37	7	44883056	44888539	-	3522	protein_coding	CD37 antigen [Source:MGI Symbol;Acc:MGI:88330]	-	150	136	93	68	122	121	73	69	65	82	66	63	3.70217174987111	2.68836444586528	3.06681644944681	1.85608048251483	3.09549718405994	3.89791423533064	2.34651240170547	1.65856167254301	1.8760527872095	2.09939799082759	1.64561134153436
ENSMUSG00000094546	11.7878846347772	17.375570850462	48.2140530213684	22.3100854162984	5.69272410072269	48.3171110091577	0	4.49136443133531	5.39457978937565	2.88939643180864	14.8737926555779	0.922039947905714	25.6162381721311	4.76186220933386	2.3995480114745	0.000180052175842127	0.00510890419622551	Ighv1-26	12	114751992	114752425	-	351	IG_V_gene	immunoglobulin heavy variable 1-26 [Source:MGI Symbol;Acc:MGI:4439641]	-	13	24	40	22	6	39	0	5	5	3	16	1	3.21951824766569	4.76039194486552	13.2357044817592	6.02549606616302	1.52758036741756	12.6064774442925	0	1.20596519482565	1.44805126376328	0.770698324337584	4.00299966839957
ENSMUSG00000009145	789.788270530073	808.688026665253	719.594741343923	601.358211448407	842.523166906959	379.103486379545	517.582493813542	463.508809313804	307.491047994412	454.598371937893	318.85693005395	464.70813374448	690.175983879026	421.12429780968	0.714061125247554	0.000185638914185819	0.00523195465047947	Dqx1	6	83034825	83044299	+	3419	protein_coding	DEAQ RNA-dependent ATPase [Source:MGI Symbol;Acc:MGI:2136388]	-	871	1117	597	593	888	306	435	516	285	472	343	504	22.1448992776701	22.7453518164131	20.2800684925359	16.6737327195534	23.2099283201543	10.1545009890557	14.4038802312656	12.7768114785635	8.47357754726878	12.4483896645858	8.809833633329
ENSMUSG00000086389	355.450059756359	278.733115726161	268.793345594129	142.98736562264	278.943480935412	107.78432455889	157.059515364109	182.349395912214	89.5500245036357	72.234910795216	60.424782663285	54.4003569264371	238.781948698932	102.669831027483	1.22038518311724	0.000187160438789534	0.00525713574794563	Gm15998	3	89222746	89226214	+	1844	lncRNA	predicted gene 15998 [Source:MGI Symbol;Acc:MGI:3802094]	-	392	385	223	141	294	87	132	203	83	75	65	59	18.4790570137167	14.5357819384807	14.0455300555957	7.35081408525129	14.2477520277736	5.35296737466433	8.10405462813477	9.3198088966282	4.57549647149845	3.66750422779951	3.0954595117454
ENSMUSG00000029344	367.237944391136	367.05893421601	426.69436923911	426.933907284619	437.390968405527	458.393104445855	297.461203341116	370.08842914203	330.14828310979	336.133118233738	278.883612292085	290.4425835903	413.951537997043	317.192871618176	0.38063114336081	0.00018952455986036	0.00531462421544772	Tpst2	5	112424557	112463227	+	2793	protein_coding	protein-tyrosine sulfotransferase 2 [Source:MGI Symbol;Acc:MGI:1309516]	-	405	507	354	421	461	370	250	412	306	349	300	315	12.6048807870477	12.6379202370873	14.7206339480533	14.4906678903912	14.7499288001076	15.0302792300372	10.1334754189861	12.4881517188777	11.1370851439856	11.2674273819107	9.43241731745603
ENSMUSG00000009549	580.326628173647	626.968514854171	543.613447815928	655.105235405853	597.736030575883	607.061138320187	500.92466642644	511.117272285959	425.092887402801	518.165093437683	460.15796028194	515.420330879294	601.801832524278	488.479701785686	0.301389282262032	0.000198205104329339	0.00550273905734239	Srp14	2	118306331	118310192	-	1195	protein_coding	signal recognition particle 14 [Source:MGI Symbol;Acc:MGI:107169]	-	640	866	451	646	630	490	421	569	394	538	495	559	46.5550421085047	50.4531833302996	43.833164334037	51.9687003049905	47.1121125030746	46.5226489785188	39.8844434203886	40.3103201247504	33.5157826729505	40.5961311495846	36.3755845913224
ENSMUSG00000112758	134.200532765156	124.524924428311	143.436807738571	147.043744789239	116.700844064815	144.951333027473	124.933705403269	91.6238343992404	67.9717053461331	85.7187608103229	79.946635523731	103.26847416544	135.143031135594	92.2438526080227	0.55098487287633	0.000200512784990468	0.00554810450378049	Gm36172	10	24803456	24806403	+	1776	lncRNA	predicted gene, 36172 [Source:MGI Symbol;Acc:MGI:5595331]	-	148	172	119	145	123	117	105	102	63	89	86	112	7.2439160572478	6.74254838812456	7.78212472548708	7.84878230669961	6.18902282305915	7.47444861984234	6.69322898366884	4.86215832265179	3.60594117067539	4.51873966854012	4.25234191970402
ENSMUSG00000110353	706.366317730111	931.764986856025	683.434201577897	604.400495823357	537.013640168174	252.735657586363	324.827634048499	421.289983659252	350.647686309417	392.957914725975	290.968568824742	296.89686322564	619.285883290321	346.264775132254	0.839995982235681	0.000207374077826584	0.00569531574439039	Gm33543	10	95659835	95678792	-	1777	protein_coding	predicted gene, 33543 [Source:MGI Symbol;Acc:MGI:5592702]	-	779	1287	567	596	566	204	273	469	325	408	313	322	38.1069934176435	50.423118926977	37.0586690890023	32.2430468884494	28.4635416688592	13.0250380347333	17.3926022256552	22.343813664266	18.5916092193355	20.7034638213725	15.4678373863739
ENSMUSG00000019082	5184.85571858893	6655.56761784572	7063.35876763047	7545.87934466711	4353.98514970274	8216.38667212138	3574.29381934685	4102.41227158167	3630.55219824981	4851.2966090067	4596.00193057356	5251.01750332304	6503.33887842606	4334.26238868027	0.585176573996737	0.000207523003648416	0.00569531574439039	Slc25a22	7	141009657	141017805	-	5992	protein_coding	solute carrier family 25 (mitochondrial carrier, glutamate), member 22 [Source:MGI Symbol;Acc:MGI:1915517]	-	5718	9193	5860	7441	4589	6632	3004	4567	3365	5037	4944	5695	82.9520267329965	106.812982486031	113.584742658342	119.38142065284	68.4393990162937	125.576673180062	56.7567434733416	64.5254575672172	57.0866177703527	75.8002124138091	72.4568326159795
ENSMUSG00000047880	15.4149260608625	13.0316781378465	20.4909725340816	10.1409479164993	15.1805976019272	52.033811856016	5.94922406682232	6.28791020386944	9.71024362087616	4.81566071968106	8.36650836876254	3.68815979162286	21.0488223512055	6.4696177952724	1.68460810238396	0.000208232917018929	0.00570544560362338	Cxcr5	9	44423084	44473174	-	3332	protein_coding	chemokine (C-X-C motif) receptor 5 [Source:MGI Symbol;Acc:MGI:103567]	-	17	18	17	10	16	42	5	7	9	5	9	4	0.443505064729457	0.376102394803676	0.592567891976721	0.288517559645207	0.429116213656313	1.4301466008231	0.169884734965356	0.177854530833531	0.27457346592006	0.135311680593483	0.237197553130144
ENSMUSG00000058571	50.7785799651941	54.2986589076938	83.1692414618604	46.6483604158967	54.0808789568656	23.5391053634358	28.5562755207471	30.5412781330801	32.3674787362539	22.1520393105329	12.084956532657	8.29835953115143	52.0858041784911	22.3333979607371	1.23052867892524	0.000212643633987425	0.00580728723749344	Gpc6	14	117162727	118213956	+	6425	protein_coding	glypican 6 [Source:MGI Symbol;Acc:MGI:1346322]	-	56	75	69	46	57	19	24	34	30	23	13	9	0.757651609411754	0.812693371910408	1.24729776981995	0.688274916761713	0.792796379012273	0.335518699295567	0.422890038465667	0.447999646227216	0.474645285834315	0.322793648372364	0.177681784892094
ENSMUSG00000027649	304.671479791165	336.651685227701	319.418101266565	284.96063645363	265.660458033726	282.46926436123	193.944704578408	229.059585998101	236.282594774653	246.561828847671	198.00736472738	260.015265309411	298.971937522336	227.311890705937	0.395144338344819	0.00021368261294758	0.00582615736702839	Ctnnbl1	2	157579321	157733534	+	2705	protein_coding	catenin, beta like 1 [Source:MGI Symbol;Acc:MGI:1913892]	-	336	465	265	281	280	228	163	255	219	256	213	282	10.7975857829291	11.9680741109246	11.3781797816159	9.98656868596413	9.25019091249524	9.56321320358159	6.82196803811047	7.98077003792013	8.22996322323251	8.53381005935649	6.91488595675964
ENSMUSG00000044258	37.1771746173743	31.855213225847	38.5712424170947	33.4651281244476	33.2075572542157	29.7336067748663	23.7968962672893	17.9654577253412	16.1837393681269	20.2257750226605	23.2403010243404	9.22039947905714	34.0016537356409	18.4387614811359	0.890234471176424	0.000215639891340188	0.00586043412488002	Ctla2a	13	61081969	61084439	-	2108	protein_coding	cytotoxic T lymphocyte-associated protein 2 alpha [Source:MGI Symbol;Acc:MGI:88554]	-	41	44	32	33	35	24	20	20	15	21	25	10	1.69070526573336	1.45318416343499	1.7630862516499	1.50494481918161	1.48373852100923	1.29174531687248	1.07410993720031	0.803214010215945	0.723338700542095	0.898294963423835	1.04145879062519
ENSMUSG00000017713	223.969808060767	366.334952097241	432.721125866781	203.833053121635	233.40168812963	208.135247424064	138.021998350278	192.230397661151	144.574738355267	172.400653764582	129.216073695333	202.848788539257	278.065979116686	163.215441727645	0.767382427046105	0.0002172186300487	0.00589377161368765	Tha1	11	117758778	117764307	-	2910	protein_coding	threonine aldolase 1 [Source:MGI Symbol;Acc:MGI:1919026]	-	247	506	359	201	246	168	116	214	134	179	139	220	7.37833924181529	12.1058730206155	14.3283323543127	6.64018701911696	7.5544361056722	6.55016972363239	4.51288581999516	6.22576423671023	4.68093767284139	5.54664433216564	4.19463811901948
ENSMUSG00000054277	134.200532765156	128.144835022157	144.642159064105	114.592711456442	154.652338069633	167.251538108623	73.7703784285968	98.8100174893769	114.365091534764	113.649592984473	93.8908161383352	88.5158349989486	140.580685747686	97.1669552624157	0.526207884342149	0.000217661784217257	0.00589437067164103	Arfgap3	15	83183940	83234448	-	3841	protein_coding	ADP-ribosylation factor GTPase activating protein 3 [Source:MGI Symbol;Acc:MGI:1913501]	-	148	177	120	113	163	135	62	110	106	118	101	96	3.3494389267566	3.20824514404517	3.62853340778247	2.82820821367807	3.79230476269465	3.98772978256063	1.82741307409961	2.42448925655914	2.80532128714276	2.7701799181996	2.30913728918955
ENSMUSG00000070282	58.0326628173647	75.294140352002	53.0354583235052	32.4510333327977	64.5175398081905	38.4059087508689	36.8851892142984	20.6602763841424	37.7620585256295	30.8202286059588	18.5922408194723	23.9730386455486	53.6227905641215	28.1155053658417	0.953835089724927	0.000218818533122825	0.00590845332743421	3000002C10Rik	9	109657011	109661774	-	3981	transcribed_processed_pseudogene	RIKEN cDNA 3000002C10 gene [Source:MGI Symbol;Acc:MGI:3036226]	-	64	104	44	32	68	31	31	23	35	32	20	26	1.39746986484961	1.81877823364493	1.28367382577424	0.772742935935958	1.52642921416404	0.883498419230748	0.881574179554962	0.48911112875295	0.893710614183969	0.72481651000249	0.441174605503721
ENSMUSG00000029373	26.2960503391184	26.063356275693	16.8749185574789	23.3241802079483	23.7196837530112	11.1501025405749	3.56953444009339	10.7792746352047	11.8680755366264	13.483850015107	7.43689632778893	3.68815979162286	21.2380486123041	8.47096512440722	1.33520545798794	0.000226747023777665	0.00608986470432319	Pf4	5	90920294	90921242	+	721	protein_coding	platelet factor 4 [Source:MGI Symbol;Acc:MGI:1888711]	-	29	36	14	23	25	9	3	12	11	14	8	4	3.49637002485747	3.4762085422631	2.25520984130946	3.06668955630653	3.09859401851343	1.41626168236851	0.471059032098112	1.40902230252584	1.55088097902636	1.75090687276694	0.974377866579924
ENSMUSG00000029060	552.217057121486	647.24001417971	577.363284930886	526.315196866312	592.992093825281	486.887810938435	433.103512064665	453.627807564866	452.065786349679	469.045354096936	406.24046190547	485.915052546311	563.835909643685	449.999662421321	0.327674073236426	0.000227417755616249	0.00608986470432319	Mib2	4	155739134	155753655	-	4724	protein_coding	mindbomb E3 ubiquitin protein ligase 2 [Source:MGI Symbol;Acc:MGI:2679684]	-	609	894	479	519	625	393	364	505	419	487	437	527	11.2062952045654	13.175473027335	11.7765969454578	10.5617215079368	11.8230646028164	9.43884646919191	8.72330063646324	9.05009994110163	9.01623417910254	9.29585516986266	8.12351966205553
ENSMUSG00000027715	39.8974556869382	26.063356275693	32.5444857894236	64.9020666655953	38.9002813549384	44.6004101622994	10.7086033202802	23.3550950429436	26.9728989468782	20.2257750226605	24.169913065314	10.1424394269629	41.1513426558147	19.2624541375066	1.0851926552664	0.000227827157773753	0.00608986470432319	Ccna2	3	36619014	36626299	-	4083	protein_coding	cyclin A2 [Source:MGI Symbol;Acc:MGI:108069]	-	44	36	27	64	41	36	9	26	25	21	26	11	0.936759166844683	0.613849218459882	0.76803068438423	1.50687711386777	0.897355256245657	1.00036705656399	0.249547069906494	0.539095682977168	0.622417332330286	0.463778051162734	0.55919934750512
ENSMUSG00000022978	51.6853403217155	68.7783012830788	75.9371335086552	83.155772915294	77.8005627098768	43.3615098800133	51.163326974672	30.5412781330801	37.7620585256295	33.7096250377675	45.5509900077072	40.5697577078514	66.7864367697723	39.8828393977846	0.752683779581295	0.000228988334624243	0.0061042893470453	Mis18a	16	90516200	90524292	-	2863	protein_coding	MIS18 kinetochore protein A [Source:MGI Symbol;Acc:MGI:1913828]	-	57	95	63	82	82	35	43	34	35	35	49	44	1.73064568046018	2.3101535307012	2.55572068813432	2.75340278436961	2.55948411543906	1.38702074570455	1.70034266761413	1.00537817918612	1.24270414078463	1.10234356904031	1.50295999163474
ENSMUSG00000105906	94.3030770782177	66.606354926771	61.4729176022447	104.451763539943	87.2884362110813	111.501025405749	10.7086033202802	13.4740932940059	75.5241170512591	12.5207178711708	39.9733177618655	42.4138376036629	87.6039291273343	32.435781150374	1.43324724633712	0.000230700531242154	0.00614015515663737	Iglc1	16	18880368	18880821	-	454	IG_C_gene	immunoglobulin lambda constant 1 [Source:MGI Symbol;Acc:MGI:99546]	-	104	92	51	103	92	90	9	15	70	13	43	46	19.9127912763111	14.1081659951907	13.0469353484566	21.8101481057261	18.108893254276	22.4917328851915	2.24427463970973	2.797095484915	15.6734006831118	2.58200914387107	8.31735600153562
ENSMUSG00000095210	9.06760356521324	6.51583906892325	1.20535132553421	10.1409479164993	0.948787350120449	19.8224045165775	0	0.898272886267062	2.15783191575026	0	0	0	7.95015562381132	0.50935080033622	3.98964936202262	0.00023496051218992	0.00623371463482006	Ighv5-9-1	12	113699731	113700250	-	413	IG_V_gene	immunoglobulin heavy variable 5-9-1 [Source:MGI Symbol;Acc:MGI:4439810]	-	10	9	1	10	1	16	0	1	2	0	0	0	2.10476979871607	1.51715881293686	0.281218660599122	2.32770098967997	0.216376395869073	4.39547881834896	0	0.204984882994578	0.492267306131634	0	0
ENSMUSG00000033434	111.531523852123	115.83713900308	142.231456413037	133.86051249779	119.547206115177	142.473532462901	73.7703784285968	94.3186530580415	108.970511745388	90.534421530004	90.1723679744407	87.5937950510428	127.580228390685	90.8933546312523	0.479752895489709	0.000236979909929893	0.00627734283565877	Gtpbp6	5	110251841	110256063	-	2825	protein_coding	GTP binding protein 6 (putative) [Source:MGI Symbol;Acc:MGI:1306825]	-	123	160	118	132	126	115	62	105	101	94	97	95	3.78478587628239	3.94312111539304	4.85129564801331	4.49192733286348	3.98576810203003	4.61865633799743	2.48463490889083	3.14660865524243	3.63432675056086	3.0004036003769	3.01526835641594
ENSMUSG00000043059	239.384734121629	243.981974025237	190.445509434405	218.030380204734	276.097118885051	192.029543754345	148.730601670558	178.756304367145	120.838587282014	182.99510734788	162.682107170383	172.421470258369	226.661543404234	161.070696349392	0.494200562551825	0.000237706609649077	0.00628664510605876	Zfp513	5	31356325	31359647	-	2476	protein_coding	zinc finger protein 513 [Source:MGI Symbol;Acc:MGI:2141255]	zf-C2H2	264	337	158	215	291	155	125	199	112	190	175	187	9.26846771783564	9.47584279049388	7.41140649383486	8.34766596844237	10.5027319809099	7.10259936784654	5.71542747278438	6.80415693807567	4.59820608086124	6.91947647416175	6.20669059550292
ENSMUSG00000021880	29.9230917652037	41.2669807698473	30.1337831383552	30.4228437494978	22.7708964028908	38.4059087508689	19.0375170138314	9.88100174893769	17.2626553260021	21.1889071665967	17.6626287784987	16.5967190623029	32.153917429444	16.9382381826949	0.935534588511889	0.000239674770869554	0.00631774322198616	Rnase6	14	51361365	51369644	+	2667	protein_coding	ribonuclease, RNase A family, 6 [Source:MGI Symbol;Acc:MGI:1925666]	-	33	57	25	30	24	31	16	11	16	22	19	18	1.07558708611553	1.48795715599495	1.08870741308059	1.08137290071747	0.804170542127579	1.31878785412734	0.679182226507165	0.349173724576065	0.609842961926853	0.7438235796194	0.625609411055417
ENSMUSG00000070643	106.997722069516	131.040763497234	132.588645808763	172.396114580488	143.266889868188	130.08452964004	90.4282058156993	101.504836148178	96.0235202508865	106.90766797692	93.8908161383352	90.35991489476	136.062444244038	96.5191602041298	0.492832593145584	0.000240044035273271	0.00631774322198616	Sox13	1	133310041	133352115	-	4312	protein_coding	SRY (sex determining region Y)-box 13 [Source:MGI Symbol;Acc:MGI:98361]	HMG	118	181	110	170	151	105	76	113	89	111	101	98	2.37879989263982	2.92239158790634	2.96283945988361	3.79007157897567	3.12937875129476	2.76278320613553	1.99537343250218	2.21856203721566	2.09812956533864	2.32121037527185	2.05691009456797
ENSMUSG00000059994	21.7622485565118	22.4434456818468	22.90167518515	10.1409479164993	29.4124078537339	30.9725070571524	3.56953444009339	9.88100174893769	7.55241170512591	13.483850015107	13.9441806146042	5.53223968743429	22.9388720418157	8.99386970188375	1.32801161891269	0.000240424016342391	0.00631774322198616	Fcrl1	3	87283694	87310241	+	3560	protein_coding	Fc receptor-like 1 [Source:MGI Symbol;Acc:MGI:2442862]	-	24	31	19	10	31	25	3	11	7	14	15	6	0.586024669799822	0.606247948877361	0.619865963404862	0.270039468746581	0.778164886604422	0.796757703642082	0.0954026859951514	0.261586045911339	0.199879885116089	0.35460782451263	0.370010415276049
ENSMUSG00000042712	299.230917652037	259.909580638161	347.141181753852	289.017015620229	248.582285731558	273.796962385227	184.425946071492	199.416580751288	175.863301133646	245.598696703734	240.769518612167	212.069188018314	286.279657296844	209.69053854844	0.444148717954251	0.000240526434554504	0.00631774322198616	Tceal9	X	135145828	135147888	+	1037	protein_coding	transcription elongation factor A like 9 [Source:MGI Symbol;Acc:MGI:109567]	-	330	359	288	285	262	221	155	222	163	255	259	230	27.6623988299916	24.1020664006975	32.2558074892015	26.4206407898053	22.5778440611465	24.1796370652823	16.9216336008115	18.1236682567414	15.9782752080402	22.1733698231551	21.9327806686678
ENSMUSG00000025936	25.3892899825971	30.4072489883085	37.3658910915605	19.2678010413486	29.4124078537339	8.67230197600266	4.75937925345786	3.59309154506825	17.2626553260021	8.66818929542592	2.78883612292085	12.90855927068	25.0858234889252	8.33011846892582	1.60199846895899	0.000240769379106814	0.00631774322198616	Gm4956	1	21355457	21395963	-	3214	transcribed_unprocessed_pseudogene	predicted gene 4956 [Source:MGI Symbol;Acc:MGI:3647976]	-	28	42	31	19	31	7	4	4	16	9	3	14	0.75729800722939	0.90979177104345	1.12023724693546	0.568309572682599	0.861937459960094	0.247108923145746	0.140897557412462	0.105362484974189	0.506052016010864	0.252503215783284	0.0819687043175317
ENSMUSG00000044005	10073.2008005954	10137.197627007	11032.5806826146	12747.1715310396	11429.0924195509	9227.32930246683	10340.9412729506	8873.13957054604	5434.49967981703	4938.9416341049	4772.62821835854	5864.17406868034	10774.4287272124	6704.05407407624	0.684576560306539	0.000242333520309071	0.00634883484114892	Gls2	10	128030326	128045873	+	3474	protein_coding	glutaminase 2 (liver, mitochondrial) [Source:MGI Symbol;Acc:MGI:2143539]	-	11109	14002	9153	12570	12046	7448	8691	9878	5037	5128	5134	6360	277.971203730452	280.607222848475	306.004515656746	347.842550225518	309.865324322351	243.246227992463	283.22349727332	240.719400821255	147.388359796606	133.103194543111	129.777301101841
ENSMUSG00000078672	501.438477156292	362.715041503394	577.363284930886	498.934637491764	874.781936811054	1119.96585518663	270.094772633733	425.781348090588	161.837393681269	374.658403991187	326.293826381739	424.138376036629	655.86653884667	330.467353469191	0.98704182749056	0.000246823759840413	0.00644629729093347	Mup20	4	61968471	61972395	-	928	protein_coding	major urinary protein 20 [Source:MGI Symbol;Acc:MGI:3651981]	-	553	501	479	492	922	904	227	474	150	389	351	460	51.8002445645435	37.5861927036884	59.9489697956277	50.9676217994624	88.7856705575441	110.524030696944	27.692822775288	43.2416494232592	16.4310127235209	37.798268141785	33.214814260944
ENSMUSG00000035697	462.447781825875	357.64716667201	365.221451636865	358.989556244074	463.008226858779	371.670084685828	317.688565168312	347.631606985353	294.54405649991	294.718436044481	258.432147390665	237.886306559674	396.497377987239	291.816853108066	0.443816953653328	0.000249433917662797	0.0064942040677961	Arhgap45	10	79852487	79867306	+	4478	protein_coding	Rho GTPase activating protein 45 [Source:MGI Symbol;Acc:MGI:1917969]	-	510	494	303	354	488	300	267	387	273	306	278	258	9.90012645608677	7.68035768281983	7.85873648251754	7.59969942146474	9.73858068982503	7.60104714148945	6.75019808635636	7.31642224964412	6.19725842999504	6.16180022508579	5.45171814486229
ENSMUSG00000029720	16.3216864173838	19.5475172067698	13.2588645808763	15.2114218747489	21.8221090527703	13.627903105147	3.56953444009339	8.08445597640356	2.15783191575026	2.88939643180864	12.084956532657	7.37631958324571	16.6315837062827	6.0270824799931	1.44495484080093	0.000253176583901768	0.00656185646702497	Gm20605	5	137627437	137641161	+	4464	protein_coding	predicted gene 20605 [Source:MGI Symbol;Acc:MGI:5306917]	-	18	27	11	15	23	11	3	9	2	3	13	8	0.350512067286184	0.421093138268094	0.286195424529976	0.323031084925345	0.460429969614768	0.27957913686939	0.0760827872183555	0.170682977170888	0.0455435478119097	0.0605992634055762	0.255735991920184
ENSMUSG00000003435	897.692752956111	950.588521944026	1013.70046477427	1022.20754998313	973.455821223581	1097.66565010548	760.310835739893	816.53005361676	877.15867375248	779.173904444396	815.269759933861	884.23631004158	992.551793497766	822.113256254828	0.269775249417778	0.000253208247876359	0.00656185646702497	Supt5	7	28014316	28038171	-	5764	protein_coding	suppressor of Ty 5, DSIF elongation factor subunit [Source:MGI Symbol;Acc:MGI:1202400]	-	990	1313	841	1008	1026	886	639	909	813	809	877	959	14.93020866761	15.8591293147594	16.9459613188541	16.8117840528753	15.9068183956921	17.4399811139466	12.550650370646	13.3509385529451	14.3379685212103	12.6559522022077	13.3612875056865
ENSMUSG00000009687	110.624763495601	112.217228409234	103.660213995942	117.634995831392	119.547206115177	96.6342220183154	72.5805336152323	99.7082903756439	74.4452010933839	79.9399679467057	62.2840067452323	47.9460772910971	110.05310497761	72.8173461778825	0.598467619766324	0.000257552953636931	0.00666413291628416	Fxyd5	7	30732147	30741906	-	4192	protein_coding	FXYD domain-containing ion transport regulator 5 [Source:MGI Symbol;Acc:MGI:1201785]	-	122	155	86	116	126	78	61	111	69	83	67	52	2.5298409131228	2.57423985925979	2.38271097021937	2.66019797265239	2.68601977295678	2.11110380865776	1.64739561789974	2.24167986429399	1.6732038910822	1.78536532147955	1.40354459687728
ENSMUSG00000008193	29.0163314086824	20.9954814443083	39.7765937426289	16.2255166663988	22.7708964028908	73.0951166548796	11.8984481336446	17.0671848390742	14.0259074523767	7.7050571514897	16.7330167375251	5.53223968743429	33.6466560532981	12.1603090002574	1.45221197492052	0.000259363988891964	0.00670063663277835	Spib	7	44175417	44181495	-	2868	protein_coding	Spi-B transcription factor (Spi-1/PU.1 related) [Source:MGI Symbol;Acc:MGI:892986]	ETS	32	29	33	16	24	59	10	19	13	8	18	6	0.969896710593848	0.703975325528623	1.33637696140357	0.536312696645929	0.747811309572613	2.33404446405834	0.394739147074313	0.560849503786071	0.460771123887856	0.251524976143647	0.551145221080642
ENSMUSG00000040785	584.860429956254	647.963996298479	708.746579414115	536.456144782812	552.194237770101	507.949115737299	460.469942772048	411.408981910315	483.354349128058	410.294293316827	501.060890084779	465.630173692386	589.695083993177	455.369771817402	0.373797890783842	0.000262066954383435	0.00676003525937302	Ttc3	16	94171477	94270202	+	16220	protein_coding	tetratricopeptide repeat domain 3 [Source:MGI Symbol;Acc:MGI:1276539]	-	645	895	588	529	582	410	387	458	448	426	539	505	3.45671456739198	3.84158787381777	4.21037388498972	3.1353213879304	3.20650608936286	2.86793475767197	2.70115471741143	2.39048770394305	2.80768391028666	2.36825806915129	2.91817009966418
ENSMUSG00000118550	152.335739895582	141.900495278773	143.436807738571	121.691374997991	151.805976019272	157.340335850334	109.465722829531	115.877202328451	117.601839408389	58.751060780109	89.2427559334671	89.4378749468543	144.751788296754	96.7294093711336	0.583848947101455	0.000263330152680166	0.00676735126144612	Gm52965	10	128031940	128033463	+	1524	lncRNA	predicted gene, 52965 [Source:MGI Symbol;Acc:MGI:6388845]	-	168	196	119	120	160	127	92	129	109	61	96	97	9.58250313084748	8.95384744747836	9.06893275096132	7.56961030502227	9.38198965815509	9.45485808321937	6.83427115422834	7.16599712027698	7.2704715617217	3.60923486928959	5.53170426617421
ENSMUSG00000016200	3.6270414260853	0.72398211876925	8.43745927873946	6.08456874989956	3.7951494004818	2.47780056457219	0	0	0	0	0.929612040973616	0	4.19100025642459	0.154935340162269	4.01536653865213	0.000264425777276368	1	Syt14	1	192573541	192718083	-	11932	protein_coding	synaptotagmin XIV [Source:MGI Symbol;Acc:MGI:2444490]	-	4	1	7	6	4	2	0	0	0	0	1	0	0.0291407954029412	0.00583479150131229	0.0681363684036257	0.0483409575295589	0.0299575767663182	0.0190174818971895	0	0	0	0	0.00735968867126346
ENSMUSG00000049382	5026.1726561977	4822.44489312198	5186.6267537737	4154.74636138975	4591.18198723285	3466.44298983649	3198.30285832368	3930.84215030467	3040.38516929211	3863.12302932815	3258.29020361252	2731.08232569673	4541.26927359208	3337.00428942631	0.444603780810215	0.000266027496517119	0.00680460275862565	Krt8	15	101905133	101912917	-	1958	protein_coding	keratin 8 [Source:MGI Symbol;Acc:MGI:96705]	-	5543	6661	4303	4097	4839	2798	2688	4376	2818	4011	3505	2962	246.085965507607	236.845606303349	255.24241536183	201.15485517359	220.852779253889	162.132949439312	155.419648457556	189.206700315375	146.301692534322	184.718439496124	157.198364308188
ENSMUSG00000036298	30.829852121725	24.6153920381545	27.7230804872868	12.1691374997991	17.0781723021681	12.3890028228609	13.0882929470091	6.28791020386944	6.47349574725078	9.63132143936213	8.36650836876254	0.922039947905714	20.8007728786657	7.46159477569328	1.50739843955436	0.000266233487061693	0.00680460275862565	Slc2a13	15	91151899	91457464	-	8367	protein_coding	solute carrier family 2 (facilitated glucose transporter), member 13 [Source:MGI Symbol;Acc:MGI:2146030]	-	34	34	23	12	18	10	11	7	6	10	9	1	0.353235060518358	0.282909632435088	0.319265693442221	0.137876014161037	0.192248371804791	0.135602123818134	0.148837463988292	0.0708272136652712	0.0728958040273807	0.107770651305722	0.0944594534516124
ENSMUSG00000044991	113.345044565165	179.547565454774	179.597347504597	162.255166663988	107.212970563611	199.462945448061	129.693084656727	99.7082903756439	93.8656883351363	103.055139401175	66.9320669501003	86.6717551031371	156.903506700033	96.6543374703198	0.699993244447225	0.000268217938354175	0.00684487272254152	Shld1	2	132528851	132592975	+	2117	protein_coding	shieldin complex subunit 1 [Source:MGI Symbol;Acc:MGI:1920997]	-	125	248	149	160	113	161	109	111	87	107	72	94	5.13267552473864	8.15585336987589	8.17446987118005	7.26568169098028	4.76999056155587	8.62861871364187	5.82901248205929	4.43888615546548	4.17752871436366	4.55756840924998	2.98664996515688
ENSMUSG00000100157	214.902204495554	258.461616400622	154.284969668379	115.606806248092	107.212970563611	18.5835042342914	5.94922406682232	26.9481865880119	17.2626553260021	75.1243072270246	29.7475853111557	28.5832383850771	144.842011935091	30.602532817349	2.24106060923631	0.000270151906250821	0.0068837337329452	2310034O05Rik	5	100358510	100365916	+	1881	lncRNA	RIKEN cDNA 2310034O05 gene [Source:MGI Symbol;Acc:MGI:1916821]	-	237	357	128	114	113	15	5	30	16	78	32	31	10.9525237994751	13.2135041962446	7.90342545130887	5.8263061135626	5.36845827688133	0.904771108442045	0.300933512442618	1.35021940473302	0.864673673290227	3.73917751616416	1.49394245997687
ENSMUSG00000046687	9660.62483837818	11756.7456266939	11286.9098123023	12603.1700706253	9461.30745540112	8761.50279632726	9299.82706125666	9552.23387256394	5146.42911906437	4533.46300150775	4464.92663279628	4589.91486067464	10588.3767666213	6264.46575797727	0.757279554874549	0.000271643064824576	0.00690072313843434	Gm5424	10	61906902	61908141	+	1240	processed_pseudogene	predicted gene 5424 [Source:MGI Symbol;Acc:MGI:3643173]	-	10654	16239	9364	12428	9972	7072	7816	10634	4770	4707	4803	4978	746.871112973401	911.750862978078	877.06929446139	963.511277628526	718.655111530195	647.078287398652	713.5956778784	726.01711169409	391.036901513056	342.288879420056	340.144606853348
ENSMUSG00000024670	26.2960503391184	22.4434456818468	15.6695672319447	26.3664645828981	19.9245343525294	23.5391053634358	7.13906888018679	8.08445597640356	7.55241170512591	14.4469821590432	16.7330167375251	4.61019973952857	22.3731945919622	9.76102253296885	1.19182753563304	0.000273910976493748	0.00694779342042701	Cd6	19	10766705	10807422	-	7968	protein_coding	CD6 antigen [Source:MGI Symbol;Acc:MGI:103566]	-	29	31	13	26	21	19	6	9	7	15	18	5	0.316375851897871	0.270863792420106	0.189490836942355	0.313690427047986	0.235521144750561	0.270545637923446	0.0852493880880369	0.0956235956439314	0.0893037639323891	0.169750948696343	0.198379078069689
ENSMUSG00000021904	7.25408285217059	18.8235350880005	19.2856212085473	27.380559374548	9.48787350120449	12.3890028228609	5.94922406682232	0	4.31566383150052	9.63132143936213	0.929612040973616	0.922039947905714	15.7701124745553	3.62464355442738	2.1521803954148	0.000275159188479895	0.00696889557389096	Sema3g	14	30939817	30952309	+	4540	protein_coding	sema domain, immunoglobulin domain (Ig), short basic domain, secreted, (semaphorin) 3G [Source:MGI Symbol;Acc:MGI:3041242]	-	8	26	16	27	10	10	5	0	4	10	1	1	0.153175317510086	0.398709038994519	0.40931561877511	0.571722328985052	0.19683579624213	0.249908143168794	0.124681924428318	0	0.0895622896177818	0.198616087990082	0.0193426883756642
ENSMUSG00000006219	78.8881510173552	62.9864443329248	48.2140530213684	69.972540623845	73.0566259592746	59.4672135497326	47.5937925345786	43.117098540819	48.5512181043808	44.3040786210658	37.1844816389446	33.1934381246057	65.4308380840834	42.3240179273991	0.642342272566691	0.000276517607018538	0.00699272093519237	Fblim1	4	141303373	141333407	-	4457	protein_coding	filamin binding LIM protein 1 [Source:MGI Symbol;Acc:MGI:1921452]	-	87	87	40	69	77	48	40	48	45	46	40	36	1.69680241502506	1.3589866952767	1.0423451364365	1.4882767579742	1.54386039152623	1.22189774645151	1.01603040054667	0.911738909689143	1.02633922868032	0.930648055100937	0.788115819838597
ENSMUSG00000113616	8.16084320869191	7.96380330646175	10.8481619298079	15.2114218747489	7.59029880096359	7.43340169371657	5.94922406682232	2.69481865880119	2.15783191575026	1.92626428787243	0.929612040973616	1.84407989581143	9.53465513573177	2.58363847767187	1.92692568298095	0.00028159807984875	0.00709974917883723	Gm45941	12	27996041	28032233	+	968	lncRNA	predicted gene, 45941 [Source:MGI Symbol;Acc:MGI:5825578]	-	9	11	9	15	8	6	5	3	2	2	1	2	0.808205510519383	0.791144684018844	1.0798447948832	1.48968054039953	0.738540921437415	0.703253907016317	0.584768529860088	0.262372179783349	0.210027270074757	0.186305173445242	0.0907188070511525
ENSMUSG00000018168	41.7109763999809	40.542998651078	43.3926477192315	35.4933177077475	19.9245343525294	89.2008203245988	26.1765858940182	8.08445597640356	22.6572351153777	18.299510734788	23.2403010243404	15.6746791143971	45.0442158591944	19.0221279765542	1.24366110564197	0.000285084156603197	0.00715531314197019	Ikzf3	11	98355728	98436857	-	8754	protein_coding	IKAROS family zinc finger 3 [Source:MGI Symbol;Acc:MGI:1342542]	zf-C2H2	46	56	36	35	21	72	22	9	21	19	25	17	0.456778805528991	0.445369088741702	0.477628403676919	0.38436049583989	0.214374283912779	0.933173107596703	0.284515207034508	0.087037789592283	0.24385619979893	0.195711945967837	0.250787654859252
ENSMUSG00000068105	10.8811242782559	5.06787483138475	12.0535132553421	8.11275833319942	11.3854482014454	28.4947064925802	5.94922406682232	3.59309154506825	2.15783191575026	2.88939643180864	0	3.68815979162286	12.6659042320346	3.04628395851205	2.05353792642236	0.000288625110797342	0.00722411935269155	Tnfrsf13c	15	82105944	82108570	-	2048	protein_coding	tumor necrosis factor receptor superfamily, member 13c [Source:MGI Symbol;Acc:MGI:1919299]	-	12	7	10	8	12	23	5	4	2	3	0	4	0.509337847775236	0.237961486990043	0.567105990368347	0.375523636225714	0.52361397359723	1.27418985887136	0.276394500441682	0.165349134134298	0.0992707018712718	0.132087456954342	0
ENSMUSG00000112937	45.3380178260662	29.6832668695393	13.2588645808763	13.1832322914491	35.1051319544566	6.19450141143047	1.18984481336446	7.1861830901365	0	10.5944535832983	10.2257324507098	3.68815979162286	23.793835822303	5.48072895485532	2.10421670791986	0.000289425983919064	0.00722411935269155	Gm17746	12	25179173	25184930	+	3772	lncRNA	predicted gene, 17746 [Source:MGI Symbol;Acc:MGI:5009824]	-	50	41	11	13	37	5	1	8	0	11	11	4	1.15226660507653	0.756747089061503	0.338699993399208	0.331320960063408	0.876576804155702	0.150395409595218	0.0300135703554913	0.179551975984646	0	0.262960960610411	0.256090630297103
ENSMUSG00000007892	5757.02150355388	5783.89314684754	5947.20344018579	5528.8448040754	4921.35998507477	5070.81885539699	4197.77250154983	4594.66581325602	3653.20943336519	5313.60003809609	3516.72235100319	3775.7535866739	5501.5236225224	4175.28728732404	0.397958895611456	0.000289551165541836	0.00722411935269155	Rplp1	9	61820566	61821824	-	499	protein_coding	ribosomal protein, large, P1 [Source:MGI Symbol;Acc:MGI:1927099]	-	6349	7989	4934	5452	5187	4093	3528	5115	3386	5517	3783	4095	1106.01097508937	1114.62931762552	1148.3989496725	1050.34638349472	928.914274346694	930.630880992791	800.418976111946	867.794670143548	689.775011729446	996.948478313312	665.74587408442
ENSMUSG00000053977	44.4312574695449	38.3710522947703	20.4909725340816	33.4651281244476	37.951494004818	22.3002050811497	7.13906888018679	6.28791020386944	19.4204872417523	25.0414357423415	16.7330167375251	10.1424394269629	32.8350182514687	14.127393038773	1.22679056434221	0.000289751746044733	0.00722411935269155	Cd8a	6	71350411	71356157	+	3637	protein_coding	CD8 antigen, alpha chain [Source:MGI Symbol;Acc:MGI:88346]	-	49	53	17	33	40	18	6	7	18	26	18	11	1.17113627760839	1.01454462641295	0.542874956300917	0.872263865503116	0.982825971888119	0.561520304090015	0.186765775167852	0.162939592174134	0.503095291969008	0.644614875621372	0.434612178735024
ENSMUSG00000041354	506.87903929542	499.547661950783	433.926477192315	496.906447908464	606.275116726967	385.297987790976	386.699564343451	331.462695032546	312.885627783788	412.220557604699	284.461284537926	390.022897964117	488.138788477487	352.958771211088	0.470130738936189	0.000289983167374035	0.00722411935269155	Rgl2	17	34148517	34156661	+	4625	protein_coding	ral guanine nucleotide dissociation stimulator-like 2 [Source:MGI Symbol;Acc:MGI:107483]	-	559	690	360	490	639	311	325	369	290	428	306	423	10.5064192242202	10.3866605867296	9.04034388278431	10.1850129574386	12.3466476766745	7.62930386304318	7.95538073487497	6.75439593810263	6.37393029787954	8.34453822476299	5.81008354573141
ENSMUSG00000049288	157.77630203471	162.171994604312	147.052861715174	141.97327083099	135.676591067224	87.9619200423127	97.5672746958861	91.6238343992404	89.5500245036357	114.612725128409	77.1577994008101	93.1260347384771	138.768823382454	93.9396154777431	0.570326003109245	0.000297195348290208	0.00735998125107453	Lix1l	3	96508465	96533487	+	3620	protein_coding	Lix1-like [Source:MGI Symbol;Acc:MGI:3036267]	-	174	224	122	140	143	71	82	102	83	119	83	101	4.17825876451199	4.30802320756339	3.91422194280314	3.71789147025679	3.53010319437337	2.22528704058091	2.56445231083836	2.3854124809474	2.33072251200087	2.96420794744535	2.01345630765685
ENSMUSG00000018648	13.6014053478199	18.8235350880005	43.3926477192315	74.0289197904447	14.2318102518067	29.7336067748663	9.51875850691572	5.38963731760237	14.0259074523767	11.5575857272346	9.29612040973616	14.7526391664914	32.3019874953616	10.7567747633928	1.58042628586423	0.00030235230528351	0.00744364697463418	Dusp14	11	83938867	83960087	-	1945	protein_coding	dual specificity phosphatase 14 [Source:MGI Symbol;Acc:MGI:1927168]	-	15	26	36	73	15	24	8	6	13	12	10	16	0.670388118408537	0.930662743976923	2.14969616750013	3.6081160482191	0.689178289156251	1.39999955165408	0.465650128044886	0.261158118283066	0.679430119953918	0.556329278853454	0.451495142547638
ENSMUSG00000020330	17.2284467739052	11.583713900308	13.2588645808763	20.2818958329985	13.2830229016863	16.1057036697192	2.37968962672893	10.7792746352047	2.15783191575026	7.7050571514897	5.5776722458417	0.922039947905714	15.2902746099156	4.92026092048684	1.60146045177746	0.000303683480755948	0.00746544075085951	Hmmr	11	40592222	40624249	-	5431	protein_coding	hyaluronan mediated motility receptor (RHAMM) [Source:MGI Symbol;Acc:MGI:104667]	-	19	16	11	20	14	13	2	12	2	8	6	1	0.304108425898085	0.205106189486012	0.235237778512578	0.354019704930152	0.230360582013438	0.271581266982549	0.0416907337068359	0.187056726223739	0.0374344314918735	0.13282519454612	0.0970161722248378
ENSMUSG00000034255	97.930118504303	73.1221939956943	66.2943229043815	74.0289197904447	87.2884362110813	56.9894129851604	44.0242580944852	52.0998274034896	55.0247138516316	57.7879286361728	46.4806020486808	41.4917976557571	75.9422340651775	49.4848546150362	0.62559193244257	0.000305406593678691	0.00749679147327709	Arhgap27	11	103222323	103254518	-	6415	protein_coding	Rho GTPase activating protein 27 [Source:MGI Symbol;Acc:MGI:1916903]	-	108	101	55	73	92	46	37	58	51	60	50	45	1.46346301016261	1.09613311793601	0.995772700780835	1.09396503722309	1.28159587489342	0.813574693988635	0.652971774449537	0.765426015160111	0.808154814423274	0.843383045494909	0.684456782739795
ENSMUSG00000075318	2.72028106956397	6.51583906892325	2.41070265106842	12.1691374997991	13.2830229016863	4.95560112914438	0	0	0	2.88939643180864	0	0.922039947905714	7.00909738669757	0.635239396619059	3.43142279129237	0.000318778903695377	0.00773431540110769	Scn2a	2	65451115	65597791	+	12867	protein_coding	sodium channel, voltage-gated, type II, alpha [Source:MGI Symbol;Acc:MGI:98248]	-	3	9	2	12	14	4	0	0	0	3	0	1	0.0202674265999006	0.0486971780324026	0.0180528960639523	0.0896563775927096	0.0972323246222881	0.0352710956706715	0	0	0	0.0210239458958959	0
ENSMUSG00000041293	341.848654408539	313.484257427085	338.703722475113	187.607536455237	301.714377338303	117.695526817179	123.743860589904	168.875302618208	213.625359659276	74.1611750830884	104.116548589045	54.4003569264371	266.842345820243	123.153767244326	1.11784573429963	0.000319994838518665	0.00775258117458895	Adgrf1	17	43581220	43635628	+	3853	protein_coding	adhesion G protein-coupled receptor F1 [Source:MGI Symbol;Acc:MGI:1924846]	-	377	433	281	185	318	95	104	188	198	77	112	59	8.50544413262109	7.82397535423152	8.47035276888396	4.6158316666623	7.37544188296622	2.79744049179083	3.05579119844665	4.13076726063612	5.22380829115082	1.80202989980724	2.55265252666954
ENSMUSG00000066513	87.9557545825684	138.280584684927	132.588645808763	102.423573956643	109.110545263852	50.7949115737299	88.0485161889704	62.8791020386944	37.7620585256295	30.8202286059588	17.6626287784987	15.6746791143971	103.525669311747	42.1412022086915	1.30563475666652	0.000325812556066868	0.00788212138889514	Klk1b4	7	43856859	43861178	+	839	protein_coding	kallikrein 1-related pepidase b4 [Source:MGI Symbol;Acc:MGI:97320]	-	97	191	110	101	115	41	74	70	35	32	19	17	10.0499622057645	15.8492966018936	15.2273703826199	11.5727522505984	12.2488640307528	5.54444597967096	9.98525371416873	7.06330508626131	4.24059827779068	3.43920682517272	1.9886773531404
ENSMUSG00000054863	20.8554881999904	20.9954814443083	38.5712424170947	53.7470239574461	34.1563446043362	35.9281081862968	22.6070514539248	12.5758204077389	15.1048234102518	13.483850015107	14.8737926555779	19.36283890602	34.0422814682454	16.3346961414367	1.05522747708697	0.000327569868079947	0.00791319936728196	Tafa5	15	87428500	87643565	+	2908	protein_coding	TAFA chemokine like family member 5 [Source:MGI Symbol;Acc:MGI:2146182]	-	23	29	32	53	36	29	19	14	14	14	16	21	0.687524357565472	0.694292033568119	1.27805564596905	1.75209927658545	1.10628757007613	1.13146169634125	0.739687950563049	0.407573106421819	0.48938953989909	0.434114118041596	0.48316811678413
ENSMUSG00000025197	8549.84340163956	9138.10230310548	8221.70139146884	7593.54179987466	8188.9836188896	8107.36344728021	5137.74990410776	6364.26339920214	6207.00350565562	6736.14621468987	6483.11437375	7983.94390891558	8299.92266037639	6485.37021772016	0.355830517799256	0.000328127141843206	0.00791523988702753	Cyp2c23	19	43993461	44017647	-	2158	protein_coding	cytochrome P450, family 2, subfamily c, polypeptide 23 [Source:MGI Symbol;Acc:MGI:1888897]	-	9429	12622	6821	7488	8631	6544	4318	7085	5753	6994	6974	8659	379.812147379738	407.207081440387	367.105419772915	333.573574116258	357.412395664544	344.055187932832	226.527297085627	277.945918005027	270.996687773029	292.243233275624	283.793987786259
ENSMUSG00000035455	13.6014053478199	12.3076960190773	8.43745927873946	23.3241802079483	12.3342355515658	23.5391053634358	1.18984481336446	5.38963731760237	9.71024362087616	5.77879286361728	6.50728428681531	2.76611984371714	15.5906802947644	5.22365379099879	1.56143936022215	0.000330131675087094	0.00793692043554776	Fignl1	11	11737431	11758962	-	4839	protein_coding	fidgetin-like 1 [Source:MGI Symbol;Acc:MGI:1890648]	-	15	17	7	23	13	19	1	6	9	6	7	3	0.269457509879025	0.244586163937216	0.168010569909498	0.456929772700352	0.240075401822908	0.445486183710274	0.0233955749908892	0.10497056004558	0.189063605795751	0.111806204522625	0.12703257627167
ENSMUSG00000038775	40.8042160434596	78.190068827079	78.3478361597236	54.7611187490961	62.6199651079496	54.5116124205882	29.7461203341116	45.8119171996202	29.1307308626285	44.3040786210658	30.6771973521293	36.8815979162286	61.5391362179827	36.091940380964	0.764513588489047	0.0003302401655492	0.00793692043554776	Vill	9	118881846	118900593	+	4409	protein_coding	villin-like [Source:MGI Symbol;Acc:MGI:1201781]	-	45	108	65	54	66	44	25	51	27	46	33	40	0.887211311162126	1.70538423155253	1.71225106459139	1.1774186317043	1.3377155360851	1.13226696936716	0.641932339424546	0.979268902362166	0.622507680956435	0.940779855201832	0.657274114865506
ENSMUSG00000028378	123.3194084869	145.520405872619	194.061563411008	138.93098645604	105.31539586337	58.2283132674465	88.0485161889704	76.3531953327003	67.9717053461331	72.234910795216	75.2985753188629	57.1664767701543	127.562678892897	72.8455632920062	0.811442796577827	0.000330448213582032	0.00793692043554776	Ptgr1	4	58965439	58987119	-	2296	protein_coding	prostaglandin reductase 1 [Source:MGI Symbol;Acc:MGI:1914353]	-	136	201	161	137	111	47	74	85	63	75	81	62	5.14898562954199	6.09484632880022	8.1441952958264	5.7362216767022	4.32027139191025	2.32253482532044	3.64879262464615	3.1341438665177	2.78926459891964	2.94550426657766	3.09803145612664
ENSMUSG00000034041	29.0163314086824	28.95928475077	37.3658910915605	33.4651281244476	33.2075572542157	32.2114073394385	11.8984481336446	22.4568221566766	20.4994031996275	18.299510734788	17.6626287784987	17.5187590102086	32.3709333281858	18.0559286689073	0.823560371749161	0.000332004910589817	0.00795368517008259	Lyl1	8	85428078	85431569	+	2033	protein_coding	lymphoblastomic leukemia 1 [Source:MGI Symbol;Acc:MGI:96891]	bHLH	32	40	31	33	35	26	10	25	19	19	19	19	1.36825566452688	1.36981273376603	1.77099975978876	1.56046418044015	1.53847555449457	1.45101609540799	0.556867621155499	1.04105701766799	0.950029894543761	0.842726205116797	0.820708460051548
ENSMUSG00000031906	61.65970424345	77.4660867083098	94.0174033916683	29.4087489578479	50.2857295563838	69.3784158080213	28.5562755207471	42.2188256545519	31.2885627783788	26.967700030214	17.6626287784987	43.3358775515686	63.7026814442802	31.6716450523265	1.00315726429641	0.000332096406062226	0.00795368517008259	Smpd3	8	106979180	107064620	-	5232	protein_coding	sphingomyelin phosphodiesterase 3, neutral [Source:MGI Symbol;Acc:MGI:1927578]	-	68	107	78	29	53	56	24	47	29	28	19	47	1.12978507314874	1.42381849096358	1.73149425316134	0.532853110730065	0.90524903080622	1.21438544188139	0.51931737330694	0.760504886048881	0.563444717654681	0.482570281064588	0.318902962401528
ENSMUSG00000076547	20.8554881999904	7.2398211876925	12.0535132553421	32.4510333327977	9.48787350120449	0	0	0	4.31566383150052	0	3.71844816389446	0	13.6812882461712	1.33901866589916	3.36569063788141	0.000347150474123477	0.00827869813005858	Igkv4-70	6	69244872	69245427	-	379	IG_V_gene	immunoglobulin kappa chain variable 4-70 [Source:MGI Symbol;Acc:MGI:2686348]	-	23	10	10	32	10	0	0	0	4	0	4	0	5.2752528543546	1.83695863307805	3.06446719861312	8.11685917667823	2.3578747096023	0	0	0	1.07285697853491	0	0.926815886285126
ENSMUSG00000030717	62.5664645999713	63.710426451694	67.4996742299157	44.6201708325968	47.4393675060224	40.8837093154411	34.5054995875695	44.0153714270861	22.6572351153777	35.6358893256399	24.169913065314	30.4273182808886	54.4533021559402	31.901871133646	0.773286388758312	0.00034898638956586	0.00831064174640407	Nupr1	7	126222421	126230033	-	2514	protein_coding	nuclear protein transcription regulator 1 [Source:MGI Symbol;Acc:MGI:1891834]	-	69	88	56	44	50	33	29	49	21	37	26	33	2.38582438162338	2.437002558887	2.587122188678	1.68253708768753	1.77731605994286	1.48930938781021	1.30593652905588	1.6500712319655	0.849131731519423	1.32710940575076	0.908198462952827
ENSMUSG00000040405	0.906760356521324	7.2398211876925	2.41070265106842	2.02818958329985	0.948787350120449	8.67230197600266	0	0	0	0	0	0	3.7010938507842	0	4.33936509969343	0.000349843539291294	1	Havcr1	11	46625907	46670405	+	2311	protein_coding	hepatitis A virus cellular receptor 1 [Source:MGI Symbol;Acc:MGI:2159680]	-	1	10	2	2	1	7	0	0	0	0	0	0	0.0376144494534719	0.30125803632046	0.100513463286402	0.083196928493105	0.0386687371241572	0.343664248805897	0	0	0	0	0
ENSMUSG00000022863	74.3543492347486	98.461568152618	95.2227547172025	90.2544364568435	89.1860109113222	61.9450141143047	61.8719302949522	49.4050087446884	65.8138734303829	54.8985322043641	57.6359465403642	58.08851671806	84.9040222645066	57.9523013221353	0.561693594909987	0.000349895544880074	0.00832045641596211	Btg3	16	78129525	78174080	-	4014	protein_coding	BTG anti-proliferation factor 3 [Source:MGI Symbol;Acc:MGI:109532]	-	82	136	79	89	94	50	52	55	61	57	62	63	1.77578809176179	2.35884892335265	2.28582990517378	2.13152230387809	2.09271660200029	1.41328222469647	1.46661229292663	1.15999791161481	1.544804464795	1.28046515321558	1.35639758943248
ENSMUSG00000033111	283.815991591174	249.773830975391	244.686319083444	245.410939579282	304.560739388664	267.602460973796	205.843152712052	181.451123025947	176.942217091521	228.262318112882	193.359304522512	233.276106820146	265.975046931959	203.18903704751	0.388466114520203	0.000357020763786203	0.00847785050573734	3830406C13Rik	14	10166532	10185590	-	4621	protein_coding	RIKEN cDNA 3830406C13 gene [Source:MGI Symbol;Acc:MGI:1917937]	-	313	345	203	242	321	216	173	202	164	237	208	253	5.88793523285495	5.19782571019522	5.10216214801337	5.03450342165234	6.20767537969068	5.3033958346039	4.23837598288205	3.70072903023277	3.60768764108503	4.62469029118305	3.95275643516712
ENSMUSG00000045382	26.2960503391184	31.855213225847	36.1605397660263	40.5637916659971	17.0781723021681	80.5285183485962	13.0882929470091	9.88100174893769	22.6572351153777	16.3732464469156	15.8034046965515	19.36283890602	38.7470476079588	16.1943366434686	1.24658294428834	0.000357733960826517	0.0084827538784656	Cxcr4	1	128515936	128520030	-	1808	protein_coding	chemokine (C-X-C motif) receptor 4 [Source:MGI Symbol;Acc:MGI:109563]	-	29	44	30	40	18	65	11	11	21	17	17	21	1.39429357739062	1.69430985427044	1.9271566398358	2.12685953260581	0.889680379917417	4.07897638545969	0.688784878976794	0.515069869161707	1.1807064010176	0.84785341101076	0.825701708425755
ENSMUSG00000030742	39.8974556869382	39.0950344135395	26.5177291617526	24.3382749995983	37.951494004818	28.4947064925802	14.2781377603736	17.0671848390742	15.1048234102518	26.967700030214	17.6626287784987	13.8305992185857	32.7157824598711	17.4851790061663	0.912389599310548	0.000359502832561651	0.00850905183032158	Lat	7	125962996	125968742	-	2767	protein_coding	linker for activation of T cells [Source:MGI Symbol;Acc:MGI:1342293]	-	44	54	22	24	40	23	12	19	14	28	19	15	1.38228683708957	1.35869878513103	0.92343792923875	0.833833473426378	1.29184606424181	0.943093903494235	0.490977321492937	0.581321422789466	0.514327713056217	0.912471163906731	0.602999746759956
ENSMUSG00000006398	26.2960503391184	28.2353026320008	32.5444857894236	54.7611187490961	28.4636205036135	17.3446039520053	11.8984481336446	26.9481865880119	7.55241170512591	6.74192500755349	12.084956532657	3.68815979162286	31.2741969942096	11.4856812931026	1.43893137255928	0.000367594761596524	0.00863100126772427	Cdc20	4	118290098	118294549	-	1868	protein_coding	cell division cycle 20 [Source:MGI Symbol;Acc:MGI:1859866]	-	29	39	27	54	30	14	10	30	7	7	13	4	1.3495089871104	1.45353777063848	1.6787308802681	2.77903573189736	1.43517320386393	0.850329849026154	0.606055606964202	1.35961600658609	0.380927404182696	0.337902530852506	0.611137830798556
ENSMUSG00000030166	166.843905599924	178.099601217236	139.820753761968	130.818228122841	164.140211570838	143.712432745187	122.55401577654	122.16511253232	107.891595787513	111.723328696601	117.131117162676	112.488873644497	153.905855502999	115.659007266691	0.41998273522355	0.000373930044476911	0.00874296490864241	Rad52	6	119879659	119899789	+	5752	protein_coding	RAD52 homolog, DNA repair protein [Source:MGI Symbol;Acc:MGI:101949]	-	184	246	116	129	173	116	103	136	100	116	126	122	2.78069656717718	2.97752088310847	2.3422502767703	2.15599662077851	2.68773941384725	2.28810195616157	2.02725179072219	2.00166740404024	1.76726701523266	1.81848359838486	1.92364246495392
ENSMUSG00000042638	79.7949113738765	57.1945873827708	122.945835204489	114.592711456442	57.8760283573474	180.87944121377	17.847672200467	25.1516408154777	29.1307308626285	52.9722679164917	80.8762475647046	48.8681172390028	102.213919164783	42.4744460997954	1.25629795750317	0.000374891571200749	0.00875322146927719	Gucy2c	6	136674282	136758763	-	3959	protein_coding	guanylate cyclase 2c [Source:MGI Symbol;Acc:MGI:106903]	-	88	79	102	113	61	146	15	28	27	55	87	53	1.93219887760891	1.38924926579919	2.99232566213655	2.74391203554874	1.37690592097236	4.18411501939893	0.428938573052209	0.598748468539858	0.693265058180582	1.25270111571416	1.92977394660769
ENSMUSG00000015966	340.035133695496	365.610969978471	406.203396705028	292.059299995179	237.196837530112	308.486170289238	166.578273871025	200.314853637555	213.625359659276	186.847635923625	171.978227580119	322.713981767	324.931968032254	210.343055406433	0.625762371319573	0.000390341926182447	0.00903833220777364	Il17rb	14	29718092	29730853	-	3707	protein_coding	interleukin 17 receptor B [Source:MGI Symbol;Acc:MGI:1355292]	-	375	505	337	288	250	249	140	223	198	194	185	350	8.79353176628409	9.48434576687279	10.5584824388579	7.46873662035324	6.0266692402163	7.62101860066347	4.27557761891767	5.09277117316364	5.42954770590885	4.71899394815605	4.3824990468628
ENSMUSG00000025289	1410.01235439066	1256.83295818342	1296.95802627481	1282.82991143716	1307.42896846598	1183.14976958322	1055.39234945428	1127.33247226516	1108.04668873776	1157.68483701133	1016.99557282514	1130.42097613241	1289.53533138921	1099.31214940435	0.23058524690632	0.000391845534103007	0.00905483049757179	Prdx4	X	154106914	154123750	-	2106	protein_coding	peroxiredoxin 4 [Source:MGI Symbol;Acc:MGI:1859815]	-	1555	1736	1076	1265	1378	955	887	1255	1027	1202	1094	1226	64.1839855784634	57.3891695575455	59.3400750932206	57.744337300729	58.4723818417055	51.4495126465784	47.6820148180768	50.4495439835397	49.571621596163	51.4655214363209	45.6175170544701
ENSMUSG00000015027	168.657426312966	160.724030366774	147.052861715174	114.592711456442	139.471740467706	137.517931333757	84.478981748877	132.046114281258	80.9186968406347	102.092007257239	108.764608793913	91.2819548426657	144.66945027547	99.9303939607645	0.531471485128249	0.000392677076712091	0.00905483049757179	Galns	8	123304981	123338202	-	2650	protein_coding	galactosamine (N-acetyl)-6-sulfate sulfatase [Source:MGI Symbol;Acc:MGI:1355303]	-	186	222	122	113	147	111	71	147	75	106	117	99	6.10129080746305	5.83237831961967	5.34697488035749	4.09930103725942	4.9571424036254	4.75240413843328	3.03320539775276	4.69616499301276	2.8769773221561	3.60686815789989	3.87715064580579
ENSMUSG00000039715	89.7692752956111	135.38465620985	145.847510389639	128.790038539541	113.854482014454	89.2008203245988	72.5805336152323	91.6238343992404	69.0506213040083	76.0874393709608	72.509739195942	90.35991489476	117.141130462282	78.7020137966906	0.571835506763592	0.000399263739145862	0.00919404987213326	Dync2i2	2	29921558	29938893	-	2359	protein_coding	dynein 2 intermediate chain 2 [Source:MGI Symbol;Acc:MGI:1919070]	-	99	187	121	127	120	72	61	102	64	79	78	98	3.64805946418414	5.51889653251975	5.9573294303179	5.17550846162375	4.54583051262029	3.46290690288323	2.9274618186671	3.66053123401	2.75786550141402	3.01973913177291	2.90361712911836
ENSMUSG00000020262	364.517663321572	388.778397779087	503.836854073299	352.904987494175	314.048612889869	336.980876781818	266.52523819364	313.497237307205	303.175384162911	257.156282430969	247.276802898982	278.456064267526	376.84456538997	277.681168210205	0.439101365165529	0.000402944209697933	0.00925692385511298	Adarb1	10	77126560	77254104	-	11272	protein_coding	adenosine deaminase, RNA-specific, B1 [Source:MGI Symbol;Acc:MGI:891999]	-	402	537	418	348	331	272	224	349	281	267	266	302	3.10012873138426	3.31674354045373	4.30694661585068	2.96794266359798	2.62413967747426	2.73781554148581	2.2497609983432	2.62117690562362	2.53411540447545	2.13589823935254	2.07230342352619
ENSMUSG00000025231	119.692367060815	105.701389340311	112.097673274681	124.733659372941	119.547206115177	116.456626534893	101.136809135979	86.234197081638	75.5241170512591	90.534421530004	80.8762475647046	82.9835953115143	116.371486949803	86.2148979458499	0.433964809366186	0.000414065582573747	0.00949571495598232	Sufu	19	46385335	46477243	+	7691	protein_coding	SUFU negative regulator of hedgehog signaling [Source:MGI Symbol;Acc:MGI:1345643]	-	132	146	93	123	126	94	85	96	70	94	87	90	1.49192082104805	1.32162617348513	1.40441132946973	1.53744483909443	1.4640222192478	1.38669612766499	1.25119632393416	1.05672092588337	0.925201392553994	1.10208557678647	0.993365629257556
ENSMUSG00000044453	5.44056213912794	5.791856950154	9.64281060427367	5.07047395824964	5.69272410072269	19.8224045165775	1.18984481336446	1.79654577253412	2.15783191575026	1.92626428787243	1.85922408194723	1.84407989581143	8.57680537818424	1.79563179454666	2.20964937853552	0.000418787826113575	0.00958502379754356	Ffar1	7	30556815	30560989	-	4175	protein_coding	free fatty acid receptor 1 [Source:MGI Symbol;Acc:MGI:2684079]	-	6	8	8	5	6	16	1	2	2	2	2	2	0.124925019430381	0.133404995820184	0.222550049010658	0.115130599848842	0.128426517117021	0.434810239994759	0.0271164520672846	0.0405550930188075	0.0486961430975724	0.0431960258431125	0.0420674516050374
ENSMUSG00000038312	779.813906608338	946.24462923141	937.763331265615	877.191994777187	862.447701259488	1069.1709436129	669.882629924194	807.547324754089	725.031523692087	795.547150891312	609.825498878692	644.505923586094	912.10541779249	708.723341954411	0.362853799890161	0.000423862939334401	0.00964254735866127	Edem2	2	155543597	155571395	-	3463	protein_coding	ER degradation enhancer, mannosidase alpha-like 2 [Source:MGI Symbol;Acc:MGI:1915540]	-	860	1307	778	865	909	863	563	899	672	826	656	699	21.5874137195487	26.2761469757757	26.0928364746596	24.0126924648635	23.4569383216806	28.2744759774242	18.4053995077834	21.9775403558787	19.7259455781907	21.5078912678697	16.6350471348363
ENSMUSG00000036006	78.8881510173552	97.7375860338488	131.383294483229	58.8174979156958	35.1051319544566	63.1839143965908	42.8344132811207	51.2015545172226	22.6572351153777	29.8570964620226	34.3956455160238	47.0240373431914	77.5192626335293	37.9949970391598	1.02515795276277	0.00042392418947343	0.00964254735866127	Ripor2	13	24685508	24917799	+	11825	protein_coding	RHO family interacting cell polarization regulator 2 [Source:MGI Symbol;Acc:MGI:2444879]	-	87	135	109	58	37	51	36	57	21	31	37	51	0.639547430339679	0.794824426735211	1.07058101007955	0.471524308725531	0.279615027930259	0.489333881347168	0.344659851645908	0.408080264742102	0.180525765161931	0.236390936352847	0.274772498380049
ENSMUSG00000008167	395.347515443297	462.624573893551	509.86361070097	426.933907284619	438.339755755647	325.830774241243	333.15654774205	347.631606985353	324.753703320414	317.83360749895	236.121458407298	324.558061662811	426.490022886555	314.00916426948	0.443144990036124	0.000424897750984974	0.00965157835717699	Fbxw9	8	85786684	85793753	+	3383	protein_coding	F-box and WD-40 domain protein 9 [Source:MGI Symbol;Acc:MGI:1915878]	-	436	639	423	421	462	263	280	387	301	330	254	352	11.2031240944489	13.1503540856481	14.5222047851038	11.9634748500924	12.2039357346126	8.82043514946507	9.37012487929519	9.68458138749818	9.04452048878832	8.79593919677036	6.59332383307153
ENSMUSG00000026581	58.0326628173647	34.0271595821548	24.1070265106842	33.4651281244476	53.1320916067451	66.9006152434491	22.6070514539248	19.7620034978754	20.4994031996275	18.299510734788	35.3252575569974	10.1424394269629	44.9441139808076	21.105944311696	1.08949525611607	0.000428633622162007	0.00971008859081754	Sell	1	163889551	163911750	+	5911	protein_coding	selectin, lymphocyte [Source:MGI Symbol;Acc:MGI:98279]	-	64	47	20	33	56	54	19	22	19	19	38	11	0.941182123492863	0.553573746083901	0.39297346245115	0.536698304658236	0.846617033270161	1.03649941429981	0.363899942520275	0.31508926524932	0.326748566335217	0.289843068009211	0.564540788118693
ENSMUSG00000019942	49.8718196086728	37.647070176001	24.1070265106842	52.7329291657962	35.1051319544566	24.7780056457219	14.2781377603736	31.4395510193472	8.63132766300103	16.3732464469156	19.5218528604459	15.6746791143971	37.3736638435555	17.6531324774134	1.07762638490892	0.000438461487912855	0.0098659728079961	Cdk1	10	69170976	69188768	-	4934	protein_coding	cyclin-dependent kinase 1 [Source:MGI Symbol;Acc:MGI:88351]	-	55	52	20	52	37	20	12	35	8	17	21	17	0.968987555286491	0.733740995960728	0.470787623945835	1.0131679459742	0.67013532737643	0.459903919735032	0.27534135560822	0.600538403665712	0.164820751870583	0.310684833219995	0.373760014133731
ENSMUSG00000054717	106.997722069516	121.628995953234	118.124429902352	104.451763539943	157.498700119995	138.756831616043	83.2891369355125	80.8445597640356	77.6819489670093	117.502121560218	74.3689632778893	62.6987164575886	124.57640720018	82.7309078270422	0.590194536475855	0.000448173282167059	0.0100709649889379	Hmgb2	8	57964941	57969033	+	3003	protein_coding	high mobility group box 2 [Source:MGI Symbol;Acc:MGI:96157]	HMG	118	168	98	103	166	112	70	90	72	122	80	68	3.41571266635461	3.89486613670815	3.79022446523106	3.29730510822498	4.93983781151912	4.23154487640587	2.6389554168045	2.53722547482799	2.43723952965872	3.66331930789033	2.33941539062313
ENSMUSG00000060579	38.0839349738956	57.1945873827708	48.2140530213684	60.8456874989956	47.4393675060224	55.7505127028743	27.3664307073827	44.9136443133531	31.2885627783788	32.7464928938312	23.2403010243404	20.2848788539257	51.2546905143212	29.973385095202	0.770983580421888	0.000457439521044585	0.01025166669586	Fhit	14	11307738	12919681	+	1491	protein_coding	fragile histidine triad gene [Source:MGI Symbol;Acc:MGI:1277947]	-	42	79	40	60	50	45	23	50	29	34	25	22	2.4486476813232	3.68882484460027	3.1158499484222	3.86857347580615	2.99676229020547	3.42429467802714	1.74638317220724	2.83899251095777	1.97715812392306	2.05622933213609	1.47243134180945
ENSMUSG00000022659	17.2284467739052	8.687785425231	15.6695672319447	20.2818958329985	10.4366608513249	30.9725070571524	8.32891369355125	1.79654577253412	6.47349574725078	10.5944535832983	3.71844816389446	3.68815979162286	17.2128105287595	5.76666945869197	1.57968760686531	0.00045847115392282	0.0102610502510988	Gcsam	16	45430743	45443230	+	3424	protein_coding	germinal center associated, signaling and motility [Source:MGI Symbol;Acc:MGI:102969]	-	19	12	13	20	11	25	7	2	6	11	4	4	0.482363569232622	0.243997893202073	0.440964657931275	0.561530670991722	0.28709052757979	0.828404621777398	0.231448105042754	0.0494502083392293	0.178130605226955	0.289687133008899	0.102588557506444
ENSMUSG00000091685	7.25408285217059	4.3438927126155	9.64281060427367	6.08456874989956	7.59029880096359	0	0	0.898272886267062	0	0.963132143936213	0.929612040973616	0	5.81927561998715	0.465169511862815	3.56300497296744	0.000459441946908827	1	Gm17359	3	79243968	79371436	+	2241	protein_coding	predicted gene, 17359 [Source:MGI Symbol;Acc:MGI:4936993]	-	8	6	8	6	8	0	0	1	0	1	1	0	0.310315011823199	0.186400889407385	0.414612429549085	0.257387017065014	0.319012767492824	0	0	0.037777222970442	0	0.0402372619132072	0.0391859907298151
ENSMUSG00000050022	38.9906953304169	47.0588377200013	31.3391344638894	52.7329291657962	31.3099825539748	28.4947064925802	14.2781377603736	35.0326425644154	9.71024362087616	19.2626428787243	18.5922408194723	16.5967190623029	38.3210476211098	18.9121044510274	1.01243838523056	0.000479329942111015	0.0106003468439637	Amz1	5	140709882	140747194	+	6697	protein_coding	archaelysin family metallopeptidase 1 [Source:MGI Symbol;Acc:MGI:2442258]	-	43	65	26	52	33	23	12	39	9	20	20	18	0.558139567797501	0.675727578406419	0.45090726855508	0.74644925271565	0.440345512811647	0.389658179926616	0.202857137310879	0.493010528653675	0.13661024166726	0.269289843056584	0.262254159251951
ENSMUSG00000047216	9.97436392173456	12.3076960190773	24.1070265106842	21.2959906246485	9.48787350120449	8.67230197600266	10.7086033202802	0	3.23674787362539	0	3.71844816389446	3.68815979162286	14.3075420922253	3.55865985823715	2.05735278891364	0.000482746453817125	0.0106058508967881	Cdh19	1	110816056	110905314	-	4280	protein_coding	cadherin 19, type 2 [Source:MGI Symbol;Acc:MGI:3588198]	-	11	17	20	21	10	7	9	0	3	0	4	4	0.22341049522353	0.276530945629016	0.542725732838492	0.471685763633047	0.20879311096712	0.185562635278137	0.238060908043976	0	0.071252242090782	0	0.0820708460051548
ENSMUSG00000038425	124.226168843421	173.031726385851	126.561889181092	117.634995831392	172.679297721922	99.1120225828876	96.3774298825216	91.6238343992404	107.891595787513	90.534421530004	87.3835318515199	82.9835953115143	135.541016757761	92.7990681270522	0.557061043851369	0.000483828192821116	0.0106156851586085	Poli	18	70641751	70663691	-	4036	protein_coding	polymerase (DNA directed), iota [Source:MGI Symbol;Acc:MGI:1347081]	-	137	239	105	116	182	80	81	102	100	94	94	90	2.95069326018716	4.12273414129939	3.02156769496554	2.76302029270535	4.02976912088572	2.24892560948726	2.27207784386867	2.13954241353557	2.51866200981621	2.10013383822219	2.04526404638218
ENSMUSG00000086765	17.2284467739052	15.9276066129235	14.4642159064105	17.2396114580488	16.1293849520476	39.644809033155	8.32891369355125	4.49136443133531	9.71024362087616	5.77879286361728	2.78883612292085	13.8305992185857	20.1056791227484	7.48812499181443	1.41776069150012	0.000491619808329021	0.0107303874983522	Gm11827	4	11122805	11126998	+	1423	lncRNA	predicted gene 11827 [Source:MGI Symbol;Acc:MGI:3649801]	-	19	22	12	17	17	32	7	5	9	6	3	15	1.16065555941848	1.0763570683489	0.979423529114019	1.14847425499249	1.06758866858522	2.55141637663826	0.556906754509059	0.297465764851583	0.642922549856389	0.380203951992259	0.185135218325051
ENSMUSG00000027346	2751.1109216857	4507.51267145735	3853.50818773287	2730.95727391325	2554.13554652425	4768.52718651918	2047.72292380024	2638.22746696636	2086.6234625305	2279.73378469702	2676.35306596304	2462.76870085616	3527.6252979721	2365.23823413555	0.576463879214292	0.000492979041269103	0.0107460444399558	Gpcpd1	2	132371002	132429649	-	7289	protein_coding	glycerophosphocholine phosphodiesterase 1 [Source:MGI Symbol;Acc:MGI:104898]	-	3034	6226	3197	2693	2692	3849	1721	2937	1934	2367	2879	2671	36.1828091387403	59.4675097595989	50.9411650332442	35.5177663606938	33.0040350420705	59.9123316158234	26.730203523467	34.1120549265531	26.9717775164078	29.2819897439602	34.6853756680285
ENSMUSG00000031026	10.8811242782559	2.895928475077	2.41070265106842	4.05637916659971	12.3342355515658	0	1.18984481336446	0.898272886267062	0	0	0	0	5.42972835376114	0.348019616605254	3.95045015926801	0.000500703298088127	1	Trim66	7	109048213	109107341	-	10125	protein_coding	tripartite motif-containing 66 [Source:MGI Symbol;Acc:MGI:2152406]	-	12	4	2	4	13	0	1	1	0	0	0	0	0.103024583925302	0.0275044867925564	0.0229418877683827	0.0379788842958154	0.114738258708252	0	0.0111813518400902	0.0083613586841245	0	0	0
ENSMUSG00000059866	215.808964852075	225.882421056006	204.909725340816	203.833053121635	261.865308633244	234.152153352072	152.300136110651	177.858031480878	143.495822397392	193.589560931179	184.063184112776	176.109630049991	224.408604392641	171.236060847145	0.38743388643572	0.000512531706817916	0.0110999913374369	Tnip2	5	34653431	34671335	-	2685	protein_coding	TNFAIP3 interacting protein 2 [Source:MGI Symbol;Acc:MGI:2386643]	-	238	312	170	201	276	189	128	198	133	201	198	191	7.70526043184347	8.09000686943068	7.35357994810591	7.19662727211559	9.1859637289847	7.98644995632832	5.39703239655749	6.2429921124762	5.03533535540121	6.75028398266181	6.47580239651847
ENSMUSG00000029622	1000.15667324302	883.258184898485	960.665006450765	1191.56138018866	1078.77121708695	1121.20475546892	870.966403382788	910.848706674801	894.421329078482	747.390543694501	712.08282338579	749.618477647346	1039.2695362228	814.221380643951	0.351830311951574	0.000513215257716373	0.0111004349217439	Arpc1b	5	145051025	145067515	+	5115	protein_coding	actin related protein 2/3 complex, subunit 1B [Source:MGI Symbol;Acc:MGI:1343142]	-	1103	1220	797	1175	1137	905	732	1014	829	776	766	813	18.7449604953533	16.6055314323095	18.097011836064	22.0835796239873	19.8643683965973	20.074244141498	16.2014837072978	16.7827916461848	16.4751714048319	13.6800082626115	13.150910420869
ENSMUSG00000028322	211.275163069468	218.642599868314	214.552535945089	224.114948954634	249.531073081678	235.391053634358	189.18532532495	183.247668798481	143.495822397392	191.663296643306	165.470943293304	182.563909685331	225.58456242559	175.937827690461	0.357259021987747	0.000514134789844806	0.0111059748603766	Exosc3	4	45316613	45342732	-	1324	protein_coding	exosome component 3 [Source:MGI Symbol;Acc:MGI:1913612]	-	233	302	178	221	263	190	159	204	133	199	178	198	15.2975749970278	15.8802576453813	15.6144324888851	16.0465447455483	17.7511992015883	16.2817797807705	13.5956033184027	13.0440984607698	10.2113862758703	13.5529977987553	11.8060523641554
ENSMUSG00000005447	70.7273078086633	55.022641026463	67.4996742299157	59.8315927073457	75.9029880096359	78.050717784024	34.5054995875695	52.9981002897567	45.3144702307554	54.8985322043641	31.6068093931029	40.5697577078514	67.8391535943413	43.3155282355667	0.636704575070963	0.000519972844744435	0.011193898151526	Pafah1b3	7	24994474	24997411	-	2107	protein_coding	platelet-activating factor acetylhydrolase, isoform 1b, subunit 3 [Source:MGI Symbol;Acc:MGI:108414]	-	78	76	56	59	80	63	29	59	42	57	34	44	3.21799023710676	2.51123666194496	3.0868652977392	2.69193592859667	3.39301192193364	3.39244077404549	1.5581985923334	2.37060590599377	2.02630960896045	2.43938639060624	1.41705618304107
ENSMUSG00000037944	22.6690089130331	20.9954814443083	28.928431812821	7.09866354154949	18.0269596522885	21.0613047988636	8.32891369355125	6.28791020386944	7.55241170512591	2.88939643180864	4.64806020486808	14.7526391664914	19.7966416938107	7.40988856761912	1.4145703637744	0.00052252473364037	0.0112148545716326	Ccr7	11	99035022	99045903	-	1978	protein_coding	chemokine (C-C motif) receptor 7 [Source:MGI Symbol;Acc:MGI:103011]	-	25	29	24	7	19	17	7	7	7	3	5	16	1.09867280949158	1.02072863175738	1.40922111418529	0.340211504608938	0.858395135684842	0.975121865003414	0.400646264745395	0.29960126225345	0.359743372605297	0.136761937230785	0.221981307445692
ENSMUSG00000032311	330.967530130283	383.710522947703	583.390041558557	733.190534362897	321.638911690832	1096.42674982319	327.207323675228	253.312953927312	338.779610772791	178.179446628199	203.585036973222	410.307776818043	574.887381752244	285.228691465799	1.01022828466485	0.000530637085692497	0.0113308615453802	Nrg4	9	55127506	55234128	-	6075	protein_coding	neuregulin 4 [Source:MGI Symbol;Acc:MGI:1933833]	-	365	530	484	723	339	885	275	282	314	185	219	445	5.22277404621323	6.07390750002286	9.25322806658102	11.4411388941144	4.98670124385866	16.5284926491835	5.12478626004133	3.92983858153852	5.25417356327264	2.74596958523243	3.16570557109266
ENSMUSG00000025058	20.8554881999904	8.687785425231	12.0535132553421	6.08456874989956	11.3854482014454	9.91120225828876	3.56953444009339	3.59309154506825	6.47349574725078	3.85252857574485	2.78883612292085	1.84407989581143	11.4963343483662	3.68692772114826	1.66058851655174	0.000534223605598728	0.0113929138615647	Tasl	X	84913960	84935105	+	3754	protein_coding	TLR adaptor interacting with endolysosomal SLC15A4 [Source:MGI Symbol;Acc:MGI:1918648]	-	23	12	10	6	12	8	3	4	6	4	3	2	0.532584132072561	0.222548957465077	0.309385473701218	0.153650587438119	0.285658342548515	0.24178646137162	0.0904724459623705	0.0902064535714018	0.162471814676903	0.09608066483484	0.0701777878733476
ENSMUSG00000057110	447.032855765013	622.624622141555	632.80944590546	506.033301033314	405.132198501432	686.350756386497	336.726082182144	333.25924080508	402.435652287423	368.87961112757	422.043866602022	461.019973952857	549.997196622212	387.394071159516	0.503901629723674	0.000535450453421942	0.0114045496701485	Cntrl	2	34999504	35068834	+	10194	protein_coding	centriolin [Source:MGI Symbol;Acc:MGI:1889576]	-	493	860	525	499	427	554	283	371	373	383	454	500	4.20394422156935	5.87343826628861	5.98148284131888	4.70579668295248	3.74320127407366	6.16596983885054	3.14290426023135	3.08106716961724	3.71950589769826	3.38785193367584	3.91096483935492
ENSMUSG00000032113	11.7878846347772	15.2036244941543	15.6695672319447	28.394654166198	25.6172584532521	24.7780056457219	5.94922406682232	12.5758204077389	10.7891595787513	2.88939643180864	3.71844816389446	11.0644793748686	20.2418324376747	7.83108800398069	1.35696311643559	0.000537449231833632	0.0114220295836992	Chek1	9	36619778	36638361	-	4635	protein_coding	checkpoint kinase 1 [Source:MGI Symbol;Acc:MGI:1202065]	-	13	21	13	28	27	20	5	14	10	3	4	12	0.243808177978567	0.315433738094245	0.325752532633589	0.580745075397178	0.520563795110256	0.489571939584175	0.12212641572914	0.255711454902837	0.219316502084536	0.0583635624255646	0.0757849451784385
ENSMUSG00000028039	116.065325634729	76.0181224707713	89.1959980895315	37.5215072910473	72.1078386091541	35.9281081862968	36.8851892142984	56.5911918348249	28.0518149047534	26.0045678862778	33.4660334750502	16.5967190623029	71.1394833802551	32.9325860629179	1.11388689135997	0.000540200989279945	0.0114619832212111	Efna3	3	89221206	89230272	-	2434	protein_coding	ephrin A3 [Source:MGI Symbol;Acc:MGI:106644]	-	128	105	74	37	76	29	31	63	26	27	36	18	4.57134554804134	3.00335944138624	3.53106191669284	1.46136396151601	2.79031319372986	1.35180386728034	1.44188447362708	2.1912496592588	1.0858599698524	1.00026130097881	1.2988368891202
ENSMUSG00000031400	206.741361286862	196.923136305236	371.248208264536	160.226977080688	337.76829664288	127.606729075468	177.286877191305	170.671848390742	113.286175576889	70.3086465073435	94.8204281793088	72.8411558845514	233.419118109278	116.535855288357	1.00356081141466	0.000546572839129712	0.0115532523988264	G6pdx	X	73453089	73472800	-	3080	protein_coding	glucose-6-phosphate dehydrogenase X-linked [Source:MGI Symbol;Acc:MGI:105979]	-	228	272	308	158	356	103	149	190	105	73	102	79	6.43485530280194	6.14832440151787	11.6143306827437	4.93155196040834	10.3290223155318	3.79422226975946	5.47677497394677	5.22245576902094	3.46544995623349	2.13718648966471	2.90818575746838
ENSMUSG00000031090	510.506080721505	653.031871129864	620.755932650118	594.259547906857	574.965134172992	473.259907833288	530.670786760551	434.764076953258	425.092887402801	460.37716480151	410.888522110338	410.307776818043	571.129745735771	445.350202474417	0.361820442757295	0.000548372688505032	0.0115766799221472	Nadsyn1	7	143349321	143376586	-	3306	protein_coding	NAD synthetase 1 [Source:MGI Symbol;Acc:MGI:1926164]	-	563	902	515	586	606	382	446	484	394	478	442	445	14.8033565888585	18.9951301992377	18.0924993999184	17.0400949219712	16.3805963718451	13.1098213712878	15.2728946073464	12.3940829496528	12.1147490303012	13.0375300928323	11.7406490954864
ENSMUSG00000034501	148.708698469497	119.457049596926	110.892321949147	127.775943747891	122.393568165538	117.695526817179	93.9977402557927	85.3359241953709	77.6819489670093	101.128875113302	82.7354716466518	106.034594009157	124.48718479103	91.1524256978807	0.451837274706028	0.00055387226655787	0.0116527974821584	Pcnx4	12	72583157	72626893	+	4300	protein_coding	pecanex homolog 4 [Source:MGI Symbol;Acc:MGI:1914958]	-	164	165	92	126	129	95	79	95	72	105	89	115	3.31535506992178	2.67149321208224	2.48492656468006	2.81695125816201	2.68090354481782	2.50663679415583	2.07992646583538	1.87036788006797	1.70210007152677	2.20186718941563	1.81758294536532
ENSMUSG00000031842	876.83726475612	1085.97317815388	847.361981850549	583.104505198708	802.6740982019	512.904716866443	524.721562693729	518.303455376095	575.062205547444	563.432304202685	479.679813142386	555.06804863924	784.809290837933	536.044564933596	0.551665258485335	0.000554066471285952	0.0116527974821584	Pde4c	8	71176369	71203835	+	5596	protein_coding	phosphodiesterase 4C, cAMP specific [Source:MGI Symbol;Acc:MGI:99556]	-	967	1500	703	575	846	414	441	577	533	585	516	602	15.0211583145646	18.6617402234609	14.5905548069493	9.87796269700234	13.5099142179883	8.3938053891054	8.92175368745222	8.72911054369029	9.6821220364055	9.42645582724909	8.09738304080881
ENSMUSG00000029417	882.277826895248	736.289814788327	395.355234775221	607.442780198306	649.919334832508	283.708164643516	326.017478861863	393.443524184973	405.672400161049	312.054814635333	346.745291283159	329.16826140234	592.498859355521	352.183628421453	0.752290738130115	0.000566516483710341	0.0118996894025029	Cxcl9	5	92469206	92475938	-	3016	protein_coding	chemokine (C-X-C motif) ligand 9 [Source:MGI Symbol;Acc:MGI:1352449]	-	973	1017	328	599	685	229	274	438	376	324	373	357	28.0437546035893	23.4762216979279	12.6309697080237	19.0929364964841	20.2964072524337	8.61470491136832	10.2851012408389	12.2946072362139	12.6729451980386	9.6868806627948	10.8605090680097
ENSMUSG00000047909	629.291687425799	721.086190294173	524.327826607381	627.724676031305	760.9274547966	499.276813761296	471.178546092328	441.950260043395	490.906760833184	493.123657695341	486.187097429201	501.589731660709	627.105774819426	480.822675625693	0.386109485459763	0.00057363889004633	0.0120341963136161	Ankrd16	2	11782687	11795140	+	5926	protein_coding	ankyrin repeat domain 16 [Source:MGI Symbol;Acc:MGI:2444796]	-	694	996	435	619	802	403	396	492	455	512	523	544	10.180110179676	11.7013582964704	8.52553804757598	10.0416769306229	12.0940749406226	7.71577686305246	7.56524303119162	7.02870541427037	7.8049621019006	7.79073783684081	7.75019678247463
ENSMUSG00000030652	378.119068669392	382.986540828933	419.462261285905	360.003651035724	371.924641247216	351.847680169251	265.335393380276	338.648878122683	227.651267111652	353.46949682459	219.388441669773	253.560985674071	377.390640539404	276.342410463841	0.448372234556064	0.000581607118250805	0.0121585700885345	Coq7	7	118108882	118132579	-	6434	protein_coding	demethyl-Q 7 [Source:MGI Symbol;Acc:MGI:107207]	-	417	529	348	355	392	284	223	377	211	367	236	275	5.63390673771651	5.72417894473814	6.28191961080948	5.30425677031285	5.4445870353776	5.00810636425421	3.92385682094243	4.96057682112818	3.33366877978155	5.14345902218395	3.22109574653741
ENSMUSG00000000740	4545.5896672414	4583.53079392812	4628.54909005136	4323.08609680364	4125.32739832371	4453.84651481851	3692.08845586993	3751.18757305125	3378.08586410703	4382.25125490977	3171.83628380198	3487.15508297941	4443.32159352779	3643.7674191199	0.286191605407683	0.000584758628922949	0.012191088675964	Rpl13	8	123829089	123831983	+	2595	protein_coding	ribosomal protein L13 [Source:MGI Symbol;Acc:MGI:105922]	-	5013	6331	3840	4263	4348	3595	3103	4176	3131	4550	3412	3782	167.924861017263	169.8531235137	171.865240160832	157.926573747567	149.731131828746	157.180184088664	135.373531577254	136.236981842833	122.64977463598	158.104529079427	115.463401706921
ENSMUSG00000030218	69.8205474521419	62.2624622141555	71.1157282065183	95.3249104150932	64.5175398081905	29.7336067748663	39.2648788410273	34.1343696781484	30.2096468205036	16.3732464469156	40.9029298028391	46.1019973952857	65.4624658118276	34.4978448307866	0.927401941290278	0.000587636124459694	0.0122358412432584	Mgp	6	136849433	136852821	-	1187	protein_coding	matrix Gla protein [Source:MGI Symbol;Acc:MGI:96976]	-	77	86	59	94	68	24	33	38	28	17	44	50	5.63890348517015	5.04413055489015	5.77291921046235	7.61297454265845	5.11938896511125	2.29401779946687	3.1474045354424	2.71022135949191	2.39788505817448	1.29142288720089	3.25517727878912
ENSMUSG00000120754	11.7878846347772	18.0995529692313	16.8749185574789	12.1691374997991	3.7951494004818	76.8118175017379	3.56953444009339	4.49136443133531	4.31566383150052	0	11.1553444916834	0	23.2564100939177	3.92198453243544	2.55584210349551	0.000599917861504913	0.0124143694925263	ENSMUSG00000120754	12	113389913	113390546	-	634	lncRNA	novel transcript	-	13	25	14	12	4	62	3	5	4	0	12	0	1.78241467654678	2.74529701079094	2.5646786996595	1.8195719408287	0.563807264945913	11.0952908736833	0.535699624830819	0.667655809753632	0.641345102310299	0	1.66212880553026
ENSMUSG00000046402	1532.42500252104	1431.31264880681	1152.3158672107	1592.12882289039	1398.51255407754	464.587605857286	677.02169880438	730.295856535122	835.08095139535	942.906368913552	604.24782663285	475.772613119349	1261.88041689396	710.887552566767	0.828503814726309	0.000604743786176982	0.0124987848449245	Rbp1	9	98305014	98328628	+	2652	protein_coding	retinol binding protein 1, cellular [Source:MGI Symbol;Acc:MGI:97876]	-	1690	1977	956	1570	1474	375	569	813	774	979	650	516	55.3946522024832	51.9005232077158	41.867647559212	56.9119381115532	49.6688263582386	16.0433112271822	24.2900322849696	25.953080383939	29.6680150099265	33.2873673320512	21.5234816729205
ENSMUSG00000024402	7.25408285217059	0.72398211876925	4.82140530213684	5.07047395824964	1.8975747002409	2.47780056457219	0	0	0	0	0.929612040973616	0	3.70755324935657	0.154935340162269	3.85285229896705	0.000607331759424053	1	Lta	17	35422141	35424327	-	1383	protein_coding	lymphotoxin A [Source:MGI Symbol;Acc:MGI:104797]	-	8	1	4	5	2	2	0	0	0	0	1	0	0.502831483366442	0.0503403703497168	0.335917011793022	0.347556221524884	0.129231310909512	0.164075628342202	0	0	0	0	0.0634966053691364
ENSMUSG00000002257	24.4825296260757	19.5475172067698	10.8481619298079	10.1409479164993	13.2830229016863	16.1057036697192	3.56953444009339	6.28791020386944	9.71024362087616	2.88939643180864	7.43689632778893	7.37631958324571	15.7346472084264	6.21171676794705	1.35039834378785	0.000607410859968685	0.0125384281217457	Def6	17	28426752	28447582	+	2672	protein_coding	differentially expressed in FDCP 6 [Source:MGI Symbol;Acc:MGI:1346328]	-	27	27	9	10	14	13	3	7	9	3	8	8	0.878379042869868	0.703502907645499	0.391201258026548	0.35978312452763	0.46822167698914	0.552005187493347	0.127108369065396	0.221785664946603	0.342394756154806	0.101240685569795	0.262921572531484
ENSMUSG00000031231	2524.42083255537	2522.35370179207	2303.42638309587	2411.51741454353	2334.0168812963	2140.81968779037	2009.64788977258	2048.96045357517	1923.70715289136	2223.87212034872	1898.26778766812	2049.6948041944	2372.75915017892	2025.69170140839	0.228844223462758	0.000615000231324568	0.0126315615053782	Cox7b	X	105059306	105066056	+	1214	protein_coding	cytochrome c oxidase subunit 7B [Source:MGI Symbol;Acc:MGI:1913392]	-	2784	3484	1911	2378	2460	1728	1689	2281	1783	2309	2042	2223	199.344932158595	199.80117871722	182.825254816501	188.308709207459	181.082447014054	161.495829665269	157.507162674104	159.066411844885	149.297902233075	171.50450116538	147.709945857086
ENSMUSG00000037318	28.109571052161	21.7194635630775	26.5177291617526	26.3664645828981	35.1051319544566	45.8393104445855	17.847672200467	13.4740932940059	20.4994031996275	12.5207178711708	20.4514649014196	7.37631958324571	30.6096117931552	15.3616118416561	0.992232887174556	0.000625925917855829	0.0127944148850115	Traf3ip3	1	192857761	192884011	-	5756	protein_coding	TRAF3 interacting protein 3 [Source:MGI Symbol;Acc:MGI:2441706]	-	31	30	22	26	37	37	15	15	19	13	22	8	0.468161357417683	0.362859966262986	0.443911179674014	0.434239979624453	0.574434973119407	0.729318448392877	0.295025679415166	0.220618719623247	0.33554738978587	0.203653952626384	0.335640673203847
ENSMUSG00000107876	23.5757692695544	18.0995529692313	14.4642159064105	5.07047395824964	20.8733217026499	9.91120225828876	4.75937925345786	5.38963731760237	4.31566383150052	4.81566071968106	9.29612040973616	4.61019973952857	15.3324226773974	5.53111021191776	1.47809273309385	0.000631869054730968	0.0129001461527453	Gm43936	6	86470198	86470891	-	490	lncRNA	predicted gene, 43936 [Source:MGI Symbol;Acc:MGI:5690328]	-	26	25	12	5	22	8	4	6	4	5	10	5	4.61245267318635	3.55207817314583	2.84432588148826	0.980959702793702	4.01223659768653	1.85238035916135	0.924172958211535	1.03663783685829	0.829822030336183	0.920119428035687	1.79215929031665
ENSMUSG00000030364	153.242500252104	83.2579436584638	86.7852954384631	35.4933177077475	127.13750491614	9.91120225828876	16.6578273871025	8.98272886267062	44.2355542728803	23.1151714544691	18.5922408194723	8.29835953115143	82.6379607052012	19.980313721291	2.05374280056439	0.000646279467235318	0.0131782759573526	Clec2h	6	128639348	128654337	+	2709	protein_coding	C-type lectin domain family 2, member h [Source:MGI Symbol;Acc:MGI:2136934]	-	169	115	72	35	134	8	14	10	41	24	20	9	5.42290947364287	2.95547589600247	3.0868652977392	1.24204200095327	4.42034053163021	0.335055878918073	0.585070735818672	0.312509253144188	1.53849433272923	0.798863379379821	0.648326358254084
ENSMUSG00000066861	86.1422338695258	73.8461761144635	47.0087016958342	82.1416781236441	49.3369422062633	39.644809033155	27.3664307073827	55.6929189485579	30.2096468205036	37.5621536135123	30.6771973521293	22.1289587497371	63.0200901738143	33.9395510319705	0.895877938348415	0.000678512165172756	0.0137351537571428	Oas1g	5	121014205	121025676	-	2340	protein_coding	2'-5' oligoadenylate synthetase 1G [Source:MGI Symbol;Acc:MGI:97429]	-	95	102	39	81	52	32	23	62	28	39	33	24	3.52908730994124	3.03474986485177	1.93572178045729	3.32771714563094	1.98585447764283	1.55156645468215	1.1127595340859	2.24309526237571	1.21636306156116	1.50286173245829	1.23842802241112
ENSMUSG00000107516	210.368402712947	199.095082661544	186.829455457802	118.649090623041	135.676591067224	158.57923613262	80.9094473087836	89.8272886267062	83.076528756385	139.654160870751	145.019478391884	98.6582744259114	168.199643109197	106.190863063404	0.662089901081778	0.00068009292503274	0.0137505261569723	Gm30784	6	141812075	141821856	+	1713	lncRNA	predicted gene, 30784 [Source:MGI Symbol;Acc:MGI:5589943]	-	232	275	155	117	143	128	68	100	77	145	156	107	11.7729493890122	11.1767083206398	10.5091725383846	6.56607352728114	7.45999624263374	8.47791127602158	4.49408099352136	4.94213407336606	4.56934985472624	7.63274785311565	7.99723620267393
ENSMUSG00000040204	13.6014053478199	19.5475172067698	26.5177291617526	17.2396114580488	23.7196837530112	53.2727121383021	8.32891369355125	18.8637306116083	12.9469914945016	3.85252857574485	6.50728428681531	4.61019973952857	25.6497765109507	9.18494140029164	1.46549908416018	0.000681628674746507	0.013764952525852	Pclaf	9	65797519	65810548	+	4813	protein_coding	PCNA clamp associated factor [Source:MGI Symbol;Acc:MGI:1915276]	-	15	27	22	17	25	43	7	21	12	4	7	5	0.270913129088844	0.390558855023639	0.530885674257973	0.339555135020633	0.464177495813044	1.01365193661774	0.164653711129522	0.36938165182048	0.253446578972406	0.0749401237876562	0.127718810841182
ENSMUSG00000024411	80.7016717303978	99.9095323901565	212.141833294021	74.0289197904447	51.2345169065042	19.8224045165775	23.7968962672893	2.69481865880119	10.7891595787513	14.4469821590432	16.7330167375251	50.7121971348143	89.6398131046836	19.8621784227041	2.17347277378581	0.000695849527356557	0.0140183115974442	Aqp4	18	15522553	15544039	-	6233	protein_coding	aquaporin 4 [Source:MGI Symbol;Acc:MGI:107387]	-	89	138	176	73	54	16	20	3	10	15	18	55	1.24121648470089	1.54141842495184	3.27951580324546	1.12590818446753	0.774206061394524	0.291245427880334	0.363263877365355	0.040747035140427	0.163088719262285	0.217002335827444	0.253599309170429
ENSMUSG00000054477	379.025829025913	436.561217617858	420.667612611439	369.130504160574	474.393675060224	360.519982145254	305.790117034667	364.698791824427	315.043459699538	246.561828847671	250.995251062876	344.842940516737	406.716470103544	304.655398164319	0.417775755344177	0.000699629555664656	0.0140692713952133	Kcnn2	18	45401927	45819091	+	7468	protein_coding	potassium intermediate/small conductance calcium-activated channel, subfamily N, member 2 [Source:MGI Symbol;Acc:MGI:2153182]	-	418	603	349	364	500	291	257	406	292	256	270	374	4.86549048515733	5.62149190047883	5.42769336941291	4.68569824826686	5.98309128909529	4.42104504908972	3.89599292406195	4.60249801965249	3.97465640400713	3.09104930510971	3.17491529337028
ENSMUSG00000040675	39.8974556869382	62.2624622141555	80.758538810792	91.2685312484934	53.1320916067451	139.995731898329	5.94922406682232	42.2188256545519	28.0518149047534	22.1520393105329	27.8883612292085	60.8546365617771	77.8858019109089	31.1858169546077	1.30713353782139	0.000700059917102484	0.0140692713952133	Mthfd1l	10	3923118	4117081	+	4435	protein_coding	methylenetetrahydrofolate dehydrogenase (NADP+ dependent) 1-like [Source:MGI Symbol;Acc:MGI:1924836]	-	44	86	67	90	56	113	5	47	26	23	30	66	0.862409848529163	1.35002998165831	1.75458885173355	1.95086010792344	1.12837729056594	2.8908201941027	0.127633807644772	0.897172844150563	0.595937579846841	0.46763228653719	0.594018975595371
ENSMUSG00000043811	12.6946449912985	10.1357496627695	4.82140530213684	7.09866354154949	3.7951494004818	0	1.18984481336446	0.898272886267062	1.07891595787513	0.963132143936213	0.929612040973616	0	6.42426881637269	0.843296307069414	2.98721210677164	0.000709693043636766	1	Rtn4r	16	17945506	17970272	+	1938	protein_coding	reticulon 4 receptor [Source:MGI Symbol;Acc:MGI:2136886]	-	14	14	4	7	4	0	1	1	1	1	1	0	0.627955571526125	0.50293614587782	0.23971786754889	0.347233413888792	0.184444688325959	0	0.0584165053565083	0.0436835689766567	0.0524526309165028	0.0465282270110925	0.0453125929956221
ENSMUSG00000026616	11.7878846347772	12.3076960190773	14.4642159064105	11.1550427081492	20.8733217026499	52.033811856016	9.51875850691572	9.88100174893769	7.55241170512591	3.85252857574485	5.5776722458417	4.61019973952857	20.43699547118	6.83209542034907	1.56884067633357	0.000717068686074059	0.0143251156009139	Cr2	1	194819119	194859024	-	8145	protein_coding	complement receptor 2 [Source:MGI Symbol;Acc:MGI:88489]	-	13	17	12	11	22	42	8	11	7	4	6	5	0.138741670341394	0.145310306604321	0.171113527554236	0.12983113070738	0.241374577393051	0.585051991889817	0.111195764155593	0.11433349581883	0.0873630928193096	0.0442832186359717	0.0646893592821478
ENSMUSG00000099764	529.548048208453	561.086142046169	624.37198662672	520.230628116413	458.264290108177	585.999833521323	447.381649825039	431.17098540819	445.592290602428	474.824146960553	449.002615790257	420.450216245006	546.583488104542	444.736984138579	0.295821212165572	0.000748426016409398	0.014829474640308	Rps10-ps2	16	20640895	20641390	-	496	processed_pseudogene	ribosomal protein S10, pseudogene 2 [Source:MGI Symbol;Acc:MGI:3645627]	-	584	775	518	513	483	473	376	480	413	493	483	456	102.349523647566	108.782394052591	121.294824468977	99.4289679400214	87.0212642571912	108.197125968454	85.821383982305	81.9278290420264	84.6426836084341	89.6263105768471	85.514181298234
ENSMUSG00000076614	389.000192947648	80.3620151833868	162.722428947118	250.481413537532	144.215677218308	1350.40130769184	5.94922406682232	33.2360967918813	193.125956459648	6.74192500755349	24.169913065314	25.81711854136	396.197172587639	48.1733723220965	3.04040823010518	0.000750801600911324	0.0148571744690975	Ighg1	12	113288860	113294143	-	2592	IG_C_gene	immunoglobulin heavy constant gamma 1 (G1m marker) [Source:MGI Symbol;Acc:MGI:96446]	-	429	111	135	247	152	1090	5	37	179	7	26	28	14.3872221692561	2.9814433925525	6.04913056392903	9.16092228619767	5.24044931600191	47.712015327357	0.218385778126761	1.20847762231487	7.02003185578574	0.243519262203889	0.880868416613969
ENSMUSG00000043263	86.1422338695258	51.4027304326168	55.4461609745736	89.2403416651936	66.4151145084314	64.4228146788769	55.9227062281298	40.4222798820178	35.6042266098793	41.4146821892572	52.0582742945225	28.5832383850771	68.8448993548697	42.3342345981473	0.706274099979849	0.00075972639654952	0.0150160325910691	Ifi209	1	173458483	173475494	+	3547	protein_coding	interferon activated gene 209 [Source:MGI Symbol;Acc:MGI:2138243]	-	95	71	46	88	70	52	47	45	33	43	56	31	2.32818277565901	1.39359232753023	1.5062283941534	2.38505680205607	1.76358658149842	1.66332998137268	1.50012004705467	1.07404681433725	0.94574444816296	1.09314442338381	1.38643504162077
ENSMUSG00000042942	97.930118504303	99.9095323901565	81.9638901363262	41.577886457647	99.6226717626471	27.2558062102941	45.2141029078497	38.6257341094837	38.8409744835047	47.1934750528744	28.8179732701821	22.1289587497371	74.7099842435623	36.8035364289386	1.03190413199453	0.000766714583919345	0.0151362840205115	Greb1l	18	10325177	10562940	+	11022	protein_coding	growth regulation by estrogen in breast cancer-like [Source:MGI Symbol;Acc:MGI:3576497]	-	108	138	68	41	105	22	38	43	36	49	31	24	0.851761496116236	0.871680370415972	0.716543718405529	0.357602620742614	0.851312139980254	0.226463666663937	0.390312567635156	0.330278219660743	0.332019157483448	0.400872209528885	0.246986931772
ENSMUSG00000064147	9.97436392173456	5.791856950154	3.61605397660263	7.09866354154949	6.64151145084314	9.91120225828876	0	1.79654577253412	3.23674787362539	2.88939643180864	0.929612040973616	0.922039947905714	7.1722753498621	1.62905701114125	2.1253247803778	0.000781173557408126	0.0153091501247659	Rab44	17	29333119	29367954	+	5065	protein_coding	RAB44, member RAS oncogene family [Source:MGI Symbol;Acc:MGI:3045302]	-	11	8	3	7	7	8	0	2	3	3	1	1	0.188785176615342	0.109963644136084	0.0687916920991732	0.132860484919344	0.123503289330205	0.179203628033378	0	0.0334289266245846	0.0602091996344614	0.0534087091495542	0.0173377700346526
ENSMUSG00000015337	279.282189808568	300.452579289239	345.935830428318	360.003651035724	301.714377338303	270.080261538369	253.436945246631	256.007772586113	188.810292628148	254.26688599916	202.655424932248	255.405065569883	309.578148239753	235.097064493697	0.395922985266759	0.000785687238474818	0.0153381359098617	Endog	2	30061505	30064081	+	1063	protein_coding	endonuclease G [Source:MGI Symbol;Acc:MGI:1261433]	-	308	415	287	355	318	218	213	285	175	264	218	277	25.1867485866302	27.1802482223595	31.3576002440964	32.1049746568136	26.7333749530281	23.2680232791175	22.6848381111331	22.6977851861494	16.735004492316	22.3944777442514	18.009262031197
ENSMUSG00000097113	27.2028106956397	43.438927126155	28.928431812821	16.2255166663988	32.2587699040953	17.3446039520053	13.0882929470091	10.7792746352047	16.1837393681269	19.2626428787243	7.43689632778893	12.90855927068	27.5665100261859	13.2765675712557	1.07681974920535	0.000786101225175397	0.0153381359098617	Gm19705	1	136598507	136618544	+	2332	lncRNA	predicted gene, 19705 [Source:MGI Symbol;Acc:MGI:5011890]	-	30	60	24	16	34	14	11	12	15	20	8	14	1.11827177556141	1.79127098268417	1.19529989873864	0.659581824176897	1.30289766329053	0.681139004279955	0.534015034815627	0.435636826810089	0.653858482308206	0.773342229395346	0.301254906434016
ENSMUSG00000020577	28.109571052161	26.063356275693	34.9551884404921	36.5074124993974	25.6172584532521	60.7061138320187	20.2273618271959	18.8637306116083	9.71024362087616	24.0783035984053	19.5218528604459	14.7526391664914	35.3264834255024	17.8590219475038	0.963903187945373	0.000789845264200224	0.015393247459809	Tspan13	12	36064556	36092499	-	2474	protein_coding	tetraspanin 13 [Source:MGI Symbol;Acc:MGI:1913359]	-	31	36	29	36	27	49	17	21	9	25	21	16	1.08922262461446	1.01307451858193	1.36142113904433	1.39887867075836	0.975268064000014	2.24715301250323	0.777926509893097	0.71860706960872	0.369797408425886	0.911193451369213	0.745404975640998
ENSMUSG00000001281	110.624763495601	85.4298900147715	59.0622149511762	114.592711456442	96.7763097122858	61.9450141143047	45.2141029078497	75.4549224464332	48.5512181043808	62.6035893558538	47.4102140896544	44.2579174994743	88.0718172907636	53.9153274006077	0.710609949047827	0.000797444774795414	0.0155232825288954	Itgb7	15	102124430	102140379	-	2770	protein_coding	integrin beta 7 [Source:MGI Symbol;Acc:MGI:96616]	-	122	118	49	113	102	50	38	84	45	65	51	48	3.82855346852375	2.96579292377317	2.05452059008824	3.92171398871388	3.29063973010129	2.04798370033633	1.55307766082119	2.56726915554075	1.65140575531704	2.11594251140337	1.61682529476581
ENSMUSG00000010142	9.06760356521324	18.8235350880005	21.6963238596158	14.197327083099	20.8733217026499	59.4672135497326	11.8984481336446	10.7792746352047	9.71024362087616	5.77879286361728	8.36650836876254	4.61019973952857	24.0208874747185	8.52391122693899	1.48543291219208	0.000798809758729947	0.0155317934621348	Tnfrsf13b	11	61017581	61040198	+	2836	protein_coding	tumor necrosis factor receptor superfamily, member 13b [Source:MGI Symbol;Acc:MGI:1889411]	-	10	26	18	14	22	48	10	12	9	6	9	5	0.306512668148708	0.638271874836077	0.737157800738319	0.474568657345895	0.693228467160225	1.92030968121804	0.399193185405194	0.358217588195038	0.322594777308054	0.190772293259867	0.278682033508336
ENSMUSG00000022565	1670.25257671228	1712.21771088928	1800.79488034811	1740.18666247128	1747.66629892187	2049.1410669012	1438.52237935764	1621.38255971205	1411.22207290067	1442.77195161645	1451.12439595981	1639.38702737636	1786.70986604067	1500.73506448716	0.250234262521231	0.000803508350424675	0.015579142441327	Plec	15	76055174	76116774	-	18113	protein_coding	plectin [Source:MGI Symbol;Acc:MGI:1277961]	-	1842	2365	1494	1716	1842	1654	1209	1805	1308	1498	1561	1778	8.84003315460749	9.09032361497277	9.5797548942854	9.10760400261753	9.08780862650107	10.3605158303836	7.55657955852282	8.43642995647065	7.34071572466	7.45747322438861	7.56807110677579
ENSMUSG00000024610	2990.49565580733	2352.21790388129	1879.14271650783	2347.62944266958	2370.07080060088	2008.25735758576	1567.025619201	2163.04111013109	1707.92396131633	1875.21828424381	1512.47879066407	1505.69123493003	2324.63564617545	1721.89650008105	0.433281644768263	0.000805519687784378	0.0155898324776859	Cd74	18	60936920	60945724	+	1679	protein_coding	CD74 antigen (invariant polypeptide of major histocompatibility complex, class II antigen-associated) [Source:MGI Symbol;Acc:MGI:96534]	-	3298	3249	1559	2315	2498	1621	1317	2408	1583	1947	1627	1633	170.747600882453	134.721714649908	107.842415332921	132.549331609772	132.954080900435	109.538951420359	88.8023429307102	121.416489623371	95.8409848527199	104.564804994507	85.0960780833317
ENSMUSG00000063316	2344.88228196414	2562.89670044315	2204.58757440207	2442.95435308467	2749.58574064906	2672.30790889111	2081.03857857445	2161.24456435855	1874.0770188291	2338.48484547712	1691.89391457198	1883.72761357137	2496.20242657237	2005.0777558971	0.316219120792074	0.000806609067712149	0.0155928896103569	Rpl27	11	101333124	101336355	+	1535	protein_coding	ribosomal protein L27 [Source:MGI Symbol;Acc:MGI:98036]	-	2586	3540	1829	2409	2898	2157	1749	2406	1737	2428	1820	2043	146.445083445286	160.558561541075	138.388344096015	150.870963227976	168.713539041955	159.432929398078	128.994375719359	132.696396458818	115.030362325739	142.629900445944	104.120368410709
ENSMUSG00000073491	118.785606704293	67.3303370455403	86.7852954384631	112.564521873142	84.44207416072	79.2896180663101	54.7328614147654	60.1842833798932	84.1554447142601	58.751060780109	43.69176592576	41.4917976557571	91.5329088814114	57.1678689784241	0.682446848004244	0.000808948943033136	0.0156200856462719	Ifi213	1	173393849	173426840	-	6840	protein_coding	interferon activated gene 213 [Source:MGI Symbol;Acc:MGI:3695276]	-	131	93	72	111	89	64	46	67	78	61	47	45	1.66482983070081	0.946597674562897	1.22256112449934	1.56007012382893	1.16277005598823	1.061598100572	0.761361786479824	0.829259751073532	1.15920314325471	0.804162856841716	0.603412696725034
ENSMUSG00000022952	32.6433728347677	29.6832668695393	27.7230804872868	26.3664645828981	24.6684711031317	53.2727121383021	17.847672200467	26.9481865880119	12.9469914945016	12.5207178711708	12.084956532657	16.5967190623029	32.3928946693209	16.4908739581852	0.958625872008205	0.000810483614060686	0.0156316891509101	Runx1	16	92398354	92623037	-	12025	protein_coding	runt related transcription factor 1 [Source:MGI Symbol;Acc:MGI:99852]	Runt	36	41	23	26	26	43	15	30	12	13	13	18	0.260238813865368	0.237376301034511	0.222145202247905	0.207857407294666	0.193218273500383	0.405713660785131	0.141219776358727	0.21120687736406	0.101441861504714	0.0974829231864836	0.0949360056492061
ENSMUSG00000032478	245.732056617279	222.986492580929	206.11507666635	238.312276037733	198.296556175174	170.968238955481	151.110291297287	159.892573755537	183.415712838772	175.290050196391	138.512194105069	167.81127051884	213.735116172158	162.672015451983	0.398343131739854	0.000820438934173719	0.0157794549494817	Nme6	9	109661817	109672184	+	2088	protein_coding	NME/NM23 nucleoside diphosphate kinase 6 [Source:MGI Symbol;Acc:MGI:1861676]	-	271	308	171	235	209	138	127	178	170	182	149	182	11.2821911006561	10.2697248638155	9.51173633500565	10.819684844511	8.94490486696877	7.49868054876019	6.88592950065898	7.21707791593074	8.27636196444013	7.85979411802898	6.26654931925375
ENSMUSG00000030867	10.8811242782559	16.6515887316928	14.4642159064105	25.3523697912482	13.2830229016863	13.627903105147	2.37968962672893	8.08445597640356	6.47349574725078	7.7050571514897	4.64806020486808	9.22039947905714	15.7100374524068	6.4185263642997	1.27025725640254	0.000820972777074164	0.0157794549494817	Plk1	7	121758662	121769096	+	2199	protein_coding	polo like kinase 1 [Source:MGI Symbol;Acc:MGI:97621]	-	12	23	12	25	14	11	2	9	6	8	5	10	0.474362852316364	0.728184102071005	0.633797035893246	1.09292918228493	0.56893511637789	0.567549462021354	0.102966064011744	0.34648877221048	0.277362070166937	0.328046217180527	0.19967213557416
ENSMUSG00000032536	1919.61167475564	2075.65673451144	2431.1936236025	2029.2036780915	1760.94932182355	2335.32703210929	1677.6811868439	1727.37876029156	1625.92634851782	1515.9699945556	1524.56374719673	1923.37533133132	2091.99034414899	1665.81589478949	0.327922445279037	0.000831417027084457	0.015943588144812	Trak1	9	121126568	121303984	+	12568	protein_coding	trafficking protein, kinesin binding 1 [Source:MGI Symbol;Acc:MGI:1914345]	-	2117	2867	2017	2001	1856	1885	1410	1923	1507	1574	1640	2086	14.6423013620563	15.8818140674107	18.6394851902404	15.3058749043952	13.1968941735144	17.0169390390215	12.7011278013278	12.9534364329576	12.1890014692303	11.292987111184	11.4590961624638
ENSMUSG00000051890	11.7878846347772	18.8235350880005	15.6695672319447	6.08456874989956	16.1293849520476	8.67230197600266	4.75937925345786	3.59309154506825	1.07891595787513	1.92626428787243	2.78883612292085	10.1424394269629	12.8612071054454	4.04815443235956	1.66756847051764	0.000833862471595958	0.0159719482199085	Klhdc1	12	69287950	69331406	+	3137	protein_coding	kelch domain containing 1 [Source:MGI Symbol;Acc:MGI:2672853]	-	13	26	13	6	17	7	4	4	1	2	3	11	0.360232994877481	0.577028701636951	0.481307933935826	0.183871311840197	0.484277550333683	0.253174395597841	0.144355992835082	0.107948685593574	0.0324045899637177	0.0574891322585255	0.0839806871777325
ENSMUSG00000037601	349.10273726071	469.864395081243	476.113773586013	354.933177077475	302.663164688423	382.820187226403	308.169806661396	287.44732360546	280.518149047534	335.169986089802	221.247665751721	260.015265309411	389.249572486711	282.094699410887	0.46534023505141	0.000834804055457856	0.0159719482199085	Nme1	11	93847805	93859347	-	3342	protein_coding	NME/NM23 nucleoside diphosphate kinase 1 [Source:MGI Symbol;Acc:MGI:97355]	-	385	649	395	350	319	309	259	320	260	348	238	282	10.0140311742923	13.5200045462849	13.7272909027043	10.0678988048546	8.52990455612292	10.4903093275217	8.77369764561833	8.10616461297528	7.90838769186338	9.38951315790816	6.25378864263098
ENSMUSG00000024045	1248.60901092986	1367.60222235511	1255.97608120665	1323.39370310316	1503.82794994091	1251.28928510896	1129.16272788288	1115.65492474369	1103.73102490626	1195.24699062484	1088.5756999801	1163.61441425701	1325.11637544077	1132.6642970658	0.22725458219674	0.000850327489024987	0.0162503795590951	Akap8	17	32522646	32540212	-	8663	protein_coding	A kinase (PRKA) anchor protein 8 [Source:MGI Symbol;Acc:MGI:1928488]	-	1377	1889	1042	1305	1585	1010	949	1242	1023	1241	1171	1262	13.8172075412631	15.1810646558722	13.9699094671811	14.4816964550718	16.3501178134451	13.2278517798244	12.4018719640409	12.1373861009508	12.0040658301575	12.9173594134646	11.8702883434236
ENSMUSG00000079465	116.972085991251	112.217228409234	68.7050255554499	132.84641770614	155.601125419754	11.1501025405749	66.63130954841	49.4050087446884	33.446394694129	22.1520393105329	33.4660334750502	24.8950785934543	99.5819976037339	38.3326440610441	1.3844728562414	0.000862875766312536	0.0164270769033252	Col4a3	1	82564642	82699780	+	9967	protein_coding	collagen, type IV, alpha 3 [Source:MGI Symbol;Acc:MGI:104688]	-	129	155	57	131	164	9	56	55	31	23	36	27	1.12507093976318	1.08269423999368	0.664208737750971	1.26352570126072	1.47041296729247	0.10245055412739	0.636081719005832	0.467164805580599	0.316168271315507	0.208081588320702	0.317183604707391
ENSMUSG00000037031	211.275163069468	248.325866737853	194.061563411008	242.368655204333	177.423234472524	28.4947064925802	102.326653949344	104.199654806979	87.3921925878855	77.050571514897	67.861678991074	76.5293156761743	183.658198231294	85.8933445877257	1.09964792533547	0.000863373066233484	0.0164270769033252	Tspan15	10	62021175	62067030	-	8183	protein_coding	tetraspanin 15 [Source:MGI Symbol;Acc:MGI:1917673]	-	233	343	161	239	187	23	86	116	81	80	73	83	2.47513006184344	2.91823428356651	2.2851121103773	2.80777687386461	2.0421563521159	0.318897816322687	1.18980350907473	1.20009969137287	1.00622132421004	0.881551547818622	0.783398971216258
ENSMUSG00000026272	9334.19111003051	8124.52733682853	8429.02181946072	10873.1243560705	8912.9083670315	6600.86070402031	7392.50582543342	7085.57652687459	4085.85473247311	7102.13642938563	5588.82759033338	4601.90137999742	8712.43894890701	5976.13374741626	0.543917562196513	0.000863498457375673	0.0164270769033252	Agxt	1	93062962	93073143	+	1697	protein_coding	alanine-glyoxylate aminotransferase [Source:MGI Symbol;Acc:MGI:1329033]	-	10294	11222	6993	10722	9394	5328	6213	7888	3787	7374	6012	4991	527.299035191341	460.391194270615	478.60350303139	607.394987312139	494.684892948705	356.220274843084	414.48503665151	393.511062266522	226.847768731987	391.824481384116	311.107024758869
ENSMUSG00000001517	18.1352071304265	12.3076960190773	19.2856212085473	19.2678010413486	26.5660458033726	26.016905928008	9.51875850691572	12.5758204077389	11.8680755366264	9.63132143936213	3.71844816389446	8.29835953115143	20.26321285513	9.26846393094817	1.11863953979871	0.000871991984547795	0.0165192230796716	Foxm1	6	128339930	128353109	+	5754	protein_coding	forkhead box M1 [Source:MGI Symbol;Acc:MGI:1347487]	Fork_head	20	17	16	19	28	21	8	14	11	10	4	9	0.302144569645372	0.205692118055647	0.322956709982447	0.317439514529349	0.434858644739305	0.414081375907418	0.15740172037666	0.205982376342483	0.194331801508169	0.156711338108268	0.0610467884779393
ENSMUSG00000099599	14.5081657043412	13.0316781378465	20.4909725340816	16.2255166663988	16.1293849520476	23.5391053634358	9.51875850691572	13.4740932940059	5.39457978937565	4.81566071968106	2.78883612292085	0	17.3208038930252	5.99865473881654	1.5280566870372	0.000881426821765726	0.016673408387774	Gm28548	9	104239012	104262244	+	442	lncRNA	predicted gene 28548 [Source:MGI Symbol;Acc:MGI:5579254]	-	16	18	17	16	17	19	8	15	5	5	3	0	3.14667846830674	2.83523343775079	4.46705026259375	3.47996564248988	3.43705582668951	4.87716661306339	2.04907126481291	2.87303472884934	1.14992306240025	1.02004189985857	0.59603487709626
ENSMUSG00000002204	37.1771746173743	26.063356275693	24.1070265106842	26.3664645828981	37.0027066546975	28.4947064925802	13.0882929470091	21.5585492704095	7.55241170512591	20.2257750226605	18.5922408194723	14.7526391664914	29.8685725223212	15.9616514885281	0.892550363895093	0.000887376725422143	0.0167643811180328	Napsa	7	44221804	44236286	+	2660	protein_coding	napsin A aspartic peptidase [Source:MGI Symbol;Acc:MGI:109365]	-	41	36	20	26	39	23	11	24	7	21	20	16	1.33985214291952	0.942235473297631	0.873257946070958	0.939656136360283	1.31021601814405	0.981030387582161	0.468166564357159	0.763838406106111	0.267508417674164	0.711881873269716	0.660269212221922
ENSMUSG00000017002	81.6084320869191	78.190068827079	73.5264308575868	82.1416781236441	48.3881548561429	257.691258715508	27.3664307073827	66.4721935837626	66.892789388258	40.4515500453209	25.0995251062876	37.8036378641343	103.591003911147	44.014354449191	1.22890472473706	0.000905955062630251	0.0170794974138435	Slpi	2	164195990	164231015	-	1180	protein_coding	secretory leukocyte peptidase inhibitor [Source:MGI Symbol;Acc:MGI:109297]	-	90	108	61	81	51	208	23	74	62	42	27	41	6.63002486595561	6.37206701433482	6.00401840379125	6.59903230574272	3.86231866626296	19.9994286234878	2.20665873708559	5.30910846955956	5.34110027152823	3.20950132694482	2.00934469583807
ENSMUSG00000039623	389.906953304169	415.56573617355	397.765937426289	338.707660411076	389.002813549384	355.564381016109	299.840892967845	313.497237307205	276.202485216033	253.303753855224	272.376328005269	370.660059058097	381.085580313429	297.646792734946	0.357133682838792	0.000916311401740861	0.0171972748615961	Ap5z1	5	142449699	142464465	+	5919	protein_coding	adaptor-related protein complex 5, zeta 1 subunit [Source:MGI Symbol;Acc:MGI:1924908]	-	430	574	330	334	410	287	252	349	256	263	293	402	6.31502058715977	6.75152902165228	6.47529840396255	5.42469555530384	6.19006844272853	5.50135685734204	4.81993904713466	4.99170570707712	4.39655666013561	4.0066156678817	4.34702330310459
ENSMUSG00000091955	26.2960503391184	16.6515887316928	26.5177291617526	28.394654166198	18.975747002409	23.5391053634358	8.32891369355125	11.6775475214718	4.31566383150052	21.1889071665967	11.1553444916834	7.37631958324571	23.3958124607677	10.6737827146749	1.11065564214604	0.000920010803561547	0.0172473693868128	Gm9844	7	24561638	24562122	+	485	protein_coding	predicted pseudogene 9844 [Source:MGI Symbol;Acc:MGI:3704288]	-	29	23	22	28	20	19	7	13	4	22	12	8	5.19769646994275	3.30160173289513	5.26835618598685	5.55000706075447	3.68509078325473	4.44475802675055	1.63397590034307	2.26920378721214	0.838376896628308	4.0902628594741	2.17276219114678
ENSMUSG00000102252	82.5151924434405	81.085997302156	91.6067007405999	80.1134885403442	69.2614765587928	65.661714961163	67.8211543617745	67.3704664700297	35.6042266098793	52.0091357725555	45.5509900077072	42.4138376036629	78.3740950910827	51.7949684709348	0.600463156098753	0.000922144287566929	0.0172612432485631	Snrpn	7	59632243	59789967	-	2159	protein_coding	small nuclear ribonucleoprotein N [Source:MGI Symbol;Acc:MGI:98347]	-	91	112	76	79	73	53	57	75	33	54	49	46	3.66389825591227	3.61163594520136	4.08841654418029	3.51764243586329	3.02155255167054	2.78521988926703	2.98890119532749	2.94090169094814	1.5537543110857	2.25533673606524	1.99304050766571
ENSMUSG00000028832	75.2611095912699	74.5701582332328	80.758538810792	169.353830205538	130.932654316622	87.9619200423127	38.0750340276629	80.8445597640356	57.1825457673819	71.2717786512798	36.254869597971	57.1664767701543	103.139701866628	56.7992107630809	0.856414395190845	0.000922813016394716	0.0172612432485631	Stmn1	4	134195631	134201154	+	1922	protein_coding	stathmin 1 [Source:MGI Symbol;Acc:MGI:96739]	-	83	103	67	167	138	71	32	90	53	74	39	62	3.75387117222623	3.73097576271946	4.04870008191379	8.35295863471474	6.41631441527677	4.19122741254053	1.88488969624829	3.96424979235611	2.80313191048786	3.47175134865494	1.78190239531483
ENSMUSG00000060438	77.9813906608338	81.8099794209253	62.6782689277789	63.8879718739454	58.8248157074678	64.4228146788769	34.5054995875695	49.4050087446884	42.07772235713	63.5667214997901	31.6068093931029	43.3358775515686	68.267540211638	44.0829398556416	0.633116333008079	0.000930233284972371	0.017357969495641	Rps10-ps1	3	95529589	95530083	+	495	processed_pseudogene	ribosomal protein S10, pseudogene 1 [Source:MGI Symbol;Acc:MGI:3644167]	-	86	113	52	63	62	52	29	55	39	66	34	47	15.1024674163227	15.8932176522897	12.2009130404581	12.2352428384815	11.1929979648959	11.9188514018765	6.63257461423531	9.40652851964006	8.00903989885073	12.0228938596663	6.03179268215663
ENSMUSG00000052566	768.932782330083	1009.23107356433	888.343926918712	696.6831218635	894.706471163583	795.373981227673	698.438905444941	653.044388316154	590.167028957696	725.238504383968	648.869204599584	693.374040825097	842.211892844648	668.188678754573	0.334951415356843	0.000931094714000693	0.017357969495641	Hook2	8	85717232	85729978	+	3978	protein_coding	hook microtubule tethering protein 2 [Source:MGI Symbol;Acc:MGI:2181664]	-	848	1394	737	687	943	642	587	727	547	753	698	752	18.5304398689175	24.3970087174358	21.5177519185071	16.6023360860455	21.1839453893347	18.3107658806239	16.7056226728497	15.471824058322	13.9779536696209	17.0687011243	15.4086053412292
ENSMUSG00000056025	159.589822747753	232.398260124929	122.945835204489	262.650551037331	181.218383873006	303.530569160093	103.516498762708	122.16511253232	156.442813891894	159.879935893411	123.638401449491	124.475392967271	210.388903691267	131.686359249516	0.674993355360549	0.000941678448411869	0.0175036443259655	Clca3a1	3	144435438	144466738	-	3899	protein_coding	chloride channel accessory 3A1 [Source:MGI Symbol;Acc:MGI:1316732]	-	176	321	102	259	191	245	87	136	145	166	133	135	3.92386527645739	5.73179149375848	3.0383732486275	6.38592438479347	4.37764022450374	7.12933643617978	2.52612805902525	2.95295996615528	3.7803831274292	3.83906203008068	2.9955122069745
ENSMUSG00000073102	41.7109763999809	37.647070176001	25.3123778362184	30.4228437494978	29.4124078537339	26.016905928008	23.7968962672893	22.4568221566766	19.4204872417523	3.85252857574485	7.43689632778893	7.37631958324571	31.75376365724	14.0566583587496	1.19849018936356	0.00094301682692668	0.0175036443259655	Drc1	5	30486386	30524039	+	2683	protein_coding	dynein regulatory complex subunit 1 [Source:MGI Symbol;Acc:MGI:2685906]	-	46	52	21	30	31	21	20	25	18	4	8	8	1.49036215564696	1.34933957289237	0.909060545425339	1.07492416183879	1.03252590246431	0.888044814376177	0.843914926432449	0.78884417328327	0.681981951878972	0.134434146772266	0.261843623482715
ENSMUSG00000032094	23.5757692695544	26.063356275693	18.0802698830131	18.2537062496987	14.2318102518067	21.0613047988636	11.8984481336446	5.38963731760237	11.8680755366264	13.483850015107	8.36650836876254	9.22039947905714	20.2110361214383	10.0378198084667	1.03475765389901	0.000951554490875341	0.0175717148773842	Cd3d	9	44893084	44898637	+	1815	protein_coding	CD3 antigen, delta polypeptide [Source:MGI Symbol;Acc:MGI:88331]	-	26	36	15	18	15	17	10	6	11	14	9	10	1.24523515694838	1.38090708483289	0.959862039896177	0.953395545855697	0.738540921437415	1.06269479282466	0.623753098517427	0.279863658435572	0.616079992219287	0.695539314195572	0.435450273845532
ENSMUSG00000062997	1717.40411525139	1699.18603275143	1642.89385670313	1530.26904059974	1743.87114952139	1713.39909040167	1399.25750051661	1319.56286992631	1311.96180477616	1687.40751617625	1238.24323857686	1319.43916545308	1674.50388087146	1379.31201590421	0.279995154336078	0.000952006773417803	0.0175717148773842	Rpl35	2	38891592	38895636	-	1241	protein_coding	ribosomal protein L35 [Source:MGI Symbol;Acc:MGI:1913739]	-	1894	2347	1363	1509	1838	1383	1176	1469	1216	1752	1332	1431	132.666981586727	131.667895615243	127.561101696855	116.894667823157	132.352960391489	126.440632352223	107.281511974177	100.212500852668	99.6053905228669	127.301229102349	94.2551591945099
ENSMUSG00000020914	62.5664645999713	30.4072489883085	74.731782183121	81.1275833319942	60.7223904077087	86.7230197600266	26.1765858940182	65.5739206974956	33.446394694129	19.2626428787243	23.2403010243404	14.7526391664914	66.0464148785217	30.4087473925331	1.10963844202132	0.000961944789503858	0.0177160811013026	Top2a	11	98883769	98915015	-	9013	protein_coding	topoisomerase (DNA) II alpha [Source:MGI Symbol;Acc:MGI:98790]	-	69	42	62	80	64	70	22	73	31	20	25	16	0.665479029779339	0.324428131824437	0.798944305259194	0.853292363242275	0.634556850727987	0.881180604671505	0.276339301273725	0.685686146388941	0.349633769022706	0.200092541767441	0.243580953138566
ENSMUSG00000053646	2100.05698570339	1924.34447168867	1598.29585765836	1985.59760205056	2366.2756512004	1731.98259463596	1251.71674365942	1732.76839760916	1220.25394835677	1611.32007680528	1527.35258331965	1554.55935216903	1951.09219382289	1482.99518365322	0.395688728129914	0.000966591642525525	0.0177820996566152	Plxnb1	9	108924457	108948985	+	9592	protein_coding	plexin B1 [Source:MGI Symbol;Acc:MGI:2154238]	-	2316	2658	1326	1958	2494	1398	1052	1929	1131	1673	1643	1686	20.9886275086563	19.2923171570834	16.0556739838597	19.6236938710245	23.2352427049473	16.5361446209433	12.4164062890659	17.0253066752993	11.9860058119268	15.7274041601504	15.0418440351879
ENSMUSG00000032383	1411.8258751037	1316.92347404127	1336.73462001744	1176.34995831392	1182.18903825008	1335.53450430441	1013.74778098652	1056.36891425007	1063.81113446488	1209.69397278388	1122.97134549613	903.5991489476	1293.25957833847	1061.69871615485	0.284458614954369	0.00097573536830703	0.0179109493430132	Ppib	9	65967504	65973905	+	3305	protein_coding	peptidylprolyl isomerase B [Source:MGI Symbol;Acc:MGI:97750]	-	1557	1819	1109	1160	1246	1078	852	1176	986	1256	1208	980	40.9516876289313	38.3177342996261	38.972141383246	33.7414520464714	33.6904267961977	37.0069725157416	29.1848507257301	30.1236604695523	30.3267939286402	34.2679758420746	32.0972746482369
ENSMUSG00000093861	35.3636539043316	23.8914099193853	24.1070265106842	25.3523697912482	8.53908615108404	44.6004101622994	14.2781377603736	3.59309154506825	20.4994031996275	9.63132143936213	3.71844816389446	8.29835953115143	26.9756594065055	10.0031269399129	1.44760601963537	0.000989679607548425	0.0181271622647354	Igkv1-110	6	68247469	68248251	+	401	IG_V_gene	immunoglobulin kappa variable 1-110 [Source:MGI Symbol;Acc:MGI:4439558]	-	39	33	20	25	9	36	12	4	19	10	4	9	8.45424617155105	5.72938693863023	5.79268363229114	5.99339469287923	2.0056634998637	10.1857822741914	3.38786595653605	0.844476375828036	4.81648572470689	2.24867092138397	0.875968131925343
ENSMUSG00000068923	66.1935060260566	61.5384800953863	61.4729176022447	74.0289197904447	65.466327158311	70.6173160903074	41.6445684677563	33.2360967918813	52.8668819358813	42.3778143331934	38.1140936799183	59.9325966138714	66.5529111271251	44.695341970417	0.573768323377888	0.00099650330334943	0.0182321986900249	Syt11	3	88652007	88682471	-	5205	protein_coding	synaptotagmin XI [Source:MGI Symbol;Acc:MGI:1859547]	-	73	85	51	73	69	57	35	37	49	44	41	65	1.21914898485093	1.13693798971392	1.13800358274723	1.34827775481002	1.18464517830566	1.24248279133949	0.761266389689136	0.601800960046137	0.956965751602869	0.762258400324665	0.691728725119336
ENSMUSG00000110755	57.1259024608434	36.9230880572318	40.9819450681631	35.4933177077475	63.5687524580701	16.1057036697192	11.8984481336446	23.3550950429436	30.2096468205036	20.2257750226605	23.2403010243404	12.90855927068	41.6997849036292	20.3063042191288	1.0431506720325	0.00101741038618543	0.0185741191659	BC049987	9	44581745	44583563	-	1819	lncRNA	cDNA sequence BC049987 [Source:MGI Symbol;Acc:MGI:3039606]	-	63	51	34	35	67	13	10	26	28	21	25	14	3.01066549712993	1.95198314561659	2.17090293135397	1.84974809267861	3.29156198465812	0.810861935669171	0.622381458938499	1.21007568641879	1.56475512042502	1.04101472396781	1.20692420595816
ENSMUSG00000076617	925.802324008272	1292.30808200311	2625.25518701351	1975.45665413406	1296.99230761465	5088.16345934899	433.103512064665	959.355442533223	958.077370593115	697.307672209818	1031.86936548071	223.133667393183	2200.66300235377	717.141171712453	1.61738147385883	0.00101937292710876	0.0185896755694202	Ighm	12	113382178	113386350	-	1886	IG_C_gene	immunoglobulin heavy constant mu [Source:MGI Symbol;Acc:MGI:96448]	-	1021	1785	2178	1948	1367	4107	364	1068	888	724	1110	242	47.0585681513256	65.8923684865748	134.125197386086	99.2943431082338	64.7719184476132	247.069578883024	21.8498792187976	47.9403775879005	47.8621635524761	34.6152246330796	51.6837453872335
ENSMUSG00000052760	48.0582988956302	46.334855601232	34.9551884404921	40.5637916659971	33.2075572542157	52.033811856016	15.467982573738	28.744732360546	39.9198904413798	18.299510734788	23.2403010243404	22.1289587497371	42.5255839522638	24.6335626474216	0.787276211222753	0.00103447120366986	0.0188240026311274	A630001G21Rik	1	85644804	85706364	-	2709	protein_coding	RIKEN cDNA A630001G21 gene [Source:MGI Symbol;Acc:MGI:2443131]	-	53	64	29	40	35	42	13	32	37	19	25	24	1.70067575208918	1.64478658560138	1.24332074492273	1.41947657251802	1.15456655676909	1.75904336431988	0.543279968974481	1.0000296100614	1.38839732465808	0.632433508675692	0.810407947817605
ENSMUSG00000025409	984.741747182158	869.50252464187	799.147928829181	777.810705195494	913.682218165992	1111.29355321063	674.642009177651	692.568395311905	557.799550221442	845.630022375995	649.798816640558	739.476038220383	909.363112870887	693.319138657989	0.39045421026594	0.00103812348546366	0.0188645867426119	Mbd6	10	127117825	127124887	-	4455	protein_coding	methyl-CpG binding domain protein 6 [Source:MGI Symbol;Acc:MGI:106378]	-	1086	1201	663	767	963	897	567	771	517	878	699	802	21.1902837391814	18.7686867260569	17.2846268073156	16.5510251448241	19.3169481007075	22.84446518693	14.4086965757526	14.6513807851363	11.7967909621249	17.7712134828064	13.7785068131617
ENSMUSG00000034593	44.4312574695449	36.1991059384625	32.5444857894236	37.5215072910473	40.7978560551793	54.5116124205882	14.2781377603736	17.9654577253412	23.7361510732528	27.9308321741502	37.1844816389446	17.5187590102086	41.0009708273743	23.1023032303785	0.815525394805879	0.0010424586186522	0.0189076920204295	Myo5a	9	74978297	75130970	+	14803	protein_coding	myosin VA [Source:MGI Symbol;Acc:MGI:105976]	-	49	50	27	37	43	44	12	20	22	29	40	19	0.287740501362001	0.235157509267237	0.211840119188057	0.240286420477603	0.259584436549272	0.337240091058558	0.0917742517443056	0.114380539994272	0.151075482791057	0.176651990439602	0.237291914410635
ENSMUSG00000035711	73.4475888782272	65.1583906892325	42.1872963936973	89.2403416651936	81.5957121103586	142.473532462901	52.3531717880364	52.9981002897567	47.4723021465057	43.3409464771296	51.1286622535489	37.8036378641343	82.3504770332684	47.5161368031853	0.789225831530877	0.00105034361997366	0.0190095162615989	Dok3	13	55671044	55677109	-	2459	protein_coding	docking protein 3 [Source:MGI Symbol;Acc:MGI:1351490]	-	81	90	35	88	86	115	44	59	44	45	55	41	2.86339422840377	2.5481357858598	1.65311742129333	3.44034016953757	3.12535861263837	5.30610173031425	2.02573901779592	2.03125931025981	1.81892669520619	1.65015318326042	1.96415993794362
ENSMUSG00000006575	265.680784460748	299.72859717047	338.703722475113	310.313006244878	273.250756834689	360.519982145254	248.677565993173	229.957858884368	185.573544754522	280.271453885438	150.597150637726	226.821827184806	308.032808221858	220.316566890005	0.481880745274665	0.00105161900095437	0.0190120450269732	Rundc3a	11	102284229	102293381	+	2941	protein_coding	RUN domain containing 3A [Source:MGI Symbol;Acc:MGI:1858752]	-	293	414	281	306	288	291	209	256	172	291	162	246	8.66018662267367	9.8004022877166	11.0969973541346	10.0023867961161	8.75099422993915	11.2262374792935	8.04526969146917	7.36914032956502	5.94503576306813	8.92212371598834	4.83718478290838
ENSMUSG00000008683	1711.05679275574	1780.27203005359	1840.57147409074	1674.27050101403	1511.41824874188	1879.41172822801	1427.81377603736	1564.79136787722	1439.27388780542	1562.20033746454	1447.40594779592	1389.51420149391	1732.83346248066	1471.83325307906	0.234684970465033	0.00105700102489038	0.0190887315616935	Rps15a	7	117703595	117715411	-	6270	protein_coding	ribosomal protein S15A [Source:MGI Symbol;Acc:MGI:2389091]	-	1887	2459	1527	1651	1593	1517	1200	1742	1334	1622	1557	1507	26.1612815311514	27.3042074105591	28.2856187440984	25.3137668249785	22.7043027479786	27.4507554301317	21.6672128958685	23.5208220304493	21.6276502531718	23.3267151200703	21.8068913454749
ENSMUSG00000026043	1622.19427781665	957.828343131718	1190.8871096278	1110.43379685667	1068.33455623563	415.031594565842	599.68178593569	649.451296771086	689.427297082208	653.003593588752	711.153211344816	362.361699526946	1060.78494637238	610.84648070825	0.796710152163569	0.00107381780201202	0.0193106579562448	Col3a1	1	45350698	45388866	+	9816	protein_coding	collagen, type III, alpha 1 [Source:MGI Symbol;Acc:MGI:88453]	-	1789	1323	988	1095	1126	335	504	723	639	678	765	393	15.8427455090664	9.38347888062448	11.6900557401699	10.7240001738786	10.2509419704729	3.87209958175855	5.81279935207622	6.23556245693744	6.61739954967813	6.22824116507775	6.84383567619391
ENSMUSG00000074213	28.109571052161	24.6153920381545	21.6963238596158	12.1691374997991	27.514833153493	8.67230197600266	8.32891369355125	17.9654577253412	6.47349574725078	4.81566071968106	4.64806020486808	5.53223968743429	20.4629265965377	7.96063796302112	1.3676974554037	0.0010739037427432	0.0193106579562448	Gm10642	9	70563533	70565144	+	1612	lncRNA	predicted gene 10642 [Source:MGI Symbol;Acc:MGI:3704338]	-	31	34	18	12	29	7	7	20	6	5	5	6	1.67167293628795	1.46842735396053	1.29688556010786	0.715638095834612	1.60765514474187	0.492684912525079	0.491611855872451	1.05035678259008	0.378361781822019	0.279688908025736	0.272381529855818
ENSMUSG00000037499	212.18192342599	221.538528343391	197.67761738761	196.734389580086	196.398981474933	184.596142060628	108.275878016166	168.875302618208	142.416906439517	197.442089506924	119.919953285596	137.383952237951	201.521263712106	145.71901368406	0.466775861037147	0.00108356559645281	0.0194367679690877	Nenf	1	191038986	191050391	-	742	protein_coding	neuron derived neurotrophic factor [Source:MGI Symbol;Acc:MGI:1913458]	-	234	306	164	194	207	149	91	188	132	205	129	149	27.413633812334	28.7115148938806	25.6704883014821	25.1347787998839	24.9302351202735	22.7834046533642	13.8843909052063	21.4499275676968	18.0838574535527	24.9126675326644	15.2671682939239
ENSMUSG00000059970	79.7949113738765	120.181031715696	208.525779317418	151.100123955839	92.981160311804	161.057036697192	64.2516199216811	117.673748100985	79.8397808827596	73.1980429391522	64.1432308271795	76.5293156761743	135.606673895304	79.2726230579886	0.766523294723068	0.0010844000527524	0.0194367679690877	Hspa2	12	76450950	76453712	+	2644	protein_coding	heat shock protein 2 [Source:MGI Symbol;Acc:MGI:96243]	-	88	166	173	149	98	130	54	131	74	76	69	83	2.89318281257703	4.37104445693921	7.59939186125063	5.41753917556492	3.31226106142393	5.57850930779963	2.31218007510185	4.19451479752483	2.84505926815336	2.59192492436074	2.2917135251742
ENSMUSG00000079547	131.480251695592	131.764745616004	94.0174033916683	103.437668748293	125.239930215899	120.173327381751	69.0109991751389	120.368566759786	72.2873691776337	78.9768358027695	69.7209030730212	50.7121971348143	117.685554508201	76.846145187194	0.615574984844164	0.00109152849271235	0.019543613365238	H2-DMb1	17	34372046	34379204	+	1681	protein_coding	histocompatibility 2, class II, locus Mb1 [Source:MGI Symbol;Acc:MGI:95922]	-	145	182	78	102	132	97	58	134	67	82	75	55	7.498164152059	7.53775922620214	5.38915998366455	5.83323806610699	7.01723711909482	6.54696895233037	3.90615637602198	6.74852670713023	4.05161470195373	4.39861970475597	3.91801629501111
ENSMUSG00000044533	8952.44499993503	9510.22911215287	9570.48952474162	9142.06454672409	9777.25364299123	9186.44559315139	8568.07250103751	8188.65563121054	6544.70420047053	8708.64084547124	6295.33274147333	6537.26323065151	9356.4879032827	7473.77819171911	0.324186309010535	0.00109693704292557	0.0196147300695808	Rps2	17	24937090	24940903	+	1830	protein_coding	ribosomal protein S2 [Source:MGI Symbol;Acc:MGI:105110]	-	9873	13136	7940	9015	10305	7415	7201	9116	6066	9042	6772	7090	468.978250709558	499.747507156227	503.922325797734	473.578398156914	503.218780133836	459.723099587355	445.482929142052	421.720888451011	336.955357055936	445.536910979929	324.96646611322
ENSMUSG00000026520	99.7436392173456	91.2217469649255	107.276267972545	107.494047914892	98.6738844125267	78.050717784024	80.9094473087836	81.7428326503027	57.1825457673819	77.050571514897	58.5655585813378	57.1664767701543	97.0767173777098	68.7695720988095	0.499645760931983	0.00110356380272429	0.0196749325041613	Pycr2	1	180731858	180735653	+	2958	protein_coding	pyrroline-5-carboxylate reductase family, member 2 [Source:MGI Symbol;Acc:MGI:1277956]	-	110	126	89	106	104	63	68	91	53	80	63	62	3.23257917361971	2.96558899810715	3.49450787952736	3.44496598803955	3.14191986320772	2.41645460139075	2.60255603174513	2.60444450898756	1.82137239079029	2.43872086402968	1.87031633847447
ENSMUSG00000042423	597.555074947552	620.452675785247	489.372638166889	565.864893740659	624.302076379255	620.689041425334	471.178546092328	529.0827300113	449.907954433929	526.833282733108	454.580288036098	436.124895359403	586.372733407489	477.951282777694	0.295934556191915	0.00111873439776718	0.0199241835670429	Fbrs	7	127078371	127090883	+	4870	protein_coding	fibrosin [Source:MGI Symbol;Acc:MGI:104648]	-	659	857	406	558	658	501	396	589	417	547	489	473	11.762810714726	12.2515333654959	9.68258369033667	11.0149487448811	12.0741583332657	11.6719931819948	9.20567355294488	10.239015951255	8.70418559849036	10.1281154125834	8.81764450827046
ENSMUSG00000002489	57.1259024608434	47.7828198387705	59.0622149511762	27.380559374548	52.1833042566247	33.4503076217246	38.0750340276629	26.0499137017448	29.1307308626285	26.967700030214	22.3106889833668	17.5187590102086	46.1641847506146	26.6754711026376	0.80637988009934	0.00112258606106278	0.0199715337388438	Tiam1	16	89583999	89940657	-	10048	protein_coding	T cell lymphoma invasion and metastasis 1 [Source:MGI Symbol;Acc:MGI:103306]	-	63	66	49	27	55	27	32	29	27	28	24	19	0.545023939020635	0.457301783915351	0.566383562355139	0.25832199179858	0.489151058137539	0.304874006664319	0.360545182741761	0.24433757400737	0.273152504512035	0.251274652719937	0.209751127131009
ENSMUSG00000022876	19.0419674869478	13.7556602566158	18.0802698830131	29.4087489578479	14.2318102518067	38.4059087508689	10.7086033202802	12.5758204077389	8.63132766300103	4.81566071968106	13.9441806146042	6.45427963534	22.1540609311834	9.5216453934409	1.198766253603	0.00112765146430555	0.0200191019766057	Samsn1	16	75655681	75819169	-	4935	protein_coding	SAM domain, SH3 domain and nuclear localization signals, 1 [Source:MGI Symbol;Acc:MGI:1914992]	-	21	19	15	29	15	31	9	14	8	5	15	7	0.369902096540313	0.268043345831714	0.35301916968826	0.564921474232969	0.271621433112241	0.712706627549667	0.206464171515343	0.240166685607831	0.164787353541937	0.0913593758333306	0.26691734111099
ENSMUSG00000022546	7991.27902202243	8582.08403589069	8627.90478817387	9894.52288212834	7241.14505611927	7080.31511326503	7738.75066612248	7407.1582201582	4931.72484344722	5367.53543815651	4543.94365627904	5776.5802736293	8236.20848293327	5960.94884963212	0.466517256724166	0.00114170509904057	0.0202043182484548	Gpt	15	76579916	76583886	+	2941	protein_coding	glutamic pyruvic transaminase, soluble [Source:MGI Symbol;Acc:MGI:95802]	-	8813	11854	7158	9757	7632	5715	6504	8246	4571	5573	4888	6265	260.485408551615	280.613451011093	282.677249327031	318.932313626487	231.901347093387	220.474045340763	250.365713269452	237.366918584348	157.992781819677	170.869400237811	145.951600116396
ENSMUSG00000078202	5.44056213912794	13.0316781378465	9.64281060427367	11.1550427081492	8.53908615108404	2.47780056457219	0	1.79654577253412	0	1.92626428787243	5.5776722458417	1.84407989581143	8.38116338417559	1.85742703367661	2.133567374428	0.00114743236940518	0.0202842294574574	Nrarp	2	25070770	25073351	+	2582	protein_coding	Notch-regulated ankyrin repeat protein [Source:MGI Symbol;Acc:MGI:1914372]	-	6	18	8	11	9	2	0	2	0	2	6	2	0.201999208412797	0.485349798406603	0.359855327118319	0.409556374752754	0.311491504045447	0.0878840410523877	0	0.0655761089672816	0	0.0698464011986811	0.20406461322738
ENSMUSG00000006057	2627.7915131988	3163.07787690285	3103.77966325059	2978.39640307584	2652.80943093678	2392.31644509445	2315.43800680725	2313.05268213769	1866.52460712397	2630.3138850898	1648.20214864622	2133.60043945382	2819.69522207655	2151.18862820979	0.390592661974488	0.00118302239347056	0.0207381967425033	Atp5g1	11	95959678	95966496	-	4912	protein_coding	ATP synthase, H+ transporting, mitochondrial F0 complex, subunit C1 (subunit 9) [Source:MGI Symbol;Acc:MGI:107653]	-	2898	4369	2575	2937	2796	1931	1946	2575	1730	2731	1773	2314	51.2855099362479	61.9244663994489	60.8853858063215	57.4808036270969	50.8673066728462	44.6026000619624	44.8511748052233	44.3803539174793	35.802124140675	50.1341456597344	31.6973580343728
ENSMUSG00000074577	120.599127417336	111.493246290465	91.6067007405999	85.1839624985939	106.26418321349	52.033811856016	70.2008439885034	60.1842833798932	49.6301340622559	80.9031000906419	45.5509900077072	45.17995744738	94.5301720027501	58.6082181627303	0.699788233934562	0.00118571794915307	0.0207637073083385	Ripor3	2	167822084	167852538	-	4244	protein_coding	RIPOR family member 3 [Source:MGI Symbol;Acc:MGI:1916803]	-	133	154	76	84	112	42	59	67	46	84	49	49	2.72414939381892	2.52629424076894	2.07985186590133	1.90274747252539	2.35831917231853	1.12282009282341	1.57385957951788	1.33650723311568	1.10180187109905	1.78473683590711	1.01389596042655
ENSMUSG00000037563	3502.81525724187	3643.07802164687	3594.35765274301	3332.31548536166	3272.36757056543	3608.91652229939	2834.21034543415	3009.21416899466	2650.89650849919	3492.31715391271	2356.56652386812	2546.67433611558	3492.30841830971	2814.97983947074	0.311032506300099	0.00119048025103891	0.0208253185816534	Rps16	7	28050077	28052580	+	1266	protein_coding	ribosomal protein S16 [Source:MGI Symbol;Acc:MGI:98118]	-	3863	5032	2982	3286	3449	2913	2382	3350	2457	3626	2535	2762	265.244054304723	276.723163031981	273.569779588798	249.523294764021	243.455406163156	261.061626506332	213.008726967879	224.018037019864	197.284288503681	258.264295824349	175.83970477621
ENSMUSG00000085786	16.3216864173838	18.0995529692313	9.64281060427367	15.2114218747489	10.4366608513249	52.033811856016	10.7086033202802	8.98272886267062	2.15783191575026	8.66818929542592	5.5776722458417	5.53223968743429	20.2909907621631	6.93787755456716	1.53724726581523	0.00119223718864811	0.0208342826463027	Gm15987	6	128913346	128952034	-	4360	lncRNA	predicted gene 15987 [Source:MGI Symbol;Acc:MGI:3801849]	-	18	25	8	15	11	42	9	10	2	9	6	6	0.358872905588423	0.399201446064554	0.213106985004472	0.330736413556592	0.225458249181927	1.09294689769325	0.233692817988123	0.1941714602678	0.0466299076679736	0.18613425126777	0.120847438383737
ENSMUSG00000094862	1.81352071304265	14.479642375385	2.41070265106842	1.01409479164993	2.84636205036135	6.19450141143047	0	0	0	1.92626428787243	0	0	4.7931373321563	0.321044047978738	3.77906034486568	0.00119334066222898	1	Ighv1-56	12	115206422	115206855	-	351	IG_V_gene	immunoglobulin heavy variable 1-56 [Source:MGI Symbol;Acc:MGI:4439715]	-	2	20	2	1	3	5	0	0	0	2	0	0	0.495310499640875	3.96699328738794	0.661785224087962	0.273886184825592	0.76379018370878	1.61621505696058	0	0	0	0.513798882891722	0
ENSMUSG00000034675	53.4988610347581	62.2624622141555	55.4461609745736	69.972540623845	55.029666306986	30.9725070571524	32.1258099608405	35.0326425644154	38.8409744835047	36.5990214695761	39.0437057208919	24.8950785934543	54.5303663685784	34.4228721321138	0.674261440735309	0.0012108622755196	0.0210685069525899	Dbn1	13	55621242	55635924	-	4514	protein_coding	drebrin 1 [Source:MGI Symbol;Acc:MGI:1931838]	-	59	86	46	69	58	25	27	39	36	38	42	27	1.13617469395911	1.32640296159827	1.18356050377982	1.46948371960368	1.14822334662113	0.628368946602971	0.677160403031602	0.731433653166518	0.810703401369642	0.759088336288192	0.817072179767757
ENSMUSG00000081228	32.6433728347677	31.855213225847	28.928431812821	36.5074124993974	30.3611952038544	33.4503076217246	19.0375170138314	23.3550950429436	20.4994031996275	21.1889071665967	12.084956532657	20.2848788539257	32.290988866402	19.4084596349303	0.734787976728353	0.00121207443458528	0.0210685069525899	Gm16089	5	137613889	137614224	+	336	processed_pseudogene	predicted gene 16089 [Source:MGI Symbol;Acc:MGI:3801884]	-	36	44	24	36	32	27	16	26	19	22	13	22	9.3136063593186	9.11700064440763	8.2959504876741	10.3000768793339	8.51080490418355	9.11718458024725	5.39100892290062	6.55097521903505	5.7482463559746	5.90409966322899	3.39763532122531
ENSMUSG00000030994	3.6270414260853	13.0316781378465	13.2588645808763	3.04228437494978	0.948787350120449	0	2.37968962672893	0	0	0	0	0	5.65144264497972	0.396614937788155	4.00006460938589	0.00121285808671247	1	D7Ertd443e	7	133867508	134102889	-	7982	protein_coding	DNA segment, Chr 7, ERATO Doi 443, expressed [Source:MGI Symbol;Acc:MGI:1196431]	-	4	18	11	3	1	0	2	0	0	0	0	0	0.0435615097404027	0.156999897204441	0.160057175532675	0.0361315650991416	0.0111956215853078	0	0.0283666217441526	0	0	0	0
ENSMUSG00000106864	604.809157799723	623.348604260324	513.479664677573	516.174248949813	655.61205893323	498.03791347901	472.368390905692	460.813990655003	390.567576750797	457.487768369701	417.395806397154	512.654211035577	568.576941349946	451.881290685654	0.333615226420364	0.00121319160756805	0.0210685069525899	Gtf3c2	5	31313349	31337488	-	6564	protein_coding	general transcription factor IIIC, polypeptide 2, beta [Source:MGI Symbol;Acc:MGI:1919002]	-	667	861	426	509	691	402	397	513	362	475	449	556	8.83307497291459	9.13215271461605	7.53763691476056	7.45463618140699	9.40739564020471	6.94854286920327	6.84717266761463	6.61638363424409	5.6061026714287	6.52522233014339	6.00690075354304
ENSMUSG00000028480	51.6853403217155	26.063356275693	18.0802698830131	35.4933177077475	45.5417928057815	39.644809033155	17.847672200467	13.4740932940059	23.7361510732528	23.1151714544691	15.8034046965515	22.1289587497371	36.0848143378509	19.3509085780806	0.905099477742796	0.00122231163492479	0.0211829390064968	Glipr2	4	43957401	43979118	+	2320	protein_coding	GLI pathogenesis-related 2 [Source:MGI Symbol;Acc:MGI:1917770]	-	57	36	15	35	48	32	15	15	22	24	17	24	2.13570628584375	1.08032170645332	0.750926552763604	1.45029818128552	1.84889899642608	1.56494202756734	0.731968883928317	0.547362650927331	0.963952746446557	0.932810730491352	0.643477883118002
ENSMUSG00000006782	361.797382252008	368.506898453548	377.274964892207	286.988826036929	365.283129796373	286.185965208088	228.450204165977	326.073057714944	268.650073510907	251.377489567352	210.092321260037	163.201070779311	341.006194439859	241.307369499755	0.499862197313926	0.00122734218537184	0.0212261730633367	Cnp	11	100465730	100482555	+	3639	protein_coding	2',3'-cyclic nucleotide 3' phosphodiesterase [Source:MGI Symbol;Acc:MGI:88437]	-	399	509	313	283	385	231	192	363	249	261	226	177	9.53115418579348	9.73810186495522	9.98979253558337	7.47621225536701	9.45450091375707	7.20221670972358	5.97322010913309	8.44493780534875	6.95565992864232	6.46738519656411	5.45379829100482
ENSMUSG00000032231	370.864985817221	296.832668695393	339.909073800647	342.764039577675	261.865308633244	200.701845730347	248.677565993173	206.602763841424	213.625359659276	238.856771696181	213.810769423932	159.512910987689	302.156320375755	213.514356933612	0.50391002692865	0.00126939255486593	0.0217511778515972	Anxa2	9	69360902	69399077	+	3731	protein_coding	annexin A2 [Source:MGI Symbol;Acc:MGI:88246]	-	409	410	282	338	276	162	209	230	198	248	230	173	9.52911820127907	7.65062991139102	8.77845417457447	8.70900809309531	6.61064395934707	4.9263586474882	6.34176847027897	5.2188458953779	5.39462164186655	5.99372355373341	5.41346427281388
ENSMUSG00000023952	1113.50171780819	1280.00038598403	1196.91386625547	933.981303109583	1221.08931960502	996.07582695802	873.346093009517	964.745079850825	886.868917373356	962.169011792277	818.058596056782	954.311346082414	1123.59373662005	909.916507360862	0.304995903494262	0.00130659302719408	0.0223200753757716	Gtpbp2	17	46471958	46480296	+	5305	protein_coding	GTP binding protein 2 [Source:MGI Symbol;Acc:MGI:1860138]	-	1228	1768	993	921	1287	804	734	1074	822	999	880	1035	20.1218373269752	23.2025361957376	21.7399252930528	16.6898135447227	21.6796912483854	17.1951877072386	15.6639041541169	17.1392091745223	15.7509763137987	16.9804961816305	14.5669950232712
ENSMUSG00000024857	4.53380178260662	10.8597317815388	27.7230804872868	11.1550427081492	4.74393675060224	6.19450141143047	1.18984481336446	2.69481865880119	3.23674787362539	4.81566071968106	3.71844816389446	0	10.8683491536024	2.60925337156109	2.03569449206062	0.00130848403513034	0.022329593508784	Cabp2	19	4131578	4137340	+	1350	protein_coding	calcium binding protein 2 [Source:MGI Symbol;Acc:MGI:1352749]	-	5	15	23	11	5	5	1	3	3	5	4	0	0.321951824766569	0.773563691040647	1.97873782002301	0.783314488601193	0.330975746273805	0.42021591480975	0.0838601388006763	0.188130570392801	0.225895997147072	0.33396927387962	0.260194978445972
ENSMUSG00000041798	2211.58850955551	1720.18151419574	1938.20493145901	3830.23602806177	2513.33769046907	2486.47286654819	968.533678078674	1439.9314366861	1821.21013689322	1977.31029150105	1462.2797404515	1774.00485977059	2450.00359004822	1573.87835723019	0.638180521319455	0.00131544284015876	0.02242548735957	Gck	11	5850820	5900081	-	3033	protein_coding	glucokinase [Source:MGI Symbol;Acc:MGI:1270854]	-	2439	2376	1608	3777	2649	2007	814	1603	1688	2053	1573	1924	69.9027151874476	54.5396833801952	61.5754821557927	119.715895202861	78.0493844402945	75.0777454916767	30.3837476188801	44.7438137002464	56.574546466507	61.0361055734296	45.5437723770973
ENSMUSG00000030089	74.3543492347486	44.1629092449243	83.1692414618604	128.790038539541	48.3881548561429	194.507344318917	33.315654774205	44.9136443133531	23.7361510732528	28.8939643180864	41.8325418438127	80.2174754677971	95.5620062760223	42.1515719650845	1.17113780983193	0.00131864405331632	0.0224490681059516	Slc41a3	6	90581707	90623394	+	2911	protein_coding	solute carrier family 41, member 3 [Source:MGI Symbol;Acc:MGI:1918949]	-	82	61	69	127	51	157	28	50	22	30	45	87	2.4486476813232	1.45890232353595	2.75296742394132	4.19409978047764	1.56562556722442	6.11918674984036	1.08894305965839	1.45411811536861	0.76824815244109	0.929285853117458	1.3575098712292
ENSMUSG00000035048	790.695030886594	892.669952442486	761.78203773762	885.304753110387	812.161971703104	919.264009456282	647.275578470269	702.449397060843	586.93028108407	828.293643785143	499.201666002832	644.505923586094	843.646292556079	651.442748331542	0.372912772084828	0.00131950797540508	0.0224490681059516	Anapc13	9	102503495	102511624	+	2377	protein_coding	anaphase promoting complex subunit 13 [Source:MGI Symbol;Acc:MGI:1916260]	-	872	1233	632	873	856	742	544	782	544	860	537	699	31.8890776706104	36.1137411841736	30.8803407298866	35.3071209140986	32.1813691538922	35.4169357900653	25.9095018658884	27.8515556252532	23.264341649812	32.6241755973276	19.8389093000008
ENSMUSG00000064349	760.771939121391	647.24001417971	468.881665632807	485.751405200315	863.396488609609	501.754614325868	565.176286348121	383.562522436036	280.518149047534	449.782711218211	401.592401700602	380.80249848506	621.299354511617	410.239094872594	0.600641054254182	0.00133246264481142	0.0226181433326901	mt-Tc	MT	5192	5257	-	66	Mt_tRNA	mitochondrially encoded tRNA cysteine [Source:MGI Symbol;Acc:MGI:102490]	-	839	894	389	479	910	405	475	427	260	467	432	413	1105.02646764198	943.044463350462	684.541611452623	697.700157099121	1232.13243726475	696.221367946154	814.777484938389	547.716501529951	400.451994942537	638.033117325473	574.794361476102
ENSMUSG00000046160	20.8554881999904	27.5113205132315	54.2408096490394	70.9866354154949	55.029666306986	43.3615098800133	24.9867410806538	20.6602763841424	22.6572351153777	21.1889071665967	23.2403010243404	29.5052783329829	45.3309049941259	23.706456517349	0.926328584427619	0.00133512781158895	0.0226181433326901	Olig1	16	91066660	91068821	+	2162	protein_coding	oligodendrocyte transcription factor 1 [Source:MGI Symbol;Acc:MGI:1355334]	bHLH	23	38	45	70	58	35	21	23	21	22	25	32	0.924755241350783	1.22367614401435	2.41741387938699	3.11257334003922	2.39735438790369	1.83674393846075	1.09964613089693	0.900625071029368	0.987380746086878	0.917565905108668	1.0154464064005
ENSMUSG00000120113	214.902204495554	215.022689274467	174.77594220246	196.734389580086	217.272303177583	196.985144883489	207.032997525417	123.961658304855	133.785578776516	156.027407317667	132.004909818253	155.824751196066	202.615445602273	151.439550489796	0.427865026585128	0.00133703607382415	0.0226181433326901	ENSMUSG00000120113	13	49121810	49123386	+	1244	lncRNA	novel transcript	-	237	297	145	194	229	159	174	138	124	162	142	169	16.5608498929363	16.6216699851419	13.5376040916225	14.9919661330497	16.4503459743644	14.5015025906612	15.8350053089058	9.39140548343486	10.1326339556323	11.7426173950921	10.023990628636
ENSMUSG00000022894	145.081657043412	133.212709853542	81.9638901363262	112.564521873142	103.417821163129	47.0782107268716	63.0617751083166	70.9635580150979	76.6030330091342	65.4929857876625	43.69176592576	40.5697577078514	103.88646846607	60.0638125923038	0.800356207459456	0.00133988580251255	0.0226347408878533	Adamts5	16	85653061	85698716	-	10791	protein_coding	a disintegrin-like and metallopeptidase (reprolysin type) with thrombospondin type 1 motif, 5 (aggrecanase-2) [Source:MGI Symbol;Acc:MGI:1346321]	-	160	184	68	111	109	38	53	79	71	68	47	44	1.288881366872	1.18712025981217	0.731882574762834	0.98886846881567	0.902661126201285	0.399538067458811	0.556036783540764	0.619779610551764	0.668833019075984	0.568221283331463	0.382480108015868
ENSMUSG00000044468	248.452337686843	305.520454120624	392.944532124152	458.370845825767	205.886854976137	304.769469442379	214.172066405604	223.669948680499	269.728989468782	170.47438947671	176.626287784987	208.381028226691	319.32408236265	210.508785007212	0.6005728754257	0.00134212950753595	0.0226497883928018	Tent5c	3	100358944	100396640	-	6097	protein_coding	terminal nucleotidyltransferase 5C [Source:MGI Symbol;Acc:MGI:1921895]	-	274	422	326	452	217	246	180	249	250	177	190	226	3.90651074237014	4.81875495911494	6.21005708147361	7.12688059618662	3.18055912320522	4.57778269012032	3.34230174324493	3.45744307241486	4.16816461850838	2.61774505473299	2.73659225731474
ENSMUSG00000086152	11.7878846347772	10.1357496627695	6.02675662767105	13.1832322914491	5.69272410072269	2.47780056457219	0	2.69481865880119	2.15783191575026	1.92626428787243	4.64806020486808	0	8.21735798032695	1.90449584454866	2.09521164673589	0.00134520344639256	0.0226788025136535	Gm11454	2	162964526	162988273	+	5309	lncRNA	predicted gene 11454 [Source:MGI Symbol;Acc:MGI:3650530]	-	13	14	5	13	6	2	0	3	2	2	5	0	0.212855698800274	0.183592060785688	0.109383411967826	0.235400764995136	0.100994671117642	0.0427418711616623	0	0.0478388152251425	0.0382946689456328	0.0339693742503286	0.0827046573983007
ENSMUSG00000026117	340.035133695496	364.886987859702	356.783992358126	497.920542700114	293.175291187219	442.287400776136	262.955703753547	363.80051893816	197.441620291149	214.778468097775	211.951545341984	306.117262704697	382.514891429466	259.507519854552	0.557730481769771	0.00135431938529301	0.0228015086144133	Zap70	1	36800879	36821899	+	2992	protein_coding	zeta-chain (TCR) associated protein kinase [Source:MGI Symbol;Acc:MGI:99613]	-	375	504	296	491	309	357	221	405	183	223	228	332	10.8949272251387	11.7275564925146	11.4901132422866	15.7760090170546	9.22904629399181	13.5376377100641	8.36218997699926	11.4594907934786	6.21742492147773	6.72068515384088	6.69184612012619
ENSMUSG00000019188	1825.30859767742	2100.27212654959	1973.1601198995	1893.31497601041	1851.084120085	2082.59137452293	1517.05213703969	1857.62832880029	1595.71670169732	1753.86363410784	1355.37435573953	1593.28502998107	1954.28855245748	1612.15336456096	0.277343406184342	0.00138362012057734	0.0232328830878488	H13	2	152511381	152550590	+	8884	protein_coding	histocompatibility 13 [Source:MGI Symbol;Acc:MGI:95886]	-	2013	2901	1637	1867	1951	1681	1275	2068	1479	1821	1458	1728	19.696537176821	22.7340999655338	21.4010123003731	20.2028672874102	19.6249542846299	21.4681896954864	16.2476659061981	19.7066984249821	16.9231293225162	18.4829663314265	14.4119140048179
ENSMUSG00000014039	126.039689556464	106.42537145908	114.50837592575	158.198787497389	158.447487470115	174.684939802339	84.478981748877	117.673748100985	103.575931956012	106.90766797692	90.1723679744407	84.8276752073257	139.717441951856	97.9393954940934	0.505929578573797	0.00138677758169874	0.0232625686324836	Prdm15	16	97592667	97653050	-	11349	protein_coding	PR domain containing 15 [Source:MGI Symbol;Acc:MGI:1930121]	zf-C2H2	139	147	95	156	167	141	71	131	96	111	97	92	1.06466225953735	0.901775278215505	0.9722102518818	1.32143025256059	1.31497897607594	1.40960612184397	0.708255732138939	0.977204786735011	0.859873740131598	0.881933134035792	0.75056243782492
ENSMUSG00000001918	186.792633443393	153.484209179081	153.079618342845	144.00146041429	168.88414832144	170.968238955481	110.655567642895	112.284110783383	117.601839408389	167.584993044901	83.6650836876254	83.90563525942	162.868384776088	112.616204971102	0.533422434766035	0.00138945666351213	0.0232841781820386	Slc1a5	7	16515265	16532199	+	4173	protein_coding	solute carrier family 1 (neutral amino acid transporter), member 5 [Source:MGI Symbol;Acc:MGI:105305]	-	206	212	127	142	178	138	93	125	109	174	90	91	4.29114797352422	3.53692672539074	3.53467528566608	3.27127611408511	3.81181269252793	3.75203570232717	2.52303868354299	2.53590811996048	2.65521175654538	3.75985537667494	1.89394260011896
ENSMUSG00000045064	71.6340681651846	73.1221939956943	92.8120520661341	75.0430145820946	61.6711777578292	65.661714961163	59.4922406682232	52.0998274034896	39.9198904413798	55.8616643483004	47.4102140896544	52.5562770306257	73.32403692135	51.2233523302788	0.514832722666579	0.00139886589152884	0.0233950188712131	Zc2hc1c	12	85321060	85346132	+	4632	protein_coding	zinc finger, C2HC-type containing 1C [Source:MGI Symbol;Acc:MGI:1919600]	-	79	101	77	74	65	53	50	58	37	58	51	57	1.4825631308875	1.51806864239194	1.93070695719186	1.53582032915802	1.25402080032497	1.2982059026182	1.22205513148654	1.06006215182472	0.811996621869332	1.12909301143239	0.966883865824978
ENSMUSG00000028251	388.093432591127	392.398308372934	448.390693098726	331.608996869526	362.436767746012	297.336067748663	302.220582594574	337.750605236415	265.413325637282	293.755303900545	254.713699226771	254.483025621977	370.044044404498	284.722757036261	0.379030953352245	0.00140339000810061	0.0234472576103914	Tstd3	4	21757382	21767212	-	1588	protein_coding	thiosulfate sulfurtransferase (rhodanese)-like domain containing 3 [Source:MGI Symbol;Acc:MGI:1924282]	-	428	542	372	327	382	240	254	376	246	305	274	276	23.4286856864135	23.7622398293217	27.2073741434551	19.7958656396266	21.4967496666752	17.1473496723374	18.1080866465692	20.0451464171675	15.7472839321038	17.3188726095634	15.1520973751834
ENSMUSG00000021474	1839.81676338177	1942.4440246579	2433.60432625357	2287.79784996224	1852.98169478524	1959.9402465766	1898.99232212969	1631.26356146099	1535.29740805631	1319.49103719261	1414.86952636184	1794.28973862452	2052.76415093622	1599.03393230433	0.360280463566206	0.0014073071004298	0.0234658647094575	Sfxn1	13	54225888	54262361	+	9841	protein_coding	sideroflexin 1 [Source:MGI Symbol;Acc:MGI:2137677]	-	2029	2683	2019	2256	1953	1582	1596	1816	1423	1370	1522	1946	17.9224538321176	18.9810409994498	23.8282020612332	22.0382500529676	17.7346632219937	18.2391043442573	18.3604364454768	15.6224267985974	14.6989637001451	12.5531180172819	13.5815115895981
ENSMUSG00000025176	2834.53287448566	2995.83800746716	2754.22777884567	2756.3096437045	3061.73677883869	2287.00992110013	2284.50204165977	2599.60173285688	2322.90605730515	2195.94128817457	1926.15614889733	2264.53011205643	2781.60916740697	2265.60623015836	0.296530417604145	0.00142818506981986	0.0237194903312047	Hoga1	19	42034049	42059392	+	2259	protein_coding	4-hydroxy-2-oxoglutarate aldolase 1 [Source:MGI Symbol;Acc:MGI:1914682]	-	3126	4138	2285	2718	3227	1846	1920	2894	2153	2280	2072	2456	120.289410862983	127.530141574749	117.480060248205	115.667264397938	127.656422297877	92.7153679767488	96.2219919306565	108.456149545173	96.8832832385749	91.0099535193864	80.5464136464225
ENSMUSG00000095304	261.146982678141	223.710474699698	208.525779317418	222.086759371334	203.040492925776	118.934427099465	97.5672746958861	138.334024485128	99.2602681245119	200.331485938732	139.441806146042	110.644793748686	206.240819348639	130.929942189831	0.655877143110056	0.00143745818137403	0.0237849862171439	Plac9	14	25887930	25903524	-	1751	protein_coding	placenta specific 9 [Source:MGI Symbol;Acc:MGI:2663998]	-	288	309	173	219	214	96	82	154	92	208	150	120	14.2975293511413	12.2860115635868	11.4750383101923	12.0236191555445	10.9216325640779	6.22044346765775	5.3017232240062	7.44571589275907	5.34100187429399	10.7114302804566	7.52277029344794
ENSMUSG00000069682	687.324350243163	798.552277002483	713.567984716252	643.950192697704	716.334449340939	541.399423359023	478.317614972515	515.608636717294	503.853752327685	687.676350770456	488.975933552122	444.423254890554	683.521446226594	519.809257205104	0.396190317181996	0.00145131774755657	0.023984709192344	Gm10275	10	29574731	29575389	-	659	transcribed_processed_pseudogene	predicted pseudogene 10275 [Source:MGI Symbol;Acc:MGI:3704354]	-	758	1103	592	635	755	437	402	574	467	714	526	482	99.9858277036814	116.527568451601	104.335110230414	92.6329625263309	102.381496021115	75.2371408018246	69.0605422262929	73.7391901858279	72.0364852814221	97.6974152025995	70.0927367960869
ENSMUSG00000096336	16.3216864173838	5.06787483138475	2.41070265106842	10.1409479164993	13.2830229016863	30.9725070571524	1.18984481336446	4.49136443133531	5.39457978937565	2.88939643180864	4.64806020486808	2.76611984371714	13.0327902958625	3.56322758574488	1.8445559405762	0.00145361843305648	0.0239990396329374	Igkv1-135	6	67586697	67587492	+	394	IG_V_gene	immunoglobulin kappa variable 1-135 [Source:MGI Symbol;Acc:MGI:3819952]	-	18	7	2	10	14	25	1	5	5	3	5	3	3.97128392986174	1.23691656181626	0.5895599331342	2.43995052979144	3.17535106831213	7.1991305202178	0.28733803903785	1.0743497040198	1.29001521213429	0.686586578280436	1.11441377189741
ENSMUSG00000040940	952.09837434739	1000.5432881391	910.040250778328	959.333672900831	1015.20246462888	908.113906915708	817.423386781387	779.70086527981	712.084532197585	899.565422436423	752.985753188629	879.626110302051	957.55532628504	806.897678364314	0.24771879820424	0.00147257881183672	0.0242642144576364	Arhgef1	7	24602337	24626019	+	7732	protein_coding	Rho guanine nucleotide exchange factor (GEF) 1 [Source:MGI Symbol;Acc:MGI:1353510]	-	1050	1382	755	946	1070	733	687	868	660	934	810	954	11.8046226489036	12.443850477449	11.3409462822963	11.7618743050438	12.3666442186371	10.7559404681839	10.0589867732394	9.5038542156529	8.67707076470258	10.8924432859496	9.19953469124
ENSMUSG00000104835	19.0419674869478	11.583713900308	3.61605397660263	7.09866354154949	4.74393675060224	4.95560112914438	1.18984481336446	1.79654577253412	2.15783191575026	4.81566071968106	1.85922408194723	0.922039947905714	8.50665613085909	2.12352454186381	2.02252458252771	0.0014752138371494	0.0242837061694075	Gm5547	3	105722842	105724675	+	982	lncRNA	predicted gene 5547 [Source:MGI Symbol;Acc:MGI:3648206]	-	21	16	3	7	5	4	1	2	2	5	2	1	1.85892754218579	1.13435001537529	0.354816619635756	0.685273275067698	0.455007390498611	0.462151922601354	0.115286341528425	0.172421093028026	0.20703299127532	0.459122728856911	0.178850927139543
ENSMUSG00000019817	50.7785799651941	40.542998651078	32.5444857894236	30.4228437494978	46.490580155902	22.3002050811497	17.847672200467	13.4740932940059	11.8680755366264	26.967700030214	31.6068093931029	16.5967190623029	37.1799488987076	19.7268449194532	0.920290471926669	0.00148428072355646	0.0243611211696654	Plagl1	10	12936248	13007438	+	7819	protein_coding	pleiomorphic adenoma gene-like 1 [Source:MGI Symbol;Acc:MGI:1100874]	zf-C2H2	56	56	27	30	49	18	15	15	11	28	34	18	0.622574701428638	0.498626551073649	0.401057588482007	0.368847873924221	0.56002162977394	0.261190605700906	0.217184782032702	0.162409687958998	0.143008720536898	0.322906728549677	0.38185667958403
ENSMUSG00000017404	3585.33044968531	3613.39475477733	3458.15295295765	3401.27393119386	3354.91207002591	3788.55706323088	3147.13953134901	3052.33126753548	2921.70441392585	3422.9716395493	2826.95021660077	3044.57590798467	3533.60353697849	3069.27882949085	0.203204934349809	0.00151941761140986	0.0247806380543088	Rpl19	11	97917536	97921318	+	1022	protein_coding	ribosomal protein L19 [Source:MGI Symbol;Acc:MGI:98020]	-	3954	4991	2869	3354	3536	3058	2645	3398	2708	3554	3041	3302	336.310498125532	339.997137356701	326.042218481329	315.492765783432	309.187049395819	339.486763426437	292.997642487784	281.477940496705	269.351137107066	313.571659324271	261.299279540893
ENSMUSG00000021356	17.2284467739052	13.7556602566158	16.8749185574789	24.3382749995983	22.7708964028908	70.6173160903074	5.94922406682232	4.49136443133531	12.9469914945016	17.3363785908518	13.0145685736306	2.76611984371714	27.597585513466	9.4174411668098	1.53851992829913	0.00152263622549242	0.024796160555417	Irf4	13	30933209	30950959	+	4903	protein_coding	interferon regulatory factor 4 [Source:MGI Symbol;Acc:MGI:1096873]	IRF	19	19	14	24	24	57	5	5	12	18	14	3	0.336857609841423	0.269792761917093	0.331634977683892	0.470572551697081	0.437430723200949	1.31901344664941	0.115450935530199	0.0863336290809306	0.248794286068568	0.331040316348144	0.250748780982504
ENSMUSG00000032357	6.34732249564927	5.06787483138475	8.43745927873946	9.12685312484935	11.3854482014454	3.71670084685828	4.75937925345786	0	3.23674787362539	1.92626428787243	0.929612040973616	0	7.34694312982108	1.80866724265488	2.11533604062912	0.00152479788441716	0.02480723166475	Tinag	9	76858975	76953076	-	1735	protein_coding	tubulointerstitial nephritis antigen [Source:MGI Symbol;Acc:MGI:1349477]	-	7	7	7	9	12	3	4	0	3	2	1	0	0.350714091532458	0.280890562164616	0.468589710542975	0.498678073696856	0.618075745202955	0.196181493369393	0.26100561932199	0	0.17576921968216	0.103944327317	0.0506142969599514
ENSMUSG00000070003	94.3030770782177	88.3258184898485	102.454862670408	92.2826260401434	78.7493500599973	96.6342220183154	47.5937925345786	86.234197081638	47.4723021465057	72.234910795216	68.7912910320476	57.1664767701543	92.124992726155	63.2488283933567	0.529827393633379	0.00153011239786661	0.0248695258763931	Ssbp4	8	71050140	71061522	-	3164	protein_coding	single stranded DNA binding protein 4 [Source:MGI Symbol;Acc:MGI:1924150]	-	104	122	85	91	83	78	40	96	44	75	74	62	2.85727156746057	2.68449093793499	3.12015836925796	2.76491739238756	2.34423719152843	2.79701237860093	1.43124130696477	2.56866012672851	1.41363487468774	2.13744557397671	2.05384626633633
ENSMUSG00000048445	112.438284208644	135.38465620985	167.543834249255	152.114218747489	151.805976019272	95.3953217360293	109.465722829531	72.760103787632	104.654847913888	97.2763465375575	75.2985753188629	106.034594009157	135.780381861757	94.2483650661047	0.531076526379441	0.00153999420597985	0.0250058613019483	Ccdc57	11	120717355	120823698	-	3743	protein_coding	coiled-coil domain containing 57 [Source:MGI Symbol;Acc:MGI:1918526]	-	124	187	139	150	160	77	92	81	97	101	81	115	2.87976144621553	3.47824657232543	4.31309635292915	3.85255346809175	3.81997120999956	2.33403389497588	2.78264206226129	1.83204896896009	2.63434685425319	2.43316647039734	1.90036874786716
ENSMUSG00000022895	559.471139973657	600.905158578478	760.576686412086	784.909368737044	516.140318465524	809.00188433282	479.507459785879	494.948360333151	622.53450769395	449.782711218211	483.39826130628	461.019973952857	671.834092749935	498.531879048388	0.429031285247347	0.00157819007742242	0.0255517215533159	Ets2	16	95502942	95522095	+	5780	protein_coding	E26 avian leukemia oncogene 2, 3' domain [Source:MGI Symbol;Acc:MGI:95456]	ETS	617	830	631	774	544	653	403	551	577	467	520	500	9.27923088025307	9.99744078213432	12.6793125619573	12.873314078946	8.41067778766374	12.8180394360047	7.89344437967265	8.07041088735209	10.1477328130168	7.28549926357807	7.90038386111905
ENSMUSG00000032330	1726.4717188166	1925.06845380744	1927.3567695292	1671.22821663908	1490.54492703923	1580.83676019706	1525.38105073324	1342.91796496926	1232.1220238934	1442.77195161645	1252.18741919146	1569.31199133553	1720.25114100477	1394.11540028989	0.303607403903235	0.00158271504275478	0.0256002246673989	Cox7a2	9	79662643	79667160	-	944	protein_coding	cytochrome c oxidase subunit 7A2 [Source:MGI Symbol;Acc:MGI:1316715]	-	1904	2659	1599	1648	1571	1276	1282	1495	1142	1498	1347	1702	175.327324233048	196.103312397179	196.730029255373	167.827241355926	148.718201585762	153.361003146457	153.746548964333	134.072925033641	122.974526413009	143.090267492957	125.30496783768
ENSMUSG00000083534	11.7878846347772	9.41176754400025	4.82140530213684	7.09866354154949	4.74393675060224	3.71670084685828	1.18984481336446	0.898272886267062	2.15783191575026	0	4.64806020486808	0	6.93005976998739	1.48233497004164	2.24917537945251	0.00158634658850938	0.0256094775682117	H2-M6-ps	17	37280087	37282288	-	1034	unprocessed_pseudogene	histocompatibility 2, M region locus 6, pseudogene [Source:MGI Symbol;Acc:MGI:95918]	-	13	13	4	7	5	3	1	1	2	0	5	0	1.09289255796002	0.875309012105955	0.449297125057785	0.650810789280928	0.432125007224019	0.329182679879978	0.109488575803591	0.0818750064572153	0.196621274112538	0	0.424641224494757
ENSMUSG00000030711	9753.11439474336	10064.0754330113	9380.04401530722	13746.0549008148	10545.7713965888	8615.3125630175	10226.7161708676	7333.4998434843	6643.96446859505	6834.38569337137	5657.61888136543	8204.31145646504	10350.7287839138	7483.41608569146	0.468071056476527	0.00160126837956489	0.0257263281595929	Sult1a1	7	126272037	126275604	-	1507	protein_coding	sulfotransferase family 1A, phenol-preferring, member 1 [Source:MGI Symbol;Acc:MGI:102896]	-	10756	13901	7782	13555	11115	6954	8595	8164	6158	7096	6086	8898	620.429152847437	642.201591389545	599.752630213084	864.696124481835	659.107341310552	523.549434192761	645.686898167848	458.629123761827	415.381816651792	424.590850173484	354.642993100523
ENSMUSG00000093674	5587.4573168844	5960.54478382724	6590.86104802106	6538.88321655873	4775.24673315622	7046.86480564331	3537.40863013255	5680.6777327529	3946.67457390722	5145.05191290725	4541.15482015611	4638.78297791365	6083.30965068182	4581.62510796161	0.408685020243139	0.00160647512761054	0.0257601579762112	Rpl41	10	128383983	128385174	-	1168	protein_coding	ribosomal protein L41 [Source:MGI Symbol;Acc:MGI:1915195]	-	6162	8233	5468	6448	5033	5688	2973	6324	3658	5342	4885	5031	458.599425459873	490.742712457524	543.72568641475	530.712637015541	385.073845350116	552.526364150875	288.165119934464	458.374980499858	318.362500773797	412.41202267768	367.27757579336
ENSMUSG00000051212	9.97436392173456	10.1357496627695	10.8481619298079	10.1409479164993	11.3854482014454	24.7780056457219	3.56953444009339	3.59309154506825	6.47349574725078	5.77879286361728	7.43689632778893	0	12.8771128796631	4.47530182063644	1.51099286741693	0.00162426298783122	0.025959484102396	Gpr183	14	122189963	122202607	-	2887	protein_coding	G protein-coupled receptor 183 [Source:MGI Symbol;Acc:MGI:2442034]	-	11	14	9	10	12	20	3	4	6	6	8	0	0.331207800331385	0.337613526398066	0.362067807913729	0.332989438426681	0.371444897099801	0.785994437122497	0.117642383838843	0.117296510809505	0.211264008416035	0.187402225038096	0.24334133765297
ENSMUSG00000028088	6452.50669700574	7910.22862967283	10216.557835228	11984.5722477188	6751.57078345711	10263.049938458	6303.79782120493	6339.11175838666	6711.93617394118	4571.02515512127	5322.95854661493	7754.35596188706	8929.74768859008	6167.197569526	0.533920010667333	0.00162508448356198	0.025959484102396	Fmo5	3	97536120	97562598	+	5675	protein_coding	flavin containing monooxygenase 5 [Source:MGI Symbol;Acc:MGI:1310004]	-	7116	10926	8476	11818	7116	8284	5298	7057	6221	4746	5726	8410	108.999555940177	134.039844924742	173.467959236892	200.195984709492	112.05468208472	165.619124640823	105.690373699397	105.275215130907	111.433400742444	75.4105562880744	88.6049869112428
ENSMUSG00000076498	52.5921006782368	28.2353026320008	34.9551884404921	48.6765499991965	51.2345169065042	29.7336067748663	19.0375170138314	28.744732360546	33.446394694129	23.1151714544691	18.5922408194723	19.36283890602	40.9045442385494	23.7164825414113	0.789348093565537	0.00164508187379371	0.0262288720468386	Trbc2	6	41523664	41525286	+	692	TR_C_gene	T cell receptor beta, constant 2 [Source:MGI Symbol;Acc:MGI:4835227]	-	58	39	29	48	54	24	16	32	31	24	20	21	7.28578840439952	3.92371178548074	4.86727730924232	6.66825786407742	6.97344852698276	3.93496983810286	2.6175997082292	3.91485580008141	4.55382826618736	3.12734233343921	2.53802905276057
ENSMUSG00000025225	194.046716295563	207.782868086775	206.11507666635	184.565252080287	211.57957907686	220.524250246925	159.439204990838	190.433851888617	131.627746860766	173.363785908518	158.034046965515	145.682311769103	204.102290408793	159.763491397226	0.34987395814594	0.0016484165177291	0.0262467432396364	Nfkb2	19	46292759	46300824	+	4584	protein_coding	nuclear factor of kappa light polypeptide gene enhancer in B cells 2, p49/p100 [Source:MGI Symbol;Acc:MGI:1099800]	RHD	214	287	171	182	223	178	134	212	122	180	170	158	4.05811004254196	4.35888964650522	4.33257100076174	3.8168405887933	4.34730577730056	4.40566685553154	3.30940207439842	3.91528281314861	2.70542980876402	3.54077371521586	3.2566943473686
ENSMUSG00000029376	45.3380178260662	58.6425516203093	48.2140530213684	49.6906447908464	55.9784536571065	48.3171110091577	29.7461203341116	39.5240069957507	36.6831425677544	33.7096250377675	34.3956455160238	35.0375180204171	51.0301386541424	34.8493430786375	0.552918277451389	0.00166110715745285	0.0264064472580762	Mthfd2l	5	91078976	91169227	+	6645	protein_coding	methylenetetrahydrofolate dehydrogenase (NADP+ dependent) 2-like [Source:MGI Symbol;Acc:MGI:1915871]	-	50	81	40	49	59	39	25	44	34	35	37	38	0.654078199300027	0.848650008681162	0.699132020029721	0.708889163704343	0.793445242760227	0.665895196831703	0.425926212870252	0.560569645414216	0.520121709006802	0.474945017029707	0.48896686130084
ENSMUSG00000021259	186.792633443393	312.036293189547	499.015448771163	175.438398955437	265.660458033726	132.562330204612	179.666566818034	132.944387167525	100.339184082387	142.54355730256	52.9878863354961	182.563909685331	261.917593766313	131.840915231889	0.990807346165776	0.00166308193944502	0.0264064472580762	Cyp46a1	12	108300640	108328493	+	3287	protein_coding	cytochrome P450, family 46, subfamily a, polypeptide 1 [Source:MGI Symbol;Acc:MGI:1341877]	-	206	431	414	173	280	107	151	148	93	148	57	198	5.44781274521344	9.12885171142888	14.6283325301366	5.05968688809383	7.61234147194999	3.69334888313163	5.20075731503434	3.81183327902664	2.87610206285517	4.06005846797372	1.52281743165634
ENSMUSG00000001065	330.060769773762	451.040859993243	665.353931694883	675.387131238852	410.824922602154	664.050551305347	303.410427407938	366.495337596961	418.61939165555	295.681568188417	269.587491882349	436.124895359403	532.786361101373	348.319852015103	0.611295167845275	0.00166674639449912	0.0264232967711267	Zfp276	8	123980934	123996484	+	5530	protein_coding	zinc finger protein (C2H2 type) 276 [Source:MGI Symbol;Acc:MGI:1888495]	zf-C2H2	364	623	552	666	433	536	255	408	388	307	290	473	5.72177673382611	7.84334831042479	11.5933282764458	11.5778079352512	6.99717441173065	10.99704289173	5.22040737470756	6.24607101701959	7.13226783035782	5.00591557176884	4.60516880929467
ENSMUSG00000064341	94199.7063975742	101728.175472505	94082.4923632472	83719.6096194514	102309.637538188	70191.134393201	74464.0579547883	65581.1068805857	70301.0848991856	75795.6103313481	68258.6233325697	82375.9709858444	91038.4592973612	72796.0757307203	0.32263213622956	0.00167125329900768	0.0264696797338578	mt-Nd1	MT	2751	3707	+	957	protein_coding	mitochondrially encoded NADH dehydrogenase 1 [Source:MGI Symbol;Acc:MGI:101787]	-	103886	140512	78054	82556	107832	56656	62583	73008	65159	78697	73427	89341	9436.25659590276	10222.0985600787	9472.77917566227	8293.04357778058	10069.2159890211	6716.92087226178	7403.44382430478	6458.48119901456	6921.23382983044	7415.09152095736	6737.77547575124
ENSMUSG00000047963	1633.98216245143	2027.1499325539	2139.49860282322	1906.49820830186	1661.32665006091	1952.50684488289	1327.86681171474	1660.00829382153	1677.71431449583	1600.72562322199	1537.57831577036	1365.54116284836	1886.8270668457	1528.2390869788	0.303543876034756	0.00168374611433171	0.0266423380907629	Stbd1	5	92750900	92754438	+	2221	protein_coding	starch binding domain 1 [Source:MGI Symbol;Acc:MGI:1261768]	-	1802	2800	1775	1880	1751	1576	1116	1848	1555	1662	1654	1481	70.5278887086567	87.7703962819645	92.8205176131028	81.3741628287761	70.4526805789584	80.5089041287009	56.8859455727595	70.4409645829147	71.1709698350579	67.4765294735437	65.3972723291323
ENSMUSG00000027955	28.109571052161	12.3076960190773	16.8749185574789	16.2255166663988	13.2830229016863	1.23890028228609	4.75937925345786	8.98272886267062	4.31566383150052	0	3.71844816389446	2.76611984371714	14.6732709131814	4.0903899925401	1.84894092800775	0.00169899052583472	0.0268328305594331	Gask1b	3	79791840	79853587	+	9598	protein_coding	golgi associated kinase 1B [Source:MGI Symbol;Acc:MGI:1915909]	-	31	17	14	16	14	1	4	10	4	0	4	3	0.280760238934797	0.123312403343633	0.169410949737875	0.160256804957337	0.130348856107	0.0118210353197158	0.0471811574831894	0.0882045808259644	0.0423643253661939	0	0.0365975433321591
ENSMUSG00000003279	124.226168843421	98.461568152618	115.713727251284	83.155772915294	86.3396488609608	105.306523994318	78.5297576820547	65.5739206974956	89.5500245036357	64.5298536437263	79.0170234827574	59.9325966138714	102.200568336316	72.8555294372568	0.491117385268182	0.00170517116206249	0.0268710783118499	Dlgap1	17	70276068	71128408	+	17890	protein_coding	DLG associated protein 1 [Source:MGI Symbol;Acc:MGI:1346065]	-	137	136	96	82	91	85	66	73	83	67	85	65	0.665679038463688	0.529257662288291	0.623239656536277	0.44063678991896	0.454559758856757	0.539069605639115	0.417660054060383	0.345449370452964	0.471616293652495	0.337702859948704	0.417235519517542
ENSMUSG00000026205	8.16084320869191	6.51583906892325	4.82140530213684	12.1691374997991	3.7951494004818	28.4947064925802	0	1.79654577253412	7.55241170512591	0	1.85922408194723	1.84407989581143	10.6595134954355	2.17537690923645	2.2861462542653	0.00170628118839171	0.0268710783118499	Slc23a3	1	75102185	75110534	-	2167	protein_coding	solute carrier family 23 (nucleobase transporters), member 3 [Source:MGI Symbol;Acc:MGI:104516]	-	9	9	4	12	4	23	0	2	7	0	2	2	0.361025811805613	0.289149326138867	0.214385430230618	0.532352842863587	0.164953302249981	1.20421819610916	0	0.0781345239287131	0.328367508543275	0	0.0810482743198114
ENSMUSG00000121142	472.42214574761	610.316926122478	524.327826607381	414.76476978482	475.342462410345	226.718751658355	343.86515106233	441.051987157128	159.679561765519	208.999675234158	216.599605546853	186.252069476954	453.982147055165	259.408008373824	0.808477775939759	0.00170706567363924	0.0268710783118499	ENSMUSG00000121142	9	107552988	107555464	+	2477	lncRNA	novel transcript, antisense to Gnat1	-	521	843	435	409	501	183	289	491	148	217	233	202	18.2837962010146	23.6940965842769	20.3965839604099	15.873567544359	18.0747231321992	8.38226417067006	13.2087336104497	16.7813684006013	6.07374784416431	7.89958003900158	8.26042899376066
ENSMUSG00000090386	121.505887773857	88.3258184898485	66.2943229043815	48.6765499991965	102.469033813008	52.033811856016	48.783637347943	49.4050087446884	20.4994031996275	69.3455143634073	30.6771973521293	35.9595579683229	79.8842374727181	42.4450531626864	0.916831511228207	0.00170783270556169	0.0268710783118499	Mir99ahg	16	77033184	77570315	+	22436	lncRNA	Mir99a and Mirlet7c-1 host gene (non-protein coding) [Source:MGI Symbol;Acc:MGI:1919929]	-	134	122	55	48	108	42	41	55	19	72	33	39	0.519175299521058	0.37857591939857	0.284715719179402	0.205670994916276	0.430168156594052	0.21239296104219	0.206884412667919	0.207533946212419	0.0860853438940749	0.289372556793537	0.129163913908095
ENSMUSG00000072109	11.7878846347772	16.6515887316928	16.8749185574789	9.12685312484935	17.0781723021681	21.0613047988636	13.0882929470091	7.1861830901365	6.47349574725078	2.88939643180864	6.50728428681531	0.922039947905714	15.430120358305	6.17778207515434	1.34775137130047	0.00171133800437359	0.0269009479166368	A530040E14Rik	1	85083667	85091756	+	2555	lncRNA	RIKEN cDNA A530040E14 gene [Source:MGI Symbol;Acc:MGI:3612703]	-	13	23	14	9	18	17	11	8	6	3	7	1	0.442289982360335	0.626722833837237	0.636401681246232	0.338632664526045	0.629566390172481	0.754908434041782	0.487406286180056	0.265076341845043	0.238715926535066	0.105876756102737	0.240591247193194
ENSMUSG00000023328	31.7366124782463	19.5475172067698	26.5177291617526	26.3664645828981	23.7196837530112	28.4947064925802	4.75937925345786	17.9654577253412	21.5783191575026	13.483850015107	11.1553444916834	12.90855927068	26.063785612543	13.641818318962	0.916229259717348	0.00171335425422891	0.0269073767073604	Ache	5	137285781	137292728	+	4623	protein_coding	acetylcholinesterase [Source:MGI Symbol;Acc:MGI:87876]	-	35	27	22	26	25	23	4	20	20	14	12	14	0.658110478919333	0.406610376212151	0.552704466840498	0.54066305920795	0.483254658738521	0.564469139296679	0.0979547370806083	0.366250299272164	0.439771571344072	0.27307026936296	0.227944984362143
ENSMUSG00000023067	28.109571052161	23.8914099193853	25.3123778362184	64.9020666655953	39.8490687050589	177.162740366912	26.1765858940182	35.9309154506825	21.5783191575026	19.2626428787243	15.8034046965515	11.9865193227743	59.8712057575551	21.7897312333756	1.45119612848722	0.00171738119300634	0.0269265065014754	Cdkn1a	17	29309950	29319701	+	3553	protein_coding	cyclin-dependent kinase inhibitor 1A (P21) [Source:MGI Symbol;Acc:MGI:104556]	-	31	33	21	64	42	143	22	40	20	20	17	13	0.758439846128956	0.646632187557198	0.686464802526368	1.73165754458826	1.05636503313958	4.56643300613691	0.700998064278099	0.953096050399782	0.572210519089121	0.507580658302828	0.420171316868496
ENSMUSG00000095753	14.5081657043412	4.3438927126155	4.82140530213684	11.1550427081492	0	9.91120225828876	0	0	1.07891595787513	0	3.71844816389446	0	7.45661811425525	0.799560686961599	3.1918014866411	0.0017287266313709	0.0270726029333772	Igkv4-53	6	69625808	69626347	-	367	IG_V_gene	immunoglobulin kappa variable 4-53 [Source:MGI Symbol;Acc:MGI:2686266]	-	16	6	4	11	0	8	0	0	1	0	4	0	3.78973265120321	1.13821360534591	1.26586710438624	2.88140206978641	0	2.47320538416638	0	0	0.276984192687145	0	0.957120492921152
ENSMUSG00000078619	1126.19636279948	1224.97774495757	1329.50251206423	1440.0146041429	1307.42896846598	1307.03979781183	985.191505465777	1147.99274864931	905.210488657234	941.943236769616	859.891137900595	1264.11676857873	1289.193331707	1017.39098100354	0.340739879113367	0.00173673910913615	0.0271726630149985	Smarcd2	11	106154005	106163798	-	3589	protein_coding	SWI/SNF related, matrix associated, actin dependent regulator of chromatin, subfamily d, member 2 [Source:MGI Symbol;Acc:MGI:1933621]	-	1242	1692	1103	1420	1378	1055	828	1278	839	978	925	1371	30.0817288707777	32.82203367837	35.6940839873679	38.0357626750548	34.3111831035474	33.3514915947499	26.1183792564491	30.145971310365	23.7634532524037	24.5717265145312	22.6329394911123
ENSMUSG00000000301	6575.82610549264	7297.73975719404	7068.1801729326	6568.29196551658	6308.48709095087	5841.41483097894	6000.38739379699	6124.42453856883	5055.80017860286	5644.91749561014	4539.29559607417	5116.39967092881	6609.98998717761	5413.5374789303	0.288252597426171	0.00174156071658647	0.0272226591562783	Pemt	11	59861440	59937315	-	2104	protein_coding	phosphatidylethanolamine N-methyltransferase [Source:MGI Symbol;Acc:MGI:104535]	-	7252	10080	5864	6477	6649	4715	5043	6818	4686	5861	4883	5549	299.617182018029	333.544192258591	323.69978670917	295.941182276374	282.40379704521	254.256592370985	271.351719563662	274.336218166423	226.400612730053	251.186481386065	203.804456709217
ENSMUSG00000112704	2.72028106956397	12.3076960190773	10.8481619298079	1.01409479164993	2.84636205036135	3.71670084685828	0	1.79654577253412	0	0	0.929612040973616	0.922039947905714	5.57554945121978	0.608032960235576	3.12289259401323	0.00176538797995818	1	Gm46329	12	57997997	58124222	+	609	lncRNA	predicted gene, 46329 [Source:MGI Symbol;Acc:MGI:5825966]	-	3	17	9	1	3	3	0	2	0	0	1	1	0.428211786635338	1.94343587404301	1.71640354917395	0.157855584357607	0.440214046768114	0.558907866988337	0	0.278025473486898	0	0	0.144196724508236
ENSMUSG00000066438	28.109571052161	6.51583906892325	26.5177291617526	7.09866354154949	27.514833153493	0	3.56953444009339	7.1861830901365	4.31566383150052	0.963132143936213	2.78883612292085	0	15.9594393296466	3.13722493809791	2.35048734747499	0.001765543045331	0.0275163985276237	Plekhd1	12	80739365	80770988	+	3939	protein_coding	pleckstrin homology domain containing, family D (with coiled-coil domains) member 1 [Source:MGI Symbol;Acc:MGI:3036228]	-	31	9	22	7	29	0	3	8	4	1	3	0	0.684116977226754	0.15907250310813	0.64868056618523	0.170839897465468	0.657918277056078	0	0.0862232957965826	0.171939592133558	0.103227416822729	0.0228920294357698	0.0668818013903394
ENSMUSG00000062410	2122.72599461642	2279.81969200437	2337.17622021083	2112.3594510068	1873.85501648789	1115.01025405749	1597.96158434848	1573.77409673989	1281.75215795565	1148.05351557197	1223.36944592128	1494.62675555516	1973.49110473063	1386.58959268207	0.509647216692991	0.00176692720967657	0.0275163985276237	Hsd3b3	3	98648839	98670443	-	6396	protein_coding	hydroxy-delta-5-steroid dehydrogenase, 3 beta- and steroid delta-isomerase 3 [Source:MGI Symbol;Acc:MGI:96235]	-	2341	3149	1939	2083	1975	900	1343	1752	1188	1192	1316	1621	31.8161491369927	34.2769990115431	35.2097986145092	31.3081969934474	27.5942490150885	15.9650511724155	23.7715173002761	23.1898282829401	18.8811757465329	16.8049829745805	18.0684177105658
ENSMUSG00000055805	87.0489942260471	89.773782727387	56.6515123001078	84.169867706944	74.9542006595155	80.5285183485962	52.3531717880364	62.8791020386944	55.0247138516316	58.751060780109	61.3543947042587	35.9595579683229	78.8544793280996	54.3870001885088	0.542527049991519	0.00176910092612597	0.0275246455430064	Fmnl1	11	103061933	103089727	+	4886	protein_coding	formin-like 1 [Source:MGI Symbol;Acc:MGI:1888994]	-	96	124	47	83	79	65	44	70	51	61	66	39	1.70793927506129	1.76687899959346	1.11721969318247	1.63305898946459	1.44488593287357	1.50937153190977	1.01950312009009	1.21287617015416	1.06105467345995	1.12576216553363	1.18621431536718
ENSMUSG00000002808	18.1352071304265	19.5475172067698	36.1605397660263	22.3100854162984	23.7196837530112	7.43340169371657	10.7086033202802	10.7792746352047	8.63132766300103	12.5207178711708	7.43689632778893	10.1424394269629	21.2177391610415	10.0365432074014	1.07836107559586	0.00177370279185094	0.027545044933559	Epdr1	13	19775876	19804097	-	2745	protein_coding	ependymin related protein 1 (zebrafish) [Source:MGI Symbol;Acc:MGI:2145369]	-	20	27	30	22	25	6	9	12	8	13	8	11	0.633347851999808	0.684794087150737	1.26932575767691	0.770473267476583	0.813874785919191	0.247996277592639	0.371184220921026	0.370092925362888	0.296257045438783	0.427042678075579	0.255929486996038
ENSMUSG00000037138	19.0419674869478	13.7556602566158	13.2588645808763	17.2396114580488	14.2318102518067	26.016905928008	5.94922406682232	0.898272886267062	9.71024362087616	13.483850015107	3.71844816389446	8.29835953115143	17.2574699937172	7.00973304735307	1.30063638635689	0.00181044071074317	0.0280635073505105	Aff3	1	38216407	38704036	-	6654	protein_coding	AF4/FMR2 family, member 3 [Source:MGI Symbol;Acc:MGI:106927]	AF-4	21	19	11	17	15	21	5	1	9	14	4	9	0.274341275387203	0.198796800673205	0.192001258656719	0.245608485851264	0.201450521852857	0.358073976100283	0.0850700235804877	0.0127229871771507	0.137493055071482	0.189721048281479	0.0527897837243857
ENSMUSG00000039457	554.93733819105	478.552180506474	689.460958205568	824.459065611391	630.943587830099	922.980710303141	521.152028253636	555.132643713045	497.380256580435	361.17455397608	423.903090683969	516.3423708272	683.555640107954	479.180824005727	0.510902120297892	0.0018127781888826	0.0280708436290391	Ppl	16	4904155	4950285	-	6893	protein_coding	periplakin [Source:MGI Symbol;Acc:MGI:1194898]	-	612	661	572	813	665	745	438	618	461	375	456	560	7.7178760372012	6.67623733933093	9.63788938129903	11.338601967269	8.62131078535639	12.2626477968927	7.19374729041635	7.59018012857073	6.79850930047295	4.90561279273342	5.80937286853839
ENSMUSG00000120817	0	4.3438927126155	14.4642159064105	7.09866354154949	2.84636205036135	12.3890028228609	0	1.79654577253412	1.07891595787513	0	0	1.84407989581143	6.8570228389663	0.78659027103678	3.05459732414198	0.00181727410909022	0.0280708436290391	ENSMUSG00000120817	15	81720081	81720716	+	636	lncRNA	novel transcript	-	0	6	12	7	3	10	0	2	1	0	0	2	0	0.656799360317531	2.1913831476875	1.05807917628377	0.421525714593996	1.78393548739988	0	0.266222505272832	0.159832073453117	0	0
ENSMUSG00000020017	11183.982237334	11638.7365413345	11459.2750518537	11638.7659237662	12347.5185744675	7335.52857141597	10515.8484605151	9987.89622240347	6123.92697689923	5605.42907770876	5834.24516915041	5372.7267764466	10933.9678166953	7240.01211385393	0.594841199825351	0.00181762107961761	0.0280708436290391	Hal	10	93324630	93355166	+	5549	protein_coding	histidine ammonia lyase [Source:MGI Symbol;Acc:MGI:96010]	-	12334	16076	9507	11477	13014	5921	8838	11119	5676	5820	6276	5827	193.216350297555	201.698124120607	198.986198956289	198.834114593333	209.582980310321	121.064439814183	180.313655446478	169.637901511786	103.97973615301	94.5754761172165	99.3209575771015
ENSMUSG00000021451	50.7785799651941	62.9864443329248	62.6782689277789	52.7329291657962	77.8005627098768	80.5285183485962	23.7968962672893	57.489464721092	34.5253106520041	44.3040786210658	45.5509900077072	37.8036378641343	64.5842172416945	40.5783963555488	0.654834783746027	0.00186191160942959	0.028622830352122	Sema4d	13	51839565	51947783	-	7679	protein_coding	sema domain, immunoglobulin domain (Ig), transmembrane domain (TM) and short cytoplasmic domain, (semaphorin) 4D [Source:MGI Symbol;Acc:MGI:109244]	-	56	87	52	52	82	65	20	64	32	46	49	41	0.633925197352588	0.788775061967479	0.78648938078223	0.650992400760087	0.954265271845557	0.960384074086614	0.294859193595294	0.705581511565657	0.423610152222664	0.540161268600713	0.560356095331458
ENSMUSG00000001604	1497.06134861671	1417.55698855019	1294.54732362374	1499.84619685024	1672.71209826235	957.669918207151	1238.62845071241	1050.97927693246	913.841816320235	1010.32561898909	788.311010745626	1141.48545550727	1389.8989790184	1023.92860486785	0.441812177851661	0.00186589033226903	0.0286576789472623	Tcea3	4	135975040	136002209	+	1400	protein_coding	transcription elongation factor A (SII), 3 [Source:MGI Symbol;Acc:MGI:1196908]	-	1651	1958	1074	1479	1763	773	1041	1170	847	1049	848	1238	102.511760661567	97.3695668822735	89.0985082376198	101.558758030232	112.534117845567	62.6451882713878	84.1806043310932	70.7505323655785	61.5001852232903	67.5643696006605	53.191287736598
ENSMUSG00000037152	691.85815202577	744.977600213559	661.737877718281	657.133424989153	651.816909532748	581.044232392179	580.644268921859	559.62400814438	444.513374644553	598.105061384388	474.102140896544	571.664767701543	664.761366145281	538.108936948878	0.306586063454669	0.00187957099259475	0.0287849971024659	Ndufc1	3	51312098	51316409	-	1495	protein_coding	NADH:ubiquinone oxidoreductase subunit C1 [Source:MGI Symbol;Acc:MGI:1913627]	-	763	1029	549	648	687	469	488	623	412	621	510	620	44.3647461004421	47.9195541319561	42.6506190289386	41.6688059974657	41.0653452684468	35.593271767464	36.9545548106258	35.2792009428909	28.0141256662656	37.4559385628066	29.9572312140555
ENSMUSG00000111580	37.1771746173743	23.167427800616	25.3123778362184	14.197327083099	61.6711777578292	11.1501025405749	15.467982573738	17.0671848390742	12.9469914945016	9.63132143936213	10.2257324507098	3.68815979162286	28.779264605952	11.5045620981681	1.33622722737227	0.00188105769249732	0.0287849971024659	Gm19572	9	77758990	77759327	+	338	processed_pseudogene	predicted gene, 19572 [Source:MGI Symbol;Acc:MGI:5011757]	-	41	32	21	14	65	9	13	19	12	10	11	4	10.5443985212009	6.59131192365995	7.21600427034374	3.98188376400284	17.1852791334475	3.02107891416477	4.35427643772742	4.75892419188891	3.6089893035331	2.66780189193779	2.85791082094873
ENSMUSG00000114525	3.6270414260853	1.4479642375385	4.82140530213684	5.07047395824964	3.7951494004818	0	0	0	1.07891595787513	0	0	0	3.12700572074868	0.179819326312522	3.61669400586613	0.00189041389199304	1	Gm47990	13	38504502	38524697	+	333	lncRNA	predicted gene, 47990 [Source:MGI Symbol;Acc:MGI:6097284]	-	4	2	4	5	4	0	0	0	1	0	0	0	1.04416808032401	0.418142535697647	1.39511479672597	1.44345421732407	1.07343485277991	0	0	0	0.305264861009557	0	0
ENSMUSG00000040701	216.715725208596	238.914099193853	233.838157153637	241.354560412683	303.611952038544	196.985144883489	202.273618271959	172.468394163276	188.810292628148	191.663296643306	187.78163227667	177.953709945803	238.569939815133	186.825157321527	0.35710824660666	0.00189780288013964	0.0289627989809417	Ap1g2	14	55336032	55344050	-	4170	protein_coding	adaptor protein complex AP-1, gamma 2 subunit [Source:MGI Symbol;Acc:MGI:1328307]	-	239	330	194	238	320	159	170	192	175	199	202	193	4.9821465832582	5.50955434626073	5.403309718111	5.48678755586578	6.85762697315509	4.32610772728599	4.61532418579262	3.89795714195157	4.26602152885657	4.3031580540892	4.25390711164368
ENSMUSG00000079017	192.233195582521	119.457049596926	183.2134014812	166.311545830588	129.983866966501	97.8731223006015	73.7703784285968	122.16511253232	108.970511745388	117.502121560218	81.8058596056782	70.99707598874	148.178696959723	95.8685099768236	0.62654593500035	0.00189808986195414	0.0289627989809417	Ifi27l2a	12	103408426	103409939	-	463	protein_coding	interferon, alpha-inducible protein 27 like 2A [Source:MGI Symbol;Acc:MGI:1924183]	-	212	165	152	164	137	79	62	136	101	122	88	77	39.8024242972752	24.8108440862929	38.1291201679708	34.0518020373658	26.4423171807085	19.3589750818401	15.1600294116989	24.8673669720074	22.1748878408951	23.7601466125155	16.6906930018259
ENSMUSG00000022217	428.897648634586	455.384752705858	390.533829473084	500.962827075064	449.725203957093	286.185965208088	391.458943596909	318.886874624807	239.519342648279	319.759871786823	208.23309717809	286.754423798677	418.615037842296	294.102092272264	0.512223149747033	0.00189959699427	0.0289627989809417	Emc9	14	55818973	55822759	-	2465	protein_coding	ER membrane protein complex subunit 9 [Source:MGI Symbol;Acc:MGI:1934682]	-	473	629	324	494	474	231	329	355	222	332	224	311	16.6801085358777	17.765290283899	15.2658950961824	19.2658097897155	17.183884790313	10.6324002461193	15.1101341372496	12.1922347343813	9.15497367748174	12.1448299028678	7.98001637749108
ENSMUSG00000052271	4.53380178260662	15.2036244941543	21.6963238596158	6.08456874989956	1.8975747002409	16.1057036697192	2.37968962672893	1.79654577253412	6.47349574725078	2.88939643180864	1.85922408194723	0	10.9202662093727	2.56639194337828	2.1041266512921	0.00190399896221118	0.0290035001149931	Bhlha15	5	144127104	144131259	+	3494	protein_coding	basic helix-loop-helix family, member a15 [Source:MGI Symbol;Acc:MGI:891976]	bHLH	5	21	18	6	2	13	2	2	6	3	2	0	0.124394666123317	0.41844172182794	0.59833415079962	0.165084231609244	0.0511525194584586	0.422140200624563	0.0648031982718449	0.048459505825278	0.174561875299684	0.0774227566807361	0.0502666314971469
[truncated: 1,396 more rows]
[truncated: 1 more columns]
