# Supplementary material for: Gene dosage imbalance disrupts systemic metabolism in the Dp16 Down syndrome mouse model
Source: eLife. 2026 Aug 3;15:RP110476. doi: 10.7554/eLife.110476 (PMC13432951; doi:10.7554/eLife.110476)
Supplement: Figure 5—source data 20. [file elife-110476-fig5-data20.xls]

gene_id	FL7	FL8	FL9	FL10	FL11	FL12	FL1	FL2	FL3	FL4	FL5	FL6	F_Liver_Dp16	F_Liver_WT	log2FoldChange	pvalue	padj	gene_name	gene_chr	gene_start	gene_end	gene_strand	gene_length	gene_biotype	gene_description	tf_family	FL7_count	FL8_count	FL9_count	FL10_count	FL11_count	FL12_count	FL1_count	FL2_count	FL3_count	FL4_count	FL5_count	FL6_count	FL7_fpkm	FL8_fpkm	FL9_fpkm	FL10_fpkm	FL11_fpkm	FL12_fpkm	FL1_fpkm	FL2_fpkm	FL3_fpkm	FL4_fpkm	FL5_fpkm
ENSMUSG00000022747	63.4732249564927	74.5701582332328	42.1872963936973	59.8315927073457	43.6442181055407	66.9006152434491	280.803375954014	199.416580751288	167.231973470645	219.594128817457	217.529217587826	171.499430310463	58.4345176066264	209.345784481949	-1.83128369170047	6.22516123328664e-25	1.04215424206452e-20	St3gal6	16	58288488	58344606	-	6172	protein_coding	ST3 beta-galactoside alpha-2,3-sialyltransferase 6 [Source:MGI Symbol;Acc:MGI:1888707]	-	70	103	35	59	46	54	236	222	155	228	234	186	0.985886177590433	1.16184954892204	0.658622122320206	0.918974238748086	0.666027020207494	0.992668185017199	4.32887884346978	3.04508165622826	2.55285900858851	3.33103507777534	3.32937433939901
ENSMUSG00000053168	108.811242782559	31.1312311070778	39.7765937426289	95.3249104150932	88.2372235612018	33.4503076217246	543.75907970756	522.79481980743	365.752509719669	428.593804051615	378.352100676262	450.877534525894	66.1219182050475	448.354974748072	-2.75776976521734	2.0394455799087e-23	7.25524417586822e-20	9030619P08Rik	15	75299450	75303678	-	1652	transcribed_unprocessed_pseudogene	RIKEN cDNA 9030619P08 gene [Source:MGI Symbol;Acc:MGI:3612405]	-	120	43	33	94	93	27	457	582	339	445	407	489	6.3143093961482	1.81216191545236	2.32005394994276	5.47009732574793	5.03075120395595	1.85434262649097	31.3181069207489	29.8253004757111	20.859827097328	24.2895933756878	21.6350077038649
ENSMUSG00000081207	24.4825296260757	63.710426451694	18.0802698830131	26.3664645828981	54.0808789568656	23.5391053634358	522.341873067	291.938688036795	162.916309639145	368.87961112757	250.995251062876	269.235664788469	35.0432791439971	311.051232953642	-3.13134684860411	2.16690883933702e-23	7.25524417586822e-20	Gm13775	4	61701360	61719523	+	751	lncRNA	predicted gene 13775 [Source:MGI Symbol;Acc:MGI:3712466]	-	27	88	15	26	57	19	439	325	151	383	270	292	3.12520479700171	8.15795530365104	2.31977310574109	3.32820948431206	6.78257887503842	2.87044959117712	66.1780442879105	36.6366124100495	20.4389254409368	45.9863683247556	31.5715944219564
ENSMUSG00000070985	270.214586243354	265.701437588315	235.043508479171	297.129773953429	307.407101439025	293.619366901804	567.55597597485	556.929189485579	818.897212027223	494.086789839277	683.264850115608	527.406850202069	278.185962434183	608.023477940768	-1.12734026821889	3.34785827927682e-17	3.73643303022489e-14	Acnat1	4	49447105	49473912	-	2128	protein_coding	acyl-coenzyme A amino acid N-acyltransferase 1 [Source:MGI Symbol;Acc:MGI:2140197]	-	298	367	195	293	324	237	477	620	759	513	735	572	12.1730469082322	12.0069589826469	10.6428312177398	13.2365023054598	13.6060894191882	12.6360979270094	25.376755817996	24.6656151971765	36.256944466909	21.7378214873431	30.3311169364445
ENSMUSG00000031561	314.645843712899	301.176561408008	365.221451636865	341.749944786025	293.175291187219	304.769469442379	619.909147762886	554.234370826778	657.059818345954	562.469172058748	774.366830131022	526.484810254163	320.123093695566	615.754024896592	-0.945064235880243	3.80465293800326e-17	3.98085592719454e-14	Tenm3	8	48680717	49296986	-	10237	protein_coding	teneurin transmembrane protein 3 [Source:MGI Symbol;Acc:MGI:1345183]	-	347	416	303	337	309	246	521	617	609	584	833	571	2.94653379528962	2.82917110408927	3.4376694313484	3.16471379744699	2.69740221858196	2.72645707352384	5.76174940172469	5.10251566567952	6.04735743070773	5.14411205483427	7.14570340459652
ENSMUSG00000042248	7324.81015997925	6898.82560975219	5770.01679533226	6208.28831448085	7260.12080312168	7733.2155620298	14341.1995354819	10519.6737710736	14773.5962111841	14164.7844408699	14981.6276523308	20151.1830614794	6865.87954078267	14822.0107787366	-1.11020823904524	2.72489089584011e-16	2.68337638160348e-13	Cyp2c37	19	39980868	40000687	+	1824	protein_coding	cytochrome P450, family 2. subfamily c, polypeptide 37 [Source:MGI Symbol;Acc:MGI:1306806]	-	8078	9529	4787	6122	7652	6242	12053	11711	13693	14707	16116	21855	384.976012568735	363.714888746365	304.812505363455	322.660449259484	374.895356815532	388.271211549048	748.100022753369	543.551918553478	763.123492335902	727.058799317896	775.898858012286
ENSMUSG00000026610	30.829852121725	45.6108734824628	42.1872963936973	37.5215072910473	22.7708964028908	22.3002050811497	130.882929470091	71.861830901365	105.733763871763	141.580425158623	149.667538596752	118.021113331931	33.5367717954955	119.624600221754	-1.82480493096872	7.75240323101893e-16	7.210165693916e-13	Esrrg	1	187340988	187947082	+	6208	protein_coding	estrogen-related receptor gamma [Source:MGI Symbol;Acc:MGI:1347056]	ESR-like	34	63	35	37	24	18	110	80	98	147	161	128	0.476082112009843	0.70652482735188	0.654802793002627	0.572963898571193	0.345477260930131	0.328970577637787	2.0059971990819	1.09096335923661	1.60470577870262	2.13518693303513	2.27743953629317
ENSMUSG00000061353	5240.16810033673	4661.7208627552	4256.09553046129	5074.53033741624	4742.98796325212	5167.4530774153	7061.7289673181	6704.70882309735	7802.72020735294	6869.05845055307	7751.10519763801	7491.57457673393	4857.15931193948	7280.1493704489	-0.58381311125231	2.08344556273896e-15	1.81577522976636e-12	Cxcl12	6	117145496	117158328	+	8176	protein_coding	chemokine (C-X-C motif) ligand 12 [Source:MGI Symbol;Acc:MGI:103556]	-	5779	6439	3531	5004	4999	4171	5935	7464	7232	7132	8338	8125	61.4421588476053	54.8297327048637	50.1592485821528	58.8374254614004	54.6389302859763	57.8809389409609	82.1805769454157	77.2863209191953	89.9163323282083	78.6576067213247	89.555795495395
ENSMUSG00000073835	1.81352071304265	1.4479642375385	3.61605397660263	2.02818958329985	10.4366608513249	2.47780056457219	103.516498762708	71.861830901365	14.0259074523767	57.7879286361728	41.8325418438127	52.5562770306257	3.63669832106346	56.9301641045102	-3.97616843249534	1.1852551576898e-14	9.44874123565948e-12	Mup-ps12	4	61370481	61373189	+	549	unprocessed_pseudogene	major urinary protein, pseudogene 12 [Source:MGI Symbol;Acc:MGI:3783148]	-	2	2	3	2	11	2	87	80	13	60	45	57	0.316673925999904	0.253627439685458	0.634662878838456	0.350215121580265	1.79052452902222	0.413327129321066	17.9405706778496	12.3364308454296	2.40708849419011	9.85483103251337	7.19801682176358
ENSMUSG00000004814	2.72028106956397	2.17194635630775	7.23210795320525	1.01409479164993	2.84636205036135	6.19450141143047	40.4547236543918	44.0153714270861	30.2096468205036	32.7464928938312	32.5364214340766	16.5967190623029	3.69654893875312	32.759895882032	-3.23196174024072	2.25515664115705e-14	1.6414598838961e-11	Ccl24	5	135598791	135601903	-	1295	protein_coding	chemokine (C-C motif) ligand 24 [Source:MGI Symbol;Acc:MGI:1928953]	-	3	3	6	1	3	5	34	49	28	34	35	18	0.201375272633916	0.161283549483378	0.53811570730859	0.0742347883195234	0.207019578750411	0.438062922774643	2.97234005478845	3.20330430668824	2.19790699926881	2.36744242024317	2.37340014123015
ENSMUSG00000032207	2605.12250428576	2300.09119132991	2059.94541533796	2259.40319579604	2408.97108195582	2216.39260500982	3379.15926995508	3139.46373750338	3259.40510874077	3465.34945388249	3263.86787585837	3879.94410078725	2308.32099895255	3397.86492445456	-0.55730609544772	1.1890251216888e-12	5.75621798063016e-10	Lipc	9	70705410	70859508	-	2150	protein_coding	lipase, hepatic [Source:MGI Symbol;Acc:MGI:96216]	-	2873	3177	1709	2228	2539	1789	2840	3495	3021	3598	3511	4208	116.15872092543	102.876774967094	92.3204238921351	99.6217048124596	105.532001554921	94.4078573630482	149.544080075253	137.619699807106	142.834564335622	150.901298047951	143.405252161296
ENSMUSG00000030236	10600.9353280908	10526.7000069049	10288.87891476	9429.05337276102	11588.4886943712	11084.4408256137	16140.244893289	15318.2475295122	16974.5847652494	15042.1978239958	19715.2121649684	14653.0588521176	10586.4161904169	16307.2576715221	-0.623296303243573	1.27434963792467e-12	5.92607980236025e-10	Slco1b2	6	141575244	141632372	+	4929	protein_coding	solute carrier organic anion transporter family, member 1b2 [Source:MGI Symbol;Acc:MGI:1351899]	-	11691	14540	8536	9298	12214	8947	13565	17053	15733	15618	21208	15892	206.180456787058	205.373391376707	201.135984394199	181.345994121411	221.441508733379	205.94672007441	311.566191280601	292.89628273662	324.469420856502	285.717523280993	377.844917269778
ENSMUSG00000118168	204.021080217298	264.977455469546	222.989995223829	289.017015620229	240.043199580474	226.718751658355	418.825374304292	376.376339345899	418.61939165555	419.925614756189	548.471104174433	544.925609212277	241.294582961622	454.523905574773	-0.912684733521955	1.59927182863688e-12	7.04563412716052e-10	Gm36419	19	32520725	32541011	+	2237	lncRNA	predicted gene, 36419 [Source:MGI Symbol;Acc:MGI:5595578]	-	225	366	185	285	253	183	352	419	388	436	590	591	8.74321562564554	11.3907858662847	9.60505666655159	12.2477445234815	10.1068186088349	9.28156832845317	17.8141877327141	15.8569597888076	17.6313996879208	17.5748157894988	23.1610751377086
ENSMUSG00000028838	18.1352071304265	21.7194635630775	28.928431812821	18.2537062496987	11.3854482014454	27.2558062102941	83.2891369355125	66.4721935837626	35.6042266098793	108.833932264792	106.905384711966	106.956633957063	20.9463438612939	84.6769180104959	-2.03096918282463	2.43821186679889e-12	1.04661807338667e-09	Extl1	4	134083683	134111161	-	4333	protein_coding	exostosin-like glycosyltransferase 1 [Source:MGI Symbol;Acc:MGI:1888742]	-	20	30	24	18	12	22	70	74	33	113	115	116	0.401232368737473	0.482026763399434	0.643304722792176	0.399356777227808	0.247487056987567	0.576063358866816	1.828936791291	1.44582229265642	0.774187758512351	2.35158147843693	2.33067565218885
ENSMUSG00000082065	2.72028106956397	3.61991059384625	3.61605397660263	2.02818958329985	7.59029880096359	0	54.7328614147654	26.9481865880119	15.1048234102518	31.783360749895	26.0291371472612	26.7391584892657	3.26245567071272	30.2229212999085	-3.16078838176828	7.40127649849073e-12	2.9501135681246e-09	Mup-ps14	4	61526529	61529220	+	532	unprocessed_pseudogene	major urinary protein, pseudogene 14 [Source:MGI Symbol;Acc:MGI:3651980]	-	3	5	3	2	8	0	46	30	14	33	28	29	0.49018980838519	0.654330189790021	0.654943459553218	0.361406206292417	1.34381130066056	0	9.7889372547406	4.77399003816319	2.67508417674164	5.59335757569062	4.62188448555346
ENSMUSG00000090145	204.927840573819	208.506850205544	206.11507666635	194.706199996786	220.118665227944	270.080261538369	424.774598371114	384.460795322303	489.827844875309	300.497228908098	446.213779667336	355.907419891606	217.409149034802	400.280277839294	-0.882087632102977	2.5179919368177e-11	9.16384848136199e-09	Ugt1a6b	1	88030974	88146725	+	2382	protein_coding	UDP glucuronosyltransferase 1 family, polypeptide A6B [Source:MGI Symbol;Acc:MGI:3580629]	-	226	288	171	192	232	218	357	428	454	312	480	386	8.24748125409574	8.41762001333904	8.33774368912334	7.74884037269786	8.70374506573934	10.3836728571376	16.9674197711948	15.2115650116094	19.3747070600952	11.8109032878334	17.6958801461996
ENSMUSG00000002324	12.6946449912985	6.51583906892325	4.82140530213684	6.08456874989956	7.59029880096359	7.43340169371657	38.0750340276629	26.0499137017448	20.4994031996275	84.7556286663867	47.4102140896544	49.7901571869086	7.52335976782306	44.4300584786641	-2.55325338264873	3.7800230344408e-11	1.29145644121578e-08	Rec8	14	55855494	55862852	+	2935	protein_coding	REC8 meiotic recombination protein [Source:MGI Symbol;Acc:MGI:1929645]	-	14	9	4	6	8	6	32	29	19	88	51	54	0.414643235985564	0.213487764818714	0.15828730061661	0.196526168736864	0.243580106286684	0.23194200408579	1.23432981130808	0.836491973978214	0.658061593051947	2.70361497355358	1.5259305166955
ENSMUSG00000010797	9.06760356521324	8.687785425231	13.2588645808763	8.11275833319942	12.3342355515658	2.47780056457219	30.9359651474761	34.1343696781484	28.0518149047534	29.8570964620226	37.1844816389446	35.9595579683229	8.98984133677633	32.6872142999446	-1.85393071103297	8.70243822474359e-11	2.69791700593393e-08	Wnt2	6	17988939	18030584	-	2255	protein_coding	wingless-type MMTV integration site family, member 2 [Source:MGI Symbol;Acc:MGI:98954]	-	10	12	11	8	13	2	26	38	26	31	40	39	0.385485555152876	0.370487266662483	0.566552716231402	0.341052065184152	0.515177325685611	0.100628201329164	1.30531745982427	1.42662206373255	1.17205461934401	1.23961100770395	1.5577082966832
ENSMUSG00000025969	317.366124782463	231.67427800616	302.543182709086	202.818958329985	283.687417686014	504.232414890441	621.09899257625	661.128844292558	767.109246049217	609.662647111623	741.830408696946	774.5135562408	307.053729400692	695.890615827899	-1.18390109699343	9.29679458818423e-11	2.77924353929986e-08	Nrp2	1	62742444	62857854	+	11842	protein_coding	neuropilin 2 [Source:MGI Symbol;Acc:MGI:1100492]	-	350	320	251	200	299	407	522	736	711	633	798	840	2.56919839895632	1.88132361948747	2.46174379443395	1.62361173575043	2.25634791392368	3.89947026502647	4.99039349880397	5.26168256325754	6.1033123025845	4.82002099297127	5.91766699628116
ENSMUSG00000056148	135.107293121677	136.108638328619	178.391996179063	93.2967208317933	118.598418765056	94.1564214537432	240.348652299622	245.228497950908	380.857333129921	282.19771817331	462.017184363887	246.184666090826	125.943248113325	309.472342001412	-1.29710436450806	2.35896027052246e-10	6.36957320787363e-08	Rdh9	10	127612255	127628566	+	3590	protein_coding	retinol dehydrogenase 9 [Source:MGI Symbol;Acc:MGI:2143528]	-	149	188	148	92	125	76	202	273	353	293	497	267	3.60783340121422	3.64587678340049	4.78808061572722	2.46360241793538	3.11154079017852	2.40190266626631	6.37010023703187	6.43783859965338	9.99542594618729	7.3594176202275	12.1572298599112
ENSMUSG00000000739	51.6853403217155	57.91856950154	10.8481619298079	33.4651281244476	52.1833042566247	37.1670084685828	78.5297576820547	202.111399410089	119.759671324139	352.506364680654	254.713699226771	152.136591404443	40.5445854337864	193.292913954692	-2.24438814796194	2.82795296247185e-10	7.51472389599068e-08	Sult5a1	8	123866931	123885054	-	4419	protein_coding	sulfotransferase family 5A, member 1 [Source:MGI Symbol;Acc:MGI:1931463]	-	57	80	9	33	55	30	66	225	111	366	274	165	1.12125788258825	1.26038890597254	0.236544413090504	0.717905335785208	1.11224028788549	0.770253204335591	1.69086634241689	4.31052732570064	2.55340689239562	7.46839638940575	5.4450171151372
ENSMUSG00000058022	1321.14983945157	1280.7243681028	1419.9038614793	1318.32322914491	1304.58260641562	1627.91497092393	1931.11813209053	1824.3922320084	1824.44688476684	2247.95042394712	2231.99851037765	2223.03831440068	1378.76647925302	2047.1574162652	-0.571530222411771	6.4079473127285e-10	1.65039147634443e-07	Adtrp	13	41916624	42001160	-	2866	protein_coding	androgen dependent TFPI regulating protein [Source:MGI Symbol;Acc:MGI:1924596]	-	1457	1769	1178	1300	1375	1314	1623	2031	1691	2334	2401	2411	44.1914264985766	42.9724617064136	47.7378979213961	43.605815120697	42.8732539442254	52.0182143252628	64.1108712907264	59.9936967238314	59.9775153625486	73.4336207304462	73.5679512723179
ENSMUSG00000040441	58.0326628173647	54.2986589076938	54.2408096490394	75.0430145820946	47.4393675060224	40.8837093154411	129.693084656727	83.5393784228368	138.101242608017	116.538989416282	112.483056957808	168.733310466746	54.989703796276	124.848177088069	-1.17799450763306	7.30290083083537e-10	1.85239186074265e-07	Slc26a10	10	127007262	127016514	-	4519	protein_coding	solute carrier family 26, member 10 [Source:MGI Symbol;Acc:MGI:2143920]	-	64	75	45	74	50	33	109	93	128	121	121	183	1.23109704181596	1.15546689854489	1.15654985776382	1.57422433384818	0.988752506018226	0.828529276599883	2.73069692952412	1.74225810377047	2.87931166976573	2.41442269919167	2.3513415428828
ENSMUSG00000026229	982.928226469115	942.624718637564	1046.24495056369	1001.92565415013	932.657965168401	953.953217360293	1365.94184574241	1283.63195447563	1690.66130599033	1276.15009071548	1525.4933592377	1317.59508555727	976.722455391532	1409.9122736198	-0.529704293263139	1.03150014691965e-09	2.50265854486693e-07	Psmd1	1	85992109	86066873	+	7265	protein_coding	proteasome (prosome, macropain) 26S subunit, non-ATPase, 1 [Source:MGI Symbol;Acc:MGI:1917497]	-	1084	1302	868	988	983	770	1148	1429	1567	1325	1641	1429	12.970249149715	12.4771085087602	13.8764473952121	13.0737016191738	12.0914346618762	12.0251739420436	17.8893934085737	16.6520802878308	21.9257484360988	16.445630795655	19.8356140915445
ENSMUSG00000070056	268.401065530312	210.678796561852	236.248859804705	274.81968853713	232.45290077951	271.319161820655	412.876150237469	324.27651194241	401.356736329548	356.358893256399	396.944341495734	410.307776818043	248.986745505694	383.686735013267	-0.625822659639922	1.94540605635107e-09	4.46137572457168e-07	Mfhas1	8	36054952	36146603	+	6666	protein_coding	malignant fibrous histiocytoma amplified sequence 1 [Source:MGI Symbol;Acc:MGI:1098644]	-	296	291	196	271	245	219	347	361	372	370	427	445	3.8599444697486	3.0392488851417	3.41495471619828	3.90823999201847	3.28443528593042	3.7274778041855	5.89323162633915	4.58473014706129	5.67281576993997	5.00503007209331	5.62516484117839
ENSMUSG00000058317	225.78332877381	190.407297236313	185.624104132268	220.058569788034	176.474447122404	225.479851376069	265.335393380276	301.819689785733	316.122375657413	349.616968248845	331.871498627581	354.9853799437	203.971266404816	319.958550940591	-0.652968511228684	2.18922780837473e-09	4.95268415405423e-07	Ube2e2	14	3575429	3896121	+	4628	protein_coding	ubiquitin-conjugating enzyme E2E 2 [Source:MGI Symbol;Acc:MGI:2384997]	-	249	263	154	217	186	182	223	336	293	363	357	385	4.67692765321012	3.95640720979519	3.86475135078335	4.50758190138524	3.59153024586656	4.46184314039566	5.4550766607484	6.1463574423923	6.43569300428726	7.0726725438508	6.77403683351536
ENSMUSG00000037493	24.4825296260757	36.9230880572318	36.1605397660263	49.6906447908464	45.5417928057815	45.8393104445855	91.6180506290638	88.9290157404392	71.2084532197585	80.9031000906419	75.2985753188629	79.2954355198914	39.7729842484245	81.2087717531096	-1.0374500038509	4.77538089562581e-09	9.74934775288679e-07	Cib2	9	54452078	54467502	-	1433	protein_coding	calcium and integrin binding family member 2 [Source:MGI Symbol;Acc:MGI:1929293]	-	27	51	30	49	48	37	77	99	66	84	81	86	1.63784284895205	2.47777902433815	2.43147188054649	3.28720760140639	2.99333263901501	2.92948847798283	6.08322500232401	5.84872080320956	4.68186400228056	5.2857104895951	4.96376847401728
ENSMUSG00000031298	28.109571052161	30.4072489883085	26.5177291617526	35.4933177077475	20.8733217026499	33.4503076217246	45.2141029078497	64.6756478112285	75.5241170512591	93.4238179618127	128.286461654359	68.2309561450228	29.1419160390573	79.2258505885886	-1.44882045838147	5.24762427922266e-09	1.04993237355462e-06	Adgrg2	X	159173686	159281066	+	5278	protein_coding	adhesion G protein-coupled receptor G2 [Source:MGI Symbol;Acc:MGI:2446854]	-	31	42	22	35	22	27	38	72	70	97	138	74	0.510560207142134	0.554011131514522	0.484113821561884	0.637493706059568	0.372488808803789	0.580404323410966	0.815086229722375	1.15487504371481	1.34818565936581	1.65719122449929	2.29605553640037
ENSMUSG00000032261	547.68325533888	467.692448724936	485.756584190286	440.117139576068	429.800669604563	488.126711220721	605.631010002512	643.163386567217	731.505019439338	697.307672209818	789.2406227866	668.478962231643	476.529468109242	689.221112206188	-0.533142245713771	8.58270557286003e-09	1.61441656174438e-06	Sh3bgrl2	9	83430380	83520854	+	7865	protein_coding	SH3 domain binding glutamic acid-rich protein like 2 [Source:MGI Symbol;Acc:MGI:1915350]	-	604	646	403	434	453	394	509	716	678	724	849	725	6.67563936210198	5.71837164616697	5.9511446473563	5.30479060129965	5.14706211401768	5.6837341408088	7.32669985720085	7.70701459384114	8.76298394527294	8.30061203534495	9.47941749986812
ENSMUSG00000067656	438.872012556321	421.357593123704	556.872312396805	446.201708325968	560.733323921185	258.930158997794	1131.54241750961	1041.09827518353	1103.73102490626	754.132468702055	659.094937050294	837.212272698388	447.161184886963	921.135232675021	-1.04171880949463	2.08330742468278e-08	3.63298433298067e-06	Slc22a27	19	7841753	7943392	-	2152	protein_coding	solute carrier family 22, member 27 [Source:MGI Symbol;Acc:MGI:3042283]	-	484	582	462	440	591	209	951	1159	1023	783	709	908	19.5504946377766	18.8286552679875	24.9341114099796	19.6556609593236	24.5417285468917	11.0189517066516	50.0296650554128	45.5945627269356	48.3230586833897	32.8087565942799	28.9318800673283
ENSMUSG00000024304	1273.09154055594	1167.05917545603	1167.98543444265	1164.18082081412	1242.91142865779	1171.99966704265	1518.24198185306	1585.45164426137	1686.34564215883	1651.77162685061	1971.70713890504	1459.58923753475	1197.87134449486	1645.51787859394	-0.458057911288011	2.79958317708458e-08	4.68678219675729e-06	Cdh2	18	16721934	16942303	-	8066	protein_coding	cadherin 2 [Source:MGI Symbol;Acc:MGI:88355]	-	1404	1612	969	1148	1310	946	1276	1765	1563	1715	2121	1583	15.1308576410254	13.9137887795905	13.9527478695496	13.6823568563232	14.5135285714164	13.3066636450169	17.9094315767475	18.525006885009	19.6979853202818	19.1723868422958	23.0916591722438
ENSMUSG00000026944	631.105208138841	503.167572544629	597.854257464968	644.964287489354	596.787243225762	538.921622794451	845.979662302134	1087.80846526941	830.76528756385	764.726922285353	974.23341894035	807.706994365406	585.466698609668	885.203458454418	-0.597399607247193	2.90807612175491e-08	4.82020815389099e-06	Abca2	2	25318715	25338552	+	8346	protein_coding	ATP-binding cassette, sub-family A (ABC1), member 2 [Source:MGI Symbol;Acc:MGI:99606]	-	696	695	496	636	629	435	711	1211	770	794	1048	876	7.24912376109917	5.79755677864755	6.90235803815108	7.325815523092	6.7349162460676	5.91353453084174	9.64451883870467	12.2839389330886	9.37850024100891	8.57852060080432	11.0269546940259
ENSMUSG00000078683	1.81352071304265	0.72398211876925	0	0	1.8975747002409	2.47780056457219	4.75937925345786	12.5758204077389	10.7891595787513	23.1151714544691	24.169913065314	20.2848788539257	1.1521463494375	15.9490537689428	-3.81692769762684	3.04185918974552e-08	4.99252595054213e-06	Mup1	4	60454011	60457959	-	1584	protein_coding	major urinary protein 1 [Source:MGI Symbol;Acc:MGI:97233]	-	2	1	0	0	2	2	4	14	10	24	26	22	0.109756303897694	0.0439524824454913	0	0	0.112832640775161	0.143255425503324	0.285886836820487	0.748246586789551	0.641749991895091	1.36623793859844	1.44142104536831
ENSMUSG00000096688	0	0.72398211876925	0	2.02818958329985	1.8975747002409	6.19450141143047	10.7086033202802	53.8963731760237	11.8680755366264	69.3455143634073	118.990341244623	30.4273182808886	1.80737463562341	49.2060376536415	-4.83251055939415	3.08642017210549e-08	5.01648156322505e-06	Mup17	4	61510166	61514108	-	927	protein_coding	major urinary protein 17 [Source:MGI Symbol;Acc:MGI:3705217]	-	0	1	0	2	2	5	9	60	11	72	128	33	0	0.0751032709748201	0	0.207408955498992	0.192801405596391	0.611964924480218	1.09913774156226	5.47953117648936	1.20624076146495	7.00362749106775	12.1255912285502
ENSMUSG00000015002	452.473417904141	468.416430843705	547.229501792531	564.850798949009	507.60123231444	493.082312349866	731.754560219146	646.756478112285	748.76767476534	649.151065013007	742.760020737919	664.79080244002	505.608949025615	697.33010021462	-0.464949073089949	4.00810642429637e-08	6.33016128765524e-06	Efr3a	15	65658883	65745665	+	11399	protein_coding	EFR3 homolog A [Source:MGI Symbol;Acc:MGI:1923990]	-	499	647	454	557	535	398	615	720	694	674	799	721	3.80529602165101	3.95162854016115	4.62576202295434	4.69748805480279	4.19417901125108	3.96143540709323	6.10798142286705	5.3473379074715	6.18890428186951	5.33167194145216	6.15534944952952
ENSMUSG00000028127	5794.19867817126	6238.55391743463	7390.00897685024	6179.89366031466	4865.38153141766	7056.7760079016	10126.769206545	7516.74751228278	11120.386777819	9384.75961051446	11284.5605653787	12087.021677096	6254.13546201501	10253.3742249393	-0.713338766403452	4.73407865889923e-08	7.33826026191038e-06	Abcd3	3	121552423	121608951	-	6593	protein_coding	ATP-binding cassette, sub-family D (ALD), member 3 [Source:MGI Symbol;Acc:MGI:1349216]	-	6390	8617	6131	6094	5128	5696	8511	8368	10307	9744	12139	13109	84.2504904094891	90.9937584275373	108.004643433796	88.8580169914807	69.5064127500165	98.0219110729881	146.14597539799	107.451004985763	158.916960286318	133.267569128532	161.686039683382
ENSMUSG00000026938	326.433728347677	288.144883270162	329.060911870839	282.93244687033	224.862601978546	214.329748835494	568.745820788214	602.741106685199	668.92789388258	377.547800422995	420.184642520074	457.331814161234	277.627386862175	515.913179743383	-0.892541184203027	4.81979786353932e-08	7.40259046179008e-06	Fcna	2	25514678	25518042	-	1374	protein_coding	ficolin A [Source:MGI Symbol;Acc:MGI:1340905]	-	360	398	273	279	237	173	478	671	620	392	452	496	22.7756312716961	20.1667040852081	23.0765085617834	19.5206697189122	15.4142197991709	14.2855060995367	39.3849691179595	41.343541288287	45.8697112110867	25.7258427564912	28.8884599431827
ENSMUSG00000022304	4229.13030281545	4441.63029864935	4256.09553046129	4928.50068741865	4011.47291630926	4664.45956280715	6158.63675397447	5253.09983888978	5937.27451618684	5601.57654913301	6015.51951714027	6672.80310299365	4421.88154974353	5939.81837971967	-0.425800519052208	5.56285089678583e-08	8.38988169937762e-06	Dpys	15	39631883	39720866	-	3743	protein_coding	dihydropyrimidinase [Source:MGI Symbol;Acc:MGI:1928679]	-	4664	6135	3531	4860	4228	3765	5176	5848	5503	5816	6471	7237	108.316188589913	114.112527920944	109.565059152466	124.822732366173	100.942739224238	114.125163825768	156.55386211157	132.269411981217	149.451657102632	140.111843483474	151.818347746276
ENSMUSG00000037706	2360.29720802501	2075.65673451144	2128.65044089341	2516.98327287512	2445.97378861052	2481.51726541905	3105.49496288125	3020.89171651613	2876.38994369509	3316.06397157238	2908.75607620644	3134.93582287943	2334.84645172242	3060.42208229179	-0.390770458325128	7.36929544528494e-08	1.08218750043434e-05	Cd81	7	142606476	142621671	+	2879	protein_coding	CD81 antigen [Source:MGI Symbol;Acc:MGI:1096398]	-	2603	2867	1766	2482	2578	2003	2610	3363	2666	3443	3129	3400	78.5935956805114	69.3305450500932	71.243167717004	82.877636078058	80.0204855683725	78.9360781133244	102.633275117813	98.8910728391615	94.1324862026197	107.836462900741	95.4413527442301
ENSMUSG00000040035	59.8461835304074	67.3303370455403	66.2943229043815	62.8738770822955	47.4393675060224	45.8393104445855	127.313395029998	112.284110783383	133.785578776516	88.6081572421316	93.8908161383352	94.9701146342886	58.2705664188721	108.475362100775	-0.88627169712873	7.70184660109052e-08	1.12118794738136e-05	Disp2	2	118610200	118641774	+	9555	protein_coding	dispatched RND tramsporter family member 2 [Source:MGI Symbol;Acc:MGI:2388733]	-	66	93	55	62	50	37	107	125	124	92	101	103	0.600437626095265	0.677627220723204	0.668538134537839	0.623789759725226	0.467626643087008	0.439346623647242	1.26777572472608	1.10751905647254	1.31920425335496	0.868215255172135	0.928246606779391
ENSMUSG00000068086	66.1935060260566	120.181031715696	175.981293527995	43.6060760409469	89.1860109113222	80.5285183485962	186.805635698221	148.215026234065	278.360317131783	421.851879044061	383.929772922103	422.294296140817	95.9460727617687	306.909487861842	-1.67950302535224	7.88354324914079e-08	1.12802049174244e-05	Cyp2d9	15	82317638	82341046	+	2658	protein_coding	cytochrome P450, family 2, subfamily d, polypeptide 9 [Source:MGI Symbol;Acc:MGI:88606]	-	73	166	146	43	94	65	157	165	258	438	413	458	2.3873854274451	4.34802164941583	6.3795796827712	1.55521602241259	3.16033274658734	2.7745633201321	6.68704154206296	5.25534042575828	9.86701477380551	14.8589941042151	13.6448184944086
ENSMUSG00000071633	1182.41550490381	878.91429218587	836.513819920741	812.289928111592	931.709177818281	631.839143965908	1374.27075943596	1092.29982970075	1650.74141554895	2586.00980646873	2756.29970148677	2207.36363528628	878.9469778177	1944.49752465457	-1.14522665775623	9.80589276022951e-08	1.3794995857059e-05	Gm4952	19	12577338	12605615	+	2254	protein_coding	predicted gene 4952 [Source:MGI Symbol;Acc:MGI:3643569]	-	1304	1214	694	801	982	510	1155	1216	1530	2685	2965	2394	50.2896177745402	37.4975904539047	35.7601840897256	34.1629879103372	38.9329677759701	25.6715756296817	58.0119438442567	45.6721597688291	69.0015057833891	107.413941925036	115.516354256279
ENSMUSG00000060961	1202.36423274728	1036.74239407757	1131.82489467662	1178.37814789722	1178.3938888496	1471.81353535588	1796.66566818034	1721.98912297396	1683.1088942852	2120.81698094754	2874.36043069042	1849.61213549886	1199.91951560069	2007.75887209605	-0.743409886357357	1.01916361278259e-07	1.42181817013278e-05	Slc4a4	5	89034345	89387512	+	11333	protein_coding	solute carrier family 4 (anion exchanger), member 4 [Source:MGI Symbol;Acc:MGI:1927555]	-	1326	1432	939	1162	1242	1188	1510	1917	1560	2202	3092	2006	10.170757284296	8.79704301608741	9.62309760089682	9.85685759422356	9.79347099227545	11.8934489397666	15.0841695001481	14.3202008779096	13.9926753725619	17.5203469595331	23.9589225939552
ENSMUSG00000075703	622.037604573628	472.036341437551	480.935178888149	567.893083323959	618.609352278533	685.11185610421	873.346093009517	814.733507844226	977.497857834867	1009.36248684515	1136.91552611073	741.320118116194	574.437236101005	925.529264960115	-0.688968410622593	1.09982614370386e-07	1.48485398965696e-05	Selenoi	5	30437579	30477425	+	13135	protein_coding	selenoprotein I [Source:MGI Symbol;Acc:MGI:107898]	-	686	652	399	560	652	553	734	907	906	1048	1223	804	4.53992516050734	3.45585971756872	3.52806847538238	4.09859676355679	4.43585613810739	4.77673682833984	6.32638077941303	5.84586922769866	7.01163289203359	7.19451433094611	8.17653062739289
ENSMUSG00000078675	5.44056213912794	8.687785425231	3.61605397660263	5.07047395824964	18.975747002409	48.3171110091577	33.315654774205	448.238170247264	38.8409744835047	135.801632295006	948.204281793088	756.072757282686	15.0179555851296	393.412245145959	-4.71867623537854	1.20434865118003e-07	1.60226033905781e-05	Mup16	4	61433829	61437768	-	1038	protein_coding	major urinary protein 16 [Source:MGI Symbol;Acc:MGI:3780250]	-	6	12	3	5	20	39	28	499	36	141	1020	820	0.502468165820657	0.804863955996049	0.335674297189125	0.463073462783154	1.72183914246488	4.2628839912781	3.0538663262674	40.6981884216797	3.52554446414505	12.2487574726369	86.2929877938593
ENSMUSG00000031665	642.893092773619	636.380282398171	572.541879628749	827.501349986341	699.256277038771	748.295770500801	1123.21350381605	966.541625623359	1243.99009943002	916.901801027275	1080.20919161134	921.117907957808	687.811442054409	1041.99568824431	-0.598951958853899	1.20593036689137e-07	1.60226033905781e-05	Sall1	8	89753863	89770790	-	5265	protein_coding	spalt like transcription factor 1 [Source:MGI Symbol;Acc:MGI:1889585]	zf-C2H2	709	879	475	816	737	604	944	1076	1153	952	1162	999	11.7058381415127	11.6232903320467	10.4782660480594	14.8994084545122	12.5091858976305	13.0159185920558	20.2984541097022	17.3015806617653	22.2613747615875	16.3045512170973	19.3811900611679
ENSMUSG00000030214	495.091154660643	532.850839414168	462.854909005136	468.511793742266	402.28583645107	628.12244311905	688.920146938025	689.873576653104	826.449623732349	791.694622315567	971.444582817429	728.411558845514	498.286162732056	782.799018550331	-0.652711352934232	1.32808562570483e-07	1.75066783149013e-05	Plbd1	6	136589068	136638926	-	2633	protein_coding	phospholipase B domain containing 1 [Source:MGI Symbol;Acc:MGI:1914107]	-	546	736	384	462	424	507	579	768	766	822	1045	790	18.0258784683204	19.4610174305099	16.9384845506023	16.8681851514195	14.3904684517376	21.8470780775946	24.895281995271	24.6934770709275	29.5732435307997	28.1508319957626	34.8528357237614
ENSMUSG00000026675	1653.02412993837	1523.2583778905	1598.29585765836	1418.71861351825	1043.66608513249	1298.36749583583	2228.57933543164	1867.50933054922	2921.70441392585	2770.93117810448	3131.86296604011	1984.2299678931	1422.55509332897	2484.1361986574	-0.804140026321864	1.48225470709611e-07	1.92359891872062e-05	Hsd17b7	1	169777104	169796810	-	5104	protein_coding	hydroxysteroid (17-beta) dehydrogenase 7 [Source:MGI Symbol;Acc:MGI:1330808]	-	1823	2104	1326	1399	1100	1048	1873	2079	2708	2877	3369	2152	31.047787552577	28.6994554340629	30.1735942110466	26.3502228002395	19.259364546105	23.2962960921957	41.5447793817496	34.4838470084219	53.933554491266	50.8275846898413	57.9646253535976
ENSMUSG00000048911	127.853210269507	151.312262822773	118.124429902352	105.465858331592	95.8275223621653	149.906934156617	245.10803155308	183.247668798481	302.096468205036	190.70016449937	288.179732701821	190.862269216483	124.748369640835	233.365722495712	-0.901270151304495	1.5948105602488e-07	2.03807050298665e-05	Rnf24	2	131139984	131194812	-	6801	protein_coding	ring finger protein 24 [Source:MGI Symbol;Acc:MGI:1261771]	-	141	209	98	104	101	121	206	204	280	198	310	207	1.80219173193108	2.13949904844502	1.67358389488147	1.47006929729061	1.32711492440621	2.01859343285319	3.42912874584151	2.53938926070565	4.18510449059419	2.62520179114902	4.00277894720039
ENSMUSG00000037235	674.629705251865	701.538673087403	753.344578458881	881.248373943787	761.876242146721	769.357075299665	1030.40560837363	990.79499355257	1128.54609193739	935.201311762063	1112.74561304542	990.270904050737	756.999108031387	1031.32742045363	-0.44693140677751	1.75294511684023e-07	2.22318592431988e-05	Mxd4	5	34331227	34345064	-	8483	protein_coding	Max dimerization protein 4 [Source:MGI Symbol;Acc:MGI:104991]	bHLH	744	969	625	869	803	621	866	1103	1046	971	1197	1074	7.6239163691039	7.95266880769243	8.55706315774471	9.84798894368941	8.45913610157062	8.30574118073215	11.5573368232784	11.0077341287831	12.5343918256662	10.3214339895108	12.3913142585102
ENSMUSG00000117879	324.620207634634	334.479738871394	327.855560545305	298.143868745079	270.404394784328	249.018956739505	697.249060631576	520.100001148629	457.460366139055	520.091357725555	425.762314765916	397.399217547363	300.753787886707	503.010386326349	-0.739000516863039	1.83264474711747e-07	2.30678990311982e-05	2310015A16Rik	17	32126853	32128003	-	773	lncRNA	RIKEN cDNA 2310015A16 gene [Source:MGI Symbol;Acc:MGI:1916811]	-	358	462	272	294	285	201	586	579	424	540	458	431	40.2585554746915	41.6103211817207	40.8680199962005	36.5632742003779	32.9477149751219	29.5020927512615	85.8237461904463	63.411927704844	55.7580287912824	62.9918759788468	52.0305805863987
ENSMUSG00000022672	61.65970424345	49.230784076309	53.0354583235052	74.0289197904447	61.6711777578292	89.2008203245988	122.55401577654	104.199654806979	194.204872417523	107.870800120856	124.568013490465	122.63131307146	64.8044774193562	129.33811161397	-1.00310666702538	1.9385183992705e-07	2.3688128848312e-05	Prkdc	16	15455730	15660099	+	13187	protein_coding	protein kinase, DNA activated, catalytic polypeptide [Source:MGI Symbol;Acc:MGI:104779]	-	68	68	44	73	65	72	103	116	180	112	134	133	0.448247175454175	0.359005823096137	0.387526010495734	0.532174544156074	0.440481106173145	0.619473525737585	0.884261189067569	0.744704312922138	1.38754650556706	0.765847489354645	0.892342299250709
ENSMUSG00000046179	21.7622485565118	22.4434456818468	19.2856212085473	31.4369385411477	29.4124078537339	95.3953217360293	105.896188389437	77.2514682189674	125.154251113515	192.626428787243	185.922408194723	99.5803143738171	36.6226639296361	131.071843179617	-1.85463565056765	2.32816362143782e-07	2.72557952353081e-05	E2f8	7	48516177	48531344	-	5443	protein_coding	E2F transcription factor 8 [Source:MGI Symbol;Acc:MGI:1922038]	E2F	24	31	16	31	31	77	89	86	116	200	200	108	0.383290065127203	0.396517122543341	0.341409683857982	0.547520774772601	0.508959580435742	1.60505031579914	1.85114746957583	1.33761768770924	2.16641026108344	3.31330898208699	3.22674279718962
ENSMUSG00000031637	23.5757692695544	26.7873383944623	21.6963238596158	17.2396114580488	31.3099825539748	14.8668033874331	93.9977402557927	61.0825562661602	56.1036298095067	64.5298536437263	45.5509900077072	34.1154780725114	22.5793048205149	59.2300413425674	-1.36930556301697	2.46646592085408e-07	2.86325926734663e-05	Lrp2bp	8	46452340	46482514	+	4338	protein_coding	Lrp2 binding protein [Source:MGI Symbol;Acc:MGI:1914870]	-	26	37	18	17	33	12	79	68	52	67	49	37	0.521000878252954	0.593814451628713	0.48192243496862	0.376735561284995	0.679804956039557	0.313854210231349	2.06170673192534	1.32706211480399	1.2185261256896	1.39269344501667	0.991925877374428
ENSMUSG00000034450	6791.63507034472	6439.09696433371	5874.88236065374	6664.63097072332	6261.04772344484	6937.84158080213	8162.33541968023	7337.99120791563	8432.80712675201	8822.29043845571	9051.6324429601	9483.18086421027	6494.85577838374	8548.37291666233	-0.396369467272216	2.47997487465063e-07	2.86325926734663e-05	Gulo	14	66224235	66246656	-	2263	protein_coding	gulonolactone (L-) oxidase [Source:MGI Symbol;Acc:MGI:1353434]	-	7490	8894	4874	6572	6599	5600	6860	8169	7816	9160	9737	10285	287.707987284769	273.622091087228	250.146918902753	279.183818975917	260.58745753797	280.762909055388	343.185481852878	305.602025317038	351.092090660929	364.990193618681	377.844673212923
ENSMUSG00000041044	243.011775547715	213.574725036929	209.731130642952	214.988095829785	257.121371882642	185.835042342914	393.838633223638	297.328325354398	307.491047994412	293.755303900545	335.589946791475	367.89393921438	220.710356880489	332.649532746475	-0.587453504420592	2.73700905389877e-07	3.07518581015566e-05	Lrit1	14	36776787	36786903	+	4325	protein_coding	leucine-rich repeat, immunoglobulin-like and transmembrane domains 1 [Source:MGI Symbol;Acc:MGI:2385320]	-	268	295	174	212	271	150	331	331	285	305	361	399	5.38645873759744	4.74869734037669	4.67258621687263	4.71223555728138	5.59942089129579	3.93496983810286	8.66425503423866	6.47908634913474	6.6985344818756	6.3589294113264	7.32982790437252
ENSMUSG00000078686	0	0	0	1.01409479164993	0	0	4.75937925345786	8.98272886267062	2.15783191575026	13.483850015107	21.3810769423932	6.45427963534	0.169015798608321	9.53652443745315	-5.23937936606451	2.88175477611781e-07	3.19493090774757e-05	Mup9	4	60374045	60377951	-	1499	protein_coding	major urinary protein 9 [Source:MGI Symbol;Acc:MGI:3782918]	-	0	0	0	1	0	0	4	10	2	14	23	7	0	0	0	0.0641321219971867	0	0	0.302097898281289	0.564768223327289	0.135628016966221	0.842164012851876	1.34740728498123
ENSMUSG00000090090	97.0233581477817	131.764745616004	54.2408096490394	45.6342656242467	158.447487470115	24.7780056457219	624.668527016344	333.25924080508	158.600645807644	644.335404293327	577.289077444615	407.541656974326	85.3147786921514	457.615758723556	-2.41929611014027	2.98322919807662e-07	3.28567368453952e-05	Mup-ps16	4	61715719	61718474	+	596	unprocessed_pseudogene	major urinary protein, pseudogene 16 [Source:MGI Symbol;Acc:MGI:3645603]	-	107	182	45	45	167	20	525	371	147	669	621	442	15.6060204991714	21.2600222470567	8.76920940811188	7.25844343845676	25.03975905954	3.80732540263867	99.7246197566767	52.6986555823459	25.0721815625483	101.216224733013	91.4993541024249
ENSMUSG00000085995	209.461642356426	169.411815792005	136.204699785366	124.733659372941	197.347768825053	434.853999082419	391.458943596909	446.44162447473	487.670012959558	799.399679467057	794.818295032442	485.915052546311	212.002264202368	567.617268012835	-1.42347357999261	3.04294278625836e-07	3.32953628658504e-05	Gm2788	7	48527656	48562788	+	12224	lncRNA	predicted gene 2788 [Source:MGI Symbol;Acc:MGI:3780956]	-	231	234	113	123	208	351	329	497	452	830	855	527	1.6426812263327	1.33272671247677	1.07364149799578	0.96731742944006	1.52058228981813	3.25784213404123	3.04699612633511	3.44203223726685	3.75877338184837	6.12258788256076	6.14222132426504
ENSMUSG00000029260	5079.67151723246	4196.92434250534	4628.54909005136	4857.51405200315	5306.56764922367	6149.90100126817	7078.3867947052	6371.44958229227	7887.95456802507	6572.41375022072	8515.24629531832	7789.39347990747	5036.52127538069	7369.14074507818	-0.549290609323546	3.45505854251352e-07	3.66083133292524e-05	Ugt2b34	5	87037626	87054796	-	4312	protein_coding	UDP glucuronosyltransferase 2 family, polypeptide B34 [Source:MGI Symbol;Acc:MGI:2140962]	-	5602	5797	3840	4790	5593	4964	5949	7093	7311	6824	9160	8448	112.932516937019	93.5972598623926	103.430032054119	106.790840372314	115.911359973454	130.613865097684	156.190480920466	139.258942743104	172.353092721245	142.702158566262	186.547489764778
ENSMUSG00000038267	1215.9656380951	1400.18141769973	1398.20753761968	1352.802452061	1364.35620947321	1448.27442999244	1785.95706486006	1598.0274646691	2257.09218387477	1769.27374841082	2134.38924607542	1887.415773363	1363.29794749019	1905.35924687553	-0.483125032800222	3.48980910328135e-07	3.67439586151151e-05	Slc22a23	13	34363141	34529165	-	6386	protein_coding	solute carrier family 22, member 23 [Source:MGI Symbol;Acc:MGI:1920352]	-	1341	1934	1160	1334	1438	1169	1501	1779	2092	1837	2296	2047	18.2538517371174	21.0846376546406	21.0971243219272	20.0818703203298	20.1228692841007	20.769299904698	26.6097701626606	23.5840789426804	33.300734687481	25.9388381070392	31.5729860315979
ENSMUSG00000071253	750.797575199656	770.316974370482	871.469008361233	803.163074986742	820.701057854188	913.069508044852	1107.74552124232	971.931262940961	1101.57319299051	1022.84633686026	1056.03927854603	1085.24101868503	821.586199802859	1057.56276854418	-0.366091092523662	4.04649935740669e-07	4.1816324532312e-05	Slc25a16	10	62756412	62782277	+	4799	protein_coding	solute carrier family 25 (mitochondrial carrier, Graves disease autoantigen), member 16 [Source:MGI Symbol;Acc:MGI:1920382]	-	828	1064	723	792	865	737	931	1082	1021	1062	1136	1177	14.9980308282588	15.4358114303089	17.4977309514976	15.8654236907764	16.1073943617935	17.4242060612611	21.9628288084247	19.0874712907387	21.626988099442	19.9546467164497	20.7874046126663
ENSMUSG00000039100	1805.35986983396	1868.59784854343	1892.40158108871	1965.31570621756	1755.25659772283	2294.44332279385	2841.34941431434	2424.4385200348	2739.36761704495	2365.45254550734	3103.9746048109	2592.77633351087	1930.22915436672	2677.8931725372	-0.472789507419214	4.18255390447969e-07	4.29571379845978e-05	Marchf6	15	31456037	31531199	-	9174	protein_coding	membrane associated ring-CH-type finger 6 [Source:MGI Symbol;Acc:MGI:2442773]	-	1991	2581	1570	1938	1850	1852	2388	2699	2539	2456	3339	2812	18.8654504512497	19.5869969252051	19.8762798908956	20.3082396548279	18.0207526993422	22.9043782473804	29.4689683306758	24.9066911129907	28.1335809396541	24.1401465985452	31.9617368266838
ENSMUSG00000040548	1396.41094904284	1205.4302277508	1304.19013422801	1450.1555520594	1429.82253663152	1630.3927714885	1826.41178851445	1851.34041859642	1917.2336571441	1742.30604838061	1995.87705197035	1809.96441773892	1402.73369520018	1857.18889705748	-0.406045953895884	4.88589890617089e-07	4.98748985293944e-05	Tex2	11	106392973	106504249	-	5576	protein_coding	testis expressed gene 2 [Source:MGI Symbol;Acc:MGI:102465]	-	1540	1665	1082	1430	1507	1316	1535	2061	1777	1809	2147	1963	24.0078136187122	20.7888305420447	22.5371337853815	24.6541773223654	24.151851040414	26.7774603389886	31.1655618059005	31.2915526382359	32.395576420132	29.2540553158219	33.8128647451905
ENSMUSG00000061288	960.259217556082	935.384897449871	867.852954384631	774.768420820544	993.38035557611	744.579069653943	1220.78077851194	1093.19810258702	1229.96419197765	1158.64796915526	1335.85250287909	1232.76741034994	879.370819240197	1211.86849257682	-0.460975305741641	5.54464274761298e-07	5.59173880950536e-05	Taok3	5	117258194	117413284	+	11159	protein_coding	TAO kinase 3 [Source:MGI Symbol;Acc:MGI:3041177]	-	1059	1292	720	764	1047	601	1026	1217	1140	1203	1437	1337	8.24945651541402	8.06075687733726	7.49378805589703	6.58180973811005	8.38458049235073	6.11062250167382	10.4090580027616	9.23287990640897	10.3848594440763	9.72099290696651	11.3084785472772
ENSMUSG00000025003	142.361375973848	105.701389340311	114.50837592575	148.057839580889	140.420527817826	137.517931333757	308.169806661396	238.042314860772	203.915116038399	179.142578772136	223.106889833668	186.252069476954	131.427906662063	223.104795940554	-0.762564142185928	5.61299837389351e-07	5.62677878906295e-05	Cyp2c39	19	39499306	39556973	+	1817	protein_coding	cytochrome P450, family 2, subfamily c, polypeptide 39 [Source:MGI Symbol;Acc:MGI:1306818]	-	157	146	95	146	148	111	259	265	189	186	240	202	7.51102798671153	5.59418101280909	6.07243486439546	7.72458526558739	7.27891624716633	6.93113426904139	16.1374229673398	12.3470393612226	10.5737229264493	9.23056518119675	11.5992257865293
ENSMUSG00000032350	2448.25296260757	2128.5074291816	2006.90995701446	2118.4440197567	2674.63153998955	1983.47935194004	2874.66506908855	2850.21986812539	3492.45095564179	3338.21601088291	3753.77342145146	2958.82619282944	2226.70421008165	3211.35858633659	-0.527952280110416	5.66385652962231e-07	5.64396560490518e-05	Gclc	9	77661817	77701767	+	3766	protein_coding	glutamate-cysteine ligase, catalytic subunit [Source:MGI Symbol;Acc:MGI:104990]	-	2700	2940	1665	2089	2819	1601	2416	3173	3237	3466	4038	3209	62.3215295419089	54.3507574746031	51.3485411225925	53.3255529143208	66.892079065688	48.233333376211	72.6283135189288	71.3282620646206	87.3742443558901	82.9886154758433	94.158316914666
ENSMUSG00000027698	436.151731486757	598.73321222217	526.738529258449	416.79295936812	463.9570142089	635.555844812767	910.231282223815	638.672022135881	894.421329078482	702.123332929499	912.879024236091	884.23631004158	512.988215226194	823.760550107558	-0.683372336559016	5.90801513207342e-07	5.81800478388478e-05	Nceh1	3	27237114	27338757	+	5253	protein_coding	neutral cholesterol ester hydrolase 1 [Source:MGI Symbol;Acc:MGI:2443191]	-	481	827	437	411	489	513	765	711	829	729	982	959	7.9596199281238	10.9606597228546	9.6620264769827	7.52162476853698	8.31881358852663	11.0801649267654	16.4870661234339	11.4586666661292	16.0423570789483	12.5138344141872	16.4163565070353
ENSMUSG00000019851	1009.22427680823	1091.04105298526	1331.9132147153	1256.46344685426	977.250970624062	1298.36749583583	1429.00362085072	1664.49965825287	1574.13838253981	1825.13541275912	1801.58813540687	2098.56292143341	1160.71007630382	1732.15468854047	-0.578990741771582	6.38817864351424e-07	6.25406424977029e-05	Perp	10	18720768	18732821	+	1952	protein_coding	PERP, TP53 apoptosis effector [Source:MGI Symbol;Acc:MGI:1929938]	-	1113	1507	1105	1239	1030	1048	1201	1853	1459	1895	1938	2276	49.5644174490787	53.7492025695917	65.7471076046713	61.0195128240865	47.1538704091932	60.914085683692	69.6550389572113	80.3651004723552	75.9795168682941	87.5386162809976	87.1859787536113
ENSMUSG00000035954	281.09571052161	284.524972676315	319.418101266565	273.80559374548	293.175291187219	348.130979322393	455.71056351859	508.422453627157	525.432071485188	391.031650438102	533.597311518856	348.53110030836	300.02510811993	460.454191816042	-0.620161867114113	6.55702706960582e-07	6.38204594024831e-05	Dock4	12	40495951	40896873	+	22923	protein_coding	dedicator of cytokinesis 4 [Source:MGI Symbol;Acc:MGI:1918006]	-	310	393	265	270	309	281	383	566	487	406	574	378	1.17556025533141	1.19360239724764	1.342667901639	1.13232097613407	1.20461137336402	1.39082063676725	1.89154494467957	2.09033967103113	2.15962604261139	1.59707332385307	2.19893871654871
ENSMUSG00000085468	23.5757692695544	19.5475172067698	38.5712424170947	17.2396114580488	37.951494004818	16.1057036697192	61.8719302949522	53.8963731760237	49.6301340622559	54.8985322043641	60.424782663285	53.4783169785314	25.4985563376675	55.7000115632354	-1.13388461502497	6.82644042692037e-07	6.60586353682508e-05	Gm15343	10	76400407	76406366	-	2012	lncRNA	predicted gene 15343 [Source:MGI Symbol;Acc:MGI:3705126]	-	26	27	32	17	40	13	52	60	46	57	65	58	1.12331103869847	0.934274239179311	1.84720965133101	0.812265837402738	1.77660937363672	0.733080447804285	2.92593526034169	2.52461501024137	2.32407909589681	2.55456616551061	2.83699171951219
ENSMUSG00000037370	707.273078086632	642.896121467094	678.61279627576	676.401226030501	655.61205893323	672.72285328135	824.562455661574	896.476340494528	936.499051435612	764.726922285353	845.017345245017	855.653071656503	672.253022345761	853.822531129765	-0.345473690199673	6.89102023544942e-07	6.60674399477749e-05	Enpp1	10	24513812	24588057	-	10257	protein_coding	ectonucleotide pyrophosphatase/phosphodiesterase 1 [Source:MGI Symbol;Acc:MGI:97370]	-	780	888	563	667	691	543	693	998	868	794	909	928	6.61041769482689	6.02741641688296	6.37502990580552	6.25147820345258	6.0202929689289	6.00642051967022	7.64895708832726	8.23724667674828	8.60241556845533	6.98024109723241	7.78244778687664
ENSMUSG00000075552	559.471139973657	792.03643793356	349.551884404921	629.752865614605	133.779016366983	162.295936979478	1997.74944163894	1454.30380286637	2035.91441251037	1373.42643725304	1862.01291807015	2022.95564570514	437.814546878867	1791.06044300733	-2.03149163185982	6.90627918933195e-07	6.60674399477749e-05	Cyp3a41b	5	145495474	145521540	-	2064	protein_coding	cytochrome P450, family 3, subfamily a, polypeptide 41B [Source:MGI Symbol;Acc:MGI:3714859]	-	617	1094	290	621	141	131	1679	1619	1887	1426	2003	2194	25.985443065825	36.9016865406309	16.3185847771109	28.9240530971992	6.10477066891654	7.20108377268452	92.0937905099578	66.4062631103078	92.9358459193004	62.2988613513232	85.2204737726298
ENSMUSG00000066072	1113.50171780819	1579.7289831545	1287.31521567054	1501.87438643354	805.520460252261	1231.46688059238	4396.4765853817	979.117446031098	5241.37372335738	6211.23919624464	7185.90107672605	15362.1075720571	1253.23460731857	6562.70259996633	-2.388622916065	7.09825274031448e-07	6.71366379240704e-05	Cyp4a10	4	115375461	115390846	+	2109	protein_coding	cytochrome P450, family 4, subfamily a, polypeptide 10 [Source:MGI Symbol;Acc:MGI:88611]	-	1228	2182	1068	1481	849	994	3695	1090	4858	6449	7730	16661	50.6146737883374	72.0305536493895	58.8151027461845	67.5080746060087	35.9741917109266	53.474417836245	198.347718052382	43.7544071966188	234.154214965962	275.73130334633	321.866370029984
ENSMUSG00000032420	622.944364930149	411.221843460934	390.533829473084	496.906447908464	518.986680515886	369.192284121256	848.359351928863	757.244043123134	854.501438637102	746.427411550565	900.794067703434	570.742727753637	468.297575068296	779.678173449456	-0.73372186792683	7.75497559752404e-07	7.25285175855586e-05	Nt5e	9	88209250	88254145	+	8602	protein_coding	5' nucleotidase, ecto [Source:MGI Symbol;Acc:MGI:99782]	-	687	568	324	490	547	298	713	843	792	775	969	619	6.94243710485362	4.5971373966517	4.37461420740406	5.47613170520269	5.68260962185285	3.9305478383623	9.38381499681364	8.29659752133331	9.35937379484032	8.12404912337949	9.89229426453437
ENSMUSG00000028715	1118.03551959079	1477.64750440804	2978.42312539503	1549.53684164109	884.269810312258	1743.13269717654	6244.30558053671	1642.94110898246	6517.73130152366	8577.65487389591	11494.6528866388	22486.7102495246	1625.17424975396	9493.99933351701	-2.54653255013445	8.05374897516987e-07	7.4904339774066e-05	Cyp4a14	4	115343397	115353339	-	2601	protein_coding	cytochrome P450, family 4, subfamily a, polypeptide 14 [Source:MGI Symbol;Acc:MGI:1096550]	-	1233	2041	2471	1528	932	1407	5248	1829	6041	8906	12365	24388	41.207605529811	54.6312627478879	110.338374152479	56.4755208516494	32.021044518393	61.3747881111403	228.424571847378	59.5312825689332	236.096491135893	308.754015900197	417.471138644176
ENSMUSG00000026473	10503.911969943	11651.7682194723	10877.0903616207	9999.98874045993	10000.2186702695	17898.3923781872	15794.0000525999	17655.5535795791	19083.8654628953	25152.1959388942	25065.1294607716	21826.5296468241	11821.8950566588	20762.879023594	-0.812629604523174	8.22321095556805e-07	7.60578865232955e-05	Glul	1	153775690	153785469	+	3782	protein_coding	glutamate-ammonia ligase (glutamine synthetase) [Source:MGI Symbol;Acc:MGI:95739]	-	11584	16094	9024	9861	10540	14447	13274	19655	17688	26115	26963	23672	266.251264750371	296.265484908709	277.122475095398	250.655176009088	249.045684491273	433.403494642846	397.346721653686	439.970349677877	475.420882837608	622.64253003408	626.064927629714
ENSMUSG00000014361	384.466391165041	427.149450073858	366.4268029624	390.426494785222	402.28583645107	381.581286944117	492.595752732888	520.998274034896	575.062205547444	470.008486240872	563.344896830011	496.057491973274	392.056043730285	519.677851226564	-0.403833372584286	8.47256964215646e-07	7.7448136733636e-05	Mertk	2	128540876	128644814	+	4336	protein_coding	MER proto-oncogene tyrosine kinase [Source:MGI Symbol;Acc:MGI:96965]	-	424	590	304	385	424	308	414	580	533	488	606	538	8.50024098230554	9.47330073668321	8.14288867055834	8.53588781974317	8.73849248925857	8.05930707462611	10.8093707508529	11.324280182777	12.4956538089772	10.1484759055301	12.2731499000605
ENSMUSG00000052534	404.41511900851	420.633611004934	432.721125866781	376.229167702123	423.15915815372	412.55379400127	530.670786760551	529.0827300113	514.642911906437	510.460036286193	594.951706223114	507.121971348143	411.61866262289	531.155023755956	-0.368354681050682	9.17864179892375e-07	8.21709317410602e-05	Pbx1	1	167946933	168259839	-	13844	protein_coding	pre B cell leukemia homeobox 1 [Source:MGI Symbol;Acc:MGI:97495]	Homeobox	446	581	359	371	446	333	446	589	477	530	640	550	2.80045064565084	2.92181778420366	3.01180635300853	2.5762592367938	2.87894390106122	2.72909656895006	3.64722548193349	3.60184973148021	3.50249752872139	3.4521094403477	4.05967316847226
ENSMUSG00000045776	183.165592017307	186.787386642467	159.106374970516	106.479953123242	122.393568165538	107.78432455889	264.145548566911	369.190156255763	248.15067031128	247.524960991607	311.420033726161	199.160628747634	144.286199912993	273.265333099893	-0.917410106373961	9.34312300036227e-07	8.29185067595136e-05	Lrtm1	14	28740165	28755602	+	7939	protein_coding	leucine-rich repeats and transmembrane domains 1 [Source:MGI Symbol;Acc:MGI:2442106]	-	202	258	132	105	129	87	222	411	230	257	335	216	2.21177132167385	2.26252033076758	1.93108911717115	1.27145425642363	1.45205759449762	1.24333944311387	3.16574928814242	4.38276218593634	2.94498497351328	2.91902354383509	3.70554159850708
ENSMUSG00000018547	357.263580469402	338.823631584009	345.935830428318	326.538522911277	384.258876798782	317.15847226524	468.798856465599	484.169085697947	475.801937422932	452.67210765002	476.890977019465	398.321257495269	344.996485742838	459.442370291872	-0.41134614891365	1.02252923202463e-06	8.96238841535303e-05	Pip4k2b	11	97605983	97635530	-	5204	protein_coding	phosphatidylinositol-5-phosphate 4-kinase, type II, beta [Source:MGI Symbol;Acc:MGI:1934234]	-	394	468	287	322	405	256	394	539	441	470	513	432	6.58132880835273	6.26104970534821	6.40528998068304	5.94834058058379	6.95468828882408	5.58134589386048	8.5713312505918	8.76846077032551	8.61434677821607	8.14387026428204	8.65670793249222
ENSMUSG00000021884	656.494498121438	535.022785770476	517.095718654176	525.301102074662	617.660564928412	597.149936061898	1056.58219426764	737.482039625258	762.793582217716	1012.25188327696	872.905706474225	728.411558845514	574.78743426851	861.73782745122	-0.583300256517329	1.18626257743234e-06	0.00010155068563913	Hacl1	14	31320687	31363243	-	4945	protein_coding	2-hydroxyacyl-CoA lyase 1 [Source:MGI Symbol;Acc:MGI:1929657]	-	724	739	429	518	651	482	888	821	707	1051	939	790	12.7270258251504	10.40439253612	10.0759309664248	10.0702605364246	11.7645312280175	11.0590291513328	20.3299361767949	14.055579217719	14.533632253254	19.1649061372739	16.6752358153204
ENSMUSG00000074375	36.270414260853	47.0588377200013	94.0174033916683	214.988095829785	16.1293849520476	23.5391053634358	1638.41630800287	631.485839045745	298.859720331411	329.391193226185	473.172528855571	519.108490670917	72.0005402529651	648.405680022116	-3.17124069640348	1.18893342006269e-06	0.00010155068563913	Sult2a3	7	13801371	13856969	-	1018	protein_coding	sulfotransferase family 2A, dehydroepiandrosterone (DHEA)-preferring, member 3 [Source:MGI Symbol;Acc:MGI:3645873]	-	40	65	78	212	17	19	1377	703	277	342	509	563	3.41559892679661	4.44533162336718	8.89899600445984	20.0200577458172	1.49231696993788	2.11759100488607	153.135368392453	58.4627759761913	27.6600550534209	30.2934408153675	43.9079026127578
ENSMUSG00000039519	233.03741162598	261.357544875699	174.77594220246	166.311545830588	213.477153777101	219.285349964639	304.600272221303	339.54715100895	296.701888415661	392.957914725975	444.354555585388	298.740943121451	211.374158046078	346.150454179788	-0.708832592533068	1.20604053196753e-06	0.000101971336089235	Cyp7b1	3	18126114	18297502	-	2166	protein_coding	cytochrome P450, family 7, subfamily b, polypeptide 1 [Source:MGI Symbol;Acc:MGI:104978]	-	257	361	145	164	225	177	256	378	275	408	478	324	10.314052225555	11.6034553656097	7.77505978300019	7.27884780392446	9.28290701114202	9.2715228849298	13.3804542795539	14.7742428549471	12.9061078702448	16.985251713102	19.3794805622329
ENSMUSG00000040660	5431.49453556273	4687.7842190309	5021.49362217552	5728.62147803044	5736.36831882823	3962.00310275093	9061.85809858376	7118.81262366647	8157.68355749385	6089.88454610867	7150.57581916905	7786.62736006376	5094.62754606312	7560.90700084759	-0.569384776690888	1.38440616036371e-06	0.000114734373914104	Cyp2b9	7	25872836	25910086	+	1876	protein_coding	cytochrome P450, family 2, subfamily b, polypeptide 9 [Source:MGI Symbol;Acc:MGI:88600]	-	5990	6475	4166	5649	6046	3198	7616	7925	7561	6323	7692	8445	277.554736777704	240.295437608709	257.917386057092	289.478280056503	288.001827149405	193.411318657584	459.603626382214	357.633606963394	409.701404847044	303.920940330504	360.063525476901
ENSMUSG00000018427	195.860237008606	141.900495278773	182.008050155666	128.790038539541	215.374728477342	161.057036697192	240.348652299622	333.25924080508	275.123569258158	285.087114605119	293.757404947663	232.35406687224	170.83176435952	276.655008131314	-0.697490372280445	1.4515185276812e-06	0.000119117017999564	Ypel2	11	86827251	86884533	-	4847	protein_coding	yippee like 2 [Source:MGI Symbol;Acc:MGI:1925114]	-	216	196	151	127	227	130	202	371	255	296	316	252	3.87378387051502	2.81528027851393	3.61824619990572	2.51888270290291	4.18516680196441	3.04303251698416	4.71810601422414	6.4799667272701	5.34796073295368	5.50666894335861	5.72514843228037
ENSMUSG00000038121	609.34295958233	555.294285096015	655.71112109061	564.850798949009	644.226610731785	568.655229569317	974.482902145496	901.865977812131	894.421329078482	715.607182944606	896.146007498566	694.296080773003	599.680167503178	846.136580042047	-0.496469981696204	1.58482788335769e-06	0.000127555786515822	Fam210a	18	68393258	68433404	-	9813	protein_coding	family with sequence similarity 210, member A [Source:MGI Symbol;Acc:MGI:1914000]	-	672	767	544	557	679	459	819	1004	829	743	964	753	5.95281148330238	5.44166937659593	6.43859766780046	5.4567070556096	6.18340808767722	5.30697628883851	9.44868668755403	8.66171320732372	8.58763902330737	6.82743055467141	8.62676411264619
ENSMUSG00000078688	13.6014053478199	16.6515887316928	18.0802698830131	9.12685312484935	25.6172584532521	6.19450141143047	30.9359651474761	32.3378239056142	58.261461725257	28.8939643180864	69.7209030730212	47.9460772910971	14.8786461586763	44.6826992434253	-1.57386003284348	1.78152299187812e-06	0.000142700844052783	Mup2	4	60135932	60154289	-	1336	protein_coding	major urinary protein 2 [Source:MGI Symbol;Acc:MGI:97234]	-	15	23	15	9	27	5	26	36	54	30	75	52	0.975976714299853	1.19856050932196	1.30400419342183	0.647609624149735	1.80599789695811	0.424619374994882	2.20321173046687	2.28122398230792	4.10873707385767	2.0248137113959	4.92977948496532
ENSMUSG00000109674	48.9650592521515	89.773782727387	36.1605397660263	35.4933177077475	53.1320916067451	21.0613047988636	118.984481336446	106.89447346578	138.101242608017	81.8662322345781	137.582582064095	108.800713852874	47.4310159764868	115.371620926965	-1.26118817792418	2.11349575370771e-06	0.000163805705614911	Gm45470	8	27718714	27730360	+	7624	lncRNA	predicted gene 45470 [Source:MGI Symbol;Acc:MGI:5791306]	-	54	124	30	35	56	17	100	119	128	85	148	118	0.615694859010569	1.13234139454533	0.457017209446894	0.441328932395383	0.656394711917619	0.252989382079847	1.48493162881575	1.32140504256749	1.70666440656759	1.00532461116701	1.70471395243656
ENSMUSG00000044367	9.06760356521324	6.51583906892325	9.64281060427367	5.07047395824964	3.7951494004818	6.19450141143047	16.6578273871025	20.6602763841424	15.1048234102518	17.3363785908518	35.3252575569974	25.81711854136	6.71439633476201	21.816946978451	-1.71751597995289	2.15613802681368e-06	0.000166340583902708	Slc16a13	11	70107615	70111890	-	2601	protein_coding	solute carrier family 16 (monocarboxylic acid transporters), member 13 [Source:MGI Symbol;Acc:MGI:1916559]	-	10	9	8	5	4	5	14	23	14	18	38	28	0.334206046470487	0.240902187521309	0.357226626151288	0.184802097027649	0.137429375615421	0.218105146095026	0.609364330385537	0.748616456580351	0.547152934266264	0.624025632854653	1.28296831932703
ENSMUSG00000022656	676.443225964908	647.24001417971	707.541228088581	764.627472904045	648.021760132267	795.373981227673	951.875850691572	834.495511342101	899.815908867858	881.265911701635	980.740703227165	982.894584467491	706.541280416197	921.84807838297	-0.385796242989288	2.21397233177812e-06	0.000170018856909621	Nectin3	16	46208069	46318888	-	12747	protein_coding	nectin cell adhesion molecule 3 [Source:MGI Symbol;Acc:MGI:1930171]	-	746	894	587	754	683	642	800	929	834	915	1055	1066	5.08727830426628	4.88279081988942	5.34840520182833	5.6864418576004	4.78820407706537	5.71430349675391	7.10511884402059	6.16992115420966	6.65088002897122	6.47266879359536	7.26803753925779
ENSMUSG00000095532	120.599127417336	113.665192646772	77.1424848341894	63.8879718739454	160.345062170356	75.5729172194518	310.549496288125	325.174784828677	118.680755366264	242.709300271926	198.00736472738	220.367547549466	101.868792693675	235.91487483864	-1.20688222544553	2.34021726482304e-06	0.000178893046714167	Mup-ps13	4	61452467	61455210	+	545	unprocessed_pseudogene	major urinary protein, pseudogene 13 [Source:MGI Symbol;Acc:MGI:3802118]	-	133	157	64	63	169	61	261	362	110	252	213	239	21.2133761970046	20.0558806502832	13.6388470402862	11.1127434955015	27.7108684449059	12.6990020493882	54.2167337732446	56.2320548935547	20.5171593739084	41.6940722839804	34.3206725009813
ENSMUSG00000033295	2437.37183832932	2119.0956616376	2357.66719274491	2235.06492079644	2284.67993909004	2101.17487875722	2975.80187822453	3324.5079520744	3011.25443842949	2494.51225279479	2979.40659132044	2780.87248288363	2255.84240522592	2927.72593262121	-0.376136214533215	2.41482005593261e-06	0.000183756829801672	Ptprf	4	118065410	118148602	-	9148	protein_coding	protein tyrosine phosphatase, receptor type, F [Source:MGI Symbol;Acc:MGI:102695]	-	2688	2927	1956	2204	2408	1696	2501	3701	2791	2590	3205	3016	25.5421683802563	22.2758945267641	24.8334398944543	23.1612864151527	23.5228674242869	21.0346820845738	30.9511564975583	34.2503343310768	31.0137819869769	25.5295926130321	30.7662500817422
ENSMUSG00000030865	28.109571052161	21.7194635630775	19.2856212085473	25.3523697912482	16.1293849520476	9.91120225828876	70.2008439885034	60.1842833798932	42.07772235713	40.4515500453209	59.4951706223114	28.5832383850771	20.0846021375617	50.165468129706	-1.30145992459309	2.59090451637437e-06	0.00019537987616497	Chp2	7	121818719	121822047	+	1603	protein_coding	calcineurin-like EF hand protein 2 [Source:MGI Symbol;Acc:MGI:1917511]	-	31	30	16	25	17	8	59	67	39	42	64	31	1.68105849862519	1.3029457054334	1.15925945679289	1.49928338854933	0.947709716404718	0.566229804110455	4.1668496914996	3.53845084051339	2.47315954456089	2.3625773960043	3.5060583496151
ENSMUSG00000029338	415.296243286766	356.199202434471	408.614099356097	464.455414575667	354.846468945048	384.059087508689	485.456683852702	549.743006395442	551.326054474191	493.123657695341	559.626448666117	591.949646555468	397.24508601779	538.537582939877	-0.441426742706135	2.62786197123249e-06	0.000197278193992839	Antxr2	5	98030642	98178902	-	6655	protein_coding	anthrax toxin receptor 2 [Source:MGI Symbol;Acc:MGI:1919164]	-	458	492	339	458	374	310	408	612	511	512	602	642	5.98235351624852	5.14701731619532	5.91624057317825	6.6159872727562	5.02207826577442	5.2850596648499	6.94067084168482	7.78529813466228	7.80537709150551	6.93732718574284	7.94366863197001
ENSMUSG00000064225	2977.80101081603	3258.6435165804	3399.09073800647	2432.81340516818	2719.22454544521	5161.25857600387	4608.26896216057	4905.46823190443	5095.72006904424	7209.04409736255	8213.1223820019	7343.12614512111	3324.80529867002	6229.1249812658	-0.906031096777689	2.77390113184391e-06	0.000207311959143745	Paqr9	9	95441710	95450076	+	8367	protein_coding	progestin and adipoQ receptor family member IX [Source:MGI Symbol;Acc:MGI:1922802]	-	3284	4501	2820	2399	2866	4166	3873	5461	4723	7485	8835	7964	34.1183511394791	37.4522428114803	39.1447502394375	27.5637131643606	30.6102129773629	56.4918447826345	52.4043180024233	55.2553448322923	57.3811470702198	80.6663325023327	92.7276968049995
ENSMUSG00000076435	1624.91455888621	1801.99149361666	1969.5440659229	2041.3728155913	1673.66088561247	2923.80466619518	2867.52600020836	2841.23713926272	2949.7562288306	3292.94880011791	3579.00635774842	4187.90544338775	2005.88141430412	3286.39666159263	-0.712944955848954	2.79341659523473e-06	0.000207842609870331	Acsf2	11	94447928	94492697	-	3432	protein_coding	acyl-CoA synthetase family member 2 [Source:MGI Symbol;Acc:MGI:2388287]	-	1792	2489	1634	2013	1764	2360	2410	3163	2734	3419	3850	4542	45.3884530580002	50.4912594493052	55.2966676445317	56.3863183009688	45.9315642293962	78.0191086587333	79.4985319312355	78.0232072752313	80.978975900362	89.8301444628477	98.5113199645208
ENSMUSG00000018846	1181.50874454728	1066.42566094711	1195.70851492994	1165.19491560577	1034.17821163129	1318.1899003524	1682.44056609735	1275.54749849923	1954.99571566973	1605.54128394167	2035.85036973222	1584.98667044992	1160.20099133563	1689.89368406502	-0.543033064467329	2.96463979042199e-06	0.000217929895570974	Pank3	11	35660311	35682112	+	7376	protein_coding	pantothenate kinase 3 [Source:MGI Symbol;Acc:MGI:2387464]	-	1303	1473	992	1149	1090	1064	1414	1420	1812	1667	2190	1719	15.3560020974955	13.9033810359624	15.6201410483755	14.9753286949534	13.2058245835657	16.3665439271346	21.7029038715579	16.298187971936	24.9722879709494	20.3790984924726	26.0732935797016
ENSMUSG00000033623	425.270607208501	503.167572544629	497.810097445628	409.694295826571	520.884255216126	460.870905010427	704.388129511763	649.451296771086	627.929087483325	555.727247051195	646.080368476663	602.092085982431	469.616288875314	630.944702546077	-0.42474984925785	3.12303622232018e-06	0.000228308949335642	Pcgf3	5	108609098	108654842	+	9544	protein_coding	polycomb group ring finger 3 [Source:MGI Symbol;Acc:MGI:1916837]	-	469	695	413	404	549	372	592	723	582	577	695	653	4.2716638275556	5.06982490303777	5.02589959343374	4.06937935383574	5.14045838958152	4.42230579248651	7.02232008900885	6.41327337356432	6.19888533663224	5.4514955131712	6.39480140734843
ENSMUSG00000020140	86.1422338695258	86.87785425231	86.7852954384631	82.1416781236441	104.366608513249	86.7230197600266	93.9977402557927	132.944387167525	162.916309639145	258.119414574905	288.179732701821	183.485949633237	88.8394483262032	186.607255662071	-1.07253793689715	3.25955925928113e-06	0.000234198633303113	Lgr5	10	115286216	115423685	-	10264	protein_coding	leucine rich repeat containing G protein coupled receptor 5 [Source:MGI Symbol;Acc:MGI:1341817]	-	95	120	72	81	110	70	79	148	151	268	310	199	0.80456589100375	0.813960236091094	0.814723118820683	0.758657260403002	0.957714308683943	0.773780279608756	0.871364361174213	1.22072252417776	1.49548256100385	2.35444433533995	2.6522700331167
ENSMUSG00000022790	261.146982678141	241.81002766893	214.552535945089	252.509603120832	263.762883333485	304.769469442379	354.57375438261	338.648878122683	308.569963952287	444.96705049853	453.650675995125	384.490658276683	256.425250364809	380.816830204653	-0.572644955507684	3.42247233423771e-06	0.000242778005709634	Igsf11	16	38713033	38847521	+	4493	protein_coding	immunoglobulin superfamily, member 11 [Source:MGI Symbol;Acc:MGI:2388477]	-	288	334	178	249	278	246	298	377	286	462	488	417	5.57199507986833	5.17545616574268	4.60127055759712	5.32770502282927	5.52927654469436	6.21205009162332	7.50877672813534	7.10357250548381	6.47069103779839	9.27205146310789	9.53797305810185
ENSMUSG00000083287	29.0163314086824	23.8914099193853	39.7765937426289	16.2255166663988	18.975747002409	12.3890028228609	53.5430166014009	44.9136443133531	56.1036298095067	81.8662322345781	58.5655585813378	38.72567781204	23.3791002603942	55.6196265587028	-1.25014562409259	3.46910707525389e-06	0.00024504777023977	Idi1-ps1	2	53586133	53586816	-	684	processed_pseudogene	isopentenyl-diphosphate delta isomerase, pseudogene 1 [Source:MGI Symbol;Acc:MGI:3649894]	-	32	33	33	16	20	10	45	50	52	85	63	42	4.06675989178824	3.35889497425544	5.60340515395531	2.2487497280417	2.61296641795109	1.65874703214375	7.4481044329548	6.18850560502636	7.72802095503141	11.2055480051714	8.08829784971855
ENSMUSG00000010025	5207.52472750196	6026.42715663524	6084.61349129669	6272.1762863548	5056.08778879187	4928.34532293409	9138.00816663909	6238.50519512475	8232.12875858724	7672.31065859587	10410.7252468635	12392.2168998528	5595.86246225244	9013.98248761054	-0.687785341142649	3.59702598134565e-06	0.000252244091049145	Aldh3a2	11	61114243	61158290	-	5619	protein_coding	aldehyde dehydrogenase family 3, subfamily A2 [Source:MGI Symbol;Acc:MGI:1353452]	-	5743	8324	5048	6185	5329	3978	7680	6945	7630	7966	11199	13440	88.8452961383323	103.136318700838	104.340881449529	105.817601824942	84.7513495303681	80.323385915743	154.73605963435	104.636957665083	138.034153088534	127.835521204087	175.022104061319
ENSMUSG00000082173	0.906760356521324	0	0	3.04228437494978	0.948787350120449	0	47.5937925345786	28.744732360546	2.15783191575026	2.88939643180864	11.1553444916834	11.0644793748686	0.816305346931926	17.2675961848726	-4.39230230428834	3.62627155932216e-06	0.000252244091049145	Mup-ps10	4	61199576	61202292	+	556	unprocessed_pseudogene	major urinary protein, pseudogene 10 [Source:MGI Symbol;Acc:MGI:3649623]	-	1	0	0	3	1	0	40	32	2	3	12	12	0.156343512026931	0	0	0.518708907592353	0.160725632183322	0	8.14468973963403	4.87244642743946	0.365658988187706	0.486537970939734	1.89530514875214
ENSMUSG00000022040	4912.82761163253	5168.50834589368	5313.18864295479	5784.39669157119	5229.71587386391	6375.38085264424	8136.15883378621	6730.7587367991	8160.92030536748	7232.15926881702	7845.92562581732	11837.1488512136	5464.00300309339	8323.84527030011	-0.607413141600469	3.63125416300365e-06	0.000252244091049145	Ephx2	14	66321823	66361949	-	2484	protein_coding	epoxide hydrolase 2, cytoplasmic [Source:MGI Symbol;Acc:MGI:99500]	-	5418	7139	4408	5704	5512	5146	6838	7493	7564	7509	8440	12838	189.60162897666	200.089535881854	206.102937397481	220.752264969427	198.297642767523	235.046858435975	311.649798434252	255.373616658199	309.542993192111	272.584269300224	298.375763326631
ENSMUSG00000110344	60.7529438869287	55.7466231452323	53.0354583235052	58.8174979156958	60.7223904077087	65.661714961163	90.4282058156993	110.487565010849	71.2084532197585	159.879935893411	92.031592056388	132.773752498423	59.122771440039	109.468250749088	-0.893586488417385	3.83221920006492e-06	0.000264013093120522	Smim36	11	90078509	90142081	+	2187	protein_coding	small integral membrane protein 36 [Source:MGI Symbol;Acc:MGI:5804831]	-	67	77	44	58	64	53	76	123	66	166	99	144	2.66305830362471	2.45121004979958	2.33667375418713	2.54950843652465	2.61511700759549	2.7495609240638	3.93417935114284	4.76132925068201	3.06772341804666	6.84430857580455	3.97520105959124
ENSMUSG00000087141	579.419867817126	683.439120118172	612.318473371378	625.696486448005	910.835856115631	768.118175017379	1136.30179676306	1358.1886040358	1359.43410692266	937.127576049935	1257.7650914373	801.252714730066	696.637996481282	1141.6783149898	-0.712601439194183	3.98277743394312e-06	0.000271995525815419	Plcxd2	16	45779626	45830581	-	7140	protein_coding	phosphatidylinositol-specific phospholipase C, X domain containing 2 [Source:MGI Symbol;Acc:MGI:3647874]	-	639	944	508	617	960	620	955	1512	1260	973	1353	869	7.77960060601907	9.20475786986182	8.26341734850675	8.30738226738431	12.0152539823768	9.85212102789246	15.142392709912	17.9277367080199	17.9387997734439	12.2881047536295	16.6407261162637
ENSMUSG00000063415	38.9906953304169	42.7149450073858	55.4461609745736	11.1550427081492	15.1805976019272	24.7780056457219	64.2516199216811	67.3704664700297	135.943410692266	78.0137036588333	144.08986635091	72.8411558845514	31.3775745446958	93.751703829712	-1.57898253068585	3.99682810767535e-06	0.000271995525815419	Cyp26b1	6	84548396	84570890	-	5352	protein_coding	cytochrome P450, family 26, subfamily b, polypeptide 1 [Source:MGI Symbol;Acc:MGI:2176159]	-	43	59	46	11	16	20	54	75	126	81	155	79	0.69840446291851	0.76749312395849	0.998242173778423	0.197584932662857	0.267155310893654	0.423984667408941	1.14226534352939	1.18636150051514	2.39318068726438	1.36470628171661	2.5432454801859
ENSMUSG00000023044	2125.44627568598	1317.64745616004	1642.89385670313	2252.30453225449	2936.49684862279	2290.72662194699	4655.86275469515	2561.87427163366	4485.05363688691	4211.77686543306	4218.57944193827	3058.40650720325	2094.25259856224	3865.25891296505	-0.884150632189587	4.01794104095073e-06	0.000272325307556908	Csad	15	102085434	102113159	-	3831	protein_coding	cysteine sulfinic acid decarboxylase [Source:MGI Symbol;Acc:MGI:2180098]	-	2344	1820	1363	2221	3095	1849	3913	2852	4157	4373	4538	3317	53.1863406051334	33.0748453647763	41.3216724630115	55.7331576587501	72.195218578362	54.7596948970168	115.634397343125	63.0244776930622	110.303405654704	102.928964072672	104.021958787103
ENSMUSG00000035513	12.6946449912985	32.5791953446163	28.928431812821	18.2537062496987	18.975747002409	12.3890028228609	51.163326974672	46.7101900858872	53.9457978937565	31.783360749895	46.4806020486808	64.5427963534	20.6367880372841	49.1043456843819	-1.23533028909763	4.2546022711955e-06	0.000284905186488335	Ntng2	2	29084553	29143017	-	3990	protein_coding	netrin G2 [Source:MGI Symbol;Acc:MGI:2159341]	-	14	45	24	18	20	10	43	52	50	33	50	70	0.305006991884118	0.785196227748026	0.698606356856766	0.4336874475509	0.447937100220187	0.284356634081786	1.22007044044593	1.10332214215327	1.27384960797221	0.745781010092083	1.10044868703654
ENSMUSG00000069456	2163.53021065988	1884.52545515636	2070.79357726777	2136.6977260064	2501.0034549175	2176.74779597667	3751.58069653816	3421.52142379124	3448.21540136891	2461.76575990096	2921.77064478008	2674.83788887448	2155.54970333076	3113.28196920897	-0.530256130319085	4.30612970678694e-06	0.000286983755852084	Rdh16	10	127637021	127682434	+	6217	protein_coding	retinol dehydrogenase 16 [Source:MGI Symbol;Acc:MGI:1201375]	-	2386	2603	1718	2107	2636	1757	3153	3809	3196	2556	3143	2901	33.3613969038313	29.1495521795227	32.0949334292323	32.5807375247001	37.8899884410475	32.0646980580018	57.4159359517482	51.8682972787166	52.2572982301623	37.0723621183534	44.3952188875335
ENSMUSG00000028995	265.680784460748	255.565687925545	231.427454502568	232.227707287833	259.967733933003	192.029543754345	359.333133636068	379.0711580047	340.937442688541	311.091682491397	368.126368225552	285.832383850771	239.48315197734	340.732028149505	-0.503571447904873	4.76376582318582e-06	0.0003103120764434	Fam126a	5	24120274	24235688	-	10117	protein_coding	family with sequence similarity 126, member A [Source:MGI Symbol;Acc:MGI:2149839]	-	293	353	192	229	274	155	302	422	316	323	396	310	2.51750606477051	2.4291903196957	2.20416278648492	2.17601044282853	2.42024174254582	1.73826589253613	3.37943842928098	3.53128351463803	3.17509249721396	2.87886333646749	3.43728959862649
ENSMUSG00000028007	197.673757721649	209.230832324313	220.57929257276	171.382019788838	202.091705575656	221.763150529211	255.81663487336	297.328325354398	285.912728836909	253.303753855224	283.531672496953	276.611984371714	203.786793085404	275.417516631426	-0.438167737870075	4.84366603829353e-06	0.000314293849407256	Snx7	3	117575296	117662585	-	6147	protein_coding	sorting nexin 7 [Source:MGI Symbol;Acc:MGI:1923811]	-	218	289	183	169	213	179	215	331	265	263	305	300	3.08281835135192	3.27320507629205	3.45765823156353	2.64302173380011	3.0965373626495	3.30389379579554	3.95972104878742	4.5586543777465	4.38231619648419	3.85800522827262	4.35721825179474
ENSMUSG00000041997	548.590015695401	505.339518900937	547.229501792531	548.625282282611	611.96784082769	579.805332109892	746.032697979519	648.553023884819	742.294179018089	654.929857876625	722.3085558365	772.669476344989	556.92624860151	714.464631823423	-0.360106653019264	5.2625483539406e-06	0.000334976885044711	Tlk1	2	70542751	70656072	-	6474	protein_coding	tousled-like kinase 1 [Source:MGI Symbol;Acc:MGI:2441683]	-	605	698	454	541	645	468	627	722	688	680	777	838	8.12339057392941	7.50622043113585	8.14474224585366	8.03344478262535	8.90321690046077	8.20180460231078	10.9643828371691	9.44139980238201	10.8028113556894	9.47123241957031	10.5395243528307
ENSMUSG00000021981	865.956140477864	867.330578285562	881.111818965507	895.445701026886	826.393781954911	830.063189131684	1098.2267627354	1015.04836148178	1081.07378979088	945.795765345361	1072.77229528355	1092.61733826827	861.050201640402	1050.92238548421	-0.286780980606786	5.6034818259695e-06	0.000351837752841936	Cab39l	14	59678421	59823213	+	6841	protein_coding	calcium binding protein 39-like [Source:MGI Symbol;Acc:MGI:1914081]	-	955	1198	731	883	871	670	923	1130	1002	982	1154	1185	12.1349624347405	12.192024143839	12.4105770049491	12.4084734573235	11.3778053283454	11.1119805568022	15.2746566222164	13.9839782260984	14.8891251445132	12.9438113253095	14.8135417673213
ENSMUSG00000030259	477.862707886738	452.488824230781	466.470962981739	421.86343332637	481.035186511068	408.837093154411	534.240321200645	594.656650708795	657.059818345954	558.616643483003	647.93959255861	551.379888847617	451.426368015184	590.648819190771	-0.386911618779835	5.61141389455809e-06	0.000351837752841936	Rassf8	6	145692474	145766805	+	5559	protein_coding	Ras association (RalGDS/AF-6) domain family (N-terminal) member 8 [Source:MGI Symbol;Acc:MGI:1918573]	-	527	625	387	416	507	330	449	662	609	580	697	598	8.24078523943786	7.8274793345991	8.08552972516968	7.19405741383228	8.15025542497231	6.73524698858585	9.14405884763985	10.0816867997869	11.1363191254102	9.40809287453651	11.0105443860738
ENSMUSG00000003585	7905.1367881529	7316.56329228204	7060.9480649794	7631.0633071657	8341.73838225899	8160.63615941851	10154.1356372523	8336.87065744461	10273.437750887	9674.66238583926	9725.60117266597	10317.6270170649	7736.01433237626	9747.05577019235	-0.333319916809234	5.9795224167176e-06	0.000366678332521133	Sec14l2	11	4047039	4073415	-	3505	protein_coding	SEC14-like lipid binding 2 [Source:MGI Symbol;Acc:MGI:1915065]	-	8718	10106	5858	7525	8792	6587	8534	9281	9522	10045	10462	11190	216.213843721836	200.738122553241	194.113406960094	206.393361719034	224.160760494895	213.223909366617	275.647438832728	224.170590789448	276.160273373891	258.423613738263	262.11953046201
ENSMUSG00000045180	244.825296260757	189.683315117544	202.499022689747	206.875337496585	235.299262829871	177.162740366912	293.891668901023	303.616235558267	315.043459699538	279.308321741502	353.252575569974	257.249145465694	209.390829126903	300.393567822666	-0.518549563498135	6.09773170719391e-06	0.000372562505511435	Shroom2	X	151392505	151552461	-	8375	protein_coding	shroom family member 2 [Source:MGI Symbol;Acc:MGI:107194]	-	270	262	168	204	248	143	247	338	292	290	380	279	2.80242245080393	2.17798589071504	2.32980006531456	2.34165329889573	2.64622519050674	1.9372580860662	3.33888516812961	3.41667579185016	3.54420704777615	3.12236347997304	3.98447832665026
ENSMUSG00000028124	2723.00135063354	2565.79262891822	2313.06919370015	2373.99590725248	2892.85263051725	2870.53195405688	3299.43966745966	3064.90708794322	3902.43901963434	3333.40035016323	3467.45291283159	3489.92120282313	2623.20727751309	3426.26004014253	-0.385161770280195	6.2489434204727e-06	0.000380412952007758	Gclm	3	122039206	122064381	+	6291	protein_coding	glutamate-cysteine ligase, modifier subunit [Source:MGI Symbol;Acc:MGI:104995]	-	3003	3544	1919	2341	3049	2317	2773	3412	3617	3461	3730	3785	41.4944776727041	39.2204538061238	35.4282317281596	35.7732972652242	43.3109463686193	41.7871362495361	49.9021813077844	45.9157014435077	58.4453377454191	49.6080539440929	52.0669136053367
ENSMUSG00000002588	14023.9556739588	12716.7459161819	11313.4275414641	13829.2106737301	13283.9716890364	12245.2903901158	18123.7161971675	14468.4813791036	16674.6461289601	15500.6487245094	17654.2622701299	17282.7167835447	12902.1003140812	16617.4119139025	-0.364967865440442	6.60078830659931e-06	0.00039185743631482	Pon1	6	5168090	5193946	-	2898	protein_coding	paraoxonase 1 [Source:MGI Symbol;Acc:MGI:103295]	-	15466	17565	9386	13637	14001	9884	15232	16107	15455	16094	18991	18744	463.910582780101	421.976591090962	376.163242885551	452.37406893229	431.738331389398	386.964046768283	595.042376185668	470.53091573243	542.115316134782	500.767219920987	575.469274340154
ENSMUSG00000049404	343.662175121582	340.271595821548	249.507724385581	320.453954161377	374.771003297577	401.403691460695	352.194064755882	577.589465869721	577.220037463194	667.450575747796	557.76722458417	521.874610514634	338.345024041393	542.349329822566	-0.681354937443028	6.67887140540462e-06	0.000395091824020773	Rarres1	3	67386305	67422856	-	1325	protein_coding	retinoic acid receptor responder (tazarotene induced) 1 [Source:MGI Symbol;Acc:MGI:1924461]	-	379	470	207	316	395	324	296	643	535	693	600	566	24.8644001723494	24.6956559479392	18.1446524628525	22.927064208389	26.6404251623406	27.743764700043	25.2909520488681	41.0834570137034	41.0448764627604	47.1615025174458	39.7656476492901
ENSMUSG00000078673	0	2.895928475077	0	0	0.948787350120449	2.47780056457219	5.94922406682232	13.4740932940059	3.23674787362539	85.7187608103229	154.31559880162	13.8305992185857	1.05375273162827	46.0875040108304	-5.42204292002969	6.82750352535519e-06	0.000401049952694636	Mup19	4	61696561	61700506	-	1064	protein_coding	major urinary protein 19 [Source:MGI Symbol;Acc:MGI:3705235]	-	0	4	0	0	1	2	5	15	3	89	166	15	0	0.261732075916009	0	0	0.083988206291285	0.213267475561339	0.532007459496772	1.1934975095408	0.286616161793747	7.54255794297675	13.7005861536049
ENSMUSG00000019906	158.683062391232	191.855261473851	184.418752806734	134.87460728944	210.63079172674	180.87944121377	273.664307073827	235.34749620197	262.176577763656	232.114846688627	292.827792906689	251.71690577826	176.890319483628	257.974654402172	-0.542628033865464	7.11253387019854e-06	0.000414881287529595	Lin7a	10	107107547	107257335	+	3311	protein_coding	lin-7 homolog A, crumbs cell polarity complex component [Source:MGI Symbol;Acc:MGI:2135609]	-	175	265	153	133	222	146	230	262	243	241	315	273	4.59444993060114	5.57218182764103	5.36693625629656	3.86162149387288	5.99175059850554	5.00299346475395	7.86426248795228	6.69906199012724	7.46050356026346	6.56338890104103	8.35456920750149
ENSMUSG00000042323	532.268329278017	560.3621599274	565.309771675544	501.976921866714	533.218490767692	500.515714043582	703.198284698399	620.70656441054	753.08333859684	633.740950710028	829.213940548465	681.387521502323	532.275231259825	703.555100077766	-0.401490302590741	7.51960563365226e-06	0.000430201241826299	Pbrm1	14	30741095	30843549	+	8846	protein_coding	polybromo 1 [Source:MGI Symbol;Acc:MGI:1923998]	HMG	587	774	469	495	562	404	591	691	698	658	892	739	5.76827319774514	6.09161730928007	6.15772223627268	5.37942066273146	5.67739766443444	5.18168121042816	7.56362330342749	6.61306815098819	8.0210188451159	6.70732321924635	8.85504163024643
ENSMUSG00000060317	560.377900330178	364.163005740933	357.98934368366	603.386401031707	516.140318465524	756.968072476804	773.399128686902	851.562696181175	1294.69914945016	772.431979436843	968.655746694508	1018.85414243581	526.504173621468	946.600473814233	-0.847358104611381	7.63555237989097e-06	0.000434784974121614	Acnat2	4	49379840	49408151	-	1744	protein_coding	acyl-coenzyme A amino acid N-acyltransferase 2 [Source:MGI Symbol;Acc:MGI:2444345]	-	618	503	297	595	544	611	650	948	1200	802	1042	1105	30.803257729673	20.0798327370471	19.7789920457276	32.7980276776954	27.8748380806745	39.7494377672961	42.1945365811889	46.0186360834685	69.9448615019603	41.4665748657643	52.4679294982725
ENSMUSG00000005677	845.100652277874	908.597559055409	477.319124911547	905.586648943385	808.366822302622	854.841194777405	1357.61293204885	835.393784228368	1526.66608039331	1367.64764438942	1658.42788109693	1677.19066524049	799.968667044707	1403.82316456623	-0.810612105910147	7.78389214552717e-06	0.000441504535756686	Nr1i3	1	171041539	171048270	+	4414	protein_coding	nuclear receptor subfamily 1, group I, member 3 [Source:MGI Symbol;Acc:MGI:1346307]	THR-like	932	1255	396	893	852	690	1141	930	1415	1420	1784	1819	18.3543174409287	19.7947482788947	10.4197438839296	19.448959544696	17.2491301932093	17.7358914655769	29.2646046220258	17.8370284796981	32.5870584919343	29.0085681027291	35.4923870689442
ENSMUSG00000019818	4155.68271393723	3874.75229965303	3818.55299929237	4375.81902596944	4116.78831217263	4768.52718651918	5079.4475082529	5329.45303422248	5132.40321161199	4981.31944843809	5505.16250664575	5018.6634364508	4185.02042292398	5174.408190937	-0.306532901650926	8.25996586581379e-06	0.000464027142817412	Cd164	10	41395410	41407044	+	4449	protein_coding	CD164 antigen [Source:MGI Symbol;Acc:MGI:1859568]	-	4583	5352	3168	4315	4339	3849	4269	5933	4757	5172	5922	5443	89.5451578971454	83.7514404811102	82.7021793727403	93.2385771005558	87.1539707871769	98.1571106198554	108.630829159163	112.897370951499	108.690552099995	104.825365883672	116.890357056755
ENSMUSG00000045991	1081.76510532994	976.651878219719	942.584736567752	951.220914567632	1262.83596301032	1812.51111298456	1984.66114869193	1869.30587632176	2262.48676366415	1783.72073056987	2091.62709219064	1584.06463050202	1171.26161844665	1929.31104032339	-0.720655583229697	8.3005987883042e-06	0.000464750248545153	Onecut2	18	64473091	64534058	+	16234	protein_coding	one cut domain, family member 2 [Source:MGI Symbol;Acc:MGI:1891408]	CUT	1193	1349	782	938	1331	1463	1668	2081	2097	1852	2250	1718	6.38806839198962	5.78528814397222	5.59468189842651	5.5546223801656	7.32676813714532	10.2248052549587	11.6321461470594	10.8522158829826	13.1308831900847	10.2869284040141	12.1710953404836
ENSMUSG00000029207	124.226168843421	116.561121121849	114.50837592575	124.733659372941	138.522953117586	113.978825970321	165.388429057661	167.078756845674	156.442813891894	161.806200181284	184.99279615375	188.096149372766	122.088517391978	170.634190917171	-0.482751170809208	8.46029759575784e-06	0.000470544325749442	Apbb2	5	66456046	66776127	-	10966	protein_coding	amyloid beta (A4) precursor protein-binding, family B, member 2 [Source:MGI Symbol;Acc:MGI:108405]	-	137	161	95	123	146	92	139	186	145	168	199	204	1.08599288693374	1.02215373729518	1.00616579870569	1.07828636307453	1.18977420373093	0.95186607002318	1.43501322687825	1.43594097591441	1.34412856226942	1.38143774057811	1.59359340141142
ENSMUSG00000029311	1908.73055047739	1932.30827499513	2063.56146931457	2041.3728155913	1711.61237961729	1874.45612709886	2589.10231388108	2586.12763956287	2512.79526589118	2564.82089930213	2568.5180692101	4004.41949375452	1922.00693618242	2804.29728026698	-0.545266825845319	8.55603880733765e-06	0.000474293528720661	Hsd17b11	5	104137628	104169785	-	3265	protein_coding	hydroxysteroid (17-beta) dehydrogenase 11 [Source:MGI Symbol;Acc:MGI:2149821]	-	2105	2669	1712	2013	1804	1513	2176	2879	2329	2663	2763	4343	56.0432831871606	56.9120166079246	60.8996451113546	59.2703964499004	49.3757018361546	52.576540079305	75.4510088027157	74.6500950910854	72.5115772771788	73.5458645060292	74.3139570713935
ENSMUSG00000038754	4.53380178260662	10.1357496627695	7.23210795320525	14.197327083099	10.4366608513249	19.8224045165775	14.2781377603736	22.4568221566766	28.0518149047534	78.0137036588333	66.0024549091267	36.8815979162286	11.0596753082638	40.947421884332	-1.90728344060262	9.01087018081668e-06	0.000496220321371881	Elovl3	19	46120336	46124133	+	1975	protein_coding	elongation of very long chain fatty acids (FEN1/Elo2, SUR4/Elo3, yeast)-like 3 [Source:MGI Symbol;Acc:MGI:1195976]	-	5	14	6	14	11	16	12	25	26	81	71	40	0.220068335916389	0.493514050993021	0.352840425804873	0.681456563155929	0.497720489333266	0.91915582378639	0.687865442314408	1.0716298313514	1.33821932487126	3.69818127582141	3.15692261823373
ENSMUSG00000096606	60.7529438869287	41.2669807698473	66.2943229043815	46.6483604158967	34.1563446043362	60.7061138320187	92.8078954424282	103.301381920712	101.418100040262	65.4929857876625	92.031592056388	90.35991489476	51.6375110689015	90.9019783570355	-0.82867340346025	9.0696750235985e-06	0.000497821080557582	Tpbgl	7	99273289	99276310	-	3022	protein_coding	trophoblast glycoprotein-like [Source:MGI Symbol;Acc:MGI:3646425]	-	67	57	55	46	36	49	78	115	94	68	99	98	1.92723643614402	1.3131640420379	2.11379281122073	1.4633244011231	1.06455468358087	1.83966133452448	2.92206241419961	3.22162707406601	3.16194595609568	2.02901253091655	2.8768248568253
ENSMUSG00000034785	474.235666460652	525.611018226476	448.390693098726	811.275833319942	383.310089448661	1670.03758052166	1241.00814033914	2128.00846756667	2293.77532644253	2610.08811006714	2421.63936673627	3951.86321672389	718.810146846019	2441.06377131261	-1.7644252483211	9.72125856512829e-06	0.000526678283620753	Dio1	4	107148662	107164366	-	1970	protein_coding	deiodinase, iodothyronine, type I [Source:MGI Symbol;Acc:MGI:94896]	-	523	726	372	800	404	1348	1043	2369	2126	2710	2605	4286	23.0775721701966	25.6571835393888	21.9316295125922	39.0392084766631	18.3263118799729	77.6354235300287	59.9387149432956	101.805377952917	109.7028936399	124.043308475999	116.12191503171
ENSMUSG00000020102	1816.24099411221	1913.48473990713	1806.82163697578	1993.71036038376	1700.22693141584	1648.97627572279	2702.1375711507	1924.99879527031	2691.89531489845	2204.60947746999	2645.67586861091	2624.12569173966	1813.24348975292	2465.57378652334	-0.44276772252828	9.89843142464764e-06	0.000534547227354923	Slc16a7	10	125055139	125225334	-	11839	protein_coding	solute carrier family 16 (monocarboxylic acid transporters), member 7 [Source:MGI Symbol;Acc:MGI:1330284]	-	2003	2643	1499	1966	1792	1331	2271	2143	2495	2289	2846	2846	14.7068811852359	15.542494736704	14.7055339922568	15.9641476491137	13.5264215792818	12.7555531130315	21.7165813448816	15.3242432264801	21.4228170282013	17.4341608527596	21.1102104630305
ENSMUSG00000062949	2191.63978171204	2013.39427229728	1822.49120420772	2058.61242704935	2317.88749634426	2929.99916760661	2878.23460352864	3090.05872875869	3418.00575454841	3176.40981070163	3975.02108720318	2905.34787585091	2222.33739153621	3240.51297676524	-0.544519486379666	1.03032590052201e-05	0.000554620125422477	Atp11c	X	59268650	59636304	-	7312	protein_coding	ATPase, class VI, type 11C [Source:MGI Symbol;Acc:MGI:1859661]	-	2417	2781	1512	2030	2443	2365	2419	3440	3168	3298	4276	3151	28.7339361767526	26.4791105348145	24.0165043658486	26.689294758449	29.8570722100197	36.6970558536332	37.4532087355619	39.8285179113863	44.0423049142322	40.6709901010457	51.3539911302386
ENSMUSG00000022041	10.8811242782559	14.479642375385	25.3123778362184	11.1550427081492	12.3342355515658	38.4059087508689	27.3664307073827	17.0671848390742	70.1295372618834	93.4238179618127	88.3131438924935	142.916191925386	18.7613885834072	73.202717764672	-1.98371223818422	1.05291931648746e-05	0.0005649654576063	Chrna2	14	66372488	66390397	+	3787	protein_coding	cholinergic receptor, nicotinic, alpha polypeptide 2 (neuronal) [Source:MGI Symbol;Acc:MGI:87886]	-	12	20	21	11	13	31	23	19	65	97	95	155	0.275448616911456	0.367682768384781	0.644047912166936	0.279238066969002	0.306766535363363	0.9287581745333	0.687577847837602	0.424746864763256	1.74477367746286	2.30965283414503	2.20293147515817
ENSMUSG00000053559	226.690089130331	175.203672742159	173.570590876926	150.086029164189	141.369315167947	168.490438390909	234.3994282328	303.616235558267	206.07294795415	297.60783247629	304.912749439346	256.327105517789	172.568355912077	267.156049863107	-0.631171837433559	1.07332149241783e-05	0.000573206771859376	Smagp	15	100519220	100534821	-	1464	protein_coding	small cell adhesion glycoprotein [Source:MGI Symbol;Acc:MGI:2448476]	-	250	242	144	148	149	136	197	338	191	309	328	278	14.8440902812455	11.5083450757277	11.4239318190922	9.71846962385236	9.09505073264696	10.5398417976872	15.2340190669671	19.5455326207275	13.2621317997205	19.0321424315414	19.6745793128204
ENSMUSG00000034926	12652.027254542	11940.6370848612	11890.790826395	13417.4881883202	11808.6073595991	11188.5084493257	15765.4437770792	15491.6141965618	15085.4029230101	13592.6839473718	15348.8244085154	13965.2170509799	12149.6765271739	14874.8643839197	-0.291862554834035	1.07512649401974e-05	0.000573206771859376	Dhcr24	4	106418235	106446310	+	4028	protein_coding	24-dehydrocholesterol reductase [Source:MGI Symbol;Acc:MGI:1922004]	-	13953	16493	9865	13231	12446	9031	13250	17246	13982	14113	16511	15146	301.115275313144	285.068206571501	284.447299367594	315.776968001743	276.121528622994	254.379811369079	372.40522164774	362.468946784363	352.858744898129	315.936757152689	359.961956325345
ENSMUSG00000036292	807.923477660499	710.226458512635	781.067658946168	806.205359361692	892.808896463342	905.636106351135	1108.93536605568	1005.16735973284	942.972547182863	1192.35759419303	1281.93500450262	1057.57982024785	817.311326215912	1098.15794865248	-0.427395921645805	1.08096965474675e-05	0.000574492475876677	Gramd1c	16	43800713	43883708	-	5018	protein_coding	GRAM domain containing 1C [Source:MGI Symbol;Acc:MGI:2443024]	-	891	981	648	795	941	731	932	1119	874	1238	1379	1147	15.4348247277986	13.6105895340731	14.9981791200039	15.2304843452884	16.757873227538	16.5281018545238	21.0268686008392	18.8786665446981	17.7052402706145	22.2464267610605	24.1327212845728
ENSMUSG00000001630	319.179645495506	297.556650814162	269.998696919663	294.087489578479	278.943480935412	213.090848553208	360.522978449433	445.543351588463	503.853752327685	470.008486240872	515.005070699383	307.039302652603	278.809468716072	433.662156993073	-0.634968592474699	1.11638703470496e-05	0.000591437827468222	Stk38l	6	146626493	146680310	+	4880	protein_coding	serine/threonine kinase 38 like [Source:MGI Symbol;Acc:MGI:1922250]	-	352	411	224	290	294	172	303	496	467	488	554	333	6.2701437347981	5.86354937122819	5.33116818224303	5.71288417077808	5.38378170885545	3.99893997618131	7.02930118369193	8.60466051468714	9.72787782796253	9.01717039474973	9.96925329814255
ENSMUSG00000025199	1501.59515039931	1687.60231885112	1562.13531789234	1706.72153434683	1692.63663261488	2051.61886746577	2163.1378706966	1956.43834628966	2261.40784770627	2314.40654187872	2497.86755409611	2258.07583242109	1700.38497026171	2241.88899884808	-0.399416120367498	1.12873663697607e-05	0.000596094007558877	Chuk	19	44061774	44095919	-	5087	protein_coding	conserved helix-loop-helix ubiquitous kinase [Source:MGI Symbol;Acc:MGI:99484]	-	1656	2331	1296	1683	1784	1656	1818	2178	2096	2403	2687	2449	28.2978376036226	31.9020890000821	29.5894880378138	31.8053091449924	31.3395709583578	36.9347237723089	40.4595908508944	36.2466624812236	41.8842352091838	42.5953616248941	46.3851127660626
ENSMUSG00000008845	125.132929199943	68.7783012830788	114.50837592575	118.649090623041	130.932654316622	182.118341496056	167.768118684389	288.345596491727	331.227199067665	165.658728757029	264.939431677481	230.509986976429	123.353282140748	241.408176942453	-0.975074125578409	1.15176860447624e-05	0.000606344597721281	Cd163	6	124281615	124307486	+	5461	protein_coding	CD163 antigen [Source:MGI Symbol;Acc:MGI:2135946]	-	138	95	95	117	138	147	141	321	307	172	285	250	2.19665354162285	1.21112791767031	2.02043840846119	2.05963815276187	2.25822309213733	3.05408710104358	2.92305025099958	4.97627923333458	5.71461856910236	2.84005366763771	4.58295266238271
ENSMUSG00000045414	464.261302538918	492.30784076309	467.676314307273	491.835973950215	561.682111271306	706.173160903074	742.463163539426	752.752678691798	754.162254554715	660.708650740242	739.971184614998	857.497151552314	530.656117288979	751.259180615582	-0.503563935395246	1.28809411020365e-05	0.000659449036664201	Dipk2a	9	94399917	94420134	-	3950	protein_coding	divergent protein kinase domain 2A [Source:MGI Symbol;Acc:MGI:1916111]	-	512	680	388	485	592	570	624	838	699	686	796	930	11.2674987989191	11.9853412384019	11.4085071010242	11.8038011832366	13.3932058947861	16.3724631111951	17.8845015001746	17.9605159734495	17.9887559247118	15.66019972354	17.6965521416482
ENSMUSG00000118663	105.184201356474	108.597317815388	109.686970623613	111.550427081492	112.905694664333	132.562330204612	166.578273871025	167.078756845674	172.626553260021	162.76933232522	145.019478391884	140.150072081669	113.414490290985	159.037077795915	-0.491049595326604	1.37860357241242e-05	0.000690994084004681	Spata5l1	2	122461120	122474750	+	4578	protein_coding	spermatogenesis associated 5-like 1 [Source:MGI Symbol;Acc:MGI:3036261]	-	116	150	91	110	119	107	140	186	160	169	156	152	2.20260619302948	2.28115112036888	2.30865900421512	2.30990511055398	2.32290317338955	2.65182127104711	3.46211582204627	3.43960872474388	3.55275486994084	3.32875010203736	2.99241275997825
ENSMUSG00000032076	389.906953304169	445.249003043089	443.569287796589	542.540713532711	444.981267206491	468.304306704144	659.174026603913	538.06545887397	572.904373631694	598.105061384388	612.614335001613	649.116123325623	455.758588597865	604.996563136867	-0.409119993493696	1.38773221734686e-05	0.00069299323183063	Cadm1	9	47441471	47769413	+	11798	protein_coding	cell adhesion molecule 1 [Source:MGI Symbol;Acc:MGI:1889272]	-	430	615	368	535	469	378	554	599	531	621	659	704	3.1682155327512	3.62915327166468	3.622710367223	4.35935897757873	3.55242064338463	3.63512767125641	5.31607033471994	4.29823658665703	4.57516939466798	4.74628141646006	4.90512083773647
ENSMUSG00000071533	534.08184999106	542.986589076938	503.836854073299	561.80851457406	572.118772122631	647.944847635628	684.160767684567	656.637479861223	747.688758807465	693.455143634073	828.284328507492	795.720475042631	560.462904578936	734.324492256242	-0.391217614463975	1.39087107039658e-05	0.00069299323183063	Pcnp	16	55827608	55850102	-	3115	protein_coding	PEST proteolytic signal containing nuclear protein [Source:MGI Symbol;Acc:MGI:1923552]	-	589	750	418	554	603	523	575	731	693	720	891	863	16.4365966910522	16.7626160979916	15.585201365608	17.097356078355	17.2989281704135	19.0493384687913	20.8977312179855	19.8669506037599	22.6149812874203	20.8422558080893	25.1184213341684
ENSMUSG00000090150	2645.0199599727	2798.19088904315	3104.98501457612	3097.04549369888	2428.89561630835	3618.82772455768	4129.95134718806	3430.50415265391	4914.46218812121	3712.8744148741	5086.83708820763	5807.92963185809	2948.82744969281	4513.75980381717	-0.614483787538662	1.40002704612514e-05	0.000695485245673027	Acad11	9	103940576	104004924	+	9798	protein_coding	acyl-Coenzyme A dehydrogenase family, member 11 [Source:MGI Symbol;Acc:MGI:2143169]	-	2917	3865	2576	3054	2560	2921	3471	3819	4555	3855	5472	6299	25.8793669797818	27.463169006786	30.5353294945375	29.9646245528202	23.3486870610792	33.8244218751792	40.1057390691109	32.9977333893191	47.2576362678313	35.477844327169	49.0434870579732
ENSMUSG00000072568	249.359098043364	205.610921730467	220.57929257276	225.129043746284	310.253463489387	179.640540931484	456.900408331954	431.17098540819	267.571157553032	467.119089809063	518.723518863278	281.222184111243	231.762060085624	403.784557346127	-0.799922852065106	1.4065661700399e-05	0.000696666398007039	Lratd2	15	60690843	60725627	-	5926	protein_coding	LRAT domain containing 1 [Source:MGI Symbol;Acc:MGI:3026924]	-	275	284	183	222	327	145	384	480	248	485	558	305	4.03390533056324	3.33653188373253	3.58660566139403	3.60137686364829	4.93112531868279	2.77614800283525	7.33599324236763	6.85727357489792	4.25413318960736	7.37989814622615	8.26885239889263
ENSMUSG00000028382	1009.22427680823	988.235592120027	973.923871031641	916.741691651534	935.504327218763	1077.8432455889	1538.46934368025	1302.49568508724	1575.21729849769	1063.29788690558	1409.291854116	1193.11969258999	983.57883406985	1346.98196014613	-0.453249139654161	1.43696941508451e-05	0.00070962551557315	Ptbp3	4	59471868	59549364	-	7480	protein_coding	polypyrimidine tract binding protein 3 [Source:MGI Symbol;Acc:MGI:1923334]	-	1113	1365	808	904	986	870	1293	1450	1460	1104	1516	1294	12.9344576016847	12.7048528668908	12.5459614861724	11.6183398382219	11.7797276969268	13.1963527257768	19.5697948240001	16.4111226178212	19.8413997494153	13.3087648607001	17.7979626633532
ENSMUSG00000089873	7.25408285217059	15.9276066129235	2.41070265106842	4.05637916659971	8.53908615108404	38.4059087508689	27.3664307073827	58.3877376073591	32.3674787362539	62.6035893558538	55.776722458417	64.5427963534	12.7656276974525	50.1741258697777	-1.99295415319422	1.61191869455502e-05	0.000775434794986943	Mup13	4	61180306	61184285	-	984	protein_coding	major urinary protein 13 [Source:MGI Symbol;Acc:MGI:3702003]	-	8	22	2	4	9	31	23	65	30	65	60	70	0.706723517780273	1.55656108563057	0.236063631763084	0.390788824690174	0.817348641712749	3.57439756804635	2.64619645300915	5.59229591868845	3.09918288768849	5.95646418352371	5.35462226984852
ENSMUSG00000043418	87.0489942260471	94.1176754400025	59.0622149511762	116.620901039742	71.1590512590337	122.651127946323	202.273618271959	158.99430086927	120.838587282014	135.801632295006	159.893271047462	227.743867132711	91.7766608103874	167.59087948307	-0.869471074986454	1.67401761102755e-05	0.000798425322684107	Lrit2	14	36789886	36795700	+	2909	protein_coding	leucine-rich repeat, immunoglobulin-like and transmembrane domains 2 [Source:MGI Symbol;Acc:MGI:2444885]	-	96	130	49	115	75	99	170	177	112	141	172	247	2.86868040493278	3.11127369720714	1.95634996031091	3.80041796166553	2.30397348299915	3.86124833374514	6.61598551211936	5.15111719896412	3.91377045589977	4.37064635840396	5.19227174245056
ENSMUSG00000069729	349.10273726071	355.475220315702	310.980641987826	417.80705415977	364.334342446252	449.720802469852	491.405907919524	488.660450129282	591.245944915571	448.819579074275	567.992957034879	524.640730358351	374.570133106685	518.79426157198	-0.471133488417941	1.73666774559281e-05	0.000825953259345717	Arid1b	17	5044607	5397931	+	12600	protein_coding	AT rich interactive domain 1B (SWI-like) [Source:MGI Symbol;Acc:MGI:1926129]	ARID	385	491	258	412	384	363	413	544	548	466	611	569	2.65610255432419	2.71299837357827	2.37817247313324	3.14343086984115	2.72345756933874	3.26867950877013	3.71081114192993	3.65510822477443	4.42110737273555	3.33492174916934	4.25836960260238
ENSMUSG00000033685	512.319601434548	495.203769238167	418.256909960371	552.68166144921	402.28583645107	510.426916301871	511.63326974672	789.581867028748	644.112826851452	1032.47765829962	795.747907073415	763.449076865931	481.862449139206	756.167100977648	-0.650765410555208	1.82801724802486e-05	0.000864486913818761	Ucp2	7	100142544	100151227	+	6989	protein_coding	uncoupling protein 2 (mitochondrial, proton carrier) [Source:MGI Symbol;Acc:MGI:109354]	-	565	684	347	545	424	412	430	879	597	1072	856	828	7.02729301304051	6.81364727721595	5.76645120462452	7.49650275092454	5.421391248165	6.68834144561977	6.96534705591538	10.6474527284122	8.68321070733451	13.8308866263725	10.7555199990043
ENSMUSG00000027809	2148.11528459902	2234.20881852191	2596.32675520069	2334.44621037813	2044.63673950957	3048.93359470608	3257.7950989919	2725.35993693427	3885.17636430834	3181.22547142131	4549.52132852488	4325.2893956257	2401.11123381923	3654.06126596773	-0.606239766587316	1.93625871895599e-05	0.000897919867424992	Etfdh	3	79511095	79536807	-	7505	protein_coding	electron transferring flavoprotein, dehydrogenase [Source:MGI Symbol;Acc:MGI:106100]	-	2369	3086	2154	2302	2155	2461	2738	3034	3601	3303	4894	4691	27.439046725575	28.6275255895576	33.3341349641972	29.4870866237772	25.6599917347652	37.2046460910905	41.3020960758081	34.2244727191594	48.7745727617552	39.6851616440484	57.2645637273382
ENSMUSG00000058997	1884.24802085131	2293.57535226098	2686.72810461575	2472.36310204252	1939.3213436462	3089.81730402152	3128.10201433518	2763.08739815748	3713.6287270062	4072.12270456231	4801.44619162873	5305.41786024948	2394.34220457305	3963.96748265656	-0.727723392486438	1.95853554925506e-05	0.000904820483459892	Vwa8	14	79086492	79439750	+	12639	protein_coding	von Willebrand factor A domain containing 8 [Source:MGI Symbol;Acc:MGI:1919008]	-	2078	3168	2229	2438	2044	2494	2629	3076	3442	4228	5165	5754	14.2918182453937	17.4506273905775	20.4829045745991	18.543778465882	14.4520052894681	22.3882421643001	23.5487152167434	20.6037135483595	27.6833855511591	30.1642506756878	35.886433577798
ENSMUSG00000024712	676.443225964908	642.896121467094	667.764634345952	739.275103112797	731.515046942866	623.166841989906	959.014919571758	812.038689185424	879.31650566823	758.948129421736	880.342602802014	906.365268791317	680.176828970587	866.004352573413	-0.347317235738788	1.96194872167697e-05	0.000904820483459892	Rfk	19	17371407	17378713	+	2603	protein_coding	riboflavin kinase [Source:MGI Symbol;Acc:MGI:1914688]	-	746	888	554	729	771	503	806	904	815	788	947	983	24.9126148845495	23.7507530495461	24.7189366048407	26.9234433680321	26.4691590863688	21.9245191664664	35.0550199880968	29.4012739284639	31.8276438546633	27.2974655054275	31.9483548015994
ENSMUSG00000016128	370.864985817221	327.239917683701	324.239506568702	276.84787812043	413.671284652516	336.980876781818	483.076994225973	479.677721266611	542.69472681119	448.819579074275	493.62399375699	402.931457234797	341.640741604065	475.137412061639	-0.474274798566002	1.9807214985693e-05	0.000910968643064525	Stard13	5	150960975	151157301	-	8594	protein_coding	StAR-related lipid transfer (START) domain containing 13 [Source:MGI Symbol;Acc:MGI:2385331]	-	409	452	269	273	436	272	406	534	503	466	531	437	4.13697230730419	3.66169082517263	3.6353909165209	3.05382777385882	4.53368220285691	3.59095377980312	5.34835258048065	5.26038818540728	5.94968105122641	4.88945939487244	5.42590092794378
ENSMUSG00000041058	1119.84904030383	1203.98226351326	1228.25300071936	1224.01241352146	1118.62028579201	1158.3717639375	1569.40530882773	1364.47651423967	1754.31734750496	1281.9288835791	1693.75313865393	1515.83367435699	1175.51479463124	1529.9524778604	-0.379938326154262	2.00055715224786e-05	0.000917570610569352	Wwp1	4	19608303	19708993	-	6453	protein_coding	WW domain containing E3 ubiquitin protein ligase 1 [Source:MGI Symbol;Acc:MGI:1861728]	-	1235	1663	1019	1207	1179	935	1319	1519	1626	1331	1822	1644	16.6364227442139	17.9419305188368	18.3403114299022	17.9813729125455	16.3272135923354	16.4394092195446	23.1404859996008	19.9281964035331	25.6141486304839	18.5988746248441	24.7947306866402
ENSMUSG00000023963	257.519941252056	247.601884619084	310.980641987826	490.821879158565	260.916521283123	364.236682992112	549.708303774383	505.727634968356	568.588709800193	433.409464771296	516.86429478133	840.900432490011	322.012925215461	569.199806764262	-0.823663261738014	2.03853054549795e-05	0.000929892094337363	Cyp39a1	17	43978316	44062322	+	3053	protein_coding	cytochrome P450, family 39, subfamily a, polypeptide 1 [Source:MGI Symbol;Acc:MGI:1927096]	-	284	342	258	484	275	294	462	563	527	450	556	912	8.08623187785801	7.79898146420934	9.81492733752992	15.2403801581759	8.04944289578447	10.9258890657052	17.1318599967186	15.6118178870017	17.5470801583453	13.2909488294706	15.9926589274113
ENSMUSG00000022003	160.496583104274	177.375619098466	128.97259183216	164.283356247288	176.474447122404	379.103486379545	371.231581769713	264.092228562516	447.750122518179	360.211421832144	440.636107421494	431.514695619874	197.784347297356	385.90602628732	-0.96727812968379	2.13833380596641e-05	0.000967509357991452	Slc25a30	14	75997557	76024477	-	4571	protein_coding	solute carrier family 25, member 30 [Source:MGI Symbol;Acc:MGI:1914804]	-	177	245	107	162	186	306	312	294	415	374	474	468	3.36602006247962	3.73158595218689	2.7187341567569	3.40706984063724	3.63631633731579	7.59532681723508	7.72738798137057	5.4451267694088	9.22906967123511	7.37786420397375	9.10625501572838
ENSMUSG00000023829	4629.91838039788	4290.31803582658	4663.50427849186	4241.95851347165	3858.71815293987	6261.40202667392	5434.02126263551	6547.51106800062	6064.5865992161	7650.15861928534	7775.27511070332	7871.45503527108	4657.63656463362	6890.50128251866	-0.565331774398134	2.15453113755052e-05	0.000970995509793177	Slc22a1	17	12867756	12894716	-	2016	protein_coding	solute carrier family 22 (organic cation transporter), member 1 [Source:MGI Symbol;Acc:MGI:108111]	-	5106	5926	3869	4183	4067	5054	4567	7289	5621	7943	8364	8537	220.163305882781	204.649037192271	222.896058588966	199.468618454878	180.278351798513	284.43364733685	256.466018238408	306.090117766323	283.428883920467	355.274724432029	364.331049060621
ENSMUSG00000018474	2362.11072873805	2688.14560699023	2167.22168331051	1923.73781975991	1926.98710809463	2991.94418172092	3106.68480769462	2763.98567104375	3599.26363547143	3451.86560386739	3754.70303349244	4148.25772562781	2343.35785476904	3470.79341286624	-0.566795113526052	2.38306465689322e-05	0.00105542024923411	Chd3	11	69234099	69260232	-	8443	protein_coding	chromodomain helicase DNA binding protein 3 [Source:MGI Symbol;Acc:MGI:1344395]	-	2605	3713	1798	1897	2031	2415	2611	3077	3336	3584	4039	4499	26.8204211713332	30.6172899011078	24.7335858907654	21.5997032461881	21.4967629970586	32.4531312627854	35.010589867531	30.8533689795561	40.1652340302244	38.2773169427728	42.0097166061658
ENSMUSG00000046070	1675.69313885141	1644.88737384374	1522.35872414971	1629.65033018143	1811.23505137994	1396.24061813643	2495.10457362528	1853.13696436895	2152.43733596088	2028.35629512966	1941.02994155291	2263.60807210853	1613.34420609044	2122.27886379104	-0.394423809197754	2.46716463321755e-05	0.00108406307413898	Igfals	17	25084971	25100984	+	3167	protein_coding	insulin-like growth factor binding protein, acid labile subunit [Source:MGI Symbol;Acc:MGI:107973]	-	1848	2272	1263	1607	1909	1127	2097	2063	1995	2106	2088	2455	50.723423582421	49.9457857732844	46.3179654319714	48.7803661996113	53.8663810868036	40.3749607570126	74.9617492699004	55.1471471500338	64.0347746885961	59.962617149804	57.8968744271792
ENSMUSG00000025810	671.909424182301	750.045475044943	735.264308575868	451.272182284218	677.434167986001	1001.03142808716	922.12973035746	1250.39585768375	1248.30576326152	1084.48679407218	1293.0903489943	1021.62026227953	714.492831026749	1136.67145944146	-0.670870964003743	2.51927779800673e-05	0.00108561991226866	Nrp1	8	129085085	129229844	+	9785	protein_coding	neuropilin 1 [Source:MGI Symbol;Acc:MGI:106206]	-	741	1036	610	445	714	808	775	1392	1157	1126	1391	1108	6.5828208054213	7.37118840599182	7.24041054315144	4.37196245670244	6.52074648611794	9.36886090698978	8.9666499969553	12.0434327331682	12.019698611612	10.3764270459767	12.4835753774852
ENSMUSG00000035093	990.182309321286	1049.05009009664	1012.49511344874	982.657853108779	1056.94910803418	1071.64874417747	1290.98162250044	1168.65302503345	1426.32689631092	1219.32529422325	1542.22637597523	1215.24865133973	1027.16386969785	1310.46031089717	-0.351261138856828	2.52107515299187e-05	0.00108561991226866	Secisbp2l	2	125578906	125624790	-	8222	protein_coding	SECIS binding protein 2-like [Source:MGI Symbol;Acc:MGI:1917604]	-	1092	1449	840	969	1114	865	1085	1301	1322	1266	1659	1318	11.5451564113567	12.269574428194	11.8657720426961	11.3298340180851	12.1078673028746	11.9364420948452	14.9396908669777	13.3958942394144	16.3446276700065	13.8843805883643	17.7190976488848
ENSMUSG00000017485	622.944364930149	696.470798256019	677.407444950226	648.006571864304	731.515046942866	660.333850458489	860.257800062508	787.785321256214	927.867723772611	830.219908073016	913.808636277065	756.072757282686	672.779679567009	846.002024454016	-0.329395889043536	2.61383582140973e-05	0.00111537498916492	Top2b	14	6034301	6104584	-	14613	protein_coding	topoisomerase (DNA) II beta [Source:MGI Symbol;Acc:MGI:98791]	-	687	962	562	639	771	533	723	877	860	862	983	820	4.0866929429926	4.58325767264075	4.46674457243686	4.20376777583982	4.71492651076561	4.1383201464635	5.60129258033259	5.08079994563191	5.98246430547573	5.3191000344038	5.9072700018259
ENSMUSG00000054611	896.785992599589	815.927847852945	829.281711967536	748.401956237646	802.6740982019	898.202704657419	1126.78303825615	1077.02919063421	1070.28463021213	967.947804655894	1193.62186061012	935.8705471243	831.879051919506	1061.9228452488	-0.352370737921409	2.67803109095187e-05	0.00112929265727016	Kdm2a	19	4364447	4448313	-	14446	protein_coding	lysine (K)-specific demethylase 2A [Source:MGI Symbol;Acc:MGI:1354736]	-	989	1127	688	738	846	725	947	1199	992	1005	1284	1015	5.95118342568302	5.43143881920621	5.53139935603468	4.91118161047014	5.2333850175732	5.69412054021934	7.421500377248	7.02657131769597	6.98047716505973	6.27319413451715	7.80530900661512
ENSMUSG00000087470	138.734334547763	167.963851554466	153.079618342845	94.3108156234432	116.700844064815	104.067623712032	226.070514539248	156.299482210469	168.31088942852	240.783035984053	265.869043718454	248.950785934543	129.142847974227	217.713958635881	-0.749875958576569	2.83441056759161e-05	0.00118188691119258	A630031M04Rik	4	127368641	127464295	+	7514	lncRNA	RIKEN cDNA A630031M04 gene [Source:MGI Symbol;Acc:MGI:2444470]	-	153	232	127	93	123	84	190	174	156	250	286	270	1.77000663842254	2.14958875019014	1.96302900812943	1.18984119393955	1.46282998852183	1.26836531113723	2.86267309054744	1.96042369733249	2.11044703216988	3.00012323487814	3.34247009508883
ENSMUSG00000019715	478.769468243259	467.692448724936	479.729827562615	478.652741658766	483.881548561429	556.266226746457	574.695044855036	605.435925344	570.746541715943	608.699514967687	631.206575821085	621.454924888451	490.83204358291	602.0397545987	-0.298460123146156	2.89150568413172e-05	0.0011981855608428	Gle1	2	29825438	29850383	+	6087	protein_coding	GLE1 RNA export mediator (yeast) [Source:MGI Symbol;Acc:MGI:1921662]	-	528	646	398	472	510	449	483	674	529	632	679	674	7.54024184963399	7.38869607312358	7.59405883313949	7.45445572735756	7.48732713354738	8.369110457103	8.98324355265007	9.37407622804939	8.8343259603845	9.36233233034636	9.79578310302696
ENSMUSG00000027495	1188.76282739946	1085.97317815388	1230.66370337043	1281.81581664551	1157.52056714695	1425.9742249113	1539.65918849362	1365.37478712593	1671.24081874858	1550.6427517373	1664.93516538375	1619.10214852243	1228.45171960458	1568.4924766686	-0.353867868764371	2.90171672796509e-05	0.00119944789488552	Fam210b	2	172187485	172197669	+	3617	protein_coding	family with sequence similarity 210, member B [Source:MGI Symbol;Acc:MGI:1914267]	-	1311	1500	1021	1264	1220	1151	1294	1520	1549	1610	1791	1756	31.507129503075	28.8722970114701	32.7847155849637	33.5950899376449	30.1419438270918	36.1046446904689	40.5018735059169	35.5768067870268	43.5335374098331	40.1372527938819	43.4830265852636
ENSMUSG00000025964	94.3030770782177	87.6018363710793	100.044160019339	95.3249104150932	56.9272410072269	87.9619200423127	160.629049804203	152.706390665401	230.888014985278	120.391517992027	159.893271047462	102.346434217534	87.0271908222115	154.475779785317	-0.827487365807593	2.93894879832955e-05	0.0012118458579516	Adam23	1	63485050	63635435	+	17907	protein_coding	a disintegrin and metallopeptidase domain 23 [Source:MGI Symbol;Acc:MGI:1345162]	-	104	121	83	94	60	71	135	170	214	125	172	111	0.504853255120638	0.470436622294781	0.538331069787083	0.504640687001485	0.299425201856014	0.449854195951466	0.853493622405945	0.803707412467152	1.21482015554046	0.629444518536727	0.843486820728692
ENSMUSG00000026827	429.804408991107	409.049897104626	588.211446860694	546.597092699311	474.393675060224	735.90676767794	812.664007527929	583.877376073591	922.473143983236	798.436547323121	1005.84022833345	1087.08509858084	530.660548065651	868.396066970361	-0.712728182204375	3.02819533761271e-05	0.00124252495458271	Gpd2	2	57127647	57260731	+	6549	protein_coding	glycerol phosphate dehydrogenase 2, mitochondrial [Source:MGI Symbol;Acc:MGI:99778]	-	474	565	488	539	500	594	683	650	855	829	1082	1179	6.29155512805398	6.00636947463993	8.65444094240181	7.91208633699327	6.82267914902483	10.2907662875535	11.8068775356793	8.40253349212008	13.2712604828731	11.4143140284739	14.5085816542996
ENSMUSG00000074785	118.785606704293	107.873335696618	185.624104132268	95.3249104150932	82.5444994604791	97.8731223006015	260.576014126818	283.854232060392	288.07056075266	125.207178711708	269.587491882349	148.44843161282	114.670929784892	229.290651524458	-1.00183506379972	3.10860062316342e-05	0.00126620639981457	Plxnc1	10	94626728	94780697	-	8349	protein_coding	plexin C1 [Source:MGI Symbol;Acc:MGI:1890127]	-	131	149	154	94	87	79	219	316	267	130	290	161	1.36392814013577	1.24248282391365	2.14230078469581	1.08235726220333	0.931203770508045	1.07356635080752	2.96960714294166	3.20423608933481	3.25085687593972	1.40403898828299	3.05025554143006
ENSMUSG00000038521	5744.32685856259	5712.94289920815	5548.23215143396	5678.93083323959	6216.45471798918	5848.84823267265	6653.61219633409	7047.84906565137	6908.29887827445	6262.28519987326	6604.89355111754	7072.04640043683	5791.62261551769	6758.16421528126	-0.222648759572478	3.24534487083312e-05	0.00131232653339655	C1s1	6	124507304	124519318	-	3129	protein_coding	complement component 1, s subcomponent 1 [Source:MGI Symbol;Acc:MGI:1355312]	-	6335	7891	4603	5600	6552	4721	5592	7846	6403	6502	7105	7670	175.993128370718	175.575966040319	170.855749864715	172.051992615271	187.123468900036	171.184602151021	202.325650314498	212.28271169251	208.017076183994	187.375014083294	199.402779203352
ENSMUSG00000040850	904.04007545176	870.226506760639	1086.02154430632	1040.46125623283	889.962534412981	1106.33795208148	1380.21998350278	1219.85457955067	1612.97935702332	1059.44535832983	1516.19723882797	1419.9415197748	982.841644874335	1368.10633950156	-0.478141189058353	3.47115735357423e-05	0.00139354065362557	Psme4	11	30721726	30830361	+	8382	protein_coding	proteasome (prosome, macropain) activator subunit 4 [Source:MGI Symbol;Acc:MGI:2143994]	-	997	1202	901	1026	938	893	1160	1358	1495	1100	1631	1540	10.339562360882	9.98378908336641	12.4845048259987	11.7673032923528	10.0003480674426	12.0875995251466	15.6674990887448	13.7158901893392	18.1307005584219	11.8335569484905	17.0875182919131
ENSMUSG00000024507	3536.36539043316	3984.79758170595	4234.39920660168	4228.7752811802	3538.02802859915	5042.32414890441	5323.36569499261	4729.40674619608	6195.13543011899	5387.76121317918	6113.1287814425	7721.16252376245	4094.11493957076	5911.66006494864	-0.530263455159628	3.66538651009955e-05	0.00146449249559849	Hsd17b4	18	50261268	50329336	+	3404	protein_coding	hydroxysteroid (17-beta) dehydrogenase 4 [Source:MGI Symbol;Acc:MGI:105089]	-	3900	5504	3513	4170	3729	4070	4474	5265	5742	5594	6576	8374	99.5932054874257	112.571242653906	119.862349261101	117.76703646994	97.8955084080066	135.656659454887	148.7975476916	130.942524648397	171.472581383172	148.184639213367	169.646514442712
ENSMUSG00000024431	1337.47152586895	1301.71984954711	1275.26170241519	1046.54582498272	1245.75779070815	1162.08846478436	1597.96158434848	1671.685841343	1738.13360813683	1362.83198366974	1737.44490457969	1451.29087800359	1228.14085971775	1593.22480001356	-0.374830617678979	3.88697419387987e-05	0.00154198661089438	Nr3c1	18	39543598	39652474	-	7684	protein_coding	nuclear receptor subfamily 3, group C, member 1 [Source:MGI Symbol;Acc:MGI:95824]	ESR-like	1475	1798	1058	1032	1313	938	1343	1861	1611	1415	1869	1574	16.6862720215104	16.2907439464078	15.9916213721276	12.91128845676	15.2699390696937	13.8500628038414	19.7869110687879	20.5036369306938	21.3122466334942	16.605018360972	21.3596746442593
ENSMUSG00000051359	262.960503391184	166.515887316928	224.195346549363	195.720294788436	187.859895323849	252.735657586363	339.105771808872	294.633506695596	280.518149047534	309.165418203524	450.861839872204	305.195222756791	214.99793082602	329.913318064087	-0.621328922518498	3.92276901993293e-05	0.00154884613591267	Ncald	15	37366419	37792814	-	8581	protein_coding	neurocalcin delta [Source:MGI Symbol;Acc:MGI:1196326]	-	290	230	186	193	198	204	285	328	260	321	485	331	2.93774943237645	1.86607253286813	2.51749855143962	2.1622039177998	2.06199317046936	2.69729548860518	3.76007323197299	3.23599489453181	3.08004098196101	3.3731636134654	4.96336855079537
ENSMUSG00000110439	9.06760356521324	12.3076960190773	4.82140530213684	185.579346871937	23.7196837530112	61.9450141143047	229.640048979342	1157.87375039824	696.979708787334	342.875043241292	2061.87950687948	43.3358775515686	49.5734582709467	755.430655972877	-3.93053413424448	3.93802372448705e-05	0.00154888788061015	Mup22	4	60773588	60777462	-	861	protein_coding	major urinary protein 22 [Source:MGI Symbol;Acc:MGI:5434675]	-	10	17	4	183	25	50	193	1289	646	356	2218	47	1.00960502540039	1.3746253743231	0.539574015458478	20.4326728338005	2.59475759273889	6.58875127750479	25.3771883443858	126.742319809924	76.2694150646386	37.2835384498363	226.220041800457
ENSMUSG00000033624	127.853210269507	120.905013834465	191.650860759939	146.02964999759	123.342355515658	149.906934156617	262.955703753547	248.821589495976	398.119988455923	130.985971575325	343.956455160238	226.821827184806	143.281337422296	268.610255937636	-0.909261045448457	3.94137887306568e-05	0.00154888788061015	Pdpr	8	111821262	111863706	+	5028	protein_coding	pyruvate dehydrogenase phosphatase regulatory subunit [Source:MGI Symbol;Acc:MGI:2442188]	-	141	167	159	144	130	121	221	277	369	136	370	246	2.43769012904998	2.31238310985301	3.67278953571252	2.75324250712504	2.31051087792572	2.73040054431872	4.97606849864395	4.66397684953514	7.4602287840635	2.43901188083923	6.4621813710105
ENSMUSG00000014077	3763.05547956349	4139.0057730038	4212.70288274206	3971.19520410111	3783.76395228035	5430.09993725995	5666.04100124158	4664.73109838485	6251.2390599285	5690.18470637515	6038.75981816461	6138.94197315624	4216.63720482513	5741.64960954182	-0.445629926112926	4.10815398974806e-05	0.00160649001662793	Chp1	2	119378178	119417508	+	3499	protein_coding	calcineurin-like EF hand protein 1 [Source:MGI Symbol;Acc:MGI:1927185]	-	4150	5717	3495	3916	3988	4383	4762	5193	5794	5908	6496	6658	103.100034195753	113.752993984322	116.010533684451	107.591009780433	101.852370550952	142.122811016006	154.075928639013	125.645305350791	168.327703161349	152.253337216866	163.03271527435
ENSMUSG00000036779	634.732249564927	639.276210873248	536.381339862723	527.329291657962	655.61205893323	686.350756386497	818.613231594752	732.990675193923	851.264690763477	723.312240096096	838.510060958202	795.720475042631	613.280317879764	793.40189560818	-0.37041590036614	4.11674462178713e-05	0.00160649001662793	Tent4b	8	88925841	88986350	+	4937	protein_coding	terminal nucleotidyltransferase 4B [Source:MGI Symbol;Acc:MGI:1917820]	-	700	883	445	520	691	554	688	816	789	751	902	863	12.3250749201705	12.4519154399433	10.4686594162871	10.1255228791507	12.5076250723726	12.7315974351311	15.7766451120251	13.9926160519013	16.2455689258797	13.7166193365547	16.0441272662376
ENSMUSG00000075324	130.573491339071	119.457049596926	116.919078576818	134.87460728944	149.908401319031	95.3953217360293	203.463463085323	158.096027983003	213.625359659276	153.138010885858	205.444261055169	175.187590102086	124.521324976219	184.825785461786	-0.562895347718001	4.12666934246222e-05	0.00160661794098046	Fign	2	63801851	63928382	-	9969	protein_coding	fidgetin [Source:MGI Symbol;Acc:MGI:1890647]	-	144	165	97	133	158	77	171	176	198	159	221	190	1.25564118235773	1.15231425538706	1.13009336565969	1.28255880892899	1.41633316641995	0.876345558119641	1.94193129121638	1.49462746264519	2.01899221043275	1.43818847704404	1.94676426470448
ENSMUSG00000032712	274.748388025961	231.67427800616	265.177291617526	260.622361454031	314.997400239989	372.908984968115	320.068254795041	381.765976663502	473.644105507182	415.109954036508	480.609425183359	543.081529316466	286.688117385297	435.713207583676	-0.607660685940268	4.19627809112903e-05	0.00162082639703322	Resf1	6	149210912	149237161	+	9629	protein_coding	retroelement silencing factor 1 [Source:MGI Symbol;Acc:MGI:1914496]	-	303	320	220	257	332	301	269	425	439	431	517	589	2.73537010947689	2.31370176570471	2.65360136068504	2.56583768559167	3.08117830470286	3.54667643541265	3.16271776980638	3.73662598272128	4.6345159659782	4.03614128168775	4.71500377002717
ENSMUSG00000047728	2210.68174919899	2045.9734676419	1711.59888225858	2064.69699579925	2290.37266319076	2190.37569908182	3368.4506666348	2890.64214800741	2438.35006479779	2968.37326761141	2522.96707920239	2562.34901522998	2085.61657619522	2791.85537358063	-0.420315013637979	4.20189150177659e-05	0.00162082639703322	Ly6g2	15	75088225	75094510	+	1588	protein_coding	lymphocyte antigen 6 complex, locus G2 [Source:MGI Symbol;Acc:MGI:2385015]	-	2438	2826	1420	2036	2414	1768	2831	3218	2260	3082	2714	2779	133.455924540832	123.896844571334	103.856105601361	123.254992178225	135.845952082078	126.318809252886	201.826745261565	171.556598857566	144.670169457539	175.005788139916	150.083183489956
ENSMUSG00000032741	732.66236806923	792.760420052329	681.023498926828	781.867084362094	914.631005516113	810.240784615106	969.723522892039	1011.45526993671	1015.2599163605	961.205879648341	932.400877096537	1127.65485628869	785.53086025695	1002.9500537038	-0.352037323894929	4.2579935575459e-05	0.00163869126774427	Tpcn1	5	120672218	120726738	-	8462	protein_coding	two pore channel 1 [Source:MGI Symbol;Acc:MGI:2182472]	-	808	1095	565	771	964	654	815	1126	941	998	1003	1223	8.30028481340991	9.00906425810161	7.75478236321226	8.75908215831796	10.1803790167981	8.76881661984231	10.9037009826807	11.2651571753761	11.3041432275972	10.6347625312695	10.4087984685881
ENSMUSG00000039967	330.967530130283	322.896024971086	327.855560545305	256.565982287432	422.2103708036	250.257857021791	484.266839039337	408.714163251513	572.904373631694	536.464604172471	739.041572574025	382.646578380871	318.458887626583	520.673021841652	-0.70797344921541	4.48898631014136e-05	0.00170795726859265	Zfp292	4	34803113	34882960	-	9986	protein_coding	zinc finger protein 292 [Source:MGI Symbol;Acc:MGI:1353423]	zf-C2H2	365	446	272	253	445	202	407	455	531	557	795	415	3.17728342987636	3.10943786885355	3.16352688334298	2.43560132896726	3.98224873971536	2.29507069835007	4.61415514360421	3.85737375204547	5.40535234511244	5.02960535737593	6.99114411719256
ENSMUSG00000073633	41.7109763999809	39.0950344135395	15.6695672319447	50.7047395824964	37.0027066546975	48.3171110091577	66.63130954841	78.1497411052344	63.6560415146326	75.1243072270246	57.6359465403642	89.4378749468543	38.7500225486361	71.7725368137534	-0.88603234192861	4.50547241066634e-05	0.0017103427126296	Fbxo36	1	84817562	84878208	+	2148	protein_coding	F-box protein 36 [Source:MGI Symbol;Acc:MGI:1289192]	-	46	54	13	50	39	39	56	87	59	78	62	97	1.86156502029832	1.75024187079029	0.702915730333653	2.23775723635435	1.62252076734784	2.059997012545	2.95150209186738	3.42891612238276	2.79215024406646	3.274391484127	2.53472063500092
ENSMUSG00000045658	1073.60426212125	848.507043197561	712.362633390718	823.444970819741	1048.4100218831	1036.95953627346	1186.27527892437	1264.76822386402	1300.09372923953	1519.82252313134	1595.21426231072	1114.74629701801	923.881411280971	1330.153385748	-0.525794848286974	4.61011108472823e-05	0.00174610564862976	Pid1	1	84014017	84341901	-	8172	protein_coding	phosphotyrosine interaction domain containing 1 [Source:MGI Symbol;Acc:MGI:2138391]	-	1184	1172	591	812	1105	837	997	1408	1205	1578	1716	1209	12.5944149952737	9.98476482268325	8.39949759361423	9.55223315094367	12.0835308248641	11.6207286573489	13.8119865172259	14.5863349731864	14.9892443040871	17.4120103804639	18.4400295847999
ENSMUSG00000039745	505.972278938899	461.176609656012	444.774639122123	590.203168740258	566.426048021908	469.54320698643	792.436645700733	690.771849539371	636.560415146326	970.837201087703	821.777044220677	559.678248378769	506.349325244272	745.343567345596	-0.557311981224021	4.64661522847857e-05	0.00175430385204616	Htatip2	7	49408863	49423723	+	2024	protein_coding	HIV-1 Tat interactive protein 2 [Source:MGI Symbol;Acc:MGI:1859271]	-	558	637	369	582	597	379	666	769	590	1008	884	607	23.9650503554008	21.9112679878262	21.1743479344488	27.6432893322834	26.3586860384756	21.245402451819	37.2522978239566	32.1653082432949	29.6321083214168	44.9076470252358	38.3543339028438
ENSMUSG00000045636	1965.85645293823	2017.7381650099	1998.47249773572	2069.7674697575	2167.97909502523	2534.78997755735	3078.12853217387	2813.39067978844	3053.33216078662	2330.77978832564	3033.32408969691	2506.10457840773	2125.76727633732	2802.50997152987	-0.398958198121262	4.652714355824e-05	0.00175430385204616	Mtus1	8	41443951	41586763	-	10078	protein_coding	mitochondrial tumor suppressor 1 [Source:MGI Symbol;Acc:MGI:2142572]	-	2168	2787	1658	2041	2285	2046	2587	3132	2830	2420	3263	2718	18.6999126955109	19.2531236975318	19.107521603482	19.4691007971215	20.261508896966	23.0339031215719	29.0610579236378	26.3099053295906	28.5452026559631	21.6526615948545	28.4325235613076
ENSMUSG00000024781	3842.85039093737	3318.01005031947	3584.71484213874	3582.79689889919	3676.55098171674	3001.85538397921	4278.68194885861	4417.70605466141	4534.68377094917	3920.91095796432	4516.9849070908	4225.70908125189	3501.12975799845	4315.7794534627	-0.301568101215185	5.00404946913736e-05	0.00186576374527458	Lipa	19	34469718	34504874	-	6780	protein_coding	lysosomal acid lipase A [Source:MGI Symbol;Acc:MGI:96789]	-	4238	4583	2974	3533	3875	2423	3596	4918	4203	4071	4859	4583	54.3357809745419	47.060739770433	50.945456416637	50.0946315246423	51.0742440322962	40.5471170542311	60.0453436315285	61.4088149463582	63.0159873457396	54.142921352546	62.9346604116195
ENSMUSG00000020590	377.212308312871	323.620007089855	396.560586100755	376.229167702123	403.234623801191	410.075993436697	578.26457929513	478.779448380344	577.220037463194	460.37716480151	622.840067452323	428.748575776157	381.155447740582	524.37164552811	-0.461384896568929	5.17789707048097e-05	0.00192202161545281	Snx13	12	35097185	35197478	+	7866	protein_coding	sorting nexin 13 [Source:MGI Symbol;Acc:MGI:2661416]	-	416	447	329	371	425	331	486	533	535	478	670	465	4.5972068341954	3.95632688667242	4.85776098985849	4.53416385382322	4.82830751143136	4.77430667512679	6.99474155442712	5.73647563039835	6.91386490124047	5.47954163321939	7.47986136550921
ENSMUSG00000061755	237.571213408587	246.153920381545	255.534481013252	207.889432288235	268.506820084087	244.063355610361	305.790117034667	317.090328852273	440.197710813053	292.792171756609	405.310849864497	313.493582287943	243.286537131011	345.779126768174	-0.506991963378139	5.22447916336307e-05	0.00193502224942171	Bod1l	5	41944881	42001658	-	11995	protein_coding	biorientation of chromosomes in cell division 1-like [Source:MGI Symbol;Acc:MGI:2444804]	-	262	340	212	205	283	197	257	353	408	304	436	340	1.89869713080343	1.97340966618123	2.05272038744616	1.642974608514	2.10836655046114	1.86338345216595	2.42561693679822	2.49141651578962	3.45764944361837	2.28530204252098	3.19197091107335
ENSMUSG00000035936	765.305740903997	728.326011481866	758.165983761018	853.867814569239	686.922041487205	713.606562596791	1033.97514281372	924.322799968807	1013.10208444475	817.699190201845	1028.15091731682	914.663628322469	751.032359133353	955.318960511401	-0.346571609716075	5.46068570596579e-05	0.0020003794180213	Aldh5a1	13	25091562	25121644	-	5647	protein_coding	aldhehyde dehydrogenase family 5, subfamily A1 [Source:MGI Symbol;Acc:MGI:2441982]	-	844	1006	629	842	724	576	869	1029	939	849	1106	992	12.9920987830363	12.4027725494635	12.936805382408	14.3341368577519	11.4572585233935	11.5728668445568	17.4217322178171	15.4265735116675	16.9031970239942	13.5568933329954	17.1992705116735
ENSMUSG00000023961	146.895177756454	153.484209179081	160.31172629605	158.198787497389	132.830229016863	192.029543754345	190.375170138314	195.82348920622	228.730183069527	227.299185968946	274.235552087217	214.835307862031	157.29161225003	221.883148055376	-0.502626474631587	5.51619889466139e-05	0.00201630318112503	Enpp4	17	44407199	44416700	-	4560	protein_coding	ectonucleotide pyrophosphatase/phosphodiesterase 4 [Source:MGI Symbol;Acc:MGI:2682634]	-	162	212	133	156	140	155	160	218	212	236	295	233	3.08819579282669	3.23675333882797	3.38751311580026	3.28879647726099	2.74361473884864	3.85658684973422	3.97232236424256	4.04728266568724	4.7259820455769	4.66678116921258	5.68106634682612
ENSMUSG00000096891	1.81352071304265	1.4479642375385	0	1.01409479164993	0.948787350120449	0	8.32891369355125	4.49136443133531	3.23674787362539	6.74192500755349	16.7330167375251	10.1424394269629	0.870727848725254	8.2790678617589	-3.12675756532801	5.57140930296986e-05	0.0020320471272553	Mup-ps8	4	60712811	60715525	+	545	unprocessed_pseudogene	major urinary protein, pseudogene 8 [Source:MGI Symbol;Acc:MGI:3780197]	-	2	2	0	1	1	0	7	5	3	7	18	11	0.318998138300821	0.255488925481315	0	0.176392753896849	0.163969635768674	0	1.45408864525943	0.776685841071198	0.559558892015683	1.15816867455501	2.90033852120969
ENSMUSG00000041567	81.6084320869191	70.2262655206173	66.2943229043815	43.6060760409469	83.4932868105995	60.7061138320187	64.2516199216811	105.996200579513	249.229586269155	645.298536437263	328.153050463686	173.343510206274	67.6557495325805	261.045417312929	-1.94760215508608	5.63100369919831e-05	0.00204487273163295	Serpina12	12	103995028	104010702	-	3690	protein_coding	serine (or cysteine) peptidase inhibitor, clade A (alpha-1 antiproteinase, antitrypsin), member 12 [Source:MGI Symbol;Acc:MGI:1915304]	-	90	97	55	43	88	49	54	118	231	670	353	188	2.12017055334082	1.83013848855958	1.73113329959595	1.12026129744517	2.1311609028362	1.50662779212276	1.65674908362312	2.70724479345738	6.36365552938703	16.3726400121472	8.40080738336234
ENSMUSG00000028132	1898.75618655565	1755.65663801543	2137.08790017215	2142.7822947563	1528.49642104404	2833.3649455883	2633.12657197556	2392.10069612919	3402.90093113816	3095.50671061099	4347.7955156336	3820.01150417337	2049.35739768865	3281.90698827681	-0.679889179457605	5.89703503453509e-05	0.002132230313459	Tlcd4	3	120995410	121076747	-	7874	protein_coding	TLC domain containing 4 [Source:MGI Symbol;Acc:MGI:1923195]	-	2094	2425	1773	2113	1611	2287	2213	2663	3154	3214	4677	4143	23.117236815662	21.4414878803177	26.1521568459546	25.7977202814711	18.2835306523643	32.9539148127854	31.8181810609551	28.631733430304	40.7180834075234	36.8061793862403	52.1608484937435
ENSMUSG00000022742	1122.5693213734	1162.71528274342	1143.87840793196	1388.29576976875	1116.72271109177	1930.20663980174	1737.17342751212	1374.35751598861	2472.8753754498	2227.72464892446	2975.68814315654	2512.55885804307	1310.73135545184	2216.72966151243	-0.758616537672987	5.92795884218257e-05	0.00213879221933143	Cpox	16	58490655	58537999	+	6661	protein_coding	coproporphyrinogen oxidase [Source:MGI Symbol;Acc:MGI:104841]	-	1238	1606	949	1369	1177	1558	1460	1530	2292	2313	3201	2725	16.156075205896	16.7859024024944	16.5470647319078	19.7579215802745	15.7905393196746	26.5377611055201	24.8143422273132	19.4457135138033	34.9781011045624	31.3116876190604	42.2006294140333
ENSMUSG00000005672	38.0839349738956	52.8506946701553	50.6247556724368	29.4087489578479	44.5930054556611	43.3615098800133	116.604791709718	83.5393784228368	83.076528756385	47.1934750528744	107.834996752939	59.9325966138714	43.1537749350017	83.0302945514374	-0.938768652384619	5.98515817466213e-05	0.00215478565595739	Kit	5	75735576	75817382	+	8911	protein_coding	KIT proto-oncogene receptor tyrosine kinase [Source:MGI Symbol;Acc:MGI:96677]	-	42	73	42	29	47	35	98	93	77	49	116	65	0.409710884620457	0.570341538563243	0.547415428880302	0.312859103954629	0.47133679948542	0.445633531023694	1.24505626341931	0.883544424973486	0.878385849079345	0.495838120685374	1.14315266593646
ENSMUSG00000087516	162.310103817317	159.276066129235	115.713727251284	121.691374997991	165.088998920958	216.807549400067	198.704083831866	153.604663551668	235.203678816778	663.598047172051	454.580288036098	464.70813374448	156.814636752809	361.733149192157	-1.2067828650037	6.17574598399645e-05	0.00221071766202158	Tbx3os1	5	119708195	119809573	-	3911	lncRNA	T-box 3, opposite strand 1 [Source:MGI Symbol;Acc:MGI:3780472]	-	179	220	96	120	174	175	167	171	218	689	489	504	3.97850465123198	3.9162774437752	2.85087124915213	2.94965126690206	3.97577104575386	5.07675836736402	4.83412638522436	3.70152068313118	5.66617164922724	15.88552902578	10.9797823460182
ENSMUSG00000033965	2473.64225259017	2246.51651454098	2457.71135276425	2537.26516870812	2224.90633603245	2263.4708157367	2746.16182924518	2620.26200924102	3314.4298225924	2767.07864952874	3417.25386261901	3272.31977511738	2367.25207339545	3022.91765805729	-0.352894117690308	6.20785781388467e-05	0.00221590080303291	Slc16a2	X	102741020	102865589	-	4263	protein_coding	solute carrier family 16 (monocarboxylic acid transporters), member 2 [Source:MGI Symbol;Acc:MGI:1203732]	-	2728	3103	2039	2502	2345	1827	2308	2917	3072	2873	3676	3549	55.6267501876763	50.6763152702138	55.5515370915188	56.4220960089619	49.1572352224394	48.6249844279854	61.2928502170179	57.9285932972345	73.2532550917458	60.7701865918742	75.7238798988964
ENSMUSG00000028464	46.2447781825875	53.5746767889245	65.0889715788473	56.7893083323959	56.9272410072269	34.6892079040107	111.84541245626	62.8791020386944	84.1554447142601	92.4606858178764	88.3131438924935	197.316548851823	52.2190306323321	106.161722961901	-1.02269419651288	6.32454118648156e-05	0.00225274774474229	Tpm2	4	43514711	43523765	-	2909	protein_coding	tropomyosin 2, beta [Source:MGI Symbol;Acc:MGI:98810]	-	51	74	54	56	60	28	94	70	78	96	95	214	1.52398646512054	1.77103271994868	2.15597750728141	1.85063831176756	1.84317878639932	1.09207023580671	3.65825081258364	2.03716499394061	2.72566156750162	2.97575922274312	2.86782450891165
ENSMUSG00000021061	30.829852121725	35.4751238196933	40.9819450681631	54.7611187490961	34.1563446043362	38.4059087508689	74.9602232419613	70.9635580150979	50.7090500201311	62.6035893558538	64.1432308271795	63.6207564054943	39.1017155189804	64.5000679776197	-0.729522499017615	6.39100724246529e-05	0.00227126247654791	Sptb	12	76627262	76757321	-	12147	protein_coding	spectrin beta, erythrocytic [Source:MGI Symbol;Acc:MGI:98387]	-	34	49	34	54	36	31	63	79	47	65	69	69	0.243312567000667	0.280844313615646	0.325090345939975	0.427367971283796	0.264845991090918	0.289553569355199	0.587165950851858	0.550592062028821	0.393323482313375	0.482519202814467	0.498830209974527
ENSMUSG00000016534	7845.29060462249	7414.30087831589	7323.71465394585	8129.99794465747	8307.58203765465	9693.15580860641	10199.3497401602	9859.44319966728	10629.4800169858	9674.66238583926	11447.2426725491	9656.52437441655	8119.00698796713	10244.4503982697	-0.335609505512326	6.40365503214032e-05	0.00227126247654791	Lamp2	X	37490234	37545331	-	9552	protein_coding	lysosomal-associated membrane protein 2 [Source:MGI Symbol;Acc:MGI:96748]	-	8652	10241	6076	8017	8756	7824	8572	10976	9852	10045	12314	10473	78.736635335814	74.6425793964881	73.8784267465986	80.6853733097903	81.9164972027666	92.9331779436035	101.596136749287	97.2795763488405	104.845824304002	94.8256664732632	113.208105689594
ENSMUSG00000075551	596.648314591031	628.416479091709	104.865565321476	966.432336442381	143.266889868188	226.718751658355	2269.03405908603	2041.77427048503	2049.94031996275	1154.79544057952	2331.46699876183	1231.84537040203	444.391389495523	1846.4760765462	-2.05432888145167	6.46533140995151e-05	0.00228828991826635	Cyp3a41a	5	145630859	145656946	-	2060	protein_coding	cytochrome P450, family 3, subfamily a, polypeptide 41A [Source:MGI Symbol;Acc:MGI:1858451]	-	658	868	87	953	151	183	1907	2273	1900	1199	2508	1336	27.7660005767129	29.3353376427647	4.90508140484808	44.4736652828714	6.55042775513738	10.0790623061892	104.802783657962	93.4123077312023	93.7578046411391	52.483433511189	106.913611410482
ENSMUSG00000037712	1199.64395167771	1117.10440926095	1120.97673274681	752.458335404246	1152.77663039635	848.646693365975	1511.10291297287	1442.6262553449	1738.13360813683	1580.49984819933	1886.18283113547	1128.57689623659	1031.93445880867	1547.85372533767	-0.584287437159471	6.56386780995055e-05	0.00231338338960805	Fermt2	14	45696252	45767575	-	5191	protein_coding	fermitin family member 2 [Source:MGI Symbol;Acc:MGI:2385001]	-	1323	1543	930	742	1215	685	1270	1606	1611	1641	2029	1224	22.1545774079881	20.6944307021412	20.8077972162429	13.7413727120684	20.9163154623621	14.971861576587	27.6975935222037	26.1918634603887	31.54754442916	28.5054452278642	34.3244594110135
ENSMUSG00000057228	963.886258982167	981.719753051103	882.317170291041	914.713502068234	865.294063309849	925.458510867713	1229.10969220549	1024.03109034445	1144.72983130551	1020.92007257239	1263.34276368314	1263.19472863083	922.231543095018	1157.55469645697	-0.326861595466412	6.63131081842635e-05	0.00232735376124268	Aadat	8	60958966	60998711	+	2178	protein_coding	aminoadipate aminotransferase [Source:MGI Symbol;Acc:MGI:1345167]	-	1063	1356	732	902	912	747	1033	1140	1061	1060	1359	1370	42.4258003793632	43.3451390516991	39.0343896224445	39.8130917760111	37.4194066861624	38.9133828549029	53.6947458973752	44.3117459189656	49.5197630109594	43.8852186337682	54.7941594588961
ENSMUSG00000026571	818.804601938755	886.878095492332	744.907119180141	803.163074986742	889.962534412981	693.784158080213	1039.92436688054	968.338171395893	1101.57319299051	944.832633201425	1075.56113140647	976.440304832151	806.249930681861	1017.77830011783	-0.333292193304516	6.73605619484397e-05	0.00235916980665027	Dcaf6	1	165156267	165288044	-	6424	protein_coding	DDB1 and CUL4 associated factor 6 [Source:MGI Symbol;Acc:MGI:1921356]	-	903	1225	618	792	938	560	874	1078	1021	981	1157	1059	12.2190339969392	13.2760580537409	11.1731886082435	11.8521432584116	13.0483993619713	9.89051156899661	15.4026428659586	14.2064351957578	16.1562758233534	13.7699940181343	15.8161405115071
ENSMUSG00000096674	0	0	0	0	0.948787350120449	4.95560112914438	193.944704578408	40.4222798820178	0	83.7924965224505	71.5801271549684	7.37631958324571	0.984064746544138	66.185987953515	-6.14390589117744	6.76810055431336e-05	0.00236544407890939	Mup15	4	61354027	61357980	-	925	protein_coding	major urinary protein 15 [Source:MGI Symbol;Acc:MGI:3780235]	-	0	0	0	0	1	4	163	45	0	87	77	8	0	0	0	0	0.0966091367501916	0.4906304735076	19.9496470736095	4.11853410859916	0	8.48101431722407	7.31007243498887
ENSMUSG00000038871	120.599127417336	125.97288866585	141.026105087502	133.86051249779	124.291142865779	169.729338673195	195.134549391772	187.739033229816	148.890402186768	223.446657393201	187.78163227667	224.055707341089	135.913185867909	194.507996969886	-0.525409878120405	6.88315448498845e-05	0.00240064352569149	Bpgm	6	34453142	34482548	+	3588	protein_coding	2,3-bisphosphoglycerate mutase [Source:MGI Symbol;Acc:MGI:1098242]	-	133	174	117	132	131	137	164	209	138	232	202	243	3.22221015255504	3.37625624350517	3.78728174437296	3.53670421274786	3.26271241519077	4.33215905485302	5.17464736077752	4.9313489814501	3.90973841216086	5.83050036672781	4.94392214480328
ENSMUSG00000005501	539.522412130188	586.425516203093	508.658259375436	649.020666655953	633.78994988046	651.661548482486	837.650748608583	697.958032629507	801.634556701221	664.561179315987	882.201826883962	840.900432490011	594.846392121269	787.484462771545	-0.404485701039722	6.89751496303797e-05	0.00240065068599207	Usp40	1	87872841	87936273	-	11871	protein_coding	ubiquitin specific peptidase 40 [Source:MGI Symbol;Acc:MGI:2443184]	-	595	810	422	640	668	526	704	777	743	690	949	912	4.35696745419504	4.75046694270602	4.12875709554196	5.18286518062682	5.02862316552467	5.02729881402415	6.71389738995559	5.54122263818069	6.36242327066999	5.24121604951336	7.02023411330253
ENSMUSG00000050445	1863.39253265132	1902.62500812559	2437.22038023017	2085.9929864239	1987.70949850234	1308.27869809412	2492.72488399855	2544.80708679459	2523.58442546993	3711.91128273016	2891.09344742795	4279.18739823042	1930.86985067124	3073.8847541086	-0.67089039568976	7.02055605104539e-05	0.00243756045743501	Cyp8b1	9	121743422	121745371	-	1950	protein_coding	cytochrome P450, family 8, subfamily b, polypeptide 1 [Source:MGI Symbol;Acc:MGI:1338044]	-	2055	2628	2022	2057	2095	1056	2095	2833	2339	3854	3110	4641	91.6076769085799	93.8273252332994	120.431675079527	101.409098793524	96.0084260921936	61.4420316054133	121.629455160519	122.993978289878	121.931708613923	178.216280519823	140.05495089813
ENSMUSG00000025255	247.545577330321	217.194635630775	207.320427991884	243.382749995983	333.024359892278	232.913253069786	356.953444009339	302.717962672	494.143508706809	356.358893256399	411.818134151312	317.181742079566	246.896833985171	373.195614145904	-0.594282304088833	7.03268443307515e-05	0.00243756045743501	Zfhx4	3	5283586	5480917	+	15737	protein_coding	zinc finger homeodomain 4 [Source:MGI Symbol;Acc:MGI:2137668]	Homeobox	273	300	172	240	351	188	300	337	458	370	443	344	1.50797922116946	1.32720465515012	1.26940641636393	1.46610994533316	1.99317350666381	1.35541461750924	2.15818492814856	1.81292501747908	2.95845237415082	2.12006929278605	2.47203416883163
ENSMUSG00000075470	494.184394304121	476.380234150167	591.827500837297	523.272912491362	536.064852818054	506.710215455013	734.134249845875	679.094302017899	690.506213040083	583.658079225345	694.420194607291	598.403926190809	521.406685009336	663.36949415455	-0.348425720249337	7.16883462362339e-05	0.00247450433884699	Alg10b	15	90108514	90117674	+	6644	protein_coding	asparagine-linked glycosylation 10B (alpha-1,2-glucosyltransferase) [Source:MGI Symbol;Acc:MGI:2146159]	-	545	658	491	516	565	409	617	756	640	606	747	649	7.13052543865151	6.89500929913112	8.58313721436962	7.46616048327392	7.59939044161181	6.98441352685742	10.5134410918157	9.63305539548931	9.79199987633304	8.22457143169527	9.87333029853404
ENSMUSG00000032612	1216.87239845162	1096.10892781664	1030.57538333175	1219.95603435486	1088.25909058816	1028.28723429746	1394.49812126315	1475.86235213678	1302.25156115528	1336.82741578346	1298.66802124014	1332.34772472376	1113.34317814008	1356.7425327171	-0.284303533479172	7.3507045607901e-05	0.0025268612947061	Usp4	9	108225052	108269744	+	8628	protein_coding	ubiquitin specific peptidase 4 (proto-oncogene) [Source:MGI Symbol;Acc:MGI:98905]	-	1342	1514	855	1203	1147	830	1172	1643	1207	1388	1397	1445	13.5206333085209	12.2167116992581	11.5093332565437	13.4039479834447	11.879911782978	10.9145093311155	15.3782465936984	16.1212722786182	14.2206085825721	14.5060645664263	14.2186694367229
ENSMUSG00000022383	1460.79093435585	1467.51175474527	1645.3045593542	1329.47827185305	1077.82242973683	1482.96363789646	2069.1401304408	1957.33661917593	2887.17910327385	1408.09919443474	2448.5981159245	2174.17019716167	1410.64526465694	2157.42056006858	-0.613062871746748	7.64283751516765e-05	0.00260588070960126	Ppara	15	85619184	85687020	+	3836	protein_coding	peroxisome proliferator activated receptor alpha [Source:MGI Symbol;Acc:MGI:104740]	THR-like	1611	2027	1365	1311	1136	1197	1739	2179	2676	1462	2634	2358	36.5066176274021	36.7886402910702	41.3283664805662	32.8549897537876	26.4642546655634	35.4039576400842	51.3227984503148	48.089528362529	70.913441023072	34.3667964471431	60.2989653190845
ENSMUSG00000058258	1905.1035090513	1452.30813025112	1574.18883114768	1042.48944581613	1252.39930215899	624.405742272192	2507.00302175893	1866.61105766296	3336.0081417499	2492.58598850692	3435.84610343848	1570.23403128343	1308.48249344957	2534.71472406677	-0.953524625226542	7.76204600837367e-05	0.00264114658996308	Idi1	13	8935537	8942487	+	3505	protein_coding	isopentenyl-diphosphate delta isomerase [Source:MGI Symbol;Acc:MGI:2442264]	-	2101	2006	1306	1028	1320	504	2107	2078	3092	2588	3696	1703	52.1065939045168	39.8457029330894	43.2762221730765	28.1956645644076	33.6547092644747	16.3146880705594	68.0559120717785	50.1914112337542	89.6752326477706	66.5804193483946	92.601202885451
ENSMUSG00000047554	380.839349738956	358.371148790779	336.293019824044	335.665376036126	382.361302098541	353.086580451537	471.178546092328	424.883075204321	475.801937422932	417.03621832438	473.172528855571	417.684096401289	357.769462823331	446.626067050137	-0.316834525454606	7.81585115961647e-05	0.00265406012704137	Tmem41b	7	109571394	109586136	-	5872	protein_coding	transmembrane protein 41B [Source:MGI Symbol;Acc:MGI:1289225]	-	420	495	279	331	403	285	396	473	441	433	509	453	6.21753013088027	5.86891390256486	5.51838940818376	5.41900048351875	6.13308429019971	5.50674636318295	7.63481440784086	6.81941279089029	7.63437681093944	6.64924179313119	7.61209892026353
ENSMUSG00000028669	219.43600627816	225.882421056006	201.293671364213	201.804863538336	229.606538729149	195.746244601203	232.019738606071	261.397409903715	280.518149047534	313.981078923205	293.757404947663	300.585023017263	212.294957594511	280.376467407575	-0.399540595371265	7.89715569899955e-05	0.00267624055783303	Pithd1	4	135702771	135714575	-	2477	protein_coding	PITH (C-terminal proteasome-interacting domain of thioredoxin-like) domain containing 1 [Source:MGI Symbol;Acc:MGI:1913443]	-	242	312	167	199	242	158	195	291	260	326	316	326	8.49266541390699	8.76934535503487	7.83041269284701	7.72332503992038	8.73070458681081	7.2371461145676	8.9124673150093	9.94578045738285	10.6700975640724	11.8675718558273	11.2029852447569
ENSMUSG00000068083	505.065518582377	548.054463908322	526.738529258449	715.950922904849	511.396381714922	1058.02084107233	916.180506290638	1226.14248975454	858.817102468603	1186.57880132941	950.993117916009	1431.92803909757	644.204442906874	1095.1066761428	-0.767083893238955	8.07136527314673e-05	0.00272975204116665	Cyp2d40	15	82644034	82648384	-	1805	protein_coding	cytochrome P450, family 2, subfamily d, polypeptide 40 [Source:MGI Symbol;Acc:MGI:1919004]	-	557	757	437	706	539	854	770	1365	796	1232	1023	1553	26.8245622862295	29.1982793742932	28.1189058634848	37.6014625578342	26.6852633546963	53.6805460591868	48.2950771652648	64.0217190381043	44.8287790460283	61.5465591486519	49.7703981970651
ENSMUSG00000017548	425.270607208501	428.597414311396	385.712424170947	426.933907284619	466.803376259261	459.632004728141	548.518458961018	489.558723015549	510.327248074936	526.833282733108	575.429853362668	560.600288326674	432.158288993811	535.211309078992	-0.308053470584355	8.32745031393995e-05	0.00279378448307953	Suz12	11	79883932	79924949	+	4945	protein_coding	SUZ12 polycomb repressive complex 2 subunit [Source:MGI Symbol;Acc:MGI:1261758]	-	469	592	320	421	492	371	461	545	473	547	619	608	8.2444407624248	8.33477724138437	7.51584594232153	8.18451676802074	8.89116645804089	8.51224028038274	10.5541673170073	9.33043931017887	9.72334944241744	9.97450395536522	10.9925143447107
ENSMUSG00000026643	329.154009417241	340.271595821548	314.596695964429	364.060030202324	340.614658693241	391.492489202406	440.242580944852	386.257341094837	438.039878897303	472.897882672681	606.107050714798	495.135452025369	346.698246550198	473.11336439164	-0.449980178260015	8.40862258416578e-05	0.00279947890390817	Nmt2	2	3285249	3329914	+	6556	protein_coding	N-myristoyltransferase 2 [Source:MGI Symbol;Acc:MGI:1202298]	-	363	470	261	359	359	316	370	430	406	491	652	537	4.81307174273512	4.99111411394439	4.62376496064081	5.26420443314339	4.89345318583281	5.46870376015373	6.38928299739747	5.55266402852456	6.29517978626755	6.75324994481714	8.73335951907203
ENSMUSG00000049152	5006.22392835423	4680.5443978432	4400.7376895254	5639.38113636525	5002.95569718513	5603.54597678001	6667.89033409446	6021.12315664812	6400.12946211527	5586.16643483004	6657.88143745304	7184.53527408133	5055.5648043422	6419.62101653704	-0.344691999592731	9.28510792679503e-05	0.00307197612257857	Ugt3a2	15	9335636	9371041	+	3102	protein_coding	UDP glycosyltransferases 3 family, polypeptide A2 [Source:MGI Symbol;Acc:MGI:2145969]	-	5521	6465	3651	5561	5273	4523	5604	6703	5932	5800	7162	7792	154.714354166596	145.099301622179	136.698650298831	172.340895199583	151.90634420615	165.432584566349	204.524659601108	182.936056094238	194.392899672596	168.59957540151	202.752029988763
ENSMUSG00000025477	165.030384886881	152.760227060312	213.347184619555	209.917621871535	155.601125419754	187.0739426252	261.765858940182	246.126770837175	243.835006479779	208.999675234158	273.305940046243	259.093225361506	180.621747747206	248.854412816507	-0.468755793920975	9.3327178465025e-05	0.00308045082854987	Inpp5a	7	138969025	139159568	+	5649	protein_coding	inositol polyphosphate-5-phosphatase A [Source:MGI Symbol;Acc:MGI:2686961]	-	182	211	177	207	164	151	220	274	226	217	294	281	2.80062182138948	2.60045574311593	3.63911582730685	3.52270287322943	2.59437175517863	3.03278506758603	4.40900358006742	4.1063018816485	4.0668477447083	3.46384488521985	4.57033930541717
ENSMUSG00000021416	93.3963167216964	65.8823728080018	51.830106997971	97.353099998393	56.9272410072269	34.6892079040107	289.132289647565	218.280311362896	110.049427703263	142.54355730256	96.6796522612561	82.9835953115143	66.67972423955	156.611472264842	-1.22570340483349	9.37114327532752e-05	0.00308155297747453	Eci3	13	35130597	35147793	-	1418	protein_coding	enoyl-Coenzyme A delta isomerase 3 [Source:MGI Symbol;Acc:MGI:1916373]	-	103	91	43	96	60	28	243	243	102	148	104	90	6.31416096386339	4.46790312385254	3.52197615908308	6.50837015788657	3.78124618451032	2.24036129475438	19.4007888106924	14.507812321899	7.31214828564922	9.41143313415346	6.44065144108154
ENSMUSG00000072494	56.2191421043221	44.1629092449243	75.9371335086552	81.1275833319942	70.2102639089132	73.0951166548796	92.8078954424282	93.4203801717745	93.8656883351363	107.870800120856	128.286461654359	110.644793748686	66.7920247922814	104.482669912207	-0.661510856811254	9.54805875688865e-05	0.00312806363305426	Ppp1r3e	14	55110126	55115007	-	2508	protein_coding	protein phosphatase 1, regulatory subunit 3E [Source:MGI Symbol;Acc:MGI:2145790]	-	62	61	63	80	74	59	78	104	87	112	138	120	2.14891289736538	1.6933272184263	2.91747541073706	3.06647690187505	2.63672065811428	2.66907476990403	3.52092209557863	3.51057045230586	3.52624732388671	4.0268065558691	4.8319701439877
ENSMUSG00000045087	71.6340681651846	57.91856950154	67.4996742299157	67.9443510405451	65.466327158311	80.5285183485962	99.946964322615	109.589292124582	79.8397808827596	94.3869501057489	105.046160630019	146.604351717009	68.4985847406821	105.902249963789	-0.639156042020071	9.64635657650391e-05	0.00315409483295414	S1pr5	9	21154208	21159739	-	2500	protein_coding	sphingosine-1-phosphate receptor 5 [Source:MGI Symbol;Acc:MGI:2150641]	-	79	80	56	67	69	65	84	122	74	98	113	159	2.74689296890837	2.22786343019706	2.6016100729346	2.57639256341738	2.46643126123239	2.94991572196444	3.80389589599868	4.13134732582592	3.008934681999	3.5347307947419	3.96927439619331
ENSMUSG00000001467	5096.89996400636	3795.11426658841	4159.66742441856	2865.83188120269	3160.41066325122	2713.19161820655	5580.37217467934	4741.08429371756	6880.2470633697	7789.81278015609	7682.31390660596	3967.53789583829	3631.85263627896	6106.89468572782	-0.749626722468524	9.7257886347242e-05	0.00317331373940653	Cyp51	5	4131145	4154746	-	4415	protein_coding	cytochrome P450, family 51 [Source:MGI Symbol;Acc:MGI:106040]	-	5621	5242	3451	2826	3331	2190	4690	5278	6377	8088	8264	4303	110.671942444729	82.6618070575666	90.783816956169	61.5345023260046	67.4223458496651	56.2794270502843	120.26284684405	101.207002885604	146.82728158847	165.188842928054	164.373683892109
ENSMUSG00000032776	160.496583104274	138.280584684927	136.204699785366	105.465858331592	140.420527817826	158.57923613262	180.856411631399	221.873402907964	235.203678816778	149.285482310113	223.106889833668	225.8997872369	139.907914976101	206.03760878947	-0.559949174172944	9.99984182542684e-05	0.00324519182427703	Mctp2	7	71727578	71956356	-	12351	protein_coding	multiple C2 domains, transmembrane 2 [Source:MGI Symbol;Acc:MGI:2685335]	-	177	191	113	104	148	128	152	247	218	155	240	245	1.24573538220341	1.07663831665361	1.06260170605622	0.809484356802964	1.07082752984384	1.17582884105133	1.39325564585044	1.69303804543437	1.7942188745954	1.13161801569606	1.706403793549
ENSMUSG00000051652	1154.30593385165	875.294381592024	912.450953429396	1050.60220414932	969.660671823099	994.836926675734	1145.82055526998	1338.42660053792	1342.17145159666	1154.79544057952	1236.38401449491	1475.26391664914	992.858511920204	1282.14366318802	-0.369360069951095	0.000100140976205878	0.00324519182427703	Lrrc3	10	77733409	77738370	-	4296	protein_coding	leucine rich repeat containing 3 [Source:MGI Symbol;Acc:MGI:2447899]	-	1273	1209	757	1036	1022	803	963	1490	1244	1199	1330	1600	25.7583942482582	19.5929853869024	20.4656618408683	23.1831649686311	21.2591823619166	21.2074051419697	25.3776474506097	29.3625575997144	29.4358890137176	25.1666371119761	27.1869229399292
ENSMUSG00000009575	503.251997869335	498.823679832013	539.997393839326	558.76623019911	500.010933513477	587.238733803609	699.628750258305	691.670122425638	728.268271565712	550.911586331514	705.575539098975	666.634882335831	531.348161509478	673.781525335996	-0.344270767399191	0.000100218874210096	0.00324519182427703	Cbx5	15	103099971	103148243	-	9006	protein_coding	chromobox 5 [Source:MGI Symbol;Acc:MGI:109372]	-	555	689	448	551	527	474	588	770	675	572	759	723	5.35692659796473	5.32630296262831	5.77750404826693	5.88161914628629	5.22924038832996	5.9714893157175	7.39153655118553	7.23820149246121	7.61891062996037	5.7270946766565	7.4008656635761
ENSMUSG00000052392	2685.82417601616	3368.68879863332	2607.17491713049	3257.27247077957	2705.94152254352	2073.91907254692	6853.50612497932	2809.79758824337	4734.28322315607	3813.04015784347	4241.81974296261	4868.37092494217	2783.136826275	4553.46962702117	-0.709873732136186	0.000103287699514651	0.00332498056237309	Acot4	12	84085153	84095375	+	6674	protein_coding	acyl-CoA thioesterase 4 [Source:MGI Symbol;Acc:MGI:2159621]	-	2962	4653	2163	3212	2852	1674	5760	3128	4388	3959	4563	5280	38.5792257025496	48.5383977969871	37.6412904806334	46.2664925691625	38.1876781031886	28.4580744944128	97.7069882100778	39.6782425659136	66.8346173159437	53.4896277986428	60.0394844537051
ENSMUSG00000028514	889.531909747419	866.606596166793	897.986737522986	1104.34922810677	1059.79547008454	1046.87073853175	1305.25976026082	1215.36321511934	1618.37393681269	1098.93377623122	1354.44474369856	1246.59800956853	977.523446693377	1306.49557361519	-0.418692084947999	0.000104356978529199	0.00334682026351977	Usp24	4	106173410	106298519	+	12350	protein_coding	ubiquitin specific peptidase 24 [Source:MGI Symbol;Acc:MGI:1919936]	-	981	1197	745	1089	1117	845	1097	1353	1500	1141	1457	1352	6.90488905473046	6.74785558184688	7.00621567501545	8.47692157097567	8.08250812297301	7.76293611043275	10.0560868467094	9.27476095414227	12.3465423541922	8.33084325539226	10.360131839156
ENSMUSG00000042476	2562.50476752926	2416.65231245176	2086.46314449972	2893.21244057724	2468.74468501341	4199.87195694986	3287.54121932602	3429.60587976764	4133.32703461962	5097.85843785438	5739.42474097111	6445.05923586094	2771.24155117021	4688.80275806662	-0.758958051563183	0.000105083090083159	0.00336366350111313	Abcb4	5	8943717	9009231	+	9383	protein_coding	ATP-binding cassette, sub-family B (MDR/TAP), member 4 [Source:MGI Symbol;Acc:MGI:97569]	-	2826	3338	1731	2853	2602	3390	2763	3818	3831	5293	6174	6990	26.1809316139174	24.7675587831644	21.4264162973776	29.2305709413729	24.781381305254	40.9915407466017	33.3371534406333	34.4481650849272	41.5041462519125	50.8663358194717	57.7826688119294
ENSMUSG00000003053	14315.0257484021	10120.5460382753	10105.6655132788	13968.1416601861	15958.603229026	10343.5784568066	21576.6458455512	17903.4768961888	19134.5745129154	16073.7123501515	18230.6217355336	15467.2201261184	12468.5934409958	18064.3752444098	-0.534783176806261	0.000107250586428056	0.00342649249502305	Cyp2c29	19	39257849	39319157	+	3061	protein_coding	cytochrome P450, family 2, subfamily c, polypeptide 29 [Source:MGI Symbol;Acc:MGI:103238]	-	15787	13979	8384	13774	16820	8349	18134	19931	17735	16689	19611	16775	448.322911972967	317.944532941898	318.11351990893	432.58752588549	491.046473089793	309.462045619596	670.686596525801	551.236092559463	588.964220591798	491.628738052853	562.61213860751
ENSMUSG00000038024	308.29852121725	306.244436239393	321.828803917634	297.129773953429	305.509526738785	323.352973676671	418.825374304292	375.478066459632	564.273045968693	344.801307529164	524.301191109119	392.789017807834	310.394005957193	436.744667196456	-0.492647026242068	0.000108178654072335	0.00344955971014278	Dennd4c	4	86666792	86768840	+	8482	protein_coding	DENN/MADD domain containing 4C [Source:MGI Symbol;Acc:MGI:1914769]	-	340	423	267	293	322	261	352	418	523	358	564	426	3.48445856090203	3.47200774792708	3.6560083615805	3.3208296281559	3.39248188882864	3.49123031320951	4.69822423462407	4.17205379519994	6.26793479469033	3.80587951110635	5.83920232812908
ENSMUSG00000028755	180.445310947743	153.484209179081	89.1959980895315	84.169867706944	138.522953117586	153.623635003476	246.297876366444	176.959758594611	173.705469217896	342.875043241292	245.417578817035	233.276106820146	133.240329007394	236.421972176237	-0.824347134885358	0.000109819224429497	0.0034885837498562	Cda	4	138065735	138095303	-	1035	protein_coding	cytidine deaminase [Source:MGI Symbol;Acc:MGI:1919519]	-	199	212	74	83	146	124	207	197	161	356	264	253	16.7134990770123	14.2604784783145	8.3039658987733	7.7093006980908	12.6058588580806	13.5930713312371	22.6422374761826	16.1137923336443	15.812719800295	31.0155812611682	22.3993937966533
ENSMUSG00000036452	266.587544817269	222.26251046216	182.008050155666	177.466588538737	238.145624880233	153.623635003476	297.461203341116	377.274612232166	353.884434183042	359.248289688207	315.138481890056	219.44550760156	206.682325642923	320.408754822691	-0.628318022062601	0.00011320371406481	0.00358250165814552	Arhgap26	18	39126198	39509337	+	9723	protein_coding	Rho GTPase activating protein 26 [Source:MGI Symbol;Acc:MGI:1918552]	-	294	307	151	175	251	124	250	420	328	373	339	238	2.62846198189553	2.19824794646231	1.80372717586579	1.73027449376859	2.30692443947092	1.44696377947449	2.9109119454107	3.65696573117756	3.42921414984139	3.45922509229831	3.06176673572455
ENSMUSG00000060429	1006.50399573867	862.986685572946	830.48706329307	961.361862484131	999.073079676833	1169.52186647807	1289.79177768708	1266.56476963656	1452.22087929992	1187.54193347335	1525.4933592377	1095.38345811199	971.655758873954	1302.8326962411	-0.423622945268275	0.000116651660488646	0.00367771270855071	Sntb1	15	55499784	55770345	-	5324	protein_coding	syntrophin, basic 1 [Source:MGI Symbol;Acc:MGI:101781]	-	1110	1192	689	948	1053	944	1084	1410	1346	1233	1641	1188	18.1233962964953	15.5875117909167	15.0305669429197	17.1177836642273	17.6746270516727	20.1173238855577	23.0505122315758	22.4208953633044	25.6997005018748	20.8831162598167	27.067193158353
ENSMUSG00000038323	238.477973765108	270.7693124197	222.989995223829	286.988826036929	287.482567086496	294.858267184091	317.688565168312	332.360967918813	342.016358646416	337.096250377675	366.267144143605	392.789017807834	266.927823619359	348.036384010442	-0.383705428772523	0.000118342313367956	0.00371701438666595	1700066M21Rik	1	57416779	57424582	+	3235	protein_coding	RIKEN cDNA 1700066M21 gene [Source:MGI Symbol;Acc:MGI:1920717]	-	263	374	185	283	303	238	267	370	317	350	394	426	7.06701671612799	8.04888835871042	6.64188926215639	8.40987214753649	8.37005434394434	8.34716373591176	9.34385997857922	9.68276351480724	9.96107078609886	9.75582577484515	10.6953407291664
ENSMUSG00000022105	82.5151924434405	75.294140352002	91.6067007405999	87.2121520818937	94.8787350120449	81.7674186308823	110.655567642895	107.792746352047	120.838587282014	110.760196552664	146.878702473831	129.0855927068	85.5457232101439	121.001898835042	-0.506231798175485	0.000118734118377782	0.00372233684599709	Rb1	14	73421113	73563262	-	6015	protein_coding	RB transcriptional corepressor 1 [Source:MGI Symbol;Acc:MGI:97874]	-	91	104	76	86	100	66	93	120	112	115	158	140	1.31510496001905	1.20374998306575	1.46747985351376	1.3744851829003	1.48567666656571	1.2449289446234	1.75039741087696	1.68895275165607	1.89279439006025	1.72398103972771	2.30671608073674
ENSMUSG00000106352	166.843905599924	152.760227060312	178.391996179063	193.692105205136	188.808682673969	279.991463796657	324.827634048499	320.683420397341	327.990451194039	238.856771696181	245.417578817035	281.222184111243	193.414730085844	289.833006710723	-0.58834765006088	0.000120733604848884	0.00377089790816263	5033403H07Rik	5	53130334	53151778	-	2520	lncRNA	RIKEN cDNA 5033403H07 gene [Source:MGI Symbol;Acc:MGI:1923204]	-	184	211	148	191	199	226	273	357	304	248	264	305	6.34705025968379	5.82935495748488	6.82111484542093	7.28635068130655	7.05687573305219	10.1752282228932	12.2645452995989	11.9933238625411	12.2629255594125	8.87404070594418	9.19975102362545
ENSMUSG00000032232	1030.07976500822	1138.82387282403	1177.62824504692	1487.67705935044	1145.18633159538	1481.72473761417	1841.87977108819	1580.06200694376	1791.00049007271	1363.79511581368	1825.75804847218	1804.43217805148	1243.52000190653	1701.15460174034	-0.452688602413335	0.000123503334031519	0.00384822383473798	Cgnl1	9	71533791	71678884	-	7844	protein_coding	cingulin-like 1 [Source:MGI Symbol;Acc:MGI:1915428]	-	1136	1573	977	1467	1207	1196	1548	1759	1660	1416	1964	1957	12.5891208174913	13.9614242402632	14.4660901033154	17.9791755012544	13.750852365269	17.2993527805156	22.3420344295835	18.984542707091	21.5125331296357	16.2778088717053	21.9875371574341
ENSMUSG00000047230	903.133315095238	794.932366408637	755.755281109949	605.414590615007	1047.46123453298	992.359126111162	1305.25976026082	1321.35941569885	1287.14673774503	1297.33899788208	1492.95693780363	883.314270093674	849.842652312161	1264.56268658068	-0.57341153243442	0.000124492121215371	0.00386664675559651	Cldn2	X	138701577	138712135	+	3325	protein_coding	claudin 2 [Source:MGI Symbol;Acc:MGI:1276110]	-	996	1098	627	597	1104	801	1097	1471	1193	1347	1606	958	26.0388826214213	22.9905455484622	21.9013092874596	17.2607604125258	29.6713535185852	27.3323596679412	37.3511797163493	37.453543179403	36.4728619754603	36.5297098397831	42.4156941931363
ENSMUSG00000023232	67.100266382578	69.502283401848	83.1692414618604	57.8034031240459	47.4393675060224	122.651127946323	80.9094473087836	155.401209324202	104.654847913888	192.626428787243	143.160254309937	171.499430310463	74.6109483037797	141.375269659086	-0.932902898135966	0.000128017254095935	0.00394244592554533	Serinc2	4	130147288	130172998	-	2319	protein_coding	serine incorporator 2 [Source:MGI Symbol;Acc:MGI:1919132]	-	74	96	69	57	50	99	68	173	97	200	154	186	2.77386695077018	2.88210016843087	3.45575169085519	2.36293268641898	1.92676695760947	4.84362716811756	3.31968984126869	6.31563816519171	4.25198804461824	7.7767748122033	5.83166623748573
ENSMUSG00000040128	690.951391669249	588.5974625594	477.319124911547	592.231358323558	851.062253058043	869.707998164839	913.800816663909	1027.62418188952	920.315312067485	1186.57880132941	938.908161383352	989.348864102831	678.311598114439	996.096022906085	-0.554867498420564	0.000128507006765813	0.00394740513810363	Pnrc1	4	33245423	33290163	-	2095	protein_coding	proline-rich nuclear receptor coactivator 1 [Source:MGI Symbol;Acc:MGI:1917838]	-	762	813	396	584	897	702	768	1144	853	1232	1010	1073	31.6173596312525	27.01749655057	21.9535797153533	26.7982270693504	38.26206013845	38.0180069179189	41.5017622475137	46.2289344335151	41.3891066849182	53.026987715187	42.3360206576472
ENSMUSG00000054827	8129.10659621367	7958.0114495116	7250.18822308827	5197.23580720588	7531.47398525612	8081.3465413522	6319.26580377867	11319.1366398513	12636.2636986335	12790.3948714729	15163.8316123616	12310.1553444892	7357.89376710462	11756.5079950979	-0.676130473503267	0.000130286572745626	0.00399032755778613	Cyp2c50	19	40078132	40102394	+	2918	protein_coding	cytochrome P450, family 2, subfamily c, polypeptide 50 [Source:MGI Symbol;Acc:MGI:2147497]	-	8965	10992	6015	5125	7938	6523	5311	12601	11712	13280	16312	13351	267.066651623961	262.258769113328	239.411237343055	168.844074958237	243.100437957092	253.628674202221	206.053672440037	365.587728884119	408.00625886358	410.37704880835	490.901787127694
ENSMUSG00000034853	78.8881510173552	84.7059078960023	118.124429902352	83.155772915294	75.9029880096359	74.3340169371657	154.67982573738	105.996200579513	148.890402186768	111.723328696601	120.84956532657	130.929672602611	85.8518777796343	128.844832521574	-0.586025346102143	0.00013069690545953	0.00399269506258757	Acot11	4	106601752	106662195	-	6056	protein_coding	acyl-CoA thioesterase 11 [Source:MGI Symbol;Acc:MGI:1913736]	-	87	117	98	82	80	60	130	118	138	116	130	142	1.24878605742515	1.34505047335833	1.87946566530529	1.3016829873927	1.18049473571899	1.1240914497883	2.43022694179635	1.64955965783648	2.31640380165673	1.72719908485959	1.88508168416728
ENSMUSG00000030513	1156.11945456469	1332.85108065419	1368.07375448133	1652.97451038938	1317.8656293173	1993.39055419833	2173.84647401688	1920.50743083898	2163.22649553963	1844.39805563785	1966.1294666592	2637.95629095825	1470.21249726754	2117.6773689418	-0.527164046300582	0.000131191654427006	0.00399323543047728	Pcsk6	7	65511482	65700134	+	5190	protein_coding	proprotein convertase subtilisin/kexin type 6 [Source:MGI Symbol;Acc:MGI:102897]	-	1275	1841	1135	1630	1389	1609	1827	2138	2005	1915	2115	2861	21.3548970473779	24.6959090498121	25.3993551539772	30.1923897734617	23.9163456888372	35.1742581639306	39.8529555577896	34.8748404190586	39.2706480589491	33.2714476029783	35.786209643924
ENSMUSG00000055435	504.158758225856	462.624573893551	480.935178888149	400.567442701721	374.771003297577	263.885760126938	600.871630749055	694.364941084439	646.270658767202	636.630347141837	623.769679493296	483.148932702594	414.490452855632	614.176031656404	-0.565463187510893	0.000132952610960244	0.00403217329725625	Maf	8	116409681	116434533	-	8241	protein_coding	avian musculoaponeurotic fibrosarcoma oncogene homolog [Source:MGI Symbol;Acc:MGI:96909]	TF_bZIP	556	639	399	395	395	213	505	773	599	661	671	524	5.8647503863557	5.39833125491416	5.62324710886392	4.60780852992892	4.2832864142824	2.93248601634616	6.93746506823942	7.9409317936095	7.38869870537474	7.23255628070571	7.15015232451414
ENSMUSG00000084923	0.906760356521324	1.4479642375385	0	0	1.8975747002409	3.71670084685828	2.37968962672893	6.28791020386944	7.55241170512591	8.66818929542592	12.084956532657	11.9865193227743	1.32816669019317	8.15994611443025	-2.65962516057449	0.000138598283640265	0.0041731544360102	Gm15611	5	9048402	9049669	-	406	lncRNA	predicted gene 15611 [Source:MGI Symbol;Acc:MGI:3783057]	-	1	2	0	0	2	3	2	7	7	9	13	13	0.214105893317669	0.342959271889942	0	0	0.440214046768114	0.838361800482506	0.557690578231099	1.45963373580622	1.75264135717556	1.99888013676718	2.8118361279106
ENSMUSG00000001576	717.247442008367	725.430083006789	764.192740388689	812.289928111592	691.665978237807	799.090682074531	937.597712931198	878.510882769187	934.341219519862	840.814361656314	873.835318515199	971.830105092623	751.652808971296	906.154933414064	-0.27089035624192	0.00013895134984078	0.00417627387376033	Ergic1	17	26780463	26875908	+	8888	protein_coding	endoplasmic reticulum-golgi intermediate compartment (ERGIC) 1 [Source:MGI Symbol;Acc:MGI:1914708]	-	791	1002	634	801	729	645	788	978	866	873	940	1054	7.73618938067013	7.8487819147216	8.28474983445042	8.66374603396715	7.3296530309488	8.23364104006728	10.0371754788658	9.31551125448603	9.90455334025809	8.85687416135971	9.28745014761304
ENSMUSG00000078680	0.906760356521324	2.895928475077	0	1.01409479164993	0	3.71670084685828	4.75937925345786	8.98272886267062	5.39457978937565	6.74192500755349	13.0145685736306	11.0644793748686	1.42224741168442	8.32627681025947	-2.5412378630494	0.000142020486992892	0.00425324682065833	Mup10	4	60534259	60538198	-	1391	protein_coding	major urinary protein 10 [Source:MGI Symbol;Acc:MGI:1924164]	-	1	4	0	1	0	3	4	10	5	7	14	12	0.0624924462163721	0.200203399550419	0	0.0691114671989812	0	0.244697980586555	0.325553378521676	0.608617948790515	0.365396113286062	0.453775648909045	0.883839880055514
ENSMUSG00000026417	24416.3361200497	22275.4818302923	23849.0813270199	25224.5938475003	24448.3524379037	31341.6993412736	33244.2640854031	34809.8708886212	33505.7350718121	27867.2654526504	32322.6106646526	31685.9028097799	25259.2574840066	32239.2748288199	-0.352067101187129	0.000143088432255925	0.00427594327043065	Pigr	1	130754421	130779986	+	4025	protein_coding	polymeric immunoglobulin receptor [Source:MGI Symbol;Acc:MGI:103080]	-	26927	30768	19786	24874	25768	25298	27940	38752	31055	28934	34770	34365	581.536181883761	532.196444257013	570.934526431721	594.096492281857	572.103706359135	713.110061483579	785.86846594353	815.07978602182	784.308095933178	648.205734662581	758.597651600293
ENSMUSG00000019878	427.084127921543	467.692448724936	365.221451636865	370.144598952223	427.903094904322	397.686990613836	518.772338626907	462.610536427537	631.165835356951	554.764114907259	618.192007247455	482.226892754689	409.288785458954	544.621954220133	-0.409004102038627	0.000143586960800497	0.00427659405929834	Hsf2	10	57362481	57389231	+	9606	protein_coding	heat shock factor 2 [Source:MGI Symbol;Acc:MGI:96239]	HSF	471	646	303	365	451	321	436	515	585	576	665	523	4.26219170888659	4.6819688733191	3.66348344458812	3.65281371735694	4.19559823274632	3.79139218577566	5.13846322070353	4.53875283036974	6.19062265760636	5.40692291003107	6.07927446127086
ENSMUSG00000024251	70.7273078086633	91.9457290836948	95.2227547172025	85.1839624985939	80.6469247602382	80.5285183485962	122.55401577654	92.5221072855074	161.837393681269	110.760196552664	133.864133900201	132.773752498423	84.0425328694981	125.718599949101	-0.578965294228155	0.000143821901641776	0.00427659405929834	Thada	17	84497504	84773633	-	11486	protein_coding	thyroid adenoma associated [Source:MGI Symbol;Acc:MGI:3039623]	-	78	127	79	84	85	65	103	103	150	115	144	144	0.590310415251954	0.76979218079354	0.798826505255751	0.703052435434247	0.661317549798347	0.642067674117283	1.01521437404092	0.759172204223084	1.32752740792507	0.902816119968848	1.10094688773065
ENSMUSG00000069520	1035.52032714735	903.529684224024	943.790087893286	1060.74315206582	907.040706715149	987.403524982018	1263.61519179306	1518.08117779134	1022.81232806562	1243.40359782165	1198.26992081499	1281.63552758894	973.004580504609	1254.63629064593	-0.367517016230155	0.00014439447096972	0.00427842095310458	Tmem19	10	115175579	115198406	-	3675	protein_coding	transmembrane protein 19 [Source:MGI Symbol;Acc:MGI:1914476]	-	1142	1248	783	1046	956	797	1062	1690	948	1291	1289	1390	27.0124151424555	23.6426323204586	24.7456351689479	27.3622359765923	23.2466556811413	24.6057857708599	32.7157227206883	38.9315098731226	26.2223761586234	31.6766448425086	30.8012443362421
ENSMUSG00000056121	409.855681147638	407.601932867088	435.131828517849	465.469509367317	440.237330455888	421.226095977272	537.809855640738	485.965631470481	571.825457673819	541.280264892152	478.750201101412	602.092085982431	429.920396388842	536.287249460172	-0.31928664077916	0.000147374737819497	0.0043513236081767	Fez2	17	78676641	78725581	-	7762	protein_coding	fasciculation and elongation protein zeta 2 (zygin II) [Source:MGI Symbol;Acc:MGI:2675856]	-	452	563	361	459	464	340	452	541	530	562	515	653	5.0619686542788	5.04979028923339	5.40166629279888	5.68481439719999	5.34200483035071	4.96983006693314	6.59256076992691	5.90059100259308	6.94101975258653	6.52879381840937	5.8264802487942
ENSMUSG00000025993	1975.83081685996	2036.5617000979	2178.06984524032	1557.64959997429	2014.27554430571	1945.07344318917	2100.07609558828	2762.18912527122	2923.8622458416	2515.70115996139	3014.73184887744	2341.05942773261	1951.24349161123	2609.60331721209	-0.419655943236264	0.000147897774066652	0.00435907858389053	Slc40a1	1	45947228	45965683	-	9000	protein_coding	solute carrier family 40 (iron-regulated transporter), member 1 [Source:MGI Symbol;Acc:MGI:1315204]	-	2179	2813	1807	1536	2123	1570	1765	3075	2710	2612	3243	2539	21.0459907849906	21.7603466289734	23.3189950485755	16.4068780157923	21.0798452801786	19.7921695875392	22.201971747479	28.9250751978932	30.6089076134282	26.169832301207	31.6429618162608
ENSMUSG00000031386	680.977027747514	587.873480440631	607.497068069241	630.766960406255	695.461127638289	670.245052716777	754.361611673071	817.428326503027	870.685178005229	713.680918656734	1000.26255608761	814.161274000746	645.470119503118	828.429977487736	-0.360838163110948	0.000149325089143542	0.0043934118055396	Hcfc1	X	72986398	73009963	-	8360	protein_coding	host cell factor C1 [Source:MGI Symbol;Acc:MGI:105942]	-	751	812	504	622	733	541	634	910	807	741	1076	883	7.80887218994225	6.76220508866633	7.00194098576895	7.15255737362355	7.83533611782878	7.3422175450072	8.5856331099879	9.21524743730289	9.81269513922956	7.9924919408009	11.3026084237625
ENSMUSG00000090035	175.911509165137	179.547565454774	171.159888225858	187.607536455237	180.269596522885	179.640540931484	261.765858940182	237.144041974504	195.283788375398	237.893639552245	214.740381464905	248.950785934543	179.022772792562	232.62974937363	-0.376767269656009	0.000151152219233336	0.00443387032323266	Galnt4	10	98944021	98949109	+	5089	protein_coding	polypeptide N-acetylgalactosaminyltransferase 4 [Source:MGI Symbol;Acc:MGI:894692]	-	194	248	142	185	190	145	220	264	181	247	231	270	3.31378199671308	3.39279653842155	3.24078395942152	3.49475327405184	3.33642283038832	3.23274770383213	4.89417591349987	4.39180816715755	3.61549007027491	4.37657906760303	3.98613696346907
ENSMUSG00000073834	3.6270414260853	5.06787483138475	0	1.01409479164993	5.69272410072269	6.19450141143047	10.7086033202802	12.5758204077389	10.7891595787513	17.3363785908518	37.1844816389446	6.45427963534	3.59937276021219	15.8414538619845	-2.11917240142723	0.000151229911867024	0.00443387032323266	Mup11	4	60614465	60618410	-	1576	protein_coding	major urinary protein 11 [Source:MGI Symbol;Acc:MGI:3709617]	-	4	7	0	1	6	5	9	14	10	18	40	7	0.220626884992319	0.309229140454066	0	0.0609987632447861	0.340216185890586	0.35995652601089	0.646510587835163	0.752044792813863	0.645007606067147	1.02987986742065	2.22882754379481
ENSMUSG00000024974	280.188950165089	325.067971327393	342.319776451715	305.242532286628	304.560739388664	297.336067748663	452.141029078497	370.986702028297	463.933861886306	364.063950407889	435.988047216626	346.687020412549	309.119339561359	405.633435171694	-0.390321824027641	0.000152030599882025	0.00444420724477265	Smc3	19	53588829	53634264	+	5541	protein_coding	structural maintenance of chromosomes 3 [Source:MGI Symbol;Acc:MGI:1339795]	-	309	449	284	301	321	240	380	413	430	378	469	376	4.84757999283069	5.64152838024771	5.95284229182318	5.22222510611959	5.17698392520315	4.91427382776968	7.76398686243402	6.31006433992098	7.88862578017658	6.15139940302364	7.43288443435604
ENSMUSG00000054417	729.942086999666	433.665289142781	147.052861715174	890.375227068636	218.221090527703	402.642591742981	913.800816663909	2852.01641389792	1434.95822397392	1312.74911218506	1459.49090432858	1165.45849415282	470.316524532823	1523.07899420037	-1.69507410591498	0.000152113419225538	0.00444420724477265	Cyp3a44	5	145710793	145742684	-	1962	protein_coding	cytochrome P450, family 3, subfamily a, polypeptide 44 [Source:MGI Symbol;Acc:MGI:2449818]	-	805	599	122	878	230	325	768	3175	1330	1363	1570	1264	35.6657640739112	21.255259217126	7.22195893626267	43.0202327559538	10.4758378407764	18.7940604100691	44.3150825221922	136.998752522281	68.9086413315609	62.6422183896223	70.2705475046175
ENSMUSG00000028413	563.098181399742	574.117820184015	492.988692143492	712.908638529899	785.595925899732	822.629787437967	974.482902145496	987.201902007502	850.185774805602	946.758897489297	948.204281793088	834.446152854671	658.556507599141	923.546651849276	-0.488590217821576	0.000152720517328439	0.00445158114533464	B4galt1	4	40804602	40854005	-	4234	protein_coding	UDP-Gal:betaGlcNAc beta 1,4- galactosyltransferase, polypeptide 1 [Source:MGI Symbol;Acc:MGI:95705]	-	621	793	409	703	828	664	819	1099	788	983	1020	905	12.7495660034508	13.0394994401443	11.2193227426599	15.9617944648723	17.4758946237534	17.7931764778205	21.8989046917732	21.9744859678224	18.9189231432101	20.934998814452	21.1554372531946
ENSMUSG00000038776	2592.42785929446	2772.12753276746	2697.57626654556	3742.00978118823	3534.23287919867	3943.41959851664	4333.41481027338	3339.77859114094	4748.30913060844	5117.1210807331	5049.65260656868	5794.09903263951	3213.63231958517	4730.39587532734	-0.557950021550452	0.000164323188294442	0.00473482701417773	Ephx1	1	180803775	180848469	-	1950	protein_coding	epoxide hydrolase 1, microsomal [Source:MGI Symbol;Acc:MGI:95405]	-	2859	3829	2238	3690	3725	3183	3642	3718	4401	5313	5432	6284	127.448344662594	136.706555676676	133.296779835797	181.915203961158	170.707106058912	185.198850946999	211.443663816044	161.416029397024	229.423450025599	245.683211832335	244.623309735898
ENSMUSG00000022358	80.7016717303978	68.0543191643095	79.5531874852578	41.577886457647	55.9784536571065	52.033811856016	115.414946896353	87.1324699679051	98.1813521666368	99.2026108254299	102.257324507098	90.35991489476	62.9832217251224	98.7581032096971	-0.642776658837927	0.000166017277600385	0.00477542138197258	Fbxo32	15	58039275	58078328	-	6976	protein_coding	F-box protein 32 [Source:MGI Symbol;Acc:MGI:1914981]	-	89	94	66	41	59	42	97	97	91	103	110	98	1.10901696518645	0.938123398251703	1.09883289142931	0.565008039825845	0.755797539871231	0.68309181105828	1.57418078783666	1.17716447787353	1.326037999308	1.33137693615141	1.38471023148032
ENSMUSG00000097908	62.5664645999713	70.2262655206173	85.5799441129288	53.7470239574461	51.2345169065042	52.033811856016	113.035257269624	104.199654806979	105.733763871763	72.234910795216	87.3835318515199	103.26847416544	62.564671158914	97.6425987934236	-0.639879633643759	0.000169785152575577	0.00487542579634259	4933404O12Rik	5	136947964	136965968	+	4803	lncRNA	RIKEN cDNA 4933404O12 gene [Source:MGI Symbol;Acc:MGI:1914002]	-	69	97	71	53	54	42	95	116	98	75	94	112	1.24879502298588	1.4060401879627	1.71688003013701	1.06081713435571	1.00471088500355	0.992140011231015	2.23923855948089	2.04464205173938	2.07412314682196	1.40805284115392	1.71865202814876
ENSMUSG00000055172	3562.66144077228	3534.48070383148	3348.46598233403	3238.00466973822	3355.86085737603	4014.03691460695	4129.95134718806	4509.32988906065	4376.08312514152	3969.06756516113	4125.61823784091	4066.1961702642	3508.91842810983	4196.04105577608	-0.258240742119696	0.000173576621899309	0.00495033428827313	C1ra	6	124489364	124500402	+	2981	protein_coding	complement component 1, r subcomponent A [Source:MGI Symbol;Acc:MGI:1355313]	-	3929	4882	2778	3193	3537	3240	3471	5020	4056	4121	4438	4410	114.571001095981	114.018253797195	108.234185295747	102.970823361284	106.031039226441	123.315961850241	131.820205098675	142.56523264587	138.311094932182	124.655347858986	130.736847900315
ENSMUSG00000061436	90.6760356521324	92.669711202464	190.445509434405	137.91689166439	135.676591067224	138.756831616043	242.728341926351	223.669948680499	540.53689489544	131.949103719261	485.257485388228	159.512910987689	131.02359510611	297.275780932911	-1.18431909466125	0.000174482580376937	0.00496770897634406	Hipk2	6	38671325	38853099	-	8836	protein_coding	homeodomain interacting protein kinase 2 [Source:MGI Symbol;Acc:MGI:1314872]	-	100	128	158	136	143	112	204	249	501	137	522	173	0.983782171649769	1.00853935273747	2.07680426422987	1.47965492517366	1.44623965183698	1.4381314241565	2.61374855428998	2.38569832645013	5.76372256188404	1.39809002272602	5.18785087457211
ENSMUSG00000005312	1510.66275396453	1550.76969840373	1540.43899403272	1642.83356247288	1505.72552464115	1888.08403020401	1919.21968395688	1832.47668798481	2131.93793276126	1971.53149863743	2198.5324769026	1856.98845508211	1606.41909395317	1985.11445588751	-0.306109166412662	0.000181609589142694	0.00514437585759363	Ubqln1	13	58323970	58363467	-	4406	protein_coding	ubiquilin 1 [Source:MGI Symbol;Acc:MGI:1860276]	-	1666	2142	1278	1620	1587	1524	1613	2040	1976	2047	2365	2014	32.8688991866768	33.8464839670486	33.6884126476316	35.3466097175506	32.1878796007405	39.24431335132	41.4456752713147	39.1974270586908	45.5893601142025	41.8932088017538	47.1367179660337
ENSMUSG00000056050	3383.12289018106	3624.97846867764	3243.60041701256	3092.98911453228	3424.1735465847	2978.31627861577	4002.63795215806	3889.52159753638	4269.27044531189	3593.44602902601	4550.45094056585	3882.71022063096	3291.196785934	4031.33953087152	-0.292124039854823	0.00018325160183545	0.00518212004447173	Mia3	1	183107682	183150894	-	7161	protein_coding	MIA SH3 domain ER export factor 3 [Source:MGI Symbol;Acc:MGI:2443183]	-	3731	5007	2691	3050	3609	2404	3364	4330	3957	3731	4895	4211	45.2904077244936	48.6790959493991	43.6449711873529	40.9452388165113	45.0373825501443	38.0887789393538	53.1828563537762	51.1901154043253	56.1711642675511	46.9809562111594	60.0277009606059
ENSMUSG00000032418	1643.04976601664	1917.82863261974	3255.6539302679	2283.74147079564	3325.49966217217	2382.40524283616	5349.54228088663	4644.96909488698	4659.83802206268	2864.3549960663	3093.74887236019	3984.13461490059	2468.02978411804	4099.43131352723	-0.732204025987664	0.000184848916998727	0.00521847507500117	Me1	9	86463424	86578006	-	3848	protein_coding	malic enzyme 1, NADP(+)-dependent, cytosolic [Source:MGI Symbol;Acc:MGI:97043]	-	1812	2649	2701	2252	3505	1923	4496	5171	4319	2974	3328	4321	40.9333967642402	47.9275778536904	81.5236672923359	56.2614039937003	81.3978423820725	56.6996634948987	132.275857189341	113.765704463495	114.09567704137	69.6909167203371	75.9488045193649
ENSMUSG00000020741	3770.30956241566	3471.49425949856	3616.05397660263	3726.79835931348	3469.71533939048	3347.50856273703	4370.29999948768	4052.10898995072	3818.28357492008	4084.64342243348	4286.44112092934	4198.96992276262	3566.98000999297	4135.12450508065	-0.213078037940656	0.000186200188457533	0.0052389535377606	Cluh	11	74540321	74561673	+	6502	protein_coding	clustered mitochondria (cluA/CLU1) homolog [Source:MGI Symbol;Acc:MGI:1921398]	-	4158	4795	3000	3675	3657	2702	3673	4511	3539	4241	4611	4554	55.5894241144934	51.3428807856954	53.5881145005094	54.3359946110661	50.2617874674395	47.1492338496316	63.9533514687932	58.7351047937353	55.3292325832927	58.8154716150932	62.2760193624812
ENSMUSG00000004558	20214.4086279299	20965.07419532	21178.0227896361	22829.3019496232	20367.6180450357	22307.6384828434	31250.0841782043	32345.0100887044	23421.1076135533	27076.5339624788	23758.0949311627	25581.998354644	21310.3440150647	27238.8048547912	-0.354121075039536	0.00019056030255512	0.00533473248340346	Ndrg2	14	52142728	52151615	-	3397	protein_coding	N-myc downstream regulated gene 2 [Source:MGI Symbol;Acc:MGI:1352498]	-	22293	28958	17570	22512	21467	18006	26264	36008	21708	28113	25557	27745	570.463187509774	593.487536904314	600.717662925544	637.082647415543	564.72334801888	601.392433252098	875.295444619458	897.377836448865	649.598951348509	746.245838409182	660.673692713719
ENSMUSG00000018501	1070.88398105168	1114.20848078588	1094.45900358506	1039.44716144118	1176.49631414936	1387.56831616043	1383.78951794287	1374.35751598861	1658.29382725407	1332.97488720772	1878.74593480768	1485.40635607611	1147.17720952893	1518.92800654618	-0.405693957394013	0.000192406980527794	0.00537743783141201	Ncor1	11	62207252	62349367	-	12811	protein_coding	nuclear receptor co-repressor 1 [Source:MGI Symbol;Acc:MGI:1349717]	MYB	1181	1539	908	1025	1240	1120	1163	1530	1537	1384	2021	1611	8.01348671948449	8.36361773835298	8.23184158920562	7.6916245527771	8.64965106958627	9.91907678077187	10.2774655314965	10.1106781449882	12.1958446980542	9.7414439359407	13.8533871173809
ENSMUSG00000058056	519.573684286719	551.674374502169	513.479664677573	755.500619779196	657.509633633471	844.929992519117	1039.92436688054	891.086703176926	1168.46598237877	800.362811610993	863.609586064489	847.354712125351	640.444661566374	935.134027039511	-0.546681431239435	0.000196355593289109	0.00547864831208828	Palld	8	61964467	62355724	-	10292	protein_coding	palladin, cytoskeletal associated protein [Source:MGI Symbol;Acc:MGI:1919583]	-	573	762	426	745	693	682	874	992	1083	831	929	919	4.83960035072249	5.15458588530583	4.80733081116288	6.95879011863274	6.01718537556272	7.51832088545155	9.61393099212184	8.15988016161548	10.6966978439201	7.28067294795669	7.9266306893222
ENSMUSG00000041426	932.149646503921	1096.83290993541	1070.35197707438	1033.36259269128	1060.74425743466	999.792527804879	1418.29501753044	1166.85647926091	1207.30695686227	1157.68483701133	1343.28939920688	1255.81840904758	1032.20565190742	1258.20851648657	-0.284764126881091	0.000196889901606599	0.0054844157118071	Hibch	1	52884088	52960145	+	6059	protein_coding	3-hydroxyisobutyryl-Coenzyme A hydrolase [Source:MGI Symbol;Acc:MGI:1923792]	-	1028	1515	888	1019	1118	807	1192	1299	1119	1202	1445	1362	14.7484648427478	17.4080556648609	17.0218281008028	16.1677831061866	16.4892455471548	15.1115440960384	22.2722784878773	18.1501444005796	18.7737133790078	17.8884944949483	20.9430332647087
ENSMUSG00000027002	1636.70244352099	1500.81493220866	1662.17947791167	1479.56430101724	1594.91153555247	1663.84307911023	1890.66340843613	1889.9661527059	2015.41500931074	1759.64242697146	2007.03239646204	1741.73346159389	1589.66929488688	1884.07547591336	-0.24569994475667	0.000198126563213642	0.00550273905734239	Nckap1	2	80330856	80411724	-	4964	protein_coding	NCK-associated protein 1 [Source:MGI Symbol;Acc:MGI:1355333]	-	1805	2073	1379	1459	1681	1343	1589	2104	1868	1827	2159	1889	31.6082235696993	29.0740890083508	32.2646293543586	28.255354598076	30.2618779132336	30.695909119493	36.2394393127056	35.8827606865238	38.2530570511339	33.1876920048504	38.1938604919195
ENSMUSG00000047511	1.81352071304265	0.72398211876925	0	0	0.948787350120449	0	9.51875850691572	5.38963731760237	15.1048234102518	1.92626428787243	6.50728428681531	3.68815979162286	0.581048363655391	7.02248793351342	-3.44827551939475	0.000199351183108365	0.00552539429870387	Olfr1396	11	49000809	49005701	-	4247	protein_coding	olfactory receptor 1396 [Source:MGI Symbol;Acc:MGI:3031230]	-	2	1	0	0	1	0	8	6	14	2	7	4	0.0409357158874375	0.0163929202245487	0	0	0.0210415473260954	0	0.213253943736121	0.119602670134345	0.335094132805875	0.0424637174228855	0.144739966229953
ENSMUSG00000029227	436.151731486757	432.941307024012	400.176640077357	500.962827075064	538.911214868415	527.771520253876	682.970922871203	562.318826803181	638.718247062077	644.335404293327	608.895886837718	543.081529316466	472.81920679758	613.386802863995	-0.375136112582818	0.000200833362958663	0.00554810450378049	Fip1l1	5	74696110	74759461	+	13122	protein_coding	FIP1 like 1 (S. cerevisiae) [Source:MGI Symbol;Acc:MGI:1914149]	-	481	598	332	494	568	426	574	626	592	669	655	589	3.18639563194896	3.17277837614751	2.93854426662926	3.61912979207809	3.86819390706833	3.68337406808546	4.95223453411401	4.03874269773298	4.58609157445359	4.5972313626639	4.3834287778321
ENSMUSG00000000346	1902.38322798174	1868.59784854343	1814.05374492898	1926.78010413486	1889.03561408981	1823.66121552513	2164.32771550996	2215.14093753458	1974.41620291149	2128.52203809903	2201.32131302552	2111.47148070409	1870.75195920066	2132.53328129744	-0.18875631582629	0.000203594040916996	0.00561510352387386	Dazap2	15	100513230	100518642	+	2900	protein_coding	DAZ associated protein 2 [Source:MGI Symbol;Acc:MGI:1344344]	-	2098	2581	1505	1900	1991	1472	1819	2466	1830	2210	2368	2290	62.8871829852657	61.9624516523559	60.2743713018253	62.9843781586853	61.3526316980721	57.5898666144783	71.0107413261658	71.9891358499626	64.1466736726254	68.7170571461962	71.7061471634555
ENSMUSG00000058230	1081.76510532994	946.24462923141	1183.65500167459	1181.42043227217	1092.05423998864	1352.87910825642	1523.00136110651	1470.47271481918	1612.97935702332	1196.21012276878	1536.64870372939	1558.24751196066	1139.66975279219	1482.92662856797	-0.381165247363827	0.0002047285836772	0.00563710726865132	Arhgap35	7	16227644	16348918	-	9147	protein_coding	Rho GTPase activating protein 35 [Source:MGI Symbol;Acc:MGI:1929494]	-	1193	1307	982	1165	1151	1092	1280	1637	1495	1242	1653	1690	11.3374770171159	9.94799354729544	12.4688670935327	12.2440329362586	11.244925403904	13.5450377525425	15.8423876514233	15.1510205181871	16.614357940384	12.2437144749964	15.8696322332762
ENSMUSG00000020300	1028.26624429518	845.611114722484	660.532526392747	718.993207279798	843.471954257079	809.00188433282	1233.86907145895	1004.26908684658	1223.4906962304	1079.67113335249	1413.0103022799	917.429748166186	817.646155213352	1145.29000638908	-0.484946475703488	0.000210365207270668	0.00575445087404944	Cpeb4	11	31822211	31885634	+	6369	protein_coding	cytoplasmic polyadenylation element binding protein 4 [Source:MGI Symbol;Acc:MGI:1914829]	-	1134	1168	548	709	889	653	1037	1118	1134	1121	1520	995	15.4773449061121	12.7676268177411	9.99317508893636	10.7016866179168	12.4735607439317	11.6326374533062	18.4330352196588	14.8608085986212	18.0993448491366	15.8710127375011	20.9577679294683
ENSMUSG00000009376	1167.90733919947	1204.70624563203	1365.66305183026	949.192724984332	1060.74425743466	1171.99966704265	1506.34353371941	1597.12919178284	1637.79442405445	1227.03035137474	1441.82827555008	1652.29558664704	1153.36888102057	1510.40356052142	-0.389428438733148	0.000214756598792948	0.00584591905754918	Met	6	17463799	17573979	+	7679	protein_coding	met proto-oncogene [Source:MGI Symbol;Acc:MGI:96969]	-	1288	1664	1133	936	1118	946	1266	1778	1518	1274	1551	1792	14.5802795391095	15.0864563576309	17.136393623582	11.7178632136816	13.0105923649187	13.9772820628606	18.6645869545821	19.6019363681834	20.0950065960626	14.960118612985	17.7369857930427
ENSMUSG00000067144	161.403343460796	48.5068019575398	53.0354583235052	108.508142706542	74.005413309395	314.680671700668	128.503239843362	795.869777232617	227.651267111652	770.50571514897	673.039117664898	634.363484159131	126.689971909741	538.322100193439	-2.08908483264321	0.000217944892524091	0.00589437067164103	Slc22a7	17	46743109	46749383	-	2101	protein_coding	solute carrier family 22 (organic anion transporter), member 7 [Source:MGI Symbol;Acc:MGI:1859559]	-	178	67	44	107	78	254	108	886	211	800	724	688	7.36459052750181	2.22017565777016	2.43232056183115	4.89592738862197	3.31763408687593	13.7165194848418	5.81951843747673	35.700932134988	10.2088647925343	34.334775420275	30.2611342138378
ENSMUSG00000026623	2041.1175625295	2117.64769740006	2163.60562933391	2312.13612496183	2335.91445599655	4026.42591742981	3385.1084940219	3515.84007684928	3586.31664397693	3523.13738251867	4398.92417788715	4239.53968047047	2499.47456460861	3774.81107595407	-0.595301114902715	0.000221273118062292	0.00596510993475175	Lpgat1	1	191449946	191516367	+	7610	protein_coding	lysophosphatidylglycerol acyltransferase 1 [Source:MGI Symbol;Acc:MGI:2446186]	-	2251	2925	1795	2280	2462	3250	2845	3914	3324	3658	4732	4598	25.71257037298	26.7596112570894	27.3951689560118	28.8023174759822	28.9110141364059	48.4545946446197	42.3240247173058	43.5419676258661	44.4014760226794	43.3440332509783	54.6050447210434
ENSMUSG00000018574	1759.11509165137	2018.46214712867	2445.65783950891	2136.6977260064	1726.79297721922	2357.62723719044	2710.46648484425	2443.30225064641	3150.43459699538	2382.78892409819	2876.21965477237	3341.47277121031	2074.05883645083	2817.44744709448	-0.442466143561154	0.00022524398054163	0.00606239465956179	Acadvl	11	69901009	69906237	-	2686	protein_coding	acyl-Coenzyme A dehydrogenase, very long chain [Source:MGI Symbol;Acc:MGI:895149]	-	1940	2788	2029	2107	1820	1903	2278	2720	2920	2474	3094	3624	62.7842017173227	72.2645574668352	87.7344637203539	75.4111858492406	60.5515568573893	80.3838939644072	96.0145513230528	85.730386508112	110.509061895477	83.0546521094968	101.154914880024
ENSMUSG00000044308	1341.09856729504	1381.35788261173	1459.68045522193	1312.23866039501	1402.30770347802	1304.56199724726	1557.50686069408	1536.04663551668	1915.07582522835	1557.38467674486	2012.61006870788	1677.19066524049	1366.8742110415	1709.30245535539	-0.322585741697713	0.000227242814648855	0.00608986470432319	Ubr3	2	69727590	69854357	+	9719	protein_coding	ubiquitin protein ligase E3 component n-recognin 3 [Source:MGI Symbol;Acc:MGI:1861100]	-	1479	1908	1211	1294	1478	1053	1309	1710	1775	1617	2165	1819	13.2282150616354	13.6676980168227	14.4716066023281	12.7994095926201	13.589791265359	12.2925801769277	15.247807828132	14.8952025843462	18.5651227205704	15.0023300013482	19.561808654516
ENSMUSG00000029833	1174.25466169511	1282.17233234034	953.432898497559	1114.49017602327	1315.01926726694	638.033645377339	1764.5398582195	1596.23091889657	1586.00645807644	1687.40751617625	1789.50317887421	1275.1812479536	1079.56716353343	1616.47819636609	-0.581111610755208	0.000228083457954163	0.00608986470432319	Trim24	6	37847746	37943231	+	8521	protein_coding	tripartite motif-containing 24 [Source:MGI Symbol;Acc:MGI:109275]	-	1295	1771	791	1099	1386	515	1483	1777	1470	1752	1925	1383	13.2109442001679	14.4699350680635	10.7815227908113	12.398934621557	14.5355878148789	6.85729643871561	19.7033436082495	17.6550417339049	17.5366978186584	18.5401743124064	19.8386838468628
ENSMUSG00000026712	379.932589382435	291.764793864008	455.622801051931	246.425034370932	276.097118885051	199.462945448061	674.642009177651	679.992574904166	749.846590723215	319.759871786823	613.543947042587	350.375180204171	308.21754716707	564.693362306436	-0.873178889899414	0.000233247969077964	0.00619810198465745	Mrc1	2	14234203	14336868	+	6371	protein_coding	mannose receptor, C type 1 [Source:MGI Symbol;Acc:MGI:97142]	-	419	403	378	243	291	161	567	757	695	332	660	380	5.71690628407502	4.40388558688499	6.89093862514069	3.66670449887447	4.08173981866784	2.86717718047086	10.0754580513228	10.0591239686561	11.089149757926	4.69894925609309	9.09722672246748
ENSMUSG00000014542	1548.74668893842	1191.67456749419	1310.21689085569	1335.56284060295	1229.6284057561	1097.66565010548	1482.54663745212	2285.20622266341	1963.62704333274	1677.77619473688	1731.86723233385	1469.73167696171	1285.58250729214	1768.45916791345	-0.460062686010373	0.000246421937061982	0.00644585882555413	Clec4f	6	83621524	83633169	-	2471	protein_coding	C-type lectin domain family 4, member f [Source:MGI Symbol;Acc:MGI:1859834]	-	1708	1646	1087	1317	1296	886	1246	2544	1820	1742	1863	1594	60.0855133587013	46.3762546300128	51.0917743915113	51.2377762042784	46.8697017952771	40.6815261597687	57.0866610589306	87.1598045267823	74.872044380191	63.56904422361	66.2083549717263
ENSMUSG00000026840	28.109571052161	31.855213225847	50.6247556724368	85.1839624985939	47.4393675060224	40.8837093154411	79.7196024954191	68.2687393562967	84.1554447142601	98.2394786814937	104.116548589045	83.90563525942	47.349429878417	86.4009081826558	-0.875720827747813	0.000248932956801478	0.00649125643273136	Lamc3	2	31777303	31836551	+	6091	protein_coding	laminin gamma 3 [Source:MGI Symbol;Acc:MGI:1344394]	-	31	44	42	84	50	33	67	76	78	102	112	91	0.442412867065536	0.502924350110157	0.800856819365025	1.32576921250989	0.733569623164729	0.614697718101276	1.24530447455609	1.05632334714067	1.301748399255	1.5100170419709	1.61473816865174
ENSMUSG00000019872	450.659897191098	421.357593123704	530.354583235052	486.765499991965	372.873428597336	348.130979322393	606.820854815877	571.301555665852	649.507406640828	487.344864831724	590.303646018246	597.481886242903	435.023663576925	583.793369035905	-0.424233158461988	0.000252716799282225	0.00656185646702497	Smpdl3a	10	57670431	57687926	+	2065	protein_coding	sphingomyelin phosphodiesterase, acid-like 3A [Source:MGI Symbol;Acc:MGI:1931437]	-	497	582	440	480	393	281	510	636	602	506	635	648	20.9214117992377	19.6219206473168	24.7472421327227	22.3459295009277	17.0071847153092	15.4391193494507	27.96014797301	26.0740771169103	29.6344918291243	22.0953424684909	27.0038916795169
ENSMUSG00000039349	2226.09667525985	2161.81060664498	1956.28520134202	1899.39954476031	2037.99522805872	2617.79629647052	2507.00302175893	2969.69016199891	2527.90008930143	2883.61763894502	2552.71466451355	2884.14095704907	2149.89725875607	2720.84442226115	-0.340276388181183	0.000263026180444998	0.00676735126144612	C130074G19Rik	1	184604123	184615415	-	3035	protein_coding	RIKEN cDNA C130074G19 gene [Source:MGI Symbol;Acc:MGI:2444831]	-	2455	2986	1623	1873	2148	2113	2107	3306	2343	2994	2746	3128	70.3149150070907	68.4967071928381	62.1089248701584	59.3275378209539	63.246357103445	78.9909000191468	78.5950483728447	92.2180723470743	78.4755995360841	88.9535689024076	79.4537730310596
ENSMUSG00000038080	353.636539043316	346.787434890471	348.346533079386	380.285546868723	391.849175599745	400.164791178409	443.812115384945	411.408981910315	573.983289589569	461.340296945446	515.934682740357	445.34529483846	370.178336776675	475.304110234849	-0.361188520097621	0.000263563289078482	0.00676735126144612	Kdm1b	13	47196975	47238755	+	5495	protein_coding	lysine (K)-specific demethylase 1B [Source:MGI Symbol;Acc:MGI:2145261]	-	390	479	289	375	413	323	373	458	532	479	555	483	6.16952268387984	6.06884999467922	6.10835590047851	6.56055852186871	6.71648871100854	6.66915922303154	7.68476303786725	7.05618026532418	9.84158356997434	7.86028138141059	8.86947623296837
ENSMUSG00000002332	1512.47627467757	1573.21314408558	1763.42898925655	1670.21412184743	1418.43708843007	1474.29133592045	2015.5971138394	1965.42107515233	1853.57761562947	1787.57325914561	1856.43524582431	2423.12098309622	1568.67682570294	1983.62088211456	-0.338927386641299	0.00026407046000663	0.00676999015462632	Dhrs1	14	55976477	55983147	-	2760	protein_coding	dehydrogenase/reductase (SDR family) member 1 [Source:MGI Symbol;Acc:MGI:1196314]	-	1668	2173	1463	1647	1495	1190	1694	2188	1718	1856	1997	2628	52.5341390586493	54.8137141510215	61.564368800196	57.3669499235943	48.4052028925439	48.9186135610046	69.485417182343	67.1135360901276	63.2754331139135	60.6372038139692	63.5391895055633
ENSMUSG00000021377	366.331184034615	368.506898453548	372.453559590071	422.87752811802	365.283129796373	444.765201340708	511.63326974672	448.238170247264	634.402583230576	432.44633262736	608.895886837718	501.589731660709	390.036250222222	522.867662391724	-0.423771743988475	0.000270670537767174	0.00688646728383019	Dek	13	47238251	47259677	-	3185	protein_coding	DEK proto-oncogene (DNA binding) [Source:MGI Symbol;Acc:MGI:1926209]	-	404	509	309	417	385	359	430	499	588	449	655	544	11.0262182246585	11.1262017854229	11.267906376665	12.58646757123	10.8021754553099	12.7885490180562	15.2843989242677	13.2636482203151	18.7667443783721	12.7118037904007	18.0594513101139
ENSMUSG00000074272	1740.07312416442	1626.78782087451	1820.08050155666	1797.99006559532	2087.33217026499	1979.76265109318	2120.30345741548	2261.85112762046	2350.95787220991	2195.94128817457	2891.09344742795	2241.47911335879	1842.00438892484	2343.60438436786	-0.348098385022332	0.000278076990725616	0.00702154887139901	Ceacam1	7	25161132	25177028	-	5806	protein_coding	carcinoembryonic antigen-related cell adhesion molecule 1 [Source:MGI Symbol;Acc:MGI:1347245]	-	1919	2247	1510	1773	2200	1598	1782	2518	2179	2280	3110	2431	28.7311227981919	26.9441586701947	30.2060615414107	29.3568157422006	33.8614525123389	31.2274127805399	34.7472159684442	36.7155958167556	38.1505890462558	35.4101765415594	47.0387795817006
ENSMUSG00000020609	49438.3881582556	45710.0590327342	52372.5150944614	51603.2275678982	49261.0392182537	64648.294530253	65492.6280620202	60784.3296679196	90565.2844199962	58382.1811689814	82489.1244557938	71720.877347846	52172.2539336427	71572.4041870929	-0.456138630007843	0.000282117904113623	0.00710215914701679	Apob	12	8027648	8066835	+	13934	protein_coding	apolipoprotein B [Source:MGI Symbol;Acc:MGI:88052]	-	54522	63137	43450	50886	51920	52182	55043	67668	83941	60617	88735	77785	340.134454950422	315.461760335223	362.166404596825	351.074875323906	332.980508221954	424.894563943063	447.214251974135	411.130238754344	612.377720212076	392.273444681028	559.231769533955
ENSMUSG00000039704	1025.54596322562	755.837331995097	978.745276333778	849.811435402639	849.164678357802	839.974391389972	1216.02139925848	1075.23264486167	1323.82988031278	977.579126095256	1241.03207469978	1057.57982024785	883.179846117484	1148.54582424597	-0.379193069986761	0.000284068548529274	0.00714052788427714	Lmbrd2	15	9140637	9202569	+	8588	protein_coding	LMBR1 domain containing 2 [Source:MGI Symbol;Acc:MGI:2444173]	-	1131	1044	812	838	895	678	1022	1197	1227	1015	1335	1147	11.4478841091019	8.46344252563801	10.9814118705029	9.38056993854565	9.31302853831682	8.95723397357625	13.4725004079289	11.7997824571591	14.5235764816902	10.6572286337575	13.6509198854289
ENSMUSG00000001924	2191.63978171204	2353.66586811883	2421.55081299823	2305.03746142028	2201.18665227944	2393.55534537674	2786.61655289958	2703.80138766386	2975.65021181961	2376.04699909064	2876.21965477237	2729.23824580091	2311.10598698426	2741.26217534116	-0.246397779792115	0.000295340518778378	0.00733983709832256	Uba1	X	20524565	20549418	+	4819	protein_coding	ubiquitin-like modifier activating enzyme 1 [Source:MGI Symbol;Acc:MGI:98890]	-	2417	3251	2009	2273	2320	1932	2342	3010	2758	2467	3094	2960	43.5987842549108	46.9676282136508	48.4191540602452	45.3439920390347	43.0220393164373	45.4869121812322	55.0198383162686	52.8787834814379	58.1779460591888	46.1617749820452	56.3814279659152
ENSMUSG00000043154	265.680784460748	283.077008438777	265.177291617526	198.762579163386	284.636205036135	192.029543754345	337.915926995508	312.598964420938	323.674787362539	358.285157544271	397.873953536708	313.493582287943	248.227235411819	340.640395357984	-0.452715699225635	0.000295635897418522	0.00733983709832256	Ppp2r3a	9	100982283	101128994	-	12455	protein_coding	protein phosphatase 2, regulatory subunit B'', alpha [Source:MGI Symbol;Acc:MGI:2442104]	-	293	391	220	196	300	155	284	348	300	372	428	340	2.0449304582323	2.18560467986515	2.05150762762234	1.5128280988568	2.152471734097	1.41196596023991	2.58145140234278	2.36541528089223	2.4484913380052	2.69320544909426	3.0176768074284
ENSMUSG00000066477	35.3636539043316	26.7873383944623	49.4194043469026	27.380559374548	54.0808789568656	52.033811856016	64.2516199216811	48.5067358584214	76.6030330091342	97.2763465375575	83.6650836876254	64.5427963534	40.8442744721877	72.4742692279699	-0.841268318917807	0.000295943494496609	0.00733983709832256	Gm16551	9	74755265	74767416	+	3708	lncRNA	predicted gene 16551 [Source:MGI Symbol;Acc:MGI:4414971]	-	39	37	41	27	57	42	54	54	71	101	90	70	0.914280667419625	0.694705256517086	1.28421671519011	0.700005224809098	1.37371001487429	1.28512634140846	1.64870661234339	1.23289451471011	1.94643395600026	2.45613325207584	2.13145158314358
ENSMUSG00000037419	79.7949113738765	51.4027304326168	77.1424848341894	79.0993937486943	74.9542006595155	96.6342220183154	126.123550216633	99.7082903756439	84.1554447142601	137.727896582878	140.371418187016	118.943153279837	76.504657177868	117.838292226045	-0.634479343787462	0.000297746146526835	0.00736273004284452	Endod1	9	14265286	14292803	-	4645	protein_coding	endonuclease domain containing 1 [Source:MGI Symbol;Acc:MGI:1919196]	-	88	71	64	78	79	78	106	111	78	143	151	129	1.64684076565203	1.06417050285247	1.60025223615845	1.61430698991498	1.51985202756087	1.90522005724291	2.58350610600146	2.02306178495596	1.70698589878627	2.7760072474687	2.85472262412333
ENSMUSG00000025909	0	0.72398211876925	1.20535132553421	2.02818958329985	0	0	8.32891369355125	3.59309154506825	10.7891595787513	5.77879286361728	4.64806020486808	3.68815979162286	0.659587171267219	6.13769627957983	-3.21843715825755	0.000298056490193044	1	Sntg1	1	8431699	9370103	-	10908	protein_coding	syntrophin, gamma 1 [Source:MGI Symbol;Acc:MGI:1918346]	-	0	1	1	2	0	0	7	4	10	6	5	4	0	0.00638253870495584	0.0106475345459697	0.0176263386273896	0	0	0.0726511103471206	0.0310446485796702	0.0931914179649636	0.0495993971108346	0.0402529360219635
ENSMUSG00000021500	652.867456695353	645.068067823402	723.210795320525	669.302562488952	629.046013129858	791.657280380815	832.891369355125	791.378412801282	997.997261034495	769.542583005034	993.755271800796	851.96491186488	685.192029306484	872.921634976935	-0.351016933792375	0.000298979024834131	0.00738231247013006	Ddx46	13	55782840	55829069	+	7295	protein_coding	DEAD box helicase 46 [Source:MGI Symbol;Acc:MGI:1920895]	-	720	891	600	660	663	639	700	881	925	799	1069	924	8.57949756471844	8.50336838718979	9.55256807353837	8.69752893443409	8.12172287052416	9.93829359590489	10.863307904954	10.2240390174402	12.889541989372	9.87624283126119	12.8684161461379
ENSMUSG00000031703	558.564379617135	554.570302977246	601.47031144157	606.428685406657	519.935467866006	618.211240860761	751.981922046342	633.282384818279	755.241170512591	651.07732930088	689.772134402423	786.500075563574	576.530064694896	711.309169440681	-0.304096470091205	0.000300140033390779	0.00740006524152435	Itfg1	8	86444207	86567550	-	11045	protein_coding	integrin alpha FG-GAP repeat containing 1 [Source:MGI Symbol;Acc:MGI:106419]	-	616	766	499	598	548	499	632	705	700	676	742	853	4.84807854189006	4.82838215123062	5.24721684987698	5.20490379561088	4.43378645710024	5.12591129038638	6.47799641690693	5.40375042617621	6.44248430070871	5.51888382693601	5.89944114778928
ENSMUSG00000031889	473.328906104131	580.633659252939	599.059608790502	680.457605197101	600.582392626244	742.101269089371	895.953144463442	766.226771985804	891.184581204857	717.533447232479	809.69208768802	773.591516292894	612.693906843381	809.030258144583	-0.40215568584156	0.00030777341083134	0.00754382821482791	Phaf1	8	105951777	105979685	+	4704	protein_coding	phagosome assembly factor 1 [Source:MGI Symbol;Acc:MGI:2443049]	-	522	802	497	671	633	599	753	853	826	745	871	839	9.64623515786569	11.8698612285956	12.2710934296846	13.712999178637	12.0253113936343	14.4476020200214	18.1224541024293	15.3515985215299	17.8498176317106	14.2810202893039	16.2601118944354
ENSMUSG00000029053	252.986139469449	285.248954795085	265.177291617526	188.621631246886	231.50411342939	268.841361256083	342.675306248966	369.190156255763	264.334409679407	389.10538615023	363.478308020684	318.103782027471	248.729915302403	341.147891397087	-0.456244927176246	0.000309400710131064	0.00757262761447974	Prkcz	4	155344586	155445818	-	6318	protein_coding	protein kinase C, zeta [Source:MGI Symbol;Acc:MGI:97602]	-	279	394	220	186	244	217	288	411	245	404	391	345	3.83865637221678	4.34165376453013	4.0442430360931	2.83015724319778	3.45120008935078	3.89687408178272	5.16062392619546	5.50724105637047	3.94191732913338	5.76596524134044	5.43462802202859
ENSMUSG00000044206	393.533994730255	252.669759450468	278.436156198402	214.988095829785	277.994693585292	196.985144883489	409.306615797376	554.234370826778	518.958575737937	348.653836104909	402.522013741576	316.25970213166	269.101307446282	424.989185723373	-0.657569991693433	0.000310378087588649	0.0075854592179877	Vsig4	X	95290809	95337044	-	1484	protein_coding	V-set and immunoglobulin domain containing 4 [Source:MGI Symbol;Acc:MGI:2679720]	-	434	349	231	212	293	159	344	617	481	362	433	343	25.4220450310961	16.3730697679156	18.0789109684219	13.7334358391118	17.6438620537201	12.1562461069963	26.2430245680823	35.1984183757151	32.9482402846925	21.9960625532305	25.6228057025932
ENSMUSG00000031438	1488.90050540801	1420.45291702527	1506.68915691776	1326.4359874781	1404.20527817826	1505.26384297761	1649.12491132315	1509.09844892866	1799.63181773572	1715.3383483504	1809.95464377563	1782.30321930175	1441.99128133084	1710.90856490255	-0.247164360088061	0.000311308525009251	0.00759710789676365	Rnf128	X	138464065	138573894	+	3464	protein_coding	ring finger protein 128 [Source:MGI Symbol;Acc:MGI:1914139]	-	1642	1962	1250	1308	1480	1215	1386	1680	1668	1781	1947	1933	41.2050005750608	39.4329897701956	41.9108353159055	36.3000399950658	38.1806894373592	39.7955631793702	45.2975478377441	41.0585194044335	48.9484802132195	46.3613754995649	49.3583639648034
ENSMUSG00000040093	228.503609843374	284.524972676315	241.070265106842	158.198787497389	219.169877877824	107.78432455889	308.169806661396	482.372539925413	429.408551234301	254.26688599916	260.291371472612	471.16241337982	206.541972926772	367.611928112117	-0.82906928045114	0.000312652738106911	0.00761880566033158	Bmf	2	118359238	118380168	-	5253	protein_coding	BCL2 modifying factor [Source:MGI Symbol;Acc:MGI:2176433]	-	252	393	200	156	231	87	259	537	398	264	280	511	4.17011272741621	5.20863273407723	4.42198008099895	2.85492326980966	3.92974629642056	1.87909229752161	5.58189558950247	8.65443600521996	7.70187951438046	4.53175896480855	4.6808348492565
ENSMUSG00000011263	79.7949113738765	84.7059078960023	86.7852954384631	49.6906447908464	49.3369422062633	34.6892079040107	126.123550216633	108.691019238315	145.653654313142	78.9768358027695	138.512194105069	93.1260347384771	64.167151601577	115.180548069068	-0.835832698412589	0.000314808826832197	0.00766019559592706	Exoc3l2	7	19197256	19230687	+	4016	protein_coding	exocyst complex component 3-like 2 [Source:MGI Symbol;Acc:MGI:1921713]	-	88	117	72	49	52	28	106	121	135	82	149	101	1.90477474015281	2.02829324368975	2.08225052081063	1.17295032191617	1.15709648348711	0.79104390337692	2.98814389003406	2.55072449150598	3.41712694887565	1.84115530968495	3.25810631937297
ENSMUSG00000058806	21.7622485565118	6.51583906892325	32.5444857894236	4.05637916659971	9.48787350120449	13.627903105147	39.2648788410273	39.5240069957507	60.4192936410072	32.7464928938312	31.6068093931029	26.7391584892657	14.6657881979683	38.3834400423309	-1.40944092281252	0.000315809302316365	0.0076733868361078	Col13a1	10	61674015	61814887	-	4683	protein_coding	collagen, type XIII, alpha 1 [Source:MGI Symbol;Acc:MGI:1277201]	-	24	9	27	4	10	11	33	44	56	34	34	29	0.445493876678917	0.133800254055717	0.669628290484905	0.0821132187689796	0.190825222066896	0.26650464808562	0.79777262087767	0.79542713939301	1.21558384115016	0.654673912922253	0.637569373834621
ENSMUSG00000007617	95.209837434739	94.1176754400025	91.6067007405999	141.97327083099	129.035079616381	175.923840084625	204.653307898688	177.858031480878	228.730183069527	144.469821590432	215.669993505879	168.733310466746	121.31106735789	190.019108002025	-0.651838309088017	0.000340789043614271	0.00815021339878073	Homer1	13	93436143	93541637	+	11976	protein_coding	homer scaffolding protein 1 [Source:MGI Symbol;Acc:MGI:1347345]	-	105	130	76	140	136	142	172	198	212	150	232	183	0.762135456924869	0.755736070906444	0.737048373320411	1.12381154996072	1.01481541442669	1.34528040863442	1.62594557694698	1.39966882281217	1.79947212156235	1.12940510956284	1.70117458352702
ENSMUSG00000044617	198.58051807817	173.031726385851	163.927780272652	172.396114580488	253.32622248216	230.435452505214	259.386169313453	239.838860633306	331.227199067665	278.345189597566	316.997705972003	250.794865830354	198.616302384089	279.431665069058	-0.493055723242597	0.000343063643868439	0.00819290793438165	Zbtb39	10	127575407	127583218	+	5960	protein_coding	zinc finger and BTB domain containing 39 [Source:MGI Symbol;Acc:MGI:2443316]	ZBTB	219	239	136	170	267	186	218	267	307	289	341	272	3.19412942926967	2.79183808628932	2.65024995445159	2.74207863230589	4.00336267598634	3.54081262445397	4.14094611561058	3.79259866320387	5.23616308823288	4.37241987262193	5.02436066810417
ENSMUSG00000057074	4519.29361690228	4039.09624061365	4423.63936471055	4602.97625929902	4563.66715407936	3450.33728616677	5610.11829501345	4966.55078817059	5982.58898641759	5928.07834592739	6695.06591909198	4494.94474604036	4266.5016536286	5612.89118011023	-0.395550852783164	0.000359859548167235	0.00850905183032158	Ces1g	8	94028997	94063936	-	2388	protein_coding	carboxylesterase 1G [Source:MGI Symbol;Acc:MGI:88378]	-	4984	5579	3670	4539	4810	2785	4715	5529	5545	6155	7202	4875	181.425515725241	162.6524559918	178.494948097444	182.727159512605	179.999246937098	132.320501315407	223.530464196401	196.012674064409	236.04145179281	232.414923700522	264.844819612296
ENSMUSG00000053279	9648.83695374341	9659.36942861934	10372.0481562219	10629.7416060745	11655.8525962297	10093.3205997848	13505.9284765	11995.5361232104	12103.2792154432	11453.5674556894	14060.3821197259	11910.912047046	10343.1948901123	12504.9342396025	-0.273818316738303	0.000361730502283724	0.00853253845264601	Aldh1a1	19	20470079	20620829	+	4937	protein_coding	aldehyde dehydrogenase family 1, subfamily A1 [Source:MGI Symbol;Acc:MGI:1353450]	-	10641	13342	8605	10482	12285	8147	11351	13354	11218	11892	15125	12918	187.358746036477	188.14660905971	202.433290510451	204.107174652419	222.36783504211	187.22802220941	260.291713178194	228.991905339571	230.979457808008	217.201114714126	269.032621842399
ENSMUSG00000110827	14.5081657043412	19.5475172067698	9.64281060427367	10.1409479164993	14.2318102518067	29.7336067748663	24.9867410806538	26.9481865880119	32.3674787362539	36.5990214695761	38.1140936799183	33.1934381246057	16.3008097430928	32.0348266131699	-0.98385494793678	0.000361872188123688	0.00853253845264601	Gm32281	9	95436550	95440966	+	885	lncRNA	predicted gene, 32281 [Source:MGI Symbol;Acc:MGI:5591440]	-	16	27	8	10	15	24	21	30	30	38	41	36	1.571561449708	2.12402233811161	1.04988299957006	1.08626046185065	1.51463477108351	3.07683517284427	2.68636715819116	2.86978836192409	3.44587114292144	3.87177937853661	4.06830284095609
ENSMUSG00000018849	926.709084364793	833.303418703407	864.236900408028	1242.26611977116	1153.72541774647	931.653012279143	1570.59515364109	1103.97737722222	1501.85101336218	1271.3344299958	1215.93254959349	1567.46791143971	991.9823255455	1371.85973920908	-0.467412666893791	0.000364513803932837	0.00858030111761254	Wwc1	11	35729227	35871354	-	4960	protein_coding	WW, C2 and coiled-coil domain containing 1 [Source:MGI Symbol;Acc:MGI:2388637]	-	1022	1151	717	1225	1216	752	1320	1229	1392	1320	1308	1700	17.911166638324	16.1559400715526	16.789264313563	23.7427847420129	21.9084590759305	17.2017418030185	30.1287837384688	20.9769378943022	28.5284783493802	23.9973083086082	23.1578776683416
ENSMUSG00000102869	1284.87942519072	1182.26279995019	1275.26170241519	1285.87219581211	1186.93297500068	1482.96363789646	1845.44930552828	1549.52072881068	1612.97935702332	1401.35726942719	1642.62447640038	1491.86063571145	1283.02878937756	1590.63196215022	-0.310522244846841	0.000364922907576616	0.00858030111761254	Norad	2	156229980	156234921	-	4942	lncRNA	non-coding RNA activated by DNA damage [Source:MGI Symbol;Acc:MGI:1914767]	-	1417	1633	1058	1268	1251	1197	1551	1725	1495	1455	1767	1618	24.9242308048243	23.0049890069292	24.8643501868532	24.6657176260535	22.6211407970261	27.48069233253	35.5302613573039	29.5500516526532	30.7510182275784	26.5479217409164	31.3983261500377
ENSMUSG00000030055	68.9137870956206	52.126712551386	71.1157282065183	62.8738770822955	51.2345169065042	61.9450141143047	101.136809135979	75.4549224464332	103.575931956012	66.4561179315987	113.412668998781	99.5803143738171	61.3682726594382	93.2694608071037	-0.608340752307134	0.000370621728435281	0.00868988565228998	Rab43	6	87765835	87789146	-	5526	protein_coding	RAB43, member RAS oncogene family [Source:MGI Symbol;Acc:MGI:1917084]	-	76	72	59	62	54	50	85	84	96	69	122	108	1.19552143398661	0.907110517181215	1.24003892559153	1.07859412851512	0.873258483654012	1.02658611109874	1.74139539040492	1.28688663786607	1.76596219268069	1.12592247057136	1.93874922864873
ENSMUSG00000048271	1082.67186568646	1035.29442984003	963.075709101833	1040.46125623283	1058.84668273442	1417.30192293529	1816.89303000754	1535.14836263041	1797.47398581997	1204.8783120642	1648.20214864622	1204.18417196486	1099.60864442181	1534.46333518887	-0.480851870929024	0.000371697016041212	0.00870290873502926	Rbm33	5	28522119	28624237	+	12502	protein_coding	RNA binding motif protein 33 [Source:MGI Symbol;Acc:MGI:1919670]	-	1194	1430	799	1026	1116	1144	1527	1709	1666	1251	1773	1306	8.3019380313747	7.96333762893388	7.42269254160314	7.88942058842594	7.97709261455949	10.3820422145605	13.8276662238565	11.5726935818736	13.5461709375428	9.02294046059184	12.4538012049943
ENSMUSG00000033124	353.636539043316	412.669807698473	454.417449726397	336.679470827776	365.283129796373	424.942796824131	560.416907094663	523.693092693697	542.69472681119	411.257425460763	521.512354986199	492.369332181651	391.271532319411	508.657306538027	-0.379399774561194	0.000377674275176702	0.00880591231299883	Atg9a	1	75157504	75168840	-	5762	protein_coding	autophagy related 9A [Source:MGI Symbol;Acc:MGI:2138446]	-	390	570	377	332	385	343	471	583	503	427	561	534	5.88363886635191	6.88716024824457	7.59910216486357	5.53913656544531	5.97100465552967	6.75393888763119	9.2541598848334	8.56578534233798	8.87392553874344	6.68228351016684	8.54992480588585
ENSMUSG00000036775	3713.18365995482	4498.10090391335	4227.16709864847	3994.51938430906	3334.03874832326	4186.24405384471	4774.8472360316	4221.88256545519	4679.25850930444	6404.82875717582	6282.3181728997	6688.47778210805	3992.20897483228	5508.6021704958	-0.464589206366985	0.000382750593278584	0.00891186047576742	Decr2	17	26300182	26309311	-	2653	protein_coding	2-4-dienoyl-Coenzyme A reductase 2, peroxisomal [Source:MGI Symbol;Acc:MGI:1347059]	-	4095	6213	3507	3939	3514	3379	4013	4700	4337	6650	6758	7254	134.17490955641	163.043199818771	153.529806650517	142.733519182748	118.365310422036	144.506440089853	171.246323015305	149.979704629014	166.177882710925	226.024060026708	223.693634268389
ENSMUSG00000028469	766.212501260519	854.298900147715	712.362633390718	736.232818737847	1035.12699898141	1246.33368397981	962.584454011852	1167.75475214718	1268.80516646115	1614.20947323709	1456.70206820566	1523.20999394024	891.761256083003	1332.2109846672	-0.579890684243668	0.000384146373710808	0.00893193672540645	Npr2	4	43631935	43651244	+	4667	protein_coding	natriuretic peptide receptor 2 [Source:MGI Symbol;Acc:MGI:97372]	-	845	1180	591	726	1091	1006	809	1300	1176	1676	1567	1652	15.7388705422097	17.6028420802479	14.7076696668128	14.9546434399756	20.8904061666755	24.4566202658291	19.6245662290891	23.5818263723567	25.6147764495887	32.3822103741173	29.4851867984536
ENSMUSG00000015451	52.5921006782368	45.6108734824628	27.7230804872868	64.9020666655953	80.6469247602382	116.456626534893	117.794636523082	170.671848390742	81.9976127985098	163.732464469156	146.878702473831	94.9701146342886	64.6552787681188	129.340896548268	-1.00661773087927	0.000388567677904008	0.0090222073450638	C4a	17	35028069	35042440	-	6206	lncRNA	complement component 4A (Rodgers blood group) [Source:MGI Symbol;Acc:MGI:98320]	-	58	63	23	64	85	94	99	190	76	170	158	103	0.812401800812838	0.706752518240488	0.430437650182253	0.991392081199178	1.22395961601415	1.71851110503891	1.80597930240258	2.59187298881478	1.24486675836769	2.47005956672165	2.23572304634732
ENSMUSG00000029759	817.897841582234	756.561314113867	779.862307620633	764.627472904045	740.05413309395	936.608613408288	967.34383326531	959.355442533223	1157.67682280001	847.556286663867	1104.37910467666	1026.23046201906	799.268613787169	1010.42365865969	-0.339247534083221	0.000389618031830724	0.00903406574913871	Pon3	6	5220852	5256286	-	3385	protein_coding	paraoxonase 3 [Source:MGI Symbol;Acc:MGI:106686]	-	902	1045	647	754	780	756	813	1068	1073	880	1188	1113	23.1634113452438	21.4929586831235	22.1993262975929	21.4136113320036	20.591873608645	25.3395782957064	27.1907519470258	26.710650555622	32.2227126211119	23.4419791650805	30.8198453789993
ENSMUSG00000067851	912.200918660452	896.289863036332	1001.64695151893	1016.12298123323	1030.38306223081	1191.82207155922	1401.63719014334	1183.92366409999	1533.13957614056	1055.59282975409	1497.6049980085	1275.1812479536	1008.07764137316	1324.51325101668	-0.394565155562577	0.00039256920133429	0.00905483049757179	Arfgef1	1	10207796	10302895	-	11318	protein_coding	ADP-ribosylation factor guanine nucleotide-exchange factor 1(brefeldin A-inhibited) [Source:MGI Symbol;Acc:MGI:2442988]	-	1006	1238	831	1002	1086	962	1178	1318	1421	1096	1611	1383	7.72650244240108	7.61534427069703	8.5275744807917	8.51089582748987	8.57472241760072	9.64365450721722	11.7832460447708	9.85865358720361	12.7627845357568	8.73194800551838	12.4996697489226
ENSMUSG00000046532	244.825296260757	206.334903849236	256.739832338787	293.073394786829	251.428647781919	236.629953916644	354.57375438261	347.631606985353	348.489854393667	261.97194315065	406.24046190547	298.740943121451	248.172004822362	336.274760656534	-0.43997113685513	0.000403100023318641	0.00925692385511298	Ar	X	97192375	97366821	+	10048	protein_coding	androgen receptor [Source:MGI Symbol;Acc:MGI:88064]	ESR-like	270	285	213	289	265	191	298	387	323	272	437	324	2.33581688151701	1.97471224872538	2.46203466901315	2.76500206036258	2.35681873466269	2.15670130640315	3.35757701428265	3.26064279796043	3.26771329471804	2.44095376927939	3.81921843984378
ENSMUSG00000100235	32.6433728347677	28.95928475077	26.5177291617526	37.5215072910473	31.3099825539748	26.016905928008	73.7703784285968	41.3205527682849	37.7620585256295	66.4561179315987	50.1990502125753	44.2579174994743	30.4947970867201	52.2943458943599	-0.767406110152593	0.000419289468832501	0.00958502379754356	Gm28557	13	67217463	67256668	-	5072	protein_coding	predicted gene 28557 [Source:MGI Symbol;Acc:MGI:5579263]	zf-C2H2	36	40	22	37	33	21	62	46	35	69	54	48	0.616989695727731	0.549059402158188	0.503776173147402	0.701293352194393	0.581426241975473	0.469760299087398	1.38389069747961	0.767804181216677	0.701471205651889	1.22670496300815	0.934947453110774
ENSMUSG00000020091	4931.86957911948	4721.81137861305	4755.11097923246	4919.3738342938	4439.37601121358	5006.39604071811	6245.49542535007	6219.64146451314	5374.08038617602	5355.01472028534	5221.6308341488	5596.78248378769	4795.65630386508	5668.77421904351	-0.241329081629568	0.000419872772626549	0.00958502379754356	Eif4ebp2	10	61264270	61288440	-	5784	protein_coding	eukaryotic translation initiation factor 4E binding protein 2 [Source:MGI Symbol;Acc:MGI:109198]	-	5439	6522	3945	4851	4679	4041	5249	6924	4981	5560	5617	6070	81.7420320235908	78.5038754092392	79.2160002479669	80.6269503438313	72.291077029752	79.267803971555	102.739544011482	101.344611208487	87.5405571931716	86.6795771002913	85.2803212226351
ENSMUSG00000045875	80.7016717303978	66.606354926771	66.2943229043815	48.6765499991965	53.1320916067451	79.2896180663101	96.3774298825216	78.1497411052344	91.707856419386	109.797064408728	145.949090432858	97.7362344780057	65.7834348723003	103.286236121122	-0.653976319444984	0.000420250132453077	0.00958502379754356	Adra1a	14	66872700	67008617	+	8728	protein_coding	adrenergic receptor, alpha 1a [Source:MGI Symbol;Acc:MGI:104773]	-	89	92	55	48	56	64	81	87	85	114	157	106	0.886400360808966	0.733857397091723	0.731883807918086	0.528693222037303	0.573367699777718	0.831958181474849	1.05065377839757	0.843871657983292	0.98997730188766	1.17776973533624	1.57963810957905
ENSMUSG00000046985	1033.70680643431	1059.90982187818	871.469008361233	723.049586446398	1133.80088339394	1184.38866986551	1288.60193287372	1425.55907050583	1299.01481328166	1424.47244088166	1397.20689758334	1189.43153279837	1001.05412939659	1337.3811146541	-0.41784813034238	0.00042571829893356	0.00965711387865411	Tapt1	5	44332496	44383968	-	4443	protein_coding	transmembrane anterior posterior transformation 1 [Source:MGI Symbol;Acc:MGI:2683537]	-	1140	1464	723	713	1195	956	1083	1587	1204	1479	1503	1290	22.304022431499	22.940524855169	18.8997548584824	15.4273189900984	24.0354095285265	24.4128138489067	27.5957046890679	30.2393533301866	27.546804243593	30.0166441904903	29.7067646306437
ENSMUSG00000029461	447.032855765013	339.547613702778	392.944532124152	385.356020826972	431.698244304804	472.021007551002	505.684045679897	483.27081281168	516.800743822187	494.086789839277	570.7817931578	544.925609212277	411.433379045787	519.258299087186	-0.338801976874255	0.000430390588595198	0.0097367146536111	Fam168a	7	100355842	100490863	+	7252	protein_coding	family with sequence similarity 168, member A [Source:MGI Symbol;Acc:MGI:2442372]	-	493	469	326	380	455	381	425	538	479	513	614	591	5.90940532193574	4.50249908974431	5.22100358876787	5.03736063596766	5.60678025782362	5.9607847706121	6.63468762229565	6.28053103862344	6.71426946842958	6.37866576462577	7.43503921793527
ENSMUSG00000050240	47.1515385391088	48.5068019575398	50.6247556724368	72.0007302071448	58.8248157074678	52.033811856016	104.706343576073	62.8791020386944	93.8656883351363	77.050571514897	80.8762475647046	81.1395154157028	54.857075656619	83.4195780742013	-0.60048925048323	0.000433104148641231	0.00978488063752072	Hic2	16	17051436	17081294	+	6354	protein_coding	hypermethylated in cancer 2 [Source:MGI Symbol;Acc:MGI:1929869]	ZBTB	52	67	42	71	62	42	88	70	87	80	87	88	0.7113949669063	0.734118516993249	0.767708354855582	1.07420799685845	0.871975762137785	0.749960414532981	1.56792327502681	0.932658635091791	1.39185210706765	1.13530631347179	1.20238826796032
ENSMUSG00000021236	3799.32589382435	3560.54406010717	3572.6613288834	3353.61147598631	3448.84201768783	3540.77700677366	4483.3352567573	3777.237486753	4022.19869095848	4536.35239793956	5457.7522925561	4249.68211989744	3545.96029721045	4421.09304081031	-0.318211184273717	0.00043374005161036	0.00978604070621163	Entpd5	12	84420631	84455803	-	6039	protein_coding	ectonucleoside triphosphate diphosphohydrolase 5 [Source:MGI Symbol;Acc:MGI:1321385]	-	4190	4918	2964	3307	3635	2858	3768	4205	3728	4710	5871	4609	60.3119886336181	56.6972612896856	57.0042658447631	52.643700321179	53.7897244875684	53.6949516181639	70.6374820419407	58.9485133011721	62.7526287156695	70.3276578229363	85.3728419405535
ENSMUSG00000004317	48.0582988956302	41.9909628886165	57.856863625642	48.6765499991965	43.6442181055407	69.3784158080213	89.2383610023348	60.1842833798932	78.7608649248844	72.234910795216	76.2281873598365	90.35991489476	51.6008848871079	77.8344203928208	-0.607023193212764	0.000436226281302977	0.00982888852663949	Clcn5	X	7020049	7185597	-	11452	protein_coding	chloride channel, voltage-sensitive 5 [Source:MGI Symbol;Acc:MGI:99486]	-	53	58	48	48	46	56	75	67	73	75	82	98	0.402299215194691	0.352602381001762	0.486803940597013	0.402936992834577	0.358952040579868	0.554808298281822	0.741428488785232	0.495296602981397	0.647981444837698	0.590541197700166	0.628789384255351
ENSMUSG00000035509	142.361375973848	127.420852903388	81.9638901363262	114.592711456442	125.239930215899	86.7230197600266	143.9712224171	158.096027983003	134.864494734391	205.147146658413	190.570468399591	179.797789841614	113.050296740988	168.741191672352	-0.570853492152728	0.00045541807504696	0.0102200455688487	Fbxl21	13	56670285	56685711	+	4795	protein_coding	F-box and leucine-rich repeat protein 21 [Source:MGI Symbol;Acc:MGI:2442921]	-	157	176	68	113	132	70	121	176	125	213	205	195	2.84620184605941	2.5554220784325	1.64707922091048	2.26551569316735	2.46005747595378	1.65632550362967	2.85684122483639	3.10739127739518	2.64997911147504	4.00554180204733	3.75437749139327
ENSMUSG00000052305	904.04007545176	1137.37590858649	1324.6811067621	818.374496861491	1304.58260641562	1024.5705334506	3066.23008404023	1509.09844892866	1202.99129303077	1729.78533050944	1491.09771372168	1648.60742685542	1085.60412125468	1774.63504951437	-0.70876513963425	0.000459480038548773	0.0102699003008612	Hbb-bs	7	103475741	103477303	-	768	protein_coding	hemoglobin, beta adult s chain [Source:MGI Symbol;Acc:MGI:5474852]	-	997	1571	1099	807	1375	827	2577	1680	1115	1796	1604	1788	112.846629829313	142.41428421385	166.19986224395	101.015858144717	159.993158599154	122.1744942941	379.876601407048	185.191030230414	147.582443448624	210.870286835554	183.406968205374
ENSMUSG00000015357	994.716111103892	829.683508109561	728.032200622662	881.248373943787	914.631005516113	978.731223006015	1102.98614198886	1038.40345652472	1038.99606743375	1232.80914423835	1412.08069023892	1086.16305863293	887.840403717005	1151.90642650959	-0.375788843884896	0.000461049437023018	0.0102912381669365	Clpx	9	65201542	65237940	+	3494	protein_coding	caseinolytic mitochondrial matrix peptidase chaperone subunit [Source:MGI Symbol;Acc:MGI:1346017]	-	1097	1146	604	869	964	790	927	1156	963	1280	1519	1178	27.2921897474557	22.834962534039	20.0774348379428	23.9096995447388	24.6555143789771	25.6531352687234	30.0362823990001	28.0095943670107	28.0171809855992	33.0337095171141	38.1775066220831
ENSMUSG00000036550	1257.67661449508	1227.14969131388	1375.30586243453	1323.39370310316	1163.21329124767	1237.66138200381	1624.13817024249	1639.34801743739	1740.29144005258	1307.93345146538	1780.20705846447	1395.96848112925	1264.06675743302	1581.31443646526	-0.323259306152098	0.000461797157209673	0.0102942026748963	Cnot1	8	96446079	96534092	-	17169	protein_coding	CCR4-NOT transcription complex, subunit 1 [Source:MGI Symbol;Acc:MGI:2442402]	-	1387	1695	1141	1305	1226	999	1365	1825	1613	1358	1915	1514	7.02240892636918	6.87326816170137	7.71853416565356	7.30706135420156	6.38124477439308	6.60171464276509	9.00071470527964	8.99890680500251	9.55015490297642	7.13222517098849	9.79482014135142
ENSMUSG00000022615	72.5408285217059	55.7466231452323	53.0354583235052	67.9443510405451	74.005413309395	59.4672135497326	111.84541245626	83.5393784228368	65.8138734303829	100.165742969366	131.07529777728	98.6582744259114	63.7899813150193	98.5163299136728	-0.625272479797338	0.000463287425456587	0.0103136898797456	Tymp	15	89256134	89261242	-	2037	protein_coding	thymidine phosphorylase [Source:MGI Symbol;Acc:MGI:1920212]	-	80	77	44	67	78	48	94	93	61	104	141	107	3.41392214774565	2.63171152622076	2.50874104094612	3.16199381862712	3.42187001302225	2.6735386627071	5.22427668817173	3.86512732986683	3.04410658894802	4.60375906261155	6.07856089189873
ENSMUSG00000043279	445.21933505197	403.982022273242	397.765937426289	409.694295826571	382.361302098541	406.359292589839	586.593492988681	581.182557414789	599.877272578572	381.40032899874	567.063344993906	507.121971348143	407.563697544409	537.206494720472	-0.397477809586917	0.000467217601297364	0.0103833225466368	Trim56	5	137134498	137145063	-	9281	protein_coding	tripartite motif-containing 56 [Source:MGI Symbol;Acc:MGI:2685298]	-	491	558	330	404	403	328	493	647	556	396	610	550	4.59876666407758	4.1857955569509	4.12965103470039	4.18469524329364	3.88034381554279	4.00973186246649	6.01369630199225	5.90175795386964	6.08977249070115	3.84742966956243	5.77175317180956
ENSMUSG00000027957	748.984054486613	753.66538563879	756.960632435483	853.867814569239	793.186224700695	1123.68255603349	1056.58219426764	939.593439035347	1239.67443559852	1052.70343332228	1292.16073695333	1178.3670534235	838.391111310718	1126.51354876677	-0.427503617390785	0.000467655767287748	0.0103833225466368	Slc35a3	3	116463119	116506480	-	10786	protein_coding	solute carrier family 35 (UDP-N-acetylglucosamine (UDP-GlcNAc) transporter), member 3 [Source:MGI Symbol;Acc:MGI:1917648]	-	826	1041	628	842	836	907	888	1046	1149	1093	1390	1278	6.65693454101986	6.71937532111981	6.76228413569726	7.50462366361257	6.92637172713918	9.54076352473203	9.32055761118587	8.20999995215015	10.8288082073886	9.13755538796723	11.3168894180852
ENSMUSG00000030243	44.4312574695449	53.5746767889245	56.6515123001078	45.6342656242467	46.490580155902	48.3171110091577	82.0992921221481	86.234197081638	70.1295372618834	57.7879286361728	69.7209030730212	69.1529960929286	49.1832338913139	72.520809044632	-0.559643761509502	0.000468366730908086	0.0103853343604401	Recql	6	142296068	142332813	-	7688	protein_coding	RecQ protein-like [Source:MGI Symbol;Acc:MGI:103021]	-	49	74	47	45	49	39	69	96	65	60	75	75	0.554035203129775	0.670126714663204	0.710033223320702	0.562699309224795	0.5695641419358	0.575555877074228	1.01607335188384	1.05713327796163	0.859450821611843	0.70373338148411	0.856683843901362
ENSMUSG00000024750	959.352457199561	876.018363710793	785.889064248304	819.388591653141	970.609459173219	889.530402681416	1204.12295112484	956.660623874422	1035.75931956012	1236.6616728141	1196.41069673304	1018.85414243581	883.464723111072	1108.07823442372	-0.325739428862444	0.00047092956101239	0.0104283489165455	Zfand5	19	21249642	21264204	+	10751	protein_coding	zinc finger, AN1-type domain 5 [Source:MGI Symbol;Acc:MGI:1278334]	-	1058	1210	652	808	1023	718	1012	1065	960	1284	1287	1105	8.55443756513981	7.83565119098935	7.04357139349727	7.225031448797	8.50328442733584	7.57725395265725	10.6566572067235	8.38634321093387	9.07702267394057	10.7692742878417	10.5124119919299
ENSMUSG00000020570	858.702057625694	770.316974370482	924.504466684738	925.868544776384	812.161971703104	898.202704657419	1010.17824654643	1017.74318014058	1094.02078128538	951.574558208978	1021.64363303	1123.04465654916	864.95945330297	1036.36750929342	-0.262845423777245	0.000480111773697144	0.010603629556021	Sypl	12	33003890	33029859	+	8345	protein_coding	synaptophysin-like protein [Source:MGI Symbol;Acc:MGI:108081]	-	947	1064	767	913	856	725	849	1133	1014	988	1099	1218	9.86457304668233	8.87674763979058	10.6748851212276	10.5177218032072	9.16658052472159	9.85707193816759	11.5178308072373	11.4941127998526	12.3518686037398	10.675811084497	11.5649574527072
ENSMUSG00000030201	1059.09609641691	994.027449070181	1094.45900358506	1069.87000519067	966.814309772737	1401.19621926557	1616.99910136231	1493.82780986212	1495.37751761493	1138.4221941326	1438.10982738618	1438.38231873291	1097.57718055019	1436.85312818184	-0.389523305641994	0.000481594012964942	0.0106058508967881	Lrp6	6	134423439	134543928	-	13672	protein_coding	low density lipoprotein receptor-related protein 6 [Source:MGI Symbol;Acc:MGI:1298218]	-	1168	1373	908	1055	1019	1131	1359	1663	1386	1182	1547	1560	7.42617959759985	6.99160805309339	7.71343787297492	7.41818487945003	6.66042693624282	9.38570318208406	11.2532185233075	10.2975067549337	10.3051004549904	7.79571050804138	9.93644314539736
ENSMUSG00000021340	2800.07598093785	3055.92852332501	3112.21712252933	3050.39713328298	2577.85523027726	2570.71808574365	3642.11497370863	3864.3699567209	4310.26925171114	2919.25352827066	3911.80746841698	3350.69317068937	2861.19867934934	3666.41805825295	-0.357584764483823	0.000481765772019866	0.0106058508967881	Gpld1	13	25127135	25176484	+	5415	protein_coding	glycosylphosphatidylinositol specific phospholipase D1 [Source:MGI Symbol;Acc:MGI:106604]	-	3088	4221	2582	3008	2717	2075	3061	4302	3995	3031	4208	3634	49.5716626809556	54.2694571725635	55.3798740957421	53.4018882785482	44.8385037320407	43.4766327372414	63.9962039839288	67.2579817587117	74.9962195514587	50.4728411200119	68.2417190007331
ENSMUSG00000118537	12.6946449912985	15.9276066129235	6.02675662767105	14.197327083099	17.0781723021681	14.8668033874331	21.4172066405604	20.6602763841424	19.4204872417523	31.783360749895	43.69176592576	32.2713981767	13.4652185007655	28.207415853135	-1.05696734482495	0.000482360296462155	0.0106058508967881	Shld3	13	104310230	104314947	-	1609	protein_coding	shieldin complex subunit 3 [Source:MGI Symbol;Acc:MGI:6194609]	-	14	22	5	14	18	12	18	23	18	33	47	35	0.756356679687775	0.951930458831872	0.360917671931129	0.836467813693573	0.999715430012859	0.846177479169416	1.26650178549188	1.21016246337197	1.13720172584915	1.84938858313699	2.56516025208156
ENSMUSG00000103039	14.5081657043412	19.5475172067698	12.0535132553421	17.2396114580488	10.4366608513249	14.8668033874331	35.6953444009339	27.8464594742789	33.446394694129	24.0783035984053	22.3106889833668	25.81711854136	14.7753786438766	28.1990516154123	-0.906422737042217	0.000487525233944343	0.0106828009705003	Gm37123	3	32508736	32509906	+	1171	TEC	predicted gene, 37123 [Source:MGI Symbol;Acc:MGI:5610351]	-	16	27	10	17	11	12	30	31	31	25	24	28	1.18773004525327	1.60526026407239	0.9918301180823	1.3956266992778	0.839451721975405	1.16268109648471	2.90037200805072	2.24117972414994	2.69107528625248	1.92510042586459	1.79981155030946
ENSMUSG00000032808	1233.194084869	1202.53429927572	1129.41419202555	1593.14291768204	1808.38868932958	1881.88952879258	2280.93250721968	2038.18117893996	2039.15116038399	1763.49495554721	2026.55424932248	2235.94687367136	1474.76061866241	2064.04348751411	-0.485337378414336	0.000489029583742726	0.0107017572044928	Cyp2c38	19	39378000	39451519	-	2869	protein_coding	cytochrome P450, family 2, subfamily c, polypeptide 38 [Source:MGI Symbol;Acc:MGI:1306819]	-	1360	1661	937	1571	1906	1519	1917	2269	1890	1831	2180	2425	41.206242612159	40.3067396910653	37.9317805846319	52.6408483522875	59.3679813689178	60.0708097389065	75.6451189296655	66.9538929590693	66.9656833647907	57.5477134638786	66.7265442285201
ENSMUSG00000027708	809.736998373542	684.887084355711	595.443554813899	681.471699988751	944.043413369847	778.029377275668	1073.24002165475	947.677895011751	1030.36473977075	945.795765345361	1070.91307120161	860.263271396031	748.935354696236	988.042460730041	-0.398831910500097	0.00048983706747351	0.0107054338728121	Dcun1d1	3	35946254	35991594	-	9023	protein_coding	DCN1, defective in cullin neddylation 1, domain containing 1 (S. cerevisiae) [Source:MGI Symbol;Acc:MGI:2150386]	-	893	946	494	672	995	628	902	1055	955	982	1152	933	8.6031036761019	7.29925885572434	6.35872698357022	7.15971208990159	9.8544424511202	7.89668741163041	11.3173546511785	9.89859118851628	10.7590385430516	9.81365546674525	11.2117707657979
ENSMUSG00000004207	7945.03424383984	7528.69005308143	7893.84583092354	8680.65141652338	6639.6138761429	8663.62967402666	9111.83158074507	9584.57169646956	9368.22726222975	9408.83791411286	9255.21747993332	10656.9377178942	7891.91084908963	9564.27060856413	-0.277476359440731	0.000496044192676942	0.0107945478854282	Psap	10	60113449	60138376	+	2744	protein_coding	prosaposin [Source:MGI Symbol;Acc:MGI:97783]	-	8762	10399	6549	8560	6998	6993	7658	10670	8683	9769	9956	11558	277.57081265425	263.843292303882	277.194794611111	299.893394854075	227.902854793915	289.144996687842	315.951630088568	329.194217835654	321.667173634334	321.023096160022	318.620319542724
ENSMUSG00000049969	208.554881999904	218.642599868314	195.266914736542	169.353830205538	181.218383873006	208.135247424064	236.779117859528	255.109499699846	260.018745847906	255.230018143096	238.910294530219	243.418546247109	196.861976351228	248.244370387951	-0.33254861687953	0.000496493750180975	0.0107945478854282	Plekhf2	4	10988662	11007927	-	3039	protein_coding	pleckstrin homology domain containing, family F (with FYVE domain) member 2 [Source:MGI Symbol;Acc:MGI:1919051]	-	230	302	162	167	191	168	199	284	241	265	257	264	6.5788773668983	6.91854594356196	6.19125228892559	5.28278594798346	5.61645911001649	6.27212698116823	7.41330249713777	7.91151263448503	8.06134283994733	7.8629488470177	7.42634483150955
ENSMUSG00000033228	867.769661190907	868.054560404331	982.36133031038	802.148980195092	998.124292326712	946.519815666577	1022.07669468008	1117.45147051623	1140.41416747401	1032.47765829962	1158.29660305313	1088.92917847665	910.829773349	1093.27429541662	-0.264870895114487	0.00050812487685352	0.0110330980070101	Scaf11	15	96309580	96358724	-	10340	protein_coding	SR-related CTD-associated factor 11 [Source:MGI Symbol;Acc:MGI:1919443]	-	957	1199	815	791	1052	764	859	1244	1057	1072	1246	1181	8.04537059975181	8.07304235011569	9.15442892305237	7.35416191887449	9.09191015199337	8.38318558094345	9.40506866152846	10.1852508032776	10.3914343368477	9.34855576709063	10.5820593144093
ENSMUSG00000002107	167.750665956445	139.004566803696	138.615402436434	137.91689166439	159.396274820235	174.684939802339	212.982221592239	203.907945182623	189.889208586023	174.326918052455	226.825337997562	191.784309164389	152.894790247257	199.952656762548	-0.389190940163335	0.000512469468036816	0.0110999913374369	Celf2	2	6544505	7514374	-	25884	protein_coding	CUGBP, Elav-like family member 2 [Source:MGI Symbol;Acc:MGI:1338822]	-	185	192	115	136	168	141	179	227	176	181	244	208	0.62129089967123	0.516426386230196	0.516012992008781	0.505108596771537	0.580013129770506	0.618050528388471	0.782908458552906	0.742448530583552	0.691197765957661	0.630546994842258	0.827810866752659
ENSMUSG00000070332	68.0070267390993	80.3620151833868	67.4996742299157	76.0571093737445	111.008119964093	37.1670084685828	180.856411631399	91.6238343992404	132.706662818641	109.797064408728	182.203960030829	96.8141945301	73.3501589931369	132.333687969823	-0.842542775668155	0.000519105346480246	0.011193898151526	Trim80	11	115331371	115339096	+	1934	protein_coding	tripartite motif-containing 80 [Source:MGI Symbol;Acc:MGI:3588186]	-	75	111	56	75	117	30	152	102	123	114	196	105	3.3710054040967	3.99581244751606	3.36299130420708	3.72805264505363	5.40616536959125	1.75995290070268	8.89767346530443	4.46493959722315	6.46501729167034	5.31518834023511	8.89963693081751
ENSMUSG00000039653	3015.88494578992	2722.17276657238	2463.73810939192	3243.07514369647	3392.86356403073	2719.38611961798	4275.11241441852	3648.78446401681	4038.38243032661	3350.73672875408	3535.31459182266	3456.72776469852	2926.1867748499	3717.50973233953	-0.34486276269909	0.000520211024543769	0.011193898151526	Baat	4	49489422	49506557	-	1941	protein_coding	bile acid-Coenzyme A: amino acid N-acyltransferase [Source:MGI Symbol;Acc:MGI:106642]	-	3326	3760	2044	3198	3576	2195	3593	4062	3743	3479	3803	3749	148.95372368721	134.865509040781	122.306501367997	158.390878255723	164.638692705968	128.305492999484	209.566098021443	177.168402689851	196.026750538213	161.621513669935	172.057448363027
ENSMUSG00000015711	185.885873086871	190.407297236313	188.034806783337	169.353830205538	191.655044724331	242.824455328075	252.247100433266	220.07685713543	219.019939448651	287.976511036928	334.660334750502	295.974823277734	194.693551227411	268.325927680419	-0.466767136368535	0.00052244935071838	0.0112148545716326	Prune1	3	95160985	95189387	-	3618	protein_coding	prune exopolyphosphatase [Source:MGI Symbol;Acc:MGI:1925152]	-	205	263	156	167	202	196	212	245	203	299	360	321	4.92538239381691	5.0608768841714	5.00783744197906	4.43736497952508	4.98933587666481	6.14644173900828	6.6337124722923	5.73283454555178	5.70359296279298	7.45200096194077	8.73789106721549
ENSMUSG00000121092	138.734334547763	133.212709853542	120.535132553421	73.0148249987948	114.803269364574	102.828723429746	154.67982573738	167.078756845674	144.574738355267	198.40522165086	152.456374719673	175.187590102086	113.854832457973	165.39708456849	-0.534900958188961	0.000524769962258067	0.0112486221999517	ENSMUSG00000121092	8	129231424	129231957	+	534	lncRNA	novel transcript	-	153	184	100	72	121	83	130	186	134	206	164	190	24.9060484664924	23.9891661491257	21.7496829264864	12.9618944998359	20.2490217804592	17.6349038406114	27.5607759541548	29.4878815390964	25.5084805767199	34.7853389760008	26.9696480467876
ENSMUSG00000031993	326.433728347677	304.796472001854	312.18599331336	397.525158326771	340.614658693241	412.55379400127	450.951184265132	386.257341094837	452.065786349679	426.667539763742	509.427398453542	483.148932702594	349.018300780696	451.419697104921	-0.373799785005605	0.000527251183918665	0.0112873555882127	Snx19	9	30338404	30378029	+	6725	protein_coding	sorting nexin 19 [Source:MGI Symbol;Acc:MGI:1921581]	-	360	421	259	392	359	333	379	430	419	443	548	524	4.65334087246253	4.35841312320151	4.47302847112361	5.60365025167626	4.77048016153455	5.61808370268321	6.38022899886484	5.41312496223153	6.3334855408298	5.93993529349313	7.15584554105317
ENSMUSG00000025173	390.813713660691	402.534058035703	432.721125866781	373.186883327173	480.086399160947	467.065406421858	625.858371829708	618.910018638006	477.959769338682	550.911586331514	538.245371723724	471.16241337982	424.401264412192	547.174588540242	-0.36756493507892	0.000528627900058773	0.0113023750637087	Wdr45b	11	121218050	121245271	-	4562	protein_coding	WD repeat domain 45B [Source:MGI Symbol;Acc:MGI:1914090]	-	431	556	359	368	506	377	526	689	443	572	579	511	8.21252385972942	8.48512211742087	9.13972975691583	7.75478534010348	9.91186024899763	9.37610214127235	13.053284647602	12.7860331763016	9.87118961667444	11.3060531911373	11.1454079845624
ENSMUSG00000021583	1219.59267952118	1107.69264171695	1202.94062288314	1178.37814789722	995.277930276351	1183.14976958322	1464.69896525166	1469.57444193291	1756.47517942071	1148.05351557197	1729.07839621093	1382.13788191067	1147.83863197968	1491.66973004981	-0.378207143370275	0.000537635703479777	0.0114220295836992	Erap1	13	74787687	74841320	+	7280	protein_coding	endoplasmic reticulum aminopeptidase 1 [Source:MGI Symbol;Acc:MGI:1933403]	-	1345	1530	998	1162	1049	955	1231	1636	1628	1192	1860	1499	16.0600007093378	14.6318297055353	15.9218434359591	15.3444735048538	12.8766841507046	14.8836090156173	19.1432653387231	19.0249623520852	22.732336196421	14.7643778990957	22.4364557306949
ENSMUSG00000028184	658.308018834481	642.172139348325	618.345229999049	625.696486448005	767.568966247443	708.650961467646	899.522678903535	731.194129421389	907.368320572984	827.330511641207	1006.76984037443	746.852357803628	670.123633724158	853.172973119528	-0.347936354341005	0.000540920219640126	0.0114627156923992	Adgrl2	3	148521219	148696191	-	14198	protein_coding	adhesion G protein-coupled receptor L2 [Source:MGI Symbol;Acc:MGI:2139714]	-	726	887	513	617	809	572	756	814	841	859	1083	810	4.44492158689554	4.34945692743872	4.19647248925732	4.17768061622228	5.09191662618588	4.57093575737553	6.02814887026132	4.8536574119512	6.02129455700165	5.4555214601282	6.69844464426211
ENSMUSG00000040713	4109.43793575464	3261.53944505547	3261.68068689557	4396.10092180243	4487.76416606972	4246.95016767673	5892.11151578083	4518.31261792332	4992.14413708822	5022.73413062735	5807.28641996218	4785.38732963066	3960.5788872091	5169.66269183543	-0.38434016745137	0.000545392931218045	0.0115428862977513	Creg1	1	165591315	165602877	+	2362	protein_coding	cellular repressor of E1A-stimulated genes 1 [Source:MGI Symbol;Acc:MGI:1344382]	-	4532	4505	2706	4335	4730	3428	4952	5030	4627	5215	6247	5190	166.787947018359	132.786366863857	133.058335425506	176.435694554551	178.953905828229	164.663438658473	237.350465669044	180.285159222737	199.131816452064	199.087822221083	232.254587317441
ENSMUSG00000051674	414.389482930245	305.520454120624	351.962587055989	500.962827075064	426.005520204082	494.321212632152	541.379390080831	519.201728262362	559.957382137192	547.059057755769	760.422649516418	562.444368222486	415.527014003026	581.744095995843	-0.487559509246398	0.000553383422363561	0.0116527974821584	Dcun1d4	5	73638343	73718137	+	5807	protein_coding	DCN1, defective in cullin neddylation 1, domain containing 4 (S. cerevisiae) [Source:MGI Symbol;Acc:MGI:2140972]	-	457	422	292	494	449	399	455	578	519	568	818	610	6.84099115859255	5.0594022706602	5.84016628097326	8.17809904109673	6.90962454292635	7.79573971111665	8.87051666235843	8.42651306340066	9.08524369445474	8.81996346515903	12.3701272041453
ENSMUSG00000031286	39.8974556869382	43.438927126155	40.9819450681631	37.5215072910473	37.951494004818	59.4672135497326	60.6820854815877	79.0480139915015	46.3933861886306	63.5667214997901	74.3689632778893	74.6852357803628	43.2097571211424	66.457401036627	-0.635673404199642	0.000575050355628007	0.012048708389948	Glt28d2	3	85777156	85794823	-	2732	protein_coding	glycosyltransferase 28 domain containing 2 [Source:MGI Symbol;Acc:MGI:2443773]	-	44	60	34	37	40	48	51	88	43	66	80	81	1.39999548983413	1.52900583148591	1.44541450663722	1.30196188957905	1.30839606872514	1.99341078182078	2.11338600162026	2.72692920481513	1.599958837773	2.178379377941	2.57147306663296
ENSMUSG00000022752	1569.60217713841	1497.91900373358	1546.46575066039	1674.27050101403	1425.07859988091	2085.0691750875	1919.21968395688	1911.52470197631	2154.59516787663	2011.98304868275	2347.27040345838	2144.66491882869	1633.0675345858	2081.54298746327	-0.351038821866447	0.000581746290001562	0.0121585700885345	Tomm70a	16	56942066	56977068	+	9777	protein_coding	translocase of outer mitochondrial membrane 70A [Source:MGI Symbol;Acc:MGI:106295]	-	1731	2069	1283	1651	1502	1683	1613	2128	1997	2089	2525	2326	15.3902653514525	14.7330771104305	15.2410619473869	16.2337442970866	13.7285367846864	19.5305629383961	18.6774721535658	18.4262896806941	20.763162302978	19.2665121761606	22.6792378228932
ENSMUSG00000030470	420.736805425894	391.674326254164	319.418101266565	243.382749995983	261.865308633244	515.382517431015	386.699564343451	645.858205226018	433.724215065802	947.722029633234	773.437218090049	538.471329576937	358.743301501144	620.985426989248	-0.792669835275254	0.000583305423277309	0.0121759552257923	Csrp3	7	48480146	48497781	-	2671	protein_coding	cysteine and glycine-rich protein 3 [Source:MGI Symbol;Acc:MGI:1330824]	-	464	541	265	240	276	416	325	719	402	984	832	584	15.1007579957903	14.1013912829536	11.5230162146278	8.63802778349228	9.2341117979498	17.6707793153991	13.7752287153863	22.7890850058371	15.2993582493094	33.2193772685651	27.3540808489813
ENSMUSG00000020576	247.545577330321	277.285151488623	331.471614521907	257.580077079081	215.374728477342	288.66376577266	437.862891318123	355.716062961757	422.935055487051	293.755303900545	410.888522110338	312.571542340037	269.653485778323	372.288229686308	-0.466158646192049	0.00058844943386055	0.0122375552450428	Nbas	12	13319134	13633812	+	9515	protein_coding	neuroblastoma amplified sequence [Source:MGI Symbol;Acc:MGI:1918419]	-	273	383	275	254	227	233	368	396	392	305	442	339	2.49406925943708	2.80238995587715	3.35674297189125	2.56626893556919	2.13194992003379	2.77832718872111	4.37853042103794	3.52337022007327	4.1879194846814	2.89042245969382	4.07930487752789
ENSMUSG00000107881	986.5552678952	984.61568152618	1095.6643549106	1084.06733227377	1111.97877434117	1144.74386083235	1260.04565735297	1139.01001978664	1372.38109841716	1187.54193347335	1451.12439595981	1454.97903779522	1067.93754529654	1310.84702379753	-0.296748705991571	0.000590196924006477	0.0122586683682288	Gm44250	6	5216258	5220486	-	4229	TEC	predicted gene, 44250 [Source:MGI Symbol;Acc:MGI:5690642]	-	1088	1360	909	1069	1172	924	1059	1268	1272	1233	1561	1578	22.3638136778026	22.3892636044869	24.964357036212	24.3006148933729	24.7656574014856	24.7896586490273	28.3496447000205	25.3836139669266	30.5752822811501	26.2903076299986	32.4143939363987
ENSMUSG00000002718	392.627234373733	371.402826928625	390.533829473084	410.708390618221	427.903094904322	432.376198517847	490.216063106159	483.27081281168	644.112826851452	444.96705049853	555.908000502222	478.538732963066	404.258595802639	516.168914455518	-0.353134577614803	0.000591924824970639	0.0122793227940935	Cse1l	2	166747960	166788309	+	5273	protein_coding	chromosome segregation 1-like (S. cerevisiae) [Source:MGI Symbol;Acc:MGI:1339951]	-	433	513	324	405	451	349	412	538	597	462	598	519	7.13813537520569	6.77326675807827	7.13643683142229	7.38370768137342	7.6432612599585	7.50937713872989	8.84563041929379	8.63766567269054	11.5090004994426	7.90049824080102	9.95900844393293
ENSMUSG00000029188	10.8811242782559	17.375570850462	20.4909725340816	22.3100854162984	12.3342355515658	8.67230197600266	24.9867410806538	13.4740932940059	44.2355542728803	35.6358893256399	36.254869597971	47.9460772910971	15.3440484344444	33.7555374770413	-1.13508414441291	0.000594826448791929	0.0123242445287446	Slc34a2	5	53195423	53229006	+	5013	protein_coding	solute carrier family 34 (sodium phosphate), member 2 [Source:MGI Symbol;Acc:MGI:1342284]	-	12	24	17	22	13	7	21	15	41	37	39	52	0.208083764660619	0.333312900986994	0.393863198896157	0.421892902298668	0.23174244353103	0.158429698581773	0.47425392679018	0.253317644155478	0.831394603503586	0.665540204679314	0.683186994573132
ENSMUSG00000003948	1472.57881899063	1300.99586742834	1176.42289372139	1570.83283226574	1237.21870455707	2389.83864452988	2016.78695865277	1964.52280226607	1776.97458262034	2669.80230299118	2808.35797578129	2909.95807559043	1524.64796024884	2357.73378298368	-0.629525273749129	0.00060863936152215	0.0125483147182787	Mmd	11	90140282	90169415	+	3581	protein_coding	monocyte to macrophage differentiation-associated [Source:MGI Symbol;Acc:MGI:1914718]	-	1624	1797	976	1549	1304	1929	1695	2187	1647	2772	3021	3156	39.4217917128303	34.9367371549857	31.6548080043504	41.583815918316	32.5411730656468	61.1173010081994	53.5864179309264	51.7030720056061	46.7530908365128	69.8006041168563	74.0830906412406
ENSMUSG00000039952	1392.78390761675	1124.34423044865	1419.9038614793	1268.63258435406	1126.21058459297	1122.4436557512	1605.10065322866	1646.53420052753	1528.82391230906	1321.41730148048	1711.41576743243	1524.13203388815	1242.38647070716	1556.23731147772	-0.325358474239356	0.000609871410222073	0.0125582500350894	Dag1	9	108081833	108141157	-	6357	protein_coding	dystroglycan 1 [Source:MGI Symbol;Acc:MGI:101864]	-	1536	1553	1178	1251	1187	906	1349	1833	1417	1372	1841	1653	21.0035961565505	17.0081795023991	21.5222298950324	18.9183101530757	16.6862383078955	16.1700829134436	24.0242082392405	24.4108071399248	22.6588929653658	19.4613147421687	25.4316340129266
ENSMUSG00000026193	26058.4791257098	25587.7000236616	27122.8155271708	26776.1588787247	24992.9563768729	37418.5052258869	35220.5963204015	43073.9814422782	40119.4898935867	31081.2374169655	38556.5890114217	34205.8379874062	27992.7691930044	37042.9553453433	-0.404195139463767	0.000610797973447464	0.0125618782229533	Fn1	1	71624679	71692359	-	11685	protein_coding	fibronectin 1 [Source:MGI Symbol;Acc:MGI:95566]	-	28738	35343	22502	26404	26342	30203	29601	47952	37185	32271	41476	37098	213.787583725995	210.578137605517	223.659109134018	217.229223728829	201.455886970734	293.26323870344	286.791986107181	347.416063343091	323.489447519148	249.031327179263	311.702895809455
ENSMUSG00000021676	4434.96490374579	4453.21401254966	4827.43205876451	4546.18695096662	4426.09298831189	5271.52070112733	5932.56623943522	5169.56046046694	7172.63328795386	4795.4349446584	6594.66781866683	6144.47421284368	4659.90193591097	5968.22282733749	-0.357124566209414	0.000615695250486148	0.0126315615053782	Iqgap2	13	95763682	96028991	-	6910	protein_coding	IQ motif containing GTPase activating protein 2 [Source:MGI Symbol;Acc:MGI:2449975]	-	4891	6151	4005	4483	4665	4255	4986	5755	6648	4979	7094	6664	61.528208571923	61.9735345474952	67.3160555490429	62.3688784467682	60.3300291199957	69.8646966322983	81.6889985935213	70.5081251338288	97.7989095608076	64.9732147546439	90.154171095486
ENSMUSG00000038774	237.571213408587	243.257991906468	271.204048245197	312.341195828178	296.02165323758	346.892079040107	386.699564343451	308.107599989602	480.117601254433	341.911911097356	428.551150888837	393.71105775574	284.548030277686	389.84981422157	-0.456567097381276	0.000617812922005186	0.0126594934238541	Ascc3	10	50468765	50727581	+	16685	protein_coding	activating signal cointegrator 1 complex subunit 3 [Source:MGI Symbol;Acc:MGI:1925237]	-	262	336	225	308	312	280	325	343	445	355	461	427	1.36499083512059	1.40201174810124	1.56621180918031	1.77460519443363	1.67104566173841	1.90400498409452	2.20519244224134	1.74036281331309	2.71115813177711	1.91854689249994	2.4263162246906
ENSMUSG00000040451	197.673757721649	262.081526994469	214.552535945089	250.481413537532	250.479860431799	164.773737544051	435.483201691394	271.278411652653	247.071754353405	337.096250377675	386.718609045024	293.208703434017	223.340472029098	328.476155092361	-0.552325968492988	0.000624774996209416	0.0127865014811025	Sgms1	19	32100127	32367114	-	10546	protein_coding	sphingomyelin synthase 1 [Source:MGI Symbol;Acc:MGI:2444110]	-	218	362	178	247	264	133	366	302	229	350	416	318	1.79689781962453	2.38978807643697	1.96031752468081	2.25157505839412	2.23705207608542	1.4308698559471	3.92900574449215	2.42432623898935	2.20733761672727	2.99261297000039	3.46400293702015
ENSMUSG00000029119	1097.1800313908	1126.51617680495	1153.52121853624	1217.92784477156	1173.649952099	1116.24915433977	1320.72774283456	1438.13489091357	1229.96419197765	1281.9288835791	1309.82336573182	1452.2129179515	1147.50739632372	1338.79866549803	-0.223152349210773	0.000654778721054514	0.0133353413250287	Man2b2	5	36964265	36987997	-	3528	protein_coding	mannosidase 2, alpha B2 [Source:MGI Symbol;Acc:MGI:1195262]	-	1210	1556	957	1201	1237	901	1110	1601	1140	1331	1409	1575	29.8133960179246	30.7057424300828	31.5048595900957	32.7259056404232	31.3329335311757	28.9756024931315	35.6191660977362	38.4179902039381	32.8471220341406	34.0188599643194	35.0715616674466
ENSMUSG00000034354	551.310296764965	534.298803651707	561.693717698941	538.484334366111	602.479967326485	557.505127028743	686.540457311296	644.061659453484	665.691146008955	598.105061384388	707.434763180922	646.350003481906	557.628707806159	658.030515136825	-0.238910302163947	0.000656272767180311	0.0133495290344661	Mtmr3	11	4430868	4544863	-	7588	protein_coding	myotubularin related protein 3 [Source:MGI Symbol;Acc:MGI:1921552]	-	608	738	466	531	635	450	577	717	617	621	761	701	6.96515703132314	6.77123093818131	7.13268067759433	6.72735648576419	7.47835947530888	6.72854950571753	8.60870520806363	7.99951614881884	8.2656857680396	7.37962943481758	8.8070410881151
ENSMUSG00000078674	0	0	0	0	0	2.47780056457219	0	7.1861830901365	1.07891595787513	14.4469821590432	7.43689632778893	4.61019973952857	0.412966760762032	5.79319621239539	-4.04150326513387	0.000658977204571202	1	Mup18	4	61588414	61592373	-	930	protein_coding	major urinary protein 18 [Source:MGI Symbol;Acc:MGI:3705220]	-	0	0	0	0	0	2	0	8	1	15	8	5	0	0	0	0	0	0.243996337631468	0	0.728247369262457	0.109304514748583	1.45438232173383	0.755404776133468
ENSMUSG00000033174	1369.2081383472	1429.1407024505	1877.9373651823	2111.34535621515	1218.24295755466	3320.25275652673	2484.395970305	2242.08912412259	3116.98820230125	3406.59839310239	3663.60105347702	5406.84225451911	1887.68787937942	3386.75249963789	-0.843762955923168	0.000666629406376217	0.0135426432268368	Mgll	6	88701394	88805342	+	5077	protein_coding	monoglyceride lipase [Source:MGI Symbol;Acc:MGI:1346042]	-	1510	1974	1558	2082	1284	2680	2088	2496	2889	3537	3941	5864	25.8538032218495	27.0693963660196	35.6413771985715	39.4231029976789	22.6004868462089	59.8913208501743	46.5599683378661	41.6206926659828	57.8444142389306	62.8200348359854	68.166651249509
ENSMUSG00000017843	670.095903469258	603.801087053555	665.353931694883	681.471699988751	595.838455875642	754.490271912232	740.083473912697	785.090502597413	815.660464153598	770.50571514897	803.184803401204	835.368192802577	661.84189166572	791.64885866941	-0.261506862744824	0.000667384305724888	0.0135426432268368	Ppp2r5c	12	110413554	110549496	+	8286	protein_coding	protein phosphatase 2, regulatory subunit B', gamma [Source:MGI Symbol;Acc:MGI:1349475]	-	739	834	552	672	628	609	622	874	756	800	864	906	7.75272116771343	7.00744516648697	7.73728039690387	7.79653417658485	6.77289977530609	8.33889728121738	8.49835367498526	8.92973127389437	9.27465824637145	8.70593327999008	9.15675304306608
ENSMUSG00000064325	20.8554881999904	9.41176754400025	19.2856212085473	15.2114218747489	18.0269596522885	21.0613047988636	28.5562755207471	23.3550950429436	66.892789388258	25.0414357423415	37.1844816389446	33.1934381246057	17.3087605464065	35.7039192429734	-1.05715142733356	0.000674920845550865	0.0136789950064976	Hhip	8	80692480	80784635	-	9076	protein_coding	Hedgehog-interacting protein [Source:MGI Symbol;Acc:MGI:1341847]	-	23	13	16	15	19	17	24	26	62	26	40	36	0.220286561458836	0.099721189788184	0.204748006747355	0.158881750011761	0.187076418949385	0.212515540874477	0.29936849902401	0.242521779814431	0.694413653636327	0.25831470941328	0.387024262783233
ENSMUSG00000075595	506.87903929542	442.353074568012	519.506421305244	466.483604158967	500.010933513477	510.426916301871	585.403648175317	592.860104936261	623.613423651825	546.095925611833	720.449331754552	560.600288326674	490.943331523832	604.83712040941	-0.303064775986168	0.000685665576160901	0.013829792060855	Zfp652	11	95603499	95725941	+	15444	protein_coding	zinc finger protein 652 [Source:MGI Symbol;Acc:MGI:2442221]	zf-C2H2	559	611	431	460	527	412	492	660	578	567	775	608	3.14634737840056	2.75435556658412	3.24124354070354	2.86335556863119	3.0493744455646	3.02673001576253	3.60657240296615	3.61789558447695	3.80442559297808	3.31049962045008	4.40671128268419
ENSMUSG00000112129	4401.41477055451	4327.96510600258	4238.01526057828	4757.11866762981	4406.16845395937	4559.15303881283	5213.89997216308	4846.1822214108	4852.96397852233	4876.33804474905	5057.08950289647	5242.71914379189	4448.30588292289	5014.8654772556	-0.172978756016805	0.000703232174512662	0.0141160789370701	Pbld1	10	62895941	62913741	+	3928	protein_coding	phenazine biosynthesis-like protein domain containing 1 [Source:MGI Symbol;Acc:MGI:1915621]	-	4854	5978	3516	4691	4644	3680	4382	5395	4498	5063	5440	5686	107.419455830593	105.955381123648	103.961269553276	114.807747619378	105.652716073778	106.294942198312	126.296187144389	116.276474610775	116.404299344549	116.226918810127	121.618630454889
ENSMUSG00000034636	600.275356017116	616.832765191401	769.014145690825	569.921272907259	624.302076379255	625.644642554478	836.460903795219	809.343870526623	960.235202508865	663.598047172051	984.459151391059	736.709918376666	634.331709790056	831.80118229508	-0.39171892886468	0.000710527280463538	0.014244991702883	Zyg11b	4	108086921	108158293	-	9046	protein_coding	zyg-ll family member B, cell cycle regulator [Source:MGI Symbol;Acc:MGI:2685277]	-	662	852	638	562	658	505	703	901	890	689	1059	799	6.36144916634717	6.55724782544736	8.19140280299636	5.9725112304959	6.50023779383198	6.33389785367117	8.79808365341387	8.43218436499683	10.0012543508072	6.86804156752439	10.2804485666395
ENSMUSG00000033713	709.993359156197	651.583906892325	717.184038692854	662.203898947403	854.857402458524	750.773571065374	951.875850691572	864.138516588914	903.052656741483	808.067868762483	886.84988708883	875.937950510428	724.432696202113	881.653788397285	-0.283626432509877	0.000711356135452493	0.014244991702883	Foxn3	12	99156337	99529841	-	11501	protein_coding	forkhead box N3 [Source:MGI Symbol;Acc:MGI:1918625]	Fork_head	783	900	595	653	901	606	800	962	837	839	954	950	5.91807975601255	5.44810529295648	6.0086312114012	5.45826756113209	7.00082338892518	5.9782391080055	7.87487608944704	7.08127327389303	7.39794168554427	6.57804187565866	7.28426034128701
ENSMUSG00000017428	1176.97494276468	1036.74239407757	900.397440174054	1067.84181560737	1119.56907314213	1200.49437353523	1352.8535527954	1288.12331890697	1220.25394835677	1534.26950529039	1492.02732576265	1233.68945029785	1083.67000655017	1353.53618356834	-0.320806003785286	0.000714179468961511	0.0142844426402445	Psmd11	11	80319441	80364074	+	6383	protein_coding	proteasome (prosome, macropain) 26S subunit, non-ATPase, 11 [Source:MGI Symbol;Acc:MGI:1916327]	-	1298	1432	747	1053	1180	969	1137	1434	1131	1593	1605	1338	17.6768347967557	15.6191271347828	13.592205890662	15.8591815087096	16.5202683319496	17.2240466538736	20.1662415873567	19.0193728770914	18.0118702409529	22.5040771405864	22.0812106199205
ENSMUSG00000032890	21.7622485565118	20.9954814443083	20.4909725340816	13.1832322914491	15.1805976019272	28.4947064925802	32.1258099608405	52.9981002897567	50.7090500201311	28.8939643180864	30.6771973521293	27.6611984371714	20.0178731534763	37.1775533963526	-0.901574494746198	0.000721098212226191	0.0143884447805467	Rims3	4	120712013	120753776	+	7972	protein_coding	regulating synaptic membrane exocytosis 3 [Source:MGI Symbol;Acc:MGI:2443331]	-	24	29	17	13	16	23	27	59	47	30	33	30	0.261696917271371	0.253261569695947	0.2476713768272	0.156766515474056	0.179354644242704	0.327338287878644	0.383429761576098	0.626551259900762	0.59931012790524	0.339331550228916	0.363512490271201
ENSMUSG00000032777	651.05393598231	687.783012830788	677.407444950226	750.430145820946	837.779230156356	806.524083768248	898.332834090171	867.731608133982	938.656883351363	828.293643785143	1100.66065651276	898.988949208071	735.162975584812	922.110762513582	-0.327674008788224	0.000724071852029268	0.0144305796128833	Gtf3c1	7	125240126	125306952	-	12018	protein_coding	general transcription factor III C 1 [Source:MGI Symbol;Acc:MGI:107887]	-	718	950	562	740	883	651	755	966	870	860	1184	975	5.19334171652913	5.50338621933561	5.43123135605091	5.91938738946574	6.56581192121299	6.14589377151853	7.1122022360284	6.80482267846154	7.35881867890486	6.45262650980593	8.65151550898739
ENSMUSG00000046329	3609.81297931139	3202.17291131639	3307.48403726587	3830.23602806177	4242.97702973865	4220.93326174873	4490.47432563749	4967.44906105685	4534.68377094917	4274.38045478891	4629.46796404861	4589.91486067464	3735.60270790713	4581.06173952595	-0.294652122120371	0.000732282278154786	0.0145768580482631	Slc25a23	17	57350711	57366863	-	5294	protein_coding	solute carrier family 25 (mitochondrial carrier; phosphate carrier), member 23 [Source:MGI Symbol;Acc:MGI:1914222]	-	3981	4423	2744	3777	4472	3407	3774	5530	4203	4438	4980	4978	65.3676535487046	58.1663200779279	60.1997041810518	68.5867605119527	75.4879779147795	73.0170793113602	80.7062752503902	88.4327397851315	80.7042678889525	75.5916173250837	82.6072364985017
ENSMUSG00000003623	6849.66773316208	5219.91107632629	4710.51298018769	5865.52427490318	5621.56504946366	8244.88137861396	6929.65619303464	6996.64751113415	8335.70469054325	11207.9687589857	13790.7946278436	8780.58642390612	6085.34374877614	9340.22636757458	-0.618211688046474	0.000746849342694738	0.014829474640308	Crot	5	9016033	9047324	-	5456	protein_coding	carnitine O-octanoyltransferase [Source:MGI Symbol;Acc:MGI:1921364]	-	7554	7210	3908	5784	5925	6655	5824	7789	7726	11637	14835	9523	120.35309801272	92.002470512514	83.1906237319695	101.91337064772	97.0451704731523	138.391672750348	120.847132570828	120.859064471277	143.946593343333	192.325534977461	238.773363365199
ENSMUSG00000027875	22469.5216345984	25503.7180978844	25907.8213910323	28576.1771339033	22272.7830440775	43378.8544839653	34956.4507718346	27091.0119769283	46368.5711215994	47021.0743991098	50697.3222665371	70916.8585132722	28018.1459642435	46175.2148415469	-0.720783765702961	0.000747407604473655	0.014829474640308	Hmgcs2	3	98187751	98218054	+	3290	protein_coding	3-hydroxy-3-methylglutaryl-Coenzyme A synthase 2 [Source:MGI Symbol;Acc:MGI:101939]	-	24780	35227	21494	28179	23475	35014	29379	30159	42977	48821	54536	76913	654.726710876354	745.449706074772	758.779403327945	823.392528745388	637.631314230985	1207.48596082374	1010.95181582488	776.055757633563	1327.88739246972	1338.07682626771	1455.66041148289
ENSMUSG00000039270	317.366124782463	270.04533030093	318.212749941031	361.017745827374	354.846468945048	323.352973676671	486.646528666066	345.835061212819	463.933861886306	385.252857574485	467.594856609729	390.022897964117	324.140232245586	423.214343985587	-0.384693219484207	0.000748515982979526	0.014829474640308	Megf9	4	70345302	70453232	-	8226	protein_coding	multiple EGF-like-domains 9 [Source:MGI Symbol;Acc:MGI:1918264]	-	350	373	264	356	374	261	409	385	430	400	503	423	3.69857129108203	3.15688464724466	3.7274292490206	4.16043303076425	4.06296266213576	3.59988032052554	5.62890537792286	3.96226857774773	5.31374610356898	4.38471694371492	5.36972404916538
ENSMUSG00000009378	1181.50874454728	1391.4936322745	1431.95737473464	1399.4508124769	1229.6284057561	1282.26179216611	1596.77173953511	1539.63972706174	2360.66811583078	1430.25123374528	1649.13176068719	2046.00664440278	1319.38346032592	1770.41153687715	-0.424173497119421	0.000769052922772719	0.0151533547605888	Slc16a12	19	34645803	34724689	-	4170	protein_coding	solute carrier family 16 (monocarboxylic acid transporters), member 12 [Source:MGI Symbol;Acc:MGI:2147716]	-	1303	1922	1188	1380	1296	1035	1342	1714	2188	1485	1774	2219	27.1620794894788	32.088980162161	33.0883089954426	31.814146332331	27.7733892412781	28.1605125644088	36.4339121019629	34.7973882359635	53.3374577436468	32.1115060820224	37.3585703765143
ENSMUSG00000099146	307.391760860729	326.515935564932	319.418101266565	264.678740620631	222.965027278306	400.164791178409	552.087993401112	440.153714270861	506.011584243436	383.326593286613	339.30839495537	413.995936609666	306.855726128262	439.147369461176	-0.517414597302877	0.000769562676680711	0.0151533547605888	0610031O16Rik	3	137916477	137946166	-	2482	lncRNA	RIKEN cDNA 0610031O16 gene [Source:MGI Symbol;Acc:MGI:1915619]	-	339	451	265	261	235	323	464	490	469	398	365	449	11.8727842549895	12.6506648748348	12.4004739360479	10.1091810145275	8.46108424700761	14.7651208422878	21.164379913273	16.7134531714797	19.2084408532996	14.4594432599129	12.9140890037523
ENSMUSG00000022533	1526.98444038191	1454.48007660742	1529.59083210291	1497.81800726694	1720.15146576837	1922.77323810802	2058.43152712052	1984.28480576394	2504.16393822818	1709.55955548678	2274.76066426244	1901.24637258158	1608.63301003926	2072.07447724057	-0.365618817801396	0.000770294779359722	0.0151533547605888	Atp13a3	16	30131241	30224793	-	9938	protein_coding	ATPase type 13A3 [Source:MGI Symbol;Acc:MGI:2685387]	-	1684	2009	1269	1477	1813	1552	1730	2209	2321	1775	2447	2062	14.7298305176961	14.0740642963433	14.8305349531111	14.2875823244694	16.3026703117821	17.7185829082187	19.7077233013664	18.8177896456998	23.7409010082772	16.1053304997794	21.6225875816902
ENSMUSG00000010517	398.974556869382	385.158487185241	365.221451636865	404.623821868321	369.078279196855	417.509395130414	554.467683027841	466.203627972605	563.194130010818	441.114521922786	462.946796404861	431.514695619874	390.09433198118	486.573575826464	-0.31693446682862	0.000772570877751998	0.0151802923291622	Faf1	4	109533785	109821157	+	5093	protein_coding	Fas-associated factor 1 [Source:MGI Symbol;Acc:MGI:109419]	-	440	532	303	399	389	337	466	519	522	458	498	468	7.50989137684437	7.27237964402635	6.9097628055593	7.53141297833091	6.82552182036868	7.50745063588045	10.3586124719233	8.62711461127798	10.4188041880713	8.1089024951804	8.58674082118728
ENSMUSG00000026918	760.771939121391	741.357689619712	668.969985671486	762.599283320745	785.595925899732	806.524083768248	855.49842080905	810.24214341289	897.658076952108	959.279615360468	929.612040973616	902.677108999694	754.303151233552	892.494567751304	-0.242672369861408	0.000776912500827274	0.0152477047788387	Brd3	2	27335591	27397674	-	7336	protein_coding	bromodomain containing 3 [Source:MGI Symbol;Acc:MGI:1914632]	-	839	1024	555	752	828	651	719	902	832	996	1000	979	9.9416230731149	9.71805204011806	8.78674145163955	9.85452647997337	10.086278331103	10.0683412412909	11.0958074873059	10.4092418923716	11.5288251542889	12.2425050615741	11.9705296108936
ENSMUSG00000004798	666.468862043173	681.991155880634	742.496416529073	753.472430195896	732.463834292987	973.775621876871	970.913367705403	1031.21727343459	1094.02078128538	838.888097368441	1077.42035548842	878.704070354146	758.444720136439	981.860657606063	-0.37418705300073	0.000781872251160316	0.0153091501247659	Ulk2	11	61666475	61745899	-	5977	protein_coding	unc-51 like kinase 2 [Source:MGI Symbol;Acc:MGI:1352758]	-	735	942	616	743	772	786	816	1148	1014	871	1159	953	10.6895331478878	10.9725162667603	11.9699309027441	11.9504098710424	11.5423430740023	14.9202311261377	15.4559693663753	16.260373542734	17.2454983266202	13.1402968275506	17.0283617628196
ENSMUSG00000025019	45.3380178260662	44.8868913636935	77.1424848341894	70.9866354154949	58.8248157074678	85.4841194777405	97.5672746958861	97.0134717168427	183.415712838772	66.4561179315987	181.274347989855	84.8276752073257	63.7771607707754	118.425766730047	-0.900722484702023	0.000783816937953095	0.0153292983157392	Lcor	19	41471076	41574975	+	12765	protein_coding	ligand dependent nuclear receptor corepressor [Source:MGI Symbol;Acc:MGI:2443930]	HTH	50	62	64	70	62	69	82	108	170	69	195	92	0.340489591410002	0.338150050607663	0.582308784720407	0.527174583718355	0.434041049167527	0.6132880918845	0.727247737190354	0.716266801495507	1.35378329665108	0.487414615932418	1.34148703634748
ENSMUSG00000056666	1642.14300566012	2118.37167951883	2862.70939814375	1898.38544996866	1097.74696408936	2313.02682702814	3140.00046246882	1884.5765153883	3640.26244187069	4847.44408043096	5163.99488760844	10967.6651803385	1988.73055406814	4940.65726135095	-1.31296500466635	0.000803566946180194	0.015579142441327	Retsat	6	72575458	72585408	+	3537	protein_coding	retinol saturase (all trans retinol 13,14 reductase) [Source:MGI Symbol;Acc:MGI:1914692]	-	1811	2926	2375	1872	1157	1867	2639	2098	3374	5033	5555	11895	44.5079965383402	57.5940804067413	77.9870946325032	50.8801083505008	29.2319800334956	59.8887872480766	84.468284845414	50.2160224788928	96.9685870705115	128.310485147796	137.918235235437
ENSMUSG00000004880	175.004748808615	131.764745616004	141.026105087502	175.438398955437	157.498700119995	173.446039520053	249.867410806538	191.332124774884	263.255493721532	235.967375264372	209.162709219064	165.967190623029	159.029789684601	219.25871740157	-0.46247374742057	0.000804036740296668	0.015579142441327	Lbr	1	181642900	181670611	-	4761	protein_coding	lamin B receptor [Source:MGI Symbol;Acc:MGI:2138281]	-	193	182	117	173	166	140	210	213	244	245	225	180	3.52382053950555	2.66141005235157	2.85418334358542	3.49321377886251	3.11580192144338	3.33630783024754	4.99356214030492	3.78750581225583	5.20969974516877	4.64021580910247	4.15008531311511
ENSMUSG00000028517	2407.44874656411	2670.77003613976	2654.18361882633	2595.06857183216	2625.29459778328	2531.07327671049	3026.9652051992	2628.34646521742	3077.06831185987	3059.87082128535	3686.84135450136	3251.11285631555	2580.63980797602	3121.70083572979	-0.274622450776087	0.00081821611647495	0.0157626651391336	Plpp3	4	105014544	105089961	+	3159	protein_coding	phospholipid phosphatase 3 [Source:MGI Symbol;Acc:MGI:1915166]	-	2655	3689	2202	2559	2767	2043	2544	2926	2852	3177	3966	3526	73.0582986970291	81.3013235398561	80.9583924134274	77.87497188541	78.2743495674886	73.3761635860102	91.1710226961199	78.4145368902189	91.7742712056195	90.685502830389	110.249282533838
ENSMUSG00000028381	512.319601434548	536.470750008014	456.828152377465	519.216533324763	610.070266127449	428.659497670989	811.474162714565	708.737307264712	717.479111986961	719.459711520351	672.109505623924	488.681172390029	510.594133490538	686.32349525009	-0.424175215167311	0.000825175477945911	0.0158420443535464	Ugcg	4	59189257	59222833	+	5212	protein_coding	UDP-glucose ceramide glucosyltransferase [Source:MGI Symbol;Acc:MGI:1332243]	-	565	741	379	512	643	346	682	789	665	747	723	530	9.42320622949733	9.89811253942839	8.44557046960836	9.44371336288887	11.0246928838441	7.53195908701589	14.8138967371034	12.8157634339916	12.9699495675866	12.9236881904798	12.1816629274842
ENSMUSG00000073565	501.438477156292	474.932269912628	430.310423215713	569.921272907259	520.884255216126	608.300038602473	772.209283873538	642.26511368095	681.874885377082	576.916154217792	660.954161132241	618.688805044734	517.631122835082	658.818067221056	-0.347866309485643	0.000856978292146059	0.0163588068287539	Prr16	18	51250805	51553116	+	4183	protein_coding	proline rich 16 [Source:MGI Symbol;Acc:MGI:1918623]	-	553	656	357	562	549	491	649	715	632	599	711	671	11.4919022127412	10.9182883860961	9.91230230394338	12.9159303349428	11.7285524432623	13.3177202549196	17.5649200598165	14.4707174333932	15.3585516587682	12.9124672877243	14.9263776034764
ENSMUSG00000066306	1018.29188037345	978.823824576026	1110.12857081701	1029.30621352468	986.738844125267	1142.26606026778	1219.59093369858	1226.14248975454	1336.77687180729	1167.31615845069	1294.01996103527	1132.26505602822	1044.2592322807	1229.35191179576	-0.236942552215856	0.000865202767893819	0.0164308883555083	Numa1	7	101583318	101664171	+	7919	protein_coding	nuclear mitotic apparatus protein 1 [Source:MGI Symbol;Acc:MGI:2443665]	-	1123	1352	921	1015	1040	922	1025	1365	1239	1212	1392	1228	12.327189391018	11.8862520426602	13.5077643121694	12.32176558112	11.7360764684536	13.209818137737	14.6535505828306	14.5926509488292	15.9045729523109	13.8007456982405	15.4362420600982
ENSMUSG00000015755	794.32207231268	704.43460156248	690.666309531102	681.471699988751	729.617472242625	914.308408327138	914.990661477273	1003.37081396031	811.344800322097	1015.14127970877	991.896047718848	894.378749468543	752.470093994129	938.520392109306	-0.320365106434408	0.000865661760322463	0.0164308883555083	Tab2	10	7781417	7831994	-	6135	protein_coding	TGF-beta activated kinase 1/MAP3K7 binding protein 2 [Source:MGI Symbol;Acc:MGI:1915902]	-	876	973	573	672	769	738	769	1117	752	1054	1067	970	12.4120693714407	11.0417232965655	10.8476144763034	10.5300867460769	11.2013845474866	13.6482841377328	14.1906117515765	15.4138274177574	12.4601801849338	15.4916016235798	15.2729362959454
ENSMUSG00000031333	824.245164077883	768.869010132944	787.094415573839	676.401226030501	731.515046942866	723.517764855079	853.118731182321	880.307428541721	963.47195038249	829.256775929079	888.709111170777	923.884027801526	751.940437935519	889.791337501319	-0.24224384464542	0.000872289182392312	0.0165192230796716	Abcb7	X	103324263	103457462	-	5905	protein_coding	ATP-binding cassette, sub-family B (MDR/TAP), member 7 [Source:MGI Symbol;Acc:MGI:109533]	-	909	1062	653	667	771	584	717	980	893	861	956	1002	13.3813101358948	12.5211206756418	12.8436205517894	10.8588335195281	11.6679459952274	11.220939110449	13.7463880359212	14.0500561461855	15.3727868676631	13.1478132258756	14.2170888730894
ENSMUSG00000035637	1789.94494377309	2065.52098484867	1996.06179508465	2028.18958329985	1554.1136794973	2412.13884961103	2176.22616364361	2620.26200924102	2229.04036897002	3399.85646809483	2645.67586861091	3006.77227012053	1974.3283060191	2679.63885811349	-0.441204850467118	0.000888238817973541	0.0167643811180328	Grhpr	4	44981395	44990734	+	1603	protein_coding	glyoxylate reductase/hydroxypyruvate reductase [Source:MGI Symbol;Acc:MGI:1923488]	-	1974	2853	1656	2000	1638	1947	1829	2917	2066	3530	2846	3261	107.045466976972	123.910136586717	119.983353778064	119.942671083946	91.3146185571134	137.806178575382	129.172340436488	154.054643310113	131.014041514431	198.569004949885	155.910032234446
ENSMUSG00000049353	19.0419674869478	21.7194635630775	18.0802698830131	22.3100854162984	16.1293849520476	21.0613047988636	52.3531717880364	24.2533679292107	36.6831425677544	26.967700030214	42.7621538847863	29.5052783329829	19.723746016708	35.4208024221641	-0.831430401615802	0.000907887873160264	0.0170966826598155	Rd3	1	191709331	191720244	+	5313	protein_coding	retinal degeneration 3 [Source:MGI Symbol;Acc:MGI:1921273]	-	21	30	15	22	17	17	44	27	34	28	46	32	0.343584951331911	0.39311537094104	0.327903181330992	0.398070604032227	0.285936133144506	0.363032382641964	0.937566769200108	0.430225189209963	0.650519246442726	0.475213196034241	0.760310001952516
ENSMUSG00000030806	43.5244971130235	34.751141700924	20.4909725340816	19.2678010413486	29.4124078537339	39.644809033155	42.8344132811207	45.8119171996202	34.5253106520041	104.018271545111	76.2281873598365	63.6207564054943	31.1819382127111	61.1731427405311	-0.971250693002645	0.000913191741820341	0.0171772392694543	Stx1b	7	127403072	127423721	-	4802	protein_coding	syntaxin 1B [Source:MGI Symbol;Acc:MGI:1930705]	-	48	48	17	19	31	32	36	51	32	108	82	69	0.868907881918937	0.695917356371428	0.411169557698133	0.380372129654701	0.576898583155299	0.756073615984223	0.848730267745287	0.899124654417907	0.677405739049945	2.0280183311807	1.49956185516291
ENSMUSG00000104399	25.3892899825971	23.167427800616	12.0535132553421	23.3241802079483	23.7196837530112	29.7336067748663	47.5937925345786	34.1343696781484	28.0518149047534	43.3409464771296	47.4102140896544	35.0375180204171	22.8979502957302	39.2614426174469	-0.77136204200198	0.000914374611856887	0.0171801856084132	Gm37963	9	108266281	108267404	+	613	lncRNA	predicted gene, 37963 [Source:MGI Symbol;Acc:MGI:5611191]	-	28	32	10	23	25	24	40	38	26	45	51	38	3.97056410315703	3.6343612238125	1.89467058446064	3.60698722691192	3.64451270366751	4.44208666878822	7.38735317330591	5.24801428012545	4.31155492107788	6.61945624410665	7.30604578548336
ENSMUSG00000027900	873.210223330035	843.439168366177	752.139227133346	854.881909360889	828.291356655152	874.663599293983	1013.74778098652	876.714336996653	1053.02197488613	999.731165405789	1180.60729203649	965.375825457283	837.770914023264	1014.86639596148	-0.275999787442024	0.000926703188479008	0.0173146630338472	Dram2	3	106455114	106483206	+	3758	protein_coding	DNA-damage regulated autophagy modulator 2 [Source:MGI Symbol;Acc:MGI:1914421]	-	963	1165	624	843	873	706	852	976	976	1038	1270	1047	22.2753310158477	21.5827975001628	19.2851046993935	21.564929453592	20.759524522139	21.314943502138	25.6668258777376	21.9869469176472	26.4006178677472	24.9063940121081	29.6769751560417
ENSMUSG00000002475	568.53874353887	641.448157229556	574.952582279818	769.697946862295	809.315609652743	888.29150239913	930.458644051011	898.272886267062	922.473143983236	888.970968853125	924.034368727774	1008.71170300885	708.707423660402	928.820285815177	-0.391241251983158	0.000943034047367069	0.0175036443259655	Abhd3	18	10642092	10706771	-	2334	protein_coding	abhydrolase domain containing 3 [Source:MGI Symbol;Acc:MGI:2147183]	-	627	886	477	759	853	717	782	1000	855	923	994	1094	23.3518527912307	26.4284356142165	23.7362285161472	31.2621013766929	32.6593933694601	34.8541555047213	37.9310833469897	36.2719608726481	37.2379969590128	35.6591614153985	37.3988476410294
ENSMUSG00000026878	2216.12231133812	2144.43503579452	2217.84643898294	2160.02190621435	2026.60977985728	2109.84718073322	2462.97876366444	2277.121766687	2521.42659355418	2378.93639552245	2634.52052411923	2376.09694575303	2145.81377548674	2441.84683155005	-0.186332739749124	0.000943091044861171	0.0175036443259655	Rab14	2	35070217	35091132	-	13589	protein_coding	RAB14, member RAS oncogene family [Source:MGI Symbol;Acc:MGI:1915615]	-	2444	2962	1840	2130	2136	1703	2070	2535	2337	2470	2834	2577	15.6339370172171	15.1752600454497	15.7262259594146	15.0684765885023	14.0466798433313	14.2188152026397	17.2453571181463	15.7929169310169	17.4820461696753	16.3900293436102	18.3140769746936
ENSMUSG00000015854	1234.10084522552	808.688026665253	847.361981850549	915.727596859884	983.892482074906	770.595975581951	1299.310536194	2128.00846756667	1892.41859011298	1131.68026912505	1440.8986635091	858.41919150022	926.727818043011	1458.45595300134	-0.653973165351084	0.00094436968717152	0.0175079655957236	Cd5l	3	87265188	87278380	+	2036	protein_coding	CD5 antigen-like [Source:MGI Symbol;Acc:MGI:1334419]	-	1361	1117	703	903	1037	622	1092	2369	1754	1175	1550	931	58.1078767421273	38.1956571023164	40.1025268662517	42.6370569445117	45.5156675831054	34.6616211852404	60.7203421512559	98.5052036184901	87.5735317034302	52.0391709913111	66.8538792237472
ENSMUSG00000032370	454.286938617183	443.80103880555	447.185341773192	527.329291657962	494.318209412754	614.494540013903	625.858371829708	552.437825054243	673.243557714081	587.51060780109	637.713860107901	680.465481554417	496.902560046757	626.204950676907	-0.335757286529356	0.000949195487455007	0.0175717148773842	Lactb	9	66862670	66882766	-	2036	protein_coding	lactamase, beta [Source:MGI Symbol;Acc:MGI:1933395]	-	501	613	371	520	521	496	526	615	624	610	686	738	21.3901882790637	20.9614483471083	21.1636379336833	24.5529010090212	22.8675629805187	27.6401352216708	29.2480768970335	25.5722668743653	31.1550078580048	27.0160802593189	29.588232998381
ENSMUSG00000063015	2245.1386427468	1968.50738093359	1889.99087843764	2201.59979267199	2334.0168812963	2424.52785243389	2599.81091720136	2364.25423665491	2633.63385317319	2715.06951375618	2764.66620985553	2579.86777424019	2177.29690475337	2609.55041748023	-0.261462049560221	0.000951585821669268	0.0175717148773842	Ccni	5	93329792	93354354	-	3303	protein_coding	cyclin I [Source:MGI Symbol;Acc:MGI:1341077]	-	2476	2719	1568	2171	2460	1957	2185	2632	2441	2819	2974	2798	65.1623475304107	57.3111628321395	55.1355449910451	63.187110035417	66.5558857629612	67.2230963446333	74.8914454820754	67.4604443152388	75.1242682610358	76.9585326757478	79.0687873874307
ENSMUSG00000041390	301.951198721601	306.968418358162	286.873615477142	306.256627078278	296.02165323758	343.175378193248	355.763599195975	344.038515440285	364.673593761794	413.183689748635	440.636107421494	356.829459839511	306.874481844335	379.187494234616	-0.307088740511476	0.00095406277262793	0.017590269687846	Mdfic	6	15720660	15802168	+	7427	protein_coding	MyoD family inhibitor domain containing [Source:MGI Symbol;Acc:MGI:104611]	-	333	424	238	302	312	277	299	383	338	429	474	387	3.89749408438969	3.97457795208174	3.72184018108659	3.90904582790931	3.7540590906295	4.23158048587871	4.55771442397913	4.3657336484717	4.62619916063951	5.20851770479014	5.60450944888844
ENSMUSG00000031775	6.34732249564927	11.583713900308	7.23210795320525	16.2255166663988	1.8975747002409	16.1057036697192	15.467982573738	16.1689119528071	26.9728989468782	28.8939643180864	20.4514649014196	34.1154780725114	9.89865656425358	23.6784501275735	-1.27297936167359	0.000975312851291457	0.0179109493430132	Pllp	8	95401522	95422906	-	2083	protein_coding	plasma membrane proteolipid [Source:MGI Symbol;Acc:MGI:1915051]	-	7	16	6	16	2	13	13	18	25	30	22	37	0.292121434857809	0.534772786893199	0.33454625106319	0.738427659136114	0.0858026418568672	0.708093068162373	0.70655085739408	0.7315687086806	1.22003358996858	1.29868032569607	0.927483300509527
ENSMUSG00000106535	35.3636539043316	25.3393741569238	14.4642159064105	29.4087489578479	18.975747002409	21.0613047988636	29.7461203341116	37.7274612232166	62.5771255567575	53.9354000604279	43.69176592576	35.0375180204171	24.1021741211311	43.7858985201151	-0.847393841629705	0.000988068053026287	0.0181174668956332	Gm43031	5	4123571	4125457	+	1887	lncRNA	predicted gene 43031 [Source:MGI Symbol;Acc:MGI:5663168]	-	39	35	12	29	20	17	25	42	58	56	47	38	1.79658331467513	1.29132253671332	0.738590186501986	1.47741784596699	0.947148399511682	1.0221468198075	1.49988324564008	1.88429665099308	3.12447563621546	2.67600181296229	2.18725111054543
ENSMUSG00000058254	215.808964852075	157.828101891697	245.891670408979	199.776673955036	141.369315167947	156.101435568048	295.081513714387	307.209327103335	311.806711825912	224.409789537138	260.291371472612	209.303068174597	186.129360307297	268.016963637997	-0.527336343020661	0.00100467478486205	0.018361638180541	Tspan7	X	10351397	10462844	+	7067	protein_coding	tetraspanin 7 [Source:MGI Symbol;Acc:MGI:1298407]	-	238	218	204	197	149	126	248	342	289	233	280	227	2.92749741891888	2.14763260481357	3.35265807171321	2.67983699195348	1.88413107012808	2.02288742349338	3.97288445881795	4.09697110279498	4.15703614390501	2.97297396628935	3.4793300499709
ENSMUSG00000018999	301.044438365079	254.117723688007	254.329129687718	325.524428119627	323.536486391073	371.670084685828	379.560495463264	345.835061212819	387.330828877171	379.474064710868	442.495331503441	497.901571869086	305.037048489555	405.432892272775	-0.413252833814858	0.00102763771254001	0.0187200032052581	Slc35b4	6	34130315	34154046	-	9177	protein_coding	solute carrier family 35, member B4 [Source:MGI Symbol;Acc:MGI:1931249]	-	332	351	211	321	341	300	319	385	359	394	476	540	3.14479258712817	2.66283938105852	2.67039748726047	3.36264904985118	3.32057719945834	3.70899957497981	3.93531314966887	3.55166408636295	3.97662616749586	3.87137968348196	4.55490065242949
ENSMUSG00000108145	4.53380178260662	7.96380330646175	6.02675662767105	2.02818958329985	6.64151145084314	0	10.7086033202802	15.2706390665401	17.2626553260021	11.5575857272346	17.6626287784987	7.37631958324571	4.53234379181374	13.3064053003002	-1.49695545937122	0.00103895519841635	0.0188645867426119	Gm38811	6	51671289	51688061	-	3478	lncRNA	predicted gene, 38811 [Source:MGI Symbol;Acc:MGI:5621696]	-	5	11	5	2	7	0	9	17	16	12	19	8	0.124966924506863	0.220192079968442	0.166968526203907	0.0552812253443259	0.179857435439186	0	0.29295591904204	0.413800708310791	0.46763978707847	0.311115712297288	0.479729815780563
ENSMUSG00000035933	192.233195582521	176.651636979697	173.570590876926	193.692105205136	197.347768825053	173.446039520053	224.880669725884	225.466494453033	305.333216078662	188.773900211498	281.672448415006	246.184666090826	184.490222831564	245.385232495818	-0.409970040983459	0.00104899353026162	0.0190056284524998	Cog5	12	31704868	31987629	+	6298	protein_coding	component of oligomeric golgi complex 5 [Source:MGI Symbol;Acc:MGI:2145130]	-	212	244	144	191	208	140	189	251	283	196	303	267	2.9260912114383	2.69727828759171	2.6555471869087	2.9154658172265	2.95134930307032	2.52209615430431	3.39741416560695	3.37398347505032	4.56777631576367	2.80623276813424	4.22486328728664
ENSMUSG00000025059	1551.46697000798	1337.91895548557	1293.34197229821	1756.41217913767	1422.23223783055	1678.70988249766	1791.90628892688	1432.74525359596	2229.04036897002	2034.13508799328	2375.15876468759	2456.31442122082	1506.68036620961	2053.21669756576	-0.446755896196628	0.00105888797592345	0.0191022021604897	Gk	X	84745543	84820425	-	7743	protein_coding	glycerol kinase [Source:MGI Symbol;Acc:MGI:106594]	-	1711	1848	1073	1732	1499	1355	1506	1595	2066	2112	2555	2664	19.2085863989942	16.6161840493195	16.0947653655999	21.5038326376588	17.3002471638121	19.8548356493797	22.01937856072	17.4390697274226	27.1232737372637	24.5954589612701	28.9770608744921
ENSMUSG00000026307	1277.62534233855	1274.93251115265	1336.73462001744	1187.50500102206	1301.73624436526	1023.33163316831	1707.42730717801	1641.14456320992	1473.79919845743	1392.68908013176	1435.32099126326	1403.3448007125	1233.64422534404	1508.95432349215	-0.289585399642364	0.00107201209158078	0.0193106579562448	Scly	1	91226060	91248797	+	4549	protein_coding	selenocysteine lyase [Source:MGI Symbol;Acc:MGI:1355310]	-	1409	1761	1109	1171	1372	826	1435	1827	1366	1446	1544	1522	26.9246279832811	26.9514419417525	28.3145586440158	24.7467517197625	26.9524412947171	20.6015725040383	35.7129157818444	34.0012197072855	30.5250097705661	28.6630652688681	29.8060240202674
ENSMUSG00000022463	1431.77460294717	1260.45286877726	1304.19013422801	1245.30840414611	1290.35079616381	1045.63183824946	1488.49586151895	1611.50155796311	1534.21849209843	2027.39316298573	1879.67554684865	1319.43916545308	1262.95144075197	1643.45396447799	-0.379655280354217	0.00108326840992649	0.0194367679690877	Srebf2	15	82031382	82089580	+	7184	protein_coding	sterol regulatory element binding factor 2 [Source:MGI Symbol;Acc:MGI:107585]	bHLH	1579	1741	1082	1228	1360	844	1251	1794	1422	2105	2022	1431	19.1060302690328	16.8721735452616	17.4926305661591	16.4327135959083	16.9173571870464	13.3294547142046	19.7142532591206	21.1411204730106	20.1212205699348	26.4214138097831	24.7165309251103
ENSMUSG00000026490	410.76244150416	385.88246930401	455.622801051931	372.172788535523	387.105238849143	408.837093154411	515.202804186813	412.307254796582	534.063399148189	485.418600543851	650.728428681531	507.121971348143	403.397138733196	517.473743117518	-0.360426021876078	0.00109784374142507	0.0196147300695808	Cdc42bpa	1	179788037	179993168	+	21522	protein_coding	CDC42 binding protein kinase alpha [Source:MGI Symbol;Acc:MGI:2441841]	-	453	533	378	367	408	330	433	459	495	504	700	550	1.8296593108075	1.72418224417897	2.03987408144091	1.63930845974716	1.69409386718345	1.73967280036933	2.27768999795258	1.80551850732428	2.33799523113606	2.11163176236124	2.85619662010319
ENSMUSG00000028788	1886.96830192087	1639.81949901235	1639.27780272652	1836.52566767802	1748.61508627199	2216.39260500982	2227.38949061828	2039.07945182623	2303.4855700634	2129.48517024297	2390.03255734317	2262.68603216062	1827.9331604366	2225.35971204244	-0.284445814581106	0.00110218919649392	0.0196713745613057	Ptp4a2	4	129705012	129743796	+	4377	protein_coding	protein tyrosine phosphatase 4a2 [Source:MGI Symbol;Acc:MGI:1277117]	-	2081	2265	1360	1811	1843	1789	1872	2270	2135	2211	2571	2454	41.3285519263404	36.027178071427	36.0874793889227	39.7758204552023	37.6277909763098	46.3735191525139	48.4193152335091	43.9057294165516	49.5840939591157	45.5493802668304	51.5820048514509
ENSMUSG00000089960	1440.84220651238	1537.01403814712	1693.51861237556	1542.43817809954	1472.51796738694	1554.81985426905	2225.00980099155	1573.77409673989	2282.98616686377	1538.12203386613	2358.42574795006	2148.35307862031	1540.1918094651	2021.11182083862	-0.392021992309245	0.00112575490041036	0.0200066483946601	Ugt1a1	1	88139681	88146719	+	2224	protein_coding	UDP glucuronosyltransferase 1 family, polypeptide A1 [Source:MGI Symbol;Acc:MGI:98898]	-	1589	2123	1405	1521	1552	1255	1870	1752	2116	1597	2537	2330	62.1074601526983	66.45899930177	73.3729074157147	65.7463540373308	62.3615452871291	64.0243537469801	95.1910613319727	66.6916104755776	96.7168023756483	64.7500949658962	100.174774216337
ENSMUSG00000035158	57.1259024608434	47.7828198387705	37.3658910915605	48.6765499991965	55.029666306986	52.033811856016	57.1125510414943	67.3704664700297	102.497015998137	63.5667214997901	75.2985753188629	82.0615553636086	49.6691069255622	74.6511476153205	-0.583905911085023	0.00113265455585122	0.0200866206774421	Mitf	6	97784013	97998310	+	6196	protein_coding	melanogenesis associated transcription factor [Source:MGI Symbol;Acc:MGI:104554]	bHLH	63	66	31	48	58	42	48	75	95	66	81	89	0.883860642233592	0.741602376497974	0.581091431835145	0.74474409973234	0.836520365824367	0.769084647182467	0.877039540717208	1.02475899786266	1.55859488025134	0.960512017516918	1.14801165643428
ENSMUSG00000029217	327.340488704198	261.357544875699	282.052210175005	223.100854162984	299.816802638062	255.213458150936	335.536237368779	354.81779007549	383.015165045671	329.391193226185	390.437057208919	317.181742079566	274.813559784481	351.729864167435	-0.354914126476312	0.00113614118897225	0.0201271318990311	Tec	5	72913059	73025826	-	3744	protein_coding	tec protein tyrosine kinase [Source:MGI Symbol;Acc:MGI:98662]	-	361	361	234	220	316	206	282	395	355	342	420	344	8.38158236111044	6.71289645350177	7.25895667671484	5.64890256202784	7.5424280641242	6.24263065751023	8.52712469054954	8.93167972417747	9.63859122442434	8.23683834135793	9.85113199645208
ENSMUSG00000113214	3.6270414260853	4.3438927126155	3.61605397660263	3.04228437494978	0	2.47780056457219	9.51875850691572	6.28791020386944	10.7891595787513	6.74192500755349	8.36650836876254	13.8305992185857	2.8511788424709	9.25581014740636	-1.67499594583081	0.00116227888903735	0.0205250114782428	Gm48010	13	4515679	4516565	-	441	lncRNA	predicted gene, 48010 [Source:MGI Symbol;Acc:MGI:6097316]	-	4	6	3	3	0	2	8	7	10	7	9	15	0.788453448407924	0.947220846172221	0.790090522635629	0.653973135195802	0	0.514550099767041	2.05371768491452	1.34378978852001	2.30506119537828	1.43129688805551	1.79215929031665
ENSMUSG00000120081	41.7109763999809	28.95928475077	28.928431812821	9.12685312484935	30.3611952038544	32.2114073394385	58.3023958548588	61.9808291524273	90.6289404615109	27.9308321741502	85.5243077695727	36.8815979162286	28.549691438619	60.2081505547914	-1.07364091455568	0.00116603661225148	0.0205696722083268	ENSMUSG00000120081	11	31820874	31821796	+	923	lncRNA	novel transcript	-	46	40	24	9	32	26	49	69	84	29	92	40	4.33222282080259	3.01714982421054	3.0199776423169	0.937385111445336	3.09819116772012	3.19600836615866	6.01012804080687	6.32876945904277	9.25121201750739	2.83313045988886	8.75303800731033
ENSMUSG00000087008	4.53380178260662	2.17194635630775	0	1.01409479164993	4.74393675060224	0	23.7968962672893	4.49136443133531	5.39457978937565	5.77879286361728	9.29612040973616	11.0644793748686	2.07729661352776	9.97037218937038	-2.17063171877923	0.00116790863956847	0.0205810089842271	Gm5530	1	81719700	81720684	-	985	processed_pseudogene	predicted gene 5530 [Source:MGI Symbol;Acc:MGI:3646374]	-	5	3	0	1	5	0	20	5	5	6	10	12	0.441253769984638	0.212042839168502	0	0.0975980211916577	0.453621581187448	0	2.2987043123028	0.429739881607922	0.516006084853718	0.549269262624349	0.891531017517926
ENSMUSG00000021012	515.039882504112	515.475268563706	501.426151422231	554.70985103251	592.04330647516	542.63832364131	646.085733656904	608.130744002801	610.666432157323	598.105061384388	681.40562603366	649.116123325623	536.888797273171	632.25162009345	-0.235911018351714	0.00116957101327981	0.0205886312653178	Zc3h14	12	98713223	98754012	+	7891	protein_coding	zinc finger CCCH type containing 14 [Source:MGI Symbol;Acc:MGI:1919824]	-	568	712	416	547	624	438	543	677	566	621	733	704	6.25706904653415	6.28183516941892	6.12287614246787	6.66396221365596	7.06663207859721	6.29764720382728	7.79035290176603	7.26320849957761	7.29130787902157	7.09626513133897	8.15726590169851
ENSMUSG00000029054	0	2.17194635630775	0	0	0	0	4.75937925345786	5.38963731760237	3.23674787362539	3.85252857574485	2.78883612292085	8.29835953115143	0.361991059384625	4.72091477908379	-3.32626968127261	0.00117059806108893	1	Gabrd	4	155469437	155482569	-	2875	protein_coding	gamma-aminobutyric acid (GABA) A receptor, subunit delta [Source:MGI Symbol;Acc:MGI:95622]	-	0	3	0	0	0	0	4	6	3	4	3	9	0	0.0726477205499043	0	0	0	0	0.157511217225618	0.176679144368892	0.10607290300819	0.12545628375304	0.0916338837135815
ENSMUSG00000020821	2660.43488603356	2420.99620516437	2489.05048722814	3091.97501974063	2724.91726954593	3112.11750910267	3287.54121932602	3364.03195907015	3234.59004170964	3141.73705351993	3210.87998952287	3511.12812162496	2749.91522946922	3291.65139746226	-0.259945558128993	0.00117080089509099	0.0205886321268049	Kif1c	11	70591374	70622790	+	7276	protein_coding	kinesin family member 1C [Source:MGI Symbol;Acc:MGI:1098260]	-	2934	3344	2065	3049	2872	2512	2763	3745	2998	3262	3454	3808	35.0527482880127	31.9972139163817	32.9626070091614	40.284870961265	35.2737538057393	39.1708688923261	42.9909992761768	43.574360054215	41.8851415270911	40.4260717807499	41.6871620737948
ENSMUSG00000033382	449.753136834577	480.000144744013	465.265611656205	472.568172908866	519.935467866006	530.249320818449	608.010699629241	521.896546921163	653.823070472328	548.985322043641	747.408080942787	580.8851671806	486.295309138019	610.16814786496	-0.327700021663734	0.00117492913587155	0.0206395473910027	Trappc8	18	20950280	21029150	-	12045	protein_coding	trafficking protein particle complex 8 [Source:MGI Symbol;Acc:MGI:2443008]	-	496	663	386	466	548	428	511	581	606	570	804	630	3.57955901807712	3.83217479820635	3.72198559031887	3.71925842317831	4.06568463417784	4.03156090621957	4.80289885858419	4.08358137228708	5.1143078806149	4.26715410959514	5.86167765888872
ENSMUSG00000000711	1363.76757620807	1499.36696797112	1568.16207452001	1385.2534853938	1450.69585833417	1399.95731898329	1925.1689080237	1810.9181387144	1861.1300273346	1508.26493740411	1633.32835599064	1620.94622841825	1444.53388023507	1726.62609931428	-0.256863443686751	0.00117788711454636	0.0206698199000217	Rab5b	10	128513044	128532133	-	4201	protein_coding	RAB5B, member RAS oncogene family [Source:MGI Symbol;Acc:MGI:105938]	-	1504	2071	1301	1366	1529	1130	1618	2016	1725	1566	1757	1758	31.1207324449437	34.3214797365071	35.9682080891445	31.2590129715752	32.5248077443977	30.5184183785896	43.6028805480403	40.626530221459	41.7404826911246	33.6131607669081	36.7275338684197
ENSMUSG00000020964	2010.28771040777	1775.92813734097	1851.41963602055	2112.3594510068	1860.5719935862	2446.82805751504	2422.52404001005	2458.57288971295	3170.934000195	2230.61404535627	2874.36043069042	2347.51370736795	2009.56583097955	2584.08651888877	-0.363168661309136	0.00120050996426906	0.0209569732135854	Sel1l	12	91772817	91815931	-	8555	protein_coding	sel-1 suppressor of lin-12-like (C. elegans) [Source:MGI Symbol;Acc:MGI:1329016]	-	2217	2453	1536	2083	1961	1975	2036	2737	2939	2316	3092	2546	22.5268431077756	19.9625547716007	20.8528485431845	23.4070400900163	20.4841295592743	26.1928856308941	26.9430715964394	27.0848646434008	34.9221216863659	24.4111825064177	31.7389210704026
ENSMUSG00000031352	119.692367060815	162.171994604312	137.4100511109	158.198787497389	148.95961396891	201.940746012633	192.754859765043	196.721762092487	221.177771364402	194.552693075115	194.288916563486	244.340586195014	154.72892670916	207.306098175924	-0.425900715000378	0.0012083012382976	0.0210685069525899	Hccs	X	168033189	168103368	-	5151	protein_coding	holocytochrome c synthetase [Source:MGI Symbol;Acc:MGI:106911]	-	132	224	114	156	157	163	162	219	205	202	209	265	2.22759911370229	3.02757600686846	2.57044010450939	2.91145640386529	2.72375497661553	3.59031302868901	3.56051492054124	3.59935307944294	4.04560390930254	3.53614525284303	3.56309518387357
ENSMUSG00000017776	889.531909747419	973.031967625872	920.888412708136	1110.43379685667	934.555539868642	1320.66770091698	1270.75426067325	1182.12711832745	1409.06424098492	1242.44046567771	1333.99327879714	1349.86648373397	1024.85155462062	1298.04097469907	-0.341979671396637	0.00121007440805445	0.0210685069525899	Crk	11	75570085	75597734	+	4730	protein_coding	v-crk avian sarcoma virus CT10 oncogene homolog [Source:MGI Symbol;Acc:MGI:88508]	-	981	1344	764	1095	985	1066	1068	1316	1306	1290	1435	1464	18.0286215276789	19.7822968431875	18.759722286715	22.255134398899	18.6095136831963	25.5700939958863	25.5622723304049	23.5541065087985	28.0674582501764	24.592282894772	26.6417929172547
ENSMUSG00000037936	1737.35284309486	1615.92808909297	1477.76072510494	1899.39954476031	1603.45062170356	2194.09239992867	1978.7119246251	2089.38273345719	2088.78129444625	2388.56771696181	2323.10049039307	2570.64737476113	1754.66403728088	2239.86525577409	-0.352893924728118	0.00121540683121576	0.0210851044159409	Scarb1	5	125354151	125418158	-	8500	protein_coding	scavenger receptor class B, member 1 [Source:MGI Symbol;Acc:MGI:893578]	-	1916	2232	1226	1873	1690	1771	1663	2326	1936	2480	2499	2788	19.5943668221461	18.2815852066171	16.7519640200516	21.1834208572465	17.7675568264396	23.6393698805386	22.1494358369951	23.1666197682524	23.1530109075917	26.3089206811522	25.8178467363016
ENSMUSG00000063558	738.102930208358	773.212902845559	626.782689277789	614.541443739856	781.80077649925	877.141399858555	806.714783461107	721.313127672451	1185.72863770477	1341.64307650314	1792.29201499713	983.816624415397	735.263690404894	1138.58471079233	-0.631077879339123	0.00122476491050938	0.0212035050329241	Aox1	1	58069090	58145572	+	8690	protein_coding	aldehyde oxidase 1 [Source:MGI Symbol;Acc:MGI:88035]	-	814	1068	520	606	824	708	678	803	1099	1393	1928	1067	8.14252842890639	8.55637997500887	6.94988717494447	6.7039395661119	8.473588496087	9.24378300057903	8.83281761153728	7.82289776886522	12.8557957870063	14.4544515073491	19.4831844044642
ENSMUSG00000081752	22.6690089130331	20.9954814443083	31.3391344638894	23.3241802079483	25.6172584532521	23.5391053634358	40.4547236543918	35.0326425644154	47.4723021465057	30.8202286059588	34.3956455160238	48.8681172390028	24.5806948076445	39.5072766210497	-0.693881039182927	0.00123077655439469	0.0212636019578138	Sms-ps	X	61819191	61820291	-	1101	processed_pseudogene	spermine synthase, pseudogene [Source:MGI Symbol;Acc:MGI:3705601]	-	25	29	26	23	27	19	34	39	44	32	37	53	1.97381908916834	1.83378858639064	2.74271205950352	2.00824992742689	2.19147428731702	1.95795426246505	3.49607663119986	2.99881154440841	4.06243482607813	2.62079430183462	2.95112151984022
ENSMUSG00000051586	301.951198721601	332.307792515086	320.6234525921	385.356020826972	365.283129796373	441.04850049385	411.686305424105	393.443524184973	444.513374644553	534.538339884598	546.611880092486	487.759132442123	357.761682490997	469.758759445473	-0.39574097890278	0.00123749055147057	0.0213547477537994	Mical3	6	120908668	121107959	-	23038	protein_coding	microtubule associated monooxygenase, calponin and LIM domain containing 3 [Source:MGI Symbol;Acc:MGI:2442733]	-	333	459	266	380	385	356	346	438	412	555	588	529	1.25647576025533	1.3870959318035	1.34100701519656	1.58568188783911	1.49339911559866	1.75324046060913	1.70028087654292	1.6095379557436	1.81791465713461	2.17229341483032	2.24132708883598
ENSMUSG00000022707	1665.71877492967	1822.98697506097	2309.45313972354	1702.66515518023	1564.55034034862	1583.31456076163	2316.62785162061	2100.16200809239	2589.39829890031	1944.56379860721	2284.98639671315	2435.10750241899	1774.78149100078	2278.47430939211	-0.360596204934549	0.00123860343282595	0.0213547477537994	Gbe1	16	70110837	70366604	+	5352	protein_coding	glucan (1,4-alpha-), branching enzyme 1 [Source:MGI Symbol;Acc:MGI:1921435]	-	1837	2518	1916	1679	1649	1278	1947	2338	2400	2019	2458	2641	29.8364883344489	32.7550455275844	41.5789566295534	30.1586456309943	27.5336942289772	27.0926202474313	41.1850115528097	36.9828425093921	45.5843940431311	34.0165676887139	40.3309509051415
ENSMUSG00000104445	22.6690089130331	21.7194635630775	13.2588645808763	35.4933177077475	15.1805976019272	18.5835042342914	32.1258099608405	31.4395510193472	29.1307308626285	53.9354000604279	41.8325418438127	41.4917976557571	21.1507927668255	38.325971900469	-0.852681844795768	0.00124542477150521	0.0214502634771282	Rhbg	3	88150181	88162016	-	1937	protein_coding	Rhesus blood group-associated B glycoprotein [Source:MGI Symbol;Acc:MGI:1927379]	-	25	30	11	35	16	15	27	35	27	56	45	45	1.1219281451597	1.07827669892088	0.659564468302432	1.7370633869811	0.738159640631304	0.878613554455079	1.57805991702873	1.52971424041643	1.41695217621937	2.60692587561169	2.04011937798049
ENSMUSG00000075304	19.0419674869478	29.6832668695393	7.23210795320525	12.1691374997991	18.975747002409	17.3446039520053	26.1765858940182	27.8464594742789	18.3415712838772	64.5298536437263	52.0582742945225	45.17995744738	17.4078051273176	39.0221170063005	-1.1460251058606	0.00125458934733116	0.0215858995515632	Sp5	2	70305267	70308073	+	2100	protein_coding	trans-acting transcription factor 5 [Source:MGI Symbol;Acc:MGI:1927715]	zf-C2H2	21	41	6	12	20	14	22	31	17	67	56	49	0.869269926869736	1.35926191425714	0.331838019506964	0.549337433564473	0.851080490418355	0.75638864665755	1.18602196303814	1.24972450332361	0.822906846750048	2.87690674499158	2.34175480601375
ENSMUSG00000025037	231.223890912938	178.823583336005	224.195346549363	205.861242704935	212.528366426981	185.835042342914	253.436945246631	277.566321856522	280.518149047534	268.713868158203	228.68456207951	247.106706038731	206.411245378856	259.337758737855	-0.330562090524587	0.00126011356019047	0.0216586869724319	Maoa	X	16485937	16554057	+	4167	protein_coding	monoamine oxidase A [Source:MGI Symbol;Acc:MGI:96915]	-	255	247	186	203	224	150	213	309	260	279	246	268	5.31950639193143	4.12678686149114	5.18422247897849	4.68327629646698	4.80379484872563	4.08417195819411	5.78689294747647	6.27779117185482	6.34265218771476	6.03741430318016	5.18423040208228
ENSMUSG00000040127	329.154009417241	246.153920381545	315.802047289963	379.271452077073	315.94618759011	382.820187226403	455.71056351859	321.581693283608	487.670012959558	408.368029028954	542.893431928592	495.135452025369	328.191300663722	451.893197124112	-0.463675942534594	0.00126313105887498	0.021688284160642	Sdr9c7	10	127734387	127747630	+	3038	protein_coding	4short chain dehydrogenase/reductase family 9C, member 7 [Source:MGI Symbol;Acc:MGI:1917311]	-	363	340	262	374	333	309	383	358	452	424	584	537	10.3866024836641	7.79165534754569	10.0163088837355	11.8348041562853	9.7952696996306	11.5400308665495	14.2725097981862	9.97624584933519	15.1241757141917	12.5848592737784	16.8809842829826
ENSMUSG00000019873	1410.91911474718	1306.06374225973	1517.53731884757	1444.0709833095	1263.78475036044	1627.91497092393	1689.57963497754	1546.82591015188	2041.30899229974	1609.39381251741	1759.75559356306	2007.28096659074	1428.38181340806	1775.69081835006	-0.314840134123934	0.00126703369355774	0.0217330031391907	Reep3	10	66844968	66932724	-	8294	protein_coding	receptor accessory protein 3 [Source:MGI Symbol;Acc:MGI:88930]	-	1556	1804	1259	1424	1332	1314	1420	1722	1892	1671	1893	2177	16.307981748364	15.1429709280636	17.6301450802681	16.505291589615	14.351593608622	17.9749460159396	19.3826725441158	17.5768482032049	23.188793341092	18.1669782127162	20.0428405222934
ENSMUSG00000081982	0	0	0	3.04228437494978	0.948787350120449	0	10.7086033202802	8.98272886267062	3.23674787362539	3.85252857574485	3.71844816389446	2.76611984371714	0.665178620845038	5.54419610665544	-3.06720418342893	0.00127412396055286	1	Sult2a-ps2	7	13580086	13581541	+	405	unprocessed_pseudogene	sulfotransferase family 2A, dehydroepiandrosterone (DHEA)-preferring, pseudogene 2 [Source:MGI Symbol;Acc:MGI:3645687]	-	0	0	0	3	1	0	9	10	3	4	4	3	0	0	0	0.71210408054654	0.22065049751587	0	2.51580416402029	2.09033967103113	0.752986657156906	0.890584730345652	0.867316594819908
ENSMUSG00000042700	431.61792970415	363.439023622164	332.676965847442	316.397574994777	409.876135252034	317.15847226524	385.509719530086	471.593265290208	477.959769338682	457.487768369701	561.485672748064	460.097934004951	361.861016947634	469.022354880282	-0.372948528029056	0.00130552390092519	0.0223200753757716	Sipa1l1	12	82216094	82498560	+	12806	protein_coding	signal-induced proliferation-associated 1 like 1 [Source:MGI Symbol;Acc:MGI:2443679]	-	476	502	276	312	432	256	324	525	443	475	604	499	3.23108297040445	2.72915879753369	2.50316669407877	2.34216959804937	3.01460339257977	2.26810276680071	2.86431553267342	3.47070492388719	3.51650531245266	3.34464777253328	4.14186680901229
ENSMUSG00000053641	487.837071808472	432.941307024012	501.426151422231	369.130504160574	451.622778657334	522.815919124732	537.809855640738	577.589465869721	606.350768325823	530.685811308853	656.306100927373	548.6137690039	460.962288699559	576.225961846068	-0.324383475104978	0.00130582655457026	0.0223200753757716	Dennd4a	9	64718622	64826949	+	16643	protein_coding	DENN/MADD domain containing 4A [Source:MGI Symbol;Acc:MGI:2142979]	-	538	598	416	364	476	422	452	643	562	551	706	595	2.80999351472642	2.50154406367888	2.90305928259412	2.10255329676482	2.55584948092948	2.87684920587772	3.07465340961201	3.27077933925116	3.43262018136721	2.98531568077096	3.72516724684336
ENSMUSG00000034218	75.2611095912699	72.398211876925	115.713727251284	60.8456874989956	75.9029880096359	60.7061138320187	83.2891369355125	107.792746352047	185.573544754522	96.3132143936213	166.400555334277	115.254993488214	76.8046396766882	125.770698543033	-0.71495386622122	0.00132282946674794	0.0224827290384033	Atm	9	53350449	53448040	-	10338	protein_coding	ataxia telangiectasia mutated [Source:MGI Symbol;Acc:MGI:107202]	-	83	100	96	60	80	49	70	120	172	100	179	125	0.697904855196248	0.673444884829351	1.07852171168833	0.557945739255849	0.691533770508239	0.537769061030469	0.766568303024174	0.982690152951371	1.69127008891307	0.872235480242768	1.52050968614503
ENSMUSG00000033444	350.009497617231	264.977455469546	314.596695964429	269.749214578881	263.762883333485	287.424865490374	359.333133636068	341.343696781484	420.7772235713	358.285157544271	396.01472945476	332.856421193963	291.753435408991	368.101727030308	-0.335835563179764	0.00133386944468593	0.0226181433326901	Specc1l	10	75047905	75148577	+	13265	protein_coding	sperm antigen with calponin homology and coiled-coil domains 1-like [Source:MGI Symbol;Acc:MGI:1921642]	-	386	366	261	266	278	232	302	380	390	372	426	361	2.52950012643587	1.92093388487591	2.28521696810864	1.92775405446108	1.87282619791269	1.98434413144989	2.57744278846858	2.42520373442661	2.98867301163295	2.52875038586272	2.82016833969617
ENSMUSG00000020634	197.673757721649	185.339422404928	249.507724385581	225.129043746284	173.628085072042	306.008369724665	284.372910394107	273.973230311454	405.672400161049	258.119414574905	374.633652512367	314.415622235849	222.881067175858	318.531205031622	-0.52001977764426	0.00133755223101148	0.0226181433326901	Ubxn2a	12	4929032	4957705	-	2820	protein_coding	UBX domain protein 2A [Source:MGI Symbol;Acc:MGI:2442310]	-	218	256	207	222	183	247	239	305	376	268	403	341	6.71988808714902	6.32017994382146	8.52541294797147	7.56799974963822	5.79911759694634	9.93765934704334	9.59484885958802	9.15635488879857	13.5537598288243	8.56950945316641	12.5495636545684
ENSMUSG00000027665	516.853403217155	528.506946701553	544.818799141462	521.244722908063	542.706364268897	609.538938884759	646.085733656904	660.230571406291	722.873691776337	623.14649712673	641.432308271795	580.8851671806	543.944862520315	645.775661569776	-0.248862293422032	0.00135520584620639	0.0228015086144133	Pik3ca	3	32451820	32522635	+	9088	protein_coding	phosphatidylinositol-4,5-bisphosphate 3-kinase catalytic subunit alpha [Source:MGI Symbol;Acc:MGI:1206581]	-	570	730	452	514	572	492	543	735	670	647	690	630	5.45206710294619	5.59233434214024	5.77649369344209	5.43715912732442	5.6245482234294	6.14232857871118	6.76426878827418	6.84685146978642	7.49423890183123	6.41957443376219	6.66735316963092
ENSMUSG00000044447	300.137678008558	339.547613702778	357.98934368366	364.060030202324	336.819509292759	410.075993436697	450.951184265132	415.90034634165	509.248332117061	372.732139703314	476.890977019465	425.98245593244	351.438361387796	441.95090589651	-0.332684206157941	0.00137041280714147	0.0230342176750556	Dock5	14	67989584	68170891	-	12169	protein_coding	dedicator of cytokinesis 5 [Source:MGI Symbol;Acc:MGI:2652871]	-	331	469	297	359	355	331	379	463	472	387	513	462	2.3644370596917	2.68322157932663	2.83462586307411	2.8360690495265	2.60695416881783	3.08609551372729	3.52592982310511	3.22105385334375	3.94283094699959	2.8676513622879	3.70198932374801
ENSMUSG00000075044	23.5757692695544	44.1629092449243	45.8033503702999	49.6906447908464	53.1320916067451	12.3890028228609	163.008739430932	98.8100174893769	86.3132766300103	43.3409464771296	45.5509900077072	68.2309561450228	38.1256280175385	84.2091543633631	-1.1348269174394	0.00139272285145876	0.0233155732562712	Slc22a29	19	8137529	8196264	-	2272	protein_coding	solute carrier family 22. member 29 [Source:MGI Symbol;Acc:MGI:3605624]	-	26	61	38	49	56	10	137	110	80	45	49	74	0.99476312053755	1.86921860203044	1.94253770221946	2.07331359718986	2.20262028330102	0.499376307212291	6.82655487288076	4.09879543769527	3.57933798296417	1.78597124896011	1.89391481340241
ENSMUSG00000031924	6701.8657950491	5256.83416438353	6107.51516648184	6026.76534677552	6185.14473543521	4948.16772745066	9856.67443391122	8221.89172800242	8273.12756498649	6423.1282679106	7321.6244347082	6219.15944862404	5871.04882259598	7719.26764635716	-0.394707997296647	0.00140546007382688	0.0234584318005342	Cyb5b	8	107877272	107914103	+	4374	protein_coding	cytochrome b5 type B [Source:MGI Symbol;Acc:MGI:1913677]	-	7391	7261	5067	5943	6519	3994	8284	9153	7668	6669	7876	6745	146.88555165739	115.572962153213	134.544612641661	130.618350329879	133.187091972774	103.601380478404	214.412774637285	177.156287119888	178.206842193801	137.48401774711	158.124664370407
ENSMUSG00000032279	364.517663321572	401.810075916934	415.846207309302	604.400495823357	446.878841906731	547.593924770454	559.227062281298	582.979103187324	549.168222558441	626.999025702475	714.871659508711	735.78787842876	463.507868174725	628.172158611168	-0.440815991999206	0.0014137710849543	0.0235501907793233	Idh3a	9	54493618	54511945	+	5072	protein_coding	isocitrate dehydrogenase 3 (NAD+) alpha [Source:MGI Symbol;Acc:MGI:1915084]	-	402	555	345	596	471	442	470	649	509	651	769	798	6.88971826895966	7.61819920494486	7.90012635162971	11.2965091326448	8.29853818092266	9.88733581888714	10.4907843196035	10.8327155132527	10.2013955336232	11.5736946509899	13.3143442859664
ENSMUSG00000042460	723.594764504016	593.665337390785	600.264960116036	660.175709364103	736.258983693468	744.579069653943	790.056956074004	767.125044872071	988.287017413619	752.206204414182	979.811091186191	837.212272698388	676.423137453725	852.449764443076	-0.334149032997085	0.00141908921125473	0.0236152808008105	C1galt1	6	7844842	7875687	+	6092	protein_coding	core 1 synthase, glycoprotein-N-acetylgalactosamine 3-beta-galactosyltransferase, 1 [Source:MGI Symbol;Acc:MGI:2151071]	-	798	820	498	651	776	601	664	854	916	781	1054	908	11.3866940519049	9.3711425474064	9.49431497046353	10.2730248061117	11.38313170704	11.1931117032466	12.3394990841967	11.8677902498282	15.2846897610018	11.5600953353571	15.1933451588466
ENSMUSG00000092086	426.177367565022	340.995577940317	425.489017913576	408.680201034921	397.541899700468	406.359292589839	453.330873891861	428.476166749389	616.061011946699	493.123657695341	511.286622535489	522.79665046254	400.87389279069	504.17916388022	-0.332455303273374	0.00142647835955159	0.0237146715166367	Gm6793	8	112740585	112741640	-	1056	processed_pseudogene	predicted gene 6793 [Source:MGI Symbol;Acc:MGI:3643578]	-	470	471	353	403	419	328	381	477	571	512	550	567	38.6890971239371	31.0524288477396	38.8244198012172	36.6875213088395	35.4576573635942	35.2408346738177	40.8460818107271	38.2407452034231	54.9658868058145	43.7196140351502	45.7373985549561
ENSMUSG00000025757	259.333461965099	216.470653512006	269.998696919663	241.354560412683	237.196837530112	287.424865490374	346.244840689059	297.328325354398	547.010390642691	249.451225279479	349.53412740608	393.71105775574	251.963179304989	363.879994521241	-0.531336701596363	0.00143081750498218	0.0237381511068088	Hspa4l	3	40699814	40750538	+	11501	protein_coding	heat shock protein 4 like [Source:MGI Symbol;Acc:MGI:107422]	-	286	299	224	238	250	232	291	331	507	259	376	427	2.16164854434175	1.80998164732665	2.26207292664516	1.98938388904967	1.94251481379722	2.28869880042455	2.86448617753636	2.4364879975661	4.48119048335836	2.030647015251	2.87094537560159
ENSMUSG00000028894	541.33593284323	573.393838065246	595.443554813899	637.865623947804	624.302076379255	660.333850458489	672.262319550922	642.26511368095	807.029136490597	740.648618686948	746.478468901814	758.838877126403	605.445812751321	727.920422406272	-0.267387559367014	0.00143214459219144	0.0237381511068088	Inpp5b	4	124635643	124695304	+	4657	protein_coding	inositol polyphosphate-5-phosphatase B [Source:MGI Symbol;Acc:MGI:103257]	-	597	792	494	629	658	533	565	715	748	769	803	823	11.1435290174196	11.8401588785436	12.3201188689616	12.9843929567553	12.6264013491527	12.985456796279	13.73509144733	12.9978550620322	16.3273765599537	14.8898519080149	15.1419565377043
ENSMUSG00000036197	213.088683782511	193.30322571139	218.168589921692	179.494778122037	158.447487470115	218.046449682353	239.158807486257	253.312953927312	283.754896921159	217.667864529584	281.672448415006	241.574466351297	196.75820244835	252.856906271769	-0.365147153289745	0.0014378117228212	0.0237849862171439	Gxylt1	15	93137623	93173060	-	6722	protein_coding	glucoside xylosyltransferase 1 [Source:MGI Symbol;Acc:MGI:2684933]	-	235	267	181	177	167	176	201	282	263	226	303	262	3.03895318081505	2.76535785416643	3.12733390892088	2.53134885520077	2.22012740248227	2.97064270630159	3.38521997375238	3.55158723338984	3.97720786408152	3.03165800240024	3.95837384458959
ENSMUSG00000042608	489.650592521515	449.592895755704	390.533829473084	540.512523949411	473.444887710104	666.528351869919	659.174026603913	653.942661202421	651.665238556578	626.035893558538	630.276963780112	650.038163273529	501.710513546623	645.188824495849	-0.364455213580892	0.00147078151069815	0.0242584761286677	Stk40	4	125997750	126034822	+	4117	protein_coding	serine/threonine kinase 40 [Source:MGI Symbol;Acc:MGI:1921428]	-	540	621	324	533	499	538	554	728	604	650	678	705	11.4016458710143	10.5014512247418	9.1402553830677	12.4458219858456	10.8312757579475	14.8264667926316	15.2341505487068	14.9700206122618	14.913415599848	14.2364847135956	14.4617721503278
ENSMUSG00000035152	823.338403721362	721.086190294173	762.987389063154	807.219454153342	745.746857194673	784.223878687098	885.244541143162	927.017618627608	877.15867375248	850.445683095676	987.24798751398	863.029391239749	774.100362185634	898.357315895443	-0.21593156902224	0.00147666285648748	0.0242837061694075	Ap2b1	11	83189850	83295861	+	8755	protein_coding	adaptor-related protein complex 2, beta 1 subunit [Source:MGI Symbol;Acc:MGI:1919020]	-	908	996	633	796	786	633	744	1032	813	883	1062	936	9.01538656308076	7.92030260021515	8.397340173817	8.74045739526341	8.02280672464041	8.20320982297366	9.62068799673321	9.97919324847709	9.43964026913264	9.09441628619533	10.6522427355223
ENSMUSG00000035472	187.699393799914	197.647118424005	142.231456413037	153.128313539139	185.962320623608	179.640540931484	230.829893792706	202.111399410089	229.809099027403	233.077978832564	243.558354735087	203.770828487163	174.384857288531	223.859592380835	-0.353186565807992	0.00147823032357986	0.0242856269352802	Slc25a21	12	56759419	57244257	-	4872	protein_coding	solute carrier family 25 (mitochondrial oxodicarboxylate carrier), member 21 [Source:MGI Symbol;Acc:MGI:2445059]	-	207	273	118	151	196	145	194	225	213	242	262	221	3.69332665972979	3.90116171774809	2.81299470559064	2.97952415474984	3.5950813819396	3.37673502972121	4.50799884070138	3.90973322090951	4.44419772712374	4.47897215831165	4.72244272764472
ENSMUSG00000024789	234.850932339023	226.606403174775	266.38264294306	259.608266662381	262.814095983364	235.391053634358	295.081513714387	310.802418648404	319.359123531038	292.792171756609	353.252575569974	265.547504996846	247.608899122827	306.13921803621	-0.308533592620462	0.00148574993121262	0.0243613512227526	Jak2	19	29229228	29290480	+	5030	protein_coding	Janus kinase 2 [Source:MGI Symbol;Acc:MGI:96629]	-	259	313	221	256	277	190	248	346	296	304	380	288	4.4759624465062	4.33226424982406	5.10291666180192	4.89270716176708	4.92120796497373	4.28570107947121	5.58178418895953	5.82344529029009	5.98197749900397	5.4497411530893	6.63419602101311
ENSMUSG00000024697	59.8461835304074	49.230784076309	62.6782689277789	37.5215072910473	45.5417928057815	56.9894129851604	63.0617751083166	70.9635580150979	88.4711085457606	78.9768358027695	70.6505151139948	73.7631958324571	51.9679916027474	74.3144980697328	-0.523557133242263	0.00149149787195464	0.024431669153026	Gna14	19	16413126	16588184	+	3434	protein_coding	guanine nucleotide binding protein, alpha 14 [Source:MGI Symbol;Acc:MGI:95769]	-	66	68	52	37	48	46	53	79	82	82	76	80	1.67069933527672	1.37862836027046	1.75872217676958	1.03580660522131	1.24911056252432	1.51982576061069	1.74728972952487	1.9475951594246	2.42736234558152	2.15319735692917	1.94350646393104
ENSMUSG00000030168	5691.73475788435	5380.63510669307	6282.2911086843	5902.03168740258	5765.78072668197	7095.18191665247	8595.43893174489	7588.60934318414	8262.33840540774	6213.16546053251	7110.60250140719	7069.28028059311	6019.60921733312	7473.2391538116	-0.312202163282888	0.00149735128720977	0.0245035756590212	Adipor2	6	119330111	119394665	-	5979	protein_coding	adiponectin receptor 2 [Source:MGI Symbol;Acc:MGI:93830]	-	6277	7432	5212	5820	6077	5727	7224	8448	7658	6451	7649	7667	91.2595305395774	86.5397694703576	101.244173805754	93.5775507752828	90.828181088576	108.67631157571	136.785017166703	119.618193076647	130.199062680804	97.2901258011883	112.343718710482
ENSMUSG00000049791	609.34295958233	739.185743263404	705.130525437512	607.442780198306	558.835749220944	472.021007551002	1007.7985569197	620.70656441054	924.630975898986	703.086465073435	885.920275047856	905.443228843411	615.326460875583	841.264344365655	-0.449507221684481	0.00151460979934623	0.0247617994637257	Fzd4	7	89053563	89062342	+	6720	protein_coding	frizzled class receptor 4 [Source:MGI Symbol;Acc:MGI:108520]	-	672	1021	585	599	589	381	847	691	857	730	953	982	8.69269926869736	10.5777927931139	10.1106896568528	8.56909173711249	7.83260013838142	6.4326802316189	14.2693267428026	8.70523822375619	12.9638082291322	9.79543807762992	12.4536402351066
ENSMUSG00000019943	445.21933505197	393.846272610472	461.649557679602	467.497698950616	496.215784112995	621.92794170762	573.505200041672	569.505009893318	762.793582217716	562.469172058748	670.250281541977	626.987164575886	481.059431685546	627.585068388219	-0.38613190746993	0.00151974716650398	0.0247806380543088	Atp2b1	10	98750268	98862005	+	15218	protein_coding	ATPase, Ca++ transporting, plasma membrane 1 [Source:MGI Symbol;Acc:MGI:104653]	-	491	544	383	461	523	502	482	634	707	584	721	680	2.80464932378131	2.48874216804771	2.92304419206916	2.91219591620541	3.07117131891996	3.74267742760635	3.58574006555395	3.52698460593154	4.72261870760553	3.46039394830716	4.16054642972774
ENSMUSG00000041977	406.228639721553	348.959381246779	419.462261285905	366.088219785624	391.849175599745	312.202871136096	509.253580119991	448.238170247264	541.615810853315	380.437196854804	579.148301526563	455.487734265423	374.131758129284	485.696798977893	-0.375704338120375	0.00152020281236337	0.0247806380543088	Arhgef11	3	87524866	87645341	+	7951	protein_coding	Rho guanine nucleotide exchange factor (GEF) 11 [Source:MGI Symbol;Acc:MGI:2441869]	-	448	482	348	361	413	252	428	499	502	395	623	494	4.89791129716566	4.22049967517838	5.0833694850897	4.36478334365936	4.64181932675034	3.59596162038176	6.09412504075346	5.31313288664363	6.41804876814533	4.47966583565104	6.88080073644777
ENSMUSG00000096971	83.4219527999618	76.7421045895405	47.0087016958342	59.8315927073457	61.6711777578292	53.2727121383021	97.5672746958861	98.8100174893769	83.076528756385	85.7187608103229	112.483056957808	80.2174754677971	63.6580402814689	92.9788523629293	-0.531731872615483	0.00155503491950064	0.0252256197551941	4930556M19Rik	15	10714912	10790209	+	7097	lncRNA	RIKEN cDNA 4930556M19 gene [Source:MGI Symbol;Acc:MGI:1922509]	-	92	106	39	59	65	43	82	110	77	89	121	87	1.12685406893076	1.03984748661798	0.638239955794005	0.79919811209711	0.818461934212381	0.687432263060617	1.30806219039522	1.31216897765868	1.1029021137306	1.1307991618046	1.49721184053648
ENSMUSG00000038872	129.666730982549	93.3936933212333	112.097673274681	113.578616664792	142.318102518067	177.162740366912	177.286877191305	145.520207575264	200.678368164774	178.179446628199	181.274347989855	184.407989581143	128.036259521372	177.891206188423	-0.480785130987535	0.00155834371032402	0.0252548228988717	Zfhx3	8	108669276	109688262	+	20976	protein_coding	zinc finger homeobox 3 [Source:MGI Symbol;Acc:MGI:99948]	Homeobox	143	129	93	112	150	143	149	162	186	185	195	200	0.592608693470501	0.428159537232166	0.514937430155972	0.513301568357345	0.639040700042386	0.773480953032249	0.804179391674106	0.653829070444089	0.901387059554248	0.795278662771119	0.816365466198301
ENSMUSG00000027359	13535.2118417938	16921.6340619937	15189.8374043821	16105.8534809841	13786.8289846002	20013.1951600496	17239.6615008377	16348.5665300605	20391.5116038399	24716.860209835	26377.7416626264	33356.639195385	15925.4268223006	23071.8301170974	-0.534839804407106	0.001585082296682	0.0256094775682117	Slc27a2	2	126394327	126430163	+	3754	protein_coding	solute carrier family 27 (fatty acid transporter), member 2 [Source:MGI Symbol;Acc:MGI:1347099]	-	14927	23373	12602	15882	14531	16154	14489	18200	18900	25663	28375	36177	345.647101715092	433.469731902604	389.887573958275	406.7131049487	345.908447964373	488.227312124643	436.951756516262	410.439363749878	511.786216232245	616.429525414124	663.76491030208
ENSMUSG00000056268	217.622485565118	211.402778680621	191.650860759939	242.368655204333	231.50411342939	279.991463796657	285.562755207472	248.821589495976	322.595871404664	272.566396733948	358.830247815816	300.585023017263	229.090059572676	298.160313945856	-0.382263133197821	0.00158829650183667	0.0256162540821269	Dennd1b	1	138891173	139106698	+	19408	protein_coding	DENN/MADD domain containing 1B [Source:MGI Symbol;Acc:MGI:2447812]	-	240	292	159	239	244	226	240	277	299	283	386	326	1.07494220140528	1.0474677349829	0.951503801811755	1.18384368089623	1.12348939429711	1.32118585746553	1.39997346307807	1.2082891384719	1.5660710230904	1.31484914556584	1.74654270491803
ENSMUSG00000037348	481.489749312823	617.55674731017	543.613447815928	571.949462490559	352.000106894687	437.331799646991	693.679526191483	525.489638466232	528.668819358813	835.998700936633	898.934843621487	1308.37468607821	500.656885578526	798.524369108809	-0.673457557653862	0.0015940035165393	0.0256447968225246	Paqr7	4	134224008	134237546	+	4259	protein_coding	progestin and adipoQ receptor family member VII [Source:MGI Symbol;Acc:MGI:1919154]	-	531	853	451	564	371	353	583	585	490	868	967	1419	10.8378100767276	13.9437625173023	12.2988099035394	12.7305951380168	7.78441899606645	9.40379874161006	15.497093741036	11.6284040046736	11.6952494414016	18.3773277826785	19.9384558941239
ENSMUSG00000015944	38.9906953304169	28.95928475077	22.90167518515	38.5356020826972	42.6954307554202	43.3615098800133	54.7328614147654	50.3032816309555	47.4723021465057	77.050571514897	47.4102140896544	59.9325966138714	35.9073663307446	56.1503045684416	-0.64806457188827	0.00159463586760816	0.0256447968225246	Castor2	5	134128550	134173182	+	7560	protein_coding	cytosolic arginine sensor for mTORC1 subunit 2 [Source:MGI Symbol;Acc:MGI:1933384]	-	43	40	19	38	45	35	46	56	44	80	51	65	0.494426016605802	0.368363662400308	0.291894554195941	0.483213483228009	0.531925306511472	0.525269893512187	0.688851140148412	0.627101901309338	0.591632373480426	0.954197925370342	0.592408209854669
ENSMUSG00000037523	1146.14509064295	1170.67908604988	1345.17207929618	1265.59029997911	1288.45322146357	1344.20680628041	1724.08513456511	1722.88739586023	1528.82391230906	1288.67080858665	1401.85495778821	1550.87119237741	1260.04109728535	1536.19890024778	-0.286515701661751	0.00159466181782738	0.0256447968225246	Mavs	2	131075983	131089945	+	3345	protein_coding	mitochondrial antiviral signaling protein [Source:MGI Symbol;Acc:MGI:2444773]	-	1264	1617	1116	1248	1358	1085	1449	1918	1417	1338	1508	1682	32.8477485071255	33.6552239034814	38.7491570760598	35.8670539582903	36.2796912193582	36.801869131096	49.0412587488619	48.5427489704116	43.0620575727445	36.0686815789989	39.5893077070486
ENSMUSG00000032058	248.452337686843	230.950295887391	245.891670408979	250.481413537532	207.784429676378	351.847680169251	373.611271396442	319.785147511074	290.22839266841	318.796739642887	356.041411692895	372.504138953909	255.901304561062	338.494516977603	-0.407977226718839	0.00160529975485657	0.0257601579762112	Ppp2r1b	9	50756601	50805529	+	6449	protein_coding	protein phosphatase 2, regulatory subunit A, beta [Source:MGI Symbol;Acc:MGI:1920949]	-	274	319	204	247	219	284	314	356	269	331	383	404	3.69328515990553	3.44379183901023	3.67393930730303	3.68198334095586	3.03467140287953	4.99645779928851	5.51222093930946	4.67336290540034	4.24014738016019	4.62813366516074	5.21529747268917
ENSMUSG00000022126	6.34732249564927	6.51583906892325	3.61605397660263	1.01409479164993	1.8975747002409	1.23890028228609	2.37968962672893	12.5758204077389	29.1307308626285	12.5207178711708	15.8034046965515	6.45427963534	3.43829755255868	13.1441071833598	-1.88445023691435	0.00160799026851088	0.0257601579762112	Acod1	14	103284413	103294009	+	2623	protein_coding	aconitate decarboxylase 1 [Source:MGI Symbol;Acc:MGI:103206]	-	7	9	3	1	2	1	2	14	27	13	17	7	0.231982062069697	0.238881658308397	0.132836416501072	0.0366504197002603	0.0681383541699788	0.0432551646963906	0.0863219118420991	0.451857641431433	1.04637299479105	0.446905128218629	0.569145516139446
ENSMUSG00000053898	3661.49831963311	3845.06903278349	4076.4981829567	4284.55049472094	3042.76103183628	4412.96280550307	4783.17614972515	3814.06667508995	4974.88148176222	6009.94457816197	5443.8081119415	8313.11217031792	3887.22331123893	5556.49819449978	-0.515585950997035	0.00161003216559985	0.0257682107880565	Ech1	7	28524642	28531672	+	2284	protein_coding	enoyl coenzyme A hydratase 1, peroxisomal [Source:MGI Symbol;Acc:MGI:1858208]	-	4038	5311	3382	4225	3207	3562	4020	4246	4611	6240	5856	9016	153.682660450963	161.889539702504	171.977523507177	177.831158030531	125.476615123041	176.943281046028	199.259620521572	157.382259566342	205.220183572818	246.353516914353	225.152957706051
ENSMUSG00000050947	97.0233581477817	91.2217469649255	97.6334573682709	131.832322914491	148.01082661879	137.517931333757	128.503239843362	176.959758594611	145.653654313142	188.773900211498	171.978227580119	173.343510206274	117.206607224669	164.202048458168	-0.493702030408852	0.00163515923437738	0.0260955202504402	Amigo1	3	108093651	108099602	+	5540	protein_coding	adhesion molecule with Ig like domain 1 [Source:MGI Symbol;Acc:MGI:2653612]	-	107	126	81	130	156	111	108	197	135	196	185	188	1.67891484070509	1.58343181523483	1.69812416119538	2.25585317934869	2.51637155831275	2.27326190737332	2.20700509695643	3.01042871215196	2.47710863297556	3.190190247962	2.93247725031054
ENSMUSG00000070939	437.058491843278	466.244484487397	482.140530213684	579.048126032108	532.269703417572	652.900448764772	608.010699629241	635.078930590813	691.585128997958	611.588911399495	706.505151139948	768.981316553366	524.943630793135	670.29168971847	-0.355246437586114	0.0016493383840928	0.0262467432396364	Tgfbrap1	1	43086360	43137797	-	10972	protein_coding	transforming growth factor, beta receptor associated protein 1 [Source:MGI Symbol;Acc:MGI:2447427]	-	482	644	400	571	561	527	511	707	641	635	760	834	3.81870310564357	4.08637910433065	4.23417086501777	5.0029660088343	4.56916663216307	5.44955546101707	5.27259540208226	5.45513497725754	5.93872588197894	5.21865038339963	6.08275719753845
ENSMUSG00000072944	9.06760356521324	6.51583906892325	2.41070265106842	4.05637916659971	7.59029880096359	4.95560112914438	13.0882929470091	13.4740932940059	14.0259074523767	6.74192500755349	14.8737926555779	25.81711854136	5.76607073031876	14.6701883163138	-1.31805220468808	0.00166410619779406	0.0264064472580762	Nup62cl	X	138907554	138963461	-	2234	protein_coding	nucleoporin 62 C-terminal like [Source:MGI Symbol;Acc:MGI:2685565]	-	10	9	2	4	8	4	11	15	13	7	16	28	0.389109188392899	0.280477434978928	0.10397789331015	0.172129007831303	0.320012359870823	0.203148248878483	0.557440940550601	0.568433907856495	0.591536071311715	0.282543387480967	0.62894041343252
ENSMUSG00000034780	331.874290486805	271.493294538469	259.150534989855	161.241071872338	250.479860431799	268.841361256083	402.167546917189	397.934888616309	511.406164032811	327.464928938312	385.788997004051	257.249145465694	257.180068929225	380.335278495728	-0.562934298175769	0.00168644837001638	0.0266598981703912	B3galt1	2	67396215	67953033	+	5753	protein_coding	UDP-Gal:betaGlcNAc beta 1,3-galactosyltransferase, polypeptide 1 [Source:MGI Symbol;Acc:MGI:1349403]	-	366	375	215	159	264	217	338	443	474	340	415	279	5.53020673099815	4.53811482228782	4.34048513260891	2.65692926976038	4.10080848155689	4.27958464256966	6.65137864327283	6.51900386021292	8.37538956917616	5.32911165342414	6.33470522659291
ENSMUSG00000062545	114.251804921687	118.009085359388	114.50837592575	77.0712041653945	95.8275223621653	58.2283132674465	79.7196024954191	124.859931191122	116.522923450514	229.225450256819	235.191846366325	284.910343902866	96.3160510003051	178.405016277177	-0.888534576214898	0.00171778919679683	0.0269265065014754	Tlr12	4	128509236	128512412	-	3177	protein_coding	toll-like receptor 12 [Source:MGI Symbol;Acc:MGI:3045221]	-	126	163	95	76	101	47	67	139	108	238	253	309	3.44752945500745	3.57197964984775	3.47296636720382	2.29971289468288	2.84095328954569	1.6784828325262	2.38751953242719	3.70398715079311	3.45563281754728	6.75507256515718	6.99320073089564
ENSMUSG00000025921	408.042160434596	378.642648116318	282.052210175005	437.074855201119	457.315502758056	358.042181580681	454.520718705225	504.829362082089	514.642911906437	545.132793467896	439.70649538052	563.366408170391	386.861593044296	503.69978161876	-0.378942092507284	0.00175281446232459	0.0273589801717615	Rdh10	1	16175998	16203958	+	4160	protein_coding	retinol dehydrogenase 10 (all-trans) [Source:MGI Symbol;Acc:MGI:1924238]	-	450	523	234	431	482	289	382	562	477	566	473	611	9.40316026661974	8.75279878300079	6.53306100904335	9.96004229004817	10.3541306779021	7.88207880591461	10.3958349950742	11.4370724164278	11.6559076412546	12.2685539505489	9.98482593068964
ENSMUSG00000031584	843.287131564831	688.506994949557	767.808794365291	695.66902707185	670.792656535157	697.500858927071	822.182766034845	821.021418048095	838.317699268976	977.579126095256	889.638723211751	873.171830666711	727.26091056896	870.318593887606	-0.259630452447815	0.00175355030907951	0.0273589801717615	Gsr	8	34142551	34188191	+	2754	protein_coding	glutathione reductase [Source:MGI Symbol;Acc:MGI:95804]	-	930	951	637	686	707	563	691	914	777	1015	957	947	29.3544310816578	24.0411460843025	26.8639384346687	23.946245061516	22.9411620211353	23.1942705919499	28.4055666231703	28.0966244018007	28.6799329711233	33.2332169595896	30.515514016274
ENSMUSG00000040455	197.673757721649	230.226313768622	230.222103177034	247.439129162582	226.760176678787	304.769469442379	287.9424448342	252.414681041045	331.227199067665	326.501796794376	339.30839495537	319.947861923283	239.515158325175	309.557063102656	-0.374166529025632	0.00177298980977144	0.027545044933559	Usp45	4	21767156	21837872	+	6226	protein_coding	ubiquitin specific petidase 45 [Source:MGI Symbol;Acc:MGI:101850]	-	218	318	191	244	239	246	242	281	307	339	365	347	3.04370131798269	3.55595773170307	3.56302145904924	3.76754070240973	3.43043124109358	4.48293303271179	4.4004348451945	3.82093007166234	5.01245294022936	4.90976672634141	5.14821215986399
ENSMUSG00000016984	86.1422338695258	76.0181224707713	69.9103768809841	82.1416781236441	74.9542006595155	84.2452191954545	105.896188389437	93.4203801717745	130.548830902891	78.9768358027695	126.427237572412	124.475392967271	78.9019718666492	109.957477634426	-0.477823940540084	0.00179301689334392	0.0278191805481654	Etaa1	11	17888756	17903875	-	4185	protein_coding	Ewing tumor-associated antigen 1 [Source:MGI Symbol;Acc:MGI:1915395]	-	95	105	58	81	79	68	89	104	121	82	136	135	1.97325311953704	1.74675672170469	1.60963244826556	1.86065904916999	1.68690864229875	1.84352788432665	2.40759753330974	2.10382573342487	2.93907695212857	1.76680519084702	2.85375137650421
ENSMUSG00000064373	53533.3179283059	57051.9629053732	61998.4507801776	62171.1093916821	54027.7468652588	67988.3696912963	76597.4497051508	63326.4419360554	80970.4848066127	61722.3234441522	77723.0035217221	91071.7297345432	59461.826260349	75235.2388580394	-0.339458650824238	0.00181587644681976	0.0280708436290391	Selenop	15	3298029	3309990	+	2842	protein_coding	selenoprotein P [Source:MGI Symbol;Acc:MGI:894288]	-	59038	78803	51436	61307	56944	54878	64376	70498	75048	64085	83608	98772	1805.76910424122	1930.44425019594	2102.0222132217	2073.78263790253	1790.53919136882	2190.83899461328	2564.4206188718	2100.0256960585	2684.3311953737	2033.30529467817	2583.42851628955
ENSMUSG00000039414	165.937145243402	133.212709853542	250.713075711115	191.663915621836	164.140211570838	239.107754481216	262.955703753547	285.650777832926	331.227199067665	208.999675234158	289.109344742795	250.794865830354	190.795802080325	271.456261076907	-0.515511177099107	0.00182270295828603	0.0281233826955451	Heatr5b	17	79060327	79142793	-	8173	protein_coding	HEAT repeat containing 5B [Source:MGI Symbol;Acc:MGI:2444098]	-	183	184	208	189	173	193	221	318	307	217	311	272	1.94636481851415	1.56738220037111	2.95580665852282	2.22309257495962	1.89157923754428	2.67924278976338	3.0612593186323	3.29395382640522	3.81836926536987	2.39413431501369	3.34157780804299
ENSMUSG00000061013	22.6690089130331	7.96380330646175	14.4642159064105	8.11275833319942	4.74393675060224	4.95560112914438	14.2781377603736	29.6430052468131	20.4994031996275	26.967700030214	24.169913065314	23.9730386455486	10.4848873898086	23.2551996579818	-1.15078938189636	0.00184546993142011	0.028448445784442	Mkx	18	6934518	7004780	-	4095	protein_coding	mohawk homeobox [Source:MGI Symbol;Acc:MGI:2687286]	Homeobox	25	11	12	8	5	4	12	33	19	28	26	26	0.530689821043795	0.187015397834003	0.340346686673809	0.187807669594692	0.109112883386969	0.11082617533444	0.331754395255423	0.682231738787082	0.471650983054326	0.616558659470067	0.557560668098512
ENSMUSG00000062585	45.3380178260662	21.7194635630775	44.5979990447657	23.3241802079483	17.0781723021681	11.1501025405749	53.5430166014009	55.6929189485579	51.7879659780062	46.2303429089382	65.0728428681531	35.9595579683229	27.2013225807668	51.3811075455632	-0.917614254044282	0.00185725191959777	0.028579621188656	Cnr2	4	135622705	135647518	+	3982	protein_coding	cannabinoid receptor 2 (macrophage) [Source:MGI Symbol;Acc:MGI:104650]	-	50	30	37	23	18	9	45	62	48	48	70	39	1.0914991547837	0.524515812609178	1.0791819067341	0.555269505298093	0.403953321670188	0.256435126315342	1.27938308190384	1.31814236915097	1.22535247071239	1.08695173015567	1.5437233465058
ENSMUSG00000024098	589.39423173886	561.810124164938	638.836202533131	630.766960406255	644.226610731785	789.179479816242	705.577974325127	760.837134668202	933.262303561987	749.316807982374	871.976094433252	791.110275303103	642.368934898535	802.013431712341	-0.322645118781374	0.00185739369531436	0.028579621188656	Twsg1	17	66228967	66258221	-	5153	protein_coding	twisted gastrulation BMP signaling modulator 1 [Source:MGI Symbol;Acc:MGI:2137520]	-	650	776	530	622	679	637	593	847	865	778	938	858	10.9649806416714	10.4843175203336	11.9456535258183	11.6039937208409	11.7752345360715	14.0254095067201	13.0281843813083	13.9153826713014	17.0638495807292	13.6141249119257	15.9851009706062
ENSMUSG00000026655	737.196169851836	719.638226056635	725.621497971594	1095.22237498192	829.240144005272	919.264009456282	978.05243658559	1056.36891425007	977.497857834867	1061.37162261771	1198.26992081499	1409.79908034784	837.697070387257	1113.55997207518	-0.411703577746603	0.00186973018474383	0.0286903327431682	Fam107b	2	3571525	3783179	+	4329	protein_coding	family with sequence similarity 107, member B [Source:MGI Symbol;Acc:MGI:1913790]	-	813	994	602	1080	874	742	822	1176	906	1102	1289	1529	16.325166332758	15.9859107878254	16.1511366851738	23.9835469955383	18.0419627178777	19.4469984691581	21.4967881790507	22.9980822018643	21.2746126211276	22.9543122545951	26.1479724961168
ENSMUSG00000037440	307.391760860729	392.398308372934	472.49771960941	323.496238536327	235.299262829871	934.130812843715	738.893629099333	423.984802318053	703.453204534584	1324.30669791229	1660.28710517888	2073.66784283995	444.202350508831	1154.09888031385	-1.37825804523769	0.00188071860496333	0.0287849971024659	Vnn1	10	23770586	23781241	+	2416	protein_coding	vanin 1 [Source:MGI Symbol;Acc:MGI:108395]	-	339	542	392	319	248	754	621	472	652	1375	1786	2249	12.1971235599686	15.6185582984117	18.8444438229948	12.6931962867288	9.17306952421107	35.4087565964275	29.09939874319	16.5392935229433	27.4328996535393	51.3187470727685	64.9168162801204
ENSMUSG00000035811	1333.84448444287	1377.01398989911	1564.5460205434	1186.49090623041	1469.67160533658	1528.80294834104	1519.43182666642	1653.72038361766	1674.4775666222	2450.20817417373	3165.32899951516	1765.70650023944	1410.06165913224	2038.1455751391	-0.531920037252101	0.00189023517741148	0.0288990201872563	Ugt2b35	5	87148719	87161134	+	3359	protein_coding	UDP glucuronosyltransferase 2 family, polypeptide B35 [Source:MGI Symbol;Acc:MGI:3576100]	-	1471	1902	1298	1170	1549	1234	1277	1841	1552	2544	3405	1915	38.0677601198387	39.4220400810771	44.8806228824096	33.4852156958398	41.2098798345023	41.6813154201585	43.0397994300166	46.399753212836	46.9680751436484	68.293186913496	89.0184033322062
ENSMUSG00000035150	715.433921295324	716.018315462788	887.138575593178	765.641567695695	628.097225779737	791.657280380815	1196.98388224465	937.796893262813	1249.3846792194	712.717786512798	1053.25044242311	902.677108999694	750.66448103459	1008.80179877708	-0.426610318397586	0.00194314323265289	0.0295192022303466	Eif2s3x	X	93232313	93256468	-	3812	protein_coding	eukaryotic translation initiation factor 2, subunit 3, structural gene X-linked [Source:MGI Symbol;Acc:MGI:1349431]	-	789	989	736	755	662	639	1006	1044	1158	740	1133	979	17.9919719910866	18.0626716000861	22.4243110768609	19.0401910833437	15.5190464031951	19.0188488410614	29.8768243717729	23.1856615872345	30.8799591063324	17.5044755826726	26.1005528123057
ENSMUSG00000021228	1672.06609742532	2332.67038667452	1775.48250251189	2212.75483538014	2579.7528049775	765.640374452807	5256.7343854442	1834.27323375734	2698.3688106457	3108.02742848216	3110.48188909772	3938.95465745321	1889.72783357036	3324.47340081339	-0.814564846363907	0.00196708139614551	0.0297747826879494	Acot3	12	84098918	84107176	+	3438	protein_coding	acyl-CoA thioesterase 3 [Source:MGI Symbol;Acc:MGI:2159619]	-	1844	3222	1473	2182	2719	618	4418	2042	2501	3227	3346	4272	46.6240181834728	65.2466547783499	49.7612248274623	61.0135250164614	70.6745854019744	20.3947724098763	145.481973778032	50.2830660657199	73.9484147728831	84.6376057703822	85.4658767552575
ENSMUSG00000022255	770.746303043125	714.57035122525	807.58538810792	752.458335404246	788.442287950093	916.78620889171	982.811815839048	853.359241953709	1060.57438659125	890.897233140997	1022.57324507098	905.443228843411	791.764812437057	952.609858573232	-0.26815162037634	0.00197297669150835	0.029795955792897	Mtdh	15	34082840	34145770	+	15347	protein_coding	metadherin [Source:MGI Symbol;Acc:MGI:1914404]	-	850	987	670	742	831	740	826	950	983	925	1100	982	4.8144877685494	4.47746547697535	5.07043823381658	4.64790941215526	4.83879769280338	5.4707199960245	6.09320654047267	5.24049122583714	6.51105065081171	5.43486193727992	6.29421944015555
ENSMUSG00000021375	235.757692695544	229.502331649852	284.462912826073	293.073394786829	225.811389328667	229.196552222928	352.194064755882	286.549050719193	330.14828310979	267.750736014267	334.660334750502	324.558061662811	249.634045584982	315.976755168741	-0.340947922035892	0.00197359550357763	0.029795955792897	Kif13a	13	46902563	47083343	-	8214	protein_coding	kinesin family member 13A [Source:MGI Symbol;Acc:MGI:1098264]	-	260	317	236	289	238	185	296	319	306	278	360	352	2.7515239954484	2.68684832059772	3.33696377054726	3.38236434167558	2.5892989354218	2.55536704951875	4.07968242814101	3.28781877037821	3.78693435684828	3.05183025291018	3.84875698577863
ENSMUSG00000055312	165.030384886881	225.158438937237	198.882968713144	187.607536455237	186.911107973728	251.496757304077	247.487721179809	240.737133519573	238.440426690404	282.19771817331	257.502535349692	326.402141558623	202.514532378384	265.461279411902	-0.393589338619957	0.00197381966276344	0.029795955792897	Them7	2	105054665	105210141	+	1556	protein_coding	thioesterase superfamily member 7 [Source:MGI Symbol;Acc:MGI:1921338]	-	182	311	165	185	197	203	208	268	221	293	277	354	10.1675531291961	13.9151977585011	12.3159676263028	11.4298196732968	11.3140102469818	14.8020785930093	15.1336291614588	14.5813282708045	14.4378900490208	16.9796331983398	15.633019310712
ENSMUSG00000036053	154.149260608625	116.561121121849	90.4013494150657	124.733659372941	142.318102518067	96.6342220183154	155.869670550745	171.570121277009	185.573544754522	148.322350166177	190.570468399591	147.526391664914	120.799619175811	166.572091135493	-0.456462381757369	0.00198116794593563	0.0298530446290805	Fmnl2	2	52747872	53023816	+	5636	protein_coding	formin-like 2 [Source:MGI Symbol;Acc:MGI:1918659]	-	170	161	75	123	150	78	131	191	172	154	205	160	2.62199942455385	1.98881083803743	1.54555500568804	2.09802843461236	2.3783743300371	1.57021773702863	2.6314168819907	2.8690245786482	3.10226227451799	2.4638826131857	3.19415189340502
ENSMUSG00000087370	427.084127921543	401.810075916934	362.810748985797	433.018476034519	366.231917146493	500.515714043582	536.620010827374	513.81209094476	564.273045968693	487.344864831724	528.949251313987	449.955494577989	415.245176674811	513.492459744088	-0.306950144823609	0.00199289459980759	0.0299910719677407	Tmem170b	13	41759383	41794831	+	7477	protein_coding	transmembrane protein 170B [Source:MGI Symbol;Acc:MGI:3647046]	-	471	555	301	427	386	404	451	572	523	506	569	488	5.47580761743541	5.16778204727569	4.6755564203636	5.49006817214194	4.61338668940162	6.13042022033537	6.82870743731333	6.47650245006113	7.11042168363827	6.10229800687891	6.68278630109916
ENSMUSG00000000326	5827.74881136255	7187.69447514112	6671.61958683185	5596.78915511595	6581.73784778555	7919.05060437272	7782.77492421696	8979.13577112556	7050.71578471397	9250.88424250733	9112.98683766436	7781.09512037632	6630.77341343496	8326.26544676741	-0.328635234661038	0.00199391094319906	0.0299910719677407	Comt	16	18225636	18245602	-	2532	protein_coding	catechol-O-methyltransferase [Source:MGI Symbol;Acc:MGI:88470]	-	6427	9928	5535	5519	6937	6392	6541	9996	6535	9605	9803	8439	220.647623222425	272.983660828846	253.891470493628	209.543375502531	244.831857430242	286.423947241413	292.462234067359	334.221537022472	262.363212326324	342.06130190194	339.99144495487
ENSMUSG00000026915	528.641287851932	600.181176459708	565.309771675544	529.357481241262	530.372128717331	641.750346224197	665.123250670736	618.011745751739	759.556834344091	646.261668581199	799.46635523731	652.804283117246	565.935365361662	690.204022950387	-0.286918918359156	0.0020323288334626	0.0304594601620389	Strbp	2	37373240	37593871	-	18616	protein_coding	spermatid perinuclear RNA binding protein [Source:MGI Symbol;Acc:MGI:104626]	-	583	829	469	522	559	518	559	688	704	671	860	708	2.72230536831251	3.10032160445545	2.9260426999392	2.69563679394685	2.68339973061374	3.15703684171098	3.39949794509725	3.12877227082141	3.84421207005761	3.25017261220298	4.05681094187492
ENSMUSG00000029287	219.43600627816	143.348459516312	201.293671364213	130.818228122841	185.962320623608	104.067623712032	267.715083007005	235.34749620197	282.675980963284	234.0411109765	245.417578817035	179.797789841614	164.154384936194	240.832506634568	-0.550324461503204	0.00203797600509295	0.0305167766558686	Tgfbr3	5	107254436	107437495	-	6545	protein_coding	transforming growth factor, beta receptor III [Source:MGI Symbol;Acc:MGI:104637]	-	242	198	167	129	196	84	225	262	262	243	264	195	3.2141072926276	2.10617341090059	2.96347322233492	1.89477350079725	2.67612475062028	1.45614926629261	3.89190483738815	3.38893724206437	4.06923423432235	3.34785699912022	3.54215012674349
ENSMUSG00000032725	17.2284467739052	13.0316781378465	10.8481619298079	9.12685312484935	11.3854482014454	9.91120225828876	21.4172066405604	39.5240069957507	26.9728989468782	19.2626428787243	27.8883612292085	11.0644793748686	11.9219650710238	24.3549326776651	-1.01926449739301	0.00204374058793674	0.0305757472588463	Folr2	7	101489195	101506401	-	1546	protein_coding	folate receptor 2 (fetal) [Source:MGI Symbol;Acc:MGI:95569]	-	19	18	9	9	12	8	18	44	25	20	30	12	1.06831362293176	0.810590672371183	0.676125330819493	0.559641952046601	0.693636104739409	0.587106323408189	1.31811214285668	2.40943421331013	1.64380981106375	1.1665162218305	1.70405831614843
ENSMUSG00000027312	795.228832669201	892.669952442486	953.432898497559	916.741691651534	793.186224700695	1157.13286365521	1079.18924572157	1058.1654600226	1395.03833353254	1030.55139401175	1399.99573370627	1167.30257404863	918.065410602781	1188.37379017389	-0.373496521396076	0.00205846488403371	0.0307410888703019	Atrn	2	130748415	130872253	+	13208	protein_coding	attractin [Source:MGI Symbol;Acc:MGI:1341628]	-	877	1233	791	904	836	934	907	1178	1293	1070	1506	1266	5.7718786028525	6.49927035090708	6.95558416872372	6.57973818821166	5.65625722659927	8.02317151701414	7.77426915161176	7.5505765721702	9.95136174591337	7.3049457316643	10.0129166164163
ENSMUSG00000030494	283.815991591174	279.457097844931	271.204048245197	239.326370829383	326.382848441434	182.118341496056	360.522978449433	378.172885118433	352.805518225167	382.363461142677	338.378782914396	290.4425835903	263.717449741363	350.447701573401	-0.406231342521409	0.00206805766023896	0.0308568211141359	Rhpn2	7	35033595	35091714	+	6304	protein_coding	rhophilin, Rho GTPase binding protein 2 [Source:MGI Symbol;Acc:MGI:1289234]	-	313	386	225	236	344	147	303	421	327	397	364	315	4.31601343766224	4.26294457911677	4.14534327984984	3.59892703144238	4.87643199776506	2.64568046618004	5.44146411427929	5.65376531740422	5.27293717959893	5.67864315786111	5.0705826621332
ENSMUSG00000097694	0.906760356521324	1.4479642375385	0	0	0	0	4.75937925345786	3.59309154506825	3.23674787362539	1.92626428787243	5.5776722458417	5.53223968743429	0.392454099009971	4.10423248221665	-3.09745073988955	0.00207001748152564	1	G730013B05Rik	16	50346608	50379822	+	2871	lncRNA	RIKEN cDNA G730013B05 gene [Source:MGI Symbol;Acc:MGI:3588276]	-	1	2	0	0	0	0	4	4	3	2	6	6	0.0302776010752259	0.0484992909743353	0	0	0	0	0.157730668590614	0.11795020087323	0.10622068831367	0.062815537406825	0.183523103919573
ENSMUSG00000028572	715.433921295324	776.832813439406	761.78203773762	844.740961444389	633.78994988046	832.540989696256	887.624230769891	786.887048369947	1222.41178027252	933.27504747419	1158.29660305313	930.338307436866	760.853445582243	986.472169562757	-0.374963769697709	0.00209343717284906	0.0311799214507706	Hook1	4	95855477	95913650	+	8318	protein_coding	hook microtubule tethering protein 1 [Source:MGI Symbol;Acc:MGI:1925213]	-	789	1073	632	833	668	672	746	876	1133	969	1246	1009	8.24541923900243	8.98089031543584	8.82454555361149	9.62727390933651	7.1765791774397	9.16614277267144	10.1533476540227	8.91573345141167	13.8462459900739	10.5044940039823	13.1544233362578
ENSMUSG00000010651	10590.9609641691	13537.0176567474	11609.9439675455	12817.1440716634	11137.814703064	9420.59774650346	20345.156463719	11041.5703179947	16869.9299173355	14226.4248980818	13177.250680801	23110.0092543088	11518.9131849488	16461.7235887068	-0.515045470796414	0.00210610179477389	0.0313406667967197	Acaa1b	9	118977091	118986161	-	1962	protein_coding	acetyl-Coenzyme A acyltransferase 1B [Source:MGI Symbol;Acc:MGI:3605455]	-	11680	18698	9632	12639	11739	7604	17099	12292	15636	14771	14175	25064	517.485868799109	663.490545645781	570.17957765641	619.285560139521	534.677653969017	439.723185717432	986.645307352819	530.390131024843	810.116929218261	678.861487771908	634.44905151462
ENSMUSG00000022332	283.815991591174	287.420901151392	302.543182709086	265.692835412281	280.841055635653	332.025275652673	396.218322850367	292.836960923062	350.647686309417	353.46949682459	374.633652512367	403.853497182703	292.05654035871	361.943269433751	-0.310936242289344	0.00211979895342976	0.0314885131139021	Khdrbs3	15	68800269	68973060	+	3662	protein_coding	KH domain containing, RNA binding, signal transduction associated 3 [Source:MGI Symbol;Acc:MGI:1313312]	-	313	397	251	262	296	268	333	326	325	367	403	438	7.42986037985329	7.54763262722074	7.96066903705264	6.87796868621821	7.22326096182481	8.30333795620795	10.2947365914375	7.53652503457781	9.02165198873819	9.03686929238982	9.66405502618318
ENSMUSG00000051111	0.906760356521324	1.4479642375385	0	0	0.948787350120449	1.23890028228609	5.94922406682232	8.08445597640356	4.31566383150052	3.85252857574485	2.78883612292085	3.68815979162286	0.757068704411061	4.77981139416916	-2.57851864732447	0.00212873294654669	1	Sv2c	13	96091102	96269085	-	9700	protein_coding	synaptic vesicle glycoprotein 2c [Source:MGI Symbol;Acc:MGI:1922459]	-	1	2	0	0	1	1	5	9	4	4	3	4	0.00896154563783233	0.0143547901430223	0	0	0.00921272695813683	0.0116967316493436	0.0583562821551098	0.0785493618650356	0.0419188448314154	0.0371842078134009	0.0271595273893347
ENSMUSG00000049044	1578.66978070362	2219.72917614652	1694.7239637011	2300.98108225368	1919.39680929367	3456.5317875782	2944.86591307705	2473.84352877949	4357.74155385765	3352.66299304196	3495.3412740608	2936.6972340797	2195.00543327947	3260.19208281611	-0.570946083047528	0.00214353397827091	0.0318128566757388	Rapgef4	2	71811584	72087818	+	6677	protein_coding	Rap guanine nucleotide exchange factor (GEF) 4 [Source:MGI Symbol;Acc:MGI:1917723]	-	1741	3066	1406	2269	2023	2790	2475	2754	4039	3481	3760	3185	22.6658520694954	31.9690227506	24.4567155008802	32.6685879036413	27.0753725284132	47.4088136327969	41.9646081724966	34.9184088494531	61.4912789598114	47.0102892678206	49.4514643774058
ENSMUSG00000019849	398.974556869382	409.773879223396	483.345881539218	451.272182284218	365.283129796373	427.420597388703	464.039477212141	473.389811062742	646.270658767202	481.566071968106	580.077913567536	551.379888847617	422.678371183548	532.787303570891	-0.335765843058517	0.00217824508396711	0.0322585987477731	Prep	10	44943299	45043294	+	10933	protein_coding	prolyl endopeptidase [Source:MGI Symbol;Acc:MGI:1270863]	-	440	566	401	445	385	345	390	527	599	500	624	598	3.49838807118525	3.60425632686459	4.25989811010723	3.91289240271045	3.14688821230787	3.58027188004465	4.03844901477692	4.08077972822216	5.56940144800084	4.12383169978493	5.01207925187247
ENSMUSG00000001440	1198.73719132119	930.317022618487	1069.14662574884	1225.02650831311	1199.26721055225	1395.00171785414	1481.35679263876	1465.98135038785	1496.4564335728	1377.27896582878	1489.23848963973	1307.4526461303	1169.58271273467	1436.29411303304	-0.297438967432009	0.00217934861619565	0.0322585987477731	Kpnb1	11	97050540	97078707	-	6590	protein_coding	karyopherin (importin) beta 1 [Source:MGI Symbol;Acc:MGI:107532]	-	1322	1285	887	1208	1264	1126	1245	1632	1387	1430	1602	1418	17.4381615071592	13.5755145476253	15.6326423605367	17.6221446821745	17.1404252941311	19.3860458908134	21.3881530029191	20.9655676625908	21.3949903822982	19.5668492632657	21.3476358074774
ENSMUSG00000032702	886.811628677855	831.855454465869	717.184038692854	639.893813531104	971.55824652334	550.071725335026	959.014919571758	1006.96390550538	1180.33405791539	953.500822496851	1122.04173345515	923.884027801526	766.229151204341	1024.28991112434	-0.417164395805787	0.00219008003451173	0.0323888072948418	Kank1	19	25214339	25411860	+	6166	protein_coding	KN motif and ankyrin repeat domains 1 [Source:MGI Symbol;Acc:MGI:2147707]	-	978	1149	595	631	1024	444	806	1121	1094	990	1207	1002	13.7876417203795	12.9734384188312	11.207471223212	9.8379153586372	14.8407678121605	8.16988061423821	14.7986080163827	15.3912530383796	18.0357767427025	14.4777792585181	17.1900222035675
ENSMUSG00000046598	3967.07655978079	4590.77061511582	4867.20865250714	4523.87686555033	3789.45667638107	4158.98824763442	5024.71464683813	4148.22418878129	5562.89067880417	5953.11978166973	5794.27185138855	7380.92978298524	4316.22960282826	5644.02515507785	-0.387029828656196	0.00221073851669909	0.0326079061745018	Bdh1	16	31241098	31277719	+	3888	protein_coding	3-hydroxybutyrate dehydrogenase, type 1 [Source:MGI Symbol;Acc:MGI:1919161]	-	4375	6341	4038	4461	3994	3357	4223	4618	5156	6181	6233	8005	97.8152245384541	113.545540853906	120.6241442822	110.301954976323	91.7998007373316	97.9628351400229	122.965752137242	100.554047925226	134.805527927118	143.351672350689	140.780842070638
ENSMUSG00000000552	155.962781321668	149.864298585235	125.356537855558	129.804133331191	184.064745923367	159.818136414906	145.161067230465	213.788946931561	178.021133049396	283.160850317247	227.754950038536	220.367547549466	150.811772238654	211.375749186112	-0.488545859893798	0.00221310882311983	0.0326141327533882	Zfp385a	15	103222322	103248520	-	2515	protein_coding	zinc finger protein 385A [Source:MGI Symbol;Acc:MGI:1352495]	zf-C2H2	172	207	104	128	194	129	122	238	165	294	245	239	5.94490765095804	5.73021533363311	4.80274509346063	4.89270716176708	6.89324436971049	5.81953093949248	5.49175541171825	8.01144496583261	6.66909653605173	10.5409467040017	8.55462118499059
ENSMUSG00000060261	1454.4436118602	1434.20857728188	1419.9038614793	1697.59468122198	1547.47216804645	1569.68665765648	1763.35001340614	1798.34231830666	1789.92157411484	1615.17260538103	1791.36240295616	1725.13674253159	1520.55159292438	1747.21427611607	-0.200786021710666	0.00227146742424982	0.033356698376637	Gtf2i	5	134266688	134343614	-	10199	protein_coding	general transcription factor II I [Source:MGI Symbol;Acc:MGI:1202722]	GTF2I	1604	1981	1178	1674	1631	1267	1482	2002	1659	1677	1927	1871	13.6710360103839	13.5227640431059	13.4147284481539	15.7788411768519	14.2907921743892	14.0946820567965	16.4505323755773	16.6179851815741	16.5352148906899	14.8267425747576	16.5919263329315
ENSMUSG00000028223	2188.01274028595	2516.56184484191	2745.79031956693	2486.56042912562	1758.10295977319	2760.26982893342	3007.92768818537	2438.81088621507	3323.0611502554	3250.57098578472	3275.95283239102	4782.62120978694	2409.2163537545	3346.49079210309	-0.474344221566434	0.00227667135382887	0.0334038169451789	Decr1	4	15917240	15945507	-	3879	protein_coding	2,4-dienoyl CoA reductase 1, mitochondrial [Source:MGI Symbol;Acc:MGI:1914710]	-	2413	3476	2278	2452	1853	2228	2528	2715	3080	3375	3524	5187	54.0744607769186	62.387642460726	68.2068710886575	60.76841782483	42.6889599428325	65.1675910577348	73.7813564575788	59.2545822060853	80.714579027028	78.4556588870336	79.7790403750237
ENSMUSG00000078496	17.2284467739052	10.1357496627695	22.90167518515	7.09866354154949	8.53908615108404	22.3002050811497	32.1258099608405	36.8291883369496	33.446394694129	19.2626428787243	39.0437057208919	16.5967190623029	14.7006377326013	29.5507434423063	-1.03456440143723	0.00229826440219883	0.0336801622816587	Zfp982	4	147576874	147597943	+	1488	protein_coding	zinc finger protein 982 [Source:MGI Symbol;Acc:MGI:3701121]	zf-C2H2	19	14	19	7	9	18	27	41	31	20	42	18	1.10995487973958	0.655033770639258	1.4830126543826	0.452243518895484	0.540504746939076	1.37247939917701	2.0542352548956	2.33266735466881	2.1177749732538	1.21198526811152	2.47867192168794
ENSMUSG00000046840	70.7273078086633	59.3665337390785	30.1337831383552	76.0571093737445	83.4932868105995	43.3615098800133	166.578273871025	91.6238343992404	60.4192936410072	113.649592984473	89.2427559334671	111.566833696591	60.5232551250757	105.513430754301	-0.792154443720531	0.00229952962713911	0.0336801622816587	Hnf4aos	2	163335721	163383641	-	961	lncRNA	hepatic nuclear factor 4 alpha, opposite strand [Source:MGI Symbol;Acc:MGI:1915564]	-	78	82	25	75	88	35	140	102	56	118	96	121	7.05546870924448	5.94058276782516	3.02141797157746	7.50265745633061	8.18312563107762	4.13219604053292	16.4927848421726	8.98563286267386	5.92359950895548	11.0720718686833	8.77244256154995
ENSMUSG00000026494	8.16084320869191	15.9276066129235	8.43745927873946	12.1691374997991	9.48787350120449	17.3446039520053	19.0375170138314	21.5585492704095	20.4994031996275	22.1520393105329	22.3106889833668	24.8950785934543	11.921254008894	21.7422127285371	-0.867287199397757	0.00234485138796208	0.0341921863908022	Kif26b	1	178356690	178766765	+	14696	protein_coding	kinesin family member 26B [Source:MGI Symbol;Acc:MGI:2447076]	-	9	22	7	12	10	14	16	24	19	23	24	27	0.0532350935072647	0.104222652984518	0.0553213900239563	0.0784981362605739	0.0608080099985896	0.108084931816879	0.123256600305839	0.138255998927753	0.131424249837198	0.141123379885169	0.143411766835355
ENSMUSG00000061136	589.39423173886	587.149498321862	566.515123001078	631.781055197905	625.250863729376	675.200653845922	702.008439885034	709.635580150979	907.368320572984	663.598047172051	792.959070950494	698.906280512531	612.548570972501	745.745956540679	-0.284181753863677	0.00234674285664128	0.0341921863908022	Prpf40a	2	53024716	53081714	-	10876	protein_coding	pre-mRNA processing factor 40A [Source:MGI Symbol;Acc:MGI:1860512]	-	650	811	470	623	659	545	590	790	841	689	853	758	5.19515862877279	5.19146872095043	5.01906530056046	5.50675925840076	5.41472182185528	5.68543323503629	6.14146750227461	6.14935801532189	7.86045789999167	5.71242221587216	6.88735581623436
ENSMUSG00000044749	2238.79132025115	2212.48935495883	2718.06723907964	2185.37427600559	2112.94942871824	2222.58710642125	3063.8503944135	2901.42142264261	4243.37646232288	2146.82154883382	3533.45536774071	2658.24116981217	2281.70978757245	3091.19439429428	-0.43809213750412	0.00234919394187421	0.0341981354616662	Abca6	11	110067646	110142602	-	5398	protein_coding	ATP-binding cassette, sub-family A (ABC1), member 6 [Source:MGI Symbol;Acc:MGI:1923434]	-	2469	3056	2255	2155	2227	1794	2575	3230	3933	2229	3801	2883	39.7596785743123	39.4147753952982	48.5185544453263	38.3788217178588	36.8678040898436	37.7073332374114	54.0049661922658	50.6572404716444	74.0648444888376	37.2346661909914	61.8354715935874
ENSMUSG00000000305	1.81352071304265	2.17194635630775	7.23210795320525	6.08456874989956	6.64151145084314	0	11.8984481336446	8.98272886267062	7.55241170512591	9.63132143936213	9.29612040973616	24.8950785934543	3.99060920388306	12.0426848573323	-1.61122687646951	0.00235419514312629	0.0342114417457267	Cdh4	2	179084224	179541166	+	7257	protein_coding	cadherin 4 [Source:MGI Symbol;Acc:MGI:99218]	-	2	3	6	6	7	0	10	10	7	10	10	27	0.0239567294162805	0.0287807904893172	0.0960258841070173	0.0794824728183405	0.0861987268096308	0	0.156002738570915	0.116658063492849	0.0980532439042685	0.12425479391966	0.121008412877933
ENSMUSG00000042473	194.046716295563	208.506850205544	276.025453547334	197.748484371736	202.091705575656	229.196552222928	287.9424448342	256.90604547238	398.119988455923	246.561828847671	378.352100676262	243.418546247109	217.935960369793	301.883492422257	-0.472082661830483	0.00236253407321913	0.0342372967469968	Tbc1d8b	X	138585745	138654154	+	5211	protein_coding	TBC1 domain family, member 8B [Source:MGI Symbol;Acc:MGI:1918101]	-	214	288	229	195	213	185	242	286	369	256	407	264	3.56982852331843	3.84777794507265	5.1039756790411	3.59741698721697	3.65273751069017	4.02797638548206	5.25755274346209	4.64640268845779	7.19824032359841	4.42985150845506	6.85876659504603
ENSMUSG00000035078	281.09571052161	296.832668695393	382.096370194344	332.623091661176	290.328929136857	277.513663232085	390.269098783544	422.188256545519	452.065786349679	330.354325370121	396.01472945476	360.517619631134	310.081738906911	391.90163602246	-0.339351669568509	0.00236859618502862	0.0342423736904699	Mtmr9	14	63757100	63781431	-	3738	protein_coding	myotubularin related protein 9 [Source:MGI Symbol;Acc:MGI:2442842]	-	310	410	317	328	306	224	328	470	419	343	426	391	7.20903363642638	7.63630288908504	9.84949926813741	8.43551864275034	7.31546713674204	6.7989990710791	9.93399397028878	10.6446269764787	11.3945131787267	8.27418257196136	10.0079007560379
ENSMUSG00000033107	495.091154660643	424.253521598781	460.444206354068	216.002190621434	426.954307554202	174.684939802339	619.909147762886	526.387911352499	802.713472659096	473.861014816617	699.997866853133	496.97953192118	366.238386765245	603.308157560902	-0.718524370764689	0.00237837357678077	0.0343244414214543	Rnf125	18	21077682	21116919	+	1677	protein_coding	ring finger protein 125 [Source:MGI Symbol;Acc:MGI:1914914]	-	546	586	382	213	450	141	521	586	744	492	753	539	28.301811572503	24.3278169740511	26.4560186094699	12.2102282862944	23.9794592559733	9.53942747573475	35.1717523109455	29.5826066860952	45.0983779635299	26.4546680633087	39.4307103964301
ENSMUSG00000054630	5619.19392936264	5641.26866945	5285.46556246751	5349.35002595337	6242.07197644243	8096.21334473963	6804.72248763137	6737.94491988924	7025.90071768284	9110.26694949264	9402.09618240715	8907.82793671711	6038.9272514026	7998.12653230339	-0.405545732784781	0.00238069930925665	0.0343284126927352	Ugt2b5	5	87272819	87288177	-	1858	protein_coding	UDP glucuronosyltransferase 2 family, polypeptide B5 [Source:MGI Symbol;Acc:MGI:98900]	-	6197	7792	4385	5275	6579	6535	5719	7501	6512	9459	10114	9661	289.928188203001	291.972414022059	274.105705295109	272.931710634663	316.427420548196	399.058111348796	348.468665571282	341.778974075555	356.278595285134	459.06035933228	478.024248681843
ENSMUSG00000008730	846.007412634395	812.307937259099	822.049604014331	978.60147394218	860.550126559247	1020.85383260374	1120.83381418933	1024.92936323072	1132.86175576889	960.242747504404	1120.18250937321	1018.85414243581	890.061731168832	1062.98405541706	-0.256994068082982	0.00239213944535428	0.034374941162812	Hipk1	3	103647131	103698879	-	10914	protein_coding	homeodomain interacting protein kinase 1 [Source:MGI Symbol;Acc:MGI:1314873]	-	933	1122	682	965	907	824	942	1141	1050	997	1205	1105	7.43108706037625	7.15727153392749	7.25762646658533	8.50003290207077	7.42648437832069	8.56602865373586	9.77138890533444	8.85061768079383	9.77971950265636	8.23723555393575	9.69562445453055
ENSMUSG00000032086	243.918535904236	230.226313768622	242.275616432376	267.721024995581	246.684711031317	382.820187226403	370.041736956348	328.767876373745	481.196517212308	250.414357423415	470.38369273265	422.294296140817	268.941064893089	387.183079473214	-0.528172851062828	0.00241109887679054	0.0345880088229224	Bace1	9	45749878	45775697	+	6348	protein_coding	beta-site APP cleaving enzyme 1 [Source:MGI Symbol;Acc:MGI:1346542]	-	269	318	201	264	260	309	311	366	446	260	506	458	3.68357924272147	3.48761701915301	3.67750546192737	3.99801345788889	3.66012876314132	5.52278099757049	5.54642080583868	4.88108143410434	7.14198592114325	3.69323299091829	6.99981056145414
ENSMUSG00000026781	3705.92957710265	3489.59381246779	3191.77031001459	3102.11596765713	3626.26525216036	2817.25924191858	4018.1059347318	3366.72677772895	4351.2680581104	4132.80002963029	4668.5116697695	3950.01913682808	3322.15569355351	4081.23860113317	-0.296445792561126	0.00244808126312182	0.0349985725242719	Acbd5	2	22958179	23005570	+	9775	protein_coding	acyl-Coenzyme A binding domain containing 5 [Source:MGI Symbol;Acc:MGI:1921409]	-	4087	4820	2648	3059	3822	2274	3377	3748	4033	4291	5022	4284	36.3448203694794	34.3296091226018	31.4626574403125	30.084302979325	34.9408809830987	26.3942882224952	39.1114250419788	32.4604624065983	41.9403939051011	39.5833024694333	45.1162121578046
ENSMUSG00000048621	29.9230917652037	28.95928475077	18.0802698830131	39.5496968743472	22.7708964028908	38.4059087508689	46.4039477212141	43.117098540819	49.6301340622559	43.3409464771296	48.339826130628	42.4138376036629	29.6148580711823	45.5409650892849	-0.6207110447947	0.00246681876693031	0.0351993757934749	Gm6377	X	108240362	108244045	+	2795	protein_coding	predicted gene 6377 [Source:MGI Symbol;Acc:MGI:3647255]	-	33	40	15	39	24	31	39	48	46	45	52	46	1.02632943065121	0.996361104739295	0.623309338966569	1.34140536102953	0.767342696191146	1.25839256062884	1.57969098671041	1.45388920232004	1.67300434380837	1.45178056444987	1.63378242280029
ENSMUSG00000032280	223.969808060767	210.678796561852	283.257561500539	182.537062496987	254.27500983228	255.213458150936	428.344132811207	406.917617478979	268.650073510907	325.53866465044	307.701585562267	237.886306559674	234.98861610056	329.173063428912	-0.4877400410842	0.0024769254799616	0.0352005173684526	Tle3	9	61279648	61325779	+	11653	protein_coding	transducin-like enhancer of split 3 [Source:MGI Symbol;Acc:MGI:104634]	-	247	291	235	180	268	206	360	453	249	338	331	258	1.84252700537909	1.73857659558522	2.34220175958532	1.48495058416553	2.05521367891294	2.00569889142009	3.49747081928505	3.29103379169077	2.17211417491885	2.61546691274814	2.49438183554841
ENSMUSG00000037172	195.860237008606	184.615440286159	216.963238596158	214.988095829785	193.552619424572	230.435452505214	236.779117859528	245.228497950908	293.465140542035	224.409789537138	250.065639021903	320.869901871189	206.069180608415	261.803014463783	-0.350381816189842	0.00248893652512174	0.0353412098109102	Dennd11	6	40378309	40413069	-	7811	protein_coding	DENN domain containing 11 [Source:MGI Symbol;Acc:MGI:2444256]	-	216	255	180	212	204	186	199	273	272	233	269	348	2.40381902706264	2.27285708736178	2.67645566879257	2.60919456986838	2.33390655546808	2.70173386784607	2.88426914464239	2.95888369898293	3.53983741528634	2.68979733961937	3.02425446238173
ENSMUSG00000042699	789.788270530073	794.208384289867	907.629548127259	829.529539569641	739.10534574383	955.192117642579	973.293057332132	979.117446031098	1434.95822397392	960.242747504404	1264.27237572412	921.117907957808	835.908867650542	1088.83362642058	-0.382116161154439	0.00249377629329046	0.0353797296427029	Dhx9	1	153331504	153363406	-	9603	protein_coding	DEAH (Asp-Glu-Ala-His) box polypeptide 9 [Source:MGI Symbol;Acc:MGI:108177]	-	871	1097	753	818	779	771	818	1090	1330	997	1360	999	7.88434974803228	7.9531337307553	9.10714464657507	8.18886323177698	7.24920636402888	9.10927282994331	9.64352299048077	9.60929342681131	14.0788039459047	9.36178161362645	12.436685942591
ENSMUSG00000087638	5.44056213912794	10.8597317815388	19.2856212085473	13.1832322914491	8.53908615108404	11.1501025405749	35.6953444009339	37.7274612232166	33.446394694129	14.4469821590432	7.43689632778893	28.5832383850771	11.409722685387	26.2227195316981	-1.21326452270081	0.0024958760353642	0.0353797296427029	Gm11773	11	120721855	120725070	+	497	lncRNA	predicted gene 11773 [Source:MGI Symbol;Acc:MGI:3651310]	-	6	15	16	13	9	9	30	42	31	15	8	31	1.0494204348528	2.10122934186091	3.73901993810664	2.514572759274	1.61825163671096	2.05457680681628	6.83367328255008	7.15426112761357	6.34054156982224	2.72147999841541	1.41353408813707
ENSMUSG00000028194	2392.03382050325	2211.04139072129	2213.02503368081	2352.69991662783	2456.41044946184	1870.739426252	3607.60947412106	2719.97029961666	2941.1249011676	2395.30964196936	2760.94776169164	2537.45393663653	2249.32500620784	2827.06933586714	-0.329140768397673	0.0025111696697662	0.0355664056189136	Ddah1	3	145464430	145600032	+	3983	protein_coding	dimethylarginine dimethylaminohydrolase 1 [Source:MGI Symbol;Acc:MGI:1916469]	-	2638	3054	1836	2320	2589	1510	3032	3028	2726	2487	2970	2752	57.5730370846689	53.3823038210978	53.5373114072747	55.9957313650957	58.0873652818924	43.0133137002097	86.1803465073884	64.3602096955137	69.5723373588534	56.303547004124	65.4815318904799
ENSMUSG00000024730	4.53380178260662	4.3438927126155	16.8749185574789	7.09866354154949	4.74393675060224	3.71670084685828	17.847672200467	27.8464594742789	17.2626553260021	12.5207178711708	15.8034046965515	8.29835953115143	6.88531903195184	16.5965448499369	-1.30840378729071	0.0025226507889308	0.0356591352017027	Ms4a8a	19	11044835	11058466	-	1795	protein_coding	membrane-spanning 4-domains, subfamily A, member 8A [Source:MGI Symbol;Acc:MGI:1927657]	-	5	6	14	7	5	3	15	31	16	13	17	9	0.242136469880149	0.232715539365989	0.905853089461907	0.374896020120601	0.248923263214282	0.189623894705235	0.946054490648298	1.46207323508612	0.906100935631709	0.653054123296638	0.831681720798755
ENSMUSG00000040274	423.457086495458	471.312359318782	485.756584190286	455.328561450817	450.673991307213	369.192284121256	534.240321200645	490.456995901816	490.906760833184	556.690379195131	561.485672748064	551.379888847617	442.620144480636	530.860003121076	-0.260826015958749	0.0025241069956405	0.0356591352017027	Cdk6	5	3391485	3581008	+	13989	protein_coding	cyclin-dependent kinase 6 [Source:MGI Symbol;Acc:MGI:1277162]	-	467	651	403	449	475	298	449	546	455	578	604	598	2.90191619020778	3.23990969033323	3.34589696557704	3.08558073074047	3.03435838584713	2.41693991747748	3.63369955922724	3.30428773647232	3.30632678646529	3.72573056556247	3.79160385704564
ENSMUSG00000041926	416.203003643288	390.950344135395	361.605397660263	370.144598952223	463.008226858779	365.475583274398	473.558235719057	498.54145187822	401.356736329548	585.584343513218	515.005070699383	482.226892754689	394.564525754058	492.712121815686	-0.319741603744936	0.00252988411756016	0.0357096972599373	Rnpep	1	135190450	135211822	-	6977	protein_coding	arginyl aminopeptidase (aminopeptidase B) [Source:MGI Symbol;Acc:MGI:2384902]	-	459	540	300	365	488	295	398	555	372	608	554	523	5.71871716258003	5.38844709539565	4.9939790810135	5.02922868982811	6.25044637079497	4.79721909339209	6.45808407304047	6.73435716720684	5.41994982405329	7.8578753045834	6.9729047004351
ENSMUSG00000028273	911.29415830393	812.307937259099	861.82619775696	833.58591873624	871.935574760693	734.667867395654	1150.57993452344	934.203801717745	1196.51779728352	919.791197459083	1118.32328529126	884.23631004158	837.602942368763	1033.9420543861	-0.302467390844698	0.00253195213234249	0.0357096972599373	Pdlim5	3	141945351	142101457	-	8877	protein_coding	PDZ and LIM domain 5 [Source:MGI Symbol;Acc:MGI:1927489]	-	1005	1122	715	822	919	593	967	1040	1109	955	1203	959	9.84134591082669	8.79964644826908	9.35478927358541	8.90190264934657	9.25143763917079	7.57922385042121	12.3324567080481	9.91834031134742	12.6994927764162	9.70079725919341	11.900688710859
ENSMUSG00000032028	378.119068669392	429.321396430165	411.024802007165	264.678740620631	275.14833153493	446.004101622994	339.105771808872	475.186356835276	511.406164032811	637.593479285773	705.575539098975	563.366408170391	367.382740147546	538.705619872016	-0.553535252897656	0.00253759539225661	0.0357506689157289	Nxpe2	9	48229306	48264754	-	4102	protein_coding	neurexophilin and PC-esterase domain family, member 2 [Source:MGI Symbol;Acc:MGI:1925502]	-	417	593	341	261	290	360	285	529	474	662	759	611	8.83680057300536	10.0646255950364	9.65501404879477	6.11676920479213	6.3177476677813	9.95733469515059	7.86572121003418	10.9177187425662	11.7463715727622	14.5523325239501	16.2487070127173
ENSMUSG00000041341	366.331184034615	379.366630235087	484.551232864752	443.159423951018	424.107945503841	507.949115737299	460.469942772048	550.641279281709	583.693533210445	494.086789839277	615.403171124534	565.210488066203	434.244255387769	544.917534049036	-0.331992257011859	0.00253912820863758	0.0357506689157289	Atg2b	12	105582395	105651470	-	13456	protein_coding	autophagy related 2B [Source:MGI Symbol;Acc:MGI:1923809]	-	404	524	402	437	447	410	387	613	541	513	662	613	2.609877009924	2.71115217519894	3.46979855414907	3.12207046907276	2.9685986041755	3.45703788417355	3.25599951816389	3.85670465538453	4.0869783372068	3.43772920073321	4.32030789679633
ENSMUSG00000029826	724.501524860538	650.859924773556	640.041553858665	716.965017696499	722.975960791782	664.050551305347	778.15850794036	812.936962071691	706.68995240821	796.510283035248	899.86445566246	871.3277507709	686.565755547731	810.914651981478	-0.240653712472748	0.00254628472674519	0.0358213047146565	Zc3hav1	6	38282221	38331538	-	6518	protein_coding	zinc finger CCCH type, antiviral 1 [Source:MGI Symbol;Acc:MGI:1926031]	-	799	899	531	707	762	536	654	905	655	827	968	945	10.6558249703731	9.6024912921293	9.4618128145703	10.4275504706604	10.4472154093852	9.33010849819991	11.3593305534086	11.7545527450857	10.2152263208192	11.4409326733017	13.0416844827093
ENSMUSG00000027706	1968.57673400779	1980.0910948339	2088.87384715078	2077.8802280907	1980.11919970138	2579.39038771965	2408.24590224968	2283.40967689087	2610.97661805781	2494.51225279479	2612.20983513586	2735.69252543625	2112.48858191737	2524.17446842754	-0.257740637735248	0.00255903302904629	0.0359402449154899	Sec62	3	30847024	30875412	+	4343	protein_coding	SEC62 homolog (S. cerevisiae) [Source:MGI Symbol;Acc:MGI:1916526]	-	2171	2735	1733	2049	2087	2082	2024	2542	2420	2590	2810	2967	43.4534886307667	43.8435879690664	46.3450036223691	45.355438692236	42.9430171005817	54.3910141264455	52.7606362558066	49.5515909445833	56.6430441844719	53.774974262956	56.8184233671883
ENSMUSG00000028675	709.086598799675	603.077104934785	511.068962026505	528.343386449612	706.846575839734	631.839143965908	882.864851516433	760.837134668202	684.032717292832	825.404247353335	806.903251565099	689.685881033474	615.04362866937	774.954680571562	-0.332004577750076	0.00256654321750381	0.0359552301290639	Pnrc2	4	135598229	135601161	-	2213	protein_coding	proline-rich nuclear receptor coactivator 2 [Source:MGI Symbol;Acc:MGI:106512]	-	782	833	424	521	745	510	742	847	634	857	868	748	30.7170846277512	26.206086722692	22.2524907794096	22.6325533236515	30.0839454871106	26.1471899996848	37.9587442551457	32.4021540466409	29.1225160352732	34.9196341089043	34.443795271463
ENSMUSG00000031349	2145.39500352945	1827.33086777359	1916.50860759939	1195.61775935526	1718.25389106813	1323.14550148155	2046.53307898688	2031.8932687361	2546.24166058531	2903.84341396768	3011.94301275452	1824.71705690541	1687.70860513456	2394.19524865598	-0.50424023296792	0.00257395912933536	0.0360289713914742	Nsdhl	X	71962163	72002120	+	2853	protein_coding	NAD(P) dependent steroid dehydrogenase-like [Source:MGI Symbol;Acc:MGI:1099438]	-	2366	2524	1590	1179	1811	1068	1720	2262	2360	3015	3240	1979	72.0887713625586	61.5922636021008	64.7276052771207	39.7273207080932	56.7252753787249	42.4722962476479	68.2521003488154	67.1216640738985	84.0874689695725	95.2918637930965	99.7277283318159
ENSMUSG00000050148	257.519941252056	288.868865388931	294.105723430347	260.622361454031	253.32622248216	253.974557868649	273.664307073827	300.921416899466	330.14828310979	348.653836104909	365.337532102631	355.907419891606	268.069611979362	329.105465863705	-0.297359481551202	0.00259113788812682	0.036208880955869	Ubqln2	X	152281223	152284566	+	3344	protein_coding	ubiquilin 2 [Source:MGI Symbol;Acc:MGI:1860283]	-	284	399	244	257	267	205	230	335	306	362	393	386	7.38255559901331	8.30701918219786	8.47457143118861	7.3882927854552	7.13517988901871	6.95542789614822	7.78665463445275	8.48106563597931	9.30199725094253	9.76141053498625	10.3204579705824
ENSMUSG00000030760	156.869541678189	145.520405872619	161.517077621584	168.339735413888	195.450194124812	204.418546577206	203.463463085323	222.771675794231	231.966930943153	208.036543090222	195.218528604459	251.71690577826	172.019250214716	218.862341215942	-0.35346304787495	0.00260137850639079	0.0363216660346023	Acer3	7	97855596	97970415	-	15324	protein_coding	alkaline ceramidase 3 [Source:MGI Symbol;Acc:MGI:1913440]	-	173	201	134	166	206	165	171	248	215	216	210	273	0.981360593503422	0.913192845923082	1.01560970470351	1.04138948349308	1.20130977602121	1.22165355029851	1.26331982786062	1.37009734115353	1.42622276977155	1.2710185364565	1.2034272446723
ENSMUSG00000062234	827.872205503969	816.651829971714	910.040250778328	992.798801025279	891.860109113222	1058.02084107233	1113.69474530914	1124.63765360636	1113.44126852713	979.505390383129	1048.60238221824	1279.79144769313	916.207339577473	1109.94548128952	-0.278443643926805	0.00266802799841974	0.037190222082885	Gak	5	108717277	108777621	-	6439	protein_coding	cyclin G associated kinase [Source:MGI Symbol;Acc:MGI:2442153]	-	913	1128	755	979	940	854	936	1252	1032	1017	1128	1388	12.3255698591718	12.1963326470642	13.6182942467332	14.6164366835585	13.0457593421792	15.0478934053164	16.4568522112959	16.4610596923908	16.2922971074857	14.242059778631	15.3837906964407
ENSMUSG00000005034	758.051658051827	773.212902845559	838.92452257181	767.669757278995	664.151145084314	795.373981227673	923.319575170824	819.224872275561	908.447236530859	840.814361656314	981.670315268138	943.246866707546	766.230661176696	902.78720460154	-0.237533772069968	0.00267726818726268	0.0372879756430653	Prkacb	3	146435329	146518745	-	8772	protein_coding	protein kinase, cAMP dependent, catalytic, beta [Source:MGI Symbol;Acc:MGI:97594]	-	836	1068	696	757	700	642	776	912	842	873	1056	1023	8.28442383564865	8.47639557487768	9.21520081530967	8.29610995342608	7.13114638004435	8.30371941098063	10.0150343601902	8.80173120031984	9.75740917909548	8.9739965282906	10.5715333240019
ENSMUSG00000024331	1154.30593385165	1243.0772979268	1045.03959923816	1023.22164477478	1160.36692919731	1004.74812893402	1718.13591049829	1536.94490840294	2021.88850505799	1165.38989416282	1327.48599451032	1136.87525576775	1105.12658898712	1484.45341140002	-0.424658877661504	0.00269999072201566	0.0375715898882322	Dsc2	18	20163690	20192611	-	5277	protein_coding	desmocollin 2 [Source:MGI Symbol;Acc:MGI:103221]	-	1273	1717	867	1009	1223	811	1444	1711	1874	1210	1428	1233	20.969880934341	22.6527946137031	19.0821010080326	18.3815155072289	20.7109155158372	17.4369298589901	30.9791462152811	27.4495229626563	36.0996957351006	20.6760966034625	23.763685780185
ENSMUSG00000028518	813.364039799627	805.068116071406	1041.42354526156	794.036221861893	921.272516966956	781.746078122526	1214.83155444512	1040.20000229726	1416.61665269004	841.77749380025	1151.78931876631	1039.13902128974	859.485086347328	1117.39234054812	-0.378534902325812	0.00270212019744529	0.0375715898882322	Prkaa2	4	104887071	104967087	-	7969	protein_coding	protein kinase, AMP-activated, alpha 2 catalytic subunit [Source:MGI Symbol;Acc:MGI:1336173]	-	897	1112	864	783	971	631	1021	1158	1313	874	1239	1127	9.78460439706555	9.71492711749881	12.5922721921077	9.44572240358539	10.8886825700343	8.98383553847874	14.5047838268179	12.3020253772981	16.7487325780333	9.88958078179353	13.6533796805639
ENSMUSG00000079045	123.3194084869	131.040763497234	106.07091664701	106.479953123242	99.6226717626471	104.067623712032	158.249360177474	175.163212822077	126.23316707139	149.285482310113	116.201505121702	180.71982978952	111.766889538178	150.975426215379	-0.429202695069977	0.00271167801196022	0.0376731963470755	Prox1os	1	189902481	189952583	+	1977	lncRNA	prospero homeobox 1, opposite strand [Source:MGI Symbol;Acc:MGI:4937200]	-	136	181	88	105	105	84	133	195	117	155	125	196	5.97980323997391	6.37397699901474	5.16975771411962	5.10575384003399	4.74616206720403	4.82068636716496	7.61612944949996	8.3502567283603	6.01589491643568	7.06960754267177	5.55233973353033
ENSMUSG00000020961	99.7436392173456	115.113156884311	141.026105087502	118.649090623041	125.239930215899	117.695526817179	120.174326149811	191.332124774884	153.206066018268	141.580425158623	197.077752686407	158.590871039783	119.57790814088	160.326927637963	-0.430874253290583	0.00274044397423913	0.0379782885535904	Ston2	12	91599783	91755161	-	12448	protein_coding	stonin 2 [Source:MGI Symbol;Acc:MGI:1918272]	-	110	159	117	117	132	95	101	213	142	147	212	172	0.768153052343115	0.889275097910641	1.09164258505866	0.903573582280896	0.947620147589845	0.865885139369383	0.918567635401045	1.44861143735138	1.1596042912675	1.06484901030544	1.49557765968905
ENSMUSG00000027173	443.405814338927	424.97750371755	390.533829473084	339.721755202726	532.269703417572	283.708164643516	573.505200041672	502.134543423288	581.535701294695	533.575207740662	560.55606070709	466.552213640291	402.436128465562	536.309821141283	-0.411165842813757	0.00275009532653952	0.0380805176688156	Depdc7	2	104552129	104573223	-	2096	protein_coding	DEP domain containing 7 [Source:MGI Symbol;Acc:MGI:2139258]	-	489	587	324	335	561	229	482	559	539	554	603	506	20.2802001068369	19.4977909340064	17.9534501011878	15.3649365661819	23.9183665496628	12.3959685175033	26.0342520599237	22.5783611556819	26.14077963169	23.833551520474	25.263802743791
ENSMUSG00000024621	771.653063399646	502.44359042586	556.872312396805	579.048126032108	574.016346822872	457.154204163569	761.500680553257	1043.79309384233	1044.39064722313	596.178797096516	763.211485639339	649.116123325623	573.531273873477	809.698471280031	-0.496887498241233	0.002767864292542	0.0382948893565666	Csf1r	18	61233670	61265221	+	5774	protein_coding	colony stimulating factor 1 receptor [Source:MGI Symbol;Acc:MGI:1339758]	-	851	694	462	571	605	369	640	1162	968	619	821	704	12.8117199128186	8.36799240429491	9.29307373645238	9.50684846708175	9.3635067810575	7.25079868245504	12.5485209428099	17.0373181950807	17.0419633455602	9.66683144154847	12.486452388318
ENSMUSG00000025479	77587.8566661036	88505.3660553033	75379.0558449328	71347.6531613223	69196.0102316345	115313.121574343	97206.7517174367	85494.0202233539	109694.464353122	119513.141476757	134148.595184739	127808.567378951	82888.1772556066	112310.92338906	-0.438268677109802	0.00277237531590575	0.0383256277155888	Cyp2e1	7	140343652	140354900	+	2158	protein_coding	cytochrome P450, family 2, subfamily e, polypeptide 1 [Source:MGI Symbol;Acc:MGI:88607]	-	85566	122248	62537	70356	72931	93077	81697	95176	101671	124088	144306	138615	3446.70762569675	3943.92737220127	3365.734003275	3134.20170680068	3020.09540356979	4893.58568570052	4285.91954377129	3733.77285702844	4789.24113376876	5184.99833152783	5872.26486972811
ENSMUSG00000031902	448.846376478055	411.221843460934	377.274964892207	483.723215617015	456.366715407936	578.566431827606	558.037217467934	595.554923595062	548.089306600566	494.086789839277	667.461445419056	632.51940426332	459.333257947292	582.624847864203	-0.345149804573312	0.00279006224451186	0.0385065391882712	Nfatc3	8	106785472	106857169	+	11726	protein_coding	nuclear factor of activated T cells, cytoplasmic, calcineurin dependent 3 [Source:MGI Symbol;Acc:MGI:103296]	RHD	495	568	313	477	481	467	469	663	508	513	718	686	3.66952595770526	3.37238409397901	3.10019231084666	3.91062103588559	3.66568481737839	4.51859327122304	4.52806130663894	4.78669245068158	4.40387386558252	3.94491592402065	5.37708921643529
ENSMUSG00000008575	1916.89139368608	1817.91910022959	1851.41963602055	1556.63550518264	1667.01937416163	1380.13491446671	2145.29019849613	2025.60535853223	2077.9921348675	2036.06135228115	1910.35274420078	2025.72176554885	1698.33665395786	2036.83725898777	-0.261286702679988	0.0028299238742424	0.0389283118970354	Nfib	4	82208410	82623987	-	14957	protein_coding	nuclear factor I/B [Source:MGI Symbol;Acc:MGI:103188]	CTF/NFI	2114	2511	1536	1535	1757	1114	1803	2255	1926	2114	2055	2197	12.2861310784424	11.6880162157034	11.9272661153269	9.86600040725123	10.4975318763676	8.45039398652648	13.6471064282801	12.7636221371996	13.089794793566	12.7447337129778	12.0653526601882
ENSMUSG00000006218	9.97436392173456	14.479642375385	7.23210795320525	6.08456874989956	8.53908615108404	19.8224045165775	16.6578273871025	13.4740932940059	18.3415712838772	26.967700030214	25.0995251062876	35.0375180204171	11.0220289446477	22.5963725203174	-1.04363804769135	0.00287447356956668	0.0393793469951848	Fam131c	4	141095531	141111486	+	1433	protein_coding	family with sequence similarity 131, member C [Source:MGI Symbol;Acc:MGI:2685539]	-	11	20	6	6	9	16	14	15	17	28	27	38	0.667269308832317	0.97167804876006	0.486294376109298	0.402515216498742	0.561249869815314	1.2668058283169	1.10604090951346	0.886169818668115	1.20593466725408	1.7619034965317	1.65458949133909
ENSMUSG00000025609	921.268522225665	970.860021269565	959.45965512523	908.628933318335	973.455821223581	948.997616231149	1275.51363992671	1035.70863786592	1279.5943260399	985.284183246746	1196.41069673304	1025.30842207115	947.111761565587	1132.96998431391	-0.257410937972822	0.00287999889760937	0.0394227813122474	Mkln1	6	31375670	31493746	+	28943	protein_coding	muskelin 1, intracellular mediator containing kelch motifs [Source:MGI Symbol;Acc:MGI:1351638]	-	1016	1341	796	896	1026	766	1072	1153	1186	1023	1287	1112	3.05143988425406	3.22569885193987	3.19421180370522	2.97606017285386	3.16784373536846	3.00276597107945	4.19315181122685	3.37254418851898	4.16545256806109	3.18714898726081	3.90487998221465
ENSMUSG00000038866	568.53874353887	532.126857295399	502.631502747765	481.695026033715	671.741443885278	573.610830698462	741.273318726061	662.925390065092	676.480305587706	613.515175687368	713.012435426763	648.194083377717	555.057400699915	675.900118145118	-0.283077619261392	0.00294023961228477	0.0401488999586128	Zcchc2	1	105918136	105961804	+	6774	protein_coding	zinc finger, CCHC domain containing 2 [Source:MGI Symbol;Acc:MGI:2444114]	-	627	735	417	475	708	463	623	738	627	637	767	703	8.0459439643833	7.55406527344831	7.14965440611771	6.74102069162191	9.34002415968416	7.75482602751208	10.4119530171699	9.22323035539553	9.40899846398676	8.47938816276289	9.94312409329355
ENSMUSG00000051076	17.2284467739052	13.7556602566158	8.43745927873946	11.1550427081492	16.1293849520476	6.19450141143047	15.467982573738	27.8464594742789	16.1837393681269	60.6773250679814	51.1286622535489	10.1424394269629	12.1500825634813	30.2411013607728	-1.30309845623352	0.00294822836348823	0.0402251760661422	Vtcn1	3	100732775	100804238	+	2622	protein_coding	V-set domain containing T cell activation inhibitor 1 [Source:MGI Symbol;Acc:MGI:3039619]	-	19	19	7	11	17	5	13	31	15	63	55	11	0.629905744108504	0.504498059374335	0.310069850416499	0.403308375137914	0.579396901371763	0.216358308540489	0.561306421034275	1.00092351524774	0.581540038422096	2.16659700560348	1.84205541090899
ENSMUSG00000028082	1030.98652536475	1143.16776553665	1181.24429902352	980.62966352548	1108.18362494068	1152.17726252607	1281.46286399353	1264.76822386402	1474.8781144153	1128.79087269324	1502.25305821336	1275.1812479536	1099.39819015286	1321.22239685551	-0.265417939841074	0.00297238611501089	0.0404887843379961	Sh3d19	3	85878416	86037833	+	9004	protein_coding	SH3 domain protein D19 [Source:MGI Symbol;Acc:MGI:1350923]	-	1137	1579	980	967	1168	930	1077	1408	1367	1172	1616	1383	10.9768981214004	12.209144395134	12.6410973668246	10.324481030092	11.5922380436369	11.7188156606762	13.5415869401647	13.2385083741536	15.4331322351201	11.7371431615356	15.7608108889864
ENSMUSG00000097944	34.4568935478103	26.063356275693	28.928431812821	30.4228437494978	35.1051319544566	34.6892079040107	45.2141029078497	45.8119171996202	56.1036298095067	49.1197393407469	32.5364214340766	55.3223968743429	31.6109775407149	47.3513679276905	-0.58695277144079	0.00298637605433632	0.0406438750675926	A130014A01Rik	8	120828151	120830643	+	2493	lncRNA	RIKEN cDNA A130014A01 gene [Source:MGI Symbol;Acc:MGI:3028043]	-	38	36	24	30	37	28	38	51	52	51	35	60	1.32500028965303	1.00535353348243	1.11810644358544	1.15684778428138	1.32629270167481	1.27430096909816	1.72564184535688	1.7318879223886	2.12032343892558	1.84466783045422	1.23287331844888
[truncated: 1,173 more rows]
[truncated: 1 more columns]
